# Supplementary material for: Combining Evolutionary Information and an Iterative Sampling Strategy for Accurate Protein Structure Prediction
Source: PLoS Comput Biol. 2015 Dec 29;11(12):e1004661. doi: 10.1371/journal.pcbi.1004661 (PMC4694711; doi:10.1371/journal.pcbi.1004661)
Supplement: S1 File — Input files for target 1wvn and scripts to carry out the steps outlined in the protocol capture in S1 Text as well as exemplary output files are provided in this attachement. The supplementary materials are also included with Rosetta under the directory “Rosetta/demos/protocol_capture/2015/ rasrec_evolutionary_restraints” (ZIP) [file pcbi.1004661.s003.zip]

Archive with 91 entries (76 files):
- protocol_capture/
- protocol_capture/inputs/
- protocol_capture/inputs/1wvn.fasta
- protocol_capture/inputs/1wvnA_core.rigid
- protocol_capture/inputs/1wvnA_ref.pdb
- protocol_capture/inputs/ev_couplings/
- protocol_capture/inputs/ev_couplings/1wvn_CouplingScores.csv
- protocol_capture/inputs/ev_couplings/1wvn_EC_residues_summary_table.csv
- protocol_capture/inputs/ev_couplings/1wvn_PLM.txt
- protocol_capture/inputs/fragments/
- protocol_capture/inputs/fragments/t001_.200.3mers
- protocol_capture/inputs/fragments/t001_.200.9mers
- protocol_capture/outputs/
- protocol_capture/outputs/.DS_Store
- protocol_capture/outputs/1_contactmap/
- protocol_capture/outputs/1_contactmap/1wvn_PLM.cmp
- protocol_capture/outputs/2_restraints/
- protocol_capture/outputs/2_restraints/1wvn_PLM_ub8_lb1.5_w1_m5_CB_70_SIGMOID.cst
- protocol_capture/outputs/3_rasrec/
- protocol_capture/outputs/3_rasrec/decoys.out
- protocol_capture/outputs/3_rasrec/low_10.out
- protocol_capture/outputs/3_rasrec/low_10.pdb
- protocol_capture/outputs/3_rasrec/low_30.out
- protocol_capture/outputs/3_rasrec/low_30.pdb
- protocol_capture/outputs/4_restraints_rerun/
- protocol_capture/outputs/4_restraints_rerun/1wvn_standard_plm_converged_distances.cst
- protocol_capture/outputs/4_restraints_rerun/1wvn_standard_plm_filtered_contactmaps.cst
- protocol_capture/outputs/5_refinement_run/
- protocol_capture/outputs/5_refinement_run/decoys.out
- protocol_capture/outputs/5_refinement_run/low_10.out
- protocol_capture/outputs/5_refinement_run/low_10.pdb
- protocol_capture/outputs/5_refinement_run/low_30.out
- protocol_capture/outputs/5_refinement_run/low_30.pdb
- protocol_capture/README.txt
- protocol_capture/rosetta_flags/
- protocol_capture/rosetta_flags/.DS_Store
- protocol_capture/rosetta_flags/rerun/
- protocol_capture/rosetta_flags/rerun/flags_denovo
- protocol_capture/rosetta_flags/rerun/flags_fullatom
- protocol_capture/rosetta_flags/rerun/flags_iterative
- protocol_capture/rosetta_flags/rerun/flags_nmr_patches
- protocol_capture/rosetta_flags/rerun/flags_rasrec
- protocol_capture/rosetta_flags/rerun/flags_rasrec~
- protocol_capture/rosetta_flags/rerun/nmr_patch
- protocol_capture/rosetta_flags/rerun/nmr_pool_patch
- protocol_capture/rosetta_flags/rerun/nmr_relax_patch
- protocol_capture/rosetta_flags/rerun/production.abrelax_slurm.job
- protocol_capture/rosetta_flags/rerun/production.interactive.job
- protocol_capture/rosetta_flags/rerun/production.moab.job
- protocol_capture/rosetta_flags/rerun/production.slurm.job
- protocol_capture/rosetta_flags/rerun/setup_init.tpb
- protocol_capture/rosetta_flags/rerun/setup_rerun.tpb
- protocol_capture/rosetta_flags/standard/
- protocol_capture/rosetta_flags/standard/flags_denovo
- protocol_capture/rosetta_flags/standard/flags_fullatom
- protocol_capture/rosetta_flags/standard/flags_iterative
- protocol_capture/rosetta_flags/standard/flags_nmr_patches
- protocol_capture/rosetta_flags/standard/flags_rasrec
- protocol_capture/rosetta_flags/standard/flags_rasrec~
- protocol_capture/rosetta_flags/standard/nmr_patch
- protocol_capture/rosetta_flags/standard/nmr_pool_patch
- protocol_capture/rosetta_flags/standard/nmr_relax_patch
- protocol_capture/rosetta_flags/standard/production.abrelax_slurm.job
- protocol_capture/rosetta_flags/standard/production.interactive.job
- protocol_capture/rosetta_flags/standard/production.moab.job
- protocol_capture/rosetta_flags/standard/production.slurm.job
- protocol_capture/rosetta_flags/standard/setup_init.tpb
- protocol_capture/rosetta_flags/standard/setup_rerun.tpb
- protocol_capture/rosetta_flags/template/
- protocol_capture/rosetta_flags/template/flags_denovo
- protocol_capture/rosetta_flags/template/flags_fullatom
- protocol_capture/rosetta_flags/template/flags_iterative
- protocol_capture/rosetta_flags/template/flags_nmr_patches
- protocol_capture/rosetta_flags/template/flags_rasrec
- protocol_capture/rosetta_flags/template/nmr_patch
- protocol_capture/rosetta_flags/template/nmr_pool_patch
- protocol_capture/rosetta_flags/template/nmr_relax_patch
- protocol_capture/rosetta_flags/template/production.abrelax_slurm.job
- protocol_capture/rosetta_flags/template/production.interactive.job
- protocol_capture/rosetta_flags/template/production.moab.job
- protocol_capture/rosetta_flags/template/production.slurm.job
- protocol_capture/rosetta_flags/template/README.txt
- protocol_capture/rosetta_flags/template/setup_init.tpb
- protocol_capture/rosetta_flags/template/setup_rerun.tpb
- protocol_capture/scripts/
- protocol_capture/scripts/create_evfold_contactmap.py
- protocol_capture/scripts/extract_top_cm_restraints.py
- protocol_capture/scripts/median.py
- protocol_capture/scripts/repick_restraints_final.py
- protocol_capture/scripts/silent_data.py
- protocol_capture/scripts/Utils.py
