# Supplementary material for: Combining Evolutionary Information and an Iterative Sampling Strategy for Accurate Protein Structure Prediction
Source: PLoS Comput Biol. 2015 Dec 29;11(12):e1004661. doi: 10.1371/journal.pcbi.1004661 (PMC4694711; doi:10.1371/journal.pcbi.1004661)
Supplement: S1 File — Input files for target 1wvn and scripts to carry out the steps outlined in the protocol capture in S1 Text as well as exemplary output files are provided in this attachement. The supplementary materials are also included with Rosetta under the directory “Rosetta/demos/protocol_capture/2015/ rasrec_evolutionary_restraints” (ZIP) [file pcbi.1004661.s003.zip › protocol_capture/inputs/1wvnA_ref.pdb]

ATOM      1  N   ALA A   1      10.887   8.901 -19.570
ATOM      2  CA  ALA A   1      10.773  10.361 -19.520
ATOM      3  C   ALA A   1       9.483  10.851 -18.858
ATOM      4  O   ALA A   1       9.503  11.814 -18.086
ATOM      5  N   SER A   2       8.369  10.200 -19.184
ATOM      6  CA  SER A   2       7.077  10.523 -18.580
ATOM      7  C   SER A   2       6.917  10.145 -17.102
ATOM      8  O   SER A   2       5.973  10.595 -16.438
ATOM      9  N   THR A   3       7.825   9.322 -16.579
ATOM     10  CA  THR A   3       7.710   8.875 -15.192
ATOM     11  C   THR A   3       8.388   9.824 -14.189
ATOM     12  O   THR A   3       8.119   9.755 -12.994
ATOM     13  N   GLN A   4       9.244  10.709 -14.688
ATOM     14  CA  GLN A   4      10.088  11.553 -13.848
ATOM     15  C   GLN A   4       9.289  12.636 -13.154
ATOM     16  O   GLN A   4       8.532  13.352 -13.800
ATOM     17  CB  GLN A   4      11.155  12.209 -14.699
ATOM     18  CG  GLN A   4      12.104  13.065 -13.922
ATOM     19  CD  GLN A   4      13.463  12.429 -13.765
ATOM     20  OE1 GLN A   4      14.432  13.112 -13.408
ATOM     21  NE2 GLN A   4      13.552  11.115 -14.027
ATOM     22  N   THR A   5       9.450  12.747 -11.840
ATOM     23  CA  THR A   5       8.745  13.765 -11.058
ATOM     24  C   THR A   5       9.670  14.239  -9.946
ATOM     25  O   THR A   5      10.848  13.874  -9.899
ATOM     26  CB  THR A   5       7.362  13.230 -10.531
ATOM     27  OG1 THR A   5       6.626  14.277  -9.894
ATOM     28  CG2 THR A   5       7.533  12.040  -9.572
ATOM     29  N   THR A   6       9.130  15.049  -9.054
ATOM     30  CA  THR A   6       9.885  15.624  -7.965
ATOM     31  C   THR A   6       9.117  15.450  -6.655
ATOM     32  O   THR A   6       7.902  15.584  -6.609
ATOM     33  CB  THR A   6      10.172  17.132  -8.222
ATOM     34  OG1 THR A   6      10.748  17.284  -9.526
ATOM     35  CG2 THR A   6      11.140  17.714  -7.176
ATOM     36  N   HIS A   7       9.857  15.156  -5.600
ATOM     37  CA  HIS A   7       9.309  15.060  -4.267
ATOM     38  C   HIS A   7      10.132  15.891  -3.263
ATOM     39  O   HIS A   7      11.258  16.264  -3.542
ATOM     40  CB  HIS A   7       9.241  13.580  -3.858
ATOM     41  CG  HIS A   7       8.425  13.333  -2.631
ATOM     42  ND1 HIS A   7       7.217  13.953  -2.406
ATOM     43  CD2 HIS A   7       8.648  12.544  -1.561
ATOM     44  CE1 HIS A   7       6.729  13.553  -1.251
ATOM     45  NE2 HIS A   7       7.583  12.704  -0.715
ATOM     46  N   GLU A   8       9.560  16.183  -2.102
ATOM     47  CA  GLU A   8      10.234  16.997  -1.098
ATOM     48  C   GLU A   8       9.916  16.440   0.274
ATOM     49  O   GLU A   8       8.801  15.962   0.503
ATOM     50  CB  GLU A   8       9.810  18.471  -1.242
ATOM     51  CG  GLU A   8      10.516  19.473  -0.314
ATOM     52  CD  GLU A   8       9.760  19.724   0.995
ATOM     53  OE1 GLU A   8       8.689  19.111   1.219
ATOM     54  OE2 GLU A   8      10.243  20.551   1.803
ATOM     55  N   LEU A   9      10.890  16.484   1.183
ATOM     56  CA  LEU A   9      10.633  16.179   2.593
ATOM     57  C   LEU A   9      11.602  16.946   3.504
ATOM     58  O   LEU A   9      12.531  17.591   3.029
ATOM     59  CB  LEU A   9      10.674  14.656   2.878
ATOM     60  CG  LEU A   9      11.915  13.903   2.414
ATOM     61  CD1 LEU A   9      13.073  14.236   3.308
ATOM     62  CD2 LEU A   9      11.717  12.370   2.371
ATOM     63  N   THR A  10      11.368  16.857   4.808
ATOM     64  CA  THR A  10      12.190  17.532   5.779
ATOM     65  C   THR A  10      12.787  16.522   6.751
ATOM     66  O   THR A  10      12.062  15.705   7.320
ATOM     67  CB  THR A  10      11.367  18.648   6.508
ATOM     68  OG1 THR A  10      11.089  19.697   5.576
ATOM     69  CG2 THR A  10      12.131  19.242   7.682
ATOM     70  N   ILE A  11      14.116  16.572   6.897
ATOM     71  CA  ILE A  11      14.846  15.804   7.903
ATOM     72  C   ILE A  11      15.081  16.700   9.134
ATOM     73  O   ILE A  11      15.587  17.825   9.003
ATOM     74  CB  ILE A  11      16.246  15.298   7.391
ATOM     75  CG1 ILE A  11      16.170  14.636   6.012
ATOM     76  CG2 ILE A  11      16.941  14.396   8.447
ATOM     77  CD1 ILE A  11      15.223  13.492   5.926
ATOM     78  N   PRO A  12      14.741  16.198  10.335
ATOM     79  CA  PRO A  12      15.109  16.984  11.513
ATOM     80  C   PRO A  12      16.617  17.255  11.548
ATOM     81  O   PRO A  12      17.418  16.388  11.190
ATOM     82  CB  PRO A  12      14.664  16.101  12.676
ATOM     83  CG  PRO A  12      13.562  15.227  12.081
ATOM     84  CD  PRO A  12      14.049  14.944  10.696
ATOM     85  N   ASN A  13      16.976  18.475  11.943
ATOM     86  CA  ASN A  13      18.354  18.959  11.899
ATOM     87  C   ASN A  13      19.355  18.070  12.593
ATOM     88  O   ASN A  13      20.486  17.924  12.135
ATOM     89  CB  ASN A  13      18.448  20.347  12.525
ATOM     90  CG  ASN A  13      18.269  21.447  11.518
ATOM     91  OD1 ASN A  13      18.334  21.221  10.309
ATOM     92  ND2 ASN A  13      18.035  22.659  12.011
ATOM     93  N   ASN A  14      18.911  17.478  13.696
ATOM     94  CA  ASN A  14      19.751  16.637  14.536
ATOM     95  C   ASN A  14      20.111  15.344  13.824
ATOM     96  O   ASN A  14      21.006  14.614  14.275
ATOM     97  CB  ASN A  14      19.058  16.352  15.874
ATOM     98  CG  ASN A  14      17.674  15.754  15.703
ATOM     99  OD1 ASN A  14      16.835  16.293  14.979
ATOM    100  ND2 ASN A  14      17.426  14.626  16.373
ATOM    101  N   LEU A  15      19.425  15.096  12.700
ATOM    102  CA  LEU A  15      19.547  13.853  11.938
ATOM    103  C   LEU A  15      20.239  13.989  10.587
ATOM    104  O   LEU A  15      20.612  12.977   9.998
ATOM    105  CB  LEU A  15      18.160  13.206  11.761
ATOM    106  CG  LEU A  15      17.461  12.786  13.067
ATOM    107  CD1 LEU A  15      16.036  12.324  12.798
ATOM    108  CD2 LEU A  15      18.270  11.727  13.839
ATOM    109  N   ILE A  16      20.413  15.221  10.097
ATOM    110  CA  ILE A  16      20.952  15.453   8.751
ATOM    111  C   ILE A  16      22.383  14.924   8.571
ATOM    112  O   ILE A  16      22.719  14.428   7.503
ATOM    113  CB  ILE A  16      20.847  16.961   8.304
ATOM    114  CG1 ILE A  16      21.098  17.123   6.798
ATOM    115  CG2 ILE A  16      21.840  17.820   9.067
ATOM    116  CD1 ILE A  16      19.929  16.726   5.900
ATOM    117  N   GLY A  17      23.210  15.011   9.619
ATOM    118  CA  GLY A  17      24.591  14.517   9.564
ATOM    119  C   GLY A  17      24.662  13.020   9.333
ATOM    120  O   GLY A  17      25.595  12.520   8.711
ATOM    121  N   CYS A  18      23.664  12.309   9.845
ATOM    122  CA  CYS A  18      23.523  10.869   9.660
ATOM    123  C   CYS A  18      23.142  10.556   8.225
ATOM    124  O   CYS A  18      23.685   9.630   7.633
ATOM    125  CB  CYS A  18      22.478  10.307  10.650
ATOM    126  SG  CYS A  18      22.085   8.552  10.423
ATOM    127  N   ILE A  19      22.251  11.369   7.651
ATOM    128  CA  ILE A  19      21.839  11.217   6.265
ATOM    129  C   ILE A  19      23.010  11.443   5.292
ATOM    130  O   ILE A  19      23.165  10.700   4.317
ATOM    131  CB  ILE A  19      20.606  12.103   5.931
ATOM    132  CG1 ILE A  19      19.362  11.558   6.642
ATOM    133  CG2 ILE A  19      20.344  12.156   4.425
ATOM    134  CD1 ILE A  19      19.130  10.033   6.431
ATOM    135  N   ILE A  20      23.830  12.449   5.594
ATOM    136  CA  ILE A  20      24.968  12.829   4.754
ATOM    137  C   ILE A  20      26.106  11.830   4.931
ATOM    138  O   ILE A  20      26.576  11.250   3.961
ATOM    139  CB  ILE A  20      25.438  14.284   5.057
ATOM    140  CG1 ILE A  20      24.343  15.278   4.651
ATOM    141  CG2 ILE A  20      26.764  14.620   4.348
ATOM    142  CD1 ILE A  20      24.627  16.733   5.060
ATOM    143  N   GLY A  21      26.502  11.604   6.186
ATOM    144  CA  GLY A  21      27.576  10.670   6.517
ATOM    145  C   GLY A  21      28.934  11.320   6.314
ATOM    146  O   GLY A  21      29.033  12.428   5.788
ATOM    147  N   ARG A  22      29.969  10.618   6.759
ATOM    148  CA  ARG A  22      31.363  11.030   6.629
ATOM    149  C   ARG A  22      31.697  11.213   5.146
ATOM    150  O   ARG A  22      31.509  10.291   4.362
ATOM    151  CB  ARG A  22      32.232   9.947   7.274
ATOM    152  CG  ARG A  22      33.671  10.313   7.560
ATOM    153  CD  ARG A  22      34.051   9.812   8.966
ATOM    154  NE  ARG A  22      35.486   9.556   9.127
ATOM    155  CZ  ARG A  22      36.123   9.486  10.302
ATOM    156  NH1 ARG A  22      35.467   9.669  11.444
ATOM    157  NH2 ARG A  22      37.427   9.242  10.332
ATOM    158  N   GLN A  23      32.132  12.416   4.764
ATOM    159  CA  GLN A  23      32.513  12.738   3.369
ATOM    160  C   GLN A  23      31.360  12.566   2.395
ATOM    161  O   GLN A  23      31.597  12.363   1.199
ATOM    162  CB  GLN A  23      33.644  11.820   2.877
ATOM    163  CG  GLN A  23      35.046  12.130   3.334
ATOM    164  CD  GLN A  23      36.020  11.069   2.838
ATOM    165  OE1 GLN A  23      35.839  10.488   1.736
ATOM    166  NE2 GLN A  23      37.034  10.771   3.659
ATOM    167  N   GLY A  24      30.129  12.591   2.916
ATOM    168  CA  GLY A  24      28.929  12.368   2.112
ATOM    169  C   GLY A  24      28.739  10.921   1.657
ATOM    170  O   GLY A  24      28.018  10.655   0.697
ATOM    171  N   ALA A  25      29.378   9.986   2.355
ATOM    172  CA  ALA A  25      29.315   8.568   1.998
ATOM    173  C   ALA A  25      27.891   7.995   2.068
ATOM    174  O   ALA A  25      27.479   7.222   1.179
ATOM    175  CB  ALA A  25      30.247   7.767   2.884
ATOM    176  N   ASN A  26      27.147   8.379   3.104
ATOM    177  CA  ASN A  26      25.787   7.867   3.311
ATOM    178  C   ASN A  26      24.833   8.329   2.225
ATOM    179  O   ASN A  26      24.153   7.500   1.607
ATOM    180  CB  ASN A  26      25.257   8.182   4.730
ATOM    181  CG  ASN A  26      26.086   7.513   5.818
ATOM    182  OD1 ASN A  26      27.050   6.800   5.532
ATOM    183  ND2 ASN A  26      25.722   7.737   7.052
ATOM    184  N   ILE A  27      24.832   9.636   1.953
ATOM    185  CA  ILE A  27      23.930  10.191   0.936
ATOM    186  C   ILE A  27      24.307   9.702  -0.474
ATOM    187  O   ILE A  27      23.434   9.440  -1.301
ATOM    188  CB  ILE A  27      23.731  11.746   1.066
ATOM    189  CG1 ILE A  27      22.576  12.237   0.178
ATOM    190  CG2 ILE A  27      25.035  12.510   0.781
ATOM    191  CD1 ILE A  27      21.232  11.528   0.441
ATOM    192  N   ASN A  28      25.603   9.532  -0.713
ATOM    193  CA  ASN A  28      26.075   8.881  -1.932
ATOM    194  C   ASN A  28      25.506   7.474  -2.165
ATOM    195  O   ASN A  28      25.003   7.177  -3.258
ATOM    196  CB  ASN A  28      27.596   8.807  -1.959
ATOM    197  CG  ASN A  28      28.113   8.250  -3.267
ATOM    198  OD1 ASN A  28      27.813   8.782  -4.347
ATOM    199  ND2 ASN A  28      28.874   7.164  -3.188
ATOM    200  N   GLU A  29      25.607   6.626  -1.144
ATOM    201  CA  GLU A  29      24.997   5.292  -1.119
ATOM    202  C   GLU A  29      23.496   5.287  -1.409
ATOM    203  O   GLU A  29      23.012   4.417  -2.131
ATOM    204  CB  GLU A  29      25.210   4.652   0.247
ATOM    205  CG  GLU A  29      25.766   3.243   0.185
ATOM    206  CD  GLU A  29      25.777   2.544   1.529
ATOM    207  OE1 GLU A  29      26.279   3.126   2.524
ATOM    208  OE2 GLU A  29      25.276   1.396   1.583
ATOM    209  N   ILE A  30      22.762   6.223  -0.801
ATOM    210  CA  ILE A  30      21.313   6.312  -1.001
ATOM    211  C   ILE A  30      20.988   6.695  -2.446
ATOM    212  O   ILE A  30      20.089   6.114  -3.049
ATOM    213  CB  ILE A  30      20.620   7.272   0.037
ATOM    214  CG1 ILE A  30      20.887   6.756   1.467
ATOM    215  CG2 ILE A  30      19.118   7.418  -0.274
ATOM    216  CD1 ILE A  30      20.704   7.754   2.559
ATOM    217  N   ARG A  31      21.739   7.653  -2.995
ATOM    218  CA  ARG A  31      21.636   8.020  -4.404
ATOM    219  C   ARG A  31      21.927   6.833  -5.340
ATOM    220  O   ARG A  31      21.124   6.525  -6.214
ATOM    221  CB  ARG A  31      22.565   9.184  -4.723
ATOM    222  CG  ARG A  31      22.158  10.477  -4.073
ATOM    223  CD  ARG A  31      23.258  11.499  -4.272
ATOM    224  NE  ARG A  31      22.978  12.774  -3.616
ATOM    225  CZ  ARG A  31      23.912  13.560  -3.092
ATOM    226  NH1 ARG A  31      25.181  13.203  -3.095
ATOM    227  NH2 ARG A  31      23.569  14.697  -2.525
ATOM    228  N   GLN A  32      23.064   6.179  -5.135
ATOM    229  CA  GLN A  32      23.453   5.010  -5.917
ATOM    230  C   GLN A  32      22.463   3.839  -5.845
ATOM    231  O   GLN A  32      22.138   3.275  -6.868
ATOM    232  CB  GLN A  32      24.866   4.550  -5.550
ATOM    233  CG  GLN A  32      25.960   5.114  -6.464
ATOM    234  CD  GLN A  32      27.361   4.702  -6.025
ATOM    235  OE1 GLN A  32      27.533   3.877  -5.112
ATOM    236  NE2 GLN A  32      28.380   5.278  -6.679
ATOM    237  N   MET A  33      21.986   3.496  -4.651
ATOM    238  CA  MET A  33      21.042   2.387  -4.478
ATOM    239  C   MET A  33      19.680   2.689  -5.080
ATOM    240  O   MET A  33      19.073   1.822  -5.718
ATOM    241  CB  MET A  33      20.881   2.019  -3.003
ATOM    242  CG  MET A  33      22.010   1.180  -2.426
ATOM    243  SD  MET A  33      21.753   0.773  -0.678
ATOM    244  CE  MET A  33      23.360   0.066  -0.301
ATOM    245  N   SER A  34      19.202   3.923  -4.888
ATOM    246  CA  SER A  34      17.831   4.268  -5.260
ATOM    247  C   SER A  34      17.717   4.626  -6.719
ATOM    248  O   SER A  34      16.651   4.465  -7.304
ATOM    249  CB  SER A  34      17.290   5.414  -4.397
ATOM    250  OG  SER A  34      18.036   6.603  -4.594
ATOM    251  N   GLY A  35      18.806   5.135  -7.303
ATOM    252  CA  GLY A  35      18.755   5.660  -8.677
ATOM    253  C   GLY A  35      18.024   7.002  -8.774
ATOM    254  O   GLY A  35      17.727   7.462  -9.876
ATOM    255  N   ALA A  36      17.739   7.629  -7.625
ATOM    256  CA  ALA A  36      17.109   8.946  -7.587
ATOM    257  C   ALA A  36      18.154  10.058  -7.446
ATOM    258  O   ALA A  36      19.197   9.839  -6.831
ATOM    259  CB  ALA A  36      16.080   9.029  -6.441
ATOM    260  N   GLN A  37      17.873  11.242  -7.994
ATOM    261  CA  GLN A  37      18.675  12.408  -7.655
ATOM    262  C   GLN A  37      18.177  13.007  -6.347
ATOM    263  O   GLN A  37      16.984  13.258  -6.182
ATOM    264  CB  GLN A  37      18.684  13.463  -8.769
ATOM    265  CG  GLN A  37      19.045  14.848  -8.225
ATOM    266  CD  GLN A  37      19.146  15.935  -9.275
ATOM    267  OE1 GLN A  37      19.928  15.826 -10.234
ATOM    268  NE2 GLN A  37      18.372  17.015  -9.084
ATOM    269  N   ILE A  38      19.096  13.204  -5.409
ATOM    270  CA  ILE A  38      18.745  13.640  -4.078
ATOM    271  C   ILE A  38      19.602  14.855  -3.712
ATOM    272  O   ILE A  38      20.838  14.782  -3.710
ATOM    273  CB  ILE A  38      18.898  12.505  -3.024
ATOM    274  CG1 ILE A  38      18.128  11.241  -3.447
ATOM    275  CG2 ILE A  38      18.368  12.981  -1.643
ATOM    276  CD1 ILE A  38      18.506   9.990  -2.686
ATOM    277  N   LYS A  39      18.937  15.971  -3.420
ATOM    278  CA  LYS A  39      19.622  17.228  -3.126
ATOM    279  C   LYS A  39      19.247  17.750  -1.738
ATOM    280  O   LYS A  39      18.057  17.871  -1.389
ATOM    281  CB  LYS A  39      19.306  18.302  -4.192
ATOM    282  CG  LYS A  39      19.640  17.920  -5.646
ATOM    283  CD  LYS A  39      21.124  18.156  -5.985
ATOM    284  CE  LYS A  39      21.718  16.957  -6.699
ATOM    285  NZ  LYS A  39      23.156  17.125  -7.116
ATOM    286  N   ILE A  40      20.264  18.079  -0.954
ATOM    287  CA  ILE A  40      20.049  18.672   0.373
ATOM    288  C   ILE A  40      19.983  20.192   0.201
ATOM    289  O   ILE A  40      20.891  20.781  -0.397
ATOM    290  CB  ILE A  40      21.191  18.283   1.358
ATOM    291  CG1 ILE A  40      21.261  16.752   1.499
ATOM    292  CG2 ILE A  40      21.020  18.978   2.734
ATOM    293  CD1 ILE A  40      22.642  16.229   1.698
ATOM    294  N   ALA A  41      18.920  20.807   0.730
ATOM    295  CA  ALA A  41      18.761  22.261   0.646
ATOM    296  C   ALA A  41      19.809  22.959   1.500
ATOM    297  O   ALA A  41      20.289  22.410   2.499
ATOM    298  CB  ALA A  41      17.355  22.692   1.075
ATOM    299  N   ASN A  42      20.158  24.164   1.088
ATOM    300  CA  ASN A  42      21.016  25.056   1.863
ATOM    301  C   ASN A  42      20.479  25.181   3.265
ATOM    302  O   ASN A  42      19.266  25.332   3.449
ATOM    303  CB  ASN A  42      21.057  26.442   1.210
ATOM    304  CG  ASN A  42      21.738  26.427  -0.143
ATOM    305  OD1 ASN A  42      22.530  25.545  -0.432
ATOM    306  ND2 ASN A  42      21.444  27.420  -0.973
ATOM    307  N   PRO A  43      21.361  25.100   4.270
ATOM    308  CA  PRO A  43      20.863  25.247   5.637
ATOM    309  C   PRO A  43      20.468  26.699   5.957
ATOM    310  O   PRO A  43      21.081  27.625   5.430
ATOM    311  CB  PRO A  43      22.046  24.805   6.502
ATOM    312  CG  PRO A  43      23.255  24.891   5.634
ATOM    313  CD  PRO A  43      22.817  24.870   4.202
ATOM    314  N   VAL A  44      19.437  26.879   6.785
ATOM    315  CA  VAL A  44      19.044  28.218   7.263
ATOM    316  C   VAL A  44      19.140  28.300   8.784
ATOM    317  O   VAL A  44      18.717  27.387   9.483
ATOM    318  CB  VAL A  44      17.614  28.716   6.767
ATOM    319  CG1 VAL A  44      17.124  27.979   5.523
ATOM    320  CG2 VAL A  44      16.563  28.671   7.881
ATOM    321  N   GLU A  45      19.696  29.397   9.283
ATOM    322  CA  GLU A  45      19.851  29.599  10.729
ATOM    323  C   GLU A  45      18.492  29.599  11.463
ATOM    324  O   GLU A  45      17.527  30.218  11.005
ATOM    325  CB  GLU A  45      20.621  30.896  11.031
ATOM    326  CG  GLU A  45      20.875  31.135  12.537
ATOM    327  CD  GLU A  45      21.845  30.123  13.181
ATOM    328  OE1 GLU A  45      22.777  29.649  12.505
ATOM    329  OE2 GLU A  45      21.691  29.822  14.379
ATOM    330  N   GLY A  46      18.447  28.877  12.576
ATOM    331  CA  GLY A  46      17.249  28.772  13.413
ATOM    332  C   GLY A  46      16.086  27.962  12.848
ATOM    333  O   GLY A  46      14.933  28.138  13.278
ATOM    334  N   SER A  47      16.374  27.094  11.877
ATOM    335  CA  SER A  47      15.393  26.120  11.409
ATOM    336  C   SER A  47      15.499  24.896  12.302
ATOM    337  O   SER A  47      16.522  24.692  12.952
ATOM    338  CB  SER A  47      15.659  25.732   9.955
ATOM    339  OG  SER A  47      16.980  25.235   9.790
ATOM    340  N   SER A  48      14.448  24.089  12.363
ATOM    341  CA  SER A  48      14.515  22.826  13.120
ATOM    342  C   SER A  48      14.732  21.620  12.197
ATOM    343  O   SER A  48      15.152  20.547  12.657
ATOM    344  CB  SER A  48      13.249  22.627  13.948
ATOM    345  OG  SER A  48      12.113  22.817  13.127
ATOM    346  N   GLY A  49      14.451  21.815  10.905
ATOM    347  CA  GLY A  49      14.516  20.762   9.888
ATOM    348  C   GLY A  49      15.278  21.211   8.647
ATOM    349  O   GLY A  49      15.384  22.411   8.382
ATOM    350  N   ARG A  50      15.815  20.242   7.906
ATOM    351  CA  ARG A  50      16.494  20.480   6.649
ATOM    352  C   ARG A  50      15.715  19.839   5.492
ATOM    353  O   ARG A  50      15.368  18.643   5.537
ATOM    354  CB  ARG A  50      17.897  19.893   6.699
ATOM    355  CG  ARG A  50      18.737  20.257   5.508
ATOM    356  CD  ARG A  50      19.332  21.683   5.579
ATOM    357  NE  ARG A  50      20.650  21.587   4.990
ATOM    358  CZ  ARG A  50      21.739  21.273   5.678
ATOM    359  NH1 ARG A  50      21.692  21.118   7.001
ATOM    360  NH2 ARG A  50      22.880  21.135   5.038
ATOM    361  N   GLN A  51      15.440  20.647   4.470
ATOM    362  CA  GLN A  51      14.703  20.209   3.301
ATOM    363  C   GLN A  51      15.590  19.395   2.382
ATOM    364  O   GLN A  51      16.796  19.688   2.255
ATOM    365  CB  GLN A  51      14.162  21.404   2.515
ATOM    366  CG  GLN A  51      12.904  22.074   3.057
ATOM    367  CD  GLN A  51      12.469  23.199   2.147
ATOM    368  OE1 GLN A  51      12.953  24.329   2.253
ATOM    369  NE2 GLN A  51      11.568  22.890   1.216
ATOM    370  N   VAL A  52      14.954  18.389   1.763
ATOM    371  CA  VAL A  52      15.553  17.465   0.800
ATOM    372  C   VAL A  52      14.576  17.271  -0.395
ATOM    373  O   VAL A  52      13.382  16.949  -0.205
ATOM    374  CB  VAL A  52      15.877  16.076   1.445
ATOM    375  CG1 VAL A  52      16.364  15.082   0.404
ATOM    376  CG2 VAL A  52      16.907  16.218   2.567
ATOM    377  N   THR A  53      15.058  17.533  -1.608
ATOM    378  CA  THR A  53      14.289  17.184  -2.795
ATOM    379  C   THR A  53      14.804  15.884  -3.436
ATOM    380  O   THR A  53      16.009  15.592  -3.411
ATOM    381  CB  THR A  53      14.301  18.296  -3.837
ATOM    382  OG1 THR A  53      15.657  18.581  -4.175
ATOM    383  CG2 THR A  53      13.656  19.544  -3.268
ATOM    384  N   ILE A  54      13.870  15.126  -4.003
ATOM    385  CA  ILE A  54      14.153  13.836  -4.633
ATOM    386  C   ILE A  54      13.457  13.807  -5.992
ATOM    387  O   ILE A  54      12.246  13.963  -6.069
ATOM    388  CB  ILE A  54      13.639  12.630  -3.767
ATOM    389  CG1 ILE A  54      13.988  12.800  -2.281
ATOM    390  CG2 ILE A  54      14.202  11.305  -4.281
ATOM    391  CD1 ILE A  54      13.353  11.740  -1.348
ATOM    392  N   THR A  55      14.231  13.607  -7.057
ATOM    393  CA  THR A  55      13.685  13.569  -8.400
ATOM    394  C   THR A  55      14.001  12.203  -9.020
ATOM    395  O   THR A  55      15.061  11.631  -8.765
ATOM    396  CB  THR A  55      14.213  14.747  -9.312
ATOM    397  OG1 THR A  55      15.488  14.403  -9.840
ATOM    398  CG2 THR A  55      14.341  16.080  -8.541
ATOM    399  N   GLY A  56      13.075  11.700  -9.834
ATOM    400  CA  GLY A  56      13.136  10.346 -10.398
ATOM    401  C   GLY A  56      11.732   9.822 -10.643
ATOM    402  O   GLY A  56      10.763  10.570 -10.579
ATOM    403  N   SER A  57      11.599   8.537 -10.921
ATOM    404  CA  SER A  57      10.264   7.952 -11.068
ATOM    405  C   SER A  57       9.656   7.824  -9.679
ATOM    406  O   SER A  57      10.383   7.907  -8.684
ATOM    407  CB  SER A  57      10.354   6.567 -11.719
ATOM    408  OG  SER A  57      11.239   5.751 -10.970
ATOM    409  N   ALA A  58       8.350   7.574  -9.592
ATOM    410  CA  ALA A  58       7.746   7.286  -8.286
ATOM    411  C   ALA A  58       8.442   6.130  -7.551
ATOM    412  O   ALA A  58       8.607   6.182  -6.328
ATOM    413  CB  ALA A  58       6.248   7.017  -8.416
ATOM    414  N   ALA A  59       8.845   5.093  -8.288
ATOM    415  CA  ALA A  59       9.516   3.939  -7.689
ATOM    416  C   ALA A  59      10.853   4.303  -7.043
ATOM    417  O   ALA A  59      11.137   3.927  -5.913
ATOM    418  CB  ALA A  59       9.712   2.817  -8.741
ATOM    419  N   SER A  60      11.678   5.044  -7.756
ATOM    420  CA  SER A  60      12.979   5.399  -7.225
ATOM    421  C   SER A  60      12.878   6.428  -6.090
ATOM    422  O   SER A  60      13.653   6.396  -5.156
ATOM    423  CB  SER A  60      13.962   5.791  -8.349
ATOM    424  OG  SER A  60      13.710   7.084  -8.824
ATOM    425  N   ILE A  61      11.878   7.288  -6.133
ATOM    426  CA  ILE A  61      11.618   8.220  -5.019
ATOM    427  C   ILE A  61      11.150   7.457  -3.782
ATOM    428  O   ILE A  61      11.636   7.682  -2.696
ATOM    429  CB  ILE A  61      10.593   9.303  -5.402
ATOM    430  CG1 ILE A  61      11.206  10.265  -6.437
ATOM    431  CG2 ILE A  61      10.081  10.040  -4.155
ATOM    432  CD1 ILE A  61      10.165  11.135  -7.182
ATOM    433  N   SER A  62      10.223   6.532  -3.962
ATOM    434  CA  SER A  62       9.787   5.699  -2.849
ATOM    435  C   SER A  62      10.971   4.899  -2.224
ATOM    436  O   SER A  62      11.107   4.836  -1.010
ATOM    437  CB  SER A  62       8.667   4.786  -3.320
ATOM    438  OG  SER A  62       8.414   3.804  -2.341
ATOM    439  N   LEU A  63      11.837   4.333  -3.066
ATOM    440  CA  LEU A  63      13.034   3.630  -2.618
ATOM    441  C   LEU A  63      13.978   4.564  -1.865
ATOM    442  O   LEU A  63      14.463   4.226  -0.767
ATOM    443  CB  LEU A  63      13.773   2.984  -3.809
ATOM    444  CG  LEU A  63      15.053   2.194  -3.474
ATOM    445  CD1 LEU A  63      14.865   1.206  -2.289
ATOM    446  CD2 LEU A  63      15.583   1.456  -4.715
ATOM    447  N   ALA A  64      14.232   5.736  -2.447
ATOM    448  CA  ALA A  64      15.054   6.744  -1.777
ATOM    449  C   ALA A  64      14.507   7.109  -0.375
ATOM    450  O   ALA A  64      15.287   7.231   0.587
ATOM    451  CB  ALA A  64      15.195   7.998  -2.655
ATOM    452  N   GLN A  65      13.189   7.289  -0.263
ATOM    453  CA  GLN A  65      12.550   7.610   1.030
ATOM    454  C   GLN A  65      12.724   6.471   2.029
ATOM    455  O   GLN A  65      13.077   6.691   3.193
ATOM    456  CB  GLN A  65      11.057   7.871   0.851
ATOM    457  CG  GLN A  65      10.697   9.286   0.491
ATOM    458  CD  GLN A  65       9.210   9.439   0.199
ATOM    459  OE1 GLN A  65       8.739   9.092  -0.883
ATOM    460  NE2 GLN A  65       8.470   9.936   1.163
ATOM    461  N   TYR A  66      12.448   5.257   1.572
ATOM    462  CA  TYR A  66      12.696   4.074   2.369
ATOM    463  C   TYR A  66      14.145   3.996   2.894
ATOM    464  O   TYR A  66      14.358   3.712   4.064
ATOM    465  CB  TYR A  66      12.311   2.799   1.608
ATOM    466  CG  TYR A  66      12.413   1.621   2.507
ATOM    467  CD1 TYR A  66      11.343   1.255   3.329
ATOM    468  CD2 TYR A  66      13.615   0.904   2.610
ATOM    469  CE1 TYR A  66      11.460   0.178   4.210
ATOM    470  CE2 TYR A  66      13.736  -0.157   3.470
ATOM    471  CZ  TYR A  66      12.656  -0.527   4.255
ATOM    472  OH  TYR A  66      12.804  -1.579   5.121
ATOM    473  N   LEU A  67      15.124   4.272   2.027
ATOM    474  CA  LEU A  67      16.551   4.226   2.396
ATOM    475  C   LEU A  67      16.947   5.310   3.380
ATOM    476  O   LEU A  67      17.790   5.086   4.265
ATOM    477  CB  LEU A  67      17.440   4.294   1.150
ATOM    478  CG  LEU A  67      17.331   3.091   0.198
ATOM    479  CD1 LEU A  67      18.285   3.234  -1.007
ATOM    480  CD2 LEU A  67      17.609   1.785   0.963
ATOM    481  N   ILE A  68      16.319   6.476   3.237
ATOM    482  CA  ILE A  68      16.545   7.602   4.146
ATOM    483  C   ILE A  68      16.095   7.195   5.528
ATOM    484  O   ILE A  68      16.861   7.324   6.489
ATOM    485  CB  ILE A  68      15.852   8.916   3.644
ATOM    486  CG1 ILE A  68      16.651   9.526   2.491
ATOM    487  CG2 ILE A  68      15.640   9.952   4.790
ATOM    488  CD1 ILE A  68      15.800  10.425   1.528
ATOM    489  N   ASN A  69      14.866   6.678   5.617
ATOM    490  CA  ASN A  69      14.321   6.102   6.860
ATOM    491  C   ASN A  69      15.177   5.010   7.486
ATOM    492  O   ASN A  69      15.392   5.023   8.695
ATOM    493  CB  ASN A  69      12.920   5.542   6.622
ATOM    494  CG  ASN A  69      11.891   6.629   6.343
ATOM    495  OD1 ASN A  69      10.846   6.363   5.753
ATOM    496  ND2 ASN A  69      12.181   7.852   6.768
ATOM    497  N   ALA A  70      15.638   4.068   6.654
ATOM    498  CA  ALA A  70      16.506   2.968   7.081
ATOM    499  C   ALA A  70      17.834   3.467   7.684
ATOM    500  O   ALA A  70      18.334   2.903   8.657
ATOM    501  CB  ALA A  70      16.776   2.011   5.895
ATOM    502  N   ARG A  71      18.386   4.529   7.092
ATOM    503  CA  ARG A  71      19.631   5.146   7.535
ATOM    504  C   ARG A  71      19.454   5.777   8.925
ATOM    505  O   ARG A  71      20.392   5.823   9.729
ATOM    506  CB  ARG A  71      20.111   6.179   6.491
ATOM    507  CG  ARG A  71      21.534   6.686   6.691
ATOM    508  CD  ARG A  71      22.601   5.594   6.468
ATOM    509  NE  ARG A  71      22.498   4.965   5.138
ATOM    510  CZ  ARG A  71      23.516   4.405   4.483
ATOM    511  NH1 ARG A  71      24.738   4.393   5.008
ATOM    512  NH2 ARG A  71      23.316   3.859   3.294
ATOM    513  N   LEU A  72      18.239   6.220   9.212
ATOM    514  CA  LEU A  72      17.912   6.829  10.499
ATOM    515  C   LEU A  72      17.539   5.837  11.599
ATOM    516  O   LEU A  72      17.153   6.266  12.696
ATOM    517  CB  LEU A  72      16.787   7.851  10.328
ATOM    518  CG  LEU A  72      17.061   9.079   9.462
ATOM    519  CD1 LEU A  72      15.802   9.904   9.378
ATOM    520  CD2 LEU A  72      18.193   9.907  10.044
ATOM    521  N   SER A  73      17.632   4.532  11.304
ATOM    522  CA  SER A  73      17.458   3.460  12.303
ATOM    523  C   SER A  73      18.816   2.903  12.732
ATOM    524  O   SER A  73      19.592   2.412  11.896
ATOM    525  CB  SER A  73      16.594   2.314  11.760
ATOM    526  OG  SER A  73      15.275   2.750  11.466
