# Supplementary material for: Combining Evolutionary Information and an Iterative Sampling Strategy for Accurate Protein Structure Prediction
Source: PLoS Comput Biol. 2015 Dec 29;11(12):e1004661. doi: 10.1371/journal.pcbi.1004661 (PMC4694711; doi:10.1371/journal.pcbi.1004661)
Supplement: S1 File — Input files for target 1wvn and scripts to carry out the steps outlined in the protocol capture in S1 Text as well as exemplary output files are provided in this attachement. The supplementary materials are also included with Rosetta under the directory “Rosetta/demos/protocol_capture/2015/ rasrec_evolutionary_restraints” (ZIP) [file pcbi.1004661.s003.zip › protocol_capture/inputs/ev_couplings/1wvn_CouplingScores.csv]

49	43	0.75112	0	27	19	0	0	0	0	G	P
67	34	0.73006	0	18	49	0	0	0	0	L	S
67	33	0.71041	0	18	31	0	0	0	0	L	M
60	35	0.60975	0	20	61	0	0	0	0	S	G
60	36	0.60113	0	20	40	0	0	0	0	S	A
50	16	0.51365	0	28	29	0	0	0	0	R	I
51	10	0.51009	0	15	16	0	0	0	0	Q	T
61	7	0.5036	0	35	12	0	0	0	0	I	H
51	8	0.49487	0	15	17	0	0	0	0	Q	E
63	34	0.49447	0	22	49	0	0	0	0	L	S
65	7	0.48666	0	23	12	0	0	0	0	Q	H
40	16	0.46743	0	45	29	0	0	0	0	I	I
52	40	0.41809	0	43	45	0	0	0	0	V	I
65	54	0.41153	0	23	59	0	0	0	0	Q	I
52	11	0.38861	0	43	41	0	0	0	0	V	I
53	41	0.36897	0	25	24	0	0	0	0	T	A
41	16	0.35337	0	24	29	0	0	0	0	A	I
71	26	0.34795	0	23	25	0	0	0	0	R	N
52	38	0.3464	0	43	68	0	0	0	0	V	I
38	30	0.34391	0	68	57	0	0	0	0	I	I
68	54	0.32736	0	56	59	0	0	0	0	I	I
26	18	0.31496	0	25	11	0	0	0	0	N	C
67	29	0.31431	0	18	20	0	0	0	0	L	E
54	36	0.28375	0	59	40	0	0	0	0	I	A
64	34	0.26791	0	79	49	0	0	0	0	A	S
50	41	0.26314	0	28	24	0	0	0	0	R	A
64	36	0.25993	0	79	40	0	0	0	0	A	A
68	38	0.25458	0	56	68	0	0	0	0	I	I
19	11	0.2528	0	37	41	0	0	0	0	I	I
37	31	0.24824	0	24	25	0	0	0	0	Q	R
54	38	0.22603	0	59	68	0	0	0	0	I	I
30	19	0.22201	0	57	37	0	0	0	0	I	I
68	52	0.22048	0	56	43	0	0	0	0	I	V
61	54	0.21997	0	35	59	0	0	0	0	I	I
65	9	0.21905	0	23	24	0	0	0	0	Q	L
31	22	0.21875	0	25	39	0	0	0	0	R	R
63	33	0.21535	0	22	31	0	0	0	0	L	M
38	27	0.21416	0	68	68	0	0	0	0	I	I
64	30	0.20659	0	79	57	0	0	0	0	A	I
50	17	0.20453	0	28	52	0	0	0	0	R	G
40	30	0.20181	0	45	57	0	0	0	0	I	I
53	39	0.20174	0	25	18	0	0	0	0	T	K
39	31	0.20017	0	18	25	0	0	0	0	K	R
37	25	0.19906	0	24	20	0	0	0	0	Q	A
53	8	0.19857	0	25	17	0	0	0	0	T	E
27	20	0.19347	0	68	80	0	0	0	0	I	I
55	42	0.19259	0	20	24	0	0	0	0	T	N
24	17	0.18873	0	94	52	0	0	0	0	G	G
33	26	0.18729	0	31	25	999	0	0	0	M	N
64	38	0.18547	0	79	68	0	0	0	0	A	I
38	31	0.18335	0	68	25	0	0	0	0	I	R
28	20	0.18296	0	31	80	0	0	0	0	N	I
49	10	0.18038	0	27	16	0	0	0	0	G	T
69	62	0.17938	0	17	20	999	0	0	0	N	S
51	41	0.1782	0	15	24	0	0	0	0	Q	A
50	13	0.1716	0	28	15	0	0	0	0	R	N
64	56	0.1692	0	79	74	999	0	0	0	A	G
53	15	0.16759	0	25	23	0	0	0	0	T	L
71	30	0.16085	0	23	57	0	0	0	0	R	I
37	18	0.16032	0	24	11	0	0	0	0	Q	C
48	39	0.15965	0	9	18	0	0	0	0	S	K
60	34	0.15535	0	20	49	0	0	0	0	S	S
40	21	0.15426	0	45	96	0	0	0	0	I	G
40	15	0.15018	0	45	23	0	0	0	0	I	L
55	6	0.14874	0	20	22	0	0	0	0	T	T
39	18	0.14761	0	18	11	0	0	0	0	K	C
27	19	0.14724	0	68	37	0	0	0	0	I	I
30	21	0.14659	0	57	96	0	0	0	0	I	G
27	21	0.14544	0	68	96	0	0	0	0	I	G
50	44	0.139	0	28	6	0	0	0	0	R	V
52	19	0.13561	0	43	37	0	0	0	0	V	I
64	54	0.1325	0	79	59	0	0	0	0	A	I
43	15	0.13239	0	19	23	0	0	0	0	P	L
71	19	0.13031	0	23	37	0	0	0	0	R	I
68	24	0.12759	0	56	94	0	0	0	0	I	G
50	43	0.12693	0	28	19	0	0	0	0	R	P
56	36	0.12684	0	74	40	0	0	0	0	G	A
25	17	0.12679	0	20	52	0	0	0	0	A	G
28	18	0.12516	0	31	11	0	0	0	0	N	C
58	23	0.12216	0	18	48	0	0	0	0	A	Q
32	25	0.1214	0	30	20	999	0	0	0	Q	A
55	14	0.11973	0	20	19	0	0	0	0	T	N
42	27	0.11787	0	24	68	0	0	0	0	N	I
30	24	0.11783	0	57	94	0	0	0	0	I	G
62	7	0.11761	0	20	12	0	0	0	0	S	H
61	55	0.11637	0	35	20	0	0	0	0	I	T
70	63	0.116	0	16	22	999	0	0	0	A	L
66	59	0.11461	0	13	33	999	0	0	0	Y	A
39	25	0.11323	0	18	20	0	0	0	0	K	A
51	42	0.11315	0	15	24	0	0	0	0	Q	N
43	20	0.11209	0	19	80	0	0	0	0	P	I
38	21	0.11118	0	68	96	0	0	0	0	I	G
68	9	0.11061	0	56	24	0	0	0	0	I	L
67	30	0.11026	0	18	57	0	0	0	0	L	I
55	39	0.10862	0	20	18	0	0	0	0	T	K
42	15	0.10721	0	24	23	0	0	0	0	N	L
21	9	0.10635	0	96	24	0	0	0	0	G	L
47	41	0.10583	0	14	24	0	0	0	0	S	A
53	6	0.10522	0	25	22	0	0	0	0	T	T
35	14	0.1047	0	61	19	0	0	0	0	G	N
68	21	0.10423	0	56	96	0	0	0	0	I	G
66	58	0.10336	0	13	18	999	0	0	0	Y	A
31	24	0.10266	0	25	94	0	0	0	0	R	G
55	37	0.1009	0	20	24	0	0	0	0	T	Q
42	31	0.098608	0	24	25	0	0	0	0	N	R
32	18	0.09838	0	30	11	0	0	0	0	Q	C
41	18	0.098237	0	24	11	0	0	0	0	A	C
19	6	0.098233	0	37	22	0	0	0	0	I	T
50	10	0.097978	0	28	16	0	0	0	0	R	T
57	51	0.096489	0	20	15	999	0	0	0	S	Q
14	8	0.096085	0	19	17	999	0	0	0	N	E
65	51	0.094702	0	23	15	0	0	0	0	Q	Q
30	12	0.094525	0	57	50	0	0	0	0	I	P
31	18	0.094276	0	25	11	0	0	0	0	R	C
52	21	0.094194	0	43	96	0	0	0	0	V	G
55	18	0.091461	0	20	11	0	0	0	0	T	C
70	59	0.091289	0	16	33	999	0	0	0	A	A
68	40	0.090442	0	56	45	0	0	0	0	I	I
33	23	0.090243	0	31	48	0	0	0	0	M	Q
37	28	0.088834	0	24	31	0	0	0	0	Q	N
39	26	0.088614	0	18	25	0	0	0	0	K	N
38	16	0.08858	0	68	29	0	0	0	0	I	I
50	42	0.08839	0	28	24	0	0	0	0	R	N
42	16	0.087671	0	24	29	0	0	0	0	N	I
57	35	0.086627	0	20	61	0	0	0	0	S	G
49	42	0.086596	0	27	24	0	0	0	0	G	N
26	13	0.086135	0	25	15	0	0	0	0	N	N
50	39	0.085729	0	28	18	0	0	0	0	R	K
56	49	0.085196	0	74	27	0	0	0	0	G	G
40	20	0.084722	0	45	80	0	0	0	0	I	I
49	41	0.084541	0	27	24	0	0	0	0	G	A
53	29	0.083585	0	25	20	0	0	0	0	T	E
40	34	0.083137	0	45	49	999	0	0	0	I	S
65	58	0.08311	0	23	18	999	0	0	0	Q	A
25	13	0.082642	0	20	15	0	0	0	0	A	N
68	11	0.082634	0	56	41	0	0	0	0	I	I
69	10	0.082124	0	17	16	0	0	0	0	N	T
56	19	0.080397	0	74	37	0	0	0	0	G	I
58	51	0.079454	0	18	15	999	0	0	0	A	Q
54	21	0.079108	0	59	96	0	0	0	0	I	G
15	7	0.077849	0	23	12	0	0	0	0	L	H
43	37	0.077674	0	19	24	999	0	0	0	P	Q
21	11	0.077394	0	96	41	0	0	0	0	G	I
48	13	0.076906	0	9	15	0	0	0	0	S	N
22	13	0.076779	0	39	15	0	0	0	0	R	N
37	22	0.076704	0	24	39	0	0	0	0	Q	R
51	44	0.076574	0	15	6	0	0	0	0	Q	V
68	56	0.075775	0	56	74	999	0	0	0	I	G
25	12	0.075394	0	20	50	0	0	0	0	A	P
71	39	0.074765	0	23	18	0	0	0	0	R	K
53	42	0.074057	0	25	24	0	0	0	0	T	N
61	31	0.073775	0	35	25	0	0	0	0	I	R
51	43	0.073687	0	15	19	0	0	0	0	Q	P
52	17	0.073194	0	43	52	0	0	0	0	V	G
59	22	0.073062	0	33	39	0	0	0	0	A	R
62	23	0.0729	0	20	48	0	0	0	0	S	Q
63	57	0.072309	0	22	20	999	0	0	0	L	S
26	19	0.071983	0	25	37	0	0	0	0	N	I
68	30	0.071675	0	56	57	0	0	0	0	I	I
39	16	0.071575	0	18	29	0	0	0	0	K	I
35	7	0.070642	0	61	12	0	0	0	0	G	H
43	32	0.070149	0	19	30	0	0	0	0	P	Q
68	61	0.069837	0	56	35	999	0	0	0	I	I
48	41	0.069458	0	9	24	0	0	0	0	S	A
44	7	0.069368	0	6	12	0	0	0	0	V	H
12	6	0.06898	0	50	22	999	0	0	0	P	T
68	26	0.068908	0	56	25	0	0	0	0	I	N
30	11	0.068764	0	57	41	0	0	0	0	I	I
69	61	0.068276	0	17	35	999	0	0	0	N	I
40	24	0.06711	0	45	94	0	0	0	0	I	G
56	21	0.067048	0	74	96	0	0	0	0	G	G
37	29	0.066913	0	24	20	0	0	0	0	Q	E
54	9	0.066219	0	59	24	0	0	0	0	I	L
66	33	0.066073	0	13	31	0	0	0	0	Y	M
39	17	0.065269	0	18	52	0	0	0	0	K	G
47	39	0.065222	0	14	18	0	0	0	0	S	K
23	17	0.065007	0	48	52	999	0	0	0	Q	G
41	27	0.064778	0	24	68	0	0	0	0	A	I
40	17	0.064574	0	45	52	0	0	0	0	I	G
18	10	0.062456	0	11	16	0	0	0	0	C	T
57	34	0.062142	0	20	49	0	0	0	0	S	S
71	33	0.062039	0	23	31	0	0	0	0	R	M
61	9	0.061485	0	35	24	0	0	0	0	I	L
23	14	0.061211	0	48	19	0	0	0	0	Q	N
25	18	0.060958	0	20	11	0	0	0	0	A	C
48	25	0.060721	0	9	20	0	0	0	0	S	A
40	27	0.060544	0	45	68	0	0	0	0	I	I
70	23	0.060275	0	16	48	0	0	0	0	A	Q
49	37	0.060231	0	27	24	0	0	0	0	G	Q
56	35	0.059254	0	74	61	0	0	0	0	G	G
31	25	0.057811	0	25	20	0	0	0	0	R	A
32	10	0.057555	0	30	16	0	0	0	0	Q	T
28	19	0.057418	0	31	37	0	0	0	0	N	I
42	13	0.057263	0	24	15	0	0	0	0	N	N
41	13	0.056647	0	24	15	0	0	0	0	A	N
35	27	0.056408	0	61	68	999	0	0	0	G	I
18	9	0.056361	0	11	24	0	0	0	0	C	L
29	18	0.055975	0	20	11	0	0	0	0	E	C
68	19	0.055564	0	56	37	0	0	0	0	I	I
22	16	0.055513	0	39	29	999	0	0	0	R	I
16	10	0.055457	0	29	16	0	0	0	0	I	T
42	18	0.055347	0	24	11	0	0	0	0	N	C
52	9	0.055234	0	43	24	0	0	0	0	V	L
16	6	0.05479	0	29	22	0	0	0	0	I	T
25	9	0.05447	0	20	24	0	0	0	0	A	L
57	50	0.054182	0	20	28	0	0	0	0	S	R
44	32	0.053701	0	6	30	0	0	0	0	V	Q
35	22	0.053426	0	61	39	0	0	0	0	G	R
27	16	0.053069	0	68	29	0	0	0	0	I	I
71	27	0.052998	0	23	68	0	0	0	0	R	I
41	14	0.052257	0	24	19	0	0	0	0	A	N
46	14	0.052247	0	16	19	0	0	0	0	G	N
32	23	0.052129	0	30	48	0	0	0	0	Q	Q
50	11	0.051271	0	28	41	0	0	0	0	R	I
30	20	0.050988	0	57	80	0	0	0	0	I	I
67	39	0.05073	0	18	18	0	0	0	0	L	K
39	13	0.050684	0	18	15	0	0	0	0	K	N
61	53	0.050671	0	35	25	0	0	0	0	I	T
24	11	0.050618	0	94	41	0	0	0	0	G	I
42	26	0.050203	0	24	25	0	0	0	0	N	N
67	56	0.04956	0	18	74	999	0	0	0	L	G
37	15	0.048943	0	24	23	0	0	0	0	Q	L
57	47	0.048822	0	20	14	0	0	0	0	S	S
53	30	0.048704	0	25	57	0	0	0	0	T	I
36	13	0.048342	0	40	15	0	0	0	0	A	N
22	15	0.047835	0	39	23	0	0	0	0	R	L
55	20	0.047265	0	20	80	0	0	0	0	T	I
38	19	0.047229	0	68	37	0	0	0	0	I	I
41	31	0.045962	0	24	25	0	0	0	0	A	R
19	9	0.045211	0	37	24	0	0	0	0	I	L
22	10	0.044968	0	39	16	0	0	0	0	R	T
29	20	0.044826	0	20	80	0	0	0	0	E	I
22	7	0.044619	0	39	12	0	0	0	0	R	H
57	39	0.044593	0	20	18	0	0	0	0	S	K
64	52	0.04401	0	79	43	0	0	0	0	A	V
40	14	0.043629	0	45	19	0	0	0	0	I	N
38	24	0.042242	0	68	94	0	0	0	0	I	G
19	7	0.042083	0	37	12	0	0	0	0	I	H
64	21	0.041999	0	79	96	0	0	0	0	A	G
37	17	0.041647	0	24	52	0	0	0	0	Q	G
52	41	0.041611	0	43	24	0	0	0	0	V	A
52	16	0.04137	0	43	29	0	0	0	0	V	I
28	21	0.040882	0	31	96	0	0	0	0	N	G
43	13	0.040618	0	19	15	0	0	0	0	P	N
34	24	0.040561	0	49	94	0	0	0	0	S	G
71	18	0.040558	0	23	11	0	0	0	0	R	C
53	46	0.040051	0	25	16	0	0	0	0	T	G
56	20	0.039982	0	74	80	0	0	0	0	G	I
43	10	0.039783	0	19	16	0	0	0	0	P	T
44	13	0.038522	0	6	15	0	0	0	0	V	N
45	39	0.038307	0	15	18	0	0	0	0	E	K
31	17	0.038231	0	25	52	0	0	0	0	R	G
52	31	0.037837	0	43	25	0	0	0	0	V	R
63	32	0.037676	0	22	30	0	0	0	0	L	Q
56	30	0.03757	0	74	57	0	0	0	0	G	I
65	8	0.037229	0	23	17	0	0	0	0	Q	E
37	6	0.037196	0	24	22	0	0	0	0	Q	T
62	37	0.036963	0	20	24	0	0	0	0	S	Q
56	24	0.03691	0	74	94	0	0	0	0	G	G
69	9	0.036841	0	17	24	0	0	0	0	N	L
62	8	0.036718	0	20	17	0	0	0	0	S	E
58	45	0.036701	0	18	15	0	0	0	0	A	E
50	20	0.036416	0	28	80	0	0	0	0	R	I
24	9	0.036018	0	94	24	0	0	0	0	G	L
67	36	0.035128	0	18	40	0	0	0	0	L	A
55	36	0.034982	0	20	40	0	0	0	0	T	A
34	21	0.034574	0	49	96	0	0	0	0	S	G
21	12	0.03434	0	96	50	0	0	0	0	G	P
61	37	0.034194	0	35	24	0	0	0	0	I	Q
27	9	0.034	0	68	24	0	0	0	0	I	L
56	6	0.033861	0	74	22	0	0	0	0	G	T
26	15	0.033494	0	25	23	0	0	0	0	N	L
53	23	0.0334	0	25	48	0	0	0	0	T	Q
56	22	0.033258	0	74	39	0	0	0	0	G	R
59	33	0.032847	0	33	31	0	0	0	0	A	M
19	12	0.032412	0	37	50	0	0	0	0	I	P
55	23	0.031883	0	20	48	0	0	0	0	T	Q
65	18	0.031714	0	23	11	0	0	0	0	Q	C
32	11	0.031306	0	30	41	0	0	0	0	Q	I
26	12	0.03109	0	25	50	0	0	0	0	N	P
28	13	0.031064	0	31	15	0	0	0	0	N	N
33	18	0.030635	0	31	11	0	0	0	0	M	C
59	29	0.030255	0	33	20	0	0	0	0	A	E
64	19	0.030228	0	79	37	0	0	0	0	A	I
71	52	0.028016	0	23	43	0	0	0	0	R	V
62	51	0.02752	0	20	15	0	0	0	0	S	Q
63	37	0.027452	0	22	24	0	0	0	0	L	Q
66	46	0.026797	0	13	16	0	0	0	0	Y	G
69	42	0.026531	0	17	24	0	0	0	0	N	N
30	17	0.026341	0	57	52	0	0	0	0	I	G
28	15	0.026167	0	31	23	0	0	0	0	N	L
60	37	0.026064	0	20	24	0	0	0	0	S	Q
21	6	0.02592	0	96	22	0	0	0	0	G	T
13	7	0.025716	0	15	12	999	0	0	0	N	H
54	35	0.025592	0	59	61	0	0	0	0	I	G
52	24	0.025341	0	43	94	0	0	0	0	V	G
39	14	0.024962	0	18	19	0	0	0	0	K	N
27	11	0.024961	0	68	41	0	0	0	0	I	I
42	33	0.02492	0	24	31	0	0	0	0	N	M
63	48	0.024775	0	22	9	0	0	0	0	L	S
57	40	0.024616	0	20	45	0	0	0	0	S	I
46	32	0.024409	0	16	30	0	0	0	0	G	Q
14	6	0.024375	0	19	22	999	0	0	0	N	T
36	12	0.024055	0	40	50	0	0	0	0	A	P
42	28	0.023955	0	24	31	0	0	0	0	N	N
55	29	0.023799	0	20	20	0	0	0	0	T	E
44	26	0.023534	0	6	25	0	0	0	0	V	N
15	6	0.023489	0	23	22	999	0	0	0	L	T
44	29	0.022747	0	6	20	0	0	0	0	V	E
46	25	0.02233	0	16	20	0	0	0	0	G	A
39	10	0.022281	0	18	16	0	0	0	0	K	T
38	12	0.022262	0	68	50	0	0	0	0	I	P
39	32	0.022211	0	18	30	0	0	0	0	K	Q
53	43	0.022126	0	25	19	0	0	0	0	T	P
61	26	0.021957	0	35	25	0	0	0	0	I	N
47	14	0.021867	0	14	19	0	0	0	0	S	N
38	6	0.021844	0	68	22	0	0	0	0	I	T
59	35	0.021566	0	33	61	0	0	0	0	A	G
58	7	0.021293	0	18	12	0	0	0	0	A	H
47	32	0.020825	0	14	30	0	0	0	0	S	Q
53	37	0.020793	0	25	24	0	0	0	0	T	Q
57	37	0.020662	0	20	24	0	0	0	0	S	Q
64	24	0.020592	0	79	94	0	0	0	0	A	G
69	58	0.020549	0	17	18	999	0	0	0	N	A
48	32	0.020414	0	9	30	0	0	0	0	S	Q
63	36	0.020195	0	22	40	0	0	0	0	L	A
38	15	0.020191	0	68	23	0	0	0	0	I	L
28	17	0.019333	0	31	52	0	0	0	0	N	G
55	35	0.019259	0	20	61	0	0	0	0	T	G
37	16	0.019213	0	24	29	0	0	0	0	Q	I
42	29	0.019101	0	24	20	0	0	0	0	N	E
20	12	0.019001	0	80	50	0	0	0	0	I	P
43	25	0.018985	0	19	20	0	0	0	0	P	A
45	13	0.018933	0	15	15	0	0	0	0	E	N
57	42	0.018888	0	20	24	0	0	0	0	S	N
35	21	0.018787	0	61	96	0	0	0	0	G	G
53	38	0.018729	0	25	68	0	0	0	0	T	I
31	16	0.018712	0	25	29	0	0	0	0	R	I
34	19	0.017965	0	49	37	0	0	0	0	S	I
53	47	0.017844	0	25	14	0	0	0	0	T	S
69	44	0.017622	0	17	6	0	0	0	0	N	V
69	49	0.017435	0	17	27	0	0	0	0	N	G
66	42	0.017329	0	13	24	0	0	0	0	Y	N
39	33	0.017218	0	18	31	0	0	0	0	K	M
57	36	0.016678	0	20	40	0	0	0	0	S	A
57	17	0.016627	0	20	52	0	0	0	0	S	G
40	31	0.01624	0	45	25	0	0	0	0	I	R
27	8	0.016218	0	68	17	0	0	0	0	I	E
59	44	0.016188	0	33	6	0	0	0	0	A	V
58	29	0.016171	0	18	20	0	0	0	0	A	E
58	35	0.016159	0	18	61	0	0	0	0	A	G
61	52	0.015995	0	35	43	0	0	0	0	I	V
40	9	0.015843	0	45	24	0	0	0	0	I	L
71	60	0.015797	0	23	20	999	0	0	0	R	S
41	9	0.015576	0	24	24	0	0	0	0	A	L
40	12	0.015296	0	45	50	0	0	0	0	I	P
42	24	0.015169	0	24	94	0	0	0	0	N	G
59	51	0.015012	0	33	15	0	0	0	0	A	Q
70	55	0.014994	0	16	20	0	0	0	0	A	T
42	14	0.014767	0	24	19	0	0	0	0	N	N
48	37	0.014632	0	9	24	0	0	0	0	S	Q
32	26	0.014484	0	30	25	999	0	0	0	Q	N
70	62	0.014182	0	16	20	999	0	0	0	A	S
38	20	0.013903	0	68	80	0	0	0	0	I	I
59	53	0.013753	0	33	25	0	0	0	0	A	T
58	48	0.013281	0	18	9	0	0	0	0	A	S
44	25	0.012408	0	6	20	0	0	0	0	V	A
27	15	0.01237	0	68	23	0	0	0	0	I	L
71	41	0.01232	0	23	24	0	0	0	0	R	A
27	12	0.012222	0	68	50	0	0	0	0	I	P
43	27	0.012137	0	19	68	0	0	0	0	P	I
69	40	0.012033	0	17	45	0	0	0	0	N	I
69	63	0.011998	0	17	22	999	0	0	0	N	L
55	31	0.011893	0	20	25	0	0	0	0	T	R
41	34	0.011726	0	24	49	0	0	0	0	A	S
36	21	0.01152	0	40	96	0	0	0	0	A	G
69	25	0.011181	0	17	20	0	0	0	0	N	A
71	64	0.011154	0	23	79	999	0	0	0	R	A
55	32	0.011115	0	20	30	0	0	0	0	T	Q
60	32	0.010972	0	20	30	0	0	0	0	S	Q
58	15	0.010958	0	18	23	0	0	0	0	A	L
52	27	0.010904	0	43	68	0	0	0	0	V	I
44	17	0.010803	0	6	52	0	0	0	0	V	G
31	13	0.010787	0	25	15	0	0	0	0	R	N
51	36	0.010757	0	15	40	0	0	0	0	Q	A
40	26	0.01063	0	45	25	0	0	0	0	I	N
13	6	0.010558	0	15	22	999	0	0	0	N	T
69	59	0.010492	0	17	33	999	0	0	0	N	A
58	8	0.010326	0	18	17	0	0	0	0	A	E
48	42	0.010043	0	9	24	0	0	0	0	S	N
67	60	0.010004	0	18	20	999	0	0	0	L	S
34	16	0.0096107	0	49	29	0	0	0	0	S	I
32	21	0.0091973	0	30	96	0	0	0	0	Q	G
49	18	0.0089029	0	27	11	0	0	0	0	G	C
31	21	0.0088402	0	25	96	0	0	0	0	R	G
29	11	0.0084288	0	20	41	0	0	0	0	E	I
71	31	0.0083099	0	23	25	0	0	0	0	R	R
56	38	0.0082385	0	74	68	0	0	0	0	G	I
59	23	0.0080822	0	33	48	0	0	0	0	A	Q
42	32	0.007972	0	24	30	0	0	0	0	N	Q
60	6	0.0075961	0	20	22	0	0	0	0	S	T
35	6	0.0075422	0	61	22	0	0	0	0	G	T
34	6	0.0072263	0	49	22	0	0	0	0	S	T
63	35	0.0071674	0	22	61	0	0	0	0	L	G
47	13	0.0068611	0	14	15	0	0	0	0	S	N
67	61	0.0067083	0	18	35	999	0	0	0	L	I
39	27	0.0065861	0	18	68	0	0	0	0	K	I
26	10	0.0062395	0	25	16	0	0	0	0	N	T
25	14	0.0062314	0	20	19	0	0	0	0	A	N
57	23	0.0061634	0	20	48	0	0	0	0	S	Q
62	49	0.0060876	0	20	27	0	0	0	0	S	G
53	28	0.0059083	0	25	31	0	0	0	0	T	N
71	11	0.0052586	0	23	41	0	0	0	0	R	I
53	33	0.0051549	0	25	31	0	0	0	0	T	M
71	15	0.0051023	0	23	23	0	0	0	0	R	L
55	12	0.0050914	0	20	50	0	0	0	0	T	P
58	10	0.0049565	0	18	16	0	0	0	0	A	T
66	15	0.0048314	0	13	23	0	0	0	0	Y	L
70	19	0.0048002	0	16	37	0	0	0	0	A	I
67	37	0.0047508	0	18	24	0	0	0	0	L	Q
61	6	0.0046494	0	35	22	0	0	0	0	I	T
46	28	0.003677	0	16	31	0	0	0	0	G	N
33	19	0.0036431	0	31	37	0	0	0	0	M	I
56	11	0.0034193	0	74	41	0	0	0	0	G	I
41	32	0.0033636	0	24	30	0	0	0	0	A	Q
28	7	0.003155	0	31	12	0	0	0	0	N	H
59	39	0.0029952	0	33	18	0	0	0	0	A	K
23	15	0.0026545	0	48	23	0	0	0	0	Q	L
58	33	0.0026336	0	18	31	0	0	0	0	A	M
29	23	0.0024275	0	20	48	0	0	0	0	E	Q
47	25	0.00189	0	14	20	0	0	0	0	S	A
70	60	0.0017353	0	16	20	999	0	0	0	A	S
22	14	0.0017118	0	39	19	0	0	0	0	R	N
58	32	0.001593	0	18	30	0	0	0	0	A	Q
60	28	0.0015593	0	20	31	0	0	0	0	S	N
53	22	0.0013712	0	25	39	0	0	0	0	T	R
47	11	0.0010116	0	14	41	0	0	0	0	S	I
51	39	0.00088821	0	15	18	0	0	0	0	Q	K
45	37	0.00071932	0	15	24	0	0	0	0	E	Q
38	9	0.00040862	0	68	24	0	0	0	0	I	L
36	27	0.00021391	0	40	68	999	0	0	0	A	I
47	37	0.00021282	0	14	24	0	0	0	0	S	Q
57	16	0.00014884	0	20	29	0	0	0	0	S	I
50	12	0.00013723	0	28	50	0	0	0	0	R	P
52	18	-2.2637e-05	0	43	11	0	0	0	0	V	C
47	29	-0.00085532	0	14	20	0	0	0	0	S	E
39	20	-0.00088565	0	18	80	0	0	0	0	K	I
41	22	-0.001241	0	24	39	0	0	0	0	A	R
35	24	-0.0016598	0	61	94	0	0	0	0	G	G
58	49	-0.0016839	0	18	27	0	0	0	0	A	G
31	19	-0.0018308	0	25	37	0	0	0	0	R	I
57	43	-0.0018835	0	20	19	0	0	0	0	S	P
43	17	-0.0022156	0	19	52	0	0	0	0	P	G
31	20	-0.0022271	0	25	80	0	0	0	0	R	I
43	23	-0.0022875	0	19	48	0	0	0	0	P	Q
52	23	-0.0027136	0	43	48	0	0	0	0	V	Q
69	29	-0.0027306	0	17	20	0	0	0	0	N	E
28	22	-0.002809	0	31	39	0	0	0	0	N	R
18	11	-0.0030431	0	11	41	0	0	0	0	C	I
59	8	-0.0032595	0	33	17	0	0	0	0	A	E
32	24	-0.0032679	0	30	94	0	0	0	0	Q	G
26	17	-0.0035239	0	25	52	0	0	0	0	N	G
30	23	-0.0035625	0	57	48	0	0	0	0	I	Q
54	27	-0.0039591	0	59	68	0	0	0	0	I	I
42	20	-0.0039632	0	24	80	0	0	0	0	N	I
37	23	-0.0044425	0	24	48	0	0	0	0	Q	Q
36	19	-0.0046959	0	40	37	0	0	0	0	A	I
38	25	-0.0049386	0	68	20	0	0	0	0	I	A
16	9	-0.0052757	0	29	24	0	0	0	0	I	L
70	64	-0.0053076	0	16	79	999	0	0	0	A	A
30	18	-0.0054016	0	57	11	0	0	0	0	I	C
70	35	-0.0054856	0	16	61	0	0	0	0	A	G
58	50	-0.0059497	0	18	28	0	0	0	0	A	R
71	43	-0.0060027	0	23	19	0	0	0	0	R	P
59	14	-0.0060428	0	33	19	0	0	0	0	A	N
68	60	-0.0062256	0	56	20	999	0	0	0	I	S
41	23	-0.0064319	0	24	48	0	0	0	0	A	Q
44	18	-0.0065542	0	6	11	0	0	0	0	V	C
46	9	-0.0065654	0	16	24	0	0	0	0	G	L
28	14	-0.0066367	0	31	19	0	0	0	0	N	N
40	19	-0.0068619	0	45	37	0	0	0	0	I	I
71	16	-0.0069666	0	23	29	0	0	0	0	R	I
56	9	-0.0069734	0	74	24	0	0	0	0	G	L
30	6	-0.0071222	0	57	22	0	0	0	0	I	T
51	45	-0.0073144	0	15	15	0	0	0	0	Q	E
59	37	-0.0075017	0	33	24	0	0	0	0	A	Q
44	9	-0.0076437	0	6	24	0	0	0	0	V	L
71	40	-0.007645	0	23	45	0	0	0	0	R	I
71	13	-0.0078081	0	23	15	0	0	0	0	R	N
64	32	-0.0078516	0	79	30	0	0	0	0	A	Q
70	28	-0.0078619	0	16	31	0	0	0	0	A	N
41	15	-0.007898	0	24	23	0	0	0	0	A	L
22	6	-0.0080224	0	39	22	0	0	0	0	R	T
62	10	-0.0080726	0	20	16	0	0	0	0	S	T
30	9	-0.008133	0	57	24	0	0	0	0	I	L
51	14	-0.0082343	0	15	19	0	0	0	0	Q	N
20	9	-0.0082425	0	80	24	0	0	0	0	I	L
69	51	-0.0083206	0	17	15	0	0	0	0	N	Q
49	8	-0.0085446	0	27	17	0	0	0	0	G	E
24	16	-0.0086701	0	94	29	0	0	0	0	G	I
66	29	-0.0087518	0	13	20	0	0	0	0	Y	E
53	17	-0.0088526	0	25	52	0	0	0	0	T	G
32	6	-0.0088733	0	30	22	0	0	0	0	Q	T
54	19	-0.0089109	0	59	37	0	0	0	0	I	I
65	45	-0.0093141	0	23	15	0	0	0	0	Q	E
29	13	-0.0094573	0	20	15	0	0	0	0	E	N
42	10	-0.0095569	0	24	16	0	0	0	0	N	T
57	29	-0.0096844	0	20	20	0	0	0	0	S	E
56	31	-0.0099927	0	74	25	0	0	0	0	G	R
64	58	-0.010273	0	79	18	999	0	0	0	A	A
70	20	-0.01053	0	16	80	0	0	0	0	A	I
33	15	-0.010804	0	31	23	0	0	0	0	M	L
65	41	-0.010903	0	23	24	0	0	0	0	Q	A
43	6	-0.010994	0	19	22	0	0	0	0	P	T
64	31	-0.010998	0	79	25	0	0	0	0	A	R
48	27	-0.011061	0	9	68	0	0	0	0	S	I
60	41	-0.011082	0	20	24	0	0	0	0	S	A
54	24	-0.01118	0	59	94	0	0	0	0	I	G
59	13	-0.011303	0	33	15	0	0	0	0	A	N
28	9	-0.011357	0	31	24	0	0	0	0	N	L
42	8	-0.011505	0	24	17	0	0	0	0	N	E
59	6	-0.011538	0	33	22	0	0	0	0	A	T
64	57	-0.011565	0	79	20	999	0	0	0	A	S
71	10	-0.011588	0	23	16	0	0	0	0	R	T
45	32	-0.011604	0	15	30	0	0	0	0	E	Q
66	60	-0.011776	0	13	20	999	0	0	0	Y	S
54	6	-0.012124	0	59	22	0	0	0	0	I	T
62	12	-0.012478	0	20	50	0	0	0	0	S	P
57	44	-0.012615	0	20	6	0	0	0	0	S	V
47	20	-0.012738	0	14	80	0	0	0	0	S	I
45	15	-0.012985	0	15	23	0	0	0	0	E	L
70	27	-0.013054	0	16	68	0	0	0	0	A	I
33	27	-0.01311	0	31	68	999	0	0	0	M	I
36	24	-0.013232	0	40	94	0	0	0	0	A	G
41	33	-0.013285	0	24	31	0	0	0	0	A	M
61	30	-0.013327	0	35	57	0	0	0	0	I	I
63	51	-0.0134	0	22	15	0	0	0	0	L	Q
70	21	-0.013516	0	16	96	0	0	0	0	A	G
61	22	-0.013555	0	35	39	0	0	0	0	I	R
68	42	-0.013758	0	56	24	0	0	0	0	I	N
51	22	-0.013804	0	15	39	0	0	0	0	Q	R
44	12	-0.013863	0	6	50	0	0	0	0	V	P
57	22	-0.014138	0	20	39	0	0	0	0	S	R
25	7	-0.014194	0	20	12	0	0	0	0	A	H
60	22	-0.0143	0	20	39	0	0	0	0	S	R
55	22	-0.014322	0	20	39	0	0	0	0	T	R
46	13	-0.014446	0	16	15	0	0	0	0	G	N
55	28	-0.014554	0	20	31	0	0	0	0	T	N
31	23	-0.014664	0	25	48	0	0	0	0	R	Q
37	12	-0.014764	0	24	50	0	0	0	0	Q	P
64	22	-0.015347	0	79	39	0	0	0	0	A	R
44	10	-0.015365	0	6	16	0	0	0	0	V	T
48	14	-0.016065	0	9	19	0	0	0	0	S	N
39	15	-0.01613	0	18	23	0	0	0	0	K	L
38	11	-0.016292	0	68	41	0	0	0	0	I	I
55	17	-0.016315	0	20	52	0	0	0	0	T	G
51	29	-0.016344	0	15	20	0	0	0	0	Q	E
18	8	-0.01644	0	11	17	0	0	0	0	C	E
52	30	-0.01666	0	43	57	0	0	0	0	V	I
43	33	-0.016705	0	19	31	0	0	0	0	P	M
66	26	-0.016899	0	13	25	0	0	0	0	Y	N
56	28	-0.01698	0	74	31	0	0	0	0	G	N
23	6	-0.017012	0	48	22	0	0	0	0	Q	T
60	51	-0.017105	0	20	15	0	0	0	0	S	Q
69	60	-0.017264	0	17	20	999	0	0	0	N	S
64	40	-0.017419	0	79	45	0	0	0	0	A	I
48	33	-0.017707	0	9	31	0	0	0	0	S	M
36	20	-0.017784	0	40	80	0	0	0	0	A	I
52	34	-0.017913	0	43	49	0	0	0	0	V	S
71	63	-0.017993	0	23	22	999	0	0	0	R	L
61	42	-0.018068	0	35	24	0	0	0	0	I	N
69	47	-0.018156	0	17	14	0	0	0	0	N	S
54	11	-0.018388	0	59	41	0	0	0	0	I	I
44	11	-0.01878	0	6	41	0	0	0	0	V	I
59	15	-0.018825	0	33	23	0	0	0	0	A	L
56	40	-0.018866	0	74	45	0	0	0	0	G	I
62	30	-0.018972	0	20	57	0	0	0	0	S	I
32	13	-0.019043	0	30	15	0	0	0	0	Q	N
66	14	-0.019869	0	13	19	0	0	0	0	Y	N
60	11	-0.019892	0	20	41	0	0	0	0	S	I
55	8	-0.019934	0	20	17	0	0	0	0	T	E
70	54	-0.020172	0	16	59	0	0	0	0	A	I
58	18	-0.020464	0	18	11	0	0	0	0	A	C
59	52	-0.020505	0	33	43	0	0	0	0	A	V
19	13	-0.020695	0	37	15	999	0	0	0	I	N
66	54	-0.02121	0	13	59	0	0	0	0	Y	I
59	28	-0.021261	0	33	31	0	0	0	0	A	N
62	44	-0.0214	0	20	6	0	0	0	0	S	V
71	59	-0.021763	0	23	33	999	0	0	0	R	A
44	23	-0.02183	0	6	48	0	0	0	0	V	Q
48	11	-0.021939	0	9	41	0	0	0	0	S	I
36	7	-0.022176	0	40	12	0	0	0	0	A	H
44	16	-0.02221	0	6	29	0	0	0	0	V	I
43	35	-0.022226	0	19	61	0	0	0	0	P	G
63	13	-0.022381	0	22	15	0	0	0	0	L	N
47	28	-0.022694	0	14	31	0	0	0	0	S	N
41	10	-0.02284	0	24	16	0	0	0	0	A	T
45	17	-0.022882	0	15	52	0	0	0	0	E	G
40	13	-0.023009	0	45	15	0	0	0	0	I	N
68	59	-0.023009	0	56	33	999	0	0	0	I	A
45	24	-0.023224	0	15	94	0	0	0	0	E	G
27	14	-0.023342	0	68	19	0	0	0	0	I	N
54	40	-0.023552	0	59	45	0	0	0	0	I	I
17	9	-0.023563	0	52	24	0	0	0	0	G	L
48	40	-0.023627	0	9	45	0	0	0	0	S	I
30	14	-0.023676	0	57	19	0	0	0	0	I	N
64	55	-0.023678	0	79	20	0	0	0	0	A	T
43	14	-0.023756	0	19	19	0	0	0	0	P	N
69	8	-0.023759	0	17	17	0	0	0	0	N	E
57	14	-0.023905	0	20	19	0	0	0	0	S	N
36	16	-0.023979	0	40	29	0	0	0	0	A	I
56	27	-0.02405	0	74	68	0	0	0	0	G	I
52	46	-0.024123	0	43	16	0	0	0	0	V	G
42	9	-0.024397	0	24	24	0	0	0	0	N	L
52	39	-0.024409	0	43	18	0	0	0	0	V	K
45	6	-0.024605	0	15	22	0	0	0	0	E	T
57	38	-0.024754	0	20	68	0	0	0	0	S	I
57	32	-0.024828	0	20	30	0	0	0	0	S	Q
66	55	-0.02488	0	13	20	0	0	0	0	Y	T
66	23	-0.024901	0	13	48	0	0	0	0	Y	Q
52	8	-0.025002	0	43	17	0	0	0	0	V	E
41	12	-0.025038	0	24	50	0	0	0	0	A	P
71	37	-0.025115	0	23	24	0	0	0	0	R	Q
55	38	-0.025137	0	20	68	0	0	0	0	T	I
61	17	-0.025307	0	35	52	0	0	0	0	I	G
26	14	-0.025455	0	25	19	0	0	0	0	N	N
70	25	-0.025504	0	16	20	0	0	0	0	A	A
50	40	-0.025622	0	28	45	0	0	0	0	R	I
51	15	-0.025635	0	15	23	0	0	0	0	Q	L
43	28	-0.025665	0	19	31	0	0	0	0	P	N
48	28	-0.025713	0	9	31	0	0	0	0	S	N
70	61	-0.025809	0	16	35	999	0	0	0	A	I
68	36	-0.025901	0	56	40	0	0	0	0	I	A
71	57	-0.02601	0	23	20	999	0	0	0	R	S
62	17	-0.026071	0	20	52	0	0	0	0	S	G
24	6	-0.026148	0	94	22	0	0	0	0	G	T
70	46	-0.0262	0	16	16	0	0	0	0	A	G
26	11	-0.026227	0	25	41	0	0	0	0	N	I
55	15	-0.026531	0	20	23	0	0	0	0	T	L
71	65	-0.026534	0	23	23	999	0	0	0	R	Q
60	30	-0.026714	0	20	57	0	0	0	0	S	I
23	16	-0.027044	0	48	29	999	0	0	0	Q	I
63	26	-0.027409	0	22	25	0	0	0	0	L	N
61	41	-0.027548	0	35	24	0	0	0	0	I	A
65	10	-0.0277	0	23	16	0	0	0	0	Q	T
35	20	-0.027737	0	61	80	0	0	0	0	G	I
54	7	-0.028004	0	59	12	0	0	0	0	I	H
65	53	-0.028201	0	23	25	0	0	0	0	Q	T
59	45	-0.028226	0	33	15	0	0	0	0	A	E
33	25	-0.028303	0	31	20	999	0	0	0	M	A
39	24	-0.02832	0	18	94	0	0	0	0	K	G
58	47	-0.028337	0	18	14	0	0	0	0	A	S
20	14	-0.028416	0	80	19	999	0	0	0	I	N
41	26	-0.028499	0	24	25	0	0	0	0	A	N
54	30	-0.028511	0	59	57	0	0	0	0	I	I
61	10	-0.028532	0	35	16	0	0	0	0	I	T
34	27	-0.028993	0	49	68	999	0	0	0	S	I
54	29	-0.029083	0	59	20	0	0	0	0	I	E
68	20	-0.029147	0	56	80	0	0	0	0	I	I
46	22	-0.029303	0	16	39	0	0	0	0	G	R
55	43	-0.02941	0	20	19	0	0	0	0	T	P
33	10	-0.029699	0	31	16	0	0	0	0	M	T
43	31	-0.029912	0	19	25	0	0	0	0	P	R
67	28	-0.029965	0	18	31	0	0	0	0	L	N
62	47	-0.029967	0	20	14	0	0	0	0	S	S
30	16	-0.030003	0	57	29	0	0	0	0	I	I
32	14	-0.030026	0	30	19	0	0	0	0	Q	N
60	54	-0.030036	0	20	59	0	0	0	0	S	I
43	11	-0.0301	0	19	41	0	0	0	0	P	I
70	49	-0.030154	0	16	27	0	0	0	0	A	G
70	58	-0.030231	0	16	18	999	0	0	0	A	A
66	53	-0.030249	0	13	25	0	0	0	0	Y	T
35	15	-0.030328	0	61	23	0	0	0	0	G	L
45	35	-0.030368	0	15	61	0	0	0	0	E	G
61	11	-0.030505	0	35	41	0	0	0	0	I	I
39	28	-0.030572	0	18	31	0	0	0	0	K	N
17	11	-0.030668	0	52	41	0	0	0	0	G	I
45	20	-0.030782	0	15	80	0	0	0	0	E	I
47	30	-0.030873	0	14	57	0	0	0	0	S	I
41	29	-0.030987	0	24	20	0	0	0	0	A	E
69	48	-0.031274	0	17	9	0	0	0	0	N	S
38	18	-0.031315	0	68	11	0	0	0	0	I	C
23	9	-0.031457	0	48	24	0	0	0	0	Q	L
25	19	-0.031466	0	20	37	0	0	0	0	A	I
66	12	-0.031508	0	13	50	0	0	0	0	Y	P
46	20	-0.03159	0	16	80	0	0	0	0	G	I
48	26	-0.031703	0	9	25	0	0	0	0	S	N
47	24	-0.031783	0	14	94	0	0	0	0	S	G
48	38	-0.031952	0	9	68	0	0	0	0	S	I
47	26	-0.032088	0	14	25	0	0	0	0	S	N
42	6	-0.03219	0	24	22	0	0	0	0	N	T
18	12	-0.032271	0	11	50	0	0	0	0	C	P
58	14	-0.032292	0	18	19	0	0	0	0	A	N
66	18	-0.03247	0	13	11	0	0	0	0	Y	C
46	6	-0.032657	0	16	22	0	0	0	0	G	T
43	29	-0.032698	0	19	20	0	0	0	0	P	E
55	46	-0.032919	0	20	16	0	0	0	0	T	G
71	44	-0.033291	0	23	6	0	0	0	0	R	V
50	15	-0.033417	0	28	23	0	0	0	0	R	L
50	37	-0.033484	0	28	24	0	0	0	0	R	Q
43	22	-0.033632	0	19	39	0	0	0	0	P	R
25	6	-0.033699	0	20	22	0	0	0	0	A	T
67	40	-0.034098	0	18	45	0	0	0	0	L	I
53	44	-0.034258	0	25	6	0	0	0	0	T	V
66	7	-0.034277	0	13	12	0	0	0	0	Y	H
58	41	-0.03435	0	18	24	0	0	0	0	A	A
71	23	-0.034524	0	23	48	0	0	0	0	R	Q
47	8	-0.034563	0	14	17	0	0	0	0	S	E
60	40	-0.034718	0	20	45	0	0	0	0	S	I
69	39	-0.034728	0	17	18	0	0	0	0	N	K
20	11	-0.03487	0	80	41	0	0	0	0	I	I
61	44	-0.034883	0	35	6	0	0	0	0	I	V
52	32	-0.034887	0	43	30	0	0	0	0	V	Q
39	23	-0.03489	0	18	48	0	0	0	0	K	Q
52	36	-0.034983	0	43	40	0	0	0	0	V	A
69	31	-0.035022	0	17	25	0	0	0	0	N	R
69	45	-0.035202	0	17	15	0	0	0	0	N	E
42	36	-0.035253	0	24	40	0	0	0	0	N	A
68	15	-0.035359	0	56	23	0	0	0	0	I	L
48	23	-0.035373	0	9	48	0	0	0	0	S	Q
31	15	-0.035414	0	25	23	0	0	0	0	R	L
71	24	-0.035454	0	23	94	0	0	0	0	R	G
25	10	-0.035544	0	20	16	0	0	0	0	A	T
50	23	-0.035735	0	28	48	0	0	0	0	R	Q
43	24	-0.035939	0	19	94	0	0	0	0	P	G
70	37	-0.036048	0	16	24	0	0	0	0	A	Q
26	9	-0.036344	0	25	24	0	0	0	0	N	L
60	42	-0.036764	0	20	24	0	0	0	0	S	N
61	28	-0.037067	0	35	31	0	0	0	0	I	N
69	46	-0.037166	0	17	16	0	0	0	0	N	G
67	59	-0.037263	0	18	33	999	0	0	0	L	A
62	48	-0.037466	0	20	9	0	0	0	0	S	S
53	18	-0.037631	0	25	11	0	0	0	0	T	C
31	11	-0.037647	0	25	41	0	0	0	0	R	I
60	29	-0.037701	0	20	20	0	0	0	0	S	E
58	20	-0.03776	0	18	80	0	0	0	0	A	I
62	55	-0.037871	0	20	20	0	0	0	0	S	T
61	29	-0.03792	0	35	20	0	0	0	0	I	E
45	28	-0.037935	0	15	31	0	0	0	0	E	N
64	35	-0.037982	0	79	61	0	0	0	0	A	G
62	35	-0.037984	0	20	61	0	0	0	0	S	G
51	27	-0.038093	0	15	68	0	0	0	0	Q	I
65	59	-0.038541	0	23	33	999	0	0	0	Q	A
70	30	-0.038671	0	16	57	0	0	0	0	A	I
67	57	-0.038804	0	18	20	999	0	0	0	L	S
59	27	-0.038864	0	33	68	0	0	0	0	A	I
61	38	-0.039001	0	35	68	0	0	0	0	I	I
71	53	-0.039065	0	23	25	0	0	0	0	R	T
49	23	-0.03907	0	27	48	0	0	0	0	G	Q
38	23	-0.0391	0	68	48	0	0	0	0	I	Q
33	14	-0.039236	0	31	19	0	0	0	0	M	N
28	12	-0.039267	0	31	50	0	0	0	0	N	P
53	31	-0.039303	0	25	25	0	0	0	0	T	R
70	42	-0.039359	0	16	24	0	0	0	0	A	N
66	47	-0.039421	0	13	14	0	0	0	0	Y	S
31	6	-0.039527	0	25	22	0	0	0	0	R	T
70	32	-0.039682	0	16	30	0	0	0	0	A	Q
56	23	-0.039736	0	74	48	0	0	0	0	G	Q
71	21	-0.039747	0	23	96	0	0	0	0	R	G
56	16	-0.03978	0	74	29	0	0	0	0	G	I
50	29	-0.039781	0	28	20	0	0	0	0	R	E
24	14	-0.039922	0	94	19	0	0	0	0	G	N
64	23	-0.039997	0	79	48	0	0	0	0	A	Q
40	32	-0.040039	0	45	30	0	0	0	0	I	Q
40	8	-0.040067	0	45	17	0	0	0	0	I	E
15	8	-0.040094	0	23	17	0	0	0	0	L	E
45	38	-0.040123	0	15	68	0	0	0	0	E	I
65	32	-0.040334	0	23	30	0	0	0	0	Q	Q
33	8	-0.040498	0	31	17	0	0	0	0	M	E
49	16	-0.04051	0	27	29	0	0	0	0	G	I
44	33	-0.040548	0	6	31	0	0	0	0	V	M
35	28	-0.040615	0	61	31	999	0	0	0	G	N
42	30	-0.040639	0	24	57	0	0	0	0	N	I
41	25	-0.040708	0	24	20	0	0	0	0	A	A
63	56	-0.040885	0	22	74	999	0	0	0	L	G
63	25	-0.040932	0	22	20	0	0	0	0	L	A
59	7	-0.041068	0	33	12	0	0	0	0	A	H
48	19	-0.041108	0	9	37	0	0	0	0	S	I
23	12	-0.041171	0	48	50	0	0	0	0	Q	P
32	17	-0.041421	0	30	52	0	0	0	0	Q	G
63	10	-0.041512	0	22	16	0	0	0	0	L	T
58	22	-0.041619	0	18	39	0	0	0	0	A	R
62	24	-0.041672	0	20	94	0	0	0	0	S	G
68	35	-0.041722	0	56	61	0	0	0	0	I	G
63	29	-0.041851	0	22	20	0	0	0	0	L	E
45	10	-0.042289	0	15	16	0	0	0	0	E	T
34	13	-0.04229	0	49	15	0	0	0	0	S	N
59	47	-0.042368	0	33	14	0	0	0	0	A	S
57	26	-0.042439	0	20	25	0	0	0	0	S	N
51	16	-0.042523	0	15	29	0	0	0	0	Q	I
47	35	-0.04253	0	14	61	0	0	0	0	S	G
59	25	-0.042699	0	33	20	0	0	0	0	A	A
44	8	-0.042901	0	6	17	0	0	0	0	V	E
56	8	-0.042998	0	74	17	0	0	0	0	G	E
58	38	-0.043098	0	18	68	0	0	0	0	A	I
60	21	-0.043141	0	20	96	0	0	0	0	S	G
34	26	-0.043301	0	49	25	999	0	0	0	S	N
53	35	-0.043347	0	25	61	0	0	0	0	T	G
46	37	-0.043474	0	16	24	0	0	0	0	G	Q
46	19	-0.043485	0	16	37	0	0	0	0	G	I
65	46	-0.043755	0	23	16	0	0	0	0	Q	G
29	17	-0.043796	0	20	52	0	0	0	0	E	G
49	14	-0.043799	0	27	19	0	0	0	0	G	N
66	32	-0.043804	0	13	30	0	0	0	0	Y	Q
55	27	-0.043827	0	20	68	0	0	0	0	T	I
55	7	-0.043843	0	20	12	0	0	0	0	T	H
66	52	-0.043845	0	13	43	0	0	0	0	Y	V
18	6	-0.043848	0	11	22	0	0	0	0	C	T
40	18	-0.043898	0	45	11	0	0	0	0	I	C
35	23	-0.043916	0	61	48	0	0	0	0	G	Q
37	10	-0.043974	0	24	16	0	0	0	0	Q	T
59	11	-0.043978	0	33	41	0	0	0	0	A	I
31	12	-0.044014	0	25	50	0	0	0	0	R	P
46	39	-0.044085	0	16	18	0	0	0	0	G	K
39	12	-0.044116	0	18	50	0	0	0	0	K	P
55	10	-0.044353	0	20	16	0	0	0	0	T	T
35	11	-0.044373	0	61	41	0	0	0	0	G	I
49	33	-0.044554	0	27	31	0	0	0	0	G	M
48	10	-0.044566	0	9	16	0	0	0	0	S	T
32	19	-0.044635	0	30	37	0	0	0	0	Q	I
45	30	-0.044669	0	15	57	0	0	0	0	E	I
64	6	-0.044772	0	79	22	0	0	0	0	A	T
45	11	-0.044778	0	15	41	0	0	0	0	E	I
24	18	-0.044804	0	94	11	0	0	0	0	G	C
63	55	-0.045009	0	22	20	0	0	0	0	L	T
61	39	-0.045047	0	35	18	0	0	0	0	I	K
69	16	-0.045075	0	17	29	0	0	0	0	N	I
51	17	-0.045162	0	15	52	0	0	0	0	Q	G
58	39	-0.045201	0	18	18	0	0	0	0	A	K
58	16	-0.045236	0	18	29	0	0	0	0	A	I
37	14	-0.045248	0	24	19	0	0	0	0	Q	N
61	34	-0.045339	0	35	49	0	0	0	0	I	S
59	21	-0.04534	0	33	96	0	0	0	0	A	G
64	27	-0.045387	0	79	68	0	0	0	0	A	I
53	32	-0.045455	0	25	30	0	0	0	0	T	Q
22	12	-0.045511	0	39	50	0	0	0	0	R	P
66	8	-0.045568	0	13	17	0	0	0	0	Y	E
64	28	-0.045708	0	79	31	0	0	0	0	A	N
41	8	-0.04571	0	24	17	0	0	0	0	A	E
44	35	-0.045902	0	6	61	0	0	0	0	V	G
31	10	-0.046176	0	25	16	0	0	0	0	R	T
35	12	-0.046465	0	61	50	0	0	0	0	G	P
65	27	-0.046536	0	23	68	0	0	0	0	Q	I
51	12	-0.046624	0	15	50	0	0	0	0	Q	P
57	7	-0.046628	0	20	12	0	0	0	0	S	H
68	46	-0.046794	0	56	16	0	0	0	0	I	G
70	57	-0.046953	0	16	20	999	0	0	0	A	S
68	27	-0.047294	0	56	68	0	0	0	0	I	I
58	37	-0.047408	0	18	24	0	0	0	0	A	Q
38	32	-0.047445	0	68	30	0	0	0	0	I	Q
70	15	-0.047522	0	16	23	0	0	0	0	A	L
66	45	-0.047662	0	13	15	0	0	0	0	Y	E
42	35	-0.047749	0	24	61	0	0	0	0	N	G
55	41	-0.047802	0	20	24	0	0	0	0	T	A
32	15	-0.04799	0	30	23	0	0	0	0	Q	L
56	50	-0.048085	0	74	28	999	0	0	0	G	R
48	18	-0.048194	0	9	11	0	0	0	0	S	C
60	13	-0.048433	0	20	15	0	0	0	0	S	N
38	28	-0.048503	0	68	31	0	0	0	0	I	N
23	13	-0.048566	0	48	15	0	0	0	0	Q	N
68	58	-0.048715	0	56	18	999	0	0	0	I	A
35	19	-0.049035	0	61	37	0	0	0	0	G	I
34	8	-0.049073	0	49	17	0	0	0	0	S	E
59	9	-0.049088	0	33	24	0	0	0	0	A	L
29	21	-0.049286	0	20	96	0	0	0	0	E	G
65	21	-0.049335	0	23	96	0	0	0	0	Q	G
58	25	-0.04936	0	18	20	0	0	0	0	A	A
37	8	-0.049431	0	24	17	0	0	0	0	Q	E
62	50	-0.049622	0	20	28	0	0	0	0	S	R
37	7	-0.049683	0	24	12	0	0	0	0	Q	H
64	12	-0.049772	0	79	50	0	0	0	0	A	P
53	25	-0.049895	0	25	20	0	0	0	0	T	A
15	9	-0.049913	0	23	24	0	0	0	0	L	L
48	21	-0.049982	0	9	96	0	0	0	0	S	G
56	42	-0.050012	0	74	24	0	0	0	0	G	N
26	20	-0.050144	0	25	80	0	0	0	0	N	I
59	26	-0.050288	0	33	25	0	0	0	0	A	N
59	18	-0.05032	0	33	11	0	0	0	0	A	C
47	10	-0.050372	0	14	16	0	0	0	0	S	T
52	33	-0.050477	0	43	31	0	0	0	0	V	M
63	43	-0.05052	0	22	19	0	0	0	0	L	P
23	8	-0.050639	0	48	17	0	0	0	0	Q	E
32	20	-0.050687	0	30	80	0	0	0	0	Q	I
51	26	-0.050767	0	15	25	0	0	0	0	Q	N
35	13	-0.050844	0	61	15	0	0	0	0	G	N
64	45	-0.05091	0	79	15	0	0	0	0	A	E
28	10	-0.051105	0	31	16	0	0	0	0	N	T
62	46	-0.051117	0	20	16	0	0	0	0	S	G
45	23	-0.051194	0	15	48	0	0	0	0	E	Q
49	7	-0.051356	0	27	12	0	0	0	0	G	H
57	20	-0.051432	0	20	80	0	0	0	0	S	I
35	8	-0.051506	0	61	17	0	0	0	0	G	E
68	32	-0.05155	0	56	30	0	0	0	0	I	Q
33	21	-0.051655	0	31	96	0	0	0	0	M	G
55	49	-0.051768	0	20	27	999	0	0	0	T	G
44	37	-0.051818	0	6	24	0	0	0	0	V	Q
50	31	-0.051874	0	28	25	0	0	0	0	R	R
49	24	-0.051927	0	27	94	0	0	0	0	G	G
43	36	-0.051939	0	19	40	0	0	0	0	P	A
45	8	-0.052025	0	15	17	0	0	0	0	E	E
35	25	-0.05206	0	61	20	0	0	0	0	G	A
36	17	-0.052127	0	40	52	0	0	0	0	A	G
64	44	-0.052138	0	79	6	0	0	0	0	A	V
70	18	-0.052192	0	16	11	0	0	0	0	A	C
46	18	-0.052442	0	16	11	0	0	0	0	G	C
61	21	-0.052447	0	35	96	0	0	0	0	I	G
44	14	-0.052455	0	6	19	0	0	0	0	V	N
53	20	-0.052457	0	25	80	0	0	0	0	T	I
67	53	-0.052485	0	18	25	0	0	0	0	L	T
49	30	-0.052686	0	27	57	0	0	0	0	G	I
68	41	-0.052767	0	56	24	0	0	0	0	I	A
25	11	-0.05283	0	20	41	0	0	0	0	A	I
31	8	-0.052935	0	25	17	0	0	0	0	R	E
40	22	-0.053253	0	45	39	0	0	0	0	I	R
58	46	-0.053445	0	18	16	0	0	0	0	A	G
62	6	-0.053473	0	20	22	0	0	0	0	S	T
57	19	-0.053725	0	20	37	0	0	0	0	S	I
69	53	-0.05377	0	17	25	0	0	0	0	N	T
56	17	-0.053878	0	74	52	0	0	0	0	G	G
37	24	-0.053961	0	24	94	0	0	0	0	Q	G
67	48	-0.053973	0	18	9	0	0	0	0	L	S
27	10	-0.054109	0	68	16	0	0	0	0	I	T
51	37	-0.05413	0	15	24	0	0	0	0	Q	Q
26	6	-0.054269	0	25	22	0	0	0	0	N	T
69	27	-0.054518	0	17	68	0	0	0	0	N	I
40	25	-0.05457	0	45	20	0	0	0	0	I	A
67	22	-0.054647	0	18	39	0	0	0	0	L	R
37	30	-0.054647	0	24	57	0	0	0	0	Q	I
56	7	-0.054692	0	74	12	0	0	0	0	G	H
65	35	-0.054733	0	23	61	0	0	0	0	Q	G
39	29	-0.054766	0	18	20	0	0	0	0	K	E
69	43	-0.054795	0	17	19	0	0	0	0	N	P
63	28	-0.054829	0	22	31	0	0	0	0	L	N
50	27	-0.05484	0	28	68	0	0	0	0	R	I
29	22	-0.054843	0	20	39	0	0	0	0	E	R
61	47	-0.054962	0	35	14	0	0	0	0	I	S
45	9	-0.054984	0	15	24	0	0	0	0	E	L
46	8	-0.054995	0	16	17	0	0	0	0	G	E
61	35	-0.055041	0	35	61	0	0	0	0	I	G
61	25	-0.055096	0	35	20	0	0	0	0	I	A
29	15	-0.055101	0	20	23	0	0	0	0	E	L
60	48	-0.055202	0	20	9	0	0	0	0	S	S
67	13	-0.055271	0	18	15	0	0	0	0	L	N
65	36	-0.055294	0	23	40	0	0	0	0	Q	A
60	38	-0.055395	0	20	68	0	0	0	0	S	I
65	25	-0.055601	0	23	20	0	0	0	0	Q	A
66	44	-0.055641	0	13	6	0	0	0	0	Y	V
60	16	-0.055762	0	20	29	0	0	0	0	S	I
38	8	-0.055808	0	68	17	0	0	0	0	I	E
65	52	-0.055987	0	23	43	0	0	0	0	Q	V
34	28	-0.056057	0	49	31	999	0	0	0	S	N
44	6	-0.056131	0	6	22	0	0	0	0	V	T
67	50	-0.05623	0	18	28	0	0	0	0	L	R
46	38	-0.056248	0	16	68	0	0	0	0	G	I
69	18	-0.056379	0	17	11	0	0	0	0	N	C
57	33	-0.056399	0	20	31	0	0	0	0	S	M
70	24	-0.056644	0	16	94	0	0	0	0	A	G
66	57	-0.056884	0	13	20	999	0	0	0	Y	S
70	52	-0.056917	0	16	43	0	0	0	0	A	V
48	7	-0.057024	0	9	12	0	0	0	0	S	H
66	10	-0.057048	0	13	16	0	0	0	0	Y	T
65	33	-0.0572	0	23	31	0	0	0	0	Q	M
33	22	-0.057286	0	31	39	0	0	0	0	M	R
40	28	-0.057292	0	45	31	0	0	0	0	I	N
51	31	-0.057336	0	15	25	0	0	0	0	Q	R
44	27	-0.057414	0	6	68	0	0	0	0	V	I
60	20	-0.057461	0	20	80	0	0	0	0	S	I
26	7	-0.057489	0	25	12	0	0	0	0	N	H
71	20	-0.057564	0	23	80	0	0	0	0	R	I
67	41	-0.05762	0	18	24	0	0	0	0	L	A
34	12	-0.057858	0	49	50	0	0	0	0	S	P
54	20	-0.057891	0	59	80	0	0	0	0	I	I
62	33	-0.057931	0	20	31	0	0	0	0	S	M
65	39	-0.059065	0	23	18	0	0	0	0	Q	K
58	24	-0.059188	0	18	94	0	0	0	0	A	G
44	22	-0.059191	0	6	39	0	0	0	0	V	R
32	22	-0.059217	0	30	39	0	0	0	0	Q	R
61	32	-0.059502	0	35	30	0	0	0	0	I	Q
28	6	-0.059515	0	31	22	0	0	0	0	N	T
70	56	-0.059526	0	16	74	999	0	0	0	A	G
54	8	-0.059584	0	59	17	0	0	0	0	I	E
57	6	-0.059626	0	20	22	0	0	0	0	S	T
54	34	-0.059781	0	59	49	0	0	0	0	I	S
51	6	-0.05987	0	15	22	0	0	0	0	Q	T
46	27	-0.060043	0	16	68	0	0	0	0	G	I
66	48	-0.060124	0	13	9	0	0	0	0	Y	S
59	48	-0.060157	0	33	9	0	0	0	0	A	S
52	6	-0.060308	0	43	22	0	0	0	0	V	T
69	32	-0.060316	0	17	30	0	0	0	0	N	Q
71	62	-0.060437	0	23	20	999	0	0	0	R	S
55	30	-0.06045	0	20	57	0	0	0	0	T	I
36	14	-0.060579	0	40	19	0	0	0	0	A	N
51	32	-0.060644	0	15	30	0	0	0	0	Q	Q
64	9	-0.060736	0	79	24	0	0	0	0	A	L
57	28	-0.060872	0	20	31	0	0	0	0	S	N
49	21	-0.060916	0	27	96	0	0	0	0	G	G
35	9	-0.060923	0	61	24	0	0	0	0	G	L
57	49	-0.060935	0	20	27	0	0	0	0	S	G
69	7	-0.060993	0	17	12	0	0	0	0	N	H
66	34	-0.061017	0	13	49	0	0	0	0	Y	S
65	11	-0.06106	0	23	41	0	0	0	0	Q	I
59	46	-0.061062	0	33	16	0	0	0	0	A	G
47	18	-0.061119	0	14	11	0	0	0	0	S	C
35	26	-0.061381	0	61	25	999	0	0	0	G	N
33	6	-0.061435	0	31	22	0	0	0	0	M	T
35	18	-0.061452	0	61	11	0	0	0	0	G	C
67	26	-0.0615	0	18	25	0	0	0	0	L	N
53	27	-0.061671	0	25	68	0	0	0	0	T	I
65	47	-0.061736	0	23	14	0	0	0	0	Q	S
62	25	-0.061832	0	20	20	0	0	0	0	S	A
34	11	-0.061978	0	49	41	0	0	0	0	S	I
62	54	-0.062058	0	20	59	0	0	0	0	S	I
57	24	-0.062254	0	20	94	0	0	0	0	S	G
71	47	-0.062316	0	23	14	0	0	0	0	R	S
21	14	-0.062491	0	96	19	0	0	0	0	G	N
49	35	-0.062501	0	27	61	0	0	0	0	G	G
71	17	-0.062511	0	23	52	0	0	0	0	R	G
51	40	-0.062705	0	15	45	0	0	0	0	Q	I
68	57	-0.062752	0	56	20	999	0	0	0	I	S
58	43	-0.062949	0	18	19	0	0	0	0	A	P
62	20	-0.063009	0	20	80	0	0	0	0	S	I
69	54	-0.063115	0	17	59	0	0	0	0	N	I
70	44	-0.063118	0	16	6	0	0	0	0	A	V
51	23	-0.063151	0	15	48	0	0	0	0	Q	Q
65	19	-0.063227	0	23	37	0	0	0	0	Q	I
47	40	-0.06327	0	14	45	0	0	0	0	S	I
64	48	-0.063379	0	79	9	0	0	0	0	A	S
56	10	-0.063443	0	74	16	0	0	0	0	G	T
60	31	-0.063627	0	20	25	0	0	0	0	S	R
49	11	-0.063735	0	27	41	0	0	0	0	G	I
65	56	-0.063825	0	23	74	999	0	0	0	Q	G
48	8	-0.063857	0	9	17	0	0	0	0	S	E
63	45	-0.063873	0	22	15	0	0	0	0	L	E
29	14	-0.063903	0	20	19	0	0	0	0	E	N
65	44	-0.063964	0	23	6	0	0	0	0	Q	V
63	24	-0.063996	0	22	94	0	0	0	0	L	G
60	23	-0.064021	0	20	48	0	0	0	0	S	Q
62	29	-0.064053	0	20	20	0	0	0	0	S	E
41	6	-0.064119	0	24	22	0	0	0	0	A	T
50	22	-0.064204	0	28	39	0	0	0	0	R	R
36	6	-0.06421	0	40	22	0	0	0	0	A	T
57	21	-0.064221	0	20	96	0	0	0	0	S	G
23	7	-0.064283	0	48	12	0	0	0	0	Q	H
36	30	-0.06451	0	40	57	0	0	0	0	A	I
49	19	-0.064651	0	27	37	0	0	0	0	G	I
63	39	-0.064709	0	22	18	0	0	0	0	L	K
20	6	-0.064859	0	80	22	0	0	0	0	I	T
67	55	-0.064984	0	18	20	999	0	0	0	L	T
63	8	-0.065007	0	22	17	0	0	0	0	L	E
52	14	-0.065098	0	43	19	0	0	0	0	V	N
62	42	-0.065223	0	20	24	0	0	0	0	S	N
57	8	-0.065281	0	20	17	0	0	0	0	S	E
46	11	-0.065336	0	16	41	0	0	0	0	G	I
44	38	-0.065338	0	6	68	0	0	0	0	V	I
20	10	-0.065375	0	80	16	0	0	0	0	I	T
55	19	-0.065457	0	20	37	0	0	0	0	T	I
66	37	-0.065459	0	13	24	0	0	0	0	Y	Q
61	20	-0.065663	0	35	80	0	0	0	0	I	I
60	17	-0.066156	0	20	52	0	0	0	0	S	G
61	33	-0.066194	0	35	31	0	0	0	0	I	M
42	25	-0.066297	0	24	20	0	0	0	0	N	A
59	30	-0.066375	0	33	57	0	0	0	0	A	I
44	36	-0.066529	0	6	40	0	0	0	0	V	A
70	16	-0.066587	0	16	29	0	0	0	0	A	I
45	25	-0.066778	0	15	20	0	0	0	0	E	A
54	43	-0.066985	0	59	19	0	0	0	0	I	P
37	27	-0.066995	0	24	68	0	0	0	0	Q	I
68	43	-0.067072	0	56	19	0	0	0	0	I	P
67	25	-0.067156	0	18	20	0	0	0	0	L	A
69	14	-0.067261	0	17	19	0	0	0	0	N	N
41	17	-0.067328	0	24	52	0	0	0	0	A	G
71	6	-0.067412	0	23	22	0	0	0	0	R	T
63	31	-0.067555	0	22	25	0	0	0	0	L	R
45	14	-0.067655	0	15	19	0	0	0	0	E	N
64	20	-0.067708	0	79	80	0	0	0	0	A	I
25	16	-0.067719	0	20	29	0	0	0	0	A	I
66	13	-0.067763	0	13	15	0	0	0	0	Y	N
71	22	-0.067877	0	23	39	0	0	0	0	R	R
52	37	-0.067896	0	43	24	0	0	0	0	V	Q
51	33	-0.068011	0	15	31	0	0	0	0	Q	M
33	13	-0.068066	0	31	15	0	0	0	0	M	N
45	21	-0.068155	0	15	96	0	0	0	0	E	G
54	46	-0.068316	0	59	16	0	0	0	0	I	G
67	27	-0.06839	0	18	68	0	0	0	0	L	I
51	9	-0.068431	0	15	24	0	0	0	0	Q	L
58	12	-0.068458	0	18	50	0	0	0	0	A	P
55	33	-0.068473	0	20	31	0	0	0	0	T	M
70	12	-0.068538	0	16	50	0	0	0	0	A	P
17	10	-0.06889	0	52	16	0	0	0	0	G	T
68	7	-0.068903	0	56	12	0	0	0	0	I	H
20	8	-0.069051	0	80	17	0	0	0	0	I	E
49	39	-0.069082	0	27	18	0	0	0	0	G	K
70	45	-0.069094	0	16	15	0	0	0	0	A	E
56	12	-0.069181	0	74	50	0	0	0	0	G	P
42	21	-0.069196	0	24	96	0	0	0	0	N	G
71	54	-0.069281	0	23	59	0	0	0	0	R	I
64	17	-0.069302	0	79	52	0	0	0	0	A	G
38	26	-0.069367	0	68	25	0	0	0	0	I	N
49	36	-0.06944	0	27	40	0	0	0	0	G	A
41	11	-0.070133	0	24	41	0	0	0	0	A	I
71	50	-0.070218	0	23	28	0	0	0	0	R	R
43	7	-0.070263	0	19	12	0	0	0	0	P	H
35	29	-0.070544	0	61	20	999	0	0	0	G	E
57	48	-0.070663	0	20	9	0	0	0	0	S	S
71	38	-0.070877	0	23	68	0	0	0	0	R	I
41	20	-0.070903	0	24	80	0	0	0	0	A	I
26	8	-0.070936	0	25	17	0	0	0	0	N	E
68	62	-0.071117	0	56	20	999	0	0	0	I	S
40	6	-0.071198	0	45	22	0	0	0	0	I	T
47	22	-0.071217	0	14	39	0	0	0	0	S	R
24	12	-0.071229	0	94	50	0	0	0	0	G	P
39	30	-0.071257	0	18	57	0	0	0	0	K	I
45	29	-0.071287	0	15	20	0	0	0	0	E	E
61	51	-0.071297	0	35	15	0	0	0	0	I	Q
62	41	-0.071337	0	20	24	0	0	0	0	S	A
28	11	-0.071536	0	31	41	0	0	0	0	N	I
37	26	-0.071651	0	24	25	0	0	0	0	Q	N
44	15	-0.071726	0	6	23	0	0	0	0	V	L
46	24	-0.071986	0	16	94	0	0	0	0	G	G
47	38	-0.072025	0	14	68	0	0	0	0	S	I
42	12	-0.072052	0	24	50	0	0	0	0	N	P
56	39	-0.072097	0	74	18	0	0	0	0	G	K
58	19	-0.072176	0	18	37	0	0	0	0	A	I
63	44	-0.072239	0	22	6	0	0	0	0	L	V
34	14	-0.072366	0	49	19	0	0	0	0	S	N
46	30	-0.072704	0	16	57	0	0	0	0	G	I
70	41	-0.072721	0	16	24	0	0	0	0	A	A
53	26	-0.072728	0	25	25	0	0	0	0	T	N
70	50	-0.072755	0	16	28	0	0	0	0	A	R
68	16	-0.072905	0	56	29	0	0	0	0	I	I
47	7	-0.073092	0	14	12	0	0	0	0	S	H
66	30	-0.073101	0	13	57	0	0	0	0	Y	I
49	32	-0.073513	0	27	30	0	0	0	0	G	Q
67	51	-0.073528	0	18	15	0	0	0	0	L	Q
34	15	-0.073633	0	49	23	0	0	0	0	S	L
19	8	-0.073899	0	37	17	0	0	0	0	I	E
68	50	-0.073971	0	56	28	0	0	0	0	I	R
40	33	-0.07431	0	45	31	0	0	0	0	I	M
71	61	-0.074375	0	23	35	999	0	0	0	R	I
34	25	-0.074415	0	49	20	999	0	0	0	S	A
33	17	-0.074865	0	31	52	0	0	0	0	M	G
59	41	-0.074896	0	33	24	0	0	0	0	A	A
58	6	-0.074912	0	18	22	0	0	0	0	A	T
32	12	-0.074947	0	30	50	0	0	0	0	Q	P
68	49	-0.075178	0	56	27	0	0	0	0	I	G
58	27	-0.075388	0	18	68	0	0	0	0	A	I
55	44	-0.075548	0	20	6	0	0	0	0	T	V
61	45	-0.075821	0	35	15	0	0	0	0	I	E
71	42	-0.07594	0	23	24	0	0	0	0	R	N
46	33	-0.076053	0	16	31	0	0	0	0	G	M
62	16	-0.076281	0	20	29	0	0	0	0	S	I
37	21	-0.076814	0	24	96	0	0	0	0	Q	G
17	6	-0.076944	0	52	22	0	0	0	0	G	T
48	30	-0.077067	0	9	57	0	0	0	0	S	I
29	10	-0.07711	0	20	16	0	0	0	0	E	T
62	11	-0.077114	0	20	41	0	0	0	0	S	I
69	55	-0.077188	0	17	20	999	0	0	0	N	T
43	26	-0.077232	0	19	25	0	0	0	0	P	N
71	51	-0.077268	0	23	15	0	0	0	0	R	Q
65	55	-0.077341	0	23	20	0	0	0	0	Q	T
64	11	-0.077608	0	79	41	0	0	0	0	A	I
21	7	-0.077767	0	96	12	0	0	0	0	G	H
55	40	-0.077774	0	20	45	0	0	0	0	T	I
48	12	-0.0778	0	9	50	0	0	0	0	S	P
22	11	-0.077999	0	39	41	0	0	0	0	R	I
47	15	-0.078109	0	14	23	0	0	0	0	S	L
63	21	-0.078113	0	22	96	0	0	0	0	L	G
62	43	-0.078296	0	20	19	0	0	0	0	S	P
67	38	-0.078298	0	18	68	0	0	0	0	L	I
69	28	-0.078343	0	17	31	0	0	0	0	N	N
41	35	-0.078372	0	24	61	0	0	0	0	A	G
58	17	-0.078395	0	18	52	0	0	0	0	A	G
70	33	-0.078678	0	16	31	0	0	0	0	A	M
49	15	-0.078712	0	27	23	0	0	0	0	G	L
59	10	-0.078762	0	33	16	0	0	0	0	A	T
19	10	-0.078894	0	37	16	0	0	0	0	I	T
50	32	-0.079126	0	28	30	0	0	0	0	R	Q
53	45	-0.079236	0	25	15	0	0	0	0	T	E
33	9	-0.079293	0	31	24	0	0	0	0	M	L
66	6	-0.079331	0	13	22	0	0	0	0	Y	T
61	12	-0.079454	0	35	50	0	0	0	0	I	P
24	7	-0.079519	0	94	12	0	0	0	0	G	H
68	8	-0.079794	0	56	17	0	0	0	0	I	E
25	15	-0.07981	0	20	23	0	0	0	0	A	L
59	34	-0.079903	0	33	49	0	0	0	0	A	S
67	19	-0.07999	0	18	37	0	0	0	0	L	I
33	24	-0.080078	0	31	94	0	0	0	0	M	G
40	11	-0.080106	0	45	41	0	0	0	0	I	I
69	13	-0.080368	0	17	15	0	0	0	0	N	N
21	8	-0.080394	0	96	17	0	0	0	0	G	E
66	40	-0.080426	0	13	45	0	0	0	0	Y	I
62	19	-0.080505	0	20	37	0	0	0	0	S	I
48	6	-0.080658	0	9	22	0	0	0	0	S	T
70	9	-0.080687	0	16	24	0	0	0	0	A	L
46	40	-0.080696	0	16	45	0	0	0	0	G	I
49	17	-0.080809	0	27	52	0	0	0	0	G	G
55	26	-0.080842	0	20	25	0	0	0	0	T	N
65	57	-0.080918	0	23	20	999	0	0	0	Q	S
66	19	-0.080976	0	13	37	0	0	0	0	Y	I
48	17	-0.081071	0	9	52	0	0	0	0	S	G
60	45	-0.081123	0	20	15	0	0	0	0	S	E
35	17	-0.081375	0	61	52	0	0	0	0	G	G
58	9	-0.081403	0	18	24	0	0	0	0	A	L
67	35	-0.081894	0	18	61	0	0	0	0	L	G
37	9	-0.082096	0	24	24	0	0	0	0	Q	L
57	25	-0.082133	0	20	20	0	0	0	0	S	A
62	13	-0.082178	0	20	15	0	0	0	0	S	N
62	14	-0.082184	0	20	19	0	0	0	0	S	N
49	22	-0.082297	0	27	39	0	0	0	0	G	R
50	28	-0.082496	0	28	31	0	0	0	0	R	N
71	35	-0.082652	0	23	61	0	0	0	0	R	G
62	9	-0.082685	0	20	24	0	0	0	0	S	L
53	10	-0.082773	0	25	16	0	0	0	0	T	T
69	22	-0.082789	0	17	39	0	0	0	0	N	R
41	28	-0.082838	0	24	31	0	0	0	0	A	N
44	19	-0.083104	0	6	37	0	0	0	0	V	I
35	16	-0.083283	0	61	29	0	0	0	0	G	I
71	34	-0.083381	0	23	49	0	0	0	0	R	S
50	38	-0.083397	0	28	68	0	0	0	0	R	I
59	40	-0.083491	0	33	45	0	0	0	0	A	I
55	16	-0.083501	0	20	29	0	0	0	0	T	I
65	26	-0.083529	0	23	25	0	0	0	0	Q	N
66	39	-0.083611	0	13	18	0	0	0	0	Y	K
30	22	-0.083611	0	57	39	0	0	0	0	I	R
45	27	-0.08364	0	15	68	0	0	0	0	E	I
59	42	-0.083702	0	33	24	0	0	0	0	A	N
68	34	-0.083772	0	56	49	0	0	0	0	I	S
54	33	-0.083883	0	59	31	0	0	0	0	I	M
58	44	-0.08391	0	18	6	0	0	0	0	A	V
38	29	-0.08429	0	68	20	0	0	0	0	I	E
46	15	-0.084391	0	16	23	0	0	0	0	G	L
64	16	-0.08451	0	79	29	0	0	0	0	A	I
67	31	-0.085106	0	18	25	0	0	0	0	L	R
71	28	-0.08514	0	23	31	0	0	0	0	R	N
54	31	-0.085224	0	59	25	0	0	0	0	I	R
33	12	-0.085288	0	31	50	0	0	0	0	M	P
70	11	-0.085321	0	16	41	0	0	0	0	A	I
66	31	-0.085443	0	13	25	0	0	0	0	Y	R
63	18	-0.085697	0	22	11	0	0	0	0	L	C
54	12	-0.085793	0	59	50	0	0	0	0	I	P
59	38	-0.085866	0	33	68	0	0	0	0	A	I
42	7	-0.085966	0	24	12	0	0	0	0	N	H
59	19	-0.086014	0	33	37	0	0	0	0	A	I
54	14	-0.086015	0	59	19	0	0	0	0	I	N
57	45	-0.086017	0	20	15	0	0	0	0	S	E
64	14	-0.086114	0	79	19	0	0	0	0	A	N
20	13	-0.086116	0	80	15	999	0	0	0	I	N
46	21	-0.086193	0	16	96	0	0	0	0	G	G
71	32	-0.086244	0	23	30	0	0	0	0	R	Q
48	29	-0.086289	0	9	20	0	0	0	0	S	E
66	22	-0.086583	0	13	39	0	0	0	0	Y	R
67	47	-0.086692	0	18	14	0	0	0	0	L	S
63	22	-0.086712	0	22	39	0	0	0	0	L	R
34	23	-0.086741	0	49	48	0	0	0	0	S	Q
63	54	-0.086749	0	22	59	0	0	0	0	L	I
31	9	-0.087027	0	25	24	0	0	0	0	R	L
48	24	-0.087104	0	9	94	0	0	0	0	S	G
45	12	-0.087158	0	15	50	0	0	0	0	E	P
25	8	-0.08735	0	20	17	0	0	0	0	A	E
58	28	-0.087499	0	18	31	0	0	0	0	A	N
65	28	-0.087721	0	23	31	0	0	0	0	Q	N
60	26	-0.087755	0	20	25	0	0	0	0	S	N
65	15	-0.087782	0	23	23	0	0	0	0	Q	L
46	35	-0.087836	0	16	61	0	0	0	0	G	G
46	23	-0.08793	0	16	48	0	0	0	0	G	Q
62	32	-0.088037	0	20	30	0	0	0	0	S	Q
17	8	-0.088049	0	52	17	0	0	0	0	G	E
36	23	-0.088059	0	40	48	0	0	0	0	A	Q
69	41	-0.088088	0	17	24	0	0	0	0	N	A
43	12	-0.088453	0	19	50	0	0	0	0	P	P
49	13	-0.088892	0	27	15	0	0	0	0	G	N
54	28	-0.088907	0	59	31	0	0	0	0	I	N
48	16	-0.089041	0	9	29	0	0	0	0	S	I
45	33	-0.089291	0	15	31	0	0	0	0	E	M
54	25	-0.089341	0	59	20	0	0	0	0	I	A
49	12	-0.089396	0	27	50	0	0	0	0	G	P
48	20	-0.089488	0	9	80	0	0	0	0	S	I
27	18	-0.089561	0	68	11	0	0	0	0	I	C
63	7	-0.089818	0	22	12	0	0	0	0	L	H
65	42	-0.089842	0	23	24	0	0	0	0	Q	N
56	41	-0.089892	0	74	24	0	0	0	0	G	A
53	34	-0.089975	0	25	49	0	0	0	0	T	S
47	31	-0.089996	0	14	25	0	0	0	0	S	R
68	22	-0.090114	0	56	39	0	0	0	0	I	R
59	24	-0.090149	0	33	94	0	0	0	0	A	G
57	18	-0.090344	0	20	11	0	0	0	0	S	C
18	7	-0.090611	0	11	12	0	0	0	0	C	H
38	17	-0.090691	0	68	52	0	0	0	0	I	G
62	38	-0.091042	0	20	68	0	0	0	0	S	I
58	36	-0.091301	0	18	40	0	0	0	0	A	A
61	24	-0.091848	0	35	94	0	0	0	0	I	G
56	33	-0.092046	0	74	31	0	0	0	0	G	M
55	9	-0.092361	0	20	24	0	0	0	0	T	L
61	13	-0.092388	0	35	15	0	0	0	0	I	N
38	22	-0.093343	0	68	39	0	0	0	0	I	R
57	11	-0.093482	0	20	41	0	0	0	0	S	I
66	24	-0.093577	0	13	94	0	0	0	0	Y	G
34	22	-0.093607	0	49	39	0	0	0	0	S	R
63	23	-0.093616	0	22	48	0	0	0	0	L	Q
65	13	-0.093956	0	23	15	0	0	0	0	Q	N
29	16	-0.09413	0	20	29	0	0	0	0	E	I
57	10	-0.094361	0	20	16	0	0	0	0	S	T
65	14	-0.094367	0	23	19	0	0	0	0	Q	N
50	18	-0.094377	0	28	11	0	0	0	0	R	C
59	43	-0.094547	0	33	19	0	0	0	0	A	P
67	52	-0.094709	0	18	43	0	0	0	0	L	V
44	28	-0.094759	0	6	31	0	0	0	0	V	N
48	31	-0.094842	0	9	25	0	0	0	0	S	R
16	8	-0.095049	0	29	17	0	0	0	0	I	E
66	20	-0.095054	0	13	80	0	0	0	0	Y	I
65	48	-0.095099	0	23	9	0	0	0	0	Q	S
60	27	-0.095113	0	20	68	0	0	0	0	S	I
34	17	-0.095156	0	49	52	0	0	0	0	S	G
64	46	-0.09538	0	79	16	0	0	0	0	A	G
60	50	-0.095463	0	20	28	0	0	0	0	S	R
58	42	-0.095501	0	18	24	0	0	0	0	A	N
56	45	-0.095513	0	74	15	0	0	0	0	G	E
43	21	-0.095666	0	19	96	0	0	0	0	P	G
70	53	-0.095681	0	16	25	0	0	0	0	A	T
67	32	-0.095706	0	18	30	0	0	0	0	L	Q
63	50	-0.095773	0	22	28	0	0	0	0	L	R
67	58	-0.095984	0	18	18	999	0	0	0	L	A
39	7	-0.09603	0	18	12	0	0	0	0	K	H
64	51	-0.096306	0	79	15	0	0	0	0	A	Q
42	19	-0.096408	0	24	37	0	0	0	0	N	I
45	7	-0.096738	0	15	12	0	0	0	0	E	H
71	29	-0.096785	0	23	20	0	0	0	0	R	E
22	8	-0.097002	0	39	17	0	0	0	0	R	E
40	7	-0.097019	0	45	12	0	0	0	0	I	H
61	49	-0.097051	0	35	27	0	0	0	0	I	G
70	31	-0.097077	0	16	25	0	0	0	0	A	R
36	9	-0.097296	0	40	24	0	0	0	0	A	L
61	36	-0.097401	0	35	40	0	0	0	0	I	A
32	16	-0.097468	0	30	29	0	0	0	0	Q	I
71	45	-0.097591	0	23	15	0	0	0	0	R	E
66	25	-0.097592	0	13	20	0	0	0	0	Y	A
63	46	-0.097709	0	22	16	0	0	0	0	L	G
63	6	-0.097783	0	22	22	0	0	0	0	L	T
37	13	-0.098049	0	24	15	0	0	0	0	Q	N
63	12	-0.098092	0	22	50	0	0	0	0	L	P
36	15	-0.098253	0	40	23	0	0	0	0	A	L
39	19	-0.098348	0	18	37	0	0	0	0	K	I
55	45	-0.098446	0	20	15	0	0	0	0	T	E
36	29	-0.098484	0	40	20	999	0	0	0	A	E
43	16	-0.098504	0	19	29	0	0	0	0	P	I
53	14	-0.098631	0	25	19	0	0	0	0	T	N
70	8	-0.098738	0	16	17	0	0	0	0	A	E
53	9	-0.098857	0	25	24	0	0	0	0	T	L
56	34	-0.098861	0	74	49	0	0	0	0	G	S
54	45	-0.098971	0	59	15	0	0	0	0	I	E
51	18	-0.099022	0	15	11	0	0	0	0	Q	C
55	21	-0.099026	0	20	96	0	0	0	0	T	G
65	38	-0.099372	0	23	68	0	0	0	0	Q	I
64	47	-0.099443	0	79	14	0	0	0	0	A	S
61	16	-0.099513	0	35	29	0	0	0	0	I	I
63	41	-0.099719	0	22	24	0	0	0	0	L	A
68	51	-0.099745	0	56	15	0	0	0	0	I	Q
49	40	-0.099795	0	27	45	0	0	0	0	G	I
23	11	-0.099826	0	48	41	0	0	0	0	Q	I
31	14	-0.099864	0	25	19	0	0	0	0	R	N
69	17	-0.099945	0	17	52	0	0	0	0	N	G
56	48	-0.099977	0	74	9	0	0	0	0	G	S
60	53	-0.10009	0	20	25	0	0	0	0	S	T
60	43	-0.1001	0	20	19	0	0	0	0	S	P
28	16	-0.10021	0	31	29	0	0	0	0	N	I
52	20	-0.10025	0	43	80	0	0	0	0	V	I
66	35	-0.10027	0	13	61	0	0	0	0	Y	G
62	36	-0.10039	0	20	40	0	0	0	0	S	A
47	23	-0.10046	0	14	48	0	0	0	0	S	Q
64	39	-0.10065	0	79	18	0	0	0	0	A	K
54	32	-0.10075	0	59	30	0	0	0	0	I	Q
63	19	-0.10084	0	22	37	0	0	0	0	L	I
47	21	-0.10107	0	14	96	0	0	0	0	S	G
30	7	-0.10112	0	57	12	0	0	0	0	I	H
39	21	-0.10122	0	18	96	0	0	0	0	K	G
39	11	-0.10134	0	18	41	0	0	0	0	K	I
42	11	-0.10137	0	24	41	0	0	0	0	N	I
70	29	-0.10138	0	16	20	0	0	0	0	A	E
53	24	-0.10144	0	25	94	0	0	0	0	T	G
69	33	-0.10146	0	17	31	0	0	0	0	N	M
44	24	-0.10156	0	6	94	0	0	0	0	V	G
24	8	-0.10157	0	94	17	0	0	0	0	G	E
42	23	-0.10177	0	24	48	0	0	0	0	N	Q
56	29	-0.10187	0	74	20	0	0	0	0	G	E
61	18	-0.10219	0	35	11	0	0	0	0	I	C
64	25	-0.10234	0	79	20	0	0	0	0	A	A
16	7	-0.10235	0	29	12	0	0	0	0	I	H
33	7	-0.10239	0	31	12	0	0	0	0	M	H
52	35	-0.10247	0	43	61	0	0	0	0	V	G
22	9	-0.10249	0	39	24	0	0	0	0	R	L
60	18	-0.10267	0	20	11	0	0	0	0	S	C
61	8	-0.10285	0	35	17	0	0	0	0	I	E
54	13	-0.10293	0	59	15	0	0	0	0	I	N
66	38	-0.10308	0	13	68	0	0	0	0	Y	I
58	40	-0.10316	0	18	45	0	0	0	0	A	I
62	56	-0.10326	0	20	74	0	0	0	0	S	G
33	20	-0.10332	0	31	80	0	0	0	0	M	I
63	47	-0.10334	0	22	14	0	0	0	0	L	S
49	38	-0.10347	0	27	68	0	0	0	0	G	I
61	15	-0.10354	0	35	23	0	0	0	0	I	L
53	7	-0.10364	0	25	12	0	0	0	0	T	H
29	7	-0.10376	0	20	12	0	0	0	0	E	H
71	48	-0.10404	0	23	9	0	0	0	0	R	S
54	42	-0.10407	0	59	24	0	0	0	0	I	N
69	52	-0.1041	0	17	43	0	0	0	0	N	V
71	46	-0.10415	0	23	16	0	0	0	0	R	G
65	50	-0.10417	0	23	28	0	0	0	0	Q	R
47	19	-0.10445	0	14	37	0	0	0	0	S	I
26	16	-0.10454	0	25	29	0	0	0	0	N	I
51	28	-0.10456	0	15	31	0	0	0	0	Q	N
56	32	-0.10477	0	74	30	0	0	0	0	G	Q
27	13	-0.10482	0	68	15	0	0	0	0	I	N
62	45	-0.10486	0	20	15	0	0	0	0	S	E
49	25	-0.10499	0	27	20	0	0	0	0	G	A
63	27	-0.10503	0	22	68	0	0	0	0	L	I
71	55	-0.10509	0	23	20	0	0	0	0	R	T
61	27	-0.10509	0	35	68	0	0	0	0	I	I
63	38	-0.10525	0	22	68	0	0	0	0	L	I
38	14	-0.10531	0	68	19	0	0	0	0	I	N
52	29	-0.10546	0	43	20	0	0	0	0	V	E
59	32	-0.10547	0	33	30	0	0	0	0	A	Q
69	11	-0.10554	0	17	41	0	0	0	0	N	I
60	24	-0.10554	0	20	94	0	0	0	0	S	G
60	19	-0.10557	0	20	37	0	0	0	0	S	I
29	8	-0.10562	0	20	17	0	0	0	0	E	E
45	22	-0.10565	0	15	39	0	0	0	0	E	R
53	40	-0.10574	0	25	45	0	0	0	0	T	I
47	12	-0.10576	0	14	50	0	0	0	0	S	P
40	23	-0.10583	0	45	48	0	0	0	0	I	Q
46	29	-0.10594	0	16	20	0	0	0	0	G	E
70	22	-0.10601	0	16	39	0	0	0	0	A	R
65	6	-0.10611	0	23	22	0	0	0	0	Q	T
67	23	-0.10625	0	18	48	0	0	0	0	L	Q
60	15	-0.10635	0	20	23	0	0	0	0	S	L
39	9	-0.10635	0	18	24	0	0	0	0	K	L
69	15	-0.10659	0	17	23	0	0	0	0	N	L
57	31	-0.1067	0	20	25	0	0	0	0	S	R
63	53	-0.1067	0	22	25	0	0	0	0	L	T
62	53	-0.10672	0	20	25	0	0	0	0	S	T
24	13	-0.10674	0	94	15	0	0	0	0	G	N
51	13	-0.10675	0	15	15	0	0	0	0	Q	N
66	41	-0.10681	0	13	24	0	0	0	0	Y	A
54	37	-0.10689	0	59	24	0	0	0	0	I	Q
66	21	-0.1069	0	13	96	0	0	0	0	Y	G
60	47	-0.10698	0	20	14	0	0	0	0	S	S
43	18	-0.10703	0	19	11	0	0	0	0	P	C
63	52	-0.10712	0	22	43	0	0	0	0	L	V
70	26	-0.10735	0	16	25	0	0	0	0	A	N
47	9	-0.10749	0	14	24	0	0	0	0	S	L
43	30	-0.10756	0	19	57	0	0	0	0	P	I
51	11	-0.10795	0	15	41	0	0	0	0	Q	I
59	50	-0.108	0	33	28	0	0	0	0	A	R
62	18	-0.10807	0	20	11	0	0	0	0	S	C
57	15	-0.10808	0	20	23	0	0	0	0	S	L
47	16	-0.10828	0	14	29	0	0	0	0	S	I
47	33	-0.10839	0	14	31	0	0	0	0	S	M
62	28	-0.10866	0	20	31	0	0	0	0	S	N
52	45	-0.10879	0	43	15	0	0	0	0	V	E
34	20	-0.10904	0	49	80	0	0	0	0	S	I
52	25	-0.10917	0	43	20	0	0	0	0	V	A
67	46	-0.1094	0	18	16	0	0	0	0	L	G
27	6	-0.10962	0	68	22	0	0	0	0	I	T
60	49	-0.10975	0	20	27	0	0	0	0	S	G
60	25	-0.11015	0	20	20	0	0	0	0	S	A
62	22	-0.11027	0	20	39	0	0	0	0	S	R
55	34	-0.11029	0	20	49	0	0	0	0	T	S
54	41	-0.11044	0	59	24	0	0	0	0	I	A
51	7	-0.11047	0	15	12	0	0	0	0	Q	H
57	27	-0.11048	0	20	68	0	0	0	0	S	I
42	17	-0.1105	0	24	52	0	0	0	0	N	G
66	51	-0.11052	0	13	15	0	0	0	0	Y	Q
62	21	-0.11063	0	20	96	0	0	0	0	S	G
66	17	-0.11082	0	13	52	0	0	0	0	Y	G
69	56	-0.11084	0	17	74	999	0	0	0	N	G
61	48	-0.11088	0	35	9	0	0	0	0	I	S
52	12	-0.11098	0	43	50	0	0	0	0	V	P
48	15	-0.11107	0	9	23	0	0	0	0	S	L
70	47	-0.11111	0	16	14	0	0	0	0	A	S
27	7	-0.11146	0	68	12	0	0	0	0	I	H
63	42	-0.11148	0	22	24	0	0	0	0	L	N
42	22	-0.11149	0	24	39	0	0	0	0	N	R
34	10	-0.11158	0	49	16	0	0	0	0	S	T
54	17	-0.11179	0	59	52	0	0	0	0	I	G
37	20	-0.11184	0	24	80	0	0	0	0	Q	I
60	46	-0.11191	0	20	16	0	0	0	0	S	G
49	31	-0.11192	0	27	25	0	0	0	0	G	R
47	17	-0.11199	0	14	52	0	0	0	0	S	G
29	12	-0.11202	0	20	50	0	0	0	0	E	P
34	7	-0.11228	0	49	12	0	0	0	0	S	H
67	43	-0.11252	0	18	19	0	0	0	0	L	P
32	7	-0.1127	0	30	12	0	0	0	0	Q	H
47	6	-0.11274	0	14	22	0	0	0	0	S	T
66	56	-0.11288	0	13	74	999	0	0	0	Y	G
67	42	-0.11295	0	18	24	0	0	0	0	L	N
36	26	-0.113	0	40	25	0	0	0	0	A	N
36	10	-0.11302	0	40	16	0	0	0	0	A	T
57	41	-0.11302	0	20	24	0	0	0	0	S	A
60	12	-0.11317	0	20	50	0	0	0	0	S	P
62	34	-0.11382	0	20	49	0	0	0	0	S	S
41	24	-0.11383	0	24	94	0	0	0	0	A	G
44	20	-0.11401	0	6	80	0	0	0	0	V	I
63	49	-0.11424	0	22	27	0	0	0	0	L	G
49	27	-0.11429	0	27	68	0	0	0	0	G	I
67	16	-0.11434	0	18	29	0	0	0	0	L	I
55	48	-0.11441	0	20	9	999	0	0	0	T	S
49	20	-0.11475	0	27	80	0	0	0	0	G	I
44	34	-0.11506	0	6	49	0	0	0	0	V	S
62	15	-0.11511	0	20	23	0	0	0	0	S	L
48	36	-0.1153	0	9	40	0	0	0	0	S	A
50	6	-0.1153	0	28	22	0	0	0	0	R	T
52	42	-0.11559	0	43	24	0	0	0	0	V	N
67	24	-0.11568	0	18	94	0	0	0	0	L	G
62	39	-0.1158	0	20	18	0	0	0	0	S	K
64	33	-0.11619	0	79	31	0	0	0	0	A	M
63	16	-0.11638	0	22	29	0	0	0	0	L	I
68	12	-0.11661	0	56	50	0	0	0	0	I	P
37	11	-0.11663	0	24	41	0	0	0	0	Q	I
49	29	-0.11663	0	27	20	0	0	0	0	G	E
54	23	-0.11664	0	59	48	0	0	0	0	I	Q
70	13	-0.11687	0	16	15	0	0	0	0	A	N
41	30	-0.11718	0	24	57	0	0	0	0	A	I
56	43	-0.11722	0	74	19	0	0	0	0	G	P
36	28	-0.1174	0	40	31	999	0	0	0	A	N
41	7	-0.11744	0	24	12	0	0	0	0	A	H
68	45	-0.11776	0	56	15	0	0	0	0	I	E
66	9	-0.11783	0	13	24	0	0	0	0	Y	L
64	42	-0.11783	0	79	24	0	0	0	0	A	N
45	26	-0.1179	0	15	25	0	0	0	0	E	N
46	10	-0.11793	0	16	16	0	0	0	0	G	T
70	38	-0.11794	0	16	68	0	0	0	0	A	I
65	22	-0.11802	0	23	39	0	0	0	0	Q	R
58	13	-0.11813	0	18	15	0	0	0	0	A	N
53	16	-0.11822	0	25	29	0	0	0	0	T	I
55	25	-0.1183	0	20	20	0	0	0	0	T	A
60	10	-0.11855	0	20	16	0	0	0	0	S	T
71	8	-0.11872	0	23	17	0	0	0	0	R	E
60	33	-0.11894	0	20	31	0	0	0	0	S	M
57	9	-0.11898	0	20	24	0	0	0	0	S	L
49	26	-0.11909	0	27	25	0	0	0	0	G	N
24	15	-0.11916	0	94	23	0	0	0	0	G	L
52	44	-0.11948	0	43	6	0	0	0	0	V	V
39	6	-0.11952	0	18	22	0	0	0	0	K	T
68	6	-0.11953	0	56	22	0	0	0	0	I	T
54	22	-0.11956	0	59	39	0	0	0	0	I	R
58	21	-0.11963	0	18	96	0	0	0	0	A	G
65	30	-0.11983	0	23	57	0	0	0	0	Q	I
66	43	-0.1202	0	13	19	0	0	0	0	Y	P
59	20	-0.12025	0	33	80	0	0	0	0	A	I
53	36	-0.1203	0	25	40	0	0	0	0	T	A
44	21	-0.1204	0	6	96	0	0	0	0	V	G
59	49	-0.12058	0	33	27	0	0	0	0	A	G
68	25	-0.12095	0	56	20	0	0	0	0	I	A
50	25	-0.12105	0	28	20	0	0	0	0	R	A
49	28	-0.12111	0	27	31	0	0	0	0	G	N
64	29	-0.1212	0	79	20	0	0	0	0	A	E
69	24	-0.12124	0	17	94	0	0	0	0	N	G
65	34	-0.12125	0	23	49	0	0	0	0	Q	S
56	47	-0.12163	0	74	14	0	0	0	0	G	S
39	8	-0.12167	0	18	17	0	0	0	0	K	E
50	33	-0.12171	0	28	31	0	0	0	0	R	M
65	29	-0.12176	0	23	20	0	0	0	0	Q	E
60	14	-0.12183	0	20	19	0	0	0	0	S	N
65	49	-0.12197	0	23	27	0	0	0	0	Q	G
36	25	-0.12202	0	40	20	0	0	0	0	A	A
64	13	-0.12224	0	79	15	0	0	0	0	A	N
44	31	-0.12256	0	6	25	0	0	0	0	V	R
55	24	-0.12273	0	20	94	0	0	0	0	T	G
47	27	-0.12281	0	14	68	0	0	0	0	S	I
61	14	-0.12303	0	35	19	0	0	0	0	I	N
64	8	-0.12313	0	79	17	0	0	0	0	A	E
52	43	-0.12344	0	43	19	0	0	0	0	V	P
66	28	-0.12376	0	13	31	0	0	0	0	Y	N
48	22	-0.124	0	9	39	0	0	0	0	S	R
69	12	-0.1241	0	17	50	0	0	0	0	N	P
51	19	-0.12434	0	15	37	0	0	0	0	Q	I
63	20	-0.12452	0	22	80	0	0	0	0	L	I
62	31	-0.12466	0	20	25	0	0	0	0	S	R
41	19	-0.12536	0	24	37	0	0	0	0	A	I
64	41	-0.12539	0	79	24	0	0	0	0	A	A
61	23	-0.12542	0	35	48	0	0	0	0	I	Q
66	27	-0.12549	0	13	68	0	0	0	0	Y	I
70	6	-0.1257	0	16	22	0	0	0	0	A	T
38	13	-0.12573	0	68	15	0	0	0	0	I	N
30	10	-0.12583	0	57	16	0	0	0	0	I	T
67	54	-0.12586	0	18	59	0	0	0	0	L	I
56	14	-0.12628	0	74	19	0	0	0	0	G	N
47	36	-0.12632	0	14	40	0	0	0	0	S	A
46	26	-0.12637	0	16	25	0	0	0	0	G	N
64	7	-0.12649	0	79	12	0	0	0	0	A	H
68	28	-0.1265	0	56	31	0	0	0	0	I	N
53	19	-0.12668	0	25	37	0	0	0	0	T	I
53	13	-0.1268	0	25	15	0	0	0	0	T	N
58	31	-0.12689	0	18	25	0	0	0	0	A	R
52	28	-0.12779	0	43	31	0	0	0	0	V	N
65	24	-0.12788	0	23	94	0	0	0	0	Q	G
51	34	-0.12815	0	15	49	0	0	0	0	Q	S
70	48	-0.12835	0	16	9	0	0	0	0	A	S
58	11	-0.12843	0	18	41	0	0	0	0	A	I
40	29	-0.12865	0	45	20	0	0	0	0	I	E
28	8	-0.12869	0	31	17	0	0	0	0	N	E
39	22	-0.1287	0	18	39	0	0	0	0	K	R
44	30	-0.12877	0	6	57	0	0	0	0	V	I
14	7	-0.12904	0	19	12	999	0	0	0	N	H
57	30	-0.1291	0	20	57	0	0	0	0	S	I
68	55	-0.12932	0	56	20	999	0	0	0	I	T
70	14	-0.12934	0	16	19	0	0	0	0	A	N
51	30	-0.12936	0	15	57	0	0	0	0	Q	I
58	34	-0.12938	0	18	49	0	0	0	0	A	S
71	25	-0.12979	0	23	20	0	0	0	0	R	A
56	18	-0.12993	0	74	11	0	0	0	0	G	C
66	36	-0.13	0	13	40	0	0	0	0	Y	A
61	43	-0.13008	0	35	19	0	0	0	0	I	P
60	39	-0.13014	0	20	18	0	0	0	0	S	K
65	12	-0.13032	0	23	50	0	0	0	0	Q	P
71	36	-0.13033	0	23	40	0	0	0	0	R	A
69	38	-0.13049	0	17	68	0	0	0	0	N	I
30	8	-0.13075	0	57	17	0	0	0	0	I	E
57	13	-0.13123	0	20	15	0	0	0	0	S	N
45	19	-0.13129	0	15	37	0	0	0	0	E	I
69	20	-0.13162	0	17	80	0	0	0	0	N	I
52	13	-0.13175	0	43	15	0	0	0	0	V	N
71	56	-0.13201	0	23	74	0	0	0	0	R	G
46	12	-0.13246	0	16	50	0	0	0	0	G	P
63	40	-0.13309	0	22	45	0	0	0	0	L	I
43	19	-0.13317	0	19	37	0	0	0	0	P	I
59	12	-0.13323	0	33	50	0	0	0	0	A	P
66	50	-0.13351	0	13	28	0	0	0	0	Y	R
63	14	-0.13361	0	22	19	0	0	0	0	L	N
40	10	-0.13363	0	45	16	0	0	0	0	I	T
35	10	-0.13408	0	61	16	0	0	0	0	G	T
69	23	-0.13427	0	17	48	0	0	0	0	N	Q
55	47	-0.13473	0	20	14	0	0	0	0	T	S
42	34	-0.1348	0	24	49	0	0	0	0	N	S
49	6	-0.13494	0	27	22	0	0	0	0	G	T
56	37	-0.13511	0	74	24	0	0	0	0	G	Q
68	23	-0.13527	0	56	48	0	0	0	0	I	Q
69	6	-0.13584	0	17	22	0	0	0	0	N	T
68	14	-0.13585	0	56	19	0	0	0	0	I	N
61	19	-0.13588	0	35	37	0	0	0	0	I	I
46	17	-0.136	0	16	52	0	0	0	0	G	G
64	37	-0.13623	0	79	24	0	0	0	0	A	Q
58	52	-0.13633	0	18	43	999	0	0	0	A	V
46	16	-0.13653	0	16	29	0	0	0	0	G	I
27	17	-0.13661	0	68	52	0	0	0	0	I	G
68	53	-0.13664	0	56	25	0	0	0	0	I	T
52	7	-0.13671	0	43	12	0	0	0	0	V	H
71	7	-0.13682	0	23	12	0	0	0	0	R	H
54	44	-0.137	0	59	6	0	0	0	0	I	V
60	52	-0.1377	0	20	43	0	0	0	0	S	V
52	22	-0.13807	0	43	39	0	0	0	0	V	R
70	10	-0.13855	0	16	16	0	0	0	0	A	T
34	9	-0.13895	0	49	24	0	0	0	0	S	L
65	37	-0.13934	0	23	24	0	0	0	0	Q	Q
65	16	-0.1394	0	23	29	0	0	0	0	Q	I
50	35	-0.13947	0	28	61	0	0	0	0	R	G
67	20	-0.13951	0	18	80	0	0	0	0	L	I
50	36	-0.13958	0	28	40	0	0	0	0	R	A
67	6	-0.13967	0	18	22	0	0	0	0	L	T
67	18	-0.1397	0	18	11	0	0	0	0	L	C
48	35	-0.14012	0	9	61	0	0	0	0	S	G
70	7	-0.14021	0	16	12	0	0	0	0	A	H
46	34	-0.14038	0	16	49	0	0	0	0	G	S
51	25	-0.14061	0	15	20	0	0	0	0	Q	A
69	57	-0.14094	0	17	20	999	0	0	0	N	S
17	7	-0.14153	0	52	12	0	0	0	0	G	H
46	7	-0.14187	0	16	12	0	0	0	0	G	H
36	22	-0.14233	0	40	39	0	0	0	0	A	R
56	15	-0.14259	0	74	23	0	0	0	0	G	L
69	37	-0.14291	0	17	24	0	0	0	0	N	Q
36	18	-0.14307	0	40	11	0	0	0	0	A	C
24	10	-0.14311	0	94	16	0	0	0	0	G	T
32	9	-0.14328	0	30	24	0	0	0	0	Q	L
66	16	-0.14341	0	13	29	0	0	0	0	Y	I
65	20	-0.14345	0	23	80	0	0	0	0	Q	I
45	18	-0.14364	0	15	11	0	0	0	0	E	C
52	15	-0.14387	0	43	23	0	0	0	0	V	L
71	58	-0.14395	0	23	18	999	0	0	0	R	A
70	39	-0.14497	0	16	18	0	0	0	0	A	K
48	9	-0.14558	0	9	24	0	0	0	0	S	L
46	31	-0.14628	0	16	25	0	0	0	0	G	R
59	31	-0.14634	0	33	25	0	0	0	0	A	R
63	30	-0.14643	0	22	57	0	0	0	0	L	I
71	49	-0.1465	0	23	27	0	0	0	0	R	G
50	9	-0.14656	0	28	24	0	0	0	0	R	L
50	26	-0.14656	0	28	25	0	0	0	0	R	N
59	36	-0.14684	0	33	40	0	0	0	0	A	A
70	51	-0.14692	0	16	15	0	0	0	0	A	Q
37	19	-0.14694	0	24	37	0	0	0	0	Q	I
50	34	-0.14709	0	28	49	0	0	0	0	R	S
50	21	-0.1471	0	28	96	0	0	0	0	R	G
67	14	-0.14741	0	18	19	0	0	0	0	L	N
57	46	-0.14782	0	20	16	0	0	0	0	S	G
67	21	-0.14796	0	18	96	0	0	0	0	L	G
68	39	-0.14852	0	56	18	0	0	0	0	I	K
54	10	-0.14919	0	59	16	0	0	0	0	I	T
30	13	-0.14945	0	57	15	0	0	0	0	I	N
45	16	-0.14955	0	15	29	0	0	0	0	E	I
70	36	-0.14969	0	16	40	0	0	0	0	A	A
69	34	-0.14975	0	17	49	0	0	0	0	N	S
67	9	-0.14987	0	18	24	0	0	0	0	L	L
21	13	-0.15007	0	96	15	0	0	0	0	G	N
51	24	-0.15024	0	15	94	0	0	0	0	Q	G
56	26	-0.15067	0	74	25	0	0	0	0	G	N
53	12	-0.15073	0	25	50	0	0	0	0	T	P
50	24	-0.15083	0	28	94	0	0	0	0	R	G
70	17	-0.15134	0	16	52	0	0	0	0	A	G
51	35	-0.15137	0	15	61	0	0	0	0	Q	G
50	8	-0.15171	0	28	17	0	0	0	0	R	E
54	48	-0.15185	0	59	9	999	0	0	0	I	S
64	53	-0.15224	0	79	25	0	0	0	0	A	T
70	34	-0.15261	0	16	49	0	0	0	0	A	S
70	43	-0.15274	0	16	19	0	0	0	0	A	P
69	30	-0.15281	0	17	57	0	0	0	0	N	I
51	21	-0.15298	0	15	96	0	0	0	0	Q	G
67	12	-0.15343	0	18	50	0	0	0	0	L	P
65	43	-0.15359	0	23	19	0	0	0	0	Q	P
21	15	-0.15361	0	96	23	999	0	0	0	G	L
45	34	-0.15378	0	15	49	0	0	0	0	E	S
36	11	-0.15398	0	40	41	0	0	0	0	A	I
62	26	-0.15434	0	20	25	0	0	0	0	S	N
61	40	-0.15441	0	35	45	0	0	0	0	I	I
68	33	-0.15494	0	56	31	0	0	0	0	I	M
63	15	-0.15519	0	22	23	0	0	0	0	L	L
52	26	-0.15607	0	43	25	0	0	0	0	V	N
65	40	-0.15633	0	23	45	0	0	0	0	Q	I
61	50	-0.15638	0	35	28	0	0	0	0	I	R
67	10	-0.15736	0	18	16	0	0	0	0	L	T
46	36	-0.15756	0	16	40	0	0	0	0	G	A
49	9	-0.15757	0	27	24	0	0	0	0	G	L
71	9	-0.1579	0	23	24	0	0	0	0	R	L
56	13	-0.15793	0	74	15	0	0	0	0	G	N
54	47	-0.15826	0	59	14	0	0	0	0	I	S
67	17	-0.1584	0	18	52	0	0	0	0	L	G
23	10	-0.15895	0	48	16	0	0	0	0	Q	T
45	31	-0.15963	0	15	25	0	0	0	0	E	R
58	30	-0.15975	0	18	57	0	0	0	0	A	I
58	26	-0.15976	0	18	25	0	0	0	0	A	N
67	45	-0.15988	0	18	15	0	0	0	0	L	E
34	18	-0.15992	0	49	11	0	0	0	0	S	C
62	52	-0.16013	0	20	43	0	0	0	0	S	V
64	43	-0.16039	0	79	19	0	0	0	0	A	P
60	44	-0.16099	0	20	6	0	0	0	0	S	V
69	21	-0.16153	0	17	96	0	0	0	0	N	G
33	16	-0.1616	0	31	29	0	0	0	0	M	I
50	14	-0.16184	0	28	19	0	0	0	0	R	N
62	27	-0.16223	0	20	68	0	0	0	0	S	I
56	44	-0.16237	0	74	6	0	0	0	0	G	V
31	7	-0.16276	0	25	12	0	0	0	0	R	H
64	49	-0.16277	0	79	27	0	0	0	0	A	G
69	35	-0.16279	0	17	61	0	0	0	0	N	G
51	20	-0.16282	0	15	80	0	0	0	0	Q	I
69	50	-0.16303	0	17	28	0	0	0	0	N	R
43	9	-0.16311	0	19	24	0	0	0	0	P	L
56	46	-0.16331	0	74	16	0	0	0	0	G	G
32	8	-0.16377	0	30	17	0	0	0	0	Q	E
71	14	-0.16394	0	23	19	0	0	0	0	R	N
69	26	-0.16397	0	17	25	0	0	0	0	N	N
50	19	-0.16417	0	28	37	0	0	0	0	R	I
63	17	-0.16447	0	22	52	0	0	0	0	L	G
38	10	-0.16499	0	68	16	0	0	0	0	I	T
59	17	-0.16539	0	33	52	0	0	0	0	A	G
60	9	-0.16629	0	20	24	0	0	0	0	S	L
64	10	-0.16749	0	79	16	0	0	0	0	A	T
52	10	-0.16752	0	43	16	0	0	0	0	V	T
36	8	-0.16753	0	40	17	0	0	0	0	A	E
43	34	-0.16799	0	19	49	0	0	0	0	P	S
68	31	-0.16857	0	56	25	0	0	0	0	I	R
68	17	-0.16876	0	56	52	0	0	0	0	I	G
45	36	-0.16898	0	15	40	0	0	0	0	E	A
51	38	-0.16914	0	15	68	0	0	0	0	Q	I
68	37	-0.16961	0	56	24	0	0	0	0	I	Q
64	15	-0.16969	0	79	23	0	0	0	0	A	L
29	19	-0.16976	0	20	37	0	0	0	0	E	I
62	40	-0.16977	0	20	45	0	0	0	0	S	I
66	49	-0.17006	0	13	27	0	0	0	0	Y	G
55	13	-0.17022	0	20	15	0	0	0	0	T	N
55	11	-0.17323	0	20	41	0	0	0	0	T	I
20	7	-0.17324	0	80	12	0	0	0	0	I	H
69	36	-0.17384	0	17	40	0	0	0	0	N	A
67	44	-0.17392	0	18	6	0	0	0	0	L	V
68	29	-0.17414	0	56	20	0	0	0	0	I	E
54	26	-0.1753	0	59	25	0	0	0	0	I	N
29	9	-0.17581	0	20	24	0	0	0	0	E	L
21	10	-0.1761	0	96	16	0	0	0	0	G	T
65	23	-0.17627	0	23	48	0	0	0	0	Q	Q
54	16	-0.1773	0	59	29	0	0	0	0	I	I
57	12	-0.17756	0	20	50	0	0	0	0	S	P
67	7	-0.17797	0	18	12	0	0	0	0	L	H
50	30	-0.17805	0	28	57	0	0	0	0	R	I
71	12	-0.17817	0	23	50	0	0	0	0	R	P
64	26	-0.17842	0	79	25	0	0	0	0	A	N
43	8	-0.17854	0	19	17	0	0	0	0	P	E
29	6	-0.17897	0	20	22	0	0	0	0	E	T
53	21	-0.18	0	25	96	0	0	0	0	T	G
47	34	-0.18057	0	14	49	0	0	0	0	S	S
67	8	-0.18298	0	18	17	0	0	0	0	L	E
67	15	-0.18447	0	18	23	0	0	0	0	L	L
66	11	-0.18451	0	13	41	0	0	0	0	Y	I
41	21	-0.18462	0	24	96	0	0	0	0	A	G
48	34	-0.1847	0	9	49	0	0	0	0	S	S
68	10	-0.18479	0	56	16	0	0	0	0	I	T
63	9	-0.18508	0	22	24	0	0	0	0	L	L
68	13	-0.18513	0	56	15	0	0	0	0	I	N
54	39	-0.18673	0	59	18	0	0	0	0	I	K
65	31	-0.18746	0	23	25	0	0	0	0	Q	R
61	46	-0.18758	0	35	16	0	0	0	0	I	G
53	11	-0.18848	0	25	41	0	0	0	0	T	I
68	48	-0.18878	0	56	9	0	0	0	0	I	S
67	49	-0.19021	0	18	27	0	0	0	0	L	G
30	15	-0.19078	0	57	23	0	0	0	0	I	L
49	34	-0.19229	0	27	49	0	0	0	0	G	S
56	25	-0.19343	0	74	20	0	0	0	0	G	A
64	18	-0.19401	0	79	11	0	0	0	0	A	C
60	7	-0.19583	0	20	12	0	0	0	0	S	H
69	19	-0.19742	0	17	37	0	0	0	0	N	I
38	7	-0.19777	0	68	12	0	0	0	0	I	H
54	18	-0.19848	0	59	11	0	0	0	0	I	C
68	18	-0.19945	0	56	11	0	0	0	0	I	C
70	40	-0.20278	0	16	45	0	0	0	0	A	I
54	15	-0.20279	0	59	23	0	0	0	0	I	L
64	50	-0.20564	0	79	28	0	0	0	0	A	R
50	7	-0.20584	0	28	12	0	0	0	0	R	H
33	11	-0.20664	0	31	41	0	0	0	0	M	I
68	47	-0.20771	0	56	14	0	0	0	0	I	S
59	16	-0.2114	0	33	29	0	0	0	0	A	I
67	11	-0.21357	0	18	41	0	0	0	0	L	I
60	8	-0.21635	0	20	17	0	0	0	0	S	E
63	11	-0.22192	0	22	41	0	0	0	0	L	I
65	17	-0.22259	0	23	52	0	0	0	0	Q	G
68	44	-0.2294	0	56	6	0	0	0	0	I	V
