# Supplementary material for: Combining Evolutionary Information and an Iterative Sampling Strategy for Accurate Protein Structure Prediction
Source: PLoS Comput Biol. 2015 Dec 29;11(12):e1004661. doi: 10.1371/journal.pcbi.1004661 (PMC4694711; doi:10.1371/journal.pcbi.1004661)
Supplement: S1 File — Input files for target 1wvn and scripts to carry out the steps outlined in the protocol capture in S1 Text as well as exemplary output files are provided in this attachement. The supplementary materials are also included with Rosetta under the directory “Rosetta/demos/protocol_capture/2015/ rasrec_evolutionary_restraints” (ZIP) [file pcbi.1004661.s003.zip › protocol_capture/inputs/ev_couplings/1wvn_PLM.txt]

6 T 7 H 0 1.57592
6 T 8 E 0 0.462847
6 T 9 L 0 0.110921
6 T 10 T 0 0.0632182
6 T 11 I 0 0.0100987
6 T 12 P 0 0.0689801
6 T 13 N 0 0.0105578
6 T 14 N 0 0.0243753
6 T 15 L 0 0.0234895
6 T 16 I 0 0.0547903
6 T 17 G 0 -0.0769439
6 T 18 C 0 -0.0438481
6 T 19 I 0 0.0982333
6 T 20 I 0 -0.0648591
6 T 21 G 0 0.0259199
6 T 22 R 0 -0.00802243
6 T 23 Q 0 -0.017012
6 T 24 G 0 -0.0261483
6 T 25 A 0 -0.0336994
6 T 26 N 0 -0.0542691
6 T 27 I 0 -0.109619
6 T 28 N 0 -0.0595149
6 T 29 E 0 -0.17897
6 T 30 I 0 -0.00712224
6 T 31 R 0 -0.0395266
6 T 32 Q 0 -0.00887326
6 T 33 M 0 -0.0614355
6 T 34 S 0 0.00722627
6 T 35 G 0 0.00754221
6 T 36 A 0 -0.0642096
6 T 37 Q 0 0.0371959
6 T 38 I 0 0.0218436
6 T 39 K 0 -0.119523
6 T 40 I 0 -0.0711979
6 T 41 A 0 -0.0641193
6 T 42 N 0 -0.0321903
6 T 43 P 0 -0.0109938
6 T 44 V 0 -0.0561307
6 T 45 E 0 -0.0246046
6 T 46 G 0 -0.0326575
6 T 47 S 0 -0.112742
6 T 48 S 0 -0.0806578
6 T 49 G 0 -0.134937
6 T 50 R 0 -0.115302
6 T 51 Q 0 -0.0598701
6 T 52 V 0 -0.0603077
6 T 53 T 0 0.105221
6 T 54 I 0 -0.0121244
6 T 55 T 0 0.148741
6 T 56 G 0 0.0338613
6 T 57 S 0 -0.0596259
6 T 58 A 0 -0.0749122
6 T 59 A 0 -0.0115381
6 T 60 S 0 0.00759606
6 T 61 I 0 0.00464938
6 T 62 S 0 -0.053473
6 T 63 L 0 -0.0977835
6 T 64 A 0 -0.0447721
6 T 65 Q 0 -0.10611
6 T 66 Y 0 -0.0793309
6 T 67 L 0 -0.139669
6 T 68 I 0 -0.119532
6 T 69 N 0 -0.135838
6 T 70 A 0 -0.125697
6 T 71 R 0 -0.0674118
7 H 8 E 0 1.08451
7 H 9 L 0 0.422101
7 H 10 T 0 0.179447
7 H 11 I 0 0.123565
7 H 12 P 0 -0.0735948
7 H 13 N 0 0.0257158
7 H 14 N 0 -0.129039
7 H 15 L 0 0.0778494
7 H 16 I 0 -0.102349
7 H 17 G 0 -0.141529
7 H 18 C 0 -0.0906113
7 H 19 I 0 0.0420828
7 H 20 I 0 -0.173244
7 H 21 G 0 -0.0777667
7 H 22 R 0 0.0446191
7 H 23 Q 0 -0.0642829
7 H 24 G 0 -0.0795185
7 H 25 A 0 -0.0141943
7 H 26 N 0 -0.057489
7 H 27 I 0 -0.111463
7 H 28 N 0 0.00315504
7 H 29 E 0 -0.10376
7 H 30 I 0 -0.101117
7 H 31 R 0 -0.162756
7 H 32 Q 0 -0.1127
7 H 33 M 0 -0.102387
7 H 34 S 0 -0.112281
7 H 35 G 0 0.0706418
7 H 36 A 0 -0.0221761
7 H 37 Q 0 -0.0496833
7 H 38 I 0 -0.19777
7 H 39 K 0 -0.0960298
7 H 40 I 0 -0.0970188
7 H 41 A 0 -0.11744
7 H 42 N 0 -0.0859662
7 H 43 P 0 -0.0702626
7 H 44 V 0 0.0693679
7 H 45 E 0 -0.0967384
7 H 46 G 0 -0.141868
7 H 47 S 0 -0.0730915
7 H 48 S 0 -0.0570241
7 H 49 G 0 -0.0513561
7 H 50 R 0 -0.205838
7 H 51 Q 0 -0.110472
7 H 52 V 0 -0.136714
7 H 53 T 0 -0.103644
7 H 54 I 0 -0.0280037
7 H 55 T 0 -0.0438433
7 H 56 G 0 -0.0546916
7 H 57 S 0 -0.0466283
7 H 58 A 0 0.0212927
7 H 59 A 0 -0.0410678
7 H 60 S 0 -0.195831
7 H 61 I 0 0.503605
7 H 62 S 0 0.117608
7 H 63 L 0 -0.0898179
7 H 64 A 0 -0.126492
7 H 65 Q 0 0.486662
7 H 66 Y 0 -0.0342771
7 H 67 L 0 -0.17797
7 H 68 I 0 -0.0689027
7 H 69 N 0 -0.060993
7 H 70 A 0 -0.140212
7 H 71 R 0 -0.136816
8 E 9 L 0 0.751082
8 E 10 T 0 0.638999
8 E 11 I 0 0.113961
8 E 12 P 0 -0.00586421
8 E 13 N 0 0.0535818
8 E 14 N 0 0.0960848
8 E 15 L 0 -0.0400944
8 E 16 I 0 -0.0950491
8 E 17 G 0 -0.088049
8 E 18 C 0 -0.01644
8 E 19 I 0 -0.0738991
8 E 20 I 0 -0.0690511
8 E 21 G 0 -0.080394
8 E 22 R 0 -0.0970021
8 E 23 Q 0 -0.0506395
8 E 24 G 0 -0.101573
8 E 25 A 0 -0.08735
8 E 26 N 0 -0.070936
8 E 27 I 0 0.0162179
8 E 28 N 0 -0.128692
8 E 29 E 0 -0.105624
8 E 30 I 0 -0.130747
8 E 31 R 0 -0.0529351
8 E 32 Q 0 -0.163767
8 E 33 M 0 -0.0404984
8 E 34 S 0 -0.0490728
8 E 35 G 0 -0.0515063
8 E 36 A 0 -0.167525
8 E 37 Q 0 -0.0494313
8 E 38 I 0 -0.055808
8 E 39 K 0 -0.12167
8 E 40 I 0 -0.0400672
8 E 41 A 0 -0.0457095
8 E 42 N 0 -0.0115047
8 E 43 P 0 -0.178543
8 E 44 V 0 -0.0429011
8 E 45 E 0 -0.0520252
8 E 46 G 0 -0.0549949
8 E 47 S 0 -0.0345627
8 E 48 S 0 -0.0638571
8 E 49 G 0 -0.00854456
8 E 50 R 0 -0.15171
8 E 51 Q 0 0.494873
8 E 52 V 0 -0.0250023
8 E 53 T 0 0.198566
8 E 54 I 0 -0.0595839
8 E 55 T 0 -0.0199337
8 E 56 G 0 -0.0429983
8 E 57 S 0 -0.0652806
8 E 58 A 0 0.0103256
8 E 59 A 0 -0.00325954
8 E 60 S 0 -0.21635
8 E 61 I 0 -0.102852
8 E 62 S 0 0.0367176
8 E 63 L 0 -0.0650066
8 E 64 A 0 -0.123135
8 E 65 Q 0 0.0372294
8 E 66 Y 0 -0.0455684
8 E 67 L 0 -0.182981
8 E 68 I 0 -0.0797937
8 E 69 N 0 -0.0237593
8 E 70 A 0 -0.0987378
8 E 71 R 0 -0.118715
9 L 10 T 0 0.661248
9 L 11 I 0 0.368951
9 L 12 P 0 0.220938
9 L 13 N 0 0.0895013
9 L 14 N 0 0.00133597
9 L 15 L 0 -0.0499133
9 L 16 I 0 -0.00527567
9 L 17 G 0 -0.0235632
9 L 18 C 0 0.0563614
9 L 19 I 0 0.0452109
9 L 20 I 0 -0.00824249
9 L 21 G 0 0.106351
9 L 22 R 0 -0.102493
9 L 23 Q 0 -0.0314571
9 L 24 G 0 0.0360178
9 L 25 A 0 0.05447
9 L 26 N 0 -0.036344
9 L 27 I 0 0.0340002
9 L 28 N 0 -0.0113575
9 L 29 E 0 -0.175812
9 L 30 I 0 -0.00813303
9 L 31 R 0 -0.0870269
9 L 32 Q 0 -0.143284
9 L 33 M 0 -0.079293
9 L 34 S 0 -0.138951
9 L 35 G 0 -0.0609235
9 L 36 A 0 -0.0972961
9 L 37 Q 0 -0.0820955
9 L 38 I 0 0.000408618
9 L 39 K 0 -0.106351
9 L 40 I 0 0.0158432
9 L 41 A 0 0.0155761
9 L 42 N 0 -0.0243974
9 L 43 P 0 -0.163106
9 L 44 V 0 -0.00764371
9 L 45 E 0 -0.0549843
9 L 46 G 0 -0.00656538
9 L 47 S 0 -0.107488
9 L 48 S 0 -0.145577
9 L 49 G 0 -0.157572
9 L 50 R 0 -0.146556
9 L 51 Q 0 -0.068431
9 L 52 V 0 0.055234
9 L 53 T 0 -0.0988568
9 L 54 I 0 0.0662186
9 L 55 T 0 -0.0923615
9 L 56 G 0 -0.00697342
9 L 57 S 0 -0.118979
9 L 58 A 0 -0.0814032
9 L 59 A 0 -0.0490876
9 L 60 S 0 -0.166286
9 L 61 I 0 0.0614847
9 L 62 S 0 -0.0826855
9 L 63 L 0 -0.185083
9 L 64 A 0 -0.0607364
9 L 65 Q 0 0.219052
9 L 66 Y 0 -0.11783
9 L 67 L 0 -0.149869
9 L 68 I 0 0.110612
9 L 69 N 0 0.0368412
9 L 70 A 0 -0.0806866
9 L 71 R 0 -0.157898
10 T 11 I 0 0.448739
10 T 12 P 0 0.317941
10 T 13 N 0 0.200456
10 T 14 N 0 0.117822
10 T 15 L 0 0.0366238
10 T 16 I 0 0.0554575
10 T 17 G 0 -0.0688897
10 T 18 C 0 0.0624563
10 T 19 I 0 -0.0788936
10 T 20 I 0 -0.0653748
10 T 21 G 0 -0.176104
10 T 22 R 0 0.0449675
10 T 23 Q 0 -0.158947
10 T 24 G 0 -0.143106
10 T 25 A 0 -0.0355442
10 T 26 N 0 0.0062395
10 T 27 I 0 -0.0541094
10 T 28 N 0 -0.0511052
10 T 29 E 0 -0.0771097
10 T 30 I 0 -0.125826
10 T 31 R 0 -0.0461755
10 T 32 Q 0 0.0575548
10 T 33 M 0 -0.0296986
10 T 34 S 0 -0.111583
10 T 35 G 0 -0.134079
10 T 36 A 0 -0.113016
10 T 37 Q 0 -0.0439739
10 T 38 I 0 -0.164987
10 T 39 K 0 0.0222805
10 T 40 I 0 -0.133628
10 T 41 A 0 -0.0228397
10 T 42 N 0 -0.00955685
10 T 43 P 0 0.0397832
10 T 44 V 0 -0.0153651
10 T 45 E 0 -0.0422889
10 T 46 G 0 -0.117928
10 T 47 S 0 -0.0503717
10 T 48 S 0 -0.0445655
10 T 49 G 0 0.180376
10 T 50 R 0 0.0979776
10 T 51 Q 0 0.510093
10 T 52 V 0 -0.167521
10 T 53 T 0 -0.0827729
10 T 54 I 0 -0.149189
10 T 55 T 0 -0.0443532
10 T 56 G 0 -0.0634426
10 T 57 S 0 -0.094361
10 T 58 A 0 0.00495654
10 T 59 A 0 -0.0787619
10 T 60 S 0 -0.118555
10 T 61 I 0 -0.0285323
10 T 62 S 0 -0.00807258
10 T 63 L 0 -0.0415124
10 T 64 A 0 -0.167492
10 T 65 Q 0 -0.0276996
10 T 66 Y 0 -0.0570481
10 T 67 L 0 -0.157362
10 T 68 I 0 -0.184791
10 T 69 N 0 0.0821236
10 T 70 A 0 -0.138547
10 T 71 R 0 -0.0115875
11 I 12 P 0 0.625257
11 I 13 N 0 0.37748
11 I 14 N 0 0.131802
11 I 15 L 0 0.147245
11 I 16 I 0 -0.0145624
11 I 17 G 0 -0.030668
11 I 18 C 0 -0.00304309
11 I 19 I 0 0.252801
11 I 20 I 0 -0.0348698
11 I 21 G 0 0.0773936
11 I 22 R 0 -0.0779986
11 I 23 Q 0 -0.0998258
11 I 24 G 0 0.0506176
11 I 25 A 0 -0.05283
11 I 26 N 0 -0.0262266
11 I 27 I 0 0.0249608
11 I 28 N 0 -0.0715359
11 I 29 E 0 0.00842882
11 I 30 I 0 0.0687639
11 I 31 R 0 -0.0376471
11 I 32 Q 0 0.0313058
11 I 33 M 0 -0.206641
11 I 34 S 0 -0.0619778
11 I 35 G 0 -0.0443731
11 I 36 A 0 -0.153984
11 I 37 Q 0 -0.116626
11 I 38 I 0 -0.0162918
11 I 39 K 0 -0.101341
11 I 40 I 0 -0.0801063
11 I 41 A 0 -0.0701329
11 I 42 N 0 -0.101367
11 I 43 P 0 -0.0301003
11 I 44 V 0 -0.0187803
11 I 45 E 0 -0.0447778
11 I 46 G 0 -0.0653361
11 I 47 S 0 0.00101157
11 I 48 S 0 -0.021939
11 I 49 G 0 -0.0637352
11 I 50 R 0 0.0512709
11 I 51 Q 0 -0.107949
11 I 52 V 0 0.38861
11 I 53 T 0 -0.188483
11 I 54 I 0 -0.0183885
11 I 55 T 0 -0.173232
11 I 56 G 0 0.00341931
11 I 57 S 0 -0.0934816
11 I 58 A 0 -0.128427
11 I 59 A 0 -0.0439778
11 I 60 S 0 -0.0198919
11 I 61 I 0 -0.0305052
11 I 62 S 0 -0.0771142
11 I 63 L 0 -0.221919
11 I 64 A 0 -0.0776076
11 I 65 Q 0 -0.0610602
11 I 66 Y 0 -0.184511
11 I 67 L 0 -0.213573
11 I 68 I 0 0.0826342
11 I 69 N 0 -0.105537
11 I 70 A 0 -0.0853207
11 I 71 R 0 0.00525856
12 P 13 N 0 0.901295
12 P 14 N 0 0.422078
12 P 15 L 0 0.438844
12 P 16 I 0 0.0376978
12 P 17 G 0 0.0646993
12 P 18 C 0 -0.0322714
12 P 19 I 0 0.0324121
12 P 20 I 0 0.0190009
12 P 21 G 0 0.03434
12 P 22 R 0 -0.0455114
12 P 23 Q 0 -0.0411709
12 P 24 G 0 -0.0712292
12 P 25 A 0 0.0753938
12 P 26 N 0 0.0310904
12 P 27 I 0 0.0122223
12 P 28 N 0 -0.0392674
12 P 29 E 0 -0.112023
12 P 30 I 0 0.0945254
12 P 31 R 0 -0.044014
12 P 32 Q 0 -0.074947
12 P 33 M 0 -0.0852883
12 P 34 S 0 -0.0578577
12 P 35 G 0 -0.0464653
12 P 36 A 0 0.0240547
12 P 37 Q 0 -0.0147639
12 P 38 I 0 0.0222624
12 P 39 K 0 -0.0441161
12 P 40 I 0 0.0152964
12 P 41 A 0 -0.0250375
12 P 42 N 0 -0.0720522
12 P 43 P 0 -0.088453
12 P 44 V 0 -0.013863
12 P 45 E 0 -0.0871581
12 P 46 G 0 -0.132462
12 P 47 S 0 -0.105761
12 P 48 S 0 -0.0778003
12 P 49 G 0 -0.0893956
12 P 50 R 0 0.00013723
12 P 51 Q 0 -0.0466241
12 P 52 V 0 -0.110977
12 P 53 T 0 -0.150727
12 P 54 I 0 -0.0857933
12 P 55 T 0 0.00509143
12 P 56 G 0 -0.0691809
12 P 57 S 0 -0.177562
12 P 58 A 0 -0.0684576
12 P 59 A 0 -0.133235
12 P 60 S 0 -0.113168
12 P 61 I 0 -0.0794538
12 P 62 S 0 -0.0124779
12 P 63 L 0 -0.098092
12 P 64 A 0 -0.0497723
12 P 65 Q 0 -0.130318
12 P 66 Y 0 -0.0315076
12 P 67 L 0 -0.153427
12 P 68 I 0 -0.116606
12 P 69 N 0 -0.124103
12 P 70 A 0 -0.0685381
12 P 71 R 0 -0.178173
13 N 14 N 0 0.464587
13 N 15 L 0 0.21085
13 N 16 I 0 0.14101
13 N 17 G 0 -0.0146954
13 N 18 C 0 0.0808446
13 N 19 I 0 -0.0206955
13 N 20 I 0 -0.0861161
13 N 21 G 0 -0.150073
13 N 22 R 0 0.0767792
13 N 23 Q 0 -0.0485657
13 N 24 G 0 -0.106742
13 N 25 A 0 0.0826421
13 N 26 N 0 0.0861351
13 N 27 I 0 -0.104822
13 N 28 N 0 0.0310638
13 N 29 E 0 -0.00945726
13 N 30 I 0 -0.14945
13 N 31 R 0 0.0107872
13 N 32 Q 0 -0.0190429
13 N 33 M 0 -0.0680663
13 N 34 S 0 -0.0422897
13 N 35 G 0 -0.0508444
13 N 36 A 0 0.0483416
13 N 37 Q 0 -0.0980489
13 N 38 I 0 -0.12573
13 N 39 K 0 0.050684
13 N 40 I 0 -0.0230088
13 N 41 A 0 0.0566465
13 N 42 N 0 0.0572631
13 N 43 P 0 0.0406177
13 N 44 V 0 0.0385222
13 N 45 E 0 0.018933
13 N 46 G 0 -0.0144464
13 N 47 S 0 0.0068611
13 N 48 S 0 0.0769059
13 N 49 G 0 -0.0888919
13 N 50 R 0 0.171598
13 N 51 Q 0 -0.106752
13 N 52 V 0 -0.131752
13 N 53 T 0 -0.1268
13 N 54 I 0 -0.102933
13 N 55 T 0 -0.170219
13 N 56 G 0 -0.157932
13 N 57 S 0 -0.131235
13 N 58 A 0 -0.118132
13 N 59 A 0 -0.0113027
13 N 60 S 0 -0.0484334
13 N 61 I 0 -0.0923877
13 N 62 S 0 -0.0821778
13 N 63 L 0 -0.022381
13 N 64 A 0 -0.122241
13 N 65 Q 0 -0.0939562
13 N 66 Y 0 -0.0677632
13 N 67 L 0 -0.0552711
13 N 68 I 0 -0.185128
13 N 69 N 0 -0.0803677
13 N 70 A 0 -0.116868
13 N 71 R 0 -0.00780805
14 N 15 L 0 0.720997
14 N 16 I 0 0.231285
14 N 17 G 0 0.199314
14 N 18 C 0 0.13834
14 N 19 I 0 -0.0126171
14 N 20 I 0 -0.0284159
14 N 21 G 0 -0.0624911
14 N 22 R 0 0.00171183
14 N 23 Q 0 0.0612108
14 N 24 G 0 -0.0399221
14 N 25 A 0 0.00623136
14 N 26 N 0 -0.0254554
14 N 27 I 0 -0.0233424
14 N 28 N 0 -0.00663666
14 N 29 E 0 -0.0639033
14 N 30 I 0 -0.0236759
14 N 31 R 0 -0.0998645
14 N 32 Q 0 -0.0300261
14 N 33 M 0 -0.0392357
14 N 34 S 0 -0.0723658
14 N 35 G 0 0.104703
14 N 36 A 0 -0.0605792
14 N 37 Q 0 -0.0452475
14 N 38 I 0 -0.105307
14 N 39 K 0 0.0249623
14 N 40 I 0 0.0436294
14 N 41 A 0 0.0522567
14 N 42 N 0 0.0147668
14 N 43 P 0 -0.0237564
14 N 44 V 0 -0.0524548
14 N 45 E 0 -0.0676552
14 N 46 G 0 0.0522468
14 N 47 S 0 0.0218671
14 N 48 S 0 -0.0160653
14 N 49 G 0 -0.0437994
14 N 50 R 0 -0.161844
14 N 51 Q 0 -0.00823434
14 N 52 V 0 -0.0650979
14 N 53 T 0 -0.0986312
14 N 54 I 0 -0.086015
14 N 55 T 0 0.119735
14 N 56 G 0 -0.126283
14 N 57 S 0 -0.0239055
14 N 58 A 0 -0.0322917
14 N 59 A 0 -0.0060428
14 N 60 S 0 -0.12183
14 N 61 I 0 -0.123028
14 N 62 S 0 -0.0821838
14 N 63 L 0 -0.133611
14 N 64 A 0 -0.0861137
14 N 65 Q 0 -0.0943672
14 N 66 Y 0 -0.0198686
14 N 67 L 0 -0.147408
14 N 68 I 0 -0.135847
14 N 69 N 0 -0.0672605
14 N 70 A 0 -0.129335
14 N 71 R 0 -0.163943
15 L 16 I 0 0.368135
15 L 17 G 0 0.184882
15 L 18 C 0 0.33715
15 L 19 I 0 0.0751383
15 L 20 I 0 0.0640956
15 L 21 G 0 -0.15361
15 L 22 R 0 0.0478345
15 L 23 Q 0 0.00265447
15 L 24 G 0 -0.119158
15 L 25 A 0 -0.0798097
15 L 26 N 0 0.033494
15 L 27 I 0 0.0123702
15 L 28 N 0 0.0261673
15 L 29 E 0 -0.0551012
15 L 30 I 0 -0.190783
15 L 31 R 0 -0.0354144
15 L 32 Q 0 -0.04799
15 L 33 M 0 -0.0108045
15 L 34 S 0 -0.0736328
15 L 35 G 0 -0.0303277
15 L 36 A 0 -0.0982526
15 L 37 Q 0 0.0489433
15 L 38 I 0 0.0201909
15 L 39 K 0 -0.0161295
15 L 40 I 0 0.150175
15 L 41 A 0 -0.007898
15 L 42 N 0 0.107213
15 L 43 P 0 0.132389
15 L 44 V 0 -0.0717258
15 L 45 E 0 -0.012985
15 L 46 G 0 -0.0843914
15 L 47 S 0 -0.0781091
15 L 48 S 0 -0.111067
15 L 49 G 0 -0.0787117
15 L 50 R 0 -0.0334165
15 L 51 Q 0 -0.0256352
15 L 52 V 0 -0.143873
15 L 53 T 0 0.167588
15 L 54 I 0 -0.202791
15 L 55 T 0 -0.0265306
15 L 56 G 0 -0.142587
15 L 57 S 0 -0.108081
15 L 58 A 0 0.0109583
15 L 59 A 0 -0.018825
15 L 60 S 0 -0.10635
15 L 61 I 0 -0.103537
15 L 62 S 0 -0.115107
15 L 63 L 0 -0.155191
15 L 64 A 0 -0.169693
15 L 65 Q 0 -0.0877819
15 L 66 Y 0 0.00483136
15 L 67 L 0 -0.184468
15 L 68 I 0 -0.0353587
15 L 69 N 0 -0.10659
15 L 70 A 0 -0.047522
15 L 71 R 0 0.0051023
16 I 17 G 0 0.601669
16 I 18 C 0 0.095402
16 I 19 I 0 0.103549
16 I 20 I 0 0.0539857
16 I 21 G 0 -0.0591235
16 I 22 R 0 0.0555134
16 I 23 Q 0 -0.0270438
16 I 24 G 0 -0.00867006
16 I 25 A 0 -0.0677187
16 I 26 N 0 -0.104544
16 I 27 I 0 0.0530693
16 I 28 N 0 -0.100209
16 I 29 E 0 -0.0941296
16 I 30 I 0 -0.0300031
16 I 31 R 0 0.018712
16 I 32 Q 0 -0.0974678
16 I 33 M 0 -0.1616
16 I 34 S 0 0.0096107
16 I 35 G 0 -0.0832832
16 I 36 A 0 -0.0239792
16 I 37 Q 0 0.019213
16 I 38 I 0 0.0885804
16 I 39 K 0 0.0715749
16 I 40 I 0 0.467434
16 I 41 A 0 0.353366
16 I 42 N 0 0.0876711
16 I 43 P 0 -0.0985045
16 I 44 V 0 -0.0222099
16 I 45 E 0 -0.149554
16 I 46 G 0 -0.13653
16 I 47 S 0 -0.108281
16 I 48 S 0 -0.0890406
16 I 49 G 0 -0.0405105
16 I 50 R 0 0.513647
16 I 51 Q 0 -0.0425226
16 I 52 V 0 0.0413703
16 I 53 T 0 -0.118224
16 I 54 I 0 -0.177303
16 I 55 T 0 -0.0835008
16 I 56 G 0 -0.0397804
16 I 57 S 0 0.000148839
16 I 58 A 0 -0.0452364
16 I 59 A 0 -0.211403
16 I 60 S 0 -0.0557619
16 I 61 I 0 -0.0995134
16 I 62 S 0 -0.0762809
16 I 63 L 0 -0.116377
16 I 64 A 0 -0.0845104
16 I 65 Q 0 -0.139403
16 I 66 Y 0 -0.143413
16 I 67 L 0 -0.114337
16 I 68 I 0 -0.0729055
16 I 69 N 0 -0.0450749
16 I 70 A 0 -0.0665873
16 I 71 R 0 -0.00696659
17 G 18 C 0 0.754344
17 G 19 I 0 0.17184
17 G 20 I 0 0.218198
17 G 21 G 0 0.168461
17 G 22 R 0 0.176186
17 G 23 Q 0 0.065007
17 G 24 G 0 0.188729
17 G 25 A 0 0.126794
17 G 26 N 0 -0.00352391
17 G 27 I 0 -0.136613
17 G 28 N 0 0.0193328
17 G 29 E 0 -0.0437962
17 G 30 I 0 0.0263413
17 G 31 R 0 0.0382312
17 G 32 Q 0 -0.041421
17 G 33 M 0 -0.0748647
17 G 34 S 0 -0.0951559
17 G 35 G 0 -0.0813748
17 G 36 A 0 -0.0521272
17 G 37 Q 0 0.0416468
17 G 38 I 0 -0.0906906
17 G 39 K 0 0.0652691
17 G 40 I 0 0.0645742
17 G 41 A 0 -0.0673277
17 G 42 N 0 -0.110503
17 G 43 P 0 -0.00221565
17 G 44 V 0 0.0108028
17 G 45 E 0 -0.0228818
17 G 46 G 0 -0.136003
17 G 47 S 0 -0.111993
17 G 48 S 0 -0.0810708
17 G 49 G 0 -0.0808093
17 G 50 R 0 0.204533
17 G 51 Q 0 -0.0451619
17 G 52 V 0 0.0731937
17 G 53 T 0 -0.00885257
17 G 54 I 0 -0.11179
17 G 55 T 0 -0.016315
17 G 56 G 0 -0.0538782
17 G 57 S 0 0.0166268
17 G 58 A 0 -0.0783949
17 G 59 A 0 -0.165391
17 G 60 S 0 -0.0661556
17 G 61 I 0 -0.0253069
17 G 62 S 0 -0.0260711
17 G 63 L 0 -0.164472
17 G 64 A 0 -0.0693018
17 G 65 Q 0 -0.222594
17 G 66 Y 0 -0.110821
17 G 67 L 0 -0.158404
17 G 68 I 0 -0.16876
17 G 69 N 0 -0.0999448
17 G 70 A 0 -0.151343
17 G 71 R 0 -0.0625112
18 C 19 I 0 0.0182657
18 C 20 I 0 0.0821305
18 C 21 G 0 -0.0762795
18 C 22 R 0 0.172956
18 C 23 Q 0 0.086246
18 C 24 G 0 -0.0448039
18 C 25 A 0 0.0609579
18 C 26 N 0 0.314961
18 C 27 I 0 -0.0895606
18 C 28 N 0 0.125161
18 C 29 E 0 0.0559745
18 C 30 I 0 -0.00540162
18 C 31 R 0 0.0942758
18 C 32 Q 0 0.0983803
18 C 33 M 0 0.0306347
18 C 34 S 0 -0.159915
18 C 35 G 0 -0.0614524
18 C 36 A 0 -0.143069
18 C 37 Q 0 0.160316
18 C 38 I 0 -0.0313152
18 C 39 K 0 0.147614
18 C 40 I 0 -0.043898
18 C 41 A 0 0.0982372
18 C 42 N 0 0.0553468
18 C 43 P 0 -0.107032
18 C 44 V 0 -0.0065542
18 C 45 E 0 -0.143645
18 C 46 G 0 -0.0524416
18 C 47 S 0 -0.0611192
18 C 48 S 0 -0.0481941
18 C 49 G 0 0.00890286
18 C 50 R 0 -0.0943774
18 C 51 Q 0 -0.0990223
18 C 52 V 0 -2.26372e-05
18 C 53 T 0 -0.0376309
18 C 54 I 0 -0.198478
18 C 55 T 0 0.0914609
18 C 56 G 0 -0.129928
18 C 57 S 0 -0.0903436
18 C 58 A 0 -0.020464
18 C 59 A 0 -0.0503197
18 C 60 S 0 -0.102668
18 C 61 I 0 -0.10219
18 C 62 S 0 -0.108066
18 C 63 L 0 -0.0856966
18 C 64 A 0 -0.194008
18 C 65 Q 0 0.0317143
18 C 66 Y 0 -0.0324704
18 C 67 L 0 -0.139703
18 C 68 I 0 -0.199453
18 C 69 N 0 -0.0563791
18 C 70 A 0 -0.0521917
18 C 71 R 0 0.0405575
19 I 20 I 0 0.303587
19 I 21 G 0 0.453128
19 I 22 R 0 0.108912
19 I 23 Q 0 0.0987895
19 I 24 G 0 0.171379
19 I 25 A 0 -0.0314661
19 I 26 N 0 0.0719828
19 I 27 I 0 0.147245
19 I 28 N 0 0.0574185
19 I 29 E 0 -0.169757
19 I 30 I 0 0.222009
19 I 31 R 0 -0.00183084
19 I 32 Q 0 -0.0446352
19 I 33 M 0 0.00364315
19 I 34 S 0 0.0179652
19 I 35 G 0 -0.0490353
19 I 36 A 0 -0.00469592
19 I 37 Q 0 -0.146944
19 I 38 I 0 0.0472293
19 I 39 K 0 -0.098348
19 I 40 I 0 -0.00686185
19 I 41 A 0 -0.125356
19 I 42 N 0 -0.0964085
19 I 43 P 0 -0.133174
19 I 44 V 0 -0.0831037
19 I 45 E 0 -0.131287
19 I 46 G 0 -0.0434851
19 I 47 S 0 -0.104452
19 I 48 S 0 -0.0411076
19 I 49 G 0 -0.0646511
19 I 50 R 0 -0.164165
19 I 51 Q 0 -0.124337
19 I 52 V 0 0.135605
19 I 53 T 0 -0.12668
19 I 54 I 0 -0.00891089
19 I 55 T 0 -0.0654568
19 I 56 G 0 0.0803972
19 I 57 S 0 -0.0537247
19 I 58 A 0 -0.0721757
19 I 59 A 0 -0.0860139
19 I 60 S 0 -0.105573
19 I 61 I 0 -0.13588
19 I 62 S 0 -0.0805054
19 I 63 L 0 -0.100844
19 I 64 A 0 0.0302279
19 I 65 Q 0 -0.0632265
19 I 66 Y 0 -0.0809757
19 I 67 L 0 -0.0799904
19 I 68 I 0 0.0555635
19 I 69 N 0 -0.197422
19 I 70 A 0 0.00480024
19 I 71 R 0 0.130307
20 I 21 G 0 0.417347
20 I 22 R 0 0.151222
20 I 23 Q 0 0.184305
20 I 24 G 0 0.631745
20 I 25 A 0 -0.0139031
20 I 26 N 0 -0.0501438
20 I 27 I 0 0.193472
20 I 28 N 0 0.182964
20 I 29 E 0 0.0448262
20 I 30 I 0 0.0509883
20 I 31 R 0 -0.0022271
20 I 32 Q 0 -0.0506866
20 I 33 M 0 -0.103316
20 I 34 S 0 -0.10904
20 I 35 G 0 -0.0277367
20 I 36 A 0 -0.0177841
20 I 37 Q 0 -0.111845
20 I 38 I 0 0.0139034
20 I 39 K 0 -0.000885645
20 I 40 I 0 0.0847223
20 I 41 A 0 -0.0709033
20 I 42 N 0 -0.00396325
20 I 43 P 0 0.112086
20 I 44 V 0 -0.114014
20 I 45 E 0 -0.030782
20 I 46 G 0 -0.0315896
20 I 47 S 0 -0.0127378
20 I 48 S 0 -0.0894878
20 I 49 G 0 -0.114747
20 I 50 R 0 0.0364156
20 I 51 Q 0 -0.162822
20 I 52 V 0 -0.100252
20 I 53 T 0 -0.052457
20 I 54 I 0 -0.0578909
20 I 55 T 0 0.0472649
20 I 56 G 0 0.0399819
20 I 57 S 0 -0.0514324
20 I 58 A 0 -0.03776
20 I 59 A 0 -0.120246
20 I 60 S 0 -0.057461
20 I 61 I 0 -0.0656635
20 I 62 S 0 -0.0630087
20 I 63 L 0 -0.124524
20 I 64 A 0 -0.0677084
20 I 65 Q 0 -0.143453
20 I 66 Y 0 -0.0950541
20 I 67 L 0 -0.13951
20 I 68 I 0 -0.0291475
20 I 69 N 0 -0.13162
20 I 70 A 0 -0.0105304
20 I 71 R 0 -0.0575645
21 G 22 R 0 0.196261
21 G 23 Q 0 0.215008
21 G 24 G 0 0.318538
21 G 25 A 0 0.140004
21 G 26 N 0 0.147613
21 G 27 I 0 0.145435
21 G 28 N 0 0.0408815
21 G 29 E 0 -0.0492863
21 G 30 I 0 0.146586
21 G 31 R 0 0.00884016
21 G 32 Q 0 0.00919729
21 G 33 M 0 -0.0516548
21 G 34 S 0 0.0345736
21 G 35 G 0 0.018787
21 G 36 A 0 0.0115201
21 G 37 Q 0 -0.0768142
21 G 38 I 0 0.111183
21 G 39 K 0 -0.101216
21 G 40 I 0 0.154262
21 G 41 A 0 -0.184621
21 G 42 N 0 -0.0691964
21 G 43 P 0 -0.095666
21 G 44 V 0 -0.120402
21 G 45 E 0 -0.0681552
21 G 46 G 0 -0.0861933
21 G 47 S 0 -0.101074
21 G 48 S 0 -0.0499816
21 G 49 G 0 -0.060916
21 G 50 R 0 -0.1471
21 G 51 Q 0 -0.152984
21 G 52 V 0 0.0941941
21 G 53 T 0 -0.180005
21 G 54 I 0 0.0791082
21 G 55 T 0 -0.0990264
21 G 56 G 0 0.0670481
21 G 57 S 0 -0.0642211
21 G 58 A 0 -0.119626
21 G 59 A 0 -0.0453404
21 G 60 S 0 -0.043141
21 G 61 I 0 -0.0524473
21 G 62 S 0 -0.110632
21 G 63 L 0 -0.0781132
21 G 64 A 0 0.0419989
21 G 65 Q 0 -0.0493354
21 G 66 Y 0 -0.106902
21 G 67 L 0 -0.147955
21 G 68 I 0 0.104233
21 G 69 N 0 -0.161528
21 G 70 A 0 -0.0135156
21 G 71 R 0 -0.0397468
22 R 23 Q 0 0.506943
22 R 24 G 0 0.150494
22 R 25 A 0 0.696347
22 R 26 N 0 0.0870077
22 R 27 I 0 -0.00274901
22 R 28 N 0 -0.00280896
22 R 29 E 0 -0.0548428
22 R 30 I 0 -0.0836114
22 R 31 R 0 0.218746
22 R 32 Q 0 -0.0592166
22 R 33 M 0 -0.0572859
22 R 34 S 0 -0.0936068
22 R 35 G 0 0.0534261
22 R 36 A 0 -0.142332
22 R 37 Q 0 0.0767037
22 R 38 I 0 -0.093343
22 R 39 K 0 -0.128702
22 R 40 I 0 -0.0532526
22 R 41 A 0 -0.00124096
22 R 42 N 0 -0.111491
22 R 43 P 0 -0.0336315
22 R 44 V 0 -0.0591914
22 R 45 E 0 -0.105648
22 R 46 G 0 -0.0293026
22 R 47 S 0 -0.0712173
22 R 48 S 0 -0.124002
22 R 49 G 0 -0.0822968
22 R 50 R 0 -0.0642039
22 R 51 Q 0 -0.0138038
22 R 52 V 0 -0.138074
22 R 53 T 0 0.00137117
22 R 54 I 0 -0.119563
22 R 55 T 0 -0.0143223
22 R 56 G 0 0.0332577
22 R 57 S 0 -0.0141377
22 R 58 A 0 -0.0416188
22 R 59 A 0 0.0730621
22 R 60 S 0 -0.0143004
22 R 61 I 0 -0.0135553
22 R 62 S 0 -0.110271
22 R 63 L 0 -0.0867117
22 R 64 A 0 -0.0153474
22 R 65 Q 0 -0.118022
22 R 66 Y 0 -0.0865827
22 R 67 L 0 -0.0546468
22 R 68 I 0 -0.0901144
22 R 69 N 0 -0.0827888
22 R 70 A 0 -0.106005
22 R 71 R 0 -0.0678771
23 Q 24 G 0 0.325455
23 Q 25 A 0 0.245385
23 Q 26 N 0 0.142476
23 Q 27 I 0 0.14374
23 Q 28 N 0 0.0174541
23 Q 29 E 0 0.00242752
23 Q 30 I 0 -0.00356246
23 Q 31 R 0 -0.0146638
23 Q 32 Q 0 0.0521285
23 Q 33 M 0 0.0902432
23 Q 34 S 0 -0.086741
23 Q 35 G 0 -0.043916
23 Q 36 A 0 -0.0880593
23 Q 37 Q 0 -0.00444255
23 Q 38 I 0 -0.0391003
23 Q 39 K 0 -0.0348904
23 Q 40 I 0 -0.105829
23 Q 41 A 0 -0.00643195
23 Q 42 N 0 -0.101773
23 Q 43 P 0 -0.00228754
23 Q 44 V 0 -0.0218297
23 Q 45 E 0 -0.0511937
23 Q 46 G 0 -0.0879298
23 Q 47 S 0 -0.100455
23 Q 48 S 0 -0.0353728
23 Q 49 G 0 -0.03907
23 Q 50 R 0 -0.0357349
23 Q 51 Q 0 -0.0631513
23 Q 52 V 0 -0.00271356
23 Q 53 T 0 0.0334
23 Q 54 I 0 -0.116636
23 Q 55 T 0 0.0318826
23 Q 56 G 0 -0.0397363
23 Q 57 S 0 0.0061634
23 Q 58 A 0 0.12216
23 Q 59 A 0 0.00808217
23 Q 60 S 0 -0.0640209
23 Q 61 I 0 -0.125418
23 Q 62 S 0 0.0729001
23 Q 63 L 0 -0.0936162
23 Q 64 A 0 -0.0399975
23 Q 65 Q 0 -0.176273
23 Q 66 Y 0 -0.0249008
23 Q 67 L 0 -0.10625
23 Q 68 I 0 -0.135271
23 Q 69 N 0 -0.134272
23 Q 70 A 0 0.0602753
23 Q 71 R 0 -0.0345242
24 G 25 A 0 0.0893154
24 G 26 N 0 0.00641732
24 G 27 I 0 0.116817
24 G 28 N 0 0.15197
24 G 29 E 0 0.0198924
24 G 30 I 0 0.117828
24 G 31 R 0 0.102657
24 G 32 Q 0 -0.00326792
24 G 33 M 0 -0.080078
24 G 34 S 0 0.0405611
24 G 35 G 0 -0.00165984
24 G 36 A 0 -0.0132325
24 G 37 Q 0 -0.0539611
24 G 38 I 0 0.0422419
24 G 39 K 0 -0.0283195
24 G 40 I 0 0.0671101
24 G 41 A 0 -0.113826
24 G 42 N 0 0.0151687
24 G 43 P 0 -0.0359388
24 G 44 V 0 -0.101562
24 G 45 E 0 -0.0232239
24 G 46 G 0 -0.0719863
24 G 47 S 0 -0.0317829
24 G 48 S 0 -0.0871043
24 G 49 G 0 -0.0519267
24 G 50 R 0 -0.150834
24 G 51 Q 0 -0.150235
24 G 52 V 0 0.0253406
24 G 53 T 0 -0.101443
24 G 54 I 0 -0.0111799
24 G 55 T 0 -0.122729
24 G 56 G 0 0.0369098
24 G 57 S 0 -0.0622544
24 G 58 A 0 -0.0591876
24 G 59 A 0 -0.0901487
24 G 60 S 0 -0.105539
24 G 61 I 0 -0.0918479
24 G 62 S 0 -0.0416717
24 G 63 L 0 -0.0639964
24 G 64 A 0 0.0205917
24 G 65 Q 0 -0.127885
24 G 66 Y 0 -0.0935767
24 G 67 L 0 -0.11568
24 G 68 I 0 0.127595
24 G 69 N 0 -0.121243
24 G 70 A 0 -0.0566437
24 G 71 R 0 -0.0354536
25 A 26 N 0 0.268966
25 A 27 I 0 0.103446
25 A 28 N 0 0.141126
25 A 29 E 0 0.255113
25 A 30 I 0 -0.0169054
25 A 31 R 0 0.0578109
25 A 32 Q 0 0.1214
25 A 33 M 0 -0.028303
25 A 34 S 0 -0.0744152
25 A 35 G 0 -0.0520602
25 A 36 A 0 -0.122019
25 A 37 Q 0 0.199061
25 A 38 I 0 -0.0049386
25 A 39 K 0 0.113226
25 A 40 I 0 -0.0545698
25 A 41 A 0 -0.0407084
25 A 42 N 0 -0.0662972
25 A 43 P 0 0.0189849
25 A 44 V 0 0.0124084
25 A 45 E 0 -0.0667782
25 A 46 G 0 0.0223301
25 A 47 S 0 0.00188996
25 A 48 S 0 0.0607214
25 A 49 G 0 -0.104987
25 A 50 R 0 -0.121051
25 A 51 Q 0 -0.140607
25 A 52 V 0 -0.109169
25 A 53 T 0 -0.049895
25 A 54 I 0 -0.0893407
25 A 55 T 0 -0.118303
25 A 56 G 0 -0.193434
25 A 57 S 0 -0.0821335
25 A 58 A 0 -0.0493599
25 A 59 A 0 -0.0426994
25 A 60 S 0 -0.110153
25 A 61 I 0 -0.0550957
25 A 62 S 0 -0.0618317
25 A 63 L 0 -0.0409315
25 A 64 A 0 -0.102344
25 A 65 Q 0 -0.0556011
25 A 66 Y 0 -0.0975923
25 A 67 L 0 -0.0671556
25 A 68 I 0 -0.120948
25 A 69 N 0 0.0111811
25 A 70 A 0 -0.0255045
25 A 71 R 0 -0.129794
26 N 27 I 0 0.220732
26 N 28 N 0 0.338648
26 N 29 E 0 0.556059
26 N 30 I 0 0.134377
26 N 31 R 0 0.157559
26 N 32 Q 0 0.014484
26 N 33 M 0 0.187288
26 N 34 S 0 -0.0433008
26 N 35 G 0 -0.0613806
26 N 36 A 0 -0.113
26 N 37 Q 0 -0.0716508
26 N 38 I 0 -0.0693675
26 N 39 K 0 0.0886144
26 N 40 I 0 0.01063
26 N 41 A 0 -0.0284992
26 N 42 N 0 0.0502026
26 N 43 P 0 -0.0772319
26 N 44 V 0 0.0235338
26 N 45 E 0 -0.117898
26 N 46 G 0 -0.126367
26 N 47 S 0 -0.0320877
26 N 48 S 0 -0.0317029
26 N 49 G 0 -0.119089
26 N 50 R 0 -0.146557
26 N 51 Q 0 -0.0507666
26 N 52 V 0 -0.156066
26 N 53 T 0 -0.0727281
26 N 54 I 0 -0.175297
26 N 55 T 0 -0.0808422
26 N 56 G 0 -0.150667
26 N 57 S 0 -0.0424387
26 N 58 A 0 -0.159763
26 N 59 A 0 -0.0502884
26 N 60 S 0 -0.0877549
26 N 61 I 0 0.0219574
26 N 62 S 0 -0.154343
26 N 63 L 0 -0.0274088
26 N 64 A 0 -0.178421
26 N 65 Q 0 -0.0835294
26 N 66 Y 0 -0.0168987
26 N 67 L 0 -0.0615004
26 N 68 I 0 0.0689083
26 N 69 N 0 -0.16397
26 N 70 A 0 -0.107353
26 N 71 R 0 0.347947
27 I 28 N 0 0.0557848
27 I 29 E 0 0.0615303
27 I 30 I 0 0.040666
27 I 31 R 0 0.454002
27 I 32 Q 0 0.00441632
27 I 33 M 0 -0.0131104
27 I 34 S 0 -0.0289932
27 I 35 G 0 0.0564079
27 I 36 A 0 0.00021391
27 I 37 Q 0 -0.0669953
27 I 38 I 0 0.214157
27 I 39 K 0 0.00658615
27 I 40 I 0 0.0605435
27 I 41 A 0 0.0647781
27 I 42 N 0 0.117872
27 I 43 P 0 0.0121368
27 I 44 V 0 -0.0574141
27 I 45 E 0 -0.0836398
27 I 46 G 0 -0.060043
27 I 47 S 0 -0.122806
27 I 48 S 0 -0.0110612
27 I 49 G 0 -0.114286
27 I 50 R 0 -0.0548403
27 I 51 Q 0 -0.0380928
27 I 52 V 0 0.0109037
27 I 53 T 0 -0.0616715
27 I 54 I 0 -0.00395908
27 I 55 T 0 -0.0438274
27 I 56 G 0 -0.0240503
27 I 57 S 0 -0.110485
27 I 58 A 0 -0.0753885
27 I 59 A 0 -0.0388638
27 I 60 S 0 -0.0951126
27 I 61 I 0 -0.105093
27 I 62 S 0 -0.162225
27 I 63 L 0 -0.105034
27 I 64 A 0 -0.0453868
27 I 65 Q 0 -0.0465359
27 I 66 Y 0 -0.125485
27 I 67 L 0 -0.0683904
27 I 68 I 0 -0.0472938
27 I 69 N 0 -0.0545178
27 I 70 A 0 -0.0130536
27 I 71 R 0 0.0529978
28 N 29 E 0 0.116452
28 N 30 I 0 0.0962574
28 N 31 R 0 0.627079
28 N 32 Q 0 0.491984
28 N 33 M 0 0.00195534
28 N 34 S 0 -0.0560566
28 N 35 G 0 -0.0406154
28 N 36 A 0 -0.117396
28 N 37 Q 0 0.0888342
28 N 38 I 0 -0.0485035
28 N 39 K 0 -0.0305721
28 N 40 I 0 -0.0572922
28 N 41 A 0 -0.0828385
28 N 42 N 0 0.0239554
28 N 43 P 0 -0.0256653
28 N 44 V 0 -0.0947595
28 N 45 E 0 -0.0379346
28 N 46 G 0 0.00367704
28 N 47 S 0 -0.0226941
28 N 48 S 0 -0.0257128
28 N 49 G 0 -0.121109
28 N 50 R 0 -0.0824964
28 N 51 Q 0 -0.104564
28 N 52 V 0 -0.127789
28 N 53 T 0 0.00590835
28 N 54 I 0 -0.088907
28 N 55 T 0 -0.0145541
28 N 56 G 0 -0.0169803
28 N 57 S 0 -0.0608723
28 N 58 A 0 -0.0874989
28 N 59 A 0 -0.0212611
28 N 60 S 0 0.00155933
28 N 61 I 0 -0.0370668
28 N 62 S 0 -0.108658
28 N 63 L 0 -0.0548292
28 N 64 A 0 -0.0457079
28 N 65 Q 0 -0.0877209
28 N 66 Y 0 -0.123755
28 N 67 L 0 -0.0299655
28 N 68 I 0 -0.126501
28 N 69 N 0 -0.0783428
28 N 70 A 0 -0.0078619
28 N 71 R 0 -0.0851401
29 E 30 I 0 0.128661
29 E 31 R 0 0.0991198
29 E 32 Q 0 0.255783
29 E 33 M 0 1.23173
29 E 34 S 0 -0.0488376
29 E 35 G 0 -0.0705442
29 E 36 A 0 -0.0984842
29 E 37 Q 0 0.0669134
29 E 38 I 0 -0.0842899
29 E 39 K 0 -0.0547664
29 E 40 I 0 -0.128651
29 E 41 A 0 -0.0309865
29 E 42 N 0 0.0191013
29 E 43 P 0 -0.0326978
29 E 44 V 0 0.0227466
29 E 45 E 0 -0.0712865
29 E 46 G 0 -0.105939
29 E 47 S 0 -0.000855316
29 E 48 S 0 -0.0862893
29 E 49 G 0 -0.116632
29 E 50 R 0 -0.0397806
29 E 51 Q 0 -0.0163438
29 E 52 V 0 -0.105462
29 E 53 T 0 0.0835854
29 E 54 I 0 -0.0290826
29 E 55 T 0 0.0237991
29 E 56 G 0 -0.101866
29 E 57 S 0 -0.00968444
29 E 58 A 0 0.0161712
29 E 59 A 0 0.0302546
29 E 60 S 0 -0.0377013
29 E 61 I 0 -0.03792
29 E 62 S 0 -0.0640526
29 E 63 L 0 -0.041851
29 E 64 A 0 -0.121204
29 E 65 Q 0 -0.121762
29 E 66 Y 0 -0.00875176
29 E 67 L 0 0.314312
29 E 68 I 0 -0.174136
29 E 69 N 0 -0.00273056
29 E 70 A 0 -0.101379
29 E 71 R 0 -0.0967855
30 I 31 R 0 0.141193
30 I 32 Q 0 0.160057
30 I 33 M 0 0.109343
30 I 34 S 0 0.285915
30 I 35 G 0 -0.0273098
30 I 36 A 0 -0.0645102
30 I 37 Q 0 -0.0546469
30 I 38 I 0 0.343907
30 I 39 K 0 -0.0712571
30 I 40 I 0 0.201808
30 I 41 A 0 -0.117175
30 I 42 N 0 -0.0406389
30 I 43 P 0 -0.107562
30 I 44 V 0 -0.128769
30 I 45 E 0 -0.0446694
30 I 46 G 0 -0.072704
30 I 47 S 0 -0.0308725
30 I 48 S 0 -0.0770667
30 I 49 G 0 -0.0526858
30 I 50 R 0 -0.17805
30 I 51 Q 0 -0.129356
30 I 52 V 0 -0.01666
30 I 53 T 0 0.0487036
30 I 54 I 0 -0.0285109
30 I 55 T 0 -0.0604502
30 I 56 G 0 0.0375697
30 I 57 S 0 -0.129098
30 I 58 A 0 -0.159748
30 I 59 A 0 -0.0663748
30 I 60 S 0 -0.0267138
30 I 61 I 0 -0.0133269
30 I 62 S 0 -0.018972
30 I 63 L 0 -0.146426
30 I 64 A 0 0.206594
30 I 65 Q 0 -0.119834
30 I 66 Y 0 -0.0731009
30 I 67 L 0 0.110263
30 I 68 I 0 0.0716754
30 I 69 N 0 -0.152807
30 I 70 A 0 -0.0386713
30 I 71 R 0 0.160853
31 R 32 Q 0 0.138305
31 R 33 M 0 -0.083245
31 R 34 S 0 -0.0244803
31 R 35 G 0 -0.0235667
31 R 36 A 0 0.130123
31 R 37 Q 0 0.248242
31 R 38 I 0 0.183345
31 R 39 K 0 0.200166
31 R 40 I 0 0.0162397
31 R 41 A 0 0.0459623
31 R 42 N 0 0.098608
31 R 43 P 0 -0.029912
31 R 44 V 0 -0.122562
31 R 45 E 0 -0.159632
31 R 46 G 0 -0.146284
31 R 47 S 0 -0.0899955
31 R 48 S 0 -0.0948424
31 R 49 G 0 -0.111923
31 R 50 R 0 -0.0518744
31 R 51 Q 0 -0.0573361
31 R 52 V 0 0.037837
31 R 53 T 0 -0.0393029
31 R 54 I 0 -0.0852237
31 R 55 T 0 0.0118933
31 R 56 G 0 -0.00999266
31 R 57 S 0 -0.106705
31 R 58 A 0 -0.126886
31 R 59 A 0 -0.146342
31 R 60 S 0 -0.063627
31 R 61 I 0 0.0737749
31 R 62 S 0 -0.124664
31 R 63 L 0 -0.0675549
31 R 64 A 0 -0.0109984
31 R 65 Q 0 -0.187456
31 R 66 Y 0 -0.0854431
31 R 67 L 0 -0.0851058
31 R 68 I 0 -0.168571
31 R 69 N 0 -0.0350222
31 R 70 A 0 -0.0970775
31 R 71 R 0 0.00830988
32 Q 33 M 0 0.261398
32 Q 34 S 0 -0.00547727
32 Q 35 G 0 0.10582
32 Q 36 A 0 0.0632113
32 Q 37 Q 0 0.0613906
32 Q 38 I 0 -0.0474454
32 Q 39 K 0 0.0222113
32 Q 40 I 0 -0.0400389
32 Q 41 A 0 0.00336356
32 Q 42 N 0 0.00797195
32 Q 43 P 0 0.0701492
32 Q 44 V 0 0.0537014
32 Q 45 E 0 -0.0116038
32 Q 46 G 0 0.0244094
32 Q 47 S 0 0.0208253
32 Q 48 S 0 0.0204139
32 Q 49 G 0 -0.0735127
32 Q 50 R 0 -0.0791262
32 Q 51 Q 0 -0.0606444
32 Q 52 V 0 -0.0348872
32 Q 53 T 0 -0.0454552
32 Q 54 I 0 -0.100753
32 Q 55 T 0 0.0111148
32 Q 56 G 0 -0.104774
32 Q 57 S 0 -0.0248278
32 Q 58 A 0 0.00159299
32 Q 59 A 0 -0.105474
32 Q 60 S 0 0.0109718
32 Q 61 I 0 -0.0595022
32 Q 62 S 0 -0.0880371
32 Q 63 L 0 0.0376759
32 Q 64 A 0 -0.00785164
32 Q 65 Q 0 -0.0403339
32 Q 66 Y 0 -0.0438039
32 Q 67 L 0 -0.0957059
32 Q 68 I 0 -0.0515502
32 Q 69 N 0 -0.060316
32 Q 70 A 0 -0.0396816
32 Q 71 R 0 -0.0862441
33 M 34 S 0 0.187075
33 M 35 G 0 0.0351828
33 M 36 A 0 -0.0599117
33 M 37 Q 0 0.0730263
33 M 38 I 0 -0.108098
33 M 39 K 0 0.0172179
33 M 40 I 0 -0.07431
33 M 41 A 0 -0.0132847
33 M 42 N 0 0.0249201
33 M 43 P 0 -0.0167053
33 M 44 V 0 -0.040548
33 M 45 E 0 -0.0892906
33 M 46 G 0 -0.0760528
33 M 47 S 0 -0.108392
33 M 48 S 0 -0.0177073
33 M 49 G 0 -0.044554
33 M 50 R 0 -0.121706
33 M 51 Q 0 -0.0680114
33 M 52 V 0 -0.0504772
33 M 53 T 0 0.00515492
33 M 54 I 0 -0.0838827
33 M 55 T 0 -0.0684727
33 M 56 G 0 -0.0920464
33 M 57 S 0 -0.0563995
33 M 58 A 0 0.00263356
33 M 59 A 0 0.0328465
33 M 60 S 0 -0.118936
33 M 61 I 0 -0.0661938
33 M 62 S 0 -0.0579305
33 M 63 L 0 0.215351
33 M 64 A 0 -0.116186
33 M 65 Q 0 -0.0571999
33 M 66 Y 0 0.0660725
33 M 67 L 0 0.710414
33 M 68 I 0 -0.154937
33 M 69 N 0 -0.101465
33 M 70 A 0 -0.0786777
33 M 71 R 0 0.0620387
34 S 35 G 0 0.55374
34 S 36 A 0 1.43697
34 S 37 Q 0 0.0965306
34 S 38 I 0 0.0133163
34 S 39 K 0 -0.030568
34 S 40 I 0 0.0831373
34 S 41 A 0 0.0117261
34 S 42 N 0 -0.134804
34 S 43 P 0 -0.167989
34 S 44 V 0 -0.115063
34 S 45 E 0 -0.153783
34 S 46 G 0 -0.140384
34 S 47 S 0 -0.180566
34 S 48 S 0 -0.184702
34 S 49 G 0 -0.19229
34 S 50 R 0 -0.147092
34 S 51 Q 0 -0.128155
34 S 52 V 0 -0.0179132
34 S 53 T 0 -0.0899755
34 S 54 I 0 -0.0597809
34 S 55 T 0 -0.110291
34 S 56 G 0 -0.0988612
34 S 57 S 0 0.062142
34 S 58 A 0 -0.129383
34 S 59 A 0 -0.0799029
34 S 60 S 0 0.155349
34 S 61 I 0 -0.045339
34 S 62 S 0 -0.113817
34 S 63 L 0 0.494467
34 S 64 A 0 0.267913
34 S 65 Q 0 -0.121245
34 S 66 Y 0 -0.0610171
34 S 67 L 0 0.73006
34 S 68 I 0 -0.0837724
34 S 69 N 0 -0.149749
34 S 70 A 0 -0.152607
34 S 71 R 0 -0.0833814
35 G 36 A 0 0.625119
35 G 37 Q 0 0.0873557
35 G 38 I 0 0.0184873
35 G 39 K 0 -0.0260039
35 G 40 I 0 0.0554849
35 G 41 A 0 -0.0783722
35 G 42 N 0 -0.0477491
35 G 43 P 0 -0.0222256
35 G 44 V 0 -0.0459025
35 G 45 E 0 -0.0303678
35 G 46 G 0 -0.0878358
35 G 47 S 0 -0.0425299
35 G 48 S 0 -0.140125
35 G 49 G 0 -0.0625006
35 G 50 R 0 -0.139469
35 G 51 Q 0 -0.151371
35 G 52 V 0 -0.102474
35 G 53 T 0 -0.0433468
35 G 54 I 0 0.0255916
35 G 55 T 0 0.0192588
35 G 56 G 0 0.059254
35 G 57 S 0 0.0866266
35 G 58 A 0 0.016159
35 G 59 A 0 0.0215662
35 G 60 S 0 0.609754
35 G 61 I 0 -0.0550413
35 G 62 S 0 -0.0379836
35 G 63 L 0 0.00716742
35 G 64 A 0 -0.0379816
35 G 65 Q 0 -0.0547325
35 G 66 Y 0 -0.100268
35 G 67 L 0 -0.0818937
35 G 68 I 0 -0.0417216
35 G 69 N 0 -0.162787
35 G 70 A 0 -0.00548561
35 G 71 R 0 -0.0826524
36 A 37 Q 0 0.0234275
36 A 38 I 0 0.344352
36 A 39 K 0 -0.00631399
36 A 40 I 0 0.0321418
36 A 41 A 0 -0.147268
36 A 42 N 0 -0.0352533
36 A 43 P 0 -0.0519395
36 A 44 V 0 -0.0665289
36 A 45 E 0 -0.168983
36 A 46 G 0 -0.157555
36 A 47 S 0 -0.126324
36 A 48 S 0 -0.115296
36 A 49 G 0 -0.0694398
36 A 50 R 0 -0.139575
36 A 51 Q 0 0.0107575
36 A 52 V 0 -0.0349829
36 A 53 T 0 -0.120301
36 A 54 I 0 0.283753
36 A 55 T 0 0.0349822
36 A 56 G 0 0.126836
36 A 57 S 0 0.0166782
36 A 58 A 0 -0.0913009
36 A 59 A 0 -0.146836
36 A 60 S 0 0.601133
36 A 61 I 0 -0.0974005
36 A 62 S 0 -0.100394
36 A 63 L 0 0.0201946
36 A 64 A 0 0.259926
36 A 65 Q 0 -0.0552939
36 A 66 Y 0 -0.129999
36 A 67 L 0 0.0351281
36 A 68 I 0 -0.0259012
36 A 69 N 0 -0.173844
36 A 70 A 0 -0.149686
36 A 71 R 0 -0.13033
37 Q 38 I 0 0.0784468
37 Q 39 K 0 0.445808
37 Q 40 I 0 0.111162
37 Q 41 A 0 0.0439804
37 Q 42 N 0 0.00559083
37 Q 43 P 0 0.0776736
37 Q 44 V 0 -0.0518184
37 Q 45 E 0 0.000719316
37 Q 46 G 0 -0.0434736
37 Q 47 S 0 0.000212818
37 Q 48 S 0 0.0146315
37 Q 49 G 0 0.0602313
37 Q 50 R 0 -0.0334839
37 Q 51 Q 0 -0.0541301
37 Q 52 V 0 -0.0678964
37 Q 53 T 0 0.0207927
37 Q 54 I 0 -0.106886
37 Q 55 T 0 0.100896
37 Q 56 G 0 -0.135105
37 Q 57 S 0 0.0206619
37 Q 58 A 0 -0.0474085
37 Q 59 A 0 -0.00750172
37 Q 60 S 0 0.0260637
37 Q 61 I 0 0.0341937
37 Q 62 S 0 0.0369632
37 Q 63 L 0 0.0274524
37 Q 64 A 0 -0.136233
37 Q 65 Q 0 -0.139341
37 Q 66 Y 0 -0.0654591
37 Q 67 L 0 0.00475083
37 Q 68 I 0 -0.169613
37 Q 69 N 0 -0.142906
37 Q 70 A 0 -0.0360481
37 Q 71 R 0 -0.0251154
38 I 39 K 0 0.0772489
38 I 40 I 0 0.200148
38 I 41 A 0 -0.0306318
38 I 42 N 0 0.122399
38 I 43 P 0 -0.143376
38 I 44 V 0 -0.0653383
38 I 45 E 0 -0.0401229
38 I 46 G 0 -0.056248
38 I 47 S 0 -0.0720252
38 I 48 S 0 -0.0319519
38 I 49 G 0 -0.103475
38 I 50 R 0 -0.0833966
38 I 51 Q 0 -0.169142
38 I 52 V 0 0.346402
38 I 53 T 0 0.0187287
38 I 54 I 0 0.226029
38 I 55 T 0 -0.0251372
38 I 56 G 0 0.00823854
38 I 57 S 0 -0.0247544
38 I 58 A 0 -0.0430978
38 I 59 A 0 -0.0858663
38 I 60 S 0 -0.0553947
38 I 61 I 0 -0.0390007
38 I 62 S 0 -0.0910424
38 I 63 L 0 -0.105253
38 I 64 A 0 0.185473
38 I 65 Q 0 -0.0993722
38 I 66 Y 0 -0.103085
38 I 67 L 0 -0.0782978
38 I 68 I 0 0.254583
38 I 69 N 0 -0.130494
38 I 70 A 0 -0.117943
38 I 71 R 0 -0.0708773
39 K 40 I 0 0.174392
39 K 41 A 0 0.171395
39 K 42 N 0 0.0794878
39 K 43 P 0 0.0163694
39 K 44 V 0 0.122741
39 K 45 E 0 0.0383071
39 K 46 G 0 -0.0440851
39 K 47 S 0 0.0652224
39 K 48 S 0 0.159648
39 K 49 G 0 -0.0690822
39 K 50 R 0 0.0857292
39 K 51 Q 0 0.000888206
39 K 52 V 0 -0.0244086
39 K 53 T 0 0.201738
39 K 54 I 0 -0.186726
39 K 55 T 0 0.108625
39 K 56 G 0 -0.0720974
39 K 57 S 0 0.0445927
39 K 58 A 0 -0.0452011
39 K 59 A 0 0.00299516
39 K 60 S 0 -0.130136
39 K 61 I 0 -0.0450467
39 K 62 S 0 -0.115797
39 K 63 L 0 -0.0647087
39 K 64 A 0 -0.100648
39 K 65 Q 0 -0.0590649
39 K 66 Y 0 -0.0836111
39 K 67 L 0 0.0507301
39 K 68 I 0 -0.148515
39 K 69 N 0 -0.0347282
39 K 70 A 0 -0.144969
39 K 71 R 0 0.0747653
40 I 41 A 0 0.0755287
40 I 42 N 0 0.104539
40 I 43 P 0 -0.0856406
40 I 44 V 0 0.101965
40 I 45 E 0 -0.0403708
40 I 46 G 0 -0.0806956
40 I 47 S 0 -0.0632695
40 I 48 S 0 -0.0236268
40 I 49 G 0 -0.0997953
40 I 50 R 0 -0.0256222
40 I 51 Q 0 -0.0627053
40 I 52 V 0 0.418089
40 I 53 T 0 -0.105741
40 I 54 I 0 -0.0235517
40 I 55 T 0 -0.0777741
40 I 56 G 0 -0.018866
40 I 57 S 0 0.0246165
40 I 58 A 0 -0.103163
40 I 59 A 0 -0.0834907
40 I 60 S 0 -0.034718
40 I 61 I 0 -0.154406
40 I 62 S 0 -0.169767
40 I 63 L 0 -0.133095
40 I 64 A 0 -0.0174186
40 I 65 Q 0 -0.156331
40 I 66 Y 0 -0.080426
40 I 67 L 0 -0.0340975
40 I 68 I 0 0.0904425
40 I 69 N 0 0.0120328
40 I 70 A 0 -0.202783
40 I 71 R 0 -0.00764496
41 A 42 N 0 0.257856
41 A 43 P 0 0.32491
41 A 44 V 0 0.10322
41 A 45 E 0 -0.0387944
41 A 46 G 0 0.0751408
41 A 47 S 0 0.105828
41 A 48 S 0 0.0694578
41 A 49 G 0 0.0845406
41 A 50 R 0 0.263135
41 A 51 Q 0 0.178202
41 A 52 V 0 0.0416106
41 A 53 T 0 0.368969
41 A 54 I 0 -0.110438
41 A 55 T 0 -0.0478019
41 A 56 G 0 -0.0898923
41 A 57 S 0 -0.113019
41 A 58 A 0 -0.0343496
41 A 59 A 0 -0.0748958
41 A 60 S 0 -0.0110817
41 A 61 I 0 -0.027548
41 A 62 S 0 -0.0713372
41 A 63 L 0 -0.0997185
41 A 64 A 0 -0.125394
41 A 65 Q 0 -0.0109028
41 A 66 Y 0 -0.106812
41 A 67 L 0 -0.0576203
41 A 68 I 0 -0.052767
41 A 69 N 0 -0.0880878
41 A 70 A 0 -0.0727214
41 A 71 R 0 0.0123199
42 N 43 P 0 0.326108
42 N 44 V 0 0.0953345
42 N 45 E 0 0.0105614
42 N 46 G 0 0.0746582
42 N 47 S 0 -0.00392852
42 N 48 S 0 0.0100433
42 N 49 G 0 0.0865961
42 N 50 R 0 0.0883903
42 N 51 Q 0 0.113153
42 N 52 V 0 -0.115592
42 N 53 T 0 0.0740574
42 N 54 I 0 -0.104071
42 N 55 T 0 0.192592
42 N 56 G 0 -0.0500115
42 N 57 S 0 0.0188877
42 N 58 A 0 -0.0955012
42 N 59 A 0 -0.0837022
42 N 60 S 0 -0.0367644
42 N 61 I 0 -0.0180675
42 N 62 S 0 -0.0652229
42 N 63 L 0 -0.111479
42 N 64 A 0 -0.117834
42 N 65 Q 0 -0.0898422
42 N 66 Y 0 0.0173285
42 N 67 L 0 -0.112955
42 N 68 I 0 -0.0137581
42 N 69 N 0 0.0265311
42 N 70 A 0 -0.0393586
42 N 71 R 0 -0.07594
43 P 44 V 0 0.80676
43 P 45 E 0 0.322212
43 P 46 G 0 0.238846
43 P 47 S 0 0.0520894
43 P 48 S 0 0.0910101
43 P 49 G 0 0.751123
43 P 50 R 0 0.126931
43 P 51 Q 0 0.0736873
43 P 52 V 0 -0.123435
43 P 53 T 0 0.0221258
43 P 54 I 0 -0.0669845
43 P 55 T 0 -0.0294098
43 P 56 G 0 -0.117225
43 P 57 S 0 -0.00188345
43 P 58 A 0 -0.0629492
43 P 59 A 0 -0.0945468
43 P 60 S 0 -0.100103
43 P 61 I 0 -0.130078
43 P 62 S 0 -0.0782964
43 P 63 L 0 -0.0505197
43 P 64 A 0 -0.160388
43 P 65 Q 0 -0.153587
43 P 66 Y 0 -0.120203
43 P 67 L 0 -0.112518
43 P 68 I 0 -0.0670725
43 P 69 N 0 -0.0547955
43 P 70 A 0 -0.152736
43 P 71 R 0 -0.0060027
44 V 45 E 0 0.823228
44 V 46 G 0 0.280265
44 V 47 S 0 0.21119
44 V 48 S 0 0.124814
44 V 49 G 0 0.064137
44 V 50 R 0 0.139
44 V 51 Q 0 0.0765737
44 V 52 V 0 -0.119483
44 V 53 T 0 -0.0342578
44 V 54 I 0 -0.136997
44 V 55 T 0 -0.0755482
44 V 56 G 0 -0.162368
44 V 57 S 0 -0.0126148
44 V 58 A 0 -0.08391
44 V 59 A 0 0.0161883
44 V 60 S 0 -0.160987
44 V 61 I 0 -0.0348835
44 V 62 S 0 -0.0214001
44 V 63 L 0 -0.0722386
44 V 64 A 0 -0.0521376
44 V 65 Q 0 -0.063964
44 V 66 Y 0 -0.0556413
44 V 67 L 0 -0.173918
44 V 68 I 0 -0.229397
44 V 69 N 0 0.0176216
44 V 70 A 0 -0.0631179
44 V 71 R 0 -0.0332911
45 E 46 G 0 1.50733
45 E 47 S 0 0.456391
45 E 48 S 0 0.353113
45 E 49 G 0 0.118271
45 E 50 R 0 0.141015
45 E 51 Q 0 -0.00731438
45 E 52 V 0 -0.108794
45 E 53 T 0 -0.0792358
45 E 54 I 0 -0.0989712
45 E 55 T 0 -0.0984461
45 E 56 G 0 -0.0955128
45 E 57 S 0 -0.0860169
45 E 58 A 0 0.0367008
45 E 59 A 0 -0.0282264
45 E 60 S 0 -0.0811233
45 E 61 I 0 -0.075821
45 E 62 S 0 -0.104857
45 E 63 L 0 -0.0638728
45 E 64 A 0 -0.0509097
45 E 65 Q 0 -0.00931412
45 E 66 Y 0 -0.0476618
45 E 67 L 0 -0.159881
45 E 68 I 0 -0.117758
45 E 69 N 0 -0.035202
45 E 70 A 0 -0.0690941
45 E 71 R 0 -0.0975914
46 G 47 S 0 0.841729
46 G 48 S 0 0.491339
46 G 49 G 0 0.162039
46 G 50 R 0 0.15436
46 G 51 Q 0 -0.0351107
46 G 52 V 0 -0.0241231
46 G 53 T 0 0.0400512
46 G 54 I 0 -0.0683161
46 G 55 T 0 -0.0329191
46 G 56 G 0 -0.163314
46 G 57 S 0 -0.147815
46 G 58 A 0 -0.0534455
46 G 59 A 0 -0.0610624
46 G 60 S 0 -0.11191
46 G 61 I 0 -0.187581
46 G 62 S 0 -0.0511172
46 G 63 L 0 -0.0977086
46 G 64 A 0 -0.0953795
46 G 65 Q 0 -0.0437547
46 G 66 Y 0 0.0267971
46 G 67 L 0 -0.109399
46 G 68 I 0 -0.0467943
46 G 69 N 0 -0.037166
46 G 70 A 0 -0.0262001
46 G 71 R 0 -0.104146
47 S 48 S 0 1.3875
47 S 49 G 0 0.389752
47 S 50 R 0 0.168067
47 S 51 Q 0 0.00587844
47 S 52 V 0 -0.126244
47 S 53 T 0 0.0178435
47 S 54 I 0 -0.158265
47 S 55 T 0 -0.134727
47 S 56 G 0 -0.121628
47 S 57 S 0 0.0488217
47 S 58 A 0 -0.028337
47 S 59 A 0 -0.0423678
47 S 60 S 0 -0.106984
47 S 61 I 0 -0.0549621
47 S 62 S 0 -0.0299668
47 S 63 L 0 -0.103343
47 S 64 A 0 -0.0994433
47 S 65 Q 0 -0.0617362
47 S 66 Y 0 -0.039421
47 S 67 L 0 -0.0866917
47 S 68 I 0 -0.207709
47 S 69 N 0 -0.0181555
47 S 70 A 0 -0.111109
47 S 71 R 0 -0.0623162
48 S 49 G 0 0.514774
48 S 50 R 0 0.168546
48 S 51 Q 0 0.0692944
48 S 52 V 0 -0.0626562
48 S 53 T 0 -0.0394899
48 S 54 I 0 -0.151848
48 S 55 T 0 -0.114411
48 S 56 G 0 -0.0999766
48 S 57 S 0 -0.0706628
48 S 58 A 0 0.0132814
48 S 59 A 0 -0.0601572
48 S 60 S 0 -0.0552021
48 S 61 I 0 -0.110882
48 S 62 S 0 -0.037466
48 S 63 L 0 0.024775
48 S 64 A 0 -0.0633794
48 S 65 Q 0 -0.095099
48 S 66 Y 0 -0.060124
48 S 67 L 0 -0.0539731
48 S 68 I 0 -0.188778
48 S 69 N 0 -0.031274
48 S 70 A 0 -0.128353
48 S 71 R 0 -0.104041
49 G 50 R 0 0.807933
49 G 51 Q 0 0.368881
49 G 52 V 0 0.129047
49 G 53 T 0 0.17596
49 G 54 I 0 0.175629
49 G 55 T 0 -0.0517682
49 G 56 G 0 0.0851961
49 G 57 S 0 -0.0609346
49 G 58 A 0 -0.00168386
49 G 59 A 0 -0.120578
49 G 60 S 0 -0.10975
49 G 61 I 0 -0.0970512
49 G 62 S 0 0.00608764
49 G 63 L 0 -0.114245
49 G 64 A 0 -0.162772
49 G 65 Q 0 -0.121968
49 G 66 Y 0 -0.170058
49 G 67 L 0 -0.19021
49 G 68 I 0 -0.0751778
49 G 69 N 0 0.017435
49 G 70 A 0 -0.030154
49 G 71 R 0 -0.1465
50 R 51 Q 0 0.42667
50 R 52 V 0 0.301073
50 R 53 T 0 0.154331
50 R 54 I 0 0.221319
50 R 55 T 0 0.0882623
50 R 56 G 0 -0.0480848
50 R 57 S 0 0.0541821
50 R 58 A 0 -0.00594968
50 R 59 A 0 -0.107999
50 R 60 S 0 -0.0954628
50 R 61 I 0 -0.156382
50 R 62 S 0 -0.0496217
50 R 63 L 0 -0.0957733
50 R 64 A 0 -0.205643
50 R 65 Q 0 -0.104173
50 R 66 Y 0 -0.133506
50 R 67 L 0 -0.0562303
50 R 68 I 0 -0.0739708
50 R 69 N 0 -0.163026
50 R 70 A 0 -0.0727546
50 R 71 R 0 -0.070218
51 Q 52 V 0 0.265767
51 Q 53 T 0 0.269414
51 Q 54 I 0 0.16932
51 Q 55 T 0 0.119783
51 Q 56 G 0 0.0285225
51 Q 57 S 0 0.0964885
51 Q 58 A 0 0.0794538
51 Q 59 A 0 0.0150125
51 Q 60 S 0 -0.0171048
51 Q 61 I 0 -0.0712975
51 Q 62 S 0 0.0275205
51 Q 63 L 0 -0.0133996
51 Q 64 A 0 -0.0963058
51 Q 65 Q 0 0.0947017
51 Q 66 Y 0 -0.110524
51 Q 67 L 0 -0.0735277
51 Q 68 I 0 -0.0997449
51 Q 69 N 0 -0.00832057
51 Q 70 A 0 -0.146916
51 Q 71 R 0 -0.0772683
52 V 53 T 0 0.243102
52 V 54 I 0 0.419581
52 V 55 T 0 -0.0283205
52 V 56 G 0 0.212628
52 V 57 S 0 -0.0509765
52 V 58 A 0 -0.136334
52 V 59 A 0 -0.0205048
52 V 60 S 0 -0.137705
52 V 61 I 0 0.0159955
52 V 62 S 0 -0.160126
52 V 63 L 0 -0.107123
52 V 64 A 0 0.0440097
52 V 65 Q 0 -0.0559871
52 V 66 Y 0 -0.0438449
52 V 67 L 0 -0.0947085
52 V 68 I 0 0.220482
52 V 69 N 0 -0.104097
52 V 70 A 0 -0.0569172
52 V 71 R 0 0.0280161
53 T 54 I 0 0.308202
53 T 55 T 0 0.371193
53 T 56 G 0 0.143377
53 T 57 S 0 0.0956217
53 T 58 A 0 0.0538706
53 T 59 A 0 0.0137526
53 T 60 S 0 -0.10009
53 T 61 I 0 0.0506712
53 T 62 S 0 -0.106724
53 T 63 L 0 -0.106705
53 T 64 A 0 -0.152238
53 T 65 Q 0 -0.0282011
53 T 66 Y 0 -0.0302485
53 T 67 L 0 -0.0524852
53 T 68 I 0 -0.136644
53 T 69 N 0 -0.05377
53 T 70 A 0 -0.0956809
53 T 71 R 0 -0.0390651
54 I 55 T 0 0.198186
54 I 56 G 0 0.444403
54 I 57 S 0 0.109382
54 I 58 A 0 0.018995
54 I 59 A 0 0.0137322
54 I 60 S 0 -0.0300357
54 I 61 I 0 0.219971
54 I 62 S 0 -0.0620579
54 I 63 L 0 -0.0867486
54 I 64 A 0 0.132503
54 I 65 Q 0 0.411526
54 I 66 Y 0 -0.02121
54 I 67 L 0 -0.125864
54 I 68 I 0 0.327362
54 I 69 N 0 -0.0631154
54 I 70 A 0 -0.0201717
54 I 71 R 0 -0.0692806
55 T 56 G 0 0.418804
55 T 57 S 0 0.277154
55 T 58 A 0 0.162767
55 T 59 A 0 0.109953
55 T 60 S 0 0.0606117
55 T 61 I 0 0.116367
55 T 62 S 0 -0.0378706
55 T 63 L 0 -0.0450088
55 T 64 A 0 -0.0236781
55 T 65 Q 0 -0.0773406
55 T 66 Y 0 -0.0248799
55 T 67 L 0 -0.0649838
55 T 68 I 0 -0.129315
55 T 69 N 0 -0.0771878
55 T 70 A 0 0.0149939
55 T 71 R 0 -0.105092
56 G 57 S 0 0.433516
56 G 58 A 0 0.258321
56 G 59 A 0 0.00710742
56 G 60 S 0 0.118265
56 G 61 I 0 0.385854
56 G 62 S 0 -0.103262
56 G 63 L 0 -0.0408853
56 G 64 A 0 0.169201
56 G 65 Q 0 -0.0638255
56 G 66 Y 0 -0.112885
56 G 67 L 0 0.0495604
56 G 68 I 0 0.075775
56 G 69 N 0 -0.110838
56 G 70 A 0 -0.0595263
56 G 71 R 0 -0.132012
57 S 58 A 0 0.369126
57 S 59 A 0 0.354405
57 S 60 S 0 0.391624
57 S 61 I 0 0.195517
57 S 62 S 0 0.183046
57 S 63 L 0 0.0723092
57 S 64 A 0 -0.0115649
57 S 65 Q 0 -0.0809178
57 S 66 Y 0 -0.0568838
57 S 67 L 0 -0.0388036
57 S 68 I 0 -0.0627523
57 S 69 N 0 -0.140944
57 S 70 A 0 -0.0469529
57 S 71 R 0 -0.0260101
58 A 59 A 0 0.437554
58 A 60 S 0 0.221042
58 A 61 I 0 0.101852
58 A 62 S 0 0.673305
58 A 63 L 0 0.142079
58 A 64 A 0 -0.0102729
58 A 65 Q 0 0.0831097
58 A 66 Y 0 0.103364
58 A 67 L 0 -0.0959836
58 A 68 I 0 -0.048715
58 A 69 N 0 0.0205492
58 A 70 A 0 -0.0302311
58 A 71 R 0 -0.143953
59 A 60 S 0 0.40867
59 A 61 I 0 0.206572
59 A 62 S 0 0.372181
59 A 63 L 0 0.447925
59 A 64 A 0 0.0288669
59 A 65 Q 0 -0.0385411
59 A 66 Y 0 0.11461
59 A 67 L 0 -0.0372629
59 A 68 I 0 -0.0230095
59 A 69 N 0 0.0104922
59 A 70 A 0 0.0912889
59 A 71 R 0 -0.021763
60 S 61 I 0 0.294256
60 S 62 S 0 0.163948
60 S 63 L 0 0.438429
60 S 64 A 0 0.310051
60 S 65 Q 0 -0.1058
60 S 66 Y 0 -0.0117762
60 S 67 L 0 0.0100038
60 S 68 I 0 -0.00622561
60 S 69 N 0 -0.0172641
60 S 70 A 0 0.00173533
60 S 71 R 0 0.015797
61 I 62 S 0 0.336087
61 I 63 L 0 0.165031
61 I 64 A 0 0.129867
61 I 65 Q 0 0.0586838
61 I 66 Y 0 0.0494757
61 I 67 L 0 0.00670827
61 I 68 I 0 0.0698374
61 I 69 N 0 0.0682759
61 I 70 A 0 -0.025809
61 I 71 R 0 -0.0743753
62 S 63 L 0 0.344894
62 S 64 A 0 0.243597
62 S 65 Q 0 0.635909
62 S 66 Y 0 0.343277
62 S 67 L 0 -0.0201501
62 S 68 I 0 -0.0711173
62 S 69 N 0 0.179379
62 S 70 A 0 0.0141817
62 S 71 R 0 -0.0604373
63 L 64 A 0 0.350353
63 L 65 Q 0 0.197238
63 L 66 Y 0 0.554118
63 L 67 L 0 0.438807
63 L 68 I 0 -0.0447316
63 L 69 N 0 0.0119978
63 L 70 A 0 0.116002
63 L 71 R 0 -0.0179935
64 A 65 Q 0 0.471823
64 A 66 Y 0 0.223969
64 A 67 L 0 0.222283
64 A 68 I 0 0.251983
64 A 69 N 0 0.0907655
64 A 70 A 0 -0.00530762
64 A 71 R 0 0.0111537
65 Q 66 Y 0 0.449532
65 Q 67 L 0 0.173008
65 Q 68 I 0 0.248258
65 Q 69 N 0 0.864313
65 Q 70 A 0 -0.031374
65 Q 71 R 0 -0.0265344
66 Y 67 L 0 0.51361
66 Y 68 I 0 0.341278
66 Y 69 N 0 0.522907
66 Y 70 A 0 0.388025
66 Y 71 R 0 0.0661422
67 L 68 I 0 0.748038
67 L 69 N 0 0.251966
67 L 70 A 0 0.537032
67 L 71 R 0 0.125582
68 I 69 N 0 0.683026
68 I 70 A 0 0.348382
68 I 71 R 0 0.2173
69 N 70 A 0 0.890775
69 N 71 R 0 0.447131
70 A 71 R 0 1.62022
