# Supplementary material for: Combining Evolutionary Information and an Iterative Sampling Strategy for Accurate Protein Structure Prediction
Source: PLoS Comput Biol. 2015 Dec 29;11(12):e1004661. doi: 10.1371/journal.pcbi.1004661 (PMC4694711; doi:10.1371/journal.pcbi.1004661)
Supplement: S1 File — Input files for target 1wvn and scripts to carry out the steps outlined in the protocol capture in S1 Text as well as exemplary output files are provided in this attachement. The supplementary materials are also included with Rosetta under the directory “Rosetta/demos/protocol_capture/2015/ rasrec_evolutionary_restraints” (ZIP) [file pcbi.1004661.s003.zip › protocol_capture/inputs/fragments/t001_.200.3mers]

position:            1 neighbors:          200

 2zk9 X    28 A L  -74.009  137.566  166.341   26.720   15.770   82.570
 2zk9 X    29 S L  -87.267  169.989 -177.083   30.080   14.770   81.140
 2zk9 X    30 S L  -98.585  139.412   -7.837   33.140   14.180   83.310

 2uxt A   320 A L  -92.887  153.460 -178.700  -36.670  -17.570    9.590
 2uxt A   321 G L  -88.297  173.971  179.153  -36.010  -21.320    9.760
 2uxt A   322 S L  -86.124  124.504  178.456  -34.960  -23.450   12.720

 3dgt A    22 G L   91.226   -4.683 -178.540   -0.610   62.290   25.970
 3dgt A    23 S L  -79.448  162.859 -175.996   -1.110   61.550   22.270
 3dgt A    24 S L  -83.334  164.029  178.840    0.480   58.620   20.440

 1ym0 A   136 G L  -75.003  175.163 -176.523   46.830   33.080   23.400
 1ym0 A   137 V L  -92.609  125.003  177.522   48.290   33.190   26.910
 1ym0 A   138 C L  -87.066  124.698    7.741   51.050   35.700   27.630

 3rq0 A    52 G L   89.326   -7.394 -179.713   37.510   -4.450   14.760
 3rq0 A    53 S L  -80.053  160.607 -179.535   38.880   -3.980   11.250
 3rq0 A    54 A L  -89.569  151.218  174.884   41.400   -1.300   10.280

 3hin A    10 A L   66.661  144.900 -179.373   70.620   38.940   86.040
 3hin A    11 T L  -91.236  137.771 -179.277   68.180   36.190   85.080
 3hin A    12 I L  -72.116  130.555 -178.919   69.440   32.670   84.380

 2xrc A    53 G L  176.809  163.440 -178.724   83.300  149.240    8.500
 2xrc A    54 T L  -94.872  159.579 -172.695   83.220  152.840    9.740
 2xrc A    55 A L  -71.509  147.357  175.399   81.890  154.030   13.090

 3f2z A    49 G L  103.434  155.349 -178.759   11.910  -12.820   33.290
 3f2z A    50 S L  -89.638  167.880  172.641   13.470   -9.440   32.540
 3f2z A    51 D L -105.126  150.704 -176.905   15.900   -8.440   29.790

 3bjk A   105 S L -147.634  156.655 -177.013   13.800   23.310   45.680
 3bjk A   106 E L  -90.813  144.669   -2.061   12.380   26.080   47.860
 3bjk A   107 P L  -80.330  141.294 -173.106   11.040   26.050   50.280

 1t00 A     4 A L -121.451  144.853  175.636   14.790   28.280    3.180
 1t00 A     5 G L  -99.117  162.408  176.997   12.920   25.510    4.980
 1t00 A     6 T L  -84.998  158.273  178.832   13.920   21.860    5.360

 3p54 A   363 T L -147.734  152.202  174.133    1.490  -14.120  -59.170
 3p54 A   364 S L  -86.005   -6.949  176.574    3.280  -14.600  -62.480
 3p54 A   365 S L  -65.007  135.988 -178.759    4.900  -17.700  -60.990

 2w45 A    81 G L   98.554  129.889  168.973   19.080   14.010   47.770
 2w45 A    82 P L  -68.130  161.517  179.035   15.960   12.580   46.140
 2w45 A    83 S L  -70.166  155.028  177.589   13.680   10.360   48.210

 1pxz A   313 G L  100.555  172.956 -176.157    0.380    3.810   54.360
 1pxz A   314 K L  -82.527  153.194  179.602   -0.810    2.380   57.680
 1pxz A   315 T L  -79.259  135.107  177.533    1.380    2.040   60.760

 1stm A    18 A L -110.131  120.154 -174.968   19.290   53.600   17.670
 1stm A    19 A L  -82.054  109.282  176.159   19.610   51.090   20.510
 1stm A    20 T L  -79.997  135.359 -174.342   16.830   51.530   23.060

 3p4l A   163 G L   85.585  168.294  179.532   28.480   -7.900   -0.830
 3p4l A   164 N L  -75.933   66.507  179.458   25.750   -9.580    1.210
 3p4l A   165 R L  -90.013  154.913 -177.691   27.370  -13.010    1.000

 3juu A   182 Y L -136.402  145.015 -175.952   15.100   -7.450   39.070
 3juu A   183 E L  -94.321  145.590  172.770   18.660   -8.630   38.440
 3juu A   184 K L  -91.434  149.471  177.557   21.470   -6.630   36.840

 3gwb A   224 G L  162.952  160.266 -175.456   38.390   18.820   27.580
 3gwb A   225 P L  -81.652  176.780  174.279   38.400   18.590   23.790
 3gwb A   226 A L  -72.158  151.842  177.346   36.850   15.980   21.500

 2xgf A   123 K L -108.573  149.991  177.322   67.520   -1.070   80.950
 2xgf A   124 G L -100.302  158.121  177.830   68.770    0.270   84.280
 2xgf A   125 T L -102.286  174.197  175.765   66.720    1.740   87.120

 1tki A   319 A L  -52.632  134.435  177.810   17.330   29.230   47.520
 1tki A   320 S L  -80.134  160.177  179.916   14.540   28.680   50.040
 1tki A   321 I L  -96.642    0.000    0.000   14.320   30.540   53.350

 2y8k A    72 S L  -74.835  159.187 -178.218    3.150   10.540   18.980
 2y8k A    73 K L  -96.925  120.678 -178.044    0.310   12.790   17.850
 2y8k A    74 A L  -86.264  152.902  176.867   -3.190   11.630   18.770

 1hx0 A   107 A L  -71.337  149.934 -179.664   26.320   10.670   67.250
 1hx0 A   108 A L  -75.918  153.130  176.733   23.360    8.850   68.790
 1hx0 A   109 A L  -83.744  151.780  179.023   22.000    5.600   67.360

 2guy A   416 G L  -56.546  142.205 -176.818    9.690   33.770   19.330
 2guy A   417 D L  -85.009  179.697 -176.815    7.360   36.280   17.690
 2guy A   418 S L -103.042  122.301 -176.246    4.880   35.780   14.860

 3c4h A   125 A L  -51.204  131.997 -176.455   28.230   20.280   16.580
 3c4h A   126 V L  -75.312  124.971 -179.745   27.600   24.020   16.310
 3c4h A   127 S L  -80.396  164.065 -176.258   28.800   25.520   13.030

 2ebn A   229 Y L -106.390  154.931  178.637   32.900   16.110   26.530
 2ebn A   230 A L  -88.634  159.820  179.032   32.360   16.960   30.200
 2ebn A   231 T L  -85.723  164.797  175.885   33.510   14.860   33.150

 2rjl A    36 R L  -53.189  125.655 -169.128   37.640  -24.720   -7.870
 2rjl A    37 Q L  -86.367  120.877  168.998   34.990  -22.020   -7.520
 2rjl A    38 T L  -67.155  125.001 -176.142   35.310  -19.380   -4.820

 1w98 B   247 G L   88.052  166.352 -176.191   16.260  -24.770  -28.470
 1w98 B   248 S L  -91.747  163.448  178.416   16.020  -21.350  -26.830
 1w98 B   249 S L  -85.594  166.443  177.525   14.970  -20.450  -23.280

 1aol A    70 G L  118.823  177.103 -179.121   72.320   38.100   23.210
 1aol A    71 S L  -97.184  118.878  175.791   74.360   41.030   24.510
 1aol A    72 S L  -92.912  163.787  176.043   73.280   44.510   23.410

 2wh7 A   156 A L  -65.012  134.213  179.713   -3.460   30.860    0.590
 2wh7 A   157 A L  -81.162  140.625  174.912   -3.260   28.830   -2.610
 2wh7 A   158 T L  -89.918  164.999  173.192   -2.720   25.070   -2.460

 3p8c A   381 Q L -144.296  158.789 -175.996   52.530   18.810  240.730
 3p8c A   382 K L  -85.620  166.506 -177.997   52.980   22.130  238.930
 3p8c A   383 T L  -84.563  166.788  178.917   54.950   25.160  240.110

 3kg8 A   142 A L -108.333  166.654  179.293   47.930   28.190   89.790
 3kg8 A   143 N L  -99.540  149.289 -177.162   48.460   25.050   91.870
 3kg8 A   144 A L  -68.681  151.915  179.343   45.820   22.400   92.520

 3ks7 A   376 A L  -58.894  146.480  178.319    9.910  -87.310    5.650
 3ks7 A   377 Q L  -95.801  145.694  177.705    6.990  -89.250    4.160
 3ks7 A   378 A L  -81.766  159.267  174.116    7.380  -92.010    1.570

 3klk A   644 P L  -69.808  139.245 -179.677   13.010   11.070  100.130
 3klk A   645 S L  -77.057  147.425  172.398   15.200    9.310  102.690
 3klk A   646 D L  -88.905    3.724 -179.301   17.340   11.220  105.180

 1f97 A   198 S L  -88.149  174.905  166.696    7.990    8.390   58.490
 1f97 A   199 E L  -72.960  157.965 -179.055    8.520    4.960   60.020
 1f97 A   200 A L  -91.947  145.691  178.748    8.470    4.690   63.810

 1w99 A   267 S L -109.864  135.325  179.102   54.730  105.290   72.440
 1w99 A   268 S L  -86.755   -5.521 -178.499   58.020  107.060   71.730
 1w99 A   269 A L  -87.094  145.048  175.207   58.650  104.740   68.780

 2qjy A     6 H L -160.036  164.524  172.396   54.260  106.580  122.400
 2qjy A     7 D L  -86.738  150.765 -169.787   52.410  104.190  120.100
 2qjy A     8 H L -111.523  174.586 -174.550   51.910  100.610  121.260

 3cji C   252 A L  -75.520  155.003  179.517  -88.920  -44.270 -106.390
 3cji C   253 T L  -57.254  131.331 -178.151  -91.220  -42.410 -104.000
 3cji C   254 T L -100.630  159.999  169.716  -93.070  -39.620 -105.790

 1n7o A   519 S L  -92.898  172.563  172.237   19.450  -16.110   67.790
 1n7o A   520 T L  -90.753    2.498  177.382   18.920  -13.090   70.030
 1n7o A   521 D L  -84.140  156.388 -178.600   15.920  -12.210   67.860

 1efv A   172 S L  -87.263  136.437 -175.818    5.940   68.880   60.260
 1efv A   173 T L -103.664  178.819  176.676    5.410   67.970   56.600
 1efv A   174 S L  -83.941  143.302  179.561    2.390   67.580   54.330

 3aie A   591 A L  -65.474  143.893 -179.574  200.660   38.040  166.410
 3aie A   592 S L  -79.972  155.198  174.295  198.990   37.370  163.070
 3aie A   593 T L -100.622    3.814  177.625  197.570   40.070  160.800

 1bcp B    98 A L  -81.406   58.381  176.848  -28.340   18.950   10.440
 1bcp B    99 T L  -85.332  164.713 -176.436  -30.710   21.230    8.530
 1bcp B   100 D L  -86.705  123.043  171.621  -29.880   22.920    5.230

 1p7h L   182 A L  -66.682  155.038 -179.090  -16.280   82.140   25.170
 1p7h L   183 H L  -73.269  139.640  174.684  -19.920   82.980   25.840
 1p7h L   184 E L  -90.016  165.097  178.768  -20.840   84.690   29.110

 3pie A    54 R L  -95.089  142.551  172.891   53.310  -24.520   45.450
 3pie A    55 L L  -86.751  156.741 -173.324   56.370  -24.780   43.210
 3pie A    56 S L  -74.602  163.911  178.214   59.820  -25.370   44.680

 1lt8 A    78 A L -104.417   13.661  176.269   17.300   19.320   -8.430
 1lt8 A    79 S L  -75.129  172.325  176.539   15.070   20.650   -5.660
 1lt8 A    80 E L  -72.903  154.013 -172.884   13.550   24.140   -5.580

 3kzs A   318 G L  -61.946  137.875 -174.725  -11.660   58.500   73.160
 3kzs A   319 G L  -93.845  173.020  174.102  -12.250   59.660   76.730
 3kzs A   320 A L  -85.022  155.508  174.991  -15.400   60.460   78.700

 1iru F    57 A L  -94.336  151.996  176.158  -40.680   65.830   28.340
 1iru F    58 A L  -77.831  161.557  178.517  -38.320   63.600   26.350
 1iru F    59 H L  -79.757  139.026 -172.979  -38.960   59.900   25.800

 3dxq A   145 N L -171.043  128.327  176.344   -3.510  106.920   54.500
 3dxq A   146 V L -115.002  174.863  176.564   -3.120  109.440   51.690
 3dxq A   147 T L  -68.324  128.365 -173.416   -4.530  109.780   48.170

 3fvq A   286 H L -132.903  151.509    1.651  -15.720   24.900    9.300
 3fvq A   287 P L  -82.883  158.132  172.480  -13.810   26.710   10.160
 3fvq A   288 H L  -85.002  154.395  178.726  -12.230   24.610   12.900

 1g9g A     1 A L    0.000  139.669 -179.859  108.980   73.810   42.270
 1g9g A     2 S L  -72.463  153.705  179.145  106.500   76.560   41.400
 1g9g A     3 S L  -76.876  156.345  178.833  106.540   78.250   38.000

 1dab A   322 A L  -64.557  152.446  173.943  -20.000   67.430   70.330
 1dab A   323 A L  -74.926  143.893 -175.971  -20.110   68.090   66.590
 1dab A   324 P L  -75.959  169.271  171.061  -17.160   70.020   65.170

 3m8o H   120 A L  -75.944  143.006  169.894  -10.930    6.570   21.300
 3m8o H   121 S L  -80.452  160.252  178.294   -9.080    8.840   23.720
 3m8o H   122 P L  -67.893  143.308 -177.815   -5.290    8.970   23.790

 1urj A   392 G L   76.206  167.011  179.211   49.240   41.070   52.500
 1urj A   393 P L  -69.287  162.619 -177.526   48.170   44.470   51.170
 1urj A   394 A L  -93.010   -8.779   22.032   48.840   45.510   47.580

 3rkc A   107 A L  -70.759  135.569  177.347   16.150   -3.270    4.210
 3rkc A   108 S L  -76.239  154.037 -177.731   12.490   -4.250    3.940
 3rkc A   109 D L  -85.217  176.549  177.139   11.490   -7.890    3.520

 3bh4 A   128 S L -155.089  176.348  173.512   79.610    7.710   57.580
 3bh4 A   129 E L  -86.926  161.538  179.506   81.110    9.140   60.760
 3bh4 A   130 E L  -75.906  135.269  174.723   82.700   12.590   60.980

 2gum A   141 T L -137.233  141.221 -179.964   35.150  142.480   63.460
 2gum A   142 S L  -74.713  175.884 -176.318   31.380  142.920   63.660
 2gum A   143 R L  -76.474  145.046 -179.916   29.530  146.230   63.400

 2gph A   183 D L -156.046  103.733 -174.337  -11.470   12.950   18.770
 2gph A   184 H L  -77.341  166.514  175.948  -11.530    9.230   19.520
 2gph A   185 T L -104.998  172.026  174.334  -10.910    7.550   22.870

 3os6 A   110 N L -133.279  105.000  170.195    9.200   13.590   78.220
 3os6 A   111 L L  -96.903  148.473  173.919    6.670   14.690   75.620
 3os6 A   112 T L  -91.246  152.452 -174.261    7.530   15.160   71.950

 1ig0 A   148 S L  -79.121  -15.913 -178.649   50.790    2.680   34.650
 1ig0 A   149 N L  -75.126  150.011  174.582   54.270    1.400   33.830
 1ig0 A   150 K L  -89.122  167.399 -175.790   57.260    2.050   36.100

 2w61 A   483 L L  -75.071  134.948 -175.266  -28.050    3.680   23.310
 2w61 A   484 T L  -89.951  174.842  171.796  -31.250    5.110   24.780
 2w61 A   485 S L  -85.819  109.200   -2.993  -33.750    7.640   23.460

 1naq A     7 S L    0.000  107.709 -168.266   22.800   16.070   47.230
 1naq A     8 N L  -79.786  145.387  172.478   25.090   13.890   45.140
 1naq A     9 T L  -99.424  167.053  179.732   25.610   10.150   45.600

 3fvz A   189 S L  -83.008  149.406  178.859   36.000   28.710   24.060
 3fvz A   190 P L  -78.661  133.760 -175.223   35.690   32.420   24.830
 3fvz A   191 R L  -96.049  155.303  178.358   32.150   33.570   25.610

 2gv9 A   454 R L   63.832   20.715 -178.592   59.790   70.450    9.530
 2gv9 A   455 G L  -90.203  168.497  176.674   58.480   67.550   11.620
 2gv9 A   456 V L  -89.216  130.173 -178.871   54.900   66.610   12.470

 2vqx A    53 T L -104.953  160.028 -176.000   10.250   27.350   14.310
 2vqx A    54 S L  -84.652  147.387  169.373    7.950   29.900   15.960
 2vqx A    55 T L  -90.306  155.384 -174.626    8.890   32.240   18.790

 2w00 A   190 S L  -61.831  157.120  -13.277   26.940   37.710   42.590
 2w00 A   191 E L  -79.644  162.271   -4.742   25.190   39.740   43.330
 2w00 A   192 N L  -89.143  143.521 -163.677   24.970   41.160   40.960

 2wg3 C   160 M L   54.997   30.533  178.126  -27.000   13.400    7.480
 2wg3 C   161 I L  -93.290  124.926 -173.533  -27.380   10.190    9.470
 2wg3 C   162 T L  -90.682  165.728  173.647  -26.980   10.640   13.220

 1ud2 A   130 S L -161.645  174.721  171.693  -11.390  114.390  100.750
 1ud2 A   131 G L  -83.689  171.243 -179.970  -13.410  115.250   97.660
 1ud2 A   132 A L  -81.530  134.468  176.720  -12.540  114.090   94.140

 3iai A    56 L L -116.347  147.227    1.370   49.530   44.780   -1.230
 3iai A    57 P L  -80.049  169.301 -177.754   51.670   43.220   -0.430
 3iai A    58 E L  -79.093  160.002 -177.616   51.650   44.170    3.250

 1gmi A    34 Q L -150.436  156.561  175.244   33.210    3.490   38.130
 1gmi A    35 T L  -88.455  124.982 -179.510   30.470    4.740   35.810
 1gmi A    36 F L  -85.473  122.146 -179.238   31.240    4.180   32.120

 1o6e A   132 G L  133.385  166.154  175.525    9.180    4.950   66.000
 1o6e A   133 K L  -85.127  146.636 -175.853    6.190    4.430   63.710
 1o6e A   134 L L  -76.413  133.016  174.779    5.650    1.030   62.120

 3p2n A   117 G L   90.488  162.284 -175.514   50.310  -15.760   21.900
 3p2n A   118 P L  -76.593  163.907  177.705   47.870  -17.950   19.980
 3p2n A   119 T L -101.318  129.498 -174.620   44.080  -17.760   20.160

 3m1g A   342 V L  -72.252  134.999  178.836   57.780   27.350   21.090
 3m1g A   343 T L  -91.425  158.396  179.780   56.240   25.480   24.020
 3m1g A   344 L L  -94.676  151.586  177.726   54.160   22.310   23.810

 3qir A   103 K L -143.768  140.307  178.932    4.290  -33.580   24.260
 3qir A   104 G L  -83.700  170.733 -177.773    3.620  -32.410   27.820
 3qir A   105 E L  -90.665  144.965  176.066    1.650  -34.290   30.470

 3e38 A    96 R L -130.015  169.154  170.155   63.540   30.310   24.900
 3e38 A    97 A L  -71.402  154.348  174.113   65.300   32.640   22.470
 3e38 A    98 M L  -83.898  139.342  -21.300   63.280   34.320   19.730

 1ei6 A   105 A L -154.630  148.279 -179.321   21.260  -13.180   39.380
 1ei6 A   106 P L  -74.981  155.703  177.657   18.310  -13.010   41.770
 1ei6 A   107 T L  -91.278  151.993  172.915   15.930  -10.050   41.890

 3fed A   122 S L  -55.086  143.730  174.040   13.210   28.840   22.140
 3fed A   123 A L  -68.610  157.504  173.391   11.180   25.640   21.820
 3fed A   124 Q L  -91.446  146.635  173.531   10.600   23.400   24.830

 3f41 A   357 N L -109.024    8.470 -178.984    6.720   -7.350   86.670
 3f41 A   358 S L  -83.693  155.289  176.130    5.400   -8.340   83.240
 3f41 A   359 A L  -75.925  150.226  177.684    4.990  -11.920   82.020

 1hfu A   287 A L  -74.626  161.721 -174.955    1.400    8.410   64.300
 1hfu A   288 A L  -75.160  157.799  170.784    4.170    7.990   66.860
 1hfu A   289 N L  -79.953   78.242 -173.859    6.450   10.730   68.160

 1m6i A   390 K L  -67.383  133.083 -177.361   18.900   40.710   54.420
 1m6i A   391 A L  -79.244  153.036  174.817   19.780   43.210   51.690
 1m6i A   392 T L -102.051  176.695 -172.670   23.220   44.780   51.260

 2xjy A    64 G L  -79.147  153.808  176.361   12.560   -4.120   23.830
 2xjy A    65 Q L  -91.038  136.487 -173.987   13.590   -6.430   26.660
 2xjy A    66 D L  -92.650  154.675 -179.881   16.180   -9.090   25.850

 3laf A   205 G L  -78.882 -176.201 -177.725   61.100   10.580   22.320
 3laf A   206 N L  -83.651  152.448  176.473   63.130   11.880   25.260
 3laf A   207 E L  -69.870  134.992  178.196   66.620   10.670   26.170

 2bhv A   163 I L -131.166  108.883  174.445  -13.810   73.000   23.340
 2bhv A   164 T L -100.721  155.116 -173.713  -13.570   69.860   25.470
 2bhv A   165 S L  -92.525  151.716  177.836  -14.180   66.340   24.180

 3pmm A   105 A L  -68.960  142.208  169.662   54.030   46.210   34.650
 3pmm A   106 T L  -86.651  175.620  178.935   54.500   42.560   35.590
 3pmm A   107 T L  -67.786  148.512 -175.405   53.330   40.970   38.830

 1h8l A     2 A L  -69.369  151.733  177.548   19.290   63.630   22.900
 1h8l A     3 V L  -80.898  122.417  178.272   15.920   64.020   24.620
 1h8l A     4 Q L  -89.506  150.148  177.881   14.770   60.820   26.320

 2zs6 B   283 S L  -57.242  141.930  178.128   33.410   84.560   15.960
 2zs6 B   284 S L  -83.353  -12.214  177.510   34.330   86.670   12.930
 2zs6 B   285 T L  -83.822  134.756 -178.059   34.670   89.700   15.200

 3hxl A   182 A L -113.953  140.931 -179.085   -6.720   34.890  102.400
 3hxl A   183 V L  -97.422  138.289  175.936   -7.780   36.180   98.980
 3hxl A   184 T L  -93.634  153.456 -178.009  -11.410   36.500   97.890

 2j3w A    25 L L -109.977  144.894  175.379  102.840   30.920    6.620
 2j3w A    26 P L  -72.350  153.414  178.204  102.730   34.680    7.170
 2j3w A    27 P L  -71.050  156.773  178.231  102.760   37.030    4.190

 1aym 3    90 A L -111.607   10.967  171.890   40.600   35.130  122.380
 1aym 3    91 S L  -91.236  165.145  174.751   40.830   37.990  124.880
 1aym 3    92 H L  -80.132  142.507   12.793   38.660   38.440  127.960

 2ics A   191 S L  -73.103  150.797  176.282   55.090   16.050   23.690
 2ics A   192 A L  -78.386  153.124    3.688   58.300   17.680   22.450
 2ics A   193 P L  -82.775  166.701   -1.265   59.950   17.780   20.230

 3lm3 A   380 S L  -76.228  124.561 -177.801   20.710   53.750   26.750
 3lm3 A   381 P L  -76.078  159.738  172.574   18.520   56.280   24.950
 3lm3 A   382 A L  -82.920  144.008  179.397   16.500   55.600   21.800

 3p8c A  1146 E L -102.188  150.401  179.990   10.850   22.500  142.710
 3p8c A  1147 F L  -83.425  145.515 -175.921   11.780   19.920  145.340
 3p8c A  1148 T L  -96.167  171.869  176.501   13.030   16.500  144.270

 2qt3 A    36 K L -143.971  106.848 -178.746   28.510    2.960   31.580
 2qt3 A    37 I L  -91.801  128.018  172.692   25.770    5.330   30.400
 2qt3 A    38 E L  -93.430  150.035 -179.420   22.940    4.020   28.240

 3g7m A   131 V L -159.207  140.568  177.712  -40.760    4.250  -30.210
 3g7m A   132 Q L  -76.527  149.236    1.130  -39.620    2.700  -26.930
 3g7m A   133 P L  -83.141  129.483  171.279  -37.350    2.770  -25.360

 1ygr A   317 E L -123.215  156.105  179.930  -13.600   31.260   68.200
 1ygr A   318 P L  -74.678  170.973  177.835  -10.710   29.790   70.190
 1ygr A   319 S L  -82.062  157.167  175.959   -7.040   29.980   69.200

 3hdi A   216 G L -103.602  143.571 -179.990  -14.440  -30.740   -4.960
 3hdi A   217 E L -102.017  152.644 -177.116  -15.260  -32.930   -1.950
 3hdi A   218 K L  -81.014  132.623 -179.568  -14.010  -32.460    1.610

 3e38 A    97 A L  -71.402  154.348  174.113   65.300   32.640   22.470
 3e38 A    98 M L  -83.898  139.342  -21.300   63.280   34.320   19.730
 3e38 A    99 A L  -69.123  154.558   10.464   62.010   32.690   17.820

 3hjr A   556 N L -127.692    4.890  177.031   15.930   18.630   31.280
 3hjr A   557 G L  -84.929  165.989  178.697   17.350   15.760   33.330
 3hjr A   558 T L  -84.990  156.233 -179.701   20.900   14.430   33.120

 2p0m A   102 G L   92.801  162.797 -179.990    1.480  148.170   34.440
 2p0m A   103 D L  -94.615   15.757  177.503    4.610  146.950   32.650
 2p0m A   104 G L  -80.874  155.119  179.561    6.430  146.530   35.960

 1bqc A    97 A L  -73.320  151.107 -178.288   24.830   25.760   24.030
 1bqc A    98 S L  -90.188  156.011  173.657   24.390   21.990   23.790
 1bqc A    99 T L  -88.920  165.012  174.139   25.290   19.390   26.410

 1m85 A   405 G L  109.678  162.947 -179.709   51.370    4.010   42.350
 1m85 A   406 A L  -86.704  167.766  175.423   49.300    1.450   40.440
 1m85 A   407 A L  -78.272  121.825 -178.670   48.890    1.100   36.680

 1aol A    56 Y L   61.030   29.643  170.732   51.380   47.290   33.240
 1aol A    57 S L  -86.247  167.663 -176.118   54.650   49.190   32.860
 1aol A    58 S L  -86.130  156.471  176.336   57.900   47.550   31.760

 1fvg A   176 G L   67.263   51.203  174.174   20.140   44.670    1.140
 1fvg A   177 Q L -103.711  153.188 -174.018   22.830   46.720    2.870
 1fvg A   178 T L  -89.528  125.776  176.417   26.150   45.330    4.090

 2guf A   533 S L -131.679  128.521  169.949    7.960  -11.160  -11.470
 2guf A   534 Y L  -83.060  134.127    4.396    5.370   -8.720  -12.780
 2guf A   535 P L  -81.925  151.653 -168.574    2.870   -8.350  -11.660

 3ira A     1 A L    0.000  106.120  173.404   17.450   11.220    4.440
 3ira A     2 E L  -98.693  128.027 -174.810   19.540   14.170    5.620
 3ira A     3 P L  -76.247  159.724  175.721   22.330   13.280    8.050

 3lq9 A   113 S L  -59.423  143.663  176.946  -25.690   21.800   44.790
 3lq9 A   114 Q L  -82.606  159.567 -179.307  -24.390   24.540   42.490
 3lq9 A   115 S L  -80.210  159.074  176.300  -21.260   24.170   40.370

 3rmt A   223 G L -105.316  128.149 -177.458  -13.370  -67.360   30.150
 3rmt A   224 Q L -102.589  160.126  177.282  -11.450  -67.390   26.870
 3rmt A   225 M L  -91.564  140.263  171.829   -7.980  -68.690   26.020

 1fnl A   165 S L  -78.834  165.130  168.766   96.200    6.080   32.900
 1fnl A   166 E L  -71.871  155.970 -175.329   99.400    7.770   34.030
 1fnl A   167 T L  -79.279  148.323  177.615   99.030   10.830   36.250

 3oml A   467 P L  -75.788  154.985  178.976  -64.320  104.230    4.320
 3oml A   468 I L  -88.377  164.675  174.572  -66.550  102.280    6.690
 3oml A   469 A L  -61.052  145.547 -177.917  -65.860  101.350   10.310

 1wol A    89 Y L -105.269  159.999  179.601    9.460   42.060    7.800
 1wol A    90 Y L  -82.398  149.988  171.219    8.100   39.670   10.430
 1wol A    91 E L  -85.086  151.550 -178.740    8.940   39.850   14.130

 1a34 A   103 G L  151.802  123.124 -177.557   50.030   44.560   36.350
 1a34 A   104 D L  -74.991  150.063 -179.448   50.230   46.740   33.250
 1a34 A   105 S L  -87.235  168.277  177.945   50.340   45.200   29.770

 3kas A   412 V L  -74.695  127.059  175.449  -18.180   22.840    2.740
 3kas A   413 E L  -84.765  149.142 -177.111  -18.760   25.900    4.920
 3kas A   414 K L  -72.942  157.919  173.507  -16.820   26.320    8.160

 1zj8 A   330 G L -152.203  153.547 -179.885   11.580   44.170   17.000
 1zj8 A   331 P L  -78.454  166.790  169.937    9.580   40.990   16.410
 1zj8 A   332 A L  -93.505  143.109  177.668    9.530   37.880   18.590

 2cb4 A   223 G L  158.159  166.176  179.373  -16.330  120.090   90.380
 2cb4 A   224 P L  -59.714  155.424 -178.197  -17.740  118.620   87.170
 2cb4 A   225 S L  -78.939  153.149  176.792  -21.100  116.860   87.320

 2jks A   149 S L  -49.006  118.125 -163.025   -3.060   11.310   52.670
 2jks A   150 G L  -60.762  153.410  174.916   -4.320   12.500   49.310
 2jks A   151 K L  -90.677  155.429 -171.791   -5.610   10.150   46.610

 2gys A   264 V L  -49.444  150.017 -178.934   55.190  -15.400   22.830
 2gys A   265 L L  -74.250  157.131  179.000   51.720  -14.270   21.760
 2gys A   266 L L  -89.893  177.233 -178.679   51.120  -11.020   19.880

 3c7t A   250 N L -130.770  147.073  175.990   12.000   64.780   -1.030
 3c7t A   251 S L  -92.563  171.170 -179.591   14.260   67.830   -0.810
 3c7t A   252 S L  -87.240  169.476  176.531   14.640   70.250    2.090

 2gbl A   109 S L  -74.947  155.024 -175.461  122.760   65.630   72.650
 2gbl A   110 P L  -76.653  154.188  175.514  122.530   62.060   73.930
 2gbl A   111 D L  -79.964  160.342 -177.997  125.500   60.050   75.200

 3hhi A   174 S L -171.082  167.409  172.981    1.610   16.790   44.470
 3hhi A   175 K L  -89.823  126.045 -175.607   -1.100   19.280   43.540
 3hhi A   176 S L  -83.273  129.722  172.010   -2.800   18.400   40.250

 3poh A   357 S L -129.981  154.205  172.895   52.470   37.630   73.230
 3poh A   358 A L  -99.479  148.592 -178.434   52.260   36.250   69.700
 3poh A   359 A L  -74.984  162.464  177.628   55.170   34.490   68.000

 3oml A   466 D L   63.831   69.177 -175.858  -65.350  107.520    2.710
 3oml A   467 P L  -75.788  154.985  178.976  -64.320  104.230    4.320
 3oml A   468 I L  -88.377  164.675  174.572  -66.550  102.280    6.690

 2e8y A   136 K L -165.453  164.201 -178.664   95.390   56.150   63.830
 2e8y A   137 S L  -76.980  131.025  174.977   97.560   59.270   63.700
 2e8y A   138 G L  -90.921  151.435 -176.860   98.490   60.850   67.030

 2ws9 2   116 A L -132.373  155.147  176.993  -10.030  252.320  179.830
 2ws9 2   117 S L  -82.986  176.879  177.437   -7.680  253.820  177.250
 2ws9 2   118 F L  -84.192    2.494  175.023   -4.180  252.620  176.360

 3cjy A   113 F L -116.941  141.397  179.434   -8.210  -62.300   22.790
 3cjy A   114 S L  -86.740  159.611  172.855   -4.830  -60.620   22.360
 3cjy A   115 A L  -88.047  130.859 -175.694   -3.890  -58.010   19.760

 2as9 A   182 S L  -88.562  136.130  173.598   24.930   49.100   46.470
 2as9 A   183 E L  -85.445  -11.420  177.129   27.720   46.710   45.520
 2as9 A   184 Y L  -87.254  159.978 -178.061   25.980   44.050   47.600

 3arc O    32 S L  -87.487  -11.992 -176.732  -48.060   -3.000  243.560
 3arc O    33 Q L -102.977  147.879  174.285  -48.240   -6.160  241.470
 3arc O    34 T L  -93.415  135.333 -175.098  -45.610   -7.680  239.190

 2ijr A   191 V L  -85.154  136.965 -177.317   97.330   12.300  116.840
 2ijr A   192 S L  -74.949  168.711 -179.072   94.950    9.440  117.630
 2ijr A   193 T L  -91.217  163.133  175.522   91.320    9.240  116.530

 3nsn A    23 S L -148.286  140.909  176.969   60.920  -28.830   61.900
 3nsn A    24 S L  -91.796   -5.228  178.840   62.300  -32.030   60.360
 3nsn A    25 E L  -87.974  132.121  178.950   60.430  -31.310   57.120

 2wco A   389 G L  137.297  165.002 -178.912    4.800    1.660   13.280
 2wco A   390 E L  -95.653  148.353  174.291    6.490   -1.300   14.960
 2wco A   391 A L  -75.203  124.892 -174.444    9.030   -1.160   17.790

 3ju4 A   306 V L -135.990  159.894  175.790   15.450   49.340   -3.320
 3ju4 A   307 A L  -84.565  147.432   -0.973   13.120   49.360   -0.320
 3ju4 A   308 P L  -81.932  150.969  176.496   12.130   47.410    1.370

 3khp A   169 G L   89.820   27.105  179.421    4.120   79.520   40.550
 3khp A   170 G L  -93.162  176.213  175.922    5.740   79.660   37.120
 3khp A   171 A L  -85.700  144.532 -177.737    8.200   82.160   35.640

 1stm A   134 A L  -74.618  149.434  175.683   -8.350   55.940   61.150
 1stm A   135 N L  -96.473  150.046  178.329   -4.560   56.080   60.880
 1stm A   136 A L  -73.015  134.467  177.547   -2.500   53.900   58.540

 2xdv A   276 E L   30.698  135.591  179.403  115.140  159.290  101.340
 2xdv A   277 S L  -86.672  175.302 -178.788  116.830  158.710   97.990
 2xdv A   278 T L -114.191  160.717  179.239  118.930  161.150   95.960

 1uvj A   148 G L   91.267   -4.283  177.392   19.790   -7.630   42.080
 1uvj A   149 S L  -72.697  154.751 -176.805   16.170   -7.780   40.930
 1uvj A   150 S L  -93.457  144.057  172.744   13.420   -8.510   43.460

 1bqu A   148 A L  -67.353  145.976  179.524   66.080   26.760   19.980
 1bqu A   149 S L  -92.105  -40.012 -178.225   64.930   30.270   20.890
 1bqu A   150 T L  -91.718  161.634 -179.595   64.090   31.540   17.400

 1ddl A   162 T L  -94.995   92.510 -168.687   -0.520   68.030  142.680
 1ddl A   163 A L  -87.230  153.135  177.679   -2.920   65.820  140.740
 1ddl A   164 P L  -75.016  173.498  174.738   -6.450   66.640  139.590

 2o3i A   171 R L -121.237  108.193 -178.311   39.810   35.070   24.790
 2o3i A   172 M L  -73.909  144.691  178.201   37.520   37.400   26.740
 2o3i A   173 P L  -73.963  161.762  176.802   37.620   37.380   30.540

 3kl0 A     2 A L    0.000  149.918  178.327   91.200   44.600   21.280
 3kl0 A     3 S L  -84.842  142.639  178.831   88.610   41.900   20.640
 3kl0 A     4 D L  -68.354  161.300  165.309   88.480   40.120   17.290

 1pq7 A   130 G L  -65.031  144.424 -178.114    5.790   14.300  -10.940
 1pq7 A   131 S L  -97.379  -30.683  178.682    7.460   16.540   -8.360
 1pq7 A   132 S L  -86.670  150.828  178.294    4.320   17.970   -6.770

 1a9x B   183 A L  -55.953  138.218  179.779   -1.500   57.020   99.720
 1a9x B   184 K L  -80.932  164.258  169.078   -3.420   54.420  101.720
 1a9x B   185 K L  -81.033  135.359 -175.422   -6.060   55.050  104.370

 2fcb A   162 S L  -77.293  161.434  169.408   22.130   10.800   20.270
 2fcb A   163 K L  -77.502  150.280 -176.297   21.160   13.900   18.300
 2fcb A   164 P L  -72.004  142.554  173.012   23.900   16.450   17.660

 3bz6 A    17 A L -101.973  122.622 -178.186    0.050   48.070   11.700
 3bz6 A    18 E L  -92.883  179.387 -178.706   -2.940   47.610   14.000
 3bz6 A    19 A L  -81.369  147.138  179.644   -5.290   44.660   14.470

 3oh3 A    96 R L -127.882  116.155 -175.929   23.040  -16.080   15.240
 3oh3 A    97 R L  -81.768   71.030  179.213   22.930  -19.170   17.450
 3oh3 A    98 T L  -88.968  168.645  176.348   26.610  -19.250   18.380

 3l4y A    74 S L -152.994  159.029 -177.988   -8.030  -33.680  -63.720
 3l4y A    75 S L  -78.292  133.941 -179.897   -9.530  -35.740  -60.900
 3l4y A    76 P L  -74.971   88.007 -177.228  -11.480  -33.840  -58.240

 1krh A   161 S L  -97.352  -20.216  174.128   91.810   70.750  153.830
 1krh A   162 S L  -90.511  164.401 -174.995   93.950   68.090  155.520
 1krh A   163 Q L  -89.846  151.269  179.429   97.740   68.210  155.760

 3p9c A   240 A L  -74.754  135.211  178.862   12.650   23.820   91.000
 3p9c A   241 P L  -75.796  167.501 -177.763   14.040   21.090   88.740
 3p9c A   242 Q L  -84.336  132.939  174.833   12.450   20.050   85.450

 1qks A    18 K L  -95.713  155.418 -174.101   31.950   -6.620   43.330
 1qks A    19 T L  -72.026  123.487  172.301   29.840   -5.770   40.290
 1qks A    20 R L -114.926  171.865 -176.805   26.890   -8.090   39.650

 3dba A    67 T L -122.821   17.033 -175.858   17.940   27.100    4.250
 3dba A    68 S L -102.366  161.509  179.744   15.060   26.900    6.720
 3dba A    69 K L -105.670  139.353 -178.143   11.310   26.530    6.190

 1aym 4    40 A L  -54.766  138.986 -175.741   43.770   10.100  107.990
 1aym 4    41 S L  -78.975  165.004  175.315   40.480   10.050  106.070
 1aym 4    42 R L  -75.018  172.646 -174.975   39.390   12.440  103.340

 3lvk B    71 G L  170.632  160.578 -178.850   -3.040  -28.270  -14.840
 3lvk B    72 L L  -91.893  147.598   -3.033    0.140  -28.900  -12.850
 3lvk B    73 P L  -78.667  159.008  176.819    2.270  -27.310  -12.050

 1udd A    64 A L  -68.445  169.947  171.188   81.270   38.310   -6.510
 1udd A    65 E L -102.039  158.696  175.286   77.970   39.950   -5.600
 1udd A    66 Y L  -73.789  142.998   12.038   76.570   40.480   -2.100

 3lvt A   880 A L  -67.253  121.653  178.502   45.910   64.750   57.840
 3lvt A   881 I L  -96.824  135.458 -177.160   45.500   61.680   60.030
 3lvt A   882 E L  -66.691  136.231 -178.763   47.260   61.530   63.390

 3pik A   101 T L  -98.086   32.453  172.704  -59.890   39.710  100.650
 3pik A   102 A L  -73.620  136.344 -176.494  -56.360   41.050  101.050
 3pik A   103 T L  -84.155  124.979  171.445  -54.480   41.270   97.760

 3mao A   102 E L  -76.197   72.646 -174.462   11.560    9.750   49.100
 3mao A   103 T L  -84.572  167.319 -178.296   14.930    9.130   50.750
 3mao A   104 S L  -71.847  161.464 -177.002   18.260    8.380   49.080

 1wlg A    60 G L  -98.206   21.864 -174.333   67.400    2.980   42.890
 1wlg A    61 A L  -87.072  149.603  171.460   63.780    2.200   42.040
 1wlg A    62 N L  -92.337  140.003 -177.949   62.410    1.090   38.680

 3q90 A    53 A L  147.461   66.049  178.714   25.140   33.900   75.520
 3q90 A    54 D L  -87.560  140.446 -177.968   21.660   32.740   74.530
 3q90 A    55 A L  -72.102  144.557  169.850   18.870   35.310   74.210

 1n7v A   206 L L  -92.249  114.466  178.586   38.360 -164.560   46.460
 1n7v A   207 P L  -67.020  166.339    3.951   35.830 -161.850   45.630
 1n7v A   208 P L  -85.220  162.429  177.155   33.230 -160.940   45.280

 3iuj A   271 A L  -72.603  139.403  178.469   12.860   21.770   -9.920
 3iuj A   272 P L  -74.237  160.557  175.899   15.850   21.770   -7.580
 3iuj A   273 L L  -83.637  130.460  177.218   16.520   24.530   -5.050

 3f67 A   151 G L -175.133 -171.275  175.324   42.000   39.280    0.470
 3f67 A   152 E L  -78.342  155.075 -173.412   42.810   41.180   -2.720
 3f67 A   153 K L  -97.164  158.152  173.460   44.710   39.420   -5.510

 1eu1 A   370 G L  -75.463  165.829 -178.762    0.220   45.240   48.360
 1eu1 A   371 P L  -79.476  167.540  174.432   -2.290   46.010   45.620
 1eu1 A   372 A L  -88.718  150.479 -179.428   -1.710   45.800   41.870

 2y38 A   322 C L  -72.696  144.929 -177.011   32.510   66.540   79.780
 2y38 A   323 Q L -107.320  144.934 -172.680   29.560   68.930   79.640
 2y38 A   324 S L  -82.103  133.267  176.362   26.360   68.380   77.660

 2bpo A   560 V L -133.425  126.031  174.154  -15.650   48.080  101.440
 2bpo A   561 S L  -84.965  119.343 -179.084  -12.910   50.440  100.270
 2bpo A   562 L L  -83.464  136.692 -177.196  -10.050   50.490  102.770

 3gux A    18 V L -112.095  135.046 -178.455   43.430   49.260  135.830
 3gux A    19 I L -101.358  131.509  171.689   39.860   50.440  135.290
 3gux A    20 K L  -82.267  121.186 -177.102   36.820   48.730  136.790

 2npm A    58 R L -150.255  170.024 -178.486   -1.000   17.010   18.550
 2npm A    59 Q L -101.963  136.050 -179.407   -4.760   16.530   18.210
 2npm A    60 E L -121.990  120.870  170.903   -7.260   19.210   19.200

 1z68 A   314 V L  -68.199  131.454 -175.631   50.520    0.690   71.780
 1z68 A   315 S L  -73.620  139.373 -178.416   49.730   -0.230   75.390
 1z68 A   316 T L  -90.898  146.732  178.415   49.500    2.590   77.920

 1udx A    38 G L  -79.432  160.585  178.982   17.840   -8.110  -22.120
 1udx A    39 G L  -87.845  157.714  178.258   18.490   -5.010  -20.040
 1udx A    40 R L  -76.236  136.424  178.606   15.920   -3.220  -17.880

 2c1s A    39 T L -155.844  150.641  176.298   32.340   15.490   13.570
 2c1s A    40 A L  -83.783   -9.441  179.730   30.050   13.780   11.070
 2c1s A    41 T L  -92.159  175.022  174.302   27.070   14.860   13.180

 3piu A   239 S L -160.402  171.402  179.044   19.530   -7.240    1.140
 3piu A   240 S L  -67.449  153.520    1.653   20.510   -4.650   -1.470
 3piu A   241 P L  -80.030  167.415 -176.135   21.810   -2.210   -1.680

 3k8x A   436 N L -150.817   72.450  165.026    0.100   51.570   -8.350
 3k8x A   437 S L  -95.292  156.163 -177.848    1.360   48.800   -6.110
 3k8x A   438 A L -124.886  149.944  172.426    4.600   49.180   -4.160

 3pur A   141 S L  -74.269  155.448 -176.274  -17.160    3.500   -6.230
 3pur A   142 P L  -76.737  165.127  176.174  -13.910    4.540   -4.570
 3pur A   143 T L  -86.984  167.824  179.839  -12.690    8.100   -4.030

 1j71 A    53 G L  121.254   -0.534 -179.377   46.450   22.910    8.430
 1j71 A    54 Q L  -98.511  143.105  176.570   43.330   24.340    6.800
 1j71 A    55 T L  -77.358  142.706 -172.709   43.070   25.440    3.170

 1ugp B   109 H L -154.994  162.270  177.955    2.470   13.120   35.410
 1ugp B   110 E L  -95.812  149.015  177.094    1.250   15.620   38.010
 1ugp B   111 Q L  -78.844  146.313 -176.368   -0.000   19.120   37.240

 3a09 A   311 I L -128.767  117.447   -2.301  -11.220   -6.410   15.200
 3a09 A   312 P L  -79.723  176.169  166.765  -11.060   -4.370   13.330
 3a09 A   313 R L  -92.713  159.235 -179.915  -14.040   -2.120   14.010

 3dsh A   202 E L -108.655  114.183 -179.911    3.090   39.260   93.640
 3dsh A   203 L L -105.241  164.426  175.390    2.320   36.810   96.440
 3dsh A   204 S L  -89.141  146.833  176.891   -0.860   36.080   98.390

 1nkq A    65 G L   87.876  174.090  179.884  -10.450   31.720   24.150
 1nkq A    66 L L  -89.943  156.113  173.952  -11.210   28.830   21.810
 1nkq A    67 N L  -79.190  172.084  172.066  -13.420   28.920   18.720

 3qfe A   121 A L  -61.270  108.169 -169.880   21.660  -29.630  -33.220
 3qfe A   122 T L  -85.998  169.296 -175.786   18.510  -27.820  -34.300
 3qfe A   123 T L  -90.023  162.940 -170.174   17.920  -24.120  -34.950

 3bo5 A    98 Y L -117.411  144.408 -176.549   33.140   10.200   48.100
 3bo5 A    99 A L  -87.842  145.546  175.595   30.020    8.430   46.850
 3bo5 A   100 E L  -80.573  132.114 -177.668   28.760    5.110   48.210

 3ecq A  1352 N L  -75.420  144.718  177.675   21.910   46.450   16.930
 3ecq A  1353 A L  -77.900  150.606  174.765   24.440   48.160   19.200
 3ecq A  1354 S L  -83.420  175.152  177.758   25.500   46.640   22.520

 3p1w A   135 T L -144.327  142.795 -179.588   46.980   -9.510   44.700
 3p1w A   136 S L  -85.217  166.048  176.288   46.760   -6.530   47.050
 3p1w A   137 E L  -66.694  134.607 -179.040   43.740   -5.420   49.080

 1udx A    37 D L  -94.990  153.243  174.856   19.200  -11.540  -21.180
 1udx A    38 G L  -79.432  160.585  178.982   17.840   -8.110  -22.120
 1udx A    39 G L  -87.845  157.714  178.258   18.490   -5.010  -20.040

 2oi2 A    53 E L -129.983  161.417  178.137   25.370   15.050   29.820
 2oi2 A    54 E L  -99.986   31.886  177.341   24.100   18.150   31.620
 2oi2 A    55 D L  -75.830  157.463 -170.067   27.270   18.480   33.700

 2vfo A    90 S L  -73.285  161.922  172.167   -7.190   -9.670   25.140
 2vfo A    91 T L  -93.179  -18.809  178.928  -10.340  -11.550   26.110
 2vfo A    92 T L  -95.752  136.782  169.080   -9.700  -10.900   29.800

 2jen A    81 S L -160.062  147.273 -177.761  -57.890  -17.670    4.440
 2jen A    82 N L -113.401    4.075 -175.847  -58.400  -15.920    1.100
 2jen A    83 T L  -85.010  164.962 -170.000  -56.260  -12.870    1.830

 3nr8 A    38 T L  -90.729  168.130  173.548   45.830   22.360   65.170
 3nr8 A    39 L L  -89.908  150.032 -179.584   45.330   22.870   61.440
 3nr8 A    40 D L  -84.263  167.094 -176.231   47.080   20.650   58.890

 1qho A   523 G L   80.000  167.283  177.884    3.930   51.880   53.480
 1qho A   524 T L  -91.782  -19.136  176.612    2.960   49.090   51.080
 1qho A   525 T L  -84.463  130.085 -178.119   -0.690   50.130   51.100

 1ciy A   367 T L -114.130  168.486 -179.542   58.480   73.360   87.150
 1ciy A   368 N L  -83.083  114.818 -177.691   56.390   74.370   84.150
 1ciy A   369 L L  -84.063  142.655  177.591   54.880   71.290   82.510

 1ja1 A     9 K L  -71.659  143.881  165.404    2.590  -27.410   37.980
 1ja1 A    10 E L  -72.994  160.052  178.806    5.870  -28.850   39.220
 1ja1 A    11 S L  -64.842  164.518 -177.042    5.790  -31.180   42.220

 3b4n A   100 S L  -70.768  171.264  165.604   -0.890   59.650   20.040
 3b4n A   101 N L  -65.004  158.275  178.552   -2.350   59.350   23.520
 3b4n A   102 A L  -79.847  138.581  166.890   -3.110   62.600   25.340

 3hbr A   215 I L -124.549  135.135  178.450  -31.190   10.430   15.220
 3hbr A   216 E L  -79.807  150.538    0.306  -31.160   13.300   12.730
 3hbr A   217 P L  -81.811  151.314  175.438  -29.280   14.770   11.320

 2wlp A   176 S L -131.285  144.739  172.767   10.310    7.490   37.580
 2wlp A   177 S L  -75.264  -19.972  173.183    9.510   10.250   35.090
 2wlp A   178 T L  -93.759  139.975 -176.684   11.430    8.150   32.570

 2cn3 A   370 T L -134.814  124.788  169.399  -41.340   38.930   31.010
 2cn3 A   371 E L  -85.434  121.901 -173.267  -44.860   39.300   32.390
 2cn3 A   372 K L  -91.697  155.810  171.593  -44.700   41.550   35.450

 3o8e B    14 G L   95.673  167.047 -179.858   18.420  -16.080   20.560
 3o8e B    15 K L  -74.340  130.999 -179.639   14.750  -15.900   19.590
 3o8e B    16 P L  -73.292  142.742  176.128   13.040  -12.640   20.530

 2g8y A   244 E L -139.990  154.239  172.922   59.670   68.750   -8.630
 2g8y A   245 S L  -82.200  144.537    0.641   59.950   66.290  -11.510
 2g8y A   246 P L  -78.176  145.799 -175.716   62.050   64.750  -12.440

 2wqr A    15 S L  -54.668  131.866 -177.364   11.720   10.590   49.130
 2wqr A    16 S L  -90.940  161.886  172.137   12.000   10.180   45.360
 2wqr A    17 C L  -80.611  159.622 -176.500    9.700   11.430   42.600

 3ces A   552 A L  -64.250  156.361    1.742   -7.440  -26.860   86.640
 3ces A   553 P L  -88.414  171.687  172.280   -5.210  -25.220   86.820
 3ces A   554 A L  -77.304  147.200  173.526   -5.570  -22.570   84.130

 1ut9 A    28 S L  -55.663  134.397  177.784   48.040   52.270   85.770
 1ut9 A    29 T L  -87.032  -21.020  177.748   44.290   51.680   86.000
 1ut9 A    30 Q L -103.538  158.758  177.431   43.680   55.240   87.160

 1x9n A   244 E L  -62.189  140.968 -175.737   75.560   31.010   74.570
 1x9n A   245 F L  -82.915  137.021   -1.412   72.680   31.120   77.050
 1x9n A   246 P L  -80.157  154.067  179.840   71.950   33.330   78.550

 2qx2 A   150 G L  -90.607  174.485  179.157   67.270   34.680   18.800
 2qx2 A   151 P L  -73.211  167.828 -179.556   64.790   36.220   21.240
 2qx2 A   152 T L  -84.414  125.205  174.298   61.660   38.100   20.170

 1w98 B   248 S L  -91.747  163.448  178.416   16.020  -21.350  -26.830
 1w98 B   249 S L  -85.594  166.443  177.525   14.970  -20.450  -23.280
 1w98 B   250 K L  -99.246  151.184  177.859   11.760  -18.700  -22.240

 2wra A    29 A L -161.403  156.827  174.980  -30.080    2.530    8.040
 2wra A    30 A L  -81.147  -29.147  179.596  -33.170    2.990   10.210
 2wra A    31 E L  -80.109  141.212  179.489  -32.940    6.770    9.880

 1huf A    42 T L -117.147  164.996 -178.010   18.910   32.140   32.230
 1huf A    43 T L -102.201  173.738  172.125   16.240   34.830   32.480
 1huf A    44 F L  -71.969  119.365  177.218   16.130   38.550   31.690

 2z90 A    10 I L  -90.343  126.014 -173.165    4.710   34.720   27.450
 2z90 A    11 Q L  -84.705  153.275  176.462    5.020   36.000   31.020
 2z90 A    12 G L  -92.244  175.804 -178.764    7.420   34.710   33.670

 3hyw A   302 E L -157.054  148.108  176.490   65.530  105.750  100.710
 3hyw A   303 K L  -82.133  110.171 -178.317   66.110  107.460   97.370
 3hyw A   304 T L  -95.836  159.812 -175.231   63.620  110.330   97.130

position:            2 neighbors:          200

 2nt0 A   464 S L  -92.316  165.810 -179.238    2.780    1.470   64.190
 2nt0 A   465 S L  -85.932   -6.957 -172.331    3.740   -0.820   67.060
 2nt0 A   466 K L  -99.472  133.637  171.683    4.420    2.150   69.330

 3mhs A   399 T L  -91.099  126.236  177.988   58.790   40.170   71.280
 3mhs A   400 K L -100.007  155.685  176.678   62.440   40.310   72.340
 3mhs A   401 E E  -99.262  163.915  179.425   63.940   42.150   75.300

 1axi B   183 E L  -81.453  157.979 -179.301   18.700   40.740  132.740
 1axi B   184 T L -102.998  -24.985 -178.807   20.180   39.830  136.120
 1axi B   185 K L -101.425  148.374  179.192   22.180   36.780  135.050

 3eb7 A   314 S L  -87.063  157.069  177.975   18.730   13.320   74.510
 3eb7 A   315 I L  -90.358  124.435  179.078   21.680   12.730   72.190
 3eb7 A   316 Q E -109.034  143.015 -175.053   22.940   15.820   70.360

 3pik A   102 A L  -73.620  136.344 -176.494  -56.360   41.050  101.050
 3pik A   103 T L  -84.155  124.979  171.445  -54.480   41.270   97.760
 3pik A   104 T E  -82.753  130.933 -175.621  -51.290   39.240   97.370

 2jks A   150 G L  -60.762  153.410  174.916   -4.320   12.500   49.310
 2jks A   151 K L  -90.677  155.429 -171.791   -5.610   10.150   46.610
 2jks A   152 T E -125.094  149.987  165.374   -4.020   10.020   43.160

 3f85 A    79 T L  -87.484  125.728 -171.909  -22.140  -15.950  -34.890
 3f85 A    80 A L  -76.845  142.648  171.727  -25.060  -18.100  -33.760
 3f85 A    81 K E -106.963  141.419 -179.498  -24.820  -21.860  -33.280

 2c9w A    46 S L  -85.707  139.872  174.547   -2.910    8.750   10.750
 2c9w A    47 S L  -82.577   -6.608 -179.005   -4.140    5.580    9.030
 2c9w A    48 H L  -90.132  136.351 -169.699   -1.170    3.780   10.580

 2qsf A   377 G L  -71.544  140.401  178.583   59.380   49.150   62.630
 2qsf A   378 K L -115.889  158.424 -179.892   60.940   45.870   61.500
 2qsf A   379 V E  -97.932  123.674  179.499   62.610   44.840   58.240

 1ry6 A   105 S L  -89.485  163.123 -178.521   56.830   26.410  -44.900
 1ry6 A   106 Q L  -97.911  155.208   -1.296   53.720   28.130  -46.260
 1ry6 A   107 P L  -77.701  147.305 -174.860   51.250   29.110  -45.490

 1qks A    18 K L  -95.713  155.418 -174.101   31.950   -6.620   43.330
 1qks A    19 T L  -72.026  123.487  172.301   29.840   -5.770   40.290
 1qks A    20 R L -114.926  171.865 -176.805   26.890   -8.090   39.650

 3f85 A   381 T L  -87.347  130.004 -165.172   50.230  -11.880   37.960
 3f85 A   382 A L  -75.021  147.290  170.684   48.700   -9.220   35.750
 3f85 A   383 K E -105.303  143.749 -174.785   48.540   -5.500   36.510

 1jey B   472 T L -103.688  138.708  176.943  -13.430   -7.800   25.990
 1jey B   473 L L  -82.219  121.118  171.234  -13.380   -4.000   26.020
 1jey B   474 E E  -91.008  124.837  177.775  -13.580   -2.400   22.580

 2pw0 A    80 S L  -80.503  142.379  169.852   28.750  -35.160    2.750
 2pw0 A    81 S L -103.798    6.108 -179.822   25.550  -37.170    2.350
 2pw0 A    82 K L  -90.850  141.894 -178.828   25.150  -35.860   -1.190

 1n7o A   519 S L  -92.898  172.563  172.237   19.450  -16.110   67.790
 1n7o A   520 T L  -90.753    2.498  177.382   18.920  -13.090   70.030
 1n7o A   521 D L  -84.140  156.388 -178.600   15.920  -12.210   67.860

 2q3z A   499 T L -104.934  172.304 -178.399   32.000   -7.300    8.900
 2q3z A   500 A L  -90.212    1.536 -175.565   34.070   -9.110   11.540
 2q3z A   501 E L  -99.604  144.536  169.852   30.950   -9.930   13.560

 2vfo A    90 S L  -73.285  161.922  172.167   -7.190   -9.670   25.140
 2vfo A    91 T L  -93.179  -18.809  178.928  -10.340  -11.550   26.110
 2vfo A    92 T L  -95.752  136.782  169.080   -9.700  -10.900   29.800

 1qcs A   173 R L -118.854  116.878  175.178   -7.770  -16.190  -55.220
 1qcs A   174 Q L  -88.539  131.143  175.631   -4.900  -13.780  -54.580
 1qcs A   175 K E  -85.097  137.311 -177.059   -1.630  -15.260  -53.330

 1kzq A   244 E L  -89.283  159.110 -170.259   53.860   11.080   25.360
 1kzq A   245 K L -106.555  127.075  169.931   54.230   11.470   29.120
 1kzq A   246 H E  -95.740  164.112 -176.505   52.110   13.620   31.420

 1l9m A   508 S L  -81.666  171.633  179.332  -25.660  -33.790  -21.600
 1l9m A   509 R L  -92.884   -1.686  179.664  -27.100  -36.240  -24.120
 1l9m A   510 D L -115.467  151.167  174.555  -30.650  -35.320  -23.120

 3nwo A    96 S L  -97.527  176.542  178.845   14.040   41.490   20.700
 3nwo A    97 T L  -57.159  126.443  172.522   11.800   38.640   19.560
 3nwo A    98 H L  -92.140  135.201 -176.319   12.590   37.530   16.010

 1uyj A   152 N L  -88.156  147.386  170.386  112.060   14.730  112.990
 1uyj A   153 T E -110.218  111.046 -179.498  114.800   13.850  115.470
 1uyj A   154 N E -103.401  142.827  179.314  115.550   16.720  117.860

 1wxr A   481 A L  -73.756  148.320  176.588  -22.050   62.140  219.460
 1wxr A   482 L L  -92.487  124.199  175.556  -25.710   63.060  219.010
 1wxr A   483 R L  -96.315  149.364 -177.552  -26.710   66.560  220.120

 2ch8 A   154 G L  -84.929  177.158  172.317   75.120   76.420   -7.980
 2ch8 A   155 V L -101.239  125.014 -177.530   72.710   74.500   -5.750
 2ch8 A   156 M E  -89.079  131.958  176.370   74.330   71.890   -3.510

 3i2n A   162 E L  -86.913  147.115  178.287  -46.190    5.050   18.400
 3i2n A   163 N L  -75.025  150.055 -179.041  -43.690    2.380   17.350
 3i2n A   164 K L  -95.991  148.970  178.350  -40.690    3.350   15.230

 3f2z A    50 S L  -89.638  167.880  172.641   13.470   -9.440   32.540
 3f2z A    51 D L -105.126  150.704 -176.905   15.900   -8.440   29.790
 3f2z A    52 P L  -74.287  143.899  167.758   19.400   -7.100   30.410

 1pm4 A    92 S L  -91.890  156.581  174.080   40.790   30.760    8.320
 1pm4 A    93 S L  -82.823   -6.299  178.365   43.440   33.440    7.820
 1pm4 A    94 E L  -80.038  114.217  169.575   45.940   30.970    9.260

 3p4l A    55 K L  -98.807  159.496 -175.126   -2.230   -2.770   11.400
 3p4l A    56 Y L  -76.284  142.922  158.184   -2.100    0.980   11.980
 3p4l A    57 K E -100.047  148.431 -167.410   -0.590    2.740   14.960

 2w00 A   190 S L  -61.831  157.120  -13.277   26.940   37.710   42.590
 2w00 A   191 E L  -79.644  162.271   -4.742   25.190   39.740   43.330
 2w00 A   192 N L  -89.143  143.521 -163.677   24.970   41.160   40.960

 1stm A    19 A L  -82.054  109.282  176.159   19.610   51.090   20.510
 1stm A    20 T L  -79.997  135.359 -174.342   16.830   51.530   23.060
 1stm A    21 S E -102.433  152.823  176.091   17.770   50.480   26.580

 1mtz A    69 S L  -92.806  158.971 -176.474   17.000    0.420   25.410
 1mtz A    70 E L  -72.451  147.439  177.263   20.450    0.760   26.960
 1mtz A    71 E L  -94.848  116.706  176.784   23.190    2.740   25.210

 1pp0 A   175 S L  -89.430  -14.306 -177.723   13.220   41.200   46.290
 1pp0 A   176 T L  -60.945  125.021 -176.262   15.350   41.050   49.440
 1pp0 A   177 K E -105.866  128.223  177.147   15.710   44.550   50.890

 1f97 A   198 S L  -88.149  174.905  166.696    7.990    8.390   58.490
 1f97 A   199 E L  -72.960  157.965 -179.055    8.520    4.960   60.020
 1f97 A   200 A L  -91.947  145.691  178.748    8.470    4.690   63.810

 1w98 B   248 S L  -91.747  163.448  178.416   16.020  -21.350  -26.830
 1w98 B   249 S L  -85.594  166.443  177.525   14.970  -20.450  -23.280
 1w98 B   250 K L  -99.246  151.184  177.859   11.760  -18.700  -22.240

 3og2 A   419 D L  -81.841  168.170  176.535   14.120  -23.960  -16.730
 3og2 A   420 T L -106.667  129.972 -178.204   16.490  -22.250  -19.160
 3og2 A   421 A E -111.810  133.748  167.795   15.660  -22.180  -22.870

 2w47 A    64 T L -100.567  165.698 -178.442    4.200   19.270   15.340
 2w47 A    65 T L  -83.506  -14.970 -174.980    6.720   20.310   18.000
 2w47 A    66 A L  -90.377  137.691  172.213    9.660   19.560   15.710

 3eif A   553 S L  -76.872  155.319  174.898  -56.170   55.200   -6.530
 3eif A   554 W L  -76.117  124.661  177.475  -58.250   54.390   -9.600
 3eif A   555 Q E -125.313  167.435 -169.075  -56.320   55.000  -12.820

 2uxt A   320 A L  -92.887  153.460 -178.700  -36.670  -17.570    9.590
 2uxt A   321 G L  -88.297  173.971  179.153  -36.010  -21.320    9.760
 2uxt A   322 S L  -86.124  124.504  178.456  -34.960  -23.450   12.720

 2a7b A    39 T L  -85.039  175.834 -176.101   10.590    7.720  -18.420
 2a7b A    40 E L  -87.909   -9.147 -176.769   14.070    8.320  -19.830
 2a7b A    41 L L -123.324  142.050 -178.321   15.360    9.750  -16.550

 2d42 A    67 T L -104.033  171.663 -179.670   43.640  107.760   28.730
 2d42 A    68 S L  -89.291   -4.547  177.903   41.370  110.660   29.650
 2d42 A    69 N L -110.416  144.503  177.944   39.890  110.690   26.150

 1rqp A   194 A L  -81.773  141.146  169.859   16.630    2.440   57.080
 1rqp A   195 V L  -78.086  119.783 -174.179   19.620    0.180   56.460
 1rqp A   196 E E  -96.416  155.147  171.974   18.550   -2.320   53.810

 2eif A    67 S L  -90.196   -4.992 -179.440   13.530    0.900   31.120
 2eif A    68 S L  -79.428  163.579 -177.080   13.330   -2.470   29.380
 2eif A    69 K E  -94.408  150.007  178.208   15.260   -3.360   26.220

 3e38 A    97 A L  -71.402  154.348  174.113   65.300   32.640   22.470
 3e38 A    98 M L  -83.898  139.342  -21.300   63.280   34.320   19.730
 3e38 A    99 A L  -69.123  154.558   10.464   62.010   32.690   17.820

 3kf6 B     6 S L  -90.026  136.957  179.345  -11.280   18.800   16.730
 3kf6 B     7 A L  -72.021  144.987  173.443  -11.760   22.140   18.490
 3kf6 B     8 K E  -90.386  120.150 -179.894  -14.290   24.640   17.160

 2r3i A   245 A L  -83.470  144.996  177.781    9.670   19.800   45.040
 2r3i A   246 R L  -68.098  139.993  179.810   10.550   22.810   42.900
 2r3i A   247 Q L -101.617  153.273  177.640   13.670   22.430   40.750

 3fvz A   189 S L  -83.008  149.406  178.859   36.000   28.710   24.060
 3fvz A   190 P L  -78.661  133.760 -175.223   35.690   32.420   24.830
 3fvz A   191 R L  -96.049  155.303  178.358   32.150   33.570   25.610

 3mjg X   169 S L  -78.346  176.676  166.469   15.560  -39.690   27.510
 3mjg X   170 D L  -67.421  157.813 -178.872   17.950  -41.470   25.170
 3mjg X   171 A L  -78.338  127.993  174.462   16.560  -42.510   21.780

 3mmy A   160 S L -100.128  150.385  179.304  -27.840   24.560   44.930
 3mmy A   161 S L  -83.165   -6.337  172.212  -29.430   24.890   41.490
 3mmy A   162 N L  -97.543  133.057 -179.780  -27.740   28.280   41.150

 3cpf A    63 T L  -90.816   -9.935  179.613  -73.600   68.060    1.140
 3cpf A    64 H L  -80.212  153.064 -177.234  -74.430   68.220    4.840
 3cpf A    65 N E  -92.887  153.545  170.144  -71.960   69.610    7.370

 3clw A   446 S L  -70.076  164.841  176.986   54.670  104.370   68.870
 3clw A   447 K L  -92.912   16.865  178.280   57.150  105.670   66.300
 3clw A   448 E L -118.777  136.489  174.546   59.220  102.520   66.730

 1hx0 A   107 A L  -71.337  149.934 -179.664   26.320   10.670   67.250
 1hx0 A   108 A L  -75.918  153.130  176.733   23.360    8.850   68.790
 1hx0 A   109 A L  -83.744  151.780  179.023   22.000    5.600   67.360

 1lla A   451 S L  -84.594  170.116 -179.760   62.630   10.990  -29.190
 1lla A   452 A L -100.284   21.954 -177.846   66.350   10.300  -29.580
 1lla A   453 S L -144.982  159.991  175.671   66.360    7.770  -26.740

 1w99 A   269 A L  -87.094  145.048  175.207   58.650  104.740   68.780
 1w99 A   270 M L -101.908  120.009  179.581   57.850  105.670   65.190
 1w99 A   271 Q E  -96.602  145.225 -178.648   56.150  102.950   63.150

 1vmo A   130 S L  -72.185  165.472  177.471   -7.540  -18.980  -45.850
 1vmo A   131 K L  -67.227  151.206 -173.900   -5.770  -20.620  -42.910
 1vmo A   132 R L  -85.166  135.742  173.948   -7.710  -23.250  -40.980

 3qi7 A    54 K L  -81.190  140.729  166.816   29.860   18.460   50.860
 3qi7 A    55 V L  -75.504  129.669 -173.169   28.160   15.300   52.080
 3qi7 A    56 K L  -92.806  143.607  179.530   30.790   13.090   53.710

 1j2j B    19 S L  -82.958  152.269  175.783   24.420    8.850   28.720
 1j2j B    20 S L  -89.592   -7.002 -178.336   21.240    6.840   28.180
 1j2j B    21 H L  -82.473  120.592 -178.606   21.350    5.700   31.800

 1yq2 A   730 T L  -80.291  129.233  179.810   12.040   -5.530  -13.510
 1yq2 A   731 P L  -55.189  140.029  177.494    9.260   -3.000  -14.070
 1yq2 A   732 L E -107.879  145.454  165.590    7.460   -3.330  -17.400

 3abz A   513 K L  -70.205  174.098  176.406   49.240    5.230    4.970
 3abz A   514 E L  -86.410  121.770  169.278   48.890    9.000    5.330
 3abz A   515 R E -110.111  136.751 -170.378   50.280   11.090    2.490

 1n26 A   243 S L  -81.339  165.363 -177.496   14.410   20.220   99.000
 1n26 A   244 K L -115.011  -19.190 -175.481   13.160   21.720   95.730
 1n26 A   245 T L  -96.033  125.311  178.502   10.080   23.600   96.930

 3mnm A    43 S L  -94.305  150.863  174.486  -24.180  -22.160   20.520
 3mnm A    44 S L  -74.598  -16.044  174.197  -21.090  -21.620   22.670
 3mnm A    45 S L  -95.645  155.826 -177.164  -19.300  -23.870   20.180

 1y12 A   151 G L  -81.201  169.258 -179.403   29.110   44.270   27.070
 1y12 A   152 P L  -74.451  146.426  170.022   32.600   44.970   28.400
 1y12 A   153 V E  -86.393  122.138 -166.946   34.310   42.660   30.890

 2vif A    53 S L  -87.414  139.994  174.458    3.060   20.260    8.990
 2vif A    54 S L  -78.953  -14.992  177.879    1.740   17.130    7.280
 2vif A    55 D L  -81.576  128.807 -176.791    1.230   15.650   10.750

 3dde A   107 S L  -89.303   -8.023 -175.153  -19.700   42.550  -60.500
 3dde A   108 S L  -81.659  158.026  171.144  -17.390   41.680  -57.610
 3dde A   109 K L -104.458  145.177 -179.805  -13.630   41.190  -57.730

 3alu A    80 A L  -62.406  145.245    4.913  -12.690   -6.160  -46.450
 3alu A    81 P L  -84.279  147.994  176.140  -14.720   -4.620  -45.340
 3alu A    82 Q E -105.090  130.319 -174.917  -13.590   -1.440  -47.080

 2w8d A   420 T L  -81.285  124.047  176.476   23.820  -24.660  118.300
 2w8d A   421 K L  -78.732  131.615 -176.249   20.480  -23.050  119.160
 2w8d A   422 H L  -98.552    0.000    0.000   17.690  -25.570  119.700

 3eif A   520 S L  -86.178  162.704 -178.169  -62.050   42.840  -29.610
 3eif A   521 D L  -85.518    0.619  176.095  -61.960   44.770  -32.880
 3eif A   522 K L -125.126  141.681  175.600  -62.480   48.020  -30.970

 2nw2 B   121 P L  -77.740  158.099  179.631   13.730   -7.990   19.000
 2nw2 B   122 P L  -73.614  143.663  160.978   12.590   -8.500   15.410
 2nw2 B   123 E E -101.384  130.216 -169.451   14.500  -10.550   12.870

 3bn6 A   109 A L  -80.925  144.939 -179.022   29.970    1.710   24.770
 3bn6 A   110 S L  -97.145  -16.314 -177.880   32.050    0.340   21.900
 3bn6 A   111 E L -118.166  144.037  176.897   29.090   -0.990   19.920

 1fnl A   165 S L  -78.834  165.130  168.766   96.200    6.080   32.900
 1fnl A   166 E L  -71.871  155.970 -175.329   99.400    7.770   34.030
 1fnl A   167 T L  -79.279  148.323  177.615   99.030   10.830   36.250

 3q5y A   121 P L  -76.025  163.057 -176.456   22.430  -50.080   38.640
 3q5y A   122 P L  -76.474  150.328  160.359   19.000  -48.780   39.640
 3q5y A   123 K E  -93.520  124.051 -172.008   16.950  -49.810   42.640

 1p4u A    65 A L  -87.218  156.415 -179.736   32.930   51.910   25.420
 1p4u A    66 P L  -73.184  -11.266 -178.647   35.960   49.800   24.490
 1p4u A    67 L L -102.259  145.943  177.411   36.870   49.720   28.180

 1cfb A    94 S L  -73.786  174.795  161.724   95.170   52.510   72.730
 1cfb A    95 D L  -65.095  152.127 -173.654   92.920   49.490   73.050
 1cfb A    96 S L  -83.622  140.446  164.489   91.340   49.220   76.490

 2fk9 A   134 S L  -85.422  154.809  176.207   52.990   26.290  -15.430
 2fk9 A   135 D L -101.222   -3.809 -172.434   53.190   25.600  -11.690
 2fk9 A   136 T E -119.328  127.727  172.260   50.160   27.760  -10.910

 1ybi A    74 T L  -77.664  166.609 -179.116   13.070   92.210   -0.820
 1ybi A    75 H L  -95.389   19.212 -176.770   13.720   95.200    1.430
 1ybi A    76 N E  -89.666  154.892 -178.754   17.380   94.240    1.830

 1lkf A     6 P L  -58.763  156.824 -178.534    8.870   33.850   66.720
 1lkf A     7 V L  -76.452  124.424  172.501   11.820   31.940   65.280
 1lkf A     8 S E  -95.450  139.634 -173.906   14.840   34.060   64.360

 2bwr A   318 P L  -67.752  150.981  177.114   27.330  -23.340   -9.750
 2bwr A   319 V L  -84.304  128.055 -178.231   28.630  -23.830   -6.210
 2bwr A   320 K E -127.953  142.246  172.261   31.360  -21.380   -5.210

 3h6g A   318 R L  -98.357  154.402 -178.967  -88.470   46.550    7.620
 3h6g A   319 H L -100.746   28.685  179.950  -85.030   47.820    8.610
 3h6g A   320 K L  -92.969  110.396 -174.102  -86.000   48.300   12.260

 3cjh B    31 D L -127.360  173.680 -176.628   64.570   21.190   27.300
 3cjh B    32 S L  -88.428  -12.801 -175.597   65.500   21.520   30.980
 3cjh B    33 N L  -93.075  147.996  172.406   66.910   25.020   30.560

 1bu8 A   369 S L -105.505  178.785  175.983   29.590   10.310   47.440
 1bu8 A   370 K L  -85.005  179.963  175.891   30.360   13.880   46.410
 1bu8 A   371 Q L  -78.805  123.503  178.274   29.710   17.070   48.390

 3c5k A    32 T L  -65.144  150.009 -178.277   13.260    7.580   17.030
 3c5k A    33 I L -103.664    3.609 -173.221   12.240    4.630   19.210
 3c5k A    34 Q L -106.127  144.431  171.928    8.510    5.120   18.680

 2gm6 A   128 E L  -89.721  154.837  177.853   38.540   19.060   17.330
 2gm6 A   129 P L  -71.465  150.776  179.194   36.590   20.170   20.400
 2gm6 A   130 T E -112.762  136.749  178.349   34.810   17.560   22.520

 3r6f A   114 A L  -78.701  141.431  175.597   11.740   23.000    7.590
 3r6f A   115 K L -102.458  150.197  176.378   12.460   25.640    4.960
 3r6f A   116 S L  -98.024  156.746  178.790   13.020   25.030    1.250

 1sbx A     8 S L  -81.233  163.346  178.521   -1.330   42.590    0.450
 1sbx A     9 D L  -70.182  147.153  178.130    2.220   43.720   -0.300
 1sbx A    10 R L -109.003  171.081  178.640    4.780   41.120   -1.350

 2v7b A   161 A L  -71.209  155.070  176.604   42.590   59.540   33.880
 2v7b A   162 P L  -63.725  147.832 -177.827   44.770   61.850   31.800
 2v7b A   163 L E  -91.835  132.576  179.035   45.530   60.700   28.250

 2iew A   111 S L -148.188  152.633  170.157    8.360   57.260   49.970
 2iew A   112 K L -113.865  126.080 -177.488   11.350   59.450   49.150
 2iew A   113 Q E  -91.273  136.170  175.320   10.910   63.210   49.460

 1w79 A   204 S L  -72.774  172.912 -177.531  -21.020   22.730   46.360
 1w79 A   205 A L  -82.889  133.711  176.849  -19.860   20.200   43.770
 1w79 A   206 N L  -80.102  114.475  179.922  -16.230   19.080   43.820

 1yqt A   284 R L  -77.107  144.531  170.513   -5.010   10.030   25.240
 1yqt A   285 E L  -78.567  157.853  179.288   -4.850    6.500   23.850
 1yqt A   286 T E  -80.714  124.748  176.841   -1.500    4.950   22.930

 1uyj A   151 T L  -77.969   68.802 -175.905  109.420   12.370  111.610
 1uyj A   152 N L  -88.156  147.386  170.386  112.060   14.730  112.990
 1uyj A   153 T E -110.218  111.046 -179.498  114.800   13.850  115.470

 3f2z A   110 A L  -75.716  152.463  178.795    4.280   15.660   34.720
 3f2z A   111 A L  -67.201  143.805  177.332    6.180   15.190   31.470
 3f2z A   112 L E  -94.222  128.762 -174.143    9.960   15.580   31.570

 3eif A   361 N L  -93.756  150.525 -178.426  -90.540   19.680    4.410
 3eif A   362 A L  -85.019  -38.666 -176.865  -90.410   17.280    1.470
 3eif A   363 T L  -94.119  119.743  178.724  -89.690   19.820   -1.260

 2jay A   248 F L  -80.348  142.472  179.205   32.780   29.830   52.010
 2jay A   249 P L  -75.027  169.984  172.419   31.350   27.410   49.460
 2jay A   250 T E -108.876  160.307 -174.774   29.640   28.350   46.200

 3hjl A   194 A L  -73.431  148.241  175.153   14.640   32.400   57.370
 3hjl A   195 L L  -74.850  126.707  178.580   16.680   30.250   54.980
 3hjl A   196 K L  -61.252  132.231 -177.170   16.610   31.590   51.430

 1p7h L   182 A L  -66.682  155.038 -179.090  -16.280   82.140   25.170
 1p7h L   183 H L  -73.269  139.640  174.684  -19.920   82.980   25.840
 1p7h L   184 E L  -90.016  165.097  178.768  -20.840   84.690   29.110

 2pma A    88 P L  -81.508   56.119 -171.224  -20.650  -15.790   10.040
 2pma A    89 I L -103.416  122.288 -179.420  -18.160  -17.660    7.870
 2pma A    90 K E  -82.349  124.911  177.541  -16.690  -20.970    9.010

 2xgf A   124 G L -100.302  158.121  177.830   68.770    0.270   84.280
 2xgf A   125 T L -102.286  174.197  175.765   66.720    1.740   87.120
 2xgf A   126 N L  -76.536  153.750  179.542   67.200    4.840   89.280

 2izo A   201 E L  -98.650  117.630 -177.002   -5.490  -30.090   -5.210
 2izo A   202 I L  -74.751  109.635  179.743   -7.520  -29.860   -2.000
 2izo A   203 K L -114.578  154.997  177.170  -10.060  -27.060   -2.410

 2x6w A    28 S L  -83.020  152.610  179.233   43.240  -36.990   -3.090
 2x6w A    29 T L  -67.607  131.358  172.684   39.680  -37.060   -4.410
 2x6w A    30 M L  -74.735  110.357 -175.504   39.150  -35.310   -7.740

 3l5i A    54 H L  -83.161  142.779  179.564   30.030   67.510   73.460
 3l5i A    55 L L  -70.058  136.909  171.136   26.340   67.530   72.570
 3l5i A    56 Q E -110.126  140.761 -176.470   25.370   67.900   68.920

 1ig0 A   148 S L  -79.121  -15.913 -178.649   50.790    2.680   34.650
 1ig0 A   149 N L  -75.126  150.011  174.582   54.270    1.400   33.830
 1ig0 A   150 K L  -89.122  167.399 -175.790   57.260    2.050   36.100

 3d3a A     3 L L  -75.799  159.967  179.318   19.110   45.360   74.100
 3d3a A     4 S L  -66.770  157.993 -174.775   17.180   46.420   71.000
 3d3a A     5 E L -101.666  110.093  167.590   16.640   43.910   68.190

 1ji1 A   586 D L  -90.001  170.173 -178.827   82.110   24.280   10.660
 1ji1 A   587 S L  -88.327   -6.277  178.890   82.190   25.720    7.140
 1ji1 A   588 V L -127.669  159.689 -177.374   83.890   22.590    5.810

 3kl0 A   333 S L  -96.557  165.280  175.914   85.470   56.990   19.250
 3kl0 A   334 N L  -90.014   19.491 -179.190   88.040   59.780   19.150
 3kl0 A   335 T L -134.505  129.968  172.222   90.750   57.150   18.760

 3g85 A   266 N L  -81.307  141.383    0.842   -8.470   36.550   28.070
 3g85 A   267 P L  -87.724  143.332  164.809   -6.040   35.240   27.860
 3g85 A   268 T L -115.617  123.989 -170.400   -3.830   38.190   26.980

 3bzm A   155 G L  -75.013  151.865  174.729   31.560  -32.700   -4.630
 3bzm A   156 L L  -88.039  139.498  177.851   32.680  -35.230   -2.020
 3bzm A   157 H L -101.659  136.533 -172.716   35.450  -37.680   -2.890

 2fue A    93 K L -109.734  135.984  166.238   33.980    8.430  101.360
 2fue A    94 Q L  -86.339  123.992 -172.293   37.320   10.090  100.700
 2fue A    95 T L  -84.963  157.500 -178.951   37.350   13.400  102.560

 3c38 A   207 S L  -80.429  162.030  172.885   -9.250   17.010  -24.630
 3c38 A   208 A L  -89.053  137.237 -172.694   -6.990   19.780  -23.360
 3c38 A   209 K L  -65.399  143.104  163.848   -5.660   19.290  -19.840

 3cji A    60 P L  -82.123  144.109  176.588 -108.220    7.500 -105.310
 3cji A    61 T L  -99.884  127.545 -175.805 -108.670   10.940 -106.860
 3cji A    62 Q L  -93.886  158.429 -178.929 -111.710   11.420 -109.080

 2xqy A   446 T L  -82.521  134.983  173.756  -69.280   14.060  -67.190
 2xqy A   447 D L  -87.336  109.563 -169.362  -67.830   17.570  -67.190
 2xqy A   448 R E -109.843  144.950  168.838  -67.080   18.280  -63.530

 2e1v A   202 G L  -73.992  167.905  178.628   34.050   14.350   89.100
 2e1v A   203 T L  -97.414  114.742 -178.019   36.040   12.260   86.620
 2e1v A   204 R L  -84.781  145.496 -178.514   38.620   14.300   84.710

 2v5m A   152 A L  -96.428  161.144  178.811   74.760   32.380   -9.920
 2v5m A   153 E L  -81.002  135.101 -177.558   77.430   33.540  -12.370
 2v5m A   154 Y E  -95.321  121.562  174.288   77.430   37.250  -13.210

 2vrw B   249 S L  -77.177  159.994 -179.582   29.210  -64.850  -13.410
 2vrw B   250 K L  -72.729  114.211  179.318   26.090  -62.960  -12.360
 2vrw B   251 T E -107.586  131.716  179.084   24.140  -65.100   -9.900

 1ya0 A   316 E L  -88.695  139.778  177.635   16.310   27.110  102.630
 1ya0 A   317 Q L  -82.438  119.898 -176.433   17.060   27.820  106.290
 1ya0 A   318 H L -107.538  157.669  176.587   20.780   28.420  106.790

 3q90 A    54 D L  -87.560  140.446 -177.968   21.660   32.740   74.530
 3q90 A    55 A L  -72.102  144.557  169.850   18.870   35.310   74.210
 3q90 A    56 V E -112.086  150.012 -167.833   15.910   35.340   76.580

 2zk9 X    28 A L  -74.009  137.566  166.341   26.720   15.770   82.570
 2zk9 X    29 S L  -87.267  169.989 -177.083   30.080   14.770   81.140
 2zk9 X    30 S L  -98.585  139.412   -7.837   33.140   14.180   83.310

 3o2k A   354 K L -103.177  157.351 -177.401  -15.890   22.550   22.240
 3o2k A   355 S L  -63.930  134.126  177.904  -19.650   22.590   22.780
 3o2k A   356 S L -109.478  151.088   -1.257  -21.720   22.280   19.610

 1f2q A   162 S L  -76.973  165.020  173.173   20.870    4.350   -4.290
 1f2q A   163 E L  -76.076  144.897 -176.642   18.000    6.340   -2.810
 1f2q A   164 P L  -72.989  143.340  177.499   18.430   10.120   -2.770

 2fcb A   133 D L  -94.945  112.368 -172.750   31.730    6.290   31.740
 2fcb A   134 P L  -87.499    2.612 -174.530   29.140    8.600   30.190
 2fcb A   135 N E  -95.599  140.510  178.347   31.080   11.720   31.150

 2fct A   247 S L  -89.575  142.208  177.096   18.610   18.710   14.120
 2fct A   248 Q L  -82.745   -4.910  176.779   18.000   17.220   10.680
 2fct A   249 E L  -92.848  143.492 -179.719   14.320   18.070   11.110

 2guy A   416 G L  -56.546  142.205 -176.818    9.690   33.770   19.330
 2guy A   417 D L  -85.009  179.697 -176.815    7.360   36.280   17.690
 2guy A   418 S L -103.042  122.301 -176.246    4.880   35.780   14.860

 2pet A   222 S L  -83.692  161.835  173.346    3.550   60.820   33.230
 2pet A   223 P L  -55.012  145.545  173.562    4.990   63.520   35.480
 2pet A   224 T L  -80.258  140.020 -179.734    6.120   66.690   33.730

 2vqx A    53 T L -104.953  160.028 -176.000   10.250   27.350   14.310
 2vqx A    54 S L  -84.652  147.387  169.373    7.950   29.900   15.960
 2vqx A    55 T L  -90.306  155.384 -174.626    8.890   32.240   18.790

 1fx7 A   141 G L  -76.188  147.985  179.262   12.720   21.480    4.400
 1fx7 A   142 P L  -70.256  142.706  178.848   12.180   21.720    0.640
 1fx7 A   143 E L  -97.053  159.269  176.859    9.360   19.660   -0.860

 3r62 A   109 S L  -83.372  175.455  169.148   21.080    3.040  -42.980
 3r62 A   110 H L  -84.695  175.025  173.884   21.840   -0.190  -41.130
 3r62 A   111 T L  -68.429  171.180 -171.237   21.600   -3.670  -42.630

 1ut9 A    28 S L  -55.663  134.397  177.784   48.040   52.270   85.770
 1ut9 A    29 T L  -87.032  -21.020  177.748   44.290   51.680   86.000
 1ut9 A    30 Q L -103.538  158.758  177.431   43.680   55.240   87.160

 2bwr A   263 A L  -66.096  156.365  178.579    7.090  -33.610   -8.050
 2bwr A   264 V L  -84.705  127.563 -178.147   10.380  -33.980   -6.190
 2bwr A   265 N E -129.872  144.870  168.689   13.460  -33.280   -8.310

 3o8e B   231 S L  -94.632  145.018 -179.143   21.310   12.250  -60.450
 3o8e B   232 D L  -78.789  -16.034 -176.884   23.620   14.310  -62.660
 3o8e B   233 T E -115.224  123.925 -178.413   26.660   12.770  -60.990

 3gld A   208 A L  -71.289  155.501 -178.551    4.490   11.080   90.880
 3gld A   209 P L  -55.024  139.824 -178.451    1.800   11.380   88.210
 3gld A   210 V E  -95.532  128.209 -175.279    0.110    8.080   87.360

 3k51 B   134 S L  -89.972  174.981  179.408  -22.480   15.700   -4.020
 3k51 B   135 S L -108.048   32.478 -177.079  -20.450   14.060   -1.250
 3k51 B   136 S L  -86.177  169.318  175.821  -22.120   16.000    1.560

 2as9 A   182 S L  -88.562  136.130  173.598   24.930   49.100   46.470
 2as9 A   183 E L  -85.445  -11.420  177.129   27.720   46.710   45.520
 2as9 A   184 Y L  -87.254  159.978 -178.061   25.980   44.050   47.600

 3biq A   278 T L  -88.863  164.994  177.626   -2.190  -15.330    3.790
 3biq A   279 N L  -89.862   17.255  175.914   -2.950  -15.620    0.080
 3biq A   280 D L  -82.526  142.156  178.798   -5.810  -17.980    0.920

 2fcb A   162 S L  -77.293  161.434  169.408   22.130   10.800   20.270
 2fcb A   163 K L  -77.502  150.280 -176.297   21.160   13.900   18.300
 2fcb A   164 P L  -72.004  142.554  173.012   23.900   16.450   17.660

 2wc7 A   434 G L  -76.213  163.388 -179.111   -5.330   32.340   30.670
 2wc7 A   435 T L  -89.319    0.546  178.596   -4.940   35.470   32.790
 2wc7 A   436 S L -132.722  160.761  178.015   -3.960   33.360   35.800

 2hbw A    86 A L  -75.359  136.497  177.112   68.980   19.690   -0.350
 2hbw A    87 K L  -83.244  139.689 -179.066   69.400   16.390   -2.180
 2hbw A    88 S L  -97.595  140.374  174.895   67.780   16.030   -5.600

 1bhe A   364 D L  -96.334    5.002  179.625   50.480   23.170   41.360
 1bhe A   365 S L  -74.367  151.590 -175.185   51.650   22.610   44.930
 1bhe A   366 T E -118.165  139.050  175.132   55.270   23.290   45.840

 2qsf A   376 V L -100.943   29.569 -178.359   59.190   49.810   66.370
 2qsf A   377 G L  -71.544  140.401  178.583   59.380   49.150   62.630
 2qsf A   378 K L -115.889  158.424 -179.892   60.940   45.870   61.500

 1gmi A    35 T L  -88.455  124.982 -179.510   30.470    4.740   35.810
 1gmi A    36 F L  -85.473  122.146 -179.238   31.240    4.180   32.120
 1gmi A    37 L L  -99.622  126.747 -176.774   30.400    7.170   29.930

 3ilh A   101 S L -108.448  130.126 -178.617   44.820   -5.700    9.510
 3ilh A   102 L L  -80.119  131.413 -178.995   41.630   -3.830    8.620
 3ilh A   103 D L -125.298  131.825 -179.145   38.830   -4.040   11.180

 1oz2 A   237 A L  -88.580  155.143  174.119   27.000   18.010   36.010
 1oz2 A   238 S L  -98.964  150.629  168.519   24.390   20.340   37.490
 1oz2 A   239 A E  -74.028  150.433  169.685   20.730   19.570   38.140

 3na6 A   242 E L  -96.953  142.429 -176.310   21.090  -11.370   15.820
 3na6 A   243 M L  -82.970  154.989  175.224   20.800   -7.610   16.300
 3na6 A   244 Q L  -88.031  120.570 -175.728   19.080   -5.870   19.210

 1f2n A    74 D L  -69.140  148.697  175.459  134.770  -20.710  206.100
 1f2n A    75 A L  -76.847  145.020  173.387  133.890  -18.430  203.190
 1f2n A    76 T E  -94.274  132.697 -173.652  133.130  -14.760  203.840

 2bsj A   121 K L  -87.482  138.142 -179.751    0.670  -42.250   15.370
 2bsj A   122 F L  -64.816  139.175 -176.213   -0.290  -40.690   12.030
 2bsj A   123 Q L  -99.374  157.991  178.321   -3.430  -38.550   12.150

 3qwx X    43 S L  -79.774  168.353  172.775    8.690   46.850   44.580
 3qwx X    44 S L  -69.145  -18.298  175.928    7.810   49.970   42.610
 3qwx X    45 R L  -87.920  127.263 -177.525   10.920   51.440   44.230

 1oey A    53 S L -114.423  149.210  171.105    7.840   14.960   16.930
 1oey A    54 N L  -89.700  -21.743 -177.634   10.660   12.520   17.640
 1oey A    55 E L  -96.804  153.894  176.073    8.720    9.700   15.980

 1d5r A   221 S L  -83.119  166.992  169.204   39.400   59.260   24.620
 1d5r A   222 N L  -91.450  166.597 -179.232   37.820   56.810   22.180
 1d5r A   223 S L  -65.003  133.956  176.922   34.180   56.940   21.090

 3bes R   186 S L  -65.647  174.297  170.554   34.510   23.130   20.230
 3bes R   187 S L  -69.435  147.006 -178.633   33.100   20.530   17.840
 3bes R   188 E L  -86.249  125.720  177.606   35.350   19.630   14.910

 2fge A   792 V L  -99.103  134.379  170.531   -2.700  180.810  -10.960
 2fge A   793 T L  -86.697  110.909 -171.066    0.240  178.450  -10.540
 2fge A   794 W L  -87.041  141.489 -174.399    1.110  177.420  -14.090

 2q6f A   228 S L  -89.612  -21.989  179.950   36.350  -39.160  -11.550
 2q6f A   229 T L  -90.090  164.944 -179.587   36.250  -35.360  -11.460
 2q6f A   230 T L -114.710  153.058  169.430   34.950  -33.160   -8.640

 2guf A   535 P L  -81.925  151.653 -168.574    2.870   -8.350  -11.660
 2guf A   536 Y L  -79.964  119.993 -172.788    4.530   -8.130   -8.250
 2guf A   537 Q E  -89.840  150.440  174.392    2.820  -10.330   -5.660

 3al9 A    76 V L  -71.837  124.520 -174.661   25.780  -18.390   69.520
 3al9 A    77 L L -101.854  148.713  174.706   27.250  -19.470   66.190
 3al9 A    78 T E -128.507  152.659  174.917   25.700  -21.590   63.440

 2z90 A    12 G L  -92.244  175.804 -178.764    7.420   34.710   33.670
 2z90 A    13 F L  -76.780  127.489 -179.999    6.650   33.700   37.260
 2z90 A    14 H L -108.571  134.014  179.183    6.050   36.640   39.600

 2jen A    83 T L  -85.010  164.962 -170.000  -56.260  -12.870    1.830
 2jen A    84 S L  -94.400    8.197  175.695  -52.920  -12.050    0.220
 2jen A    85 T L  -83.405  135.798  172.678  -51.020  -11.900    3.510

 3pa8 A    30 S L  -65.096  129.604  179.827   37.140   21.880   26.370
 3pa8 A    31 E L  -87.322  154.921 -179.306   34.450   22.080   23.690
 3pa8 A    32 R L  -94.596  171.274 -175.425   33.240   19.110   21.650

 2r9y A   344 S L  -65.304  152.998  178.325   48.450   46.840    4.640
 2r9y A   345 L L  -90.892  162.436  174.992   48.510   43.030    4.610
 2r9y A   346 S E  -71.963  163.475 -175.890   51.450   40.760    3.800

 1n26 A   139 A L -112.195  109.053 -179.060   -0.030   60.550   69.610
 1n26 A   140 E E  -99.584  123.475  176.166    3.110   62.690   69.660
 1n26 A   141 D E  -91.415  139.989  173.013    6.190   61.480   67.780

 1cs6 A    90 S L  -79.242  176.920  167.570   10.100   -1.800   32.250
 1cs6 A    91 R L  -64.142  156.561  175.177    7.860   -0.640   29.430
 1cs6 A    92 E L  -84.190  138.588  177.191    4.110   -1.110   29.850

 2vef A   152 P L  -74.998  171.930  175.966   19.240   43.820   -4.480
 2vef A   153 H L  -78.137  122.205  178.547   19.610   40.060   -4.920
 2vef A   154 F L -104.174  140.285  169.812   23.230   38.960   -4.490

 2zt5 A   332 S L  -80.559  168.722  174.827   22.230  -35.810   82.780
 2zt5 A   333 A L  -74.149  154.187 -177.161   20.070  -32.700   82.950
 2zt5 A   334 R E -121.676  142.162  177.061   16.640  -32.910   84.590

 1nzn A    48 T L  -77.257  169.254  176.940  -13.170   29.320   37.410
 1nzn A    49 R L  -89.653   -7.385 -179.001  -14.590   32.280   39.310
 1nzn A    50 Y L  -98.351  131.443 -176.251  -12.240   31.590   42.220

 1kqn A   148 V L  -86.756  119.920  178.442  -11.980   38.020   30.470
 1kqn A   149 P L  -58.344  146.311  177.648   -8.970   36.580   28.640
 1kqn A   150 K E  -98.715  137.313  179.576   -5.640   38.290   29.240

 3hn9 A    33 S L -100.953  179.994  173.322   13.350   36.750   18.250
 3hn9 A    34 E L  -95.153    9.984  178.652   15.250   34.110   16.290
 3hn9 A    35 Q L -110.957  134.475  166.947   18.380   34.980   18.280

 1twf B   108 V L  -72.215  161.043  174.830   69.560   -6.380   19.340
 1twf B   109 T L  -67.191  131.128 -176.979   71.790   -5.240   22.200
 1twf B   110 H E -114.034  153.921  170.861   74.650   -3.100   20.930

 3l24 A    38 A L  -81.691  132.000 -178.763   -6.600   43.590    3.930
 3l24 A    39 K L  -87.347  126.916 -179.339   -4.710   44.920    0.910
 3l24 A    40 R E  -82.825  138.080  178.351   -6.670   45.040   -2.350

 1gq8 A    33 S L  -86.822  132.605  178.202   45.310    7.750   17.420
 1gq8 A    34 K L  -83.929  -18.745  178.304   45.880   10.820   15.250
 1gq8 A    35 T L -102.792  165.773 -174.763   42.890   12.560   16.840

 3mwf A   160 P L  -90.275  153.907  174.512    7.900   32.140  -29.870
 3mwf A   161 L L  -90.224  153.342  168.789    4.840   29.940  -29.390
 3mwf A   162 K E  -84.222  137.578 -177.498    3.040   29.330  -26.100

 2xdg A    20 T L  -63.504  133.284 -179.254   19.740  -14.030    4.470
 2xdg A    21 T L  -89.553  102.156  171.505   16.370  -12.370    3.870
 2xdg A    22 L L -106.513  106.111 -171.126   15.950   -9.350    6.130

 2fh1 A   119 Q L  -73.106  128.618  177.071  -37.690   74.790   12.780
 2fh1 A   120 T L  -82.465  153.597  179.607  -34.010   75.030   13.710
 2fh1 A   121 A L  -96.277  149.295  179.061  -31.460   72.470   12.520

 2qia A     5 S L  -86.627  -10.117 -179.092  -27.160   -4.890    4.480
 2qia A     6 A L  -78.317  143.718  174.828  -23.360   -4.950    4.370
 2qia A     7 F E  -99.116  129.690  170.607  -21.490   -4.390    1.110

 2qqi A   199 S L  -89.720   -9.254 -176.793    3.740   25.430    6.670
 2qqi A   200 R L  -77.988  130.604  176.389    3.150   26.240    3.000
 2qqi A   201 S L  -95.530  137.996  178.326    3.270   29.910    2.010

 2ck2 A    85 S L  -86.561  169.722  174.340   -3.140  -19.500  -25.880
 2ck2 A    86 K L  -65.421  135.378 -178.988   -2.060  -19.910  -22.250
 2ck2 A    87 P L  -66.974  141.092  171.140   -0.090  -16.930  -20.970

 1bev 1   272 C L  -85.076  169.659  179.241  201.190  -24.490  151.740
 1bev 1   273 S L  -74.274  157.818 -178.187  201.800  -26.420  154.960
 1bev 1   274 N L  -96.715  168.896  178.037  203.650  -29.740  154.980

 3aie A   592 S L  -79.972  155.198  174.295  198.990   37.370  163.070
 3aie A   593 T L -100.622    3.814  177.625  197.570   40.070  160.800
 3aie A   594 A L  -65.456  139.867 -178.098  194.890   37.700  159.540

 2qx2 A   151 P L  -73.211  167.828 -179.556   64.790   36.220   21.240
 2qx2 A   152 T L  -84.414  125.205  174.298   61.660   38.100   20.170
 2qx2 A   153 F E -104.997  156.642 -171.712   62.030   41.840   19.610

 3oml A   467 P L  -75.788  154.985  178.976  -64.320  104.230    4.320
 3oml A   468 I L  -88.377  164.675  174.572  -66.550  102.280    6.690
 3oml A   469 A L  -61.052  145.547 -177.917  -65.860  101.350   10.310

 2q3v A    94 P L -123.581  141.012 -176.650   11.680   50.570   28.110
 2q3v A    95 V E  -85.982  139.067 -179.909   14.300   48.950   30.340
 2q3v A    96 Q E -111.574  134.137  175.327   17.700   48.010   28.940

 1rjd A   157 T L -101.289    2.267  179.641   10.070  109.320   13.860
 1rjd A   158 A L  -80.181  144.996  177.518   10.370  105.590   14.560
 1rjd A   159 K L -104.056  152.419  176.320   11.270  104.350   18.040

 2ws9 1    53 A L -108.148  152.790 -177.328  -26.280  224.300  230.250
 2ws9 1    54 T L  -83.805  155.991  179.290  -24.250  222.200  227.820
 2ws9 1    55 H E -100.392  123.208 -177.712  -21.080  223.350  226.080

 3ci0 K   126 D L  -71.195  153.623  178.943  -48.500   11.870    6.050
 3ci0 K   127 R L -100.247   10.052 -178.493  -50.420   14.640    7.800
 3ci0 K   128 S L -101.449  147.995  176.814  -51.640   12.290   10.530

 1lln A   217 G L  -91.475  -10.575 -178.639  -34.600   54.810   31.340
 1lln A   218 T L  -80.459  129.764  175.729  -31.850   57.440   31.370
 1lln A   219 S L  -84.934  159.963 -177.669  -29.810   57.840   28.190

 2o2g A     9 Q L  -75.118  137.244  178.149   10.650   -2.850    9.140
 2o2g A    10 P L  -54.655  137.942 -173.821   14.270   -2.990    7.970
 2o2g A    11 Q L  -93.565  155.011  179.089   15.710   -6.480    8.370

 3bon A   143 S L  -83.433  164.975 -177.431    6.070    3.910   44.790
 3bon A   144 Y E  -99.551  143.578  171.381    5.760    4.090   41.010
 3bon A   145 R E -124.998  149.873  178.881    6.490    7.070   38.770

 3lvt A   638 S L  -64.384  151.583  177.201   47.590    9.330   24.420
 3lvt A   639 T L  -84.342   -2.228  174.646   47.700    5.600   25.130
 3lvt A   640 T L  -87.666  113.339 -174.436   51.490    5.880   25.290

 3lrv A   166 S L  -96.070  170.791 -176.955   16.920   10.060   52.290
 3lrv A   167 A L  -67.567  135.915  164.540   16.780    9.660   48.520
 3lrv A   168 K L  -97.607  148.563 -170.964   13.470    9.920   46.690

 3hww A   338 P L  -79.455  157.068 -178.372  -52.650  -37.160   11.090
 3hww A   339 A L  -92.975  149.894  165.877  -54.610  -36.350   14.250
 3hww A   340 E L -111.844  140.717 -176.345  -56.930  -38.580   16.250

 1p9r A   331 P L  -68.974  131.497  175.980  -16.230 -122.090 -107.680
 1p9r A   332 L L  -89.526  115.010 -173.758  -17.470 -121.060 -111.120
 1p9r A   333 I E  -93.985  114.514  173.958  -14.540 -119.720 -113.130

 3ijd A   285 S L -101.590  156.387  170.280    7.440    8.230  -11.570
 3ijd A   286 V L -103.636    4.362 -179.413    9.740   11.220  -11.950
 3ijd A   287 R L  -89.405  129.279 -178.879    7.490   12.650  -14.670

 2o2g A    10 P L  -54.655  137.942 -173.821   14.270   -2.990    7.970
 2o2g A    11 Q L  -93.565  155.011  179.089   15.710   -6.480    8.370
 2o2g A    12 E E -101.752  120.432 -177.228   18.880   -7.530   10.180

 3mmy A   269 A L  -81.766  144.990  179.157   -0.110    8.370   -2.790
 3mmy A   270 P L  -62.607  151.030  172.308   -1.170   11.310   -0.620
 3mmy A   271 Q L  -80.295  125.339 -176.540   -0.660   11.170    3.140

 1d4m 2   158 A L  -83.644  157.804  176.402  -78.340   29.270  127.140
 1d4m 2   159 T L  -70.554  132.299 -176.871  -76.490   26.180  128.350
 1d4m 2   160 Q L  -66.973  132.607  178.825  -78.650   23.050  128.160

 3oon A     3 A L  -84.687  152.184  173.061    4.180   23.020   12.950
 3oon A     4 I L -103.533  135.343  179.358    3.870   24.920   16.220
 3oon A     5 E E  -88.189  120.447 -176.421    1.270   23.890   18.790

 3erb A   106 S L  -81.814  118.117  177.104   16.060   36.180   34.080
 3erb A   107 P L  -67.925  -26.495  175.733   15.390   35.370   30.420
 3erb A   108 V E -133.490  125.812  179.226   15.350   39.120   29.790

 3a9g A   337 S L -103.909  130.504 -165.006  -36.950   -3.210   -2.040
 3a9g A   338 L L  -78.743  139.351  162.824  -38.320   -5.630   -4.610
 3a9g A   339 R L -103.093  161.349  179.507  -41.380   -5.180   -6.780

 1iz6 A    63 S L  -89.080   -9.901 -178.964   30.400    5.260   20.180
 1iz6 A    64 A L  -75.060  168.526  176.492   32.630    7.550   18.130
 1iz6 A    65 E E -120.311  145.955  178.366   36.430    7.440   18.040

 1m1z A   213 S L  -85.187  168.181  177.527  -19.240   95.070   43.640
 1m1z A   214 R L -120.039  152.749 -177.846  -16.380   97.580   43.760
 1m1z A   215 R E -112.734  148.840 -178.447  -16.430  101.380   43.840

 3p2t A    42 S L -120.181  149.508  175.889   19.400  -13.890   33.480
 3p2t A    43 P L  -53.205  135.256 -177.075   21.280  -13.940   36.780
 3p2t A    44 A L -104.505  144.011   -4.702   22.750  -10.510   37.530

 3cob A   151 K L  -85.182  149.998 -179.367   17.650   63.840   61.420
 3cob A   152 R L  -90.727  129.250  175.164   19.640   65.680   58.760
 3cob A   153 L L -100.159  160.447  178.425   23.350   64.950   58.380

 1x9n A   243 Q L  -90.256  135.380  169.380   75.040   33.460   71.720
 1x9n A   244 E L  -62.189  140.968 -175.737   75.560   31.010   74.570
 1x9n A   245 F L  -82.915  137.021   -1.412   72.680   31.120   77.050

 3gcf A   258 E L  -85.573  102.035  178.904   46.580   96.880    9.910
 3gcf A   259 E L -125.269  151.268 -177.763   49.390   97.190   12.450
 3gcf A   260 K E  -82.337  148.093  176.236   51.170   94.610   14.610

 3hjr A   557 G L  -84.929  165.989  178.697   17.350   15.760   33.330
 3hjr A   558 T L  -84.990  156.233 -179.701   20.900   14.430   33.120
 3hjr A   559 R E -134.962  152.735  175.567   21.880   11.310   31.190

 2dh2 A   364 G L  -86.356  165.962 -179.733   26.940   -1.980    5.990
 2dh2 A   365 D L  -97.247   14.871  175.035   28.320    1.230    4.500
 2dh2 A   366 V L -126.647  151.332  172.206   29.190   -0.510    1.240

 1bqu A   150 T L  -91.718  161.634 -179.595   64.090   31.540   17.400
 1bqu A   151 W L -104.367  139.734  169.429   61.610   30.070   14.930
 1bqu A   152 S E  -96.299  152.408 -171.999   62.310   28.790   11.430

position:            3 neighbors:          200

 3f85 A   382 A L  -75.021  147.290  170.684   48.700   -9.220   35.750
 3f85 A   383 K E -105.303  143.749 -174.785   48.540   -5.500   36.510
 3f85 A   384 E E  -99.700  121.585  178.277   45.520   -3.440   35.500

 3b2t A    53 E L  -90.298  157.388  177.559    3.140  -31.340  -17.020
 3b2t A    54 A E  -89.066  118.706 -178.971    6.890  -31.580  -17.620
 3b2t A    55 V E -107.811  134.342  176.026    7.880  -30.240  -21.030

 2p26 A    90 A L  -79.897  137.711  165.741   -4.420   -4.200  -18.440
 2p26 A    91 A E  -99.434  133.399 -174.984   -2.660   -7.500  -17.850
 2p26 A    92 A E -116.746  137.893  173.608   -1.830   -8.200  -14.210

 3f85 A    80 A L  -76.845  142.648  171.727  -25.060  -18.100  -33.760
 3f85 A    81 K E -106.963  141.419 -179.498  -24.820  -21.860  -33.280
 3f85 A    82 E E -100.090  117.985  179.696  -27.770  -24.170  -33.930

 3fim B   259 T L  -91.511  142.734  174.063  -47.400   51.210  -14.990
 3fim B   260 T E -104.245  137.443 -175.659  -45.550   48.090  -13.870
 3fim B   261 T E -106.072  127.661  171.242  -45.320   47.240  -10.170

 3brb A    61 T L  -84.979  162.352 -178.665   -1.230   38.830  -22.210
 3brb A    62 S E -109.065  133.757  178.825   -2.510   35.320  -22.940
 3brb A    63 L E -109.725  145.056  178.546   -1.530   32.230  -20.940

 2gj4 A   207 T L  -87.336  163.830  167.627   20.570   77.470   29.480
 2gj4 A   208 Q E  -96.476  136.704 -171.935   22.410   80.760   29.920
 2gj4 A   209 V E -103.978  130.534  166.742   20.160   83.810   30.140

 2tbv A   296 T L  -90.652  162.738  174.315  -12.300   43.280  153.100
 2tbv A   297 R E -117.263  145.058  157.109  -13.230   43.720  156.750
 2tbv A   298 T E -102.240  171.160 -179.372  -11.680   45.560  159.650

 2ffg A    59 P E  -71.310  154.083 -177.446   33.760   66.800   39.550
 2ffg A    60 N E -105.028  141.795 -177.246   33.340   63.050   40.040
 2ffg A    61 T E -110.092  142.605 -179.616   35.400   60.370   38.290

 1zy4 A    86 K L  -82.624  148.036 -176.515   31.400   20.070   57.560
 1zy4 A    87 K E -107.118  149.922  171.569   28.490   19.130   59.820
 1zy4 A    88 S E -128.981  178.082 -176.437   24.890   20.350   59.940

 2ch8 A    36 E L  -88.456  136.869  178.343   57.610   52.250  -13.350
 2ch8 A    37 Q E -102.827  110.326 -178.414   55.510   50.750  -10.550
 2ch8 A    38 V E -101.574  120.136 -175.609   57.630   49.440   -7.690

 1ng2 A    11 L L  -96.640  142.635 -178.315   45.890   31.430   25.370
 1ng2 A    12 Q E  -68.170  121.503 -177.170   46.500   27.870   26.540
 1ng2 A    13 T E  -92.788  122.753  177.797   43.780   25.600   25.160

 3eb7 A   315 I L  -90.358  124.435  179.078   21.680   12.730   72.190
 3eb7 A   316 Q E -109.034  143.015 -175.053   22.940   15.820   70.360
 3eb7 A   317 T E -124.812  128.882  178.382   25.140   15.750   67.270

 3og2 A   419 D L  -81.841  168.170  176.535   14.120  -23.960  -16.730
 3og2 A   420 T L -106.667  129.972 -178.204   16.490  -22.250  -19.160
 3og2 A   421 A E -111.810  133.748  167.795   15.660  -22.180  -22.870

 1n26 A   139 A L -112.195  109.053 -179.060   -0.030   60.550   69.610
 1n26 A   140 E E  -99.584  123.475  176.166    3.110   62.690   69.660
 1n26 A   141 D E  -91.415  139.989  173.013    6.190   61.480   67.780

 1cwv A    27 A L -100.762  145.019  164.926   40.720   33.200   77.750
 1cwv A    28 I E  -99.992  136.155 -175.808   41.740   34.030   81.300
 1cwv A    29 T E -104.119  137.031  171.320   39.760   32.260   84.020

 2iew A   111 S L -148.188  152.633  170.157    8.360   57.260   49.970
 2iew A   112 K L -113.865  126.080 -177.488   11.350   59.450   49.150
 2iew A   113 Q E  -91.273  136.170  175.320   10.910   63.210   49.460

 1mrz A   227 N L  -86.277  149.010 -179.281   26.700    5.790   26.080
 1mrz A   228 V E -114.990  127.948 -178.130   27.410    2.900   23.710
 1mrz A   229 K E -108.141  145.891 -179.913   30.450    2.830   21.430

 2w20 A   365 I L -100.237  133.035 -177.551    8.960   -7.500  -52.640
 2w20 A   366 K E  -88.292  133.585  178.925    9.080   -8.060  -56.400
 2w20 A   367 R E -112.398  137.414  177.094    5.830   -8.530  -58.310

 3i57 A    66 D L  -82.875  159.977  175.882   -0.490   22.100  -53.390
 3i57 A    67 Q E  -95.873  130.670  179.191    2.480   23.370  -51.390
 3i57 A    68 F E -118.347  133.463  178.248    3.310   21.600  -48.120

 2xbu A    84 V L -105.194  125.802 -175.257  -14.880   13.260    9.300
 2xbu A    85 K E  -80.219  127.696 -177.484  -16.750   10.320    7.800
 2xbu A    86 V E -110.204  121.364 -179.848  -16.660    7.130    9.870

 2qsf A   377 G L  -71.544  140.401  178.583   59.380   49.150   62.630
 2qsf A   378 K L -115.889  158.424 -179.892   60.940   45.870   61.500
 2qsf A   379 V E  -97.932  123.674  179.499   62.610   44.840   58.240

 1uyj A   152 N L  -88.156  147.386  170.386  112.060   14.730  112.990
 1uyj A   153 T E -110.218  111.046 -179.498  114.800   13.850  115.470
 1uyj A   154 N E -103.401  142.827  179.314  115.550   16.720  117.860

 3k1r A    85 L L  -80.640  145.011  176.609    9.740   -5.320    5.210
 3k1r A    86 K E -107.704  130.407 -176.352    5.970   -5.110    5.640
 3k1r A    87 E E -113.438  132.103  176.491    3.770   -4.420    2.620

 2pm7 B   138 P L  -79.541  164.673  172.397   42.260   60.520  -18.960
 2pm7 B   139 I E -109.584  130.639 -174.820   44.910   61.370  -16.370
 2pm7 B   140 I E -116.779  126.502  178.762   48.110   59.320  -16.340

 1odz A   336 T L -104.504  174.203  170.316   25.300   54.110  -11.550
 1odz A   337 Q E -113.779  141.823 -178.692   23.270   52.130   -9.030
 1odz A   338 V E -121.515  153.501 -175.159   19.760   50.840   -9.720

 2obe A   144 T L -102.804  133.436  179.927  -99.110  105.430   28.540
 2obe A   145 E E  -75.944  122.498 -179.189  -98.320  101.780   27.810
 2obe A   146 K E -118.007  154.079  178.371  -94.620  101.270   27.100

 1fep A   337 F L  -79.484  136.101  169.790   17.950    8.510   44.500
 1fep A   338 V E -106.000  135.477 -168.614   21.490    7.210   45.000
 1fep A   339 D E -110.503  147.196  169.278   23.010    7.780   48.420

 3hhw A    25 T L  -64.446  130.483 -175.572  -15.370   36.030   82.640
 3hhw A    26 S E -101.276  156.845  174.177  -16.770   37.390   79.380
 3hhw A    27 M E -124.118  138.319 -177.344  -16.620   40.860   77.840

 3koj A    52 P L  -58.888  145.049  178.570   17.110   43.960   62.060
 3koj A    53 A E -100.778  138.188  177.465   17.130   40.970   59.730
 3koj A    54 R E -101.907  142.582 -175.455   16.170   37.460   60.840

 2jks A   150 G L  -60.762  153.410  174.916   -4.320   12.500   49.310
 2jks A   151 K L  -90.677  155.429 -171.791   -5.610   10.150   46.610
 2jks A   152 T E -125.094  149.987  165.374   -4.020   10.020   43.160

 2jhe A   145 S L  -88.052  162.104  178.683   53.900   13.680    8.210
 2jhe A   146 H E -124.606  130.014  175.062   55.530   16.340   10.390
 2jhe A   147 N E -110.073  131.999  177.664   56.850   15.920   13.920

 2ac1 A   347 V L -100.287  147.526  172.685  102.920   94.100   17.430
 2ac1 A   348 K E  -87.660  121.899 -175.174  103.660   96.870   19.920
 2ac1 A   349 N E -111.176  139.082  168.567  102.180   96.010   23.320

 2w91 A   627 A L  -73.985  139.043  164.754  -45.210   18.610  -32.650
 2w91 A   628 A E -100.699  131.391 -167.193  -43.340   21.850  -32.110
 2w91 A   629 T E -114.687  152.548  170.508  -42.690   23.620  -35.400

 1stm A    20 T L  -79.997  135.359 -174.342   16.830   51.530   23.060
 1stm A    21 S E -102.433  152.823  176.091   17.770   50.480   26.580
 1stm A    22 L E -119.265  116.166 -175.727   15.720   48.740   29.270

 1x1i A   576 A E  -95.120  121.116 -175.462    9.480  -72.580   72.170
 1x1i A   577 R E -103.736  136.591 -178.764    7.530  -72.690   68.920
 1x1i A   578 T E -119.077  137.831  177.304    9.110  -73.160   65.490

 1ji6 A   313 T L  -83.006  160.001 -178.085   34.830   43.180   -9.040
 1ji6 A   314 I E -119.742  121.141  178.427   31.390   41.790   -8.240
 1ji6 A   315 T E  -94.935  121.754  177.865   28.620   43.870   -6.670

 3dkb A   341 T L -108.834  146.306  179.181  -58.700   89.800   -0.940
 3dkb A   342 T E -120.506  133.558  178.069  -61.400   90.120    1.720
 3dkb A   343 H E -117.262  142.930 -179.382  -62.900   87.300    3.780

 2gm6 A   129 P L  -71.465  150.776  179.194   36.590   20.170   20.400
 2gm6 A   130 T E -112.762  136.749  178.349   34.810   17.560   22.520
 2gm6 A   131 R E  -92.550  125.000 -178.874   31.280   17.860   23.890

 2ecf A   370 K L  -89.413  124.660 -177.476   73.190   90.800   81.010
 2ecf A   371 A E  -98.264  128.472  174.725   74.420   88.380   83.660
 2ecf A   372 A E -108.640  136.882 -177.036   78.140   87.840   84.280

 1n7o A   589 L E  -84.554  118.304 -179.134   -4.040    0.500   59.220
 1n7o A   590 Q E -104.642  134.106 -176.920   -0.970   -0.440   57.180
 1n7o A   591 K E -117.417  153.871  177.286    0.440    1.880   54.520

 3a3d A   252 K L -101.101  164.382  171.607  -24.780   49.900   91.620
 3a3d A   253 V E  -99.095  115.598 -174.276  -21.320   49.650   90.090
 3a3d A   254 L E -109.119  140.580  173.683  -21.110   51.870   87.010

 3k3k A   109 A L  -57.545  144.874  178.473   -2.770   21.620   35.140
 3k3k A   110 N E -108.741  146.440  178.261   -2.340   24.630   37.420
 3k3k A   111 T E -107.614  129.497  174.679   -4.160   27.960   37.220

 2gv8 A   160 P L  -77.466  154.987  174.423   -3.700   18.730  -23.200
 2gv8 A   161 I E  -80.606  125.018 -175.283   -4.170   15.850  -25.640
 2gv8 A   162 S E -118.855  160.315  177.168   -0.880   15.010  -27.350

 1w2l A    40 S L  -91.034  161.304  177.621   -2.000   18.570   43.020
 1w2l A    41 T E  -91.974  127.312  178.570   -3.280   15.270   44.410
 1w2l A    42 R E -106.818  146.957  175.306   -5.290   13.090   42.030

 3eif A   554 W L  -76.117  124.661  177.475  -58.250   54.390   -9.600
 3eif A   555 Q E -125.313  167.435 -169.075  -56.320   55.000  -12.820
 3eif A   556 K E -109.910  149.680  171.860  -57.150   54.620  -16.510

 3l5i A    55 L L  -70.058  136.909  171.136   26.340   67.530   72.570
 3l5i A    56 Q E -110.126  140.761 -176.470   25.370   67.900   68.920
 3l5i A    57 N E -129.384  137.536 -177.255   22.050   69.420   67.870

 1za7 A    41 V L -106.495  134.724  177.200  126.900  138.500  224.930
 1za7 A    42 T E  -94.942  115.033 -176.888  125.130  136.320  222.370
 1za7 A    43 S E  -97.489  143.402  177.192  121.360  136.830  222.470

 3mn8 A   397 P L  -71.343  143.138  174.584   -4.610   -2.080    7.100
 3mn8 A   398 Q E -120.534  141.791 -179.080   -1.700    0.330    6.720
 3mn8 A   399 Q E  -97.516  129.947 -178.153   -1.520    3.320    4.380

 3pve A   119 R L  -76.762  137.459  171.970   -1.570   28.130  -23.550
 3pve A   120 V E -100.381  125.013 -170.630   -1.140   24.880  -25.480
 3pve A   121 L E -102.594  151.941  173.336    0.870   25.340  -28.660

 3l91 B   115 K L  -99.970  156.458 -175.842   20.270   19.760   39.720
 3l91 B   116 L E  -90.884  137.569  170.245   23.550   20.330   41.540
 3l91 B   117 S E -123.489  147.681 -177.746   26.960   19.320   40.190

 2qlk A   156 S L  -79.863  154.839 -176.851   11.090   10.810   14.850
 2qlk A   157 L E -101.109  124.071  169.506    7.970    9.500   13.110
 2qlk A   158 F E -103.270  125.596 -177.328    4.470   10.380   14.260

 1es5 A   189 S L  -75.585  163.518 -179.012    7.680   45.440   69.550
 1es5 A   190 I E  -96.390  121.102  179.687   10.360   47.470   67.780
 1es5 A   191 R E -104.008  122.100  174.903   12.970   45.480   65.860

 3bo5 A   192 V L -126.183  125.025  173.576   40.500    3.200   39.330
 3bo5 A   193 M E -100.377  106.293 -174.600   37.610    1.100   38.020
 3bo5 A   194 E E -100.902  136.047  174.013   37.130    1.950   34.350

 3bwu F   110 P L  -62.814  138.156  178.338  -34.080  -39.180    8.150
 3bwu F   111 N E -130.490  121.294 -177.736  -34.380  -40.980    4.820
 3bwu F   112 T E -102.303  127.923  173.715  -31.520  -41.240    2.330

 3gox A   100 R L  -88.658  142.698 -178.265  -21.630   10.120  135.510
 3gox A   101 K E  -80.084  135.745  176.958  -18.300   11.030  137.100
 3gox A   102 T E -114.379  129.016 -176.781  -16.430   14.060  135.790

 1y12 A   152 P L  -74.451  146.426  170.022   32.600   44.970   28.400
 1y12 A   153 V E  -86.393  122.138 -166.946   34.310   42.660   30.890
 1y12 A   154 K E -113.573  147.128  167.373   35.060   44.750   33.960

 3jq0 A   331 V L  -84.950  123.546  177.754   58.300   74.110   11.690
 3jq0 A   332 V E  -98.104  125.177 -177.477   58.030   70.440   12.620
 3jq0 A   333 S E -128.327  145.002  174.539   56.180   68.220   10.140

 1io1 A   265 K L  -83.236  125.042 -174.674   27.090    5.050   22.070
 1io1 A   266 T E -107.356  129.998  174.819   25.650    6.480   25.290
 1io1 A   267 I E -113.479  148.618  178.314   22.740    8.930   25.480

 2pig A    10 P L  -75.395  151.955  179.418   50.450   16.960   62.730
 2pig A    11 R E -132.202  151.129 -179.644   50.700   19.810   65.230
 2pig A    12 A E  -90.998  129.634  176.630   49.370   23.370   65.360

 2d42 A   100 T L  -97.338  118.292 -179.185   30.040   56.270    0.550
 2d42 A   101 G E -106.870  155.256  175.678   27.610   59.050   -0.370
 2d42 A   102 K E -104.858  132.859 -172.057   27.460   62.680    0.730

 3a21 A   426 A L  -71.452  145.336  174.352   -0.450   71.880   36.340
 3a21 A   427 R E -110.682  156.089 -178.435    1.960   74.120   34.440
 3a21 A   428 T E -121.356  151.777  173.003    3.160   73.770   30.850

 3mhs A   399 T L  -91.099  126.236  177.988   58.790   40.170   71.280
 3mhs A   400 K L -100.007  155.685  176.678   62.440   40.310   72.340
 3mhs A   401 E E  -99.262  163.915  179.425   63.940   42.150   75.300

 3bf2 A    96 P L  -54.878  128.043 -172.321    9.360    0.240   40.190
 3bf2 A    97 M E -102.653  133.318  179.954   11.350    3.330   39.220
 3bf2 A    98 T E -118.876  131.686  178.317   11.950    4.440   35.630

 2vkp A    21 T L -105.819  166.863  170.492   34.590   17.250    9.340
 2vkp A    22 R E -132.305  137.977 -179.535   33.900   18.950    6.020
 2vkp A    23 T E  -96.710  121.945 -175.515   36.210   19.140    3.000

 3rnq B   143 A L -102.678  159.647  175.530  -20.630   40.110  -28.130
 3rnq B   144 N E -112.023  119.122 -174.383  -18.740   36.900  -28.880
 3rnq B   145 T E -121.046  132.807  174.947  -15.130   36.810  -27.700

 1agj A    97 N L  -82.416  109.969 -175.399   12.130   10.630   24.860
 1agj A    98 T E  -98.551  128.794  178.345    8.870    8.780   25.500
 1agj A    99 E E -123.933  134.007  172.154    5.560   10.130   24.210

 3hq1 A   511 T L  -94.154  132.564  173.617   61.940  -29.250   -5.120
 3hq1 A   512 T E -103.629  129.129  178.901   59.280  -29.830   -7.770
 3hq1 A   513 S E -113.101  154.991  178.821   60.100  -32.140  -10.680

 3eet A    99 P L  -72.669  144.393  173.821   36.580   39.830   66.450
 3eet A   100 R E -100.052  151.113 -173.249   39.050   41.620   64.180
 3eet A   101 R E  -91.991  132.446  164.406   38.790   45.330   63.400

 1umk A   141 P L  -72.045  142.244  170.107   55.690   20.700   -5.670
 1umk A   142 I E  -90.023  127.909 -176.434   56.650   19.120   -2.360
 1umk A   143 I E  -96.164  122.346  178.242   53.730   18.980    0.070

 3e9m A   267 N L  -80.026  131.982 -179.723   15.800   91.380   20.410
 3e9m A   268 T E -106.057  129.224  177.277   15.330   88.250   18.310
 3e9m A   269 V E -122.084  158.395 -178.544   13.750   85.090   19.720

 1qr4 A    47 K L  -79.420  109.987 -176.848    7.070  -21.990    7.000
 1qr4 A    48 K E  -98.561  120.107  173.222    4.600  -21.510    4.140
 1qr4 A    49 N E -114.249  143.819 -176.156    0.920  -21.010    4.930

 3gld A   209 P L  -55.024  139.824 -178.451    1.800   11.380   88.210
 3gld A   210 V E  -95.532  128.209 -175.279    0.110    8.080   87.360
 3gld A   211 Q E  -91.800  128.737  171.674    0.120    7.030   83.700

 2hft A   172 K L  -99.508  148.257  177.712    1.600   39.280   17.270
 2hft A   173 K E  -96.553  149.999 -169.125    4.070   38.320   14.550
 2hft A   174 T E -123.853  148.435  169.384    7.630   37.300   15.360

 1vca A   149 L L  -89.581  121.985 -173.268    7.060   34.220   59.580
 1vca A   150 E E -117.992  153.984  173.383    6.020   35.590   56.200
 1vca A   151 T E -110.440  119.323 -179.904    7.630   35.970   52.780

 1bqu A   150 T L  -91.718  161.634 -179.595   64.090   31.540   17.400
 1bqu A   151 W L -104.367  139.734  169.429   61.610   30.070   14.930
 1bqu A   152 S E  -96.299  152.408 -171.999   62.310   28.790   11.430

 3by7 A    46 V L  -72.142  134.149  178.551  -83.350   35.880   22.430
 3by7 A    47 Q E  -93.799  129.926  175.081  -81.570   39.220   22.720
 3by7 A    48 L E -100.089  134.762  176.943  -78.690   40.010   20.380

 2ich A   245 H L  -81.016  129.998  179.412   -6.670   10.910    4.160
 2ich A   246 T E -101.686  120.093  171.995   -4.560   10.220    7.240
 2ich A   247 R E  -98.854  127.440  178.764   -2.910    6.830    7.640

 2hes X   236 Q L  -95.392  166.734 -175.838   19.300   29.460    9.820
 2hes X   237 Q E -103.262  133.350  173.360   19.400   26.300    7.720
 2hes X   238 E E  -89.421  124.998 -179.459   17.490   25.750    4.480

 1se8 A   114 E L  -89.951  112.193 -168.426  -14.470   68.810    6.500
 1se8 A   115 L E  -99.912  142.159  169.414  -11.620   67.640    4.290
 1se8 A   116 I E -114.599  119.877 -173.965   -8.410   69.370    3.260

 3seb A   109 K L  -98.952  138.316 -178.560   15.170   51.140   21.760
 3seb A   110 R L -110.482  127.917 -167.278   12.400   49.970   24.080
 3seb A   111 K E -117.606  145.087  167.410   13.180   47.230   26.580

 2guy A    71 Q L  -76.175  149.766  164.818   30.750   -6.590   42.200
 2guy A    72 T L  -89.941  112.924 -172.506   29.430   -3.280   43.490
 2guy A    73 T E  -95.463  177.334  171.706   32.270   -0.840   42.850

 2o2g A    11 Q L  -93.565  155.011  179.089   15.710   -6.480    8.370
 2o2g A    12 E E -101.752  120.432 -177.228   18.880   -7.530   10.180
 2o2g A    13 Y E -108.619  128.511  173.911   21.410   -9.460    8.110

 1y8q A   205 T L  -80.944  131.074  176.575  -58.560  -28.630  -54.910
 1y8q A   206 M E  -90.000  109.966 -176.948  -55.370  -29.500  -53.040
 1y8q A   207 V E -100.603  125.001  179.003  -53.010  -31.250  -55.450

 1xak A    14 T L  -84.242  165.342 -179.198   15.850   10.650   16.550
 1xak A    15 T E  -91.058  127.837  178.466   15.660   14.360   17.360
 1xak A    16 V E -109.898  130.401  178.011   13.310   16.500   15.280

 1inp A   214 R L  -85.935  137.994 -178.702  -13.040   -3.330   51.590
 1inp A   215 W E  -95.314  141.869  163.216  -14.340   -0.640   49.240
 1inp A   216 K E -118.779  150.451 -172.042  -17.570   -0.610   47.280

 2b7u A   108 S L  -76.789  156.245  169.321   23.480   30.290    9.190
 2b7u A   109 E E -100.215  129.965 -177.280   22.100   30.780    5.690
 2b7u A   110 L E  -73.421  134.965  174.968   23.780   33.510    3.650

 2bt6 A    17 E L  -89.984  149.998 -179.114   19.400   32.310    0.750
 2bt6 A    18 T E -100.902  118.910  171.845   17.520   29.450   -0.890
 2bt6 A    19 L E -100.899  113.910  179.844   19.420   26.310   -1.890

 1xak A    25 G L  -87.362  161.933  177.776    2.200   30.570   20.970
 1xak A    26 T E  -94.438  130.001 -173.115    0.670   28.220   23.540
 1xak A    27 Y E -106.379  142.143  170.006    1.790   24.600   23.320

 2dyo A    73 K L -100.059  172.890  177.885   65.300   97.190   52.960
 2dyo A    74 Y E -107.775  148.234  174.703   68.940   96.380   52.220
 2dyo A    75 F E -110.006  143.875  174.889   71.450   94.580   54.440

 3l5i A   243 E L  -78.477  131.792  172.470   -2.610    9.340   33.030
 3l5i A   244 T E -116.054  136.244 -175.828   -0.650    8.390   36.150
 3l5i A   245 A E -119.227  132.157  174.698   -0.010   10.870   38.960

 3g40 A   227 V L  -88.827  125.897  176.990    1.280   31.410   30.810
 3g40 A   228 K E  -93.562  133.379 -176.208   -0.460   33.140   27.910
 3g40 A   229 M E -109.383  133.784  177.815    0.970   36.460   26.750

 1ji6 A   327 V L  -85.787  139.901  178.680   26.200   56.560    2.860
 1ji6 A   328 Q E -109.899  138.971 -177.712   29.640   55.450    4.010
 1ji6 A   329 K E -121.719  121.102  174.391   32.050   53.400    1.890

 3af5 A   575 R L  -94.829  123.780  179.308   35.120   73.730  100.070
 3af5 A   576 T E  -88.381  129.839  175.266   37.230   70.680   99.230
 3af5 A   577 E E -116.808  142.021 -177.665   37.700   68.020  101.910

 1kzq A   245 K L -106.555  127.075  169.931   54.230   11.470   29.120
 1kzq A   246 H E  -95.740  164.112 -176.505   52.110   13.620   31.420
 1kzq A   247 H E -113.737  132.587  170.525   53.120   14.660   34.940

 3og2 A   420 T L -106.667  129.972 -178.204   16.490  -22.250  -19.160
 3og2 A   421 A E -111.810  133.748  167.795   15.660  -22.180  -22.870
 3og2 A   422 S E -100.975  132.624 -170.300   17.990  -21.610  -25.810

 1hxs 4     2 A L  -78.804  141.162  173.878    7.150   50.030   91.730
 1hxs 4     3 Q E -104.062  117.821 -178.288    8.420   46.820   93.330
 1hxs 4     4 V E -106.193  121.659 -178.431    5.700   44.250   93.990

 2ab5 A    78 T L  -88.894  158.859 -178.362   -7.080    6.300   31.450
 2ab5 A    79 I E -115.031  118.042  175.588   -4.960    8.670   29.350
 2ab5 A    80 K E  -92.907  145.014 -172.941   -6.490   10.790   26.600

 1mby A    52 Q L  -77.848  128.956 -178.921   -7.790   55.320   39.940
 1mby A    53 T E -107.649  129.983  176.386   -5.740   52.400   41.250
 1mby A    54 T E -129.867  130.414 -179.629   -6.820   50.230   44.180

 3bs6 A   237 P L  -55.192  135.597  173.778   48.520   11.140   35.910
 3bs6 A   238 V E -118.862  158.123 -177.690   46.240    8.980   38.040
 3bs6 A   239 L E -104.572  121.309  169.050   42.970    7.230   37.170

 1tdq A    58 K L  -99.665  144.959  168.331   27.560   -9.630   62.670
 1tdq A    59 T E  -98.000  133.175 -173.841   30.220   -7.250   63.960
 1tdq A    60 T E -118.488  128.803  171.662   33.750   -8.050   62.790

 1u46 A    45 K L  -97.036  156.895  178.264   85.730   18.720   28.340
 1u46 A    46 T E  -97.962  124.965 -177.288   81.980   18.680   29.000
 1u46 A    47 V E -116.255  130.692  173.728   79.880   16.630   26.570

 1uyj A   151 T L  -77.969   68.802 -175.905  109.420   12.370  111.610
 1uyj A   152 N L  -88.156  147.386  170.386  112.060   14.730  112.990
 1uyj A   153 T E -110.218  111.046 -179.498  114.800   13.850  115.470

 3pwx A   125 V L -108.881  131.097  170.223   39.270   39.940   27.740
 3pwx A   126 R L  -97.405  145.113 -174.775   40.450   36.330   27.620
 3pwx A   127 V E -125.437  149.380  173.877   42.660   35.200   24.740

 2guf A   536 Y L  -79.964  119.993 -172.788    4.530   -8.130   -8.250
 2guf A   537 Q E  -89.840  150.440  174.392    2.820  -10.330   -5.660
 2guf A   538 T E  -87.475  122.333 -175.805    2.490   -9.680   -1.930

 1sqj A   510 H L  -99.677  149.560  178.778   -1.560   67.190  -19.050
 1sqj A   511 E L -118.304  139.872 -179.324   -3.650   67.820  -22.160
 1sqj A   512 Y E -111.843  150.667 -176.575   -2.520   69.480  -25.390

 3n98 A   397 K L  -88.201  108.908 -179.033   -9.920   18.090   12.500
 3n98 A   398 H E  -92.840  134.384  179.512   -7.050   15.650   12.020
 3n98 A   399 E E  -95.426  145.554 -176.361   -4.760   15.970    9.000

 2gvh A    27 A L  -83.497  157.673  177.809   53.080   -3.070   14.010
 2gvh A    28 T L -100.220  126.151  177.207   54.140    0.320   15.350
 2gvh A    29 T E -110.348  135.455 -173.727   53.380    3.420   13.290

 2cua A    99 V L -106.542  116.835  172.553   20.540    3.060   -0.750
 2cua A   100 S E  -87.798  123.560 -178.717   20.390   -0.420    0.750
 2cua A   101 T E -112.601  122.785  176.273   21.410   -3.100   -1.760

 1n7o A   553 E L  -61.120  129.412  178.551   -1.190   -5.310   70.100
 1n7o A   554 K E -111.339  139.749 -178.567   -3.240   -6.970   72.830
 1n7o A   555 D E  -92.064  139.868  178.632   -2.280  -10.180   74.620

 3g3o A    42 F L -111.343  130.188  178.287   45.050  -16.930  -16.170
 3g3o A    43 R E  -98.647  142.889 -179.193   41.830  -18.160  -14.600
 3g3o A    44 S E -112.994  126.202  176.215   41.350  -18.460  -10.840

 2z0r A    88 A L  -89.637  144.938  173.582   37.190   24.680   80.820
 2z0r A    89 Q E  -89.073  120.043 -177.428   39.240   27.620   82.100
 2z0r A    90 V E -115.287  130.005  178.339   40.470   26.970   85.630

 3bwu F   101 S L  -93.607  165.635  178.350  -43.510  -46.510   -7.950
 3bwu F   102 W E  -83.796  130.314  170.213  -43.900  -45.540   -4.290
 3bwu F   103 T E  -96.404  117.940 -179.317  -40.780  -45.160   -2.160

 1w7c A    10 N L  -63.813  139.919 -174.870   52.340   27.000    0.970
 1w7c A    11 V E -100.316  128.056  173.820   49.520   25.310   -0.940
 1w7c A    12 E E -111.174  144.958 -175.238   46.450   23.850    0.760

 3c7a A    61 T L  -86.256  174.403  178.622   77.710    9.350   52.340
 3c7a A    62 Q E -130.003  145.104  177.170   80.890   11.120   51.250
 3c7a A    63 T E -121.873  137.069 -179.052   82.500   11.670   47.850

 1orv A   211 P L  -56.613  151.230  178.889    9.950   -2.380    4.820
 1orv A   212 K E  -95.065  153.508  175.318    9.370   -0.290    7.950
 1orv A   213 T E -107.686  116.310  179.640    6.060    0.270    9.720

 2wz8 A    97 E L  -70.853  134.255  170.609    1.270   42.660   16.900
 2wz8 A    98 K E -104.029  118.861 -175.196    3.000   42.560   13.520
 2wz8 A    99 G E  -80.455  140.534  174.095    1.000   40.570   10.960

 2hv2 A   333 K L  -65.397  126.408  175.427   48.080   39.590   55.560
 2hv2 A   334 A E -113.657  142.135  170.996   51.510   38.440   56.730
 2hv2 A   335 T E -108.613  128.291 -172.755   54.740   40.430   56.860

 3mvg A    99 P L  -73.590  159.202  177.331    3.720   17.500   38.130
 3mvg A   100 H E  -98.259  129.346  179.841    2.710   14.400   40.090
 3mvg A   101 R E  -96.037  122.693  176.670    5.460   12.270   41.620

 3lig A   460 G L  -86.330  149.375  172.448   48.620   16.490   66.450
 3lig A   461 S E  -87.376  122.658 -170.513   46.050   19.150   67.290
 3lig A   462 V E -100.713  122.874  174.022   45.080   20.980   64.110

 3bc9 A   508 P L  -57.501  147.790  176.487   28.590  -24.140   13.290
 3bc9 A   509 G E  -97.655  144.249 -177.751   26.280  -21.900   11.250
 3bc9 A   510 Y E -130.775  139.378  172.438   23.580  -23.330    8.990

 2pus A   250 F L  -95.438  157.362  179.938    3.020  -19.900  116.780
 2pus A   251 E E  -88.739  125.505 -179.055   -0.550  -19.530  115.510
 2pus A   252 V E -112.993  122.948  175.526   -2.290  -22.790  114.600

 2d42 A   128 N L  -83.500  156.673  178.611   29.390   50.690    9.810
 2d42 A   129 K E  -80.741  127.157  179.184   29.740   54.030   11.590
 2d42 A   130 Y E -117.236  122.795 -179.097   30.620   56.940    9.290

 2r9y A   345 L L  -90.892  162.436  174.992   48.510   43.030    4.610
 2r9y A   346 S E  -71.963  163.475 -175.890   51.450   40.760    3.800
 2r9y A   347 S E -115.868  129.678  171.569   51.880   39.300    0.320

 3ll7 A   271 P L  -77.039  149.913  171.332   37.950  -10.480   55.000
 3ll7 A   272 F E  -92.389  115.458 -170.655   40.700  -11.620   57.360
 3ll7 A   273 I E -109.965  127.204  179.924   43.190   -8.760   57.630

 1of5 A   172 K L -112.738  161.738 -179.759   -2.880   12.490    9.280
 1of5 A   173 L L -100.272  120.281  176.024   -1.860    8.960    8.310
 1of5 A   174 S E -129.973  143.548 -179.942   -1.250    6.460   11.100

 2fhf A  1019 S L  -83.845  128.928 -175.735   64.410   36.160   80.110
 2fhf A  1020 R E -119.865  134.759  179.611   65.100   32.490   80.820
 2fhf A  1021 T E -113.485  125.534  174.901   67.370   30.120   78.910

 3l8k A   128 E E  -82.787  130.072  172.830  -25.200   56.830   17.640
 3l8k A   129 I E -103.105  113.039 -178.535  -24.180   56.640   21.290
 3l8k A   130 E E  -91.957  126.394 -174.842  -24.600   59.990   23.040

 3hjr A   558 T L  -84.990  156.233 -179.701   20.900   14.430   33.120
 3hjr A   559 R E -134.962  152.735  175.567   21.880   11.310   31.190
 3hjr A   560 Q E -116.526  137.074  178.867   24.730    8.800   31.200

 3bpu A    76 S L  -83.203  160.000  179.549   -0.040   -3.770  -12.800
 3bpu A    77 E E -101.550  137.562  172.465   -1.100   -0.610  -14.630
 3bpu A    78 V E -114.975  135.421  177.378   -4.470    1.100  -14.230

 3sbw C   160 G L -114.317  173.542  177.021    7.970   -1.030  -69.100
 3sbw C   161 K E -109.714  130.827 -174.511    4.980    1.200  -68.380
 3sbw C   162 T E -120.293  126.936  175.109    2.450    0.180  -65.730

 2bb6 A   314 P L  -60.599  145.010  168.197   59.190   19.110   50.710
 2bb6 A   315 K L  -73.593  139.483 -177.828   57.930   21.410   47.980
 2bb6 A   316 F E -110.007  155.750  178.938   54.480   22.840   48.720

 2yd0 A   532 V L  -82.422  129.352 -177.978   -2.940   40.120   20.750
 2yd0 A   533 H E -103.461  146.842 -174.191   -6.600   40.440   21.740
 2yd0 A   534 R E -124.318  139.016  175.056   -8.580   43.690   21.790

 2p6x A   150 Q L  -94.122  137.762  166.033    8.780   35.570   88.360
 2p6x A   151 L E -103.240  147.206 -172.572    7.390   33.200   90.970
 2p6x A   152 E E -105.551  119.852  174.745    5.590   34.630   94.000

 3al9 A    76 V L  -71.837  124.520 -174.661   25.780  -18.390   69.520
 3al9 A    77 L L -101.854  148.713  174.706   27.250  -19.470   66.190
 3al9 A    78 T E -128.507  152.659  174.917   25.700  -21.590   63.440

 1rwh A   750 T L  -86.661  131.560  166.343   -7.490   53.600   46.170
 1rwh A   751 K E  -97.761  126.648  173.974   -9.110   55.980   43.710
 1rwh A   752 L E -100.969  133.082 -176.532  -11.400   54.370   41.150

 2pi6 A   284 A L  -96.851  159.817  171.953  -23.400  -15.840   31.310
 2pi6 A   285 T E  -99.331  130.519 -174.044  -26.110  -18.210   30.090
 2pi6 A   286 T E -109.927  133.654  172.964  -26.100  -18.890   26.360

 2xe4 A    61 P L  -75.647  166.982  172.631  -17.910    4.480   88.710
 2xe4 A    62 R E -101.766  158.101 -174.446  -14.340    3.560   89.610
 2xe4 A    63 Y E -126.911  139.887  176.514  -12.300    5.190   92.370

 1k8k E    13 T L  -72.449  130.660  179.133   22.250   -7.900   -6.570
 1k8k E    14 K E  -85.682  161.327 -178.140   21.090  -11.520   -6.730
 1k8k E    15 L E -120.308  140.613  163.056   19.390  -13.390   -3.890

 1wxr A   154 Q L  -82.720  122.707 -179.483  -24.710    7.500  208.980
 1wxr A   155 L E  -95.917  130.562  166.562  -25.260   11.030  207.680
 1wxr A   156 T E -112.760  120.757  177.128  -26.730   13.830  209.780

 2xmx A     3 T L  -85.816  164.000  175.473    5.570  -21.110   -6.740
 2xmx A     4 L E -101.589  154.499 -176.370    3.620  -17.890   -6.220
 2xmx A     5 T L  -99.150  124.994  174.447    4.910  -14.800   -4.430

 1ziv A   196 A L  -74.413  146.010  177.116   20.450   77.520   47.560
 1ziv A   197 E E  -86.124  137.098 -173.646   18.360   80.220   45.880
 1ziv A   198 T E -109.759  133.680  177.989   14.640   79.500   45.550

 1fnh A   136 P L  -78.006  168.455  176.760   26.370   33.810  106.040
 1fnh A   137 I E -119.678  125.009 -179.169   24.070   35.630  103.620
 1fnh A   138 Q E -104.028  141.515 -179.378   25.400   38.240  101.190

 2x2z A   146 K L  -92.601  144.024 -179.058  -50.450   -7.820  -14.370
 2x2z A   147 A E  -65.588  137.729  177.492  -49.440   -4.870  -16.540
 2x2z A   148 T E -110.661  179.996  178.862  -45.830   -4.860  -17.740

 1ewf A   351 A L  -70.808  148.822 -177.599   65.010   34.560   49.040
 1ewf A   352 L E  -97.292  123.176  175.869   64.580   34.280   45.270
 1ewf A   353 A E -102.325  119.843 -179.014   61.270   33.030   43.880

 1yq2 A   730 T L  -80.291  129.233  179.810   12.040   -5.530  -13.510
 1yq2 A   731 P L  -55.189  140.029  177.494    9.260   -3.000  -14.070
 1yq2 A   732 L E -107.879  145.454  165.590    7.460   -3.330  -17.400

 1w3f A   243 E E  -81.344  125.247  175.759   -8.190   56.330   81.420
 1w3f A   244 N E -118.834  166.559  177.883  -11.120   54.070   80.580
 1w3f A   245 T E -129.990  156.262  178.211  -11.840   51.600   77.780

 3f85 A   231 A L  -72.108  144.982  172.931   11.390    9.570   -2.200
 3f85 A   232 K E -114.493  143.575 -173.650   13.000    9.540   -5.640
 3f85 A   233 E E  -99.932  133.077  174.205   11.060    9.010   -8.860

 3abz A   514 E L  -86.410  121.770  169.278   48.890    9.000    5.330
 3abz A   515 R E -110.111  136.751 -170.378   50.280   11.090    2.490
 3abz A   516 T E -133.424  166.635  169.627   50.480   14.850    2.980

 2yzj A    62 A L  -64.897  149.446  178.940   -3.910   -1.940   21.510
 2yzj A    63 T E  -84.298  128.091 -174.063   -5.710    0.210   24.070
 2yzj A    64 L E -106.602  144.244  168.927   -8.360    2.460   22.540

 3d6l A    99 C L  -87.681  130.004 -179.252  -34.830   -1.160  -16.480
 3d6l A   100 T E  -88.203  130.253  176.661  -32.290   -2.460  -13.960
 3d6l A   101 S E -128.287  142.866  175.982  -30.360    0.070  -11.880

 1dl2 A   375 W L  -84.366  150.612  174.855  -35.500   58.020   -2.830
 1dl2 A   376 W E  -90.069  132.139 -179.949  -35.170   60.990   -0.490
 1dl2 A   377 R E  -92.888  134.752  179.108  -35.890   64.420   -1.980

 3d00 A   162 K L  -83.179  140.359 -177.581   10.720   14.270   90.320
 3d00 A   163 I E -101.867  126.173  176.674   14.140   12.660   89.970
 3d00 A   164 V E -126.601  177.047 -178.201   14.730    9.070   91.050

 1gl4 A   220 S L  -73.081  166.196  179.653   25.180   44.240   27.050
 1gl4 A   221 H E -144.278  148.255 -175.015   26.700   41.530   24.850
 1gl4 A   222 T E -102.550  158.678  179.181   25.660   38.050   23.750

 1kqf A    43 A L  -88.915  160.421  176.558    8.240   81.310  120.520
 1kqf A    44 K E  -87.671  126.523 -173.974    9.430   78.700  123.020
 1kqf A    45 E E -101.468  125.227 -179.911   11.440   75.910  121.390

 2e12 A     2 P L  -76.547  140.566  165.912   51.500   38.370   31.320
 2e12 A     3 K L  -98.133  136.796 -170.443   50.370   35.040   32.740
 2e12 A     4 Y E -107.771  144.286 -179.915   50.420   32.200   30.230

 2o2g A    10 P L  -54.655  137.942 -173.821   14.270   -2.990    7.970
 2o2g A    11 Q L  -93.565  155.011  179.089   15.710   -6.480    8.370
 2o2g A    12 E E -101.752  120.432 -177.228   18.880   -7.530   10.180

 2j43 A   150 S L  -85.117  -23.184 -179.614   37.380   18.400   39.370
 2j43 A   151 H E  -84.572  127.572 -179.050   37.190   19.350   43.050
 2j43 A   152 K E -111.141  131.905 -178.222   37.240   16.420   45.480

 3cnx A   128 L L  -73.046  123.704  179.973   66.380   23.210   38.600
 3cnx A   129 V E -113.923  133.395 -177.024   68.510   24.800   35.880
 3cnx A   130 G E  -99.926  146.181  174.923   69.480   23.030   32.660

 3bon A   143 S L  -83.433  164.975 -177.431    6.070    3.910   44.790
 3bon A   144 Y E  -99.551  143.578  171.381    5.760    4.090   41.010
 3bon A   145 R E -124.998  149.873  178.881    6.490    7.070   38.770

 1uwm A    11 T L  -69.001  125.482 -171.257   14.120    2.300   -3.560
 1uwm A    12 R E  -99.014  124.998  172.464   13.130    5.900   -4.260
 1uwm A    13 H E -120.830  143.018  177.415    9.620    6.930   -5.270

 2rd7 A    78 E L  -58.063  130.300 -173.364   -2.390    7.490   37.550
 2rd7 A    79 K E -109.444  151.989  174.021    1.210    7.430   36.330
 2rd7 A    80 Y E -119.467  132.653  176.084    4.470    8.690   37.800

 3ml3 A    38 P L  -52.838  143.960  173.691   26.040   35.490   -7.890
 3ml3 A    39 V E  -97.856  115.936 -171.255   25.440   38.680   -5.910
 3ml3 A    40 I E -105.205  125.094  172.971   27.320   41.550   -7.540

 3pzf A   365 V L  -85.008  129.529  174.411   43.920   45.900   -5.950
 3pzf A   366 Q E  -85.934  151.134 -175.299   42.030   44.840   -2.830
 3pzf A   367 I E -110.014  125.233  176.311   42.120   41.220   -1.680

 3fn9 A   233 T L  -67.162  136.738 -177.922  -26.460   65.420  119.410
 3fn9 A   234 Q E -109.448  160.186 -176.815  -25.040   64.730  115.950
 3fn9 A   235 T E -132.557  132.629 -179.142  -22.240   62.440  114.800

 3qth A   112 L L  -87.564  145.761  173.829   16.070   -0.340    2.280
 3qth A   113 N E  -80.208  144.570  177.258   13.310    1.940    3.550
 3qth A   114 V E  -93.560  125.205  178.915   12.750    2.220    7.300

 2o3o A   235 T E  -92.356  102.075 -175.104   40.120   26.960  138.300
 2o3o A   236 V E -110.429  147.921 -173.428   39.460   24.050  140.660
 2o3o A   237 Q E -120.031  149.417  173.373   38.000   24.160  144.160

 1ugi A    78 E L  -86.385  131.965 -175.467    3.080   -2.130   13.200
 1ugi A    79 N E  -99.837  133.106  166.368    3.040   -2.940    9.490
 1ugi A    80 K E -114.226  126.074 -171.790    2.480   -0.490    6.650

 3prn A   161 T L -103.070  116.440 -177.311   20.330   41.020   51.130
 3prn A   162 E L  -97.649  148.493 -179.387   20.440   41.060   47.330
 3prn A   163 E E -101.086  122.014  178.439   18.480   38.770   45.020

 1tki A   311 V L -107.310  134.958 -178.956   18.530   26.710   22.360
 1tki A   312 S E  -86.463  146.226 -176.302   19.970   25.060   25.470
 1tki A   313 V E -121.501  130.064  176.512   17.900   24.680   28.630

 3dzm A   177 N L  -74.232  133.534 -173.931   51.420  -86.960  -39.550
 3dzm A   178 K E -114.020  146.355  169.577   51.870  -85.230  -36.190
 3dzm A   179 S E -128.766  145.820 -175.204   52.310  -86.470  -32.630

 1b35 B    11 R L  -75.095  132.028  175.731  -65.090   72.110   77.870
 1b35 B    12 L E -102.813  129.001 -177.836  -64.160   69.710   80.670
 1b35 B    13 T E -121.088  130.250  179.672  -60.520   69.560   81.750

 3bxj A   108 T L  -55.604  131.291 -179.352   43.910   -2.340   18.390
 3bxj A   109 E E  -93.995  112.390  178.779   41.310    0.150   19.610
 3bxj A   110 Q E -122.308  133.619 -177.018   40.090   -0.590   23.140

 1fyh B    55 E L  -95.730  146.438  170.647   34.250   60.260    1.720
 1fyh B    56 W L  -99.999  139.930 -176.995   32.410   61.480    4.800
 1fyh B    57 I E -102.622  125.453  179.284   32.500   65.180    5.660

 3f6t A   223 H L  -83.135  143.713  179.440   24.030   -1.470  -36.050
 3f6t A   224 S E  -97.282  123.056 -173.003   27.490   -2.480  -34.830
 3f6t A   225 Y E -111.243  160.292  174.202   30.340   -0.510  -36.380

 2fk9 A   134 S L  -85.422  154.809  176.207   52.990   26.290  -15.430
 2fk9 A   135 D L -101.222   -3.809 -172.434   53.190   25.600  -11.690
 2fk9 A   136 T E -119.328  127.727  172.260   50.160   27.760  -10.910

 1u58 A   236 L L  -79.707  121.097  175.705   17.050   30.210   18.520
 1u58 A   237 Q E -110.006  140.425 -173.745   19.580   32.980   17.890
 1u58 A   238 I E -128.521  130.750  175.434   22.490   33.660   20.230

 1d5r A   286 Y L  -91.159  158.509  172.409   38.630   59.510   46.530
 1d5r A   287 L E  -80.050  136.635 -174.966   37.830   63.220   46.310
 1d5r A   288 V E -120.307  128.323  172.843   34.630   63.980   44.410

 2qmi A   398 T L  -95.010  113.927  175.922   82.190   65.720   21.080
 2qmi A   399 Y L -126.758  154.994 -173.538   83.240   62.150   21.850
 2qmi A   400 T E -124.511  139.981  177.500   85.000   60.650   24.860

 1svb A   160 R L  -74.996  131.035  179.723   -5.020   71.190   -1.970
 1svb A   161 K E -122.303  155.005 -174.981   -6.560   71.590    1.480
 1svb A   162 T E -125.261  138.530  177.916   -5.710   70.030    4.840

 3cc6 A    39 E L  -74.729  143.460  179.447    4.040  -16.550  -11.380
 3cc6 A    40 K E  -94.300  118.287  179.679    6.880  -17.820   -9.190
 3cc6 A    41 I E -114.993  115.406  175.150    7.800  -15.510   -6.320

 1xbb A    43 V L  -96.291  163.590  170.848   14.930  -15.770   19.060
 1xbb A    44 V E -103.086  128.693 -176.726   12.380  -14.660   16.480
 1xbb A    45 K E -110.006  132.266  168.659   10.800  -11.250   17.070

 3h8t A    11 A L  -65.242  137.076  173.175  -19.560   21.010   44.150
 3h8t A    12 V E -117.495  137.639  179.440  -18.870   24.730   44.470
 3h8t A    13 T E -103.946  124.975 -179.390  -19.200   27.240   41.630

 1req B    62 T L  -84.846  130.680  177.616   51.870   38.750  -12.080
 1req B    63 V E -101.141  127.513  179.288   51.420   39.430   -8.370
 1req B    64 H E -112.200  121.775 -176.841   49.200   37.110   -6.340

 3q90 A    54 D L  -87.560  140.446 -177.968   21.660   32.740   74.530
 3q90 A    55 A L  -72.102  144.557  169.850   18.870   35.310   74.210
 3q90 A    56 V E -112.086  150.012 -167.833   15.910   35.340   76.580

 2qsf A   378 K L -115.889  158.424 -179.892   60.940   45.870   61.500
 2qsf A   379 V E  -97.932  123.674  179.499   62.610   44.840   58.240
 2qsf A   380 L E -103.313  145.413  176.973   60.930   42.110   56.200

 1x88 A   244 E L  -74.898  135.062 -179.328    3.600   29.730  121.860
 1x88 A   245 E E  -93.325  120.286  174.142    6.360   28.470  119.560
 1x88 A   246 L E -103.973  126.831 -173.178    8.290   31.090  117.610

 1l9m A   511 T L  -70.281  128.901 -174.086  -32.720  -32.180  -23.710
 1l9m A   512 K E -119.597  142.486  173.963  -32.830  -30.110  -20.520
 1l9m A   513 T E -100.581  109.402 -172.606  -35.150  -27.360  -19.310

 3a1f A   124 K L  -69.114  146.603  170.789    3.940  -17.790   15.520
 3a1f A   125 T E -112.355  122.255 -172.757    3.360  -20.710   13.160
 3a1f A   126 L E -117.837  156.072  172.527    1.580  -19.810    9.930

 3nvx A   172 I L  -82.838  114.278 -174.721   27.230   88.710  119.960
 3nvx A   173 V E -120.601  149.302  176.470   25.480   87.190  122.970
 3nvx A   174 K E -104.438  140.905  178.371   24.930   83.630  124.190

 2vtf A   475 F L  -80.009  140.793  171.168   19.390   18.860  -12.650
 2vtf A   476 R E  -96.176  120.586 -177.312   19.080   20.360   -9.180
 2vtf A   477 Y E -110.377  123.491 -170.018   22.130   19.590   -7.040

 2cc3 A   101 P L  -62.195  121.757 -177.241    6.460  -13.030    0.560
 2cc3 A   102 M E -102.915  117.159 -170.108    8.900  -13.940   -2.200
 2cc3 A   103 A E -109.278  147.369  173.462   12.500  -14.240   -1.040

 2vx5 A   185 N L  -82.835  137.794  179.179   47.360   16.250  -14.270
 2vx5 A   186 K E  -87.863  139.257 -179.564   47.560   19.940  -15.140
 2vx5 A   187 H E -129.253  141.842 -177.062   49.740   22.250  -13.050

 1twf B   109 T L  -67.191  131.128 -176.979   71.790   -5.240   22.200
 1twf B   110 H E -114.034  153.921  170.861   74.650   -3.100   20.930
 1twf B   111 A E  -73.342  129.568 -172.491   78.070   -2.150   22.280

 3liu A   325 S L  -86.442  168.178  178.251   23.100   73.720   73.650
 3liu A   326 I E -125.432  135.485  179.825   26.610   72.270   73.490
 3liu A   327 T E -109.329  123.804  170.855   28.140   70.210   70.680

 2qfp A    59 K L  -80.003  126.065  176.625   15.320   42.690  137.850
 2qfp A    60 R E -122.793  166.362 -178.594   14.760   45.840  139.910
 2qfp A    61 I E -128.013  132.687  173.563   16.970   48.710  141.060

 2ygl A    53 K L  -88.885  132.773 -177.571  -39.710   77.980   23.460
 2ygl A    54 V E  -84.114  124.556  178.554  -38.670   81.490   24.500
 2ygl A    55 K E -113.188  131.765  178.909  -36.060   81.670   27.250

 2hal A   151 T L  -75.956  157.228 -170.210  -13.980  -12.150   27.840
 2hal A   152 T E -122.959  149.979  174.874  -10.790  -12.470   29.870
 2hal A   153 V E -130.404  150.044  179.490   -7.280  -13.820   29.340

 1gu7 A   333 S L  -90.407  152.108  172.609    3.140   98.060   40.600
 1gu7 A   334 I E  -78.187  108.750 -169.736    5.470  101.030   41.060
 1gu7 A   335 E E  -91.424  129.081  174.002    5.660  101.310   44.840

 1wzn A   156 P L  -64.087  136.095  178.982   37.760   56.340   64.150
 1wzn A   157 V E -121.345  127.404 -168.860   34.400   55.410   65.650
 1wzn A   158 V E -114.952  133.309  172.403   33.530   51.780   66.330

position:            4 neighbors:          200

 3g3o A    43 R E  -98.647  142.889 -179.193   41.830  -18.160  -14.600
 3g3o A    44 S E -112.994  126.202  176.215   41.350  -18.460  -10.840
 3g3o A    45 F E -118.924  135.858 -176.357   39.240  -21.170   -9.210

 2z3z A   246 K E -100.294  148.334  177.724  -13.180   80.280   69.180
 2z3z A   247 T E -114.997  128.784  172.447  -14.030   76.870   67.740
 2z3z A   248 V E -122.142  146.207 -177.727  -14.500   76.140   64.050

 2bt9 A    70 T E -103.015  120.358  177.764  -22.830   34.270   12.570
 2bt9 A    71 T E -110.280  123.370  178.110  -21.190   33.680    9.190
 2bt9 A    72 T E -109.910  125.535  175.956  -19.330   36.520    7.470

 2f86 B    72 H E -101.206  139.415 -178.534  -18.050  -79.970   46.940
 2f86 B    73 T E -134.986  134.714 -178.235  -15.070  -81.330   48.870
 2f86 B    74 T E -126.680  154.577  177.111  -12.790  -84.280   48.120

 3l8c A    29 R E -111.201  147.200  168.272   36.550  -37.320  -46.230
 3l8c A    30 R E -128.574  147.026 -169.890   34.000  -40.120  -45.930
 3l8c A    31 T E -103.046  165.854  178.492   31.670  -41.300  -48.680

 3nvx A   350 Q L -100.464  144.928 -178.947   32.980   72.280  150.840
 3nvx A   351 T E -114.159  124.979  173.678   35.050   71.840  147.680
 3nvx A   352 R E -105.925  153.772 -176.116   37.940   69.390  147.340

 2cas A    12 Q L  -95.804  132.553  171.176   18.650    0.490   92.300
 2cas A    13 T E -101.087  125.770 -174.579   15.390   -1.460   92.250
 2cas A    14 E E -108.097  140.310  175.935   12.990   -0.370   89.510

 2gy5 A    87 E E  -92.581  132.054 -178.198   96.080   53.730   64.480
 2gy5 A    88 A E  -98.690  130.708  173.313   94.440   51.840   61.620
 2gy5 A    89 I E -112.935  108.915 -171.805   94.250   53.230   58.090

 3alp A   177 E E -108.248  127.877  176.709   20.950   46.520   49.090
 3alp A   178 A E -102.149  122.175  173.155   22.470   46.660   45.610
 3alp A   179 E E -103.895  146.162 -175.211   20.330   45.650   42.630

 1f1s A   807 T E -112.480  125.442  178.284   39.570   -6.150    6.360
 1f1s A   808 K E -106.319  130.217  178.974   37.040   -7.080    3.680
 1f1s A   809 T E -122.522  125.246  175.069   38.090   -7.500    0.050

 2efv A    12 R E  -94.985  146.412  168.389    3.710   25.830  -10.490
 2efv A    13 A E -104.901  123.765 -176.324    0.220   24.340  -10.350
 2efv A    14 T E -101.713  125.350 -179.992   -0.140   21.110  -12.320

 2biw A   412 T E  -92.417  151.224 -178.547   44.410   10.530   79.830
 2biw A   413 E E -138.674  132.859  175.398   43.720    7.620   82.180
 2biw A   414 T E -117.367  146.922 -171.971   45.410    6.430   85.370

 1u46 A    45 K L  -97.036  156.895  178.264   85.730   18.720   28.340
 1u46 A    46 T E  -97.962  124.965 -177.288   81.980   18.680   29.000
 1u46 A    47 V E -116.255  130.692  173.728   79.880   16.630   26.570

 1za7 A    41 V L -106.495  134.724  177.200  126.900  138.500  224.930
 1za7 A    42 T E  -94.942  115.033 -176.888  125.130  136.320  222.370
 1za7 A    43 S E  -97.489  143.402  177.192  121.360  136.830  222.470

 1uyj A   152 N L  -88.156  147.386  170.386  112.060   14.730  112.990
 1uyj A   153 T E -110.218  111.046 -179.498  114.800   13.850  115.470
 1uyj A   154 N E -103.401  142.827  179.314  115.550   16.720  117.860

 3mhs A   302 K E  -71.674  129.409 -175.181   49.680   44.760   60.690
 3mhs A   303 T E -111.975  135.121  173.050   49.430   42.380   63.630
 3mhs A   304 T E -109.816  126.921  178.802   46.470   40.250   64.700

 2vq9 A   122 R E -111.913  137.770 -173.846    2.330   -8.890  -31.070
 2vq9 A   123 G E -104.844  143.404  174.686    4.320   -6.490  -28.910
 2vq9 A   124 K E -131.316  124.490  178.981    3.060   -3.800  -26.540

 3sbw C   161 K E -109.714  130.827 -174.511    4.980    1.200  -68.380
 3sbw C   162 T E -120.293  126.936  175.109    2.450    0.180  -65.730
 3sbw C   163 T E -115.473  129.396 -179.446   -1.070    1.530  -65.250

 1fzq A    42 S E  -90.055  140.201 -177.989   25.840   20.890   10.390
 1fzq A    43 H E -110.485  107.545 -172.580   27.130   20.050   13.870
 1fzq A    44 I E -115.396  134.223  178.819   27.140   23.050   16.200

 2rft A   217 V E -106.077  119.288 -175.632   48.360   22.020   -3.360
 2rft A   218 T E -111.421  135.063  173.041   49.000   23.240   -6.900
 2rft A   219 T E -126.743  152.932 -175.154   52.110   24.930   -8.280

 3l91 B   104 S E  -92.655  135.118  174.591   41.610   22.210   46.500
 3l91 B   105 V E -123.029  149.150 -178.592   38.120   23.630   46.940
 3l91 B   106 A E -117.990  130.212 -178.177   34.760   22.160   45.920

 1w2l A    41 T E  -91.974  127.312  178.570   -3.280   15.270   44.410
 1w2l A    42 R E -106.818  146.957  175.306   -5.290   13.090   42.030
 1w2l A    43 T E -117.051  135.033 -172.458   -7.690   10.270   42.910

 3k8p C    32 E L  -91.759  145.493  178.990   34.000    7.800   95.070
 3k8p C    33 L E -113.469  147.105  175.837   33.980    8.300   91.310
 3k8p C    34 V E -134.062  151.074  177.797   33.900    5.710   88.520

 2hdi B    49 T E -105.797  119.247  178.414   55.130   15.110   11.400
 2hdi B    50 T E  -98.307  146.993 -168.274   58.490   13.700   12.510
 2hdi B    51 S E -139.435  151.598  176.326   61.520   15.940   12.890

 2z4t A   107 K E  -96.328  114.887 -179.167   -7.790  -60.480  -27.040
 2z4t A   108 V E -107.002  127.326  176.579   -4.380  -59.620  -28.480
 2z4t A   109 T E -121.266  120.131  176.391   -3.470  -56.080  -29.510

 2qp2 A   264 N E  -97.452  111.047 -164.725   74.720   34.980   31.600
 2qp2 A   265 I E -113.131  129.792  173.807   73.880   38.630   31.070
 2qp2 A   266 K E -121.667  144.145 -177.667   73.550   40.640   27.870

 2g3w A    26 S E  -96.688  108.518 -167.545   24.570   45.190   25.230
 2g3w A    27 L E -114.788  150.636  171.824   24.660   42.630   22.430
 2g3w A    28 T E -125.245  125.392 -174.623   23.170   42.280   18.960

 3n40 F   143 N E  -92.285  116.213  176.783  -17.870  -41.930   18.900
 3n40 F   144 I E -110.394  150.104 -177.182  -18.970  -41.040   22.430
 3n40 F   145 T E -110.407  126.378  179.225  -18.760  -37.640   24.100

 3fev A    12 I E -119.822  148.627  165.256   -7.490   18.720    6.730
 3fev A    13 T E -109.905  124.995 -172.383  -10.770   17.900    8.460
 3fev A    14 T E -114.000  165.008  177.651  -13.410   20.590    7.970

 2wql A   115 K E -107.989  119.514  178.981   50.000  -29.310   60.170
 2wql A   116 T E -120.743  130.011  173.267   50.210  -25.900   61.850
 2wql A   117 T E -109.991  124.057  178.272   48.430  -24.810   65.030

 3kqn A   259 E E -105.236  132.063  177.119   49.900  -30.570    2.210
 3kqn A   260 T E  -99.826  124.999 -174.504   49.310  -33.470   -0.190
 3kqn A   261 T E -131.344  156.555  172.986   47.670  -36.530    1.350

 3emn X   121 K E  -88.080  123.904  179.354   21.430   15.130    0.050
 3emn X   122 K E -111.937  142.003  177.259   19.000   13.720    2.620
 3emn X   123 N E -119.003  145.066  175.438   18.840   14.540    6.330

 2ux0 A    76 H E -110.803  120.001  179.687   -5.580  -64.000    3.420
 2ux0 A    77 T E -103.407  130.732  176.526   -9.120  -64.070    4.800
 2ux0 A    78 T E -122.158  124.689  176.535  -10.150  -66.480    7.560

 1u0j A   209 S E  -95.697  140.275  169.178   58.300   32.980   43.030
 1u0j A   210 T E -119.604  121.778 -170.729   57.570   30.570   40.190
 1u0j A   211 T E -121.656  149.900  172.924   54.630   28.240   40.780

 2djf A    89 K E  -75.287  130.607  179.940   43.100   40.260   29.210
 2djf A    90 V E -119.359  125.141  175.370   43.580   37.310   26.860
 2djf A    91 T E -119.439  137.088 -175.577   46.790   36.560   24.970

 1xva A   203 T E  -94.469  122.723 -173.962   64.720   88.270   15.590
 1xva A   204 T E -103.244  124.881  176.887   63.060   88.880   12.220
 1xva A   205 S E -119.457  129.877 -178.590   64.690   91.030    9.540

 2fp8 A   176 E E -111.648  145.807  175.305   74.230   75.550   -2.240
 2fp8 A   177 T E -110.040  128.998 -174.129   76.940   78.130   -1.540
 2fp8 A   178 T E -128.494  129.048  176.922   76.840   79.990    1.770

 3k3k A   110 N E -108.741  146.440  178.261   -2.340   24.630   37.420
 3k3k A   111 T E -107.614  129.497  174.679   -4.160   27.960   37.220
 3k3k A   112 S E -123.335  135.070  176.346   -2.420   31.280   37.840

 3e38 A   306 R E -100.000  125.153 -177.901   27.400   61.000   37.880
 3e38 A   307 Y E -113.479  140.799  171.365   27.530   63.470   34.980
 3e38 A   308 T E  -99.106  118.156 -173.203   24.830   65.750   33.590

 2zfi A   236 I L  -95.249  140.004  177.671    9.540  -19.310   51.900
 2zfi A   237 T E -114.925  122.184  177.198   10.930  -18.910   48.380
 2zfi A   238 T E -105.910  129.985 -174.605   10.950  -21.830   45.950

 3fqm A    32 Q E  -93.801  115.343 -176.234   32.660  -10.740    7.080
 3fqm A    33 I E -106.886  125.022  178.841   32.470  -10.120   10.830
 3fqm A    34 T E -112.986  130.276  178.614   29.610  -11.480   12.930

 2d42 A   129 K E  -80.741  127.157  179.184   29.740   54.030   11.590
 2d42 A   130 Y E -117.236  122.795 -179.097   30.620   56.940    9.290
 2d42 A   131 T E -110.845  147.762  178.029   31.920   60.220   10.690

 1mrz A   227 N L  -86.277  149.010 -179.281   26.700    5.790   26.080
 1mrz A   228 V E -114.990  127.948 -178.130   27.410    2.900   23.710
 1mrz A   229 K E -108.141  145.891 -179.913   30.450    2.830   21.430

 1x1i A   576 A E  -95.120  121.116 -175.462    9.480  -72.580   72.170
 1x1i A   577 R E -103.736  136.591 -178.764    7.530  -72.690   68.920
 1x1i A   578 T E -119.077  137.831  177.304    9.110  -73.160   65.490

 2x8k A   139 E E  -96.152  128.068 -171.726   31.250   20.940   69.450
 2x8k A   140 V E -108.035  132.723 -178.632   31.040   17.320   70.580
 2x8k A   141 T E -113.579  120.439 -178.354   29.200   14.550   68.740

 3hhw A    26 S E -101.276  156.845  174.177  -16.770   37.390   79.380
 3hhw A    27 M E -124.118  138.319 -177.344  -16.620   40.860   77.840
 3hhw A    28 T E -106.439  128.529  179.459  -19.320   42.460   75.690

 3ag3 B   181 Q E -117.513  133.912  173.389   69.710  308.590  165.890
 3ag3 B   182 T E -146.640  155.518 -176.715   67.440  305.540  165.900
 3ag3 B   183 T E -101.986  151.373 -174.279   66.720  302.630  163.560

 1qfh A   206 T E -107.485  131.352  169.332   10.370   25.320  -13.270
 1qfh A   207 T E -113.435  121.987 -170.750   13.640   23.820  -12.070
 1qfh A   208 T E -120.917  133.062  172.892   14.610   20.620  -13.870

 2wmf A   530 T E  -94.292  121.309  169.938   26.850    8.680   51.200
 2wmf A   531 T E -115.783  117.199 -176.770   23.830   10.500   52.580
 2wmf A   532 T E -105.023  124.723  179.083   23.500   10.380   56.370

 1ok0 A    52 Q L -107.965  137.171  169.585   14.260    4.030   25.350
 1ok0 A    53 I E -111.675  114.992 -170.837   14.870    7.020   27.600
 1ok0 A    54 T E -122.576  135.890  171.256   18.580    7.720   27.940

 3l4r A   112 D E -105.781  141.623 -178.903   22.440   39.270    7.210
 3l4r A   113 T E -120.040  148.798  178.515   19.490   37.410    5.680
 3l4r A   114 S E -148.119  159.965  179.680   19.260   35.050    2.710

 2z2n A   214 E L  -83.989  122.577 -168.151    5.210   11.390   -1.860
 2z2n A   215 I E -112.949  128.848  167.600    6.380    8.050   -0.520
 2z2n A   216 T E -125.872  164.282 -172.184    9.160    5.740   -1.680

 3sbw C   203 H E -112.022  111.614 -171.662    3.590  -13.920  -59.470
 3sbw C   204 T E -105.046  138.184  170.708    5.490  -14.430  -62.710
 3sbw C   205 A E -124.202  150.494 -172.291    4.180  -14.880  -66.250

 3gb3 A   180 K E -107.561  121.242 -178.848    2.110    5.310   15.210
 3gb3 A   181 M E -104.743  125.783 -168.975    3.460    2.680   12.810
 3gb3 A   182 T E -117.825  131.347  177.192    2.710   -0.940   13.680

 3brb A    61 T L  -84.979  162.352 -178.665   -1.230   38.830  -22.210
 3brb A    62 S E -109.065  133.757  178.825   -2.510   35.320  -22.940
 3brb A    63 L E -109.725  145.056  178.546   -1.530   32.230  -20.940

 2qsq A    55 Q E -100.036  132.242  178.323   25.240   33.660   -5.430
 2qsq A    56 A E -111.182  136.307 -174.484   26.190   30.000   -5.700
 2qsq A    57 T E -126.746  120.737  177.772   29.800   28.820   -5.660

 2c9o A   237 D E  -96.606  112.928  176.244   18.900   39.440   11.910
 2c9o A   238 V E -126.372  166.441  168.794   16.970   36.210   11.400
 2c9o A   239 T E -102.699  166.673  175.741   16.710   32.790   13.020

 2vhj A   279 R E  -87.344  133.058 -173.531   72.940   52.790   29.230
 2vhj A   280 L E -106.677  148.822  179.604   76.380   54.330   28.780
 2vhj A   281 T E -130.117  133.441  171.816   77.720   56.510   25.970

 2fe8 A   197 T E  -98.752  142.378  174.868  -34.170   16.780  -17.540
 2fe8 A   198 T E -121.632  129.334 -175.588  -31.960   19.710  -18.510
 2fe8 A   199 T E -105.099  133.227  176.113  -28.210   19.690  -17.870

 1b35 B    12 L E -102.813  129.001 -177.836  -64.160   69.710   80.670
 1b35 B    13 T E -121.088  130.250  179.672  -60.520   69.560   81.750
 1b35 B    14 S E -115.610  132.925 -179.147  -58.950   66.900   83.970

 2i7x A   646 T E  -92.367  124.995 -179.176   72.370   47.750   29.630
 2i7x A   647 V E -124.998  164.992  178.894   72.210   50.730   31.980
 2i7x A   648 N E -109.604  128.989  177.985   73.430   51.580   35.480

 2vq8 A   111 R E -111.695  125.677 -178.124   -3.620  -13.920  -20.350
 2vq8 A   112 G E  -90.950  138.883  172.213   -2.460  -13.200  -16.800
 2vq8 A   113 T E -134.938  129.125  178.674    1.120  -13.700  -15.620

 3mj6 A   228 R E -114.030  131.986  178.874   14.890    7.620   12.000
 3mj6 A   229 K E -127.553  130.016 -177.657   14.050   10.080   14.780
 3mj6 A   230 T E -110.823  126.648  177.647   12.700    9.170   18.210

 2ebe A     2 Q E  -97.687  146.179 -179.740   41.290   26.390   11.300
 2ebe A     3 A E  -93.975  119.176 -178.966   39.150   23.660    9.750
 2ebe A     4 V E -109.096  124.436  178.520   36.920   21.820   12.220

 1mby A    52 Q L  -77.848  128.956 -178.921   -7.790   55.320   39.940
 1mby A    53 T E -107.649  129.983  176.386   -5.740   52.400   41.250
 1mby A    54 T E -129.867  130.414 -179.629   -6.820   50.230   44.180

 3phs A   230 K L -140.717  156.016  174.445    3.710   46.080   39.370
 3phs A   231 T E -106.846  126.579 -178.445    0.960   44.380   37.370
 3phs A   232 V E  -98.031  114.227 -176.222    1.970   41.610   34.960

 1wri A    12 D E -105.178  140.562  176.793   39.320   26.800  -13.590
 1wri A    13 I E -132.894  132.423 -176.793   38.620   23.140  -14.360
 1wri A    14 T E -114.674  136.309  179.481   35.220   21.480  -14.690

 1hx6 A   157 A L  -92.980  155.941  173.982   21.960   33.050   58.700
 1hx6 A   158 T E -121.084  124.869 -179.228   24.210   33.860   61.650
 1hx6 A   159 G E -103.279  151.048  178.484   27.190   36.200   61.260

 1uun A   126 Q E -109.543  159.996  178.934   22.580    8.250   55.310
 1uun A   127 E E -119.228  130.640  178.954   23.210    9.090   51.660
 1uun A   128 V E -117.401  126.731  176.528   21.660   12.020   49.800

 1rwr A   199 R E -107.461  142.159 -179.843   32.910   -5.840   13.950
 1rwr A   200 A E -110.463  129.205  174.608   34.530   -4.210   10.920
 1rwr A   201 T E -119.773  123.559 -179.368   36.570   -6.090    8.330

 2d42 A   133 D E  -95.211  116.002  178.574   34.300   66.560   10.290
 2d42 A   134 A E -111.055  129.091 -178.281   33.140   69.880    8.860
 2d42 A   135 T E  -98.221  119.873  175.228   35.030   73.100    9.550

 2wxu A   365 S L  -75.079  155.977  173.908  -12.500   39.890   31.330
 2wxu A   366 T E -117.733  136.953  177.571  -12.220   42.260   34.290
 2wxu A   367 Y E -107.392  120.000  179.130   -9.480   42.160   36.920

 3fzx A   180 T E -121.465  133.992 -179.634   55.340   21.240  -11.400
 3fzx A   181 I E -120.369  126.006  175.674   56.510   22.440   -7.990
 3fzx A   182 K E -114.259  144.430 -179.523   59.950   21.790   -6.510

 2bhm A   119 E E -107.150  123.953  179.822   14.170  -22.820   31.850
 2bhm A   120 T E -108.410  125.007  178.360   16.360  -25.930   32.000
 2bhm A   121 T E -126.822  155.694 -177.068   19.590  -26.110   30.010

 2xsk A     9 N E  -93.441  115.153 -170.163   16.290    2.940   -3.310
 2xsk A    10 T E -126.390  145.750  169.836   13.990    2.590   -6.310
 2xsk A    11 T E -133.413  161.483 -173.603   12.460   -0.190   -8.390

 1vcl A    95 R E -124.179  150.008  172.108   -0.940   52.700    2.960
 1vcl A    96 K E -132.250  131.060  176.711    1.710   50.920    0.910
 1vcl A    97 T E -106.088  133.922 -176.788    1.530   47.380   -0.460

 3og2 A   762 N E -108.521  112.561 -175.396  -20.130  -18.850   21.680
 3og2 A   763 S E -117.898  149.036  177.801  -18.940  -19.490   25.230
 3og2 A   764 S E -124.147  130.118 -175.920  -20.590  -21.080   28.260

 3e99 A   123 V E -101.038  123.610  176.415   25.230   10.910    5.120
 3e99 A   124 S E -104.227  147.826 -178.516   22.760   13.630    6.090
 3e99 A   125 S E -120.900  133.205  171.819   23.360   16.270    8.760

 2pyt A    93 E E -100.369  130.933 -179.895    6.710   36.500   15.740
 2pyt A    94 T E  -93.858  124.337  173.396    9.660   34.200   15.060
 2pyt A    95 M E -104.981  132.867 -175.603   11.920   33.240   17.960

 2d48 A   106 Q E -108.050  131.024  177.452   13.600   29.190  -28.120
 2d48 A   107 S E -123.608  155.488  179.673   13.430   26.240  -25.730
 2d48 A   108 T E  -60.377  148.191  173.748   10.780   25.040  -23.280

 3loy A   479 R E -112.700  133.106  169.971  -77.480   37.360   54.910
 3loy A   480 T E -117.804  132.060 -174.436  -76.780   40.330   52.660
 3loy A   481 V E -101.855  134.674  174.837  -79.230   41.200   49.880

 1jmu B   450 L E  -88.040  109.688  179.580   53.880   48.870  210.610
 1jmu B   451 L E -105.819  123.665  177.793   54.360   51.760  208.190
 1jmu B   452 T E -108.850  124.105  177.639   53.510   51.300  204.510

 1ex0 A   687 S L  -99.223  152.106 -178.746   17.610   13.990  -21.450
 1ex0 A   688 T E -116.421  140.197  173.014   14.340   13.780  -19.520
 1ex0 A   689 V E -118.679  149.275 -179.381   12.800   10.860  -17.640

 1gqv A   100 A E  -99.198  155.736 -178.060   10.180    0.040   -1.880
 1gqv A   101 Q E -119.993  136.037  175.641   13.880   -0.010   -1.010
 1gqv A   102 T E -129.057  112.035  177.110   16.800    1.530   -2.900

 3io5 A   214 Q E -113.030  128.521 -178.026  -13.780   46.470   85.090
 3io5 A   215 F E -130.006  153.801  179.602  -13.110   43.760   82.510
 3io5 A   216 V E -123.245  132.798 -178.337  -13.530   43.430   78.740

 2ecf A   370 K L  -89.413  124.660 -177.476   73.190   90.800   81.010
 2ecf A   371 A E  -98.264  128.472  174.725   74.420   88.380   83.660
 2ecf A   372 A E -108.640  136.882 -177.036   78.140   87.840   84.280

 1up8 A   258 K E -102.671  142.669  176.241   20.390   83.060  -33.270
 1up8 A   259 T E -115.124  121.297  177.743   20.680   79.890  -31.200
 1up8 A   260 L E -103.901  142.687 -175.451   23.990   78.980  -29.560

 2rik A   275 T E -124.879  132.102  171.228   20.130   63.950  -38.640
 2rik A   276 C E -101.738  138.251  177.521   22.890   66.540  -38.900
 2rik A   277 V E -114.842  123.198  175.570   22.480   69.590  -41.130

 3sbw C   204 T E -105.046  138.184  170.708    5.490  -14.430  -62.710
 3sbw C   205 A E -124.202  150.494 -172.291    4.180  -14.880  -66.250
 3sbw C   206 E E -114.343  134.333  175.460    6.170  -15.820  -69.340

 3d2l A   150 K E -109.999  150.012 -179.989   74.750   34.840   18.950
 3d2l A   151 T E -118.345  126.311  177.654   77.340   32.100   18.510
 3d2l A   152 Y E -125.014  142.487 -179.345   79.900   31.150   21.160

 3roi A   187 K E -110.688  144.990  175.377  -25.340   33.320  -15.610
 3roi A   188 T E -115.679  124.993 -175.208  -25.570   31.080  -18.670
 3roi A   189 C E -117.243  142.429  173.179  -26.540   27.430  -18.200

 2ya0 A    94 K E -104.449  145.398 -177.089   60.090   24.080   70.170
 2ya0 A    95 T E -124.242  130.121  177.533   62.520   23.460   67.310
 2ya0 A    96 V E -125.963  155.424  173.197   65.570   25.510   66.350

 1i7d A   422 K E -105.172  118.675  178.619   50.070    7.960    7.200
 1i7d A   423 C E -108.517  125.409 -179.296   47.110    7.680    4.830
 1i7d A   424 V E -123.907  119.639  178.714   45.340   10.830    3.650

 3a1j C   116 V E  -85.420  125.542 -171.643  -12.740   80.360   30.020
 3a1j C   117 V E -112.532  130.419  175.165  -11.150   82.440   27.270
 3a1j C   118 T E -117.455  129.123  179.433   -7.550   83.620   27.050

 3gld A   254 T E -107.669  132.115 -171.024  -23.880   21.800   93.180
 3gld A   255 T E -110.356  128.524  172.331  -21.790   21.290   90.060
 3gld A   256 N E -127.932  142.703 -175.187  -20.460   23.960   87.700

 3gne A   195 K E  -86.436  124.146 -173.540   15.560    5.330   -1.470
 3gne A   196 K E -114.771  128.559  174.601   13.980    8.780   -1.140
 3gne A   197 E E -127.108  141.394 -168.324   11.340    9.860    1.370

 1vyf A   104 T E -119.241  131.693 -177.890   12.230   25.500   19.020
 1vyf A   105 T E -108.958  124.972  176.408   14.040   26.310   15.780
 1vyf A   106 V E -107.366  119.321 -175.902   17.760   25.660   15.310

 1s7i A    69 R L -107.366  149.976  177.544  -18.580   62.380   -8.400
 1s7i A    70 L E -106.268  117.584  177.850  -15.950   59.660   -7.960
 1s7i A    71 A E -103.509  135.827  176.893  -15.840   57.910   -4.580

 1g0d A   539 K E -106.706  115.616  173.602   67.810   31.920  -18.020
 1g0d A   540 E E -105.685  147.490 -173.930   64.920   30.160  -19.760
 1g0d A   541 V E -119.138  135.463  168.696   61.290   31.170  -19.270

 1w3f A   247 S E  -87.241  137.700  174.441  -15.900   48.230   72.980
 1w3f A   248 K E -125.662  111.660 -174.895  -16.860   49.540   69.550
 1w3f A   249 T E -100.261  124.095  173.014  -18.480   47.050   67.190

 2obe A   145 E E  -75.944  122.498 -179.189  -98.320  101.780   27.810
 2obe A   146 K E -118.007  154.079  178.371  -94.620  101.270   27.100
 2obe A   147 T E -100.459  135.226 -176.236  -92.610   98.250   25.940

 1fm4 A   115 K E  -96.768  113.833 -174.028    2.670    2.710    2.720
 1fm4 A   116 I E -112.179  127.493  177.400    2.940    1.660    6.360
 1fm4 A   117 S E -119.703  127.204 -178.504    0.630   -0.810    8.100

 1ggl A    52 R E -119.582  136.576  173.985   18.250   28.640   11.770
 1ggl A    53 T E -119.511  113.372 -171.057   16.180   26.490    9.420
 1ggl A    54 L E -109.990  141.655  175.569   12.900   28.090    8.350

 3but A    65 S L -116.311  154.983  176.978  -31.770   -9.410   -1.030
 3but A    66 A E -109.152  136.808 -177.659  -28.430   -7.680   -0.520
 3but A    67 T E -139.800  140.007  174.497  -26.000   -7.030   -3.380

 1iej A     5 S E -100.926  144.336 -172.623   24.840   -2.280   81.790
 1iej A     6 V E -119.666  130.261  171.144   24.350   -2.110   78.030
 1iej A     7 I E -105.829  136.301 -176.927   22.300    0.300   75.920

 2zk9 X   149 S L  -99.157  145.733 -166.951   47.410   39.430   91.980
 2zk9 X   150 Y E -114.856  135.850  165.613   46.440   36.920   89.310
 2zk9 X   151 L E -115.011  155.142 -173.572   46.580   33.140   89.030

 3c5p A    75 I L  -96.152  128.036  179.931   42.080   36.740   23.990
 3c5p A    76 T E  -93.621  116.423  178.574   40.920   39.090   26.750
 3c5p A    77 T E -107.932  116.672 -179.803   38.490   41.770   25.590

 1xez A   444 R E  -91.547  118.545  177.247    9.410   75.290   19.530
 1xez A   445 I E -101.514  121.985 -167.720   10.090   78.110   17.080
 1xez A   446 T E -122.177  143.550  169.267   13.580   77.930   15.600

 3emi A    70 K E  -70.374  123.533  179.602   36.280   10.100   82.860
 3emi A    71 T E  -96.144  167.766  175.058   35.200    6.810   84.420
 3emi A    72 T E -115.940  150.670 -174.573   36.300    5.140   87.660

 2bcm A     8 T E -102.687  174.988 -179.872  -19.880   35.030    0.990
 2bcm A     9 T E -114.539  128.198  179.244  -19.460   31.510   -0.400
 2bcm A    10 G E -102.276  149.155 -175.798  -18.910   28.460    1.790

 1stm A    36 T E -114.852  125.394 -178.783   -0.840   60.480   48.010
 1stm A    37 T E  -90.835  122.605 -175.383    2.870   59.750   47.610
 1stm A    38 S E  -90.627  127.962  171.500    4.340   61.000   44.330

 2qkd A   182 V E  -96.516  117.687 -178.201   12.290  102.420   22.130
 2qkd A   183 I E -110.374  120.522 -178.988    9.120  103.870   20.600
 2qkd A   184 T E -119.681  151.771  179.796    6.910  106.140   22.700

 2z2n A   130 K L  -76.153  142.168 -170.342    0.040   24.570   29.380
 2z2n A   131 I E -123.396  135.596  165.499   -1.080   21.720   27.140
 2z2n A   132 R E -125.287  146.932 -174.343   -3.120   21.410   23.960

 1cq3 A   212 S E  -90.056  128.503 -179.654   16.970   -1.750   50.280
 1cq3 A   213 A E -113.427  142.718  175.120   17.700    1.620   48.680
 1cq3 A   214 S E -143.278  152.867 -174.681   16.410    5.060   49.670

 2eab A   890 T E  -97.266  133.438  175.516   17.680   22.210   67.120
 2eab A   891 T E -102.787  128.242 -179.424   16.160   24.270   64.310
 2eab A   892 Y E -109.461  135.533 -177.604   17.290   27.880   63.920

 3cqo A   255 A L  -84.842  156.075  175.535   45.870   13.170   30.780
 3cqo A   256 S E -117.805  119.089 -175.969   44.350   16.120   28.930
 3cqo A   257 T E -113.699  130.502  177.657   46.320   17.590   26.030

 1cwv A    27 A L -100.762  145.019  164.926   40.720   33.200   77.750
 1cwv A    28 I E  -99.992  136.155 -175.808   41.740   34.030   81.300
 1cwv A    29 T E -104.119  137.031  171.320   39.760   32.260   84.020

 3msw A    54 K E -104.989  116.463  178.799    4.040    2.280    6.280
 3msw A    55 S E  -99.204  128.345 -175.136    0.400    1.310    6.760
 3msw A    56 T E -106.001  130.460  178.922   -2.180    3.160    4.660

 3ftq A    51 A E -109.909  140.576  173.772   29.040   19.660   -8.500
 3ftq A    52 S E -129.672  132.024 -170.623   28.920   16.880  -11.090
 3ftq A    53 T E -117.254  131.696  168.360   26.290   16.720  -13.820

 3ksn A   149 Q L  -81.818  126.052 -176.726    2.030  -19.210   -1.930
 3ksn A   150 R E -106.917  131.368  172.332    3.540  -15.890   -0.880
 3ksn A   151 S E -117.112  117.993 -177.958    4.450  -14.900    2.680

 2cmz A   120 T E -117.777  149.841 -174.472   -9.210   30.810  -75.690
 2cmz A   121 D E -111.042  144.300  166.645   -7.830   30.570  -72.160
 2cmz A   122 A E -115.723  128.259 -169.963   -5.750   27.970  -70.360

 2cmz A   119 V E -103.954  109.430 -172.062   -9.500   33.720  -78.110
 2cmz A   120 T E -117.777  149.841 -174.472   -9.210   30.810  -75.690
 2cmz A   121 D E -111.042  144.300  166.645   -7.830   30.570  -72.160

 3g4e A    46 Q L -107.868  152.894 -174.810   26.200   -5.770    2.270
 3g4e A    47 V E -124.824  132.578  170.268   29.800   -5.730    1.040
 3g4e A    48 Q E  -99.033  149.244 -176.432   31.280   -5.720   -2.450

 3og2 A   420 T L -106.667  129.972 -178.204   16.490  -22.250  -19.160
 3og2 A   421 A E -111.810  133.748  167.795   15.660  -22.180  -22.870
 3og2 A   422 S E -100.975  132.624 -170.300   17.990  -21.610  -25.810

 3bs6 A   244 Q L -102.223  159.878  177.333   34.990    6.390   42.750
 3bs6 A   245 T E -116.184  129.976  176.722   36.620    9.430   44.350
 3bs6 A   246 G E -108.112  167.043 -176.801   40.300   10.310   43.990

 2rck A   148 T E -110.845  129.937 -172.835   36.630   25.820   30.200
 2rck A   149 V E -110.466  134.723  175.743   37.300   29.540   29.870
 2rck A   150 S E -118.055  155.003  179.721   37.840   31.540   26.680

 1uyj A   108 K E  -94.998  106.105 -175.587  131.410   19.250  134.340
 1uyj A   109 N E -130.181  140.054 -172.983  128.790   16.810  133.070
 1uyj A   110 T E -101.852  126.577  170.145  126.230   17.180  130.280

 2vf7 A   252 M E  -95.747  121.709 -176.954  111.450  105.040  103.220
 2vf7 A   253 G E -103.134  149.717  178.276  108.940  107.660  104.370
 2vf7 A   254 T E -113.152  122.972 -176.976  107.270  110.380  102.320

 2if7 A    96 K E  -79.802  150.054 -176.317   37.550   65.890   -4.270
 2if7 A    97 L E -115.764  139.397  167.019   38.620   63.210   -1.790
 2if7 A    98 S E -103.767  118.581 -169.148   39.750   59.620   -2.240

 2hz7 A   400 K E -104.005  142.722 -178.842   31.660   -0.590   75.690
 2hz7 A   401 T E -103.812  110.928  177.567   29.990    1.980   77.930
 2hz7 A   402 L E  -94.945  146.888  175.136   32.220    4.820   79.100

 3a0f A   117 K E -104.400  140.406 -173.274   26.520   81.850   24.150
 3a0f A   118 Q E -107.384  130.905 -179.766   25.340   81.420   27.730
 3a0f A   119 Y E -130.444  137.382 -176.193   24.260   84.290   29.980

 3sbw C   202 N E -120.213  108.847 -177.030    5.720  -12.790  -56.530
 3sbw C   203 H E -112.022  111.614 -171.662    3.590  -13.920  -59.470
 3sbw C   204 T E -105.046  138.184  170.708    5.490  -14.430  -62.710

 3l4y A   841 T E -101.453  135.295 -174.626   39.910   17.090  -20.530
 3l4y A   842 V E -122.086  121.393  170.272   41.540   14.030  -22.060
 3l4y A   843 T E -115.043  132.297 -171.206   42.180   10.670  -20.400

 3gd0 A    70 S E -120.002  155.410  173.879  -19.630  -17.430  -34.740
 3gd0 A    71 T E -134.996  152.923 -175.437  -16.870  -19.140  -32.770
 3gd0 A    72 T E -116.554  127.950  169.824  -16.540  -20.120  -29.110

 3by7 A    47 Q E  -93.799  129.926  175.081  -81.570   39.220   22.720
 3by7 A    48 L E -100.089  134.762  176.943  -78.690   40.010   20.380
 3by7 A    49 V E -122.672  130.489  176.994  -75.920   42.380   21.450

 1hcu A   300 S E  -96.863  142.585  177.259  -14.930    9.040  -16.440
 1hcu A   301 T E -119.742  163.133 -176.286  -13.450    9.930  -13.050
 1hcu A   302 S E -130.254  120.289 -174.877  -14.940   10.220   -9.570

 2qim A   115 K E  -92.215  131.688 -177.044   66.030   48.740  -10.440
 2qim A   116 V E -128.844  121.715  171.000   67.640   47.270   -7.320
 2qim A   117 T E  -98.636  117.699 -177.679   71.170   45.940   -6.890

 1g0d A   538 H E  -98.984  125.011  179.906   71.360   30.930  -18.940
 1g0d A   539 K E -106.706  115.616  173.602   67.810   31.920  -18.020
 1g0d A   540 E E -105.685  147.490 -173.930   64.920   30.160  -19.760

 2o3o A   236 V E -110.429  147.921 -173.428   39.460   24.050  140.660
 2o3o A   237 Q E -120.031  149.417  173.373   38.000   24.160  144.160
 2o3o A   238 E E -130.680  146.429 -177.996   38.350   22.040  147.300

 3hi7 A   535 E E -106.571  131.890  179.371  -32.810  -29.640   28.300
 3hi7 A   536 Q E -114.023  132.782  176.503  -36.140  -29.250   30.100
 3hi7 A   537 T E -122.743  127.612  177.848  -37.170  -31.150   33.230

 1vyf A    54 L E -113.198  118.067  178.617   19.950   42.240    7.360
 1vyf A    55 T E -107.395  120.747 -179.295   17.340   40.290    5.400
 1vyf A    56 E E -115.757  137.975  179.374   15.710   42.010    2.430

 2o3o A   235 T E  -92.356  102.075 -175.104   40.120   26.960  138.300
 2o3o A   236 V E -110.429  147.921 -173.428   39.460   24.050  140.660
 2o3o A   237 Q E -120.031  149.417  173.373   38.000   24.160  144.160

 2dch X   131 Q E -103.785  122.306  177.807   11.460   42.040   66.820
 2dch X   132 V E -111.128  146.941 -173.678    9.230   39.400   68.410
 2dch X   133 V E -113.301  132.138  168.660    6.530   37.430   66.610

 1t5r A   264 N E -104.202  145.330  166.408   27.100   95.750   -3.780
 1t5r A   265 Y E -110.457  110.659 -176.447   28.700   97.110   -0.630
 1t5r A   266 T E -107.431  131.058  174.023   28.290   94.610    2.200

 1nkg A   326 S L -130.176  149.478  173.196    8.060   27.950   -5.590
 1nkg A   327 T E -111.872  119.228 -179.340   11.250   29.950   -5.100
 1nkg A   328 T E  -84.769  124.914  177.138   10.860   33.720   -4.830

 1stm A    35 A L -147.851  157.680  178.194   -2.290   61.400   51.410
 1stm A    36 T E -114.852  125.394 -178.783   -0.840   60.480   48.010
 1stm A    37 T E  -90.835  122.605 -175.383    2.870   59.750   47.610

 2d42 A    81 Y E  -98.242  128.968 -177.711   35.360   75.540   14.520
 2d42 A    82 T E  -97.726  124.176  176.353   35.110   71.860   13.600
 2d42 A    83 S E -117.230  142.328 -172.866   31.810   70.040   14.130

 2ztb A   153 T E  -94.698  125.023  172.918   30.170   57.310    5.730
 2ztb A   154 I E -114.027  119.253  177.009   32.090   54.190    6.730
 2ztb A   155 T E -108.066  128.021 -177.263   35.800   54.050    5.940

 3kog A    59 S E  -98.524  126.861  176.793   21.100   26.240   53.170
 3kog A    60 I E -110.044  132.779  175.681   24.350   24.340   53.690
 3kog A    61 N E  -99.565  128.923  178.324   26.830   25.150   56.460

 2wco A   610 R L -103.473  138.132  177.051   26.350    7.980   50.850
 2wco A   611 R E -137.844  157.869 -171.378   24.680    4.710   49.870
 2wco A   612 T E -112.573  131.820  178.007   25.570    1.040   50.210

 2bbk H   182 E E  -87.165  112.242 -174.920   53.250   63.020   12.330
 2bbk H   183 I E -110.878  114.996  177.043   55.390   62.000   15.290
 2bbk H   184 T E -117.287  158.298 -176.596   55.100   63.870   18.590

 2pwq A    56 V E -104.799  124.410 -175.217   -8.440   19.120   16.020
 2pwq A    57 G E -102.111  150.438  176.842   -9.410   16.650   13.310
 2pwq A    58 F E -125.797  129.153  172.612   -7.360   15.350   10.390

 3phx B    15 R L  -95.217  124.330  179.464   47.910    8.560   57.970
 3phx B    16 S E  -94.985  134.170  174.996   49.250   10.280   54.850
 3phx B    17 S E -117.878  153.639 -176.027   48.630    8.850   51.390

 3b2t A    53 E L  -90.298  157.388  177.559    3.140  -31.340  -17.020
 3b2t A    54 A E  -89.066  118.706 -178.971    6.890  -31.580  -17.620
 3b2t A    55 V E -107.811  134.342  176.026    7.880  -30.240  -21.030

 3mit A    49 K E -110.218  143.655  172.386   26.590   27.460   87.130
 3mit A    50 T E -100.294  121.887 -173.179   29.950   26.760   85.510
 3mit A    51 E E -124.687  148.550  176.082   30.190   23.220   84.140

 2o18 A    16 T E  -98.094  129.968 -177.748   26.050    7.000   -2.950
 2o18 A    17 V E -110.295  118.924  175.208   29.180    8.680   -1.600
 2o18 A    18 L E -103.804  139.328 -179.305   31.400    6.910    0.940

 3c68 A   205 Q E -103.221  128.014 -168.848   17.910  -34.460   16.790
 3c68 A   206 T E -119.301  133.987  168.708   18.310  -30.820   15.790
 3c68 A   207 E E -120.428  122.922 -174.929   18.840  -29.060   12.480

 3gse A   141 K E  -89.986  121.686  176.042  -10.460    8.340    3.360
 3gse A   142 T E -117.549  140.932  179.237  -11.120    4.600    3.310
 3gse A   143 S E -139.993  149.786  178.377  -14.000    2.780    5.010

 3gox A   101 K E  -80.084  135.745  176.958  -18.300   11.030  137.100
 3gox A   102 T E -114.379  129.016 -176.781  -16.430   14.060  135.790
 3gox A   103 T E  -98.023  163.852  176.279  -12.650   14.360  136.180

 3n9g L   208 S E -124.821  133.281 -173.895    9.800  -25.910   37.130
 3n9g L   209 T E -101.945  135.219  168.638    8.830  -24.150   40.350
 3n9g L   210 V E -117.766  120.136 -169.036    9.250  -20.480   41.220

 3rpe A    64 K E -115.406  145.634 -174.177   40.630   19.330   10.420
 3rpe A    65 I E -122.601  130.389  171.887   43.450   17.010    9.360
 3rpe A    66 T E -115.649  120.324  175.345   44.080   15.260    6.050

 1rxq A   146 E L -103.210  144.376  174.909   30.480    3.100  -15.480
 1rxq A   147 I E -104.393  129.337 -178.218   30.960   -0.580  -16.320
 1rxq A   148 I E -127.241  137.892  178.922   29.260   -3.170  -14.120

 2bsy A   148 Q L -122.258  155.487  175.701   21.040   -4.760   35.460
 2bsy A   149 T E -114.318  130.020  178.430   17.750   -2.870   35.200
 2bsy A   150 V E -124.451  132.772 -173.422   16.670   -0.300   37.790

 2aan A   105 E L  -99.318  142.455  171.757    7.020   55.280   -2.840
 2aan A   106 T E -110.732  126.225  178.452   10.480   54.450   -4.170
 2aan A   107 V E -123.770  163.784 -177.793   13.370   54.230   -1.710

 2j5w A   853 E L  -85.821  150.580  172.680  118.100   60.240   12.570
 2j5w A   854 T E -123.356  122.583  179.717  117.790   62.720   15.430
 2j5w A   855 L E -122.750  162.181 -179.966  116.310   61.650   18.760

 1tdq A    59 T E  -98.000  133.175 -173.841   30.220   -7.250   63.960
 1tdq A    60 T E -118.488  128.803  171.662   33.750   -8.050   62.790
 1tdq A    61 F E -113.176  136.594  172.464   37.060   -7.090   64.370

 3elx A    62 V E  -97.762  120.225  178.299   31.760  -21.770  -17.900
 3elx A    63 V E -109.831  112.911 -179.028   30.790  -22.300  -14.270
 3elx A    64 T E -115.234  120.987  174.143   27.600  -24.270  -13.700

 3ecq A   956 A E  -72.183  143.872  173.202   71.340   22.130  -18.480
 3ecq A   957 T E -132.213  145.061 -178.942   74.140   22.270  -15.910
 3ecq A   958 T E -112.823  135.475 -172.888   77.380   20.300  -15.700

 2ztb A   149 T E -126.164  126.377  171.473   17.230   59.550    2.620
 2ztb A   150 T E -108.893  157.900 -170.176   19.970   60.030    5.210
 2ztb A   151 T E -129.969  153.315  172.063   23.600   59.010    4.780

 1wmd A   332 K E -142.189  146.322  166.374   35.100   24.340   72.390
 1wmd A   333 A E -109.864  133.562 -172.996   36.770   27.640   71.600
 1wmd A   334 T E -117.765  130.817  178.785   38.950   29.130   74.330

 3cqd A   102 E L  -90.592  152.558  176.100   23.200   49.110    6.210
 3cqd A   103 Q E -112.988  138.527 -178.861   21.600   48.750    9.640
 3cqd A   104 Y E -116.707  130.976 -171.710   18.230   47.100   10.260

 2f06 A    70 N E -124.335  160.027  178.601   14.080   29.590   12.750
 2f06 A    71 I E -113.625  129.573 -178.274   12.350   27.030   14.960
 2f06 A    72 T E -120.940  140.027  176.763   11.810   27.620   18.680

 3dlq R   110 T E  -97.509  120.108  178.082   18.410   29.810   46.140
 3dlq R   111 C E -105.454  113.337 -176.842   17.500   27.440   48.980
 3dlq R   112 I E -108.281  130.176 -176.115   19.180   28.310   52.280

 3q48 A   211 T E -122.708  148.142  174.221   19.910   27.600   11.400
 3q48 A   212 K E -132.461  149.877 -175.551   22.900   26.690   13.560
 3q48 A   213 E E -111.109  136.253  170.228   26.460   28.030   13.620

 2wqr A    96 H E -107.402  139.984 -170.335   32.160   16.230   68.250
 2wqr A    97 T E -101.974  127.690  170.425   29.870   17.630   65.580
 2wqr A    98 F E -121.342  130.604 -169.365   29.370   16.200   62.100

 3kpt A   235 V L  -88.718  119.012 -173.930   32.000    9.730  143.320
 3kpt A   236 I E -100.608  124.811  179.277   33.400    8.210  140.130
 3kpt A   237 G E -119.668  141.613  176.164   31.640    8.750  136.800

 1w99 A   477 V E -103.448  120.135 -176.438   58.500   99.230   90.090
 1w99 A   478 S E -100.347  129.851  172.196   56.050   96.490   89.110
 1w99 A   479 R E -131.235  130.042 -168.744   53.150   95.390   91.300

 2ww4 A     2 R E -102.065  129.201  175.645   -0.320   36.660   -9.800
 2ww4 A     3 T E -119.105  150.002  179.476    1.240   39.610   -7.990
 2ww4 A     4 Q E -113.789  136.357 -176.515    4.560   41.360   -8.610

 3cqo A   112 H E  -88.453  125.986 -176.863   40.960   53.860    3.080
 3cqo A   113 T E -110.023  127.742  170.097   41.170   50.260    4.290
 3cqo A   114 I E -110.491  115.999  174.555   43.730   48.880    6.730

 3a0o A   697 A E -102.045  132.014 -177.598   32.980   -3.700   10.580
 3a0o A   698 V E -121.778  136.002 -177.828   32.260   -2.620    7.010
 3a0o A   699 E E -109.996  148.172  168.443   31.810    0.920    5.700

 1l7l A    14 Q E  -95.599  113.746  177.336   -8.690   20.480   18.400
 1l7l A    15 V E  -74.909  133.364  179.477   -8.250   19.210   14.840
 1l7l A    16 T E  -98.286  174.939  175.474   -8.150   21.930   12.190

 3brn A    94 T E  -97.633  118.015  172.360   -5.270   37.000   -1.410
 3brn A    95 T E -104.230  125.545 -174.941   -7.490   38.610   -4.040
 3brn A    96 T E -100.103  130.218  176.634  -10.860   39.840   -2.770

 1jcf A   240 T E  -98.225  132.216  172.800   41.430   -3.320  102.930
 1jcf A   241 L E -108.677  144.004  176.037   38.550   -0.890  103.380
 1jcf A   242 K E -114.825  157.353 -174.630   38.480    2.680  102.090

 1olz A   612 K L -103.667  165.107  174.125    6.000  -33.250  -13.370
 1olz A   613 T E -104.255  133.704 -174.972    9.530  -32.290  -12.340
 1olz A   614 V E -104.443  130.119  178.314   12.240  -32.220  -15.000

 2cme B    52 Q E  -94.454  107.684 -176.928   67.780   30.710   10.390
 2cme B    53 S E  -89.742  122.590  174.148   64.610   29.060    9.090
 2cme B    54 T E -123.032  111.310 -177.281   64.870   25.490    7.830

 3pqs A   300 E L -109.048  145.568 -179.101   42.400  -10.920   26.650
 3pqs A   301 S E  -91.003  148.019  175.612   38.880  -10.070   25.510
 3pqs A   302 S E -143.526  152.159 -174.421   37.480   -6.550   25.200

 3duz A    25 E E -104.980  115.005 -171.129  -35.970   37.450   32.990
 3duz A    26 T E -116.080  133.236  175.492  -32.210   37.300   32.450
 3duz A    27 L E  -88.756  123.007  176.552  -29.720   34.640   33.530

 2bcm A    11 I E -117.317  127.130  174.755  -17.210   25.240    0.680
 2bcm A    12 T E -116.247  131.541 -173.820  -18.190   21.710    1.680
 2bcm A    13 T E -124.669  133.526  171.349  -15.950   18.770    0.830

 3pu9 A   147 R E -103.274  137.716 -173.682   27.410   29.800   36.370
 3pu9 A   148 V E -120.729  116.882  172.919   24.640   28.270   34.260
 3pu9 A   149 L E  -99.646  137.087 -177.489   24.700   24.770   32.790

 3ksn A   106 N E  -84.464  126.722 -166.616   19.760  -14.320   -9.860
 3ksn A   107 I E -116.253  128.540  168.913   19.640  -11.030   -7.980
 3ksn A   108 K E -111.792  140.951 -173.615   18.310   -7.610   -8.950

 3cqo A   256 S E -117.805  119.089 -175.969   44.350   16.120   28.930
 3cqo A   257 T E -113.699  130.502  177.657   46.320   17.590   26.030
 3cqo A   258 E E  -93.829  129.026  177.848   45.520   20.840   24.230

 1kxo A    68 F E -108.450  124.591  178.658   15.710  -25.340   24.980
 1kxo A    69 S E -107.351  131.446  177.492   12.350  -24.450   26.520
 1kxo A    70 E E -108.854  123.990 -175.689   10.590  -21.150   25.810

 3d1c A   191 D E  -99.959  129.088 -170.228   45.590   55.680   26.960
 3d1c A   192 I E -116.316  130.246  166.450   42.630   53.670   25.700
 3d1c A   193 A E -111.763  121.789 -175.084   39.780   54.560   23.370

 2x12 A   148 K E -106.590  149.755  174.078  -33.180   23.410  -15.150
 2x12 A   149 T E -131.037  134.554 -178.952  -35.820   25.560  -13.470
 2x12 A   150 T E  -94.921  129.972  178.657  -36.280   26.100   -9.740

 2r15 A    86 Q E -125.169  152.645  171.907   13.060    3.370   99.490
 2r15 A    87 K E -126.153  154.282 -176.885   13.050    7.140   99.930
 2r15 A    88 T E -126.231  148.244  174.421   10.370    9.460  101.310

 2z14 A    31 Q E -101.093  143.846 -179.488   48.470   18.680   30.130
 2z14 A    32 T E -121.271  112.376  171.326   45.600   16.980   28.300
 2z14 A    33 N E  -99.999  151.150 -173.785   44.220   13.610   29.380

 3njn A    10 L E -109.212  142.013  176.343    9.020   10.880  108.280
 3njn A    11 A E -110.484  117.276  177.809    8.110   13.470  105.650
 3njn A    12 Q E -102.113  156.346 -176.696    4.930   12.900  103.650

 2x2u A   225 V E -124.994  130.566  173.681   31.300   -8.540   -3.410
 2x2u A   226 V E -126.756  131.555 -177.738   30.280   -4.970   -4.230
 2x2u A   227 M E -120.497  138.387  175.750   31.950   -2.840   -6.900

 3adg A    24 E E  -98.603  129.154 -175.824   15.950  -10.480  -11.580
 3adg A    25 I E -106.521  124.167  174.918   13.960  -12.890  -13.740
 3adg A    26 V E -108.934  129.982 -177.334   13.100  -16.410  -12.610

 1cq3 A    69 T E  -98.304  138.469  174.731   34.770   10.330   31.020
 1cq3 A    70 T E -103.914  122.935 -174.297   37.460   10.080   33.690
 1cq3 A    71 Y E -105.787  140.129  177.066   37.550    6.770   35.550

position:            5 neighbors:          200

 3roi A   187 K E -110.688  144.990  175.377  -25.340   33.320  -15.610
 3roi A   188 T E -115.679  124.993 -175.208  -25.570   31.080  -18.670
 3roi A   189 C E -117.243  142.429  173.179  -26.540   27.430  -18.200

 3roi A   333 K E -102.766  145.632  172.596   -5.830  -13.250  -40.440
 3roi A   334 T E -112.790  130.391 -170.278   -7.490  -10.150  -39.000
 3roi A   335 V E -119.340  122.733  170.259  -11.200   -9.680  -39.660

 3r38 A   204 T E -109.389  138.967  177.495  -10.970   44.460   44.850
 3r38 A   205 T E -112.546  137.912  178.549   -7.750   45.820   43.370
 3r38 A   206 V E -125.152  113.417 -178.940   -7.530   48.430   40.610

 2pqc A   336 A E -108.927  135.926  169.731 -146.940   45.540  111.060
 2pqc A   337 T E -103.707  129.416 -174.031 -143.840   44.620  113.060
 2pqc A   338 V E -115.329  119.384 -178.865 -141.050   43.000  111.060

 3g3o A    43 R E  -98.647  142.889 -179.193   41.830  -18.160  -14.600
 3g3o A    44 S E -112.994  126.202  176.215   41.350  -18.460  -10.840
 3g3o A    45 F E -118.924  135.858 -176.357   39.240  -21.170   -9.210

 2wql A   117 T E -109.991  124.057  178.272   48.430  -24.810   65.030
 2wql A   118 A E -107.573  134.844  176.661   48.140  -21.090   65.750
 2wql A   119 I E -118.729  121.217 -173.623   47.270  -19.660   69.170

 3sbw C   204 T E -105.046  138.184  170.708    5.490  -14.430  -62.710
 3sbw C   205 A E -124.202  150.494 -172.291    4.180  -14.880  -66.250
 3sbw C   206 E E -114.343  134.333  175.460    6.170  -15.820  -69.340

 1ejd A   386 T E -106.117  129.025  175.401   40.810   49.280    0.530
 1ejd A   387 T E -114.967  134.335 -178.003   37.490   50.400    2.000
 1ejd A   388 V E -114.789  112.185 -179.800   37.190   51.910    5.480

 1ejd A   179 T E -109.857  133.398  174.949  -11.480   37.980   24.340
 1ejd A   180 T E -111.022  134.604 -178.398   -9.280   40.670   22.790
 1ejd A   181 I E -123.998  124.270  179.265   -9.260   41.330   19.050

 3r38 A   410 Y E -100.431  132.694  175.310   31.400   35.650    6.520
 3r38 A   411 T E -112.288  131.681 -178.124   30.130   37.020    9.830
 3r38 A   412 Q E -108.880  112.074  179.526   31.160   35.450   13.130

 1vyf A    54 L E -113.198  118.067  178.617   19.950   42.240    7.360
 1vyf A    55 T E -107.395  120.747 -179.295   17.340   40.290    5.400
 1vyf A    56 E E -115.757  137.975  179.374   15.710   42.010    2.430

 2hdi B    49 T E -105.797  119.247  178.414   55.130   15.110   11.400
 2hdi B    50 T E  -98.307  146.993 -168.274   58.490   13.700   12.510
 2hdi B    51 S E -139.435  151.598  176.326   61.520   15.940   12.890

 2pqc A   185 I E -101.698  122.736  174.762 -103.600   31.490  125.640
 2pqc A   186 T E  -99.121  129.777 -174.048 -107.140   30.720  124.490
 2pqc A   187 T E -120.309  130.604  172.723 -108.720   33.300  122.190

 2cmz A   120 T E -117.777  149.841 -174.472   -9.210   30.810  -75.690
 2cmz A   121 D E -111.042  144.300  166.645   -7.830   30.570  -72.160
 2cmz A   122 A E -115.723  128.259 -169.963   -5.750   27.970  -70.360

 3sbw C   203 H E -112.022  111.614 -171.662    3.590  -13.920  -59.470
 3sbw C   204 T E -105.046  138.184  170.708    5.490  -14.430  -62.710
 3sbw C   205 A E -124.202  150.494 -172.291    4.180  -14.880  -66.250

 3dsz A    67 T E -108.431  119.323  174.441    8.610   57.850   66.300
 3dsz A    68 A E  -98.406  146.481  178.784    5.650   56.370   68.170
 3dsz A    69 V E -131.143  135.891  177.454    5.510   52.740   69.290

 2p5x A   132 V E -106.974  124.930  170.082   47.900   42.050   52.850
 2p5x A   133 S E -108.450  119.569 -174.204   50.160   39.760   54.870
 2p5x A   134 E E -108.244  138.609  172.451   52.860   38.110   52.750

 3alp A   178 A E -102.149  122.175  173.155   22.470   46.660   45.610
 3alp A   179 E E -103.895  146.162 -175.211   20.330   45.650   42.630
 3alp A   180 Y E -125.945  142.460  175.872   21.820   44.950   39.210

 1rf6 A   183 E E -100.002  121.833  177.895   83.000  113.900    3.280
 1rf6 A   184 S E -104.139  148.602 -179.852   79.750  114.960    4.940
 1rf6 A   185 V E -132.953  114.299  177.424   77.670  112.860    7.330

 2o62 A   152 V E -116.956  124.505  179.201   10.450    1.340   18.910
 2o62 A   153 T E -110.579  120.009  175.667   11.820   -0.530   21.930
 2o62 A   154 I E -108.938  159.995 -167.707   15.480   -0.140   22.910

 1xkw A   377 T E -102.387  124.811 -176.024    7.350   22.150   74.810
 1xkw A   378 T E -114.825  126.047  179.337   10.760   22.510   73.150
 1xkw A   379 T E -117.662  125.250 -179.294   12.730   19.590   71.730

 3my2 A    59 V E -129.981  149.217  175.691   16.520   19.830   -7.500
 3my2 A    60 S E -117.175  140.764  177.816   14.300   17.560   -5.420
 3my2 A    61 W E -116.927  128.906 -171.372   10.830   16.300   -6.320

 3ksn A   150 R E -106.917  131.368  172.332    3.540  -15.890   -0.880
 3ksn A   151 S E -117.112  117.993 -177.958    4.450  -14.900    2.680
 3ksn A   152 S E -108.883  139.442 -177.224    5.280  -11.240    3.270

 3g4n A   224 A E -111.337  138.046  168.198   11.540  -18.950   55.650
 3g4n A   225 T E -110.037  123.245 -176.872    8.720  -18.840   53.110
 3g4n A   226 N E -123.751  136.239 -175.858    9.220  -21.080   50.080

 3gld A   254 T E -107.669  132.115 -171.024  -23.880   21.800   93.180
 3gld A   255 T E -110.356  128.524  172.331  -21.790   21.290   90.060
 3gld A   256 N E -127.932  142.703 -175.187  -20.460   23.960   87.700

 3kog A   191 T E  -96.367  116.277 -175.105   25.580   41.110   46.150
 3kog A   192 S E -125.075  139.262  177.790   26.460   40.270   49.750
 3kog A   193 V E -104.613  126.946 -176.657   27.250   42.480   52.740

 1wmd A   333 A E -109.864  133.562 -172.996   36.770   27.640   71.600
 1wmd A   334 T E -117.765  130.817  178.785   38.950   29.130   74.330
 1wmd A   335 Y E -133.818  160.785 -179.026   39.910   32.780   74.800

 2i02 A    28 T E -108.238  130.899  179.030   21.110   27.060   20.950
 2i02 A    29 T E -129.464  172.683  175.721   21.800   27.230   24.690
 2i02 A    30 V E -120.730  132.141 -178.557   19.920   26.960   27.980

 3d1r A   303 T E -122.166  145.542  177.933    9.770   35.520   37.470
 3d1r A   304 T E -137.656  157.496  169.380    6.660   34.190   35.750
 3d1r A   305 E E -120.081  131.454 -179.502    2.880   34.320   36.110

 2z3z A   246 K E -100.294  148.334  177.724  -13.180   80.280   69.180
 2z3z A   247 T E -114.997  128.784  172.447  -14.030   76.870   67.740
 2z3z A   248 V E -122.142  146.207 -177.727  -14.500   76.140   64.050

 2g7b A    53 K E -117.934  121.509 -179.772  -22.110    4.430    6.290
 2g7b A    54 T E -113.643  123.076 -169.350  -23.330    2.900    9.550
 2g7b A    55 S E -116.346  121.038  163.324  -26.360    4.480   11.200

 1b56 A    55 K E -121.393  128.736  177.170   49.950   14.490   27.220
 1b56 A    56 T E -107.514  122.988 -175.193   46.680   16.430   27.070
 1b56 A    57 E E -115.533  132.201  175.651   43.750   14.700   25.370

 2pkd A   100 T E -127.505  130.222 -173.241   17.590    0.610   25.430
 2pkd A   101 T E -108.012  128.921  173.024   20.450   -1.780   24.720
 2pkd A   102 K E -116.578  142.878 -176.187   20.160   -5.220   23.120

 1stm A    36 T E -114.852  125.394 -178.783   -0.840   60.480   48.010
 1stm A    37 T E  -90.835  122.605 -175.383    2.870   59.750   47.610
 1stm A    38 S E  -90.627  127.962  171.500    4.340   61.000   44.330

 1vyf A   104 T E -119.241  131.693 -177.890   12.230   25.500   19.020
 1vyf A   105 T E -108.958  124.972  176.408   14.040   26.310   15.780
 1vyf A   106 V E -107.366  119.321 -175.902   17.760   25.660   15.310

 2wmk A   552 V E  -94.557  126.033  164.267  -14.230  100.500  -64.690
 2wmk A   553 T E -112.515  137.805 -175.942  -11.400   97.980  -64.560
 2wmk A   554 K E -115.674  130.728  172.487  -10.630   95.950  -67.670

 2o3o A   236 V E -110.429  147.921 -173.428   39.460   24.050  140.660
 2o3o A   237 Q E -120.031  149.417  173.373   38.000   24.160  144.160
 2o3o A   238 E E -130.680  146.429 -177.996   38.350   22.040  147.300

 2rft A   217 V E -106.077  119.288 -175.632   48.360   22.020   -3.360
 2rft A   218 T E -111.421  135.063  173.041   49.000   23.240   -6.900
 2rft A   219 T E -126.743  152.932 -175.154   52.110   24.930   -8.280

 3n9g L   209 T E -101.945  135.219  168.638    8.830  -24.150   40.350
 3n9g L   210 V E -117.766  120.136 -169.036    9.250  -20.480   41.220
 3n9g L   211 E E -119.718  134.047  170.921    8.740  -19.740   44.900

 2zfi A    34 T E -102.084  135.290  172.840    5.310  -31.610    2.940
 2zfi A    35 T E -123.532  127.607 -179.101    8.520  -30.600    1.170
 2zfi A    36 T E -113.567  147.489 -178.492    9.520  -32.050   -2.200

 1qfh A   206 T E -107.485  131.352  169.332   10.370   25.320  -13.270
 1qfh A   207 T E -113.435  121.987 -170.750   13.640   23.820  -12.070
 1qfh A   208 T E -120.917  133.062  172.892   14.610   20.620  -13.870

 2re7 A    24 S E  -98.579  134.036 -179.021   55.260   23.500   13.130
 2re7 A    25 T E -130.697  160.217  176.637   58.760   22.080   13.630
 2re7 A    26 S E -111.575  125.454 -178.380   62.110   22.160   11.850

 1fpr A   128 M E -125.679  134.909  175.940   25.570   13.460   30.130
 1fpr A   129 Q E -108.970  132.048 -177.208   27.510   10.280   29.360
 1fpr A   130 R E -132.178  140.007 -177.123   25.780    6.890   29.480

 1n8y C   289 S E -115.407  153.570  175.566   20.490   77.410   92.510
 1n8y C   290 C E  -98.371  132.532 -178.104   19.890   81.160   92.700
 1n8y C   291 T E -138.887  157.449  169.732   17.310   82.440   95.170

 2gia A   142 T E -105.419  113.127 -179.551   12.510   11.890  -15.150
 2gia A   143 S E  -93.891  142.550 -178.362    8.820   12.140  -14.260
 2gia A   144 T E -128.841  134.564  178.267    6.080   11.630  -16.850

 2rft A   218 T E -111.421  135.063  173.041   49.000   23.240   -6.900
 2rft A   219 T E -126.743  152.932 -175.154   52.110   24.930   -8.280
 2rft A   220 H E -144.789  131.295 -176.384   52.810   26.340  -11.740

 3k3k A   110 N E -108.741  146.440  178.261   -2.340   24.630   37.420
 3k3k A   111 T E -107.614  129.497  174.679   -4.160   27.960   37.220
 3k3k A   112 S E -123.335  135.070  176.346   -2.420   31.280   37.840

 2a9s A   135 V E -120.263  131.336  167.566   28.450   76.400   -3.240
 2a9s A   136 L E -114.452  145.759 -177.589   27.350   72.960   -4.400
 2a9s A   137 H E -146.421  132.630  176.642   23.710   71.890   -4.630

 2biw A   413 E E -138.674  132.859  175.398   43.720    7.620   82.180
 2biw A   414 T E -117.367  146.922 -171.971   45.410    6.430   85.370
 2biw A   415 L E -127.064  134.323  170.489   44.940    3.040   87.010

 1sqj A   105 T E -106.790  130.765 -168.239   28.300   39.110    5.410
 1sqj A   106 I E  -98.384  130.543  174.001   24.580   38.510    4.970
 1sqj A   107 Y E -122.118  137.318  174.859   22.160   37.590    7.750

 3l5i A   244 T E -116.054  136.244 -175.828   -0.650    8.390   36.150
 3l5i A   245 A E -119.227  132.157  174.698   -0.010   10.870   38.960
 3l5i A   246 V E -130.167  138.027 -178.173    2.690   10.790   41.630

 2y5p A    16 I E -114.956  126.822 -173.712   -2.680   -0.100  -10.450
 2y5p A    17 K E  -98.459  133.041  175.994   -3.310    3.530   -9.540
 2y5p A    18 T E -132.272  131.482 -178.948   -6.770    5.080   -9.250

 2q1f A   808 R E -104.090  134.147  178.366   73.670   28.360   13.950
 2q1f A   809 F E -108.141  135.630  176.687   71.510   27.460   16.950
 2q1f A   810 E E -120.421  132.516  171.770   69.380   29.960   18.880

 3alp A   179 E E -103.895  146.162 -175.211   20.330   45.650   42.630
 3alp A   180 Y E -125.945  142.460  175.872   21.820   44.950   39.210
 3alp A   181 Q E -136.344  128.938  179.113   20.410   45.060   35.680

 2bcm A    11 I E -117.317  127.130  174.755  -17.210   25.240    0.680
 2bcm A    12 T E -116.247  131.541 -173.820  -18.190   21.710    1.680
 2bcm A    13 T E -124.669  133.526  171.349  -15.950   18.770    0.830

 3e18 A   293 N E -117.237  146.296  178.344   38.330   77.150  -21.330
 3e18 A   294 T E -110.316  122.538  178.769   35.310   75.960  -19.350
 3e18 A   295 L E -115.007  160.732  170.385   34.990   72.280  -18.440

 3dsm A    28 E E -114.019  141.625  179.094    7.080   29.370   27.720
 3dsm A    29 V E -127.177  139.483  173.724    9.880   31.940   27.430
 3dsm A    30 E E -117.070  138.381 -176.748   11.570   34.120   30.040

 3ftq A    51 A E -109.909  140.576  173.772   29.040   19.660   -8.500
 3ftq A    52 S E -129.672  132.024 -170.623   28.920   16.880  -11.090
 3ftq A    53 T E -117.254  131.696  168.360   26.290   16.720  -13.820

 2qim A   117 T E  -98.636  117.699 -177.679   71.170   45.940   -6.890
 2qim A   118 I E -102.468  117.951  178.020   71.450   43.700   -3.830
 2qim A   119 K E -105.487  117.672 -179.502   74.900   43.190   -2.330

 2fhq A    26 A E -116.850  125.633  169.656   19.360   16.210   37.140
 2fhq A    27 S E -102.047  173.826  168.465   17.470   12.960   36.650
 2fhq A    28 V E -123.124  117.704 -174.474   16.610   11.070   33.480

 3hrz A   189 T E -115.593  125.300  168.873  -21.760  -10.930   23.380
 3hrz A   190 A E -115.085  156.428 -175.239  -24.080  -13.650   24.630
 3hrz A   191 Y E -125.538  153.189  169.527  -23.070  -16.940   26.240

 1rf6 A   327 V E -104.604  135.460  170.975   39.350  106.750   20.490
 1rf6 A   328 T E -113.916  125.889 -173.719   42.170  107.610   18.090
 1rf6 A   329 V E -110.764  128.886  176.752   45.340  109.030   19.630

 3elx A    62 V E  -97.762  120.225  178.299   31.760  -21.770  -17.900
 3elx A    63 V E -109.831  112.911 -179.028   30.790  -22.300  -14.270
 3elx A    64 T E -115.234  120.987  174.143   27.600  -24.270  -13.700

 3iq2 A    32 I E -112.290  120.549 -176.501   21.320   32.950   27.160
 3iq2 A    33 T E -118.703  124.527  175.155   22.090   35.710   29.660
 3iq2 A    34 K E -118.539  152.754 -178.254   20.540   39.180   29.660

 2bsy A   149 T E -114.318  130.020  178.430   17.750   -2.870   35.200
 2bsy A   150 V E -124.451  132.772 -173.422   16.670   -0.300   37.790
 2bsy A   151 S E -111.102  145.509  169.553   13.250    1.360   37.870

 1d4m 1   233 T E -100.987  124.884  177.024  -42.870    1.550  144.190
 1d4m 1   234 S E -106.873  132.763  176.944  -42.240    1.620  140.440
 1d4m 1   235 T E -113.799  125.165 -179.246  -43.800    4.230  138.170

 1ggl A    52 R E -119.582  136.576  173.985   18.250   28.640   11.770
 1ggl A    53 T E -119.511  113.372 -171.057   16.180   26.490    9.420
 1ggl A    54 L E -109.990  141.655  175.569   12.900   28.090    8.350

 3nce B    80 N E -114.475  146.084  172.921  -10.980  -14.140   -0.450
 3nce B    81 A E -108.751  132.077 -170.160   -7.330  -15.110   -0.820
 3nce B    82 T E -128.458  140.013  160.613   -4.780  -13.010    1.040

 2qhp A   229 V E -125.206  125.994  172.030   10.560   18.600  -18.730
 2qhp A   230 S E -101.271  132.777  178.635   14.150   19.770  -18.340
 2qhp A   231 F E -125.401  134.081  170.429   16.940   17.190  -18.490

 3fev A    13 T E -109.905  124.995 -172.383  -10.770   17.900    8.460
 3fev A    14 T E -114.000  165.008  177.651  -13.410   20.590    7.970
 3fev A    15 E E -145.003  130.465  170.025  -16.840   21.390    9.380

 1xak A    61 T E -102.491  114.933 -178.345   -2.450   20.600   15.090
 1xak A    62 Y E  -99.224  137.382  170.581    0.700   18.570   14.410
 1xak A    63 Q E -118.875  124.902  175.939    0.820   14.820   13.840

 1lkf A   275 K E -107.623  139.988  173.473    7.210   22.130   85.690
 1lkf A   276 S E -131.581  131.697 -179.298    6.730   23.060   82.040
 1lkf A   277 T E -114.362  131.049 -178.327    6.410   20.630   79.140

 2qo4 A    51 T E -106.933  117.787  178.193   -4.620   23.030   -7.430
 2qo4 A    52 S E  -98.290  131.665 -172.721   -2.810   22.310   -4.160
 2qo4 A    53 K E -124.755  112.895  166.121    0.110   24.560   -3.270

 3bvx A   644 T E -119.281  120.338  176.731   55.190   79.530  -40.570
 3bvx A   645 S E -100.182  167.819 -177.281   51.550   80.170  -41.460
 3bvx A   646 Y E -129.884  129.844 -176.829   49.170   82.760  -40.030

 2v33 A    62 T E -101.534  126.199  179.823   37.300   16.690   64.380
 2v33 A    63 L E -124.096  151.358  174.821   38.970   18.170   67.450
 2v33 A    64 H E -113.371  149.464 -178.131   38.360   17.890   71.190

 3roi A    40 Q E  -97.443  128.172  175.921    1.690   34.790  -19.550
 3roi A    41 T E -117.844  127.898  171.307    0.590   31.260  -20.440
 3roi A    42 Q E  -95.170  123.792 -179.113    2.830   28.610  -21.980

 2pqc A    39 E E -100.462  136.510  174.200 -115.520   30.340  149.420
 2pqc A    40 T E -120.093  132.559 -174.965 -118.030   32.020  147.120
 2pqc A    41 R E -119.153  118.622 -173.829 -121.130   33.770  148.440

 1i7d A   422 K E -105.172  118.675  178.619   50.070    7.960    7.200
 1i7d A   423 C E -108.517  125.409 -179.296   47.110    7.680    4.830
 1i7d A   424 V E -123.907  119.639  178.714   45.340   10.830    3.650

 3g4n A   273 T E -129.989  130.012  170.007   12.620  -15.620   51.420
 3g4n A   274 T E  -99.454  135.152 -174.673   13.820  -15.420   55.010
 3g4n A   275 T E -134.360  129.115  174.155   12.260  -12.700   57.160

 2x5q A   140 V E -124.989  137.597  177.589   37.090   31.810   14.180
 2x5q A   141 T E -112.173  125.662 -171.659   35.490   28.940   16.080
 2x5q A   142 S E -123.765  144.986  176.172   32.690   29.760   18.510

 3e5t A   188 E E -108.722  136.404 -177.612  -36.030    5.250   -3.010
 3e5t A   189 T E -123.801  134.875  173.133  -33.180    7.290   -4.490
 3e5t A   190 T E -107.151  110.973  176.816  -32.470   11.020   -4.330

 1ly2 A    43 S E -102.895  128.691  173.762  -14.740   17.360   29.980
 1ly2 A    44 L E -115.503  142.703 -177.296  -14.530   14.920   27.080
 1ly2 A    45 L E -123.262  130.250  174.969  -14.870   15.870   23.410

 3k26 A   326 C E  -96.229  132.911  167.543    6.070   39.840  -24.880
 3k26 A   327 T E -123.695  150.094 -174.063    7.310   37.440  -27.540
 3k26 A   328 T E -117.206  143.157  178.278    5.240   35.960  -30.380

 2c1s A    78 T E -135.434  137.539 -176.951   32.060    4.780   18.480
 2c1s A    79 T E -116.612  141.317  176.408   35.640    5.230   17.290
 2c1s A    80 V E -123.394  129.936  178.999   38.650    2.950   17.690

 2a15 A    94 V E -105.151  118.572  178.361   -0.560  -20.290   -2.260
 2a15 A    95 L E  -99.231  134.983  177.007   -0.340  -16.840   -3.850
 2a15 A    96 H E -132.809  126.736 -174.902   -3.390  -15.160   -5.390

 3cip G    51 K E  -99.920  120.604 -176.882   47.730   -6.420   35.260
 3cip G    52 T E -111.693  127.163 -177.803   48.960   -9.990   35.650
 3cip G    53 V E -125.039  136.219  178.352   49.430  -11.610   39.060

 1b35 B    12 L E -102.813  129.001 -177.836  -64.160   69.710   80.670
 1b35 B    13 T E -121.088  130.250  179.672  -60.520   69.560   81.750
 1b35 B    14 S E -115.610  132.925 -179.147  -58.950   66.900   83.970

 2wzp R   189 T E -106.421  125.027 -176.716   26.700  107.280  256.710
 2wzp R   190 T E -120.728  133.326  170.908   30.400  106.530  257.150
 2wzp R   191 I E -116.419  122.487 -174.168   33.320  108.880  257.770

 3sbw C   162 T E -120.293  126.936  175.109    2.450    0.180  -65.730
 3sbw C   163 T E -115.473  129.396 -179.446   -1.070    1.530  -65.250
 3sbw C   164 T E -118.619  127.405  177.397   -3.120    0.700  -62.160

 1lxn A    73 Y E -100.517  110.224 -175.391  114.590   49.380   15.670
 1lxn A    74 T E -109.749  130.041  175.623  117.720   50.520   13.830
 1lxn A    75 T E -117.710  130.021 -179.948  120.680   48.300   12.970

 2wqr A    96 H E -107.402  139.984 -170.335   32.160   16.230   68.250
 2wqr A    97 T E -101.974  127.690  170.425   29.870   17.630   65.580
 2wqr A    98 F E -121.342  130.604 -169.365   29.370   16.200   62.100

 2yvw A   326 K E -116.192  121.487 -176.263   80.590   65.630   17.300
 2yvw A   327 S E -106.015  147.856  177.361   81.740   62.030   16.890
 2yvw A   328 R E -108.907  122.265 -179.711   85.140   60.490   17.650

 3g5b A   253 T E -106.030  126.648  175.194   42.780    7.650   57.750
 3g5b A   254 F E -111.379  133.101 -173.842   45.700    8.880   59.840
 3g5b A   255 T E -115.656  117.485  177.303   46.380   12.600   60.180

 1ru0 A    39 E E  -98.471  131.578  177.462   -7.900  -15.370   27.540
 1ru0 A    40 F E -108.558  135.900 -178.200   -6.130  -13.300   24.890
 1ru0 A    41 S E -119.511  126.522 -176.018   -7.460  -12.960   21.340

 2r51 A   225 V E -124.619  130.625 -173.288   42.070   37.260   23.140
 2r51 A   226 Y E -115.956  144.739 -178.716   42.580   36.590   19.430
 2r51 A   227 H E -125.688  131.992  177.073   45.220   34.540   17.620

 2obe A   839 V E -121.893  165.875 -174.880  -82.340   56.220   72.110
 2obe A   840 T E -110.614  149.871  175.359  -82.030   53.330   69.660
 2obe A   841 Q E -131.566  144.295 -178.681  -84.480   51.840   67.160

 2obe A   146 K E -118.007  154.079  178.371  -94.620  101.270   27.100
 2obe A   147 T E -100.459  135.226 -176.236  -92.610   98.250   25.940
 2obe A   148 Y E -125.315  154.858 -169.688  -89.640   97.050   27.980

 1rf6 A    36 E E -100.683  137.063  176.466   69.080  119.090  -20.170
 1rf6 A    37 T E -120.394  132.573 -178.956   66.470  117.770  -17.740
 1rf6 A    38 K E -117.310  126.236 -178.198   62.890  116.930  -18.700

 2il5 A   121 L E -104.969  110.277 -174.974   -6.910   38.560   -1.590
 2il5 A   122 F E -103.108  122.435  175.620   -3.330   39.830   -1.390
 2il5 A   123 Y E -118.520  138.273 -176.831   -2.570   43.540   -1.100

 1gny A   107 T E -112.519  115.197  179.264   33.160    8.880   27.400
 1gny A   108 L E -105.741  136.487 -175.001   34.010    8.850   23.690
 1gny A   109 T E -120.282  150.606  175.908   34.460   12.070   21.730

 1lfo A    52 T E -123.501  126.534 -178.791   27.070   24.720   44.350
 1lfo A    53 I E -118.649  128.008 -176.611   28.490   27.620   42.330
 1lfo A    54 T E -118.870  122.039  170.410   30.170   30.640   43.920

 2wmf A   530 T E  -94.292  121.309  169.938   26.850    8.680   51.200
 2wmf A   531 T E -115.783  117.199 -176.770   23.830   10.500   52.580
 2wmf A   532 T E -105.023  124.723  179.083   23.500   10.380   56.370

 2r39 A   108 I E -124.955  129.988  175.491   16.410   39.240  -12.460
 2r39 A   109 E E -111.831  124.765  175.095   13.190   39.850  -10.540
 2r39 A   110 V E -122.575  120.027 -175.744    9.950   38.170  -11.590

 2p5x A   138 E E -110.617  130.043  172.581   61.300   27.120   50.970
 2p5x A   139 T E -130.407  131.122 -176.651   61.830   23.370   50.800
 2p5x A   140 K E  -91.035  130.019 -178.192   64.820   21.700   49.140

 3nqz A    52 E E -118.839  152.555  178.348    3.990   38.700   35.830
 3nqz A    53 V E -126.793  124.801 -179.893    5.320   37.090   32.650
 3nqz A    54 T E -104.365  130.536  178.391    3.170   36.250   29.620

 2pet A   186 S E -126.489  141.607 -176.642    4.580   46.240   29.220
 2pet A   187 L E -120.462  129.892  172.576    5.710   48.960   26.820
 2pet A   188 T E -115.811  135.330  178.987    8.920   51.000   26.890

 3njn A    10 L E -109.212  142.013  176.343    9.020   10.880  108.280
 3njn A    11 A E -110.484  117.276  177.809    8.110   13.470  105.650
 3njn A    12 Q E -102.113  156.346 -176.696    4.930   12.900  103.650

 1mnn A    35 L E -104.485  128.136 -171.671    2.020    2.050   43.390
 1mnn A    36 T E -111.075  130.395  171.464   -0.720    4.680   43.570
 1mnn A    37 Q E -119.558  146.259 -179.187   -3.310    5.200   46.290

 2j5w A   854 T E -123.356  122.583  179.717  117.790   62.720   15.430
 2j5w A   855 L E -122.750  162.181 -179.966  116.310   61.650   18.760
 2j5w A   856 T E -109.205  130.987  175.627  115.860   63.300   22.160

 3alp A   191 T E -100.693  124.795 -179.194   24.990   48.100   29.560
 3alp A   192 V E -108.437  118.490 -178.160   25.260   47.230   33.250
 3alp A   193 I E -118.069  130.518 -179.907   23.320   49.370   35.720

 1ex0 A   688 T E -116.421  140.197  173.014   14.340   13.780  -19.520
 1ex0 A   689 V E -118.679  149.275 -179.381   12.800   10.860  -17.640
 1ex0 A   690 Q E -130.522  139.197 -177.057    9.210   10.450  -16.480

 3o22 A    52 T E -101.328  110.851 -176.043  -13.490   21.520    5.370
 3o22 A    53 S E -105.558  129.021  175.434  -10.970   21.630    2.520
 3o22 A    54 T E -112.163  134.183 -172.663  -11.350   23.840   -0.550

 2x8k A   140 V E -108.035  132.723 -178.632   31.040   17.320   70.580
 2x8k A   141 T E -113.579  120.439 -178.354   29.200   14.550   68.740
 2x8k A   142 T E -131.238  138.012 -179.463   28.090   11.440   70.620

 3h6g A    48 D E -116.195  125.559 -176.506  -90.110   27.560   17.970
 3h6g A    49 T E -105.150  129.684  174.944  -88.420   24.860   15.900
 3h6g A    50 Q E -119.989  140.642  178.568  -88.300   24.870   12.110

 1r9f A    97 V E -112.523  130.467 -178.566   58.830   10.610   17.790
 1r9f A    98 S E -119.029  131.062  175.813   62.440   10.320   18.970
 1r9f A    99 I E -119.985  130.517 -176.718   63.840    7.770   21.420

 1vko A    47 K E -128.451  129.875  175.029   -4.390   21.770   57.300
 1vko A    48 N E  -82.439  137.380  173.786   -8.150   22.210   57.120
 1vko A    49 H E -116.569  140.707 -163.997   -9.970   21.030   54.000

 2flh A   117 K E -116.082  119.956  176.662   39.370  -21.000    3.630
 2flh A   118 I E -106.985  115.290  173.560   36.510  -23.440    3.020
 2flh A   119 S E -103.762  123.171 -162.455   35.550  -25.750    5.870

 2y3m A   106 N E -108.108  157.506 -176.783  -52.500   -5.550    9.820
 2y3m A   107 T E -128.628  134.045  178.744  -50.210   -3.200    7.900
 2y3m A   108 A E -131.665  143.948  177.960  -46.460   -2.640    8.220

 3s3t A    87 K E -100.199  128.477  179.888   10.100    8.560   28.380
 3s3t A    88 T E -113.026  140.833 -179.969   12.500    6.480   26.290
 3s3t A    89 E E -138.198  140.951  168.807   12.220    2.770   25.530

 1xuv A   131 T E -116.887  115.949  179.939   91.520    2.380   16.380
 1xuv A   132 S E -104.996  124.975 -179.533   89.520    0.620   19.090
 1xuv A   133 H E -116.275  110.667  179.301   91.030    0.240   22.550

 1d2o A   168 T E -109.395  137.645 -170.242   35.630   80.560  -49.750
 1d2o A   169 T E -103.005  129.978  171.122   34.440   82.560  -46.760
 1d2o A   170 H E -130.748  141.954 -172.702   30.980   82.470  -45.190

 3msw A    55 S E  -99.204  128.345 -175.136    0.400    1.310    6.760
 3msw A    56 T E -106.001  130.460  178.922   -2.180    3.160    4.660
 3msw A    57 Y E -122.807  144.879  176.777   -5.770    3.730    5.770

 1b8k A    81 T E  -80.925  124.987  178.635   12.690   30.560   45.590
 1b8k A    82 S E  -96.728  157.869 -178.060   15.960   31.260   43.770
 1b8k A    83 Q E -129.988  162.772  175.956   16.400   31.770   40.030

 3sbw C   177 T E -126.255  128.096 -177.193   -1.760   -3.660  -66.640
 3sbw C   178 S E -127.905  137.668 -176.100    1.840   -3.290  -67.790
 3sbw C   179 T E -127.576  133.029  175.482    3.220   -2.910  -71.310

 3a1j C   117 V E -112.532  130.419  175.165  -11.150   82.440   27.270
 3a1j C   118 T E -117.455  129.123  179.433   -7.550   83.620   27.050
 3a1j C   119 V E -114.551  125.002 -178.717   -6.410   86.210   24.500

 3mhz A   294 S E -119.825  121.822 -176.189    9.730   25.400  -25.230
 3mhz A   295 T E -110.399  133.521  179.349    6.440   23.850  -26.340
 3mhz A   296 S E -129.091  134.686  169.110    3.210   25.760  -26.960

 2dex X   274 T E -108.978  123.769  173.780    5.330   34.300  -15.840
 2dex X   275 L E -109.449  130.469 -170.259    6.660   35.190  -19.290
 2dex X   276 T E -124.570  137.770  168.616    4.460   34.320  -22.260

 2wad A    52 T E -113.208  122.078 -176.260  108.270  -28.990   15.780
 2wad A    53 K E  -91.249  138.223 -179.139  105.620  -31.070   14.030
 2wad A    54 V E -131.117  137.774 -179.282  104.430  -30.200   10.520

 3kzd A     6 V E -124.378  160.901 -176.093  -34.040    4.030   -2.480
 3kzd A     7 T E -114.012  128.229 -179.859  -32.270    4.760   -5.760
 3kzd A     8 H E -130.575  149.268  174.425  -32.660    8.010   -7.710

 2d42 A    81 Y E  -98.242  128.968 -177.711   35.360   75.540   14.520
 2d42 A    82 T E  -97.726  124.176  176.353   35.110   71.860   13.600
 2d42 A    83 S E -117.230  142.328 -172.866   31.810   70.040   14.130

 3eb7 A   378 T E -122.416  133.649  174.457   41.470    0.440   72.680
 3eb7 A   379 F E -113.907  127.451 -173.003   40.290    2.500   69.710
 3eb7 A   380 T E -117.602  116.554  164.337   42.830    3.440   67.050

 2xzz A    64 T E  -99.538  129.740  179.253    3.660  -30.570   25.440
 2xzz A    65 V E -121.014  147.788  177.431    4.450  -30.730   29.160
 2xzz A    66 T E -131.264  152.447  172.321    3.060  -28.780   32.110

 1yoe A   266 T E -111.705  131.456 -175.318    7.190   28.650   25.440
 1yoe A   267 S E -143.714  150.071 -179.223    8.360   28.870   29.050
 1yoe A   268 V E -130.110  149.974  178.549   10.970   30.730   31.090

 2epl X    30 S E -111.332  140.338 -173.833   99.970   18.110   37.120
 2epl X    31 L E -102.828  142.975  174.186   99.020   20.390   34.230
 2epl X    32 V E -136.469  141.008  171.198   98.950   19.600   30.520

 3lrv A    71 I E -124.980  120.508 -174.783   37.530   42.940   43.050
 3lrv A    72 T E -120.717  135.422  175.360   39.930   40.220   44.170
 3lrv A    73 T E -116.529  118.255 -179.078   41.330   37.240   42.270

 1k7c A    95 V E -126.015  130.325  170.764   55.510   28.180   15.710
 1k7c A    96 C E -106.326  158.268  173.251   57.970   25.420   16.570
 1k7c A    97 Y E -129.972  132.116 -179.263   58.290   21.970   15.020

 3hrz A   188 Y E -108.645  128.862 -177.241  -22.770   -7.630   21.790
 3hrz A   189 T E -115.593  125.300  168.873  -21.760  -10.930   23.380
 3hrz A   190 A E -115.085  156.428 -175.239  -24.080  -13.650   24.630

 3c9a A   107 V E -118.481  127.008  171.676   14.930   -1.860    5.400
 3c9a A   108 T E -101.545  149.779 -178.241   14.800    1.820    6.300
 3c9a A   109 E E -131.661  121.020  179.932   11.860    3.430    8.090

 2zah A   222 T E -107.403  123.450  179.498  -12.980   35.040  146.730
 2zah A   223 I E -120.637  123.814 -178.834  -13.860   36.710  143.420
 2zah A   224 K E -120.197  148.584  174.175  -15.890   34.950  140.730

 2ch8 A    91 T E  -98.616  136.691 -178.372   37.920   43.330  -11.030
 2ch8 A    92 E E -131.034  153.445  163.320   40.380   46.010   -9.920
 2ch8 A    93 V E -134.257  154.613 -175.957   40.470   49.700   -9.120

 2r15 A    84 G E -117.609  133.739  167.139   13.720   -2.870   99.140
 2r15 A    85 H E -125.032  114.684 -166.781   15.490    0.480   99.200
 2r15 A    86 Q E -125.169  152.645  171.907   13.060    3.370   99.490

 3g40 A   228 K E  -93.562  133.379 -176.208   -0.460   33.140   27.910
 3g40 A   229 M E -109.383  133.784  177.815    0.970   36.460   26.750
 3g40 A   230 Q E -139.693  121.594  171.321   -1.020   39.300   25.180

 1xva A   203 T E  -94.469  122.723 -173.962   64.720   88.270   15.590
 1xva A   204 T E -103.244  124.881  176.887   63.060   88.880   12.220
 1xva A   205 S E -119.457  129.877 -178.590   64.690   91.030    9.540

 3kic A   240 I E -111.485  119.442 -179.850   18.010  -84.890   19.560
 3kic A   241 T E -115.339  126.314  173.849   19.010  -88.220   18.040
 3kic A   242 T E -120.133  134.050 -172.773   19.620  -88.800   14.330

 2mpr A   219 H E -106.346  124.750  178.389   16.070   35.580   61.340
 2mpr A   220 T E -108.207  125.087  178.178   13.580   36.520   58.630
 2mpr A   221 Q E -115.730  123.785  177.963   12.470   33.920   56.080

 1k32 A   463 K E -117.229  149.522  178.572  -63.840   -3.980   -8.400
 1k32 A   464 I E -107.256  130.648  178.146  -60.160   -3.400   -9.180
 1k32 A   465 F E -118.621  143.282  177.734  -58.490   -0.040   -8.610

 1ifr A    96 R E -110.001  116.454  178.589   -1.680   -7.110   -8.490
 1ifr A    97 T E -110.114  121.479 -177.922   -0.840   -5.070   -5.400
 1ifr A    98 A E -118.894  130.434  174.783    2.080   -6.200   -3.230

 3is6 A    18 K E -108.386  158.497 -179.299   -7.270   22.690   17.300
 3is6 A    19 T E -122.986  130.016  178.211   -9.040   26.020   16.840
 3is6 A    20 H E -131.617  149.133 -173.825  -12.800   26.580   16.710

 3k26 A    62 S E -119.546  150.598  164.264   -5.590    6.670  -25.230
 3k26 A    63 Y E -103.479  123.691 -177.938   -8.490    6.210  -22.840
 3k26 A    64 V E -113.011  124.901 -178.419  -11.850    6.260  -24.630

 2x2u A   225 V E -124.994  130.566  173.681   31.300   -8.540   -3.410
 2x2u A   226 V E -126.756  131.555 -177.738   30.280   -4.970   -4.230
 2x2u A   227 M E -120.497  138.387  175.750   31.950   -2.840   -6.900

 2rik A   275 T E -124.879  132.102  171.228   20.130   63.950  -38.640
 2rik A   276 C E -101.738  138.251  177.521   22.890   66.540  -38.900
 2rik A   277 V E -114.842  123.198  175.570   22.480   69.590  -41.130

 2uyw A    93 H E -100.451  112.039 -172.556   13.260   23.730   49.320
 2uyw A    94 T E -130.716  151.560  162.776   10.080   24.840   51.080
 2uyw A    95 M E -117.390  146.640 -172.695    7.360   27.460   50.920

 2bhm A   119 E E -107.150  123.953  179.822   14.170  -22.820   31.850
 2bhm A   120 T E -108.410  125.007  178.360   16.360  -25.930   32.000
 2bhm A   121 T E -126.822  155.694 -177.068   19.590  -26.110   30.010

 3hzp A   102 T E -105.728  119.075 -176.575   37.030    2.540    7.160
 3hzp A   103 S E -119.828  143.916  175.326   34.390    5.050    8.250
 3hzp A   104 I E -122.594  135.496 -175.729   31.020    4.610    9.960

 1ejd A   320 T E -109.996  134.678 -179.967   19.130   49.710  -14.840
 1ejd A   321 G E -136.922  155.035 -174.746   16.940   49.110  -11.790
 1ejd A   322 V E -121.820  128.368  176.583   14.810   51.280   -9.510

 2wzp R   188 T E -123.107  149.781 -178.665   24.230  104.390  256.570
 2wzp R   189 T E -106.421  125.027 -176.716   26.700  107.280  256.710
 2wzp R   190 T E -120.728  133.326  170.908   30.400  106.530  257.150

 3h8t A    15 T E -108.886  135.489 -172.942  -15.610   32.760   38.960
 3h8t A    16 V E -127.625  133.086  174.709  -11.900   33.520   38.650
 3h8t A    17 T E -117.796  122.046 -178.233  -10.020   36.370   36.970

 3imh A   324 T E -127.809  130.801  175.139   57.940   15.090   26.430
 3imh A   325 V E -135.019  129.577 -178.593   55.810   17.800   28.020
 3imh A   326 D E -113.499  128.691  173.945   54.620   17.930   31.630

 3e99 A   123 V E -101.038  123.610  176.415   25.230   10.910    5.120
 3e99 A   124 S E -104.227  147.826 -178.516   22.760   13.630    6.090
 3e99 A   125 S E -120.900  133.205  171.819   23.360   16.270    8.760

 2if7 A    97 L E -115.764  139.397  167.019   38.620   63.210   -1.790
 2if7 A    98 S E -103.767  118.581 -169.148   39.750   59.620   -2.240
 2if7 A    99 S E -100.338  142.177  177.272   38.780   57.640    0.840

 1uyj A   110 T E -101.852  126.577  170.145  126.230   17.180  130.280
 1uyj A   111 D E  -91.469  126.636 -170.402  122.580   16.170  130.560
 1uyj A   112 T E -123.314  151.435  171.417  121.230   15.190  127.150

 3sbw C   135 E E -108.319  110.393  178.872    4.490   -4.690  -77.710
 3sbw C   136 L E -101.621  135.435 -178.954    4.210   -7.090  -74.780
 3sbw C   137 T E -129.244  137.114  165.718    1.430   -6.770  -72.210

 1ksh B   132 E E -111.298  115.450  176.934   43.960    5.540   50.270
 1ksh B   133 T E -112.399  121.169  177.693   41.260    7.140   48.130
 1ksh B   134 K E -113.470  131.072  178.488   41.950   10.470   46.430

 3k6y A    57 V E -111.494  118.161 -173.668   23.890  -11.270    8.470
 3k6y A    58 L E  -90.134  133.522  177.013   20.930  -12.160    6.250
 3k6y A    59 E E -128.366  132.448 -178.652   20.790  -11.070    2.610

 2z2n A   215 I E -112.949  128.848  167.600    6.380    8.050   -0.520
 2z2n A   216 T E -125.872  164.282 -172.184    9.160    5.740   -1.680
 2z2n A   217 E E -135.167  147.025  177.196   10.600    2.610   -0.090

 2x8x X   146 T E -107.853  125.756  175.896   30.280   27.100   83.150
 2x8x X   147 L E -113.639  158.038  171.601   31.750   24.540   80.760
 2x8x X   148 Q E -120.037  141.951  177.871   31.110   23.790   77.090

 2qud A    18 T E  -98.466  123.868  173.615   14.680  -46.290   17.260
 2qud A    19 L E -106.977  117.279 -175.327   14.780  -46.420   13.460
 2qud A    20 T E  -99.845  133.213  177.845   18.290  -46.120   12.040

 3n89 A   149 T E -110.471  139.209 -179.463   30.960   73.210   53.530
 3n89 A   150 T E  -92.056  134.759  177.510   34.040   75.420   53.360
 3n89 A   151 Y E -123.287  158.093  176.687   36.900   74.550   51.010

 3nsj A   279 H E -115.266  123.253 -170.681    1.440   19.990   93.210
 3nsj A   280 V E -110.984  124.395  174.462   -1.530   21.190   91.180
 3nsj A   281 E E -122.532  114.995  179.473   -1.400   23.700   88.330

 2yh6 A     3 T E -112.551  135.121  169.337    5.700   -3.010    6.000
 2yh6 A     4 A E -120.474  147.518 -179.664    6.940    0.450    5.090
 2yh6 A     5 S E -130.004  149.043  178.169    6.650    3.610    7.190

 2jd4 A    91 R E -106.406  138.224  171.443   27.870   15.280   27.650
 2jd4 A    92 T E -115.450  135.786 -171.913   29.610   12.980   25.180
 2jd4 A    93 K E -132.006  136.331  178.243   30.280   14.150   21.630

 3ksn A    78 T E -109.813  131.308  179.152    9.590  -32.190   14.680
 3ksn A    79 A E -115.925  131.306  171.992   13.370  -32.560   14.550
 3ksn A    80 T E -141.655  164.636  176.129   15.550  -32.530   11.440

 3c68 A   205 Q E -103.221  128.014 -168.848   17.910  -34.460   16.790
 3c68 A   206 T E -119.301  133.987  168.708   18.310  -30.820   15.790
 3c68 A   207 E E -120.428  122.922 -174.929   18.840  -29.060   12.480

 2bt9 A    70 T E -103.015  120.358  177.764  -22.830   34.270   12.570
 2bt9 A    71 T E -110.280  123.370  178.110  -21.190   33.680    9.190
 2bt9 A    72 T E -109.910  125.535  175.956  -19.330   36.520    7.470

 2ou5 A    99 K E -114.063  138.642 -179.371   40.780   53.590   73.800
 2ou5 A   100 I E  -99.932  113.620 -178.790   40.200   53.540   77.560
 2ou5 A   101 L E -121.353  154.509  174.031   37.960   56.340   78.810

 3irp X   292 A E -114.741  136.294  174.903   28.090    9.100   21.160
 3irp X   293 S E -110.204  131.354 -174.559   24.660    7.510   21.600
 3irp X   294 S E -113.414  146.924  172.358   24.390    3.730   21.880

 3pl2 A   247 T E -121.710  127.639 -177.862   10.780   60.180   18.490
 3pl2 A   248 V E -119.075  140.105  178.562   11.200   56.750   20.070
 3pl2 A   249 E E -124.895  144.981  178.626    9.620   55.340   23.230

 3hn9 A   101 K E -127.236  122.369 -178.804    5.920   48.750   36.670
 3hn9 A   102 V E -115.291  130.783 -177.582    8.700   46.350   35.670
 3hn9 A   103 I E -121.844  132.847  177.175   11.820   47.420   33.780

 1k8f A   140 K E -124.395  123.369 -175.471   74.860  -20.460   46.480
 1k8f A   141 T E -110.756  134.954  177.310   78.430  -21.560   45.810
 1k8f A   142 L E -119.697  155.036  174.629   80.880  -22.970   48.350

 3gd0 A    70 S E -120.002  155.410  173.879  -19.630  -17.430  -34.740
 3gd0 A    71 T E -134.996  152.923 -175.437  -16.870  -19.140  -32.770
 3gd0 A    72 T E -116.554  127.950  169.824  -16.540  -20.120  -29.110

 2qp2 A   265 I E -113.131  129.792  173.807   73.880   38.630   31.070
 2qp2 A   266 K E -121.667  144.145 -177.667   73.550   40.640   27.870
 2qp2 A   267 T E -126.289  157.719  179.625   72.870   44.370   27.560

 1q8f A   254 K E  -88.509  127.940  178.081  -17.140   11.040  -27.700
 1q8f A   255 T E -122.465  162.359  174.372  -17.120   10.550  -23.930
 1q8f A   256 Q E -135.277  130.378 -179.953  -18.440    7.930  -21.520

 1v1p B   130 A E -104.708  130.953  176.682   -2.990   33.390   43.900
 1v1p B   131 S E -120.611  154.443  178.423    0.430   33.130   42.250
 1v1p B   132 I E -116.832  140.730 -176.606    3.360   35.550   42.060

 3bmx A   485 S E -100.221  142.519 -172.387   95.250   81.250   89.530
 3bmx A   486 L E -120.047  138.229  166.690   91.730   80.100   90.360
 3bmx A   487 S E -130.946  152.630 -174.025   88.840   81.580   92.310

 1l6p A   113 E E -103.374  143.395  179.854    4.870   10.070   14.540
 1l6p A   114 T E -125.964  123.724  175.630    6.620   11.640   11.540
 1l6p A   115 K E -110.331  140.959  175.991    6.700   10.200    8.020

 1h8l A   359 V E -130.107  137.233 -177.402   22.450   40.800  -16.480
 1h8l A   360 T E -117.120  137.938  176.751   25.020   39.550  -13.980
 1h8l A   361 K E -136.390  144.630  176.018   27.530   41.540  -11.940

 3bzb A   142 K E -107.001  145.010  173.087   16.810   58.010  -16.310
 3bzb A   143 V E -115.720  115.576 -172.162   19.070   55.480  -14.600
 3bzb A   144 V E -132.742  132.690  177.216   18.370   51.880  -15.600

 2eab A   256 T E -122.964  130.808  174.333   -9.030  -19.790   36.790
 2eab A   257 L E -113.722  123.648 -175.956   -5.240  -20.040   36.610
 2eab A   258 S E -139.640  166.209  177.240   -3.750  -22.590   34.220

 2o26 U   281 T E -109.068  149.577  173.678   42.640    7.850   34.850
 2o26 U   282 T E -138.482  149.913 -173.071   43.470    6.200   31.540
 2o26 U   283 T E -102.832  134.591  174.354   46.280    3.860   30.490

 1cq3 A    69 T E  -98.304  138.469  174.731   34.770   10.330   31.020
 1cq3 A    70 T E -103.914  122.935 -174.297   37.460   10.080   33.690
 1cq3 A    71 Y E -105.787  140.129  177.066   37.550    6.770   35.550

 2v94 A    72 K E -114.422  133.520  173.996   60.200    2.730   29.860
 2v94 A    73 S E -118.990  165.784 -178.959   56.690    1.800   30.960
 2v94 A    74 K E -121.704  119.455 -173.489   53.280    2.170   29.310

 3eli A    96 E E -103.047  144.979 -177.836   80.660   23.610  -21.830
 3eli A    97 S E -138.936  173.607 -177.798   79.400   26.650  -19.930
 3eli A    98 H E -120.268  128.758  176.615   80.590   29.970  -18.490

 2vzp A    94 T E -126.596  164.148 -173.714   12.400   34.070   45.170
 2vzp A    95 T E -115.992  143.167  171.507   13.440   34.180   41.510
 2vzp A    96 K E -135.012  131.326 -175.196   16.510   32.950   39.650

 3hi7 A   535 E E -106.571  131.890  179.371  -32.810  -29.640   28.300
 3hi7 A   536 Q E -114.023  132.782  176.503  -36.140  -29.250   30.100
 3hi7 A   537 T E -122.743  127.612  177.848  -37.170  -31.150   33.230

 1mw9 X   410 S E  -94.965  141.356  179.850   24.600   29.870    1.420
 1mw9 X   411 T E -129.376  130.429  175.119   25.350   29.470   -2.290
 1mw9 X   412 T E -119.219  123.678  179.365   27.910   27.240   -3.980

 3lig A   411 Q E -100.799  128.582  177.697   60.790   15.870   40.900
 3lig A   412 T E -103.010  146.304  174.003   59.040   17.280   37.830
 3lig A   413 V E -124.781  109.545 -167.471   57.530   20.750   37.470

 2yvw A   392 E E -127.539  136.674  176.116   76.420   66.280   -8.270
 2yvw A   393 T E -112.866  133.242 -177.985   79.450   64.440   -6.890
 2yvw A   394 V E -109.611  119.024 -176.315   82.180   63.060   -9.140

 1lf7 A    67 S E -109.067  119.776 -177.278   30.590   34.290   19.320
 1lf7 A    68 T E  -97.751  127.440  177.692   29.890   35.400   22.890
 1lf7 A    69 F E -112.333  120.701 -177.296   31.470   38.590   24.230

 1p5v B    71 T E -105.569  125.808  174.625   15.030   39.790   -9.950
 1p5v B    72 F E -102.469  129.867 -172.816   12.540   38.120  -12.280
 1p5v B    73 T E -120.719  140.395  179.699   14.010   35.980  -15.050

 3oml A   437 E E -120.524  135.586  178.705  -58.850   84.920    9.030
 3oml A   438 S E -112.792  129.025  179.064  -56.370   82.090    9.560
 3oml A   439 F E -121.500  152.481  173.718  -57.120   79.100   11.780

position:            6 neighbors:          200

 3fzx A   180 T E -121.465  133.992 -179.634   55.340   21.240  -11.400
 3fzx A   181 I E -120.369  126.006  175.674   56.510   22.440   -7.990
 3fzx A   182 K E -114.259  144.430 -179.523   59.950   21.790   -6.510

 1stm A    99 T E -110.111  132.015  175.055    2.780   41.950   44.230
 1stm A   100 V E -125.005  135.403 -177.334    0.670   43.880   41.720
 1stm A   101 R E -104.778  127.036  178.041    1.630   44.580   38.110

 2x3c A   104 T E -110.581  126.447  178.280   64.370   48.730   17.700
 2x3c A   105 V E -125.854  135.655  179.174   61.460   51.120   18.230
 2x3c A   106 Q E  -98.973  140.975 -177.833   59.590   53.130   15.600

 2cmz A   121 D E -111.042  144.300  166.645   -7.830   30.570  -72.160
 2cmz A   122 A E -115.723  128.259 -169.963   -5.750   27.970  -70.360
 2cmz A   123 E E -116.340  144.042  169.667   -6.070   27.970  -66.570

 2c4x A    88 T E -112.444  131.779  177.418    7.210   37.960    4.530
 2c4x A    89 A E -135.027  155.047 -176.220   10.950   38.170    5.190
 2c4x A    90 T E -101.176  134.846  177.841   13.500   35.910    6.880

 2z5b A     8 T E -110.773  134.385 -176.055   -7.300   58.600   -7.900
 2z5b A     9 I E -121.186  147.573  172.139   -7.560   61.800   -5.880
 2z5b A    10 S E -112.997  125.916 -170.039   -5.130   63.820   -3.760

 3cla A    31 T E -114.442  120.586  179.196    4.760    3.920   26.880
 3cla A    32 S E -130.272  155.080 -177.576    6.520    4.450   30.210
 3cla A    33 K E  -97.678  118.915  176.917    5.710    6.420   33.360

 1ukw A   208 T E -117.777  121.857 -166.174  -14.770  125.360 -255.090
 1ukw A   209 Y E -119.976  155.927  161.738  -14.120  128.580 -256.990
 1ukw A   210 E E -102.748  125.436 -172.956  -12.340  129.970 -260.020

 3n9g L   209 T E -101.945  135.219  168.638    8.830  -24.150   40.350
 3n9g L   210 V E -117.766  120.136 -169.036    9.250  -20.480   41.220
 3n9g L   211 E E -119.718  134.047  170.921    8.740  -19.740   44.900

 1sez A    54 S E  -92.331  142.111 -179.047  -37.030   -3.960   12.750
 1sez A    55 V E -130.724  132.521  176.603  -38.730   -6.570   10.570
 1sez A    56 S E -119.099  122.233 -179.674  -41.620   -6.190    8.120

 2o26 U   281 T E -109.068  149.577  173.678   42.640    7.850   34.850
 2o26 U   282 T E -138.482  149.913 -173.071   43.470    6.200   31.540
 2o26 U   283 T E -102.832  134.591  174.354   46.280    3.860   30.490

 2iwo A    27 T E -114.063  123.974 -172.450    9.890   30.700    7.880
 2iwo A    28 V E -125.944  139.947  172.648    7.520   28.420    5.970
 2iwo A    29 E E -118.834  119.805 -177.117    3.810   28.510    5.150

 1lfo A    39 V E -119.541  133.708 -178.397   34.350   28.080   41.760
 1lfo A    40 S E -118.199  129.547  178.222   32.040   25.090   41.380
 1lfo A    41 E E -112.090  128.123 -178.923   31.640   22.280   43.920

 3erx A     2 T E -117.875  132.125  177.470  -11.300   19.140   21.900
 3erx A     3 H E -114.573  160.346  178.886  -10.960   22.080   24.280
 3erx A     4 E E -127.206  130.020  174.053  -11.770   25.770   23.890

 3q48 A   211 T E -122.708  148.142  174.221   19.910   27.600   11.400
 3q48 A   212 K E -132.461  149.877 -175.551   22.900   26.690   13.560
 3q48 A   213 E E -111.109  136.253  170.228   26.460   28.030   13.620

 2z3z A   247 T E -114.997  128.784  172.447  -14.030   76.870   67.740
 2z3z A   248 V E -122.142  146.207 -177.727  -14.500   76.140   64.050
 2z3z A   249 Y E -112.044  143.070  179.633  -15.450   72.820   62.450

 2qo4 A    38 V E -103.424  133.424 -177.339   -3.130   26.880   -0.380
 2qo4 A    39 T E -120.933  122.568  175.911   -5.980   25.310   -2.350
 2qo4 A    40 E E -108.862  121.436 -174.736   -7.440   26.720   -5.560

 2fu5 C    49 T E -119.371  125.082  174.865   37.970    8.760   34.230
 2fu5 C    50 I E -126.527  169.855  178.548   38.960   10.560   37.420
 2fu5 C    51 E E -127.660  127.240  176.741   41.920   10.490   39.820

 2ux0 A   111 T E -122.622  148.275  176.284   -3.590  -59.040   11.050
 2ux0 A   112 S E -137.772  136.481  179.758   -6.980  -57.420   11.650
 2ux0 A   113 Q E -109.998  140.333  172.694  -10.110  -58.790   13.300

 3rkc A    70 T E -115.972  124.442 -173.857    8.970  -11.640  -11.690
 3rkc A    71 I E -124.974  164.429  176.665   12.570  -12.580  -10.910
 3rkc A    72 Q E -117.734  138.131  178.578   14.960  -15.480  -11.450

 1x3s A    56 T E -109.188  124.941 -177.615   25.830   15.030   33.420
 1x3s A    57 I E -130.478  167.353 -179.097   26.970   17.380   36.180
 1x3s A    58 S E -120.232  120.680  175.595   26.880   17.590   39.970

 2i24 N    11 T E -114.085  130.859 -176.478   19.250   14.300   69.410
 2i24 N    12 K E -129.057  159.984  176.394   21.840   15.680   71.830
 2i24 N    13 E E  -97.507  154.846  178.205   22.530   18.920   73.690

 2bsy A   149 T E -114.318  130.020  178.430   17.750   -2.870   35.200
 2bsy A   150 V E -124.451  132.772 -173.422   16.670   -0.300   37.790
 2bsy A   151 S E -111.102  145.509  169.553   13.250    1.360   37.870

 1pgu A   103 S E -114.211  132.983  177.445    1.230   65.990   35.950
 1pgu A   104 V E -111.335  121.089  175.962    4.800   65.400   34.800
 1pgu A   105 E E -106.792  132.446  179.639    5.710   62.170   33.000

 2bcg Y    49 T E  -97.744  124.640 -177.367   -8.210  -37.640   -3.230
 2bcg Y    50 V E -122.248  151.269  175.192   -7.610  -36.320   -6.740
 2bcg Y    51 E E  -87.169  122.376 -178.334   -9.380  -36.740  -10.080

 2ch8 A    94 T E -129.972  129.995  175.826   43.450   52.020   -8.660
 2ch8 A    95 K E -112.066  133.094  176.893   43.810   55.190   -6.590
 2ch8 A    96 Q E -100.168  126.188  176.671   46.600   57.710   -7.100

 1ya5 T    78 L E -119.405  146.987  177.720   28.580   25.270   46.010
 1ya5 T    79 Q E -117.844  139.370 -178.360   31.940   26.480   44.710
 1ya5 T    80 E E -110.976  139.470 -177.989   32.790   27.290   41.090

 1lfo A    59 V E -129.326  131.842  176.964   26.220   31.760   45.780
 1lfo A    60 I E -124.301  126.991  178.527   23.830   29.450   43.930
 1lfo A    61 H E -108.659  131.256  176.450   22.690   26.070   45.230

 2g7b A    60 T E -121.460  124.995 -173.248  -23.760    7.550   12.650
 2g7b A    61 T E -119.530  149.451  175.855  -20.360    6.990   11.050
 2g7b A    62 E E -133.970  123.570 -179.640  -18.970    7.380    7.540

 2ew1 A    67 T E -104.281  123.274 -174.828  -10.430  -14.490   16.930
 2ew1 A    68 V E -124.975  151.642 -178.773   -9.360  -11.480   18.990
 2ew1 A    69 E E  -97.360  117.303  175.759   -9.700  -10.490   22.640

 3pqs A   186 I E -110.369  151.793 -178.840   11.820   18.430   30.100
 3pqs A   187 S E -128.336  140.289  175.845   11.470   15.050   28.390
 3pqs A   188 K E -135.653  136.197 -177.307    9.540   11.910   29.320

 3cx2 A    71 L E -114.397  129.397 -179.799   16.900   22.520   56.010
 3cx2 A    72 F E -120.775  119.996 -170.698   15.610   25.180   53.630
 3cx2 A    73 E E -116.066  132.657  166.558   16.710   28.780   54.150

 2wql A     7 S E -110.751  147.483  175.980   44.720  -25.250   62.910
 2wql A     8 L E -135.117  126.475  179.140   45.650  -25.460   59.230
 2wql A     9 E E -116.686  126.659  177.738   46.570  -28.610   57.310

 2g6b A    52 V E -103.812  129.846  175.886    1.120    1.900    1.500
 2g6b A    53 L E -109.674  162.253  171.523   -0.880    0.020    4.120
 2g6b A    54 D E -102.676  117.507  179.280   -3.560   -2.670    3.850

 1g0d A   527 T E -121.619  129.607 -179.838   62.900   20.730  -24.300
 1g0d A   528 I E -125.348  159.996  172.484   65.640   23.070  -25.520
 1g0d A   529 S E -104.804  128.947 -172.851   69.350   22.840  -26.310

 3ej9 B    42 L E -104.703  122.571 -179.203  -11.950   20.920  -26.880
 3ej9 B    43 V E -124.982  129.635 -177.364  -14.230   21.050  -23.840
 3ej9 B    44 E E -103.845  140.067 -179.817  -14.760   24.090  -21.620

 1b66 A    10 S E -115.905  142.174  172.158   56.810   24.370   12.180
 1b66 A    11 R E -128.792  135.600 -179.989   54.640   23.510    9.190
 1b66 A    12 L E -105.083  129.859  170.132   53.440   25.930    6.510

 3fbq A    34 T E -116.400  134.297  166.533    6.000   15.960   35.140
 3fbq A    35 R E -128.542  128.298 -174.889    6.100   18.360   32.210
 3fbq A    36 E E -123.759  129.990  177.672    3.060   18.780   29.980

 3mdd A   212 T E -119.129  119.168 -175.181   33.420   -7.380  -29.520
 3mdd A   213 R E -133.615  167.561  164.906   36.620   -9.140  -30.570
 3mdd A   214 G E -106.516  149.191 -173.730   40.250   -9.660  -29.640

 2g7b A    40 A E -102.035  132.115 -171.950  -28.230    0.150    9.330
 2g7b A    41 V E -121.023  114.457  176.088  -25.300   -0.300    6.960
 2g7b A    42 E E -105.415  120.109 -177.699  -25.060    1.350    3.540

 2q78 A    25 T E -121.419  125.351  179.667   33.260    5.090  -15.930
 2q78 A    26 E E -131.949  150.047  170.296   36.150    2.670  -16.430
 2q78 A    27 D E  -87.505  127.547 -174.670   39.050    2.280  -18.840

 2vq5 A    32 H E -104.474  143.045  167.545   14.730   34.520  -22.810
 2vq5 A    33 H E -136.815  136.651 -178.060   17.500   34.440  -25.400
 2vq5 A    34 E E -129.709  126.670  175.808   17.480   36.130  -28.800

 3msw A    82 S E -115.808  128.566 -178.438   13.890   -2.730   -1.480
 3msw A    83 V E -124.003  116.234 -179.982   10.300   -1.490   -1.450
 3msw A    84 E E -109.998  123.216 -179.995    7.360   -3.900   -1.400

 2h1t A   126 R E -114.438  139.186  176.397   50.380    8.270   31.810
 2h1t A   127 A E -135.656  132.190  173.426   52.470   11.160   30.490
 2h1t A   128 E E -103.381  128.403 -173.456   51.470   14.710   29.560

 3sbw C   204 T E -105.046  138.184  170.708    5.490  -14.430  -62.710
 3sbw C   205 A E -124.202  150.494 -172.291    4.180  -14.880  -66.250
 3sbw C   206 E E -114.343  134.333  175.460    6.170  -15.820  -69.340

 1k6d A   133 T E -118.419  150.215  179.284   42.730   28.590   -0.190
 1k6d A   134 L E -120.019  141.055  174.892   42.160   29.190    3.520
 1k6d A   135 T E -101.324  108.903 -176.966   44.330   28.290    6.500

 2x3c A   102 S E -126.148  150.523  173.985   69.490   45.300   20.360
 2x3c A   103 L E -132.581  126.280 -176.953   66.010   46.820   20.550
 2x3c A   104 T E -110.581  126.447  178.280   64.370   48.730   17.700

 1z08 A    47 K E -105.638  143.024 -179.189   65.010  -15.630   -3.640
 1z08 A    48 L E -141.220  133.400  171.812   61.920  -14.910   -1.540
 1z08 A    49 N E -112.447  110.947 -172.079   58.550  -16.610   -1.110

 2pkd A   101 T E -108.012  128.921  173.024   20.450   -1.780   24.720
 2pkd A   102 K E -116.578  142.878 -176.187   20.160   -5.220   23.120
 2pkd A   103 R E -118.702  138.092 -178.839   23.000   -7.720   22.840

 1g16 A    44 T E  -93.589  126.682 -178.028   35.680  -12.030  -48.450
 1g16 A    45 V E -119.690  161.735 -179.366   35.100   -8.320  -49.060
 1g16 A    46 D E -107.363  110.863  178.071   36.080   -5.860  -51.790

 3bk5 A    40 T E -109.136  134.387  173.153   26.150   14.760   22.550
 3bk5 A    41 R E -119.744  148.574  174.597   26.170   17.940   20.480
 3bk5 A    42 L E -113.629  130.505 -173.371   24.890   21.420   21.330

 3bl6 A    26 E E -106.081  129.204  179.260   12.790    4.950  105.470
 3bl6 A    27 I E -124.972  135.055 -176.007   16.580    5.240  105.450
 3bl6 A    28 S E -115.310  121.303  173.850   18.650    7.500  103.200

 2r39 A   107 T E -128.181  152.852  172.048   19.890   40.040  -11.160
 2r39 A   108 I E -124.955  129.988  175.491   16.410   39.240  -12.460
 2r39 A   109 E E -111.831  124.765  175.095   13.190   39.850  -10.540

 2rk5 A    56 H E -100.008  133.889  177.585    9.090   46.820   18.890
 2rk5 A    57 F E -124.992  109.902 -175.448   12.320   45.960   17.080
 2rk5 A    58 E E -103.846  127.100  177.864   12.550   46.960   13.420

 1v7m V   118 T E -123.269  151.756  163.438   65.190    7.680  -32.960
 1v7m V   119 T E -129.988  149.991 -177.607   67.850    9.970  -34.380
 1v7m V   120 A E  -99.938  135.198 -179.904   69.080   13.270  -32.940

 1bx4 A   279 V E -116.979  129.666 -177.997   60.090   16.340   58.320
 1bx4 A   280 T E -121.849  165.200 -177.546   59.030   20.000   58.300
 1bx4 A   281 A E -126.725  140.182  177.959   55.740   21.880   58.120

 3a9j B    14 T E -112.028  128.193  178.521   -2.320   28.620  -14.910
 3a9j B    15 L E -112.446  145.452  172.538   -5.360   28.730  -17.180
 3a9j B    16 E E -102.794  113.960 -172.093   -8.880   29.960  -16.460

 2r51 A   146 V E -116.661  130.220  176.755   42.940   67.930    9.380
 2r51 A   147 K E -133.996  115.961 -179.868   46.050   66.580    7.670
 2r51 A   148 E E -101.619  153.688  174.423   47.940   63.540    8.960

 1w2f A    52 V E -113.344  138.891  176.317   33.330   27.290   83.080
 1w2f A    53 V E -122.671  158.490 -179.551   34.770   30.790   82.810
 1w2f A    54 E E -105.619  123.469  174.615   34.170   33.990   84.770

 2d42 A    82 T E  -97.726  124.176  176.353   35.110   71.860   13.600
 2d42 A    83 S E -117.230  142.328 -172.866   31.810   70.040   14.130
 2d42 A    84 R E -106.400  140.030  169.445   31.300   66.300   13.680

 2ux9 A     7 K E -112.004  135.744  175.476   24.340   35.510  -11.590
 2ux9 A     8 V E -124.862  146.425 -178.523   26.350   32.560  -12.900
 2ux9 A     9 E E  -95.683  114.499 -178.598   26.770   29.080  -11.420

 3caf A    94 T E -112.802  133.080  169.259    1.320   13.970    7.110
 3caf A    95 Y E -112.291  156.325  173.580    2.610   17.210    8.610
 3caf A    96 H E -115.099  121.051  178.069    1.970   20.780    7.480

 3o0l A    87 Q E -109.856  128.227  179.923   16.660   17.430   -6.130
 3o0l A    88 M E -112.318  138.535  174.112   17.410   17.320   -2.400
 3o0l A    89 Q E -111.271  122.315 -179.501   16.740   20.030    0.180

 2xmw A     4 T E -129.768  130.906  176.993    5.200    5.520   15.600
 2xmw A     5 I E -129.189  142.522  172.138    7.610    5.980   12.690
 2xmw A     6 N E  -94.824  140.028 -178.989    8.100    4.090    9.430

 2il1 A    67 T E  -94.427  119.905 -175.671   -1.080   39.130   17.390
 2il1 A    68 V E -119.192  147.999  174.674    1.230   37.680   20.040
 2il1 A    69 E E -104.180  116.960 -175.863    3.430   39.240   22.720

 3shs A    79 S E -112.482  133.166  176.477  -48.070   32.560  -63.340
 3shs A    80 V E -126.441  124.989  175.890  -46.500   33.450  -60.000
 3shs A    81 E E  -89.276  140.005  177.843  -42.780   33.300  -59.230

 1hx6 A   158 T E -121.084  124.869 -179.228   24.210   33.860   61.650
 1hx6 A   159 G E -103.279  151.048  178.484   27.190   36.200   61.260
 1hx6 A   160 E E -113.117  129.871 -175.214   30.220   36.520   63.520

 2jlm A    91 T E -114.753  128.459 -176.011   15.790   31.310    6.050
 2jlm A    92 V E -124.865  148.077  174.788   16.300   27.800    4.670
 2jlm A    93 E E -106.136  114.871 -173.258   18.650   24.930    5.470

 2g64 A    10 E E -118.388  130.010  175.862    2.730   29.840   93.280
 2g64 A    11 R E -110.239  129.352 -175.686    4.780   28.570   96.220
 2g64 A    12 V E -105.335  116.259  171.357    6.000   31.040   98.840

 1frd A    17 T E  -94.933  125.192  179.952  -13.050   21.180  -14.280
 1frd A    18 I E -117.737  148.676  177.350  -14.410   21.090  -10.730
 1frd A    19 E E -104.395  114.003 -176.242  -16.910   23.340   -8.950

 3q64 A   120 T E -111.117  129.005 -178.827  -20.170   28.340   11.290
 3q64 A   121 E E -123.615  116.022  174.435  -22.020   28.860   14.570
 3q64 A   122 Q E -103.152  102.949 -166.352  -20.260   29.500   17.880

 2bcm A    11 I E -117.317  127.130  174.755  -17.210   25.240    0.680
 2bcm A    12 T E -116.247  131.541 -173.820  -18.190   21.710    1.680
 2bcm A    13 T E -124.669  133.526  171.349  -15.950   18.770    0.830

 3rrl A   136 S E -126.933  138.326 -176.860   30.550   -1.760   41.890
 3rrl A   137 R E -137.216  168.332  176.573   33.480    0.180   43.330
 3rrl A   138 E E -120.073  123.335  176.621   34.330    3.460   45.060

 3d33 A    94 T E -115.596  135.739  178.428    7.480   19.650    7.500
 3d33 A    95 G E -104.878  156.628  169.620    7.040   22.830    9.540
 3d33 A    96 T E -111.527  136.420    6.503    4.740   25.810    9.060

 2qae A   262 T E -108.452  127.354 -179.926  -33.990   79.090   75.690
 2qae A   263 V E -119.535  129.308 -179.556  -36.260   76.630   73.890
 2qae A   264 T E -111.830  134.000  179.430  -40.000   76.290   74.520

 3elx A    41 V E -100.109  130.685 -178.030   26.540  -13.280  -18.460
 3elx A    42 T E -122.228  121.117  176.261   24.440  -15.490  -16.200
 3elx A    43 E E -104.224  124.036 -174.637   21.950  -18.080  -17.440

 2f9l A    46 S E  -90.627  128.752  174.352   20.430   21.010    3.840
 2f9l A    47 I E -123.466  164.968  179.776   17.460   23.310    3.250
 2f9l A    48 Q E -105.798  121.899  174.017   17.060   27.070    2.880

 3a9g A    20 K E -123.973  139.918 -178.107  -46.390    5.530  -22.190
 3a9g A    21 I E -113.822  122.368  173.550  -44.290    2.980  -20.310
 3a9g A    22 S E -112.763  159.871  176.710  -44.170   -0.710  -21.200

 2r15 A   201 T E -129.454  132.474  174.945   16.970   42.120   66.570
 2r15 A   202 S E -116.793  117.778 -175.434   18.320   41.460   63.080
 2r15 A   203 D E  -98.533  145.823  173.424   21.400   43.430   62.040

 3lyg A    70 Q E -119.919  133.781  170.440    9.770    4.230   28.410
 3lyg A    71 L E -110.142  145.727 -169.951    7.620    5.040   31.430
 3lyg A    72 E E -107.548  131.732  169.311    3.860    5.460   31.120

 3loy A   477 T E -115.189  137.781  174.832  -74.900   32.780   59.250
 3loy A   478 E E -121.476  146.970 -173.396  -75.770   36.320   58.150
 3loy A   479 R E -112.700  133.106  169.971  -77.480   37.360   54.910

 1ok8 A    69 T E -137.940  142.968 -175.048    3.450   24.430   15.970
 1ok8 A    70 T E -136.289  135.549  169.031    3.160   27.260   18.490
 1ok8 A    71 E E -117.774  127.384 -175.291    5.520   29.110   20.820

 3bpo C    57 S E -101.433  122.571 -178.051   -8.900  -20.560  -10.820
 3bpo C    58 I E -123.939  134.175  176.080   -9.940  -22.310  -14.030
 3bpo C    59 E E  -97.246  113.305 -169.574  -13.390  -23.430  -15.150

 2b3y A   357 V E -112.331  127.517  166.298    4.510   31.780    1.460
 2b3y A   358 V E -117.296  148.723 -165.103    7.380   33.760   -0.020
 2b3y A   359 E E -121.771  145.799  166.822    8.240   33.550   -3.700

 1rie A    21 A E -103.248  134.614  175.142   16.730    9.780   19.180
 1rie A    22 F E -125.562  169.061  171.051   14.140   11.880   21.000
 1rie A    23 K E -106.734  119.989 -175.712   10.380   11.810   21.560

 3qec A   118 S E -104.909  144.374  175.584   97.140  149.790  118.890
 3qec A   119 A E -139.650  168.115  177.849   97.790  152.220  116.040
 3qec A   120 Q E -121.922  153.238  178.814   95.860  154.430  113.630

 3jqu A    77 T E -125.050  134.792  176.411   -1.030  -14.220   13.880
 3jqu A    78 E E -129.165  144.009 -175.472   -1.270  -10.430   13.990
 3jqu A    79 S E -105.426  159.685  178.503   -2.840   -8.040   11.490

 3h9c A   123 T E  -87.887  127.135  179.000   17.590   10.880   -5.080
 3h9c A   124 I E -125.040  165.185  179.917   20.100   11.680   -2.340
 3h9c A   125 S E -113.618  135.207 -178.146   23.880   11.530   -1.960

 2opg A     7 T E -125.474  125.998 -175.716   42.020   25.980   -7.600
 2opg A     8 I E -139.129  141.581  178.176   42.360   29.720   -7.010
 2opg A     9 E E -101.093  124.999  178.580   45.070   32.010   -5.660

 1sef A   103 T E -118.950  142.050  179.147   89.880   70.560   38.980
 1sef A   104 H E -128.917  143.568  174.341   88.180   70.450   35.590
 1sef A   105 E E -104.489  116.842 -174.578   88.610   68.210   32.550

 2bc4 B   186 L E -108.537  136.921  172.669   -6.440   65.190   24.700
 2bc4 B   187 R E -128.867  120.496 -174.318   -4.390   68.350   24.200
 2bc4 B   188 D E  -92.649  155.587  173.215   -5.530   70.930   21.650

 2ezv A   261 T E -108.198  115.171 -173.414   92.340  -13.410  -93.180
 2ezv A   262 K E -112.062  145.940  173.338   93.170   -9.870  -92.070
 2ezv A   263 E E  -87.680  137.097 -178.136   94.660   -8.480  -88.860

 1l6p A   114 T E -125.964  123.724  175.630    6.620   11.640   11.540
 1l6p A   115 K E -110.331  140.959  175.991    6.700   10.200    8.020
 1l6p A   116 T E -104.547  110.438 -179.721    8.870   11.460    5.170

 1fpr A   129 Q E -108.970  132.048 -177.208   27.510   10.280   29.360
 1fpr A   130 R E -132.178  140.007 -177.123   25.780    6.890   29.480
 1fpr A   131 A E  -86.451  135.102  174.654   27.120    3.370   28.990

 2vzp A    95 T E -115.992  143.167  171.507   13.440   34.180   41.510
 2vzp A    96 K E -135.012  131.326 -175.196   16.510   32.950   39.650
 2vzp A    97 T E  -90.859  124.183  175.372   17.240   33.620   35.980

 1vyf A    41 T E -114.981  126.258 -172.911   19.000   38.690    0.100
 1vyf A    42 V E -114.603  131.164 -179.657   20.910   38.640    3.380
 1vyf A    43 T E -115.026  132.844  177.531   23.730   40.990    4.380

 1xuv A    57 T E -113.593  134.880 -175.517   69.950   -9.100   14.810
 1xuv A    58 T E -110.017  127.809  174.838   70.300   -6.090   17.090
 1xuv A    59 A E -118.770  130.105 -175.025   67.410   -4.280   18.760

 2nsc A    14 V E -106.732  121.083 -176.751   31.420   -6.970   16.930
 2nsc A    15 L E -116.474  137.867  173.682   32.470   -4.830   19.890
 2nsc A    16 E E -108.309  119.786  179.939   35.940   -3.810   21.040

 1uvq B   183 T E -125.004  116.240  177.867   76.250    2.050   24.570
 1uvq B   184 V E -112.553  124.820 -174.779   72.920    2.420   26.350
 1uvq B   185 E E  -97.121  158.632  178.793   70.560   -0.560   26.460

 2b7u A    11 T E -129.282  133.419  174.853   22.990   40.490   24.930
 2b7u A    12 V E -117.244  145.256 -173.131   20.650   43.470   25.220
 2b7u A    13 E E -128.324  137.516 -179.175   16.860   43.320   25.000

 3eo5 A    10 T E -102.022  133.340 -176.837   -6.650   -8.760   35.670
 3eo5 A    11 E E -130.154  139.987  174.026   -6.460   -9.410   39.410
 3eo5 A    12 R E  -89.995  109.977 -172.787   -9.040  -10.210   42.080

 3h8t A    15 T E -108.886  135.489 -172.942  -15.610   32.760   38.960
 3h8t A    16 V E -127.625  133.086  174.709  -11.900   33.520   38.650
 3h8t A    17 T E -117.796  122.046 -178.233  -10.020   36.370   36.970

 2qim A     7 Q E -126.051  122.818  174.305   69.440   42.160   -9.510
 2qim A     8 D E -114.908  147.292  172.889   65.740   42.970   -9.160
 2qim A     9 E E -130.922  121.596 -177.649   63.490   44.940  -11.500

 2q1f A    35 T E -128.283  155.105 -178.744   -7.530   58.600   -4.470
 2q1f A    36 G E -115.718  137.059  177.185   -9.460   55.720   -6.040
 2q1f A    37 V E -113.906  123.719 -173.697  -11.120   55.650   -9.460

 1a05 A    37 C E -107.401  139.999  178.084   13.120   23.850   68.540
 1a05 A    38 T E -132.939  134.075 -175.589   15.670   21.320   67.300
 1a05 A    39 E E  -90.109  140.950  173.343   18.210   21.780   64.500

 3fil A    17 T E -131.524  126.132 -176.946  -14.060   -9.170   12.130
 3fil A    18 I E -134.926  165.974  164.994  -15.020   -6.380    9.730
 3fil A    19 E E -106.294  136.088 -175.868  -17.060   -5.620    6.630

 2wco A   612 T E -112.573  131.820  178.007   25.570    1.040   50.210
 2wco A   613 R E -131.941  141.056  179.974   25.750   -1.560   47.430
 2wco A   614 R E  -88.193  139.916 -172.847   26.670   -5.250   47.520

 3nqi A   237 V E -107.522  119.358  177.273  -32.150    1.610    7.350
 3nqi A   238 Y E  -97.973  143.184 -170.675  -31.140    4.280    9.860
 3nqi A   239 E E -109.830  133.361  174.495  -33.570    7.030   10.810

 2wqr A    97 T E -101.974  127.690  170.425   29.870   17.630   65.580
 2wqr A    98 F E -121.342  130.604 -169.365   29.370   16.200   62.100
 2wqr A    99 E E -124.714  144.993  166.673   27.080   18.020   59.680

 3rcp A    50 E E -108.465  154.099 -178.908    7.100    3.500   11.900
 3rcp A    51 I E -118.111  121.936  178.878    6.570    7.190   11.180
 3rcp A    52 K E -108.753  129.975  179.267    5.560    8.460    7.740

 1pko A   114 A E  -95.273  135.001  179.617   -4.390   18.090   22.540
 1pko A   115 V E -134.461  126.320 -174.436   -2.880   21.080   20.740
 1pko A   116 E E  -96.811  139.764  174.258   -4.740   23.400   18.380

 2w87 A    96 T E -123.289  142.719  168.600  -17.790   13.630   27.630
 2w87 A    97 A E -118.697  128.036 -173.106  -14.550   14.650   29.330
 2w87 A    98 T E -112.582  131.969  177.011  -13.630   18.340   29.290

 2j5w A   854 T E -123.356  122.583  179.717  117.790   62.720   15.430
 2j5w A   855 L E -122.750  162.181 -179.966  116.310   61.650   18.760
 2j5w A   856 T E -109.205  130.987  175.627  115.860   63.300   22.160

 3gd0 A    70 S E -120.002  155.410  173.879  -19.630  -17.430  -34.740
 3gd0 A    71 T E -134.996  152.923 -175.437  -16.870  -19.140  -32.770
 3gd0 A    72 T E -116.554  127.950  169.824  -16.540  -20.120  -29.110

 2yg5 A    46 T E -118.259  136.291 -176.129    5.070   50.130    5.160
 2yg5 A    47 D E -155.050  166.977  178.613    3.200   53.230    4.010
 2yg5 A    48 T E -104.197  110.354 -177.010    2.960   55.870    1.280

 2b0a A    24 E E -102.834  137.403  179.040   32.600   64.370   24.370
 2b0a A    25 K E -133.779  152.436  175.014   33.240   66.080   27.710
 2b0a A    26 K E -105.370  118.167 -177.252   35.510   65.520   30.700

 3duz A   203 Q E -103.364  134.732 -178.879  -16.320   33.740   48.360
 3duz A   204 I E -135.013  164.993  167.881  -18.100   31.990   45.500
 3duz A   205 K E -117.677  115.391 -172.946  -19.290   32.560   41.940

 1ulv A   225 K E -122.370  154.551  175.411   73.380   25.650   -0.850
 1ulv A   226 T E -134.650  133.478  178.487   70.760   28.080   -2.140
 1ulv A   227 E E -107.248  134.471  178.719   68.730   30.640   -0.190

 3jx8 A    15 T E -100.105  128.734  179.900  -48.450   71.560    5.840
 3jx8 A    16 R E -127.832  121.259  170.267  -46.300   73.010    3.050
 3jx8 A    17 E E  -83.479  119.126 -171.272  -44.030   71.100    0.690

 3elq A   481 T E -121.500  152.129 -177.338  -23.860   36.690  -13.670
 3elq A   482 V E -134.317  136.341  179.614  -22.950   34.120  -11.020
 3elq A   483 Q E -124.729  129.906  171.459  -22.320   30.380  -11.240

 3icy A    40 V E -124.987  156.398  179.216    3.590   47.200   11.120
 3icy A    41 S E -130.741  155.028  175.246    3.630   43.480   10.360
 3icy A    42 E E  -93.469  138.398 -177.821    3.100   41.290    7.300

 3eb7 A   287 T E -112.694  132.368  168.129   40.120   11.500   56.660
 3eb7 A   288 G E -116.899  162.727 -177.643   41.740   13.510   53.880
 3eb7 A   289 R E -122.563  120.114  167.652   45.050   12.900   52.100

 1yew A   370 V E -122.778  124.229  175.813   13.090  137.220   72.170
 1yew A   371 V E -125.858  145.481 -179.320   14.430  139.860   69.780
 1yew A   372 Q E -104.588  136.360  179.431   17.990  140.500   68.610

 1yr0 A    84 T E -115.041  126.513 -172.326   16.210   45.700   14.570
 1yr0 A    85 R E -129.672  133.098  175.255   19.300   47.880   14.950
 1yr0 A    86 E E  -96.313  123.800 -172.427   22.330   47.670   17.240

 1h4a X   101 M E -127.014  135.061  173.563   13.910   30.130   11.480
 1h4a X   102 I E -127.363  133.025 -173.868   17.700   29.940   11.240
 1h4a X   103 E E -106.725  139.699  176.542   19.690   26.780   11.910

 1ev7 A   288 T E -106.649  160.837  171.975  111.960   20.250   52.210
 1ev7 A   289 A E -155.000  148.685 -179.016  109.320   19.480   54.830
 1ev7 A   290 E E  -95.072  132.832  177.980  108.890   17.000   57.680

 1z2a A    46 Q E -103.888  127.135 -176.082   13.490   16.080   32.700
 1z2a A    47 I E -134.881  165.005  175.945   10.100   17.760   33.080
 1z2a A    48 Q E -104.947  121.254  179.607    7.740   19.060   35.760

 2v8q B    71 T E -102.786  123.881 -177.222   12.820   67.680   24.590
 2v8q B    72 H E -119.933  155.923 -175.277   11.320   64.850   22.550
 2v8q B    73 R E -105.958  126.433  171.172    8.050   62.920   22.820

 2ws9 2    63 T E -112.800  130.102 -177.792  -25.770  243.380  182.290
 2ws9 2    64 F E -125.502  156.341  166.279  -24.980  245.830  185.090
 2ws9 2    65 K E  -95.895  113.841 -176.100  -22.580  248.680  185.790

 3lig A   412 T E -103.010  146.304  174.003   59.040   17.280   37.830
 3lig A   413 V E -124.781  109.545 -167.471   57.530   20.750   37.470
 3lig A   414 E E  -98.024  161.456  173.992   54.910   20.940   34.740

 3gdo A   290 K E -105.198  122.493 -175.740   24.940   46.940   17.670
 3gdo A   291 K E -134.918  134.272  176.555   27.050   43.850   17.020
 3gdo A   292 T E -110.587  129.827  179.265   26.210   40.370   15.740

 2rct A    43 T E -126.936  130.017 -178.187   15.900  -10.020    4.630
 2rct A    44 K E -110.004  130.664  171.029   13.710   -7.020    3.830
 2rct A    45 V E -114.967  123.363 -174.855    9.950   -7.080    3.270

 3ftq A    53 T E -117.254  131.696  168.360   26.290   16.720  -13.820
 3ftq A    54 V E -107.350  112.946 -178.024   24.990   13.840  -15.920
 3ftq A    55 E E -106.154  113.715  179.846   23.210   15.120  -19.020

 2q3z A   647 E E  -97.584  142.685  174.482    8.960  -29.170  -31.150
 2q3z A   648 V E -117.670  136.762 -175.647    6.460  -28.130  -33.820
 2q3z A   649 K E -125.492  144.171  172.672    7.480  -27.040  -37.320

 2hr0 A   197 S E -133.652  153.286  170.035   15.680   -5.760   16.910
 2hr0 A   198 T E -139.737  137.736 -171.092   17.750   -7.800   14.470
 2hr0 A   199 E E -104.731  149.907  169.520   21.070   -6.790   12.920

 1hz6 A    27 T E -109.846  126.585  174.360   15.620  -13.310   23.500
 1hz6 A    28 A E -134.181  140.755 -175.520   12.730  -10.890   23.020
 1hz6 A    29 E E -119.782  141.263 -175.711   10.510  -10.410   19.970

 1wmd A   334 T E -117.765  130.817  178.785   38.950   29.130   74.330
 1wmd A   335 Y E -133.818  160.785 -179.026   39.910   32.780   74.800
 1wmd A   336 S E -129.925  129.962 -177.088   41.650   34.880   77.440

 2vn6 A    26 T E -110.355  123.987 -175.172   34.470   42.430   45.040
 2vn6 A    27 V E -121.260  159.939 -179.327   31.290   42.300   42.970
 2vn6 A    28 T E -111.869  124.862  172.626   30.380   41.220   39.430

 1ktb A   371 T E -125.398  132.735  173.457   48.080   33.730   68.960
 1ktb A   372 V E -116.211  135.630 -179.964   47.720   34.140   65.200
 1ktb A   373 I E  -98.280  111.569 -171.621   45.200   32.210   63.110

 1fzq A    54 S E -117.005  142.052  177.143   21.210   21.890   12.060
 1fzq A    55 V E -150.333  140.063  173.379   19.900   21.700    8.490
 1fzq A    56 Q E -115.949  127.382 -175.038   18.310   24.080    6.000

 3qve A    90 T E -107.653  132.391 -174.395   -9.560   58.180    4.220
 3qve A    91 V E -130.738  151.608  165.404   -6.880   56.550    6.370
 3qve A    92 E E -113.128  125.926 -174.051   -3.460   54.950    6.050

 1z7h A   152 T E -100.521  129.269 -177.267   24.390    0.230   22.030
 1z7h A   153 T E -125.129  167.837  177.651   27.730    2.050   21.890
 1z7h A   154 K E -105.387  134.922 -179.433   29.900    4.200   24.160

 2z2n A    47 I E -111.189  126.581  173.780   28.210   11.190   34.880
 2z2n A    48 T E -116.990  125.822 -178.611   25.130   12.760   36.450
 2z2n A    49 E E -102.127  129.157  179.054   22.100   10.610   37.260

 3d82 A    69 N E -137.748  163.083  174.101  -19.050   26.500    4.790
 3d82 A    70 I E -128.092  148.670  177.951  -20.370   30.040    5.170
 3d82 A    71 T E -118.026  126.201 -177.957  -23.650   31.630    4.080

 2i5v O    99 I E -105.003  123.889  177.002  -11.870    2.020   -4.430
 2i5v O   100 I E -118.054  114.768  179.400  -10.950   -1.540   -3.440
 2i5v O   101 I E -110.670  114.982  179.904   -7.310   -2.300   -2.660

 2gf9 A    63 T E  -99.614  127.662  178.464   17.920    5.680   25.110
 2gf9 A    64 V E -123.067  134.809  179.281   20.850    7.510   23.530
 2gf9 A    65 Y E -105.498   96.212 -179.872   24.520    7.200   24.490

 2flh A   117 K E -116.082  119.956  176.662   39.370  -21.000    3.630
 2flh A   118 I E -106.985  115.290  173.560   36.510  -23.440    3.020
 2flh A   119 S E -103.762  123.171 -162.455   35.550  -25.750    5.870

 2r39 A   109 E E -111.831  124.765  175.095   13.190   39.850  -10.540
 2r39 A   110 V E -122.575  120.027 -175.744    9.950   38.170  -11.590
 2r39 A   111 E E  -73.882  135.702  174.997    6.760   38.960   -9.660

 3fn9 A   221 T E -136.247  139.974  171.262   -6.830   66.690  107.070
 3fn9 A   222 H E -121.878  128.910 -175.974  -10.540   66.080  106.610
 3fn9 A   223 S E -125.347  144.584  176.498  -12.980   68.990  106.470

 3fev A    13 T E -109.905  124.995 -172.383  -10.770   17.900    8.460
 3fev A    14 T E -114.000  165.008  177.651  -13.410   20.590    7.970
 3fev A    15 E E -145.003  130.465  170.025  -16.840   21.390    9.380

 2iwa A     8 I E -107.048  159.970 -161.426   32.330   44.620    5.130
 2iwa A     9 V E -125.008  137.470  172.500   32.800   48.370    5.400
 2iwa A    10 E E -111.044  140.637  178.729   35.530   50.910    4.710

 3ei3 A    72 E E -119.374  127.446 -179.840  -26.890   -6.090  -17.930
 3ei3 A    73 V E -126.967  148.399  171.620  -25.080   -2.750  -17.840
 3ei3 A    74 G E -100.256  159.232  176.564  -26.030    0.840  -18.630

 3le2 A   361 E E -112.660  148.812 -177.562  -19.210  -28.260   32.840
 3le2 A   362 I E -125.005  165.017  175.957  -18.880  -25.110   30.740
 3le2 A   363 D E -111.348  144.070  169.150  -19.140  -24.110   27.080

 1ebd A   131 T E  -95.695  130.728  179.943   69.280  107.680   31.900
 1ebd A   132 Y E -119.501  116.420  174.794   69.590  105.230   29.020
 1ebd A   133 T E  -98.946  120.131 -170.635   66.530  103.730   27.330

 1qfg A   478 T E -111.033  164.883 -179.558   68.230   62.690   68.280
 1qfg A   479 T E -138.060  124.161  174.627   66.740   66.180   68.500
 1qfg A   480 D E -112.384  131.112 -174.444   68.440   69.470   69.340

 3gne A   196 K E -114.771  128.559  174.601   13.980    8.780   -1.140
 3gne A   197 E E -127.108  141.394 -168.324   11.340    9.860    1.370
 3gne A   198 V E -125.024  136.993  171.142    9.810   13.320    1.570

 2cua A   101 T E -112.601  122.785  176.273   21.410   -3.100   -1.760
 2cua A   102 V E -135.179  133.158 -177.459   20.560   -6.770   -1.260
 2cua A   103 R E -105.946  140.817  179.593   20.820   -9.580   -3.810

 1e9g A     4 T E -117.545  149.749  171.364   34.180  -31.030  -32.590
 1e9g A     5 R E -128.515  106.813 -173.531   31.230  -30.490  -34.920
 1e9g A     6 Q E  -98.885  133.742  176.902   31.910  -31.510  -38.520

 3f8d A   235 I E -112.945  129.408  177.327   57.840   86.970   28.590
 3f8d A   236 K E -120.501  151.089  173.105   57.840   89.670   25.910
 3f8d A   237 E E -113.522  107.538 -175.196   55.260   92.240   24.850

 2ch9 A   102 T E -124.469  135.142  177.358   -4.690   28.460   65.730
 2ch9 A   103 L E -120.996  144.552  172.046   -3.120   25.050   66.310
 2ch9 A   104 S E  -99.610  116.880 -174.560    0.510   23.930   66.340

 3fds C   112 T E -123.518  142.707  167.840  -55.920   -1.560    0.750
 3fds C   113 I E -125.342  150.315  179.012  -53.560   -3.400   -1.580
 3fds C   114 Y E -117.344  118.918 -173.722  -50.940   -6.020   -0.740

 3g3o A    44 S E -112.994  126.202  176.215   41.350  -18.460  -10.840
 3g3o A    45 F E -118.924  135.858 -176.357   39.240  -21.170   -9.210
 3g3o A    46 K E -118.627  138.296 -176.098   38.430  -21.300   -5.490

 1n7e A     8 T E -119.756  133.162 -179.656    3.350   30.540   57.770
 1n7e A     9 V E -121.372  128.670  175.690   -0.240   29.310   58.050
 1n7e A    10 E E -105.005  117.017 -178.309   -3.350   31.480   58.310

 3kzd A     7 T E -114.012  128.229 -179.859  -32.270    4.760   -5.760
 3kzd A     8 H E -130.575  149.268  174.425  -32.660    8.010   -7.710
 3kzd A     9 S E  -97.823  140.076 -179.556  -31.080    9.490  -10.840

 2rdg A   115 S E -108.544  128.550 -178.216    2.210   -7.550    0.350
 2rdg A   116 V E -119.440  120.619  176.954    2.260   -4.980    3.150
 2rdg A   117 T E -110.076  123.276 -179.856    2.610   -5.910    6.820

 1xez A   446 T E -122.177  143.550  169.267   13.580   77.930   15.600
 1xez A   447 K E -134.816  116.637 -175.303   15.800   80.090   13.410
 1xez A   448 S E  -99.280  159.352  172.189   19.120   78.680   12.210

 3f6k A    23 T E -107.303  124.274 -171.072   44.880   54.150    8.590
 3f6k A    24 H E -119.887  118.063 -178.468   46.660   57.340    9.630
 3f6k A    25 Q E  -99.560  129.652  172.048   48.550   57.710   12.900

 1kyf A    91 Q E -125.787  131.259  173.938   -8.520    1.860   23.610
 1kyf A    92 V E -112.455  149.250 -172.260   -6.320   -1.210   23.990
 1kyf A    93 Q E -113.964  142.455  170.417   -2.750   -1.500   22.700

 2ya0 A    95 T E -124.242  130.121  177.533   62.520   23.460   67.310
 2ya0 A    96 V E -125.963  155.424  173.197   65.570   25.510   66.350
 2ya0 A    97 L E -106.254  125.513 -173.073   68.280   25.230   63.700

 1t5r A   266 T E -107.431  131.058  174.023   28.290   94.610    2.200
 1t5r A   267 V E -124.648  136.516  178.215   29.150   95.270    5.840
 1t5r A   268 K E -100.056  119.836  177.512   28.960   92.780    8.710

 1qr4 A    48 K E  -98.561  120.107  173.222    4.600  -21.510    4.140
 1qr4 A    49 N E -114.249  143.819 -176.156    0.920  -21.010    4.930
 1qr4 A    50 E E -127.725  158.409  174.072   -1.800  -20.630    2.310

 1tw0 A     4 V E -115.127  125.461  178.123   11.930  -11.650   14.550
 1tw0 A     5 F E -133.006  154.235 -179.532   15.600  -10.650   14.740
 1tw0 A     6 R E -123.092  145.367  179.860   17.960   -9.640   17.540

 3mz1 A   208 E E -133.010  139.634  179.963  -46.660   30.900  -38.310
 3mz1 A   209 I E -131.552  133.548  173.033  -45.980   28.410  -35.520
 3mz1 A   210 E E -110.022  127.548 -174.257  -43.110   28.150  -33.040

 1x9g A    65 T E -115.140  127.174  170.457  -28.210  -53.510  -11.700
 1x9g A    66 E E -110.203  127.747  178.298  -28.640  -56.050  -14.480
 1x9g A    67 H E  -93.026  126.225 -179.301  -26.180  -56.040  -17.370

 1l5p A    90 V E -124.956  128.180  179.509    2.700   53.940   18.810
 1l5p A    91 F E -123.549  136.618  175.360    3.960   55.340   15.510
 1l5p A    92 E E -103.864  134.062 -175.053    3.080   58.620   13.790

 1za7 A    42 T E  -94.942  115.033 -176.888  125.130  136.320  222.370
 1za7 A    43 S E  -97.489  143.402  177.192  121.360  136.830  222.470
 1za7 A    44 A E  -91.502  135.795 -178.478  118.770  134.390  221.160

 2ny1 B   168 K E -143.245  146.345  171.518   54.320    2.940   52.760
 2ny1 B   169 V E -127.795  150.155 -173.685   52.840    5.530   55.120
 2ny1 B   170 E E -109.573  123.140  174.859   52.380    9.260   54.560

 2biw A   412 T E  -92.417  151.224 -178.547   44.410   10.530   79.830
 2biw A   413 E E -138.674  132.859  175.398   43.720    7.620   82.180
 2biw A   414 T E -117.367  146.922 -171.971   45.410    6.430   85.370

 1fm4 A    99 S E -102.162  116.729 -175.756    3.240   -6.660   13.100
 1fm4 A   100 N E -113.901  143.907  172.339    4.390   -3.980   10.670
 1fm4 A   101 E E -131.491  134.290  178.212    4.470   -3.870    6.880

 1ws0 A   119 L E -109.009  135.630 -177.508  -10.780    5.820   77.850
 1ws0 A   120 L E -126.807  124.921  173.554  -13.800    3.740   78.840
 1ws0 A   121 E E -104.218  127.551 -173.318  -14.180   -0.040   78.730

 2cc3 A    72 E E -110.578  146.833 -174.685   13.040   -6.040    2.890
 2cc3 A    73 V E -125.613  127.209  178.526   16.710   -6.910    3.390
 2cc3 A    74 E E -117.028  124.707  178.040   18.190   -9.430    5.820

 1k5c A   286 T E -112.686  129.493 -177.355   23.620   37.800   17.530
 1k5c A   287 I E -124.945  114.999  175.329   21.070   39.420   15.210
 1k5c A   288 K E -105.260  117.345 -172.936   18.500   41.960   16.370

 2d51 A   394 T E -106.116  133.549  177.563   27.930   15.340   11.470
 2d51 A   395 V E -117.654  121.380  174.936   28.800   17.530   14.450
 2d51 A   396 E E -100.523  115.119 -178.149   28.040   21.250   14.510

 3hj6 A   257 I E -118.688  126.115 -172.769   17.720  130.540   13.700
 3hj6 A   258 I E -127.720  125.593  164.995   14.670  129.170   11.910
 3hj6 A   259 R E  -97.422  118.104 -164.042   11.700  127.120   13.070

 2nsm A   379 T E -116.905  139.993  176.855 -102.520    9.620    0.450
 2nsm A   380 V E -138.346  160.404  172.263 -101.700    6.810    2.870
 2nsm A   381 T E -109.993  125.094 -171.267 -101.570    6.170    6.610

 2o3o A   236 V E -110.429  147.921 -173.428   39.460   24.050  140.660
 2o3o A   237 Q E -120.031  149.417  173.373   38.000   24.160  144.160
 2o3o A   238 E E -130.680  146.429 -177.996   38.350   22.040  147.300

 3pl8 A   308 R E -102.530  141.154 -173.317   65.980   29.980   23.860
 3pl8 A   309 F E -135.660  164.955  169.535   67.970   31.510   21.010
 3pl8 A   310 E E -113.486  137.715  179.505   71.410   32.830   20.060

 1m1h A    74 D E -109.055  129.998 -176.858   10.060   -6.740   23.070
 1m1h A    75 I E -121.768  121.734  179.190   13.010   -5.510   21.010
 1m1h A    76 S E -105.821  129.971 -179.823   12.680   -4.060   17.510

 3mp2 A   100 E E -109.459  138.672  174.235   10.780  -36.440   -5.190
 3mp2 A   101 I E -116.145  123.938 -175.999   12.130  -36.640   -1.640
 3mp2 A   102 V E -105.513  119.930  177.800    9.670  -36.370    1.250

 2x9z A    84 L E -116.109  124.030  172.291  -14.450  -15.400  -29.290
 2x9z A    85 T E -116.054  120.086 -174.500  -15.780  -18.790  -28.200
 2x9z A    86 E E -107.357  130.044  176.399  -19.530  -19.010  -27.640

 3h6g A    49 T E -105.150  129.684  174.944  -88.420   24.860   15.900
 3h6g A    50 Q E -119.989  140.642  178.568  -88.300   24.870   12.110
 3h6g A    51 K E -108.505  136.107 -177.109  -86.980   22.110    9.850

 2wxy C   274 S E -139.655  152.675  174.824    1.630  -42.770    4.850
 2wxy C   275 V E -128.852  148.709 -178.011    0.280  -43.460    1.370
 2wxy C   276 S E  -92.594  107.093 -174.159    0.440  -46.580   -0.790

 1lpj A    39 Q E -103.278  145.564 -178.685  -10.590   -2.690    8.820
 1lpj A    40 K E -122.373  120.075  176.648   -6.920   -1.770    8.460
 1lpj A    41 V E -108.383  115.232 -178.527   -5.370   -0.540    5.210

 1l9m A   547 E E -111.529  134.957 -178.190  -25.580  -23.180  -26.980
 1l9m A   548 A E -137.739  153.911 -177.205  -27.910  -20.330  -26.030
 1l9m A   549 E E -126.308  138.257  174.951  -27.550  -16.690  -24.990

 3ie5 A   106 V E  -98.470  130.673 -177.041   -1.780   -3.100   -2.290
 3ie5 A   107 Y E -114.958  136.242  169.911   -2.190   -0.680    0.600
 3ie5 A   108 E E -127.058  116.167 -178.822   -5.350    0.610    2.270

 3hg3 A   373 R E -107.535  134.359  177.182    1.580  -18.920   54.730
 3hg3 A   374 S E -140.028  156.741  174.757    4.510  -17.520   52.760
 3hg3 A   375 H E -111.573  119.340 -171.145    7.470  -15.200   53.320

 3ljy A    14 S E -117.136  134.115  169.757   36.300   -4.600   18.490
 3ljy A    15 K E -129.224  148.165 -171.677   38.310   -2.330   20.770
 3ljy A    16 K E -135.121  130.015  178.273   37.250   -0.920   24.140

 3aiz C   175 T E -107.289  136.448  174.466   28.720   -0.170  -15.610
 3aiz C   176 I E -118.061  128.886 -177.077   27.490    1.460  -18.820
 3aiz C   177 E E  -91.013  128.641  173.135   29.650    1.540  -21.940

 3qki A    58 I E -108.355  114.735 -173.935  -27.140   23.280   -0.820
 3qki A    59 K E -109.074  149.753  178.397  -27.580   21.550   -4.180
 3qki A    60 K E -120.764  128.379  172.801  -28.850   18.070   -5.050

 3om0 A    48 I E  -99.979  125.560  171.223   13.950    9.460  -13.300
 3om0 A    49 F E -114.064  149.427 -175.470   13.030    9.160  -16.980
 3om0 A    50 E E -118.319  141.997  172.232   14.900   10.820  -19.840

position:            7 neighbors:          200

 1w1w A    19 T E -122.606  127.892  179.913  -70.700   97.130   23.210
 1w1w A    20 K E -110.928  127.218 -179.797  -71.290   98.950   26.490
 1w1w A    21 V E -119.274  121.267  178.389  -73.580   97.530   29.170

 1n8j A    21 I E -133.793  164.935  172.856   -7.040 -112.970   52.430
 1n8j A    22 E E -109.350  130.981 -177.054   -3.740 -114.380   51.180
 1n8j A    23 V E -114.906  125.267  179.026   -2.680 -113.690   47.590

 1rie A     7 I E -127.927  126.805  178.132   11.830   20.700   21.890
 1rie A     8 E E -104.735  122.477 -169.492   15.200   22.250   22.720
 1rie A     9 I E -119.531  129.855  176.957   18.160   19.920   22.260

 3qk3 A   114 M E -127.102  130.704 -178.436   25.000   17.110   16.790
 3qk3 A   115 E E -108.144  127.528  176.957   21.330   18.040   16.430
 3qk3 A   116 I E -120.002  120.095 -176.128   18.520   15.580   17.130

 1c96 A   310 I E -119.792  134.724 -178.517   85.960   75.580   62.570
 1c96 A   311 E E -109.845  128.906  175.187   86.580   77.870   59.600
 1c96 A   312 I E -128.746  121.013  175.135   84.260   78.140   56.600

 1k0i A   148 L E -129.986  150.009  179.593   63.150   98.440  133.020
 1k0i A   149 R E -119.358  129.994  177.654   61.440   95.160  133.940
 1k0i A   150 L E -114.988  109.970  177.142   58.150   93.920  132.490

 2wan A   879 Q E -133.532  150.777 -173.713   72.320   52.120  -39.790
 2wan A   880 T E -105.882  139.098  178.639   75.320   49.900  -40.490
 2wan A   881 L E -119.180  128.665  171.820   75.600   46.160  -39.870

 3nvs A   112 L E -119.632  145.399  170.166    8.190   35.640    6.690
 3nvs A   113 E E -114.042  117.170 -175.558   10.760   33.700    8.700
 3nvs A   114 L E -108.377  106.359  173.279    9.660   30.180    9.630

 2ux9 A     8 V E -124.862  146.425 -178.523   26.350   32.560  -12.900
 2ux9 A     9 E E  -95.683  114.499 -178.598   26.770   29.080  -11.420
 2ux9 A    10 L E -115.164  155.673  175.850   30.410   28.060  -10.980

 3zq6 A   295 A E -126.536  153.390 -172.682   36.990  -24.160   47.530
 3zq6 A   296 E E -115.970  145.934  174.020   40.740  -24.640   47.230
 3zq6 A   297 V E -124.034  118.592 -175.030   43.720  -22.380   47.920

 3o7m A    62 V E -111.708  130.091  166.974    4.150   84.250   70.050
 3o7m A    63 T E -104.290  134.497 -171.493    6.260   87.050   68.620
 3o7m A    64 I E -111.034  135.596  172.795    8.930   85.970   66.150

 2ya0 A   651 R E -127.800  140.408 -177.852  118.450   71.090   69.120
 2ya0 A   652 E E  -99.228  137.118  177.694  121.800   70.390   70.780
 2ya0 A   653 F E -112.258  117.494 -175.152  122.550   67.220   72.750

 1e1o A   315 H E -120.517  157.989  176.339   19.050   53.800   58.690
 1e1o A   316 V E -121.523  127.706 -172.341   17.190   51.110   56.750
 1e1o A   317 F E -108.973  113.420 -178.091   15.990   51.760   53.210

 3elx A    42 T E -122.228  121.117  176.261   24.440  -15.490  -16.200
 3elx A    43 E E -104.224  124.036 -174.637   21.950  -18.080  -17.440
 3elx A    44 I E -120.364  127.215  168.140   19.440  -19.320  -14.870

 3atr A   147 L E -133.095  149.287  175.985    8.380   25.880  -16.410
 3atr A   148 T E -106.165  116.883 -177.396   10.140   22.530  -16.780
 3atr A   149 V E -110.057  115.532  176.323   13.560   22.360  -15.140

 3jxo A    14 I E -127.999  127.400 -173.931   -1.040  -31.340   -7.820
 3jxo A    15 E E -126.504  150.252  172.894    1.900  -33.650   -7.120
 3jxo A    16 F E -119.063  130.015 -169.804    5.650  -33.630   -7.710

 2qo4 A    39 T E -120.933  122.568  175.911   -5.980   25.310   -2.350
 2qo4 A    40 E E -108.862  121.436 -174.736   -7.440   26.720   -5.560
 2qo4 A    41 I E -115.453  129.826  170.341  -10.740   25.220   -6.690

 2yin A   304 T E -143.936  149.670 -175.632   12.960   29.620  148.040
 2yin A   305 T E -106.560  133.874 -178.085   11.610   28.710  144.600
 2yin A   306 I E -116.465  127.307 -173.767    8.050   27.530  143.980

 2wfp A   336 T E -120.112  148.830 -174.624   -1.920   53.980   -6.160
 2wfp A   337 S E  -88.712  124.578  173.105   -1.140   56.360   -3.300
 2wfp A   338 I E -114.973  110.849 -172.469    0.950   55.120   -0.380

 3h8u A    81 T E -116.619  173.133 -172.929   28.530   27.910    3.930
 3h8u A    82 H E -109.872  125.837  176.036   28.870   29.630    7.300
 3h8u A    83 L E -105.846  136.893  170.262   26.500   29.140   10.220

 3kpk A   251 M E -139.831  154.980  171.158   73.090  -30.640    0.530
 3kpk A   252 V E -127.773  111.870 -173.109   72.560  -32.300    3.900
 3kpk A   253 L E -109.567  126.337  174.761   71.930  -29.930    6.800

 2dpy A    45 K E -119.831  157.037 -174.696   23.760    8.510    4.840
 2dpy A    46 E E -106.253  130.006  172.801   24.920   10.070    8.110
 2dpy A    47 V E -111.294  120.163 -175.190   26.050    8.160   11.190

 1h4v B   405 V E -130.459  156.136  176.580  -28.100  -17.930   22.690
 1h4v B   406 R E -120.187  121.089 -175.021  -30.010  -17.240   25.900
 1h4v B   407 L E -146.432  159.812 -179.063  -28.080  -16.910   29.160

 2hsi A    85 Q E -132.371  158.794 -177.388   -6.510   93.080   11.320
 2hsi A    86 K E -118.833  136.068  173.279   -4.130   91.680    8.700
 2hsi A    87 L E -114.452  123.042  179.155   -4.560   88.710    6.380

 2wbm A   185 V E -122.859  148.919  179.510   26.600   51.450   51.890
 2wbm A   186 R E -105.499  123.767 -178.645   25.840   54.840   53.420
 2wbm A   187 V E -114.990  126.750  170.309   22.340   56.260   53.020

 1gu7 A    24 F E -150.017  157.611 -171.614   -7.220  114.390   61.340
 1gu7 A    25 E E -105.470  141.409  172.168   -7.500  112.550   64.640
 1gu7 A    26 I E -119.838  124.291 -177.210   -8.910  109.110   65.420

 1oz9 A    41 V E -118.394  141.810  174.040   37.090   23.520   34.750
 1oz9 A    42 E E -100.002  133.363  178.067   39.440   20.770   33.570
 1oz9 A    43 L E -136.960  124.612  178.826   41.970   19.300   35.990

 3f8d A   236 K E -120.501  151.089  173.105   57.840   89.670   25.910
 3f8d A   237 E E -113.522  107.538 -175.196   55.260   92.240   24.850
 3f8d A   238 L E  -98.884  132.785  177.953   55.290   92.770   21.090

 2hv2 A   306 E E -133.539  149.977  178.404   50.560   36.870   65.940
 2hv2 A   307 T E -125.159  128.820  178.132   54.300   36.480   65.370
 2hv2 A   308 Y E -122.503  141.384  174.668   56.100   33.230   64.580

 3rnq A   107 A E -135.713  135.476 -171.746   -0.290   21.560    6.350
 3rnq A   108 E E  -91.163  130.679  168.225   -2.520   23.610    8.630
 3rnq A   109 L E -102.894  129.693  175.576   -2.000   23.960   12.370

 1fzv A   101 V E -132.397  158.494  177.306   31.940   31.200   11.240
 1fzv A   102 E E -107.602  115.621 -177.894   32.890   32.710    7.890
 1fzv A   103 L E -115.934  134.216  178.247   30.170   32.580    5.230

 3erx A     3 H E -114.573  160.346  178.886  -10.960   22.080   24.280
 3erx A     4 E E -127.206  130.020  174.053  -11.770   25.770   23.890
 3erx A     5 V E -121.797  121.203 -175.420   -9.880   28.760   25.290

 1oki A   122 I E -128.124  152.556  176.940   17.080   29.420   16.040
 1oki A   123 E E -118.788  131.265  175.223   16.270   31.820   13.210
 1oki A   124 I E -123.157  126.850 -174.179   18.820   33.830   11.220

 1vh0 A    38 I E -114.998  121.111  177.481   21.610   65.660   22.810
 1vh0 A    39 E E -101.482  135.119  170.878   21.070   62.250   21.230
 1vh0 A    40 V E -113.151  146.628 -175.043   22.390   61.260   17.810

 1ihu A   273 D E -114.489  153.428 -178.773   31.770    3.250   83.560
 1ihu A   274 T E -122.009  134.307  174.220   31.560    5.360   86.720
 1ihu A   275 L E -117.123  132.812 -172.423   32.410    9.030   87.220

 1imj A    17 Q E -126.146  149.673  177.711   32.470  -14.090  -13.360
 1imj A    18 A E  -90.319  128.170  177.563   35.940  -12.560  -13.590
 1imj A    19 L E -118.262  142.845  176.890   37.260  -10.800  -10.490

 3e38 A   307 Y E -113.479  140.799  171.365   27.530   63.470   34.980
 3e38 A   308 T E  -99.106  118.156 -173.203   24.830   65.750   33.590
 3e38 A   309 V E -117.690  120.494 -179.437   25.080   65.920   29.800

 3huf A    98 L E -118.496  129.276  175.066  -41.090   25.910   -2.430
 3huf A    99 K E -109.458  103.664 -168.303  -38.600   23.560   -0.790
 3huf A   100 I E -105.131  121.265  179.766  -40.570   20.660    0.670

 1gox A    63 T E -141.059  165.959  179.212   65.290   37.490   33.660
 1gox A    64 T E -123.046  117.407 -178.023   61.930   36.660   35.230
 1gox A    65 I E -119.101  117.423 -177.028   58.920   38.910   34.630

 1lfo A    40 S E -118.199  129.547  178.222   32.040   25.090   41.380
 1lfo A    41 E E -112.090  128.123 -178.923   31.640   22.280   43.920
 1lfo A    42 I E -115.765  130.757  167.925   30.100   18.950   42.940

 2hpw A   149 H E -141.383  160.037  175.497   -2.940   -5.530  -41.630
 2hpw A   150 A E -113.236  139.224 -174.849    0.170   -3.400  -42.090
 2hpw A   151 V E -118.916  127.686  178.598    3.490   -4.190  -40.420

 1wza A   444 V E -123.838  160.013 -178.867   47.190   37.800   45.990
 1wza A   445 K E -117.212  131.600  172.193   50.380   39.870   45.870
 1wza A   446 I E -122.258  152.399 -178.171   52.160   41.200   42.800

 3cfu A    13 T E -127.151  158.989  156.624   61.320   10.900   27.510
 3cfu A    14 N E -100.001  128.209 -171.055   64.460   11.160   25.440
 3cfu A    15 F E -123.170  142.149  176.247   63.910   13.810   22.780

 2g7b A    41 V E -121.023  114.457  176.088  -25.300   -0.300    6.960
 2g7b A    42 E E -105.415  120.109 -177.699  -25.060    1.350    3.540
 2g7b A    43 I E -115.623  133.449  171.129  -22.180    0.180    1.350

 2dch X   179 Y E -120.787  140.634 -168.441   18.250   37.770   84.250
 2dch X   180 E E -118.786  142.188  164.371   16.100   39.660   81.760
 2dch X   181 V E -112.023  135.015 -176.256   13.360   42.270   81.860

 3fmc A   333 T E -126.942  167.617 -177.774   84.720   42.820    8.000
 3fmc A   334 V E -116.899  128.206  173.107   84.980   44.630   11.330
 3fmc A   335 L E -102.923  133.226 -160.963   83.900   43.290   14.720

 2plg A    59 A E -107.357  152.048  171.734   33.310    5.700    9.020
 2plg A    60 E E -106.352  122.084 -170.960   30.130    4.010   10.240
 2plg A    61 V E -110.059  134.938 -177.738   27.170    6.380   10.400

 1ryp G    64 Q E -114.068  165.684  177.891   11.040 -102.390   65.100
 1ryp G    65 V E -121.474  133.313  173.275   12.740 -105.580   66.310
 1ryp G    66 V E -105.296  128.615 -169.147   16.110 -106.960   65.250

 2g7b A    61 T E -119.530  149.451  175.855  -20.360    6.990   11.050
 2g7b A    62 E E -133.970  123.570 -179.640  -18.970    7.380    7.540
 2g7b A    63 I E -124.787  148.906  178.531  -15.730    5.800    6.300

 2wfl A   237 K E -117.464  165.496  179.738   13.960  106.270    3.180
 2wfl A   238 E E -144.211  133.506  170.901   11.630  108.690    4.970
 2wfl A   239 I E -112.167  106.086 -168.359   10.200  108.920    8.480

 1g5a A   586 Q E -131.688  145.563 -170.843   69.330  -13.270   16.270
 1g5a A   587 T E -116.947  136.852  161.245   71.880  -15.290   14.300
 1g5a A   588 V E -105.074  119.523 -165.280   74.460  -14.530   11.650

 3f6t A   165 T E -123.428  130.604  172.956   -0.050  -17.170  -28.470
 3f6t A   166 D E -102.263  143.245 -173.448   -3.320  -15.750  -29.770
 3f6t A   167 L E -115.084  144.866  168.318   -3.660  -14.750  -33.420

 3ohm B   725 N E -129.054  158.653  168.113   34.550    2.470   33.420
 3ohm B   726 A E -116.338  142.100 -177.646   37.360    0.560   31.750
 3ohm B   727 L E -126.511  123.606  173.402   37.570    0.050   27.980

 1z9l A    70 V E -121.606  148.024  178.098   14.190   13.460   12.510
 1z9l A    71 T E -107.015  117.141  178.843   15.430   10.620   10.310
 1z9l A    72 V E  -99.078  118.917  177.217   15.950    7.250   11.980

 3nsx A   597 H E -136.031  158.542  167.447   27.270   13.340   10.320
 3nsx A   598 Y E -110.480  121.318 -172.499   24.710   15.000   12.560
 3nsx A   599 V E -110.182  137.522  177.508   21.590   16.050   10.670

 3f44 A   121 I E -119.986  122.665  173.483    7.360   18.940    5.060
 3f44 A   122 K E -100.992  123.764 -175.411    6.660   16.360    7.760
 3f44 A   123 V E -125.033  125.538  173.761    9.530   15.830   10.190

 3edf A   551 M E -134.750  140.521  178.963  121.070   24.340   70.580
 3edf A   552 T E -117.945  121.019 -177.656  120.190   21.000   72.160
 3edf A   553 L E -113.943  110.466  175.696  116.640   19.660   71.950

 2f6e A   107 F E -130.560  127.548  176.629   14.630    8.310   26.930
 2f6e A   108 E E  -87.825  103.891 -175.345   17.590    8.310   24.550
 2f6e A   109 I E -111.469  113.870 -176.767   20.660    7.940   26.760

 1mpx A   472 L E -116.400  109.300 -174.443   58.280   68.560   33.320
 1mpx A   473 Q E -100.722  129.062  171.044   59.630   70.910   30.660
 1mpx A   474 I E -120.879  143.711 -174.898   59.190   70.410   26.920

 1t0i A   151 V E -116.503  125.020 -179.432   43.890  104.250   15.080
 1t0i A   152 A E -100.453  117.052 -176.907   43.900  103.890   11.290
 1t0i A   153 V E -108.000  112.593 -179.999   46.450  101.420    9.940

 2o5v A    83 S E -139.736  146.137 -179.430   22.100   32.720   62.260
 2o5v A    84 I E -119.082  124.038  175.498   24.840   30.650   60.630
 2o5v A    85 Q E -117.815  117.608 -171.936   24.290   28.320   57.680

 2r2d A    39 I E -124.997  150.006  178.377   -5.050   -2.340   12.810
 2r2d A    40 D E -101.418  118.900 -175.139   -1.320   -2.560   12.140
 2r2d A    41 I E -115.375  143.166 -174.058    0.330    0.790   11.410

 1uj2 A   109 V E -121.292  160.485  176.848   13.230    8.080   32.010
 1uj2 A   110 Q E -112.432  125.956 -177.116   11.450   11.300   32.950
 1uj2 A   111 I E -108.519  126.220  177.880    9.480   11.460   36.200

 2wb9 A    66 R E -127.738  133.291 -176.852   -2.910    0.150   12.700
 2wb9 A    67 R E -106.917  123.497 -175.836   -4.770    3.080   14.260
 2wb9 A    68 Y E -108.420  142.854 -174.593   -4.850    3.410   18.040

 1yew A   371 V E -125.858  145.481 -179.320   14.430  139.860   69.780
 1yew A   372 Q E -104.588  136.360  179.431   17.990  140.500   68.610
 1yew A   373 I E -123.318  147.991  171.352   19.500  143.980   68.300

 3r8e A    46 T E -128.459  119.537 -175.930   28.530   20.020   24.660
 3r8e A    47 R E -104.698  131.094  176.281   28.350   18.310   21.270
 3r8e A    48 F E -117.251  141.699  175.746   30.680   15.530   20.160

 3pmg A     4 V E -121.299  153.502  178.069    9.460   46.520   62.030
 3pmg A     5 T E -106.853  132.951  179.789    9.230   47.640   65.660
 3pmg A     6 V E -116.003  118.863  173.797   11.550   46.260   68.340

 1ifc A    59 I E -130.330  163.378  173.016    6.670    8.910   -0.300
 1ifc A    60 D E -109.275  127.703  178.240    4.260    6.160   -1.350
 1ifc A    61 V E -105.650  110.648 -176.528    5.260    2.520   -0.860

 2cib A   332 F E -136.471  155.010 -179.649  -19.910  -17.500   87.470
 2cib A   333 E E -120.004  121.556  178.554  -17.180  -20.090   88.050
 2cib A   334 V E -123.459  110.384 -179.027  -14.310  -20.620   85.620

 2gas A   241 T E -124.480  118.651 -177.118   27.780   21.410    3.320
 2gas A   242 Y E  -98.592  128.239 -175.134   24.640   22.340    5.270
 2gas A   243 V E -115.901  131.359 -176.464   21.270   21.350    3.820

 2qsv A    23 V E -119.694  137.207 -171.484  -20.620   72.660    3.590
 2qsv A    24 R E -108.504  133.162  174.211  -22.520   72.320    0.320
 2qsv A    25 L E -122.381  122.370 -179.907  -25.100   69.690   -0.610

 2q0z X   293 V E -125.266  129.177 -178.057   11.500   53.660   23.540
 2q0z X   294 K E -105.098  119.490  171.911   14.120   52.990   20.860
 2q0z X   295 L E -109.099  153.680 -177.048   14.530   49.510   19.380

 3d82 A    70 I E -128.092  148.670  177.951  -20.370   30.040    5.170
 3d82 A    71 T E -118.026  126.201 -177.957  -23.650   31.630    4.080
 3d82 A    72 L E -119.983  116.157  174.583  -23.840   35.280    3.030

 3pnn A   205 C E -115.841  145.327 -179.296  -22.990   28.200   -7.430
 3pnn A   206 T E  -99.479  160.006  178.205  -22.650   31.940   -8.050
 3pnn A   207 L E -130.611  139.564  169.463  -22.170   34.760   -5.550

 3im1 A   291 Y E -133.555  154.970  178.386   18.340   95.890    3.350
 3im1 A   292 E E -112.043  123.263  174.379   18.350   96.620    7.080
 3im1 A   293 L E -110.176  142.479  176.854   19.020   93.910    9.660

 3hrz C    27 Y E -122.236  146.431  166.801  -10.020  -24.060    1.350
 3hrz C    28 R E -112.960  112.223 -177.729   -8.640  -20.570    0.840
 3hrz C    29 I E -104.261  118.039  179.560   -7.030  -19.240    4.020

 2i7x A   647 V E -124.998  164.992  178.894   72.210   50.730   31.980
 2i7x A   648 N E -109.604  128.989  177.985   73.430   51.580   35.480
 2i7x A   649 V E -120.688  129.986  176.171   71.040   52.510   38.290

 2vl7 A   196 R E -123.912  145.012 -170.253    9.080    9.220   22.520
 2vl7 A   197 K E -134.328  137.100  170.272   12.750    9.250   21.550
 2vl7 A   198 I E -122.039  125.517  179.178   15.950    7.540   22.660

 2x8s A   401 I E -121.830  160.140 -175.168   24.090  -20.940   13.720
 2x8s A   402 N E  -98.385  120.933  173.341   24.780  -24.270   12.020
 2x8s A   403 I E -124.954  164.978  177.969   25.380  -27.380   14.110

 1sbp A     3 I E -105.773  139.851  176.166   26.880  -24.610   60.340
 1sbp A     4 Q E -117.410  124.228  177.227   23.600  -22.730   60.720
 1sbp A     5 L E -115.128  154.360  170.997   23.390  -18.960   60.340

 3fds C   113 I E -125.342  150.315  179.012  -53.560   -3.400   -1.580
 3fds C   114 Y E -117.344  118.918 -173.722  -50.940   -6.020   -0.740
 3fds C   115 I E -109.345  123.658  170.661  -47.730   -6.040   -2.770

 3sbw C   134 H E -122.238  147.637  173.065    7.040   -5.790  -80.300
 3sbw C   135 E E -108.319  110.393  178.872    4.490   -4.690  -77.710
 3sbw C   136 L E -101.621  135.435 -178.954    4.210   -7.090  -74.780

 2zd1 B   327 A E -121.290  124.053  179.268   41.000   18.010   21.940
 2zd1 B   328 E E -111.037  141.351 -178.979   38.630   16.410   19.430
 2zd1 B   329 I E -125.820  138.476  179.264   39.650   14.120   16.570

 3hrz A   514 V E -131.744  146.340  176.472  -28.100   18.060   33.800
 3hrz A   515 W E  -96.809  123.576 -175.273  -28.510   14.290   33.690
 3hrz A   516 V E -117.443  114.746  177.172  -32.120   13.110   33.960

 3a5z B    96 L E -135.087  147.155  179.884   47.750   60.300  -52.750
 3a5z B    97 S E -110.752  131.629  176.496   50.110   60.220  -55.730
 3a5z B    98 A E -119.092  131.772 -172.481   53.570   58.650  -55.680

 1ds1 A   260 E E -122.172  137.041 -176.743  -12.490   -3.630   -3.400
 1ds1 A   261 A E -100.689  133.562  173.605  -14.040   -0.510   -1.890
 1ds1 A   262 V E -123.270  120.318  175.009  -14.880   -0.100    1.790

 1mo9 A   301 M E -127.665  154.996 -178.541   19.980   20.980   45.300
 1mo9 A   302 R E -134.487  116.357  179.447   20.050   23.250   42.250
 1mo9 A   303 I E -112.866  119.591 -179.801   22.460   22.880   39.330

 3e38 A   309 V E -117.690  120.494 -179.437   25.080   65.920   29.800
 3e38 A   310 R E  -98.806  128.360  174.496   23.130   68.410   27.700
 3e38 A   311 I E -115.690  113.250 -170.856   22.420   67.730   24.030

 2ch8 A    97 E E -126.996  139.924 -179.697   47.900   59.620   -4.080
 2ch8 A    98 H E -102.339  131.697  171.767   50.660   62.230   -3.920
 2ch8 A    99 L E -108.940  113.134  176.882   53.140   62.500   -1.050

 1rwz A    65 K E -138.049  145.476  174.621   31.550   43.990  -11.080
 1rwz A    66 T E -114.941  131.613  176.788   28.520   41.740  -10.690
 1rwz A    67 I E -121.469  159.205  173.671   28.760   37.980  -10.230

 3a74 A   306 H E -114.105  141.487  171.403   50.580  -95.350   14.470
 3a74 A   307 L E  -96.179  109.999 -170.196   53.660  -96.500   12.560
 3a74 A   308 V E -100.991  119.975  179.408   56.060  -93.560   12.620

 1ukw A   209 Y E -119.976  155.927  161.738  -14.120  128.580 -256.990
 1ukw A   210 E E -102.748  125.436 -172.956  -12.340  129.970 -260.020
 1ukw A   211 L E -102.712  127.937 -177.293  -10.370  133.080 -259.080

 3q91 A   178 V E -137.138  142.534  172.865  -14.500   18.950   22.460
 3q91 A   179 H E -108.020  128.036  179.430  -12.840   15.530   22.600
 3q91 A   180 L E -114.035  106.144  178.607  -11.130   14.190   19.480

 1kyf A    94 Q E -125.827  131.843  178.318   -0.810   -4.320   21.060
 1kyf A    95 V E -103.171  124.126  178.379    2.960   -4.330   20.590
 1kyf A    96 V E -113.763  114.374  174.586    4.420   -6.260   17.660

 1lw7 A    79 H E -123.988  163.384  179.619   86.830   19.920   47.910
 1lw7 A    80 H E -120.029  130.003 -177.697   85.560   19.380   44.370
 1lw7 A    81 L E -121.003  118.556  178.009   85.030   15.960   42.790

 1umg A   177 V E -125.273  150.000 -178.915   16.060   35.870    9.370
 1umg A   178 M E -104.993  120.009  179.648   18.630   33.090    9.700
 1umg A   179 L E -117.612  137.193 -172.167   21.020   32.520    6.800

 3mj6 A   229 K E -127.553  130.016 -177.657   14.050   10.080   14.780
 3mj6 A   230 T E -110.823  126.648  177.647   12.700    9.170   18.210
 3mj6 A   231 I E -126.063  119.102  178.153   10.760   11.600   20.390

 2yzs A    28 K E -118.371  139.088  176.192   24.860   30.460   -3.710
 2yzs A    29 D E -101.039  130.015 -178.007   27.000   30.170   -0.580
 2yzs A    30 I E -120.796  114.667  176.047   28.080   33.380    1.160

 1czp A    16 H E -129.628  131.013  179.040    8.920    5.890   10.950
 1czp A    17 E E -102.536  117.941  179.083   11.710    7.300    8.790
 1czp A    18 I E -124.968  160.459  174.982   10.730    8.370    5.280

 1sef A   104 H E -128.917  143.568  174.341   88.180   70.450   35.590
 1sef A   105 E E -104.489  116.842 -174.578   88.610   68.210   32.550
 1sef A   106 L E -105.801  137.012  170.122   88.310   70.110   29.270

 2h1t A   127 A E -135.656  132.190  173.426   52.470   11.160   30.490
 2h1t A   128 E E -103.381  128.403 -173.456   51.470   14.710   29.560
 2h1t A   129 I E -127.499  162.667  169.773   53.660   16.410   26.970

 3n4h A    44 N E -115.208  145.154 -177.431   21.360   38.290   10.490
 3n4h A    45 E E -122.821  138.460  178.287   23.590   36.470    8.000
 3n4h A    46 V E -125.124  152.007  179.421   27.380   36.370    7.750

 1kyf A    92 V E -112.455  149.250 -172.260   -6.320   -1.210   23.990
 1kyf A    93 Q E -113.964  142.455  170.417   -2.750   -1.500   22.700
 1kyf A    94 Q E -125.827  131.843  178.318   -0.810   -4.320   21.060

 1o22 A    19 L E -102.139  134.492  170.477   -9.710    6.410    9.100
 1o22 A    20 E E  -99.939  119.576 -174.245  -11.130    3.160    7.740
 1o22 A    21 I E -115.821  119.404  174.765  -13.970    3.830    5.310

 3nvs A   187 V E -124.471  167.453  179.120    9.710   15.480  -12.390
 3nvs A   188 T E -115.279  135.957  179.432   12.300   13.170  -10.840
 3nvs A   189 I E -130.685  125.073  175.142   12.670   12.420   -7.130

 1jw9 B   234 R E -131.222  127.361  178.083   28.650   43.630   23.250
 1jw9 B   235 E E -104.522  114.666 -177.503   26.730   42.440   26.310
 1jw9 B   236 M E -110.081  120.654  179.295   23.200   41.250   25.560

 2zxq A   107 V E -119.641  126.217  179.253   70.420  -73.170  -14.530
 2zxq A   108 Q E -109.639  130.715  171.865   74.150  -73.660  -15.050
 2zxq A   109 I E -115.655  124.203  179.425   76.500  -75.250  -12.530

 1qyc A   242 A E -112.921  145.005 -177.134   47.400   85.600   23.410
 1qyc A   243 Y E -119.616  127.132 -175.748   45.700   83.150   25.770
 1qyc A   244 V E -119.669  104.277 -178.956   44.850   79.570   24.810

 2xcz A    60 V E -123.316  133.963  173.455    0.420   21.210    3.150
 2xcz A    61 E E -107.400  123.037 -179.121    1.890   23.680    0.670
 2xcz A    62 V E -118.695  118.174  177.358    4.720   22.420   -1.530

 1stm A   100 V E -125.005  135.403 -177.334    0.670   43.880   41.720
 1stm A   101 R E -104.778  127.036  178.041    1.630   44.580   38.110
 1stm A   102 L E -115.027  109.180 -177.503    0.620   47.800   36.370

 2qki B   160 Q E -113.809  163.041 -169.059   43.350  -30.030   30.960
 2qki B   161 E E -119.924  139.078  170.101   39.590  -29.500   31.040
 2qki B   162 V E -119.822  130.580 -171.831   37.230  -27.370   33.110

 2gau A   106 S E -120.201  156.890  172.359   38.420    6.960   10.820
 2gau A   107 K E -110.084  102.859 -174.185   41.020    9.720   10.850
 2gau A   108 V E -107.661  138.512  174.284   39.240   13.030   11.490

 1wiw A   242 A E -121.948  139.710  175.133   49.520   60.260   39.230
 1wiw A   243 E E -106.944  114.123 -172.544   50.500   61.880   42.520
 1wiw A   244 V E -104.448  113.633 -176.308   47.480   63.160   44.420

 3fn9 A   193 V E -126.739  135.034  177.177  -16.840   63.190  116.450
 3fn9 A   194 K E -107.699  127.403 -178.105  -20.020   64.120  118.310
 3fn9 A   195 L E -117.240  145.011 -176.373  -21.310   67.700  118.110

 1zld A    44 I E -116.829  124.984  167.419   16.030   -5.190   10.820
 1zld A    45 T E -115.004  125.824 -179.739   15.140   -1.500   10.950
 1zld A    46 I E -113.688  117.851  173.346   14.160   -0.050   14.320

 3fbg A    23 F E -117.091  146.250  174.784   29.170    8.720   76.360
 3fbg A    24 N E -103.922  111.049 -176.514   31.460    5.900   77.480
 3fbg A    25 L E -117.244  154.996  172.754   32.290    3.580   74.580

 3pl8 A   309 F E -135.660  164.955  169.535   67.970   31.510   21.010
 3pl8 A   310 E E -113.486  137.715  179.505   71.410   32.830   20.060
 3pl8 A   311 I E -115.666  130.026  177.733   71.920   36.330   18.670

 3ic9 A   133 S E -130.122  144.922  165.737  -32.710  136.110   -4.270
 3ic9 A   134 Q E -122.047  140.487 -176.803  -29.870  134.670   -6.330
 3ic9 A   135 V E -119.150  117.944  174.471  -26.380  136.160   -6.360

 2hr0 A   493 V E -124.987  152.753 -172.088    5.050  -36.480   51.940
 2hr0 A   494 V E -120.362  137.664  177.926    5.830  -36.870   48.240
 2hr0 A   495 L E -108.366  117.147  172.055    4.090  -35.480   45.160

 1ney A    35 V E -129.203  134.662  172.670   18.020   28.370    2.520
 1ney A    36 E E -100.803  130.047  177.882   21.590   29.650    2.590
 1ney A    37 V E -121.951  129.203  178.010   23.340   29.910    5.960

 2oxg A    20 V E -119.791  148.218  177.630  150.220   24.910    6.120
 2oxg A    21 T E  -91.494  124.989 -179.305  152.480   27.420    7.870
 2oxg A    22 V E -109.761  128.546  177.691  152.360   27.310   11.660

 2sak A    30 V E -136.215  156.034  178.802   -5.420    0.230   12.150
 2sak A    31 E E -118.793  143.312  172.894   -8.810    1.860   12.710
 2sak A    32 F E -135.142  126.357 -176.920  -10.130    3.860   15.660

 1v7w A   252 F E -127.584  140.667  171.994   52.740   16.830   15.800
 1v7w A   253 T E -112.747  116.729 -174.786   52.900   13.240   14.550
 1v7w A   254 L E -117.375  131.569  170.716   56.070   12.430   12.630

 1i9z A    23 K E -146.960  149.826 -179.679   -4.300   23.590   43.730
 1i9z A    24 N E -100.312  127.943  178.803   -1.580   26.230   43.420
 1i9z A    25 V E -114.136  127.105 -177.840    1.820   25.620   44.990

 3f8u B   282 V E -120.205  157.740 -173.455   28.440   37.230   74.140
 3f8u B   283 T E -116.261  130.118  179.451   28.120   35.070   77.250
 3f8u B   284 L E -120.695  141.544  176.043   30.800   34.500   79.890

 1ktb A   372 V E -116.211  135.630 -179.964   47.720   34.140   65.200
 1ktb A   373 I E  -98.280  111.569 -171.621   45.200   32.210   63.110
 1ktb A   374 I E -110.314  125.004 -179.606   46.740   31.200   59.790

 1ji6 A   328 Q E -109.899  138.971 -177.712   29.640   55.450    4.010
 1ji6 A   329 K E -121.719  121.102  174.391   32.050   53.400    1.890
 1ji6 A   330 L E -108.060  134.637  179.904   34.890   51.290    3.260

 2h8g A    72 L E -128.400  123.085  170.305   20.840   30.760   21.390
 2h8g A    73 R E  -77.267  127.830 -176.717   20.210   27.080   20.700
 2h8g A    74 I E -116.093  121.674  172.969   18.710   25.420   23.780

 2axq A   216 E E -109.213  137.261 -179.067   31.180  -45.920   -3.900
 2axq A   217 T E -124.473  134.281  179.849   30.620  -45.210   -0.200
 2axq A   218 V E -123.968  126.224 -175.499   32.870  -46.140    2.720

 1y0b A   108 S E -135.396  167.670 -177.812    2.140   40.120   52.110
 1y0b A   109 Q E -117.036  135.216  171.474   -1.210   41.760   52.820
 1y0b A   110 I E -120.022  150.068 -171.072   -3.670   43.360   50.420

 3ioh A   115 S E -117.001  142.083  179.509   23.470  -34.240    4.520
 3ioh A   116 V E -108.955  122.002 -177.335   23.660  -33.950    0.740
 3ioh A   117 L E -119.694  126.760  179.561   20.810  -35.400   -1.320

 1g0d A   528 I E -125.348  159.996  172.484   65.640   23.070  -25.520
 1g0d A   529 S E -104.804  128.947 -172.851   69.350   22.840  -26.310
 1g0d A   530 V E -124.943  145.460  169.916   71.590   25.270  -24.430

 3iii A   403 T E -134.912  128.946  179.808    0.630   -4.980   14.320
 3iii A   404 E E -101.585  125.413  176.243    0.210   -1.340   13.270
 3iii A   405 L E -111.076  113.153 -175.627   -0.510    1.300   15.900

 2vh7 A    79 A E -124.793  117.853 -179.819   -5.570    6.320  -21.580
 2vh7 A    80 N E -101.051  120.235  177.037   -9.310    6.220  -22.270
 2vh7 A    81 F E -115.377  135.065 -177.457  -11.660    7.190  -19.440

 2xmw A     5 I E -129.189  142.522  172.138    7.610    5.980   12.690
 2xmw A     6 N E  -94.824  140.028 -178.989    8.100    4.090    9.430
 2xmw A     7 L E -120.587  133.347  167.507   11.630    3.370    8.240

 2vqz A    25 E E -132.254  151.382  172.992   44.550   11.400  -36.810
 2vqz A    26 E E  -99.224  125.750 -176.270   41.480   11.260  -39.030
 2vqz A    27 V E -122.783  157.103 -179.398   38.180   11.020  -37.150

 3k50 A   136 R E -125.792  151.932  168.309   -2.720   34.350   46.840
 3k50 A   137 Q E -102.178  117.769 -171.161   -4.950   31.890   48.660
 3k50 A   138 L E -109.048  136.552  164.444   -6.510   29.520   46.130

 2gqt A   140 H E -131.040  145.004 -179.319  -14.730    9.250   12.600
 2gqt A   141 V E -106.826  125.024 -177.612  -14.240    5.840   14.210
 2gqt A   142 Y E -122.311  159.522  165.651  -15.560    2.740   12.440

 2y8b A   169 V E -125.855  166.372  167.755   21.920  -30.660    1.130
 2y8b A   170 E E -117.751  141.147  178.692   21.090  -31.730    4.670
 2y8b A   171 V E -109.136  126.171 -172.868   17.560  -32.260    5.970

 2q7v A   234 S E -145.001  140.626  177.954  -30.460  -23.780   31.710
 2q7v A   235 E E  -99.744  132.128 -177.318  -32.330  -20.590   30.810
 2q7v A   236 L E -122.758  115.347  177.019  -30.340  -17.530   29.770

 2r51 A   292 Q E -143.529  131.067 -175.753   60.560   26.080   17.940
 2r51 A   293 E E  -68.409  136.503  171.864   60.480   29.790   18.760
 2r51 A   294 V E -123.668  127.262 -176.697   63.110   32.060   17.220

 1h3f A   357 V E -128.056  137.892  179.822   -7.970   73.160   54.280
 1h3f A   358 T E  -97.240  134.321  178.505   -4.330   72.140   53.830
 1h3f A   359 I E -106.456  116.379  178.588   -1.930   72.120   56.770

 1jmx A   247 A E -121.661  142.655  174.186  125.090   45.170   -1.410
 1jmx A   248 N E  -94.526  119.216 -176.836  127.890   42.770   -0.480
 1jmx A   249 L E -101.585  125.049  171.918  126.570   39.280    0.250

 3owq A   193 I E -128.195  148.197  179.542   20.230   -7.890   35.970
 3owq A   194 T E -110.050  125.008 -173.176   20.230   -5.900   32.730
 3owq A   195 L E -122.734  142.038  169.815   23.520   -5.480   30.880

 1xki A    35 M E -128.906  135.541 -177.160   15.220   35.720    2.520
 1xki A    36 T E  -99.555  133.996  175.106   14.350   35.100   -1.130
 1xki A    37 L E -112.275  125.929  177.824   16.950   34.850   -3.890

 3gd0 A    71 T E -134.996  152.923 -175.437  -16.870  -19.140  -32.770
 3gd0 A    72 T E -116.554  127.950  169.824  -16.540  -20.120  -29.110
 3gd0 A    73 I E -128.722  149.994 -177.113  -13.510  -19.770  -26.850

 3nk6 A    80 R E -133.640  153.246  178.639  -17.100    8.550   29.240
 3nk6 A    81 L E -104.076  138.469  176.840  -17.060   10.320   25.880
 3nk6 A    82 I E -118.978  136.379 -177.769  -14.550   13.010   24.910

 1z9h A    73 Q E -130.788  152.147 -178.282  -22.850   52.200   37.220
 1z9h A    74 Q E -109.919  121.263  178.493  -21.430   51.820   33.720
 1z9h A    75 L E -101.408  119.545 -166.998  -23.510   50.220   30.960

 3o0l A    88 M E -112.318  138.535  174.112   17.410   17.320   -2.400
 3o0l A    89 Q E -111.271  122.315 -179.501   16.740   20.030    0.180
 3o0l A    90 V E -121.344  143.574 -175.128   18.930   20.090    3.290

 1h4a X   102 I E -127.363  133.025 -173.868   17.700   29.940   11.240
 1h4a X   103 E E -106.725  139.699  176.542   19.690   26.780   11.910
 1h4a X   104 F E -127.145  139.668  166.731   23.230   26.500   13.260

 3bs1 A    17 V E -124.121  120.469 -179.209    7.190    8.370   21.700
 3bs1 A    18 Y E  -89.997  119.313 -175.694   10.400    7.810   19.740
 3bs1 A    19 V E -119.565  125.735  176.892    9.770    6.220   16.340

 2y24 A   329 Q E -120.324  122.609 -178.445    8.340  -15.830    1.640
 2y24 A   330 M E  -92.782  134.815  174.126    6.500  -13.240   -0.440
 2y24 A   331 L E -116.799  141.653  177.581    8.310  -10.980   -2.910

 2hv2 A    67 F E -123.317  167.963  162.417   52.270   27.730   35.120
 2hv2 A    68 Q E -113.145  144.953  177.266   49.910   29.560   37.450
 2hv2 A    69 V E -125.011  149.643  178.295   48.060   27.810   40.270

 3f85 A   232 K E -114.493  143.575 -173.650   13.000    9.540   -5.640
 3f85 A   233 E E  -99.932  133.077  174.205   11.060    9.010   -8.860
 3f85 A   234 F E -120.008  109.684  177.594   12.040    6.580  -11.610

 2id4 A   377 I E -120.454  137.485 -176.874   28.230  -26.610   21.940
 2id4 A   378 T E -100.222  128.399  174.692   28.920  -23.360   23.790
 2id4 A   379 I E -113.219  123.059 -179.672   26.900  -20.200   23.140

 3o53 A   123 K E -120.656  142.291  171.464   -8.620   30.630   60.170
 3o53 A   124 N E -119.861  106.135 -168.699   -4.830   30.580   60.370
 3o53 A   125 I E -110.490  125.012  179.022   -3.660   27.250   61.750

 2uuq A   308 V E -133.641  128.008 -176.939   65.910    4.540   29.950
 2uuq A   309 T E  -97.618  122.275  174.820   63.310    1.820   30.480
 2uuq A   310 I E -119.839  106.159 -173.463   60.420    1.500   28.030

 2e7y A   107 H E -126.725  105.713  173.806   48.770   54.530    9.510
 2e7y A   108 P E  -69.136  130.507  178.800   48.710   55.330    5.800
 2e7y A   109 L E -109.710  141.398  165.138   52.150   56.300    4.500

 3bk2 A   142 I E -125.107  147.089  175.754  -16.050   35.440   40.730
 3bk2 A   143 Q E -104.860  122.191 -178.363  -18.490   33.070   39.040
 3bk2 A   144 V E -109.140  104.265 -177.610  -17.400   31.620   35.700

 3dlj A   227 F E -109.032  142.121  169.733   39.700    2.940   17.850
 3dlj A   228 M E -122.688  130.108 -176.921   42.530    5.120   19.130
 3dlj A   229 V E -117.664  103.423 -179.640   44.780    7.020   16.720

 2rdg A    45 T E -128.335  117.577  179.993   33.820   -9.200   26.700
 2rdg A    46 D E  -96.292  130.749 -179.213   36.030   -6.870   24.670
 2rdg A    47 V E -116.622  131.261 -177.401   34.390   -4.330   22.360

 2j3h A    28 T E -118.475  158.057 -178.557   47.110  -14.050   99.930
 2j3h A    29 T E  -97.899  118.652 -173.475   50.560  -14.040  101.540
 2j3h A    30 V E -114.508  114.671  167.671   52.900  -11.400  100.140

 1za7 A    43 S E  -97.489  143.402  177.192  121.360  136.830  222.470
 1za7 A    44 A E  -91.502  135.795 -178.478  118.770  134.390  221.160
 1za7 A    45 I E -124.947  114.705 -176.873  116.080  135.700  218.810

 2wm5 A   333 I E -154.332  141.447  177.103    3.990  -14.140   16.330
 2wm5 A   334 E E -111.681  118.724  178.982    5.670  -14.130   19.740
 2wm5 A   335 L E -119.234  123.590  178.825    9.350  -13.160   19.920

 2ehz A   119 T E -122.738  124.924  178.600    8.790   28.990   31.060
 2ehz A   120 E E -111.810  142.483  171.913    5.040   28.770   30.520
 2ehz A   121 I E -123.750  125.488 -168.870    2.790   25.710   30.620

 2p3h A    59 I E -118.936  125.218  178.878    3.950  -20.310   11.670
 2p3h A    60 E E -104.194  121.092 -176.578    2.700  -20.930    8.130
 2p3h A    61 I E -116.646  126.933  179.672   -0.850  -19.800    7.380

 2fe5 A     5 M E -126.082  138.613  175.516    6.570    8.870   12.680
 2fe5 A     6 E E -105.181  126.077 -177.107    3.570   10.660   14.180
 2fe5 A     7 V E -126.921  122.038  176.815    4.120   14.190   15.470

 3i2k A   439 V E -124.095  111.316 -177.353   38.920   55.500   -6.920
 3i2k A   440 E E  -90.973  122.445  172.032   35.290   54.520   -6.320
 3i2k A   441 V E -111.970  106.537 -175.751   33.360   56.310   -3.580

 2jcq A     4 I E -130.121  126.561  178.907   12.500    8.930    2.790
 2jcq A     5 D E -103.599  129.960 -177.378   12.500    5.600    0.950
 2jcq A     6 L E -119.865  104.004  178.594    9.190    3.900    0.170

 2y1w A   221 Y E -120.912  117.460 -169.483    9.340  -26.680  -88.220
 2y1w A   222 T E -106.717  132.629  169.500    8.480  -29.860  -86.330
 2y1w A   223 V E -113.542  114.433  178.204   10.270  -33.200  -86.310

 2c4x A    89 A E -135.027  155.047 -176.220   10.950   38.170    5.190
 2c4x A    90 T E -101.176  134.846  177.841   13.500   35.910    6.880
 2c4x A    91 I E -128.449  126.990  179.743   15.610   36.970    9.860

 2aj7 A    24 L E -125.652  154.999  168.607   43.480   52.690   61.290
 2aj7 A    25 E E  -99.829  126.028 -175.135   44.880   55.820   59.670
 2aj7 A    26 V E -125.004  131.587  176.760   42.420   58.720   59.680

 2px6 A   280 H E -120.312  146.289  179.876   19.790   10.370   42.240
 2px6 A   281 V E -102.569  125.179 -176.628   21.190    6.880   42.870
 2px6 A   282 I E -107.497  126.406  179.196   18.840    4.280   44.340

 1bkb A    99 I E -123.008  131.031  178.589  128.000   23.170   30.790
 1bkb A   100 E E -100.763  122.590  179.362  127.650   20.380   28.230
 1bkb A   101 V E -121.388  126.405 -178.403  125.270   20.960   25.330

 1x12 A    39 R E -135.444  145.101  179.840   17.500   76.010   68.740
 1x12 A    40 V E -106.860  121.178 -179.872   19.280   72.650   68.740
 1x12 A    41 L E  -96.705  141.095  171.994   20.440   71.220   72.070

 2w91 A   496 E E  -98.757  150.072  175.657  -54.190   -2.260  -28.940
 2w91 A   497 E E -115.946  138.249  179.121  -54.660   -1.220  -25.310
 2w91 A   498 F E -126.948  145.259  179.839  -55.500   -3.580  -22.450

 2c4w A    54 V E -127.560  127.727  173.776   19.550   78.780  103.620
 2c4w A    55 E E -102.313  123.837 -177.295   17.710   77.400  106.650
 2c4w A    56 L E -104.042  139.930  172.709   19.280   74.330  108.230

 2qsv A   212 R E -118.749  140.704 -177.897   -5.810   62.070   16.370
 2qsv A   213 R E -118.955  138.673  171.805   -6.570   58.880   14.440
 2qsv A   214 I E -109.173  115.033 -178.564   -5.540   55.280   15.090

 3gge A     9 V E -132.180  134.950  169.638   25.060   28.670   16.170
 3gge A    10 N E -100.815  133.287 -177.843   23.870   25.400   17.680
 3gge A    11 V E -132.858  132.151  178.255   20.960   25.600   20.120

 1u07 A    77 V E -132.601  152.103  179.175    3.920   -5.570   29.400
 1u07 A    78 N E -115.244  119.760  178.788    5.560   -2.650   27.610
 1u07 A    79 I E -100.087  123.527 -176.849    3.770   -0.910   24.740

 3ngq A   141 H E -139.353  146.399  168.409    2.860   47.650   -8.310
 3ngq A   142 T E -124.397  131.222  177.768   -0.150   46.880   -6.140
 3ngq A   143 V E -106.231  114.379  176.564   -0.220   44.020   -3.630

 3sbw C   205 A E -124.202  150.494 -172.291    4.180  -14.880  -66.250
 3sbw C   206 E E -114.343  134.333  175.460    6.170  -15.820  -69.340
 3sbw C   207 L E -121.351  130.964 -178.449    5.930  -14.410  -72.860

 2zog A   220 F E -114.101  149.537  174.676  -17.900   50.490   56.440
 2zog A   221 F E -123.986  131.755  175.754  -16.690   46.990   55.580
 2zog A   222 I E -108.907  107.990 -174.710  -18.650   43.770   56.030

 1ois A   140 E E -123.310  155.545 -175.985  -23.760   50.130   67.460
 1ois A   141 Q E  -90.162  143.213 -177.884  -20.820   50.560   65.090
 1ois A   142 V E -120.636  136.777  179.036  -20.770   49.040   61.610

 2x9z A   110 K E -106.635  142.832 -176.344   -8.280    2.610  -22.360
 2x9z A   111 T E -111.771  116.746  175.103  -11.910    1.490  -22.150
 2x9z A   112 V E  -99.082  126.077 -179.201  -12.980   -1.930  -23.410

 1c96 A   724 I E -120.012  168.584 -178.819   82.940   46.050   84.870
 1c96 A   725 L E -106.637  135.908  176.246   82.580   49.740   85.750
 1c96 A   726 L E -116.324  124.759  178.701   79.770   52.000   84.560

 3db3 A    73 V E -116.750  134.640  176.740   31.580    2.490    7.780
 3db3 A    74 Q E  -79.686  128.566 -172.104   28.140    2.000    9.300
 3db3 A    75 M E -123.643  134.996  166.579   27.270   -1.690    9.580

 2zxq A   747 Q E -126.927  144.955  175.011  120.430  -35.900    8.110
 2zxq A   748 T E -101.283  118.289 -176.819  122.810  -38.840    7.710
 2zxq A   749 V E -114.768  123.718 -178.098  122.230  -41.600   10.260

 1qr4 A    51 M E -159.264  157.293 -179.718   -5.450  -19.580    2.140
 1qr4 A    52 E E -105.709  131.657 -175.064   -8.210  -18.920   -0.400
 1qr4 A    53 I E -118.082  133.345 -176.065   -9.850  -15.500   -0.600

 1pby A   292 T E -130.354  153.509  175.776   73.380    6.030   31.230
 1pby A   293 Q E  -89.547  126.784  176.998   72.780    7.340   27.710
 1pby A   294 L E -112.302  140.275  171.529   72.760   11.120   27.340

 1qya A   115 V E -124.945  134.785  177.061   56.110  -10.480   33.430
 1qya A   116 T E -111.791  135.585  178.124   55.100   -9.290   36.900
 1qya A   117 I E -116.758  124.862  176.808   52.280   -6.820   37.570

 2a5j A    63 V E -128.535  166.367 -178.085   41.430   11.420   16.000
 2a5j A    64 N E -117.582  107.192  176.669   43.330   13.930   13.870
 2a5j A    65 I E -114.892  115.929 -179.180   41.720   15.120   10.630

 3ljy A   111 T E -128.194  122.961  178.256   16.300   14.760   27.960
 3ljy A   112 V E -111.421  117.056 -178.970   16.550   16.720   24.710
 3ljy A   113 I E -115.789  124.985  178.960   17.000   14.730   21.500

 3clw A   450 Q E -124.040  150.928  175.629   57.770   96.440   67.230
 3clw A   451 V E -121.611  132.734 -177.530   57.740   92.650   67.060
 3clw A   452 I E -125.095  163.663  173.218   55.170   90.470   68.830

 3kgd A   136 S E -140.244  161.591  172.825  -21.910  -31.070  -20.830
 3kgd A   137 R E -137.674  126.887 -176.994  -23.570  -31.710  -17.470
 3kgd A   138 V E -119.315  125.122  176.689  -22.870  -34.710  -15.230

 1f35 A    10 L E -127.350  122.492  177.982   22.070   32.740   56.960
 1f35 A    11 E E -101.935  118.912 -179.501   24.320   33.210   53.930
 1f35 A    12 M E -118.502  123.322 -168.961   27.460   31.060   53.880

 1t0b A   150 I E -114.783  126.574 -175.493   42.920   43.250   61.510
 1t0b A   151 E E -103.715  124.485  171.783   41.640   40.990   64.290
 1t0b A   152 L E -112.403  122.244 -173.850   39.980   37.640   63.630

 1tu5 A   122 T E -120.195  132.866  170.456   50.990  -18.330   63.800
 1tu5 A   123 E E  -95.794  124.377 -177.043   49.780  -14.810   64.540
 1tu5 A   124 L E -118.105  126.307  170.647   52.490  -12.620   66.070

 3e05 A   162 V E -119.440  129.973  170.487  -26.160  -21.050   62.140
 3e05 A   163 E E -120.028  132.570  179.683  -26.010  -17.290   61.600
 3e05 A   164 V E -116.068  117.890  178.302  -28.680  -15.400   59.660

 1ugi A    53 E E -121.373  146.647  174.784   12.040    0.690   10.750
 1ugi A    54 N E  -93.339  115.998  179.380   12.250   -2.600    8.850
 1ugi A    55 V E -101.218  115.717 -173.081   11.790   -2.100    5.110

position:            8 neighbors:          200

 3ia8 A    39 E E -101.130  128.137 -175.623   40.460   37.260   50.420
 3ia8 A    40 V E -117.024  119.027  179.695   38.230   40.220   49.610
 3ia8 A    41 H E -116.374  104.456  178.685   38.860   42.460   46.600

 3i8t A   114 E E -121.908  115.295 -173.447   18.180   63.020   13.180
 3i8t A   115 L E -111.883  120.027 -174.262   14.400   62.780   13.390
 3i8t A   116 V E -120.088  127.091  171.052   12.610   59.760   11.950

 3elx A    43 E E -104.224  124.036 -174.637   21.950  -18.080  -17.440
 3elx A    44 I E -120.364  127.215  168.140   19.440  -19.320  -14.870
 3elx A    45 V E -113.859  112.195 -172.467   16.990  -22.220  -15.070

 1cb8 A   647 V E -120.551  122.848  175.762   17.020   31.740    3.510
 1cb8 A   648 L E -109.213  122.962 -175.267   13.880   29.640    3.900
 1cb8 A   649 S E -113.274  131.973  172.431   12.300   28.320    0.700

 3dwg C    83 S E -110.609  140.180  175.807   51.760   32.960   28.150
 3dwg C    84 V E -120.957  120.919 -176.119   48.270   33.610   29.510
 3dwg C    85 T E -110.485  124.886  175.626   45.260   32.350   27.560

 2jk9 A    80 Q E  -95.237  131.880  172.762  -10.680   25.060   21.320
 2jk9 A    81 I E -106.483  126.124  174.177   -9.050   27.600   23.620
 2jk9 A    82 T E -113.172  123.727 -172.932   -9.200   27.070   27.380

 2fwv A    93 Q E -125.212  124.886 -179.340   46.400   15.650   11.930
 2fwv A    94 I E -114.652  124.961  178.155   45.830   12.760    9.520
 2fwv A    95 V E -111.660  116.266  176.446   44.410   13.260    6.030

 2f68 X   241 D E -110.426  112.713 -175.858   57.200   41.040    0.680
 2f68 X   242 V E -109.422  125.000  175.448   57.960   43.670    3.310
 2f68 X   243 T E -118.195  128.146 -179.349   60.540   46.420    2.830

 2oc3 A   181 K E -104.714  122.657 -178.797   12.850    0.030   74.170
 2oc3 A   182 V E -108.282  115.003 -176.846   13.090    3.710   75.120
 2oc3 A   183 T E -106.166  129.749 -176.802   13.870    4.440   78.770

 3rns A    69 E E -129.997  138.249 -176.046   15.680   10.130   23.390
 3rns A    70 I E -117.100  125.037 -176.513   16.000    6.350   23.630
 3rns A    71 F E -107.795  110.940 -177.382   13.910    3.960   21.550

 2ajg A    14 E E  -92.557  124.869 -170.717   48.670   -2.480  -29.070
 2ajg A    15 I E -129.991  135.982 -171.705   45.250   -0.970  -29.710
 2ajg A    16 T E -109.962  132.663  176.215   44.220    2.650  -30.250

 1i1q A    67 T E -112.879  132.071  176.133   82.940   89.500   41.410
 1i1q A    68 V E -119.011  127.742  179.105   82.940   87.380   38.250
 1i1q A    69 T E -107.861  125.000  177.698   86.020   86.940   36.070

 3d34 A    18 S E  -98.151  129.099  178.869   47.100   21.930   64.060
 3d34 A    19 I E -112.049  117.616 -178.704   44.730   24.710   65.140
 3d34 A    20 T E -112.265  117.984  173.578   41.050   24.340   64.250

 2ogf A    90 D E -108.436  121.139 -171.173   14.820   -1.290   -1.810
 2ogf A    91 L E -120.563  135.560  174.612   17.090    1.300   -0.190
 2ogf A    92 K E -117.711  121.152  177.481   19.510    3.830   -1.670

 3elq A    82 T E -112.793  125.005  179.151   17.620   20.180   16.320
 3elq A    83 V E -117.516  121.793 -178.456   19.020   23.460   14.990
 3elq A    84 E E -118.034  142.086 -179.469   21.160   23.530   11.850

 1crb A    41 E E -102.370  115.276 -175.887    6.370    5.260   -8.490
 1crb A    42 I E -114.562  122.095  173.349    6.740    2.240  -10.770
 1crb A    43 V E -110.369  110.108 -178.109    6.180    2.320  -14.530

 3dcd A   112 R E -114.803  134.363  173.142    7.660   45.080   97.300
 3dcd A   113 V E -119.939  114.007 -174.169    8.020   41.310   97.000
 3dcd A   114 N E -106.496  131.502  171.753    5.000   39.520   95.550

 3b64 A    61 R E -102.626  121.978 -179.095   -4.260   24.040    5.510
 3b64 A    62 V E -112.083  119.827  177.098   -7.240   24.610    7.790
 3b64 A    63 E E -112.918  130.790  179.177   -7.570   27.830    9.790

 2qo4 A    40 E E -108.862  121.436 -174.736   -7.440   26.720   -5.560
 2qo4 A    41 I E -115.453  129.826  170.341  -10.740   25.220   -6.690
 2qo4 A    42 Q E -119.600  110.014 -179.220  -12.520   25.610  -10.020

 1sph A    62 T E -115.249  124.765  174.452   23.140    3.980   44.600
 1sph A    63 I E -107.937  124.453 -176.717   21.200    3.100   47.750
 1sph A    64 S E -121.452  149.202  176.326   19.960    6.000   49.870

 2yih A    11 T E  -94.441  130.071  177.984   45.920    0.420   -9.590
 2yih A    12 I E -125.914  123.417 -177.989   46.040    4.060  -10.680
 2yih A    13 K E -109.998  125.699 -179.625   48.500    5.360  -13.270

 2iec A    88 T E -128.214  119.031 -178.725    2.200   39.270  127.220
 2iec A    89 I E -120.792  146.753  173.104   -1.380   39.040  128.480
 2iec A    90 V E -121.738  120.087  177.759   -2.990   39.730  131.850

 1rlw A    73 E E  -92.938  116.812 -177.666    8.680   35.540   18.560
 1rlw A    74 I E -110.563  117.147 -176.588    6.200   38.300   17.760
 1rlw A    75 T E -116.891  125.276  171.768    2.730   38.050   19.300

 3ci0 J   142 R E -104.974  119.696 -177.045  -30.730   32.280  -18.310
 3ci0 J   143 M E -112.952  123.304  174.491  -32.640   35.500  -17.650
 3ci0 J   144 T E -120.796  123.789 -178.221  -33.650   37.950  -20.370

 2hfs A    99 K E  -98.469  123.403 -177.167   42.120    1.530  -18.070
 2hfs A   100 M E -109.946  127.643  171.911   41.230    2.420  -14.480
 2hfs A   101 F E -112.697  121.954 -176.026   41.720    5.840  -12.890

 1nez G    23 D E -106.150  115.627  171.627   44.110  -32.160 -356.190
 1nez G    24 L E -110.064  135.694 -176.369   42.230  -28.870 -355.910
 1nez G    25 V E -129.402  136.514  178.565   42.310  -26.370 -358.780

 2wo1 A    74 E E  -98.050  120.000 -177.999   23.000   31.110   50.520
 2wo1 A    75 I E -114.448  118.726  170.198   19.200   31.230   50.450
 2wo1 A    76 K E -102.285  121.900 -169.180   17.210   34.460   50.600

 3sbw C   147 E E  -97.229  159.991 -177.795    3.920   -3.490  -59.250
 3sbw C   148 V E -117.084  126.474  175.081    5.170   -5.130  -62.450
 3sbw C   149 I E -112.907  129.396  176.440    8.800   -5.940  -63.230

 3fds C    99 K E -123.528  121.122 -173.796  -49.060   -2.910    2.410
 3fds C   100 I E -114.882  119.874 -179.024  -50.590    0.240    0.930
 3fds C   101 I E -112.347  123.784  179.136  -53.680    1.870    2.410

 1hx6 A   160 E E -113.117  129.871 -175.214   30.220   36.520   63.520
 1hx6 A   161 L E -119.421  142.543  173.293   31.690   39.920   64.360
 1hx6 A   162 T E -135.001  131.699 -175.487   34.970   40.980   65.970

 1vh5 A   119 E E -106.906  131.862 -175.642   -6.250    4.210    2.550
 1vh5 A   120 I E -111.924  120.579 -176.379   -9.970    4.940    2.190
 1vh5 A   121 F E -113.969  158.629  171.743  -12.430    3.570    4.740

 1kv7 A   405 V E -116.896  113.326 -173.862   30.970    5.340   27.960
 1kv7 A   406 I E -112.337  122.406 -173.622   29.520    3.630   31.020
 1kv7 A   407 S E -113.700  133.021  174.098   31.150    0.480   32.410

 3fds D    99 T E -118.539  131.634  172.462  -41.530   27.360  -44.920
 3fds D   100 L E -112.276  114.617 -172.988  -44.630   27.160  -42.720
 3fds D   101 T E -108.389  134.283  175.532  -44.450   29.490  -39.730

 2wb7 A    70 Q E -103.849  131.148  175.659   74.240   88.350  102.890
 2wb7 A    71 I E -116.363  114.319 -179.683   77.520   89.480  104.460
 2wb7 A    72 R E  -96.788  120.719  178.492   80.300   90.490  102.080

 3l81 A   160 Q E -109.672  118.983  178.616   20.260   10.030    0.220
 3l81 A   161 V E -120.018  115.790  173.784   17.650    8.660    2.630
 3l81 A   162 Y E -107.183  121.268  178.984   18.350    5.610    4.780

 3kgd A   137 R E -137.674  126.887 -176.994  -23.570  -31.710  -17.470
 3kgd A   138 V E -119.315  125.122  176.689  -22.870  -34.710  -15.230
 3kgd A   139 E E -118.106  125.867 -176.043  -24.940  -35.710  -12.210

 2zhn A   100 D E -122.922  103.670 -172.024    8.230   23.940   24.470
 2zhn A   101 L E -107.214  112.856 -173.907    5.300   22.300   26.260
 2zhn A   102 C E -113.608  131.640  175.761    1.980   24.150   26.110

 1pgl 1   161 D E -114.087  131.992 -179.910   66.110   36.050  130.060
 1pgl 1   162 V E -112.716  117.910  178.148   67.340   33.590  127.450
 1pgl 1   163 L E -112.248  146.345  177.993   65.840   33.650  123.950

 1i1q A    69 T E -107.861  125.000  177.698   86.020   86.940   36.070
 1i1q A    70 I E -116.530  114.861 -178.023   85.680   85.860   32.450
 1i1q A    71 Q E -112.068  124.314  178.130   88.870   84.900   30.600

 2bk8 A    89 E E -109.963  148.031  168.168   21.640  -11.070   37.170
 2bk8 A    90 L E -120.461  117.404  178.815   22.860  -10.480   40.710
 2bk8 A    91 F E  -98.304  127.808  169.478   23.020  -13.500   43.010

 2wco A   719 E E -109.896  139.567  177.652   50.780  -11.880    3.430
 2wco A   720 I E -122.310  133.081  177.744   48.240  -14.290    4.900
 2wco A   721 V E -119.450  130.391  174.754   48.240  -18.080    4.540

 1cs6 A   288 R E  -99.628  148.523  163.559   -5.370   13.190    3.400
 1cs6 A   289 I E -113.090  121.563  179.841   -2.840   10.840    4.950
 1cs6 A   290 I E -106.476  127.341 -171.473   -0.960   12.300    7.920

 2p26 A   153 K E -115.466  121.646 -176.372   -0.170   -4.080  -14.410
 2p26 A   154 V E -118.331  125.443 -178.591    0.750   -3.520  -18.050
 2p26 A   155 T E -123.342  128.908  173.006   -1.520   -1.760  -20.550

 2ra1 A   245 K E  -96.958  137.278  174.195   23.670   -8.030   33.350
 2ra1 A   246 V E -114.763  128.594 -178.692   25.550  -10.190   30.850
 2ra1 A   247 T E -110.470  135.924 -178.350   28.110  -12.740   32.030

 1ptf A    62 T E -128.307  131.141  179.512   10.720   -9.840   14.450
 1ptf A    63 I E -113.388  129.140 -179.922    9.380  -10.280   10.910
 1ptf A    64 T E -117.289  130.653 -179.740    5.740  -11.070   10.170

 2pim A   120 E E -130.525  130.037 -177.665   34.880   34.920   -1.140
 2pim A   121 L E -118.091  123.019 -172.788   32.740   32.380   -2.990
 2pim A   122 S E -124.522  156.118  171.070   34.230   30.240   -5.750

 2prx A   115 E E -110.523  130.653  177.938  -24.050   -7.970   13.690
 2prx A   116 L E -112.597  124.004  176.451  -21.880   -4.850   13.680
 2prx A   117 V E -120.951  126.000 -177.413  -18.720   -4.630   15.790

 3mlh A   205 K E -104.856  132.628  170.635    4.870  -10.060   -7.710
 3mlh A   206 I E -112.865  134.980 -173.045    6.790   -8.620   -4.770
 3mlh A   207 T E -119.799  130.467  173.509    9.620   -6.170   -5.430

 2rik A   130 K E -105.130  131.869 -173.025   12.860   34.530   -0.420
 2rik A   131 V E -121.103  126.951  174.950   13.630   36.130   -3.770
 2rik A   132 L E -123.846  150.242  174.883   16.780   37.970   -4.840

 2oml A   141 K E -104.986  116.419 -171.013   24.980  -14.440   31.380
 2oml A   142 I E -122.712  125.837 -179.639   24.970  -16.730   28.360
 2oml A   143 T E -112.719  115.332 -174.388   22.250  -19.190   27.350

 2xq0 A   113 T E -113.873  128.892 -178.707   -2.260  -23.310   28.670
 2xq0 A   114 L E -115.329  117.188  175.499   -5.870  -24.280   27.980
 2xq0 A   115 N E -111.607  126.871  177.888   -6.830  -26.180   24.840

 1gut A    24 E E  -97.951  117.550  177.469   29.210   49.740   50.540
 1gut A    25 V E -112.450  127.068 -179.634   29.010   52.940   48.500
 1gut A    26 V E -111.555  119.251  177.599   26.680   55.760   49.520

 3l8w A   142 D E -105.534  113.896 -175.506   28.820   56.380   24.030
 3l8w A   143 I E -109.784  129.769  168.099   27.060   55.530   27.290
 3l8w A   144 K E -115.649  123.243 -179.606   27.380   52.350   29.330

 1dm9 A    54 T E  -97.998  112.253  178.808   26.700   20.170    9.440
 1dm9 A    55 L E -107.420  131.296  173.720   25.480   19.750   13.020
 1dm9 A    56 T E -121.752  115.668 -168.075   24.520   16.400   14.530

 3k85 A   100 K E -112.837  133.666 -175.988  -21.840   45.220   87.880
 3k85 A   101 I E -130.411  125.008  176.650  -18.080   45.340   88.410
 3k85 A   102 T E -115.553  135.587 -175.365  -16.120   47.350   90.980

 2zxq A   108 Q E -109.639  130.715  171.865   74.150  -73.660  -15.050
 2zxq A   109 I E -115.655  124.203  179.425   76.500  -75.250  -12.530
 2zxq A   110 T E -127.814  158.900  178.045   80.260  -74.970  -13.060

 3h8k A    56 I E -111.168  136.747  178.697   25.730   -2.870  -12.400
 3h8k A    57 L E -114.722  115.872  178.509   23.110   -5.580  -11.910
 3h8k A    58 S E -108.748  118.722 -170.522   23.500   -8.850  -13.820

 3ek9 A    81 E E  -91.670  129.942  174.455    0.440  -13.700  -19.090
 3ek9 A    82 I E -104.141  128.570  177.743    2.520  -15.260  -16.320
 3ek9 A    83 S E -111.181  112.519 -174.715    1.070  -18.150  -14.320

 2p26 A    94 N E -101.035  131.010  170.040    2.480  -10.860   -9.290
 2p26 A    95 V E -111.723  124.040 -179.009    6.210  -10.610   -8.640
 2p26 A    96 T E  -98.371  132.928  172.456    7.440  -11.870   -5.270

 1qya A   116 T E -111.791  135.585  178.124   55.100   -9.290   36.900
 1qya A   117 I E -116.758  124.862  176.808   52.280   -6.820   37.570
 1qya A   118 E E -117.622  141.837 -176.833   52.020   -4.830   40.790

 1y4w A   388 K E -122.517  134.408 -177.905    0.600  -12.460   43.870
 1y4w A   389 V E -112.855  125.390  174.768   -2.670  -12.690   45.790
 1y4w A   390 D E -107.508  115.965 -179.182   -5.560  -14.950   44.800

 2avt A   347 K E -105.000  117.969 -176.643  -16.510   46.460  -16.240
 2avt A   348 I E -114.754  131.572 -175.574  -16.630   50.180  -15.480
 2avt A   349 H E -119.664  123.639 -174.582  -18.650   52.690  -17.510

 2pyt A    87 H E -101.166  123.953  177.047   12.880   28.650   14.710
 2pyt A    88 V E -124.909  113.544  177.735    9.550   28.930   16.520
 2pyt A    89 R E  -90.007  128.222 -179.469    6.820   31.210   15.160

 3ije A   712 K E -113.860  133.283  167.815  -48.700   49.320   33.420
 3ije A   713 F E -115.281  134.988  172.274  -49.270   47.500   30.140
 3ije A   714 D E -113.200  133.927  178.305  -51.130   49.030   27.200

 3s5t A   241 E E -107.203  130.916  172.825  -10.400   85.640   17.500
 3s5t A   242 I E -120.060  114.913 -170.216   -7.900   84.930   20.270
 3s5t A   243 K E -108.803  120.953  178.855   -4.280   85.210   19.180

 1jr7 A    20 E E  -96.892  125.857 -177.433   44.980   17.910   23.710
 1jr7 A    21 L E -118.954  116.308 -176.398   48.690   17.090   23.530
 1jr7 A    22 T E -117.702  122.799  175.480   50.410   15.520   26.520

 3kff A    53 A E  -95.911  121.402 -176.790   21.290  -32.310    6.120
 3kff A    54 F E -109.859  141.029  165.217   18.200  -34.440    6.730
 3kff A    55 K E -114.530  124.245  179.232   17.400  -38.030    5.840

 1cd9 B   149 E E -109.987  136.337  173.703   44.810   51.470  128.020
 1cd9 B   150 L E -112.096  129.452  174.369   42.840   54.700  128.320
 1cd9 B   151 R E -121.627  141.722  179.145   43.690   57.360  130.890

 2hv2 A   307 T E -125.159  128.820  178.132   54.300   36.480   65.370
 2hv2 A   308 Y E -122.503  141.384  174.668   56.100   33.230   64.580
 2hv2 A   309 S E -109.214  114.142 -175.802   59.820   32.510   64.200

 3by7 A    61 E E -109.960  129.838  174.840  -60.150   48.500    8.360
 3by7 A    62 I E -117.616  128.203 -175.425  -59.600   44.840    9.230
 3by7 A    63 V E -110.951  126.904  175.148  -58.390   42.390    6.590

 1k8w A   180 E E -110.003  132.589  174.342   29.150   27.280   59.660
 1k8w A   181 L E -128.377  115.708 -173.994   26.460   29.680   58.460
 1k8w A   182 E E -107.194  127.729 -179.896   23.050   29.540   60.130

 2g3w A   160 E E  -97.559  139.579 -174.809   26.990   26.480   37.870
 2g3w A   161 V E -126.316  125.090  177.440   25.290   28.870   35.450
 2g3w A   162 Q E -116.496  123.144  171.469   21.860   30.480   35.800

 1ukw A   210 E E -102.748  125.436 -172.956  -12.340  129.970 -260.020
 1ukw A   211 L E -102.712  127.937 -177.293  -10.370  133.080 -259.080
 1ukw A   212 V E -115.411  124.352 -177.942   -9.840  135.910 -261.550

 3rnq A   108 E E  -91.163  130.679  168.225   -2.520   23.610    8.630
 3rnq A   109 L E -102.894  129.693  175.576   -2.000   23.960   12.370
 3rnq A   110 V E -122.454  115.583 -179.588   -4.980   25.060   14.470

 3fn9 A   194 K E -107.699  127.403 -178.105  -20.020   64.120  118.310
 3fn9 A   195 L E -117.240  145.011 -176.373  -21.310   67.700  118.110
 3fn9 A   196 D E -127.893  130.740  179.662  -24.000   69.380  120.210

 1ifc A    60 D E -109.275  127.703  178.240    4.260    6.160   -1.350
 1ifc A    61 V E -105.650  110.648 -176.528    5.260    2.520   -0.860
 1ifc A    62 V E -116.082  130.010 -177.544    3.400    0.160   -3.190

 3bxo A   181 E E  -99.262  121.883 -172.160   19.150   -7.260   29.850
 3bxo A   182 V E -118.674  131.427  178.823   16.100   -5.620   31.410
 3bxo A   183 H E -116.202  123.751  176.694   14.610   -6.210   34.850

 1ex0 A   550 T E -110.443  114.941 -173.154   49.930   40.250   -0.300
 1ex0 A   551 A E -110.734  151.975 -175.162   46.590   38.440   -0.400
 1ex0 A   552 Y E -130.593  122.186  171.310   45.780   34.770   -0.990

 1vpk A   226 T E -107.055  138.393  176.186   58.050   22.460   33.510
 1vpk A   227 V E -124.755  131.119 -179.422   54.350   23.320   33.310
 1vpk A   228 R E -131.087  133.921  179.872   52.270   24.680   36.190

 2grr A    64 R E -110.269  130.759 -177.505   -0.990   -5.440   18.290
 2grr A    65 M E -111.216  108.220 -176.280   -1.090   -2.030   19.970
 2grr A    66 L E -101.451  131.056 -178.064    2.270   -0.280   20.220

 2w0p A    71 E E -108.579  130.095  177.926   18.680   29.030   42.340
 2w0p A    72 V E -114.103  111.682 -176.654   18.990   29.550   38.580
 2w0p A    73 S E  -99.430  130.149  173.326   21.290   27.110   36.800

 2qn6 B    57 D E -108.442  112.405  179.494  -12.040  -24.650  -68.180
 2qn6 B    58 V E -106.461  117.031 -178.092  -13.020  -24.600  -71.850
 2qn6 B    59 V E -113.304  129.902 -179.193  -14.130  -27.920  -73.330

 3esi A    87 V E -107.259  121.233  177.251   37.350   23.530   -1.750
 3esi A    88 L E -111.848  125.300  177.358   36.860   20.150   -3.420
 3esi A    89 I E -127.113  121.403 -173.721   39.790   17.820   -4.040

 3d85 D   187 E E -110.604  132.753  179.385    1.640   26.840   51.300
 3d85 D   188 V E -125.734  129.765  176.931    1.200   27.030   55.070
 3d85 D   189 M E -121.989  123.685  179.076    3.940   27.050   57.700

 1q4u A   128 S E -108.659  129.866 -178.075   81.440   44.420    5.830
 1q4u A   129 L E -113.372  116.668 -174.451   77.650   44.550    6.090
 1q4u A   130 R E -118.892  160.102  174.076   75.800   46.660    3.530

 3ibw A    48 N E  -96.457  115.803 -172.851   14.200   36.080   45.760
 3ibw A    49 L E -117.910  115.894  173.275   15.620   37.990   42.810
 3ibw A    50 M E -104.468  125.506 -174.430   14.760   37.280   39.180

 1kv7 A    21 Q E  -99.498  121.243  173.143   -1.550   21.790   40.670
 1kv7 A    22 L E -119.313  124.009  179.806    0.230   18.770   42.140
 1kv7 A    23 T E -110.292  128.557  174.074   -0.110   17.950   45.840

 1kkh A   101 K E -124.237  141.508 -178.268   39.150   29.790   20.480
 1kkh A   102 I E -121.321  124.839  176.010   37.440   29.500   23.870
 1kkh A   103 N E -104.593  127.718 -173.995   35.240   32.160   25.460

 1z45 A   517 E E -102.779  132.839 -179.504   51.570   45.740   17.220
 1z45 A   518 I E -121.471  120.085 -179.583   51.720   43.120   19.970
 1z45 A   519 V E -113.281  118.892  175.089   49.060   42.890   22.680

 1qyn A    61 R E  -97.094  120.360 -179.743   54.170   66.700   22.180
 1qyn A    62 V E -116.916  118.742  178.909   55.950   64.420   19.720
 1qyn A    63 T E -110.751  125.018 -179.614   54.130   61.460   18.160

 3ram A   174 D E -112.875  130.387  174.798   11.960   61.290   14.920
 3ram A   175 V E -111.922  118.778  178.733   11.830   63.950   12.210
 3ram A   176 K E -120.522  141.710  175.139   12.480   67.550   13.250

 3lx3 A   108 K E -106.586  127.932 -175.568  -18.440   34.890   30.660
 3lx3 A   109 I E -117.087  119.998  175.819  -19.840   31.780   28.990
 3lx3 A   110 T E -111.177  128.746 -175.146  -23.480   31.400   27.960

 2xcz A    61 E E -107.400  123.037 -179.121    1.890   23.680    0.670
 2xcz A    62 V E -118.695  118.174  177.358    4.720   22.420   -1.530
 2xcz A    63 K E -121.866  151.380  173.784    6.720   24.770   -3.750

 3k25 A   144 R E -116.223  122.319  178.603  -37.470   13.580   -9.310
 3k25 A   145 I E -117.448  115.385  178.510  -41.010   14.920   -8.980
 3k25 A   146 E E -103.603  136.024 -176.936  -42.400   17.170  -11.710

 3ks7 A    70 K E -123.918  126.040 -178.982   19.180  -63.680  -13.900
 3ks7 A    71 V E -124.735  128.036  177.662   16.280  -65.820  -15.130
 3ks7 A    72 T E -115.858  124.959 -169.638   12.970  -64.570  -16.520

 3sd2 A    86 H E -116.313  122.723  172.370    1.820   10.340   15.650
 3sd2 A    87 I E -111.571  107.770 -173.481   -0.180    8.240   13.200
 3sd2 A    88 I E  -98.057  115.167  174.092   -3.460    7.160   14.770

 1x3l A    37 K E -133.193  145.911  175.391   34.500   14.910   18.260
 1x3l A    38 I E -117.795  117.919 -178.114   32.350   17.960   17.560
 1x3l A    39 I E -103.533  110.124 -178.506   29.260   17.500   15.390

 2uxt A   360 T E -104.605  114.902 -176.504  -22.000  -16.530   18.240
 2uxt A   361 V E -111.908  122.491 -178.447  -19.380  -13.930   17.340
 2uxt A   362 R E -116.052  153.474  177.769  -17.220  -12.310   20.010

 3h1z A   225 E E -127.516  113.188 -174.230    9.860   -8.380   -6.370
 3h1z A   226 L E -108.547  122.395 -177.844   13.070   -9.190   -8.230
 3h1z A   227 R E -107.780  124.085  177.701   16.120  -10.480   -6.370

 3d2o A   166 T E -109.433  120.661  178.944   13.810   37.540    7.400
 3d2o A   167 V E -113.146  118.356  170.584   14.040   34.060    8.900
 3d2o A   168 S E -114.471  131.736 -174.057   17.280   32.720   10.370

 3qsl A    67 S E -110.186  135.063 -175.959   47.550   12.190    0.520
 3qsl A    68 I E -115.044  121.879  176.657   46.360   15.700   -0.330
 3qsl A    69 A E -103.458  125.236 -178.070   43.280   16.410   -2.440

 2hv2 A   311 E E -108.591  128.513 -171.948   63.920   28.120   60.910
 2hv2 A   312 I E -109.979  129.120  166.309   64.390   26.730   57.410
 2hv2 A   313 E E -105.879  122.961 -172.929   66.680   23.960   56.210

 3a1j A   196 E E -137.961  127.271  177.081   14.490   61.200   67.430
 3a1j A   197 M E -113.730  125.270  178.944   13.030   57.780   66.610
 3a1j A   198 C E -107.185  115.768 -176.885   12.420   55.210   69.340

 3fv5 A   113 E E -111.997  121.061  179.755   20.760    8.120    1.010
 3fv5 A   114 V E -117.966  123.140  177.505   17.550    6.100    0.720
 3fv5 A   115 N E -117.890  132.688 -175.810   16.370    4.580   -2.560

 1z94 A   109 D E  -96.252  120.786 -177.846   78.170   34.580   62.290
 1z94 A   110 L E -104.633  122.905  173.284   76.800   32.480   65.150
 1z94 A   111 S E -123.884  133.246 -177.709   78.320   29.120   66.050

 3hrz A   544 K E -110.595  129.807  174.259  -53.150  -13.270   23.570
 3hrz A   545 L E -100.924  112.459  179.561  -50.220  -11.170   22.350
 3hrz A   546 E E -109.386  128.649 -179.823  -50.700   -7.480   23.100

 3g12 A   116 E E  -88.585  129.314 -179.997   13.740   26.080   14.890
 3g12 A   117 L E -119.982  132.893  179.936   14.350   23.180   12.510
 3g12 A   118 C E -125.620  142.105  174.585   16.870   20.380   13.000

 3hz7 A    67 E E  -97.961  119.731 -179.637   28.650   19.100   31.320
 3hz7 A    68 V E -114.961  117.541 -174.082   32.240   18.270   32.230
 3hz7 A    69 T E -109.317  122.693  178.784   34.990   19.700   30.030

 3pic A    78 T E -116.576  127.178  175.066   35.370   86.480  123.910
 3pic A    79 L E -100.774  122.372  179.641   31.960   86.670  122.240
 3pic A    80 T E -100.073  129.397 -179.112   29.030   85.410  124.310

 3k17 A   100 K E -106.580  130.044 -178.181   65.540   22.560    9.440
 3k17 A   101 M E -125.950  126.380  178.639   63.140   24.500    7.230
 3k17 A   102 V E -119.182  119.899 -176.272   63.920   25.960    3.800

 1ru0 A    76 Q E  -98.311  120.039 -172.318   -5.480  -18.710   27.490
 1ru0 A    77 I E -114.646  132.557  171.112   -3.090  -18.020   30.360
 1ru0 A    78 T E -123.194  127.657 -173.926   -3.240  -19.140   33.990

 1jov A   134 H E  -96.242  107.558  179.581   25.850   16.790   26.620
 1jov A   135 L E -107.021  121.344 -175.955   24.080   20.050   27.460
 1jov A   136 T E -122.438  131.606  172.396   21.180   19.870   29.910

 1tq5 A   214 S E -100.789  121.488 -177.215   55.050   45.340   -5.810
 1tq5 A   215 I E -117.251  126.403  174.829   52.940   42.350   -6.860
 1tq5 A   216 H E -124.503  128.567 -176.783   53.520   40.200   -9.940

 3ecq A   913 T E -114.231  133.695  178.335   79.520   30.200   -6.120
 3ecq A   914 V E -119.758  124.914  176.874   80.120   27.570   -3.450
 3ecq A   915 T E -113.036  134.171  168.319   83.040   25.130   -3.520

 1dhn A    95 K E -107.857  123.821 -177.690   31.520   44.480   83.750
 1dhn A    96 V E -121.225  120.860  175.900   33.540   45.710   80.780
 1dhn A    97 R E -116.155  125.641 -179.812   35.390   43.430   78.360

 2pnd A    96 E E -119.407  124.108 -179.795    4.620   34.100    8.590
 2pnd A    97 V E -123.131  133.184 -177.223    6.700   37.200    9.290
 2pnd A    98 T E -115.724  135.519  177.995    5.390   40.540   10.550

 1kac A   141 T E -111.210  134.008  173.149  149.130    8.860   92.040
 1kac A   142 M E -108.692  123.785  177.800  146.160   10.780   93.440
 1kac A   143 K E -115.920  120.362  178.386  144.640   13.530   91.300

 3r38 A    95 E E -122.514  133.463  178.396    4.430   20.190   28.630
 3r38 A    96 V E -121.684  128.059  178.989    4.920   21.230   32.260
 3r38 A    97 T E -110.767  134.254 -178.373    2.940   19.830   35.180

 1pch A    33 T E -107.292  138.045  173.456   16.050    1.870   11.230
 1pch A    34 I E -108.465  127.945 -174.993   13.170    3.980   12.530
 1pch A    35 I E -116.023  127.949  176.534   14.060    7.180   14.380

 2zhn A    30 Q E -116.330  122.851 -179.581   -2.860   28.510   28.310
 2zhn A    31 I E -118.884  125.629 -172.905    0.090   27.460   30.470
 2zhn A    32 T E -111.899  126.057  170.003    3.530   26.930   28.950

 2g7b A    42 E E -105.415  120.109 -177.699  -25.060    1.350    3.540
 2g7b A    43 I E -115.623  133.449  171.129  -22.180    0.180    1.350
 2g7b A    44 K E -124.709  112.582 -177.418  -21.010    1.600   -1.980

 1sq4 A   102 S E  -98.615  111.823 -178.130   24.220   83.010   44.450
 1sq4 A   103 L E -112.899  121.791  169.439   25.280   86.190   46.240
 1sq4 A   104 T E  -97.471  110.907 -170.492   25.160   86.670   50.010

 3nkg A   101 K E  -97.012  121.403 -177.760   12.830   38.150    2.280
 3nkg A   102 I E -115.188  119.959  177.611   13.650   36.870   -1.200
 3nkg A   103 T E -118.148  129.059 -174.907   15.890   38.820   -3.580

 2g64 A    51 K E -107.591  121.623  178.089    7.790   33.200   95.400
 2g64 A    52 V E -105.167  112.154 -176.999    7.910   30.660   92.580
 2g64 A    53 K E -103.458  122.270  175.570    5.030   31.000   90.120

 3cbn A   136 K E  -94.630  124.294 -179.719   22.080   10.960   25.140
 3cbn A   137 V E -119.291  110.184 -179.899   18.700   11.600   23.520
 3cbn A   138 E E -103.909  129.187  178.650   18.650   13.060   20.010

 3m7o A    39 E E -117.756  128.053  178.879  -19.580   34.190   -4.490
 3m7o A    40 V E -124.627  112.529  179.058  -16.620   34.120   -2.100
 3m7o A    41 V E -119.681  131.174 -172.023  -13.450   32.270   -3.060

 2awf A    70 H E -102.107  138.555  177.985    2.850   26.450   14.090
 2awf A    71 L E -123.550  106.562 -172.204    4.040   24.590   10.990
 2awf A    72 T E -104.859  121.564 -178.312    7.700   25.150   10.130

 1p7h L   203 Q E  -95.076  139.669  176.016  -43.350   91.910   22.210
 1p7h L   204 M E -129.984  137.507  177.950  -41.420   91.420   25.450
 1p7h L   205 I E -109.245  122.952  177.413  -38.360   93.280   26.720

 1l9m A    38 Q E -103.123  138.327  178.924   31.950   15.070    9.540
 1l9m A    39 V E -139.524  142.064  176.486   31.700   18.160   11.730
 1l9m A    40 L E -102.370  121.456 -177.549   33.890   21.230   12.290

 2wsd A    29 E E -128.197  127.826  179.828  -40.020   39.330  -31.370
 2wsd A    30 V E -131.517  122.865 -176.053  -38.400   36.020  -30.440
 2wsd A    31 T E -112.874  125.000  176.631  -39.370   32.670  -31.960

 1y8q B   516 R E -119.593  133.445  174.683  -68.350   23.250  -67.220
 1y8q B   517 L E -114.979  141.931  175.336  -67.320   22.970  -63.570
 1y8q B   518 Q E -106.330  110.359  178.213  -63.950   23.860  -62.070

 2hfs A    46 E E -101.658  140.150  179.428   36.120    7.970   -7.310
 2hfs A    47 C E -122.218  124.624  172.899   36.650    5.400  -10.070
 2hfs A    48 R E -111.727  142.311 -179.251   36.850    6.150  -13.790

 3hs2 A    27 E E  -85.031  131.184  175.012    9.690  -24.320   -4.800
 3hs2 A    28 I E -112.659  118.695 -176.040    6.530  -23.490   -2.860
 3hs2 A    29 T E -100.159  156.464  178.753    5.940  -19.810   -2.120

 3ehg A    62 R E -107.005  130.803  176.079    9.560   39.120   16.930
 3ehg A    63 V E -119.081  128.538  175.932   11.570   36.990   14.520
 3ehg A    64 D E -121.635  129.928  178.211   10.050   34.430   12.160

 3dlj A   228 M E -122.688  130.108 -176.921   42.530    5.120   19.130
 3dlj A   229 V E -117.664  103.423 -179.640   44.780    7.020   16.720
 3dlj A   230 E E  -87.683  123.091  169.624   48.050    8.330   18.170

 2ich A   285 Q E -109.985  129.222 -174.421   15.290    8.350    3.410
 2ich A   286 I E -112.718  119.286  177.579   16.480   11.350    5.400
 2ich A   287 T E -116.644  125.402 -175.154   19.450   13.460    4.310

 2ret B   150 S E -106.621  124.647  178.745   94.690  106.110   21.530
 2ret B   151 V E -111.345  118.577 -178.251   92.710  108.810   23.340
 2ret B   152 E E -114.349  129.415  174.679   94.600  111.050   25.770

 3nsn A   142 N E -102.238  111.968  173.836   70.050  -36.890   30.510
 3nsn A   143 A E -111.480  107.732 -174.307   67.630  -34.530   28.770
 3nsn A   144 T E -107.559  124.815  173.732   66.680  -35.870   25.340

 3s4k A   121 T E -113.065  129.971  179.699    6.400    4.550   21.570
 3s4k A   122 I E -111.330  122.855 -178.747    6.770    2.610   18.320
 3s4k A   123 T E -119.463  163.441 -178.067    4.320   -0.180   17.500

 2q0x A   261 T E -119.358  126.287  177.278   69.200   34.980  110.140
 2q0x A   262 V E -106.559  115.084 -177.460   71.460   33.080  112.550
 2q0x A   263 S E -119.508  146.209  177.588   71.270   34.280  116.150

 3gc6 A   196 E E -119.385  119.722 -178.407   19.890   22.120   17.540
 3gc6 A   197 L E -104.984  127.447  171.323   19.140   22.050   21.270
 3gc6 A   198 E E -109.994  122.066  178.947   17.630   24.980   23.150

 3hvn A   483 K E -115.954  120.022  177.394   60.660    2.080   54.700
 3hvn A   484 I E -112.047  113.341 -177.803   63.920    1.140   52.990
 3hvn A   485 T E -115.230  120.264  173.326   66.270   -1.030   55.040

 3io1 A   233 D E -102.627  150.461  179.283  174.290   16.340   85.380
 3io1 A   234 V E -124.962  114.037  179.334  176.620   15.840   82.420
 3io1 A   235 Q E -100.562  121.859  176.054  175.680   17.150   78.970

 2dch X   180 E E -118.786  142.188  164.371   16.100   39.660   81.760
 2dch X   181 V E -112.023  135.015 -176.256   13.360   42.270   81.860
 2dch X   182 H E -113.620  127.174  170.895   11.040   42.530   78.850

 2x7i A    88 A E -106.629  112.330 -179.311  -12.710   15.320   35.790
 2x7i A    89 V E -110.307  123.176  179.693  -15.700   16.540   33.800
 2x7i A    90 T E -122.289  133.510  177.723  -16.200   15.430   30.200

 3d30 A    57 E E  -91.693  106.696 -172.301  -47.340   26.740   -1.430
 3d30 A    58 V E -107.574  121.852  178.901  -50.540   25.300    0.020
 3d30 A    59 E E -109.650  120.818  174.079  -51.170   21.550    0.150

 2o4u X   258 E E -137.927  121.354  177.448  -31.520  -44.530   10.100
 2o4u X   259 L E -120.223  125.603  178.052  -33.070  -41.360   11.520
 2o4u X   260 V E -110.882  124.624  179.010  -34.110  -41.010   15.160

 1jet A   145 E E -109.646  131.671  177.481   28.660    9.950    4.910
 1jet A   146 V E -119.150  127.662  179.860   27.270   10.540    8.400
 1jet A   147 T E -108.847  123.421 -179.422   29.240    9.820   11.570

 3ny5 A    80 E E -107.459  123.522  176.861    5.470   48.560   52.360
 3ny5 A    81 L E -106.734  159.477  176.687    4.980   45.610   54.710
 3ny5 A    82 H E -137.484  130.625  178.061    3.010   42.390   54.220

 3jst A    70 D E -101.164  118.506 -171.616   33.540   -2.540   39.450
 3jst A    71 V E -120.484  136.288  172.843   34.710    0.970   40.280
 3jst A    72 T E -126.064  132.779 -174.924   35.670    3.940   38.110

 1ocs A    61 E E  -93.895  125.449  175.212   90.840   31.810  -48.540
 1ocs A    62 I E -105.629  118.453  173.026   91.270   30.750  -52.160
 1ocs A    63 I E -114.576  127.055 -175.509   88.420   28.840  -53.800

 3e99 A   106 V E  -99.357  115.611 -176.606    9.970   21.360   36.360
 3e99 A   107 H E -111.378  136.648 -178.501   13.370   22.300   34.940
 3e99 A   108 T E -114.588  127.641 -176.301   13.960   24.260   31.730

 2auk A    42 E E -117.672  135.584 -179.153   17.410  108.970   33.310
 2auk A    43 L E -115.244  115.069 -175.818   14.200  109.430   31.320
 2auk A    44 K E -113.885  154.247  171.479   12.020  112.420   32.170

 2fbl A   115 E E -112.944  134.182  179.682   10.930   18.480   48.840
 2fbl A   116 V E -118.761  131.452  179.666    8.380   20.950   50.190
 2fbl A   117 E E -101.415  148.961 -174.660    6.280   23.310   48.060

 3dgz A   135 R E -101.858  129.995  179.015   90.810  106.130  -71.420
 3dgz A   136 G E -118.306  153.141  177.274   89.840  102.930  -69.610
 3dgz A   137 V E -130.524  125.958 -177.407   90.450   99.270  -70.420

 3d2f A   463 E E -113.627  121.593 -178.240   94.470   45.590  205.630
 3d2f A   464 I E -109.091  119.487 -174.203   91.750   44.070  207.820
 3d2f A   465 T E -129.322  161.656 -179.645   92.810   42.720  211.210

 3sbw C   135 E E -108.319  110.393  178.872    4.490   -4.690  -77.710
 3sbw C   136 L E -101.621  135.435 -178.954    4.210   -7.090  -74.780
 3sbw C   137 T E -129.244  137.114  165.718    1.430   -6.770  -72.210

 3q1n A   112 A E -113.706  136.164  176.217   22.560   25.470   20.890
 3q1n A   113 V E -135.962  125.019 -179.846   20.590   28.670   21.490
 3q1n A   114 T E -109.016  126.794  176.456   21.820   31.710   23.410

 3c8l A    57 E E -105.630  124.657 -179.951   -0.930  -11.060   45.730
 3c8l A    58 V E -110.287  125.459  176.585    2.870  -11.200   45.820
 3c8l A    59 Q E -116.854  122.925 -174.129    4.830  -13.920   44.030

 1ji6 A   516 R E -114.621  135.833  170.575   38.770   12.230  -21.020
 1ji6 A   517 L E -109.666  159.844 -179.879   39.830   15.540  -19.500
 1ji6 A   518 F E -125.293  138.114  176.624   42.210   18.120  -20.960

 1pko A   116 E E  -96.811  139.764  174.258   -4.740   23.400   18.380
 1pko A   117 L E -119.270  120.896  177.269   -3.270   25.140   15.340
 1pko A   118 K E -105.644  134.773 -171.609   -4.970   28.200   13.860

 2nnr A    23 E E -105.033  114.961  176.102    5.770   17.550   15.660
 2nnr A    24 I E -100.914  121.853 -178.933    8.640   20.040   15.570
 2nnr A    25 Q E -111.035  113.811 -178.285    7.690   23.660   16.210

 1yhf A    72 E E  -98.768  109.991 -175.725   21.110    3.060   31.680
 1yhf A    73 I E -107.805  123.912  179.097   18.140    5.100   30.470
 1yhf A    74 T E  -97.843  126.927  171.716   14.620    4.430   31.750

 1vpk A   348 E E -112.365  140.221  171.361   43.540    6.200    6.810
 1vpk A   349 M E -120.050  119.034 -177.003   40.300    8.000    5.990
 1vpk A   350 N E -108.303  130.810 -176.710   37.200    6.960    7.930

 3qk3 A   115 E E -108.144  127.528  176.957   21.330   18.040   16.430
 3qk3 A   116 I E -120.002  120.095 -176.128   18.520   15.580   17.130
 3qk3 A   117 V E -121.940  117.434  174.896   14.950   16.550   16.250

 3os7 A   165 K E  -96.147  123.628 -178.224  -60.290   28.760  126.880
 3os7 A   166 Q E -112.407  106.468  174.193  -58.020   31.800  126.630
 3os7 A   167 T E -100.003  113.336  179.190  -54.860   31.450  124.550

 2hr0 A   211 E E -106.180  134.191  173.773   35.200  -22.230    5.150
 2hr0 A   212 V E -125.418  124.926  177.681   37.890  -21.730    7.780
 2hr0 A   213 I E -114.673  119.055  177.365   37.440  -22.700   11.430

 1tdq A    46 L E -101.627  128.563  174.084   38.910  -12.310   62.480
 1tdq A    47 L E -115.474  117.147 -179.320   36.460  -12.110   65.380
 1tdq A    48 K E -116.609  139.687  174.450   32.760  -12.180   64.510

 2vec A   240 T E -113.424  124.504  178.581  -27.190   -3.480   78.450
 2vec A   241 L E  -96.823  135.182  179.893  -24.730   -0.730   79.360
 2vec A   242 V E -127.102  124.339 -175.226  -25.720    1.990   81.830

 1l6p A    28 D E  -99.284  106.887  174.760   -2.210   15.060   -7.260
 1l6p A    29 L E -106.275  130.027  176.148   -0.930   13.600   -4.000
 1l6p A    30 N E -112.978  121.283  173.782   -3.150   11.400   -1.840

 3pfe A   213 K E -110.327  120.458  177.908   63.410   11.810   38.910
 3pfe A   214 L E  -98.338  117.139 -178.255   64.980    9.590   41.570
 3pfe A   215 T E -116.235  129.593  178.988   67.920    7.540   40.310

 1tue B   125 Q E -106.781  123.840 -179.577   34.410   27.870   89.730
 1tue B   126 V E -117.611  122.702 -179.496   38.120   27.350   89.090
 1tue B   127 Y E -109.120  130.591 -170.419   39.710   23.890   89.180

 3fg8 A    98 E E  -97.817  122.503 -174.619   82.890   13.120   28.160
 3fg8 A    99 V E -114.168  133.361 -178.509   80.730   13.200   31.290
 3fg8 A   100 T E -125.742  136.245  174.006   79.690   16.320   33.200

 2epl X    49 Q E -120.651  127.308  179.993   96.240   15.480   35.980
 2epl X    50 V E -111.938  120.159  178.232   94.480   18.540   34.560
 2epl X    51 S E -113.912  141.526 -177.807   94.560   19.200   30.820

 3ncx A    76 V E  -99.178  129.124  172.931   43.400    6.050   34.820
 3ncx A    77 I E -115.064  128.474 -174.271   46.700    5.090   33.200
 3ncx A    78 K E -108.102  141.528  171.410   49.490    3.740   35.400

 2plg A    60 E E -106.352  122.084 -170.960   30.130    4.010   10.240
 2plg A    61 V E -110.059  134.938 -177.738   27.170    6.380   10.400
 2plg A    62 F E -116.516  133.620  177.976   24.020    5.940   12.480

 3h5j A   137 E E  -83.952  141.632  172.305   36.590   -2.440  -19.490
 3h5j A   138 I E -112.605  134.726 -178.725   35.520   -0.190  -22.360
 3h5j A   139 T E -111.575  125.254  174.916   36.570    3.460  -22.510

 1kij A   200 K E  -96.284  115.917  176.982   13.340  -12.440   29.210
 1kij A   201 L E -112.163  124.600 -176.528   10.040  -10.560   29.280
 1kij A   202 V E -114.297  126.707  178.523    6.870  -12.450   30.210

 3iag C   346 E E  -99.541  125.024  175.333  -13.240    7.990   13.130
 3iag C   347 L E  -98.461  122.569  172.782  -12.580   11.140   15.160
 3iag C   348 T E -113.387  129.713 -173.280  -10.630   10.770   18.400

 3r6d A    32 H E  -95.029  128.062 -168.498   51.510   44.860   24.030
 3r6d A    33 I E -115.023  130.274  171.941   50.810   48.140   22.250
 3r6d A    34 T E -112.383  121.711 -178.886   52.970   50.160   19.870

 2ebb A    66 T E -100.700  124.735 -179.577   40.190    2.340   -6.130
 2ebb A    67 V E -119.802  125.134 -176.251   41.080    5.880   -7.180
 2ebb A    68 K E -122.646  126.708 -175.139   42.260    8.490   -4.680

 3flo A   422 Q E -118.879  120.317 -176.203   36.230   66.100  151.950
 3flo A   423 I E -109.990  116.958  176.694   36.350   67.850  148.580
 3flo A   424 T E -118.676  113.724 -175.192   38.510   66.460  145.770

 2pzh A    87 E E -120.278  143.300 -179.803  -28.690    3.420   -2.250
 2pzh A    88 I E -114.938  127.797  178.153  -28.470    5.600    0.850
 2pzh A    89 Y E -118.349  147.139  168.389  -30.630    8.680    1.410

 3laf A   209 E E  -90.658  138.779  174.273   69.840    7.010   30.860
 3laf A   210 V E -115.445  117.778  177.670   70.450    3.420   31.940
 3laf A   211 R E -107.680  142.174 -174.988   72.830    2.790   34.830

 2hkj A    70 K E -105.010  118.923 -179.226   16.710    7.880  -25.870
 2hkj A    71 V E -106.282  118.488 -177.047   15.600    4.700  -24.100
 2hkj A    72 N E -120.003  119.342  178.630   13.090    5.100  -21.280

 2vgn A    40 E E -110.203  139.632  177.630    5.800  -12.240  -69.720
 2vgn A    41 L E -120.411  132.945  170.932    2.870  -11.410  -67.440
 2vgn A    42 I E -113.661  124.393 -168.943   -0.810  -11.220  -68.340

 2qnt A   123 E E -114.845  133.066  170.455   -0.640   -0.840   40.280
 2qnt A   124 V E -120.116  116.814 -175.500    2.460    0.470   38.530
 2qnt A   125 G E -118.942  164.377  170.310    2.090    3.870   36.870

 1roc A    26 E E  -84.901  109.010 -166.269   52.470   11.150   13.930
 1roc A    27 I E -112.934  127.228  174.348   54.590    9.810   16.770
 1roc A    28 T E -119.954  127.285 -178.232   53.480    8.450   20.130

 3gqs A    51 K E -118.445  130.006  179.475   43.370   36.990   35.770
 3gqs A    52 I E -113.821  117.530 -176.112   44.040   40.730   35.940
 3gqs A    53 I E -110.318  115.050 -179.933   47.650   41.880   35.730

 3npp A    43 E E -119.982  120.186 -169.601   49.080    6.900   -9.510
 3npp A    44 V E -122.510  129.898  168.899   46.660    8.900   -7.390
 3npp A    45 T E -106.153  125.138 -177.636   44.110    7.920   -4.760

 3d6x A   138 E E -100.090  122.330 -174.971   12.740  -34.300   -0.830
 3d6x A   139 L E -108.409  137.448  179.158    9.790  -32.020   -1.600
 3d6x A   140 K E -119.577  131.391 -172.622    6.160  -33.080   -1.940

 1vaj A   182 K E  -97.309  122.818  179.036    3.990   51.300   31.430
 1vaj A   183 V E -118.071  124.318  179.072    5.260   49.980   28.100
 1vaj A   184 Y E -111.989  150.051  172.931    4.470   51.680   24.790

 2r00 A    32 E E -122.001  134.545  179.422   12.830  -14.560   22.920
 2r00 A    33 L E -101.642  131.987  177.452   10.370  -11.750   23.620
 2r00 A    34 F E -114.921  133.093  178.124    8.760  -11.310   27.040

 3gd7 A    76 E E -131.797  126.967  169.932  -68.940   48.220    6.180
 3gd7 A    77 I E -120.477  129.980 -178.779  -66.350   46.370    8.250
 3gd7 A    78 Q E -116.253  138.455  169.917  -67.250   43.180   10.120

 2p6x A   175 K E -109.950  115.513 -175.594   17.120   37.170   91.050
 2p6x A   176 V E -109.988  123.198 -177.412   15.230   37.600   94.320
 2p6x A   177 K E -109.056  135.779  178.546   13.200   40.740   94.990

 3it4 B   173 D E -110.666  117.253  177.019   -6.210   -4.870   36.090
 3it4 B   174 I E -105.390  116.155  178.919   -5.000   -3.640   32.700
 3it4 B   175 T E -112.820  123.975 -177.139   -1.650   -5.030   31.550

 3bf2 A    77 L E -107.195  118.805 -177.966   17.580   11.200   18.760
 3bf2 A    78 L E -104.157  131.016 -177.306   19.160    9.010   21.420
 3bf2 A    79 I E -126.401  121.282  172.977   17.110    7.650   24.320

 1j6u A   268 E E -107.988  119.563 -179.890  234.740   32.320  192.920
 1j6u A   269 L E  -89.242  125.806  175.950  234.820   29.020  194.790
 1j6u A   270 K E -118.652  124.203 -178.346  231.540   27.120  195.100

 1k8f A    72 E E -100.039  129.777  169.383   65.520  -19.100   22.560
 1k8f A    73 I E -113.777  100.014 -166.636   64.110  -16.240   24.610
 1k8f A    74 I E -117.475  129.990  169.618   66.850  -13.620   24.620

 3ifv A   151 H E -112.405  139.822 -173.418   -2.690   10.800    6.080
 3ifv A   152 I E -125.055  135.231 -176.696   -3.690   11.530    9.670
 3ifv A   153 R E -101.807  130.744  170.573   -6.960   12.930   11.020

position:            9 neighbors:          200

 1qmj A    16 V E -115.990  119.307 -173.782   21.500   20.590   57.050
 1qmj A    17 K E -110.040  118.611  174.965   18.850   17.930   57.580
 1qmj A    18 V E -107.902  112.375  179.085   15.130   18.690   57.320

 2zhn A    31 I E -118.884  125.629 -172.905    0.090   27.460   30.470
 2zhn A    32 T E -111.899  126.057  170.003    3.530   26.930   28.950
 2zhn A    33 V E -105.851  111.232 -176.019    6.390   24.900   30.410

 1w6n A    17 L E -113.925  118.539 -177.809   21.420   50.820   25.880
 1w6n A    18 R E -106.149  117.503 -178.889   20.590   48.150   23.300
 1w6n A    19 V E -118.811  118.574  177.100   17.060   46.750   23.310

 3i8t A   115 L E -111.883  120.027 -174.262   14.400   62.780   13.390
 3i8t A   116 V E -120.088  127.091  171.052   12.610   59.760   11.950
 3i8t A   117 F E -108.550  126.156  175.313    8.880   59.140   11.600

 2zhn A   101 L E -107.214  112.856 -173.907    5.300   22.300   26.260
 2zhn A   102 C E -113.608  131.640  175.761    1.980   24.150   26.110
 2zhn A   103 F E -111.740  114.117  178.036   -1.240   23.250   27.900

 2hfs A   100 M E -109.946  127.643  171.911   41.230    2.420  -14.480
 2hfs A   101 F E -112.697  121.954 -176.026   41.720    5.840  -12.890
 2hfs A   102 I E -112.949  121.065 -178.059   41.310    5.990   -9.120

 3dpt A   240 I E -121.902  123.125 -176.277  -59.460  -21.700  -13.570
 3dpt A   241 T E -110.030  131.432  174.731  -60.710  -23.060  -10.250
 3dpt A   242 I E -113.518  121.746  176.712  -62.970  -21.230   -7.800

 1a78 A    18 V E -129.698  127.647  178.040   20.680   -5.180    8.290
 1a78 A    19 E E -102.681  124.821 -179.115   22.020   -1.710    9.090
 1a78 A    20 I E -111.917  132.558  178.859   19.590    0.830   10.540

 1z54 A    73 V E -109.171  150.987  176.598    6.210  -15.980   11.960
 1z54 A    74 E E -111.212  129.701  179.623    5.910  -18.170    8.860
 1z54 A    75 V E -110.767  110.435  176.641    8.870  -20.190    7.570

 3ge2 A    97 M E -118.251  126.078 -179.898   22.750   34.840   26.840
 3ge2 A    98 I E -102.915  116.278  175.410   22.630   31.930   24.390
 3ge2 A    99 I E -108.325  107.744 -169.320   24.060   28.610   25.560

 3orj A   130 I E -124.098  135.332  175.173   44.580    3.490   34.250
 3orj A   131 I E -113.850  122.635 -175.778   47.970    4.160   35.830
 3orj A   132 V E -112.436  119.962 -173.259   48.330    7.270   37.980

 1hlc A    15 L E -100.282  117.398 -179.980   11.500   33.530   49.800
 1hlc A    16 K E -106.673  113.091 -175.436   14.470   35.740   48.910
 1hlc A    17 I E -110.610  122.823  176.695   17.850   34.220   49.750

 1id0 A    77 I E -125.133  121.218 -176.016   26.030   33.550    9.940
 1id0 A    78 V E -109.793  125.016  177.682   25.730   30.660   12.390
 1id0 A    79 V E -110.872  118.579 -179.219   28.180   27.750   12.460

 3exv A   161 I E -122.841  132.330  174.323  -26.000  -29.320   14.920
 3exv A   162 S E -127.984  122.512 -179.347  -29.510  -28.740   13.610
 3exv A   163 V E -109.331  121.171  176.271  -32.480  -30.820   14.770

 1nkg A   481 I E -120.476  129.534  179.340   34.050   62.940   26.010
 1nkg A   482 T E -113.508  125.440  178.592   32.310   61.450   29.050
 1nkg A   483 I E -104.438  111.198 -179.225   29.700   58.700   28.730

 1gkz A   279 L E -101.287  131.928  177.946  104.220  110.910   51.580
 1gkz A   280 I E -112.904  121.971  173.894  104.250  109.900   47.910
 1gkz A   281 I E -115.965  110.544  179.827  101.120  110.120   45.770

 1kkh A   102 I E -121.321  124.839  176.010   37.440   29.500   23.870
 1kkh A   103 N E -104.593  127.718 -173.995   35.240   32.160   25.460
 1kkh A   104 I E -119.418  130.990  169.613   34.710   31.930   29.210

 1h7z A   144 V E -111.584  125.948  173.721   -9.010   44.000    0.380
 1h7z A   145 T E -120.280  128.151  176.091   -7.910   47.170   -1.420
 1h7z A   146 V E -117.202  123.865  178.552   -9.580   50.540   -0.890

 1nci A    96 I E -127.664  122.406  179.702   26.280   38.430  -32.820
 1nci A    97 V E -107.103  125.407  177.187   25.300   36.120  -35.670
 1nci A    98 I E -118.823  114.154 -178.417   26.620   36.700  -39.190

 2ior A    96 L E -122.955  119.878 -172.885   12.520   42.650    8.960
 2ior A    97 T E -109.383  125.047  172.174   14.520   42.620    5.730
 2ior A    98 I E -117.197  116.677 -170.101   16.890   39.860    4.620

 2hv2 A   326 I E -123.653  117.660  177.693   56.540   36.230   60.260
 2hv2 A   327 T E -108.560  119.347  179.490   53.840   38.510   61.670
 2hv2 A   328 I E -105.463  123.135 -175.271   50.230   37.740   60.760

 1k5c A   131 L E -120.780  119.990 -173.875   45.720   39.800   -0.890
 1k5c A   132 T E -114.066  127.977  167.347   44.910   41.760    2.270
 1k5c A   133 L E -108.610  122.743 -168.489   42.760   44.860    2.660

 3hrp A    34 V E -112.569  128.048  177.989   57.170  -10.170   11.410
 3hrp A    35 I E -109.261  126.504  178.996   59.770  -11.620    9.040
 3hrp A    36 V E -109.286  124.865  179.494   58.720  -13.220    5.760

 1kac A   142 M E -108.692  123.785  177.800  146.160   10.780   93.440
 1kac A   143 K E -115.920  120.362  178.386  144.640   13.530   91.300
 1kac A   144 V E -105.531  107.536 -177.327  142.050   15.880   92.760

 1xhd A    52 T E -118.097  118.087 -175.888   -3.630   31.540   90.620
 1xhd A    53 I E -114.934  112.813  177.314   -1.330   31.060   93.610
 1xhd A    54 I E -114.303  117.707 -170.361   -1.600   27.920   95.730

 3rns A    70 I E -117.100  125.037 -176.513   16.000    6.350   23.630
 3rns A    71 F E -107.795  110.940 -177.382   13.910    3.960   21.550
 3rns A    72 I E -108.426  111.215 -172.135   13.560    0.440   22.940

 1t95 A   174 I E -124.767  134.949  175.052   -9.520   28.740   23.770
 1t95 A   175 K E -125.599  123.100 -178.004  -12.430   31.020   22.910
 1t95 A   176 I E -109.353  131.100  178.863  -14.900   32.180   25.560

 3ncx A    77 I E -115.064  128.474 -174.271   46.700    5.090   33.200
 3ncx A    78 K E -108.102  141.528  171.410   49.490    3.740   35.400
 3ncx A    79 A E -112.703  130.808 -179.611   53.250    3.690   34.850

 2qlk A   162 I E -109.867  133.634  176.584   -5.450    9.100    6.730
 2qlk A   163 S E -127.281  136.702  177.482   -8.920    8.610    5.270
 2qlk A   164 I E -118.828  116.533 -178.176  -10.040    8.920    1.650

 2q3z A   102 L E -120.125  148.602  173.083   13.430    7.960   71.980
 2q3z A   103 Q E -112.016  119.173  178.501   14.650    8.710   68.460
 2q3z A   104 L E -108.589  137.306 -177.880   15.790    5.760   66.360

 3me0 B    99 L E -128.048  121.997 -173.745   -8.960    2.140  -18.870
 3me0 B   100 T E -102.203  125.661  173.847   -5.850    0.020  -18.320
 3me0 B   101 I E  -99.571  114.961 -175.803   -5.950   -3.430  -16.730

 2xg3 A    88 I E  -99.665  125.022  179.088   -9.050   -1.280   13.540
 2xg3 A    89 Q E -120.168  116.131  179.205   -9.620   -5.040   13.450
 2xg3 A    90 V E -109.541  107.231  178.600  -11.520   -6.610   10.560

 3kya A    34 L E -113.295  128.334  177.216   34.760   47.340   44.320
 3kya A    35 L E -108.831  120.802 -176.910   35.770   47.770   47.960
 3kya A    36 I E -110.712  125.033  177.266   33.350   49.660   50.200

 3nv1 A    91 V E -122.215  124.827  179.453   14.090   39.670   19.790
 3nv1 A    92 W E -113.491  112.400  177.847   13.750   36.930   22.410
 3nv1 A    93 I E -105.141  107.822  179.599   14.990   37.690   25.920

 3pyc A    68 I E -116.832  119.914  179.048    9.040   -4.900  -20.530
 3pyc A    69 T E -110.578  125.716  176.232    7.880   -5.220  -16.930
 3pyc A    70 I E -118.833  119.164 -179.031    9.440   -3.180  -14.120

 1czf A   241 V E -118.446  110.023 -178.641   23.160   28.140    4.000
 1czf A   242 T E -102.875  110.656  177.969   26.870   27.320    3.870
 1czf A   243 I E -115.809  109.202 -163.591   28.780   28.990    1.040

 1c3m A    33 I E -124.280  125.045 -179.239   24.810   36.220   22.010
 1c3m A    34 I E -107.281  119.957 -172.457   22.580   33.200   22.650
 1c3m A    35 I E -122.401  126.822  168.536   19.240   33.930   24.310

 1bkz A    88 V E -118.528  127.710  170.208   27.310   49.440   63.990
 1bkz A    89 L E -106.822  122.459  171.033   27.350   47.490   60.740
 1bkz A    90 I E -109.517  104.878 -171.985   30.260   45.130   60.090

 2ogf A    91 L E -120.563  135.560  174.612   17.090    1.300   -0.190
 2ogf A    92 K E -117.711  121.152  177.481   19.510    3.830   -1.670
 2ogf A    93 I E -112.399  130.841 -174.526   22.160    5.450    0.520

 1o12 A    32 V E -122.825  131.480 -177.544  -10.650    8.040  -31.310
 1o12 A    33 E E -108.790  126.914  179.272   -9.810    6.420  -34.650
 1o12 A    34 I E -114.400  123.789  173.933   -6.490    7.030  -36.400

 3ied A   132 L E -119.567  120.308 -173.907   16.830   25.550    9.600
 3ied A   133 T E -109.088  127.098  173.121   15.950   29.090   10.670
 3ied A   134 I E -116.316  118.924 -171.228   17.170   30.800   13.840

 2yih A    12 I E -125.914  123.417 -177.989   46.040    4.060  -10.680
 2yih A    13 K E -109.998  125.699 -179.625   48.500    5.360  -13.270
 2yih A    14 V E -122.857  124.980 -178.288   49.240    9.070  -13.620

 1tvg A    82 L E -117.205  120.401  177.015   24.060   30.960   27.580
 1tvg A    83 K E -109.645  126.927 -178.270   21.500   30.880   24.770
 1tvg A    84 I E -114.085  122.017  174.386   17.800   31.110   25.590

 3k25 A   229 I E -118.256  124.584 -173.674  -29.130   14.260    1.020
 3k25 A   230 E E -117.550  134.872  178.502  -29.620   17.180   -1.360
 3k25 A   231 V E -115.078  116.582  172.104  -32.850   18.970   -2.280

 1bkz A    19 L E -102.941  114.295 -179.789   26.670   42.030   61.200
 1bkz A    20 R E -105.798  115.786 -178.227   24.260   44.500   62.800
 1bkz A    21 I E -118.130  116.811  173.152   25.030   45.470   66.400

 1v3w A    50 I E -110.107  109.776 -177.424  -14.550   15.050   37.430
 1v3w A    51 Y E -105.559  129.610  176.292  -11.330   16.660   38.650
 1v3w A    52 V E -119.752  110.810 -175.925   -9.740   19.680   36.960

 3aab A   110 I E -119.274  128.668 -177.057    0.540   20.360   -9.510
 3aab A   111 R E -115.815  122.539  176.504    3.220   22.170   -7.510
 3aab A   112 I E -113.493  111.105  179.625    4.960   20.660   -4.480

 1is3 A    17 L E -120.464  111.043  177.235   17.500   13.120   33.260
 1is3 A    18 T E -112.296  120.796  177.964   14.010   14.610   33.130
 1is3 A    19 V E -120.475  148.146  173.418   13.600   18.390   33.190

 3d36 A   145 L E -111.018  111.997 -176.844  -14.020    7.770   88.340
 3d36 A   146 Q E -106.810  122.535  175.105  -13.700   10.630   90.820
 3d36 A   147 V E -116.980  122.961 -170.872  -11.000   13.290   90.470

 1ex0 A   648 V E -108.899  128.569  177.784    1.300   11.220  -10.470
 1ex0 A   649 T E -114.299  120.892  173.547    4.200   11.960  -12.820
 1ex0 A   650 V E  -99.153  123.000 -173.676    7.720   12.510  -11.520

 3poh A   111 M E -132.458  123.028 -177.938   51.900   17.120   41.260
 3poh A   112 T E -113.111  124.996  175.596   49.150   14.810   42.500
 3poh A   113 I E -107.470  116.823 -179.456   49.640   12.280   45.290

 1hdk A    19 V E -106.922  117.553 -178.706   -5.780   35.420   85.470
 1hdk A    20 T E -103.563  125.441 -177.673   -8.420   37.020   83.240
 1hdk A    21 I E -128.892  113.649  177.726   -7.850   37.090   79.480

 1m1s A    68 L E -126.983  122.038 -175.496   12.360   24.250   82.550
 1m1s A    69 D E -100.959  112.339  177.263   15.250   22.640   80.680
 1m1s A    70 I E -109.123  124.989 -173.381   16.200   19.110   81.730

 3b9c A    26 V E -103.219  124.881 -179.136   -7.610  -43.210   20.450
 3b9c A    27 L E -102.525  125.802  175.055   -9.540  -40.580   18.490
 3b9c A    28 V E -126.264  111.796  179.544   -9.530  -36.940   19.570

 3d7a A   113 I E -110.956  115.660  179.308   -1.110   -5.890  -26.900
 3d7a A   114 T E -110.321  119.862 -179.976   -0.690   -5.720  -30.670
 3d7a A   115 I E -110.830  114.975  179.731    1.540   -3.020  -32.140

 1x3l A    38 I E -117.795  117.919 -178.114   32.350   17.960   17.560
 1x3l A    39 I E -103.533  110.124 -178.506   29.260   17.500   15.390
 1x3l A    40 V E -107.447  105.885 -179.049   27.900   20.740   13.940

 1wmd A   414 I E -110.836  120.246 -179.725   36.120   32.710   77.870
 1wmd A   415 E E -116.130  132.262  169.964   34.760   29.410   76.540
 1wmd A   416 V E -111.526  107.933 -171.815   32.390   28.860   73.620

 3fg1 A    11 V E -115.885  123.140  175.174  -26.650  -32.430    5.850
 3fg1 A    12 E E -118.306  129.145 -176.926  -24.410  -29.380    6.220
 3fg1 A    13 V E -119.030  125.370  177.521  -23.550  -27.960    9.640

 1k3i A    72 Y E -127.134  113.489 -173.086   -8.250   53.200    1.070
 1k3i A    73 T E -110.738  133.995 -177.682   -6.920   56.750    0.780
 1k3i A    74 I E -118.772  126.566  170.360   -7.060   59.390    3.500

 2an1 A   258 V E -114.936  126.327  174.411   98.470   49.990   42.940
 2an1 A   259 L E -112.909  124.531  178.735   98.980   49.710   39.180
 2an1 A   260 I E -115.498  128.998 -176.279   96.270   48.140   37.030

 1zx8 A   129 V E -125.306  128.634  173.366   42.620   81.420   33.580
 1zx8 A   130 A E  -95.619  121.064 -178.258   44.980   81.870   30.640
 1zx8 A   131 V E -101.850  115.413 -174.924   47.940   79.480   30.750

 2i5v O    66 L E -114.511  111.740 -178.201   -3.070   -1.250  -15.790
 2i5v O    67 T E -106.008  125.002  179.037   -6.400   -2.340  -17.260
 2i5v O    68 I E -113.247  126.042 -175.735   -8.960    0.250  -18.350

 2z8g A   472 I E -113.381  114.898 -168.545   27.630  -10.020   21.900
 2z8g A   473 S E -112.039  116.172  170.846   29.090   -6.850   23.390
 2z8g A   474 I E  -98.827  115.815 -173.137   27.330   -3.480   23.490

 3h7j A   179 M E -117.348  131.282 -178.067    8.630  -16.630   -6.800
 3h7j A   180 T E -122.456  128.582  171.525    9.850  -18.840   -9.630
 3h7j A   181 V E -119.199  115.463 -174.972   13.420  -19.630  -10.650

 1uyl A    89 L E -116.404  118.202 -174.245   26.370   22.770   16.100
 1uyl A    90 T E -108.629  129.616  174.803   25.520   20.810   19.240
 1uyl A    91 I E -108.314  113.894 -173.146   25.250   17.030   19.480

 2vy8 A   129 L E  -99.066  133.218  175.213   -9.360   32.550   12.960
 2vy8 A   130 T E -113.362  122.249  177.010  -12.680   31.900   14.690
 2vy8 A   131 I E -112.750  116.181  177.235  -13.060   28.880   16.970

 1th8 A    77 L E -104.124  127.034  177.611   34.190  104.210  -27.000
 1th8 A    78 T E -125.207  119.878  175.832   34.560  100.940  -25.090
 1th8 A    79 V E -117.508  123.237 -168.306   32.710  100.210  -21.850

 1ex0 A   144 L E -113.165  139.421  162.114  -17.150    4.530   32.830
 1ex0 A   145 S E -100.161  106.770 -174.234  -15.190    7.740   32.520
 1ex0 A   146 I E -104.925  124.295  176.609  -11.590    6.640   33.050

 1kvk A   131 I E  -99.301  124.996  174.540   52.810   15.670   19.020
 1kvk A   132 M E -119.779  117.030 -177.333   52.930   18.520   21.540
 1kvk A   133 V E -115.532  128.843  175.910   51.690   21.920   20.390

 1h30 A   390 L E -113.707  136.421  169.960   58.980   35.310   10.260
 1h30 A   391 E E -126.027  121.261 -173.120   55.870   37.400    9.630
 1h30 A   392 V E -118.838  130.590 -177.439   52.620   36.230   11.210

 1cb8 A   648 L E -109.213  122.962 -175.267   13.880   29.640    3.900
 1cb8 A   649 S E -113.274  131.973  172.431   12.300   28.320    0.700
 1cb8 A   650 I E -119.073  112.062 -177.296    8.830   26.860    0.240

 3js6 A   152 I E -105.755  120.800  175.534  -11.830   -9.700   -3.270
 3js6 A   153 N E -117.115  129.327 -178.998  -10.890  -10.860   -6.770
 3js6 A   154 V E  -98.377  117.841 -175.871   -7.400  -10.380   -8.190

 3e1s A   469 L E -127.584  115.328 -179.762  -30.500    6.590   22.580
 3e1s A   470 T E  -95.567  115.299 -174.905  -31.910    4.340   19.860
 3e1s A   471 V E -124.992  135.006  173.196  -29.210    2.240   18.200

 3jur A   224 V E -115.406  127.185  179.905   41.070   40.900   46.870
 3jur A   225 I E -117.634  116.889  173.747   40.170   44.600   46.900
 3jur A   226 I E -118.801  115.111 -172.346   42.200   47.130   48.880

 3sd2 A    49 I E -112.735  119.976  178.526   -1.430   12.670   11.670
 3sd2 A    50 T E -126.928  125.488  179.127   -0.130   14.840   14.510
 3sd2 A    51 V E -113.939  125.076 -172.305    3.340   16.380   14.640

 3b7s A   108 I E -113.688  118.356 -177.348   33.930  -26.600   -7.770
 3b7s A   109 E E -101.510  113.445 -178.070   35.530  -25.200  -10.920
 3b7s A   110 I E -110.132  120.420  175.007   33.360  -22.750  -12.850

 3fv3 A    93 V E -115.332  124.772 -178.059   32.570   -0.250   -5.470
 3fv3 A    94 T E -112.346  122.939  177.071   35.470    2.120   -4.800
 3fv3 A    95 I E -119.872  113.557 -179.639   36.720    2.840   -1.280

 3dwg C    84 V E -120.957  120.919 -176.119   48.270   33.610   29.510
 3dwg C    85 T E -110.485  124.886  175.626   45.260   32.350   27.560
 3dwg C    86 I E -111.480  123.666 -179.411   41.700   33.540   28.190

 3ap9 A    33 I E -116.406  114.992 -171.938   26.670   28.320   20.900
 3ap9 A    34 V E -111.606  117.897 -178.640   24.180   26.110   19.070
 3ap9 A    35 I E -125.078  117.993  179.360   22.640   23.080   20.760

 3l4y A   851 A E -110.229  138.005  175.876   40.610    7.830  -25.270
 3l4y A   852 I E -127.262  117.588 -178.928   37.960    9.510  -23.120
 3l4y A   853 I E -101.082  118.468  178.581   37.150   13.190  -23.570

 3lpp A   881 L E -105.460  120.005  176.829   58.530    7.450   49.940
 3lpp A   882 L E -106.444  117.624  176.197   56.160    9.090   52.410
 3lpp A   883 I E -109.410  117.163 -167.483   57.320   12.310   54.060

 3pic A    79 L E -100.774  122.372  179.641   31.960   86.670  122.240
 3pic A    80 T E -100.073  129.397 -179.112   29.030   85.410  124.310
 3pic A    81 I E -118.770  124.004 -179.831   25.910   84.160  122.540

 1gny A   140 I E -129.982  130.023 -179.556   27.100   -1.870   23.090
 1gny A   141 T E -109.414  128.410  172.448   25.090    0.460   25.320
 1gny A   142 I E -106.030  121.105 -172.985   24.700    4.190   24.710

 3mit A    29 V E -128.708  121.551 -179.490   36.920   24.150   74.140
 3mit A    30 K E -106.799  115.005  178.531   39.880   21.780   74.390
 3mit A    31 I E  -93.609  115.776  172.651   40.480   19.460   71.440

 1k0e A    64 T E -117.326  132.669 -179.412   25.430   43.330   24.200
 1k0e A    65 V E -109.783  125.037  176.403   24.190   45.750   21.540
 1k0e A    66 V E -112.620  120.178 -170.360   20.630   45.620   20.210

 3hz7 A    68 V E -114.961  117.541 -174.082   32.240   18.270   32.230
 3hz7 A    69 T E -109.317  122.693  178.784   34.990   19.700   30.030
 3hz7 A    70 I E -115.440  125.425 -175.294   38.560   18.390   30.150

 3khn A    45 I E -103.130  115.681 -179.814    2.530   56.690    4.050
 3khn A    46 T E -107.287  120.217  173.757    6.100   56.070    5.190
 3khn A    47 L E  -99.984  134.147 -177.818    7.150   56.900    8.750

 3cbn A   137 V E -119.291  110.184 -179.899   18.700   11.600   23.520
 3cbn A   138 E E -103.909  129.187  178.650   18.650   13.060   20.010
 3cbn A   139 I E -108.612  124.782 -178.708   15.400   14.220   18.420

 1twy A    30 I E -122.760  123.387 -177.921   44.670   10.730   38.390
 1twy A    31 T E -100.321  116.289 -179.265   43.790   12.450   41.660
 1twy A    32 I E -124.454  112.975 -168.118   41.700   15.620   41.340

 2hkj A    71 V E -106.282  118.488 -177.047   15.600    4.700  -24.100
 2hkj A    72 N E -120.003  119.342  178.630   13.090    5.100  -21.280
 2hkj A    73 V E -119.771  129.438 -177.462   11.930    2.190  -19.130

 1t3t A   972 F E -109.946  102.168 -167.083   73.390   89.710  -53.580
 1t3t A   973 V E -121.711  124.972  172.907   71.820   89.950  -57.020
 1t3t A   974 I E -119.197  120.170 -173.170   73.250   89.160  -60.450

 2iec A    89 I E -120.792  146.753  173.104   -1.380   39.040  128.480
 2iec A    90 V E -121.738  120.087  177.759   -2.990   39.730  131.850
 2iec A    91 T E -103.381  142.012  176.443   -6.260   38.020  132.790

 1jz8 A   636 I E  -99.101  123.077  175.264    8.080    1.540  -47.990
 1jz8 A   637 E E  -97.289  118.288  177.904    8.460    1.490  -44.210
 1jz8 A   638 V E -103.808  123.065 -179.811    9.690   -1.820  -42.810

 3dcd A   227 V E -120.330  116.631 -176.013   12.560   22.220   89.500
 3dcd A   228 N E -109.840  128.955  179.994   12.460   24.820   86.730
 3dcd A   229 V E -117.419  112.318  174.456   13.480   28.440   87.220

 2hx5 A    86 L E -105.191  133.776  171.014   43.650   59.930   16.010
 2hx5 A    87 A E  -93.893  121.005 -176.500   41.300   58.010   18.280
 2hx5 A    88 M E -105.099  122.946  173.793   40.080   54.820   16.620

 2bs2 B    89 I E -121.920  124.235 -178.648   53.480   -3.720   -9.540
 2bs2 B    90 T E -108.303  124.485 -177.079   50.680   -1.150   -9.500
 2bs2 B    91 L E -111.906  127.337  171.811   48.100   -1.230   -6.700

 1rmg A   209 I E -114.005  124.955 -177.770   39.310   73.290  108.580
 1rmg A   210 L E -115.207  116.441  179.941   40.020   76.800  107.290
 1rmg A   211 V E -124.565  120.146 -173.651   39.120   79.810  109.420

 3h5j A   138 I E -112.605  134.726 -178.725   35.520   -0.190  -22.360
 3h5j A   139 T E -111.575  125.254  174.916   36.570    3.460  -22.510
 3h5j A   140 A E -110.604  121.154 -179.894   34.570    6.130  -24.330

 2e4t A    12 I E -125.055  120.134 -176.083   11.960   55.020   44.060
 2e4t A    13 R E -114.641  124.440 -177.044   12.750   52.070   46.320
 2e4t A    14 I E -123.515  140.027  174.228   15.470   49.560   45.470

 1th8 A    75 V E  -99.320  119.639  176.045   35.470  108.320  -31.540
 1th8 A    76 H E -105.780  105.179 -178.226   35.940  104.750  -30.330
 1th8 A    77 L E -104.124  127.034  177.611   34.190  104.210  -27.000

 1u2c A    72 I E -106.690  126.280  179.276   18.680   24.980   88.050
 1u2c A    73 S E -103.768  124.202  173.396   20.560   26.310   91.070
 1u2c A    74 V E -111.803  113.225 -172.834   22.840   29.330   90.750

 2x6w A   374 V E -111.587  130.396 -178.978   23.140  -23.990   52.060
 2x6w A   375 L E -117.827  110.462  171.672   26.870  -23.350   52.350
 2x6w A   376 V E -110.205  114.482 -169.524   28.240  -19.810   52.200

 3q34 A    46 V E -117.082  120.140  177.495   18.280   54.950   -0.660
 3q34 A    47 E E  -97.277  138.555 -179.950   19.330   56.360    2.710
 3q34 A    48 V E -120.889  117.127  175.558   21.150   54.210    5.260

 2x5j O    68 L E -116.527  135.324 -176.895   53.920  -28.440   23.110
 2x5j O    69 F E -113.735  117.710  173.383   53.560  -26.250   20.030
 2x5j O    70 V E -115.001  111.509 -170.670   54.330  -22.530   20.080

 1lo7 A    78 L E  -85.976  140.498  168.992   10.520   -6.180    8.190
 1lo7 A    79 T E -109.904  121.368 -175.028    8.300   -4.000   10.350
 1lo7 A    80 I E -111.979  120.388  175.223   10.140   -1.140   12.050

 3nv1 A    24 I E -125.184  117.034 -176.511   10.270   38.870   26.910
 3nv1 A    25 L E -111.989  134.545  173.927    9.560   39.000   23.170
 3nv1 A    26 L E -129.992  140.006  176.563    9.670   42.040   20.900

 3gf8 A   282 I E -123.312  151.487  172.402  -10.980   40.370   28.570
 3gf8 A   283 V E -116.641  111.984 -178.490   -8.660   42.450   26.380
 3gf8 A   284 V E -108.205  101.456 -179.443   -5.810   40.490   24.790

 1tua A    46 V E -108.940  134.464 -178.492   52.950   14.210   59.810
 1tua A    47 I E -115.312  120.905 -179.367   52.050   14.560   63.490
 1tua A    48 V E -105.220  122.226  177.158   49.050   16.640   64.560

 3pfn A   330 I E -121.519  115.274 -178.839   33.990   -8.520   88.760
 3pfn A   331 S E -104.909  120.975 -177.411   33.280   -4.960   89.880
 3pfn A   332 I E -116.313  129.264  172.240   35.520   -2.210   88.510

 2a6s A    75 L E -114.926  112.033 -178.625   -7.700    7.580   45.930
 2a6s A    76 L E  -94.833  124.067  174.650   -3.930    7.100   45.880
 2a6s A    77 I E  -95.466  113.402 -177.970   -2.400    4.920   43.170

 3dui A    19 L E -104.078  112.395 -178.387   10.520  -14.990   -5.060
 3dui A    20 T E -100.429  131.016  179.111   12.270  -13.180   -2.210
 3dui A    21 V E -121.559  135.077  179.098   15.430  -11.140   -2.820

 2aal A    69 L E -113.846  119.805  170.626   -6.180   19.140   -0.230
 2aal A    70 T E -102.445  122.417 -177.385   -5.250   15.990    1.680
 2aal A    71 V E -110.875  131.390  170.371   -2.600   16.560    4.350

 3ljy A    44 V E -126.997  117.585  174.409   33.390    3.150   24.820
 3ljy A    45 E E -107.801  126.588 -177.614   33.550    0.000   22.690
 3ljy A    46 V E -119.424  124.469  173.215   33.920    0.420   18.930

 1u9k A    76 L E -113.720  120.474 -177.670   -8.850   -4.080   24.850
 1u9k A    77 Q E -107.832  131.626  177.178   -6.090   -5.850   26.760
 1u9k A    78 V E -114.453  132.432  175.365   -6.510   -7.330   30.240

 1fyh B   126 I E -120.402  121.978  173.926   -6.660   86.420   -2.980
 1fyh B   127 D E -100.003  123.313 -178.992   -2.880   86.840   -3.000
 1fyh B   128 I E -111.841  100.428 -179.514   -0.910   83.790   -1.870

 2wnk A   123 V E -125.007  115.632 -176.225  -54.040   15.750   14.010
 2wnk A   124 H E -111.387  111.306  179.003  -50.910   16.700   15.930
 2wnk A   125 I E -107.651  112.108  179.080  -47.970   14.290   15.860

 1rwz A    87 V E -110.826  127.557  177.421   37.410   35.160    5.350
 1rwz A    88 E E -107.402  124.558  177.494   38.980   36.360    2.100
 1rwz A    89 L E -104.643  127.182 -174.965   36.900   36.440   -1.080

 1j83 A   135 L E -114.116  126.728 -175.423   50.510    0.330    9.180
 1j83 A   136 T E -124.035  124.269  175.273   51.960    3.510    7.690
 1j83 A   137 I E -113.615  116.975 -172.668   52.980    6.660    9.560

 1qre A   141 V E -125.884  124.734  176.668   20.680   52.610   44.840
 1qre A   142 Y E -113.508  113.180  168.599   17.490   53.340   42.900
 1qre A   143 I E -104.344  115.446 -171.010   15.550   56.520   43.590

 2fk9 A    33 V E -117.932  122.017  173.779   46.740   28.110   -1.900
 2fk9 A    34 R E -108.775  129.989 -178.064   45.110   31.520   -2.270
 2fk9 A    35 I E -106.306  118.583 -177.294   41.370   31.860   -1.670

 2co7 B   155 L E -114.642  119.986 -178.184   35.530  -16.510   20.600
 2co7 B   156 K E -111.386  133.733  174.327   35.780  -17.340   16.900
 2co7 B   157 V E -116.368  132.485 -177.763   34.050  -15.510   14.060

 1o75 A   348 L E -107.191  116.009 -173.887  103.880   75.710   53.220
 1o75 A   349 T E -107.953  130.193  178.222  100.830   77.980   53.110
 1o75 A   350 I E -123.987  132.542  177.946   98.480   78.290   50.140

 3d1g A   214 L E -104.253  124.195  172.763  -66.700 -104.710  -20.980
 3d1g A   215 R E -104.704  126.263 -176.143  -65.470 -101.180  -21.650
 3d1g A   216 V E -114.930  130.116  170.391  -61.990 -100.890  -23.150

 2xfd A     5 I E -125.925  124.191  175.912   -2.060  -10.720   17.300
 2xfd A     6 T E -113.323  125.329  178.365   -4.090  -12.460   14.600
 2xfd A     7 V E -102.547  125.588  173.733   -6.310  -10.450   12.260

 2c20 A   206 I E -104.421  140.095 -179.181  -55.310   73.080  -13.770
 2c20 A   207 M E -101.069  141.799  175.006  -53.370   71.160  -11.120
 2c20 A   208 M E -119.571  137.405 -173.569  -54.370   67.800   -9.650

 1zld A    44 I E -116.829  124.984  167.419   16.030   -5.190   10.820
 1zld A    45 T E -115.004  125.824 -179.739   15.140   -1.500   10.950
 1zld A    46 I E -113.688  117.851  173.346   14.160   -0.050   14.320

 1jz8 A   256 V E -119.328  125.010  173.219   31.640  -31.520   -7.640
 1jz8 A   257 T E -114.106  118.841  174.649   33.080  -29.590  -10.570
 1jz8 A   258 V E -106.811  119.017 -178.986   30.710  -27.680  -12.850

 2gud A    33 I E -119.881  136.545 -177.735    7.020   30.760   13.300
 2gud A    34 I E -115.783  108.636 -174.000    6.220   32.520   10.030
 2gud A    35 I E -108.081  117.351 -175.692    8.400   31.520    7.080

 2x3d A    52 I E -111.567  111.828  178.398  -25.480  -17.650   15.290
 2x3d A    53 I E -106.667  116.812 -179.351  -22.530  -17.500   12.890
 2x3d A    54 I E -114.656  125.730  179.246  -23.180  -15.800    9.550

 3o9z A   249 I E -116.547  115.461 -179.021   12.200   38.090   11.650
 3o9z A   250 A E -104.383  118.490 -178.204   10.670   37.910    8.170
 3o9z A   251 V E -114.722  116.125 -179.230   10.210   34.440    6.680

 1y8q B   517 L E -114.979  141.931  175.336  -67.320   22.970  -63.570
 1y8q B   518 Q E -106.330  110.359  178.213  -63.950   23.860  -62.070
 1y8q B   519 A E  -99.842  127.113 -177.752  -62.910   21.580  -59.200

 1c1l A    18 L E  -99.077  109.253  177.736    4.490   10.180    8.950
 1c1l A    19 T E  -99.908  126.780  172.624    5.480   12.600    6.180
 1c1l A    20 V E -111.247  135.126 -176.678    6.890   16.020    7.040

 2vxr A    99 I E -135.213  128.583  176.647   32.820   23.700   20.360
 2vxr A   100 T E -108.998  121.198  176.488   32.640   21.000   23.030
 2vxr A   101 A E -106.395  116.177  179.145   31.520   21.960   26.540

 3fet A   132 L E -113.563  141.867  171.056    5.000   50.770   59.790
 3fet A   133 T E -117.334  124.468 -169.325    6.410   50.450   56.280
 3fet A   134 V E -101.080  125.329 -177.916    5.190   53.020   53.770

 1vpl A    72 V E -120.293  122.693 -176.361   24.300   47.600   24.100
 1vpl A    73 T E -123.446  129.580  179.366   27.750   48.890   23.160
 1vpl A    74 V E -115.743  111.201 -176.881   29.980   47.640   20.340

 1wkr A    77 V E -116.930  130.315 -174.109   -2.400    6.360   -0.750
 1wkr A    78 T E -116.465  122.018  172.719   -5.260    4.010    0.100
 1wkr A    79 L E -115.395  104.055 -174.588   -5.900    2.440    3.500

 3dui A    89 I E -122.960  127.838  179.224   11.600   -7.530   -1.550
 3dui A    90 T E -109.307  122.823  179.788    9.230  -10.390   -2.360
 3dui A    91 F E  -99.997  127.721  174.478    7.880  -10.750   -5.900

 3sb4 A   207 L E -115.462  130.081  166.958    9.970    3.870   35.690
 3sb4 A   208 T E -117.144  124.947 -178.934   11.580    6.900   37.300
 3sb4 A   209 I E -111.389  132.728  176.627    9.340    9.200   39.330

 3ccd A    61 V E -110.695  152.777  175.602    7.220    6.960    6.680
 3ccd A    62 T E -102.334  121.427  175.855   10.930    6.270    7.160
 3ccd A    63 I E -104.102  114.870 -178.774   12.410    3.320    5.280

 3ifv A   152 I E -125.055  135.231 -176.696   -3.690   11.530    9.670
 3ifv A   153 R E -101.807  130.744  170.573   -6.960   12.930   11.020
 3ifv A   154 L E -109.860  122.741 -167.812   -7.230   15.310   13.970

 3nsn A   143 A E -111.480  107.732 -174.307   67.630  -34.530   28.770
 3nsn A   144 T E -107.559  124.815  173.732   66.680  -35.870   25.340
 3nsn A   145 I E -113.760  120.102  179.394   64.650  -33.910   22.790

 2x3g A    19 I E -115.279  121.113  176.511   20.640   18.070    6.080
 2x3g A    20 T E -112.121  129.139 -172.075   22.680   20.730    7.880
 2x3g A    21 I E -129.926  121.331  179.718   20.930   22.990   10.390

 3bpd A    53 I E -102.072  116.298  175.380    4.750   17.250   70.050
 3bpd A    54 T E -107.155  110.697 -179.630    4.420   16.760   66.290
 3bpd A    55 I E -106.032  122.740  178.361    1.750   18.980   64.730

 1g0d A   492 V E -106.703  110.109 -169.840   64.620   28.060  -15.120
 1g0d A   493 E E -108.641  129.060  174.136   68.230   29.160  -14.700
 1g0d A   494 V E -107.866  111.165  179.490   71.350   27.140  -15.530

 1cg2 A   199 V E -111.240  122.308  178.334    5.850   38.270   39.480
 1cg2 A   200 N E -104.722  111.596  179.781    4.210   39.510   36.290
 1cg2 A   201 I E -104.906  124.936  179.432    3.160   36.740   33.900

 1sw5 A     8 V E -101.345  109.796  179.998   89.960   40.610   68.740
 1sw5 A     9 V E  -89.432  127.532 -175.674   89.150   38.920   65.430
 1sw5 A    10 I E -112.406  122.483  178.970   87.170   35.690   65.710

 1w6n A    87 V E -124.046  133.657  179.747   16.970   50.030   19.050
 1w6n A    88 C E -113.540  118.665 -175.560   20.150   51.510   20.510
 1w6n A    89 I E -115.982  114.937  178.975   19.810   54.510   22.820

 3it4 B   172 I E -125.013  123.359  178.101   -9.820   -4.170   37.080
 3it4 B   173 D E -110.666  117.253  177.019   -6.210   -4.870   36.090
 3it4 B   174 I E -105.390  116.155  178.919   -5.000   -3.640   32.700

 2e0a A   261 V E -118.220  130.610  177.763   38.780   18.770   24.380
 2e0a A   262 I E -123.563  123.626  178.849   36.270   17.880   27.090
 2e0a A   263 V E -110.681  116.343 -175.120   37.230   16.060   30.290

 2qng A    33 V E -119.779  138.652  168.781   24.750    8.870   27.240
 2qng A    34 E E -119.060  121.315  177.591   27.820   10.980   26.520
 2qng A    35 L E -112.239  117.040 -177.831   29.710   12.490   29.450

 2axo A   161 V E -114.980  125.337 -178.815   27.240   30.880   41.690
 2axo A   162 E E -106.383  127.983  176.390   29.110   28.360   39.550
 2axo A   163 I E -118.868  119.190 -176.831   32.170   26.480   40.820

 3i5r A    30 L E -124.918  139.982  177.648    2.830   16.520    3.770
 3i5r A    31 T E -112.137  120.188  173.359    0.340   17.830    1.220
 3i5r A    32 V E -102.274  116.798 -177.247   -2.080   20.620    2.110

 3fds C   100 I E -114.882  119.874 -179.024  -50.590    0.240    0.930
 3fds C   101 I E -112.347  123.784  179.136  -53.680    1.870    2.410
 3fds C   102 I E -104.224  122.870 -169.624  -55.520    4.650    0.590

 3k0y A   186 L E -108.720  119.970 -178.485   57.290   31.910    5.430
 3k0y A   187 V E -104.252  118.281  178.233   54.170   33.490    6.910
 3k0y A   188 V E -109.585  116.501  179.638   51.150   31.250    7.510

 3fo8 D    34 I E -126.596  130.566 -178.029  122.130  234.770   63.180
 3fo8 D    35 T E -108.009  128.936  172.163  118.680  234.350   64.720
 3fo8 D    36 V E -108.292  128.093 -174.524  115.460  234.000   62.740

 3hrz C    14 I E -109.901  128.307  176.620   -5.490  -26.130    1.010
 3hrz C    15 T E -119.036  127.558  179.667   -6.710  -29.320   -0.650
 3hrz C    16 I E -115.681  120.007 -179.614   -7.910  -32.340    1.320

 1kyf A   226 L E -100.638  124.274  177.986   11.750    5.510  -11.700
 1kyf A   227 T E -123.811  126.413  176.918   15.040    3.620  -11.860
 1kyf A   228 L E -116.752  135.815  171.256   16.380    1.340   -9.130

 2co3 A    40 L E  -98.158  115.528  178.157   25.760   18.520    9.280
 2co3 A    41 V E -111.168  117.081  178.530   27.890   20.560    6.880
 2co3 A    42 V E -115.282  108.797 -177.667   27.920   19.540    3.210

 1hdk A    90 L E -101.943  116.951 -176.210  -10.710   33.110   79.500
 1hdk A    91 S E -120.447  118.622 -179.776  -10.320   32.880   83.270
 1hdk A    92 I E -112.436  110.917 -177.650   -7.640   30.740   84.910

 3nkg A   102 I E -115.188  119.959  177.611   13.650   36.870   -1.200
 3nkg A   103 T E -118.148  129.059 -174.907   15.890   38.820   -3.580
 3nkg A   104 I E -124.658  122.578  171.580   16.560   37.610   -7.120

 1msp A    89 I E -126.358  116.371 -175.117   11.670    5.220   22.830
 1msp A    90 T E  -99.975  129.807  175.641    8.950    3.310   21.000
 1msp A    91 I E -111.067  113.212  177.754    9.670    1.020   18.050

 3id9 A    96 L E -115.809  119.328 -174.128   68.190   39.710    0.480
 3id9 A    97 H E -114.777  112.236 -177.645   69.060   36.330   -1.010
 3id9 A    98 I E -114.953  126.588 -179.667   72.210   34.560    0.180

 3l4y A   796 L E -109.923  129.681 -179.894   34.950   14.570  -35.470
 3l4y A   797 E E -111.812  130.665  171.730   31.980   16.200  -37.190
 3l4y A   798 V E -114.711  107.380 -173.497   28.550   16.730  -35.640

 2b59 B    66 L E  -96.196  148.134  171.887   33.680   22.410   23.830
 2b59 B    67 K E -128.758  129.588  178.480   35.400   22.690   20.450
 2b59 B    68 I E -113.312  126.960 -172.567   34.320   20.850   17.310

 3ck1 A    78 L E -100.064  150.054  175.333   -1.060   35.450   10.990
 3ck1 A    79 T E -108.272  120.524 -177.931   -0.390   38.550    8.890
 3ck1 A    80 R E  -99.992  121.882  178.557   -3.450   40.470    7.700

 2wmf A   477 L E -110.626  142.188  173.081    7.870   12.510   58.270
 2wmf A   478 H E -115.498  121.657 -176.350    8.390   12.250   54.520
 2wmf A   479 I E -117.578  126.697  174.579   11.960   12.520   53.240

 1szq A   407 I E -123.397  132.343  174.465  -11.210   37.460  -37.300
 1szq A   408 T E -122.539  127.437  179.113   -8.450   37.360  -39.910
 1szq A   409 L E  -99.925  125.411  171.026   -6.480   34.200  -40.720

 1njk A    92 L E  -96.723  138.633  172.589   54.610   -7.560  -22.890
 1njk A    93 T E -114.393  127.971 -176.300   52.550   -9.670  -25.280
 1njk A    94 I E -107.488  111.725  179.730   49.440  -11.420  -23.980

 3a1j A   197 M E -113.730  125.270  178.944   13.030   57.780   66.610
 3a1j A   198 C E -107.185  115.768 -176.885   12.420   55.210   69.340
 3a1j A   199 L E  -99.924  148.383  179.424   12.090   51.620   68.140

 3by7 A    27 I E -119.850  119.442  177.496  -61.920   40.530    2.850
 3by7 A    28 T E  -96.681  125.683 -178.788  -61.830   44.070    4.220
 3by7 A    29 I E -117.118  125.023  173.077  -64.220   44.830    7.080

 1djx A   499 L E -103.572  119.975  172.412   96.010   22.840    0.430
 1djx A   500 R E -111.260  120.215  179.183   92.530   22.440    1.910
 1djx A   501 V E -122.968  118.821  178.894   92.260   22.570    5.700

 2h9b A    92 I E -121.036  131.713 -177.706   42.360   -2.790  -19.360
 2h9b A    93 R E -107.926  123.078 -175.706   39.470   -5.210  -18.890
 2h9b A    94 I E -119.787  117.513  171.100   36.230   -3.910  -17.370

 3o2g A    18 M E -109.717  123.020  177.947  -15.130   24.280  126.320
 3o2g A    19 Q E -100.669  123.442  175.246  -18.330   24.510  124.280
 3o2g A    20 I E -107.895  121.700  169.264  -19.340   27.880  122.850

 2pa5 A   154 L E -112.021  112.093  177.699   51.460   82.450   63.670
 2pa5 A   155 T E -106.279  126.663 -179.129   51.260   82.560   67.470
 2pa5 A   156 V E -110.399  122.570 -176.581   51.300   79.310   69.420

 3ge2 A   113 I E -124.830  124.269 -179.428   26.380   36.650   37.150
 3ge2 A   114 V E  -99.165  125.760 -175.489   22.820   35.430   37.690
 3ge2 A   115 V E -109.625  117.353 -177.014   21.340   33.210   34.980

 2okm A    90 L E -113.909  125.213 -177.906    2.160  -13.620   67.800
 2okm A    91 R E -117.263  136.655  170.364    2.660   -9.940   66.970
 2okm A    92 F E -107.575  128.602 -178.563    1.730   -6.830   68.940

 3c5p A   136 V E -114.872  126.191  172.704   48.890   12.520   35.630
 3c5p A   137 C E -110.084  126.603 -177.254   50.130    8.940   35.300
 3c5p A   138 V E -115.002  125.036  178.210   49.670    7.220   31.940

 3roi A   406 V E -120.203  128.431  170.477    8.380    2.690  -49.520
 3roi A   407 R E  -96.047  130.722  179.169    7.210    5.670  -51.560
 3roi A   408 I E -117.969  114.855 -173.887    3.990    7.330  -50.410

 3fsa A    20 I E -122.081  133.422 -179.887    0.630   38.690    8.380
 3fsa A    21 T E -104.017  127.415  172.129   -2.470   40.530    9.570
 3fsa A    22 V E -110.335  113.655  179.044   -2.340   44.070   10.940

 2xvo A    38 L E -122.177  124.523 -179.617    1.420   13.840    1.190
 2xvo A    39 Y E -109.031  116.090  176.995   -1.390   15.270    3.310
 2xvo A    40 V E -106.617  107.871 -174.197   -0.700   15.960    6.990

 2oez A   204 L E -121.363  132.560  164.573   36.890   41.260   32.380
 2oez A   205 H E -111.002  110.253 -173.029   35.330   37.870   31.700
 2oez A   206 I E -118.832  120.004  179.098   37.630   35.980   29.340

 3oon A    51 I E -127.588  151.490  172.072    7.410   35.710   27.430
 3oon A    52 L E -118.147  125.013 -177.401    8.540   32.670   29.400
 3oon A    53 I E -108.438  116.999 -177.038   10.860   30.150   27.740

 3au0 A   142 I E -108.852  134.627 -178.089   18.500   26.270   20.410
 3au0 A   143 N E -104.625  113.520  178.094   15.630   23.980   19.410
 3au0 A   144 I E -115.511  115.004 -179.409   12.890   23.480   21.980

 2ww8 A   674 V E -116.412  148.799  179.780  -13.350   24.170   56.370
 2ww8 A   675 T E -130.556  129.430  168.302  -12.420   25.820   53.070
 2ww8 A   676 L E -113.050  133.221  175.731   -9.150   25.880   51.140

 1xhd A    74 L E -108.875  115.708 -170.898   -6.890   33.880   93.190
 1xhd A    75 I E -118.889  119.692  166.224   -4.830   33.240   96.310
 1xhd A    76 L E -113.693  104.449 -177.209   -4.730   30.140   98.490

 3bpd A    51 I E -128.760  150.202  173.250    7.080   15.360   75.580
 3bpd A    52 K E -105.818  113.200 -176.336    7.650   15.550   71.830
 3bpd A    53 I E -102.072  116.298  175.380    4.750   17.250   70.050

 1i1q A    68 V E -119.011  127.742  179.105   82.940   87.380   38.250
 1i1q A    69 T E -107.861  125.000  177.698   86.020   86.940   36.070
 1i1q A    70 I E -116.530  114.861 -178.023   85.680   85.860   32.450

 1hp1 A     9 I E -124.307  117.535  176.098   14.760   26.830    7.340
 1hp1 A    10 T E -104.411  116.230  178.833   11.710   29.040    6.810
 1hp1 A    11 V E -102.096  110.733  169.718   11.030   31.540    9.600

 2g3m A    52 V E -123.584  124.003 -179.219   39.400   65.270   64.650
 2g3m A    53 I E -112.306  120.311  177.585   38.340   62.970   67.500
 2g3m A    54 V E -112.250  122.455 -173.046   40.580   62.490   70.530

 2gqp A    81 L E -118.509  122.606 -172.007 -131.220  -28.360   93.290
 2gqp A    82 H E -110.251  126.417  171.050 -133.070  -31.260   94.900
 2gqp A    83 V E -119.396  102.912 -173.614 -136.800  -31.960   94.700

 1jof A   334 L E -115.396  113.724 -169.803   44.220  -11.390   -3.170
 1jof A   335 E E -114.042  144.850  170.854   40.940  -12.120   -1.400
 1jof A   336 I E -115.577  126.833  174.071   37.440  -13.050   -2.560

 2xq0 A   114 L E -115.329  117.188  175.499   -5.870  -24.280   27.980
 2xq0 A   115 N E -111.607  126.871  177.888   -6.830  -26.180   24.840
 2xq0 A   116 I E -122.765  119.332  174.247  -10.480  -26.910   24.050

 3fns A    95 V E -109.854  125.162 -171.577    4.490   13.750   29.300
 3fns A    96 T E -121.053  121.757  169.415    1.480   14.360   27.060
 3fns A    97 I E -121.303  110.116 -174.815    0.890   17.190   24.600

 1jz8 A   864 M E -110.046  111.892  176.966  -22.190  -13.050  -73.650
 1jz8 A   865 A E  -88.907  121.933 -179.352  -22.660  -10.510  -70.860
 1jz8 A   866 I E -110.029  115.955  176.150  -24.530  -11.900  -67.860

 3d33 A    40 L E  -93.497  125.374 -172.945    9.700    5.190   15.640
 3d33 A    41 T E -116.060  124.888  174.196   10.620    8.090   17.920
 3d33 A    42 L E -114.044  132.011  177.503   10.780   11.760   16.970

 3js6 A   143 I E -122.612  125.312  173.925  -12.380  -10.780    3.980
 3js6 A   144 E E -101.412  114.337 -177.949  -14.600   -9.400    6.740
 3js6 A   145 I E -110.098  114.389 -177.779  -13.370   -6.030    8.000

 3flo A   423 I E -109.990  116.958  176.694   36.350   67.850  148.580
 3flo A   424 T E -118.676  113.724 -175.192   38.510   66.460  145.770
 3flo A   425 V E -115.178  127.185 -179.200   38.410   68.360  142.480

 2xzz A    24 V E -127.273  138.232  176.858    2.270  -20.420   38.580
 2xzz A    25 Q E -102.692  135.115  179.576    1.740  -22.890   35.740
 2xzz A    26 I E -109.253  127.230 -179.056    4.520  -23.660   33.260

 1jz8 A   747 F E -103.180  121.502  179.306  -34.620  -19.540  -77.680
 1jz8 A   748 C E -110.371  131.775  179.975  -31.650  -20.300  -79.920
 1jz8 A   749 I E -121.937  128.860 -176.323  -28.950  -17.740  -80.720

 3k17 A   101 M E -125.950  126.380  178.639   63.140   24.500    7.230
 3k17 A   102 V E -119.182  119.899 -176.272   63.920   25.960    3.800
 3k17 A   103 I E -107.034  122.717  171.635   61.410   28.290    2.150

position:           10 neighbors:          200

 2b8m A    77 Y E  -92.070  127.163  172.294   29.240   11.020   24.050
 2b8m A    78 V E -119.190  118.820 -175.761   31.010   12.740   26.940
 2b8m A    79 P L  -61.027  157.247  174.640   34.780   13.120   26.640

 2ztb A   163 T E -113.355  127.051 -178.646   54.850   38.510   -1.330
 2ztb A   164 V E -108.822  117.025 -179.600   55.340   39.260   -5.020
 2ztb A   165 P L  -55.982  163.273 -167.540   57.350   36.780   -7.090

 2oa2 A    99 L E -100.540  118.011  179.926   29.770   19.240   23.970
 2oa2 A   100 I E -116.407  102.806 -177.820   31.250   21.670   21.450
 2oa2 A   101 P L  -75.792  151.196  179.954   34.590   23.140   22.510

 1t95 A   175 K E -125.599  123.100 -178.004  -12.430   31.020   22.910
 1t95 A   176 I E -109.353  131.100  178.863  -14.900   32.180   25.560
 1t95 A   177 P L  -67.070  155.040 -170.920  -18.310   33.660   24.750

 2xtl A    44 K E  -88.404  118.858  176.420   -2.730   -0.480   24.370
 2xtl A    45 I E -103.027  123.403 -168.694   -0.540    2.470   23.390
 2xtl A    46 L L  -76.945  152.860 -179.107    2.380    1.500   21.170

 2x9z A    41 K E -102.813  115.019  179.641  -10.740    0.180  -17.790
 2x9z A    42 I E  -98.046  124.897 -175.465   -7.130   -0.720  -18.610
 2x9z A    43 P L  -60.625  156.389  175.452   -4.470    1.470  -17.010

 3n9y A   368 M E  -77.582  119.283  177.600  -11.530  -14.500   18.730
 3n9y A   369 I E -114.264  114.416 -175.997   -7.960  -13.960   19.920
 3n9y A   370 P L  -61.764  155.676  173.432   -7.380  -14.340   23.650

 3ld6 A   346 T E -116.946  121.368  178.958   30.160   18.060   18.920
 3ld6 A   347 I E  -89.513  119.934  179.054   33.520   16.980   17.490
 3ld6 A   348 P L  -73.207  145.523  177.221   36.320   19.480   18.090

 3dcl A   178 K E -119.334  111.979 -167.112   -6.370   33.400   14.360
 3dcl A   179 I E -101.906  120.966  179.092   -6.260   34.340   10.690
 3dcl A   180 P L  -58.202  151.547 -177.357   -3.030   35.380    8.980

 1xe7 A   140 V E -123.302  129.926  178.773  176.570  145.190   21.840
 1xe7 A   141 V E  -99.538  115.026  179.596  176.670  148.990   21.790
 1xe7 A   142 P L  -57.565  145.769  178.621  173.390  150.630   20.780

 3oru A    38 T E -115.730  121.799  169.749   13.870  -48.200   -9.970
 3oru A    39 I E  -89.434  115.772 -173.015   10.660  -49.050   -8.130
 3oru A    40 P L  -59.409  154.224  177.977    7.870  -48.960  -10.710

 1xhd A   128 K E -106.693  122.585  174.115  -13.980   40.370  104.600
 1xhd A   129 I E -101.980  118.954 -176.948  -14.110   37.540  107.140
 1xhd A   130 P L  -57.789  146.878  178.094  -12.110   38.250  110.290

 1p9y A    21 T E -110.778  122.692  177.929   25.770  -16.020   -0.250
 1p9y A    22 I E  -96.536  125.984 -177.702   23.250  -14.120   -2.370
 1p9y A    23 A L  -61.651  137.605  176.166   21.560  -16.110   -5.130

 3i38 A    43 T E  -87.059  124.817  174.153   -9.400   14.900    4.740
 3i38 A    44 V E -105.346  109.206 -175.702   -8.780   11.270    3.810
 3i38 A    45 P L  -63.333  143.922  171.976  -12.060    9.380    3.570

 3ht1 A    90 F E -108.566  122.845  176.493   -8.950  -13.010    1.180
 3ht1 A    91 I E -113.484  106.878 -178.041  -10.780  -11.200   -1.610
 3ht1 A    92 P L  -61.781  161.796 -179.800  -14.450  -10.550   -0.830

 3s5t A   243 K E -108.803  120.953  178.855   -4.280   85.210   19.180
 3s5t A   244 I E -113.990  122.268 -176.671   -1.410   83.750   21.200
 3s5t A   245 P E  -71.320  154.997 -178.179    2.170   84.550   20.190

 2d42 A   145 R E -106.626  114.928 -178.458   33.320  103.190   22.130
 2d42 A   146 V E  -95.440  111.790  179.683   35.600  102.870   25.160
 2d42 A   147 P L  -62.524  158.946  179.762   35.140  105.700   27.660

 2y24 A   371 W E -125.350  136.781  174.363    5.780  -16.600   -3.380
 2y24 A   372 L E -103.372  132.632  177.061    8.780  -18.720   -2.420
 2y24 A   373 N L  -72.142  155.046  174.980    8.290  -22.150   -0.850

 2e74 C   210 T E -100.444  125.372 -178.922  -72.130   21.800  -16.960
 2e74 C   211 I L -118.609  124.542  179.244  -70.930   25.240  -18.050
 2e74 C   212 P L  -55.144  153.904  179.353  -73.280   27.980  -19.250

 2iia A    70 T E -115.991  128.952  170.965   28.720    3.380   18.820
 2iia A    71 V E -107.484  113.626 -175.809   31.640    5.750   18.340
 2iia A    72 P L  -59.594  150.340  175.579   34.930    4.150   19.370

 1w9z A   186 S E -121.707  127.945 -175.517  -53.680  -16.350   27.040
 1w9z A   187 V E -114.926  123.267  174.410  -51.960  -17.320   23.790
 1w9z A   188 P E  -51.755  130.114 -176.095  -51.610  -20.890   22.520

 3s19 A    87 S E -116.143  114.898  179.166   -7.380  -31.520    6.840
 3s19 A    88 I E -108.442  120.036 -179.198  -10.080  -34.200    6.670
 3s19 A    89 P E  -54.945  133.801  177.150   -9.100  -37.630    5.380

 3aab A   111 R E -115.815  122.539  176.504    3.220   22.170   -7.510
 3aab A   112 I E -113.493  111.105  179.625    4.960   20.660   -4.480
 3aab A   113 P E  -55.005  129.045  178.921    7.160   23.040   -2.500

 3p3b A   358 H E  -93.616  120.033 -178.623   -4.360   28.520  -29.940
 3p3b A   359 V E  -90.763  124.991  179.073   -5.010   25.050  -28.530
 3p3b A   360 P L  -68.021  147.780 -177.529   -1.960   23.050  -27.450

 3gw9 A   346 V E -119.652  121.032  175.423   20.840   27.500    5.840
 3gw9 A   347 V E  -87.958  118.674 -169.077   22.470   30.600    7.320
 3gw9 A   348 P L  -79.512  153.703  172.651   25.820   31.090    5.620

 1u79 A    92 R E -109.850  102.014 -168.913   14.710   44.440   12.530
 1u79 A    93 I E -103.824  122.136  176.205   13.680   41.150   14.090
 1u79 A    94 P L  -69.104  156.730 -177.403   10.060   39.980   14.270

 1rmg A    54 Y E -112.037  125.280  174.674   10.990   80.640  101.080
 1rmg A    55 I E -115.019  103.568 -178.239   10.420   82.990  104.000
 1rmg A    56 P L  -61.800  159.766  174.983    9.220   86.410  102.860

 1n7z A   193 E E -122.744  145.053 -178.539   29.260   23.880   19.740
 1n7z A   194 I E -106.402  124.387  177.450   29.430   20.560   17.900
 1n7z A   195 P L  -56.115  144.280  177.779   31.650   17.740   19.160

 3kwe A   165 E E -118.327  113.940  179.941  -14.410  -14.440  -28.630
 3kwe A   166 I E  -97.261  117.956  179.653  -11.040  -16.070  -29.300
 3kwe A   167 P L  -57.429  154.755  178.157  -11.170  -19.820  -29.950

 1wmx A   137 K E -122.385  112.262 -176.808   18.590   50.010   44.300
 1wmx A   138 I E -108.312  109.984  179.589   20.800   47.260   45.690
 1wmx A   139 P E  -57.562  134.749  179.428   24.340   47.080   44.290

 2fdv A   362 F E -118.401  118.705  174.390   37.150   85.590   82.410
 2fdv A   363 L E -108.247  108.252  179.146   40.400   84.540   80.750
 2fdv A   364 P L  -58.770  149.491  173.574   43.320   84.460   83.190

 2nys A    96 V E -114.565  116.185 -173.873    6.200   21.410   54.960
 2nys A    97 I E -122.769  111.638  172.609    9.970   20.970   54.890
 2nys A    98 P E  -67.835  144.103 -173.416   12.440   23.840   55.120

 1e2w A   207 K E  -92.360  127.754  179.101   20.540   25.940   20.700
 1e2w A   208 I E -120.903  128.721 -174.869   21.770   22.480   21.680
 1e2w A   209 P L  -78.850  171.019  176.530   19.570   19.930   23.440

 3gnf B    56 T E -116.301  118.591  179.096  -11.770  -33.330   20.940
 3gnf B    57 V E  -98.027  111.946 -179.530  -11.420  -30.830   18.090
 3gnf B    58 P L  -72.960  161.636  179.961  -14.730  -29.210   17.160

 3loi A   115 V E -111.894  122.068  177.833  -12.630  -11.780  -20.080
 3loi A   116 V E -100.418  123.435 -178.052  -10.050  -10.260  -22.430
 3loi A   117 P L  -60.158  150.976  176.470   -8.890   -6.740  -21.590

 1po5 A   362 V E -121.745  124.075  174.324   14.070   76.010   37.910
 1po5 A   363 I E -100.321  114.227 -175.581   16.110   74.060   40.460
 1po5 A   364 P L  -59.276  145.791  174.715   19.110   76.070   41.640

 3jzv A   102 T E -101.260  120.390 -178.139  -15.510  -18.960  -11.680
 3jzv A   103 I E -114.723  106.705 -178.122  -14.480  -22.050  -13.640
 3jzv A   104 P L  -74.455  164.736 -175.438  -17.290  -24.450  -14.520

 1lr5 A    99 S E -116.070  134.290 -179.068   19.620   47.650   66.400
 1lr5 A   100 I E  -88.645  120.588  175.746   17.720   47.510   63.100
 1lr5 A   101 P L  -54.147  142.530 -173.653   19.430   45.590   60.300

 3hqx A    88 Y E -103.763  134.686  172.422   21.560    5.260   37.380
 3hqx A    89 V E -118.311  125.028 -178.037   22.150    1.940   39.110
 3hqx A    90 P L  -69.220  159.520  178.805   24.910   -0.360   37.840

 2ozj A    87 M E  -99.892  122.581  174.641    2.690   23.520    2.560
 2ozj A    88 V E -105.326  114.251 -176.021    0.680   22.120    5.470
 2ozj A    89 P L  -62.536  158.047  177.100   -2.710   20.780    4.380

 1v70 A    78 F E -106.596  125.485  172.459   10.770   39.760   -1.910
 1v70 A    79 A E -112.092  109.241 -178.071   10.750   42.720    0.460
 1v70 A    80 P L  -73.657  154.720  176.687   12.730   45.670   -0.900
[truncated: 2,684,832 more chars]
