# Supplementary material for: Combining Evolutionary Information and an Iterative Sampling Strategy for Accurate Protein Structure Prediction
Source: PLoS Comput Biol. 2015 Dec 29;11(12):e1004661. doi: 10.1371/journal.pcbi.1004661 (PMC4694711; doi:10.1371/journal.pcbi.1004661)
Supplement: S1 File — Input files for target 1wvn and scripts to carry out the steps outlined in the protocol capture in S1 Text as well as exemplary output files are provided in this attachement. The supplementary materials are also included with Rosetta under the directory “Rosetta/demos/protocol_capture/2015/ rasrec_evolutionary_restraints” (ZIP) [file pcbi.1004661.s003.zip › protocol_capture/inputs/fragments/t001_.200.9mers]

position:            1 neighbors:          200

 2x2u A   222 R L   46.102  -17.493 -178.547   29.330  -16.310    2.770
 2x2u A   223 E L  -71.135  134.955  174.677   31.550  -13.780    1.010
 2x2u A   224 E E -124.349  150.181 -174.200   29.820  -11.010   -0.930
 2x2u A   225 V E -124.994  130.566  173.681   31.300   -8.540   -3.410
 2x2u A   226 V E -126.756  131.555 -177.738   30.280   -4.970   -4.230
 2x2u A   227 M E -120.497  138.387  175.750   31.950   -2.840   -6.900
 2x2u A   228 V E -138.762  153.804  177.570   31.660    0.900   -7.570
 2x2u A   229 P E  -57.980  150.863  179.532   33.330    3.400   -9.890
 2x2u A   230 F E -131.729   79.638 -169.818   36.410    5.190   -8.570

 2x1w L   195 M L -155.566  160.482 -176.085  -46.340  -26.530   36.750
 2x1w L   196 T E -134.979  135.367  170.195  -44.460  -26.750   33.450
 2x1w L   197 K E -129.154  149.025 -171.847  -44.510  -24.790   30.200
 2x1w L   198 K E -145.112  159.986  173.095  -42.520  -25.480   27.040
 2x1w L   199 N E -149.602  156.630 -169.514  -41.930  -24.320   23.470
 2x1w L   200 S E -138.158  159.986  175.883  -40.310  -25.780   20.360
 2x1w L   201 T E -156.173  144.984 -179.064  -38.860  -24.840   16.980
 2x1w L   202 F E  -90.500  130.188 -179.890  -37.600  -26.660   13.890
 2x1w L   203 V E -113.092  126.322 -179.416  -34.000  -26.070   12.830

 3a21 A   423 T L -131.192 -179.731 -179.070    0.210   74.820   43.280
 3a21 A   424 S L  -91.207   -4.931 -173.510   -3.210   73.280   42.640
 3a21 A   425 S L -125.407  144.848  174.301   -2.780   73.480   38.870
 3a21 A   426 A L  -71.452  145.336  174.352   -0.450   71.880   36.340
 3a21 A   427 R E -110.682  156.089 -178.435    1.960   74.120   34.440
 3a21 A   428 T E -121.356  151.777  173.003    3.160   73.770   30.850
 3a21 A   429 A E -142.874  155.326  173.297    6.410   74.530   29.030
 3a21 A   430 T E  -87.748  123.131  177.733    7.770   74.340   25.490
 3a21 A   431 L E -110.821  123.653  173.962   10.550   71.780   25.100

 3hrz A   478 G L   99.677  -17.173 -177.199  -35.690   41.210   34.310
 3hrz A   479 Q L  -90.259   99.910  170.878  -36.150   37.440   34.470
 3hrz A   480 N L  -78.480  -12.416  176.911  -33.300   35.810   36.360
 3hrz A   481 L E -132.742  121.953  179.483  -35.480   32.700   36.370
 3hrz A   482 V E -124.330  128.011 -171.899  -37.220   31.280   33.300
 3hrz A   483 T E -106.500  139.101  178.728  -39.420   28.190   33.440
 3hrz A   484 M E -132.237  143.540  177.394  -40.120   25.710   30.640
 3hrz A   485 N E  -96.795  119.973  178.098  -42.430   22.700   30.380
 3hrz A   486 L E -114.431  115.650  179.350  -40.840   19.550   28.950

 1gl4 A   217 A L  -50.292  129.204 -176.769   27.270   50.580   32.650
 1gl4 A   218 A L  -76.719  158.795  178.310   28.250   49.520   29.140
 1gl4 A   219 P L  -55.082  149.657 -179.311   25.860   47.960   26.630
 1gl4 A   220 S L  -73.081  166.196  179.653   25.180   44.240   27.050
 1gl4 A   221 H E -144.278  148.255 -175.015   26.700   41.530   24.850
 1gl4 A   222 T E -102.550  158.678  179.181   25.660   38.050   23.750
 1gl4 A   223 H E -150.294  154.084 -173.226   27.590   34.770   23.650
 1gl4 A   224 I E -120.940  141.684  174.959   27.080   31.250   22.340
 1gl4 A   225 Y E -146.718  156.430 -177.151   27.880   27.820   23.770

 1qhq A    13 E L -134.648  156.196  179.126   15.740   46.450  -13.810
 1qhq A    14 T L  -64.769  121.536 -179.982   18.310   49.140  -14.600
 1qhq A    15 P L  -59.505  133.651  168.706   21.240   48.820  -12.200
 1qhq A    16 A L  -84.860  -23.809  174.190   21.810   51.750   -9.860
 1qhq A    17 Q E -138.683  155.784  171.219   25.280   50.360   -9.200
 1qhq A    18 T E -127.516  144.167 -176.288   27.740   48.010  -10.890
 1qhq A    19 V E -131.999  129.830  177.429   30.410   45.870   -9.210
 1qhq A    20 E E  -93.664  125.603  174.038   33.430   44.120  -10.710
 1qhq A    21 V E -125.092  129.147 -178.244   34.440   40.760   -9.250

 3k8x A   436 N L -150.817   72.450  165.026    0.100   51.570   -8.350
 3k8x A   437 S L  -95.292  156.163 -177.848    1.360   48.800   -6.110
 3k8x A   438 A L -124.886  149.944  172.426    4.600   49.180   -4.160
 3k8x A   439 E L  -52.624  136.443 -178.640    7.370   46.840   -3.040
 3k8x A   440 T E -125.084  128.922 -177.267    6.630   45.460    0.430
 3k8x A   441 L E  -98.395  121.561  177.483    9.240   44.280    2.930
 3k8x A   442 I E -102.214  125.318  175.692    8.360   41.370    5.210
 3k8x A   443 Q E  -90.772  122.245 -179.978   10.340   40.840    8.410
 3k8x A   444 E E -117.683   95.067 -179.387   10.720   37.180    9.370

 2r41 A    70 S L -162.083  139.170 -177.716   26.650   -3.850   42.190
 2r41 A    71 S L  -99.740    8.630 -179.058   27.870   -3.230   38.640
 2r41 A    72 V L  -88.814  116.856  179.435   27.460    0.550   38.920
 2r41 A    73 E L -130.150  164.873 -176.608   30.780    2.410   38.840
 2r41 A    74 M E -149.726  140.746  173.798   31.930    5.990   38.270
 2r41 A    75 A E -111.804  124.705 -177.974   35.130    7.840   37.380
 2r41 A    76 I E -119.981  113.558  179.604   35.630   11.330   38.800
 2r41 A    77 D E  -83.032  118.390 -179.131   38.500   13.490   37.560
 2r41 A    78 L E -108.942  155.973 -171.591   39.770   15.810   40.300

 1uas A   307 Q L  -89.985  164.848 -179.653   40.090   16.160   21.570
 1uas A   308 S L  -90.927    7.621  179.773   39.620   19.930   21.750
 1uas A   309 Y L -134.321  152.682 -179.855   42.440   20.430   19.250
 1uas A   310 Q L  -66.641  134.041 -176.377   43.060   19.430   15.630
 1uas A   311 A E -149.567  153.506  179.591   44.990   16.180   15.300
 1uas A   312 T E  -89.807  125.011  179.822   45.940   13.580   12.690
 1uas A   313 I E -112.269  135.618 -177.378   44.220   10.210   13.020
 1uas A   314 T E -121.579  120.018  174.337   45.410    7.040   11.300
 1uas A   315 A E  -94.956  118.427 -175.743   43.280    3.940   10.750

 2y24 A   325 N L  -86.403  146.589  172.612   13.950  -19.950    5.420
 2y24 A   326 D L  -87.336   55.419 -178.365   11.640  -22.750    6.580
 2y24 A   327 S L -167.655  161.126  176.692    8.590  -20.690    5.620
 2y24 A   328 D L  -69.905  128.505 -179.117    6.700  -19.080    2.750
 2y24 A   329 Q E -120.324  122.609 -178.445    8.340  -15.830    1.640
 2y24 A   330 M E  -92.782  134.815  174.126    6.500  -13.240   -0.440
 2y24 A   331 L E -116.799  141.653  177.581    8.310  -10.980   -2.910
 2y24 A   332 S E -109.992  103.017 -172.544    6.950   -7.810   -4.500
 2y24 A   333 L E  -75.005  138.851  173.334    8.420   -7.390   -7.970

 2c4x A    83 A L  -83.808  142.176 -167.389   -8.050   45.960    2.450
 2c4x A    84 S E -136.375  154.936  168.934   -4.760   44.310    3.360
 2c4x A    85 S E -139.117  162.710 -172.253   -1.540   42.920    1.920
 2c4x A    86 S E -124.568  143.938  173.413    1.240   40.710    3.270
 2c4x A    87 F E -140.015  122.957 -174.807    5.030   40.710    3.080
 2c4x A    88 T E -112.444  131.779  177.418    7.210   37.960    4.530
 2c4x A    89 A E -135.027  155.047 -176.220   10.950   38.170    5.190
 2c4x A    90 T E -101.176  134.846  177.841   13.500   35.910    6.880
 2c4x A    91 I E -128.449  126.990  179.743   15.610   36.970    9.860

 1zhs A    58 G L  149.904  176.256 -177.948  -10.840   11.370   11.950
 1zhs A    59 I L -102.329   -4.311 -178.397  -14.490   10.490   12.530
 1zhs A    60 H L -108.689  154.786 -175.533  -14.780    8.200    9.520
 1zhs A    61 E E -145.089  147.003  177.509  -13.620    4.600    9.110
 1zhs A    62 F E -144.318  121.914  179.463  -13.190    2.030    6.340
 1zhs A    63 K E -100.942  143.173  179.393  -12.350   -1.660    6.710
 1zhs A    64 T E -159.161  169.424  179.517  -10.870   -3.810    3.950
 1zhs A    65 D E -102.870  132.689  179.765   -8.680   -6.830    3.230
 1zhs A    66 V E -129.609  154.493  176.614   -5.030   -6.430    2.220

 1w0n A    89 G L   97.604  163.416 -173.990   27.660   35.470    8.420
 1w0n A    90 K L  -82.733  -14.848  179.763   27.480   34.530    4.740
 1w0n A    91 T L  -78.579  123.360  179.036   30.970   33.020    4.770
 1w0n A    92 P L  -56.413  135.033  172.596   30.940   29.240    5.120
 1w0n A    93 T E -135.236  164.153  174.735   32.500   27.930    8.330
 1w0n A    94 V E -103.452  112.400  178.626   32.980   24.580   10.050
 1w0n A    95 Q E -103.245  151.705 -168.134   31.190   24.330   13.390
 1w0n A    96 T E -133.125  134.056  161.683   31.700   21.510   15.870
 1w0n A    97 L E -109.728  114.799 -168.354   29.840   19.740   18.650

 3gf8 A   135 G L   75.068   14.372 -178.596   32.140   17.610    1.780
 3gf8 A   136 T L  -89.966  -28.538  176.436   32.010   18.100   -1.980
 3gf8 A   137 V L -135.835  162.614  170.427   30.480   21.570   -1.820
 3gf8 A   138 H L  -68.155  131.750 -166.994   30.000   24.400    0.670
 3gf8 A   139 Q E -135.270  132.369 -179.592   26.780   23.700    2.550
 3gf8 A   140 T E -121.973  118.556  175.789   24.530   25.780    4.800
 3gf8 A   141 E E  -91.951  164.171 -177.818   21.900   24.250    7.080
 3gf8 A   142 T E -125.057  124.283  173.719   18.990   26.110    8.680
 3gf8 A   143 I E -101.897  123.966  178.970   17.890   25.920   12.310

 3mvs A   191 R L -141.829   73.024  178.201  -11.760   33.260   19.640
 3mvs A   192 P L  -67.044  144.144 -179.782   -9.700   30.910   17.470
 3mvs A   193 L L -119.691  149.768 -170.023   -8.240   27.850   19.190
 3mvs A   194 S E -128.424  149.832  170.921   -4.980   26.050   18.450
 3mvs A   195 T E -139.212  138.335 -177.785   -3.410   22.620   18.910
 3mvs A   196 L E -103.401  147.058  173.270    0.200   21.570   18.390
 3mvs A   197 A E -141.785  156.699 -179.509    1.560   18.230   17.170
 3mvs A   198 N E  -96.685  138.654  172.066    4.990   16.750   16.470
 3mvs A   199 L E -122.350  108.343  178.868    6.140   15.510   13.070

 1wzl A   535 R L -152.715  144.047 -179.322   13.270   68.630   36.040
 1wzl A   536 G L  -85.109   32.823 -178.716   13.010   72.380   36.620
 1wzl A   537 E L -152.738  139.421  178.369   10.260   72.560   34.000
 1wzl A   538 K L  -67.879  131.834 -175.272    6.650   71.420   33.690
 1wzl A   539 Q E -139.657  155.914  178.885    6.310   68.470   31.320
 1wzl A   540 T E -115.598  137.825 -175.621    3.650   66.080   30.030
 1wzl A   541 V E -134.499  149.404  175.662    4.050   62.310   29.790
 1wzl A   542 L E -112.336  107.354 -176.732    2.020   59.350   28.540
 1wzl A   543 L E  -97.716  146.526  178.816    2.330   56.320   30.810

 1cq3 A    66 G L   93.049  173.048  179.871   29.550   12.380   24.270
 1cq3 A    67 D L  -98.004  136.857  177.127   31.920   13.890   26.830
 1cq3 A    68 P L  -50.996  126.176  178.423   35.220   12.250   27.770
 1cq3 A    69 T E  -98.304  138.469  174.731   34.770   10.330   31.020
 1cq3 A    70 T E -103.914  122.935 -174.297   37.460   10.080   33.690
 1cq3 A    71 Y E -105.787  140.129  177.066   37.550    6.770   35.550
 1cq3 A    72 Y E -124.386  112.005  174.107   39.020    6.090   38.990
 1cq3 A    73 T E  -95.088  108.258 -176.678   39.790    2.540   40.100
 1cq3 A    74 V E -111.006  110.251 -176.366   40.360    2.580   43.850

 2uxt A   321 G L  -88.297  173.971  179.153  -36.010  -21.320    9.760
 2uxt A   322 S L  -86.124  124.504  178.456  -34.960  -23.450   12.720
 2uxt A   323 P L  -67.552  137.325 -177.117  -31.200  -23.640   13.300
 2uxt A   324 I L -106.951  -15.001  178.638  -29.830  -27.180   13.380
 2uxt A   325 R E -139.993  171.954  176.637  -26.300  -26.340   14.490
 2uxt A   326 S E -138.810  152.621 -176.494  -24.340  -23.700   16.400
 2uxt A   327 R E -137.706  158.225 -179.825  -20.930  -22.070   15.980
 2uxt A   328 D E -132.781  113.267 -179.556  -18.510  -19.930   17.980
 2uxt A   329 I E -114.289  128.932 -176.837  -16.280  -17.320   16.350

 2r51 A   143 N L -120.200  126.358  178.442   34.530   71.720    9.810
 2r51 A   144 D L  -67.135  148.908  173.574   38.130   71.410   10.990
 2r51 A   145 V E  -99.359  109.309 -173.036   40.930   71.020    8.450
 2r51 A   146 V E -116.661  130.220  176.755   42.940   67.930    9.380
 2r51 A   147 K E -133.996  115.961 -179.868   46.050   66.580    7.670
 2r51 A   148 E E -101.619  153.688  174.423   47.940   63.540    8.960
 2r51 A   149 M E -141.719  114.721 -173.912   51.330   62.200    7.900
 2r51 A   150 D E  -73.399  143.502  171.380   52.470   58.720    8.890
 2r51 A   151 I E -132.120  152.582 -175.890   56.010   58.000   10.070

 3f85 A   135 D L  -88.771  171.219  174.678  -39.040  -17.280  -34.220
 3f85 A   136 N L -108.802   21.570  174.392  -38.440  -13.890  -32.600
 3f85 A   137 K L  -84.847   94.400 -167.002  -39.010  -15.240  -29.090
 3f85 A   138 Q E -118.942  131.409  173.116  -35.630  -14.340  -27.630
 3f85 A   139 V E -108.934  133.732 -177.568  -34.270  -14.520  -24.080
 3f85 A   140 E E -119.623  115.005  176.824  -31.200  -12.500  -23.120
 3f85 A   141 K E  -98.683  111.450  179.157  -29.140  -13.370  -20.040
 3f85 A   142 N E  -96.342  116.881  179.529  -26.830  -10.530  -19.010
 3f85 A   143 I E -116.877  113.189  177.520  -23.990  -11.580  -16.710

 1szn A   358 L L  -81.729  157.621 -179.073   19.890   13.400   35.910
 1szn A   359 D L  -90.968   11.241  171.818   23.430   14.370   36.880
 1szn A   360 I L -128.095  160.003  175.658   24.620   13.630   33.340
 1szn A   361 T L  -59.553  130.005 -176.611   23.840   15.110   29.930
 1szn A   362 A E -136.960  144.566 -179.078   20.660   13.540   28.560
 1szn A   363 T E  -85.013  123.745  178.335   18.720   13.800   25.300
 1szn A   364 K E -117.686  140.003 -176.501   15.200   15.190   25.640
 1szn A   365 E E -128.601  122.677  173.801   12.560   15.280   22.890
 1szn A   366 A E  -86.009  118.156  179.806    9.370   17.340   22.800

 3nz3 A    97 D L  -90.064  -10.653 -178.710   32.600   20.880   64.140
 3nz3 A    98 S L  -71.360  146.510  176.549   34.160   19.040   61.200
 3nz3 A    99 S L -107.002  167.164  175.554   37.910   18.420   61.120
 3nz3 A   100 D L  -61.094  149.254 -171.024   40.390   18.270   58.250
 3nz3 A   101 K E -132.588  137.112  175.989   40.310   15.020   56.280
 3nz3 A   102 E E -125.285  119.222 -178.823   42.880   12.970   54.380
 3nz3 A   103 I E -118.587  129.295 -178.457   41.800   10.200   52.010
 3nz3 A   104 T E -110.445  119.833  174.035   44.200    7.890   50.180
 3nz3 A   105 V E -100.280  127.938 -171.174   43.160    6.070   47.010

 3a5v A   331 G L  -74.813  162.657 -175.605   18.500   10.930   59.980
 3a5v A   332 D L  -81.969   -8.727  178.321   18.090   14.380   61.520
 3a5v A   333 S L -127.102  149.154  175.996   20.890   13.690   63.990
 3a5v A   334 A L  -63.893  145.867 -177.380   24.490   12.520   63.600
 3a5v A   335 A E -151.192  154.991  174.852   25.100    8.850   64.360
 3a5v A   336 K E  -83.725  119.774 -177.495   27.830    6.200   64.340
 3a5v A   337 M E -108.730  141.292 -176.559   27.380    3.890   61.350
 3a5v A   338 T E -119.124  126.344  170.720   28.950    0.450   60.960
 3a5v A   339 A E -113.589  131.314 -179.023   29.800   -1.360   57.730

 3id1 A    62 S L -124.172  144.695  175.603   34.500   -2.030   11.520
 3id1 A    63 D L  -94.697  -12.327 -179.354   36.130   -5.280   12.640
 3id1 A    64 Q L  -66.767  120.009  177.720   33.200   -6.100   14.930
 3id1 A    65 R L  -90.023  146.212  176.668   31.320   -9.140   13.610
 3id1 A    66 R E -146.949  150.015  178.692   27.590   -9.620   14.110
 3id1 A    67 D E  -92.177  139.712  173.773   24.950  -12.160   13.100
 3id1 A    68 V E -135.040  134.500 -177.533   21.870  -11.220   11.080
 3id1 A    69 K E  -93.284  128.921  173.775   18.940  -13.460   10.150
 3id1 A    70 L E -103.947  132.255  179.792   17.460  -13.370    6.650

 3f08 A     2 A L    0.000  153.469 -177.367   57.910   28.800    6.500
 3f08 A     3 H E -147.915  159.819  176.195   57.860   27.450    2.950
 3f08 A     4 T E -152.906  151.344  179.743   59.760   25.160    0.590
 3f08 A     5 T E -150.027  145.252  173.222   59.780   24.250   -3.100
 3f08 A     6 T E -145.369  147.038  179.198   61.590   21.900   -5.470
 3f08 A     7 S E -120.107  158.721 -179.798   61.400   21.170   -9.200
 3f08 A     8 M E -150.458  130.536  172.234   62.320   18.150  -11.320
 3f08 A     9 E E  -74.210  119.814 -179.727   62.650   17.480  -15.040
 3f08 A    10 I E -108.378  135.021 -171.420   60.540   14.440  -15.900

 2qx2 A   149 D L -109.550   26.442 -178.840   67.200   31.310   17.050
 2qx2 A   150 G L  -90.607  174.485  179.157   67.270   34.680   18.800
 2qx2 A   151 P L  -73.211  167.828 -179.556   64.790   36.220   21.240
 2qx2 A   152 T L  -84.414  125.205  174.298   61.660   38.100   20.170
 2qx2 A   153 F E -104.997  156.642 -171.712   62.030   41.840   19.610
 2qx2 A   154 S E -140.357  146.146  170.981   59.170   44.330   19.460
 2qx2 A   155 K E -132.405  121.745  179.641   58.400   47.840   18.240
 2qx2 A   156 K E  -69.500  132.041 -178.792   55.340   49.770   19.410
 2qx2 A   157 L L  -99.725  144.953 -176.728   53.330   51.280   16.550

 3a21 A   331 T L  -85.150  175.684 -173.355    5.100   35.740   10.400
 3a21 A   332 S L  -93.507    4.497  179.184    3.050   32.780    9.180
 3a21 A   333 A L -136.494  150.223  176.719    4.750   30.340   11.550
 3a21 A   334 A L  -69.199  133.741 -178.852    5.280   30.080   15.300
 3a21 A   335 H E -142.730  159.355  169.699    8.770   31.140   16.390
 3a21 A   336 D E  -75.345  136.714  174.608   10.820   31.970   19.470
 3a21 A   337 I E -124.432  134.268 -174.137   11.230   35.680   20.180
 3a21 A   338 T E -113.119  137.271  169.444   13.910   37.110   22.460
 3a21 A   339 V E -117.403  130.321 -175.162   14.020   40.360   24.420

 2wmf A   440 I L -125.336  125.373 -176.284   33.750   21.790   44.930
 2wmf A   441 N L  -78.371   69.988  179.876   34.310   18.290   46.320
 2wmf A   442 K L -142.402  130.005  179.317   33.260   19.090   49.880
 2wmf A   443 N L  -78.128  153.196  177.484   30.370   17.760   51.970
 2wmf A   444 Q E -127.518  149.142 -177.802   28.090   20.050   53.970
 2wmf A   445 Q E -120.011  146.491  175.059   26.100   19.470   57.160
 2wmf A   446 V E -139.960  136.224  171.619   22.850   20.940   58.470
 2wmf A   447 M E -109.108  115.491 -171.551   20.970   20.570   61.740
 2wmf A   448 L E -109.860  107.196  168.092   17.270   21.300   61.290

 3q48 A    42 S L  -66.785  -25.492 -178.986   -0.300    7.600   15.100
 3q48 A    43 E L  -88.721  154.342  173.518    0.540    5.800   18.340
 3q48 A    44 R L  -98.572  -18.796 -174.935   -1.000    6.440   21.750
 3q48 A    45 E E -159.336  140.856  173.669    1.910    4.890   23.650
 3q48 A    46 V E -129.443  146.501 -175.225    5.490    3.740   23.130
 3q48 A    47 T E -100.851  160.493  177.733    7.620    1.470   25.310
 3q48 A    48 L E -148.711  133.825 -179.628   11.260    1.720   26.390
 3q48 A    49 R E  -91.662  130.655  173.490   13.650   -0.790   27.960
 3q48 A    50 V E -121.160  115.318 -171.434   15.880    0.260   30.850

 2guy A   415 S L  -87.511    2.128  179.886    9.280   33.510   23.100
 2guy A   416 G L  -56.546  142.205 -176.818    9.690   33.770   19.330
 2guy A   417 D L  -85.009  179.697 -176.815    7.360   36.280   17.690
 2guy A   418 S L -103.042  122.301 -176.246    4.880   35.780   14.860
 2guy A   419 Y E -153.979  170.074  177.453    6.070   36.480   11.310
 2guy A   420 T E -109.926  120.972  176.667    6.060   35.220    7.730
 2guy A   421 L E  -90.342  124.353  173.727    9.210   33.630    6.300
 2guy A   422 S E  -84.997   92.144 -172.411    9.720   33.970    2.550
 2guy A   423 L E  -87.313  129.996  176.524   11.320   30.590    1.870

 3ije A   582 T L -136.749  120.482 -176.775  -30.490   50.310    5.400
 3ije A   583 P L  -73.813  134.204 -174.740  -32.750   47.700    3.790
 3ije A   584 A L  -94.941   30.941  173.115  -32.470   47.500    0.000
 3ije A   585 N E -161.218  160.801  176.961  -36.120   46.580   -0.490
 3ije A   586 I E -140.905  150.766 -172.856  -39.640   47.530    0.610
 3ije A   587 S E -117.953  131.863  161.051  -42.920   45.630    0.840
 3ije A   588 R E -131.569  172.706 -177.560  -46.510   46.530    0.080
 3ije A   589 Q E -153.794  137.573  167.962  -49.640   44.460   -0.540
 3ije A   590 A E -101.719  153.012  175.927  -53.090   44.800   -2.070

 3mj6 A   108 E L -130.716  149.852  179.775   33.840   15.990  -19.700
 3mj6 A   109 S L -102.940  -17.719 -177.464   37.430   16.570  -18.580
 3mj6 A   110 M L  -77.796  141.027  178.527   36.680   19.330  -16.080
 3mj6 A   111 V E -115.283  126.898  176.248   36.340   18.470  -12.390
 3mj6 A   112 M E  -90.009  130.891 -176.969   34.110   20.390   -9.990
 3mj6 A   113 K E -124.583  115.554 -172.424   35.410   20.710   -6.430
 3mj6 A   114 K E -129.995  110.017  173.218   33.080   21.850   -3.670
 3mj6 A   115 P E  -78.649  143.823  172.557   33.950   22.020    0.030
 3mj6 A   116 V E -136.521  125.870 -179.646   31.160   21.940    2.610

 2vhj A   276 G L   76.979    5.505 -178.416   66.980   47.820   33.430
 2vhj A   277 L L  -94.886  164.541 -176.679   70.450   49.240   34.050
 2vhj A   278 Q L  -61.793  134.993  170.852   71.890   52.560   32.870
 2vhj A   279 R E  -87.344  133.058 -173.531   72.940   52.790   29.230
 2vhj A   280 L E -106.677  148.822  179.604   76.380   54.330   28.780
 2vhj A   281 T E -130.117  133.441  171.816   77.720   56.510   25.970
 2vhj A   282 H E -149.975  162.701 -173.958   81.280   57.280   24.890
 2vhj A   283 T E -110.581  151.214  174.957   83.120   58.360   21.740
 2vhj A   284 L E -119.323  132.799  172.536   86.000   56.840   19.790

 2yz8 A    83 G L   65.000 -114.518  177.670   17.230    5.960   37.550
 2yz8 A    84 D L -104.875    4.884 -179.306   18.870    5.620   40.960
 2yz8 A    85 Q E  -99.074  143.294 -177.593   17.940    9.150   42.010
 2yz8 A    86 T E -140.094  153.585  165.462   14.900    9.980   44.140
 2yz8 A    87 T E -143.017  150.007 -168.749   13.120   12.890   45.790
 2yz8 A    88 S E -141.658  153.550  175.037   10.280   12.870   48.310
 2yz8 A    89 A E -162.380  168.809 -176.315    7.860   15.160   50.130
 2yz8 A    90 T E -107.662  134.726  172.663    4.660   15.200   52.190
 2yz8 A    91 L E -104.855  121.115  178.470    1.220   16.340   51.040

 2ztb A   146 T L -124.030  176.926  175.854    7.090   62.010    0.970
 2ztb A   147 S E -130.012  147.277 -178.411   10.480   60.290    0.840
 2ztb A   148 E E -144.960  137.725  177.493   13.720   60.990    2.710
 2ztb A   149 T E -126.164  126.377  171.473   17.230   59.550    2.620
 2ztb A   150 T E -108.893  157.900 -170.176   19.970   60.030    5.210
 2ztb A   151 T E -129.969  153.315  172.063   23.600   59.010    4.780
 2ztb A   152 E E -149.407  134.372 -172.301   26.580   57.880    6.840
 2ztb A   153 T E  -94.698  125.023  172.918   30.170   57.310    5.730
 2ztb A   154 I E -114.027  119.253  177.009   32.090   54.190    6.730

 3py9 A   257 S L -160.402  169.934 -178.562   -1.430   29.650   60.800
 3py9 A   258 D L  -52.392  124.407 -172.615    0.470   27.040   58.780
 3py9 A   259 Q E -134.010  122.325  167.972    4.070   28.250   58.560
 3py9 A   260 R E  -77.775  126.254 -176.900    7.080   26.960   56.650
 3py9 A   261 I E -120.908  148.548  178.867   10.190   27.450   58.770
 3py9 A   262 D E -107.408  130.838 -178.573   13.900   27.240   57.980
 3py9 A   263 I E -119.175  105.603 -179.349   16.320   25.510   60.350
 3py9 A   264 P E  -73.933  127.790  177.237   20.020   26.210   59.810
 3py9 A   265 L E -121.230  133.615  176.215   22.300   23.300   60.690

 2y4s A    48 Q L   98.851  164.219  177.224    2.950   30.570   36.440
 2y4s A    49 G L   73.145   31.021  176.528    2.480   30.110   40.190
 2y4s A    50 Y L  -94.508  157.020 -176.664    3.060   33.790   40.940
 2y4s A    51 D L  -95.517  -27.003 -179.013    1.480   35.690   43.820
 2y4s A    52 S E -158.756  160.321  179.462    1.260   39.100   42.140
 2y4s A    53 K E -151.657  149.660  178.641    2.040   40.940   38.910
 2y4s A    54 V E -146.242  137.681  178.331    2.340   44.510   37.640
 2y4s A    55 E E  -79.456  138.279 -178.761    2.770   46.080   34.200
 2y4s A    56 L E -107.017  115.191 -179.556    5.800   48.320   33.700

 2hr0 A   489 G L  100.382  -10.308 -179.712    2.170  -37.520   62.270
 2hr0 A   490 Q L  -77.116  131.810 -179.493    3.850  -37.620   58.860
 2hr0 A   491 D L  -95.009  -20.486 -176.197    7.060  -35.610   58.580
 2hr0 A   492 L E -145.179  126.203  171.352    7.480  -36.080   54.830
 2hr0 A   493 V E -124.987  152.753 -172.088    5.050  -36.480   51.940
 2hr0 A   494 V E -120.362  137.664  177.926    5.830  -36.870   48.240
 2hr0 A   495 L E -108.366  117.147  172.055    4.090  -35.480   45.160
 2hr0 A   496 P E  -75.010   92.807 -178.870    4.180  -37.450   41.920
 2hr0 A   497 L E  -95.806  114.435 -179.878    4.380  -34.550   39.480

 3aw5 A   309 P L  -73.284  164.494  178.518   23.200  -20.150   44.100
 3aw5 A   310 K L  -85.901  116.482 -179.364   24.420  -23.750   43.840
 3aw5 A   311 P L  -74.044  148.908 -179.213   25.110  -24.700   40.220
 3aw5 A   312 T L -112.978  -14.401  178.188   24.060  -28.120   38.930
 3aw5 A   313 R E -140.002  145.887  176.897   25.910  -28.040   35.610
 3aw5 A   314 T E -108.691  136.354 -173.237   29.260  -26.710   34.420
 3aw5 A   315 R E -134.417  120.289 -174.293   29.610  -25.040   31.030
 3aw5 A   316 R E  -95.506  137.091  178.743   32.880  -24.090   29.340
 3aw5 A   317 F E -126.221  116.764  178.092   33.230  -21.130   26.980

 2x24 A   451 D L -101.122    5.028  179.158    0.680    5.800   67.480
 2x24 A   452 S L  -82.971  164.849 -179.392    2.200    5.930   64.000
 2x24 A   453 E L -154.955  161.950 -179.401    0.380    5.080   60.770
 2x24 A   454 A L  -61.634  127.213 -178.834    0.930    4.610   57.030
 2x24 A   455 K E  -97.382  122.501  179.585    1.540    7.960   55.340
 2x24 A   456 I E  -99.905  123.235 -176.414   -0.030    8.470   51.910
 2x24 A   457 I E -124.343  135.932  174.765    1.680   11.000   49.650
 2x24 A   458 Q E -102.449  131.891 -177.617    0.750   12.280   46.190
 2x24 A   459 Q E -120.050  118.872 -176.184    3.550   13.290   43.820

 1w79 A   228 D L -101.307   10.947  177.115  -16.390   22.340   53.460
 1w79 A   229 A L  -81.184  146.952  175.930  -14.570   19.700   51.410
 1w79 A   230 A L  -69.345  142.555  178.323  -11.750   17.660   52.920
 1w79 A   231 P L  -53.274  139.508 -174.523   -8.230   18.560   51.810
 1w79 A   232 V E -107.708  137.801  173.201   -7.170   16.600   48.730
 1w79 A   233 T E -124.196  146.935  178.943   -3.870   14.830   48.080
 1w79 A   234 A E -156.166  136.792  175.228   -2.590   13.240   44.880
 1w79 A   235 L E  -78.975  127.446  178.859    0.710   11.840   43.600
 1w79 A   236 R E -128.641  139.112 -177.182    1.930   13.550   40.430

 3pwx A   122 N L -112.794 -177.923 -176.269   34.000   42.870   34.400
 3pwx A   123 S L -108.818   21.660 -179.023   34.880   43.680   30.800
 3pwx A   124 D L  -69.661  151.398 -173.728   38.260   41.950   30.800
 3pwx A   125 V L -108.881  131.097  170.223   39.270   39.940   27.740
 3pwx A   126 R L  -97.405  145.113 -174.775   40.450   36.330   27.620
 3pwx A   127 V E -125.437  149.380  173.877   42.660   35.200   24.740
 3pwx A   128 V E -125.083  134.556  178.999   43.510   31.890   23.080
 3pwx A   129 T E  -76.851  120.168 -175.525   46.680   31.130   21.130
 3pwx A   130 V E -114.644  -12.209  172.282   45.760   29.950   17.630

 1hxs 2   241 S L -133.323   24.547 -177.319   49.150    9.460  141.310
 1hxs 2   242 E L  -76.590  143.557 -178.567   51.700   12.250  140.900
 1hxs 2   243 S L  -88.925  -26.136 -176.906   51.180   15.530  142.740
 1hxs 2   244 S L -135.779   66.483  174.504   53.280   17.630  140.360
 1hxs 2   245 P L  -69.858  155.023  178.575   53.100   16.240  136.830
 1hxs 2   246 E E -152.164  129.449  169.389   54.610   18.230  133.970
 1hxs 2   247 I E -136.687  150.889 -171.704   54.550   18.000  130.180
 1hxs 2   248 P E  -80.814  152.901  167.315   55.790   20.450  127.560
 1hxs 2   249 I E -124.698  122.976 -176.782   53.740   22.480  125.090

 3hjr A   555 A L -155.714  131.404  171.925   14.090   16.500   28.730
 3hjr A   556 N L -127.692    4.890  177.031   15.930   18.630   31.280
 3hjr A   557 G L  -84.929  165.989  178.697   17.350   15.760   33.330
 3hjr A   558 T L  -84.990  156.233 -179.701   20.900   14.430   33.120
 3hjr A   559 R E -134.962  152.735  175.567   21.880   11.310   31.190
 3hjr A   560 Q E -116.526  137.074  178.867   24.730    8.800   31.200
 3hjr A   561 V E -127.171  123.591  179.510   26.250    7.190   28.110
 3hjr A   562 S E  -76.362  130.280 -179.435   28.630    4.230   28.190
 3hjr A   563 L E -119.083  129.510  171.792   31.690    4.620   25.950

 3i57 A    90 T L  -80.905  159.472 -173.206    6.690    7.130  -10.770
 3i57 A    91 K L -125.001  158.286  175.813    9.040    8.460   -8.100
 3i57 A    92 G L  -95.005    9.138  179.345   12.710    9.390   -7.760
 3i57 A    93 T E -135.781  159.611  168.234   12.800    7.760   -4.320
 3i57 A    94 K E -159.409  145.043 -176.063   12.030    4.450   -2.640
 3i57 A    95 T E -117.083  126.180  176.569   12.240    3.130    0.920
 3i57 A    96 L E -105.676  149.263 -175.881   13.120   -0.440    1.900
 3i57 A    97 T E -122.678  124.180  169.751   12.460   -2.000    5.300
 3i57 A    98 E E  -86.940  133.539  177.408   14.500   -4.620    7.130

 2vn6 A   113 V L -133.165  159.011  179.477   32.150   55.560   51.380
 2vn6 A   114 T L  -91.825  -16.692  175.724   30.750   57.690   54.200
 2vn6 A   115 A L -155.041  157.796 -179.132   27.160   56.800   53.320
 2vn6 A   116 K L  -53.029  120.222 -173.367   25.200   54.340   51.180
 2vn6 A   117 T E -133.405  134.362  173.928   25.820   55.420   47.590
 2vn6 A   118 T E -105.216  121.157 -176.856   24.620   54.150   44.220
 2vn6 A   119 T E -112.680  127.175 -172.651   27.020   54.770   41.330
 2vn6 A   120 P E  -78.224  146.400  167.577   25.870   54.420   37.730
 2vn6 A   121 V E -119.317  110.475 -159.832   27.660   52.480   35.010

 2b7n A    27 K L -150.046  128.461  173.659   36.070  177.920   22.940
 2b7n A    28 D L  -83.281  160.247 -176.313   32.330  177.280   22.840
 2b7n A    29 F L -166.795  164.398  176.725   30.110  177.850   25.880
 2b7n A    30 K E  -78.127  135.626 -177.947   26.550  178.250   27.130
 2b7n A    31 A E -147.346  157.433  178.947   25.050  181.710   26.640
 2b7n A    32 T E -109.786  135.084 -179.717   21.700  183.520   26.810
 2b7n A    33 A E -126.212  149.723  178.258   20.270  185.560   23.930
 2b7n A    34 F E -118.662  132.278  170.228   17.250  187.840   23.600
 2b7n A    35 V E  -93.679  106.841 -171.176   15.090  188.420   20.540

 2xy2 A    83 Q L  -81.932  141.380 -166.079  -36.270   -7.420  -17.680
 2xy2 A    84 T E -121.525  144.944  164.232  -33.380   -7.350  -15.220
 2xy2 A    85 Q E -132.999  147.419 -165.281  -30.440   -9.480  -14.160
 2xy2 A    86 E E -133.804  147.753  169.082  -28.200   -8.740  -11.200
 2xy2 A    87 A E -138.753  155.044 -171.801  -24.850   -9.640   -9.660
 2xy2 A    88 T E -122.886  151.468  173.927  -23.270   -8.750   -6.330
 2xy2 A    89 V E -143.378  134.235 -175.129  -19.770   -8.070   -5.000
 2xy2 A    90 V E  -92.310  127.066  174.009  -18.630   -7.680   -1.400
 2xy2 A    91 L E -110.511  111.882  174.321  -16.340   -4.820   -0.410

 3im1 A   285 N L  -87.613   -6.781 -176.440   14.510   91.730   -8.350
 3im1 A   286 K L -113.691  160.984  175.352   16.380   94.990   -8.910
 3im1 A   287 E L  -58.954  -42.090  173.711   19.800   95.920  -10.280
 3im1 A   288 T E -136.505  145.761  176.940   20.640   97.290   -6.840
 3im1 A   289 Q E -161.155  142.333  177.539   18.950   96.980   -3.450
 3im1 A   290 Q E -118.620  153.271 -179.646   19.830   97.440    0.220
 3im1 A   291 Y E -133.555  154.970  178.386   18.340   95.890    3.350
 3im1 A   292 E E -112.043  123.263  174.379   18.350   96.620    7.080
 3im1 A   293 L E -110.176  142.479  176.854   19.020   93.910    9.660

 3e9t A    64 G L   98.966  -19.218 -177.860   12.640   26.060   17.960
 3e9t A    65 V L  -99.457  127.103 -170.321   11.360   22.800   16.480
 3e9t A    66 D L -119.045   15.110  178.943    7.640   22.120   16.870
 3e9t A    67 E E -151.635  148.810  168.678    7.310   18.910   14.860
 3e9t A    68 Q E -139.834  146.830 -177.266    8.880   15.480   14.480
 3e9t A    69 R E -127.013  147.070  175.569    8.330   12.760   11.880
 3e9t A    70 F E -149.170  150.657 -171.047    9.020    9.030   11.740
 3e9t A    71 R E  -99.080  141.247  172.502    8.360    6.260    9.220
 3e9t A    72 I E -116.861  132.516 -177.453    6.380    3.060    9.680

 1n7o A   602 S L  -70.292  148.203  176.603    3.940    3.540   41.240
 1n7o A   603 D L  -92.890   10.082  178.808    5.080    5.360   44.380
 1n7o A   604 K L  -60.200  134.872 -179.707    1.460    6.260   45.130
 1n7o A   605 E L  -68.209  130.088  174.062    0.550    5.780   48.790
 1n7o A   606 V E -124.737  147.119 -175.646   -1.730    2.820   49.490
 1n7o A   607 E E -139.478  135.034  173.540   -3.420    1.860   52.760
 1n7o A   608 N E -145.081  148.314  179.809   -5.330   -1.180   54.010
 1n7o A   609 E E  -91.303  135.436 -178.128   -6.500   -2.410   57.410
 1n7o A   610 F E -125.106  142.233  168.527   -5.320   -5.800   58.640

 2o26 U   276 G L -131.330 -152.580  179.827   35.610   18.700   46.630
 2o26 U   277 S E -155.997  162.305  178.219   37.500   17.180   43.700
 2o26 U   278 A E -147.280  162.065 -179.226   37.400   14.340   41.180
 2o26 U   279 N E -157.089  148.075  172.489   39.690   12.500   38.760
 2o26 U   280 V E -134.268  135.215 -172.621   39.630    9.830   36.060
 2o26 U   281 T E -109.068  149.577  173.678   42.640    7.850   34.850
 2o26 U   282 T E -138.482  149.913 -173.071   43.470    6.200   31.540
 2o26 U   283 T E -102.832  134.591  174.354   46.280    3.860   30.490
 2o26 U   284 L E -134.719  135.890 -178.638   48.630    4.350   27.540

 3kl0 A   333 S L  -96.557  165.280  175.914   85.470   56.990   19.250
 3kl0 A   334 N L  -90.014   19.491 -179.190   88.040   59.780   19.150
 3kl0 A   335 T L -134.505  129.968  172.222   90.750   57.150   18.760
 3kl0 A   336 G L  -72.690  135.271 -175.010   91.860   55.110   15.750
 3kl0 A   337 V E -132.637  146.954  173.850   92.030   51.400   16.540
 3kl0 A   338 N E  -84.662  127.912 -176.063   93.340   48.250   14.860
 3kl0 A   339 Q E -121.509  125.997  177.348   90.590   45.700   14.220
 3kl0 A   340 N E  -90.629  126.995  178.386   91.090   42.030   13.360
 3kl0 A   341 F E -111.282  113.038 -179.757   88.520   40.500   11.010

 1iz5 A   105 G L -130.321 -108.945  168.421    3.600   32.040   68.500
 1iz5 A   106 T L  -77.488  -10.088  174.278    3.170   34.590   65.720
 1iz5 A   107 A L -153.710  155.010  179.733    5.780   32.470   63.950
 1iz5 A   108 T E  -97.688  121.600  178.742    7.190   28.940   64.080
 1iz5 A   109 R E -129.983  130.001 -177.017   10.870   28.600   64.990
 1iz5 A   110 T E -116.146  136.786  179.141   12.750   25.350   65.540
 1iz5 A   111 F E -130.060  160.715 -179.072   16.100   24.870   67.280
 1iz5 A   112 R E -121.351  129.610  175.559   18.410   21.950   68.030
 1iz5 A   113 V E -112.525  119.748  177.729   20.160   21.210   71.330

 2je8 A   227 V L -102.751  149.245 -172.959   38.700   32.610   46.100
 2je8 A   228 P L  -73.503  -23.626 -175.134   41.660   30.530   47.260
 2je8 A   229 Q L  -85.295  156.938  171.437   39.480   27.980   49.040
 2je8 A   230 K L  -82.240  124.646 -170.157   37.560   25.070   47.520
 2je8 A   231 I E -112.347  112.678  170.680   33.860   25.940   47.570
 2je8 A   232 P E  -66.925  133.610 -172.440   31.110   23.340   47.730
 2je8 A   233 A E -152.192  161.396  171.037   28.170   24.490   45.620
 2je8 A   234 E E -119.851  123.660  178.575   25.020   23.430   43.790
 2je8 A   235 V E  -95.647  126.903 -176.663   24.510   24.400   40.160

 1fnh A   133 G L  -63.418  169.731 -176.832   25.020   29.460  111.840
 1fnh A   134 Q L -114.848   -4.990 -179.074   28.030   28.620  109.670
 1fnh A   135 T L -124.448  110.501 -177.912   26.770   30.040  106.380
 1fnh A   136 P L  -78.006  168.455  176.760   26.370   33.810  106.040
 1fnh A   137 I E -119.678  125.009 -179.169   24.070   35.630  103.620
 1fnh A   138 Q E -104.028  141.515 -179.378   25.400   38.240  101.190
 1fnh A   139 R E -137.488  156.927  171.819   23.290   40.950   99.560
 1fnh A   140 T E -117.223  154.624 -172.152   23.680   43.900   97.200
 1fnh A   141 I L -134.727  147.660  176.129   21.940   47.260   97.440

 3cla A    26 C L -167.212  159.619  162.729    8.640   -0.460   10.570
 3cla A    27 G E -125.044 -165.047  176.354    8.710    1.590   13.750
 3cla A    28 F E -156.391  152.943  176.869    7.610    0.980   17.340
 3cla A    29 S E -125.346  134.241  176.649    5.930    2.790   20.230
 3cla A    30 L E -128.737  138.086 -178.948    6.580    2.330   23.950
 3cla A    31 T E -114.442  120.586  179.196    4.760    3.920   26.880
 3cla A    32 S E -130.272  155.080 -177.576    6.520    4.450   30.210
 3cla A    33 K E  -97.678  118.915  176.917    5.710    6.420   33.360
 3cla A    34 I E  -87.259  132.015  176.698    8.100    9.220   34.320

 3eb7 A   556 N L  -68.312  -46.672 -176.567    9.330    6.460   94.680
 3eb7 A   557 Q L -150.013  179.329 -179.461   11.630    3.890   93.080
 3eb7 A   558 A L  -60.441  -32.699  178.495   15.250    3.030   92.300
 3eb7 A   559 Q E -111.240   87.827 -179.619   15.020    5.260   89.230
 3eb7 A   560 D E -115.322  176.199 -178.269   13.580    8.590   90.330
 3eb7 A   561 T E -135.002  151.216  171.733   14.030   12.230   89.330
 3eb7 A   562 L E -123.640  149.611  175.066   14.410   15.610   91.030
 3eb7 A   563 K E -148.058  136.306 -176.922   13.680   19.110   89.750
 3eb7 A   564 I E -105.678  129.978 -179.100   14.080   22.520   91.380

 2wco A   607 T L  -77.143  161.781 -166.581   26.360   15.450   46.230
 2wco A   608 T L -102.600    1.673  179.365   27.770   13.890   49.380
 2wco A   609 E L  -58.207  129.520 -178.535   24.950   11.440   50.110
 2wco A   610 R L -103.473  138.132  177.051   26.350    7.980   50.850
 2wco A   611 R E -137.844  157.869 -171.378   24.680    4.710   49.870
 2wco A   612 T E -112.573  131.820  178.007   25.570    1.040   50.210
 2wco A   613 R E -131.941  141.056  179.974   25.750   -1.560   47.430
 2wco A   614 R E  -88.193  139.916 -172.847   26.670   -5.250   47.520
 2wco A   615 W E -125.183  140.275  168.939   29.380   -6.480   45.170

 1xw3 A     9 G L -168.971 -169.961 -175.567   78.360  -26.770  -32.990
 1xw3 A    10 R L  -75.619  149.356 -178.355   78.170  -28.180  -29.460
 1xw3 A    11 I L  -80.743  125.154  173.356   81.100  -27.900  -27.070
 1xw3 A    12 A E -121.521  138.942  178.648   83.010  -31.110  -26.360
 1xw3 A    13 A E -145.580  140.215 -178.021   85.920  -31.520  -23.950
 1xw3 A    14 V E  -90.876  125.833 -179.903   87.880  -34.520  -22.680
 1xw3 A    15 H E -137.079  158.419  172.284   88.150  -34.930  -18.910
 1xw3 A    16 N E  -84.727   96.804 -171.088   89.030  -37.580  -16.350
 1xw3 A    17 V E -102.913  129.847  177.118   85.570  -38.310  -14.980

 3pms A    26 L L -108.153  161.600  178.808  -17.380   25.410   -5.290
 3pms A    27 S L -139.843  139.612  177.176  -17.110   22.350   -7.540
 3pms A    28 Q L  -69.926  -14.655 -175.644  -15.050   19.160   -7.380
 3pms A    29 S E -127.007  151.386  174.119  -14.800   19.370  -11.170
 3pms A    30 A E -134.034  145.045 -178.124  -13.800   22.000  -13.720
 3pms A    31 E E -128.945  155.341  174.538  -14.430   22.190  -17.470
 3pms A    32 G E -161.060  164.664  175.694  -13.160   24.240  -20.400
 3pms A    33 T E -115.449  117.620 -171.059  -12.960   24.350  -24.200
 3pms A    34 F E -120.987  146.282 -174.210   -9.430   24.460  -25.610

 3hn3 A   232 G L  112.525 -134.541 -179.559   76.470   81.330  157.760
 3hn3 A   233 S L  -65.078  159.959 -175.698   78.160   81.620  161.160
 3hn3 A   234 N L  -96.108  -18.141  179.596   81.370   83.610  161.540
 3hn3 A   235 L L  -94.993  111.572 -178.747   83.120   81.140  163.840
 3hn3 A   236 F E -164.987  164.772  170.667   84.680   78.270  161.900
 3hn3 A   237 K E -131.021  145.525 -178.527   87.910   76.600  160.790
 3hn3 A   238 L E -110.786  138.008  167.378   88.890   75.310  157.360
 3hn3 A   239 E E -120.000  133.605 -175.886   91.000   72.300  156.410
 3hn3 A   240 V E -125.148  126.797  178.593   92.240   71.870  152.850

 3n91 A   102 G L   94.819   -9.584  178.029   60.170   10.540   24.290
 3n91 A   103 Q L -104.730  155.757 -175.135   58.430   12.980   21.950
 3n91 A   104 I L -125.007   -0.357  178.886   58.540   12.990   18.150
 3n91 A   105 M E -156.139  155.922  174.867   56.880   16.330   17.410
 3n91 A   106 A E -162.661  173.013 -173.296   56.380   19.820   18.840
 3n91 A   107 G E -140.252  158.256  169.902   55.190   23.330   18.000
 3n91 A   108 V E -114.850  135.627 -177.169   55.910   27.000   18.620
 3n91 A   109 E E  -78.082  136.339  173.933   53.120   29.420   19.540
 3n91 A   110 V E -124.430  120.681 -179.997   52.520   32.490   17.380

 3jqu A    74 A L  -76.922  143.405 -169.114    3.180  -22.950   18.450
 3jqu A    75 T E -126.820  158.756  169.652    1.890  -20.140   16.250
 3jqu A    76 A E -155.009  147.967 -174.797    0.300  -16.700   16.430
 3jqu A    77 T E -125.050  134.792  176.411   -1.030  -14.220   13.880
 3jqu A    78 E E -129.165  144.009 -175.472   -1.270  -10.430   13.990
 3jqu A    79 S E -105.426  159.685  178.503   -2.840   -8.040   11.490
 3jqu A    80 F E -155.417  118.831 -175.974   -1.840   -4.570   10.300
 3jqu A    81 T E  -93.101  129.401  179.210   -3.820   -2.210    8.070
 3jqu A    82 I E -128.470  136.363 -179.699   -1.970    0.110    5.690

 2wz8 A    94 G L   75.041   14.755 -176.600    4.540   42.440   24.610
 2wz8 A    95 G L  -77.962 -178.430  178.390    4.480   45.070   21.870
 2wz8 A    96 P L  -64.781  144.007 -172.448    1.830   45.640   19.200
 2wz8 A    97 E L  -70.853  134.255  170.609    1.270   42.660   16.900
 2wz8 A    98 K E -104.029  118.861 -175.196    3.000   42.560   13.520
 2wz8 A    99 G E  -80.455  140.534  174.095    1.000   40.570   10.960
 2wz8 A   100 H E -142.916  131.549  173.830    2.680   38.210    8.510
 2wz8 A   101 Y E  -96.359  110.691 -177.459    1.230   35.930    5.840
 2wz8 A   102 F E  -85.715  132.723 -177.273    3.420   32.830    5.510

 1stm A    94 G L -126.180 -168.484 -177.168   -1.900   42.100   54.450
 1stm A    95 T L  -82.931   -3.020  174.690    0.930   40.810   56.640
 1stm A    96 V L -113.630  131.140  179.382    2.370   38.960   53.650
 1stm A    97 P L  -51.551  129.741 -179.798    4.120   40.780   50.810
 1stm A    98 R E -130.432  138.371 -170.740    1.850   40.940   47.760
 1stm A    99 T E -110.111  132.015  175.055    2.780   41.950   44.230
 1stm A   100 V E -125.005  135.403 -177.334    0.670   43.880   41.720
 1stm A   101 R E -104.778  127.036  178.041    1.630   44.580   38.110
 1stm A   102 L E -115.027  109.180 -177.503    0.620   47.800   36.370

 2d42 A   126 N L -155.073  175.908 -178.690   26.930   48.320    5.290
 2d42 A   127 E L -110.639   31.553  179.513   26.060   49.090    8.910
 2d42 A   128 N L  -83.500  156.673  178.611   29.390   50.690    9.810
 2d42 A   129 K E  -80.741  127.157  179.184   29.740   54.030   11.590
 2d42 A   130 Y E -117.236  122.795 -179.097   30.620   56.940    9.290
 2d42 A   131 T E -110.845  147.762  178.029   31.920   60.220   10.690
 2d42 A   132 L E -137.995  120.071  177.818   32.390   63.560    8.940
 2d42 A   133 D E  -95.211  116.002  178.574   34.300   66.560   10.290
 2d42 A   134 A E -111.055  129.091 -178.281   33.140   69.880    8.860

 3ag3 F    66 N L  -67.963  128.004 -176.642   72.540  294.970  222.280
 3ag3 F    67 S L  -83.291  -21.989 -179.614   70.680  297.190  219.820
 3ag3 F    68 T L  -95.048  122.334  177.706   67.520  297.280  221.930
 3ag3 F    69 V L -102.011  130.661 -177.832   67.540  299.580  224.950
 3ag3 F    70 I E  -93.179  115.568 -175.834   65.090  298.930  227.790
 3ag3 F    71 W E -103.917  135.937  176.584   63.550  302.130  229.140
 3ag3 F    72 F E -160.022  154.999  175.899   61.760  302.470  232.480
 3ag3 F    73 W E  -79.175  128.568  171.910   61.150  304.930  235.310
 3ag3 F    74 L E -102.759  120.065 -172.095   63.270  304.430  238.430

 1tdq A   144 G L   88.292   27.157  177.098   18.960   -6.850  109.050
 1tdq A   145 E L  -73.700  169.444  179.798   16.010   -9.030  110.060
 1tdq A   146 Q L  -47.182  130.625 -172.402   14.590  -11.800  107.880
 1tdq A   147 Y L  -80.028  148.682  170.650   13.790  -10.300  104.480
 1tdq A   148 H E  -98.299  148.726 -176.617   10.360  -10.140  102.870
 1tdq A   149 E E -128.930  140.618  174.689    9.850  -11.040   99.210
 1tdq A   150 V E -147.708  136.478  177.216    7.230  -10.100   96.620
 1tdq A   151 L E  -92.722  126.605 -177.273    6.950  -10.680   92.870
 1tdq A   152 V E -113.978  115.024  176.895    5.790   -7.670   90.860

 2d4x A   118 G L  -70.928  150.211 -177.807  -14.740   20.950   52.370
 2d4x A   119 E L  -94.473  -34.180  178.422  -12.470   22.560   54.970
 2d4x A   120 K L  -76.807  134.552  178.916  -12.760   19.890   57.660
 2d4x A   121 S L  -69.557  145.999  178.543  -10.570   16.820   57.200
 2d4x A   122 V E  -76.170  128.048 -179.398  -12.280   13.450   56.710
 2d4x A   123 T E -116.130  157.071  177.780  -12.060   11.200   59.760
 2d4x A   124 Q E -149.642  130.542  175.501  -12.780    7.510   60.320
 2d4x A   125 Q E  -69.996  107.222 -179.366  -13.000    5.350   63.440
 2d4x A   126 V L -103.123  -27.779  179.836  -10.370    2.670   62.890

 2ux9 A     2 G L    0.000 -149.930 -175.167   17.450   50.410  -11.880
 2ux9 A     3 K L  -64.998  143.702 -179.242   20.740   48.500  -11.900
 2ux9 A     4 V L -115.244  133.461 -178.556   20.710   44.960  -13.290
 2ux9 A     5 Y E -116.339  147.476  177.403   22.820   42.100  -11.950
 2ux9 A     6 K E -116.395  135.681  176.917   23.720   38.740  -13.490
 2ux9 A     7 K E -112.004  135.744  175.476   24.340   35.510  -11.590
 2ux9 A     8 V E -124.862  146.425 -178.523   26.350   32.560  -12.900
 2ux9 A     9 E E  -95.683  114.499 -178.598   26.770   29.080  -11.420
 2ux9 A    10 L E -115.164  155.673  175.850   30.410   28.060  -10.980

 2o2g A     9 Q L  -75.118  137.244  178.149   10.650   -2.850    9.140
 2o2g A    10 P L  -54.655  137.942 -173.821   14.270   -2.990    7.970
 2o2g A    11 Q L  -93.565  155.011  179.089   15.710   -6.480    8.370
 2o2g A    12 E E -101.752  120.432 -177.228   18.880   -7.530   10.180
 2o2g A    13 Y E -108.619  128.511  173.911   21.410   -9.460    8.110
 2o2g A    14 A E  -84.418  108.290 -171.108   24.270  -11.500    9.560
 2o2g A    15 V E -113.335  153.878  173.656   27.170  -10.780    7.220
 2o2g A    16 S E -107.176  108.668 -177.126   30.780  -11.930    6.940
 2o2g A    17 V E  -87.956  109.672 -179.760   33.120   -8.990    6.370

 2waa A    80 D L  -72.891  162.048  178.932   86.420   33.570    5.930
 2waa A    81 A L  -67.894  -24.889  178.370   85.580   36.750    7.840
 2waa A    82 Q L  -93.621  159.953  175.998   88.160   38.560    5.710
 2waa A    83 Q L  -63.344  127.449 -178.357   88.000   39.280    1.980
 2waa A    84 Q E -131.057  145.553  170.073   89.290   36.270    0.040
 2waa A    85 T E  -80.029  112.445 -179.085   89.910   35.430   -3.610
 2waa A    86 V E -102.314  117.017  176.283   87.680   32.440   -4.370
 2waa A    87 E E  -77.423  120.064 -175.872   88.530   30.360   -7.430
 2waa A    88 L E  -91.215  -43.684  167.065   85.300   29.250   -9.110

 1ut9 A    28 S L  -55.663  134.397  177.784   48.040   52.270   85.770
 1ut9 A    29 T L  -87.032  -21.020  177.748   44.290   51.680   86.000
 1ut9 A    30 Q L -103.538  158.758  177.431   43.680   55.240   87.160
 1ut9 A    31 P L  -55.309  143.949  176.170   44.410   58.520   85.360
 1ut9 A    32 V L -121.180  150.205 -179.872   47.980   59.790   85.650
 1ut9 A    33 K E  -73.278  138.138  174.440   49.340   63.340   85.550
 1ut9 A    34 W E -131.633  148.601  178.102   51.160   64.470   82.410
 1ut9 A    35 Q E -126.544  136.311  169.985   53.080   67.650   81.560
 1ut9 A    36 L E  -98.318  119.573 -178.796   53.930   69.230   78.220

 2r15 A    83 T L -129.594  135.167 -178.264   15.130   -6.400   99.070
 2r15 A    84 G E -117.609  133.739  167.139   13.720   -2.870   99.140
 2r15 A    85 H E -125.032  114.684 -166.781   15.490    0.480   99.200
 2r15 A    86 Q E -125.169  152.645  171.907   13.060    3.370   99.490
 2r15 A    87 K E -126.153  154.282 -176.885   13.050    7.140   99.930
 2r15 A    88 T E -126.231  148.244  174.421   10.370    9.460  101.310
 2r15 A    89 V E -150.378  135.022 -178.531    9.410   13.090  100.750
 2r15 A    90 D E  -98.017  107.567  177.827    6.590   15.220  102.170
 2r15 A    91 L E  -93.954   93.746 -179.891    5.000   17.480   99.560

 3gzk A    28 A L -155.279  164.869  177.813   -5.190   63.970   -4.370
 3gzk A    29 H L -124.727   14.511  175.819   -1.830   65.420   -3.340
 3gzk A    30 E L -165.802  153.538  177.299   -2.670   66.160    0.290
 3gzk A    31 P L  -56.406  140.040  177.527   -4.810   64.940    3.190
 3gzk A    32 Q L -135.365  146.543  173.400   -8.410   66.140    3.080
 3gzk A    33 P E  -69.781  144.996  173.557  -11.350   66.070    5.500
 3gzk A    34 F E -139.259  158.259 -179.632  -14.330   63.890    4.600
 3gzk A    35 A E -144.333  140.742  164.587  -17.790   63.250    6.040
 3gzk A    36 L E  -99.966  134.353 -175.376  -20.620   60.760    5.700

 2vqz A    19 S L -170.892  167.305 -176.093   52.360   16.510  -20.440
 2vqz A    20 S L -151.317  156.708  165.447   51.390   15.370  -23.930
 2vqz A    21 I E -116.889  164.970 -175.804   52.640   14.770  -27.450
 2vqz A    22 K E -102.009  145.413  170.243   50.830   15.400  -30.740
 2vqz A    23 R E -149.940  128.631 -177.093   49.700   12.940  -33.400
 2vqz A    24 E E  -77.004  124.017  178.690   47.610   13.640  -36.490
 2vqz A    25 E E -132.254  151.382  172.992   44.550   11.400  -36.810
 2vqz A    26 E E  -99.224  125.750 -176.270   41.480   11.260  -39.030
 2vqz A    27 V E -122.783  157.103 -179.398   38.180   11.020  -37.150

 1x1i A   591 P L  -70.649  144.445  179.126   10.880  -67.120   52.690
 1x1i A   592 S L -102.196    8.626 -179.481   10.950  -70.700   53.960
 1x1i A   593 T L  -61.565  129.524 -179.840   13.520  -69.900   56.640
 1x1i A   594 A L  -75.205  141.144  178.572   12.620  -71.500   59.970
 1x1i A   595 V E -136.677  148.849 -173.854   12.180  -69.240   63.000
 1x1i A   596 T E -127.147  129.711  179.306   11.700  -69.940   66.700
 1x1i A   597 R E -135.602  143.813  179.332    9.870  -67.860   69.310
 1x1i A   598 N E  -87.270  145.898 -179.191    9.000  -68.440   72.970
 1x1i A   599 Y E -138.818  143.830  162.978    5.410  -68.190   74.210

 2zxr A   422 P L  -67.912  159.698  179.655   28.420   10.330  115.010
 2zxr A   423 D L  -61.362  142.002 -178.484   29.780    7.580  112.760
 2zxr A   424 P L  -69.055  147.319 -177.844   32.290    8.740  110.140
 2zxr A   425 V L -130.034  135.838  177.305   31.100    9.080  106.550
 2zxr A   426 R E -100.761  132.547 -176.628   33.010    8.930  103.270
 2zxr A   427 E E -108.784  139.739  174.442   31.910   11.150  100.390
 2zxr A   428 V E -115.061  111.138 -177.540   32.360   10.570   96.660
 2zxr A   429 A E  -84.136  120.648  179.828   32.310   13.740   94.570
 2zxr A   430 L E -104.516  125.679  176.437   30.960   13.230   91.050

 2wz8 A    82 N L   74.558   72.141  172.421   -5.870   25.750   -4.040
 2wz8 A    83 V E  -67.133  148.481  179.705   -3.100   26.240   -1.480
 2wz8 A    84 V L -132.730  161.309  176.999   -3.430   29.270    0.790
 2wz8 A    85 D L  -80.841  157.961  173.475   -1.210   31.340    3.090
 2wz8 A    86 R E -110.110  129.398  178.634   -1.330   31.190    6.880
 2wz8 A    87 Y E  -85.990  138.061  173.822   -1.610   34.400    8.910
 2wz8 A    88 C E -138.165  139.231  173.409    0.390   34.840   12.110
 2wz8 A    89 S E  -96.880  129.915  179.997    0.650   37.700   14.600
 2wz8 A    90 I E -113.561  119.657  179.424    4.100   38.400   16.040

 2p26 A    87 P L  -53.640  122.758  172.420   -5.420   -2.440  -26.380
 2p26 A    88 G L   93.683   -9.044 -177.008   -6.920   -0.580  -23.430
 2p26 A    89 Q L -114.514  125.759 -176.601   -6.970   -3.670  -21.210
 2p26 A    90 A L  -79.897  137.711  165.741   -4.420   -4.200  -18.440
 2p26 A    91 A E  -99.434  133.399 -174.984   -2.660   -7.500  -17.850
 2p26 A    92 A E -116.746  137.893  173.608   -1.830   -8.200  -14.210
 2p26 A    93 F E -151.379  153.183 -173.407    0.790  -10.500  -12.680
 2p26 A    94 N E -101.035  131.010  170.040    2.480  -10.860   -9.290
 2p26 A    95 V E -111.723  124.040 -179.009    6.210  -10.610   -8.640

 3nfg B    54 D L  -95.123  -19.785 -176.821   80.670  153.890   46.120
 3nfg B    55 A L  -89.058  147.816  173.499   80.640  157.530   45.010
 3nfg B    56 T L  -92.638  -42.593  173.684   78.180  160.180   46.160
 3nfg B    57 V E -131.290  133.681 -179.019   78.970  162.660   43.400
 3nfg B    58 S E -151.873  175.875  175.431   80.710  161.900   40.100
 3nfg B    59 T E -126.196  104.706  179.101   80.850  162.750   36.400
 3nfg B    60 V E  -86.660  166.707  178.148   79.920  159.950   33.990
 3nfg B    61 E E -132.107   99.954  175.801   80.310  159.960   30.210
 3nfg B    62 L E  -98.886  116.041 -175.763   77.510  158.490   28.110

 3l60 A    38 P L  -72.343  110.773 -165.832   27.590   18.540   19.650
 3l60 A    39 T E  -99.555  149.999  161.567   29.450   21.480   21.160
 3l60 A    40 A E -140.863  156.496 -170.648   31.860   22.000   24.030
 3l60 A    41 K E -123.853  144.990  173.539   33.560   25.160   25.270
 3l60 A    42 A E -141.145  130.308 -172.901   36.940   26.030   26.780
 3l60 A    43 S E -118.735  150.009  174.793   37.990   29.450   28.070
 3l60 A    44 V E -146.593  138.062  176.491   41.300   31.050   29.040
 3l60 A    45 E E  -85.019  131.366 -175.616   42.250   34.450   30.440
 3l60 A    46 V E -124.587  132.058  175.026   44.990   36.230   28.480

 3py9 A   215 K L -113.337  163.976 -173.784   29.160   22.210   56.610
 3py9 A   216 T L -127.220  131.509  173.347   25.970   24.230   56.220
 3py9 A   217 T E -144.345  143.062  176.175   22.410   23.180   55.380
 3py9 A   218 T E -110.213  108.800 -178.451   19.010   24.840   55.710
 3py9 A   219 E E  -89.151  135.992 -178.919   16.210   22.380   56.460
 3py9 A   220 S E -102.680  130.266 -179.389   12.620   23.330   55.660
 3py9 A   221 V E -130.019  126.071  175.485    9.780   22.280   57.950
 3py9 A   222 D E  -86.866  108.104 -178.762    6.050   22.850   57.440
 3py9 A   223 V E  -97.599  116.713 -178.362    4.540   23.580   60.860

 1tdq A   235 S L  -60.028  -57.815 -173.480   -0.580   34.730  120.720
 1tdq A   236 G L  -96.147  -55.957 -165.526    3.050   33.870  121.430
 1tdq A   237 I L  -61.789  125.008 -177.943    3.390   32.120  124.780
 1tdq A   238 S L -141.066  136.706 -177.502    3.160   28.340  124.450
 1tdq A   239 S E -119.495  164.541 -170.029    3.870   25.510  126.890
 1tdq A   240 E E -144.005  143.151  172.642    4.510   21.790  126.480
 1tdq A   241 V E -132.118  164.995 -177.710    4.230   18.540  128.420
 1tdq A   242 T E -117.098  149.610 -179.574    5.280   14.940  127.830
 1tdq A   243 V E -136.205  129.100 -179.150    3.330   11.690  128.070

 2wra A    96 G L  -44.355  -34.852  179.874   -8.240   -7.500  -28.050
 2wra A    97 S L  -58.270  135.365 -173.882   -9.580   -3.960  -28.430
 2wra A    98 P E  -74.557  154.964  167.776   -9.990   -2.280  -25.050
 2wra A    99 F E -145.883  157.846 -177.553  -13.250   -1.130  -23.490
 2wra A   100 T E -135.035  129.881  166.744  -14.240    0.720  -20.320
 2wra A   101 V E -116.486  118.262 -165.110  -17.370    0.770  -18.180
 2wra A   102 N E  -95.463  138.234  176.306  -17.140    3.520  -15.590
 2wra A   103 F E -130.218  146.035  168.593  -18.520    3.470  -12.040
 2wra A   104 G E -121.709  145.743 -174.509  -18.620    5.960   -9.180

 1bqu A   160 A L  -97.014   -0.281 -175.111   49.840   28.690   -0.280
 1bqu A   161 S L -139.646  157.364 -174.470   46.640   26.650   -0.630
 1bqu A   162 T L  -52.770  131.940  177.451   44.130   24.900    1.620
 1bqu A   163 R L -161.445  160.273 -177.843   45.530   21.750    3.220
 1bqu A   164 S L -120.091    3.644 -179.655   45.290   19.610    6.360
 1bqu A   165 S E -152.459  155.456  176.679   48.750   18.040    6.240
 1bqu A   166 F E -159.661  130.039 -178.547   52.360   18.880    5.390
 1bqu A   167 T E  -92.174  114.991 -178.798   55.550   16.820    5.350
 1bqu A   168 V E  -93.800  115.616 -171.890   58.510   18.650    6.900

 2xq0 A   108 C L  -75.097  -41.453 -173.204    0.500  -26.480   38.990
 2xq0 A   109 N L -100.597  160.011  176.198    1.470  -22.950   37.940
 2xq0 A   110 D L  -67.096  -38.370  172.738   -0.510  -19.720   37.730
 2xq0 A   111 N E  -86.093  120.159 -174.128    0.500  -19.440   34.080
 2xq0 A   112 F E -144.568  163.725  178.362   -1.070  -22.300   32.140
 2xq0 A   113 T E -113.873  128.892 -178.707   -2.260  -23.310   28.670
 2xq0 A   114 L E -115.329  117.188  175.499   -5.870  -24.280   27.980
 2xq0 A   115 N E -111.607  126.871  177.888   -6.830  -26.180   24.840
 2xq0 A   116 I E -122.765  119.332  174.247  -10.480  -26.910   24.050

 3pjp A   156 E L  -88.518   -4.987 -179.645  -10.530   60.530   27.740
 3pjp A   157 S L -105.485  164.958 -178.710  -10.290   57.910   24.990
 3pjp A   158 K L  -86.775  156.860  170.269  -12.980   56.140   22.970
 3pjp A   159 L E  -80.382  131.091 -176.264  -14.150   52.540   23.320
 3pjp A   160 Y E -121.464  150.030  179.334  -12.920   50.390   20.430
 3pjp A   161 I E -128.425  109.522  174.561  -13.940   46.970   19.130
 3pjp A   162 W E  -98.243  166.679 -177.356  -11.510   44.790   17.190
 3pjp A   163 N E -118.294  138.400  177.933  -12.170   41.360   15.680
 3pjp A   164 V E -126.651  129.133 -177.088  -10.280   38.110   16.210

 1gl4 A   219 P L  -55.082  149.657 -179.311   25.860   47.960   26.630
 1gl4 A   220 S L  -73.081  166.196  179.653   25.180   44.240   27.050
 1gl4 A   221 H E -144.278  148.255 -175.015   26.700   41.530   24.850
 1gl4 A   222 T E -102.550  158.678  179.181   25.660   38.050   23.750
 1gl4 A   223 H E -150.294  154.084 -173.226   27.590   34.770   23.650
 1gl4 A   224 I E -120.940  141.684  174.959   27.080   31.250   22.340
 1gl4 A   225 Y E -146.718  156.430 -177.151   27.880   27.820   23.770
 1gl4 A   226 Q E -112.928  130.311  177.743   27.090   24.190   22.950
 1gl4 A   227 W E -106.696  125.293  175.712   25.730   21.640   25.420

 3lvt A   638 S L  -64.384  151.583  177.201   47.590    9.330   24.420
 3lvt A   639 T L  -84.342   -2.228  174.646   47.700    5.600   25.130
 3lvt A   640 T L  -87.666  113.339 -174.436   51.490    5.880   25.290
 3lvt A   641 L E -112.085  141.948  175.900   52.470    6.080   28.950
 3lvt A   642 R E -134.930  153.980  179.264   55.840    6.840   30.530
 3lvt A   643 P E  -60.078  136.954  172.360   57.160    7.020   34.090
 3lvt A   644 F E -128.386  119.342 -173.638   56.930   10.420   35.770
 3lvt A   645 E E  -96.764  124.895  170.661   58.920   11.020   38.950
 3lvt A   646 I E -113.143  124.940 -179.579   57.810   13.490   41.620

 3oq3 B   318 F L -129.898  158.673 -178.933   24.420   20.800   40.540
 3oq3 B   319 D E -146.254  100.772 -173.967   24.070   17.350   38.970
 3oq3 B   320 K E -120.482  153.294  175.572   24.500   14.250   41.130
 3oq3 B   321 T E -135.253  146.200  167.788   23.700   10.560   40.760
 3oq3 B   322 L E -129.584  145.021 -177.773   23.480    7.560   43.080
 3oq3 B   323 T E -111.129  153.443  173.407   23.220    3.900   42.100
 3oq3 B   324 T E -139.486  139.563 -174.566   21.580    0.910   43.780
 3oq3 B   325 T E -104.286  135.072  173.626   22.010   -2.790   43.040
 3oq3 B   326 V E  -74.920  114.719 -174.336   19.280   -5.430   43.050

 1ciy A   549 S L  -89.154  -29.811 -179.787   50.480   47.770  111.500
 1ciy A   550 N L -132.679  159.990  176.375   51.530   48.930  108.040
 1ciy A   551 G L  -64.686  -46.192  176.609   51.910   52.210  106.150
 1ciy A   552 S E -105.059  112.602 -173.766   49.490   51.040  103.460
 1ciy A   553 S E -126.723  159.973  178.615   46.440   49.330  104.940
 1ciy A   554 V E -109.914  114.790 -174.569   42.990   48.210  103.810
 1ciy A   555 F E -106.568  126.141 -178.563   40.110   49.600  105.860
 1ciy A   556 T E -120.817  139.320  177.707   36.620   48.110  105.650
 1ciy A   557 L E -122.589  134.046 -178.886   33.370   49.340  107.200

 3mjg X   268 H E  -83.391  143.173 -173.992   18.950  -71.720   10.780
 3mjg X   269 Q E -131.617  148.408  170.192   21.520  -73.400    8.540
 3mjg X   270 D E -154.994  160.223 -171.721   21.880  -74.470    4.910
 3mjg X   271 E E -153.397  136.760  172.448   24.620  -75.690    2.590
 3mjg X   272 K E -139.495  140.014 -175.804   25.230  -76.320   -1.110
 3mjg X   273 A E -126.625  143.952  171.438   28.330  -77.680   -2.840
 3mjg X   274 I E -135.204  152.585 -176.130   29.560  -77.830   -6.430
 3mjg X   275 N E  -97.138  129.696  176.721   32.620  -79.440   -8.010
 3mjg X   276 I E -113.651  139.581 -177.820   35.180  -77.370   -9.920

 3fn9 A   232 G L   95.263  154.667  177.422  -30.170   66.260  119.390
 3fn9 A   233 T L  -67.162  136.738 -177.922  -26.460   65.420  119.410
 3fn9 A   234 Q E -109.448  160.186 -176.815  -25.040   64.730  115.950
 3fn9 A   235 T E -132.557  132.629 -179.142  -22.240   62.440  114.800
 3fn9 A   236 Y E -130.955  144.085 -174.517  -19.750   62.870  111.950
 3fn9 A   237 L E -114.974  141.205  169.026  -17.070   60.530  110.610
 3fn9 A   238 S E -120.802  148.664 -175.871  -13.670   61.160  109.040
 3fn9 A   239 T E -126.251  122.401  179.448  -11.580   58.610  107.150
 3fn9 A   240 F E -120.707  139.705  178.844   -7.790   58.640  106.860

 3nme A   166 G L   94.756  155.605  178.829   -8.880   45.310  130.530
 3nme A   167 L L  -99.997  109.869  179.611   -5.100   45.360  130.930
 3nme A   168 K L -121.135  122.265 -177.754   -4.000   44.370  134.440
 3nme A   169 R L  -94.642  140.281  174.193   -0.330   43.880  135.310
 3nme A   170 K E -120.088  154.910 -178.621    0.940   41.570  138.040
 3nme A   171 T E  -77.786  120.908  176.495    4.340   41.380  139.720
 3nme A   172 V E -114.799  131.099 -177.799    6.510   38.550  138.390
 3nme A   173 T E -106.888  121.078  176.372    9.780   37.570  140.060
 3nme A   174 L E -109.826  133.708 -171.570   12.580   35.990  138.030

 1p4u A   102 P L  -55.080  143.996  179.380   25.000   42.160   22.060
 1p4u A   103 P L  -54.988  141.965  174.101   26.000   45.030   24.350
 1p4u A   104 A L  -74.893  140.136 -175.430   26.350   44.180   28.040
 1p4u A   105 A E -142.645  143.298  170.950   23.670   45.700   30.260
 1p4u A   106 I E -111.079  139.554  178.052   22.770   45.890   33.950
 1p4u A   107 T E -116.530  134.052  176.183   19.200   46.150   35.200
 1p4u A   108 Q E -137.926  125.358 -179.097   18.110   47.570   38.560
 1p4u A   109 V E  -80.164  127.195 -178.671   14.540   48.010   39.770
 1p4u A   110 M E -120.674  128.358 -179.335   13.840   51.390   41.370

 3eyp A   362 G L   90.859  -10.038 -179.890   46.990   42.790   23.980
 3eyp A   363 E L -110.005  103.369 -170.383   43.560   41.640   25.140
 3eyp A   364 V L  -91.351   -9.428 -178.822   43.820   38.240   26.800
 3eyp A   365 K L -100.536  146.866  179.794   40.250   38.170   28.110
 3eyp A   366 A E -161.548  146.653 -179.123   37.160   37.200   26.120
 3eyp A   367 D E -130.184  115.483 -178.826   33.560   36.150   26.700
 3eyp A   368 I E -114.857  124.813 -178.360   31.640   33.990   24.230
 3eyp A   369 I E -114.280  130.159 -179.478   27.960   33.190   24.710
 3eyp A   370 F E -110.045  115.248  178.875   26.100   30.480   22.800

 2oyp A    98 N L  -99.865    0.570 -175.406   12.460   16.830    9.930
 2oyp A    99 D L  -65.323  141.029  173.711   12.960   18.680   13.220
 2oyp A   100 K E  -94.875  106.776 -174.367   16.460   18.910   14.670
 2oyp A   101 K E -104.800  120.934  177.120   16.170   17.950   18.340
 2oyp A   102 L E -119.716  124.966  177.989   19.060   18.550   20.740
 2oyp A   103 E E -113.188  128.121  179.497   18.930   17.550   24.400
 2oyp A   104 L E -126.360  144.574  178.392   21.520   18.750   26.910
 2oyp A   105 K E  -96.512  129.955  178.117   21.950   18.060   30.630
 2oyp A   106 L E -113.156  119.850  176.274   22.520   20.990   32.990

 2gs8 A     5 D L  -87.112  107.700 -174.750   19.260  -10.910  -16.500
 2gs8 A     6 P L  -81.382   -0.870 -173.721   22.080   -8.630  -15.370
 2gs8 A     7 N L  -56.605  132.577  172.515   19.570   -6.090  -14.060
 2gs8 A     8 V E -124.522  118.381 -176.508   20.340   -4.680  -10.610
 2gs8 A     9 I E -100.592  123.716 -178.970   17.630   -2.700   -8.830
 2gs8 A    10 T E -113.997  128.123  178.530   18.660   -0.260   -6.110
 2gs8 A    11 V E -126.388  130.435  176.114   16.200    1.330   -3.680
 2gs8 A    12 T E  -90.927  125.122  177.747   16.950    3.900   -0.980
 2gs8 A    13 S E -105.430  105.870 -178.230   14.990    3.490    2.250

 3h2z A    52 G L  174.961 -113.431  165.679   36.470   55.590   27.230
 3h2z A    53 E L  -53.704  -46.532  173.774   35.880   54.190   30.700
 3h2z A    54 T L -135.055  176.272  172.695   37.800   51.180   29.400
 3h2z A    55 E E  -98.193  109.920  179.315   39.430   49.940   26.200
 3h2z A    56 Q E -111.958  144.534  177.150   37.050   47.630   24.330
 3h2z A    57 V E -111.503  107.199  176.510   37.620   45.850   21.020
 3h2z A    58 D E  -91.788  149.960  176.751   34.520   45.470   18.860
 3h2z A    59 T E -111.785  123.430  171.407   34.380   43.310   15.730
 3h2z A    60 V E -101.158  121.156 -172.071   32.590   44.450   12.570

 3flp A    82 A L   54.278   34.237  169.901    4.040  -22.240   57.200
 3flp A    83 S L  -74.836  177.622  166.955    0.450  -21.970   58.390
 3flp A    84 S L  -71.667  157.451  178.922   -2.060  -19.460   57.070
 3flp A    85 N L  -69.372  113.255  178.422   -1.910  -15.910   58.440
 3flp A    86 K E  -92.436  121.791 -169.070   -3.900  -15.840   61.680
 3flp A    87 Y E -114.797  133.544  170.756   -5.320  -12.380   62.330
 3flp A    88 I E -125.392  127.958 -177.449   -6.660  -10.770   65.500
 3flp A    89 S E  -85.919  137.720  175.008   -8.200   -7.300   65.460
 3flp A    90 C E -104.293  140.998  179.870   -7.470   -4.780   68.210

 1fnh A   142 K L  -73.900  148.843 -175.481   21.020   50.140   95.140
 1fnh A   143 P L  -70.025  -20.850 -165.235   22.900   53.420   95.590
 1fnh A   144 D L  -82.858   -7.925 -176.283   19.700   55.440   95.660
 1fnh A   145 V L -114.818  150.959  177.824   18.540   54.140   99.040
 1fnh A   146 R L -118.953   17.892  172.145   19.850   54.670  102.570
 1fnh A   147 S E -148.754  154.990 -173.445   17.940   51.820  104.180
 1fnh A   148 Y E -157.148  135.689  173.299   17.560   48.090  103.550
 1fnh A   149 T E  -97.018  115.429  178.059   15.710   45.090  104.980
 1fnh A   150 I E  -83.691  114.132 -173.411   17.920   42.000  105.180

 1mpx A   414 Q L -128.017  170.678  176.605   47.000   43.830   29.990
 1mpx A   415 A L  -55.496  139.585 -172.024   44.530   44.880   27.300
 1mpx A   416 G L  -81.566  -14.166 -176.395   46.260   45.300   23.950
 1mpx A   417 F E -165.065  165.405  166.254   44.290   48.420   23.040
 1mpx A   418 E E -107.591  144.586 -169.138   41.490   50.800   23.960
 1mpx A   419 E E -124.111  140.957  173.088   38.330   50.780   21.870
 1mpx A   420 Y E -155.254  156.720 -177.323   35.640   53.310   21.000
 1mpx A   421 V E  -99.852  128.132  176.439   32.990   53.870   18.330
 1mpx A   422 S E -101.004  119.725 -178.851   33.150   56.860   15.990

 3abz A   513 K L  -70.205  174.098  176.406   49.240    5.230    4.970
 3abz A   514 E L  -86.410  121.770  169.278   48.890    9.000    5.330
 3abz A   515 R E -110.111  136.751 -170.378   50.280   11.090    2.490
 3abz A   516 T E -133.424  166.635  169.627   50.480   14.850    2.980
 3abz A   517 K E -149.962  120.165  177.548   51.640   18.090    1.390
 3abz A   518 K E  -88.863  121.875 -179.707   52.530   21.310    3.200
 3abz A   519 L E -125.878  148.828  176.324   51.830   24.440    1.150
 3abz A   520 T E  -81.999  113.730 -174.493   52.140   28.160    1.860
 3abz A   521 L E -112.847  157.836 -177.860   48.620   29.600    1.840

 2ztb A    92 T L -105.091  175.027  179.203   63.170   43.220  -10.300
 2ztb A    93 N L  -90.551    1.596 -179.977   64.610   39.710  -10.580
 2ztb A    94 E L -120.051  132.414  175.671   64.160   39.200   -6.840
 2ztb A    95 P L  -67.624  146.264  179.137   60.900   38.560   -5.000
 2ztb A    96 F E -134.536  148.558  173.972   60.010   40.960   -2.180
 2ztb A    97 T E -113.003  135.605 -174.291   57.580   40.970    0.730
 2ztb A    98 T E -144.177  148.880  174.595   55.860   44.180    1.840
 2ztb A    99 T E -102.457  120.010 -177.859   53.100   45.350    4.180
 2ztb A   100 I E -121.239  164.232  177.125   50.550   47.660    2.560

 2wv3 A    52 N L  -93.930   74.926 -176.593   21.090   12.740   -0.300
 2wv3 A    53 A L -143.082  140.308  175.758   18.200   10.340    0.300
 2wv3 A    54 S L  -77.548  -31.643  175.240   14.420   10.420   -0.110
 2wv3 A    55 N E  -99.345   98.591 -174.964   14.050    7.870    2.690
 2wv3 A    56 M E  -96.479  143.818 -178.299   15.600    9.500    5.750
 2wv3 A    57 E E -136.880  138.812  176.780   16.230    7.720    9.050
 2wv3 A    58 Y E -132.180  120.021 -175.840   17.310    8.900   12.500
 2wv3 A    59 R E -100.056  122.229  172.552   18.260    6.460   15.260
 2wv3 A    60 I E  -98.722  106.537  179.178   17.970    7.440   18.920

 3bb6 A    61 A L  -67.021  -40.680 -178.750  -30.660   49.650   89.910
 3bb6 A    62 E L -129.024  150.793  179.404  -26.950   49.960   89.170
 3bb6 A    63 P L  -71.891  155.274  177.982  -24.680   48.720   86.380
 3bb6 A    64 D L -116.498    6.947  179.033  -22.210   45.890   86.950
 3bb6 A    65 Q E -150.663  120.046 -178.935  -19.950   46.720   84.000
 3bb6 A    66 V E -122.627  121.330  179.314  -18.420   50.070   83.080
 3bb6 A    67 I E -128.668  119.339  175.291  -16.360   50.620   79.930
 3bb6 A    68 L E  -98.711  115.018 -176.849  -15.000   53.980   78.790
 3bb6 A    69 I E -103.675  114.976 -179.275  -14.090   53.950   75.100

 1orv A   241 N L -101.000    5.693 -177.325   20.490   22.600   41.770
 1orv A   242 A L -123.372  156.628  173.381   16.930   23.950   41.760
 1orv A   243 S L  -78.805  171.109  178.550   13.520   22.710   40.650
 1orv A   244 V L  -89.490  125.509  176.784   11.470   24.300   37.870
 1orv A   245 T E  -89.364  113.005 -174.998    9.030   27.020   38.920
 1orv A   246 S E -147.117  157.345  175.873    5.890   26.720   36.790
 1orv A   247 Y E -132.211  130.340  176.643    2.110   27.130   36.940
 1orv A   248 Q E  -84.271  126.625  177.109   -0.530   25.150   35.050
 1orv A   249 I E -107.294  123.324 -176.457   -3.340   27.230   33.570

 2ck2 A    42 N L  -97.918   10.317  178.477   -1.320   -1.300   -8.020
 2ck2 A    43 S L  -70.699  145.849  178.075    0.480    0.310  -10.950
 2ck2 A    44 P L  -55.003  141.047 -179.891   -1.250    0.340  -14.340
 2ck2 A    45 V L -112.176  120.687 -167.061   -0.460   -2.690  -16.490
 2ck2 A    46 Q E -100.102  137.143  179.589    0.140   -1.980  -20.170
 2ck2 A    47 E E -120.372  140.010  175.927   -0.650   -4.280  -23.090
 2ck2 A    48 I E -131.908  139.949  178.046    0.560   -4.120  -26.690
 2ck2 A    49 T E  -98.539  122.420  179.500   -0.440   -6.180  -29.720
 2ck2 A    50 L E -114.922  150.147  172.075    2.390   -7.270  -32.020

 2j8h A    86 G E  153.269 -170.291 -174.118   26.990   62.090   27.050
 2j8h A    87 S E -143.239  130.238 -179.376   25.290   61.690   23.680
 2j8h A    88 V E -130.572  160.156 -176.166   26.040   59.500   20.660
 2j8h A    89 S E -136.563  149.982  172.033   24.480   58.920   17.240
 2j8h A    90 G E -129.861  155.006 -169.347   24.340   56.210   14.580
 2j8h A    91 T E -131.868  139.818  173.871   23.460   56.460   10.900
 2j8h A    92 A E -148.605  144.199  179.652   21.930   54.200    8.250
 2j8h A    93 S E  -97.102  135.369  170.489   20.640   54.700    4.720
 2j8h A    94 L E  -99.468  118.983  171.385   17.310   53.370    3.480

 3clw A   446 S L  -70.076  164.841  176.986   54.670  104.370   68.870
 3clw A   447 K L  -92.912   16.865  178.280   57.150  105.670   66.300
 3clw A   448 E L -118.777  136.489  174.546   59.220  102.520   66.730
 3clw A   449 N L  -63.841  132.846 -177.209   58.860   99.220   64.870
 3clw A   450 Q E -124.040  150.928  175.629   57.770   96.440   67.230
 3clw A   451 V E -121.611  132.734 -177.530   57.740   92.650   67.060
 3clw A   452 I E -125.095  163.663  173.218   55.170   90.470   68.830
 3clw A   453 S E -122.031  123.810 -174.692   54.380   86.780   69.250
 3clw A   454 L E -102.141  110.945  179.992   50.790   85.600   68.880

 2ac1 A   439 N L   67.877   14.832  178.183   74.410  109.870   43.600
 2ac1 A   440 S L  -80.110  165.261  177.002   73.190  107.530   40.870
 2ac1 A   441 N L -105.311   -8.755  176.204   74.900  104.290   39.840
 2ac1 A   442 K L  -84.909  135.190 -177.788   74.080  104.720   36.150
 2ac1 A   443 Y E -126.688  150.593 -178.724   76.770  106.340   34.010
 2ac1 A   444 V E -112.085  125.455 -179.296   76.810  107.750   30.480
 2ac1 A   445 V E -100.024  117.668  175.877   79.690  107.050   28.090
 2ac1 A   446 L E -109.502  129.371  173.286   80.400  109.660   25.420
 2ac1 A   447 M E -107.695  127.531 -179.325   82.920  109.100   22.630

 1fnh A   232 R L  -65.016  157.668 -177.859   12.110   25.260  131.370
 1fnh A   233 P L  -61.165  -22.291 -177.502   12.970   25.590  127.680
 1fnh A   234 G L  -85.013   -0.917 -176.452   12.360   21.860  127.350
 1fnh A   235 V L  -94.734  134.493  177.029    8.760   22.300  128.490
 1fnh A   236 T L -123.675    7.532 -178.648    5.870   22.470  126.030
 1fnh A   237 E E -152.367  135.315 -172.725    3.050   22.000  128.540
 1fnh A   238 A E -140.116  141.727  174.892    2.210   23.690  131.840
 1fnh A   239 T E -103.963  114.787 -178.581   -0.430   23.410  134.550
 1fnh A   240 I E  -95.594  108.352 -174.690   -1.560   26.790  135.890

 2vo8 A   130 E E  -66.800  132.595 -177.403   19.080   -3.730   26.620
 2vo8 A   131 L L  -75.101  163.319 -176.600   18.520   -3.130   22.910
 2vo8 A   132 S E -153.911  164.637  175.778   15.620   -1.100   21.510
 2vo8 A   133 S E -159.886  161.475  178.630   13.920    0.050   18.310
 2vo8 A   134 K E -136.843  132.439  178.291   11.130    2.280   17.010
 2vo8 A   135 E E  -89.084  140.656 -179.658    8.810    1.820   14.030
 2vo8 A   136 V E -134.841  137.164  173.986    7.970    4.780   11.800
 2vo8 A   137 K E  -95.739  131.167 -178.129    5.490    5.280    8.970
 2vo8 A   138 I E -102.907  108.393  177.269    6.670    7.350    6.010

 1el6 A   206 Q L -116.211  163.905 -179.941   37.750   49.880   61.920
 1el6 A   207 Q L -106.002  -32.302 -177.848   38.820   47.070   64.240
 1el6 A   208 T L  -95.406  125.761 -179.884   40.970   44.990   61.890
 1el6 A   209 P L  -71.210  150.113  177.772   44.330   46.420   60.820
 1el6 A   210 T E -116.244  132.830 -179.925   45.280   46.500   57.140
 1el6 A   211 V E  -93.896  121.575  178.198   48.770   45.740   55.830
 1el6 A   212 F E -107.640  147.524  178.326   50.010   47.950   52.990
 1el6 A   213 Y E -117.145  128.365 -172.904   53.050   47.360   50.780
 1el6 A   214 H E -108.663  121.083  173.363   55.080   50.290   49.450

 3gfu A    14 D L  -91.961    8.150  177.562   11.910  -26.630   -1.770
 3gfu A    15 K L -114.462  154.945 -178.258    8.440  -28.160   -1.420
 3gfu A    16 D L  -91.100  -12.282 -176.914    5.870  -29.020   -4.080
 3gfu A    17 A L -165.224  166.315  173.030    2.920  -28.130   -1.850
 3gfu A    18 L E -122.240  128.787 -176.763    1.800  -26.910    1.570
 3gfu A    19 T E -105.671  124.752 -179.216   -0.420  -29.040    3.800
 3gfu A    20 I E -130.352  134.142 -179.769   -2.720  -27.390    6.340
 3gfu A    21 T E  -95.877  124.268  174.705   -5.240  -28.990    8.700
 3gfu A    22 V E -103.848  138.859 -179.139   -8.580  -27.250    9.250

 2edm A     4 A E -154.587  152.403 -179.375   33.450   20.660   75.590
 2edm A     5 N L -141.860  179.070 -176.043   34.090   23.820   77.600
 2edm A     6 Y L -110.676  131.227  173.322   36.860   25.840   79.230
 2edm A     7 D E -121.680  147.428  176.496   37.860   25.760   82.900
 2edm A     8 Q E -153.689  129.775  175.758   40.460   27.820   84.750
 2edm A     9 M E -101.105  135.787 -179.482   41.400   28.160   88.420
 2edm A    10 M E -122.300  132.602  179.664   42.860   31.410   89.740
 2edm A    11 R E  -91.086  111.103  177.763   44.730   31.880   93.010
 2edm A    12 V E -102.180  113.939  177.296   43.670   35.070   94.790

 2wc7 A   434 G L  -76.213  163.388 -179.111   -5.330   32.340   30.670
 2wc7 A   435 T L  -89.319    0.546  178.596   -4.940   35.470   32.790
 2wc7 A   436 S L -132.722  160.761  178.015   -3.960   33.360   35.800
 2wc7 A   437 S L  -61.851  146.148 -176.451   -1.430   30.650   36.610
 2wc7 A   438 A E -141.464  150.643  178.929   -2.460   27.110   35.670
 2wc7 A   439 T E -130.112  136.740 -178.780   -1.290   23.550   36.300
 2wc7 A   440 A E -114.875  133.289  172.655   -1.820   20.450   34.170
 2wc7 A   441 N E -107.675  106.859 -168.206   -1.780   16.820   35.320
 2wc7 A   442 V E -124.094  135.134  172.180   -1.040   14.690   32.270

 1axi B   191 P L  -57.860  141.623  174.891   38.000   30.780  127.850
 1axi B   192 I E -125.045  165.915 -177.686   39.870   32.050  124.800
 1axi B   193 L L -100.798  -16.273 -175.413   43.510   32.860  124.050
 1axi B   194 T L  -92.379  171.447  175.934   42.870   35.870  121.820
 1axi B   195 T L -105.168   29.061  178.853   41.920   39.460  122.630
 1axi B   196 S E -159.999  140.764 -174.791   38.930   39.400  120.290
 1axi B   197 V E -159.070  135.865 -179.527   35.780   37.300  119.920
 1axi B   198 P E  -75.382  151.383  170.576   32.510   37.470  117.990
 1axi B   199 V E -125.039  127.071 -162.269   29.110   37.570  119.660

 1qav A     2 S L -102.349  152.151  175.418   13.030    2.510   91.450
 1qav A     3 L L -105.037    6.642 -179.103   13.590    0.520   94.640
 1qav A     4 Q L -102.002  170.395  177.103   17.320    1.280   94.650
 1qav A     5 R L  -61.757  131.019 -179.565   19.340    4.180   96.040
 1qav A     6 R E -126.386  156.924  178.071   18.830    7.340   93.980
 1qav A     7 R E -113.478  126.349 -178.436   20.420   10.790   93.860
 1qav A     8 V E -128.822  128.624  177.609   18.270   13.920   93.760
 1qav A     9 T E  -95.054  116.723  177.516   19.410   17.540   93.580
 1qav A    10 V E -100.790  126.852  179.396   17.140   19.970   95.430

 3osd A    23 A L  -77.203  145.263  174.213   47.540   33.250  -31.860
 3osd A    24 A L  -67.014  145.579  177.897   49.270   34.740  -28.820
 3osd A    25 E L  -77.222   71.686 -170.424   47.070   35.520  -25.820
 3osd A    26 M L  -99.834   13.556  171.747   47.530   39.260  -26.280
 3osd A    27 D E -133.812  156.497 -172.514   44.110   40.230  -24.940
 3osd A    28 S E -132.588  143.727  169.000   42.530   39.860  -21.510
 3osd A    29 L E -106.711  148.251  172.518   39.060   39.550  -20.000
 3osd A    30 Q E  -90.693   98.212 -172.964   38.050   40.730  -16.540
 3osd A    31 L E -107.205  144.795 -177.926   36.520   37.590  -15.060

 2wyh A   662 S L  -69.214  155.329  176.179   38.340   42.700   96.810
 2wyh A   663 Q L  -73.420  -38.698  179.630   39.050   45.570   99.200
 2wyh A   664 E L  -69.764  130.599 -176.212   39.550   43.190  102.130
 2wyh A   665 K E -120.736  161.913  173.239   43.100   41.830  102.260
 2wyh A   666 A E -140.952  155.244 -176.686   44.990   39.130  104.160
 2wyh A   667 E E  -74.633  122.037  169.660   48.650   38.430  104.890
 2wyh A   668 L E -104.029  123.342  178.211   50.340   35.960  102.550
 2wyh A   669 T E -101.672  118.221  173.459   53.650   34.540  103.790
 2wyh A   670 L E -101.715  135.112  175.314   56.090   33.230  101.190

 3f2z A    49 G L  103.434  155.349 -178.759   11.910  -12.820   33.290
 3f2z A    50 S L  -89.638  167.880  172.641   13.470   -9.440   32.540
 3f2z A    51 D L -105.126  150.704 -176.905   15.900   -8.440   29.790
 3f2z A    52 P L  -74.287  143.899  167.758   19.400   -7.100   30.410
 3f2z A    53 L L  -62.119  154.262    7.498   20.310   -3.440   29.980
 3f2z A    54 P L  -89.407  173.052  170.181   20.720   -1.460   28.070
 3f2z A    55 Y E -106.318  147.357  172.917   17.340   -0.760   26.500
 3f2z A    56 E E -139.486  142.600  170.710   16.780    0.940   23.150
 3f2z A    57 I E -131.563  117.579 -179.354   13.710    2.050   21.220

 3hr6 A   422 V L -134.963  164.980  177.424   -2.890    2.560   52.520
 3hr6 A   423 L L  -60.288  123.448  179.536   -1.570    4.020   55.770
 3hr6 A   424 V E  -84.393  114.724 -173.034   -1.960    1.430   58.530
 3hr6 A   425 E E -118.194  148.493  169.476   -3.520    3.120   61.550
 3hr6 A   426 Q E -138.742  120.858  173.299   -4.500    2.060   65.060
 3hr6 A   427 K E  -89.235  129.726 -176.041   -6.480    4.180   67.520
 3hr6 A   428 V E -122.165  102.423  179.572   -5.790    3.340   71.160
 3hr6 A   429 K E  -81.501  120.435 -177.490   -8.260    4.620   73.750
 3hr6 A   430 I E -125.394  112.758  178.697   -6.670    4.830   77.190

 3i84 A    56 P L  -74.970  176.880  175.377   29.060  -49.900   -1.440
 3i84 A    57 G L  122.476  147.348 -178.461   25.740  -50.190   -3.280
 3i84 A    58 Q L  -91.350    3.623  179.876   23.680  -48.220   -5.800
 3i84 A    59 K E -129.073  138.611  175.958   20.930  -47.650   -3.230
 3i84 A    60 T E -141.629  152.731 -169.242   20.900  -45.640   -0.000
 3i84 A    61 E E -139.996  155.202  179.717   18.200  -44.820    2.540
 3i84 A    62 F E -150.852  121.666 -177.447   17.470  -42.470    5.430
 3i84 A    63 K E  -85.974  137.534 -177.568   14.680  -42.660    8.010
 3i84 A    64 V E -123.205  124.979  179.911   12.950  -39.460    9.100

 3ks7 A   243 R L -161.235  161.529  174.363   17.130  -93.670    5.640
 3ks7 A   244 D L  -80.003  158.301  179.849   19.700  -90.870    5.730
 3ks7 A   245 V E -114.271  118.839 -175.458   21.820  -89.990    2.700
 3ks7 A   246 S E -122.532  154.704  173.208   25.590  -89.820    3.150
 3ks7 A   247 T E -154.025  145.027  179.362   28.610  -89.300    0.910
 3ks7 A   248 D E  -93.134  152.774  179.040   32.380  -89.070    1.390
 3ks7 A   249 F E -151.005  155.011 -174.874   34.600  -86.310    0.010
 3ks7 A   250 T E -103.573  132.929  174.503   38.280  -85.360   -0.020
 3ks7 A   251 V E -111.145  122.191 -179.997   39.720  -82.140    1.400

 3hbz A    81 G L   77.591    2.598 -175.294   17.260   28.200  -25.090
 3hbz A    82 F L  -99.515  -52.192 -178.286   19.500   27.600  -22.080
 3hbz A    83 W L  -78.651  129.980 -179.861   18.010   29.610  -19.220
 3hbz A    84 K E -133.002  150.008  175.860   14.620   28.400  -17.980
 3hbz A    85 K E -144.347  129.728 -178.941   12.210   29.420  -15.220
 3hbz A    86 K E  -97.631  127.409  175.891    9.040   27.680  -14.030
 3hbz A    87 Y E -104.633  136.126  166.152    6.080   29.740  -12.840
 3hbz A    88 T E  -95.008  111.588 -176.521    3.250   28.500  -10.640
 3hbz A    89 V E -107.398  115.016 -177.841    0.140   30.370  -11.760

 2x3c A   143 E L -150.552  139.782 -179.689   72.590   60.690   22.070
 2x3c A   144 S L  -83.370  178.153  163.991   72.140   59.070   18.660
 2x3c A   145 N L  -66.975  154.630  179.265   73.440   60.110   15.260
 2x3c A   146 A L  -91.024  133.677  170.648   71.510   62.910   13.570
 2x3c A   147 I E -105.095  150.589 -176.420   69.260   62.250   10.580
 2x3c A   148 T E -124.656  147.554  177.564   68.290   64.940    8.060
 2x3c A   149 L E -158.574  158.311  172.554   65.270   65.460    5.820
 2x3c A   150 W E  -91.762  129.129  174.015   63.340   68.090    3.880
 2x3c A   151 V E -108.929  121.810 -173.418   59.920   69.070    5.240

 2qsv A   134 E L -139.379  130.608  176.037  -13.460   35.220   16.550
 2qsv A   135 T L  -54.983  113.666 -169.586  -14.190   38.620   18.090
 2qsv A   136 T E -107.867  130.832 -177.133  -10.670   39.860   18.820
 2qsv A   137 K E -104.670  150.084  173.576   -9.780   42.360   21.550
 2qsv A   138 A E -146.831  168.132 -177.955   -6.800   44.690   21.840
 2qsv A   139 A E -138.904  124.734  172.307   -5.520   47.520   24.040
 2qsv A   140 I E -112.932  120.729 -177.899   -3.660   50.710   23.170
 2qsv A   141 E E  -74.982  119.123  174.928   -2.240   52.690   26.090
 2qsv A   142 I E  -94.759  114.381 -175.421   -3.030   56.400   25.870

 3i6s A   554 N L  -74.249  146.031  177.832  -38.440  -21.450    3.500
 3i6s A   555 F L  -95.864  127.328 -177.738  -37.330  -18.710    1.110
 3i6s A   556 T L -131.390  144.119 -178.478  -36.660  -19.760   -2.480
 3i6s A   557 L L  -44.176  120.957  178.781  -35.570  -17.830   -5.570
 3i6s A   558 L E -111.419  159.106  176.681  -38.680  -16.200   -7.030
 3i6s A   559 E E -136.949  138.639  179.579  -39.350  -14.590  -10.400
 3i6s A   560 Q E -133.300  147.470  179.434  -41.920  -11.990  -11.460
 3i6s A   561 K E -128.469  127.909 -177.696  -42.890  -10.440  -14.800
 3i6s A   562 F E -118.275  132.578  178.038  -44.610   -7.090  -15.250

 1d5y A   273 R L  -53.916  164.285  178.379   51.680   17.380   24.330
 1d5y A   274 P L  -42.251  121.753 -164.183   49.280   18.340   27.110
 1d5y A   275 I L  -74.941  130.837  170.019   47.700   15.010   27.950
 1d5y A   276 N E  -74.999  124.542 -175.521   44.070   14.270   27.110
 1d5y A   277 L E -131.297  161.147  178.629   42.420   12.760   30.180
 1d5y A   278 R E -126.632  146.510 -179.200   39.000   11.560   31.300
 1d5y A   279 C E -161.584  163.911 -178.033   37.200   11.840   34.640
 1d5y A   280 E E -129.775  130.696  175.912   33.770   11.880   36.280
 1d5y A   281 L E -102.866  115.281 -176.882   32.330   14.310   38.820

 2o3o A   232 E L   31.573   59.533 -159.737   45.590   24.940  129.930
 2o3o A   233 K L  -67.197  137.074  175.029   44.540   26.730  133.080
 2o3o A   234 K L -132.184  135.389  178.373   41.620   25.450  135.160
 2o3o A   235 T E  -92.356  102.075 -175.104   40.120   26.960  138.300
 2o3o A   236 V E -110.429  147.921 -173.428   39.460   24.050  140.660
 2o3o A   237 Q E -120.031  149.417  173.373   38.000   24.160  144.160
 2o3o A   238 E E -130.680  146.429 -177.996   38.350   22.040  147.300
 2o3o A   239 Y E -115.452  131.964  179.313   36.160   21.880  150.410
 2o3o A   240 F E -123.838  144.969  176.333   37.410   21.270  153.940

 3me0 B    29 N L  -99.533  -26.042  179.433    7.840  -13.520  -10.260
 3me0 B    30 N L -101.523   24.051 -177.773    7.390   -9.750  -10.380
 3me0 B    31 H L  -64.768  138.636 -178.473    6.560   -9.780  -14.090
 3me0 B    32 Y E -121.863  131.340  168.415    4.100   -7.110  -15.230
 3me0 B    33 A E -138.764  155.010 -172.223    1.770   -7.050  -18.220
 3me0 B    34 A E -145.651  154.820  171.289   -1.190   -4.830  -19.070
 3me0 B    35 Q E -134.919  128.671 -177.280   -3.980   -4.300  -21.590
 3me0 B    36 T E -100.138  123.574  173.553   -5.620   -0.950  -22.320
 3me0 B    37 L E -110.107  159.943  175.979   -9.260   -0.760  -23.370

 3nig B   408 Q L  -62.462  -38.458  173.148  101.110   94.450   32.920
 3nig B   409 E L  -81.070  128.930 -174.769  100.770   98.170   33.630
 3nig B   410 K L  -96.570   -4.637 -176.511  104.140   99.740   34.430
 3nig B   411 E E -134.245  111.025  179.296  102.680  103.020   35.690
 3nig B   412 K E -139.396  157.923  177.622  100.250  103.250   38.600
 3nig B   413 S E -144.808  156.644  178.915   99.390  105.670   41.410
 3nig B   414 F E -150.414  175.010 -174.119   97.330  105.710   44.600
 3nig B   415 T E -123.065  132.618  166.945   96.340  107.910   47.540
 3nig B   416 I E -114.599  113.885 -168.244   97.060  107.710   51.260

 3ije A   517 R L   60.584   46.342  178.276  -48.030   40.970  -18.590
 3ije A   518 S L -140.264  153.294  177.934  -45.510   39.670  -16.060
 3ije A   519 P L  -75.083  -19.428  178.551  -45.120   39.640  -12.280
 3ije A   520 S E -102.878  141.631  174.883  -41.520   40.780  -12.740
 3ije A   521 H E -156.330  136.257 -179.195  -40.430   44.190  -14.020
 3ije A   522 S E -107.866  168.028  178.073  -37.150   46.110  -13.970
 3ije A   523 K E -164.424  107.987  170.315  -36.290   49.800  -14.200
 3ije A   524 N E  -66.544  104.825 -179.199  -32.920   51.520  -14.550
 3ije A   525 M E -106.683  151.752 -172.808  -33.410   54.570  -12.330

 1uxx X    63 A L  -75.257  149.917  178.866   -4.360    7.900   19.670
 1uxx X    64 D L  -93.762    5.017  171.868   -8.090    8.560   19.390
 1uxx X    65 T L -131.946  152.790  179.808   -7.930    7.960   15.640
 1uxx X    66 P L  -70.537  140.935  177.900   -6.750    5.010   13.560
 1uxx X    67 T E -110.232  123.748  177.995   -3.290    5.240   11.990
 1uxx X    68 N E  -88.075  129.584  174.197   -2.660    3.790    8.540
 1uxx X    69 I E -112.695   98.666 -175.791    0.750    2.280    7.830
 1uxx X    70 Q E  -80.151  135.934  179.122    1.190    1.950    4.070
 1uxx X    71 L E -101.890   99.171 -173.857    3.690   -0.590    2.740

 3s5t A   146 A L  -64.986  -36.851  179.062  -35.000   84.970   12.170
 3s5t A   147 H L -161.716  169.961  179.862  -31.480   84.470   10.820
 3s5t A   148 G L -102.015 -154.449  179.056  -29.110   82.000    9.170
 3s5t A   149 I E -136.460  139.961  176.136  -25.680   80.640   10.090
 3s5t A   150 Y E -137.435  151.450 -174.665  -22.150   81.550    9.020
 3s5t A   151 M E -155.090  156.521  174.637  -18.710   80.170    9.890
 3s5t A   152 T E -124.763  119.112 -178.449  -15.030   80.320    8.970
 3s5t A   153 T E -110.150  138.717 -179.990  -12.980   77.120    8.810
 3s5t A   154 F E -115.532  137.241  168.248   -9.200   76.920    8.510

 1tdq A   156 I L  -69.991  -44.363 -172.993    2.750   -1.800   80.920
 1tdq A   157 G L  -84.935 -155.752 -176.814    4.700    1.370   80.170
 1tdq A   158 P L  -74.949  -12.516 -176.050    8.410    2.180   80.370
 1tdq A   159 T E -122.530  160.316  171.676    8.250    1.990   84.160
 1tdq A   160 T E -127.229  136.141 -178.083    7.070   -0.460   86.820
 1tdq A   161 K E -116.027  157.506  166.933    5.520    0.500   90.160
 1tdq A   162 T E -154.119  163.796  176.801    4.720   -1.260   93.420
 1tdq A   163 T E -125.011  117.890  175.267    3.510   -0.480   96.940
 1tdq A   164 L E  -86.953  125.842 -171.946    5.100   -2.040  100.020

 3lnd A   193 G L  108.815  -16.945 -179.568  -12.470   20.640  -33.160
 3lnd A   194 G L  -74.487  146.853  174.446  -10.630   20.960  -29.850
 3lnd A   195 L L  -74.207  151.241 -169.493   -8.530   18.090  -28.490
 3lnd A   196 S E -139.966  156.160  169.273   -9.900   16.300  -25.430
 3lnd A   197 G E -141.057  169.070 -173.100   -9.020   13.890  -22.640
 3lnd A   198 T E -131.056  159.916  170.439  -10.900   11.880  -20.030
 3lnd A   199 T E -147.678  154.828 -178.213  -10.610   10.680  -16.440
 3lnd A   200 T E -107.445  137.500 -179.060  -12.480    8.230  -14.210
 3lnd A   201 V E -123.984  120.769  177.470  -13.800    9.050  -10.740

 2xg5 A    14 S L  -75.506  -11.199  176.793  -45.860   -3.910  -22.770
 2xg5 A    15 E L -107.661  161.811 -177.995  -47.940   -3.730  -19.600
 2xg5 A    16 K L  -96.295  -21.364 -178.265  -47.780   -1.240  -16.730
 2xg5 A    17 S E -160.442  159.863  169.940  -48.590   -3.720  -13.960
 2xg5 A    18 M E -145.214  173.831 -170.474  -49.430   -7.330  -13.160
 2xg5 A    19 T E -126.746  130.684  170.743  -50.900   -9.350  -10.300
 2xg5 A    20 L E -107.074  134.084 -179.672  -49.590  -12.260   -8.240
 2xg5 A    21 D E  -84.566  131.523  174.027  -52.040  -14.400   -6.270
 2xg5 A    22 I E -125.328  163.921 -177.474  -51.310  -15.110   -2.610

 2qki B   132 R E -157.806  129.974 -175.375   31.250  -33.280   47.430
 2qki B   133 R L  -92.244  141.524  172.979   29.680  -30.920   44.880
 2qki B   134 H E -101.570   86.533 -172.524   30.640  -27.280   44.390
 2qki B   135 Q E -124.470  147.971  175.683   27.260  -25.780   43.500
 2qki B   136 Q E -134.082  144.990  175.783   25.580  -22.400   43.950
 2qki B   137 T E -103.474  127.047 -179.103   22.000  -21.210   43.530
 2qki B   138 V E -134.306  163.958  179.809   21.430  -17.830   41.880
 2qki B   139 T E -124.968  109.191 -175.288   18.560  -15.810   40.420
 2qki B   140 I E -104.488  120.982  179.024   19.120  -14.160   37.040

 1tdq A    55 E L  -70.024   91.987 -170.145   17.300  -10.060   62.300
 1tdq A    56 G L -155.011  -94.962 -169.155   20.810   -9.120   63.390
 1tdq A    57 G L  100.984  144.616 -171.472   24.040   -8.980   61.410
 1tdq A    58 K L  -99.665  144.959  168.331   27.560   -9.630   62.670
 1tdq A    59 T E  -98.000  133.175 -173.841   30.220   -7.250   63.960
 1tdq A    60 T E -118.488  128.803  171.662   33.750   -8.050   62.790
 1tdq A    61 F E -113.176  136.594  172.464   37.060   -7.090   64.370
 1tdq A    62 R E  -96.049  115.574 -168.532   40.460   -7.550   62.730
 1tdq A    63 L E -114.300  155.006  177.825   42.910   -8.550   65.440

 2e11 A   233 Q L  -99.526  158.420  169.709   32.650  118.060   13.340
 2e11 A   234 E L  -60.067  125.012 -170.722   28.870  118.330   13.570
 2e11 A   235 Q E -157.397  136.686  167.830   27.690  118.420    9.970
 2e11 A   236 V E -113.959  135.369 -179.891   24.640  117.810    7.790
 2e11 A   237 V E -144.333  135.813 -179.194   25.020  116.900    4.120
 2e11 A   238 T E -117.449  130.126 -179.712   22.530  115.790    1.470
 2e11 A   239 T E -137.863  159.610 -175.531   23.450  113.830   -1.660
 2e11 A   240 T E -111.924  128.508  178.376   21.630  111.970   -4.420
 2e11 A   241 I E -101.138  145.909 -168.316   22.250  108.320   -5.330

 1i5p A   599 D L  -65.011  140.188  176.783  -33.490  -47.870  118.340
 1i5p A   600 N L   52.352   36.454 -176.404  -33.950  -51.640  118.480
 1i5p A   601 T L -135.593  140.024  175.864  -36.160  -51.350  115.400
 1i5p A   602 N E  -80.699   91.214 -174.976  -36.060  -52.810  111.890
 1i5p A   603 V E  -81.323  132.738 -177.578  -36.100  -49.580  109.890
 1i5p A   604 T E -100.216  130.000  175.977  -37.190  -49.810  106.260
 1i5p A   605 L E -117.380  109.448  178.854  -35.570  -47.700  103.540
 1i5p A   606 D E -101.136  122.620  177.321  -37.390  -47.610  100.200
 1i5p A   607 I E -115.110  108.867 -179.948  -35.610  -46.030   97.240

 1x1i A   534 T L -109.570   11.251 -175.296   10.030  -70.200   84.000
 1x1i A   535 G L  -73.007  153.021  178.170   11.500  -73.210   82.210
 1x1i A   536 L L  -86.632  150.006  177.515   10.770  -73.980   78.560
 1x1i A   537 G L   77.315   26.551 -174.250    8.870  -77.080   77.430
 1x1i A   538 V E -118.895  119.869  174.369    6.910  -77.160   80.690
 1x1i A   539 A E -105.099  141.262 -175.231    3.150  -77.690   80.950
 1x1i A   540 Q E -155.893  134.964  174.948    1.300  -77.110   84.220
 1x1i A   541 T E  -99.336  128.135 -179.912   -2.300  -76.780   85.400
 1x1i A   542 L E -105.761  121.533 -178.445   -3.020  -74.170   88.060

 3nap B   226 T L -135.998  159.867 -177.168  185.950  311.520  149.820
 3nap B   227 P L  -56.744  -34.256  179.482  188.050  314.620  149.150
 3nap B   228 S L -138.515  169.988 -178.001  185.370  316.730  150.850
 3nap B   229 A L  -51.680  134.485 -175.365  182.300  316.320  153.040
 3nap B   230 A L -155.015  168.146  178.723  179.720  314.080  151.360
 3nap B   231 S E -149.987  148.428  177.498  176.750  311.790  151.930
 3nap B   232 L E -128.571  152.979  175.771  175.110  308.780  150.280
 3nap B   233 Q E  -89.644  127.164  176.502  171.670  307.180  150.460
 3nap B   234 V E -101.878  103.488 -171.999  171.560  303.610  151.770

 2haz A    49 E L  -94.821  159.923 -177.033   13.160   25.720   12.060
 2haz A    50 E L -100.207  -32.667 -171.666   15.000   22.520   11.130
 2haz A    51 V L  -72.826  123.452  173.720   18.040   22.690   13.400
 2haz A    52 W L  -87.545  141.138  168.074   17.750   20.780   16.670
 2haz A    53 H E -111.698  142.505 -167.521   19.570   21.890   19.810
 2haz A    54 S E -137.553  150.687  175.004   20.520   19.290   22.410
 2haz A    55 K E -151.703  146.021 -179.914   21.940   18.980   25.920
 2haz A    56 W E  -95.021  145.007  178.215   22.810   16.130   28.290
 2haz A    57 Y E -133.542  144.469  175.097   21.580   15.910   31.880

 1cfb A    61 T L  -89.455   -9.874 -178.382  115.400   55.280   74.070
 1cfb A    62 D L  -84.763  138.566  168.959  112.270   53.380   75.090
 1cfb A    63 S L -113.744   -0.299  174.607  109.720   52.110   72.580
 1cfb A    64 S E -153.103  156.033 -175.037  107.680   50.380   75.270
 1cfb A    65 F E -155.520  142.398 -177.411  106.850   50.870   78.950
 1cfb A    66 V E  -99.944  127.714 -178.125  104.990   49.010   81.700
 1cfb A    67 V E -117.694  136.465  179.470  102.320   50.830   83.700
 1cfb A    68 Q E  -75.110  143.852 -176.210  100.690   49.690   86.940
 1cfb A    69 M L -125.552  139.808  178.426   96.910   49.300   86.960

 3ije A   532 L L  -67.221   83.213 -179.848  -35.260   64.970   -5.150
 3ije A   533 M L  -68.273   84.279 -177.793  -37.400   61.880   -4.610
 3ije A   534 Q E  -68.493  131.033 -169.704  -37.400   60.700   -8.220
 3ije A   535 C E -115.205  166.209  174.144  -40.470   58.590   -8.950
 3ije A   536 E E -157.640  130.735 -170.508  -41.670   56.050  -11.520
 3ije A   537 E E -105.591  151.593  172.722  -45.160   54.690  -12.120
 3ije A   538 L E -148.876  137.233  178.019  -46.470   51.370  -13.420
 3ije A   539 I E  -98.792  122.044  179.339  -49.980   50.030  -14.040
 3ije A   540 A E -115.496  139.631 -176.270  -50.580   46.400  -13.110

 3pqs A   327 F L  -53.772  -50.207  165.603   32.390  -16.410    1.480
 3pqs A   328 K E -126.441  148.291 -168.665   34.750  -14.280    3.530
 3pqs A   329 N E -132.071  137.153  179.727   35.770  -10.740    2.630
 3pqs A   330 R E  -99.446  120.056 -179.180   38.740   -8.520    3.500
 3pqs A   331 K E -109.065  137.784  177.603   37.930   -4.880    4.230
 3pqs A   332 T E -125.002  114.040 -174.374   40.450   -2.040    4.450
 3pqs A   333 V E -129.854  133.159  175.962   39.320    1.230    6.010
 3pqs A   334 D E  -85.084  115.260  179.206   41.250    4.330    7.060
 3pqs A   335 I E -123.113  111.643  179.439   40.150    5.450   10.530

 1uy4 A    78 T L -160.536  154.937  171.770   21.250   15.710   15.480
 1uy4 A    79 E L -105.610   -0.054  179.859   21.760   17.230   18.920
 1uy4 A    80 V L -126.092  147.165  176.165   25.460   16.350   18.890
 1uy4 A    81 N L  -74.899  116.532 -175.667   28.370   17.440   16.710
 1uy4 A    82 T E -140.567  179.266 -177.834   29.340   14.450   14.570
 1uy4 A    83 S E -139.653  147.654  178.492   30.810   13.460   11.210
 1uy4 A    84 I E -125.117  113.087  177.009   29.880   11.110    8.370
 1uy4 A    85 Q E  -80.034  133.899  177.180   32.550    9.580    6.150
 1uy4 A    86 I E -108.130  109.312 -173.905   31.540    8.790    2.570

 3l5i A   240 I L -111.445   -6.895 -167.825   -1.970    5.840   24.000
 3l5i A   241 G L  -98.986 -174.831 -176.747   -2.210    5.070   27.700
 3l5i A   242 N L  -95.018  162.257 -175.480   -3.900    6.580   30.750
 3l5i A   243 E L  -78.477  131.792  172.470   -2.610    9.340   33.030
 3l5i A   244 T E -116.054  136.244 -175.828   -0.650    8.390   36.150
 3l5i A   245 A E -119.227  132.157  174.698   -0.010   10.870   38.960
 3l5i A   246 V E -130.167  138.027 -178.173    2.690   10.790   41.630
 3l5i A   247 N E  -86.715  145.764 -177.162    3.280   13.290   44.430
 3l5i A   248 V E -133.722  135.174  177.293    6.710   14.790   45.060

 3gd0 A    67 P L  -54.987  125.750  176.753  -18.210  -13.790  -42.020
 3gd0 A    68 G L   87.137   -1.154 -174.193  -21.740  -14.590  -40.860
 3gd0 A    69 R L -118.676  161.101  175.673  -20.400  -17.210  -38.460
 3gd0 A    70 S E -120.002  155.410  173.879  -19.630  -17.430  -34.740
 3gd0 A    71 T E -134.996  152.923 -175.437  -16.870  -19.140  -32.770
 3gd0 A    72 T E -116.554  127.950  169.824  -16.540  -20.120  -29.110
 3gd0 A    73 I E -128.722  149.994 -177.113  -13.510  -19.770  -26.850
 3gd0 A    74 Q E  -90.140  128.542  178.654  -13.220  -20.360  -23.110
 3gd0 A    75 I E -103.804  115.298  179.617  -12.250  -17.430  -20.890

 3afo A   190 S L -144.561  142.169  173.454   65.630   15.340   59.590
 3afo A   191 N L -104.915    7.619  177.542   63.810   12.000   59.640
 3afo A   192 S L  -90.266  172.575 -176.811   63.110   12.200   55.910
 3afo A   193 S L -144.025  130.016  172.084   65.090   10.600   53.090
 3afo A   194 I E  -95.724  118.118 -171.037   66.010   11.650   49.550
 3afo A   195 V E -100.322  124.997  173.823   66.160    8.570   47.340
 3afo A   196 T E -129.765  159.569 -176.724   68.410    8.300   44.290
 3afo A   197 H E -122.621  139.890 -175.281   69.460    5.410   42.060
 3afo A   198 A E -124.908  129.687  170.516   72.900    4.640   40.640

 3kzt A   115 S L  -82.047  169.144  177.625   35.150    2.950   36.640
 3kzt A   116 Q L  -70.849  -10.261  177.999   33.420    4.150   39.810
 3kzt A   117 Y L -107.315   22.445  176.644   33.610    7.620   38.270
 3kzt A   118 E L  -59.166  127.008 -176.870   31.720    6.620   35.130
 3kzt A   119 R E -136.348  130.028  175.876   29.730    9.610   33.890
 3kzt A   120 A E  -79.580  127.059 -178.849   27.300   10.000   30.990
 3kzt A   121 V E -111.651  131.806 -178.873   28.040   13.060   28.880
 3kzt A   122 S E -137.047  111.357 -173.315   25.450   14.760   26.670
 3kzt A   123 I E -119.634  112.263  171.946   26.310   17.880   24.680

 1itb B   302 G L  122.146  168.292 -176.603   58.280   14.620   11.190
 1itb B   303 I L -116.452  168.127  175.608   61.020   12.430   12.660
 1itb B   304 D E -140.005  139.792 -171.153   64.120   12.920   14.800
 1itb B   305 A E -128.045  140.865  167.285   67.410   11.030   14.740
 1itb B   306 A E -165.008  144.993 -159.104   70.420   10.580   16.990
 1itb B   307 Y E -125.048  156.638  164.922   72.950    7.790   17.280
 1itb B   308 I E -119.962  120.758 -177.421   75.450    6.060   19.540
 1itb B   309 Q E  -96.962  120.301 -179.376   78.590    4.780   17.820
 1itb B   310 L E  -78.213  135.005  179.026   80.310    1.810   19.450

 3lrk A   363 G L  -76.159  163.646 -174.421   12.520   32.900    5.720
 3lrk A   364 S L  -86.103   -7.057 -179.029   10.710   30.000    4.050
 3lrk A   365 V L -126.131  145.676  173.784   13.390   29.660    1.370
 3lrk A   366 S L  -62.323  129.394 -172.541   17.130   29.020    1.460
 3lrk A   367 R E -142.606  149.400  173.326   18.900   32.340    0.890
 3lrk A   368 P E  -69.131  134.898  173.671   22.390   33.840    0.820
 3lrk A   369 M E -124.565  144.873 -174.891   23.330   35.830    3.920
 3lrk A   370 N E -140.002  151.967  173.163   26.250   38.230    4.320
 3lrk A   371 T E -152.316  175.473  178.305   27.890   40.430    6.950

 1ya5 T     2 A L  -99.815   93.923  173.107   24.180    4.910   45.230
 1ya5 T     3 T L  -59.490  134.990  175.609   26.160    7.440   43.200
 1ya5 T     4 S E -103.839  127.728  179.355   24.070    9.150   40.530
 1ya5 T     5 E E -109.309  110.103  178.957   25.640    9.850   37.150
 1ya5 T     6 L E -103.933  123.054  179.966   23.970   12.590   35.100
 1ya5 T     7 S E -105.163  159.003  172.335   25.110   13.080   31.510
 1ya5 T     8 S E -130.234  145.022 -174.335   24.440   15.860   29.000
 1ya5 T     9 E E -133.735  142.712  168.471   24.330   15.630   25.210
 1ya5 T    10 V E -123.195  149.689 -178.984   24.270   17.990   22.250

 2id4 A   371 E L -106.864  105.993  176.346   27.650  -45.930   25.720
 2id4 A   372 T L  -91.848  130.261  175.577   26.020  -42.510   25.330
 2id4 A   373 L E  -91.099  107.919 -171.918   27.030  -40.380   22.350
 2id4 A   374 E E -117.288  146.459  177.371   27.220  -36.810   23.640
 2id4 A   375 S E -146.506  131.484 -172.945   28.110  -33.500   22.000
 2id4 A   376 V E -119.748  131.969  173.122   28.310  -30.040   23.570
 2id4 A   377 I E -120.454  137.485 -176.874   28.230  -26.610   21.940
 2id4 A   378 T E -100.222  128.399  174.692   28.920  -23.360   23.790
 2id4 A   379 I E -113.219  123.059 -179.672   26.900  -20.200   23.140

 3k1w A     4 G L    0.000  167.835  179.649   19.940   33.720    3.530
 3k1w A     5 N L -129.976   43.758 -176.868   17.400   34.590    6.220
 3k1w A     6 T E -105.931  135.707  161.365   14.330   32.690    5.020
 3k1w A     7 T L -122.511  149.942 -176.170   12.070   30.290    6.870
 3k1w A     8 S E -132.385  122.184 -177.075    9.110   28.500    5.300
 3k1w A     9 S E -109.109  138.412  175.805    6.140   27.050    7.180
 3k1w A    10 V E -125.184  125.001  179.709    3.590   24.550    5.870
 3k1w A    11 I E  -78.093  134.242 -177.065    0.320   23.790    7.650
 3k1w A    12 L E -103.928  155.049  167.754   -0.550   20.110    7.960

 1qr4 A    54 P L  -55.328  146.260 -178.148  -13.220  -14.720   -2.180
 1qr4 A    55 V L  -59.393  -30.003 -172.288  -13.120  -12.970   -5.550
 1qr4 A    56 D L  -84.352    7.800  177.313  -15.230  -10.140   -4.160
 1qr4 A    57 S L  -98.758  134.073  168.377  -12.510   -9.240   -1.650
 1qr4 A    58 T L -117.605    4.915  179.799   -9.960   -6.490   -2.210
 1qr4 A    59 S E -151.359  140.615 -173.084   -8.850   -6.460    1.430
 1qr4 A    60 F E -147.268  133.970  178.737   -8.000   -9.160    3.950
 1qr4 A    61 I E  -92.739  106.628 -177.473   -6.920   -9.230    7.600
 1qr4 A    62 L E  -85.435  119.142 -173.094   -4.040  -11.680    7.970

 3m45 A    92 T L  -79.188 -171.263  177.783   -9.660  -25.770   -8.730
 3m45 A    93 M L -131.256  102.420    7.863  -12.260  -25.280  -11.460
 3m45 A    94 P L  -79.348  171.899  179.668  -11.920  -22.680  -12.390
 3m45 A    95 V L  -70.701  140.046  176.703   -8.320  -22.290  -11.260
 3m45 A    96 K E -110.000  147.985 -176.833   -7.610  -19.710   -8.550
 3m45 A    97 T E -133.142  154.490  173.892   -4.430  -17.640   -8.210
 3m45 A    98 S E -146.962  132.225 -169.795   -2.770  -15.390   -5.640
 3m45 A    99 K E -102.220  136.835  168.428    0.220  -13.110   -6.170
 3m45 A   100 A E -120.904  121.439 -179.055    3.100  -12.310   -3.840

 2wmf A   525 D L -129.672   25.635  179.354   25.950    5.960   37.680
 2wmf A   526 N L  -87.376   -3.421  175.160   27.120    2.920   39.640
 2wmf A   527 D L  -85.550  105.299 -176.249   29.250    5.180   41.830
 2wmf A   528 F L  -87.091  151.708  174.700   27.220    5.690   45.000
 2wmf A   529 R E -123.743  159.091 -168.194   27.620    8.540   47.480
 2wmf A   530 T E  -94.292  121.309  169.938   26.850    8.680   51.200
 2wmf A   531 T E -115.783  117.199 -176.770   23.830   10.500   52.580
 2wmf A   532 T E -105.023  124.723  179.083   23.500   10.380   56.370
 2wmf A   533 L E -122.786  122.602 -178.427   20.190   11.220   58.050

 1hnf A   169 S L -151.643  162.756  172.921   23.250   24.160   32.860
 1hnf A   170 K E -154.447  123.784  178.964   24.050   25.460   36.340
 1hnf A   171 E E -127.330  161.747 -178.576   26.060   23.830   39.120
 1hnf A   172 S E -152.979  156.626  174.991   27.360   24.920   42.530
 1hnf A   173 S E -145.094  143.861 -179.660   29.480   23.740   45.460
 1hnf A   174 V E -124.999  129.438 -177.879   29.860   24.880   49.060
 1hnf A   175 E E -130.375  119.926  172.844   32.900   24.260   51.260
 1hnf A   176 P E  -72.082  120.057 -175.860   33.320   25.190   54.920
 1hnf A   177 V E -108.859  126.014 -178.489   36.840   26.570   55.310

 2wxf A    95 S L  -96.082  145.630  171.906   19.180   27.800   29.180
 2wxf A    96 E L  -84.975  -21.493  175.392   19.760   24.080   28.700
 2wxf A    97 E L  -66.512  139.884 -177.776   21.480   24.000   32.080
 2wxf A    98 S E -135.920  163.945  178.324   19.240   22.850   34.930
 2wxf A    99 F E -133.530  134.026  179.634   19.320   22.450   38.710
 2wxf A   100 T E -100.650  120.518 -175.004   17.770   19.740   40.880
 2wxf A   101 F E -111.524  146.593  168.670   16.450   20.920   44.240
 2wxf A   102 Q E  -95.777  116.143 -177.266   15.220   19.110   47.330
 2wxf A   103 V E -129.997  177.934  177.394   12.010   20.730   48.540

 2q04 A     4 E L  -86.368  156.267 -176.340    1.700  100.710   39.890
 2q04 A     5 K L -104.426  113.308 -178.771    4.150   98.490   41.770
 2q04 A     6 Q L  -89.231  116.914  177.179    4.440   99.130   45.510
 2q04 A     7 F L  -74.255  126.343  175.751    7.810   98.170   46.990
 2q04 A     8 N E -128.129  159.412 -172.769    7.530   96.450   50.370
 2q04 A     9 H E -149.974  129.177  171.614   10.120   95.010   52.750
 2q04 A    10 R E -134.058  141.809  177.173   10.120   92.710   55.770
 2q04 A    11 T E  -96.984  115.058 -179.221   13.020   91.290   57.780
 2q04 A    12 L E -103.108  120.015  175.655   12.590   87.590   58.570

 3ejj X   269 G L -178.017 -163.572 -175.132   55.780   85.200    8.220
 3ejj X   270 T E -126.661  136.289  172.951   53.270   87.400    6.400
 3ejj X   271 R E -113.089  147.970 -178.469   50.770   86.690    3.620
 3ejj X   272 T E -134.967  147.265  171.669   49.130   89.300    1.390
 3ejj X   273 A E -133.187  145.267 -170.268   46.280   89.410   -1.110
 3ejj X   274 T E -119.184  139.820  177.066   45.510   92.150   -3.630
 3ejj X   275 M E -142.160  147.884 -179.483   42.240   93.450   -5.070
 3ejj X   276 N E -109.123  129.076  178.900   41.270   96.300   -7.390
 3ejj X   277 F E -125.325  128.782 -171.911   38.260   98.520   -6.740

 2x1w L   193 G L   97.795  -23.919  177.657  -42.050  -27.770   40.390
 2x1w L   194 L L -112.959  -24.063  175.904  -45.800  -27.100   40.470
 2x1w L   195 M L -155.566  160.482 -176.085  -46.340  -26.530   36.750
 2x1w L   196 T E -134.979  135.367  170.195  -44.460  -26.750   33.450
 2x1w L   197 K E -129.154  149.025 -171.847  -44.510  -24.790   30.200
 2x1w L   198 K E -145.112  159.986  173.095  -42.520  -25.480   27.040
 2x1w L   199 N E -149.602  156.630 -169.514  -41.930  -24.320   23.470
 2x1w L   200 S E -138.158  159.986  175.883  -40.310  -25.780   20.360
 2x1w L   201 T E -156.173  144.984 -179.064  -38.860  -24.840   16.980

 2hv2 A   304 E L -103.316  166.897  175.138   44.580   37.910   66.100
 2hv2 A   305 K L  -73.721  116.741 -174.090   47.940   39.570   65.470
 2hv2 A   306 E E -133.539  149.977  178.404   50.560   36.870   65.940
 2hv2 A   307 T E -125.159  128.820  178.132   54.300   36.480   65.370
 2hv2 A   308 Y E -122.503  141.384  174.668   56.100   33.230   64.580
 2hv2 A   309 S E -109.214  114.142 -175.802   59.820   32.510   64.200
 2hv2 A   310 L E -112.992  137.942  175.863   60.570   29.730   61.720
 2hv2 A   311 E E -108.591  128.513 -171.948   63.920   28.120   60.910
 2hv2 A   312 I E -109.979  129.120  166.309   64.390   26.730   57.410

 3caf A    89 G E  158.621  170.230  178.066    1.900   -3.190    4.930
 3caf A    90 S E -144.563  121.544 -177.029    2.600    0.500    4.290
 3caf A    91 I E -120.742  159.520 -176.042    1.600    3.410    6.520
 3caf A    92 N E -148.097  156.293  174.892    2.010    7.180    6.290
 3caf A    93 H E -146.656  140.282 -167.646    1.520   10.380    8.290
 3caf A    94 T E -112.802  133.080  169.259    1.320   13.970    7.110
 3caf A    95 Y E -112.291  156.325  173.580    2.610   17.210    8.610
 3caf A    96 H E -115.099  121.051  178.069    1.970   20.780    7.480
 3caf A    97 L E -102.020  117.103  173.684    4.860   23.250    7.480

 2zl7 A   113 H L -134.385  151.448 -177.916   20.370   48.940   -5.250
 2zl7 A   114 S L  -89.517  175.193  166.577   19.370   45.630   -3.660
 2zl7 A   115 S L   78.391  164.973  178.743   18.890   44.590   -0.050
 2zl7 A   116 Q L -136.167  154.514 -177.255   17.410   46.380    2.960
 2zl7 A   117 T E -131.286  131.452  176.776   18.780   47.890    6.170
 2zl7 A   118 Q E  -80.015  127.840 -173.772   17.150   48.310    9.580
 2zl7 A   119 Y E -114.176  103.875 -177.626   17.530   51.860   10.880
 2zl7 A   120 D E  -83.873  119.522 -174.770   17.340   52.260   14.660
 2zl7 A   121 V E -114.810  111.818  162.363   16.300   55.780   15.630

 2yd0 A   538 K L -112.582   -1.815 -172.559  -16.870   51.480   27.970
 2yd0 A   539 T L -131.466  172.377 -178.690  -18.430   50.680   31.340
 2yd0 A   540 K L  -55.787  -46.438  179.026  -17.540   50.220   35.010
 2yd0 A   541 T E -135.763  163.648  168.899  -17.250   46.460   34.580
 2yd0 A   542 D E -167.984  174.674 -175.007  -17.480   43.780   31.900
 2yd0 A   543 V E -139.135  135.464  168.490  -16.660   40.160   31.090
 2yd0 A   544 L E -114.599  155.173  179.878  -15.030   38.260   28.230
 2yd0 A   545 I E -113.813  119.010  178.050  -15.070   34.500   27.650
 2yd0 A   546 L L  -78.906  147.486  178.348  -11.870   32.690   26.680

 2nyi A    88 S L  -60.681  137.469  177.352    9.160  -17.380   38.800
 2nyi A    89 P L  -55.966  -23.905 -175.848    8.940  -17.350   42.590
 2nyi A    90 D L  -91.726    4.892  177.002   12.740  -17.580   42.520
 2nyi A    91 T E  -72.657  134.987  179.681   13.030  -14.350   40.540
 2nyi A    92 R E -129.420  154.783  177.143   14.950  -11.580   42.290
 2nyi A    93 E E  -92.270  140.024 -178.632   15.650   -7.910   41.610
 2nyi A    94 Y E -131.186  142.097  172.325   19.230   -6.720   41.100
 2nyi A    95 E E  -89.688  119.305 -176.215   20.910   -3.320   40.890
 2nyi A    96 L E -112.454  127.369 -179.172   23.140   -3.160   37.820

 1v0a A   110 D L -109.941  171.445 -171.242   26.230   21.970   22.490
 1v0a A   111 S L  -64.999  -20.824 -177.807   27.690   21.260   19.060
 1v0a A   112 S L -116.343  156.811  176.976   31.010   20.280   20.630
 1v0a A   113 W L  -61.455  126.540  175.441   32.010   17.840   23.360
 1v0a A   114 K E -132.172  145.091  175.100   31.840   19.450   26.790
 1v0a A   115 T E  -89.932  119.587  177.219   32.500   18.140   30.300
 1v0a A   116 I E -105.660  112.425 -179.678   29.610   18.760   32.690
 1v0a A   117 E E -115.084  106.072 -173.998   30.540   18.430   36.360
 1v0a A   118 I E -112.039  116.136  174.640   27.610   18.990   38.720

 2v5m A   294 G L -169.381 -160.445 -177.766  103.250   21.210  -21.400
 2v5m A   295 G E -153.216  172.408 -179.370  100.970   20.010  -18.610
 2v5m A   296 E E -161.650  159.045 -177.242  100.610   19.690  -14.840
 2v5m A   297 S E -140.302  150.265  176.758   98.610   17.920  -12.130
 2v5m A   298 V E -143.809  137.276 -177.434   97.560   18.520   -8.530
 2v5m A   299 E E  -97.001  143.082  172.697   95.930   16.230   -5.970
 2v5m A   300 T E -137.515  123.048  178.749   93.170   17.180   -3.530
 2v5m A   301 V E  -88.801  130.295 -178.222   91.800   14.910   -0.810
 2v5m A   302 L E -125.203  123.583  170.053   88.100   15.310   -0.000

 2xbt A   105 W L  -46.191  147.779   10.444   46.160   13.200   14.760
 2xbt A   106 P L  -94.721   18.914  172.742   47.370   11.620   12.810
 2xbt A   107 S L  -66.717  130.219 -178.114   43.840   11.530   11.400
 2xbt A   108 Q L -117.291  138.889 -176.961   43.310   14.440    9.010
 2xbt A   109 S L  -95.309   -2.477 -176.788   39.990   16.020    8.040
 2xbt A   110 E E -142.307  150.818  175.409   41.420   17.720    4.950
 2xbt A   111 V E -128.263  132.320  179.447   43.680   16.900    2.000
 2xbt A   112 T E -101.008  127.401  178.032   45.800   19.370    0.040
 2xbt A   113 I E -121.687  118.385  177.392   46.430   18.780   -3.660

 2et1 A   115 G L   75.676   15.891 -176.861   10.540   21.860   69.700
 2et1 A   116 N L   52.259   38.906 -178.206   12.660   21.910   66.550
 2et1 A   117 K L  -70.014  136.895  179.012   15.360   20.160   68.580
 2et1 A   118 L E -104.376  116.575  174.166   18.670   19.580   66.820
 2et1 A   119 Y E -100.741  121.417 -170.433   20.480   16.300   67.480
 2et1 A   120 S E -135.352  130.512 -178.809   24.090   16.410   66.310
 2et1 A   121 R E -147.280  141.357  172.239   26.920   13.880   66.580
 2et1 A   122 V E  -78.566  114.463 -174.292   30.310   13.270   64.990
 2et1 A   123 V E -107.041  126.474 -177.091   30.040    9.880   63.310

 1s7m A   125 G L -118.634 -165.093 -178.745   28.040    0.790  -15.570
 1s7m A   126 S L -138.064   19.969 -178.192   26.480   -2.650  -16.030
 1s7m A   127 T L -129.428  170.387  177.726   28.400   -4.720  -13.480
 1s7m A   128 E L  -71.757  147.236 -177.897   28.540   -5.290   -9.730
 1s7m A   129 Y E -106.372  142.707  173.155   30.460   -2.770   -7.630
 1s7m A   130 H E -157.213  146.138  178.255   32.990   -3.430   -4.880
 1s7m A   131 D E -161.398  162.437 -179.722   35.790   -1.550   -3.120
 1s7m A   132 Q E  -97.799  135.895  174.290   37.840   -1.450    0.080
 1s7m A   133 V E -110.421   88.287  178.142   37.320    1.160    2.800

 1yi9 A   171 G L   84.985   44.108  175.464   -2.560   27.570   40.990
 1yi9 A   172 E L -131.594  130.002  177.385    0.860   26.120   40.160
 1yi9 A   173 K L  -98.538  -27.110  177.639    2.180   22.690   41.090
 1yi9 A   174 V E -134.562  124.994  176.857    5.470   23.010   39.210
 1yi9 A   175 V E -131.169  131.623 -177.300    7.500   26.180   38.670
 1yi9 A   176 N E -104.200  119.061  169.043   10.910   26.410   37.020
 1yi9 A   177 A E  -97.784  117.057 -171.180   13.440   29.040   38.050
 1yi9 A   178 D E -107.772  137.028  178.942   16.120   29.230   35.360
 1yi9 A   179 I E -130.074  132.660 -177.184   19.620   30.670   35.680

 3hrz A   383 N L  -85.450   -2.909 -178.421  -16.570   33.370   47.310
 3hrz A   384 A L  -65.400  133.460  171.482  -16.510   29.570   47.150
 3hrz A   385 Q L -120.357  -25.981  173.331  -14.100   28.010   44.660
 3hrz A   386 S E -129.127  144.458 -172.308  -13.960   24.520   46.160
 3hrz A   387 L E -130.488   90.113  172.780  -16.800   22.580   47.780
 3hrz A   388 P E  -70.162  130.883 -178.330  -15.950   19.720   50.120
 3hrz A   389 I E -131.749  130.937  172.991  -18.990   17.510   50.740
 3hrz A   390 T E -123.417  122.126  178.846  -19.540   14.650   53.190
 3hrz A   391 V E -119.963  138.510  174.760  -22.720   12.570   53.070

 1yew A   246 P L  -78.659  156.728  176.621    8.370  131.830   65.920
 1yew A   247 A L  -61.588  126.640  179.958    8.320  135.390   64.600
 1yew A   248 P L  -59.224  150.137  179.103    8.800  137.840   67.460
 1yew A   249 T L  -97.759  -16.399  176.566    5.850  140.060   68.400
 1yew A   250 V E -100.181  137.905  176.057    8.040  142.900   69.660
 1yew A   251 S E -122.980  128.305 -174.510   10.000  145.160   67.310
 1yew A   252 V E -124.617  133.364  176.784   12.850  147.350   68.540
 1yew A   253 K E -117.586  122.416 -174.901   14.800  150.070   66.740
 1yew A   254 V E  -99.882  116.639  178.388   18.130  151.200   68.190

 4ubp B    24 G L   89.913   -3.545 -179.564   13.600  130.330   68.110
 4ubp B    25 R L  -99.036  148.600  177.993    9.890  130.610   67.300
 4ubp B    26 E L  -67.882  134.569  177.536    7.730  133.700   67.760
 4ubp B    27 K E -107.957  141.447 -179.733    5.480  133.620   70.830
 4ubp B    28 T E -139.393  126.572  179.469    2.070  135.290   71.050
 4ubp B    29 T E -101.058  127.089  179.613   -0.240  135.590   74.060
 4ubp B    30 I E -133.955  159.940  175.712   -3.990  135.890   73.470
 4ubp B    31 R E  -90.121  136.553  178.664   -7.200  135.680   75.490
 4ubp B    32 V E -132.298  127.963 -179.296   -9.490  132.690   74.960

 3og2 A   722 R L -100.063  -35.031  172.799  -31.680  -16.100   42.040
 3og2 A   723 T L -134.778  165.205 -176.301  -29.770  -19.260   42.930
 3og2 A   724 A L  -64.251  -30.307  176.805  -26.310  -20.070   44.270
 3og2 A   725 R L -121.203  128.860  176.148  -25.350  -21.510   40.880
 3og2 A   726 Q E -125.182  156.742  175.029  -26.230  -19.950   37.530
 3og2 A   727 Q E -110.774  125.894 -176.807  -25.420  -20.800   33.910
 3og2 A   728 L E -114.675  120.637  171.634  -24.220  -18.000   31.630
 3og2 A   729 F E -105.874  130.636 -172.701  -24.180  -18.220   27.840
 3og2 A   730 L E -135.627  118.090  177.182  -22.320  -15.450   26.020

 1pby A   468 E L   68.125   33.312  171.960   61.770    5.360   48.780
 1pby A   469 P L  -95.724   25.272 -169.267   60.480    7.940   51.250
 1pby A   470 L L -103.320  104.654  173.537   59.580   10.130   48.280
 1pby A   471 S E -144.729  141.354 -174.662   55.950   11.210   47.950
 1pby A   472 A E -133.724  155.013 -178.874   54.420   14.560   47.010
 1pby A   473 E E -125.145  152.997  175.956   50.960   16.140   46.910
 1pby A   474 A E -137.218  149.148 -179.755   49.280   18.790   44.770
 1pby A   475 H E  -92.498  113.630 -176.179   46.090   20.820   45.110
 1pby A   476 L E -117.345  120.094  177.594   43.740   20.200   42.190

 1lkf A   235 G L   85.462 -167.154 -174.166   12.000    8.970   63.220
 1lkf A   236 A L  -42.241  137.035  178.694    9.560   11.580   64.520
 1lkf A   237 K L  -84.153   -5.823  177.293   10.700   15.130   63.770
 1lkf A   238 K E -117.256  154.046  177.834    9.130   16.250   67.050
 1lkf A   239 S E -145.028  160.892  179.294    9.960   15.360   70.660
 1lkf A   240 K E  -99.363  138.371  178.989    8.700   16.060   74.170
 1lkf A   241 I E -135.908  139.896  176.046   10.730   18.020   76.720
 1lkf A   242 T E -123.276  131.325  175.520   10.140   18.930   80.360
 1lkf A   243 V E -121.156  129.859 -171.887   11.950   21.640   82.320

 2z8f A    12 D L  -66.323  162.877  178.785   38.810  -23.240    7.890
 2z8f A    13 G L  -64.217  172.633 -175.939   39.470  -22.960    4.160
 2z8f A    14 G L  -55.066  -43.793 -177.225   42.230  -20.750    2.760
 2z8f A    15 V L -115.546  123.345  172.568   39.890  -17.770    2.410
 2z8f A    16 V E -101.282  132.400 -175.964   37.250  -16.770    4.950
 2z8f A    17 N E -104.366  110.008  178.461   34.500  -14.430    3.760
 2z8f A    18 I E -107.936  138.790  174.110   33.220  -11.940    6.340
 2z8f A    19 T E -112.755  144.075 -174.097   30.440   -9.410    5.800
 2z8f A    20 Y E -139.117  111.166  178.495   30.070   -6.210    7.820

 2rik A   179 G L  172.152 -158.114 -178.550   15.700   24.130   -2.020
 2rik A   180 S E -152.776  165.912  174.286   16.090   26.920   -4.570
 2rik A   181 A E -154.992  164.073 -172.459   15.530   27.860   -8.210
 2rik A   182 S E -145.159  154.964  169.248   16.560   30.520  -10.720
 2rik A   183 S E -143.902  131.273 -166.452   15.620   32.120  -14.030
 2rik A   184 S E -116.989  155.449  176.967   18.020   34.180  -16.130
 2rik A   185 T E -150.743  157.172  178.694   17.820   36.730  -18.930
 2rik A   186 S E -107.286  131.982  179.224   20.110   38.890  -21.080
 2rik A   187 L E -121.028  131.045  174.899   19.720   42.660  -21.280

 2wmk A   464 E L -127.316  130.540 -178.890   -3.310  112.380  -60.960
 2wmk A   465 N L  -79.209   69.722 -177.785   -6.410  111.050  -62.710
 2wmk A   466 V L -125.391  123.769  176.534   -4.480  108.900  -65.190
 2wmk A   467 K L  -79.847  147.483 -178.453   -5.330  105.330  -66.190
 2wmk A   468 Q E -130.722  151.871 -178.308   -2.500  102.850  -66.770
 2wmk A   469 T E -125.861  157.675  176.023   -2.180   99.560  -68.640
 2wmk A   470 G E -153.268  160.348  178.046    0.070   96.500  -68.470
 2wmk A   471 K E -127.092  120.139 -172.738    0.570   93.100  -70.090
 2wmk A   472 L E -123.478  152.567 -174.217    1.370   90.060  -67.960

 3bwu C    14 G L  101.875  -20.386  179.328  -65.470  -19.820    0.600
 3bwu C    15 Q L  -71.223  129.884  179.522  -61.930  -19.470    1.940
 3bwu C    16 K L  -64.780  -45.001 -176.902  -60.080  -16.450    0.560
 3bwu C    17 Q E -156.519  154.206  168.442  -56.660  -18.090    0.830
 3bwu C    18 E E -120.016  159.973 -172.524  -54.740  -20.980    2.370
 3bwu C    19 Q E -110.767  141.694  172.122  -51.180  -21.000    3.680
 3bwu C    20 L E -134.659  117.434 -175.748  -48.220  -23.250    2.880
 3bwu C    21 A E  -78.059  133.582  171.421  -44.980  -22.900    4.830
 3bwu C    22 V E -120.530  122.013 -170.469  -41.650  -23.140    3.010

 1lsl A   100 G L  127.969  175.794 -178.388   47.190   80.370   13.790
 1lsl A   101 D L  -81.360  149.999  175.090   47.820   84.100   14.060
 1lsl A   102 V L  -75.131  -31.117  179.626   46.670   86.620   11.460
 1lsl A   103 T E -123.495  154.558  178.843   49.920   88.560   11.870
 1lsl A   104 E E -130.201  139.779  175.476   53.520   87.530   12.500
 1lsl A   105 N E -111.809  150.097  178.627   56.440   89.370   14.110
 1lsl A   106 Q E -153.279  140.035  173.028   60.160   88.760   13.590
 1lsl A   107 I E  -79.713  134.433 -173.108   63.440   90.320   14.680
 1lsl A   108 C E -136.811  161.016  178.794   65.560   91.430   11.730

 1l9m A   508 S L  -81.666  171.633  179.332  -25.660  -33.790  -21.600
 1l9m A   509 R L  -92.884   -1.686  179.664  -27.100  -36.240  -24.120
 1l9m A   510 D L -115.467  151.167  174.555  -30.650  -35.320  -23.120
 1l9m A   511 T L  -70.281  128.901 -174.086  -32.720  -32.180  -23.710
 1l9m A   512 K E -119.597  142.486  173.963  -32.830  -30.110  -20.520
 1l9m A   513 T E -100.581  109.402 -172.606  -35.150  -27.360  -19.310
 1l9m A   514 V E  -97.404  122.011  172.483  -33.050  -24.710  -17.580
 1l9m A   515 T E  -94.222  124.088 -171.947  -34.590  -22.300  -15.070
 1l9m A   516 V E -120.165  121.571  173.756  -32.550  -19.110  -14.790

 2cxi A   277 D L -106.386  105.003 -175.762   33.340   54.360   22.830
 2cxi A   278 L L -104.212   24.284  172.708   29.940   55.860   22.060
 2cxi A   279 T L  -57.330  126.185 -179.149   30.160   55.360   18.300
 2cxi A   280 P L  -55.004  142.527  177.240   26.640   54.730   16.990
 2cxi A   281 K E  -94.386  150.717 -167.383   25.850   51.120   16.100
 2cxi A   282 E E -112.742  150.025  173.941   24.550   50.200   12.660
 2cxi A   283 F E -159.997  140.812 -178.864   21.770   47.990   11.310
 2cxi A   284 E E -114.122  136.270 -178.632   20.050   47.500    7.950
 2cxi A   285 V E -146.287  136.625  173.681   16.410   46.530    7.450

 1b35 B   207 G L  -75.034  153.749  178.758  -12.080   53.540  142.340
 1b35 B   208 T L -126.070   17.862 -173.415  -15.620   54.900  142.690
 1b35 B   209 G L  -82.689 -165.188 -179.009  -15.930   56.520  139.270
 1b35 B   210 S E -150.029  163.047  176.551  -18.110   55.660  136.280
 1b35 B   211 I E -119.146  165.486 -175.274  -18.030   55.240  132.500
 1b35 B   212 E E -110.033  146.673  172.405  -20.310   56.470  129.710
 1b35 B   213 Y E -141.836  148.993 -175.953  -22.270   54.590  127.060
 1b35 B   214 T E -127.528  138.790  178.630  -24.520   55.730  124.210
 1b35 B   215 V E -102.826  123.156  176.066  -27.380   54.010  122.400

 2qtf A   215 S L -165.566  121.671   -1.481   32.620   55.010    1.420
 2qtf A   216 P L  -71.946  164.794  179.054   33.680   52.490    0.950
 2qtf A   217 K L  -74.114  100.249  172.872   37.100   53.880    0.060
 2qtf A   218 R E -129.984  124.032 -172.721   37.780   52.760   -3.510
 2qtf A   219 Y E -142.735  130.048  179.308   40.150   54.710   -5.740
 2qtf A   220 A E  -93.336  137.851  178.883   41.810   53.960   -9.070
 2qtf A   221 I E -127.482  143.154  173.992   45.380   55.050   -9.770
 2qtf A   222 P E  -80.209  126.662  168.016   47.480   55.120  -12.930
 2qtf A   223 I E -127.204  112.894 -169.550   50.710   53.130  -12.850

 3gdh A   209 G L   73.951    6.647 -175.350   36.400   41.780  -33.300
 3gdh A   210 G L  -70.569  150.648 -178.962   36.230   38.560  -35.300
 3gdh A   211 Q L  -99.998  129.719  177.694   38.480   38.040  -38.320
 3gdh A   212 V E -148.498  132.473  172.664   37.010   37.260  -41.740
 3gdh A   213 E E -120.604  130.005 -172.597   38.300   37.470  -45.300
 3gdh A   214 I E -114.889  139.974  176.647   35.890   37.120  -48.230
 3gdh A   215 E E -136.076  147.665  175.283   36.540   36.230  -51.860
 3gdh A   216 Q E  -93.509  136.474 -177.472   34.360   35.820  -54.950
 3gdh A   217 N E -100.004  121.757 -176.926   34.670   32.590  -56.940

 2r15 A    81 G L   71.852 -122.671 -179.127   14.390   -9.280   94.370
 2r15 A    82 K L -103.464   27.526  179.480   13.400   -9.620   98.020
 2r15 A    83 T L -129.594  135.167 -178.264   15.130   -6.400   99.070
 2r15 A    84 G E -117.609  133.739  167.139   13.720   -2.870   99.140
 2r15 A    85 H E -125.032  114.684 -166.781   15.490    0.480   99.200
 2r15 A    86 Q E -125.169  152.645  171.907   13.060    3.370   99.490
 2r15 A    87 K E -126.153  154.282 -176.885   13.050    7.140   99.930
 2r15 A    88 T E -126.231  148.244  174.421   10.370    9.460  101.310
 2r15 A    89 V E -150.378  135.022 -178.531    9.410   13.090  100.750

 1pfo A   437 A L  -40.409  122.666 -179.980    9.690   95.150   80.220
 1pfo A   438 H L   65.000   94.983  171.192    8.020   94.920   76.810
 1pfo A   439 Y E -135.645  128.053 -176.296    7.550   98.310   75.170
 1pfo A   440 S E -130.276  130.011 -178.722    6.400   98.800   71.580
 1pfo A   441 T E -153.116  162.411  178.138    5.960  102.050   69.660
 1pfo A   442 V E -125.348  135.023  178.539    6.160  103.560   66.170
 1pfo A   443 I E -117.647   94.886 -178.729    7.870  106.800   65.140
 1pfo A   444 P E  -63.068  139.374  176.118    6.630  107.980   61.740
 1pfo A   445 L E -122.460  145.007  175.066    9.110  109.920   59.620

 3l5i A   143 P L  -58.673  156.807  174.334   13.950   45.120   45.260
 3l5i A   144 C L  -73.078   92.474  176.075   13.190   44.630   48.950
 3l5i A   145 I L  -92.323  120.524 -165.105   12.110   48.150   49.900
 3l5i A   146 T L  -85.028  128.119  158.092   11.660   48.310   53.660
 3l5i A   147 D E -112.994  151.731 -169.204    8.690   49.660   55.530
 3l5i A   148 W E -143.201  167.514  176.973    8.680   49.580   59.330
 3l5i A   149 Q E -154.502  163.753 -172.995    6.670   50.380   62.450
 3l5i A   150 Q E -116.505  135.883  178.891    7.120   50.880   66.190
 3l5i A   151 E E -126.847  152.107  175.751    5.530   48.970   69.060

 3i57 A    63 D L  -69.505  -29.841 -166.423   -2.740   24.300  -60.090
 3i57 A    64 T L  -84.642  -20.377 -175.476   -2.480   20.540  -59.790
 3i57 A    65 N L -125.411  129.909  173.806   -0.170   20.410  -56.780
 3i57 A    66 D L  -82.875  159.977  175.882   -0.490   22.100  -53.390
 3i57 A    67 Q E  -95.873  130.670  179.191    2.480   23.370  -51.390
 3i57 A    68 F E -118.347  133.463  178.248    3.310   21.600  -48.120
 3i57 A    69 Y E -135.026  134.966 -170.289    5.600   22.930  -45.390
 3i57 A    70 T E -110.312  138.018  170.111    6.490   21.200  -42.130
 3i57 A    71 V E -114.996  101.992 -171.021    7.320   22.580  -38.700

position:            2 neighbors:          200

 2x2u A   223 E L  -71.135  134.955  174.677   31.550  -13.780    1.010
 2x2u A   224 E E -124.349  150.181 -174.200   29.820  -11.010   -0.930
 2x2u A   225 V E -124.994  130.566  173.681   31.300   -8.540   -3.410
 2x2u A   226 V E -126.756  131.555 -177.738   30.280   -4.970   -4.230
 2x2u A   227 M E -120.497  138.387  175.750   31.950   -2.840   -6.900
 2x2u A   228 V E -138.762  153.804  177.570   31.660    0.900   -7.570
 2x2u A   229 P E  -57.980  150.863  179.532   33.330    3.400   -9.890
 2x2u A   230 F E -131.729   79.638 -169.818   36.410    5.190   -8.570
 2x2u A   231 P E  -87.103  138.592  176.372   36.720    8.500  -10.400

 3nz3 A    98 S L  -71.360  146.510  176.549   34.160   19.040   61.200
 3nz3 A    99 S L -107.002  167.164  175.554   37.910   18.420   61.120
 3nz3 A   100 D L  -61.094  149.254 -171.024   40.390   18.270   58.250
 3nz3 A   101 K E -132.588  137.112  175.989   40.310   15.020   56.280
 3nz3 A   102 E E -125.285  119.222 -178.823   42.880   12.970   54.380
 3nz3 A   103 I E -118.587  129.295 -178.457   41.800   10.200   52.010
 3nz3 A   104 T E -110.445  119.833  174.035   44.200    7.890   50.180
 3nz3 A   105 V E -100.280  127.938 -171.174   43.160    6.070   47.010
 3nz3 A   106 R E -106.470  133.192  173.634   45.390    3.130   46.090

 3mvs A   192 P L  -67.044  144.144 -179.782   -9.700   30.910   17.470
 3mvs A   193 L L -119.691  149.768 -170.023   -8.240   27.850   19.190
 3mvs A   194 S E -128.424  149.832  170.921   -4.980   26.050   18.450
 3mvs A   195 T E -139.212  138.335 -177.785   -3.410   22.620   18.910
 3mvs A   196 L E -103.401  147.058  173.270    0.200   21.570   18.390
 3mvs A   197 A E -141.785  156.699 -179.509    1.560   18.230   17.170
 3mvs A   198 N E  -96.685  138.654  172.066    4.990   16.750   16.470
 3mvs A   199 L E -122.350  108.343  178.868    6.140   15.510   13.070
 3mvs A   200 A E  -87.370  122.361  177.229    9.260   13.330   13.090

 2uxt A   322 S L  -86.124  124.504  178.456  -34.960  -23.450   12.720
 2uxt A   323 P L  -67.552  137.325 -177.117  -31.200  -23.640   13.300
 2uxt A   324 I L -106.951  -15.001  178.638  -29.830  -27.180   13.380
 2uxt A   325 R E -139.993  171.954  176.637  -26.300  -26.340   14.490
 2uxt A   326 S E -138.810  152.621 -176.494  -24.340  -23.700   16.400
 2uxt A   327 R E -137.706  158.225 -179.825  -20.930  -22.070   15.980
 2uxt A   328 D E -132.781  113.267 -179.556  -18.510  -19.930   17.980
 2uxt A   329 I E -114.289  128.932 -176.837  -16.280  -17.320   16.350
 2uxt A   330 S E -116.016  126.776  173.921  -13.740  -15.290   18.330

 2yz8 A    84 D L -104.875    4.884 -179.306   18.870    5.620   40.960
 2yz8 A    85 Q E  -99.074  143.294 -177.593   17.940    9.150   42.010
 2yz8 A    86 T E -140.094  153.585  165.462   14.900    9.980   44.140
 2yz8 A    87 T E -143.017  150.007 -168.749   13.120   12.890   45.790
 2yz8 A    88 S E -141.658  153.550  175.037   10.280   12.870   48.310
 2yz8 A    89 A E -162.380  168.809 -176.315    7.860   15.160   50.130
 2yz8 A    90 T E -107.662  134.726  172.663    4.660   15.200   52.190
 2yz8 A    91 L E -104.855  121.115  178.470    1.220   16.340   51.040
 2yz8 A    92 T E -107.608  133.072 -179.600   -1.100   17.610   53.770

 2p26 A    88 G L   93.683   -9.044 -177.008   -6.920   -0.580  -23.430
 2p26 A    89 Q L -114.514  125.759 -176.601   -6.970   -3.670  -21.210
 2p26 A    90 A L  -79.897  137.711  165.741   -4.420   -4.200  -18.440
 2p26 A    91 A E  -99.434  133.399 -174.984   -2.660   -7.500  -17.850
 2p26 A    92 A E -116.746  137.893  173.608   -1.830   -8.200  -14.210
 2p26 A    93 F E -151.379  153.183 -173.407    0.790  -10.500  -12.680
 2p26 A    94 N E -101.035  131.010  170.040    2.480  -10.860   -9.290
 2p26 A    95 V E -111.723  124.040 -179.009    6.210  -10.610   -8.640
 2p26 A    96 T E  -98.371  132.928  172.456    7.440  -11.870   -5.270

 2j8h A    87 S E -143.239  130.238 -179.376   25.290   61.690   23.680
 2j8h A    88 V E -130.572  160.156 -176.166   26.040   59.500   20.660
 2j8h A    89 S E -136.563  149.982  172.033   24.480   58.920   17.240
 2j8h A    90 G E -129.861  155.006 -169.347   24.340   56.210   14.580
 2j8h A    91 T E -131.868  139.818  173.871   23.460   56.460   10.900
 2j8h A    92 A E -148.605  144.199  179.652   21.930   54.200    8.250
 2j8h A    93 S E  -97.102  135.369  170.489   20.640   54.700    4.720
 2j8h A    94 L E  -99.468  118.983  171.385   17.310   53.370    3.480
 2j8h A    95 E E -107.790  125.530 -176.293   17.200   52.410   -0.190

 3im1 A   286 K L -113.691  160.984  175.352   16.380   94.990   -8.910
 3im1 A   287 E L  -58.954  -42.090  173.711   19.800   95.920  -10.280
 3im1 A   288 T E -136.505  145.761  176.940   20.640   97.290   -6.840
 3im1 A   289 Q E -161.155  142.333  177.539   18.950   96.980   -3.450
 3im1 A   290 Q E -118.620  153.271 -179.646   19.830   97.440    0.220
 3im1 A   291 Y E -133.555  154.970  178.386   18.340   95.890    3.350
 3im1 A   292 E E -112.043  123.263  174.379   18.350   96.620    7.080
 3im1 A   293 L E -110.176  142.479  176.854   19.020   93.910    9.660
 3im1 A   294 E E -112.759  138.374 -179.727   18.630   94.300   13.420

 3mjg X   269 Q E -131.617  148.408  170.192   21.520  -73.400    8.540
 3mjg X   270 D E -154.994  160.223 -171.721   21.880  -74.470    4.910
 3mjg X   271 E E -153.397  136.760  172.448   24.620  -75.690    2.590
 3mjg X   272 K E -139.495  140.014 -175.804   25.230  -76.320   -1.110
 3mjg X   273 A E -126.625  143.952  171.438   28.330  -77.680   -2.840
 3mjg X   274 I E -135.204  152.585 -176.130   29.560  -77.830   -6.430
 3mjg X   275 N E  -97.138  129.696  176.721   32.620  -79.440   -8.010
 3mjg X   276 I E -113.651  139.581 -177.820   35.180  -77.370   -9.920
 3mjg X   277 T E -120.478  129.927  177.049   37.820  -78.810  -12.250

 1gl4 A   218 A L  -76.719  158.795  178.310   28.250   49.520   29.140
 1gl4 A   219 P L  -55.082  149.657 -179.311   25.860   47.960   26.630
 1gl4 A   220 S L  -73.081  166.196  179.653   25.180   44.240   27.050
 1gl4 A   221 H E -144.278  148.255 -175.015   26.700   41.530   24.850
 1gl4 A   222 T E -102.550  158.678  179.181   25.660   38.050   23.750
 1gl4 A   223 H E -150.294  154.084 -173.226   27.590   34.770   23.650
 1gl4 A   224 I E -120.940  141.684  174.959   27.080   31.250   22.340
 1gl4 A   225 Y E -146.718  156.430 -177.151   27.880   27.820   23.770
 1gl4 A   226 Q E -112.928  130.311  177.743   27.090   24.190   22.950

 3mj6 A   109 S L -102.940  -17.719 -177.464   37.430   16.570  -18.580
 3mj6 A   110 M L  -77.796  141.027  178.527   36.680   19.330  -16.080
 3mj6 A   111 V E -115.283  126.898  176.248   36.340   18.470  -12.390
 3mj6 A   112 M E  -90.009  130.891 -176.969   34.110   20.390   -9.990
 3mj6 A   113 K E -124.583  115.554 -172.424   35.410   20.710   -6.430
 3mj6 A   114 K E -129.995  110.017  173.218   33.080   21.850   -3.670
 3mj6 A   115 P E  -78.649  143.823  172.557   33.950   22.020    0.030
 3mj6 A   116 V E -136.521  125.870 -179.646   31.160   21.940    2.610
 3mj6 A   117 E E  -82.446  134.661  175.198   31.590   22.680    6.310

 3hrz A   479 Q L  -90.259   99.910  170.878  -36.150   37.440   34.470
 3hrz A   480 N L  -78.480  -12.416  176.911  -33.300   35.810   36.360
 3hrz A   481 L E -132.742  121.953  179.483  -35.480   32.700   36.370
 3hrz A   482 V E -124.330  128.011 -171.899  -37.220   31.280   33.300
 3hrz A   483 T E -106.500  139.101  178.728  -39.420   28.190   33.440
 3hrz A   484 M E -132.237  143.540  177.394  -40.120   25.710   30.640
 3hrz A   485 N E  -96.795  119.973  178.098  -42.430   22.700   30.380
 3hrz A   486 L E -114.431  115.650  179.350  -40.840   19.550   28.950
 3hrz A   487 H E  -80.629  123.793 -177.421  -43.120   16.620   28.140

 3me0 B    30 N L -101.523   24.051 -177.773    7.390   -9.750  -10.380
 3me0 B    31 H L  -64.768  138.636 -178.473    6.560   -9.780  -14.090
 3me0 B    32 Y E -121.863  131.340  168.415    4.100   -7.110  -15.230
 3me0 B    33 A E -138.764  155.010 -172.223    1.770   -7.050  -18.220
 3me0 B    34 A E -145.651  154.820  171.289   -1.190   -4.830  -19.070
 3me0 B    35 Q E -134.919  128.671 -177.280   -3.980   -4.300  -21.590
 3me0 B    36 T E -100.138  123.574  173.553   -5.620   -0.950  -22.320
 3me0 B    37 L E -110.107  159.943  175.979   -9.260   -0.760  -23.370
 3me0 B    38 S E -111.465  146.055  175.159  -11.360    2.240  -24.400

 1hxs 2   242 E L  -76.590  143.557 -178.567   51.700   12.250  140.900
 1hxs 2   243 S L  -88.925  -26.136 -176.906   51.180   15.530  142.740
 1hxs 2   244 S L -135.779   66.483  174.504   53.280   17.630  140.360
 1hxs 2   245 P L  -69.858  155.023  178.575   53.100   16.240  136.830
 1hxs 2   246 E E -152.164  129.449  169.389   54.610   18.230  133.970
 1hxs 2   247 I E -136.687  150.889 -171.704   54.550   18.000  130.180
 1hxs 2   248 P E  -80.814  152.901  167.315   55.790   20.450  127.560
 1hxs 2   249 I E -124.698  122.976 -176.782   53.740   22.480  125.090
 1hxs 2   250 T E -117.335  129.444  175.625   55.400   23.550  121.840

 2v5m A   295 G E -153.216  172.408 -179.370  100.970   20.010  -18.610
 2v5m A   296 E E -161.650  159.045 -177.242  100.610   19.690  -14.840
 2v5m A   297 S E -140.302  150.265  176.758   98.610   17.920  -12.130
 2v5m A   298 V E -143.809  137.276 -177.434   97.560   18.520   -8.530
 2v5m A   299 E E  -97.001  143.082  172.697   95.930   16.230   -5.970
 2v5m A   300 T E -137.515  123.048  178.749   93.170   17.180   -3.530
 2v5m A   301 V E  -88.801  130.295 -178.222   91.800   14.910   -0.810
 2v5m A   302 L E -125.203  123.583  170.053   88.100   15.310   -0.000
 2v5m A   303 T E -114.751  118.912  176.502   86.190   13.840    2.930

 3q48 A    43 E L  -88.721  154.342  173.518    0.540    5.800   18.340
 3q48 A    44 R L  -98.572  -18.796 -174.935   -1.000    6.440   21.750
 3q48 A    45 E E -159.336  140.856  173.669    1.910    4.890   23.650
 3q48 A    46 V E -129.443  146.501 -175.225    5.490    3.740   23.130
 3q48 A    47 T E -100.851  160.493  177.733    7.620    1.470   25.310
 3q48 A    48 L E -148.711  133.825 -179.628   11.260    1.720   26.390
 3q48 A    49 R E  -91.662  130.655  173.490   13.650   -0.790   27.960
 3q48 A    50 V E -121.160  115.318 -171.434   15.880    0.260   30.850
 3q48 A    51 S E  -98.164  142.656  171.630   18.550   -2.270   31.810

 3i57 A    91 K L -125.001  158.286  175.813    9.040    8.460   -8.100
 3i57 A    92 G L  -95.005    9.138  179.345   12.710    9.390   -7.760
 3i57 A    93 T E -135.781  159.611  168.234   12.800    7.760   -4.320
 3i57 A    94 K E -159.409  145.043 -176.063   12.030    4.450   -2.640
 3i57 A    95 T E -117.083  126.180  176.569   12.240    3.130    0.920
 3i57 A    96 L E -105.676  149.263 -175.881   13.120   -0.440    1.900
 3i57 A    97 T E -122.678  124.180  169.751   12.460   -2.000    5.300
 3i57 A    98 E E  -86.940  133.539  177.408   14.500   -4.620    7.130
 3i57 A    99 T E -118.001  125.007  178.027   12.530   -6.860    9.490

 2x1w L   196 T E -134.979  135.367  170.195  -44.460  -26.750   33.450
 2x1w L   197 K E -129.154  149.025 -171.847  -44.510  -24.790   30.200
 2x1w L   198 K E -145.112  159.986  173.095  -42.520  -25.480   27.040
 2x1w L   199 N E -149.602  156.630 -169.514  -41.930  -24.320   23.470
 2x1w L   200 S E -138.158  159.986  175.883  -40.310  -25.780   20.360
 2x1w L   201 T E -156.173  144.984 -179.064  -38.860  -24.840   16.980
 2x1w L   202 F E  -90.500  130.188 -179.890  -37.600  -26.660   13.890
 2x1w L   203 V E -113.092  126.322 -179.416  -34.000  -26.070   12.830
 2x1w L   204 R E  -97.924  141.176  171.792  -32.830  -26.750    9.270

 2rik A   180 S E -152.776  165.912  174.286   16.090   26.920   -4.570
 2rik A   181 A E -154.992  164.073 -172.459   15.530   27.860   -8.210
 2rik A   182 S E -145.159  154.964  169.248   16.560   30.520  -10.720
 2rik A   183 S E -143.902  131.273 -166.452   15.620   32.120  -14.030
 2rik A   184 S E -116.989  155.449  176.967   18.020   34.180  -16.130
 2rik A   185 T E -150.743  157.172  178.694   17.820   36.730  -18.930
 2rik A   186 S E -107.286  131.982  179.224   20.110   38.890  -21.080
 2rik A   187 L E -121.028  131.045  174.899   19.720   42.660  -21.280
 2rik A   188 K E -120.835  119.416  178.086   21.370   44.990  -23.790

 2xq0 A   109 N L -100.597  160.011  176.198    1.470  -22.950   37.940
 2xq0 A   110 D L  -67.096  -38.370  172.738   -0.510  -19.720   37.730
 2xq0 A   111 N E  -86.093  120.159 -174.128    0.500  -19.440   34.080
 2xq0 A   112 F E -144.568  163.725  178.362   -1.070  -22.300   32.140
 2xq0 A   113 T E -113.873  128.892 -178.707   -2.260  -23.310   28.670
 2xq0 A   114 L E -115.329  117.188  175.499   -5.870  -24.280   27.980
 2xq0 A   115 N E -111.607  126.871  177.888   -6.830  -26.180   24.840
 2xq0 A   116 I E -122.765  119.332  174.247  -10.480  -26.910   24.050
 2xq0 A   117 Q E  -93.702  134.849 -169.046  -11.570  -29.080   21.120

 2wmf A   526 N L  -87.376   -3.421  175.160   27.120    2.920   39.640
 2wmf A   527 D L  -85.550  105.299 -176.249   29.250    5.180   41.830
 2wmf A   528 F L  -87.091  151.708  174.700   27.220    5.690   45.000
 2wmf A   529 R E -123.743  159.091 -168.194   27.620    8.540   47.480
 2wmf A   530 T E  -94.292  121.309  169.938   26.850    8.680   51.200
 2wmf A   531 T E -115.783  117.199 -176.770   23.830   10.500   52.580
 2wmf A   532 T E -105.023  124.723  179.083   23.500   10.380   56.370
 2wmf A   533 L E -122.786  122.602 -178.427   20.190   11.220   58.050
 2wmf A   534 T E -120.809  123.731  172.589   19.820   11.370   61.830

 3aw5 A   310 K L  -85.901  116.482 -179.364   24.420  -23.750   43.840
 3aw5 A   311 P L  -74.044  148.908 -179.213   25.110  -24.700   40.220
 3aw5 A   312 T L -112.978  -14.401  178.188   24.060  -28.120   38.930
 3aw5 A   313 R E -140.002  145.887  176.897   25.910  -28.040   35.610
 3aw5 A   314 T E -108.691  136.354 -173.237   29.260  -26.710   34.420
 3aw5 A   315 R E -134.417  120.289 -174.293   29.610  -25.040   31.030
 3aw5 A   316 R E  -95.506  137.091  178.743   32.880  -24.090   29.340
 3aw5 A   317 F E -126.221  116.764  178.092   33.230  -21.130   26.980
 3aw5 A   318 A E  -93.590  123.806  174.462   36.290  -20.660   24.770

 2c4x A    84 S E -136.375  154.936  168.934   -4.760   44.310    3.360
 2c4x A    85 S E -139.117  162.710 -172.253   -1.540   42.920    1.920
 2c4x A    86 S E -124.568  143.938  173.413    1.240   40.710    3.270
 2c4x A    87 F E -140.015  122.957 -174.807    5.030   40.710    3.080
 2c4x A    88 T E -112.444  131.779  177.418    7.210   37.960    4.530
 2c4x A    89 A E -135.027  155.047 -176.220   10.950   38.170    5.190
 2c4x A    90 T E -101.176  134.846  177.841   13.500   35.910    6.880
 2c4x A    91 I E -128.449  126.990  179.743   15.610   36.970    9.860
 2c4x A    92 K E -101.027  128.440  179.349   18.470   34.960   11.350

 1uas A   308 S L  -90.927    7.621  179.773   39.620   19.930   21.750
 1uas A   309 Y L -134.321  152.682 -179.855   42.440   20.430   19.250
 1uas A   310 Q L  -66.641  134.041 -176.377   43.060   19.430   15.630
 1uas A   311 A E -149.567  153.506  179.591   44.990   16.180   15.300
 1uas A   312 T E  -89.807  125.011  179.822   45.940   13.580   12.690
 1uas A   313 I E -112.269  135.618 -177.378   44.220   10.210   13.020
 1uas A   314 T E -121.579  120.018  174.337   45.410    7.040   11.300
 1uas A   315 A E  -94.956  118.427 -175.743   43.280    3.940   10.750
 1uas A   316 H E  -91.711  142.703 -177.027   45.430    0.850   10.260

 3eb7 A   557 Q L -150.013  179.329 -179.461   11.630    3.890   93.080
 3eb7 A   558 A L  -60.441  -32.699  178.495   15.250    3.030   92.300
 3eb7 A   559 Q E -111.240   87.827 -179.619   15.020    5.260   89.230
 3eb7 A   560 D E -115.322  176.199 -178.269   13.580    8.590   90.330
 3eb7 A   561 T E -135.002  151.216  171.733   14.030   12.230   89.330
 3eb7 A   562 L E -123.640  149.611  175.066   14.410   15.610   91.030
 3eb7 A   563 K E -148.058  136.306 -176.922   13.680   19.110   89.750
 3eb7 A   564 I E -105.678  129.978 -179.100   14.080   22.520   91.380
 3eb7 A   565 S E -120.044  132.989  174.929   11.620   25.360   90.750

 3kld A   283 K E -137.009  147.804  168.619   35.510   72.960  -20.640
 3kld A   284 N E -138.773  149.930 -171.455   35.010   72.180  -16.960
 3kld A   285 V E -129.365  134.184  169.198   35.130   68.860  -15.130
 3kld A   286 A E -100.593  131.312 -175.017   33.600   67.490  -11.940
 3kld A   287 K E -129.689  144.823  175.280   35.620   64.760  -10.220
 3kld A   288 G E -168.392  153.929 -179.127   35.100   62.490   -7.230
 3kld A   289 Q E -102.934  126.349  171.567   35.990   59.030   -5.910
 3kld A   290 L E  -88.986  118.944 -176.814   33.360   56.410   -5.140
 3kld A   291 T E -103.835  114.871  178.985   34.520   54.260   -2.230

 1fep A   335 Q L -124.069  151.649 -174.211   13.140    9.070   40.170
 1fep A   336 D L -106.523  114.861 -178.022   15.600    6.840   42.030
 1fep A   337 F L  -79.484  136.101  169.790   17.950    8.510   44.500
 1fep A   338 V E -106.000  135.477 -168.614   21.490    7.210   45.000
 1fep A   339 D E -110.503  147.196  169.278   23.010    7.780   48.420
 1fep A   340 I E -133.072  126.805 -174.873   26.520    8.350   49.740
 1fep A   341 D E -101.402  128.697  177.474   27.310    8.220   53.460
 1fep A   342 L E -116.020  123.668  175.020   30.130   10.250   55.010
 1fep A   343 D E -112.013  133.573  179.327   31.410    9.600   58.520

 1ciy A   550 N L -132.679  159.990  176.375   51.530   48.930  108.040
 1ciy A   551 G L  -64.686  -46.192  176.609   51.910   52.210  106.150
 1ciy A   552 S E -105.059  112.602 -173.766   49.490   51.040  103.460
 1ciy A   553 S E -126.723  159.973  178.615   46.440   49.330  104.940
 1ciy A   554 V E -109.914  114.790 -174.569   42.990   48.210  103.810
 1ciy A   555 F E -106.568  126.141 -178.563   40.110   49.600  105.860
 1ciy A   556 T E -120.817  139.320  177.707   36.620   48.110  105.650
 1ciy A   557 L E -122.589  134.046 -178.886   33.370   49.340  107.200
 1ciy A   558 S E -137.644  159.739  179.809   30.210   47.280  107.660

 2a38 A    88 Q E -143.396  142.746  179.921  -11.150    2.380   -7.830
 2a38 A    89 A E -127.756  154.308 -178.422  -10.030   -0.540   -5.670
 2a38 A    90 T E -137.570  138.542  171.641   -9.180   -0.930   -1.980
 2a38 A    91 S E -126.914  129.881 -174.529   -7.270   -3.470    0.090
 2a38 A    92 T E -123.774  137.807  176.835   -7.390   -3.460    3.890
 2a38 A    93 A E -143.312  168.943 -175.037   -5.360   -5.370    6.470
 2a38 A    94 E E -111.267  137.018  171.752   -4.630   -5.330   10.210
 2a38 A    95 L E -106.001  119.164  177.160   -1.380   -4.570   12.020
 2a38 A    96 L E -113.433  123.258 -176.314   -0.980   -6.220   15.420

 3gf8 A   136 T L  -89.966  -28.538  176.436   32.010   18.100   -1.980
 3gf8 A   137 V L -135.835  162.614  170.427   30.480   21.570   -1.820
 3gf8 A   138 H L  -68.155  131.750 -166.994   30.000   24.400    0.670
 3gf8 A   139 Q E -135.270  132.369 -179.592   26.780   23.700    2.550
 3gf8 A   140 T E -121.973  118.556  175.789   24.530   25.780    4.800
 3gf8 A   141 E E  -91.951  164.171 -177.818   21.900   24.250    7.080
 3gf8 A   142 T E -125.057  124.283  173.719   18.990   26.110    8.680
 3gf8 A   143 I E -101.897  123.966  178.970   17.890   25.920   12.310
 3gf8 A   144 N E  -92.871  119.658 -178.015   14.330   27.050   13.050

 3i57 A    64 T L  -84.642  -20.377 -175.476   -2.480   20.540  -59.790
 3i57 A    65 N L -125.411  129.909  173.806   -0.170   20.410  -56.780
 3i57 A    66 D L  -82.875  159.977  175.882   -0.490   22.100  -53.390
 3i57 A    67 Q E  -95.873  130.670  179.191    2.480   23.370  -51.390
 3i57 A    68 F E -118.347  133.463  178.248    3.310   21.600  -48.120
 3i57 A    69 Y E -135.026  134.966 -170.289    5.600   22.930  -45.390
 3i57 A    70 T E -110.312  138.018  170.111    6.490   21.200  -42.130
 3i57 A    71 V E -114.996  101.992 -171.021    7.320   22.580  -38.700
 3i57 A    72 I E  -90.010  130.482  174.419    9.040   19.820  -36.740

 2oz4 A   171 H E -115.498  126.922  170.225  -44.930   -7.180   27.900
 2oz4 A   172 K E -124.998  165.308  179.110  -42.650   -8.330   30.700
 2oz4 A   173 N E -152.855  159.706  177.442  -42.650   -7.770   34.460
 2oz4 A   174 Q E -150.000  139.388 -177.150  -40.570   -8.420   37.580
 2oz4 A   175 T E -121.182  142.075 -179.574  -41.330   -8.380   41.300
 2oz4 A   176 R E -148.871  126.945 -175.861  -39.010   -7.910   44.270
 2oz4 A   177 E E  -92.790  143.179  175.675  -39.810   -7.670   47.980
 2oz4 A   178 L E -101.345  132.876  174.008  -38.050   -5.380   50.450
 2oz4 A   179 R E  -95.649  126.389 -178.462  -37.170   -6.550   53.960

 1qhq A    14 T L  -64.769  121.536 -179.982   18.310   49.140  -14.600
 1qhq A    15 P L  -59.505  133.651  168.706   21.240   48.820  -12.200
 1qhq A    16 A L  -84.860  -23.809  174.190   21.810   51.750   -9.860
 1qhq A    17 Q E -138.683  155.784  171.219   25.280   50.360   -9.200
 1qhq A    18 T E -127.516  144.167 -176.288   27.740   48.010  -10.890
 1qhq A    19 V E -131.999  129.830  177.429   30.410   45.870   -9.210
 1qhq A    20 E E  -93.664  125.603  174.038   33.430   44.120  -10.710
 1qhq A    21 V E -125.092  129.147 -178.244   34.440   40.760   -9.250
 1qhq A    22 R E -118.024  152.333  172.988   37.440   38.780  -10.470

 2pn5 A    45 V L -101.866  -37.405  174.689   50.480   63.090  122.680
 2pn5 A    46 L L -106.093  139.431  176.828   48.300   64.250  125.570
 2pn5 A    47 N L -148.708   64.296 -174.166   44.580   64.940  125.240
 2pn5 A    48 V E -109.421  125.508  177.805   43.080   65.060  128.730
 2pn5 A    49 T E -128.920  147.416  179.362   40.050   67.180  129.640
 2pn5 A    50 K E -147.996  119.483  170.072   37.990   67.450  132.820
 2pn5 A    51 M E  -76.832  112.958 -170.837   34.900   69.510  133.630
 2pn5 A    52 V E -118.934  148.011  179.015   35.500   70.540  137.230
 2pn5 A    53 D E -116.418  131.220  176.891   33.410   72.340  139.840

 2wz8 A    83 V E  -67.133  148.481  179.705   -3.100   26.240   -1.480
 2wz8 A    84 V L -132.730  161.309  176.999   -3.430   29.270    0.790
 2wz8 A    85 D L  -80.841  157.961  173.475   -1.210   31.340    3.090
 2wz8 A    86 R E -110.110  129.398  178.634   -1.330   31.190    6.880
 2wz8 A    87 Y E  -85.990  138.061  173.822   -1.610   34.400    8.910
 2wz8 A    88 C E -138.165  139.231  173.409    0.390   34.840   12.110
 2wz8 A    89 S E  -96.880  129.915  179.997    0.650   37.700   14.600
 2wz8 A    90 I E -113.561  119.657  179.424    4.100   38.400   16.040
 2wz8 A    91 S E -112.605  124.181 -178.529    4.430   40.320   19.300

 2y24 A   326 D L  -87.336   55.419 -178.365   11.640  -22.750    6.580
 2y24 A   327 S L -167.655  161.126  176.692    8.590  -20.690    5.620
 2y24 A   328 D L  -69.905  128.505 -179.117    6.700  -19.080    2.750
 2y24 A   329 Q E -120.324  122.609 -178.445    8.340  -15.830    1.640
 2y24 A   330 M E  -92.782  134.815  174.126    6.500  -13.240   -0.440
 2y24 A   331 L E -116.799  141.653  177.581    8.310  -10.980   -2.910
 2y24 A   332 S E -109.992  103.017 -172.544    6.950   -7.810   -4.500
 2y24 A   333 L E  -75.005  138.851  173.334    8.420   -7.390   -7.970
 2y24 A   334 N E -135.294   92.999 -169.965    9.100   -3.930   -9.410

 1l0q A   373 T E -138.450  170.011  174.396   12.770   11.920   20.030
 1l0q A   374 D E -154.985  157.546 -173.257   11.240   13.140   16.770
 1l0q A   375 S E -130.128  147.899  174.414   10.060   11.690   13.470
 1l0q A   376 Q E -142.659  133.186 -174.619    9.940   12.780    9.830
 1l0q A   377 I E -107.371  157.490  173.740    8.260   11.020    6.910
 1l0q A   378 S E -158.305  151.532 -177.397    8.830   11.070    3.150
 1l0q A   379 T E -107.146  126.035  177.963    7.500    9.320    0.050
 1l0q A   380 V E -119.111  120.243 -178.920    9.820    7.660   -2.460
 1l0q A   381 N E -101.077  111.426  179.309    8.450    6.360   -5.760

 4ubp B    25 R L  -99.036  148.600  177.993    9.890  130.610   67.300
 4ubp B    26 E L  -67.882  134.569  177.536    7.730  133.700   67.760
 4ubp B    27 K E -107.957  141.447 -179.733    5.480  133.620   70.830
 4ubp B    28 T E -139.393  126.572  179.469    2.070  135.290   71.050
 4ubp B    29 T E -101.058  127.089  179.613   -0.240  135.590   74.060
 4ubp B    30 I E -133.955  159.940  175.712   -3.990  135.890   73.470
 4ubp B    31 R E  -90.121  136.553  178.664   -7.200  135.680   75.490
 4ubp B    32 V E -132.298  127.963 -179.296   -9.490  132.690   74.960
 4ubp B    33 S E -118.509  130.182  171.528  -13.000  132.240   76.370

 3pwx A   123 S L -108.818   21.660 -179.023   34.880   43.680   30.800
 3pwx A   124 D L  -69.661  151.398 -173.728   38.260   41.950   30.800
 3pwx A   125 V L -108.881  131.097  170.223   39.270   39.940   27.740
 3pwx A   126 R L  -97.405  145.113 -174.775   40.450   36.330   27.620
 3pwx A   127 V E -125.437  149.380  173.877   42.660   35.200   24.740
 3pwx A   128 V E -125.083  134.556  178.999   43.510   31.890   23.080
 3pwx A   129 T E  -76.851  120.168 -175.525   46.680   31.130   21.130
 3pwx A   130 V E -114.644  -12.209  172.282   45.760   29.950   17.630
 3pwx A   131 A E -163.065  167.924 -177.541   49.180   30.290   16.000

 2r15 A   199 S E -149.969  163.608  175.253   11.710   40.740   71.140
 2r15 A   200 E E -142.667  159.952  179.444   14.510   40.100   68.640
 2r15 A   201 T E -129.454  132.474  174.945   16.970   42.120   66.570
 2r15 A   202 S E -116.793  117.778 -175.434   18.320   41.460   63.080
 2r15 A   203 D E  -98.533  145.823  173.424   21.400   43.430   62.040
 2r15 A   204 F E -152.979  141.799 -176.578   22.660   44.130   58.530
 2r15 A   205 T E -103.002  134.395  174.037   25.370   46.370   57.090
 2r15 A   206 V E -104.367  114.901  179.505   25.000   48.540   53.990
 2r15 A   207 S E -112.240  141.082 -171.565   28.270   49.160   52.160

 3laf A   300 N E -155.425  118.524  173.658   55.640  -18.540   40.690
 3laf A   301 I E -120.021  156.687 -171.196   53.810  -15.680   38.980
 3laf A   302 S E -149.127  150.012  171.657   51.580  -15.770   35.910
 3laf A   303 A E -156.541  142.237 -167.936   49.650  -13.580   33.480
 3laf A   304 S E -119.294  162.030  176.723   47.500  -14.400   30.470
 3laf A   305 A E -159.046  155.007 -175.498   46.340  -12.790   27.230
 3laf A   306 E E  -94.881  127.787  171.638   44.160  -13.580   24.220
 3laf A   307 L E -102.761  119.578  177.477   45.630  -14.130   20.760
 3laf A   308 T E -112.472  120.627  179.301   43.190  -13.630   17.890

 2pn5 A   274 A L -107.589 -173.174  177.924   77.510  118.180  149.140
 2pn5 A   275 D L  -83.980   -5.703 -178.296   78.910  115.510  151.450
 2pn5 A   276 Q E -145.275  140.780  176.179   80.360  113.730  148.430
 2pn5 A   277 Q E -142.069  126.180  175.904   82.140  114.750  145.230
 2pn5 A   278 D E  -87.380  123.083  177.679   83.360  112.570  142.360
 2pn5 A   279 V E -114.153  118.696 -177.086   86.650  113.730  140.840
 2pn5 A   280 P E  -73.021  131.184 -179.272   87.690  112.220  137.510
 2pn5 A   281 V E -122.259  137.878  178.487   91.300  111.040  137.350
 2pn5 A   282 K E -122.245  125.463  178.677   93.380  110.110  134.310

 3i6s A   555 F L  -95.864  127.328 -177.738  -37.330  -18.710    1.110
 3i6s A   556 T L -131.390  144.119 -178.478  -36.660  -19.760   -2.480
 3i6s A   557 L L  -44.176  120.957  178.781  -35.570  -17.830   -5.570
 3i6s A   558 L E -111.419  159.106  176.681  -38.680  -16.200   -7.030
 3i6s A   559 E E -136.949  138.639  179.579  -39.350  -14.590  -10.400
 3i6s A   560 Q E -133.300  147.470  179.434  -41.920  -11.990  -11.460
 3i6s A   561 K E -128.469  127.909 -177.696  -42.890  -10.440  -14.800
 3i6s A   562 F E -118.275  132.578  178.038  -44.610   -7.090  -15.250
 3i6s A   563 K E -101.639  132.448 -178.223  -46.220   -5.770  -18.440

 2pet A   103 T E -132.760  160.139  176.074  -25.820   18.560   18.000
 2pet A   104 A E -155.005  163.517 -179.268  -24.590   22.150   17.750
 2pet A   105 E E -146.577  155.039  176.057  -21.690   24.380   18.800
 2pet A   106 A E -148.528  141.910 -175.484  -20.840   28.060   19.230
 2pet A   107 T E -115.340  136.087  177.651  -17.590   29.930   19.820
 2pet A   108 A E -131.276  133.820  175.133  -17.060   33.140   21.800
 2pet A   109 R E  -90.004  125.637  174.601  -13.910   35.220   22.260
 2pet A   110 L E -103.172  117.419  173.946  -13.310   36.590   25.750
 2pet A   111 N E -101.001  134.591  179.671  -11.090   39.670   25.990

 1vca A    79 K E -134.980  126.401  168.606   14.630   41.240   97.850
 1vca A    80 L E -120.605  154.145 -174.482   15.590   43.290   94.810
 1vca A    81 E E -139.922  144.999  177.153   14.150   43.010   91.300
 1vca A    82 K E -150.181  135.844 -169.315   15.080   44.140   87.790
 1vca A    83 G E -108.813  147.687  168.778   13.300   43.590   84.490
 1vca A    84 I E -124.996  123.372  175.755   14.430   43.130   80.890
 1vca A    85 Q E  -82.454  119.528  179.186   12.040   43.680   77.990
 1vca A    86 V E -101.768  114.308  177.060   12.670   41.160   75.210
 1vca A    87 E E -103.339  131.428 -172.815   11.510   42.230   71.750

 3ije A   583 P L  -73.813  134.204 -174.740  -32.750   47.700    3.790
 3ije A   584 A L  -94.941   30.941  173.115  -32.470   47.500    0.000
 3ije A   585 N E -161.218  160.801  176.961  -36.120   46.580   -0.490
 3ije A   586 I E -140.905  150.766 -172.856  -39.640   47.530    0.610
 3ije A   587 S E -117.953  131.863  161.051  -42.920   45.630    0.840
 3ije A   588 R E -131.569  172.706 -177.560  -46.510   46.530    0.080
 3ije A   589 Q E -153.794  137.573  167.962  -49.640   44.460   -0.540
 3ije A   590 A E -101.719  153.012  175.927  -53.090   44.800   -2.070
 3ije A   591 H E -116.978  131.449  172.866  -56.130   42.800   -0.960

 2pa5 A   178 E L  -82.619  -47.474  177.890   46.790   87.260   59.070
 2pa5 A   179 E L  -87.862  -10.958  177.024   43.790   85.030   58.370
 2pa5 A   180 R L   63.177   50.030 -177.220   42.340   85.890   61.770
 2pa5 A   181 Q E -136.999  148.839  176.246   41.680   82.270   62.740
 2pa5 A   182 K E -123.524  146.365  172.573   42.390   80.010   65.720
 2pa5 A   183 R E -147.195  159.770 -179.129   42.700   76.240   66.020
 2pa5 A   184 Q E -107.828  132.097  178.772   43.760   73.680   68.630
 2pa5 A   185 V E -125.013  135.290 -178.605   46.540   71.150   68.060
 2pa5 A   186 T E  -94.036  120.392 -179.874   47.490   68.240   70.310

 1cs6 A   282 R E -147.909  145.070  171.993  -16.280   10.730  -13.930
 1cs6 A   283 D E -126.113  147.795 -174.283  -16.470   11.040  -10.140
 1cs6 A   284 T E -132.682  153.693  174.211  -13.670   11.950   -7.740
 1cs6 A   285 Y E -150.372  136.494 -174.203  -12.960   11.880   -4.010
 1cs6 A   286 Q E -119.982  152.892  171.011  -10.030   13.210   -2.000
 1cs6 A   287 G E -167.377  158.808 -169.077   -8.600   12.690    1.480
 1cs6 A   288 R E  -99.628  148.523  163.559   -5.370   13.190    3.400
 1cs6 A   289 I E -113.090  121.563  179.841   -2.840   10.840    4.950
 1cs6 A   290 I E -106.476  127.341 -171.473   -0.960   12.300    7.920

 2o3o A   233 K L  -67.197  137.074  175.029   44.540   26.730  133.080
 2o3o A   234 K L -132.184  135.389  178.373   41.620   25.450  135.160
 2o3o A   235 T E  -92.356  102.075 -175.104   40.120   26.960  138.300
 2o3o A   236 V E -110.429  147.921 -173.428   39.460   24.050  140.660
 2o3o A   237 Q E -120.031  149.417  173.373   38.000   24.160  144.160
 2o3o A   238 E E -130.680  146.429 -177.996   38.350   22.040  147.300
 2o3o A   239 Y E -115.452  131.964  179.313   36.160   21.880  150.410
 2o3o A   240 F E -123.838  144.969  176.333   37.410   21.270  153.940
 2o3o A   241 T E -118.752  116.086 -175.885   35.550   20.710  157.210

 3ejj X   270 T E -126.661  136.289  172.951   53.270   87.400    6.400
 3ejj X   271 R E -113.089  147.970 -178.469   50.770   86.690    3.620
 3ejj X   272 T E -134.967  147.265  171.669   49.130   89.300    1.390
 3ejj X   273 A E -133.187  145.267 -170.268   46.280   89.410   -1.110
 3ejj X   274 T E -119.184  139.820  177.066   45.510   92.150   -3.630
 3ejj X   275 M E -142.160  147.884 -179.483   42.240   93.450   -5.070
 3ejj X   276 N E -109.123  129.076  178.900   41.270   96.300   -7.390
 3ejj X   277 F E -125.325  128.782 -171.911   38.260   98.520   -6.740
 3ejj X   278 Q E -133.542  133.091  170.839   37.050  101.150   -9.200

 3sbw C   200 E L  -55.399  130.508  176.496    4.960  -10.480  -50.030
 3sbw C   201 E E -148.138  133.758 -178.564    3.970  -12.380  -53.180
 3sbw C   202 N E -120.213  108.847 -177.030    5.720  -12.790  -56.530
 3sbw C   203 H E -112.022  111.614 -171.662    3.590  -13.920  -59.470
 3sbw C   204 T E -105.046  138.184  170.708    5.490  -14.430  -62.710
 3sbw C   205 A E -124.202  150.494 -172.291    4.180  -14.880  -66.250
 3sbw C   206 E E -114.343  134.333  175.460    6.170  -15.820  -69.340
 3sbw C   207 L E -121.351  130.964 -178.449    5.930  -14.410  -72.860
 3sbw C   208 V E -118.602  128.177 -175.591    7.610  -16.010  -75.880

 2yd6 A    89 E E -153.252  134.865  178.671   -5.340    6.390  -14.830
 2yd6 A    90 I E -132.683  159.429 -175.010   -8.240    8.180  -13.150
 2yd6 A    91 S E -142.296  145.909  174.304   -8.740   10.070   -9.890
 2yd6 A    92 V E -133.250  132.829 -171.485  -11.590   11.170   -7.630
 2yd6 A    93 S E  -95.346  160.016  176.423  -11.310   13.840   -4.950
 2yd6 A    94 T E -158.085  152.094 -174.341  -12.870   14.110   -1.490
 2yd6 A    95 R E -102.463  139.767  171.427  -12.860   16.500    1.460
 2yd6 A    96 L E -115.524  117.701  173.070  -11.890   15.790    5.060
 2yd6 A    97 T E -111.462  140.002  178.893  -13.190   18.100    7.780

 3shs A   172 A L  -59.624  138.162  169.219  -16.430   15.300  -40.840
 3shs A   173 A E -139.002  150.119 -164.644  -14.340   17.860  -38.980
 3shs A   174 S E -124.478  150.820  165.026  -11.640   17.280  -36.380
 3shs A   175 A E -138.072  149.838 -171.052   -9.990   18.880  -33.370
 3shs A   176 S E -129.646  149.693  172.066   -6.880   17.760  -31.510
 3shs A   177 T E -145.763  133.030 -177.222   -5.240   18.240  -28.120
 3shs A   178 K E  -98.090  122.077 -174.824   -1.860   17.000  -26.890
 3shs A   179 I E -122.838  130.004 -179.169   -1.740   15.790  -23.290
 3shs A   180 M E -136.333  148.004  175.153    1.330   14.730  -21.320

 2oz4 A    86 S E -161.412  132.493  172.866  -43.270  -25.300   -7.820
 2oz4 A    87 Q E -129.521  142.117 -171.384  -45.090  -22.980   -5.430
 2oz4 A    88 E E -143.122  136.975  179.179  -43.590  -21.220   -2.420
 2oz4 A    89 T E -117.396  132.093 -179.444  -44.880  -18.980    0.370
 2oz4 A    90 L E -108.378  149.991  177.138  -42.740  -16.500    2.300
 2oz4 A    91 Q E -153.925  130.942 -179.386  -43.340  -14.970    5.730
 2oz4 A    92 T E  -78.401  132.470  175.573  -41.270  -12.620    7.880
 2oz4 A    93 V E -128.883  121.186 -178.149  -40.510  -13.720   11.440
 2oz4 A    94 T E  -94.677  114.994  176.942  -38.820  -11.420   13.950

 1h7z A    61 N L -109.164  149.270 -179.640  -13.090   29.700   -9.350
 1h7z A    62 K L  -76.869  -18.937 -178.245   -9.890   29.850   -7.310
 1h7z A    63 N E -120.005  107.988 -173.187   -9.090   33.270   -8.780
 1h7z A    64 V E -132.933  141.522  176.465  -11.720   35.950   -8.230
 1h7z A    65 S E -134.644  119.980 -179.276  -11.780   39.750   -8.330
 1h7z A    66 I E -114.316  124.584 -174.897  -14.720   41.850   -7.140
 1h7z A    67 N E -120.474  122.696  172.596  -14.790   45.590   -7.810
 1h7z A    68 V E -123.096  120.822 -173.307  -17.230   48.110   -6.350
 1h7z A    69 E E -114.209  126.300  177.554  -16.750   51.770   -7.280

 3nig B    95 D L   56.763   26.070  177.280  108.760   91.030   43.870
 3nig B    96 D L -101.825  176.072  179.745  110.590   93.980   45.420
 3nig B    97 S E -151.185  151.548 -178.780  109.560   96.440   48.140
 3nig B    98 K E -140.970  148.087 -175.777  110.320  100.010   49.190
 3nig B    99 N E -106.442  151.672  175.179  109.760  102.070   52.340
 3nig B   100 F E -152.184  174.413 -173.797  108.530  105.630   52.810
 3nig B   101 S E -128.873  152.541  174.497  107.310  108.060   55.470
 3nig B   102 I E -141.416  137.120  175.995  104.300  110.300   56.060
 3nig B   103 Q E -114.504  134.501 -179.420  103.640  113.070   58.590

 1vca A   147 K L -110.017  106.425 -179.823    2.280   36.160   64.650
 1vca A   148 S L -157.955  168.604  178.401    4.160   34.140   62.040
 1vca A   149 L L  -89.581  121.985 -173.268    7.060   34.220   59.580
 1vca A   150 E E -117.992  153.984  173.383    6.020   35.590   56.200
 1vca A   151 T E -110.440  119.323 -179.904    7.630   35.970   52.780
 1vca A   152 K E -111.530  161.241 -173.246    7.100   39.290   51.010
 1vca A   153 S E -150.933  157.426  171.894    8.070   40.420   47.520
 1vca A   154 L E -134.542  129.398 -175.829    8.130   43.390   45.140
 1vca A   155 E E -117.925  139.342  177.085    7.750   43.120   41.370

 3e9t A    65 V L  -99.457  127.103 -170.321   11.360   22.800   16.480
 3e9t A    66 D L -119.045   15.110  178.943    7.640   22.120   16.870
 3e9t A    67 E E -151.635  148.810  168.678    7.310   18.910   14.860
 3e9t A    68 Q E -139.834  146.830 -177.266    8.880   15.480   14.480
 3e9t A    69 R E -127.013  147.070  175.569    8.330   12.760   11.880
 3e9t A    70 F E -149.170  150.657 -171.047    9.020    9.030   11.740
 3e9t A    71 R E  -99.080  141.247  172.502    8.360    6.260    9.220
 3e9t A    72 I E -116.861  132.516 -177.453    6.380    3.060    9.680
 3e9t A    73 E E  -88.815  130.406  177.466    6.910    0.050    7.420

 3hbz A    82 F L  -99.515  -52.192 -178.286   19.500   27.600  -22.080
 3hbz A    83 W L  -78.651  129.980 -179.861   18.010   29.610  -19.220
 3hbz A    84 K E -133.002  150.008  175.860   14.620   28.400  -17.980
 3hbz A    85 K E -144.347  129.728 -178.941   12.210   29.420  -15.220
 3hbz A    86 K E  -97.631  127.409  175.891    9.040   27.680  -14.030
 3hbz A    87 Y E -104.633  136.126  166.152    6.080   29.740  -12.840
 3hbz A    88 T E  -95.008  111.588 -176.521    3.250   28.500  -10.640
 3hbz A    89 V E -107.398  115.016 -177.841    0.140   30.370  -11.760
 3hbz A    90 S E -117.038  155.004  177.084   -2.900   30.160   -9.480

 3a5v A   332 D L  -81.969   -8.727  178.321   18.090   14.380   61.520
 3a5v A   333 S L -127.102  149.154  175.996   20.890   13.690   63.990
 3a5v A   334 A L  -63.893  145.867 -177.380   24.490   12.520   63.600
 3a5v A   335 A E -151.192  154.991  174.852   25.100    8.850   64.360
 3a5v A   336 K E  -83.725  119.774 -177.495   27.830    6.200   64.340
 3a5v A   337 M E -108.730  141.292 -176.559   27.380    3.890   61.350
 3a5v A   338 T E -119.124  126.344  170.720   28.950    0.450   60.960
 3a5v A   339 A E -113.589  131.314 -179.023   29.800   -1.360   57.730
 3a5v A   340 T E  -99.281  158.629  176.066   30.930   -4.990   57.830

 3ije A   533 M L  -68.273   84.279 -177.793  -37.400   61.880   -4.610
 3ije A   534 Q E  -68.493  131.033 -169.704  -37.400   60.700   -8.220
 3ije A   535 C E -115.205  166.209  174.144  -40.470   58.590   -8.950
 3ije A   536 E E -157.640  130.735 -170.508  -41.670   56.050  -11.520
 3ije A   537 E E -105.591  151.593  172.722  -45.160   54.690  -12.120
 3ije A   538 L E -148.876  137.233  178.019  -46.470   51.370  -13.420
 3ije A   539 I E  -98.792  122.044  179.339  -49.980   50.030  -14.040
 3ije A   540 A E -115.496  139.631 -176.270  -50.580   46.400  -13.110
 3ije A   541 Y E -105.566  168.932 -176.873  -53.710   44.400  -13.930

 3hn3 A   233 S L  -65.078  159.959 -175.698   78.160   81.620  161.160
 3hn3 A   234 N L  -96.108  -18.141  179.596   81.370   83.610  161.540
 3hn3 A   235 L L  -94.993  111.572 -178.747   83.120   81.140  163.840
 3hn3 A   236 F E -164.987  164.772  170.667   84.680   78.270  161.900
 3hn3 A   237 K E -131.021  145.525 -178.527   87.910   76.600  160.790
 3hn3 A   238 L E -110.786  138.008  167.378   88.890   75.310  157.360
 3hn3 A   239 E E -120.000  133.605 -175.886   91.000   72.300  156.410
 3hn3 A   240 V E -125.148  126.797  178.593   92.240   71.870  152.850
 3hn3 A   241 R E -125.337  140.865  174.674   93.760   68.740  151.320

 2hr0 A   490 Q L  -77.116  131.810 -179.493    3.850  -37.620   58.860
 2hr0 A   491 D L  -95.009  -20.486 -176.197    7.060  -35.610   58.580
 2hr0 A   492 L E -145.179  126.203  171.352    7.480  -36.080   54.830
 2hr0 A   493 V E -124.987  152.753 -172.088    5.050  -36.480   51.940
 2hr0 A   494 V E -120.362  137.664  177.926    5.830  -36.870   48.240
 2hr0 A   495 L E -108.366  117.147  172.055    4.090  -35.480   45.160
 2hr0 A   496 P E  -75.010   92.807 -178.870    4.180  -37.450   41.920
 2hr0 A   497 L E  -95.806  114.435 -179.878    4.380  -34.550   39.480
 2hr0 A   498 S E  -86.732  112.508 -174.362    4.050  -35.590   35.840

 3a21 A   424 S L  -91.207   -4.931 -173.510   -3.210   73.280   42.640
 3a21 A   425 S L -125.407  144.848  174.301   -2.780   73.480   38.870
 3a21 A   426 A L  -71.452  145.336  174.352   -0.450   71.880   36.340
 3a21 A   427 R E -110.682  156.089 -178.435    1.960   74.120   34.440
 3a21 A   428 T E -121.356  151.777  173.003    3.160   73.770   30.850
 3a21 A   429 A E -142.874  155.326  173.297    6.410   74.530   29.030
 3a21 A   430 T E  -87.748  123.131  177.733    7.770   74.340   25.490
 3a21 A   431 L E -110.821  123.653  173.962   10.550   71.780   25.100
 3a21 A   432 Q E -119.689  129.111  176.235   12.860   71.800   22.080

 1fnh A   143 P L  -70.025  -20.850 -165.235   22.900   53.420   95.590
 1fnh A   144 D L  -82.858   -7.925 -176.283   19.700   55.440   95.660
 1fnh A   145 V L -114.818  150.959  177.824   18.540   54.140   99.040
 1fnh A   146 R L -118.953   17.892  172.145   19.850   54.670  102.570
 1fnh A   147 S E -148.754  154.990 -173.445   17.940   51.820  104.180
 1fnh A   148 Y E -157.148  135.689  173.299   17.560   48.090  103.550
 1fnh A   149 T E  -97.018  115.429  178.059   15.710   45.090  104.980
 1fnh A   150 I E  -83.691  114.132 -173.411   17.920   42.000  105.180
 1fnh A   151 T E -107.498  153.953  171.258   15.720   38.960  104.570

 2ux9 A     3 K L  -64.998  143.702 -179.242   20.740   48.500  -11.900
 2ux9 A     4 V L -115.244  133.461 -178.556   20.710   44.960  -13.290
 2ux9 A     5 Y E -116.339  147.476  177.403   22.820   42.100  -11.950
 2ux9 A     6 K E -116.395  135.681  176.917   23.720   38.740  -13.490
 2ux9 A     7 K E -112.004  135.744  175.476   24.340   35.510  -11.590
 2ux9 A     8 V E -124.862  146.425 -178.523   26.350   32.560  -12.900
 2ux9 A     9 E E  -95.683  114.499 -178.598   26.770   29.080  -11.420
 2ux9 A    10 L E -115.164  155.673  175.850   30.410   28.060  -10.980
 2ux9 A    11 V E -122.973  102.999 -179.894   32.090   24.970   -9.550

 1ejx B    19 R L  -99.553  148.537  177.462   37.950   76.300  116.560
 1ejx B    20 A L  -71.932  138.105 -177.421   37.350   73.610  119.170
 1ejx B    21 T E -135.022  165.596  173.181   40.080   73.290  121.800
 1ejx B    22 C E -156.466  173.081  176.466   40.990   71.280  124.890
 1ejx B    23 R E -119.256  143.552  178.605   43.670   70.800  127.540
 1ejx B    24 V E -144.167  138.345  179.190   45.770   67.710  128.240
 1ejx B    25 V E  -88.893  124.283 -172.766   48.510   66.910  130.760
 1ejx B    26 V E -124.978  127.378  176.730   51.620   65.480  129.120
 1ejx B    27 E E -125.160  132.568  178.400   54.690   63.960  130.760

 3ije A   518 S L -140.264  153.294  177.934  -45.510   39.670  -16.060
 3ije A   519 P L  -75.083  -19.428  178.551  -45.120   39.640  -12.280
 3ije A   520 S E -102.878  141.631  174.883  -41.520   40.780  -12.740
 3ije A   521 H E -156.330  136.257 -179.195  -40.430   44.190  -14.020
 3ije A   522 S E -107.866  168.028  178.073  -37.150   46.110  -13.970
 3ije A   523 K E -164.424  107.987  170.315  -36.290   49.800  -14.200
 3ije A   524 N E  -66.544  104.825 -179.199  -32.920   51.520  -14.550
 3ije A   525 M E -106.683  151.752 -172.808  -33.410   54.570  -12.330
 3ije A   526 T E -140.914   78.656  175.245  -31.050   57.520  -11.960

 2vn6 A   114 T L  -91.825  -16.692  175.724   30.750   57.690   54.200
 2vn6 A   115 A L -155.041  157.796 -179.132   27.160   56.800   53.320
 2vn6 A   116 K L  -53.029  120.222 -173.367   25.200   54.340   51.180
 2vn6 A   117 T E -133.405  134.362  173.928   25.820   55.420   47.590
 2vn6 A   118 T E -105.216  121.157 -176.856   24.620   54.150   44.220
 2vn6 A   119 T E -112.680  127.175 -172.651   27.020   54.770   41.330
 2vn6 A   120 P E  -78.224  146.400  167.577   25.870   54.420   37.730
 2vn6 A   121 V E -119.317  110.475 -159.832   27.660   52.480   35.010
 2vn6 A   122 T E -120.671  159.363  172.658   26.610   53.980   31.710

 3ar4 A   376 D L  -78.988  -14.708  178.587   18.430   -4.910  164.200
 3ar4 A   377 F E  -79.860  138.984  179.170   16.750   -1.820  162.760
 3ar4 A   378 C E -155.069  137.676  178.661   18.400   -0.120  159.790
 3ar4 A   379 S E -135.595  139.124  173.783   17.390    2.510  157.230
 3ar4 A   380 L E -101.853  162.606  175.313   19.080    3.940  154.140
 3ar4 A   381 N E -120.677   95.012 -171.495   18.620    7.350  152.540
 3ar4 A   382 E E  -92.053  141.308  177.588   18.420    6.910  148.780
 3ar4 A   383 F E -129.287  163.988  171.524   18.550    9.740  146.240
 3ar4 A   384 S E -121.804  157.129  179.815   18.350   10.170  142.470

 1pdk B    42 S L  -93.337  160.667  173.352   13.310   29.810   -0.700
 1pdk B    43 P L  -60.926  144.577 -175.626   15.150   27.080   -2.600
 1pdk B    44 T L  -64.757  119.498  170.893   15.750   23.950   -0.540
 1pdk B    45 E E  -93.599  129.515 -170.355   19.020   24.050    1.380
 1pdk B    46 S E -102.327  141.889  172.616   20.370   20.580    2.100
 1pdk B    47 F E -144.152  137.485 -172.384   22.240   19.270    5.140
 1pdk B    48 V E -110.503  125.168  173.092   23.370   15.730    5.900
 1pdk B    49 I E -104.690  116.065 -177.810   23.520   14.140    9.350
 1pdk B    50 R E -100.064  129.936  174.863   25.680   11.010    9.450

 2qlk A    77 Q L -107.140  159.758 -177.736   -0.430   20.480   19.280
 2qlk A    78 K L  -71.426  -26.495  179.162   -1.060   16.890   20.350
 2qlk A    79 T E -127.799  150.398  179.379   -4.060   16.670   18.020
 2qlk A    80 A E -165.012  156.206 -176.868   -4.760   18.070   14.550
 2qlk A    81 N E -144.926  120.196  175.664   -6.990   17.560   11.520
 2qlk A    82 I E -116.389  131.378  179.815   -6.430   18.470    7.870
 2qlk A    83 Q E -129.127  127.341  173.978   -9.090   18.030    5.190
 2qlk A    84 L E -123.857  114.002 -174.294   -8.780   18.620    1.450
 2qlk A    85 R E -100.023  125.219  172.831  -11.930   18.110   -0.610

 2r51 A   144 D L  -67.135  148.908  173.574   38.130   71.410   10.990
 2r51 A   145 V E  -99.359  109.309 -173.036   40.930   71.020    8.450
 2r51 A   146 V E -116.661  130.220  176.755   42.940   67.930    9.380
 2r51 A   147 K E -133.996  115.961 -179.868   46.050   66.580    7.670
 2r51 A   148 E E -101.619  153.688  174.423   47.940   63.540    8.960
 2r51 A   149 M E -141.719  114.721 -173.912   51.330   62.200    7.900
 2r51 A   150 D E  -73.399  143.502  171.380   52.470   58.720    8.890
 2r51 A   151 I E -132.120  152.582 -175.890   56.010   58.000   10.070
 2r51 A   152 V E -107.790  129.575  176.929   57.800   54.720   10.760

 3nap B   227 P L  -56.744  -34.256  179.482  188.050  314.620  149.150
 3nap B   228 S L -138.515  169.988 -178.001  185.370  316.730  150.850
 3nap B   229 A L  -51.680  134.485 -175.365  182.300  316.320  153.040
 3nap B   230 A L -155.015  168.146  178.723  179.720  314.080  151.360
 3nap B   231 S E -149.987  148.428  177.498  176.750  311.790  151.930
 3nap B   232 L E -128.571  152.979  175.771  175.110  308.780  150.280
 3nap B   233 Q E  -89.644  127.164  176.502  171.670  307.180  150.460
 3nap B   234 V E -101.878  103.488 -171.999  171.560  303.610  151.770
 3nap B   235 N E  -91.694  139.493 -179.796  168.480  301.960  150.270

 2iwr A    40 S L -120.051  159.225 -175.435    2.310    6.470    9.330
 2iwr A    41 E L  -68.959  -50.676 -177.033   -0.790    7.570   11.230
 2iwr A    42 Q E -130.681  151.314  178.936   -3.070    8.220    8.250
 2iwr A    43 Y E -128.371  154.049  172.885   -2.990    7.380    4.540
 2iwr A    44 K E -133.215  138.680  177.800   -4.670    8.720    1.400
 2iwr A    45 K E -143.166  128.734  173.073   -5.170    7.040   -1.970
 2iwr A    46 E E  -82.663  128.003 -172.691   -7.000    8.150   -5.110
 2iwr A    47 M E -145.541  145.359  175.985   -8.980    5.270   -6.590
 2iwr A    48 L E  -75.650  121.636  173.618  -11.650    4.650   -9.230

 3og2 A   723 T L -134.778  165.205 -176.301  -29.770  -19.260   42.930
 3og2 A   724 A L  -64.251  -30.307  176.805  -26.310  -20.070   44.270
 3og2 A   725 R L -121.203  128.860  176.148  -25.350  -21.510   40.880
 3og2 A   726 Q E -125.182  156.742  175.029  -26.230  -19.950   37.530
 3og2 A   727 Q E -110.774  125.894 -176.807  -25.420  -20.800   33.910
 3og2 A   728 L E -114.675  120.637  171.634  -24.220  -18.000   31.630
 3og2 A   729 F E -105.874  130.636 -172.701  -24.180  -18.220   27.840
 3og2 A   730 L E -135.627  118.090  177.182  -22.320  -15.450   26.020
 3og2 A   731 S E -109.635  113.209 -174.705  -22.000  -14.900   22.270

 2y4s A    49 G L   73.145   31.021  176.528    2.480   30.110   40.190
 2y4s A    50 Y L  -94.508  157.020 -176.664    3.060   33.790   40.940
 2y4s A    51 D L  -95.517  -27.003 -179.013    1.480   35.690   43.820
 2y4s A    52 S E -158.756  160.321  179.462    1.260   39.100   42.140
 2y4s A    53 K E -151.657  149.660  178.641    2.040   40.940   38.910
 2y4s A    54 V E -146.242  137.681  178.331    2.340   44.510   37.640
 2y4s A    55 E E  -79.456  138.279 -178.761    2.770   46.080   34.200
 2y4s A    56 L E -107.017  115.191 -179.556    5.800   48.320   33.700
 2y4s A    57 Q E  -74.746  123.767  178.717    5.300   51.420   31.560

 2p5x A   134 E E -108.244  138.609  172.451   52.860   38.110   52.750
 2p5x A   135 F E -154.533  167.244 -178.313   55.030   35.100   53.560
 2p5x A   136 Y E -142.569  160.287  171.710   56.880   32.240   51.870
 2p5x A   137 E E -133.124  134.009  177.228   58.240   28.760   52.540
 2p5x A   138 E E -110.617  130.043  172.581   61.300   27.120   50.970
 2p5x A   139 T E -130.407  131.122 -176.651   61.830   23.370   50.800
 2p5x A   140 K E  -91.035  130.019 -178.192   64.820   21.700   49.140
 2p5x A   141 V E -123.439  132.811 -177.849   64.190   18.620   46.990
 2p5x A   142 K E -105.870  120.772  170.852   66.820   16.250   45.610

 2wra A    97 S L  -58.270  135.365 -173.882   -9.580   -3.960  -28.430
 2wra A    98 P E  -74.557  154.964  167.776   -9.990   -2.280  -25.050
 2wra A    99 F E -145.883  157.846 -177.553  -13.250   -1.130  -23.490
 2wra A   100 T E -135.035  129.881  166.744  -14.240    0.720  -20.320
 2wra A   101 V E -116.486  118.262 -165.110  -17.370    0.770  -18.180
 2wra A   102 N E  -95.463  138.234  176.306  -17.140    3.520  -15.590
 2wra A   103 F E -130.218  146.035  168.593  -18.520    3.470  -12.040
 2wra A   104 G E -121.709  145.743 -174.509  -18.620    5.960   -9.180
 2wra A   105 I E -126.437  130.068  174.203  -19.190    5.050   -5.530

 2d42 A   127 E L -110.639   31.553  179.513   26.060   49.090    8.910
 2d42 A   128 N L  -83.500  156.673  178.611   29.390   50.690    9.810
 2d42 A   129 K E  -80.741  127.157  179.184   29.740   54.030   11.590
 2d42 A   130 Y E -117.236  122.795 -179.097   30.620   56.940    9.290
 2d42 A   131 T E -110.845  147.762  178.029   31.920   60.220   10.690
 2d42 A   132 L E -137.995  120.071  177.818   32.390   63.560    8.940
 2d42 A   133 D E  -95.211  116.002  178.574   34.300   66.560   10.290
 2d42 A   134 A E -111.055  129.091 -178.281   33.140   69.880    8.860
 2d42 A   135 T E  -98.221  119.873  175.228   35.030   73.100    9.550

 2ztb A   147 S E -130.012  147.277 -178.411   10.480   60.290    0.840
 2ztb A   148 E E -144.960  137.725  177.493   13.720   60.990    2.710
 2ztb A   149 T E -126.164  126.377  171.473   17.230   59.550    2.620
 2ztb A   150 T E -108.893  157.900 -170.176   19.970   60.030    5.210
 2ztb A   151 T E -129.969  153.315  172.063   23.600   59.010    4.780
 2ztb A   152 E E -149.407  134.372 -172.301   26.580   57.880    6.840
 2ztb A   153 T E  -94.698  125.023  172.918   30.170   57.310    5.730
 2ztb A   154 I E -114.027  119.253  177.009   32.090   54.190    6.730
 2ztb A   155 T E -108.066  128.021 -177.263   35.800   54.050    5.940

 3nig B   409 E L  -81.070  128.930 -174.769  100.770   98.170   33.630
 3nig B   410 K L  -96.570   -4.637 -176.511  104.140   99.740   34.430
 3nig B   411 E E -134.245  111.025  179.296  102.680  103.020   35.690
 3nig B   412 K E -139.396  157.923  177.622  100.250  103.250   38.600
 3nig B   413 S E -144.808  156.644  178.915   99.390  105.670   41.410
 3nig B   414 F E -150.414  175.010 -174.119   97.330  105.710   44.600
 3nig B   415 T E -123.065  132.618  166.945   96.340  107.910   47.540
 3nig B   416 I E -114.599  113.885 -168.244   97.060  107.710   51.260
 3nig B   417 K E -139.297  130.157  173.837   94.830  110.170   53.100

 1waa A    81 N L  -65.073  -34.564 -173.347   63.420   44.100   82.890
 1waa A    82 T E  -64.991  133.292  176.854   61.740   43.460   86.230
 1waa A    83 K E -153.395  130.216  176.558   60.940   39.830   87.020
 1waa A    84 S E -149.151  155.975 -176.888   60.060   38.000   90.230
 1waa A    85 A E -149.141  147.418  177.633   58.330   34.780   91.280
 1waa A    86 A E -154.090  156.547 -172.900   57.070   33.090   94.440
 1waa A    87 N E  -79.944  139.870  167.069   55.110   29.990   95.440
 1waa A    88 L E -113.031  115.556 -178.349   51.400   29.950   96.190
 1waa A    89 K E -110.035  113.894  177.525   50.360   27.020   98.370

 1r17 A   145 N L -105.722  152.983  176.960   67.800   20.000   83.780
 1r17 A   146 N L  -83.467  166.578 -179.779   67.130   16.300   83.220
 1r17 A   147 N L   58.816   38.712 -178.634   69.670   13.520   83.720
 1r17 A   148 T E  -94.997  114.980  179.468   71.100   15.400   86.710
 1r17 A   149 K E  -80.869  122.051  179.974   73.320   13.290   88.950
 1r17 A   150 L E -121.777  142.015  165.644   72.970   14.210   92.630
 1r17 A   151 D E -101.825   82.912 -168.579   74.640   12.990   95.800
 1r17 A   152 V E  -74.477  143.218 -174.238   71.720   13.740   98.090
 1r17 A   153 E E -129.954  123.906  173.681   72.310   14.150  101.820

 3py9 A   256 T L -120.041   -8.248  178.172   -1.420   31.630   64.050
 3py9 A   257 S L -160.402  169.934 -178.562   -1.430   29.650   60.800
 3py9 A   258 D L  -52.392  124.407 -172.615    0.470   27.040   58.780
 3py9 A   259 Q E -134.010  122.325  167.972    4.070   28.250   58.560
 3py9 A   260 R E  -77.775  126.254 -176.900    7.080   26.960   56.650
 3py9 A   261 I E -120.908  148.548  178.867   10.190   27.450   58.770
 3py9 A   262 D E -107.408  130.838 -178.573   13.900   27.240   57.980
 3py9 A   263 I E -119.175  105.603 -179.349   16.320   25.510   60.350
 3py9 A   264 P E  -73.933  127.790  177.237   20.020   26.210   59.810

 3nme A   167 L L  -99.997  109.869  179.611   -5.100   45.360  130.930
 3nme A   168 K L -121.135  122.265 -177.754   -4.000   44.370  134.440
 3nme A   169 R L  -94.642  140.281  174.193   -0.330   43.880  135.310
 3nme A   170 K E -120.088  154.910 -178.621    0.940   41.570  138.040
 3nme A   171 T E  -77.786  120.908  176.495    4.340   41.380  139.720
 3nme A   172 V E -114.799  131.099 -177.799    6.510   38.550  138.390
 3nme A   173 T E -106.888  121.078  176.372    9.780   37.570  140.060
 3nme A   174 L E -109.826  133.708 -171.570   12.580   35.990  138.030
 3nme A   175 T E -127.347  147.307  174.489   15.550   34.440  139.810

 2vhj A   277 L L  -94.886  164.541 -176.679   70.450   49.240   34.050
 2vhj A   278 Q L  -61.793  134.993  170.852   71.890   52.560   32.870
 2vhj A   279 R E  -87.344  133.058 -173.531   72.940   52.790   29.230
 2vhj A   280 L E -106.677  148.822  179.604   76.380   54.330   28.780
 2vhj A   281 T E -130.117  133.441  171.816   77.720   56.510   25.970
 2vhj A   282 H E -149.975  162.701 -173.958   81.280   57.280   24.890
 2vhj A   283 T E -110.581  151.214  174.957   83.120   58.360   21.740
 2vhj A   284 L E -119.323  132.799  172.536   86.000   56.840   19.790
 2vhj A   285 Q E -105.440  122.490 -175.712   88.620   58.750   17.800

 2xbt A   106 P L  -94.721   18.914  172.742   47.370   11.620   12.810
 2xbt A   107 S L  -66.717  130.219 -178.114   43.840   11.530   11.400
 2xbt A   108 Q L -117.291  138.889 -176.961   43.310   14.440    9.010
 2xbt A   109 S L  -95.309   -2.477 -176.788   39.990   16.020    8.040
 2xbt A   110 E E -142.307  150.818  175.409   41.420   17.720    4.950
 2xbt A   111 V E -128.263  132.320  179.447   43.680   16.900    2.000
 2xbt A   112 T E -101.008  127.401  178.032   45.800   19.370    0.040
 2xbt A   113 I E -121.687  118.385  177.392   46.430   18.780   -3.660
 2xbt A   114 Q E -117.469  117.921 -175.046   48.890   20.910   -5.620

 2xg5 A    15 E L -107.661  161.811 -177.995  -47.940   -3.730  -19.600
 2xg5 A    16 K L  -96.295  -21.364 -178.265  -47.780   -1.240  -16.730
 2xg5 A    17 S E -160.442  159.863  169.940  -48.590   -3.720  -13.960
 2xg5 A    18 M E -145.214  173.831 -170.474  -49.430   -7.330  -13.160
 2xg5 A    19 T E -126.746  130.684  170.743  -50.900   -9.350  -10.300
 2xg5 A    20 L E -107.074  134.084 -179.672  -49.590  -12.260   -8.240
 2xg5 A    21 D E  -84.566  131.523  174.027  -52.040  -14.400   -6.270
 2xg5 A    22 I E -125.328  163.921 -177.474  -51.310  -15.110   -2.610
 2xg5 A    23 S E -154.420  140.680  165.960  -53.100  -17.110    0.080

 3gfu A    15 K L -114.462  154.945 -178.258    8.440  -28.160   -1.420
 3gfu A    16 D L  -91.100  -12.282 -176.914    5.870  -29.020   -4.080
 3gfu A    17 A L -165.224  166.315  173.030    2.920  -28.130   -1.850
 3gfu A    18 L E -122.240  128.787 -176.763    1.800  -26.910    1.570
 3gfu A    19 T E -105.671  124.752 -179.216   -0.420  -29.040    3.800
 3gfu A    20 I E -130.352  134.142 -179.769   -2.720  -27.390    6.340
 3gfu A    21 T E  -95.877  124.268  174.705   -5.240  -28.990    8.700
 3gfu A    22 V E -103.848  138.859 -179.139   -8.580  -27.250    9.250
 3gfu A    23 T E -124.658  143.040  170.863  -10.780  -28.070   12.240

 2rik A   273 S E -147.670  169.294  179.396   18.050   57.900  -35.450
 2rik A   274 Y E -159.997  151.808 -176.986   19.310   61.460  -35.880
 2rik A   275 T E -124.879  132.102  171.228   20.130   63.950  -38.640
 2rik A   276 C E -101.738  138.251  177.521   22.890   66.540  -38.900
 2rik A   277 V E -114.842  123.198  175.570   22.480   69.590  -41.130
 2rik A   278 G E -126.170 -179.070 -174.530   25.470   71.420  -42.590
 2rik A   279 S E -148.329  138.221  171.536   26.130   73.930  -45.370
 2rik A   280 I E -110.900  127.834 -177.291   28.740   74.610  -48.050
 2rik A   281 T E -117.101  164.324 -172.054   29.250   78.210  -49.160

 1f97 A    92 Y E -148.215  145.740  170.895   14.910   49.320   27.640
 1f97 A    93 G E -156.337  162.114 -178.968   13.000   47.450   30.340
 1f97 A    94 E E -150.389  149.178  175.627   13.140   44.190   32.300
 1f97 A    95 V E -143.903  134.986 -176.231   10.950   42.090   34.580
 1f97 A    96 S E -101.200  142.007  178.235   11.840   39.070   36.720
 1f97 A    97 I E -131.183  121.809  178.517    9.620   36.050   37.340
 1f97 A    98 H E  -86.657  119.307 -178.885   10.240   33.410   40.020
 1f97 A    99 L E -103.524  125.602  176.360    9.190   29.940   38.880
 1f97 A   100 T E -121.403  116.397  179.708    8.450   27.210   41.410

 3n89 A   234 G L   91.923  150.818 -176.542   25.410   74.610   26.870
 3n89 A   235 N L  -87.795  -34.556 -174.492   28.900   75.650   25.750
 3n89 A   236 I E -100.413  136.483 -176.567   30.800   74.820   28.930
 3n89 A   237 Y E -126.205  110.121 -173.826   31.160   71.270   30.250
 3n89 A   238 E E  -83.283  130.359  175.717   32.320   70.760   33.840
 3n89 A   239 I E -119.608  118.203 -173.321   34.400   67.700   34.700
 3n89 A   240 K E  -97.414  123.103  179.694   34.880   66.920   38.380
 3n89 A   241 V E -119.099  127.539 -177.789   38.010   65.070   39.490
 3n89 A   242 V E -122.207  138.465  175.709   38.550   63.860   43.050

 3mc0 B   135 R L -137.422  -19.988  178.769  -46.450   -1.190  -11.130
 3mc0 B   136 Q E -121.858  154.276 -172.559  -44.390    1.700  -12.510
 3mc0 B   137 S E -144.374  129.632  169.564  -40.840    2.790  -11.750
 3mc0 B   138 L E -134.704  149.291  177.420  -38.710    5.880  -12.340
 3mc0 B   139 G E -119.364  135.006  170.604  -35.270    6.890  -11.060
 3mc0 B   140 F E -137.546  140.783 -176.882  -33.910   10.380  -10.460
 3mc0 B   141 T E  -97.597  129.152  169.508  -30.610   11.410   -8.870
 3mc0 B   142 I E -106.696  159.793 -170.025  -30.320   14.160   -6.270
 3mc0 B   143 T E -125.464  138.902  168.733  -27.060   15.770   -5.200

 3pjp A   157 S L -105.485  164.958 -178.710  -10.290   57.910   24.990
 3pjp A   158 K L  -86.775  156.860  170.269  -12.980   56.140   22.970
 3pjp A   159 L E  -80.382  131.091 -176.264  -14.150   52.540   23.320
 3pjp A   160 Y E -121.464  150.030  179.334  -12.920   50.390   20.430
 3pjp A   161 I E -128.425  109.522  174.561  -13.940   46.970   19.130
 3pjp A   162 W E  -98.243  166.679 -177.356  -11.510   44.790   17.190
 3pjp A   163 N E -118.294  138.400  177.933  -12.170   41.360   15.680
 3pjp A   164 V E -126.651  129.133 -177.088  -10.280   38.110   16.210
 3pjp A   165 K E -102.555  130.427  175.179  -10.680   35.000   14.060

 3a21 A   332 S L  -93.507    4.497  179.184    3.050   32.780    9.180
 3a21 A   333 A L -136.494  150.223  176.719    4.750   30.340   11.550
 3a21 A   334 A L  -69.199  133.741 -178.852    5.280   30.080   15.300
 3a21 A   335 H E -142.730  159.355  169.699    8.770   31.140   16.390
 3a21 A   336 D E  -75.345  136.714  174.608   10.820   31.970   19.470
 3a21 A   337 I E -124.432  134.268 -174.137   11.230   35.680   20.180
 3a21 A   338 T E -113.119  137.271  169.444   13.910   37.110   22.460
 3a21 A   339 V E -117.403  130.321 -175.162   14.020   40.360   24.420
 3a21 A   340 R E -102.021  142.911  175.402   17.360   41.570   25.790

 2gee A   103 S L  -78.546  175.320  160.705   21.020  -13.970   28.520
 2gee A   104 T L  -63.119  134.377 -170.861   23.420  -11.420   27.110
 2gee A   105 P L  -76.993  152.633  160.126   21.280   -8.540   25.890
 2gee A   106 T E  -96.927  135.446 -165.854   20.680   -7.310   22.370
 2gee A   107 T E -132.398  150.331  176.427   21.090   -3.550   22.230
 2gee A   108 L E -158.721  147.964 -178.808   20.440   -0.610   19.910
 2gee A   109 T E  -97.861  141.346  178.990   20.520    3.190   20.030
 2gee A   110 Q E -140.638  133.316  179.584   17.570    5.400   19.100
 2gee A   111 Q E -116.657   94.509  178.405   17.240    9.180   18.930

 2r39 A    90 S L -160.304  175.513 -178.722   -3.390   37.820    3.980
 2r39 A    91 A L  -63.802  -36.893  179.442   -4.800   35.160    1.650
 2r39 A    92 I E -119.250  118.517  177.591   -2.790   36.550   -1.260
 2r39 A    93 T E -113.028  126.755  173.758    0.800   37.720   -0.820
 2r39 A    94 T E  -72.845  125.965 -178.445    2.790   39.420   -3.570
 2r39 A    95 I E -128.177  164.988  176.579    6.220   37.810   -3.900
 2r39 A    96 Q E -128.986  126.509  169.543    9.310   38.120   -6.090
 2r39 A    97 F E  -85.988  132.143 -170.686   11.460   35.350   -7.520
 2r39 A    98 I E -120.396  120.370  169.193   15.100   36.430   -7.740

 3cf6 E   350 S L  -84.949   -7.959  177.381   20.990  -46.870  -30.520
 3cf6 E   351 D L  -64.883  146.626 -178.392   24.190  -48.120  -28.880
 3cf6 E   352 E E  -97.848  139.859  179.154   23.820  -49.680  -25.430
 3cf6 E   353 V E -124.771  146.465  169.171   25.710  -48.440  -22.370
 3cf6 E   354 L E  -97.536  106.055 -168.903   26.310  -49.810  -18.890
 3cf6 E   355 F E -117.569  131.966  179.133   25.770  -46.810  -16.640
 3cf6 E   356 K E  -88.001  125.218  175.160   26.110  -46.540  -12.860
 3cf6 E   357 V E -114.592  118.536 -166.703   23.390  -44.610  -11.040
 3cf6 E   358 Y E  -91.159  144.796  167.386   24.280  -43.780   -7.450

 1z9l A    26 T L  -79.828  -20.013  172.673   24.600  -10.360    2.020
 1z9l A    27 D L -128.738 -174.765 -179.072   25.430   -6.960    3.490
 1z9l A    28 V L  -68.938  126.992  178.468   23.770   -4.370    5.720
 1z9l A    29 V E -110.665  118.110 -171.386   20.440   -3.160    4.340
 1z9l A    30 T E -103.881  132.925  172.403   19.340    0.260    5.560
 1z9l A    31 T E -127.905  137.116 -172.673   15.800    1.640    5.630
 1z9l A    32 N E  -93.430  140.896  172.839   14.880    5.140    6.780
 1z9l A    33 L E -128.412  112.638 -176.803   12.050    6.060    9.140
 1z9l A    34 K E  -90.426  134.584  177.050   11.150    9.740    9.440

 2b7n A    28 D L  -83.281  160.247 -176.313   32.330  177.280   22.840
 2b7n A    29 F L -166.795  164.398  176.725   30.110  177.850   25.880
 2b7n A    30 K E  -78.127  135.626 -177.947   26.550  178.250   27.130
 2b7n A    31 A E -147.346  157.433  178.947   25.050  181.710   26.640
 2b7n A    32 T E -109.786  135.084 -179.717   21.700  183.520   26.810
 2b7n A    33 A E -126.212  149.723  178.258   20.270  185.560   23.930
 2b7n A    34 F E -118.662  132.278  170.228   17.250  187.840   23.600
 2b7n A    35 V E  -93.679  106.841 -171.176   15.090  188.420   20.540
 2b7n A    36 R E -111.654  146.164  177.733   14.000  192.040   20.840

 2xy2 A    84 T E -121.525  144.944  164.232  -33.380   -7.350  -15.220
 2xy2 A    85 Q E -132.999  147.419 -165.281  -30.440   -9.480  -14.160
 2xy2 A    86 E E -133.804  147.753  169.082  -28.200   -8.740  -11.200
 2xy2 A    87 A E -138.753  155.044 -171.801  -24.850   -9.640   -9.660
 2xy2 A    88 T E -122.886  151.468  173.927  -23.270   -8.750   -6.330
 2xy2 A    89 V E -143.378  134.235 -175.129  -19.770   -8.070   -5.000
 2xy2 A    90 V E  -92.310  127.066  174.009  -18.630   -7.680   -1.400
 2xy2 A    91 L E -110.511  111.882  174.321  -16.340   -4.820   -0.410
 2xy2 A    92 E E -102.758  129.538 -173.838  -14.620   -5.160    2.970

 3c2e A    37 S L -112.189   21.178  178.567   10.590   16.640  -11.500
 3c2e A    38 D L  -61.215  140.585  179.902    9.980   18.590   -8.290
 3c2e A    39 L E  -66.028  124.176  179.844    6.540   18.090   -6.750
 3c2e A    40 K E -130.179  158.067  168.335    4.240   20.980   -7.640
 3c2e A    41 E E -104.666  157.193 -178.141    0.580   21.940   -7.290
 3c2e A    42 A E -150.142  147.315  175.861   -1.560   23.370  -10.090
 3c2e A    43 N E -110.480  131.959  177.202   -5.030   24.830  -10.610
 3c2e A    44 L E  -94.611  116.975 -169.680   -7.160   24.010  -13.650
 3c2e A    45 Y E -106.182  136.594  160.946   -9.070   27.100  -14.740

 3knb A    88 S E -153.357  170.478  176.567    3.120   34.700   23.140
 3knb A    89 D E -153.926  160.480 -176.387    5.280   34.990   20.020
 3knb A    90 S E -150.030  147.230  171.893    5.740   33.360   16.630
 3knb A    91 A E -154.903  143.058 -170.643    8.190   33.220   13.730
 3knb A    92 T E -119.653  138.124  174.019    8.270   31.200   10.520
 3knb A    93 V E -124.825  128.578  177.990   11.110   29.840    8.390
 3knb A    94 N E  -80.407  112.706 -179.654   10.670   28.420    4.890
 3knb A    95 I E  -96.580  117.342 -176.176   12.590   25.140    4.660
 3knb A    96 H E -108.066  130.362  174.386   13.500   24.170    1.100

 2wyh A   663 Q L  -73.420  -38.698  179.630   39.050   45.570   99.200
 2wyh A   664 E L  -69.764  130.599 -176.212   39.550   43.190  102.130
 2wyh A   665 K E -120.736  161.913  173.239   43.100   41.830  102.260
 2wyh A   666 A E -140.952  155.244 -176.686   44.990   39.130  104.160
 2wyh A   667 E E  -74.633  122.037  169.660   48.650   38.430  104.890
 2wyh A   668 L E -104.029  123.342  178.211   50.340   35.960  102.550
 2wyh A   669 T E -101.672  118.221  173.459   53.650   34.540  103.790
 2wyh A   670 L E -101.715  135.112  175.314   56.090   33.230  101.190
 2wyh A   671 T E -123.708  113.555 -177.186   59.090   31.130  102.200

 3jqu A    75 T E -126.820  158.756  169.652    1.890  -20.140   16.250
 3jqu A    76 A E -155.009  147.967 -174.797    0.300  -16.700   16.430
 3jqu A    77 T E -125.050  134.792  176.411   -1.030  -14.220   13.880
 3jqu A    78 E E -129.165  144.009 -175.472   -1.270  -10.430   13.990
 3jqu A    79 S E -105.426  159.685  178.503   -2.840   -8.040   11.490
 3jqu A    80 F E -155.417  118.831 -175.974   -1.840   -4.570   10.300
 3jqu A    81 T E  -93.101  129.401  179.210   -3.820   -2.210    8.070
 3jqu A    82 I E -128.470  136.363 -179.699   -1.970    0.110    5.690
 3jqu A    83 E E -100.066  117.946 -178.662   -3.380    2.750    3.350

 2wmk A   548 G L  -75.965  166.851  176.314  -17.400  107.040  -54.360
 2wmk A   549 E L  -69.520  149.819  170.393  -18.640  106.330  -57.880
 2wmk A   550 K L  -68.958  137.131 -177.242  -18.180  102.910  -59.440
 2wmk A   551 R E -129.823  158.752 -166.760  -15.280  102.850  -61.910
 2wmk A   552 V E  -94.557  126.033  164.267  -14.230  100.500  -64.690
 2wmk A   553 T E -112.515  137.805 -175.942  -11.400   97.980  -64.560
 2wmk A   554 K E -115.674  130.728  172.487  -10.630   95.950  -67.670
 2wmk A   555 I E -124.377  121.030 -177.668   -9.020   92.510  -67.870
 2wmk A   556 V E -114.974  120.779  177.977   -8.230   91.010  -71.280

 1u2h A    87 A E -150.744  155.033  178.433   16.280    6.580    0.530
 1u2h A    88 R E -156.591  150.676 -175.040   15.760    7.220    4.240
 1u2h A    89 Q E -145.022  157.501  172.240   17.810    7.220    7.430
 1u2h A    90 C E -143.296  164.725 -166.819   17.530    7.620   11.200
 1u2h A    91 E E -145.093  145.588  172.854   19.930    8.300   14.050
 1u2h A    92 A E -155.007  161.736 -175.695   20.370    7.840   17.800
 1u2h A    93 R E -100.015  133.412  168.116   23.050    8.160   20.470
 1u2h A    94 L E -104.692  123.879  173.759   24.670    5.300   22.370
 1u2h A    95 E E -111.527  146.112 -178.689   26.260    6.170   25.710

 3py9 A   216 T L -127.220  131.509  173.347   25.970   24.230   56.220
 3py9 A   217 T E -144.345  143.062  176.175   22.410   23.180   55.380
 3py9 A   218 T E -110.213  108.800 -178.451   19.010   24.840   55.710
 3py9 A   219 E E  -89.151  135.992 -178.919   16.210   22.380   56.460
 3py9 A   220 S E -102.680  130.266 -179.389   12.620   23.330   55.660
 3py9 A   221 V E -130.019  126.071  175.485    9.780   22.280   57.950
 3py9 A   222 D E  -86.866  108.104 -178.762    6.050   22.850   57.440
 3py9 A   223 V E  -97.599  116.713 -178.362    4.540   23.580   60.860
 3py9 A   224 P L  -78.750  147.316  173.199    0.770   23.180   61.030

 3f85 A   136 N L -108.802   21.570  174.392  -38.440  -13.890  -32.600
 3f85 A   137 K L  -84.847   94.400 -167.002  -39.010  -15.240  -29.090
 3f85 A   138 Q E -118.942  131.409  173.116  -35.630  -14.340  -27.630
 3f85 A   139 V E -108.934  133.732 -177.568  -34.270  -14.520  -24.080
 3f85 A   140 E E -119.623  115.005  176.824  -31.200  -12.500  -23.120
 3f85 A   141 K E  -98.683  111.450  179.157  -29.140  -13.370  -20.040
 3f85 A   142 N E  -96.342  116.881  179.529  -26.830  -10.530  -19.010
 3f85 A   143 I E -116.877  113.189  177.520  -23.990  -11.580  -16.710
 3f85 A   144 T E  -76.152  111.288 -178.912  -21.670   -8.910  -15.310

 2quo A    53 A L  -71.308  145.031 -176.939    7.770    5.140   -5.400
 2quo A    54 T L -113.020  148.418  167.612    7.420    7.980   -7.910
 2quo A    55 G L   73.470   29.755 -176.330    6.070    8.190  -11.450
 2quo A    56 Q E -108.126  148.427  176.590    4.170    4.900  -11.270
 2quo A    57 K E -113.527  134.574 -170.116    0.800    3.940  -12.740
 2quo A    58 Y E -120.849  138.534  163.841   -1.540    1.630  -10.850
 2quo A    59 R E -100.015  120.090 -177.197   -4.510   -0.560  -11.680
 2quo A    60 I E -111.476  116.154 -169.865   -6.820   -0.810   -8.680
 2quo A    61 L E -115.921  133.965  173.988   -9.370   -3.620   -8.790

 2yxt A   214 V L  -86.383   98.569 -178.706   10.220    1.070   70.610
 2yxt A   215 V L -120.927  152.411 -178.123   10.320   -2.140   68.580
 2yxt A   216 M E -110.163  140.040  173.234   12.880   -3.540   66.140
 2yxt A   217 E E -122.065  116.989 -179.274   12.270   -5.170   62.770
 2yxt A   218 R E -120.231  139.541 -177.564   15.080   -7.230   61.230
 2yxt A   219 I E -136.064  153.106  173.754   15.030   -9.130   57.940
 2yxt A   220 R E -128.820  139.189  176.891   17.360  -11.310   55.870
 2yxt A   221 M E -127.538  141.386  174.097   17.340  -11.940   52.120
 2yxt A   222 D E -108.527  106.418 -167.227   19.280  -14.420   49.990

 1t5r A   102 S L  -63.342  140.081 -179.576    4.230  104.950   -5.060
 1t5r A   103 V L  -55.515  -40.062  176.600    6.560  107.910   -5.560
 1t5r A   104 N E -115.859  131.653  178.027    6.840  108.230   -1.780
 1t5r A   105 V E -113.830  115.225 -178.315    7.050  105.260    0.580
 1t5r A   106 S E -135.879  119.988 -175.664    6.200  105.900    4.230
 1t5r A   107 Q E -135.638  160.311 -178.229    5.430  103.190    6.780
 1t5r A   108 T E -126.625  129.903  171.327    5.230  102.780   10.550
 1t5r A   109 L E -105.247  111.251 -176.810    6.400   99.920   12.760
 1t5r A   110 G E -102.894  153.568  179.315    4.590  100.000   16.110

 1gl4 A   220 S L  -73.081  166.196  179.653   25.180   44.240   27.050
 1gl4 A   221 H E -144.278  148.255 -175.015   26.700   41.530   24.850
 1gl4 A   222 T E -102.550  158.678  179.181   25.660   38.050   23.750
 1gl4 A   223 H E -150.294  154.084 -173.226   27.590   34.770   23.650
 1gl4 A   224 I E -120.940  141.684  174.959   27.080   31.250   22.340
 1gl4 A   225 Y E -146.718  156.430 -177.151   27.880   27.820   23.770
 1gl4 A   226 Q E -112.928  130.311  177.743   27.090   24.190   22.950
 1gl4 A   227 W E -106.696  125.293  175.712   25.730   21.640   25.420
 1gl4 A   228 R E -130.337  128.792 -170.271   26.260   17.920   24.840

 3alp A   118 N E  -93.216  145.512  173.189   42.380   23.370   -0.960
 3alp A   119 R E -136.970  112.657 -169.307   44.010   24.130    2.380
 3alp A   120 E E -122.261  152.226  173.954   42.200   26.510    4.710
 3alp A   121 S E -135.160  142.961 -171.273   42.590   27.850    8.240
 3alp A   122 Q E -113.966  150.063  170.772   39.980   29.520   10.440
 3alp A   123 L E -143.708  143.623  179.298   40.030   32.160   13.170
 3alp A   124 N E  -97.519  112.432 -179.353   37.310   33.640   15.370
 3alp A   125 L E  -92.055  118.096  178.001   37.420   37.440   15.500
 3alp A   126 T E -111.725  124.963 -177.876   35.840   38.970   18.600

 1jd0 A    54 S L  -64.330  130.587  179.004   41.580    4.790   33.210
 1jd0 A    55 A L  -68.367  -14.050  179.015   41.290    3.520   36.770
 1jd0 A    56 N L  -88.038    0.839  176.298   42.680    6.910   37.810
 1jd0 A    57 K L -109.383  148.106  176.093   39.530    8.560   36.470
 1jd0 A    58 Q E -110.106  138.693 -179.644   36.100    8.710   38.110
 1jd0 A    59 F E -123.560  142.305 -165.161   32.830    8.480   36.180
 1jd0 A    60 L E  -82.190  120.068  170.659   29.440    9.610   37.430
 1jd0 A    61 L E  -96.660  122.636 -167.602   26.830    7.010   38.330
 1jd0 A    62 T E -128.968  137.870  170.021   23.410    8.640   38.420

 2ch8 A    92 E E -131.034  153.445  163.320   40.380   46.010   -9.920
 2ch8 A    93 V E -134.257  154.613 -175.957   40.470   49.700   -9.120
 2ch8 A    94 T E -129.972  129.995  175.826   43.450   52.020   -8.660
 2ch8 A    95 K E -112.066  133.094  176.893   43.810   55.190   -6.590
 2ch8 A    96 Q E -100.168  126.188  176.671   46.600   57.710   -7.100
 2ch8 A    97 E E -126.996  139.924 -179.697   47.900   59.620   -4.080
 2ch8 A    98 H E -102.339  131.697  171.767   50.660   62.230   -3.920
 2ch8 A    99 L E -108.940  113.134  176.882   53.140   62.500   -1.050
 2ch8 A   100 S E  -98.223  111.337  179.138   54.860   65.880   -0.790

 3exv A    76 H L -108.819  148.195 -178.121  -12.920  -32.450    4.520
 3exv A    77 R L  -83.263  -25.947 -177.595  -13.510  -28.730    5.020
 3exv A    78 N E -133.200  111.066 -175.768  -17.240  -28.940    4.360
 3exv A    79 I E -133.665  141.251  176.256  -19.310  -31.860    5.640
 3exv A    80 N E -148.805  120.018  176.984  -23.020  -32.470    6.220
 3exv A    81 F E -143.617  149.968 -167.234  -24.750  -35.680    7.270
 3exv A    82 T E -132.665  131.978  167.995  -28.090  -36.390    8.930
 3exv A    83 A E  -91.494  108.366 -176.339  -29.580  -39.090   11.120
 3exv A    84 E E  -98.554  109.917 -179.059  -33.220  -39.350   10.050

 3gdh A   210 G L  -70.569  150.648 -178.962   36.230   38.560  -35.300
 3gdh A   211 Q L  -99.998  129.719  177.694   38.480   38.040  -38.320
 3gdh A   212 V E -148.498  132.473  172.664   37.010   37.260  -41.740
 3gdh A   213 E E -120.604  130.005 -172.597   38.300   37.470  -45.300
 3gdh A   214 I E -114.889  139.974  176.647   35.890   37.120  -48.230
 3gdh A   215 E E -136.076  147.665  175.283   36.540   36.230  -51.860
 3gdh A   216 Q E  -93.509  136.474 -177.472   34.360   35.820  -54.950
 3gdh A   217 N E -100.004  121.757 -176.926   34.670   32.590  -56.940
 3gdh A   218 F E -112.841  145.057  169.769   34.700   32.910  -60.720

 1x1i A   535 G L  -73.007  153.021  178.170   11.500  -73.210   82.210
 1x1i A   536 L L  -86.632  150.006  177.515   10.770  -73.980   78.560
 1x1i A   537 G L   77.315   26.551 -174.250    8.870  -77.080   77.430
 1x1i A   538 V E -118.895  119.869  174.369    6.910  -77.160   80.690
 1x1i A   539 A E -105.099  141.262 -175.231    3.150  -77.690   80.950
 1x1i A   540 Q E -155.893  134.964  174.948    1.300  -77.110   84.220
 1x1i A   541 T E  -99.336  128.135 -179.912   -2.300  -76.780   85.400
 1x1i A   542 L E -105.761  121.533 -178.445   -3.020  -74.170   88.060
 1x1i A   543 T E -108.144  149.194  178.055   -6.020  -74.730   90.340

 3n91 A   103 Q L -104.730  155.757 -175.135   58.430   12.980   21.950
 3n91 A   104 I L -125.007   -0.357  178.886   58.540   12.990   18.150
 3n91 A   105 M E -156.139  155.922  174.867   56.880   16.330   17.410
 3n91 A   106 A E -162.661  173.013 -173.296   56.380   19.820   18.840
 3n91 A   107 G E -140.252  158.256  169.902   55.190   23.330   18.000
 3n91 A   108 V E -114.850  135.627 -177.169   55.910   27.000   18.620
 3n91 A   109 E E  -78.082  136.339  173.933   53.120   29.420   19.540
 3n91 A   110 V E -124.430  120.681 -179.997   52.520   32.490   17.380
 3n91 A   111 Q E  -98.079  119.995  175.311   50.320   35.330   18.620

 2r15 A    82 K L -103.464   27.526  179.480   13.400   -9.620   98.020
 2r15 A    83 T L -129.594  135.167 -178.264   15.130   -6.400   99.070
 2r15 A    84 G E -117.609  133.739  167.139   13.720   -2.870   99.140
 2r15 A    85 H E -125.032  114.684 -166.781   15.490    0.480   99.200
 2r15 A    86 Q E -125.169  152.645  171.907   13.060    3.370   99.490
 2r15 A    87 K E -126.153  154.282 -176.885   13.050    7.140   99.930
 2r15 A    88 T E -126.231  148.244  174.421   10.370    9.460  101.310
 2r15 A    89 V E -150.378  135.022 -178.531    9.410   13.090  100.750
 2r15 A    90 D E  -98.017  107.567  177.827    6.590   15.220  102.170

 3eyp A   363 E L -110.005  103.369 -170.383   43.560   41.640   25.140
 3eyp A   364 V L  -91.351   -9.428 -178.822   43.820   38.240   26.800
 3eyp A   365 K L -100.536  146.866  179.794   40.250   38.170   28.110
 3eyp A   366 A E -161.548  146.653 -179.123   37.160   37.200   26.120
 3eyp A   367 D E -130.184  115.483 -178.826   33.560   36.150   26.700
 3eyp A   368 I E -114.857  124.813 -178.360   31.640   33.990   24.230
 3eyp A   369 I E -114.280  130.159 -179.478   27.960   33.190   24.710
 3eyp A   370 F E -110.045  115.248  178.875   26.100   30.480   22.800
 3eyp A   371 T E  -97.050  115.458 -174.620   22.320   30.780   22.510

 2bk8 A    83 E E -154.934  163.026  177.234   16.700    2.170   21.660
 2bk8 A    84 D E -153.661  163.407 -176.386   18.150   -1.030   23.100
 2bk8 A    85 S E -144.916  147.426  171.983   18.460   -2.920   26.380
 2bk8 A    86 S E -133.598  152.204 -171.136   20.660   -5.550   28.030
 2bk8 A    87 Y E -122.958  151.186  172.588   20.070   -7.650   31.130
 2bk8 A    88 A E -151.911  161.640 -175.297   22.160   -9.220   33.890
 2bk8 A    89 E E -109.963  148.031  168.168   21.640  -11.070   37.170
 2bk8 A    90 L E -120.461  117.404  178.815   22.860  -10.480   40.710
 2bk8 A    91 F E  -98.304  127.808  169.478   23.020  -13.500   43.010

 3caf A    90 S E -144.563  121.544 -177.029    2.600    0.500    4.290
 3caf A    91 I E -120.742  159.520 -176.042    1.600    3.410    6.520
 3caf A    92 N E -148.097  156.293  174.892    2.010    7.180    6.290
 3caf A    93 H E -146.656  140.282 -167.646    1.520   10.380    8.290
 3caf A    94 T E -112.802  133.080  169.259    1.320   13.970    7.110
 3caf A    95 Y E -112.291  156.325  173.580    2.610   17.210    8.610
 3caf A    96 H E -115.099  121.051  178.069    1.970   20.780    7.480
 3caf A    97 L E -102.020  117.103  173.684    4.860   23.250    7.480
 3caf A    98 D E -114.361  112.826 -177.400    3.980   26.950    7.480

 2in5 A   158 R L   55.562   70.037   -2.383   16.010   16.740   24.430
 2in5 A   159 P L  -88.939  170.719 -179.665   18.300   15.680   25.560
 2in5 A   160 E L  -67.284  116.301  179.053   18.640   12.180   24.110
 2in5 A   161 K E -134.744  155.028 -177.072   18.440    9.670   26.960
 2in5 A   162 Q E -149.926  132.835 -178.193   17.900    5.910   27.220
 2in5 A   163 W E -154.910  169.016 -173.502   17.230    3.560   30.130
 2in5 A   164 Q E -116.975  126.571  169.452   15.620    0.240   31.050
 2in5 A   165 N E -100.943  154.127 -179.441   12.530   -0.390   33.170
 2in5 A   166 T E -132.080  131.887 -179.449   11.600   -3.790   34.570

 2jks A   150 G L  -60.762  153.410  174.916   -4.320   12.500   49.310
 2jks A   151 K L  -90.677  155.429 -171.791   -5.610   10.150   46.610
 2jks A   152 T E -125.094  149.987  165.374   -4.020   10.020   43.160
 2jks A   153 A E -146.292  145.003 -166.474   -5.010    9.430   39.550
 2jks A   154 A E -137.002  154.994  163.818   -2.780    9.330   36.500
 2jks A   155 C E -118.866  144.985 -178.127   -2.660    9.020   32.730
 2jks A   156 K E -121.993  120.027 -179.003    0.130    7.210   30.880
 2jks A   157 L E -114.151  118.513  173.496    1.090    8.090   27.300
 2jks A   158 T E  -93.038  120.013  177.706    3.500    5.940   25.290

 1ciy A   548 F L  -95.380  134.276 -177.301   48.260   50.750  112.300
 1ciy A   549 S L  -89.154  -29.811 -179.787   50.480   47.770  111.500
 1ciy A   550 N L -132.679  159.990  176.375   51.530   48.930  108.040
 1ciy A   551 G L  -64.686  -46.192  176.609   51.910   52.210  106.150
 1ciy A   552 S E -105.059  112.602 -173.766   49.490   51.040  103.460
 1ciy A   553 S E -126.723  159.973  178.615   46.440   49.330  104.940
 1ciy A   554 V E -109.914  114.790 -174.569   42.990   48.210  103.810
 1ciy A   555 F E -106.568  126.141 -178.563   40.110   49.600  105.860
 1ciy A   556 T E -120.817  139.320  177.707   36.620   48.110  105.650

 1uhv A   392 N L -139.365   68.252 -177.371  -16.700    8.450  103.480
 1uhv A   393 P L  -72.728  -28.295 -174.858  -14.540    8.970  100.390
 1uhv A   394 D L  -64.910  150.006 -178.921  -17.550    9.540   98.150
 1uhv A   395 E E -145.126  123.468 -178.751  -18.580   13.100   97.280
 1uhv A   396 D E  -92.864  153.201 -177.814  -21.800   14.320   95.690
 1uhv A   397 Y E -133.856  150.059  170.050  -22.120   17.390   93.460
 1uhv A   398 E E -142.961  103.972 -168.889  -24.850   19.710   92.210
 1uhv A   399 V E -118.019  124.448  171.444  -23.720   22.240   89.610
 1uhv A   400 E E  -92.691  112.674 -174.495  -25.760   24.840   87.750

 2j8h A   186 I E -127.417  135.189  178.002   11.800   44.470  -16.980
 2j8h A   187 D E -131.063  147.951  179.118    8.480   45.870  -18.170
 2j8h A   188 Q E -149.520  145.026  178.009    7.170   46.920  -21.580
 2j8h A   189 K E -132.747  157.186 -179.073    3.910   48.210  -23.050
 2j8h A   190 T E -110.081  137.777  176.692    2.540   48.740  -26.550
 2j8h A   191 V E -124.987  121.828  179.545    0.930   51.920  -27.880
 2j8h A   192 E E  -88.092  119.419  175.670   -1.050   52.000  -31.130
 2j8h A   193 L E -101.406  120.621  174.890   -0.740   55.230  -33.090
 2j8h A   194 D E -111.455  144.433 -176.836   -3.420   55.940  -35.700

 2rik A    86 K E -147.675  160.168  172.219   -4.550    3.930   27.700
 2rik A    87 D E -152.441  167.237  179.122   -3.010    7.170   26.480
 2rik A    88 S E -154.952  152.423  172.058   -2.080    8.990   23.270
 2rik A    89 C E -147.534  151.205 -166.747   -0.140   11.990   21.980
 2rik A    90 S E -129.991  150.349  169.212    0.080   13.640   18.580
 2rik A    91 A E -145.886  145.057 -174.676    2.380   15.790   16.470
 2rik A    92 Q E  -94.399  134.923  172.459    1.920   17.350   13.030
 2rik A    93 L E -107.146  119.984  170.490    4.330   16.880   10.130
 2rik A    94 G E -100.120  152.250 -177.530    4.460   19.540    7.430

 2vqz A    20 S L -151.317  156.708  165.447   51.390   15.370  -23.930
 2vqz A    21 I E -116.889  164.970 -175.804   52.640   14.770  -27.450
 2vqz A    22 K E -102.009  145.413  170.243   50.830   15.400  -30.740
 2vqz A    23 R E -149.940  128.631 -177.093   49.700   12.940  -33.400
 2vqz A    24 E E  -77.004  124.017  178.690   47.610   13.640  -36.490
 2vqz A    25 E E -132.254  151.382  172.992   44.550   11.400  -36.810
 2vqz A    26 E E  -99.224  125.750 -176.270   41.480   11.260  -39.030
 2vqz A    27 V E -122.783  157.103 -179.398   38.180   11.020  -37.150
 2vqz A    28 L E -110.757  134.828  176.719   34.530   10.630  -38.140

 2il5 A   101 E L -122.817  138.074 -178.597   14.400   52.360    5.130
 2il5 A   102 T L  -79.394  174.315 -179.227   10.600   52.590    5.140
 2il5 A   103 Q L -105.206  131.072  170.605    8.140   49.760    5.780
 2il5 A   104 D E  -82.990  152.791 -175.527    6.160   47.970    3.090
 2il5 A   105 V E -108.961  129.352  169.607    2.580   46.920    3.850
 2il5 A   106 I E -115.018  123.256  174.591    1.100   43.450    3.460
 2il5 A   107 E E -128.506  116.345 -173.445   -2.660   42.980    3.830
 2il5 A   108 V E -124.482  124.685  178.954   -4.120   39.550    3.120
 2il5 A   109 E E -109.625  140.915 -178.885   -7.770   38.530    3.360

 3i6s A   601 N L   45.352  -14.911  171.550  -49.190    9.790  -29.090
 3i6s A   602 E L  -58.952  143.903  179.697  -47.850    6.470  -30.360
 3i6s A   603 K E -107.421  148.483  172.645  -47.720    3.750  -27.710
 3i6s A   604 Q E -136.959  140.422 -176.904  -44.980    1.230  -26.950
 3i6s A   605 S E -110.121  159.154  172.355  -45.060   -1.800  -24.660
 3i6s A   606 Y E -161.487  170.053 -178.344  -42.410   -3.740  -22.750
 3i6s A   607 T E -125.686  135.259  172.415  -41.920   -6.300  -19.980
 3i6s A   608 L E -105.258  136.817  177.568  -39.870   -6.170  -16.790
 3i6s A   609 T E -124.327  132.968  179.711  -38.590   -9.340  -15.120

 2ww8 A   112 P L  -63.279  163.365  172.777    9.310   34.020   -6.840
 2ww8 A   113 S L  -94.742  134.094  177.401   10.660   33.780   -3.290
 2ww8 A   114 T L  -87.001    3.798 -164.525   14.340   32.990   -2.810
 2ww8 A   115 K L -109.446  135.882  173.478   13.620   32.060    0.780
 2ww8 A   116 Q E -114.029  129.992 -177.741   13.070   28.690    2.450
 2ww8 A   117 W E  -99.958  141.179  171.852   11.390   28.480    5.850
 2ww8 A   118 T E  -93.781  135.932 -177.654   11.990   25.850    8.520
 2ww8 A   119 V E -128.128  103.330  173.202    8.920   24.500   10.310
 2ww8 A   120 E E  -90.988  127.292  169.819    9.270   22.530   13.550

 3poh A    41 G L -131.617 -168.155 -179.896   41.830   12.470   51.830
 3poh A    42 E L  -76.210  -28.523 -174.040   42.080   10.320   48.700
 3poh A    43 T E -131.429  134.387  171.367   43.980   12.990   46.770
 3poh A    44 Y E -118.152  129.997 -174.342   46.680   15.490   47.680
 3poh A    45 A E -113.570  130.942  170.992   47.450   18.360   45.320
 3poh A    46 T E -151.766 -168.708  171.118   50.620   20.450   45.080
 3poh A    47 T E -133.510  151.298  170.169   53.270   21.680   42.660
 3poh A    48 V E -102.297  125.728 -169.182   56.990   21.050   42.220
 3poh A    49 K E -118.195  124.750  171.646   58.930   24.270   41.690

 1cfb A    60 N L  -73.984   -6.921  177.860  113.680   58.610   74.710
 1cfb A    61 T L  -89.455   -9.874 -178.382  115.400   55.280   74.070
 1cfb A    62 D L  -84.763  138.566  168.959  112.270   53.380   75.090
 1cfb A    63 S L -113.744   -0.299  174.607  109.720   52.110   72.580
 1cfb A    64 S E -153.103  156.033 -175.037  107.680   50.380   75.270
 1cfb A    65 F E -155.520  142.398 -177.411  106.850   50.870   78.950
 1cfb A    66 V E  -99.944  127.714 -178.125  104.990   49.010   81.700
 1cfb A    67 V E -117.694  136.465  179.470  102.320   50.830   83.700
 1cfb A    68 Q E  -75.110  143.852 -176.210  100.690   49.690   86.940

 3mhz A   325 S L  -81.694  128.134  176.092   -9.740   22.690  -37.060
 3mhz A   326 N L -104.716    7.074  177.684  -10.380   20.660  -33.910
 3mhz A   327 S L  -67.904  145.260  176.287   -7.110   18.760  -34.280
 3mhz A   328 N E  -91.333  131.022  179.136   -4.620   18.890  -31.410
 3mhz A   329 S E -154.422  149.789  175.744   -1.150   20.220  -32.190
 3mhz A   330 S E -139.324  151.655 -178.328    1.780   21.940  -30.470
 3mhz A   331 T E -111.417  133.911 -176.434    4.940   23.680  -31.660
 3mhz A   332 V E -110.852  118.585  176.313    8.360   23.100  -30.120
 3mhz A   333 A E  -97.335  124.730 -175.043   11.030   25.800  -30.200

 3ije A   727 S L  -86.924  169.198  167.590  -59.710   49.040   18.740
 3ije A   728 P L  -62.628  150.486  175.066  -59.970   51.220   21.830
 3ije A   729 V L  -74.184  138.643 -178.151  -56.830   51.450   23.960
 3ije A   730 V E -129.557  118.444  173.512  -56.790   49.190   27.020
 3ije A   731 S E  -78.650  167.276  171.643  -54.570   49.580   30.070
 3ije A   732 H E -153.888   99.200  178.430  -53.660   46.770   32.460
 3ije A   733 K E  -64.900  152.041  164.542  -52.350   47.540   35.950
 3ije A   734 V E -139.078  125.263 -169.207  -50.170   45.130   37.880
 3ije A   735 D E  -77.723  123.463  169.066  -49.690   45.610   41.610

 1lkf A   107 E L  -72.827  146.555 -178.664   32.870   28.720   93.070
 1lkf A   108 F L  -65.017  -30.879  177.559   30.990   31.880   94.050
 1lkf A   109 Q E -124.308  110.410 -178.711   30.730   32.810   90.370
 1lkf A   110 V E  -89.881  116.197  179.366   30.000   30.040   87.880
 1lkf A   111 Q E -131.801  124.260  177.810   31.160   30.860   84.350
 1lkf A   112 N E -141.194  156.632  176.960   31.350   28.440   81.420
 1lkf A   113 T E -126.135  128.026  176.847   31.360   28.580   77.620
 1lkf A   114 L E -109.506  118.221 -174.472   29.780   26.020   75.300
 1lkf A   115 G E -114.216  140.809  175.094   31.040   26.090   71.710

 3hbz A    69 H L  -56.710  -37.494  164.729   -9.150   24.670  -10.090
 3hbz A    70 S L -118.885  154.319 -179.377   -5.580   23.770   -9.220
 3hbz A    71 P L  -54.997  136.606 -179.337   -2.490   25.900   -9.810
 3hbz A    72 Q E -110.399  145.943 -173.286   -1.080   25.510  -13.320
 3hbz A    73 Q E -102.544  137.993  172.270    2.600   25.560  -14.270
 3hbz A    74 Y E -122.290  141.135  175.809    4.250   27.520  -17.070
 3hbz A    75 T E -107.543  120.040  177.000    7.800   27.150  -18.380
 3hbz A    76 V E -104.843  125.759 -177.231    9.550   30.270  -19.670
 3hbz A    77 T E -117.317  132.191 -178.481   12.670   29.800  -21.790

 2fpn A    71 K L  -75.610  -36.075  179.545   39.710   15.230    2.840
 2fpn A    72 N L -105.552    5.008  175.480   41.370   12.750    5.200
 2fpn A    73 R L   54.104   50.090 -176.040   41.520   15.210    8.090
 2fpn A    74 T E -147.179  149.520 -176.778   45.270   14.740    8.520
 2fpn A    75 S E -114.683  150.227 -178.930   48.410   16.870    8.410
 2fpn A    76 F E -126.303  147.517  178.394   51.850   16.160    6.950
 2fpn A    77 R E -140.977  123.597  176.525   55.320   17.520    7.710
 2fpn A    78 L E -123.993  113.143 -170.623   58.550   16.990    5.770
 2fpn A    79 Q E -125.116  123.413  174.280   61.640   18.640    7.230

 2znc A    54 D L  -93.602    5.037 -179.908   22.260   26.890   32.190
 2znc A    55 Q L  -90.040  118.368  179.425   19.440   25.530   34.330
 2znc A    56 K L  -81.670  125.650  179.920   18.180   22.120   33.210
 2znc A    57 Q E -140.859  172.835  172.011   14.410   21.700   33.490
 2znc A    58 Q E  -93.754  101.941 -171.662   11.460   19.810   32.020
 2znc A    59 W E  -86.430  123.410  178.188   10.100   22.230   29.420
 2znc A    60 P E  -74.835  133.968 -179.134    6.410   21.970   28.560
 2znc A    61 I E -124.986  160.405  174.808    5.640   22.030   24.840
 2znc A    62 K E -157.606  158.032  171.424    2.530   22.220   22.660

 2cve A   125 V L -119.677  127.818  172.394   17.540    8.140   11.440
 2cve A   126 E L  -86.274  129.099  178.956   14.380    8.150    9.320
 2cve A   127 R E  -87.312  129.244 -178.506   14.690    6.210    6.060
 2cve A   128 V E -125.050  163.707 -178.609   13.290    7.930    2.980
 2cve A   129 G E -109.421  148.141  170.308   12.890    7.070   -0.710
 2cve A   130 L E -132.238  146.223  178.792   14.050    8.880   -3.840
 2cve A   131 A E -141.325  143.071 -177.539   13.160    8.290   -7.490
 2cve A   132 F E -165.161  150.711  178.740   14.360    9.830  -10.750
 2cve A   133 L E -102.187  128.134 -175.614   14.750    9.090  -14.460

 1tdq A    94 S L  -76.848  176.002  166.636   40.700  -20.840   57.920
 1tdq A    95 D L  -63.249  155.283 -175.996   37.920  -22.820   59.570
 1tdq A    96 A L -109.148  132.378  169.023   36.070  -20.990   62.340
 1tdq A    97 S E  -91.610  118.887 -167.649   35.760  -21.980   65.980
 1tdq A    98 S E -128.649  150.909  173.811   32.310  -20.890   67.110
 1tdq A    99 T E -156.550  165.390  178.034   30.090  -20.980   70.190
 1tdq A   100 Q E -108.323  154.745  173.927   26.960  -19.430   71.690
 1tdq A   101 F E -154.946  154.956  178.873   26.470  -17.480   74.910
 1tdq A   102 T E -115.025  128.247  178.112   23.760  -15.530   76.730

 2waa A    81 A L  -67.894  -24.889  178.370   85.580   36.750    7.840
 2waa A    82 Q L  -93.621  159.953  175.998   88.160   38.560    5.710
 2waa A    83 Q L  -63.344  127.449 -178.357   88.000   39.280    1.980
 2waa A    84 Q E -131.057  145.553  170.073   89.290   36.270    0.040
 2waa A    85 T E  -80.029  112.445 -179.085   89.910   35.430   -3.610
 2waa A    86 V E -102.314  117.017  176.283   87.680   32.440   -4.370
 2waa A    87 E E  -77.423  120.064 -175.872   88.530   30.360   -7.430
 2waa A    88 L E  -91.215  -43.684  167.065   85.300   29.250   -9.110
 2waa A    89 F E -156.793  158.139  177.957   86.870   27.300  -11.950

 3kvq A    89 C L -156.528  109.976  176.056   -2.600   37.560   42.980
 3kvq A    90 A E  -90.264  170.311 -174.035    0.860   38.950   42.270
 3kvq A    91 K E -162.633  139.885  167.269    3.000   38.200   39.230
 3kvq A    92 V E -127.469  131.440 -177.507    6.480   38.660   37.770
 3kvq A    93 E E -113.848  145.190  179.671    7.180   38.230   34.060
 3kvq A    94 A E -157.169  132.419 -178.736   10.510   37.690   32.290
 3kvq A    95 F E  -95.959  128.897 -178.517   11.490   36.720   28.750
 3kvq A    96 F E -100.784  122.745  174.932   14.300   34.190   28.290
 3kvq A    97 I E -105.432  130.011  178.658   16.550   34.430   25.240

 2q0z X   288 Q L  -95.005  -87.536  172.997    3.990   57.280   33.590
 2q0z X   289 Q L -105.782  -50.076  176.530    2.130   59.590   31.210
 2q0z X   290 K E -137.388  151.136 -179.412    4.330   59.460   28.120
 2q0z X   291 A E -151.469  150.497  172.950    7.450   57.520   27.130
 2q0z X   292 K E -122.425  128.330 -178.894    9.780   56.990   24.180
 2q0z X   293 V E -125.266  129.177 -178.057   11.500   53.660   23.540
 2q0z X   294 K E -105.098  119.490  171.911   14.120   52.990   20.860
 2q0z X   295 L E -109.099  153.680 -177.048   14.530   49.510   19.380
 2q0z X   296 D E -154.075  145.161  175.484   17.140   48.480   16.820

 3h2z A    53 E L  -53.704  -46.532  173.774   35.880   54.190   30.700
 3h2z A    54 T L -135.055  176.272  172.695   37.800   51.180   29.400
 3h2z A    55 E E  -98.193  109.920  179.315   39.430   49.940   26.200
 3h2z A    56 Q E -111.958  144.534  177.150   37.050   47.630   24.330
 3h2z A    57 V E -111.503  107.199  176.510   37.620   45.850   21.020
 3h2z A    58 D E  -91.788  149.960  176.751   34.520   45.470   18.860
 3h2z A    59 T E -111.785  123.430  171.407   34.380   43.310   15.730
 3h2z A    60 V E -101.158  121.156 -172.071   32.590   44.450   12.570
 3h2z A    61 S E -136.763  169.189 -179.467   31.840   41.520   10.270

 2djf A    35 P L  -72.983  133.332  171.379   60.300   16.970   34.470
 2djf A    36 Q E  -84.500  136.821 -167.302   60.440   16.410   30.710
 2djf A    37 E E -108.546  -28.287 -176.630   62.680   13.490   29.800
 2djf A    38 K E -147.833  171.867  176.913   62.770   13.510   26.000
 2djf A    39 K E -139.049  148.612  177.084   61.800   15.480   22.900
 2djf A    40 V E -127.887  132.325  179.520   60.340   14.630   19.490
 2djf A    41 V E  -99.578  122.779 -178.041   60.630   16.680   16.310
 2djf A    42 V E -125.065  133.758  179.409   57.640   16.590   13.960
 2djf A    43 Y E -105.654  129.180  179.944   57.240   18.290   10.580

 3fso A    90 R L  -29.030   39.981  179.372   12.310   22.370   40.370
 3fso A    91 Q L  -95.433  141.603  176.871   15.380   24.440   39.500
 3fso A    92 V E -134.393  128.980  177.900   15.930   26.010   36.090
 3fso A    93 R E -127.289  156.690 -173.106   19.070   27.710   34.780
 3fso A    94 R E -136.818  139.517  167.391   19.930   29.330   31.450
 3fso A    95 F E -141.057  155.264 -167.108   23.010   30.160   29.410
 3fso A    96 H E -110.209  153.969  169.012   23.370   31.630   25.930
 3fso A    97 V E -130.709  130.694 -173.931   25.340   30.900   22.770
 3fso A    98 Q E -119.964  145.026  170.165   25.980   33.550   20.130

 1gl4 B    87 M E -132.834  158.838  173.668   10.990   23.060   55.940
 1gl4 B    88 D E -146.722  156.708 -171.254    8.930   26.100   56.930
 1gl4 B    89 Q E -136.192  143.774  169.303    5.950   27.950   55.480
 1gl4 B    90 G E -139.317  157.452 -164.416    4.380   31.400   55.540
 1gl4 B    91 T E -116.010  157.241  170.436    1.180   32.720   54.000
 1gl4 B    92 A E -148.518  155.066 -169.909   -0.100   35.720   52.060
 1gl4 B    93 T E -123.472  134.242  177.792   -3.530   36.860   50.910
 1gl4 B    94 L E -120.597  125.819  174.577   -4.690   38.460   47.660
 1gl4 B    95 H E -112.470  144.176  179.771   -8.050   40.180   47.180

 3me0 B    32 Y E -121.863  131.340  168.415    4.100   -7.110  -15.230
 3me0 B    33 A E -138.764  155.010 -172.223    1.770   -7.050  -18.220
 3me0 B    34 A E -145.651  154.820  171.289   -1.190   -4.830  -19.070
 3me0 B    35 Q E -134.919  128.671 -177.280   -3.980   -4.300  -21.590
 3me0 B    36 T E -100.138  123.574  173.553   -5.620   -0.950  -22.320
 3me0 B    37 L E -110.107  159.943  175.979   -9.260   -0.760  -23.370
 3me0 B    38 S E -111.465  146.055  175.159  -11.360    2.240  -24.400
 3me0 B    39 V E -124.976  116.005 -177.091  -14.850    3.160  -23.210
 3me0 B    40 S E -107.754  119.932  177.865  -16.970    5.450  -25.390

 1stm A    95 T L  -82.931   -3.020  174.690    0.930   40.810   56.640
 1stm A    96 V L -113.630  131.140  179.382    2.370   38.960   53.650
 1stm A    97 P L  -51.551  129.741 -179.798    4.120   40.780   50.810
 1stm A    98 R E -130.432  138.371 -170.740    1.850   40.940   47.760
 1stm A    99 T E -110.111  132.015  175.055    2.780   41.950   44.230
 1stm A   100 V E -125.005  135.403 -177.334    0.670   43.880   41.720
 1stm A   101 R E -104.778  127.036  178.041    1.630   44.580   38.110
 1stm A   102 L E -115.027  109.180 -177.503    0.620   47.800   36.370
 1stm A   103 T L -118.425  120.514 -177.952    1.060   47.800   32.600

 1kzq A    15 D L  -84.941   61.345 -178.749   28.090    2.960    4.080
 1kzq A    16 K L -168.709  163.121  175.221   31.730    2.020    3.530
 1kzq A    17 K L  -54.823  123.624 -179.539   34.950    0.840    5.190
 1kzq A    18 S E -163.950  160.017  176.893   35.980    3.490    7.710
 1kzq A    19 T E -136.168  153.968  174.008   37.380    4.050   11.200
 1kzq A    20 A E -147.020  170.719 -179.203   37.090    6.680   13.920
 1kzq A    21 A E -140.243  141.397  178.585   38.260    7.390   17.470
 1kzq A    22 V E -142.970  140.019  176.777   36.660    8.990   20.520
 1kzq A    23 I E -117.351  119.004  179.279   37.810    9.680   24.080

 2o62 A   159 R L  -58.870  163.286 -178.921   20.790   -5.170   21.670
 2o62 A   160 P L  -54.373  128.546  178.842   19.020   -4.570   18.360
 2o62 A   161 P L  -58.809  151.384  174.572   15.880   -2.480   18.870
 2o62 A   162 D E -107.415  145.415 -176.703   12.490   -4.110   18.330
 2o62 A   163 I E -118.956  131.883 -176.976    9.720   -2.570   16.220
 2o62 A   164 Y E -128.747  153.961  167.154    6.000   -2.980   16.830
 2o62 A   165 S E  -90.063  140.333 -175.970    2.710   -1.820   15.350
 2o62 A   166 T E -125.996  144.186  173.023    0.420    0.060   17.730
 2o62 A   167 T E -139.971  131.567 -176.983   -3.290    0.880   17.780

 2bzv A    67 D L  -78.068  168.327 -177.594   19.790   -1.320   -9.200
 2bzv A    68 N L -112.689   18.542  176.958   22.890    0.780   -9.800
 2bzv A    69 A E -163.147  151.209 -179.101   21.820    2.210  -13.160
 2bzv A    70 L E -147.176  135.285 -178.461   18.720    3.540  -14.910
 2bzv A    71 S E -112.449  158.261  174.687   17.930    4.340  -18.550
 2bzv A    72 L E -145.651  121.055 -174.775   15.330    6.540  -20.230
 2bzv A    73 K E -110.182  132.081  174.805   14.410    6.380  -23.920
 2bzv A    74 L E -116.617   97.510 -176.543   12.540    9.040  -25.900
 2bzv A    75 P E  -80.054  144.637  173.859   11.420    7.600  -29.240

 1uyj A   153 T E -110.218  111.046 -179.498  114.800   13.850  115.470
 1uyj A   154 N E -103.401  142.827  179.314  115.550   16.720  117.860
 1uyj A   155 T E -132.018  119.859  171.021  118.450   16.830  120.310
 1uyj A   156 N E -121.821  166.012 -175.565  118.900   19.230  123.220
 1uyj A   157 S E -165.034  161.236  174.348  121.310   19.230  126.160
 1uyj A   158 K E -141.797  124.090  172.209  122.670   21.210  129.090
 1uyj A   159 E E  -76.178  123.983 -177.941  126.190   21.260  130.530
 1uyj A   160 I E -115.008  130.545  173.451  126.020   21.260  134.320
 1uyj A   161 T E  -93.859  112.755  179.656  128.800   22.240  136.720

 2qsv A   135 T L  -54.983  113.666 -169.586  -14.190   38.620   18.090
 2qsv A   136 T E -107.867  130.832 -177.133  -10.670   39.860   18.820
 2qsv A   137 K E -104.670  150.084  173.576   -9.780   42.360   21.550
 2qsv A   138 A E -146.831  168.132 -177.955   -6.800   44.690   21.840
 2qsv A   139 A E -138.904  124.734  172.307   -5.520   47.520   24.040
 2qsv A   140 I E -112.932  120.729 -177.899   -3.660   50.710   23.170
 2qsv A   141 E E  -74.982  119.123  174.928   -2.240   52.690   26.090
 2qsv A   142 I E  -94.759  114.381 -175.421   -3.030   56.400   25.870
 2qsv A   143 R E -102.406  144.998  170.004   -0.390   58.400   27.730

 2vo8 A   131 L L  -75.101  163.319 -176.600   18.520   -3.130   22.910
 2vo8 A   132 S E -153.911  164.637  175.778   15.620   -1.100   21.510
 2vo8 A   133 S E -159.886  161.475  178.630   13.920    0.050   18.310
 2vo8 A   134 K E -136.843  132.439  178.291   11.130    2.280   17.010
 2vo8 A   135 E E  -89.084  140.656 -179.658    8.810    1.820   14.030
 2vo8 A   136 V E -134.841  137.164  173.986    7.970    4.780   11.800
 2vo8 A   137 K E  -95.739  131.167 -178.129    5.490    5.280    8.970
 2vo8 A   138 I E -102.907  108.393  177.269    6.670    7.350    6.010
 2vo8 A   139 N E  -79.431  160.155  179.353    3.950    9.430    4.360

 1w8o A   372 G L   99.369   -4.971 -171.841   18.060   77.610  -10.460
 1w8o A   373 Q L -101.626  160.440  174.740   16.140   78.520   -7.310
 1w8o A   374 Q E -121.431  139.661  179.088   17.180   79.870   -3.910
 1w8o A   375 V E -134.160  155.867  173.485   15.760   78.880   -0.530
 1w8o A   376 T E -130.802  127.133 -177.758   16.310   79.750    3.130
 1w8o A   377 V E -118.532  149.178 -176.266   15.600   77.370    6.000
 1w8o A   378 P E  -77.143  152.325  171.923   15.550   77.970    9.750
 1w8o A   379 V E -118.564  129.646 -179.967   18.070   76.540   12.210
 1w8o A   380 A E -115.410  110.575 -179.455   17.060   75.500   15.720

 2cmz A   117 A L -118.796   35.971 -176.025  -10.500   32.100  -85.060
 2cmz A   118 T L -148.977  157.316  172.483  -11.080   32.460  -81.320
 2cmz A   119 V E -103.954  109.430 -172.062   -9.500   33.720  -78.110
 2cmz A   120 T E -117.777  149.841 -174.472   -9.210   30.810  -75.690
 2cmz A   121 D E -111.042  144.300  166.645   -7.830   30.570  -72.160
 2cmz A   122 A E -115.723  128.259 -169.963   -5.750   27.970  -70.360
 2cmz A   123 E E -116.340  144.042  169.667   -6.070   27.970  -66.570
 2cmz A   124 A E -141.751  129.211  177.826   -4.060   26.530  -63.700
 2cmz A   125 V E  -87.233  124.561  179.657   -4.790   26.830  -59.980

 1j5u A    20 T L  -97.911  -19.418  172.670   21.070   -2.960   15.670
 1j5u A    21 A L -102.383   88.055 -173.681   22.340   -3.570   12.140
 1j5u A    22 D L  -99.946  -49.583  177.391   24.790   -6.420   12.700
 1j5u A    23 I E -125.905  148.226 -172.874   24.180   -8.820    9.820
 1j5u A    24 A E -140.024  140.024  176.214   22.560   -8.180    6.440
 1j5u A    25 Y E -130.458  153.568  168.841   21.250  -10.270    3.550
 1j5u A    26 E E -106.632  108.083 -176.812   19.850   -9.610    0.080
 1j5u A    27 I E -104.481  143.510 -176.826   16.810  -11.820   -0.450
 1j5u A    28 S E -145.002  149.609  177.215   14.940  -12.260   -3.730

 2guy A   416 G L  -56.546  142.205 -176.818    9.690   33.770   19.330
 2guy A   417 D L  -85.009  179.697 -176.815    7.360   36.280   17.690
 2guy A   418 S L -103.042  122.301 -176.246    4.880   35.780   14.860
 2guy A   419 Y E -153.979  170.074  177.453    6.070   36.480   11.310
 2guy A   420 T E -109.926  120.972  176.667    6.060   35.220    7.730
 2guy A   421 L E  -90.342  124.353  173.727    9.210   33.630    6.300
 2guy A   422 S E  -84.997   92.144 -172.411    9.720   33.970    2.550
 2guy A   423 L E  -87.313  129.996  176.524   11.320   30.590    1.870
 2guy A   424 S L -118.610  151.146  173.023   13.220   29.980   -1.360

 2wmf A   441 N L  -78.371   69.988  179.876   34.310   18.290   46.320
 2wmf A   442 K L -142.402  130.005  179.317   33.260   19.090   49.880
 2wmf A   443 N L  -78.128  153.196  177.484   30.370   17.760   51.970
 2wmf A   444 Q E -127.518  149.142 -177.802   28.090   20.050   53.970
 2wmf A   445 Q E -120.011  146.491  175.059   26.100   19.470   57.160
 2wmf A   446 V E -139.960  136.224  171.619   22.850   20.940   58.470
 2wmf A   447 M E -109.108  115.491 -171.551   20.970   20.570   61.740
 2wmf A   448 L E -109.860  107.196  168.092   17.270   21.300   61.290
 2wmf A   449 P E  -54.998  136.178 -175.985   15.040   21.990   64.280

 3q69 A    93 K L  -66.716  136.762 -178.696    2.210   13.540   41.140
 3q69 A    94 Q L -131.342   32.230 -176.705    2.870   10.480   43.300
 3q69 A    95 N L  -59.054  143.572 -179.924    3.320   12.080   46.720
 3q69 A    96 R E -108.611  144.899 -179.934    2.990    9.760   49.720
 3q69 A    97 E E -157.565  130.894  177.227    1.230   10.510   53.000
 3q69 A    98 E E -156.866  164.979 -175.793    0.140    8.450   56.000
 3q69 A    99 T E -120.632  135.094  174.378   -0.390    8.680   59.760
 3q69 A   100 V E -101.679  123.129 -173.618    1.090    6.600   62.570
 3q69 A   101 I E -103.516  128.155  178.754   -1.220    6.200   65.560

 2wco A   608 T L -102.600    1.673  179.365   27.770   13.890   49.380
 2wco A   609 E L  -58.207  129.520 -178.535   24.950   11.440   50.110
 2wco A   610 R L -103.473  138.132  177.051   26.350    7.980   50.850
 2wco A   611 R E -137.844  157.869 -171.378   24.680    4.710   49.870
 2wco A   612 T E -112.573  131.820  178.007   25.570    1.040   50.210
 2wco A   613 R E -131.941  141.056  179.974   25.750   -1.560   47.430
 2wco A   614 R E  -88.193  139.916 -172.847   26.670   -5.250   47.520
 2wco A   615 W E -125.183  140.275  168.939   29.380   -6.480   45.170
 2wco A   616 Q E -115.971  110.103 -170.739   30.400   -9.840   43.740

 2a38 A   184 R E -144.031  150.064  178.482   16.200  -12.140   37.060
 2a38 A   185 A E -143.073  149.017 -178.556   19.980  -11.780   36.940
 2a38 A   186 T E -134.986  139.429  171.745   22.760  -11.280   39.490
 2a38 A   187 S E -119.412  137.518 -175.435   26.380  -10.160   39.320
 2a38 A   188 T E -126.163  154.053  176.872   28.880  -10.820   42.110
 2a38 A   189 A E -159.534  155.493 -178.915   32.410   -9.690   42.970
 2a38 A   190 E E -106.524  124.053  176.570   34.930   -9.830   45.800
 2a38 A   191 L E -109.069  120.006  178.457   36.330   -6.640   47.330
 2a38 A   192 L E -115.753  129.923  177.374   39.440   -6.910   49.500

 2zs6 B   282 S L  -74.309  -14.643 -178.512   34.660   80.970   15.900
 2zs6 B   283 S L  -57.242  141.930  178.128   33.410   84.560   15.960
 2zs6 B   284 S L  -83.353  -12.214  177.510   34.330   86.670   12.930
 2zs6 B   285 T L  -83.822  134.756 -178.059   34.670   89.700   15.200
 2zs6 B   286 T L  -63.070  125.013  177.328   38.160   90.440   16.500
 2zs6 B   287 S L  -92.255  160.824 -173.771   38.500   89.520   20.180
 2zs6 B   288 Q E -126.481  151.648  173.841   40.710   91.340   22.680
 2zs6 B   289 L E -117.577  116.461 -165.332   42.920   90.440   25.630
 2zs6 B   290 I E -106.470  121.958  173.194   42.800   93.030   28.390

 2hv2 A   305 K L  -73.721  116.741 -174.090   47.940   39.570   65.470
 2hv2 A   306 E E -133.539  149.977  178.404   50.560   36.870   65.940
 2hv2 A   307 T E -125.159  128.820  178.132   54.300   36.480   65.370
 2hv2 A   308 Y E -122.503  141.384  174.668   56.100   33.230   64.580
 2hv2 A   309 S E -109.214  114.142 -175.802   59.820   32.510   64.200
 2hv2 A   310 L E -112.992  137.942  175.863   60.570   29.730   61.720
 2hv2 A   311 E E -108.591  128.513 -171.948   63.920   28.120   60.910
 2hv2 A   312 I E -109.979  129.120  166.309   64.390   26.730   57.410
 2hv2 A   313 E E -105.879  122.961 -172.929   66.680   23.960   56.210

 2ch8 A    90 E L  -98.774   -1.941 -178.555   39.000   39.720  -11.540
 2ch8 A    91 T E  -98.616  136.691 -178.372   37.920   43.330  -11.030
 2ch8 A    92 E E -131.034  153.445  163.320   40.380   46.010   -9.920
 2ch8 A    93 V E -134.257  154.613 -175.957   40.470   49.700   -9.120
 2ch8 A    94 T E -129.972  129.995  175.826   43.450   52.020   -8.660
 2ch8 A    95 K E -112.066  133.094  176.893   43.810   55.190   -6.590
 2ch8 A    96 Q E -100.168  126.188  176.671   46.600   57.710   -7.100
 2ch8 A    97 E E -126.996  139.924 -179.697   47.900   59.620   -4.080
 2ch8 A    98 H E -102.339  131.697  171.767   50.660   62.230   -3.920

 2xy1 A   182 G E -157.508  161.595  171.869  -17.070   -8.150   42.280
 2xy1 A   183 H E -143.027  127.006 -174.579  -14.260   -6.470   44.190
 2xy1 A   184 Q E -114.655  129.976  176.379  -11.080   -5.060   42.640
 2xy1 A   185 K E -128.879  159.838 -173.824   -7.850   -4.230   44.460
 2xy1 A   186 S E -126.564  134.568  168.977   -4.440   -3.000   43.310
 2xy1 A   187 M E -125.014  168.614 -177.536   -0.880   -3.800   44.340
 2xy1 A   188 Y E -119.637  129.292  175.626    2.510   -2.630   43.060
 2xy1 A   189 L E -100.504  120.587 -178.222    5.380   -4.830   41.880
 2xy1 A   190 D E -109.227  110.556  172.477    8.830   -3.290   42.300

 2nyi A    89 P L  -55.966  -23.905 -175.848    8.940  -17.350   42.590
 2nyi A    90 D L  -91.726    4.892  177.002   12.740  -17.580   42.520
 2nyi A    91 T E  -72.657  134.987  179.681   13.030  -14.350   40.540
 2nyi A    92 R E -129.420  154.783  177.143   14.950  -11.580   42.290
 2nyi A    93 E E  -92.270  140.024 -178.632   15.650   -7.910   41.610
 2nyi A    94 Y E -131.186  142.097  172.325   19.230   -6.720   41.100
 2nyi A    95 E E  -89.688  119.305 -176.215   20.910   -3.320   40.890
 2nyi A    96 L E -112.454  127.369 -179.172   23.140   -3.160   37.820
 2nyi A    97 Y E -127.905  133.489  176.990   25.810   -0.490   37.330

 1fnh A   233 P L  -61.165  -22.291 -177.502   12.970   25.590  127.680
 1fnh A   234 G L  -85.013   -0.917 -176.452   12.360   21.860  127.350
 1fnh A   235 V L  -94.734  134.493  177.029    8.760   22.300  128.490
 1fnh A   236 T L -123.675    7.532 -178.648    5.870   22.470  126.030
 1fnh A   237 E E -152.367  135.315 -172.725    3.050   22.000  128.540
 1fnh A   238 A E -140.116  141.727  174.892    2.210   23.690  131.840
 1fnh A   239 T E -103.963  114.787 -178.581   -0.430   23.410  134.550
 1fnh A   240 I E  -95.594  108.352 -174.690   -1.560   26.790  135.890
 1fnh A   241 T E -107.645  174.279  177.403   -3.010   26.380  139.380

 3lnd A   194 G L  -74.487  146.853  174.446  -10.630   20.960  -29.850
 3lnd A   195 L L  -74.207  151.241 -169.493   -8.530   18.090  -28.490
 3lnd A   196 S E -139.966  156.160  169.273   -9.900   16.300  -25.430
 3lnd A   197 G E -141.057  169.070 -173.100   -9.020   13.890  -22.640
 3lnd A   198 T E -131.056  159.916  170.439  -10.900   11.880  -20.030
 3lnd A   199 T E -147.678  154.828 -178.213  -10.610   10.680  -16.440
 3lnd A   200 T E -107.445  137.500 -179.060  -12.480    8.230  -14.210
 3lnd A   201 V E -123.984  120.769  177.470  -13.800    9.050  -10.740
 3lnd A   202 N E  -95.603  109.242 -176.087  -14.810    6.430   -8.180

 1cwv A    25 K L -117.766  -49.982  178.424   40.460   34.120   71.680
 1cwv A    26 T L  -72.396  125.369 -168.288   42.640   32.810   74.500
 1cwv A    27 A L -100.762  145.019  164.926   40.720   33.200   77.750
 1cwv A    28 I E  -99.992  136.155 -175.808   41.740   34.030   81.300
 1cwv A    29 T E -104.119  137.031  171.320   39.760   32.260   84.020
 1cwv A    30 V E -129.245  125.471 -179.866   38.710   33.670   87.380
 1cwv A    31 E E -107.289  122.477  178.477   36.980   31.560   90.040
 1cwv A    32 F E -104.649  122.264 -178.482   35.010   33.270   92.800
 1cwv A    33 T E -105.339  120.071  176.010   34.290   31.250   95.940

 3hrz A   384 A L  -65.400  133.460  171.482  -16.510   29.570   47.150
 3hrz A   385 Q L -120.357  -25.981  173.331  -14.100   28.010   44.660
 3hrz A   386 S E -129.127  144.458 -172.308  -13.960   24.520   46.160
 3hrz A   387 L E -130.488   90.113  172.780  -16.800   22.580   47.780
 3hrz A   388 P E  -70.162  130.883 -178.330  -15.950   19.720   50.120
 3hrz A   389 I E -131.749  130.937  172.991  -18.990   17.510   50.740
 3hrz A   390 T E -123.417  122.126  178.846  -19.540   14.650   53.190
 3hrz A   391 V E -119.963  138.510  174.760  -22.720   12.570   53.070
 3hrz A   392 R E -136.226  157.259  170.586  -23.770    9.700   55.330

 2ygo A    98 H L  -74.470  -28.989  171.435   -4.340  -29.430    1.620
 2ygo A    99 K L  -90.507  135.083  178.746   -4.120  -26.230   -0.410
 2ygo A   100 A L  -49.161  118.825 -177.108   -2.690  -23.180    1.360
 2ygo A   101 S E -129.610  154.379 -175.044   -5.710  -21.280    2.670
 2ygo A   102 V E -103.405  127.082  171.261   -6.210  -18.060    4.620
 2ygo A   103 V E -105.058  124.860 -177.031   -8.020  -17.840    7.950
 2ygo A   104 Q E  -97.785  118.018  177.357   -9.150  -14.350    8.960
 2ygo A   105 V E  -99.085  118.667 -172.517   -9.210  -13.560   12.680
 2ygo A   106 G E  -93.908  150.471  179.357  -11.440  -10.590   13.490

 2gs8 A     6 P L  -81.382   -0.870 -173.721   22.080   -8.630  -15.370
 2gs8 A     7 N L  -56.605  132.577  172.515   19.570   -6.090  -14.060
 2gs8 A     8 V E -124.522  118.381 -176.508   20.340   -4.680  -10.610
 2gs8 A     9 I E -100.592  123.716 -178.970   17.630   -2.700   -8.830
 2gs8 A    10 T E -113.997  128.123  178.530   18.660   -0.260   -6.110
 2gs8 A    11 V E -126.388  130.435  176.114   16.200    1.330   -3.680
 2gs8 A    12 T E  -90.927  125.122  177.747   16.950    3.900   -0.980
 2gs8 A    13 S E -105.430  105.870 -178.230   14.990    3.490    2.250
 2gs8 A    14 Y E  -82.934  136.600 -179.916   14.830    6.750    4.200

 2o62 A   161 P L  -58.809  151.384  174.572   15.880   -2.480   18.870
 2o62 A   162 D E -107.415  145.415 -176.703   12.490   -4.110   18.330
 2o62 A   163 I E -118.956  131.883 -176.976    9.720   -2.570   16.220
 2o62 A   164 Y E -128.747  153.961  167.154    6.000   -2.980   16.830
 2o62 A   165 S E  -90.063  140.333 -175.970    2.710   -1.820   15.350
 2o62 A   166 T E -125.996  144.186  173.023    0.420    0.060   17.730
 2o62 A   167 T E -139.971  131.567 -176.983   -3.290    0.880   17.780
 2o62 A   168 L E -126.578  111.682  178.273   -5.130    3.020   20.320
 2o62 A   169 K E -109.103  118.422 -178.435   -8.930    3.200   20.410

 1cwv A   222 T L -121.113  -53.791  176.674   76.070   30.310   -1.000
 1cwv A   223 M L  -60.116  119.992 -168.137   76.260   34.110   -0.900
 1cwv A   224 S L -115.185  156.146  165.746   74.050   35.050    2.040
 1cwv A   225 S E -117.681  140.872 -176.755   72.340   38.090    3.510
 1cwv A   226 T E  -93.555  125.006  172.192   71.920   38.530    7.260
 1cwv A   227 L E  -88.568  136.279  175.905   68.520   39.420    8.710
 1cwv A   228 S E -131.579  107.093  179.863   68.420   41.470   11.900
 1cwv A   229 F E -105.327  122.050  177.922   65.080   41.960   13.650
 1cwv A   230 V E -115.007   95.145  179.435   64.910   44.230   16.690

 3gld A   207 Q L  -65.294  132.925  173.384    3.420   10.690   94.510
 3gld A   208 A L  -71.289  155.501 -178.551    4.490   11.080   90.880
 3gld A   209 P L  -55.024  139.824 -178.451    1.800   11.380   88.210
 3gld A   210 V E  -95.532  128.209 -175.279    0.110    8.080   87.360
 3gld A   211 Q E  -91.800  128.737  171.674    0.120    7.030   83.700
 3gld A   212 T E -134.418  174.995  178.702   -2.940    5.460   82.080
 3gld A   213 E E -128.194  140.001  173.561   -4.330    4.950   78.580
 3gld A   214 A E -116.925  143.085 -178.919   -7.720    5.740   77.060
 3gld A   215 S E  -98.239  136.981  177.281   -9.160    4.190   73.900

 2ck2 A    85 S L  -86.561  169.722  174.340   -3.140  -19.500  -25.880
 2ck2 A    86 K L  -65.421  135.378 -178.988   -2.060  -19.910  -22.250
 2ck2 A    87 P L  -66.974  141.092  171.140   -0.090  -16.930  -20.970
 2ck2 A    88 A E -127.036  129.340 -164.299    3.630  -17.300  -20.360
 2ck2 A    89 S E -122.578  162.937  174.202    5.360  -14.770  -18.130
 2ck2 A    90 I E -148.889  143.498 -178.732    8.800  -13.670  -16.950
 2ck2 A    91 N E -110.009  139.913  177.983   10.060  -11.510  -14.090
 2ck2 A    92 F E -149.531  166.981  176.424   13.030   -9.130  -14.170
 2ck2 A    93 R E -123.696  133.900  176.949   14.500   -6.090  -12.430

 3irp X   129 T L -119.359  137.851  177.877   12.740   17.990   31.790
 3irp X   130 D L  -62.157  137.354  176.974   15.430   16.290   33.860
 3irp X   131 K L   64.996   21.505  172.731   14.350   15.290   37.360
 3irp X   132 Q E  -77.528  126.186  171.893   10.740   16.050   36.450
 3irp X   133 S E  -93.208  128.358  176.169    8.190   14.220   38.580
 3irp X   134 V E -126.788  143.992  178.177    4.950   13.260   36.850
 3irp X   135 P E  -75.001   90.424  179.683    1.850   11.520   38.210
 3irp X   136 V E  -73.110   94.857 -178.704    2.020    8.250   36.280
 3irp X   137 G E -107.861  130.142 -179.997   -1.610    7.130   36.410

 1zxq A    75 Q E -102.027  131.443  166.667   23.580    9.840   67.090
 1zxq A    76 E E -123.794  156.166 -172.459   21.930   12.140   64.570
 1zxq A    77 S E -150.340  159.345  173.743   23.560   14.910   62.550
 1zxq A    78 M E -149.989  135.501 -172.501   22.940   17.590   59.930
 1zxq A    79 N E  -93.285  149.878  172.814   25.400   19.410   57.680
 1zxq A    80 S E -118.478  121.724 -174.790   25.580   23.110   56.850
 1zxq A    81 N E  -87.119  105.200  178.874   26.910   24.070   53.420
 1zxq A    82 V E -102.514  119.526 -176.322   29.120   27.160   53.690
 1zxq A    83 S E -118.097  132.184  175.394   30.300   28.600   50.380

 1h8l A   356 Y E -123.585  164.017  176.759   14.170   41.390  -20.680
 1h8l A   357 D L  -96.804  127.078 -176.454   17.670   39.920  -20.900
 1h8l A   358 P L  -60.213  147.882  173.004   19.290   39.010  -17.580
 1h8l A   359 V E -130.107  137.233 -177.402   22.450   40.800  -16.480
 1h8l A   360 T E -117.120  137.938  176.751   25.020   39.550  -13.980
 1h8l A   361 K E -136.390  144.630  176.018   27.530   41.540  -11.940
 1h8l A   362 T E  -91.504  112.043 -172.506   30.160   40.620   -9.350
 1h8l A   363 V E -109.726  151.881 -178.769   29.550   42.740   -6.260
 1h8l A   364 E E -123.238  116.841  178.980   31.620   43.260   -3.110

 3ks7 A    60 E L  -79.227   75.343 -173.635   40.570  -66.860  -17.450
 3ks7 A    61 Y L  -58.138  138.508  172.795   40.060  -63.770  -15.290
 3ks7 A    62 K L -102.952  -32.742  171.314   43.050  -62.500  -13.330
 3ks7 A    63 R E  -77.581  150.635  173.161   41.160  -59.680  -11.620
 3ks7 A    64 N L  -62.722  141.916 -175.622   38.550  -60.470   -8.980
 3ks7 A    65 V E -134.018  167.013  169.623   35.030  -60.630  -10.390
 3ks7 A    66 S E -129.737  129.905 -172.277   31.390  -60.980   -9.370
 3ks7 A    67 V E -113.027  129.644 -177.346   29.020  -63.270  -11.250
 3ks7 A    68 S E -123.743  140.204  175.634   25.230  -62.890  -11.330

 3kl0 A   334 N L  -90.014   19.491 -179.190   88.040   59.780   19.150
 3kl0 A   335 T L -134.505  129.968  172.222   90.750   57.150   18.760
 3kl0 A   336 G L  -72.690  135.271 -175.010   91.860   55.110   15.750
 3kl0 A   337 V E -132.637  146.954  173.850   92.030   51.400   16.540
 3kl0 A   338 N E  -84.662  127.912 -176.063   93.340   48.250   14.860
 3kl0 A   339 Q E -121.509  125.997  177.348   90.590   45.700   14.220
 3kl0 A   340 N E  -90.629  126.995  178.386   91.090   42.030   13.360
 3kl0 A   341 F E -111.282  113.038 -179.757   88.520   40.500   11.010
 3kl0 A   342 V E -103.075  125.952 -177.218   88.290   36.700   11.040

 2bdv A   114 P L  -75.443  150.516  172.936   56.960   33.800   26.890
 2bdv A   115 A L  -65.169  127.653 -179.145   54.060   34.620   24.580
 2bdv A   116 K E -122.656  138.195  176.023   50.830   33.250   26.050
 2bdv A   117 Q E  -99.225  116.839  178.007   47.430   32.760   24.420
 2bdv A   118 P E  -69.332  132.560  172.044   44.480   33.550   26.690
 2bdv A   119 Y E -118.300  145.003  174.580   41.620   31.040   26.620
 2bdv A   120 Y E -106.932  128.677 -177.804   38.110   31.460   28.000
 2bdv A   121 I E -117.232  134.115 -177.145   36.420   28.450   29.600
 2bdv A   122 H E -147.690  174.521  174.637   32.700   28.140   30.330

 1ocs A    55 G L  -60.883  145.012 -177.482  102.370   35.120  -33.780
 1ocs A    56 M L  -53.817  132.708  178.987   99.250   36.960  -34.940
 1ocs A    57 F E -152.044  160.001  177.574   98.820   36.820  -38.710
 1ocs A    58 T E -116.324  137.005  176.540   96.190   37.230  -41.420
 1ocs A    59 D E -129.953  167.329 -176.907   95.460   34.800  -44.250
 1ocs A    60 Y E -127.373  148.271 -177.491   93.020   34.600  -47.160
 1ocs A    61 E E  -93.895  125.449  175.212   90.840   31.810  -48.540
 1ocs A    62 I E -105.629  118.453  173.026   91.270   30.750  -52.160
 1ocs A    63 I E -114.576  127.055 -175.509   88.420   28.840  -53.800

 2oyp A    99 D L  -65.323  141.029  173.711   12.960   18.680   13.220
 2oyp A   100 K E  -94.875  106.776 -174.367   16.460   18.910   14.670
 2oyp A   101 K E -104.800  120.934  177.120   16.170   17.950   18.340
 2oyp A   102 L E -119.716  124.966  177.989   19.060   18.550   20.740
 2oyp A   103 E E -113.188  128.121  179.497   18.930   17.550   24.400
 2oyp A   104 L E -126.360  144.574  178.392   21.520   18.750   26.910
 2oyp A   105 K E  -96.512  129.955  178.117   21.950   18.060   30.630
 2oyp A   106 L E -113.156  119.850  176.274   22.520   20.990   32.990
 2oyp A   107 D E -112.116  143.981 -176.888   24.030   20.390   36.430

 1yi9 A   172 E L -131.594  130.002  177.385    0.860   26.120   40.160
 1yi9 A   173 K L  -98.538  -27.110  177.639    2.180   22.690   41.090
 1yi9 A   174 V E -134.562  124.994  176.857    5.470   23.010   39.210
 1yi9 A   175 V E -131.169  131.623 -177.300    7.500   26.180   38.670
 1yi9 A   176 N E -104.200  119.061  169.043   10.910   26.410   37.020
 1yi9 A   177 A E  -97.784  117.057 -171.180   13.440   29.040   38.050
 1yi9 A   178 D E -107.772  137.028  178.942   16.120   29.230   35.360
 1yi9 A   179 I E -130.074  132.660 -177.184   19.620   30.670   35.680
 1yi9 A   180 S E -150.520  132.097  169.895   22.140   31.240   32.880

 1yew A   247 A L  -61.588  126.640  179.958    8.320  135.390   64.600
 1yew A   248 P L  -59.224  150.137  179.103    8.800  137.840   67.460
 1yew A   249 T L  -97.759  -16.399  176.566    5.850  140.060   68.400
 1yew A   250 V E -100.181  137.905  176.057    8.040  142.900   69.660
 1yew A   251 S E -122.980  128.305 -174.510   10.000  145.160   67.310
 1yew A   252 V E -124.617  133.364  176.784   12.850  147.350   68.540
 1yew A   253 K E -117.586  122.416 -174.901   14.800  150.070   66.740
 1yew A   254 V E  -99.882  116.639  178.388   18.130  151.200   68.190
 1yew A   255 E E -117.117  119.274 -173.845   19.210  154.780   67.500

 2rb8 A    82 S L  -75.169  173.825  167.607   22.240  -19.770   23.450
 2rb8 A    83 N L  -66.278  142.804  179.759   24.830  -20.670   20.840
 2rb8 A    84 P L  -68.405  130.282  168.908   28.300  -19.320   21.630
 2rb8 A    85 A E -105.916  125.883 -161.693   29.330  -16.140   19.830
 2rb8 A    86 K E -117.999  155.031  173.357   33.090  -15.960   19.560
 2rb8 A    87 E E -153.448  145.133 -173.909   35.860  -13.460   18.870
 2rb8 A    88 T E -118.550  139.266  178.890   39.650  -13.680   18.660
 2rb8 A    89 F E -147.328  164.390  177.883   42.310  -11.120   19.590
 2rb8 A    90 T E -125.744  128.929  179.852   46.020  -10.840   20.360

 1fzv A    96 D L -135.063  166.247  175.652   26.610   23.080   20.530
 1fzv A    97 R L  -79.241  143.228  176.972   28.480   26.070   21.940
 1fzv A    98 P L  -52.685  132.594 -177.972   28.190   29.420   20.170
 1fzv A    99 S E -149.991  141.538 -177.724   30.960   29.790   17.590
 1fzv A   100 Y E  -82.696  140.145  179.984   31.860   32.300   14.880
 1fzv A   101 V E -132.397  158.494  177.306   31.940   31.200   11.240
 1fzv A   102 E E -107.602  115.621 -177.894   32.890   32.710    7.890
 1fzv A   103 L E -115.934  134.216  178.247   30.170   32.580    5.230
 1fzv A   104 T E  -95.150  120.183 -179.108   30.480   33.710    1.620

 3ije A   940 D L  -65.328  135.117  178.985  -43.530   44.550   60.090
 3ije A   941 I E -108.734  131.552 -174.797  -41.560   41.300   60.130
 3ije A   942 T E -133.110  138.719  167.774  -40.770   39.560   63.420
 3ije A   943 N E -165.684  176.795 -175.026  -38.920   36.440   64.510
 3ije A   944 S E -155.891  160.044  168.998  -36.440   35.070   67.050
 3ije A   945 T E -137.497  164.076  167.687  -34.000   32.280   67.850
 3ije A   946 L E -126.716  129.972  170.961  -32.310   30.760   70.880
 3ije A   947 V E -111.603  144.995 -164.149  -28.760   29.410   70.970
 3ije A   948 T E -127.997  144.022  169.755  -27.620   27.260   73.860

 3cm1 A     6 G L  -98.319    2.267 -174.213   37.710    6.580   -0.440
 3cm1 A     7 T L  -63.811  133.554  178.856   38.350   10.140   -1.630
 3cm1 A     8 S E -161.291  149.210  178.508   35.870   12.720   -0.360
 3cm1 A     9 I E -130.383  156.572 -177.665   35.660   16.420    0.490
 3cm1 A    10 T E -146.919  144.558  174.865   33.400   18.530    2.700
 3cm1 A    11 C E -149.976  169.878  178.693   32.690   22.210    3.360
 3cm1 A    12 E E -119.880  138.996 -177.117   30.150   24.520    5.000
 3cm1 A    13 V E -128.320  139.785  175.762   28.180   27.290    3.300
 3cm1 A    14 G E  -80.340  131.484  177.792   26.080   30.150    4.660

 1i5p A   600 N L   52.352   36.454 -176.404  -33.950  -51.640  118.480
 1i5p A   601 T L -135.593  140.024  175.864  -36.160  -51.350  115.400
 1i5p A   602 N E  -80.699   91.214 -174.976  -36.060  -52.810  111.890
 1i5p A   603 V E  -81.323  132.738 -177.578  -36.100  -49.580  109.890
 1i5p A   604 T E -100.216  130.000  175.977  -37.190  -49.810  106.260
 1i5p A   605 L E -117.380  109.448  178.854  -35.570  -47.700  103.540
 1i5p A   606 D E -101.136  122.620  177.321  -37.390  -47.610  100.200
 1i5p A   607 I E -115.110  108.867 -179.948  -35.610  -46.030   97.240
 1i5p A   608 N E -106.380  129.298 -175.946  -37.740  -45.520   94.130

 2hdi B    27 R E -119.977  140.012  173.803   66.970   20.180   10.070
 2hdi B    28 S E -141.965  141.274 -177.092   64.810   17.430    8.580
 2hdi B    29 S E -150.019  138.252 -178.579   61.050   16.860    8.680
 2hdi B    30 T E -139.383  132.949  174.089   58.640   14.410    7.050
 2hdi B    31 N E  -80.987  139.240 -179.099   54.850   14.100    7.070
 2hdi B    32 H E -129.986  144.506  169.026   53.450   10.620    7.730
 2hdi B    33 S E -119.354   97.721 -170.639   50.050    8.970    7.440
 2hdi B    34 I E -102.123  117.117 -177.393   50.140    5.900    9.690
 2hdi B    35 V E  -89.485  118.935  171.676   47.180    3.520    9.590

 3paj A    76 D L  -90.441    8.482  178.924   30.980   13.680   56.180
 3paj A    77 R L  -75.006  130.007  173.112   30.470   17.380   56.910
 3paj A    78 I E -109.377  123.910 -171.220   26.890   18.620   56.790
 3paj A    79 S E -121.231  162.674  175.373   26.520   22.350   56.150
 3paj A    80 T E -131.643  136.539 -179.214   23.760   24.950   55.860
 3paj A    81 A E -146.465  168.121 -179.953   23.650   28.010   53.600
 3paj A    82 T E -131.997  153.701  171.769   21.240   30.520   52.080
 3paj A    83 I E -106.748  125.294 -174.577   20.780   32.310   48.750
 3paj A    84 I E -123.633  139.989  172.350   20.150   36.050   49.000

position:            3 neighbors:          200

 2x2u A   224 E E -124.349  150.181 -174.200   29.820  -11.010   -0.930
 2x2u A   225 V E -124.994  130.566  173.681   31.300   -8.540   -3.410
 2x2u A   226 V E -126.756  131.555 -177.738   30.280   -4.970   -4.230
 2x2u A   227 M E -120.497  138.387  175.750   31.950   -2.840   -6.900
 2x2u A   228 V E -138.762  153.804  177.570   31.660    0.900   -7.570
 2x2u A   229 P E  -57.980  150.863  179.532   33.330    3.400   -9.890
 2x2u A   230 F E -131.729   79.638 -169.818   36.410    5.190   -8.570
 2x2u A   231 P E  -87.103  138.592  176.372   36.720    8.500  -10.400
 2x2u A   232 V E -136.685  123.383 -177.853   39.640   10.900   -9.970

 3mjg X   270 D E -154.994  160.223 -171.721   21.880  -74.470    4.910
 3mjg X   271 E E -153.397  136.760  172.448   24.620  -75.690    2.590
 3mjg X   272 K E -139.495  140.014 -175.804   25.230  -76.320   -1.110
 3mjg X   273 A E -126.625  143.952  171.438   28.330  -77.680   -2.840
 3mjg X   274 I E -135.204  152.585 -176.130   29.560  -77.830   -6.430
 3mjg X   275 N E  -97.138  129.696  176.721   32.620  -79.440   -8.010
 3mjg X   276 I E -113.651  139.581 -177.820   35.180  -77.370   -9.920
 3mjg X   277 T E -120.478  129.927  177.049   37.820  -78.810  -12.250
 3mjg X   278 V E -111.767  129.025 -178.717   41.090  -77.180  -13.270

 3mvs A   193 L L -119.691  149.768 -170.023   -8.240   27.850   19.190
 3mvs A   194 S E -128.424  149.832  170.921   -4.980   26.050   18.450
 3mvs A   195 T E -139.212  138.335 -177.785   -3.410   22.620   18.910
 3mvs A   196 L E -103.401  147.058  173.270    0.200   21.570   18.390
 3mvs A   197 A E -141.785  156.699 -179.509    1.560   18.230   17.170
 3mvs A   198 N E  -96.685  138.654  172.066    4.990   16.750   16.470
 3mvs A   199 L E -122.350  108.343  178.868    6.140   15.510   13.070
 3mvs A   200 A E  -87.370  122.361  177.229    9.260   13.330   13.090
 3mvs A   201 I E -117.732  106.890 -176.331   11.100   13.160    9.770

 2p26 A    89 Q L -114.514  125.759 -176.601   -6.970   -3.670  -21.210
 2p26 A    90 A L  -79.897  137.711  165.741   -4.420   -4.200  -18.440
 2p26 A    91 A E  -99.434  133.399 -174.984   -2.660   -7.500  -17.850
 2p26 A    92 A E -116.746  137.893  173.608   -1.830   -8.200  -14.210
 2p26 A    93 F E -151.379  153.183 -173.407    0.790  -10.500  -12.680
 2p26 A    94 N E -101.035  131.010  170.040    2.480  -10.860   -9.290
 2p26 A    95 V E -111.723  124.040 -179.009    6.210  -10.610   -8.640
 2p26 A    96 T E  -98.371  132.928  172.456    7.440  -11.870   -5.270
 2p26 A    97 F E -108.766  131.229  177.924   10.590  -10.570   -3.590

 2x1w L   197 K E -129.154  149.025 -171.847  -44.510  -24.790   30.200
 2x1w L   198 K E -145.112  159.986  173.095  -42.520  -25.480   27.040
 2x1w L   199 N E -149.602  156.630 -169.514  -41.930  -24.320   23.470
 2x1w L   200 S E -138.158  159.986  175.883  -40.310  -25.780   20.360
 2x1w L   201 T E -156.173  144.984 -179.064  -38.860  -24.840   16.980
 2x1w L   202 F E  -90.500  130.188 -179.890  -37.600  -26.660   13.890
 2x1w L   203 V E -113.092  126.322 -179.416  -34.000  -26.070   12.830
 2x1w L   204 R E  -97.924  141.176  171.792  -32.830  -26.750    9.270
 2x1w L   205 V E -127.891  123.749 -175.972  -29.290  -27.660    8.240

 3laf A   301 I E -120.021  156.687 -171.196   53.810  -15.680   38.980
 3laf A   302 S E -149.127  150.012  171.657   51.580  -15.770   35.910
 3laf A   303 A E -156.541  142.237 -167.936   49.650  -13.580   33.480
 3laf A   304 S E -119.294  162.030  176.723   47.500  -14.400   30.470
 3laf A   305 A E -159.046  155.007 -175.498   46.340  -12.790   27.230
 3laf A   306 E E  -94.881  127.787  171.638   44.160  -13.580   24.220
 3laf A   307 L E -102.761  119.578  177.477   45.630  -14.130   20.760
 3laf A   308 T E -112.472  120.627  179.301   43.190  -13.630   17.890
 3laf A   309 V E -101.531  119.196  179.470   44.240  -14.640   14.380

 1vca A    80 L E -120.605  154.145 -174.482   15.590   43.290   94.810
 1vca A    81 E E -139.922  144.999  177.153   14.150   43.010   91.300
 1vca A    82 K E -150.181  135.844 -169.315   15.080   44.140   87.790
 1vca A    83 G E -108.813  147.687  168.778   13.300   43.590   84.490
 1vca A    84 I E -124.996  123.372  175.755   14.430   43.130   80.890
 1vca A    85 Q E  -82.454  119.528  179.186   12.040   43.680   77.990
 1vca A    86 V E -101.768  114.308  177.060   12.670   41.160   75.210
 1vca A    87 E E -103.339  131.428 -172.815   11.510   42.230   71.750
 1vca A    88 I E -102.015  148.334  172.693   11.420   39.590   69.020

 2pn5 A   275 D L  -83.980   -5.703 -178.296   78.910  115.510  151.450
 2pn5 A   276 Q E -145.275  140.780  176.179   80.360  113.730  148.430
 2pn5 A   277 Q E -142.069  126.180  175.904   82.140  114.750  145.230
 2pn5 A   278 D E  -87.380  123.083  177.679   83.360  112.570  142.360
 2pn5 A   279 V E -114.153  118.696 -177.086   86.650  113.730  140.840
 2pn5 A   280 P E  -73.021  131.184 -179.272   87.690  112.220  137.510
 2pn5 A   281 V E -122.259  137.878  178.487   91.300  111.040  137.350
 2pn5 A   282 K E -122.245  125.463  178.677   93.380  110.110  134.310
 2pn5 A   283 V E -121.404  118.357  176.222   96.590  108.090  134.470

 1w8o A   373 Q L -101.626  160.440  174.740   16.140   78.520   -7.310
 1w8o A   374 Q E -121.431  139.661  179.088   17.180   79.870   -3.910
 1w8o A   375 V E -134.160  155.867  173.485   15.760   78.880   -0.530
 1w8o A   376 T E -130.802  127.133 -177.758   16.310   79.750    3.130
 1w8o A   377 V E -118.532  149.178 -176.266   15.600   77.370    6.000
 1w8o A   378 P E  -77.143  152.325  171.923   15.550   77.970    9.750
 1w8o A   379 V E -118.564  129.646 -179.967   18.070   76.540   12.210
 1w8o A   380 A E -115.410  110.575 -179.455   17.060   75.500   15.720
 1w8o A   381 V E -105.368  125.221  175.689   19.860   75.040   18.250

 1h8l A   357 D L  -96.804  127.078 -176.454   17.670   39.920  -20.900
 1h8l A   358 P L  -60.213  147.882  173.004   19.290   39.010  -17.580
 1h8l A   359 V E -130.107  137.233 -177.402   22.450   40.800  -16.480
 1h8l A   360 T E -117.120  137.938  176.751   25.020   39.550  -13.980
 1h8l A   361 K E -136.390  144.630  176.018   27.530   41.540  -11.940
 1h8l A   362 T E  -91.504  112.043 -172.506   30.160   40.620   -9.350
 1h8l A   363 V E -109.726  151.881 -178.769   29.550   42.740   -6.260
 1h8l A   364 E E -123.238  116.841  178.980   31.620   43.260   -3.110
 1h8l A   365 V E -100.996  127.393 -178.884   30.000   43.890    0.270

 3alp A   119 R E -136.970  112.657 -169.307   44.010   24.130    2.380
 3alp A   120 E E -122.261  152.226  173.954   42.200   26.510    4.710
 3alp A   121 S E -135.160  142.961 -171.273   42.590   27.850    8.240
 3alp A   122 Q E -113.966  150.063  170.772   39.980   29.520   10.440
 3alp A   123 L E -143.708  143.623  179.298   40.030   32.160   13.170
 3alp A   124 N E  -97.519  112.432 -179.353   37.310   33.640   15.370
 3alp A   125 L E  -92.055  118.096  178.001   37.420   37.440   15.500
 3alp A   126 T E -111.725  124.963 -177.876   35.840   38.970   18.600
 3alp A   127 V E  -94.737  124.484 -175.372   35.320   42.730   18.780

 1ciy A   549 S L  -89.154  -29.811 -179.787   50.480   47.770  111.500
 1ciy A   550 N L -132.679  159.990  176.375   51.530   48.930  108.040
 1ciy A   551 G L  -64.686  -46.192  176.609   51.910   52.210  106.150
 1ciy A   552 S E -105.059  112.602 -173.766   49.490   51.040  103.460
 1ciy A   553 S E -126.723  159.973  178.615   46.440   49.330  104.940
 1ciy A   554 V E -109.914  114.790 -174.569   42.990   48.210  103.810
 1ciy A   555 F E -106.568  126.141 -178.563   40.110   49.600  105.860
 1ciy A   556 T E -120.817  139.320  177.707   36.620   48.110  105.650
 1ciy A   557 L E -122.589  134.046 -178.886   33.370   49.340  107.200

 3me0 B    31 H L  -64.768  138.636 -178.473    6.560   -9.780  -14.090
 3me0 B    32 Y E -121.863  131.340  168.415    4.100   -7.110  -15.230
 3me0 B    33 A E -138.764  155.010 -172.223    1.770   -7.050  -18.220
 3me0 B    34 A E -145.651  154.820  171.289   -1.190   -4.830  -19.070
 3me0 B    35 Q E -134.919  128.671 -177.280   -3.980   -4.300  -21.590
 3me0 B    36 T E -100.138  123.574  173.553   -5.620   -0.950  -22.320
 3me0 B    37 L E -110.107  159.943  175.979   -9.260   -0.760  -23.370
 3me0 B    38 S E -111.465  146.055  175.159  -11.360    2.240  -24.400
 3me0 B    39 V E -124.976  116.005 -177.091  -14.850    3.160  -23.210

 2j8h A    88 V E -130.572  160.156 -176.166   26.040   59.500   20.660
 2j8h A    89 S E -136.563  149.982  172.033   24.480   58.920   17.240
 2j8h A    90 G E -129.861  155.006 -169.347   24.340   56.210   14.580
 2j8h A    91 T E -131.868  139.818  173.871   23.460   56.460   10.900
 2j8h A    92 A E -148.605  144.199  179.652   21.930   54.200    8.250
 2j8h A    93 S E  -97.102  135.369  170.489   20.640   54.700    4.720
 2j8h A    94 L E  -99.468  118.983  171.385   17.310   53.370    3.480
 2j8h A    95 E E -107.790  125.530 -176.293   17.200   52.410   -0.190
 2j8h A    96 V E  -98.244  121.097 -174.634   13.770   51.590   -1.600

 2pn5 A    46 L L -106.093  139.431  176.828   48.300   64.250  125.570
 2pn5 A    47 N L -148.708   64.296 -174.166   44.580   64.940  125.240
 2pn5 A    48 V E -109.421  125.508  177.805   43.080   65.060  128.730
 2pn5 A    49 T E -128.920  147.416  179.362   40.050   67.180  129.640
 2pn5 A    50 K E -147.996  119.483  170.072   37.990   67.450  132.820
 2pn5 A    51 M E  -76.832  112.958 -170.837   34.900   69.510  133.630
 2pn5 A    52 V E -118.934  148.011  179.015   35.500   70.540  137.230
 2pn5 A    53 D E -116.418  131.220  176.891   33.410   72.340  139.840
 2pn5 A    54 V E -126.193  124.466 -178.773   34.790   74.670  142.510

 2oz4 A   172 K E -124.998  165.308  179.110  -42.650   -8.330   30.700
 2oz4 A   173 N E -152.855  159.706  177.442  -42.650   -7.770   34.460
 2oz4 A   174 Q E -150.000  139.388 -177.150  -40.570   -8.420   37.580
 2oz4 A   175 T E -121.182  142.075 -179.574  -41.330   -8.380   41.300
 2oz4 A   176 R E -148.871  126.945 -175.861  -39.010   -7.910   44.270
 2oz4 A   177 E E  -92.790  143.179  175.675  -39.810   -7.670   47.980
 2oz4 A   178 L E -101.345  132.876  174.008  -38.050   -5.380   50.450
 2oz4 A   179 R E  -95.649  126.389 -178.462  -37.170   -6.550   53.960
 2oz4 A   180 V E -125.016  113.108  174.325  -37.420   -3.870   56.650

 3f85 A   288 K L -110.082  141.968 -173.821    1.110   -0.490   -3.430
 3f85 A   289 Q E -142.973  149.514  171.074    4.680   -0.880   -2.170
 3f85 A   290 V E -114.844  133.699  179.266    7.270   -3.540   -1.410
 3f85 A   291 E E -108.520  119.690  175.327    9.680   -3.230    1.520
 3f85 A   292 K E -104.378  112.802  178.534   13.060   -4.960    1.370
 3f85 A   293 N E  -95.157  115.524  176.128   14.820   -5.170    4.730
 3f85 A   294 I E -115.405  114.986  177.370   18.570   -5.780    4.510
 3f85 A   295 T E  -79.392  115.780 -177.758   20.510   -6.150    7.750
 3f85 A   296 V E -103.082  126.064 -178.016   23.970   -4.650    7.280

 2yz8 A    85 Q E  -99.074  143.294 -177.593   17.940    9.150   42.010
 2yz8 A    86 T E -140.094  153.585  165.462   14.900    9.980   44.140
 2yz8 A    87 T E -143.017  150.007 -168.749   13.120   12.890   45.790
 2yz8 A    88 S E -141.658  153.550  175.037   10.280   12.870   48.310
 2yz8 A    89 A E -162.380  168.809 -176.315    7.860   15.160   50.130
 2yz8 A    90 T E -107.662  134.726  172.663    4.660   15.200   52.190
 2yz8 A    91 L E -104.855  121.115  178.470    1.220   16.340   51.040
 2yz8 A    92 T E -107.608  133.072 -179.600   -1.100   17.610   53.770
 2yz8 A    93 V E -112.175  125.895 -179.806   -4.830   18.050   53.200

 3nig B    96 D L -101.825  176.072  179.745  110.590   93.980   45.420
 3nig B    97 S E -151.185  151.548 -178.780  109.560   96.440   48.140
 3nig B    98 K E -140.970  148.087 -175.777  110.320  100.010   49.190
 3nig B    99 N E -106.442  151.672  175.179  109.760  102.070   52.340
 3nig B   100 F E -152.184  174.413 -173.797  108.530  105.630   52.810
 3nig B   101 S E -128.873  152.541  174.497  107.310  108.060   55.470
 3nig B   102 I E -141.416  137.120  175.995  104.300  110.300   56.060
 3nig B   103 Q E -114.504  134.501 -179.420  103.640  113.070   58.590
 3nig B   104 V E -126.637  127.977 -174.231  100.160  114.190   59.600

 3nap B   228 S L -138.515  169.988 -178.001  185.370  316.730  150.850
 3nap B   229 A L  -51.680  134.485 -175.365  182.300  316.320  153.040
 3nap B   230 A L -155.015  168.146  178.723  179.720  314.080  151.360
 3nap B   231 S E -149.987  148.428  177.498  176.750  311.790  151.930
 3nap B   232 L E -128.571  152.979  175.771  175.110  308.780  150.280
 3nap B   233 Q E  -89.644  127.164  176.502  171.670  307.180  150.460
 3nap B   234 V E -101.878  103.488 -171.999  171.560  303.610  151.770
 3nap B   235 N E  -91.694  139.493 -179.796  168.480  301.960  150.270
 3nap B   236 V E -115.957  125.324  167.892  166.850  298.860  151.740

 1kyf A    90 A L  -93.298  158.799  177.281  -11.750    2.660   25.450
 1kyf A    91 Q E -125.787  131.259  173.938   -8.520    1.860   23.610
 1kyf A    92 V E -112.455  149.250 -172.260   -6.320   -1.210   23.990
 1kyf A    93 Q E -113.964  142.455  170.417   -2.750   -1.500   22.700
 1kyf A    94 Q E -125.827  131.843  178.318   -0.810   -4.320   21.060
 1kyf A    95 V E -103.171  124.126  178.379    2.960   -4.330   20.590
 1kyf A    96 V E -113.763  114.374  174.586    4.420   -6.260   17.660
 1kyf A    97 N E  -80.329  128.619 -172.168    8.170   -6.910   17.570
 1kyf A    98 I E -113.842  125.248  174.509    9.410   -7.070   13.980

 2oz4 A    87 Q E -129.521  142.117 -171.384  -45.090  -22.980   -5.430
 2oz4 A    88 E E -143.122  136.975  179.179  -43.590  -21.220   -2.420
 2oz4 A    89 T E -117.396  132.093 -179.444  -44.880  -18.980    0.370
 2oz4 A    90 L E -108.378  149.991  177.138  -42.740  -16.500    2.300
 2oz4 A    91 Q E -153.925  130.942 -179.386  -43.340  -14.970    5.730
 2oz4 A    92 T E  -78.401  132.470  175.573  -41.270  -12.620    7.880
 2oz4 A    93 V E -128.883  121.186 -178.149  -40.510  -13.720   11.440
 2oz4 A    94 T E  -94.677  114.994  176.942  -38.820  -11.420   13.950
 2oz4 A    95 I E  -97.584  120.043 -167.421  -36.720  -13.190   16.580

 3jqu A    76 A E -155.009  147.967 -174.797    0.300  -16.700   16.430
 3jqu A    77 T E -125.050  134.792  176.411   -1.030  -14.220   13.880
 3jqu A    78 E E -129.165  144.009 -175.472   -1.270  -10.430   13.990
 3jqu A    79 S E -105.426  159.685  178.503   -2.840   -8.040   11.490
 3jqu A    80 F E -155.417  118.831 -175.974   -1.840   -4.570   10.300
 3jqu A    81 T E  -93.101  129.401  179.210   -3.820   -2.210    8.070
 3jqu A    82 I E -128.470  136.363 -179.699   -1.970    0.110    5.690
 3jqu A    83 E E -100.066  117.946 -178.662   -3.380    2.750    3.350
 3jqu A    84 I E -102.820  125.247 -177.410   -1.680    3.020   -0.030

 2ch8 A    93 V E -134.257  154.613 -175.957   40.470   49.700   -9.120
 2ch8 A    94 T E -129.972  129.995  175.826   43.450   52.020   -8.660
 2ch8 A    95 K E -112.066  133.094  176.893   43.810   55.190   -6.590
 2ch8 A    96 Q E -100.168  126.188  176.671   46.600   57.710   -7.100
 2ch8 A    97 E E -126.996  139.924 -179.697   47.900   59.620   -4.080
 2ch8 A    98 H E -102.339  131.697  171.767   50.660   62.230   -3.920
 2ch8 A    99 L E -108.940  113.134  176.882   53.140   62.500   -1.050
 2ch8 A   100 S E  -98.223  111.337  179.138   54.860   65.880   -0.790
 2ch8 A   101 V E  -95.870  128.414 -173.904   57.920   65.750    1.460

 2o26 U    80 L L -103.178  151.009 -175.994   35.860   61.840   61.300
 2o26 U    81 T E -135.274  154.663  174.557   32.780   61.830   59.070
 2o26 U    82 S E -142.270  128.156 -167.816   29.170   63.030   59.150
 2o26 U    83 S E -112.643  152.889  171.952   26.460   61.780   56.810
 2o26 U    84 I E -150.100  126.500 -177.544   23.070   63.000   55.620
 2o26 U    85 Y E  -91.308  124.816  179.840   20.640   61.240   53.280
 2o26 U    86 V E -111.542  131.419  168.518   18.770   63.410   50.780
 2o26 U    87 F E  -98.620  116.927  173.133   15.700   62.460   48.780
 2o26 U    88 V E  -92.688   86.306 -168.700   15.370   64.390   45.530

 2xy2 A   177 E E  -85.339  125.973 -172.511    0.600   -6.570    8.790
 2xy2 A   178 I E -130.028  135.526  172.879    3.610   -5.270   10.720
 2xy2 A   179 D E -157.307  151.165 -168.623    4.920   -1.810   11.550
 2xy2 A   180 F E -149.687  155.014  172.728    7.130   -0.320   14.260
 2xy2 A   181 R E -130.433  129.995  177.918    8.700    2.880   15.570
 2xy2 A   182 D E  -86.050  125.945 -177.722   12.090    3.150   17.280
 2xy2 A   183 I E -123.367  123.655  177.654   12.090    5.450   20.310
 2xy2 A   184 I E  -80.573  118.333 -179.954   15.190    6.610   22.170
 2xy2 A   185 V E -104.089  119.467 -173.531   14.610    6.540   25.930

 1l0q A   374 D E -154.985  157.546 -173.257   11.240   13.140   16.770
 1l0q A   375 S E -130.128  147.899  174.414   10.060   11.690   13.470
 1l0q A   376 Q E -142.659  133.186 -174.619    9.940   12.780    9.830
 1l0q A   377 I E -107.371  157.490  173.740    8.260   11.020    6.910
 1l0q A   378 S E -158.305  151.532 -177.397    8.830   11.070    3.150
 1l0q A   379 T E -107.146  126.035  177.963    7.500    9.320    0.050
 1l0q A   380 V E -119.111  120.243 -178.920    9.820    7.660   -2.460
 1l0q A   381 N E -101.077  111.426  179.309    8.450    6.360   -5.760
 1l0q A   382 V E  -93.957  122.803 -171.632   10.610    3.690   -7.400

 2ww8 A   113 S L  -94.742  134.094  177.401   10.660   33.780   -3.290
 2ww8 A   114 T L  -87.001    3.798 -164.525   14.340   32.990   -2.810
 2ww8 A   115 K L -109.446  135.882  173.478   13.620   32.060    0.780
 2ww8 A   116 Q E -114.029  129.992 -177.741   13.070   28.690    2.450
 2ww8 A   117 W E  -99.958  141.179  171.852   11.390   28.480    5.850
 2ww8 A   118 T E  -93.781  135.932 -177.654   11.990   25.850    8.520
 2ww8 A   119 V E -128.128  103.330  173.202    8.920   24.500   10.310
 2ww8 A   120 E E  -90.988  127.292  169.819    9.270   22.530   13.550
 2ww8 A   121 V E -109.564  119.447 -177.991    6.160   20.840   14.940

 2c4x A    85 S E -139.117  162.710 -172.253   -1.540   42.920    1.920
 2c4x A    86 S E -124.568  143.938  173.413    1.240   40.710    3.270
 2c4x A    87 F E -140.015  122.957 -174.807    5.030   40.710    3.080
 2c4x A    88 T E -112.444  131.779  177.418    7.210   37.960    4.530
 2c4x A    89 A E -135.027  155.047 -176.220   10.950   38.170    5.190
 2c4x A    90 T E -101.176  134.846  177.841   13.500   35.910    6.880
 2c4x A    91 I E -128.449  126.990  179.743   15.610   36.970    9.860
 2c4x A    92 K E -101.027  128.440  179.349   18.470   34.960   11.350
 2c4x A    93 V E -116.497  125.163 -179.345   19.350   35.380   15.030

 2xy2 A    85 Q E -132.999  147.419 -165.281  -30.440   -9.480  -14.160
 2xy2 A    86 E E -133.804  147.753  169.082  -28.200   -8.740  -11.200
 2xy2 A    87 A E -138.753  155.044 -171.801  -24.850   -9.640   -9.660
 2xy2 A    88 T E -122.886  151.468  173.927  -23.270   -8.750   -6.330
 2xy2 A    89 V E -143.378  134.235 -175.129  -19.770   -8.070   -5.000
 2xy2 A    90 V E  -92.310  127.066  174.009  -18.630   -7.680   -1.400
 2xy2 A    91 L E -110.511  111.882  174.321  -16.340   -4.820   -0.410
 2xy2 A    92 E E -102.758  129.538 -173.838  -14.620   -5.160    2.970
 2xy2 A    93 I E -123.677  132.578 -178.028  -12.690   -2.130    4.200

 3e9t A    66 D L -119.045   15.110  178.943    7.640   22.120   16.870
 3e9t A    67 E E -151.635  148.810  168.678    7.310   18.910   14.860
 3e9t A    68 Q E -139.834  146.830 -177.266    8.880   15.480   14.480
 3e9t A    69 R E -127.013  147.070  175.569    8.330   12.760   11.880
 3e9t A    70 F E -149.170  150.657 -171.047    9.020    9.030   11.740
 3e9t A    71 R E  -99.080  141.247  172.502    8.360    6.260    9.220
 3e9t A    72 I E -116.861  132.516 -177.453    6.380    3.060    9.680
 3e9t A    73 E E  -88.815  130.406  177.466    6.910    0.050    7.420
 3e9t A    74 V E -106.994  133.355 -173.647    3.870   -1.770    6.030

 1f97 A    93 G E -156.337  162.114 -178.968   13.000   47.450   30.340
 1f97 A    94 E E -150.389  149.178  175.627   13.140   44.190   32.300
 1f97 A    95 V E -143.903  134.986 -176.231   10.950   42.090   34.580
 1f97 A    96 S E -101.200  142.007  178.235   11.840   39.070   36.720
 1f97 A    97 I E -131.183  121.809  178.517    9.620   36.050   37.340
 1f97 A    98 H E  -86.657  119.307 -178.885   10.240   33.410   40.020
 1f97 A    99 L E -103.524  125.602  176.360    9.190   29.940   38.880
 1f97 A   100 T E -121.403  116.397  179.708    8.450   27.210   41.410
 1f97 A   101 V E  -88.877  123.622 -167.442    7.690   23.690   40.180

 2cve A   126 E L  -86.274  129.099  178.956   14.380    8.150    9.320
 2cve A   127 R E  -87.312  129.244 -178.506   14.690    6.210    6.060
 2cve A   128 V E -125.050  163.707 -178.609   13.290    7.930    2.980
 2cve A   129 G E -109.421  148.141  170.308   12.890    7.070   -0.710
 2cve A   130 L E -132.238  146.223  178.792   14.050    8.880   -3.840
 2cve A   131 A E -141.325  143.071 -177.539   13.160    8.290   -7.490
 2cve A   132 F E -165.161  150.711  178.740   14.360    9.830  -10.750
 2cve A   133 L E -102.187  128.134 -175.614   14.750    9.090  -14.460
 2cve A   134 V E -113.474  120.916  174.498   18.250    9.220  -15.940

 1neu A   109 K E -114.757  142.239 -169.332   64.180   22.920   17.710
 1neu A   110 T E -120.509  149.996  168.882   61.360   22.700   20.230
 1neu A   111 S E -153.389  142.101 -161.904   59.280   25.050   22.370
 1neu A   112 Q E -120.126  159.651  178.426   56.400   24.240   24.680
 1neu A   113 V E -148.814  132.548 -174.008   53.240   25.800   26.110
 1neu A   114 T E  -98.737  133.584 -173.814   51.060   24.720   29.020
 1neu A   115 L E -106.587  134.388  174.137   47.270   24.870   28.780
 1neu A   116 Y E -124.330  124.844 -179.782   44.820   25.550   31.600
 1neu A   117 V E -110.136  127.472 -178.559   41.060   25.160   31.160

 3i57 A    92 G L  -95.005    9.138  179.345   12.710    9.390   -7.760
 3i57 A    93 T E -135.781  159.611  168.234   12.800    7.760   -4.320
 3i57 A    94 K E -159.409  145.043 -176.063   12.030    4.450   -2.640
 3i57 A    95 T E -117.083  126.180  176.569   12.240    3.130    0.920
 3i57 A    96 L E -105.676  149.263 -175.881   13.120   -0.440    1.900
 3i57 A    97 T E -122.678  124.180  169.751   12.460   -2.000    5.300
 3i57 A    98 E E  -86.940  133.539  177.408   14.500   -4.620    7.130
 3i57 A    99 T E -118.001  125.007  178.027   12.530   -6.860    9.490
 3i57 A   100 V E -111.618  114.865  175.764   14.190   -8.790   12.310

 3mj6 A   110 M L  -77.796  141.027  178.527   36.680   19.330  -16.080
 3mj6 A   111 V E -115.283  126.898  176.248   36.340   18.470  -12.390
 3mj6 A   112 M E  -90.009  130.891 -176.969   34.110   20.390   -9.990
 3mj6 A   113 K E -124.583  115.554 -172.424   35.410   20.710   -6.430
 3mj6 A   114 K E -129.995  110.017  173.218   33.080   21.850   -3.670
 3mj6 A   115 P E  -78.649  143.823  172.557   33.950   22.020    0.030
 3mj6 A   116 V E -136.521  125.870 -179.646   31.160   21.940    2.610
 3mj6 A   117 E E  -82.446  134.661  175.198   31.590   22.680    6.310
 3mj6 A   118 L E -121.990  115.524  177.768   29.790   20.490    8.840

 1hxs 2   243 S L  -88.925  -26.136 -176.906   51.180   15.530  142.740
 1hxs 2   244 S L -135.779   66.483  174.504   53.280   17.630  140.360
 1hxs 2   245 P L  -69.858  155.023  178.575   53.100   16.240  136.830
 1hxs 2   246 E E -152.164  129.449  169.389   54.610   18.230  133.970
 1hxs 2   247 I E -136.687  150.889 -171.704   54.550   18.000  130.180
 1hxs 2   248 P E  -80.814  152.901  167.315   55.790   20.450  127.560
 1hxs 2   249 I E -124.698  122.976 -176.782   53.740   22.480  125.090
 1hxs 2   250 T E -117.335  129.444  175.625   55.400   23.550  121.840
 1hxs 2   251 L E -101.942  133.691  172.447   53.990   25.970  119.270

 3i6s A   602 E L  -58.952  143.903  179.697  -47.850    6.470  -30.360
 3i6s A   603 K E -107.421  148.483  172.645  -47.720    3.750  -27.710
 3i6s A   604 Q E -136.959  140.422 -176.904  -44.980    1.230  -26.950
 3i6s A   605 S E -110.121  159.154  172.355  -45.060   -1.800  -24.660
 3i6s A   606 Y E -161.487  170.053 -178.344  -42.410   -3.740  -22.750
 3i6s A   607 T E -125.686  135.259  172.415  -41.920   -6.300  -19.980
 3i6s A   608 L E -105.258  136.817  177.568  -39.870   -6.170  -16.790
 3i6s A   609 T E -124.327  132.968  179.711  -38.590   -9.340  -15.120
 3i6s A   610 I E -124.501  134.513  171.761  -37.180   -9.610  -11.600

 2hv2 A   304 E L -103.316  166.897  175.138   44.580   37.910   66.100
 2hv2 A   305 K L  -73.721  116.741 -174.090   47.940   39.570   65.470
 2hv2 A   306 E E -133.539  149.977  178.404   50.560   36.870   65.940
 2hv2 A   307 T E -125.159  128.820  178.132   54.300   36.480   65.370
 2hv2 A   308 Y E -122.503  141.384  174.668   56.100   33.230   64.580
 2hv2 A   309 S E -109.214  114.142 -175.802   59.820   32.510   64.200
 2hv2 A   310 L E -112.992  137.942  175.863   60.570   29.730   61.720
 2hv2 A   311 E E -108.591  128.513 -171.948   63.920   28.120   60.910
 2hv2 A   312 I E -109.979  129.120  166.309   64.390   26.730   57.410

 2v5m A   296 E E -161.650  159.045 -177.242  100.610   19.690  -14.840
 2v5m A   297 S E -140.302  150.265  176.758   98.610   17.920  -12.130
 2v5m A   298 V E -143.809  137.276 -177.434   97.560   18.520   -8.530
 2v5m A   299 E E  -97.001  143.082  172.697   95.930   16.230   -5.970
 2v5m A   300 T E -137.515  123.048  178.749   93.170   17.180   -3.530
 2v5m A   301 V E  -88.801  130.295 -178.222   91.800   14.910   -0.810
 2v5m A   302 L E -125.203  123.583  170.053   88.100   15.310   -0.000
 2v5m A   303 T E -114.751  118.912  176.502   86.190   13.840    2.930
 2v5m A   304 V E  -93.816  115.010 -162.994   82.430   14.410    3.020

 1cwv A    91 Q E  -42.779  134.981 -179.454   30.360   41.980   99.310
 1cwv A    92 R E -136.213  130.239 -178.398   32.650   43.020   96.460
 1cwv A    93 Q E -135.531  129.449 -177.099   35.930   41.460   95.340
 1cwv A    94 S E -122.563  147.304  174.011   38.170   42.490   92.450
 1cwv A    95 V E -134.896  154.009  178.821   41.260   40.980   90.840
 1cwv A    96 D E  -99.412  127.555  172.395   43.730   42.150   88.200
 1cwv A    97 T E -116.670  152.951 -172.109   44.360   40.080   85.080
 1cwv A    98 H E -119.319  123.662  171.332   46.990   40.740   82.410
 1cwv A    99 F E -104.559  127.794 -170.773   46.640   40.470   78.640

 2pet A   104 A E -155.005  163.517 -179.268  -24.590   22.150   17.750
 2pet A   105 E E -146.577  155.039  176.057  -21.690   24.380   18.800
 2pet A   106 A E -148.528  141.910 -175.484  -20.840   28.060   19.230
 2pet A   107 T E -115.340  136.087  177.651  -17.590   29.930   19.820
 2pet A   108 A E -131.276  133.820  175.133  -17.060   33.140   21.800
 2pet A   109 R E  -90.004  125.637  174.601  -13.910   35.220   22.260
 2pet A   110 L E -103.172  117.419  173.946  -13.310   36.590   25.750
 2pet A   111 N E -101.001  134.591  179.671  -11.090   39.670   25.990
 2pet A   112 V E -115.220  123.629 -174.175   -9.720   40.730   29.370

 1zxq A    74 K E -105.832  128.772 -176.959   21.850    7.130   69.120
 1zxq A    75 Q E -102.027  131.443  166.667   23.580    9.840   67.090
 1zxq A    76 E E -123.794  156.166 -172.459   21.930   12.140   64.570
 1zxq A    77 S E -150.340  159.345  173.743   23.560   14.910   62.550
 1zxq A    78 M E -149.989  135.501 -172.501   22.940   17.590   59.930
 1zxq A    79 N E  -93.285  149.878  172.814   25.400   19.410   57.680
 1zxq A    80 S E -118.478  121.724 -174.790   25.580   23.110   56.850
 1zxq A    81 N E  -87.119  105.200  178.874   26.910   24.070   53.420
 1zxq A    82 V E -102.514  119.526 -176.322   29.120   27.160   53.690

 1ncn A   100 H E -165.997  143.575  167.632   12.870   31.310   20.640
 1ncn A   101 Q E -149.974  149.501 -178.988   10.100   31.650   23.210
 1ncn A   102 M E -154.891  141.387  178.915    9.580   30.390   26.760
 1ncn A   103 N E -110.945  149.573  178.909    7.040   30.840   29.550
 1ncn A   104 S E -144.342  124.525 -178.154    7.620   30.820   33.310
 1ncn A   105 E E  -91.874  110.969 -178.864    5.010   30.850   36.090
 1ncn A   106 L E  -95.318  125.366  177.438    6.160   32.940   39.050
 1ncn A   107 S E -112.324  119.680 -178.534    4.500   32.360   42.410
 1ncn A   108 V E -105.065  115.083 -178.695    4.990   34.980   45.120

 3nkg A    18 S E  -72.396  121.667 -175.039   20.270   35.120    8.650
 3nkg A    19 V E -118.620  132.890  170.885   21.250   35.450    5.000
 3nkg A    20 V E -128.917  130.000 -177.178   22.180   32.780    2.460
 3nkg A    21 E E -123.894  130.020 -177.237   23.160   33.580   -1.120
 3nkg A    22 K E -147.006  141.813  173.630   23.610   31.050   -3.940
 3nkg A    23 E E  -76.094  132.903 -178.529   23.770   31.050   -7.730
 3nkg A    24 V E -125.022  131.950  178.979   20.930   29.120   -9.350
 3nkg A    25 K E -102.483  122.863  174.642   20.710   27.840  -12.920
 3nkg A    26 I E  -97.375  118.653 -171.249   17.320   27.570  -14.610

 2a38 A    89 A E -127.756  154.308 -178.422  -10.030   -0.540   -5.670
 2a38 A    90 T E -137.570  138.542  171.641   -9.180   -0.930   -1.980
 2a38 A    91 S E -126.914  129.881 -174.529   -7.270   -3.470    0.090
 2a38 A    92 T E -123.774  137.807  176.835   -7.390   -3.460    3.890
 2a38 A    93 A E -143.312  168.943 -175.037   -5.360   -5.370    6.470
 2a38 A    94 E E -111.267  137.018  171.752   -4.630   -5.330   10.210
 2a38 A    95 L E -106.001  119.164  177.160   -1.380   -4.570   12.020
 2a38 A    96 L E -113.433  123.258 -176.314   -0.980   -6.220   15.420
 2a38 A    97 V E -101.224  117.665  176.767    2.000   -5.250   17.580

 3cmg A   206 C E -151.832  147.562  175.304   -6.120   43.380   44.570
 3cmg A   207 K E -145.267  115.433  178.863   -9.050   45.080   42.850
 3cmg A   208 E E -123.872  152.487 -174.945   -8.760   47.710   40.120
 3cmg A   209 S E -146.254  145.866  175.253  -11.380   49.310   37.890
 3cmg A   210 R E -141.157  139.981  168.031  -11.590   51.670   34.920
 3cmg A   211 N E  -81.863  129.078 -174.505  -14.390   53.370   33.000
 3cmg A   212 V E -125.079  137.187  174.043  -13.950   52.760   29.280
 3cmg A   213 S E  -93.645  120.161 -176.378  -15.540   54.350   26.210
 3cmg A   214 L E -118.392  113.105  175.128  -16.400   51.770   23.570

 2axq A   392 T L  -72.010  134.912 -176.622   42.380  -44.570  -28.200
 2axq A   393 T E -108.823  158.513  171.756   43.110  -44.160  -24.500
 2axq A   394 E E -157.354  159.818  178.301   46.050  -42.770  -22.530
 2axq A   395 T E -112.487  125.642  174.813   47.060  -41.890  -18.970
 2axq A   396 R E -108.774  150.007  176.305   48.390  -38.470  -18.010
 2axq A   397 T E -129.406  148.697  176.812   50.000  -37.440  -14.720
 2axq A   398 S E -136.821  101.398 -162.824   50.620  -34.070  -13.090
 2axq A   399 T E -118.180  131.684  171.277   53.000  -34.290  -10.150
 2axq A   400 L E -122.264  126.434  169.385   54.420  -31.750   -7.720

 3hrz A   480 N L  -78.480  -12.416  176.911  -33.300   35.810   36.360
 3hrz A   481 L E -132.742  121.953  179.483  -35.480   32.700   36.370
 3hrz A   482 V E -124.330  128.011 -171.899  -37.220   31.280   33.300
 3hrz A   483 T E -106.500  139.101  178.728  -39.420   28.190   33.440
 3hrz A   484 M E -132.237  143.540  177.394  -40.120   25.710   30.640
 3hrz A   485 N E  -96.795  119.973  178.098  -42.430   22.700   30.380
 3hrz A   486 L E -114.431  115.650  179.350  -40.840   19.550   28.950
 3hrz A   487 H E  -80.629  123.793 -177.421  -43.120   16.620   28.140
 3hrz A   488 I L  -82.693  127.382  178.311  -41.450   13.270   28.820

 1uhv A   393 P L  -72.728  -28.295 -174.858  -14.540    8.970  100.390
 1uhv A   394 D L  -64.910  150.006 -178.921  -17.550    9.540   98.150
 1uhv A   395 E E -145.126  123.468 -178.751  -18.580   13.100   97.280
 1uhv A   396 D E  -92.864  153.201 -177.814  -21.800   14.320   95.690
 1uhv A   397 Y E -133.856  150.059  170.050  -22.120   17.390   93.460
 1uhv A   398 E E -142.961  103.972 -168.889  -24.850   19.710   92.210
 1uhv A   399 V E -118.019  124.448  171.444  -23.720   22.240   89.610
 1uhv A   400 E E  -92.691  112.674 -174.495  -25.760   24.840   87.750
 1uhv A   401 I E -109.766  129.107  177.175  -23.990   25.530   84.460

 1z9l A    27 D L -128.738 -174.765 -179.072   25.430   -6.960    3.490
 1z9l A    28 V L  -68.938  126.992  178.468   23.770   -4.370    5.720
 1z9l A    29 V E -110.665  118.110 -171.386   20.440   -3.160    4.340
 1z9l A    30 T E -103.881  132.925  172.403   19.340    0.260    5.560
 1z9l A    31 T E -127.905  137.116 -172.673   15.800    1.640    5.630
 1z9l A    32 N E  -93.430  140.896  172.839   14.880    5.140    6.780
 1z9l A    33 L E -128.412  112.638 -176.803   12.050    6.060    9.140
 1z9l A    34 K E  -90.426  134.584  177.050   11.150    9.740    9.440
 1z9l A    35 L E -119.233  116.704 -178.304    9.450   11.090   12.560

 2wz8 A    84 V L -132.730  161.309  176.999   -3.430   29.270    0.790
 2wz8 A    85 D L  -80.841  157.961  173.475   -1.210   31.340    3.090
 2wz8 A    86 R E -110.110  129.398  178.634   -1.330   31.190    6.880
 2wz8 A    87 Y E  -85.990  138.061  173.822   -1.610   34.400    8.910
 2wz8 A    88 C E -138.165  139.231  173.409    0.390   34.840   12.110
 2wz8 A    89 S E  -96.880  129.915  179.997    0.650   37.700   14.600
 2wz8 A    90 I E -113.561  119.657  179.424    4.100   38.400   16.040
 2wz8 A    91 S E -112.605  124.181 -178.529    4.430   40.320   19.300
 2wz8 A    92 V E -105.248  119.025  178.762    7.850   41.500   20.490

 2wyh A   664 E L  -69.764  130.599 -176.212   39.550   43.190  102.130
 2wyh A   665 K E -120.736  161.913  173.239   43.100   41.830  102.260
 2wyh A   666 A E -140.952  155.244 -176.686   44.990   39.130  104.160
 2wyh A   667 E E  -74.633  122.037  169.660   48.650   38.430  104.890
 2wyh A   668 L E -104.029  123.342  178.211   50.340   35.960  102.550
 2wyh A   669 T E -101.672  118.221  173.459   53.650   34.540  103.790
 2wyh A   670 L E -101.715  135.112  175.314   56.090   33.230  101.190
 2wyh A   671 T E -123.708  113.555 -177.186   59.090   31.130  102.200
 2wyh A   672 T E -111.345  116.431  177.280   61.780   30.540   99.580

 2qsv A   134 E L -139.379  130.608  176.037  -13.460   35.220   16.550
 2qsv A   135 T L  -54.983  113.666 -169.586  -14.190   38.620   18.090
 2qsv A   136 T E -107.867  130.832 -177.133  -10.670   39.860   18.820
 2qsv A   137 K E -104.670  150.084  173.576   -9.780   42.360   21.550
 2qsv A   138 A E -146.831  168.132 -177.955   -6.800   44.690   21.840
 2qsv A   139 A E -138.904  124.734  172.307   -5.520   47.520   24.040
 2qsv A   140 I E -112.932  120.729 -177.899   -3.660   50.710   23.170
 2qsv A   141 E E  -74.982  119.123  174.928   -2.240   52.690   26.090
 2qsv A   142 I E  -94.759  114.381 -175.421   -3.030   56.400   25.870

 1g0d A   536 K E -131.030  168.023 -177.953   77.690   32.610  -16.780
 1g0d A   537 A E -128.002  132.830  174.452   74.030   31.700  -16.350
 1g0d A   538 H E  -98.984  125.011  179.906   71.360   30.930  -18.940
 1g0d A   539 K E -106.706  115.616  173.602   67.810   31.920  -18.020
 1g0d A   540 E E -105.685  147.490 -173.930   64.920   30.160  -19.760
 1g0d A   541 V E -119.138  135.463  168.696   61.290   31.170  -19.270
 1g0d A   542 M E -120.146  122.165 -176.316   58.070   29.170  -19.230
 1g0d A   543 R E  -98.912  122.193  179.026   54.820   31.130  -19.300
 1g0d A   544 L E -106.937  140.281 -171.099   51.730   29.570  -17.730

 3nz3 A    99 S L -107.002  167.164  175.554   37.910   18.420   61.120
 3nz3 A   100 D L  -61.094  149.254 -171.024   40.390   18.270   58.250
 3nz3 A   101 K E -132.588  137.112  175.989   40.310   15.020   56.280
 3nz3 A   102 E E -125.285  119.222 -178.823   42.880   12.970   54.380
 3nz3 A   103 I E -118.587  129.295 -178.457   41.800   10.200   52.010
 3nz3 A   104 T E -110.445  119.833  174.035   44.200    7.890   50.180
 3nz3 A   105 V E -100.280  127.938 -171.174   43.160    6.070   47.010
 3nz3 A   106 R E -106.470  133.192  173.634   45.390    3.130   46.090
 3nz3 A   107 Y E -110.410  133.441  178.434   46.160    1.810   42.620

 2yd6 A    90 I E -132.683  159.429 -175.010   -8.240    8.180  -13.150
 2yd6 A    91 S E -142.296  145.909  174.304   -8.740   10.070   -9.890
 2yd6 A    92 V E -133.250  132.829 -171.485  -11.590   11.170   -7.630
 2yd6 A    93 S E  -95.346  160.016  176.423  -11.310   13.840   -4.950
 2yd6 A    94 T E -158.085  152.094 -174.341  -12.870   14.110   -1.490
 2yd6 A    95 R E -102.463  139.767  171.427  -12.860   16.500    1.460
 2yd6 A    96 L E -115.524  117.701  173.070  -11.890   15.790    5.060
 2yd6 A    97 T E -111.462  140.002  178.893  -13.190   18.100    7.780
 2yd6 A    98 V E -131.412  117.866  177.962  -12.330   17.730   11.470

 3gin A    87 T L -123.984  -10.611 -176.455   -4.120  -13.610  -10.000
 3gin A    88 Q E -130.916  129.520  177.944   -6.420  -10.630  -10.500
 3gin A    89 K E -135.572  135.671 -178.183   -7.600   -9.000  -13.730
 3gin A    90 E E -105.581  128.851  169.844  -10.090   -6.170  -14.250
 3gin A    91 I E -123.067  149.178 -172.298  -12.400   -5.850  -17.240
 3gin A    92 R E -123.298  141.782  176.126  -14.900   -3.060  -17.850
 3gin A    93 V E -122.240  131.201 -176.720  -18.250   -2.890  -19.650
 3gin A    94 G E  -70.404  133.863  177.880  -19.800    0.350  -20.900
 3gin A    95 I E -112.924  130.053 -173.766  -23.180    1.250  -19.430

 1i5p A   601 T L -135.593  140.024  175.864  -36.160  -51.350  115.400
 1i5p A   602 N E  -80.699   91.214 -174.976  -36.060  -52.810  111.890
 1i5p A   603 V E  -81.323  132.738 -177.578  -36.100  -49.580  109.890
 1i5p A   604 T E -100.216  130.000  175.977  -37.190  -49.810  106.260
 1i5p A   605 L E -117.380  109.448  178.854  -35.570  -47.700  103.540
 1i5p A   606 D E -101.136  122.620  177.321  -37.390  -47.610  100.200
 1i5p A   607 I E -115.110  108.867 -179.948  -35.610  -46.030   97.240
 1i5p A   608 N E -106.380  129.298 -175.946  -37.740  -45.520   94.130
 1i5p A   609 V E -116.293  128.227  171.989  -36.150  -44.260   90.920

 1gl4 A   219 P L  -55.082  149.657 -179.311   25.860   47.960   26.630
 1gl4 A   220 S L  -73.081  166.196  179.653   25.180   44.240   27.050
 1gl4 A   221 H E -144.278  148.255 -175.015   26.700   41.530   24.850
 1gl4 A   222 T E -102.550  158.678  179.181   25.660   38.050   23.750
 1gl4 A   223 H E -150.294  154.084 -173.226   27.590   34.770   23.650
 1gl4 A   224 I E -120.940  141.684  174.959   27.080   31.250   22.340
 1gl4 A   225 Y E -146.718  156.430 -177.151   27.880   27.820   23.770
 1gl4 A   226 Q E -112.928  130.311  177.743   27.090   24.190   22.950
 1gl4 A   227 W E -106.696  125.293  175.712   25.730   21.640   25.420

 2rik A   181 A E -154.992  164.073 -172.459   15.530   27.860   -8.210
 2rik A   182 S E -145.159  154.964  169.248   16.560   30.520  -10.720
 2rik A   183 S E -143.902  131.273 -166.452   15.620   32.120  -14.030
 2rik A   184 S E -116.989  155.449  176.967   18.020   34.180  -16.130
 2rik A   185 T E -150.743  157.172  178.694   17.820   36.730  -18.930
 2rik A   186 S E -107.286  131.982  179.224   20.110   38.890  -21.080
 2rik A   187 L E -121.028  131.045  174.899   19.720   42.660  -21.280
 2rik A   188 K E -120.835  119.416  178.086   21.370   44.990  -23.790
 2rik A   189 V E -103.820  119.933 -175.508   21.160   48.760  -23.330

 2bcm A     8 T E -102.687  174.988 -179.872  -19.880   35.030    0.990
 2bcm A     9 T E -114.539  128.198  179.244  -19.460   31.510   -0.400
 2bcm A    10 G E -102.276  149.155 -175.798  -18.910   28.460    1.790
 2bcm A    11 I E -117.317  127.130  174.755  -17.210   25.240    0.680
 2bcm A    12 T E -116.247  131.541 -173.820  -18.190   21.710    1.680
 2bcm A    13 T E -124.669  133.526  171.349  -15.950   18.770    0.830
 2bcm A    14 L E -134.924  125.694  177.279  -16.500   15.010    0.960
 2bcm A    15 T E -101.061  121.876  176.451  -14.010   12.380   -0.190
 2bcm A    16 V E  -89.054  127.054 -171.921  -15.380    8.980   -1.170

 1waa A    82 T E  -64.991  133.292  176.854   61.740   43.460   86.230
 1waa A    83 K E -153.395  130.216  176.558   60.940   39.830   87.020
 1waa A    84 S E -149.151  155.975 -176.888   60.060   38.000   90.230
 1waa A    85 A E -149.141  147.418  177.633   58.330   34.780   91.280
 1waa A    86 A E -154.090  156.547 -172.900   57.070   33.090   94.440
 1waa A    87 N E  -79.944  139.870  167.069   55.110   29.990   95.440
 1waa A    88 L E -113.031  115.556 -178.349   51.400   29.950   96.190
 1waa A    89 K E -110.035  113.894  177.525   50.360   27.020   98.370
 1waa A    90 V E  -98.247  123.066 -176.483   46.640   26.350   98.830

 2je8 A   229 Q L  -85.295  156.938  171.437   39.480   27.980   49.040
 2je8 A   230 K L  -82.240  124.646 -170.157   37.560   25.070   47.520
 2je8 A   231 I E -112.347  112.678  170.680   33.860   25.940   47.570
 2je8 A   232 P E  -66.925  133.610 -172.440   31.110   23.340   47.730
 2je8 A   233 A E -152.192  161.396  171.037   28.170   24.490   45.620
 2je8 A   234 E E -119.851  123.660  178.575   25.020   23.430   43.790
 2je8 A   235 V E  -95.647  126.903 -176.663   24.510   24.400   40.160
 2je8 A   236 R E -121.005  144.702  169.070   20.900   24.760   39.010
 2je8 A   237 V E -125.417  119.632  177.477   19.230   25.310   35.640

 3lnd A   195 L L  -74.207  151.241 -169.493   -8.530   18.090  -28.490
 3lnd A   196 S E -139.966  156.160  169.273   -9.900   16.300  -25.430
 3lnd A   197 G E -141.057  169.070 -173.100   -9.020   13.890  -22.640
 3lnd A   198 T E -131.056  159.916  170.439  -10.900   11.880  -20.030
 3lnd A   199 T E -147.678  154.828 -178.213  -10.610   10.680  -16.440
 3lnd A   200 T E -107.445  137.500 -179.060  -12.480    8.230  -14.210
 3lnd A   201 V E -123.984  120.769  177.470  -13.800    9.050  -10.740
 3lnd A   202 N E  -95.603  109.242 -176.087  -14.810    6.430   -8.180
 3lnd A   203 I E -107.975  125.011  178.007  -17.340    7.930   -5.770

 2xy2 A    83 Q L  -81.932  141.380 -166.079  -36.270   -7.420  -17.680
 2xy2 A    84 T E -121.525  144.944  164.232  -33.380   -7.350  -15.220
 2xy2 A    85 Q E -132.999  147.419 -165.281  -30.440   -9.480  -14.160
 2xy2 A    86 E E -133.804  147.753  169.082  -28.200   -8.740  -11.200
 2xy2 A    87 A E -138.753  155.044 -171.801  -24.850   -9.640   -9.660
 2xy2 A    88 T E -122.886  151.468  173.927  -23.270   -8.750   -6.330
 2xy2 A    89 V E -143.378  134.235 -175.129  -19.770   -8.070   -5.000
 2xy2 A    90 V E  -92.310  127.066  174.009  -18.630   -7.680   -1.400
 2xy2 A    91 L E -110.511  111.882  174.321  -16.340   -4.820   -0.410

 3aw5 A   311 P L  -74.044  148.908 -179.213   25.110  -24.700   40.220
 3aw5 A   312 T L -112.978  -14.401  178.188   24.060  -28.120   38.930
 3aw5 A   313 R E -140.002  145.887  176.897   25.910  -28.040   35.610
 3aw5 A   314 T E -108.691  136.354 -173.237   29.260  -26.710   34.420
 3aw5 A   315 R E -134.417  120.289 -174.293   29.610  -25.040   31.030
 3aw5 A   316 R E  -95.506  137.091  178.743   32.880  -24.090   29.340
 3aw5 A   317 F E -126.221  116.764  178.092   33.230  -21.130   26.980
 3aw5 A   318 A E  -93.590  123.806  174.462   36.290  -20.660   24.770
 3aw5 A   319 L E -101.982  115.448 -173.201   37.050  -17.140   23.560

 1cs6 A   283 D E -126.113  147.795 -174.283  -16.470   11.040  -10.140
 1cs6 A   284 T E -132.682  153.693  174.211  -13.670   11.950   -7.740
 1cs6 A   285 Y E -150.372  136.494 -174.203  -12.960   11.880   -4.010
 1cs6 A   286 Q E -119.982  152.892  171.011  -10.030   13.210   -2.000
 1cs6 A   287 G E -167.377  158.808 -169.077   -8.600   12.690    1.480
 1cs6 A   288 R E  -99.628  148.523  163.559   -5.370   13.190    3.400
 1cs6 A   289 I E -113.090  121.563  179.841   -2.840   10.840    4.950
 1cs6 A   290 I E -106.476  127.341 -171.473   -0.960   12.300    7.920
 1cs6 A   291 I E  -99.977  117.337  172.270    2.270   10.610    8.980

 2qki B   132 R E -157.806  129.974 -175.375   31.250  -33.280   47.430
 2qki B   133 R L  -92.244  141.524  172.979   29.680  -30.920   44.880
 2qki B   134 H E -101.570   86.533 -172.524   30.640  -27.280   44.390
 2qki B   135 Q E -124.470  147.971  175.683   27.260  -25.780   43.500
 2qki B   136 Q E -134.082  144.990  175.783   25.580  -22.400   43.950
 2qki B   137 T E -103.474  127.047 -179.103   22.000  -21.210   43.530
 2qki B   138 V E -134.306  163.958  179.809   21.430  -17.830   41.880
 2qki B   139 T E -124.968  109.191 -175.288   18.560  -15.810   40.420
 2qki B   140 I E -104.488  120.982  179.024   19.120  -14.160   37.040

 3njn A    10 L E -109.212  142.013  176.343    9.020   10.880  108.280
 3njn A    11 A E -110.484  117.276  177.809    8.110   13.470  105.650
 3njn A    12 Q E -102.113  156.346 -176.696    4.930   12.900  103.650
 3njn A    13 F E -137.575  128.529  168.228    3.820   14.770  100.530
 3njn A    14 I E -129.146  134.636  172.164    0.460   15.410   98.910
 3njn A    15 K E  -92.476  123.775 -177.801   -0.260   17.610   95.900
 3njn A    16 V E  -95.963   93.124  176.733   -3.580   19.440   96.190
 3njn A    17 N E  -79.827  129.398 -179.130   -5.030   19.790   92.690
 3njn A    18 V E -124.866  118.265  175.856   -7.930   22.240   92.470

 3n77 A    88 R L  -60.828  140.310 -175.530  -20.680   31.180   55.440
 3n77 A    89 Q E -119.987  147.480  172.464  -18.380   30.660   52.460
 3n77 A    90 E E -133.486  136.689 -175.847  -14.820   29.400   52.040
 3n77 A    91 E E  -88.700  132.781  176.589  -12.660   29.680   48.920
 3n77 A    92 I E -119.992  107.647 -176.838  -10.870   26.620   47.540
 3n77 A    93 Y E  -86.680  116.536 -176.552   -8.160   27.370   44.980
 3n77 A    94 M E -107.126  136.456  170.385   -7.580   24.440   42.630
 3n77 A    95 I E -117.617  119.944 -176.920   -4.680   23.890   40.260
 3n77 A    96 Y E  -99.390  124.331  171.673   -5.160   21.230   37.580

 1cew I    83 K L  -39.602  135.058  177.611    2.590   36.920   -8.380
 1cew I    84 Y E  -90.192  118.728  179.679    1.150   34.630   -5.720
 1cew I    85 T E -122.853  129.077  179.184    3.380   31.640   -4.970
 1cew I    86 T E  -92.888  127.084  178.352    2.610   28.890   -2.470
 1cew I    87 C E -124.652  146.885  166.023    5.530   27.440   -0.510
 1cew I    88 T E -103.854  120.884  177.506    5.910   24.770    2.150
 1cew I    89 F E -108.419  143.050  171.619    8.520   25.610    4.780
 1cew I    90 V E -121.989  113.872 -173.920    9.960   23.330    7.460
 1cew I    91 V E -116.147  125.533 -176.783   11.600   25.120   10.370

 1wmd A   331 Q L  -89.206  164.414  179.704   34.030   21.140   70.620
 1wmd A   332 K E -142.189  146.322  166.374   35.100   24.340   72.390
 1wmd A   333 A E -109.864  133.562 -172.996   36.770   27.640   71.600
 1wmd A   334 T E -117.765  130.817  178.785   38.950   29.130   74.330
 1wmd A   335 Y E -133.818  160.785 -179.026   39.910   32.780   74.800
 1wmd A   336 S E -129.925  129.962 -177.088   41.650   34.880   77.440
 1wmd A   337 F E -137.957  116.046  176.337   40.780   38.440   78.470
 1wmd A   338 T E  -83.110  116.540 -176.300   42.420   40.480   81.220
 1wmd A   339 A E -105.410  163.939  177.115   39.830   42.790   82.760

 3llh A    45 P L  -96.855  110.418  178.952   -3.790   48.900   18.780
 3llh A    46 N L -126.293  123.926 -178.165   -3.450   46.430   15.910
 3llh A    47 F E -106.169  139.567  173.908   -2.260   42.840   16.360
 3llh A    48 T E -120.807  113.021 -179.686   -0.910   40.530   13.670
 3llh A    49 F E -110.025  140.329  165.350   -0.860   36.810   14.460
 3llh A    50 R E -101.322  132.603  173.947    0.390   33.880   12.410
 3llh A    51 V E -108.565  133.100  178.918   -1.300   30.520   12.900
 3llh A    52 T E -115.447  121.183  176.091    0.470   27.270   12.030
 3llh A    53 V E -117.342   86.751 -173.491   -1.460   24.050   11.430

 3ge2 A    82 D L  -70.218  153.022 -179.682   32.090   13.720   32.070
 3ge2 A    83 Q E -122.212  140.087  172.803   31.780   17.300   30.840
 3ge2 A    84 K E -110.220  113.314 -172.584   29.110   19.000   28.750
 3ge2 A    85 V E -110.319  122.615  177.665   30.520   21.920   26.770
 3ge2 A    86 K E -125.528  146.575  178.063   28.350   24.480   24.990
 3ge2 A    87 Q E  -78.218  138.678 -174.146   29.240   27.680   23.140
 3ge2 A    88 V E -118.827  136.800  172.673   28.010   30.890   24.760
 3ge2 A    89 T E -125.157  137.944 -176.215   27.080   34.260   23.270
 3ge2 A    90 F E -111.042  119.003  171.784   26.350   37.410   25.260

 2qlk A   156 S L  -79.863  154.839 -176.851   11.090   10.810   14.850
 2qlk A   157 L E -101.109  124.071  169.506    7.970    9.500   13.110
 2qlk A   158 F E -103.270  125.596 -177.328    4.470   10.380   14.260
 2qlk A   159 P E  -69.040  135.789  178.092    1.730    8.170   12.820
 2qlk A   160 L E -119.523  124.320  176.240   -1.030    9.950   10.900
 2qlk A   161 N E  -78.029  113.886 -178.213   -4.490    8.460   10.350
 2qlk A   162 I E -109.867  133.634  176.584   -5.450    9.100    6.730
 2qlk A   163 S E -127.281  136.702  177.482   -8.920    8.610    5.270
 2qlk A   164 I E -118.828  116.533 -178.176  -10.040    8.920    1.650

 2iwr A    41 E L  -68.959  -50.676 -177.033   -0.790    7.570   11.230
 2iwr A    42 Q E -130.681  151.314  178.936   -3.070    8.220    8.250
 2iwr A    43 Y E -128.371  154.049  172.885   -2.990    7.380    4.540
 2iwr A    44 K E -133.215  138.680  177.800   -4.670    8.720    1.400
 2iwr A    45 K E -143.166  128.734  173.073   -5.170    7.040   -1.970
 2iwr A    46 E E  -82.663  128.003 -172.691   -7.000    8.150   -5.110
 2iwr A    47 M E -145.541  145.359  175.985   -8.980    5.270   -6.590
 2iwr A    48 L E  -75.650  121.636  173.618  -11.650    4.650   -9.230
 2iwr A    49 V E -117.473  107.256 -172.660  -15.010    3.760   -7.700

 3pv7 A   108 A E -137.975  161.017 -175.821   12.870   -0.040   27.510
 3pv7 A   109 Q E -155.006  159.969  170.984   12.880   -1.040   23.840
 3pv7 A   110 G E -151.758  157.043 -172.356   13.940   -3.710   21.360
 3pv7 A   111 T E -129.865  140.891  178.544   14.280   -3.980   17.590
 3pv7 A   112 V E -143.924  137.032  178.971   13.780   -6.790   15.080
 3pv7 A   113 Q E  -88.428  119.508  177.082   14.060   -6.980   11.290
 3pv7 A   114 L E  -97.693  122.978  177.590   11.040   -8.540    9.590
 3pv7 A   115 E E -111.299  117.632  179.253   11.620  -10.060    6.150
 3pv7 A   116 V E  -98.198  122.614 -171.752    8.570  -10.890    4.050

 2j8h A   187 D E -131.063  147.951  179.118    8.480   45.870  -18.170
 2j8h A   188 Q E -149.520  145.026  178.009    7.170   46.920  -21.580
 2j8h A   189 K E -132.747  157.186 -179.073    3.910   48.210  -23.050
 2j8h A   190 T E -110.081  137.777  176.692    2.540   48.740  -26.550
 2j8h A   191 V E -124.987  121.828  179.545    0.930   51.920  -27.880
 2j8h A   192 E E  -88.092  119.419  175.670   -1.050   52.000  -31.130
 2j8h A   193 L E -101.406  120.621  174.890   -0.740   55.230  -33.090
 2j8h A   194 D E -111.455  144.433 -176.836   -3.420   55.940  -35.700
 2j8h A   195 V E -125.486  122.260  179.469   -3.330   58.830  -38.160

 1uyj A   154 N E -103.401  142.827  179.314  115.550   16.720  117.860
 1uyj A   155 T E -132.018  119.859  171.021  118.450   16.830  120.310
 1uyj A   156 N E -121.821  166.012 -175.565  118.900   19.230  123.220
 1uyj A   157 S E -165.034  161.236  174.348  121.310   19.230  126.160
 1uyj A   158 K E -141.797  124.090  172.209  122.670   21.210  129.090
 1uyj A   159 E E  -76.178  123.983 -177.941  126.190   21.260  130.530
 1uyj A   160 I E -115.008  130.545  173.451  126.020   21.260  134.320
 1uyj A   161 T E  -93.859  112.755  179.656  128.800   22.240  136.720
 1uyj A   162 H E  -92.025  110.004 -174.633  128.590   20.160  139.900

 2q9o A    32 V L -103.730  139.095  177.707  -58.150   33.610   34.580
 2q9o A    33 T E -120.227  128.874  172.354  -56.140   35.730   32.150
 2q9o A    34 Q E -103.696  114.769 -171.541  -53.070   37.810   32.990
 2q9o A    35 S E -106.872  144.807  176.061  -52.590   40.520   30.370
 2q9o A    36 Y E -139.324  159.422  173.589  -49.580   42.720   29.630
 2q9o A    37 V E -129.743  119.112 -176.714  -48.520   45.380   27.120
 2q9o A    38 F E -102.280  110.006  176.119  -44.890   45.650   26.030
 2q9o A    39 N E  -96.186  107.823 -174.124  -43.850   49.010   24.590
 2q9o A    40 L E  -97.509  118.891 -174.490  -40.470   48.560   22.910

 2a38 A   185 A E -143.073  149.017 -178.556   19.980  -11.780   36.940
 2a38 A   186 T E -134.986  139.429  171.745   22.760  -11.280   39.490
 2a38 A   187 S E -119.412  137.518 -175.435   26.380  -10.160   39.320
 2a38 A   188 T E -126.163  154.053  176.872   28.880  -10.820   42.110
 2a38 A   189 A E -159.534  155.493 -178.915   32.410   -9.690   42.970
 2a38 A   190 E E -106.524  124.053  176.570   34.930   -9.830   45.800
 2a38 A   191 L E -109.069  120.006  178.457   36.330   -6.640   47.330
 2a38 A   192 L E -115.753  129.923  177.374   39.440   -6.910   49.500
 2a38 A   193 V E -117.912  124.984 -178.708   40.940   -4.010   51.450

 2qvk A    70 I L -124.982   -5.691  177.654   41.350   -5.620   12.180
 2qvk A    71 V E -138.544  132.388  171.633   43.800   -3.110   13.650
 2qvk A    72 K E -129.941  162.987 -173.531   47.280   -3.500   15.120
 2qvk A    73 T E -124.726  136.958  171.684   49.850   -1.000   16.390
 2qvk A    74 I E -110.553  121.714 -177.852   53.610   -0.680   15.940
 2qvk A    75 S E  -95.516  119.152 -179.569   55.450    1.260   18.650
 2qvk A    76 V E -120.642  124.982  176.723   58.580    3.090   17.510
 2qvk A    77 K E  -76.656  121.472  178.164   60.880    5.060   19.810
 2qvk A    78 V E -110.132  122.151 -173.859   61.800    8.420   18.290

 2wmf A   527 D L  -85.550  105.299 -176.249   29.250    5.180   41.830
 2wmf A   528 F L  -87.091  151.708  174.700   27.220    5.690   45.000
 2wmf A   529 R E -123.743  159.091 -168.194   27.620    8.540   47.480
 2wmf A   530 T E  -94.292  121.309  169.938   26.850    8.680   51.200
 2wmf A   531 T E -115.783  117.199 -176.770   23.830   10.500   52.580
 2wmf A   532 T E -105.023  124.723  179.083   23.500   10.380   56.370
 2wmf A   533 L E -122.786  122.602 -178.427   20.190   11.220   58.050
 2wmf A   534 T E -120.809  123.731  172.589   19.820   11.370   61.830
 2wmf A   535 L E -100.041  116.831 -179.087   16.580   11.900   63.730

 1n67 A   158 T E  -88.388  104.105 -173.917    8.510   63.750   83.870
 1n67 A   159 T E -122.754  167.399  176.897    8.960   60.200   82.590
 1n67 A   160 A E -143.975  135.798 -176.721    7.830   58.040   79.680
 1n67 A   161 N E -121.621  149.110  174.969    7.300   54.280   79.430
 1n67 A   162 K E -159.014  128.631  176.925    6.890   51.850   76.540
 1n67 A   163 T E  -98.352  122.032 -177.336    6.850   48.060   76.300
 1n67 A   164 V E -124.996  158.572  177.359    8.280   46.650   73.070
 1n67 A   165 L E  -93.865  115.003  178.587    9.020   43.200   71.660
 1n67 A   166 V E  -95.415  124.251 -170.997   12.740   42.550   71.250

 2fpn A    72 N L -105.552    5.008  175.480   41.370   12.750    5.200
 2fpn A    73 R L   54.104   50.090 -176.040   41.520   15.210    8.090
 2fpn A    74 T E -147.179  149.520 -176.778   45.270   14.740    8.520
 2fpn A    75 S E -114.683  150.227 -178.930   48.410   16.870    8.410
 2fpn A    76 F E -126.303  147.517  178.394   51.850   16.160    6.950
 2fpn A    77 R E -140.977  123.597  176.525   55.320   17.520    7.710
 2fpn A    78 L E -123.993  113.143 -170.623   58.550   16.990    5.770
 2fpn A    79 Q E -125.116  123.413  174.280   61.640   18.640    7.230
 2fpn A    80 L E -105.378  126.436 -174.898   65.230   18.520    6.000

 2oyp A   100 K E  -94.875  106.776 -174.367   16.460   18.910   14.670
 2oyp A   101 K E -104.800  120.934  177.120   16.170   17.950   18.340
 2oyp A   102 L E -119.716  124.966  177.989   19.060   18.550   20.740
 2oyp A   103 E E -113.188  128.121  179.497   18.930   17.550   24.400
 2oyp A   104 L E -126.360  144.574  178.392   21.520   18.750   26.910
 2oyp A   105 K E  -96.512  129.955  178.117   21.950   18.060   30.630
 2oyp A   106 L E -113.156  119.850  176.274   22.520   20.990   32.990
 2oyp A   107 D E -112.116  143.981 -176.888   24.030   20.390   36.430
 2oyp A   108 I E -108.666  124.702 -172.750   24.440   23.040   39.130

 3kvq A    90 A E  -90.264  170.311 -174.035    0.860   38.950   42.270
 3kvq A    91 K E -162.633  139.885  167.269    3.000   38.200   39.230
 3kvq A    92 V E -127.469  131.440 -177.507    6.480   38.660   37.770
 3kvq A    93 E E -113.848  145.190  179.671    7.180   38.230   34.060
 3kvq A    94 A E -157.169  132.419 -178.736   10.510   37.690   32.290
 3kvq A    95 F E  -95.959  128.897 -178.517   11.490   36.720   28.750
 3kvq A    96 F E -100.784  122.745  174.932   14.300   34.190   28.290
 3kvq A    97 I E -105.432  130.011  178.658   16.550   34.430   25.240
 3kvq A    98 I E -107.923  101.618 -178.332   18.740   31.480   24.270

 3caf A    91 I E -120.742  159.520 -176.042    1.600    3.410    6.520
 3caf A    92 N E -148.097  156.293  174.892    2.010    7.180    6.290
 3caf A    93 H E -146.656  140.282 -167.646    1.520   10.380    8.290
 3caf A    94 T E -112.802  133.080  169.259    1.320   13.970    7.110
 3caf A    95 Y E -112.291  156.325  173.580    2.610   17.210    8.610
 3caf A    96 H E -115.099  121.051  178.069    1.970   20.780    7.480
 3caf A    97 L E -102.020  117.103  173.684    4.860   23.250    7.480
 3caf A    98 D E -114.361  112.826 -177.400    3.980   26.950    7.480
 3caf A    99 V E  -86.155  115.717 -172.234    6.980   29.270    7.360

 2nms A    99 N E  -99.959  149.602 -179.557   37.580  -19.220    6.440
 2nms A   100 D E -156.482  142.228  166.265   34.360  -17.200    6.630
 2nms A   101 L E -129.195  160.155 -179.642   30.910  -16.960    5.100
 2nms A   102 G E -152.234  148.496  172.754   28.150  -14.370    5.480
 2nms A   103 V E -142.055  135.005 -171.792   24.580  -13.700    4.370
 2nms A   104 T E  -78.387  142.571  172.851   22.620  -10.470    4.740
 2nms A   105 V E -134.014  121.096 -179.344   19.340  -10.220    6.640
 2nms A   106 Q E  -83.744  119.249 -179.278   17.150   -7.110    6.580
 2nms A   107 V E -105.359  124.897  178.284   15.570   -6.380    9.960

 3jqu A    74 A L  -76.922  143.405 -169.114    3.180  -22.950   18.450
 3jqu A    75 T E -126.820  158.756  169.652    1.890  -20.140   16.250
 3jqu A    76 A E -155.009  147.967 -174.797    0.300  -16.700   16.430
 3jqu A    77 T E -125.050  134.792  176.411   -1.030  -14.220   13.880
 3jqu A    78 E E -129.165  144.009 -175.472   -1.270  -10.430   13.990
 3jqu A    79 S E -105.426  159.685  178.503   -2.840   -8.040   11.490
 3jqu A    80 F E -155.417  118.831 -175.974   -1.840   -4.570   10.300
 3jqu A    81 T E  -93.101  129.401  179.210   -3.820   -2.210    8.070
 3jqu A    82 I E -128.470  136.363 -179.699   -1.970    0.110    5.690

 2ztb A   148 E E -144.960  137.725  177.493   13.720   60.990    2.710
 2ztb A   149 T E -126.164  126.377  171.473   17.230   59.550    2.620
 2ztb A   150 T E -108.893  157.900 -170.176   19.970   60.030    5.210
 2ztb A   151 T E -129.969  153.315  172.063   23.600   59.010    4.780
 2ztb A   152 E E -149.407  134.372 -172.301   26.580   57.880    6.840
 2ztb A   153 T E  -94.698  125.023  172.918   30.170   57.310    5.730
 2ztb A   154 I E -114.027  119.253  177.009   32.090   54.190    6.730
 2ztb A   155 T E -108.066  128.021 -177.263   35.800   54.050    5.940
 2ztb A   156 V E -122.016  121.938  174.728   37.650   50.740    6.290

 3f85 A   137 K L  -84.847   94.400 -167.002  -39.010  -15.240  -29.090
 3f85 A   138 Q E -118.942  131.409  173.116  -35.630  -14.340  -27.630
 3f85 A   139 V E -108.934  133.732 -177.568  -34.270  -14.520  -24.080
 3f85 A   140 E E -119.623  115.005  176.824  -31.200  -12.500  -23.120
 3f85 A   141 K E  -98.683  111.450  179.157  -29.140  -13.370  -20.040
 3f85 A   142 N E  -96.342  116.881  179.529  -26.830  -10.530  -19.010
 3f85 A   143 I E -116.877  113.189  177.520  -23.990  -11.580  -16.710
 3f85 A   144 T E  -76.152  111.288 -178.912  -21.670   -8.910  -15.310
 3f85 A   145 V E  -97.617  129.839 -179.889  -18.200  -10.450  -15.130

 3f85 A   439 K E -140.906  122.466 -177.648   43.150   -9.760   21.910
 3f85 A   440 Q E -125.294  144.994  170.681   46.720  -10.380   23.060
 3f85 A   441 V E -127.005  129.996 -177.801   50.140   -9.190   21.920
 3f85 A   442 E E -110.110  141.733  177.602   53.370  -10.900   22.960
 3f85 A   443 K E -133.409  111.548  178.067   56.880   -9.450   22.940
 3f85 A   444 N E  -94.309  117.450  177.650   59.950  -11.620   23.510
 3f85 A   445 I E -114.521  111.860  178.831   63.070   -9.690   24.470
 3f85 A   446 T E  -76.364  122.410 -177.242   66.300  -11.680   24.730
 3f85 A   447 V E -110.444  130.771  175.280   68.500  -10.320   27.520

 2pa5 A   179 E L  -87.862  -10.958  177.024   43.790   85.030   58.370
 2pa5 A   180 R L   63.177   50.030 -177.220   42.340   85.890   61.770
 2pa5 A   181 Q E -136.999  148.839  176.246   41.680   82.270   62.740
 2pa5 A   182 K E -123.524  146.365  172.573   42.390   80.010   65.720
 2pa5 A   183 R E -147.195  159.770 -179.129   42.700   76.240   66.020
 2pa5 A   184 Q E -107.828  132.097  178.772   43.760   73.680   68.630
 2pa5 A   185 V E -125.013  135.290 -178.605   46.540   71.150   68.060
 2pa5 A   186 T E  -94.036  120.392 -179.874   47.490   68.240   70.310
 2pa5 A   187 H E -101.843  109.661  175.167   51.220   67.750   70.860

 1yew A   326 E L  -89.301  160.014  178.501    1.390  151.040   71.040
 1yew A   327 T E -144.915  132.187 -174.727    4.950  152.230   70.440
 1yew A   328 R E -138.510  146.263  173.908    7.290  154.160   72.730
 1yew A   329 T E  -99.973  129.844 -173.657   10.880  155.400   72.740
 1yew A   330 V E -134.992  157.249  174.236   12.860  154.700   75.910
 1yew A   331 D E  -99.997  134.218 -174.041   16.380  155.010   77.290
 1yew A   332 V E -124.758  128.246 -178.714   18.110  151.810   78.410
 1yew A   333 T E -120.779  115.335  173.206   21.160  151.510   80.660
 1yew A   334 A E  -98.142  112.289 -171.841   23.070  148.260   81.110

 2hdi B    28 S E -141.965  141.274 -177.092   64.810   17.430    8.580
 2hdi B    29 S E -150.019  138.252 -178.579   61.050   16.860    8.680
 2hdi B    30 T E -139.383  132.949  174.089   58.640   14.410    7.050
 2hdi B    31 N E  -80.987  139.240 -179.099   54.850   14.100    7.070
 2hdi B    32 H E -129.986  144.506  169.026   53.450   10.620    7.730
 2hdi B    33 S E -119.354   97.721 -170.639   50.050    8.970    7.440
 2hdi B    34 I E -102.123  117.117 -177.393   50.140    5.900    9.690
 2hdi B    35 V E  -89.485  118.935  171.676   47.180    3.520    9.590
 2hdi B    36 V E -100.416  125.517 -169.677   46.370    1.640   12.780

 2xg5 A    14 S L  -75.506  -11.199  176.793  -45.860   -3.910  -22.770
 2xg5 A    15 E L -107.661  161.811 -177.995  -47.940   -3.730  -19.600
 2xg5 A    16 K L  -96.295  -21.364 -178.265  -47.780   -1.240  -16.730
 2xg5 A    17 S E -160.442  159.863  169.940  -48.590   -3.720  -13.960
 2xg5 A    18 M E -145.214  173.831 -170.474  -49.430   -7.330  -13.160
 2xg5 A    19 T E -126.746  130.684  170.743  -50.900   -9.350  -10.300
 2xg5 A    20 L E -107.074  134.084 -179.672  -49.590  -12.260   -8.240
 2xg5 A    21 D E  -84.566  131.523  174.027  -52.040  -14.400   -6.270
 2xg5 A    22 I E -125.328  163.921 -177.474  -51.310  -15.110   -2.610

 2uxt A   323 P L  -67.552  137.325 -177.117  -31.200  -23.640   13.300
 2uxt A   324 I L -106.951  -15.001  178.638  -29.830  -27.180   13.380
 2uxt A   325 R E -139.993  171.954  176.637  -26.300  -26.340   14.490
 2uxt A   326 S E -138.810  152.621 -176.494  -24.340  -23.700   16.400
 2uxt A   327 R E -137.706  158.225 -179.825  -20.930  -22.070   15.980
 2uxt A   328 D E -132.781  113.267 -179.556  -18.510  -19.930   17.980
 2uxt A   329 I E -114.289  128.932 -176.837  -16.280  -17.320   16.350
 2uxt A   330 S E -116.016  126.776  173.921  -13.740  -15.290   18.330
 2uxt A   331 L E -113.816  160.588 -179.902  -12.080  -12.070   17.180

 2yxm A    85 E E -113.504  169.834  174.610   30.160   21.110    7.960
 2yxm A    86 K E -159.883  149.639  176.518   32.400   22.950   10.410
 2yxm A    87 C E -131.900  151.104 -167.435   35.070   22.230   13.020
 2yxm A    88 S E -126.181  164.560  178.394   36.210   24.290   15.990
 2yxm A    89 T E -158.507  157.735  175.570   39.220   24.840   18.250
 2yxm A    90 E E -108.887  132.349  178.773   40.420   26.810   21.270
 2yxm A    91 L E -106.207  120.068 -179.729   43.510   29.010   21.110
 2yxm A    92 F E -106.323  118.475 -179.252   45.440   29.560   24.340
 2yxm A    93 V E -101.181  124.792 -179.184   47.880   32.470   24.450

 1epf A    89 S E -128.463  150.567 -164.778  -21.700   68.940   51.690
 1epf A    90 E E -125.234  155.190  164.852  -21.190   72.170   49.780
 1epf A    91 A E -144.102  142.872 -170.218  -18.980   75.240   49.550
 1epf A    92 T E -120.155  149.996  176.210  -19.600   78.390   47.530
 1epf A    93 V E -135.964  124.245  179.462  -17.450   81.130   46.010
 1epf A    94 N E  -81.664  112.049 -179.153  -18.670   84.520   44.800
 1epf A    95 V E -102.153  114.998  176.829  -16.990   85.330   41.490
 1epf A    96 K E  -99.192  148.483  174.816  -17.120   88.950   40.360
 1epf A    97 I E -108.277  114.963 -173.549  -16.170   90.250   36.920

 2nsm A   376 D E  -91.425  140.767 -178.478 -103.100   13.530   -8.690
 2nsm A   377 P L  -59.580  147.227  170.050 -102.000   13.250   -5.060
 2nsm A   378 E E -125.302  132.722 -172.042 -102.120    9.880   -3.320
 2nsm A   379 T E -116.905  139.993  176.855 -102.520    9.620    0.450
 2nsm A   380 V E -138.346  160.404  172.263 -101.700    6.810    2.870
 2nsm A   381 T E -109.993  125.094 -171.267 -101.570    6.170    6.610
 2nsm A   382 V E -128.201  153.135  175.823  -98.280    4.760    7.890
 2nsm A   383 T E -116.315  122.410 -179.487  -96.730    3.710   11.200
 2nsm A   384 V E  -98.477  125.012  179.175  -93.100    4.530   11.930

 1gsm A    85 F E -126.241  146.272 -173.939   55.890   61.580   45.510
 1gsm A    86 Q E -135.689  150.016  168.939   52.380   61.730   44.060
 1gsm A    87 H E -143.561  125.177 -172.574   50.480   63.330   41.190
 1gsm A    88 T E -111.107  123.983  179.046   46.700   63.160   40.850
 1gsm A    89 V E -129.978  130.057  174.951   44.860   63.670   37.560
 1gsm A    90 Q E  -82.178  119.993  175.253   41.150   63.320   36.830
 1gsm A    91 L E  -92.360  112.154 -174.781   40.490   61.450   33.590
 1gsm A    92 L E -107.926  111.664  177.069   37.230   62.710   32.110
 1gsm A    93 V E  -94.338  123.112 -175.156   35.630   60.690   29.310

 3knb A    89 D E -153.926  160.480 -176.387    5.280   34.990   20.020
 3knb A    90 S E -150.030  147.230  171.893    5.740   33.360   16.630
 3knb A    91 A E -154.903  143.058 -170.643    8.190   33.220   13.730
 3knb A    92 T E -119.653  138.124  174.019    8.270   31.200   10.520
 3knb A    93 V E -124.825  128.578  177.990   11.110   29.840    8.390
 3knb A    94 N E  -80.407  112.706 -179.654   10.670   28.420    4.890
 3knb A    95 I E  -96.580  117.342 -176.176   12.590   25.140    4.660
 3knb A    96 H E -108.066  130.362  174.386   13.500   24.170    1.100
 3knb A    97 I E  -96.039  117.585  179.797   14.670   20.720    0.010

 2qki B    95 E L -105.739  125.276  179.842   49.290  -21.410   40.550
 2qki B    96 Q L  -74.689  121.578 -176.505   45.990  -20.310   42.060
 2qki B    97 V E -129.508  160.397  178.915   43.810  -18.670   39.410
 2qki B    98 E E -117.594  122.146  176.433   40.270  -17.310   39.110
 2qki B    99 I E -109.615  160.718 -175.728   37.990  -18.220   36.200
 2qki B   100 R E -123.149  120.966  167.533   34.560  -16.860   35.330
 2qki B   101 A E -100.790  105.808 -175.441   31.470  -18.790   34.280
 2qki B   102 V E  -96.337  115.759 -179.790   29.020  -16.190   32.970
 2qki B   103 L E  -91.398  130.018 -176.767   25.400  -17.320   32.750

 3ar4 A   377 F E  -79.860  138.984  179.170   16.750   -1.820  162.760
 3ar4 A   378 C E -155.069  137.676  178.661   18.400   -0.120  159.790
 3ar4 A   379 S E -135.595  139.124  173.783   17.390    2.510  157.230
 3ar4 A   380 L E -101.853  162.606  175.313   19.080    3.940  154.140
 3ar4 A   381 N E -120.677   95.012 -171.495   18.620    7.350  152.540
 3ar4 A   382 E E  -92.053  141.308  177.588   18.420    6.910  148.780
 3ar4 A   383 F E -129.287  163.988  171.524   18.550    9.740  146.240
 3ar4 A   384 S E -121.804  157.129  179.815   18.350   10.170  142.470
 3ar4 A   385 I E -130.087  134.738  178.332   20.260   12.480  140.130

 2nms A   101 L E -129.195  160.155 -179.642   30.910  -16.960    5.100
 2nms A   102 G E -152.234  148.496  172.754   28.150  -14.370    5.480
 2nms A   103 V E -142.055  135.005 -171.792   24.580  -13.700    4.370
 2nms A   104 T E  -78.387  142.571  172.851   22.620  -10.470    4.740
 2nms A   105 V E -134.014  121.096 -179.344   19.340  -10.220    6.640
 2nms A   106 Q E  -83.744  119.249 -179.278   17.150   -7.110    6.580
 2nms A   107 V E -105.359  124.897  178.284   15.570   -6.380    9.960
 2nms A   108 T E -120.106  146.500 -177.594   12.520   -4.130   10.200
 2nms A   109 I E -125.166  127.987  175.866   10.680   -2.910   13.290

 2xy2 A   179 D E -157.307  151.165 -168.623    4.920   -1.810   11.550
 2xy2 A   180 F E -149.687  155.014  172.728    7.130   -0.320   14.260
 2xy2 A   181 R E -130.433  129.995  177.918    8.700    2.880   15.570
 2xy2 A   182 D E  -86.050  125.945 -177.722   12.090    3.150   17.280
 2xy2 A   183 I E -123.367  123.655  177.654   12.090    5.450   20.310
 2xy2 A   184 I E  -80.573  118.333 -179.954   15.190    6.610   22.170
 2xy2 A   185 V E -104.089  119.467 -173.531   14.610    6.540   25.930
 2xy2 A   186 I E -109.748  135.151 -179.737   16.940    8.740   27.970
 2xy2 A   187 V E -113.448  108.536  178.437   17.540    8.510   31.710

 3ull A    63 S E -128.857  120.309 -165.098    2.860   37.690   32.580
 3ull A    64 Q E -114.495  160.058  173.212    5.320   34.830   32.150
 3ull A    65 K E -145.000  155.470 -176.089    8.310   33.890   30.000
 3ull A    66 T E -123.921  128.636  177.951   10.310   30.730   29.350
 3ull A    67 T E -113.552  136.223 -178.990   14.070   30.440   28.860
 3ull A    68 W E -105.242  121.375  178.948   15.810   27.380   27.410
 3ull A    69 H E -100.115  129.068  173.676   19.260   26.450   28.710
 3ull A    70 R E  -77.258  108.567 -172.849   21.620   24.290   26.650
 3ull A    71 I E  -95.461  123.767 -177.353   22.810   21.700   29.160

 1u2h A    88 R E -156.591  150.676 -175.040   15.760    7.220    4.240
 1u2h A    89 Q E -145.022  157.501  172.240   17.810    7.220    7.430
 1u2h A    90 C E -143.296  164.725 -166.819   17.530    7.620   11.200
 1u2h A    91 E E -145.093  145.588  172.854   19.930    8.300   14.050
 1u2h A    92 A E -155.007  161.736 -175.695   20.370    7.840   17.800
 1u2h A    93 R E -100.015  133.412  168.116   23.050    8.160   20.470
 1u2h A    94 L E -104.692  123.879  173.759   24.670    5.300   22.370
 1u2h A    95 E E -111.527  146.112 -178.689   26.260    6.170   25.710
 1u2h A    96 V E -125.029  124.993  179.596   28.410    3.820   27.790

 1l9m A   546 E L  -80.323  136.606  173.691  -26.900  -26.670  -27.700
 1l9m A   547 E E -111.529  134.957 -178.190  -25.580  -23.180  -26.980
 1l9m A   548 A E -137.739  153.911 -177.205  -27.910  -20.330  -26.030
 1l9m A   549 E E -126.308  138.257  174.951  -27.550  -16.690  -24.990
 1l9m A   550 H E -118.349  107.420 -178.358  -29.600  -14.510  -22.650
 1l9m A   551 P E  -62.832  138.841  174.889  -29.130  -10.780  -23.190
 1l9m A   552 I E -125.059  116.499 -175.669  -28.840   -8.630  -20.060
 1l9m A   553 K E -119.835  125.237  175.886  -29.520   -4.900  -20.370
 1l9m A   554 I E -125.961  114.922 -173.892  -29.220   -2.340  -17.580

 2r15 A   200 E E -142.667  159.952  179.444   14.510   40.100   68.640
 2r15 A   201 T E -129.454  132.474  174.945   16.970   42.120   66.570
 2r15 A   202 S E -116.793  117.778 -175.434   18.320   41.460   63.080
 2r15 A   203 D E  -98.533  145.823  173.424   21.400   43.430   62.040
 2r15 A   204 F E -152.979  141.799 -176.578   22.660   44.130   58.530
 2r15 A   205 T E -103.002  134.395  174.037   25.370   46.370   57.090
 2r15 A   206 V E -104.367  114.901  179.505   25.000   48.540   53.990
 2r15 A   207 S E -112.240  141.082 -171.565   28.270   49.160   52.160
 2r15 A   208 V E -128.661  138.737  169.993   28.630   51.490   49.190

 1pko A   111 E E -135.929  157.045 -166.176   -0.180    9.880   27.970
 1pko A   112 E E -132.339  161.082  172.364   -1.490   12.430   25.500
 1pko A   113 A E -146.743  146.556  179.917   -2.330   16.110   25.050
 1pko A   114 A E  -95.273  135.001  179.617   -4.390   18.090   22.540
 1pko A   115 V E -134.461  126.320 -174.436   -2.880   21.080   20.740
 1pko A   116 E E  -96.811  139.764  174.258   -4.740   23.400   18.380
 1pko A   117 L E -119.270  120.896  177.269   -3.270   25.140   15.340
 1pko A   118 K E -105.644  134.773 -171.609   -4.970   28.200   13.860
 1pko A   119 V E -125.002  128.824  175.429   -4.000   29.360   10.380

 1msp A   114 M L -125.534  137.278  179.320   -1.690   -5.550   13.010
 1msp A   115 V L -114.369  124.999  174.600    1.240   -3.410   14.160
 1msp A   116 R E  -83.383  149.684 -176.919    3.810   -4.590   16.690
 1msp A   117 R E -149.666  129.145  178.771    5.340   -2.100   19.120
 1msp A   118 K E -123.728  132.489 -179.156    8.160   -2.330   21.660
 1msp A   119 N E  -94.995  134.763  168.951    9.020    0.280   24.280
 1msp A   120 L E -117.449   95.121 -178.583   12.570    1.130   25.340
 1msp A   121 P E  -60.458  150.898  177.777   12.370    3.240   28.500
 1msp A   122 I E -106.790  122.898  174.647   15.080    5.820   29.150

 1y0b A   104 K L -107.071   -8.716 -178.521   10.420   34.740   47.220
 1y0b A   105 Q L   55.059   46.481  176.659    8.750   32.540   49.830
 1y0b A   106 T E -127.014  168.989  177.310    7.270   35.570   51.590
 1y0b A   107 E E -123.207  141.212  176.820    3.820   36.750   52.660
 1y0b A   108 S E -135.396  167.670 -177.812    2.140   40.120   52.110
 1y0b A   109 Q E -117.036  135.216  171.474   -1.210   41.760   52.820
 1y0b A   110 I E -120.022  150.068 -171.072   -3.670   43.360   50.420
 1y0b A   111 A E -135.786  142.020  167.669   -6.700   45.440   51.380
 1y0b A   112 V E -135.003  136.246  178.007   -9.920   46.730   49.860

 1r17 A   146 N L  -83.467  166.578 -179.779   67.130   16.300   83.220
 1r17 A   147 N L   58.816   38.712 -178.634   69.670   13.520   83.720
 1r17 A   148 T E  -94.997  114.980  179.468   71.100   15.400   86.710
 1r17 A   149 K E  -80.869  122.051  179.974   73.320   13.290   88.950
 1r17 A   150 L E -121.777  142.015  165.644   72.970   14.210   92.630
 1r17 A   151 D E -101.825   82.912 -168.579   74.640   12.990   95.800
 1r17 A   152 V E  -74.477  143.218 -174.238   71.720   13.740   98.090
 1r17 A   153 E E -129.954  123.906  173.681   72.310   14.150  101.820
 1r17 A   154 Y E -116.832  143.354 -169.949   69.850   13.850  104.700

 3poh A    42 E L  -76.210  -28.523 -174.040   42.080   10.320   48.700
 3poh A    43 T E -131.429  134.387  171.367   43.980   12.990   46.770
 3poh A    44 Y E -118.152  129.997 -174.342   46.680   15.490   47.680
 3poh A    45 A E -113.570  130.942  170.992   47.450   18.360   45.320
 3poh A    46 T E -151.766 -168.708  171.118   50.620   20.450   45.080
 3poh A    47 T E -133.510  151.298  170.169   53.270   21.680   42.660
 3poh A    48 V E -102.297  125.728 -169.182   56.990   21.050   42.220
 3poh A    49 K E -118.195  124.750  171.646   58.930   24.270   41.690
 3poh A    50 M E  -98.189  116.385  178.671   62.390   24.770   40.220

 2vo8 A   130 E E  -66.800  132.595 -177.403   19.080   -3.730   26.620
 2vo8 A   131 L L  -75.101  163.319 -176.600   18.520   -3.130   22.910
 2vo8 A   132 S E -153.911  164.637  175.778   15.620   -1.100   21.510
 2vo8 A   133 S E -159.886  161.475  178.630   13.920    0.050   18.310
 2vo8 A   134 K E -136.843  132.439  178.291   11.130    2.280   17.010
 2vo8 A   135 E E  -89.084  140.656 -179.658    8.810    1.820   14.030
 2vo8 A   136 V E -134.841  137.164  173.986    7.970    4.780   11.800
 2vo8 A   137 K E  -95.739  131.167 -178.129    5.490    5.280    8.970
 2vo8 A   138 I E -102.907  108.393  177.269    6.670    7.350    6.010

 2c4x A    83 A L  -83.808  142.176 -167.389   -8.050   45.960    2.450
 2c4x A    84 S E -136.375  154.936  168.934   -4.760   44.310    3.360
 2c4x A    85 S E -139.117  162.710 -172.253   -1.540   42.920    1.920
 2c4x A    86 S E -124.568  143.938  173.413    1.240   40.710    3.270
 2c4x A    87 F E -140.015  122.957 -174.807    5.030   40.710    3.080
 2c4x A    88 T E -112.444  131.779  177.418    7.210   37.960    4.530
 2c4x A    89 A E -135.027  155.047 -176.220   10.950   38.170    5.190
 2c4x A    90 T E -101.176  134.846  177.841   13.500   35.910    6.880
 2c4x A    91 I E -128.449  126.990  179.743   15.610   36.970    9.860

 1zxq A    76 E E -123.794  156.166 -172.459   21.930   12.140   64.570
 1zxq A    77 S E -150.340  159.345  173.743   23.560   14.910   62.550
 1zxq A    78 M E -149.989  135.501 -172.501   22.940   17.590   59.930
 1zxq A    79 N E  -93.285  149.878  172.814   25.400   19.410   57.680
 1zxq A    80 S E -118.478  121.724 -174.790   25.580   23.110   56.850
 1zxq A    81 N E  -87.119  105.200  178.874   26.910   24.070   53.420
 1zxq A    82 V E -102.514  119.526 -176.322   29.120   27.160   53.690
 1zxq A    83 S E -118.097  132.184  175.394   30.300   28.600   50.380
 1zxq A    84 V E  -87.061  139.987 -175.968   32.780   31.420   49.810

 3kld A   284 N E -138.773  149.930 -171.455   35.010   72.180  -16.960
 3kld A   285 V E -129.365  134.184  169.198   35.130   68.860  -15.130
 3kld A   286 A E -100.593  131.312 -175.017   33.600   67.490  -11.940
 3kld A   287 K E -129.689  144.823  175.280   35.620   64.760  -10.220
 3kld A   288 G E -168.392  153.929 -179.127   35.100   62.490   -7.230
 3kld A   289 Q E -102.934  126.349  171.567   35.990   59.030   -5.910
 3kld A   290 L E  -88.986  118.944 -176.814   33.360   56.410   -5.140
 3kld A   291 T E -103.835  114.871  178.985   34.520   54.260   -2.230
 3kld A   292 F E  -66.118  130.990  173.628   33.010   50.780   -1.960

 3afg A   434 G L  -85.424 -177.488 -179.745   -3.270    1.100   -4.250
 3afg A   435 S E -155.462  155.946  172.297   -3.360   -0.970   -7.440
 3afg A   436 Q E -137.881  138.147 -179.420   -3.060   -0.730  -11.220
 3afg A   437 S E -110.815  150.604  176.947   -4.440   -3.050  -13.900
 3afg A   438 H E -141.045  117.652  177.663   -3.240   -3.670  -17.450
 3afg A   439 Q E  -90.795  144.878  174.571   -5.150   -5.550  -20.140
 3afg A   440 F E -149.741  150.172 -179.367   -3.470   -7.200  -23.130
 3afg A   441 T E  -97.124  143.617 -177.396   -4.520   -9.470  -25.990
 3afg A   442 I E -145.202  142.108  174.918   -2.840  -12.810  -26.700

 3pqs A   183 R E -134.076  147.207  175.983   11.690   28.050   31.250
 3pqs A   184 T E -118.877  135.898 -174.859   12.780   24.430   31.620
 3pqs A   185 Y E -106.200  104.721 -170.005   12.660   21.890   28.800
 3pqs A   186 I E -110.369  151.793 -178.840   11.820   18.430   30.100
 3pqs A   187 S E -128.336  140.289  175.845   11.470   15.050   28.390
 3pqs A   188 K E -135.653  136.197 -177.307    9.540   11.910   29.320
 3pqs A   189 F E -131.044  136.999  167.307    9.530    8.530   27.590
 3pqs A   190 N E -111.461  109.786 -175.416    7.560    5.320   27.990
 3pqs A   191 I E -105.551  114.045  175.463    9.470    2.430   26.420

 3exv A   155 T L  -85.306  152.059 -177.541   -8.290  -29.630   20.220
 3exv A   156 A E  -91.160  102.949  179.045  -12.060  -29.090   20.280
 3exv A   157 F E  -86.836  117.484 -174.975  -13.340  -28.800   16.710
 3exv A   158 P E  -71.020  131.657  176.088  -16.750  -27.130   16.670
 3exv A   159 I E -127.318  121.842 -177.039  -19.500  -28.930   14.750
 3exv A   160 D E  -71.619  138.285  177.079  -22.880  -27.310   14.100
 3exv A   161 I E -122.841  132.330  174.323  -26.000  -29.320   14.920
 3exv A   162 S E -127.984  122.512 -179.347  -29.510  -28.740   13.610
 3exv A   163 V E -109.331  121.171  176.271  -32.480  -30.820   14.770

 2qn6 B     4 V E -135.000  139.697 -175.352  -10.310  -31.300  -75.670
 2qn6 B     5 K E -122.088  111.972  173.768   -9.960  -29.260  -72.480
 2qn6 B     6 M E -103.806  124.399 -173.960   -8.090  -25.960  -72.340
 2qn6 B     7 S E -119.963  144.439  176.618   -7.710  -24.490  -68.860
 2qn6 B     8 G E -129.879  154.043  179.623   -6.460  -21.130  -67.600
 2qn6 B     9 L E -120.925  121.224 -172.228   -5.570  -19.770  -64.160
 2qn6 B    10 I E -129.349  164.982  173.100   -6.440  -16.180  -63.290
 2qn6 B    11 T E -118.249  130.007 -176.168   -6.670  -13.810  -60.330
 2qn6 B    12 V E -128.195  127.540  175.921   -9.830  -11.790  -59.690

 3cmg A   220 I E -125.341  165.200  176.421   -9.120   48.320   21.640
 3cmg A   221 L E -116.089  119.147  176.985   -6.470   47.450   24.210
 3cmg A   222 E E -104.354  149.554 -179.849   -6.830   48.670   27.790
 3cmg A   223 Q E -127.887  126.476  176.812   -4.150   48.520   30.490
 3cmg A   224 L E -119.420  125.911 -179.469   -4.710   48.420   34.250
 3cmg A   225 P E  -74.608  140.085  178.064   -1.830   48.700   36.720
 3cmg A   226 L E -126.851  141.604  178.939   -1.650   46.170   39.550
 3cmg A   227 L E -133.708  120.849  176.204    0.320   46.260   42.800
 3cmg A   228 I E -120.853  118.493  179.792    0.780   43.370   45.220

 1vca A    78 R E  -95.939  145.642 -179.286   15.960   41.260  101.410
 1vca A    79 K E -134.980  126.401  168.606   14.630   41.240   97.850
 1vca A    80 L E -120.605  154.145 -174.482   15.590   43.290   94.810
 1vca A    81 E E -139.922  144.999  177.153   14.150   43.010   91.300
 1vca A    82 K E -150.181  135.844 -169.315   15.080   44.140   87.790
 1vca A    83 G E -108.813  147.687  168.778   13.300   43.590   84.490
 1vca A    84 I E -124.996  123.372  175.755   14.430   43.130   80.890
 1vca A    85 Q E  -82.454  119.528  179.186   12.040   43.680   77.990
 1vca A    86 V E -101.768  114.308  177.060   12.670   41.160   75.210

 3n40 F   129 A E  -81.574  147.774  176.142  -11.450  -20.910   37.880
 3n40 F   130 S E -101.251  131.185 -175.602  -12.910  -24.390   37.400
 3n40 F   131 A E  -97.743  134.414  174.787  -11.600  -26.470   34.500
 3n40 F   132 S E -134.636  154.471 -173.190  -13.770  -28.750   32.380
 3n40 F   133 A E -132.771  137.477  170.599  -13.050  -30.890   29.320
 3n40 F   134 K E -107.160  117.506 -169.024  -15.070  -32.230   26.400
 3n40 F   135 L E -118.839  127.510  169.852  -13.570  -35.470   25.130
 3n40 F   136 R E  -89.843  126.568  179.039  -14.310  -37.510   22.020
 3n40 F   137 V E -125.782  124.670  173.086  -13.710  -41.240   22.490

 2ch8 A    91 T E  -98.616  136.691 -178.372   37.920   43.330  -11.030
 2ch8 A    92 E E -131.034  153.445  163.320   40.380   46.010   -9.920
 2ch8 A    93 V E -134.257  154.613 -175.957   40.470   49.700   -9.120
 2ch8 A    94 T E -129.972  129.995  175.826   43.450   52.020   -8.660
 2ch8 A    95 K E -112.066  133.094  176.893   43.810   55.190   -6.590
 2ch8 A    96 Q E -100.168  126.188  176.671   46.600   57.710   -7.100
 2ch8 A    97 E E -126.996  139.924 -179.697   47.900   59.620   -4.080
 2ch8 A    98 H E -102.339  131.697  171.767   50.660   62.230   -3.920
 2ch8 A    99 L E -108.940  113.134  176.882   53.140   62.500   -1.050

 2a6z A   153 S E -136.420  115.377  178.433   12.110  -16.290   11.170
 2a6z A   154 S E  -70.941  -24.809  174.062   15.690  -17.550   11.370
 2a6z A   155 V E  -79.977  122.072 -175.228   15.980  -16.880    7.640
 2a6z A   156 P E  -75.542  145.017  172.781   16.880  -13.230    7.100
 2a6z A   157 S E  -92.242  159.651  178.584   14.960  -11.000    4.700
 2a6z A   158 T E -122.803  115.754  173.153   16.570   -8.610    2.220
 2a6z A   159 I E  -96.534  117.262 -179.815   15.280   -5.080    1.660
 2a6z A   160 R E -105.327  107.834  179.121   16.630   -3.550   -1.550
 2a6z A   161 V E -100.750  120.131 -178.070   16.240    0.230   -1.720

 3lcy A   186 V E -158.784  146.787 -176.836  -46.590   32.270  -26.030
 3lcy A   187 D E -139.608  155.959  175.345  -49.420   32.980  -28.470
 3lcy A   188 A E -144.320  144.999 -175.247  -51.020   35.900  -30.300
 3lcy A   189 I E -108.946  117.909  177.937  -54.320   36.320  -32.130
 3lcy A   190 L E -103.618  122.652  179.226  -54.440   38.150  -35.460
 3lcy A   191 D E  -89.243  108.590 -174.762  -57.840   39.250  -36.760
 3lcy A   192 V E  -98.429  126.383  174.861  -57.790   38.970  -40.550
 3lcy A   193 E E -120.967  143.578 -177.046  -60.330   40.790  -42.710
 3lcy A   194 I E -110.180  126.987 -175.152  -60.650   40.600  -46.490

 2i7x A   643 T E  -90.985  115.721 -176.451   65.980   47.200   21.470
 2i7x A   644 I E  -95.020  137.338  177.064   67.720   46.070   24.660
 2i7x A   645 S E -142.101  145.792 -179.827   70.450   48.090   26.360
 2i7x A   646 T E  -92.367  124.995 -179.176   72.370   47.750   29.630
 2i7x A   647 V E -124.998  164.992  178.894   72.210   50.730   31.980
 2i7x A   648 N E -109.604  128.989  177.985   73.430   51.580   35.480
 2i7x A   649 V E -120.688  129.986  176.171   71.040   52.510   38.290
 2i7x A   650 Q E  -92.934  111.826 -175.076   72.050   53.860   41.690
 2i7x A   651 L E  -79.010  130.871  176.738   69.670   52.480   44.320

 3g5b A   264 T L -118.400    5.654  175.111   59.710   17.500   53.440
 3g5b A   265 E E -129.238  135.609  178.920   60.450   13.940   54.530
 3g5b A   266 F E -128.056  127.843  174.000   58.300   11.670   56.690
 3g5b A   267 T E -124.352  149.981  176.472   59.230    8.290   58.170
 3g5b A   268 C E -172.315  165.888  170.673   57.300    5.920   60.420
 3g5b A   269 K E -101.259  121.778  177.319   56.360    2.320   61.160
 3g5b A   270 V E -101.427  123.495 -179.847   52.870    1.310   60.020
 3g5b A   271 C E -112.887  122.624  174.851   51.310   -1.710   61.740
 3g5b A   272 V E -128.423  112.996 -170.218   48.240   -3.460   60.350

 3qbt B    43 Q L -120.095  119.522 -172.585   44.170   -3.600   80.730
 3qbt B    44 L L  -83.274  120.957  173.305   42.580   -3.880   77.290
 3qbt B    45 Q E -111.207  144.561 -177.624   38.950   -5.010   77.150
 3qbt B    46 K E -131.107  126.270  168.728   37.070   -5.770   73.940
 3qbt B    47 E E -124.667  119.442 -171.602   33.350   -6.050   73.240
 3qbt B    48 K E -102.893  154.076  173.433   32.400   -6.740   69.630
 3qbt B    49 F E -149.997  156.260 -175.564   29.140   -6.360   67.710
 3qbt B    50 Q E -103.554  141.150  168.059   27.910   -6.910   64.160
 3qbt B    51 I E -124.995  142.365 -179.680   26.290   -4.470   61.750

 3a21 A   425 S L -125.407  144.848  174.301   -2.780   73.480   38.870
 3a21 A   426 A L  -71.452  145.336  174.352   -0.450   71.880   36.340
 3a21 A   427 R E -110.682  156.089 -178.435    1.960   74.120   34.440
 3a21 A   428 T E -121.356  151.777  173.003    3.160   73.770   30.850
 3a21 A   429 A E -142.874  155.326  173.297    6.410   74.530   29.030
 3a21 A   430 T E  -87.748  123.131  177.733    7.770   74.340   25.490
 3a21 A   431 L E -110.821  123.653  173.962   10.550   71.780   25.100
 3a21 A   432 Q E -119.689  129.111  176.235   12.860   71.800   22.080
 3a21 A   433 V E  -99.613  114.774 -174.269   15.600   69.220   21.510

 2ny1 B    90 Q E -113.322  156.540 -179.184   43.590  -21.070   63.050
 2ny1 B    91 K E -127.519  104.336  176.333   46.310  -18.460   63.570
 2ny1 B    92 E E  -93.277  115.488 -174.976   46.280  -15.290   61.470
 2ny1 B    93 E E -102.570  141.969  174.893   49.540  -13.390   61.900
 2ny1 B    94 V E -144.901  130.563  176.065   50.230   -9.750   61.080
 2ny1 B    95 Q E  -85.262  126.606  175.986   53.330   -7.620   61.600
 2ny1 B    96 L E -109.963  123.823  177.521   52.690   -4.110   62.930
 2ny1 B    97 L E -120.642  117.842 -176.755   55.360   -1.440   62.520
 2ny1 B    98 V E -102.384  124.843  179.949   54.800    1.980   64.100

 3f85 A   179 E L  -70.899  126.251 -179.145   34.080   -2.570    1.200
 3f85 A   180 S L  -66.698  141.996  169.893   30.810   -1.550   -0.460
 3f85 A   181 Y E  -83.187  130.019 -177.270   28.120   -4.150   -1.070
 3f85 A   182 R E -134.891  127.595  177.182   27.170   -4.370   -4.750
 3f85 A   183 V E -146.266  138.062  177.105   24.480   -6.460   -6.440
 3f85 A   184 M E  -83.580  127.034 -173.411   22.700   -6.250   -9.790
 3f85 A   185 T E -125.136  165.624  175.369   18.920   -6.180   -9.390
 3f85 A   186 Q E -140.167  141.804  177.420   15.780   -6.050  -11.520
 3f85 A   187 V E  -86.241  126.288  177.401   12.290   -4.670  -10.920

 3ije A   532 L L  -67.221   83.213 -179.848  -35.260   64.970   -5.150
 3ije A   533 M L  -68.273   84.279 -177.793  -37.400   61.880   -4.610
 3ije A   534 Q E  -68.493  131.033 -169.704  -37.400   60.700   -8.220
 3ije A   535 C E -115.205  166.209  174.144  -40.470   58.590   -8.950
 3ije A   536 E E -157.640  130.735 -170.508  -41.670   56.050  -11.520
 3ije A   537 E E -105.591  151.593  172.722  -45.160   54.690  -12.120
 3ije A   538 L E -148.876  137.233  178.019  -46.470   51.370  -13.420
 3ije A   539 I E  -98.792  122.044  179.339  -49.980   50.030  -14.040
 3ije A   540 A E -115.496  139.631 -176.270  -50.580   46.400  -13.110

 3nig B   393 D L  -73.009  154.785  177.085  100.010  117.650   67.680
 3nig B   394 T E -127.453  138.879  177.380  101.860  115.850   64.890
 3nig B   395 V E -123.145  164.860 -176.669  102.100  112.130   64.140
 3nig B   396 S E -140.660  142.430  177.783  104.190  110.030   61.760
 3nig B   397 F E -126.981  137.415  171.218  103.760  106.700   59.970
 3nig B   398 S E -100.213  124.720 -173.270  106.300  104.410   58.310
 3nig B   399 I E -120.404  137.598  175.764  104.900  102.590   55.290
 3nig B   400 E E -119.736  125.625  176.669  106.270   99.700   53.240
 3nig B   401 A E -100.685  130.629 -179.964  105.000   98.840   49.760

 2pnd A   109 R E -121.253  145.272 -177.368    4.010   38.250    4.530
 2pnd A   110 D E -140.002  149.979  174.024    3.710   34.470    4.340
 2pnd A   111 K E -136.571  151.944 -177.515    4.970   31.600    2.200
 2pnd A   112 I E -117.380  124.962  178.814    4.000   27.940    1.890
 2pnd A   113 I E -123.474  125.029  176.302    6.500   25.110    1.450
 2pnd A   114 E E  -78.479  121.445  176.572    5.590   21.450    0.960
 2pnd A   115 L E -101.535  119.954  174.444    7.790   19.150    3.040
 2pnd A   116 R E -109.724  145.936 -178.803    8.160   15.560    1.850
 2pnd A   117 V E -117.761  120.253 -175.690    9.930   12.790    3.770

 2il5 A   102 T L  -79.394  174.315 -179.227   10.600   52.590    5.140
 2il5 A   103 Q L -105.206  131.072  170.605    8.140   49.760    5.780
 2il5 A   104 D E  -82.990  152.791 -175.527    6.160   47.970    3.090
 2il5 A   105 V E -108.961  129.352  169.607    2.580   46.920    3.850
 2il5 A   106 I E -115.018  123.256  174.591    1.100   43.450    3.460
 2il5 A   107 E E -128.506  116.345 -173.445   -2.660   42.980    3.830
 2il5 A   108 V E -124.482  124.685  178.954   -4.120   39.550    3.120
 2il5 A   109 E E -109.625  140.915 -178.885   -7.770   38.530    3.360
 2il5 A   110 F E -121.651  117.914 -178.652   -9.050   34.950    3.420

 3sbw C   201 E E -148.138  133.758 -178.564    3.970  -12.380  -53.180
 3sbw C   202 N E -120.213  108.847 -177.030    5.720  -12.790  -56.530
 3sbw C   203 H E -112.022  111.614 -171.662    3.590  -13.920  -59.470
 3sbw C   204 T E -105.046  138.184  170.708    5.490  -14.430  -62.710
 3sbw C   205 A E -124.202  150.494 -172.291    4.180  -14.880  -66.250
 3sbw C   206 E E -114.343  134.333  175.460    6.170  -15.820  -69.340
 3sbw C   207 L E -121.351  130.964 -178.449    5.930  -14.410  -72.860
 3sbw C   208 V E -118.602  128.177 -175.591    7.610  -16.010  -75.880
 3sbw C   209 I L  -73.422  120.602 -176.321    8.120  -14.200  -79.170

 1ex0 A   581 S E -125.097  159.531  173.298   40.940   54.740    0.160
 1ex0 A   582 F E -129.859  130.156 -176.097   38.660   51.910   -0.950
 1ex0 A   583 K E -134.035  140.600 -177.940   39.610   49.310   -3.550
 1ex0 A   584 K E -129.908  129.163  177.936   37.780   46.300   -4.970
 1ex0 A   585 E E -118.628  148.872 -175.067   39.200   43.390   -6.960
 1ex0 A   586 A E -134.183  144.954  171.320   37.330   40.650   -8.810
 1ex0 A   587 V E -134.716  149.248  178.380   38.090   37.240  -10.300
 1ex0 A   588 L E -101.090  126.679  175.399   36.030   34.840  -12.410
 1ex0 A   589 I E  -99.398  119.640 -174.599   35.840   31.170  -11.460

 3eb7 A   556 N L  -68.312  -46.672 -176.567    9.330    6.460   94.680
 3eb7 A   557 Q L -150.013  179.329 -179.461   11.630    3.890   93.080
 3eb7 A   558 A L  -60.441  -32.699  178.495   15.250    3.030   92.300
 3eb7 A   559 Q E -111.240   87.827 -179.619   15.020    5.260   89.230
 3eb7 A   560 D E -115.322  176.199 -178.269   13.580    8.590   90.330
 3eb7 A   561 T E -135.002  151.216  171.733   14.030   12.230   89.330
 3eb7 A   562 L E -123.640  149.611  175.066   14.410   15.610   91.030
 3eb7 A   563 K E -148.058  136.306 -176.922   13.680   19.110   89.750
 3eb7 A   564 I E -105.678  129.978 -179.100   14.080   22.520   91.380

 3pgz A    70 K E -129.801  139.516  175.431  -28.830   27.340    1.050
 3pgz A    71 E E -117.470  142.590  172.679  -25.810   28.820    2.820
 3pgz A    72 R E -134.184  125.025  179.536  -24.390   32.340    2.570
 3pgz A    73 T E -103.508  126.445  174.205  -21.120   33.450    4.150
 3pgz A    74 E E  -99.035  129.801  178.618  -20.440   37.110    4.900
 3pgz A    75 W E  -98.176  134.137 -175.717  -16.810   38.250    5.090
 3pgz A    76 H E -120.207  123.845  178.490  -15.880   41.030    7.510
 3pgz A    77 N E  -89.616  115.332 -173.154  -12.760   43.180    7.260
 3pgz A    78 I E -108.229  131.523  174.028  -11.520   44.040   10.750

 3hbz A    83 W L  -78.651  129.980 -179.861   18.010   29.610  -19.220
 3hbz A    84 K E -133.002  150.008  175.860   14.620   28.400  -17.980
 3hbz A    85 K E -144.347  129.728 -178.941   12.210   29.420  -15.220
 3hbz A    86 K E  -97.631  127.409  175.891    9.040   27.680  -14.030
 3hbz A    87 Y E -104.633  136.126  166.152    6.080   29.740  -12.840
 3hbz A    88 T E  -95.008  111.588 -176.521    3.250   28.500  -10.640
 3hbz A    89 V E -107.398  115.016 -177.841    0.140   30.370  -11.760
 3hbz A    90 S E -117.038  155.004  177.084   -2.900   30.160   -9.480
 3hbz A    91 V E -120.606  121.061  175.182   -6.360   31.750   -9.580

 1r17 A   148 T E  -94.997  114.980  179.468   71.100   15.400   86.710
 1r17 A   149 K E  -80.869  122.051  179.974   73.320   13.290   88.950
 1r17 A   150 L E -121.777  142.015  165.644   72.970   14.210   92.630
 1r17 A   151 D E -101.825   82.912 -168.579   74.640   12.990   95.800
 1r17 A   152 V E  -74.477  143.218 -174.238   71.720   13.740   98.090
 1r17 A   153 E E -129.954  123.906  173.681   72.310   14.150  101.820
 1r17 A   154 Y E -116.832  143.354 -169.949   69.850   13.850  104.700
 1r17 A   155 K E -130.837  143.037  165.883   70.750   14.630  108.310
 1r17 A   156 T E -132.119  121.624 -173.350   69.420   14.050  111.810

 3l0r A    84 Q L  -89.987   95.507 -171.653  -31.570   26.000  -51.630
 3l0r A    85 K L -114.820  145.167  169.793  -28.800   25.910  -49.030
 3l0r A    86 S E -124.330  134.461 -177.869  -28.170   27.720  -45.760
 3l0r A    87 T E  -88.449  123.741  179.483  -24.760   27.880  -44.090
 3l0r A    88 C E -131.933  155.105  169.779  -24.700   27.080  -40.370
 3l0r A    89 V E -116.154  122.462 -179.368  -22.130   26.320  -37.680
 3l0r A    90 A E -115.492  134.500  176.871  -23.030   23.670  -35.100
 3l0r A    91 V E -112.696  116.772 -179.363  -21.070   22.840  -31.950
 3l0r A    92 I E -106.020  125.003  173.294  -21.610   19.390  -30.450

 2h3l A     9 A E  -61.714  147.007  179.822  -13.070   -7.550   15.300
 2h3l A    10 K E -113.266  143.306  173.212  -11.980   -5.540   18.340
 2h3l A    11 Q E -129.316  125.585  173.785  -11.870   -6.570   22.000
 2h3l A    12 E E  -82.924  121.394 -173.736  -11.410   -4.210   24.940
 2h3l A    13 I E -125.793  134.858  175.773   -9.210   -5.880   27.540
 2h3l A    14 R E -106.397  120.021  179.206   -8.170   -4.810   31.040
 2h3l A    15 V E -129.202  161.790  178.766   -4.820   -6.100   32.300
 2h3l A    16 R E -126.811  111.156 -179.503   -2.440   -5.290   35.150
 2h3l A    17 V E  -97.730  124.010  179.547    1.310   -5.270   34.510

 3mc0 B   136 Q E -121.858  154.276 -172.559  -44.390    1.700  -12.510
 3mc0 B   137 S E -144.374  129.632  169.564  -40.840    2.790  -11.750
 3mc0 B   138 L E -134.704  149.291  177.420  -38.710    5.880  -12.340
 3mc0 B   139 G E -119.364  135.006  170.604  -35.270    6.890  -11.060
 3mc0 B   140 F E -137.546  140.783 -176.882  -33.910   10.380  -10.460
 3mc0 B   141 T E  -97.597  129.152  169.508  -30.610   11.410   -8.870
 3mc0 B   142 I E -106.696  159.793 -170.025  -30.320   14.160   -6.270
 3mc0 B   143 T E -125.464  138.902  168.733  -27.060   15.770   -5.200
 3mc0 B   144 T E -147.282  139.843 -179.651  -25.500   16.890   -1.930

 1xez A   445 I E -101.514  121.985 -167.720   10.090   78.110   17.080
 1xez A   446 T E -122.177  143.550  169.267   13.580   77.930   15.600
 1xez A   447 K E -134.816  116.637 -175.303   15.800   80.090   13.410
 1xez A   448 S E  -99.280  159.352  172.189   19.120   78.680   12.210
 1xez A   449 A E -149.020  147.568 -173.289   22.150   80.320   10.610
 1xez A   450 S E -140.006  150.062  172.887   25.300   78.960    8.970
 1xez A   451 F E -149.639  150.018 -174.134   28.630   80.170    7.590
 1xez A   452 T E -105.083  131.564  179.953   31.610   78.490    5.920
 1xez A   453 V E -116.597  131.033  177.143   35.200   78.940    7.080

 1jmc A   164 E E  -99.941  113.574 -169.649    3.810   49.900   16.370
 1jmc A   165 V E -120.467  135.013  175.449    2.670   46.790   18.230
 1jmc A   166 A E  -67.600  144.833 -178.512    3.030   43.090   17.450
 1jmc A   167 K E -140.003  130.004  176.123   -0.210   41.140   17.110
 1jmc A   168 R E -135.325  120.156  177.793   -0.930   37.410   17.080
 1jmc A   169 N E  -88.147  132.834  175.160   -4.400   35.870   16.890
 1jmc A   170 I E -126.804  149.071 -172.557   -4.990   32.490   18.520
 1jmc A   171 Y E -112.550  113.526 -173.882   -8.080   30.280   18.410
 1jmc A   172 L E -105.019  134.968  177.483   -9.240   28.680   21.660

 2in5 A   159 P L  -88.939  170.719 -179.665   18.300   15.680   25.560
 2in5 A   160 E L  -67.284  116.301  179.053   18.640   12.180   24.110
 2in5 A   161 K E -134.744  155.028 -177.072   18.440    9.670   26.960
 2in5 A   162 Q E -149.926  132.835 -178.193   17.900    5.910   27.220
 2in5 A   163 W E -154.910  169.016 -173.502   17.230    3.560   30.130
 2in5 A   164 Q E -116.975  126.571  169.452   15.620    0.240   31.050
 2in5 A   165 N E -100.943  154.127 -179.441   12.530   -0.390   33.170
 2in5 A   166 T E -132.080  131.887 -179.449   11.600   -3.790   34.570
 2in5 A   167 F E -129.768  123.228  178.066    8.160   -5.140   35.460

 3n40 F   363 A L  -73.145  -40.220  173.373   12.500  -40.140    6.380
 3n40 F   364 S E -113.774   94.998 -171.944   13.400  -43.770    7.040
 3n40 F   365 A E  -95.668  108.323  171.000   10.540  -45.230    9.070
 3n40 F   366 E E -110.469  109.636 -169.151   11.100  -48.660   10.580
 3n40 F   367 F E -143.512  151.099  179.756    8.130  -49.510   12.790
 3n40 F   368 R E -102.225  138.238  176.344    6.160  -52.500   14.060
 3n40 F   369 V E -115.014  125.497  178.335    2.400  -52.890   13.680
 3n40 F   370 Q E  -99.293  112.611  171.217    0.390  -55.100   16.040
 3n40 F   371 V E -101.542  114.984 -163.987   -2.800  -56.570   14.610

 2wv3 A    81 P E  -68.025  155.024  179.678   12.110   26.050   -1.580
 2wv3 A    82 K E  -69.970  149.890  168.859   12.880   23.700    1.310
 2wv3 A    83 A E -119.928  155.975 -177.860   10.350   21.180    2.600
 2wv3 A    84 N E -148.088  155.366  169.587   10.040   19.710    6.090
 2wv3 A    85 A E -138.534  154.990 -164.908    8.010   17.270    8.170
 2wv3 A    86 T E -113.578  133.375  169.735    7.590   17.000   11.920
 2wv3 A    87 I E -124.999  124.930  179.673    7.960   14.120   14.370
 2wv3 A    88 E E  -89.333  123.878  174.060    7.170   14.580   18.060
 2wv3 A    89 V E -113.563  111.764 -169.615    9.330   12.670   20.540

 3r4r A    10 D L    0.000  110.339 -177.913   69.950   -6.000   59.730
 3r4r A    11 E L -149.908  135.063  177.616   66.350   -4.870   59.250
 3r4r A    12 L E -112.739  155.072 -176.806   62.950   -6.540   59.430
 3r4r A    13 S E -131.415  128.187 -176.879   59.660   -5.490   57.840
 3r4r A    14 F E -126.419  150.191  173.156   56.150   -6.140   59.150
 3r4r A    15 D E -112.217  128.789 -174.751   52.610   -5.390   57.980
 3r4r A    16 M E -103.247  142.251  173.093   50.020   -4.410   60.570
 3r4r A    17 S E  -96.931  121.098 -170.569   46.260   -4.930   60.470
 3r4r A    18 L E -115.840  129.746  177.038   44.440   -1.830   61.700

 3oq3 B   318 F L -129.898  158.673 -178.933   24.420   20.800   40.540
 3oq3 B   319 D E -146.254  100.772 -173.967   24.070   17.350   38.970
 3oq3 B   320 K E -120.482  153.294  175.572   24.500   14.250   41.130
 3oq3 B   321 T E -135.253  146.200  167.788   23.700   10.560   40.760
 3oq3 B   322 L E -129.584  145.021 -177.773   23.480    7.560   43.080
 3oq3 B   323 T E -111.129  153.443  173.407   23.220    3.900   42.100
 3oq3 B   324 T E -139.486  139.563 -174.566   21.580    0.910   43.780
 3oq3 B   325 T E -104.286  135.072  173.626   22.010   -2.790   43.040
 3oq3 B   326 V E  -74.920  114.719 -174.336   19.280   -5.430   43.050

 2iep A    89 V E -128.165  140.010 -175.742   29.890   10.840   27.770
 2iep A    90 E E -135.543  143.258  174.008   27.390    8.860   25.700
 2iep A    91 S E -138.425  130.031 -178.139   24.690    9.650   23.150
 2iep A    92 C E -114.465  126.488  162.924   22.200    7.220   21.610
 2iep A    93 G E -112.835 -158.434 -177.605   20.170    7.620   18.450
 2iep A    94 A E -148.319  145.007  172.039   18.390    5.050   16.280
 2iep A    95 L E -103.264  117.837  175.156   18.430    3.750   12.710
 2iep A    96 Q E  -98.354  107.348 -173.298   15.000    3.220   11.150
 2iep A    97 V E  -95.742  111.236  177.112   15.440    0.900    8.180

 3ejj X   271 R E -113.089  147.970 -178.469   50.770   86.690    3.620
 3ejj X   272 T E -134.967  147.265  171.669   49.130   89.300    1.390
 3ejj X   273 A E -133.187  145.267 -170.268   46.280   89.410   -1.110
 3ejj X   274 T E -119.184  139.820  177.066   45.510   92.150   -3.630
 3ejj X   275 M E -142.160  147.884 -179.483   42.240   93.450   -5.070
 3ejj X   276 N E -109.123  129.076  178.900   41.270   96.300   -7.390
 3ejj X   277 F E -125.325  128.782 -171.911   38.260   98.520   -6.740
 3ejj X   278 Q E -133.542  133.091  170.839   37.050  101.150   -9.200
 3ejj X   279 V L -136.788  124.740  179.175   34.240  103.700   -9.250

 1r75 A    99 G L -140.362  168.450 -177.614    9.360   41.410   -8.490
 1r75 A   100 K E -136.889  162.242  177.834    8.300   38.190   -6.760
 1r75 A   101 Y E -112.172  116.759 -178.775    7.420   36.910   -3.290
 1r75 A   102 L E -103.887  114.861  177.538    9.450   33.980   -1.970
 1r75 A   103 C E -115.531  132.264 -173.372    7.990   32.090    0.990
 1r75 A   104 E E -137.278  147.113 -179.195    9.820   29.160    2.580
 1r75 A   105 V E -154.583  144.789  171.034    9.260   26.800    5.510
 1r75 A   106 D E  -91.965  135.740 -179.570   10.700   23.640    7.050
 1r75 A   107 V E -119.773  115.502 -177.223    8.250   20.810    7.720

 2xy1 A   183 H E -143.027  127.006 -174.579  -14.260   -6.470   44.190
 2xy1 A   184 Q E -114.655  129.976  176.379  -11.080   -5.060   42.640
 2xy1 A   185 K E -128.879  159.838 -173.824   -7.850   -4.230   44.460
 2xy1 A   186 S E -126.564  134.568  168.977   -4.440   -3.000   43.310
 2xy1 A   187 M E -125.014  168.614 -177.536   -0.880   -3.800   44.340
 2xy1 A   188 Y E -119.637  129.292  175.626    2.510   -2.630   43.060
 2xy1 A   189 L E -100.504  120.587 -178.222    5.380   -4.830   41.880
 2xy1 A   190 D E -109.227  110.556  172.477    8.830   -3.290   42.300
 2xy1 A   191 I E  -93.757  102.106 -172.719   11.720   -4.790   40.350

 1c96 A   720 T L  -85.007  164.016 -177.574   81.490   32.480   84.810
 1c96 A   721 Q E -154.564  157.541  174.674   81.260   36.230   85.440
 1c96 A   722 E E -144.897  134.296 -178.153   83.140   39.500   85.030
 1c96 A   723 T E  -96.003  126.332  176.645   82.750   42.810   86.850
 1c96 A   724 I E -120.012  168.584 -178.819   82.940   46.050   84.870
 1c96 A   725 L E -106.637  135.908  176.246   82.580   49.740   85.750
 1c96 A   726 L E -116.324  124.759  178.701   79.770   52.000   84.560
 1c96 A   727 N E  -85.821  160.448  179.546   80.130   55.780   84.600
 1c96 A   728 H L -151.778  163.146 -177.805   77.290   58.250   85.120

 3owr A   122 T L  -77.407  159.867 -169.332   57.470   21.320   40.320
 3owr A   123 K E -129.512  153.739  170.112   54.860   24.080   40.210
 3owr A   124 K E -138.040  130.021 -177.125   54.570   27.860   40.020
 3owr A   125 I E  -85.121  125.863  179.459   51.460   29.860   40.890
 3owr A   126 W E -116.050  138.015  167.919   50.470   32.550   38.400
 3owr A   127 T E -100.092  120.359 -177.392   47.920   35.340   38.700
 3owr A   128 V E -107.442  120.986 -178.597   46.350   36.170   35.330
 3owr A   129 K E -130.955  128.071 -172.504   44.630   39.530   34.880
 3owr A   130 V E -129.322  152.234  170.945   43.210   40.830   31.600

 1w0n A    53 A L  -95.102  -33.774  178.538   29.530    1.410   16.880
 1w0n A    54 N L -100.003  155.839 -174.324   30.690    3.980   19.430
 1w0n A    55 S L  -89.747  -20.014 -174.354   28.460    5.910   21.830
 1w0n A    56 T E -127.913  131.032  179.303   30.390    9.180   21.670
 1w0n A    57 H E -137.977  156.866  160.078   31.500   11.190   18.650
 1w0n A    58 N E  -91.830  131.953 -175.928   32.710   14.610   17.610
 1w0n A    59 I E -119.839  122.898  178.076   30.380   16.110   15.000
 1w0n A    60 S E -117.863  136.962  176.112   31.360   18.870   12.570
 1w0n A    61 V E -127.467  127.202  170.670   29.100   20.630   10.070

 1t5r A   263 R E  -85.769   66.975 -160.298   27.570   96.170   -7.500
 1t5r A   264 N E -104.202  145.330  166.408   27.100   95.750   -3.780
 1t5r A   265 Y E -110.457  110.659 -176.447   28.700   97.110   -0.630
 1t5r A   266 T E -107.431  131.058  174.023   28.290   94.610    2.200
 1t5r A   267 V E -124.648  136.516  178.215   29.150   95.270    5.840
 1t5r A   268 K E -100.056  119.836  177.512   28.960   92.780    8.710
 1t5r A   269 Y E -108.695  134.974  175.861   27.840   94.150   12.070
 1t5r A   270 E E -107.293  126.714 -178.650   28.080   92.220   15.340
 1t5r A   271 V E -112.999  143.388  176.653   25.610   93.040   18.120

 2wra A    98 P E  -74.557  154.964  167.776   -9.990   -2.280  -25.050
 2wra A    99 F E -145.883  157.846 -177.553  -13.250   -1.130  -23.490
 2wra A   100 T E -135.035  129.881  166.744  -14.240    0.720  -20.320
 2wra A   101 V E -116.486  118.262 -165.110  -17.370    0.770  -18.180
 2wra A   102 N E  -95.463  138.234  176.306  -17.140    3.520  -15.590
 2wra A   103 F E -130.218  146.035  168.593  -18.520    3.470  -12.040
 2wra A   104 G E -121.709  145.743 -174.509  -18.620    5.960   -9.180
 2wra A   105 I E -126.437  130.068  174.203  -19.190    5.050   -5.530
 2wra A   106 V E -127.418  129.698  171.735  -20.530    7.140   -2.650

 1wlg A    79 T L -117.086  -20.004  172.995   56.630    1.780   71.130
 1wlg A    80 T E -135.147  150.169  172.507   57.420    5.020   72.960
 1wlg A    81 A E -150.474  155.001 -173.433   55.490    7.330   75.280
 1wlg A    82 S E -136.415  142.064  171.963   56.260   10.450   77.310
 1wlg A    83 M E -142.300  111.786  177.367   54.860   12.230   80.360
 1wlg A    84 Q E  -98.629  120.012 -172.199   56.330   15.480   81.670
 1wlg A    85 I E -129.317  137.867  169.960   55.080   16.340   85.150
 1wlg A    86 N E  -98.190  115.513 -174.786   55.750   19.100   87.680
 1wlg A    87 L E -104.114  143.149 -176.855   55.620   17.640   91.180

 3ije A   728 P L  -62.628  150.486  175.066  -59.970   51.220   21.830
 3ije A   729 V L  -74.184  138.643 -178.151  -56.830   51.450   23.960
 3ije A   730 V E -129.557  118.444  173.512  -56.790   49.190   27.020
 3ije A   731 S E  -78.650  167.276  171.643  -54.570   49.580   30.070
 3ije A   732 H E -153.888   99.200  178.430  -53.660   46.770   32.460
 3ije A   733 K E  -64.900  152.041  164.542  -52.350   47.540   35.950
 3ije A   734 V E -139.078  125.263 -169.207  -50.170   45.130   37.880
 3ije A   735 D E  -77.723  123.463  169.066  -49.690   45.610   41.610
 3ije A   736 L E  -76.164  130.082 -178.462  -46.160   45.810   43.000

 1uyj A   156 N E -121.821  166.012 -175.565  118.900   19.230  123.220
 1uyj A   157 S E -165.034  161.236  174.348  121.310   19.230  126.160
 1uyj A   158 K E -141.797  124.090  172.209  122.670   21.210  129.090
 1uyj A   159 E E  -76.178  123.983 -177.941  126.190   21.260  130.530
 1uyj A   160 I E -115.008  130.545  173.451  126.020   21.260  134.320
 1uyj A   161 T E  -93.859  112.755  179.656  128.800   22.240  136.720
 1uyj A   162 H E  -92.025  110.004 -174.633  128.590   20.160  139.900
 1uyj A   163 N E -101.196  102.560 -177.469  130.240   22.070  142.740
 1uyj A   164 V E -100.560  113.680 -176.259  131.040   19.790  145.680

 2wyh A   662 S L  -69.214  155.329  176.179   38.340   42.700   96.810
 2wyh A   663 Q L  -73.420  -38.698  179.630   39.050   45.570   99.200
 2wyh A   664 E L  -69.764  130.599 -176.212   39.550   43.190  102.130
 2wyh A   665 K E -120.736  161.913  173.239   43.100   41.830  102.260
 2wyh A   666 A E -140.952  155.244 -176.686   44.990   39.130  104.160
 2wyh A   667 E E  -74.633  122.037  169.660   48.650   38.430  104.890
 2wyh A   668 L E -104.029  123.342  178.211   50.340   35.960  102.550
 2wyh A   669 T E -101.672  118.221  173.459   53.650   34.540  103.790
 2wyh A   670 L E -101.715  135.112  175.314   56.090   33.230  101.190

 1i8l A    96 H E -160.927  141.193  171.741   16.800   81.820  128.390
 1i8l A    97 L E -132.523  119.998 -176.604   14.700   80.760  131.370
 1i8l A    98 A E -122.882  145.007  179.632   16.020   81.150  134.910
 1i8l A    99 E E -133.280  131.443 -179.102   14.480   80.370  138.300
 1i8l A   100 V E -137.632  139.998  177.123   15.630   81.510  141.740
 1i8l A   101 T E -110.215  125.005  179.582   14.220   81.120  145.250
 1i8l A   102 L E -103.304  128.977  176.607   14.820   83.850  147.830
 1i8l A   103 S E -114.833  127.812 -174.502   14.650   83.100  151.560
 1i8l A   104 V E -105.859  115.002  177.900   14.410   85.960  154.050

 2nyi A    90 D L  -91.726    4.892  177.002   12.740  -17.580   42.520
 2nyi A    91 T E  -72.657  134.987  179.681   13.030  -14.350   40.540
 2nyi A    92 R E -129.420  154.783  177.143   14.950  -11.580   42.290
 2nyi A    93 E E  -92.270  140.024 -178.632   15.650   -7.910   41.610
 2nyi A    94 Y E -131.186  142.097  172.325   19.230   -6.720   41.100
 2nyi A    95 E E  -89.688  119.305 -176.215   20.910   -3.320   40.890
 2nyi A    96 L E -112.454  127.369 -179.172   23.140   -3.160   37.820
 2nyi A    97 Y E -127.905  133.489  176.990   25.810   -0.490   37.330
 2nyi A    98 V E -130.949  130.892  179.872   28.160    0.050   34.400

 1czp A    12 E L  -89.239  -19.467 -178.920    1.230    4.080   19.710
 1czp A    13 G L   70.288   44.539 -177.553    4.860    4.870   20.560
 1czp A    14 T E -122.494  152.351  177.900    6.060    4.290   17.000
 1czp A    15 K E -135.978  135.326 -178.695    8.550    6.050   14.730
 1czp A    16 H E -129.628  131.013  179.040    8.920    5.890   10.950
 1czp A    17 E E -102.536  117.941  179.083   11.710    7.300    8.790
 1czp A    18 I E -124.968  160.459  174.982   10.730    8.370    5.280
 1czp A    19 E E -111.759  123.063 -172.313   12.340   10.380    2.480
 1czp A    20 V E -122.111  116.304  173.675   10.250   13.200    1.030

 1t0p B    76 I E -119.073  153.222 -169.261   26.730   31.030   28.970
 1t0p B    77 T E -132.905  138.662  168.623   25.650   27.440   29.540
 1t0p B    78 G E -118.765  159.646 -171.422   26.040   24.750   32.190
 1t0p B    79 S E -133.917  154.309  172.153   25.280   21.040   31.860
 1t0p B    80 S E -155.987  124.995 -176.599   24.350   18.020   33.970
 1t0p B    81 N E  -96.546  107.890 -179.320   23.820   14.430   32.860
 1t0p B    82 I E  -83.074  117.816 -179.163   21.120   12.680   34.890
 1t0p B    83 T E -108.548  126.957  179.318   21.700    8.920   35.040
 1t0p B    84 V E -116.408  126.829  178.072   18.960    6.540   36.170

 1r17 A   159 S E -112.091  157.981 -175.081   74.420   12.350  111.830
 1r17 A   160 S E -145.893  159.635  174.222   74.030   12.150  108.060
 1r17 A   161 V E -145.105  140.002 -173.552   73.300    9.740  105.210
 1r17 A   162 N E -116.051  152.864  172.297   74.100    9.970  101.500
 1r17 A   163 K E -151.565  137.908  178.722   72.640    8.470   98.330
 1r17 A   164 T E  -92.200  121.470 -179.503   73.530    8.800   94.640
 1r17 A   165 I E -130.689  159.936  167.626   70.550    9.440   92.360
 1r17 A   166 T E -117.528  125.159  179.059   69.810   10.620   88.840
 1r17 A   167 V E  -86.037  121.518 -179.256   66.930   13.050   88.310

 2pn5 A   294 V E -121.940  132.288 -174.535   98.100  102.510  128.420
 2pn5 A   295 V E -108.858  129.530  178.372   95.500  104.910  129.810
 2pn5 A   296 K E -122.379  125.704  179.933   93.400  104.240  132.910
 2pn5 A   297 Q E -120.613  144.691  175.356   90.500  106.450  133.990
 2pn5 A   298 S E -160.265  162.019  176.292   88.270  106.320  137.070
 2pn5 A   299 Q E  -96.926  119.096  178.210   86.150  108.480  139.370
 2pn5 A   300 I E -100.347  115.698 -175.833   87.680  109.100  142.800
 2pn5 A   301 T E  -86.783  126.206  170.041   85.100  110.090  145.410
 2pn5 A   302 V E  -96.110  131.008 -173.485   86.040  112.530  148.170

 2p9r A    88 G L  -75.111  157.586 -179.083   17.050   36.030  -33.530
 2p9r A    89 R E -132.213  149.398  173.375   15.270   32.780  -34.390
 2p9r A    90 T E -130.395  129.921  179.366   16.120   29.600  -36.280
 2p9r A    91 E E -109.305  135.706  179.915   13.600   27.130  -37.690
 2p9r A    92 H E -133.625  104.640 -172.050   14.410   23.520  -38.530
 2p9r A    93 P E  -78.683  154.173  168.622   11.670   21.470  -40.170
 2p9r A    94 F E -156.724  152.999 -167.243   11.200   17.710  -40.040
 2p9r A    95 T E -110.169  139.969  169.956    8.550   15.300  -41.300
 2p9r A    96 V E -119.707  121.918 -174.665    6.560   12.530  -39.650

 3elx A    38 F L  -76.563  134.333  176.570   34.050   -7.640  -18.520
 3elx A    39 K L -100.409  103.677 -176.927   30.270   -8.050  -18.410
 3elx A    40 L L  -67.311  130.424  174.112   29.460  -11.430  -16.880
 3elx A    41 V E -100.109  130.685 -178.030   26.540  -13.280  -18.460
 3elx A    42 T E -122.228  121.117  176.261   24.440  -15.490  -16.200
 3elx A    43 E E -104.224  124.036 -174.637   21.950  -18.080  -17.440
 3elx A    44 I E -120.364  127.215  168.140   19.440  -19.320  -14.870
 3elx A    45 V E -113.859  112.195 -172.467   16.990  -22.220  -15.070
 3elx A    46 Q E -112.738  106.964  175.266   14.680  -22.200  -12.060

 2hr0 A   491 D L  -95.009  -20.486 -176.197    7.060  -35.610   58.580
 2hr0 A   492 L E -145.179  126.203  171.352    7.480  -36.080   54.830
 2hr0 A   493 V E -124.987  152.753 -172.088    5.050  -36.480   51.940
 2hr0 A   494 V E -120.362  137.664  177.926    5.830  -36.870   48.240
 2hr0 A   495 L E -108.366  117.147  172.055    4.090  -35.480   45.160
 2hr0 A   496 P E  -75.010   92.807 -178.870    4.180  -37.450   41.920
 2hr0 A   497 L E  -95.806  114.435 -179.878    4.380  -34.550   39.480
 2hr0 A   498 S E  -86.732  112.508 -174.362    4.050  -35.590   35.840
 2hr0 A   499 I L  -88.170  129.035  174.990    6.040  -33.160   33.690

 2xq0 A   108 C L  -75.097  -41.453 -173.204    0.500  -26.480   38.990
 2xq0 A   109 N L -100.597  160.011  176.198    1.470  -22.950   37.940
 2xq0 A   110 D L  -67.096  -38.370  172.738   -0.510  -19.720   37.730
 2xq0 A   111 N E  -86.093  120.159 -174.128    0.500  -19.440   34.080
 2xq0 A   112 F E -144.568  163.725  178.362   -1.070  -22.300   32.140
 2xq0 A   113 T E -113.873  128.892 -178.707   -2.260  -23.310   28.670
 2xq0 A   114 L E -115.329  117.188  175.499   -5.870  -24.280   27.980
 2xq0 A   115 N E -111.607  126.871  177.888   -6.830  -26.180   24.840
 2xq0 A   116 I E -122.765  119.332  174.247  -10.480  -26.910   24.050

 2bk8 A    84 D E -153.661  163.407 -176.386   18.150   -1.030   23.100
 2bk8 A    85 S E -144.916  147.426  171.983   18.460   -2.920   26.380
 2bk8 A    86 S E -133.598  152.204 -171.136   20.660   -5.550   28.030
 2bk8 A    87 Y E -122.958  151.186  172.588   20.070   -7.650   31.130
 2bk8 A    88 A E -151.911  161.640 -175.297   22.160   -9.220   33.890
 2bk8 A    89 E E -109.963  148.031  168.168   21.640  -11.070   37.170
 2bk8 A    90 L E -120.461  117.404  178.815   22.860  -10.480   40.710
 2bk8 A    91 F E  -98.304  127.808  169.478   23.020  -13.500   43.010
 2bk8 A    92 V E -116.986  129.916 -177.130   23.180  -13.130   46.780

 2y24 A   327 S L -167.655  161.126  176.692    8.590  -20.690    5.620
 2y24 A   328 D L  -69.905  128.505 -179.117    6.700  -19.080    2.750
 2y24 A   329 Q E -120.324  122.609 -178.445    8.340  -15.830    1.640
 2y24 A   330 M E  -92.782  134.815  174.126    6.500  -13.240   -0.440
 2y24 A   331 L E -116.799  141.653  177.581    8.310  -10.980   -2.910
 2y24 A   332 S E -109.992  103.017 -172.544    6.950   -7.810   -4.500
 2y24 A   333 L E  -75.005  138.851  173.334    8.420   -7.390   -7.970
 2y24 A   334 N E -135.294   92.999 -169.965    9.100   -3.930   -9.410
 2y24 A   335 I E -102.087  129.986  176.721   10.430   -4.190  -12.950

 3gf8 A   137 V L -135.835  162.614  170.427   30.480   21.570   -1.820
 3gf8 A   138 H L  -68.155  131.750 -166.994   30.000   24.400    0.670
 3gf8 A   139 Q E -135.270  132.369 -179.592   26.780   23.700    2.550
 3gf8 A   140 T E -121.973  118.556  175.789   24.530   25.780    4.800
 3gf8 A   141 E E  -91.951  164.171 -177.818   21.900   24.250    7.080
 3gf8 A   142 T E -125.057  124.283  173.719   18.990   26.110    8.680
 3gf8 A   143 I E -101.897  123.966  178.970   17.890   25.920   12.310
 3gf8 A   144 N E  -92.871  119.658 -178.015   14.330   27.050   13.050
 3gf8 A   145 L E  -94.348  136.207  171.304   13.940   28.690   16.460

 3idu A   110 N L  -95.050    4.486 -174.046   14.420   14.870   16.420
 3idu A   111 V E -131.863  134.562  175.236   14.770   13.380   12.940
 3idu A   112 A E -122.597  149.743 -179.914   13.840   10.010   11.460
 3idu A   113 T E -130.268  135.772 -178.780   14.660    8.510    8.060
 3idu A   114 F E -145.505  120.128 -177.896   12.880    5.740    6.160
 3idu A   115 D E  -89.742  136.882  178.057   13.590    4.520    2.630
 3idu A   116 V E -128.612  125.210  176.126   10.790    3.250    0.400
 3idu A   117 S E  -90.703  118.396  177.513   11.210    1.430   -2.910
 3idu A   118 V E  -99.341  122.278 -175.137    8.430    2.170   -5.390

 2r51 A   288 Y E -127.607  118.353 -173.390   54.150   15.610   11.630
 2r51 A   289 F E -108.330  143.986  171.034   54.850   19.050   13.100
 2r51 A   290 K E -145.856  114.747 -171.373   57.760   20.350   15.150
 2r51 A   291 Q E -115.898  142.680  174.669   57.930   24.010   16.150
 2r51 A   292 Q E -143.529  131.067 -175.753   60.560   26.080   17.940
 2r51 A   293 E E  -68.409  136.503  171.864   60.480   29.790   18.760
 2r51 A   294 V E -123.668  127.262 -176.697   63.110   32.060   17.220
 2r51 A   295 V E  -84.865  119.731  176.245   63.690   35.570   18.560
 2r51 A   296 L E  -96.791  138.498  177.589   64.020   38.260   15.900

 3mj6 A   227 S E -103.601  130.597 -169.993   16.510    8.360    8.650
 3mj6 A   228 R E -114.030  131.986  178.874   14.890    7.620   12.000
 3mj6 A   229 K E -127.553  130.016 -177.657   14.050   10.080   14.780
 3mj6 A   230 T E -110.823  126.648  177.647   12.700    9.170   18.210
 3mj6 A   231 I E -126.063  119.102  178.153   10.760   11.600   20.390
 3mj6 A   232 V E  -93.570  109.966 -177.005    9.520   10.700   23.860
 3mj6 A   233 L E  -84.422  113.967  179.130    6.490   12.810   24.740
 3mj6 A   234 H E -104.178  105.777 -177.313    6.280   13.510   28.480
 3mj6 A   235 V E  -90.871  122.875 -172.667    2.870   14.890   29.430

 2o3o A   234 K L -132.184  135.389  178.373   41.620   25.450  135.160
 2o3o A   235 T E  -92.356  102.075 -175.104   40.120   26.960  138.300
 2o3o A   236 V E -110.429  147.921 -173.428   39.460   24.050  140.660
 2o3o A   237 Q E -120.031  149.417  173.373   38.000   24.160  144.160
 2o3o A   238 E E -130.680  146.429 -177.996   38.350   22.040  147.300
 2o3o A   239 Y E -115.452  131.964  179.313   36.160   21.880  150.410
 2o3o A   240 F E -123.838  144.969  176.333   37.410   21.270  153.940
 2o3o A   241 T E -118.752  116.086 -175.885   35.550   20.710  157.210
 2o3o A   242 V E -112.891  125.081  176.715   37.320   21.740  160.410

 3f85 A   330 E L  -75.974  121.921  179.897   72.730   -0.530   34.310
 3f85 A   331 S L  -65.192  142.324  169.141   68.970   -0.840   33.780
 3f85 A   332 Y E  -80.142  129.749 -177.465   67.600   -0.950   30.250
 3f85 A   333 R E -132.922  127.122  175.559   65.220    1.940   29.610
 3f85 A   334 V E -146.305  135.108  176.679   63.020    2.650   26.590
 3f85 A   335 M E  -80.036  127.757 -177.426   59.940    4.820   26.090
 3f85 A   336 T E -125.130  166.162  178.359   57.030    2.890   24.570
 3f85 A   337 Q E -140.592  140.031  176.155   53.460    3.590   23.470
 3f85 A   338 V E  -85.270  122.362  176.876   50.300    1.480   23.280

 3f85 A    28 E L  -70.052  120.559  179.886  -10.390  -19.230  -12.520
 3f85 A    29 S L  -68.100  146.116  173.876  -13.140  -19.890  -15.050
 3f85 A    30 Y E  -88.233  129.980  177.976  -16.770  -19.860  -13.930
 3f85 A    31 R E -127.700  130.647  175.515  -18.700  -23.090  -14.510
 3f85 A    32 V E -145.396  135.892  175.137  -22.400  -23.730  -13.950
 3f85 A    33 M E  -78.320  127.447 -177.054  -24.790  -26.450  -15.130
 3f85 A    34 T E -120.700  167.026  173.627  -27.810  -24.980  -16.900
 3f85 A    35 Q E -138.417  139.506  177.986  -31.060  -26.220  -18.440
 3f85 A    36 V E  -85.006  127.990  175.684  -33.100  -24.910  -21.360

 2x1w L   195 M L -155.566  160.482 -176.085  -46.340  -26.530   36.750
 2x1w L   196 T E -134.979  135.367  170.195  -44.460  -26.750   33.450
 2x1w L   197 K E -129.154  149.025 -171.847  -44.510  -24.790   30.200
 2x1w L   198 K E -145.112  159.986  173.095  -42.520  -25.480   27.040
 2x1w L   199 N E -149.602  156.630 -169.514  -41.930  -24.320   23.470
 2x1w L   200 S E -138.158  159.986  175.883  -40.310  -25.780   20.360
 2x1w L   201 T E -156.173  144.984 -179.064  -38.860  -24.840   16.980
 2x1w L   202 F E  -90.500  130.188 -179.890  -37.600  -26.660   13.890
 2x1w L   203 V E -113.092  126.322 -179.416  -34.000  -26.070   12.830

 2ptt A    98 N L  -92.785  168.262  177.274   13.830   28.450   21.270
 2ptt A    99 E L -140.501  116.862  179.766   13.810   25.520   23.680
 2ptt A   100 L E -113.116  141.500 -171.337   14.940   25.690   27.310
 2ptt A   101 K E -112.312  139.633  174.598   15.260   22.670   29.600
 2ptt A   102 I E -149.058  131.945 -171.543   14.620   22.310   33.330
 2ptt A   103 T E -106.781  148.463 -175.544   14.490   19.130   35.400
 2ptt A   104 L E -131.978  129.616  173.514   12.410   18.360   38.490
 2ptt A   105 E E -117.638  140.658 -173.758   12.840   15.760   41.230
 2ptt A   106 V E -122.727  130.520  179.063   10.190   15.000   43.840

 1h7z A   138 A L  -65.113  139.595  179.565  -13.610   26.450    5.120
 1h7z A   139 L E -104.492  117.115 -178.136  -12.400   30.010    5.750
 1h7z A   140 F E -107.603  126.602  178.179  -10.840   31.770    2.770
 1h7z A   141 P E  -69.109  140.181  177.547   -8.840   34.980    3.170
 1h7z A   142 L E -122.578  115.380  179.024   -9.860   37.900    0.950
 1h7z A   143 E E  -71.427  123.359 -173.444   -7.330   40.600    0.090
 1h7z A   144 V E -111.584  125.948  173.721   -9.010   44.000    0.380
 1h7z A   145 T E -120.280  128.151  176.091   -7.910   47.170   -1.420
 1h7z A   146 V E -117.202  123.865  178.552   -9.580   50.540   -0.890

 2q78 A    22 K L  -69.259  143.989 -177.980   24.160    5.910  -10.370
 2q78 A    23 R E -146.706  158.338  179.104   27.000    5.950  -12.890
 2q78 A    24 L E -152.985  130.050  175.296   30.400    4.370  -13.530
 2q78 A    25 T E -121.419  125.351  179.667   33.260    5.090  -15.930
 2q78 A    26 E E -131.949  150.047  170.296   36.150    2.670  -16.430
 2q78 A    27 D E  -87.505  127.547 -174.670   39.050    2.280  -18.840
 2q78 A    28 V E -124.880  132.382  174.981   38.900   -1.060  -20.640
 2q78 A    29 A E  -81.715  138.438  179.934   41.490   -2.820  -22.790
 2q78 A    30 L E -104.178   99.819 -164.564   40.270   -4.340  -26.060

 2ny1 B   169 V E -127.795  150.155 -173.685   52.840    5.530   55.120
 2ny1 B   170 E E -109.573  123.140  174.859   52.380    9.260   54.560
 2ny1 B   171 F E -109.999  146.673  179.459   53.350   11.910   57.110
 2ny1 B   172 K E -127.119  124.979 -176.178   52.560   15.620   56.890
 2ny1 B   173 I E -127.048  124.278 -179.563   54.540   18.300   58.700
 2ny1 B   174 D E  -84.919  114.875  178.111   53.760   22.030   58.730
 2ny1 B   175 I E -112.419  137.351 -178.359   56.910   24.130   58.430
 2ny1 B   176 V E -113.356  122.857  173.375   56.980   27.930   58.680
 2ny1 B   177 V E -111.996  117.416 -171.108   59.600   30.090   56.980

 3py9 A   257 S L -160.402  169.934 -178.562   -1.430   29.650   60.800
 3py9 A   258 D L  -52.392  124.407 -172.615    0.470   27.040   58.780
 3py9 A   259 Q E -134.010  122.325  167.972    4.070   28.250   58.560
 3py9 A   260 R E  -77.775  126.254 -176.900    7.080   26.960   56.650
 3py9 A   261 I E -120.908  148.548  178.867   10.190   27.450   58.770
 3py9 A   262 D E -107.408  130.838 -178.573   13.900   27.240   57.980
 3py9 A   263 I E -119.175  105.603 -179.349   16.320   25.510   60.350
 3py9 A   264 P E  -73.933  127.790  177.237   20.020   26.210   59.810
 3py9 A   265 L E -121.230  133.615  176.215   22.300   23.300   60.690

 1gl4 B    88 D E -146.722  156.708 -171.254    8.930   26.100   56.930
 1gl4 B    89 Q E -136.192  143.774  169.303    5.950   27.950   55.480
 1gl4 B    90 G E -139.317  157.452 -164.416    4.380   31.400   55.540
 1gl4 B    91 T E -116.010  157.241  170.436    1.180   32.720   54.000
 1gl4 B    92 A E -148.518  155.066 -169.909   -0.100   35.720   52.060
 1gl4 B    93 T E -123.472  134.242  177.792   -3.530   36.860   50.910
 1gl4 B    94 L E -120.597  125.819  174.577   -4.690   38.460   47.660
 1gl4 B    95 H E -112.470  144.176  179.771   -8.050   40.180   47.180
 1gl4 B    96 V E -120.732  124.151 -179.408   -9.480   41.360   43.860

 2yd1 A    92 V E -132.873  153.018 -173.599   59.820   12.340   -0.340
 2yd1 A    93 S E -140.815  150.666  174.682   59.000   10.360    2.800
 2yd1 A    94 A E -138.986  136.652 -171.718   58.020   10.930    6.430
 2yd1 A    95 D E  -94.394  146.933  173.005   58.170    8.430    9.290
 2yd1 A    96 A E -159.888  133.856 -170.404   55.550    7.710   11.950
 2yd1 A    97 T E -107.061  137.959  171.273   55.240    4.840   14.410
 2yd1 A    98 L E  -95.447  115.074  175.361   52.150    3.080   15.750
 2yd1 A    99 T E -104.636  125.011 -177.535   52.520    2.140   19.410
 2yd1 A   100 I E -104.723  129.288 -179.755   49.910   -0.230   20.840

 1eaj A   115 A E -142.094  152.420 -177.659    6.220   21.130   52.840
 1eaj A   116 N E -136.648  148.064  176.877    9.010   20.740   50.280
 1eaj A   117 K E -136.301  137.889  179.192    9.870   18.300   47.490
 1eaj A   118 K E -105.908  132.803  173.429   13.100   17.800   45.550
 1eaj A   119 I E -128.427  116.923  174.552   13.240   16.710   41.910
 1eaj A   120 H E  -83.652  113.678 -177.125   16.530   16.030   40.140
 1eaj A   121 L E  -96.174  123.169  176.531   16.050   16.820   36.450
 1eaj A   122 V E -114.908  127.764  177.825   18.270   15.070   33.910
 1eaj A   123 V E -109.397  118.914 -173.667   18.300   16.050   30.230

 1vem A   418 T L -112.750  120.240 -178.452   51.630   19.110   22.730
 1vem A   419 P E  -69.738  132.066  174.682   49.090   16.530   21.570
 1vem A   420 V E -137.822  136.478 -179.259   50.090   12.890   22.050
 1vem A   421 M E  -74.822  126.695  175.550   48.130    9.720   21.290
 1vem A   422 Q E -129.385  150.860  175.939   47.450    7.520   24.310
 1vem A   423 T E  -94.835  124.166  175.063   45.490    4.310   24.820
 1vem A   424 I E -103.378  128.714 -176.942   42.770    4.350   27.480
 1vem A   425 V E -128.719  124.992  177.295   41.640    1.010   28.890
 1vem A   426 V E -127.381  122.500 -173.357   38.790    0.380   31.320

 2ooq A   171 Y L -115.229  160.346 -169.136   16.160   -1.520   62.350
 2ooq A   172 H L  -98.748   -8.345 -177.419   19.190   -3.790   62.660
 2ooq A   173 E L  -75.177  122.988  177.971   20.370   -2.640   66.080
 2ooq A   174 I L -119.526  120.940 -173.624   19.930   -5.280   68.780
 2ooq A   175 R E -109.002  160.006  172.349   20.520   -4.320   72.410
 2ooq A   176 E E -108.411  135.964 -176.466   20.790   -6.200   75.700
 2ooq A   177 L E -135.440  139.983  177.812   18.720   -5.130   78.700
 2ooq A   178 R E -114.813  125.367  171.387   18.500   -6.290   82.310
 2ooq A   179 L E  -95.369  110.010  177.023   15.380   -5.970   84.450

position:            4 neighbors:          200

 2ztb A   157 S E -113.279  134.735  178.766   41.420   50.310    6.180
 2ztb A   158 K E -130.129  125.104  173.098   43.140   46.910    6.200
 2ztb A   159 S E  -87.176  139.714 -176.996   46.860   46.190    6.430
 2ztb A   160 V E -146.077  136.010  176.374   48.120   43.090    4.630
 2ztb A   161 T E  -98.913  119.749 -174.498   51.510   41.440    4.140
 2ztb A   162 V E -130.419  148.181  178.067   51.990   40.060    0.630
 2ztb A   163 T E -113.355  127.051 -178.646   54.850   38.510   -1.330
 2ztb A   164 V E -108.822  117.025 -179.600   55.340   39.260   -5.020
 2ztb A   165 P L  -55.982  163.273 -167.540   57.350   36.780   -7.090

 2d42 A   139 R E -127.079  128.682 -177.634   34.150   85.610   11.010
 2d42 A   140 D E -159.398  164.334  179.548   32.740   88.680   12.770
 2d42 A   141 S E -148.064  155.421  179.568   33.610   92.100   14.170
 2d42 A   142 Q E -139.610  121.167  173.202   32.320   94.580   16.750
 2d42 A   143 T E  -90.700  132.006 -179.125   32.880   98.340   16.930
 2d42 A   144 I E -137.005  156.826  172.537   32.680   99.870   20.400
 2d42 A   145 R E -106.626  114.928 -178.458   33.320  103.190   22.130
 2d42 A   146 V E  -95.440  111.790  179.683   35.600  102.870   25.160
 2d42 A   147 P L  -62.524  158.946  179.762   35.140  105.700   27.660

 2x2u A   225 V E -124.994  130.566  173.681   31.300   -8.540   -3.410
 2x2u A   226 V E -126.756  131.555 -177.738   30.280   -4.970   -4.230
 2x2u A   227 M E -120.497  138.387  175.750   31.950   -2.840   -6.900
 2x2u A   228 V E -138.762  153.804  177.570   31.660    0.900   -7.570
 2x2u A   229 P E  -57.980  150.863  179.532   33.330    3.400   -9.890
 2x2u A   230 F E -131.729   79.638 -169.818   36.410    5.190   -8.570
 2x2u A   231 P E  -87.103  138.592  176.372   36.720    8.500  -10.400
 2x2u A   232 V E -136.685  123.383 -177.853   39.640   10.900   -9.970
 2x2u A   233 T E -100.354  130.134  177.798   39.940   14.290  -11.650

 2wbm A   184 K E  -87.032  143.848  179.082   28.390   48.400   53.280
 2wbm A   185 V E -122.859  148.919  179.510   26.600   51.450   51.890
 2wbm A   186 R E -105.499  123.767 -178.645   25.840   54.840   53.420
 2wbm A   187 V E -114.990  126.750  170.309   22.340   56.260   53.020
 2wbm A   188 A E  -85.667  122.968 -179.665   21.270   59.820   53.780
 2wbm A   189 I E -118.654  146.799  177.183   17.700   59.910   55.100
 2wbm A   190 K E -131.721  119.618 -177.759   15.390   62.840   55.830
 2wbm A   191 I E -135.024  160.701  175.915   12.290   62.510   58.010
 2wbm A   192 P L  -61.352  146.515 -173.197    9.940   64.700   60.040

 3laf A   302 S E -149.127  150.012  171.657   51.580  -15.770   35.910
 3laf A   303 A E -156.541  142.237 -167.936   49.650  -13.580   33.480
 3laf A   304 S E -119.294  162.030  176.723   47.500  -14.400   30.470
 3laf A   305 A E -159.046  155.007 -175.498   46.340  -12.790   27.230
 3laf A   306 E E  -94.881  127.787  171.638   44.160  -13.580   24.220
 3laf A   307 L E -102.761  119.578  177.477   45.630  -14.130   20.760
 3laf A   308 T E -112.472  120.627  179.301   43.190  -13.630   17.890
 3laf A   309 V E -101.531  119.196  179.470   44.240  -14.640   14.380
 3laf A   310 L E  -88.177  147.885 -178.863   42.330  -13.030   11.510

 3mjg X   271 E E -153.397  136.760  172.448   24.620  -75.690    2.590
 3mjg X   272 K E -139.495  140.014 -175.804   25.230  -76.320   -1.110
 3mjg X   273 A E -126.625  143.952  171.438   28.330  -77.680   -2.840
 3mjg X   274 I E -135.204  152.585 -176.130   29.560  -77.830   -6.430
 3mjg X   275 N E  -97.138  129.696  176.721   32.620  -79.440   -8.010
 3mjg X   276 I E -113.651  139.581 -177.820   35.180  -77.370   -9.920
 3mjg X   277 T E -120.478  129.927  177.049   37.820  -78.810  -12.250
 3mjg X   278 V E -111.767  129.025 -178.717   41.090  -77.180  -13.270
 3mjg X   279 V E -114.712  163.160 -177.632   43.010  -78.360  -16.330

 3mvs A   194 S E -128.424  149.832  170.921   -4.980   26.050   18.450
 3mvs A   195 T E -139.212  138.335 -177.785   -3.410   22.620   18.910
 3mvs A   196 L E -103.401  147.058  173.270    0.200   21.570   18.390
 3mvs A   197 A E -141.785  156.699 -179.509    1.560   18.230   17.170
 3mvs A   198 N E  -96.685  138.654  172.066    4.990   16.750   16.470
 3mvs A   199 L E -122.350  108.343  178.868    6.140   15.510   13.070
 3mvs A   200 A E  -87.370  122.361  177.229    9.260   13.330   13.090
 3mvs A   201 I E -117.732  106.890 -176.331   11.100   13.160    9.770
 3mvs A   202 I E  -90.705  125.493 -176.714   13.930   10.620    9.700

 2j8h A    89 S E -136.563  149.982  172.033   24.480   58.920   17.240
 2j8h A    90 G E -129.861  155.006 -169.347   24.340   56.210   14.580
 2j8h A    91 T E -131.868  139.818  173.871   23.460   56.460   10.900
 2j8h A    92 A E -148.605  144.199  179.652   21.930   54.200    8.250
 2j8h A    93 S E  -97.102  135.369  170.489   20.640   54.700    4.720
 2j8h A    94 L E  -99.468  118.983  171.385   17.310   53.370    3.480
 2j8h A    95 E E -107.790  125.530 -176.293   17.200   52.410   -0.190
 2j8h A    96 V E  -98.244  121.097 -174.634   13.770   51.590   -1.600
 2j8h A    97 E E  -87.244  116.853 -178.160   13.680   48.950   -4.330

 2oz4 A   173 N E -152.855  159.706  177.442  -42.650   -7.770   34.460
 2oz4 A   174 Q E -150.000  139.388 -177.150  -40.570   -8.420   37.580
 2oz4 A   175 T E -121.182  142.075 -179.574  -41.330   -8.380   41.300
 2oz4 A   176 R E -148.871  126.945 -175.861  -39.010   -7.910   44.270
 2oz4 A   177 E E  -92.790  143.179  175.675  -39.810   -7.670   47.980
 2oz4 A   178 L E -101.345  132.876  174.008  -38.050   -5.380   50.450
 2oz4 A   179 R E  -95.649  126.389 -178.462  -37.170   -6.550   53.960
 2oz4 A   180 V E -125.016  113.108  174.325  -37.420   -3.870   56.650
 2oz4 A   181 L E  -86.848  133.931  179.747  -36.240   -4.430   60.220

 2pn5 A    47 N L -148.708   64.296 -174.166   44.580   64.940  125.240
 2pn5 A    48 V E -109.421  125.508  177.805   43.080   65.060  128.730
 2pn5 A    49 T E -128.920  147.416  179.362   40.050   67.180  129.640
 2pn5 A    50 K E -147.996  119.483  170.072   37.990   67.450  132.820
 2pn5 A    51 M E  -76.832  112.958 -170.837   34.900   69.510  133.630
 2pn5 A    52 V E -118.934  148.011  179.015   35.500   70.540  137.230
 2pn5 A    53 D E -116.418  131.220  176.891   33.410   72.340  139.840
 2pn5 A    54 V E -126.193  124.466 -178.773   34.790   74.670  142.510
 2pn5 A    55 R E  -82.799  160.299  179.506   32.640   76.170  145.270

 3sbw C   202 N E -120.213  108.847 -177.030    5.720  -12.790  -56.530
 3sbw C   203 H E -112.022  111.614 -171.662    3.590  -13.920  -59.470
 3sbw C   204 T E -105.046  138.184  170.708    5.490  -14.430  -62.710
 3sbw C   205 A E -124.202  150.494 -172.291    4.180  -14.880  -66.250
 3sbw C   206 E E -114.343  134.333  175.460    6.170  -15.820  -69.340
 3sbw C   207 L E -121.351  130.964 -178.449    5.930  -14.410  -72.860
 3sbw C   208 V E -118.602  128.177 -175.591    7.610  -16.010  -75.880
 3sbw C   209 I L  -73.422  120.602 -176.321    8.120  -14.200  -79.170
 3sbw C   210 P L  -79.420  171.885  175.780    6.460  -16.090  -82.020

 3kog A    70 T E -119.784  149.518  177.646   37.880   27.250   63.280
 3kog A    71 G E -158.057  165.530 -174.962   35.510   29.030   60.910
 3kog A    72 S E -147.144  152.385  173.743   32.200   28.610   59.080
 3kog A    73 A E -144.968  142.534  179.027   30.300   29.870   56.050
 3kog A    74 S E -101.302  138.678  178.109   26.700   29.500   54.870
 3kog A    75 V E -136.110  130.989 -176.973   25.740   28.870   51.250
 3kog A    76 T E  -94.995  115.011  169.238   22.250   28.720   49.760
 3kog A    77 I E  -72.465  125.413 -176.580   21.550   26.050   47.150
 3kog A    78 P L  -73.453  154.283  171.188   19.090   27.490   44.630

 3qzb A   134 E E -134.515  151.122  165.668   33.950   11.070   41.050
 3qzb A   135 S E -145.431  164.477 -175.683   37.290   10.290   42.650
 3qzb A   136 S E -141.434  150.019  176.539   38.540    9.500   46.150
 3qzb A   137 Q E -156.626  130.009 -177.170   41.760    9.690   48.160
 3qzb A   138 K E  -77.419  148.237  175.367   42.540    8.870   51.790
 3qzb A   139 I E -138.437  132.027 -177.487   44.290   11.340   54.100
 3qzb A   140 T E  -98.149  132.068  178.853   45.830   10.650   57.510
 3qzb A   141 V E -115.402  129.181  178.169   45.630   13.210   60.310
 3qzb A   142 E L  -55.641  134.952 -177.965   47.900   13.180   63.360

 3alp A   120 E E -122.261  152.226  173.954   42.200   26.510    4.710
 3alp A   121 S E -135.160  142.961 -171.273   42.590   27.850    8.240
 3alp A   122 Q E -113.966  150.063  170.772   39.980   29.520   10.440
 3alp A   123 L E -143.708  143.623  179.298   40.030   32.160   13.170
 3alp A   124 N E  -97.519  112.432 -179.353   37.310   33.640   15.370
 3alp A   125 L E  -92.055  118.096  178.001   37.420   37.440   15.500
 3alp A   126 T E -111.725  124.963 -177.876   35.840   38.970   18.600
 3alp A   127 V E  -94.737  124.484 -175.372   35.320   42.730   18.780
 3alp A   128 M E -104.978  157.189 -179.730   35.660   44.280   22.230

 3l4c A    93 F L   44.812   53.650 -179.370   16.110   -7.460   10.140
 3l4c A    94 E E -109.435  128.855 -174.932   16.530   -5.860    6.710
 3l4c A    95 T E -113.549  125.009  171.262   13.500   -5.270    4.490
 3l4c A    96 V E -126.762  150.849 -178.032   13.550   -4.780    0.730
 3l4c A    97 K E  -98.299  119.970  175.863   10.660   -4.600   -1.740
 3l4c A    98 V E  -98.480  116.144 -177.418   10.660   -7.020   -4.670
 3l4c A    99 A E -109.834  109.032 -176.436    8.480   -5.820   -7.540
 3l4c A   100 I E -126.615  130.257  174.960    7.790   -8.440  -10.210
 3l4c A   101 P L  -48.926  139.063 -172.507    5.270   -8.380  -13.060

 1f97 A    94 E E -150.389  149.178  175.627   13.140   44.190   32.300
 1f97 A    95 V E -143.903  134.986 -176.231   10.950   42.090   34.580
 1f97 A    96 S E -101.200  142.007  178.235   11.840   39.070   36.720
 1f97 A    97 I E -131.183  121.809  178.517    9.620   36.050   37.340
 1f97 A    98 H E  -86.657  119.307 -178.885   10.240   33.410   40.020
 1f97 A    99 L E -103.524  125.602  176.360    9.190   29.940   38.880
 1f97 A   100 T E -121.403  116.397  179.708    8.450   27.210   41.410
 1f97 A   101 V E  -88.877  123.622 -167.442    7.690   23.690   40.180
 1f97 A   102 L E  -82.986  124.827  178.071    5.390   21.880   42.590
[truncated: 8,040,145 more chars]
