# Supplementary material for: Combining Evolutionary Information and an Iterative Sampling Strategy for Accurate Protein Structure Prediction
Source: PLoS Comput Biol. 2015 Dec 29;11(12):e1004661. doi: 10.1371/journal.pcbi.1004661 (PMC4694711; doi:10.1371/journal.pcbi.1004661)
Supplement: S1 File — Input files for target 1wvn and scripts to carry out the steps outlined in the protocol capture in S1 Text as well as exemplary output files are provided in this attachement. The supplementary materials are also included with Rosetta under the directory “Rosetta/demos/protocol_capture/2015/ rasrec_evolutionary_restraints” (ZIP) [file pcbi.1004661.s003.zip › protocol_capture/outputs/1_contactmap/1wvn_PLM.cmp]

0.0 0.0 0.0 0.0 0.0 0.0 0.0 0.0 0.0 0.0 0.0 0.0 0.0 0.0 0.0 0.0 0.0 0.0 0.0 0.0 0.0 0.0 0.0 0.0 0.0 0.0 0.0 0.0 0.0 0.0 0.0 0.0 0.0 0.0 0.0 0.0 0.0 0.0 0.0 0.0 0.0 0.0 0.0 0.0 0.0 0.0 0.0 0.0 0.0 0.0 0.0 0.0 0.0 0.0 0.0 0.0 0.0 0.0 0.0 0.0 0.0 0.0 0.0 0.0 0.0 0.0 0.0 0.0 0.0 0.0 0.0 0.0 0.0
0.0 0.0 0.0 0.0 0.0 0.0 0.0 0.0 0.0 0.0 0.0 0.0 0.0 0.0 0.0 0.0 0.0 0.0 0.0 0.0 0.0 0.0 0.0 0.0 0.0 0.0 0.0 0.0 0.0 0.0 0.0 0.0 0.0 0.0 0.0 0.0 0.0 0.0 0.0 0.0 0.0 0.0 0.0 0.0 0.0 0.0 0.0 0.0 0.0 0.0 0.0 0.0 0.0 0.0 0.0 0.0 0.0 0.0 0.0 0.0 0.0 0.0 0.0 0.0 0.0 0.0 0.0 0.0 0.0 0.0 0.0 0.0 0.0
0.0 0.0 0.0 0.0 0.0 0.0 0.0 0.0 0.0 0.0 0.0 0.0 0.0 0.0 0.0 0.0 0.0 0.0 0.0 0.0 0.0 0.0 0.0 0.0 0.0 0.0 0.0 0.0 0.0 0.0 0.0 0.0 0.0 0.0 0.0 0.0 0.0 0.0 0.0 0.0 0.0 0.0 0.0 0.0 0.0 0.0 0.0 0.0 0.0 0.0 0.0 0.0 0.0 0.0 0.0 0.0 0.0 0.0 0.0 0.0 0.0 0.0 0.0 0.0 0.0 0.0 0.0 0.0 0.0 0.0 0.0 0.0 0.0
0.0 0.0 0.0 0.0 0.0 0.0 0.0 0.0 0.0 0.0 0.0 0.0 0.0 0.0 0.0 0.0 0.0 0.0 0.0 0.0 0.0 0.0 0.0 0.0 0.0 0.0 0.0 0.0 0.0 0.0 0.0 0.0 0.0 0.0 0.0 0.0 0.0 0.0 0.0 0.0 0.0 0.0 0.0 0.0 0.0 0.0 0.0 0.0 0.0 0.0 0.0 0.0 0.0 0.0 0.0 0.0 0.0 0.0 0.0 0.0 0.0 0.0 0.0 0.0 0.0 0.0 0.0 0.0 0.0 0.0 0.0 0.0 0.0
0.0 0.0 0.0 0.0 0.0 0.0 0.0 0.0 0.0 0.0 0.0 0.0 0.0 0.0 0.0 0.0 0.0 0.0 0.0 0.0 0.0 0.0 0.0 0.0 0.0 0.0 0.0 0.0 0.0 0.0 0.0 0.0 0.0 0.0 0.0 0.0 0.0 0.0 0.0 0.0 0.0 0.0 0.0 0.0 0.0 0.0 0.0 0.0 0.0 0.0 0.0 0.0 0.0 0.0 0.0 0.0 0.0 0.0 0.0 0.0 0.0 0.0 0.0 0.0 0.0 0.0 0.0 0.0 0.0 0.0 0.0 0.0 0.0
0.0 0.0 0.0 0.0 0.0 0.0 1.576 0.463 0.111 0.063 0.01 0.069 0.011 0.024 0.023 0.055 -0.077 -0.044 0.098 -0.065 0.026 -0.008 -0.017 -0.026 -0.034 -0.054 -0.11 -0.06 -0.179 -0.007 -0.04 -0.009 -0.061 0.007 0.008 -0.064 0.037 0.022 -0.12 -0.071 -0.064 -0.032 -0.011 -0.056 -0.025 -0.033 -0.113 -0.081 -0.135 -0.115 -0.06 -0.06 0.105 -0.012 0.149 0.034 -0.06 -0.075 -0.012 0.008 0.005 -0.053 -0.098 -0.045 -0.106 -0.079 -0.14 -0.12 -0.136 -0.126 -0.067 0.0 0.0
0.0 0.0 0.0 0.0 0.0 1.576 0.0 1.085 0.422 0.179 0.124 -0.074 0.026 -0.129 0.078 -0.102 -0.142 -0.091 0.042 -0.173 -0.078 0.045 -0.064 -0.08 -0.014 -0.057 -0.111 0.003 -0.104 -0.101 -0.163 -0.113 -0.102 -0.112 0.071 -0.022 -0.05 -0.198 -0.096 -0.097 -0.117 -0.086 -0.07 0.069 -0.097 -0.142 -0.073 -0.057 -0.051 -0.206 -0.11 -0.137 -0.104 -0.028 -0.044 -0.055 -0.047 0.021 -0.041 -0.196 0.504 0.118 -0.09 -0.126 0.487 -0.034 -0.178 -0.069 -0.061 -0.14 -0.137 0.0 0.0
0.0 0.0 0.0 0.0 0.0 0.463 1.085 0.0 0.751 0.639 0.114 -0.006 0.054 0.096 -0.04 -0.095 -0.088 -0.016 -0.074 -0.069 -0.08 -0.097 -0.051 -0.102 -0.087 -0.071 0.016 -0.129 -0.106 -0.131 -0.053 -0.164 -0.04 -0.049 -0.052 -0.168 -0.049 -0.056 -0.122 -0.04 -0.046 -0.012 -0.179 -0.043 -0.052 -0.055 -0.035 -0.064 -0.009 -0.152 0.495 -0.025 0.199 -0.06 -0.02 -0.043 -0.065 0.01 -0.003 -0.216 -0.103 0.037 -0.065 -0.123 0.037 -0.046 -0.183 -0.08 -0.024 -0.099 -0.119 0.0 0.0
0.0 0.0 0.0 0.0 0.0 0.111 0.422 0.751 0.0 0.661 0.369 0.221 0.09 0.001 -0.05 -0.005 -0.024 0.056 0.045 -0.008 0.106 -0.102 -0.031 0.036 0.054 -0.036 0.034 -0.011 -0.176 -0.008 -0.087 -0.143 -0.079 -0.139 -0.061 -0.097 -0.082 0.0 -0.106 0.016 0.016 -0.024 -0.163 -0.008 -0.055 -0.007 -0.107 -0.146 -0.158 -0.147 -0.068 0.055 -0.099 0.066 -0.092 -0.007 -0.119 -0.081 -0.049 -0.166 0.061 -0.083 -0.185 -0.061 0.219 -0.118 -0.15 0.111 0.037 -0.081 -0.158 0.0 0.0
0.0 0.0 0.0 0.0 0.0 0.063 0.179 0.639 0.661 0.0 0.449 0.318 0.2 0.118 0.037 0.055 -0.069 0.062 -0.079 -0.065 -0.176 0.045 -0.159 -0.143 -0.036 0.006 -0.054 -0.051 -0.077 -0.126 -0.046 0.058 -0.03 -0.112 -0.134 -0.113 -0.044 -0.165 0.022 -0.134 -0.023 -0.01 0.04 -0.015 -0.042 -0.118 -0.05 -0.045 0.18 0.098 0.51 -0.168 -0.083 -0.149 -0.044 -0.063 -0.094 0.005 -0.079 -0.119 -0.029 -0.008 -0.042 -0.167 -0.028 -0.057 -0.157 -0.185 0.082 -0.139 -0.012 0.0 0.0
0.0 0.0 0.0 0.0 0.0 0.01 0.124 0.114 0.369 0.449 0.0 0.625 0.377 0.132 0.147 -0.015 -0.031 -0.003 0.253 -0.035 0.077 -0.078 -0.1 0.051 -0.053 -0.026 0.025 -0.072 0.008 0.069 -0.038 0.031 -0.207 -0.062 -0.044 -0.154 -0.117 -0.016 -0.101 -0.08 -0.07 -0.101 -0.03 -0.019 -0.045 -0.065 0.001 -0.022 -0.064 0.051 -0.108 0.389 -0.188 -0.018 -0.173 0.003 -0.093 -0.128 -0.044 -0.02 -0.031 -0.077 -0.222 -0.078 -0.061 -0.185 -0.214 0.083 -0.106 -0.085 0.005 0.0 0.0
0.0 0.0 0.0 0.0 0.0 0.069 -0.074 -0.006 0.221 0.318 0.625 0.0 0.901 0.422 0.439 0.038 0.065 -0.032 0.032 0.019 0.034 -0.046 -0.041 -0.071 0.075 0.031 0.012 -0.039 -0.112 0.095 -0.044 -0.075 -0.085 -0.058 -0.046 0.024 -0.015 0.022 -0.044 0.015 -0.025 -0.072 -0.088 -0.014 -0.087 -0.132 -0.106 -0.078 -0.089 0.0 -0.047 -0.111 -0.151 -0.086 0.005 -0.069 -0.178 -0.068 -0.133 -0.113 -0.079 -0.012 -0.098 -0.05 -0.13 -0.032 -0.153 -0.117 -0.124 -0.069 -0.178 0.0 0.0
0.0 0.0 0.0 0.0 0.0 0.011 0.026 0.054 0.09 0.2 0.377 0.901 0.0 0.465 0.211 0.141 -0.015 0.081 -0.021 -0.086 -0.15 0.077 -0.049 -0.107 0.083 0.086 -0.105 0.031 -0.009 -0.149 0.011 -0.019 -0.068 -0.042 -0.051 0.048 -0.098 -0.126 0.051 -0.023 0.057 0.057 0.041 0.039 0.019 -0.014 0.007 0.077 -0.089 0.172 -0.107 -0.132 -0.127 -0.103 -0.17 -0.158 -0.131 -0.118 -0.011 -0.048 -0.092 -0.082 -0.022 -0.122 -0.094 -0.068 -0.055 -0.185 -0.08 -0.117 -0.008 0.0 0.0
0.0 0.0 0.0 0.0 0.0 0.024 -0.129 0.096 0.001 0.118 0.132 0.422 0.465 0.0 0.721 0.231 0.199 0.138 -0.013 -0.028 -0.062 0.002 0.061 -0.04 0.006 -0.025 -0.023 -0.007 -0.064 -0.024 -0.1 -0.03 -0.039 -0.072 0.105 -0.061 -0.045 -0.105 0.025 0.044 0.052 0.015 -0.024 -0.052 -0.068 0.052 0.022 -0.016 -0.044 -0.162 -0.008 -0.065 -0.099 -0.086 0.12 -0.126 -0.024 -0.032 -0.006 -0.122 -0.123 -0.082 -0.134 -0.086 -0.094 -0.02 -0.147 -0.136 -0.067 -0.129 -0.164 0.0 0.0
0.0 0.0 0.0 0.0 0.0 0.023 0.078 -0.04 -0.05 0.037 0.147 0.439 0.211 0.721 0.0 0.368 0.185 0.337 0.075 0.064 -0.154 0.048 0.003 -0.119 -0.08 0.033 0.012 0.026 -0.055 -0.191 -0.035 -0.048 -0.011 -0.074 -0.03 -0.098 0.049 0.02 -0.016 0.15 -0.008 0.107 0.132 -0.072 -0.013 -0.084 -0.078 -0.111 -0.079 -0.033 -0.026 -0.144 0.168 -0.203 -0.027 -0.143 -0.108 0.011 -0.019 -0.106 -0.104 -0.115 -0.155 -0.17 -0.088 0.005 -0.184 -0.035 -0.107 -0.048 0.005 0.0 0.0
0.0 0.0 0.0 0.0 0.0 0.055 -0.102 -0.095 -0.005 0.055 -0.015 0.038 0.141 0.231 0.368 0.0 0.602 0.095 0.104 0.054 -0.059 0.056 -0.027 -0.009 -0.068 -0.105 0.053 -0.1 -0.094 -0.03 0.019 -0.097 -0.162 0.01 -0.083 -0.024 0.019 0.089 0.072 0.467 0.353 0.088 -0.099 -0.022 -0.15 -0.137 -0.108 -0.089 -0.041 0.514 -0.043 0.041 -0.118 -0.177 -0.084 -0.04 0.0 -0.045 -0.211 -0.056 -0.1 -0.076 -0.116 -0.085 -0.139 -0.143 -0.114 -0.073 -0.045 -0.067 -0.007 0.0 0.0
0.0 0.0 0.0 0.0 0.0 -0.077 -0.142 -0.088 -0.024 -0.069 -0.031 0.065 -0.015 0.199 0.185 0.602 0.0 0.754 0.172 0.218 0.168 0.176 0.065 0.189 0.127 -0.004 -0.137 0.019 -0.044 0.026 0.038 -0.041 -0.075 -0.095 -0.081 -0.052 0.042 -0.091 0.065 0.065 -0.067 -0.111 -0.002 0.011 -0.023 -0.136 -0.112 -0.081 -0.081 0.205 -0.045 0.073 -0.009 -0.112 -0.016 -0.054 0.017 -0.078 -0.165 -0.066 -0.025 -0.026 -0.164 -0.069 -0.223 -0.111 -0.158 -0.169 -0.1 -0.151 -0.063 0.0 0.0
0.0 0.0 0.0 0.0 0.0 -0.044 -0.091 -0.016 0.056 0.062 -0.003 -0.032 0.081 0.138 0.337 0.095 0.754 0.0 0.018 0.082 -0.076 0.173 0.086 -0.045 0.061 0.315 -0.09 0.125 0.056 -0.005 0.094 0.098 0.031 -0.16 -0.061 -0.143 0.16 -0.031 0.148 -0.044 0.098 0.055 -0.107 -0.007 -0.144 -0.052 -0.061 -0.048 0.009 -0.094 -0.099 -0 -0.038 -0.198 0.091 -0.13 -0.09 -0.02 -0.05 -0.103 -0.102 -0.108 -0.086 -0.194 0.032 -0.032 -0.14 -0.199 -0.056 -0.052 0.041 0.0 0.0
0.0 0.0 0.0 0.0 0.0 0.098 0.042 -0.074 0.045 -0.079 0.253 0.032 -0.021 -0.013 0.075 0.104 0.172 0.018 0.0 0.304 0.453 0.109 0.099 0.171 -0.031 0.072 0.147 0.057 -0.17 0.222 -0.002 -0.045 0.004 0.018 -0.049 -0.005 -0.147 0.047 -0.098 -0.007 -0.125 -0.096 -0.133 -0.083 -0.131 -0.043 -0.104 -0.041 -0.065 -0.164 -0.124 0.136 -0.127 -0.009 -0.065 0.08 -0.054 -0.072 -0.086 -0.106 -0.136 -0.081 -0.101 0.03 -0.063 -0.081 -0.08 0.056 -0.197 0.005 0.13 0.0 0.0
0.0 0.0 0.0 0.0 0.0 -0.065 -0.173 -0.069 -0.008 -0.065 -0.035 0.019 -0.086 -0.028 0.064 0.054 0.218 0.082 0.304 0.0 0.417 0.151 0.184 0.632 -0.014 -0.05 0.193 0.183 0.045 0.051 -0.002 -0.051 -0.103 -0.109 -0.028 -0.018 -0.112 0.014 -0.001 0.085 -0.071 -0.004 0.112 -0.114 -0.031 -0.032 -0.013 -0.089 -0.115 0.036 -0.163 -0.1 -0.052 -0.058 0.047 0.04 -0.051 -0.038 -0.12 -0.057 -0.066 -0.063 -0.125 -0.068 -0.143 -0.095 -0.14 -0.029 -0.132 -0.011 -0.058 0.0 0.0
0.0 0.0 0.0 0.0 0.0 0.026 -0.078 -0.08 0.106 -0.176 0.077 0.034 -0.15 -0.062 -0.154 -0.059 0.168 -0.076 0.453 0.417 0.0 0.196 0.215 0.319 0.14 0.148 0.145 0.041 -0.049 0.147 0.009 0.009 -0.052 0.035 0.019 0.012 -0.077 0.111 -0.101 0.154 -0.185 -0.069 -0.096 -0.12 -0.068 -0.086 -0.101 -0.05 -0.061 -0.147 -0.153 0.094 -0.18 0.079 -0.099 0.067 -0.064 -0.12 -0.045 -0.043 -0.052 -0.111 -0.078 0.042 -0.049 -0.107 -0.148 0.104 -0.162 -0.014 -0.04 0.0 0.0
0.0 0.0 0.0 0.0 0.0 -0.008 0.045 -0.097 -0.102 0.045 -0.078 -0.046 0.077 0.002 0.048 0.056 0.176 0.173 0.109 0.151 0.196 0.0 0.507 0.15 0.696 0.087 -0.003 -0.003 -0.055 -0.084 0.219 -0.059 -0.057 -0.094 0.053 -0.142 0.077 -0.093 -0.129 -0.053 -0.001 -0.111 -0.034 -0.059 -0.106 -0.029 -0.071 -0.124 -0.082 -0.064 -0.014 -0.138 0.001 -0.12 -0.014 0.033 -0.014 -0.042 0.073 -0.014 -0.014 -0.11 -0.087 -0.015 -0.118 -0.087 -0.055 -0.09 -0.083 -0.106 -0.068 0.0 0.0
0.0 0.0 0.0 0.0 0.0 -0.017 -0.064 -0.051 -0.031 -0.159 -0.1 -0.041 -0.049 0.061 0.003 -0.027 0.065 0.086 0.099 0.184 0.215 0.507 0.0 0.325 0.245 0.142 0.144 0.017 0.002 -0.004 -0.015 0.052 0.09 -0.087 -0.044 -0.088 -0.004 -0.039 -0.035 -0.106 -0.006 -0.102 -0.002 -0.022 -0.051 -0.088 -0.1 -0.035 -0.039 -0.036 -0.063 -0.003 0.033 -0.117 0.032 -0.04 0.006 0.122 0.008 -0.064 -0.125 0.073 -0.094 -0.04 -0.176 -0.025 -0.106 -0.135 -0.134 0.06 -0.035 0.0 0.0
0.0 0.0 0.0 0.0 0.0 -0.026 -0.08 -0.102 0.036 -0.143 0.051 -0.071 -0.107 -0.04 -0.119 -0.009 0.189 -0.045 0.171 0.632 0.319 0.15 0.325 0.0 0.089 0.006 0.117 0.152 0.02 0.118 0.103 -0.003 -0.08 0.041 -0.002 -0.013 -0.054 0.042 -0.028 0.067 -0.114 0.015 -0.036 -0.102 -0.023 -0.072 -0.032 -0.087 -0.052 -0.151 -0.15 0.025 -0.101 -0.011 -0.123 0.037 -0.062 -0.059 -0.09 -0.106 -0.092 -0.042 -0.064 0.021 -0.128 -0.094 -0.116 0.128 -0.121 -0.057 -0.035 0.0 0.0
0.0 0.0 0.0 0.0 0.0 -0.034 -0.014 -0.087 0.054 -0.036 -0.053 0.075 0.083 0.006 -0.08 -0.068 0.127 0.061 -0.031 -0.014 0.14 0.696 0.245 0.089 0.0 0.269 0.103 0.141 0.255 -0.017 0.058 0.121 -0.028 -0.074 -0.052 -0.122 0.199 -0.005 0.113 -0.055 -0.041 -0.066 0.019 0.012 -0.067 0.022 0.002 0.061 -0.105 -0.121 -0.141 -0.109 -0.05 -0.089 -0.118 -0.193 -0.082 -0.049 -0.043 -0.11 -0.055 -0.062 -0.041 -0.102 -0.056 -0.098 -0.067 -0.121 0.011 -0.026 -0.13 0.0 0.0
0.0 0.0 0.0 0.0 0.0 -0.054 -0.057 -0.071 -0.036 0.006 -0.026 0.031 0.086 -0.025 0.033 -0.105 -0.004 0.315 0.072 -0.05 0.148 0.087 0.142 0.006 0.269 0.0 0.221 0.339 0.556 0.134 0.158 0.014 0.187 -0.043 -0.061 -0.113 -0.072 -0.069 0.089 0.011 -0.028 0.05 -0.077 0.024 -0.118 -0.126 -0.032 -0.032 -0.119 -0.147 -0.051 -0.156 -0.073 -0.175 -0.081 -0.151 -0.042 -0.16 -0.05 -0.088 0.022 -0.154 -0.027 -0.178 -0.084 -0.017 -0.062 0.069 -0.164 -0.107 0.348 0.0 0.0
0.0 0.0 0.0 0.0 0.0 -0.11 -0.111 0.016 0.034 -0.054 0.025 0.012 -0.105 -0.023 0.012 0.053 -0.137 -0.09 0.147 0.193 0.145 -0.003 0.144 0.117 0.103 0.221 0.0 0.056 0.062 0.041 0.454 0.004 -0.013 -0.029 0.056 0.0 -0.067 0.214 0.007 0.061 0.065 0.118 0.012 -0.057 -0.084 -0.06 -0.123 -0.011 -0.114 -0.055 -0.038 0.011 -0.062 -0.004 -0.044 -0.024 -0.11 -0.075 -0.039 -0.095 -0.105 -0.162 -0.105 -0.045 -0.047 -0.125 -0.068 -0.047 -0.055 -0.013 0.053 0.0 0.0
0.0 0.0 0.0 0.0 0.0 -0.06 0.003 -0.129 -0.011 -0.051 -0.072 -0.039 0.031 -0.007 0.026 -0.1 0.019 0.125 0.057 0.183 0.041 -0.003 0.017 0.152 0.141 0.339 0.056 0.0 0.116 0.096 0.627 0.492 0.002 -0.056 -0.041 -0.117 0.089 -0.049 -0.031 -0.057 -0.083 0.024 -0.026 -0.095 -0.038 0.004 -0.023 -0.026 -0.121 -0.082 -0.105 -0.128 0.006 -0.089 -0.015 -0.017 -0.061 -0.087 -0.021 0.002 -0.037 -0.109 -0.055 -0.046 -0.088 -0.124 -0.03 -0.127 -0.078 -0.008 -0.085 0.0 0.0
0.0 0.0 0.0 0.0 0.0 -0.179 -0.104 -0.106 -0.176 -0.077 0.008 -0.112 -0.009 -0.064 -0.055 -0.094 -0.044 0.056 -0.17 0.045 -0.049 -0.055 0.002 0.02 0.255 0.556 0.062 0.116 0.0 0.129 0.099 0.256 1.232 -0.049 -0.071 -0.098 0.067 -0.084 -0.055 -0.129 -0.031 0.019 -0.033 0.023 -0.071 -0.106 -0.001 -0.086 -0.117 -0.04 -0.016 -0.105 0.084 -0.029 0.024 -0.102 -0.01 0.016 0.03 -0.038 -0.038 -0.064 -0.042 -0.121 -0.122 -0.009 0.314 -0.174 -0.003 -0.101 -0.097 0.0 0.0
0.0 0.0 0.0 0.0 0.0 -0.007 -0.101 -0.131 -0.008 -0.126 0.069 0.095 -0.149 -0.024 -0.191 -0.03 0.026 -0.005 0.222 0.051 0.147 -0.084 -0.004 0.118 -0.017 0.134 0.041 0.096 0.129 0.0 0.141 0.16 0.109 0.286 -0.027 -0.065 -0.055 0.344 -0.071 0.202 -0.117 -0.041 -0.108 -0.129 -0.045 -0.073 -0.031 -0.077 -0.053 -0.178 -0.129 -0.017 0.049 -0.029 -0.06 0.038 -0.129 -0.16 -0.066 -0.027 -0.013 -0.019 -0.146 0.207 -0.12 -0.073 0.11 0.072 -0.153 -0.039 0.161 0.0 0.0
0.0 0.0 0.0 0.0 0.0 -0.04 -0.163 -0.053 -0.087 -0.046 -0.038 -0.044 0.011 -0.1 -0.035 0.019 0.038 0.094 -0.002 -0.002 0.009 0.219 -0.015 0.103 0.058 0.158 0.454 0.627 0.099 0.141 0.0 0.138 -0.083 -0.024 -0.024 0.13 0.248 0.183 0.2 0.016 0.046 0.099 -0.03 -0.123 -0.16 -0.146 -0.09 -0.095 -0.112 -0.052 -0.057 0.038 -0.039 -0.085 0.012 -0.01 -0.107 -0.127 -0.146 -0.064 0.074 -0.125 -0.068 -0.011 -0.187 -0.085 -0.085 -0.169 -0.035 -0.097 0.008 0.0 0.0
0.0 0.0 0.0 0.0 0.0 -0.009 -0.113 -0.164 -0.143 0.058 0.031 -0.075 -0.019 -0.03 -0.048 -0.097 -0.041 0.098 -0.045 -0.051 0.009 -0.059 0.052 -0.003 0.121 0.014 0.004 0.492 0.256 0.16 0.138 0.0 0.261 -0.005 0.106 0.063 0.061 -0.047 0.022 -0.04 0.003 0.008 0.07 0.054 -0.012 0.024 0.021 0.02 -0.074 -0.079 -0.061 -0.035 -0.045 -0.101 0.011 -0.105 -0.025 0.002 -0.105 0.011 -0.06 -0.088 0.038 -0.008 -0.04 -0.044 -0.096 -0.052 -0.06 -0.04 -0.086 0.0 0.0
0.0 0.0 0.0 0.0 0.0 -0.061 -0.102 -0.04 -0.079 -0.03 -0.207 -0.085 -0.068 -0.039 -0.011 -0.162 -0.075 0.031 0.004 -0.103 -0.052 -0.057 0.09 -0.08 -0.028 0.187 -0.013 0.002 1.232 0.109 -0.083 0.261 0.0 0.187 0.035 -0.06 0.073 -0.108 0.017 -0.074 -0.013 0.025 -0.017 -0.041 -0.089 -0.076 -0.108 -0.018 -0.045 -0.122 -0.068 -0.05 0.005 -0.084 -0.068 -0.092 -0.056 0.003 0.033 -0.119 -0.066 -0.058 0.215 -0.116 -0.057 0.066 0.71 -0.155 -0.101 -0.079 0.062 0.0 0.0
0.0 0.0 0.0 0.0 0.0 0.007 -0.112 -0.049 -0.139 -0.112 -0.062 -0.058 -0.042 -0.072 -0.074 0.01 -0.095 -0.16 0.018 -0.109 0.035 -0.094 -0.087 0.041 -0.074 -0.043 -0.029 -0.056 -0.049 0.286 -0.024 -0.005 0.187 0.0 0.554 1.437 0.097 0.013 -0.031 0.083 0.012 -0.135 -0.168 -0.115 -0.154 -0.14 -0.181 -0.185 -0.192 -0.147 -0.128 -0.018 -0.09 -0.06 -0.11 -0.099 0.062 -0.129 -0.08 0.155 -0.045 -0.114 0.494 0.268 -0.121 -0.061 0.73 -0.084 -0.15 -0.153 -0.083 0.0 0.0
0.0 0.0 0.0 0.0 0.0 0.008 0.071 -0.052 -0.061 -0.134 -0.044 -0.046 -0.051 0.105 -0.03 -0.083 -0.081 -0.061 -0.049 -0.028 0.019 0.053 -0.044 -0.002 -0.052 -0.061 0.056 -0.041 -0.071 -0.027 -0.024 0.106 0.035 0.554 0.0 0.625 0.087 0.018 -0.026 0.055 -0.078 -0.048 -0.022 -0.046 -0.03 -0.088 -0.043 -0.14 -0.063 -0.139 -0.151 -0.102 -0.043 0.026 0.019 0.059 0.087 0.016 0.022 0.61 -0.055 -0.038 0.007 -0.038 -0.055 -0.1 -0.082 -0.042 -0.163 -0.005 -0.083 0.0 0.0
0.0 0.0 0.0 0.0 0.0 -0.064 -0.022 -0.168 -0.097 -0.113 -0.154 0.024 0.048 -0.061 -0.098 -0.024 -0.052 -0.143 -0.005 -0.018 0.012 -0.142 -0.088 -0.013 -0.122 -0.113 0.0 -0.117 -0.098 -0.065 0.13 0.063 -0.06 1.437 0.625 0.0 0.023 0.344 -0.006 0.032 -0.147 -0.035 -0.052 -0.067 -0.169 -0.158 -0.126 -0.115 -0.069 -0.14 0.011 -0.035 -0.12 0.284 0.035 0.127 0.017 -0.091 -0.147 0.601 -0.097 -0.1 0.02 0.26 -0.055 -0.13 0.035 -0.026 -0.174 -0.15 -0.13 0.0 0.0
0.0 0.0 0.0 0.0 0.0 0.037 -0.05 -0.049 -0.082 -0.044 -0.117 -0.015 -0.098 -0.045 0.049 0.019 0.042 0.16 -0.147 -0.112 -0.077 0.077 -0.004 -0.054 0.199 -0.072 -0.067 0.089 0.067 -0.055 0.248 0.061 0.073 0.097 0.087 0.023 0.0 0.078 0.446 0.111 0.044 0.006 0.078 -0.052 0.001 -0.043 0.0 0.015 0.06 -0.033 -0.054 -0.068 0.021 -0.107 0.101 -0.135 0.021 -0.047 -0.008 0.026 0.034 0.037 0.027 -0.136 -0.139 -0.065 0.005 -0.17 -0.143 -0.036 -0.025 0.0 0.0
0.0 0.0 0.0 0.0 0.0 0.022 -0.198 -0.056 0.0 -0.165 -0.016 0.022 -0.126 -0.105 0.02 0.089 -0.091 -0.031 0.047 0.014 0.111 -0.093 -0.039 0.042 -0.005 -0.069 0.214 -0.049 -0.084 0.344 0.183 -0.047 -0.108 0.013 0.018 0.344 0.078 0.0 0.077 0.2 -0.031 0.122 -0.143 -0.065 -0.04 -0.056 -0.072 -0.032 -0.103 -0.083 -0.169 0.346 0.019 0.226 -0.025 0.008 -0.025 -0.043 -0.086 -0.055 -0.039 -0.091 -0.105 0.185 -0.099 -0.103 -0.078 0.255 -0.13 -0.118 -0.071 0.0 0.0
0.0 0.0 0.0 0.0 0.0 -0.12 -0.096 -0.122 -0.106 0.022 -0.101 -0.044 0.051 0.025 -0.016 0.072 0.065 0.148 -0.098 -0.001 -0.101 -0.129 -0.035 -0.028 0.113 0.089 0.007 -0.031 -0.055 -0.071 0.2 0.022 0.017 -0.031 -0.026 -0.006 0.446 0.077 0.0 0.174 0.171 0.079 0.016 0.123 0.038 -0.044 0.065 0.16 -0.069 0.086 0.001 -0.024 0.202 -0.187 0.109 -0.072 0.045 -0.045 0.003 -0.13 -0.045 -0.116 -0.065 -0.101 -0.059 -0.084 0.051 -0.149 -0.035 -0.145 0.075 0.0 0.0
0.0 0.0 0.0 0.0 0.0 -0.071 -0.097 -0.04 0.016 -0.134 -0.08 0.015 -0.023 0.044 0.15 0.467 0.065 -0.044 -0.007 0.085 0.154 -0.053 -0.106 0.067 -0.055 0.011 0.061 -0.057 -0.129 0.202 0.016 -0.04 -0.074 0.083 0.055 0.032 0.111 0.2 0.174 0.0 0.076 0.105 -0.086 0.102 -0.04 -0.081 -0.063 -0.024 -0.1 -0.026 -0.063 0.418 -0.106 -0.024 -0.078 -0.019 0.025 -0.103 -0.083 -0.035 -0.154 -0.17 -0.133 -0.017 -0.156 -0.08 -0.034 0.09 0.012 -0.203 -0.008 0.0 0.0
0.0 0.0 0.0 0.0 0.0 -0.064 -0.117 -0.046 0.016 -0.023 -0.07 -0.025 0.057 0.052 -0.008 0.353 -0.067 0.098 -0.125 -0.071 -0.185 -0.001 -0.006 -0.114 -0.041 -0.028 0.065 -0.083 -0.031 -0.117 0.046 0.003 -0.013 0.012 -0.078 -0.147 0.044 -0.031 0.171 0.076 0.0 0.258 0.325 0.103 -0.039 0.075 0.106 0.069 0.085 0.263 0.178 0.042 0.369 -0.11 -0.048 -0.09 -0.113 -0.034 -0.075 -0.011 -0.028 -0.071 -0.1 -0.125 -0.011 -0.107 -0.058 -0.053 -0.088 -0.073 0.012 0.0 0.0
0.0 0.0 0.0 0.0 0.0 -0.032 -0.086 -0.012 -0.024 -0.01 -0.101 -0.072 0.057 0.015 0.107 0.088 -0.111 0.055 -0.096 -0.004 -0.069 -0.111 -0.102 0.015 -0.066 0.05 0.118 0.024 0.019 -0.041 0.099 0.008 0.025 -0.135 -0.048 -0.035 0.006 0.122 0.079 0.105 0.258 0.0 0.326 0.095 0.011 0.075 -0.004 0.01 0.087 0.088 0.113 -0.116 0.074 -0.104 0.193 -0.05 0.019 -0.096 -0.084 -0.037 -0.018 -0.065 -0.111 -0.118 -0.09 0.017 -0.113 -0.014 0.027 -0.039 -0.076 0.0 0.0
0.0 0.0 0.0 0.0 0.0 -0.011 -0.07 -0.179 -0.163 0.04 -0.03 -0.088 0.041 -0.024 0.132 -0.099 -0.002 -0.107 -0.133 0.112 -0.096 -0.034 -0.002 -0.036 0.019 -0.077 0.012 -0.026 -0.033 -0.108 -0.03 0.07 -0.017 -0.168 -0.022 -0.052 0.078 -0.143 0.016 -0.086 0.325 0.326 0.0 0.807 0.322 0.239 0.052 0.091 0.751 0.127 0.074 -0.123 0.022 -0.067 -0.029 -0.117 -0.002 -0.063 -0.095 -0.1 -0.13 -0.078 -0.051 -0.16 -0.154 -0.12 -0.113 -0.067 -0.055 -0.153 -0.006 0.0 0.0
0.0 0.0 0.0 0.0 0.0 -0.056 0.069 -0.043 -0.008 -0.015 -0.019 -0.014 0.039 -0.052 -0.072 -0.022 0.011 -0.007 -0.083 -0.114 -0.12 -0.059 -0.022 -0.102 0.012 0.024 -0.057 -0.095 0.023 -0.129 -0.123 0.054 -0.041 -0.115 -0.046 -0.067 -0.052 -0.065 0.123 0.102 0.103 0.095 0.807 0.0 0.823 0.28 0.211 0.125 0.064 0.139 0.077 -0.119 -0.034 -0.137 -0.076 -0.162 -0.013 -0.084 0.016 -0.161 -0.035 -0.021 -0.072 -0.052 -0.064 -0.056 -0.174 -0.229 0.018 -0.063 -0.033 0.0 0.0
0.0 0.0 0.0 0.0 0.0 -0.025 -0.097 -0.052 -0.055 -0.042 -0.045 -0.087 0.019 -0.068 -0.013 -0.15 -0.023 -0.144 -0.131 -0.031 -0.068 -0.106 -0.051 -0.023 -0.067 -0.118 -0.084 -0.038 -0.071 -0.045 -0.16 -0.012 -0.089 -0.154 -0.03 -0.169 0.001 -0.04 0.038 -0.04 -0.039 0.011 0.322 0.823 0.0 1.507 0.456 0.353 0.118 0.141 -0.007 -0.109 -0.079 -0.099 -0.098 -0.096 -0.086 0.037 -0.028 -0.081 -0.076 -0.105 -0.064 -0.051 -0.009 -0.048 -0.16 -0.118 -0.035 -0.069 -0.098 0.0 0.0
0.0 0.0 0.0 0.0 0.0 -0.033 -0.142 -0.055 -0.007 -0.118 -0.065 -0.132 -0.014 0.052 -0.084 -0.137 -0.136 -0.052 -0.043 -0.032 -0.086 -0.029 -0.088 -0.072 0.022 -0.126 -0.06 0.004 -0.106 -0.073 -0.146 0.024 -0.076 -0.14 -0.088 -0.158 -0.043 -0.056 -0.044 -0.081 0.075 0.075 0.239 0.28 1.507 0.0 0.842 0.491 0.162 0.154 -0.035 -0.024 0.04 -0.068 -0.033 -0.163 -0.148 -0.053 -0.061 -0.112 -0.188 -0.051 -0.098 -0.095 -0.044 0.027 -0.109 -0.047 -0.037 -0.026 -0.104 0.0 0.0
0.0 0.0 0.0 0.0 0.0 -0.113 -0.073 -0.035 -0.107 -0.05 0.001 -0.106 0.007 0.022 -0.078 -0.108 -0.112 -0.061 -0.104 -0.013 -0.101 -0.071 -0.1 -0.032 0.002 -0.032 -0.123 -0.023 -0.001 -0.031 -0.09 0.021 -0.108 -0.181 -0.043 -0.126 0.0 -0.072 0.065 -0.063 0.106 -0.004 0.052 0.211 0.456 0.842 0.0 1.387 0.39 0.168 0.006 -0.126 0.018 -0.158 -0.135 -0.122 0.049 -0.028 -0.042 -0.107 -0.055 -0.03 -0.103 -0.099 -0.062 -0.039 -0.087 -0.208 -0.018 -0.111 -0.062 0.0 0.0
0.0 0.0 0.0 0.0 0.0 -0.081 -0.057 -0.064 -0.146 -0.045 -0.022 -0.078 0.077 -0.016 -0.111 -0.089 -0.081 -0.048 -0.041 -0.089 -0.05 -0.124 -0.035 -0.087 0.061 -0.032 -0.011 -0.026 -0.086 -0.077 -0.095 0.02 -0.018 -0.185 -0.14 -0.115 0.015 -0.032 0.16 -0.024 0.069 0.01 0.091 0.125 0.353 0.491 1.387 0.0 0.515 0.169 0.069 -0.063 -0.039 -0.152 -0.114 -0.1 -0.071 0.013 -0.06 -0.055 -0.111 -0.037 0.025 -0.063 -0.095 -0.06 -0.054 -0.189 -0.031 -0.128 -0.104 0.0 0.0
0.0 0.0 0.0 0.0 0.0 -0.135 -0.051 -0.009 -0.158 0.18 -0.064 -0.089 -0.089 -0.044 -0.079 -0.041 -0.081 0.009 -0.065 -0.115 -0.061 -0.082 -0.039 -0.052 -0.105 -0.119 -0.114 -0.121 -0.117 -0.053 -0.112 -0.074 -0.045 -0.192 -0.063 -0.069 0.06 -0.103 -0.069 -0.1 0.085 0.087 0.751 0.064 0.118 0.162 0.39 0.515 0.0 0.808 0.369 0.129 0.176 0.176 -0.052 0.085 -0.061 -0.002 -0.121 -0.11 -0.097 0.006 -0.114 -0.163 -0.122 -0.17 -0.19 -0.075 0.017 -0.03 -0.146 0.0 0.0
0.0 0.0 0.0 0.0 0.0 -0.115 -0.206 -0.152 -0.147 0.098 0.051 0.0 0.172 -0.162 -0.033 0.514 0.205 -0.094 -0.164 0.036 -0.147 -0.064 -0.036 -0.151 -0.121 -0.147 -0.055 -0.082 -0.04 -0.178 -0.052 -0.079 -0.122 -0.147 -0.139 -0.14 -0.033 -0.083 0.086 -0.026 0.263 0.088 0.127 0.139 0.141 0.154 0.168 0.169 0.808 0.0 0.427 0.301 0.154 0.221 0.088 -0.048 0.054 -0.006 -0.108 -0.095 -0.156 -0.05 -0.096 -0.206 -0.104 -0.134 -0.056 -0.074 -0.163 -0.073 -0.07 0.0 0.0
0.0 0.0 0.0 0.0 0.0 -0.06 -0.11 0.495 -0.068 0.51 -0.108 -0.047 -0.107 -0.008 -0.026 -0.043 -0.045 -0.099 -0.124 -0.163 -0.153 -0.014 -0.063 -0.15 -0.141 -0.051 -0.038 -0.105 -0.016 -0.129 -0.057 -0.061 -0.068 -0.128 -0.151 0.011 -0.054 -0.169 0.001 -0.063 0.178 0.113 0.074 0.077 -0.007 -0.035 0.006 0.069 0.369 0.427 0.0 0.266 0.269 0.169 0.12 0.029 0.096 0.079 0.015 -0.017 -0.071 0.028 -0.013 -0.096 0.095 -0.111 -0.074 -0.1 -0.008 -0.147 -0.077 0.0 0.0
0.0 0.0 0.0 0.0 0.0 -0.06 -0.137 -0.025 0.055 -0.168 0.389 -0.111 -0.132 -0.065 -0.144 0.041 0.073 -0 0.136 -0.1 0.094 -0.138 -0.003 0.025 -0.109 -0.156 0.011 -0.128 -0.105 -0.017 0.038 -0.035 -0.05 -0.018 -0.102 -0.035 -0.068 0.346 -0.024 0.418 0.042 -0.116 -0.123 -0.119 -0.109 -0.024 -0.126 -0.063 0.129 0.301 0.266 0.0 0.243 0.42 -0.028 0.213 -0.051 -0.136 -0.021 -0.138 0.016 -0.16 -0.107 0.044 -0.056 -0.044 -0.095 0.22 -0.104 -0.057 0.028 0.0 0.0
0.0 0.0 0.0 0.0 0.0 0.105 -0.104 0.199 -0.099 -0.083 -0.188 -0.151 -0.127 -0.099 0.168 -0.118 -0.009 -0.038 -0.127 -0.052 -0.18 0.001 0.033 -0.101 -0.05 -0.073 -0.062 0.006 0.084 0.049 -0.039 -0.045 0.005 -0.09 -0.043 -0.12 0.021 0.019 0.202 -0.106 0.369 0.074 0.022 -0.034 -0.079 0.04 0.018 -0.039 0.176 0.154 0.269 0.243 0.0 0.308 0.371 0.143 0.096 0.054 0.014 -0.1 0.051 -0.107 -0.107 -0.152 -0.028 -0.03 -0.052 -0.137 -0.054 -0.096 -0.039 0.0 0.0
0.0 0.0 0.0 0.0 0.0 -0.012 -0.028 -0.06 0.066 -0.149 -0.018 -0.086 -0.103 -0.086 -0.203 -0.177 -0.112 -0.198 -0.009 -0.058 0.079 -0.12 -0.117 -0.011 -0.089 -0.175 -0.004 -0.089 -0.029 -0.029 -0.085 -0.101 -0.084 -0.06 0.026 0.284 -0.107 0.226 -0.187 -0.024 -0.11 -0.104 -0.067 -0.137 -0.099 -0.068 -0.158 -0.152 0.176 0.221 0.169 0.42 0.308 0.0 0.198 0.444 0.109 0.019 0.014 -0.03 0.22 -0.062 -0.087 0.133 0.412 -0.021 -0.126 0.327 -0.063 -0.02 -0.069 0.0 0.0
0.0 0.0 0.0 0.0 0.0 0.149 -0.044 -0.02 -0.092 -0.044 -0.173 0.005 -0.17 0.12 -0.027 -0.084 -0.016 0.091 -0.065 0.047 -0.099 -0.014 0.032 -0.123 -0.118 -0.081 -0.044 -0.015 0.024 -0.06 0.012 0.011 -0.068 -0.11 0.019 0.035 0.101 -0.025 0.109 -0.078 -0.048 0.193 -0.029 -0.076 -0.098 -0.033 -0.135 -0.114 -0.052 0.088 0.12 -0.028 0.371 0.198 0.0 0.419 0.277 0.163 0.11 0.061 0.116 -0.038 -0.045 -0.024 -0.077 -0.025 -0.065 -0.129 -0.077 0.015 -0.105 0.0 0.0
0.0 0.0 0.0 0.0 0.0 0.034 -0.055 -0.043 -0.007 -0.063 0.003 -0.069 -0.158 -0.126 -0.143 -0.04 -0.054 -0.13 0.08 0.04 0.067 0.033 -0.04 0.037 -0.193 -0.151 -0.024 -0.017 -0.102 0.038 -0.01 -0.105 -0.092 -0.099 0.059 0.127 -0.135 0.008 -0.072 -0.019 -0.09 -0.05 -0.117 -0.162 -0.096 -0.163 -0.122 -0.1 0.085 -0.048 0.029 0.213 0.143 0.444 0.419 0.0 0.434 0.258 0.007 0.118 0.386 -0.103 -0.041 0.169 -0.064 -0.113 0.05 0.076 -0.111 -0.06 -0.132 0.0 0.0
0.0 0.0 0.0 0.0 0.0 -0.06 -0.047 -0.065 -0.119 -0.094 -0.093 -0.178 -0.131 -0.024 -0.108 0.0 0.017 -0.09 -0.054 -0.051 -0.064 -0.014 0.006 -0.062 -0.082 -0.042 -0.11 -0.061 -0.01 -0.129 -0.107 -0.025 -0.056 0.062 0.087 0.017 0.021 -0.025 0.045 0.025 -0.113 0.019 -0.002 -0.013 -0.086 -0.148 0.049 -0.071 -0.061 0.054 0.096 -0.051 0.096 0.109 0.277 0.434 0.0 0.369 0.354 0.392 0.196 0.183 0.072 -0.012 -0.081 -0.057 -0.039 -0.063 -0.141 -0.047 -0.026 0.0 0.0
0.0 0.0 0.0 0.0 0.0 -0.075 0.021 0.01 -0.081 0.005 -0.128 -0.068 -0.118 -0.032 0.011 -0.045 -0.078 -0.02 -0.072 -0.038 -0.12 -0.042 0.122 -0.059 -0.049 -0.16 -0.075 -0.087 0.016 -0.16 -0.127 0.002 0.003 -0.129 0.016 -0.091 -0.047 -0.043 -0.045 -0.103 -0.034 -0.096 -0.063 -0.084 0.037 -0.053 -0.028 0.013 -0.002 -0.006 0.079 -0.136 0.054 0.019 0.163 0.258 0.369 0.0 0.438 0.221 0.102 0.673 0.142 -0.01 0.083 0.103 -0.096 -0.049 0.021 -0.03 -0.144 0.0 0.0
0.0 0.0 0.0 0.0 0.0 -0.012 -0.041 -0.003 -0.049 -0.079 -0.044 -0.133 -0.011 -0.006 -0.019 -0.211 -0.165 -0.05 -0.086 -0.12 -0.045 0.073 0.008 -0.09 -0.043 -0.05 -0.039 -0.021 0.03 -0.066 -0.146 -0.105 0.033 -0.08 0.022 -0.147 -0.008 -0.086 0.003 -0.083 -0.075 -0.084 -0.095 0.016 -0.028 -0.061 -0.042 -0.06 -0.121 -0.108 0.015 -0.021 0.014 0.014 0.11 0.007 0.354 0.438 0.0 0.409 0.207 0.372 0.448 0.029 -0.039 0.115 -0.037 -0.023 0.01 0.091 -0.022 0.0 0.0
0.0 0.0 0.0 0.0 0.0 0.008 -0.196 -0.216 -0.166 -0.119 -0.02 -0.113 -0.048 -0.122 -0.106 -0.056 -0.066 -0.103 -0.106 -0.057 -0.043 -0.014 -0.064 -0.106 -0.11 -0.088 -0.095 0.002 -0.038 -0.027 -0.064 0.011 -0.119 0.155 0.61 0.601 0.026 -0.055 -0.13 -0.035 -0.011 -0.037 -0.1 -0.161 -0.081 -0.112 -0.107 -0.055 -0.11 -0.095 -0.017 -0.138 -0.1 -0.03 0.061 0.118 0.392 0.221 0.409 0.0 0.294 0.164 0.438 0.31 -0.106 -0.012 0.01 -0.006 -0.017 0.002 0.016 0.0 0.0
0.0 0.0 0.0 0.0 0.0 0.005 0.504 -0.103 0.061 -0.029 -0.031 -0.079 -0.092 -0.123 -0.104 -0.1 -0.025 -0.102 -0.136 -0.066 -0.052 -0.014 -0.125 -0.092 -0.055 0.022 -0.105 -0.037 -0.038 -0.013 0.074 -0.06 -0.066 -0.045 -0.055 -0.097 0.034 -0.039 -0.045 -0.154 -0.028 -0.018 -0.13 -0.035 -0.076 -0.188 -0.055 -0.111 -0.097 -0.156 -0.071 0.016 0.051 0.22 0.116 0.386 0.196 0.102 0.207 0.294 0.0 0.336 0.165 0.13 0.059 0.049 0.007 0.07 0.068 -0.026 -0.074 0.0 0.0
0.0 0.0 0.0 0.0 0.0 -0.053 0.118 0.037 -0.083 -0.008 -0.077 -0.012 -0.082 -0.082 -0.115 -0.076 -0.026 -0.108 -0.081 -0.063 -0.111 -0.11 0.073 -0.042 -0.062 -0.154 -0.162 -0.109 -0.064 -0.019 -0.125 -0.088 -0.058 -0.114 -0.038 -0.1 0.037 -0.091 -0.116 -0.17 -0.071 -0.065 -0.078 -0.021 -0.105 -0.051 -0.03 -0.037 0.006 -0.05 0.028 -0.16 -0.107 -0.062 -0.038 -0.103 0.183 0.673 0.372 0.164 0.336 0.0 0.345 0.244 0.636 0.343 -0.02 -0.071 0.179 0.014 -0.06 0.0 0.0
0.0 0.0 0.0 0.0 0.0 -0.098 -0.09 -0.065 -0.185 -0.042 -0.222 -0.098 -0.022 -0.134 -0.155 -0.116 -0.164 -0.086 -0.101 -0.125 -0.078 -0.087 -0.094 -0.064 -0.041 -0.027 -0.105 -0.055 -0.042 -0.146 -0.068 0.038 0.215 0.494 0.007 0.02 0.027 -0.105 -0.065 -0.133 -0.1 -0.111 -0.051 -0.072 -0.064 -0.098 -0.103 0.025 -0.114 -0.096 -0.013 -0.107 -0.107 -0.087 -0.045 -0.041 0.072 0.142 0.448 0.438 0.165 0.345 0.0 0.35 0.197 0.554 0.439 -0.045 0.012 0.116 -0.018 0.0 0.0
0.0 0.0 0.0 0.0 0.0 -0.045 -0.126 -0.123 -0.061 -0.167 -0.078 -0.05 -0.122 -0.086 -0.17 -0.085 -0.069 -0.194 0.03 -0.068 0.042 -0.015 -0.04 0.021 -0.102 -0.178 -0.045 -0.046 -0.121 0.207 -0.011 -0.008 -0.116 0.268 -0.038 0.26 -0.136 0.185 -0.101 -0.017 -0.125 -0.118 -0.16 -0.052 -0.051 -0.095 -0.099 -0.063 -0.163 -0.206 -0.096 0.044 -0.152 0.133 -0.024 0.169 -0.012 -0.01 0.029 0.31 0.13 0.244 0.35 0.0 0.472 0.224 0.222 0.252 0.091 -0.005 0.011 0.0 0.0
0.0 0.0 0.0 0.0 0.0 -0.106 0.487 0.037 0.219 -0.028 -0.061 -0.13 -0.094 -0.094 -0.088 -0.139 -0.223 0.032 -0.063 -0.143 -0.049 -0.118 -0.176 -0.128 -0.056 -0.084 -0.047 -0.088 -0.122 -0.12 -0.187 -0.04 -0.057 -0.121 -0.055 -0.055 -0.139 -0.099 -0.059 -0.156 -0.011 -0.09 -0.154 -0.064 -0.009 -0.044 -0.062 -0.095 -0.122 -0.104 0.095 -0.056 -0.028 0.412 -0.077 -0.064 -0.081 0.083 -0.039 -0.106 0.059 0.636 0.197 0.472 0.0 0.45 0.173 0.248 0.864 -0.031 -0.027 0.0 0.0
0.0 0.0 0.0 0.0 0.0 -0.079 -0.034 -0.046 -0.118 -0.057 -0.185 -0.032 -0.068 -0.02 0.005 -0.143 -0.111 -0.032 -0.081 -0.095 -0.107 -0.087 -0.025 -0.094 -0.098 -0.017 -0.125 -0.124 -0.009 -0.073 -0.085 -0.044 0.066 -0.061 -0.1 -0.13 -0.065 -0.103 -0.084 -0.08 -0.107 0.017 -0.12 -0.056 -0.048 0.027 -0.039 -0.06 -0.17 -0.134 -0.111 -0.044 -0.03 -0.021 -0.025 -0.113 -0.057 0.103 0.115 -0.012 0.049 0.343 0.554 0.224 0.45 0.0 0.514 0.341 0.523 0.388 0.066 0.0 0.0
0.0 0.0 0.0 0.0 0.0 -0.14 -0.178 -0.183 -0.15 -0.157 -0.214 -0.153 -0.055 -0.147 -0.184 -0.114 -0.158 -0.14 -0.08 -0.14 -0.148 -0.055 -0.106 -0.116 -0.067 -0.062 -0.068 -0.03 0.314 0.11 -0.085 -0.096 0.71 0.73 -0.082 0.035 0.005 -0.078 0.051 -0.034 -0.058 -0.113 -0.113 -0.174 -0.16 -0.109 -0.087 -0.054 -0.19 -0.056 -0.074 -0.095 -0.052 -0.126 -0.065 0.05 -0.039 -0.096 -0.037 0.01 0.007 -0.02 0.439 0.222 0.173 0.514 0.0 0.748 0.252 0.537 0.126 0.0 0.0
0.0 0.0 0.0 0.0 0.0 -0.12 -0.069 -0.08 0.111 -0.185 0.083 -0.117 -0.185 -0.136 -0.035 -0.073 -0.169 -0.199 0.056 -0.029 0.104 -0.09 -0.135 0.128 -0.121 0.069 -0.047 -0.127 -0.174 0.072 -0.169 -0.052 -0.155 -0.084 -0.042 -0.026 -0.17 0.255 -0.149 0.09 -0.053 -0.014 -0.067 -0.229 -0.118 -0.047 -0.208 -0.189 -0.075 -0.074 -0.1 0.22 -0.137 0.327 -0.129 0.076 -0.063 -0.049 -0.023 -0.006 0.07 -0.071 -0.045 0.252 0.248 0.341 0.748 0.0 0.683 0.348 0.217 0.0 0.0
0.0 0.0 0.0 0.0 0.0 -0.136 -0.061 -0.024 0.037 0.082 -0.106 -0.124 -0.08 -0.067 -0.107 -0.045 -0.1 -0.056 -0.197 -0.132 -0.162 -0.083 -0.134 -0.121 0.011 -0.164 -0.055 -0.078 -0.003 -0.153 -0.035 -0.06 -0.101 -0.15 -0.163 -0.174 -0.143 -0.13 -0.035 0.012 -0.088 0.027 -0.055 0.018 -0.035 -0.037 -0.018 -0.031 0.017 -0.163 -0.008 -0.104 -0.054 -0.063 -0.077 -0.111 -0.141 0.021 0.01 -0.017 0.068 0.179 0.012 0.091 0.864 0.523 0.252 0.683 0.0 0.891 0.447 0.0 0.0
0.0 0.0 0.0 0.0 0.0 -0.126 -0.14 -0.099 -0.081 -0.139 -0.085 -0.069 -0.117 -0.129 -0.048 -0.067 -0.151 -0.052 0.005 -0.011 -0.014 -0.106 0.06 -0.057 -0.026 -0.107 -0.013 -0.008 -0.101 -0.039 -0.097 -0.04 -0.079 -0.153 -0.005 -0.15 -0.036 -0.118 -0.145 -0.203 -0.073 -0.039 -0.153 -0.063 -0.069 -0.026 -0.111 -0.128 -0.03 -0.073 -0.147 -0.057 -0.096 -0.02 0.015 -0.06 -0.047 -0.03 0.091 0.002 -0.026 0.014 0.116 -0.005 -0.031 0.388 0.537 0.348 0.891 0.0 1.62 0.0 0.0
0.0 0.0 0.0 0.0 0.0 -0.067 -0.137 -0.119 -0.158 -0.012 0.005 -0.178 -0.008 -0.164 0.005 -0.007 -0.063 0.041 0.13 -0.058 -0.04 -0.068 -0.035 -0.035 -0.13 0.348 0.053 -0.085 -0.097 0.161 0.008 -0.086 0.062 -0.083 -0.083 -0.13 -0.025 -0.071 0.075 -0.008 0.012 -0.076 -0.006 -0.033 -0.098 -0.104 -0.062 -0.104 -0.146 -0.07 -0.077 0.028 -0.039 -0.069 -0.105 -0.132 -0.026 -0.144 -0.022 0.016 -0.074 -0.06 -0.018 0.011 -0.027 0.066 0.126 0.217 0.447 1.62 0.0 0.0 0.0
0.0 0.0 0.0 0.0 0.0 0.0 0.0 0.0 0.0 0.0 0.0 0.0 0.0 0.0 0.0 0.0 0.0 0.0 0.0 0.0 0.0 0.0 0.0 0.0 0.0 0.0 0.0 0.0 0.0 0.0 0.0 0.0 0.0 0.0 0.0 0.0 0.0 0.0 0.0 0.0 0.0 0.0 0.0 0.0 0.0 0.0 0.0 0.0 0.0 0.0 0.0 0.0 0.0 0.0 0.0 0.0 0.0 0.0 0.0 0.0 0.0 0.0 0.0 0.0 0.0 0.0 0.0 0.0 0.0 0.0 0.0 0.0 0.0
0.0 0.0 0.0 0.0 0.0 0.0 0.0 0.0 0.0 0.0 0.0 0.0 0.0 0.0 0.0 0.0 0.0 0.0 0.0 0.0 0.0 0.0 0.0 0.0 0.0 0.0 0.0 0.0 0.0 0.0 0.0 0.0 0.0 0.0 0.0 0.0 0.0 0.0 0.0 0.0 0.0 0.0 0.0 0.0 0.0 0.0 0.0 0.0 0.0 0.0 0.0 0.0 0.0 0.0 0.0 0.0 0.0 0.0 0.0 0.0 0.0 0.0 0.0 0.0 0.0 0.0 0.0 0.0 0.0 0.0 0.0 0.0 0.0
