# Supplementary material for: Combining Evolutionary Information and an Iterative Sampling Strategy for Accurate Protein Structure Prediction
Source: PLoS Comput Biol. 2015 Dec 29;11(12):e1004661. doi: 10.1371/journal.pcbi.1004661 (PMC4694711; doi:10.1371/journal.pcbi.1004661)
Supplement: S1 File — Input files for target 1wvn and scripts to carry out the steps outlined in the protocol capture in S1 Text as well as exemplary output files are provided in this attachement. The supplementary materials are also included with Rosetta under the directory “Rosetta/demos/protocol_capture/2015/ rasrec_evolutionary_restraints” (ZIP) [file pcbi.1004661.s003.zip › protocol_capture/outputs/2_restraints/1wvn_PLM_ub8_lb1.5_w1_m5_CB_70_SIGMOID.cst]

AtomPair   CB   43   CA   49  SIGMOID 8.00 1.00 #ContactMap: 0.75
AtomPair   CB   34   CB   67  SIGMOID 8.00 1.00 #ContactMap: 0.73
AtomPair   CB   33   CB   67  SIGMOID 8.00 1.00 #ContactMap: 0.71
AtomPair   CA   35   CB   60  SIGMOID 8.00 1.00 #ContactMap: 0.61
AtomPair   CB   36   CB   60  SIGMOID 8.00 1.00 #ContactMap: 0.60
AtomPair   CB   16   CB   50  SIGMOID 8.00 1.00 #ContactMap: 0.51
AtomPair   CB   10   CB   51  SIGMOID 8.00 1.00 #ContactMap: 0.51
AtomPair   CB    7   CB   61  SIGMOID 8.00 1.00 #ContactMap: 0.50
AtomPair   CB    8   CB   51  SIGMOID 8.00 1.00 #ContactMap: 0.49
AtomPair   CB   34   CB   63  SIGMOID 8.00 1.00 #ContactMap: 0.49
AtomPair   CB    7   CB   65  SIGMOID 8.00 1.00 #ContactMap: 0.49
AtomPair   CB   16   CB   40  SIGMOID 8.00 1.00 #ContactMap: 0.47
AtomPair   CB   40   CB   52  SIGMOID 8.00 1.00 #ContactMap: 0.42
AtomPair   CB   54   CB   65  SIGMOID 8.00 1.00 #ContactMap: 0.41
AtomPair   CB   11   CB   52  SIGMOID 8.00 1.00 #ContactMap: 0.39
AtomPair   CA   56   CB   61  SIGMOID 8.00 1.00 #ContactMap: 0.39
AtomPair   CB   41   CB   53  SIGMOID 8.00 1.00 #ContactMap: 0.37
AtomPair   CB   16   CB   41  SIGMOID 8.00 1.00 #ContactMap: 0.35
AtomPair   CB   26   CB   71  SIGMOID 8.00 1.00 #ContactMap: 0.35
AtomPair   CB   38   CB   52  SIGMOID 8.00 1.00 #ContactMap: 0.35
AtomPair   CB   30   CB   38  SIGMOID 8.00 1.00 #ContactMap: 0.34
AtomPair   CB   54   CB   68  SIGMOID 8.00 1.00 #ContactMap: 0.33
AtomPair   CB   18   CB   26  SIGMOID 8.00 1.00 #ContactMap: 0.32
AtomPair   CB   29   CB   67  SIGMOID 8.00 1.00 #ContactMap: 0.31
AtomPair   CB   36   CB   54  SIGMOID 8.00 1.00 #ContactMap: 0.28
AtomPair   CB   34   CB   64  SIGMOID 8.00 1.00 #ContactMap: 0.27
AtomPair   CB   41   CB   50  SIGMOID 8.00 1.00 #ContactMap: 0.26
AtomPair   CB   36   CB   64  SIGMOID 8.00 1.00 #ContactMap: 0.26
AtomPair   CB   38   CB   68  SIGMOID 8.00 1.00 #ContactMap: 0.26
AtomPair   CB   11   CB   19  SIGMOID 8.00 1.00 #ContactMap: 0.25
AtomPair   CB   31   CB   37  SIGMOID 8.00 1.00 #ContactMap: 0.25
AtomPair   CB   38   CB   54  SIGMOID 8.00 1.00 #ContactMap: 0.23
AtomPair   CB   19   CB   30  SIGMOID 8.00 1.00 #ContactMap: 0.22
AtomPair   CB   52   CB   68  SIGMOID 8.00 1.00 #ContactMap: 0.22
AtomPair   CB   54   CB   61  SIGMOID 8.00 1.00 #ContactMap: 0.22
AtomPair   CB    9   CB   65  SIGMOID 8.00 1.00 #ContactMap: 0.22
AtomPair   CB   22   CB   31  SIGMOID 8.00 1.00 #ContactMap: 0.22
AtomPair   CB   33   CB   63  SIGMOID 8.00 1.00 #ContactMap: 0.21
AtomPair   CB   27   CB   38  SIGMOID 8.00 1.00 #ContactMap: 0.21
AtomPair   CB   30   CB   64  SIGMOID 8.00 1.00 #ContactMap: 0.21
AtomPair   CA   17   CB   50  SIGMOID 8.00 1.00 #ContactMap: 0.20
AtomPair   CB   30   CB   40  SIGMOID 8.00 1.00 #ContactMap: 0.20
AtomPair   CB   39   CB   53  SIGMOID 8.00 1.00 #ContactMap: 0.20
AtomPair   CB   31   CB   39  SIGMOID 8.00 1.00 #ContactMap: 0.20
AtomPair   CB    8   CB   53  SIGMOID 8.00 1.00 #ContactMap: 0.20
AtomPair   CB   25   CB   37  SIGMOID 8.00 1.00 #ContactMap: 0.20
AtomPair   CB   20   CB   27  SIGMOID 8.00 1.00 #ContactMap: 0.19
AtomPair   CB   42   CB   55  SIGMOID 8.00 1.00 #ContactMap: 0.19
AtomPair   CA   17   CA   24  SIGMOID 8.00 1.00 #ContactMap: 0.19
AtomPair   CB   26   CB   33  SIGMOID 8.00 1.00 #ContactMap: 0.19
AtomPair   CB   38   CB   64  SIGMOID 8.00 1.00 #ContactMap: 0.18
AtomPair   CB   20   CB   28  SIGMOID 8.00 1.00 #ContactMap: 0.18
AtomPair   CB   31   CB   38  SIGMOID 8.00 1.00 #ContactMap: 0.18
AtomPair   CB   57   CB   62  SIGMOID 8.00 1.00 #ContactMap: 0.18
AtomPair   CB   10   CA   49  SIGMOID 8.00 1.00 #ContactMap: 0.18
AtomPair   CB   62   CB   69  SIGMOID 8.00 1.00 #ContactMap: 0.18
AtomPair   CB   41   CB   51  SIGMOID 8.00 1.00 #ContactMap: 0.18
AtomPair   CA   17   CB   22  SIGMOID 8.00 1.00 #ContactMap: 0.18
AtomPair   CA   49   CB   54  SIGMOID 8.00 1.00 #ContactMap: 0.18
AtomPair   CB   13   CB   50  SIGMOID 8.00 1.00 #ContactMap: 0.17
AtomPair   CB   19   CA   24  SIGMOID 8.00 1.00 #ContactMap: 0.17
AtomPair   CA   56   CB   64  SIGMOID 8.00 1.00 #ContactMap: 0.17
AtomPair   CB   15   CB   53  SIGMOID 8.00 1.00 #ContactMap: 0.17
AtomPair   CB   30   CB   71  SIGMOID 8.00 1.00 #ContactMap: 0.16
AtomPair   CB   18   CB   37  SIGMOID 8.00 1.00 #ContactMap: 0.16
AtomPair   CB   39   CB   48  SIGMOID 8.00 1.00 #ContactMap: 0.16
AtomPair   CB   26   CB   31  SIGMOID 8.00 1.00 #ContactMap: 0.16
AtomPair   CB   34   CB   60  SIGMOID 8.00 1.00 #ContactMap: 0.15
AtomPair   CA   21   CB   40  SIGMOID 8.00 1.00 #ContactMap: 0.15
AtomPair   CB   15   CB   40  SIGMOID 8.00 1.00 #ContactMap: 0.15
