# Supplementary material for: Combining Evolutionary Information and an Iterative Sampling Strategy for Accurate Protein Structure Prediction
Source: PLoS Comput Biol. 2015 Dec 29;11(12):e1004661. doi: 10.1371/journal.pcbi.1004661 (PMC4694711; doi:10.1371/journal.pcbi.1004661)
Supplement: S1 File — Input files for target 1wvn and scripts to carry out the steps outlined in the protocol capture in S1 Text as well as exemplary output files are provided in this attachement. The supplementary materials are also included with Rosetta under the directory “Rosetta/demos/protocol_capture/2015/ rasrec_evolutionary_restraints” (ZIP) [file pcbi.1004661.s003.zip › protocol_capture/outputs/3_rasrec/decoys.out]

SEQUENCE: ASTQTTHELTIPNNLIGCIIGRQGANINEIRQMSGAQIKIANPVEGSSGRQVTITGSAASISLAQYLINARLS
SCORE:       score     fa_atr     fa_rep     fa_sol    fa_intra_rep    fa_elec    pro_close    hbond_sr_bb    hbond_lr_bb    hbond_bb_sc    hbond_sc    dslf_fa13    atom_pair_constraint       rama      omega     fa_dun    p_aa_pp        ref        rdc    pool_converged_tag    pool_converged_rmsd    prefa_centroid_score    prefa_clean_score3        rms     maxsub    rms_full    rdc_filt    score_final    nrjumps       time    _archive_select_score_    eval_time         description
SCORE:    -110.840   -243.819     25.977    131.064           0.515    -21.604        0.098        -19.922        -18.514         -5.554      -2.382        0.000                  -0.924     -5.123      3.571     51.718    -10.018      4.078      0.000   batch_000166_000332                   0.589                  59.058                99.370      2.306     72.000       2.306       0.000       -202.361      0.000    195.000                  -202.361        0.000 batch_000169_000290
REMARK source_file batch_000169/decoys.out
REMARK tag_in_file batch_000155_000173_0001
REMARK PROTEIN SILENTFILE
ANNOTATED_SEQUENCE: A[ALA_p:NtermProteinFull]STQTTH[HIS_D]ELTIPNNLIGCIIGRQGANINEIRQMSGAQIKIANPVEGSSGRQVTITGSAASISLAQYLINARLS[SER_p:CtermProteinFull] batch_000169_000290
   1 L     0.000  163.444  179.111    1.458    0.000    0.000    0.000    0.000    0.000    0.000 batch_000169_000290
   2 L   -95.957 -161.488  179.424    3.941    2.856    0.361 -174.381  138.152    0.000    0.000 batch_000169_000290
   3 L   -95.881  -17.264 -178.262    6.417    4.407   -2.073   62.888  -83.167    0.000    0.000 batch_000169_000290
   4 L   -98.519  162.456  179.490    9.409    2.482   -0.733  -54.973  -60.666  -63.407    0.000 batch_000169_000290
   5 L  -104.188  166.912 -177.102   10.298   -1.196   -1.103   63.977  -36.247    0.000    0.000 batch_000169_000290
   6 L  -123.796  157.375  176.524   11.076   -3.836    1.520   62.006  139.856    0.000    0.000 batch_000169_000290
   7 L  -152.684  136.908  176.614   13.641   -6.609    1.942 -178.592   71.588    0.000    0.000 batch_000169_000290
   8 L  -105.227  121.723 -176.833   14.214   -9.388    4.471 -176.906  178.796   10.444    0.000 batch_000169_000290
   9 L  -123.291  130.567 -178.618   17.841  -10.276    5.182  178.559   63.638    0.000    0.000 batch_000169_000290
  10 L   -95.549  119.056  179.212   19.095  -13.077    7.427  -60.624  -59.775    0.000    0.000 batch_000169_000290
  11 E  -117.303  131.888 -178.694   22.204  -12.286    9.467  -58.942  -63.373    0.000    0.000 batch_000169_000290
  12 L   -51.556  128.418 -178.515   24.013  -14.806   11.665  -30.940   38.224  -30.247    0.000 batch_000169_000290
  13 H   -53.946  -44.079 -173.026   23.117  -14.196   15.310 -183.581   61.234    0.000    0.000 batch_000169_000290
  14 H   -70.989  -15.851 -176.250   26.712  -14.655   16.447  -70.958  -22.295    0.000    0.000 batch_000169_000290
  15 H  -115.110    9.126 -174.719   27.905  -12.088   13.910  -60.398  174.688    0.000    0.000 batch_000169_000290
  16 H   -63.910  -28.242  182.261   25.053   -9.608   14.305 -163.149   66.307    0.000    0.000 batch_000169_000290
  17 H   -70.881  -18.805 -178.728   27.300   -7.245   16.260    0.000    0.000    0.000    0.000 batch_000169_000290
  18 H   -69.040  -37.575 -178.461   29.515   -6.878   13.191  -68.592 -171.392    0.000    0.000 batch_000169_000290
  19 H   -90.899  -20.355  175.381   26.837   -5.025   11.230   68.850  169.378    0.000    0.000 batch_000169_000290
  20 H   -77.965  -59.513  178.102   25.514   -3.212   14.297  -66.509  168.644    0.000    0.000 batch_000169_000290
  21 L    86.458 -175.059 -177.419   28.805   -1.883   15.659    0.000    0.000    0.000    0.000 batch_000169_000290
  22 L   -63.463  103.844 -179.046   29.471    0.171   18.788 -177.351  177.452  179.236  179.437 batch_000169_000290
  23 L    58.809   33.974  176.352   25.992    1.216   19.908  -60.667  -67.944  -61.923    0.000 batch_000169_000290
  24 L    84.478   21.852 -177.668   24.772    0.802   16.332    0.000    0.000    0.000    0.000 batch_000169_000290
  25 H   -59.952  -46.825 -172.948   27.730    2.689   14.869    0.000    0.000    0.000    0.000 batch_000169_000290
  26 H   -74.199  -43.008 -176.882   28.090    0.455   11.817  -72.151   -9.861    0.000    0.000 batch_000169_000290
  27 H   -68.942  -29.173  174.166   24.399   -0.030   11.047 -161.129   65.023    0.000    0.000 batch_000169_000290
  28 H   -66.008  -42.548  175.428   23.878    3.729   11.225  -76.859  -19.862    0.000    0.000 batch_000169_000290
  29 H   -62.621  -41.197  177.101   26.565    4.195    8.579  -69.734  177.490   -9.617    0.000 batch_000169_000290
  30 H   -60.925  -44.580  177.101   24.887    1.508    6.477  -68.607  167.991    0.000    0.000 batch_000169_000290
  31 H   -57.998  -44.521 -176.507   21.559    3.320    6.780  -71.347  169.649 -177.293  161.656 batch_000169_000290
  32 H   -69.130  -43.822 -175.606   23.148    6.600    5.697  -69.441  173.744  -22.089    0.000 batch_000169_000290
  33 H   -69.836  -39.130 -179.351   25.157    5.162    2.809  -72.057 -172.099  -73.934    0.000 batch_000169_000290
  34 H   -82.114  -25.974 -178.042   22.272    3.104    1.429   65.455  -77.164    0.000    0.000 batch_000169_000290
  35 L    75.395   43.806 -172.346   19.697    5.800    2.176    0.000    0.000    0.000    0.000 batch_000169_000290
  36 L  -146.495  167.739  175.653   17.348    3.344    3.871    0.000    0.000    0.000    0.000 batch_000169_000290
  37 E  -103.162  112.285 -179.711   15.939    2.198    7.210  177.561   66.625   56.111    0.000 batch_000169_000290
  38 E  -110.724  118.129 -178.466   17.485   -1.056    8.425  -60.780   93.502    0.000    0.000 batch_000169_000290
  39 E  -108.496  132.505  174.898   16.046   -2.656   11.559 -180.174  179.097  178.048  179.926 batch_000169_000290
  40 E   -93.270  114.472 -177.438   17.664   -5.501   13.491  -54.388  -58.414    0.000    0.000 batch_000169_000290
  41 E  -104.230 -173.326 -175.277   15.006   -7.879   14.807    0.000    0.000    0.000    0.000 batch_000169_000290
  42 E   -75.497  161.372  177.252   15.042  -11.053   16.896  -69.345  -33.147    0.000    0.000 batch_000169_000290
  43 E   -54.437  141.233 -180.408   16.489  -14.392   15.795  -27.389   37.721  -32.536    0.000 batch_000169_000290
  44 E   -81.528  127.962  179.807   14.285  -16.282   13.340  175.909    0.000    0.000    0.000 batch_000169_000290
  45 E   -57.745  124.378  179.489   12.721  -19.460   14.721 -176.264  178.456   -0.648    0.000 batch_000169_000290
  46 L    92.151    1.857 -179.306   14.355  -22.485   13.098    0.000    0.000    0.000    0.000 batch_000169_000290
  47 L  -129.885  153.721  177.956   17.321  -20.398   11.957  175.763  120.312    0.000    0.000 batch_000169_000290
  48 L   -90.138   -0.918 -179.025   20.716  -19.483   13.404   66.453   39.388    0.000    0.000 batch_000169_000290
  49 L  -107.988 -176.125 -176.656   20.406  -15.986   11.943    0.000    0.000    0.000    0.000 batch_000169_000290
  50 E  -125.658  151.636  180.538   18.264  -12.936   12.691  -59.935  179.939   62.812 -200.842 batch_000169_000290
  51 E   -75.902  123.993  173.711   15.568  -11.054   10.782 -175.188  177.351   66.194    0.000 batch_000169_000290
  52 E  -116.157  123.422 -177.521   16.724   -7.783    9.233  178.264    0.000    0.000    0.000 batch_000169_000290
  53 E  -102.764  120.421 -179.123   14.111   -5.431    7.787  -61.587  -62.089    0.000    0.000 batch_000169_000290
  54 E  -116.213  122.595  177.548   15.220   -3.000    5.082  -55.746  170.015    0.000    0.000 batch_000169_000290
  55 E  -120.922  125.953 -178.845   12.961   -0.241    3.765  -60.115  120.166    0.000    0.000 batch_000169_000290
  56 L   171.149 -169.321  178.823   14.012    2.093    0.954    0.000    0.000    0.000    0.000 batch_000169_000290
  57 L   -68.381  162.839 -179.777   14.382    2.496   -2.808   72.903  -75.678    0.000    0.000 batch_000169_000290
  58 H   -55.402  -41.979  175.412   15.198   -0.453   -5.066    0.000    0.000    0.000    0.000 batch_000169_000290
  59 H   -65.514  -41.310  179.832   18.770    0.821   -5.313    0.000    0.000    0.000    0.000 batch_000169_000290
  60 H   -62.834  -36.882  176.789   18.877    1.382   -1.554  -66.013  -79.711    0.000    0.000 batch_000169_000290
  61 H   -58.958  -47.843  177.028   17.797   -2.222   -1.012  -66.158  -60.833    0.000    0.000 batch_000169_000290
  62 H   -61.984  -45.902  181.310   20.771   -3.462   -3.028  179.409 -100.437    0.000    0.000 batch_000169_000290
  63 H   -62.326  -45.456 -177.736   23.128   -1.023   -1.310  -70.051  170.875    0.000    0.000 batch_000169_000290
  64 H   -62.904  -49.416  178.560   21.903   -1.904    2.179    0.000    0.000    0.000    0.000 batch_000169_000290
  65 H   -57.130  -46.675  177.947   22.150   -5.659    1.637 -177.258  179.871   34.167    0.000 batch_000169_000290
  66 H   -59.425  -51.928 -174.238   25.647   -5.270    0.197  171.818   80.428 -175.739    0.000 batch_000169_000290
  67 H   -63.454  -38.226  176.286   26.868   -2.942    2.941  -69.776  169.789    0.000    0.000 batch_000169_000290
  68 H   -61.820  -47.044  178.169   25.475   -5.201    5.662  -68.693  167.389    0.000    0.000 batch_000169_000290
  69 H   -66.291  -33.573  177.952   27.237   -8.223    4.171  -72.868  -19.688    0.000    0.000 batch_000169_000290
  70 H   -65.031  -40.002  178.210   30.375   -6.122    3.733    0.000    0.000    0.000    0.000 batch_000169_000290
  71 H   -81.555  -24.123  175.860   30.380   -5.275    7.439  -64.906  -62.353  176.430   90.688 batch_000169_000290
  72 H   -64.992  -50.570  179.805   29.294   -8.815    8.297  178.246   61.559    0.000    0.000 batch_000169_000290
  73 L   -69.522    0.000    0.000   32.380  -10.385    6.727  175.800 -119.150    0.000    0.000 batch_000169_000290
SEQUENCE: ASTQTTHELTIPNNLIGCIIGRQGANINEIRQMSGAQIKIANPVEGSSGRQVTITGSAASISLAQYLINARLS
SCORE:       score     fa_atr     fa_rep     fa_sol    fa_intra_rep    fa_elec    pro_close    hbond_sr_bb    hbond_lr_bb    hbond_bb_sc    hbond_sc    dslf_fa13    atom_pair_constraint       rama      omega     fa_dun    p_aa_pp        ref        rdc    pool_converged_tag    pool_converged_rmsd    prefa_centroid_score    prefa_clean_score3        rms     maxsub    rms_full    rdc_filt    score_final    nrjumps       time    _archive_select_score_    eval_time         description
SCORE:    -111.034   -235.085     24.634    124.742           0.518    -21.896        0.027        -20.115        -16.229         -5.627      -4.104        0.000                  -0.880     -5.177      4.422     49.296     -9.638      4.078      0.000   batch_000166_000467                   0.859                 -85.704               -40.106      2.632     71.000       2.632       0.000       -198.198      0.000     49.000                  -198.198        0.000 batch_000168_000498
REMARK source_file batch_000168/decoys.out
REMARK tag_in_file batch_000166_000467_0001
REMARK PROTEIN SILENTFILE
ANNOTATED_SEQUENCE: A[ALA_p:NtermProteinFull]STQTTH[HIS_D]ELTIPNNLIGCIIGRQGANINEIRQMSGAQIKIANPVEGSSGRQVTITGSAASISLAQYLINARLS[SER_p:CtermProteinFull] batch_000168_000498
   1 L     0.000  157.849  178.978    1.458    0.007   -0.003    0.000    0.000    0.000    0.000 batch_000168_000498
   2 L   -69.003  142.584  177.470    3.905    2.877    0.481  175.463 -135.710    0.000    0.000 batch_000168_000498
   3 L   -92.126  -10.165 -177.492    4.355    5.304   -2.410   62.774 -139.134    0.000    0.000 batch_000168_000498
   4 L  -101.952  163.207 -177.826    7.820    6.296   -1.199  -55.585  -60.834  -63.120    0.000 batch_000168_000498
   5 E   -98.589  137.150  179.330   11.142    4.465   -1.451  -62.225   -2.412    0.000    0.000 batch_000168_000498
   6 E  -101.898  124.022  177.021   12.935    3.025    1.577  -61.347  -60.162    0.000    0.000 batch_000168_000498
   7 E  -118.042  129.999 -174.346   16.731    3.186    1.717 -176.184   68.239    0.000    0.000 batch_000168_000498
   8 E  -109.102  128.406  172.180   18.695    1.430    4.454 -177.347  179.292    9.677    0.000 batch_000168_000498
   9 E  -117.161  154.590  177.053   22.126    2.432    5.739  -61.862  174.065    0.000    0.000 batch_000168_000498
  10 E  -121.537  115.302 -175.384   24.323    0.775    8.362  -59.320  -40.299    0.000    0.000 batch_000168_000498
  11 E  -129.023  125.099  178.515   26.410    3.033   10.595  -58.748  173.219    0.000    0.000 batch_000168_000498
  12 L   -53.806  141.428 -176.653   28.484    2.034   13.621  -28.285   37.811  -31.914    0.000 batch_000168_000498
  13 H   -60.844  -29.443 -179.321   27.164    3.494   16.874 -174.548   54.669    0.000    0.000 batch_000168_000498
  14 H   -71.998  -20.305 -176.747   30.577    5.042   17.517  -71.587  -23.188    0.000    0.000 batch_000168_000498
  15 H  -107.438  -27.408 -171.380   30.306    6.960   14.246  -59.667  177.316    0.000    0.000 batch_000168_000498
  16 H   -66.063  -23.484  179.832   26.561    7.512   13.956 -159.356  166.587    0.000    0.000 batch_000168_000498
  17 H   -61.534  -21.230  180.692   26.676   10.175   16.668    0.000    0.000    0.000    0.000 batch_000168_000498
  18 H   -68.240  -35.433 -178.043   28.311   12.424   14.074  -68.757  179.168    0.000    0.000 batch_000168_000498
  19 H   -93.983  -17.966  172.927   25.137   12.566   11.987   65.961  167.862    0.000    0.000 batch_000168_000498
  20 H   -73.739  -53.865 -178.607   22.856   12.578   15.024  -66.811  169.161    0.000    0.000 batch_000168_000498
  21 L    69.432 -134.848 -177.214   24.447   15.591   16.711    0.000    0.000    0.000    0.000 batch_000168_000498
  22 L   -80.376   81.213  177.178   22.332   17.242   19.404  -64.867  179.533 -179.484 -179.068 batch_000168_000498
  23 L    60.538   38.362  175.342   19.627   14.611   19.858  -61.369  -68.188  -62.887    0.000 batch_000168_000498
  24 L    94.936   14.305 -179.614   19.067   14.311   16.111    0.000    0.000    0.000    0.000 batch_000168_000498
  25 H   -63.026  -42.147  180.511   19.757   17.973   15.353    0.000    0.000    0.000    0.000 batch_000168_000498
  26 H   -71.568  -30.407  174.850   22.082   17.091   12.476  -74.701   -8.910    0.000    0.000 batch_000168_000498
  27 H   -67.041  -42.646  177.231   19.526   14.601   11.170  -64.856  -60.551    0.000    0.000 batch_000168_000498
  28 H   -59.863  -40.361  172.949   16.854   17.306   11.139  -73.530  -22.488    0.000    0.000 batch_000168_000498
  29 H   -57.859  -49.753  179.378   19.233   19.430    9.074 -177.908  185.099    3.006    0.000 batch_000168_000498
  30 H   -59.893  -41.383  177.595   19.719   16.551    6.640  -67.293  167.738    0.000    0.000 batch_000168_000498
  31 H   -56.645  -47.010 -176.476   15.955   16.045    6.474  -72.033  176.776 -176.325  171.207 batch_000168_000498
  32 H   -68.484  -42.623 -176.236   15.382   19.677    5.508  -69.123  174.840  -21.143    0.000 batch_000168_000498
  33 H   -70.194  -43.400 -175.866   18.228   19.852    2.995  -69.246  175.530   69.860    0.000 batch_000168_000498
  34 H   -81.407  -36.161 -175.485   17.507   16.531    1.291   67.268  -80.824    0.000    0.000 batch_000168_000498
  35 L    90.417    2.579  179.682   13.718   16.633    1.577    0.000    0.000    0.000    0.000 batch_000168_000498
  36 L  -102.348  164.860  177.107   13.749   13.026    2.776    0.000    0.000    0.000    0.000 batch_000168_000498
  37 E  -101.098  112.611 -177.938   12.820   11.504    6.134 -177.674  177.689    9.338    0.000 batch_000168_000498
  38 E  -106.963  122.117 -178.683   15.830   10.047    7.944  -60.479   86.353    0.000    0.000 batch_000168_000498
  39 E  -115.990  130.486  174.496   15.270    7.870   11.010  179.614  179.419  178.500  179.890 batch_000168_000498
  40 E   -93.149  114.986 -176.166   17.949    6.610   13.392  -55.518  -58.955    0.000    0.000 batch_000168_000498
  41 E  -105.339 -173.859 -175.476   17.030    3.145   14.655    0.000    0.000    0.000    0.000 batch_000168_000498
  42 E   -80.226  163.673  176.169   18.558    0.640   17.070  -69.611  -35.949    0.000    0.000 batch_000168_000498
  43 E   -52.373  138.490 -179.300   21.641   -1.509   16.497  -28.337   38.086  -32.139    0.000 batch_000168_000498
  44 E   -73.484  128.375 -179.663   20.993   -4.315   14.015  176.176    0.000    0.000    0.000 batch_000168_000498
  45 L   -72.540  116.143  176.630   20.669   -7.734   15.647 -176.699  179.089   -0.906    0.000 batch_000168_000498
  46 L    92.395   12.649  177.638   23.333  -10.086   14.300    0.000    0.000    0.000    0.000 batch_000168_000498
  47 L  -158.320  124.797 -179.689   25.218   -7.358   12.440  178.393  -59.580    0.000    0.000 batch_000168_000498
  48 L   -61.333  135.394 -178.943   27.510   -4.588   13.676  175.954  -60.241    0.000    0.000 batch_000168_000498
  49 L   113.021  154.754 -178.437   26.145   -1.102   13.012    0.000    0.000    0.000    0.000 batch_000168_000498
  50 E  -102.179  148.311 -177.784   22.832    0.685   13.547  -64.578 -178.790   62.269  168.454 batch_000168_000498
  51 E   -78.294  128.433  173.544   19.918    0.786   11.107 -175.488  178.058   66.891    0.000 batch_000168_000498
  52 E  -120.247  124.855 -174.877   19.244    4.093    9.361  178.550    0.000    0.000    0.000 batch_000168_000498
  53 E  -108.183  125.778  175.615   16.048    4.511    7.348  -61.513  -60.637    0.000    0.000 batch_000168_000498
  54 E  -118.085  116.700 -176.281   15.623    7.085    4.584  -56.663   93.162    0.000    0.000 batch_000168_000498
  55 E  -113.972  130.980  175.352   12.142    7.473    3.107  -60.915  139.754    0.000    0.000 batch_000168_000498
  56 E   156.307 -152.544  176.615   11.190    9.574    0.086    0.000    0.000    0.000    0.000 batch_000168_000498
  57 L   -76.512  157.394  179.695   12.069   10.027   -3.584   67.802 -162.174    0.000    0.000 batch_000168_000498
  58 H   -58.640  -35.926  178.538   15.190    8.469   -5.095    0.000    0.000    0.000    0.000 batch_000168_000498
  59 H   -66.749  -47.126 -178.535   16.584   11.968   -5.612    0.000    0.000    0.000    0.000 batch_000168_000498
  60 H   -70.500  -29.993  172.740   15.951   13.054   -2.024   60.803  -81.084    0.000    0.000 batch_000168_000498
  61 H   -65.533  -45.660  176.442   17.343    9.735   -0.809  -69.763  167.570    0.000    0.000 batch_000168_000498
  62 H   -58.120  -42.259  176.847   20.518   10.331   -2.812  -64.761   74.917    0.000    0.000 batch_000168_000498
  63 H   -64.456  -43.170  180.187   20.762   13.782   -1.236  -69.099  171.702    0.000    0.000 batch_000168_000498
  64 H   -62.836  -49.413  179.293   20.139   12.354    2.233    0.000    0.000    0.000    0.000 batch_000168_000498
  65 H   -59.205  -43.027  175.974   22.742    9.608    1.852 -177.172  180.340   11.192    0.000 batch_000168_000498
  66 H   -56.217  -51.673 -176.619   25.239   12.163    0.555  171.848   80.627 -177.814    0.000 batch_000168_000498
  67 H   -65.485  -38.223  175.843   24.668   14.484    3.511  -67.959  171.657    0.000    0.000 batch_000168_000498
  68 H   -60.020  -47.923  177.672   24.808   11.578    5.956  -69.982  167.201    0.000    0.000 batch_000168_000498
  69 H   -65.490  -38.069  179.527   28.156   10.474    4.532  -72.841  -20.366    0.000    0.000 batch_000168_000498
  70 H   -61.815  -33.826  180.756   29.339   14.086    4.425    0.000    0.000    0.000    0.000 batch_000168_000498
  71 L  -102.993   20.105 -179.536   28.676   14.375    8.158  -58.456  -67.062  180.733   80.639 batch_000168_000498
  72 L  -119.290  105.965 -179.488   29.975   10.880    8.902  180.370   63.077    0.000    0.000 batch_000168_000498
  73 L  -167.544    0.000    0.000   33.629   10.619    9.922  178.290   99.886    0.000    0.000 batch_000168_000498
SEQUENCE: ASTQTTHELTIPNNLIGCIIGRQGANINEIRQMSGAQIKIANPVEGSSGRQVTITGSAASISLAQYLINARLS
SCORE:       score     fa_atr     fa_rep     fa_sol    fa_intra_rep    fa_elec    pro_close    hbond_sr_bb    hbond_lr_bb    hbond_bb_sc    hbond_sc    dslf_fa13    atom_pair_constraint       rama      omega     fa_dun    p_aa_pp        ref        rdc    pool_converged_tag    pool_converged_rmsd    prefa_centroid_score    prefa_clean_score3        rms     maxsub    rms_full    rdc_filt    score_final    nrjumps       time    _archive_select_score_    eval_time         description
SCORE:    -111.827   -241.675     24.376    129.159           0.526    -20.011        0.029        -20.263        -16.926         -5.984      -2.863        0.000                  -0.866     -4.381      3.816     49.870    -10.712      4.078      0.000   batch_000167_000360                   0.851                 -21.403                 4.141      2.040     73.000       2.040       0.000       -197.559      0.000    152.000                  -197.559        0.000 batch_000170_000492
REMARK source_file batch_000170/decoys.out
REMARK tag_in_file batch_000167_000360_0001
REMARK PROTEIN SILENTFILE
ANNOTATED_SEQUENCE: A[ALA_p:NtermProteinFull]STQTTH[HIS_D]ELTIPNNLIGCIIGRQGANINEIRQMSGAQIKIANPVEGSSGRQVTITGSAASISLAQYLINARLS[SER_p:CtermProteinFull] batch_000170_000492
   1 L     0.000  158.644  178.982    1.458    0.001   -0.001    0.000    0.000    0.000    0.000 batch_000170_000492
   2 L   -68.741  142.430  178.112    3.910    2.870    0.463  175.382  158.845    0.000    0.000 batch_000170_000492
   3 L  -111.612   15.158 -179.599    4.294    5.313   -2.424   59.699  -79.625    0.000    0.000 batch_000170_000492
   4 L   -65.117  115.232 -178.233    7.503    6.867   -1.104 -175.885  177.980    5.946    0.000 batch_000170_000492
   5 L  -154.326 -168.439  180.257    9.765    7.442   -4.105 -171.001  140.254    0.000    0.000 batch_000170_000492
   6 L  -109.074  171.222  179.078   11.739   10.021   -6.082   64.255  -19.621    0.000    0.000 batch_000170_000492
   7 L  -157.243  137.496 -172.553   10.845   12.451   -8.866 -175.125   69.970    0.000    0.000 batch_000170_000492
   8 L  -109.999  122.038  171.075   12.878   14.358  -11.447  -63.141  179.053   -8.160    0.000 batch_000170_000492
   9 L  -116.155  153.193  174.328   12.192   17.919  -12.569  -60.857  175.931    0.000    0.000 batch_000170_000492
  10 L  -110.824  111.818 -177.785   14.169   20.129  -14.945  -59.873  -80.177    0.000    0.000 batch_000170_000492
  11 L  -112.818  129.090  179.963   14.505   23.721  -13.747  -56.532  -61.493    0.000    0.000 batch_000170_000492
  12 L   -53.464  143.743 -175.706   16.182   26.465  -15.776  -29.133   37.807  -31.207    0.000 batch_000170_000492
  13 H   -54.008  -38.425 -174.672   19.509   27.610  -14.339  -77.348  -27.999    0.000    0.000 batch_000170_000492
  14 H   -72.065  -13.919 -176.729   18.186   31.138  -13.843  -71.245  -24.058    0.000    0.000 batch_000170_000492
  15 H  -109.004    4.668 -179.697   15.318   29.781  -11.749  -61.576  179.030    0.000    0.000 batch_000170_000492
  16 H   -70.542  -42.801  177.226   17.441   27.521   -9.548  -65.996  -60.239    0.000    0.000 batch_000170_000492
  17 H   -64.134  -26.288  180.794   18.139   30.267   -7.013    0.000    0.000    0.000    0.000 batch_000170_000492
  18 H   -72.633  -45.308  181.973   14.394   30.915   -6.939  -68.820   61.014    0.000    0.000 batch_000170_000492
  19 H   -74.855  -21.536  175.574   13.387   27.370   -6.007   63.301  171.632    0.000    0.000 batch_000170_000492
  20 H   -80.991  -60.564 -178.727   16.192   27.263   -3.444  -66.600  169.986    0.000    0.000 batch_000170_000492
  21 L    87.399 -174.606 -178.106   15.756   30.636   -1.745    0.000    0.000    0.000    0.000 batch_000170_000492
  22 L   -63.240  101.659 -178.802   17.890   32.200    0.986 -177.442  177.254  179.248  179.567 batch_000170_000492
  23 L    58.121   34.772  177.500   20.083   29.289    2.068  -60.782  -68.015  -61.845    0.000 batch_000170_000492
  24 L    84.222   23.527 -177.613   17.353   26.901    0.929    0.000    0.000    0.000    0.000 batch_000170_000492
  25 H   -62.135  -41.632 -176.101   14.591   28.951    2.549    0.000    0.000    0.000    0.000 batch_000170_000492
  26 H   -75.065  -33.121  170.245   12.125   28.268   -0.262  -70.898  -15.368    0.000    0.000 batch_000170_000492
  27 H   -60.005  -44.266  179.787   12.973   24.568   -0.248  -70.545  168.245    0.000    0.000 batch_000170_000492
  28 H   -61.476  -42.248  178.696   12.209   24.521    3.476  -73.046  -21.755    0.000    0.000 batch_000170_000492
  29 H   -63.933  -49.404  180.295    8.842   26.185    2.885  -71.286  181.325   -8.868    0.000 batch_000170_000492
  30 H   -63.112  -43.127  177.819    7.887   23.840    0.049  -67.679  168.297    0.000    0.000 batch_000170_000492
  31 H   -59.366  -44.749 -178.722    9.096   20.806    1.994 -179.759 -177.999   66.084 -168.810 batch_000170_000492
  32 H   -63.834  -39.161 -177.801    7.060   21.831    5.036 -175.240   63.801   52.861    0.000 batch_000170_000492
  33 H   -76.174  -39.682 -174.950    3.923   22.355    2.953  -71.113 -172.852  -76.821    0.000 batch_000170_000492
  34 H   -86.665  -52.801 -173.536    4.325   19.273    0.767   65.968  -82.422    0.000    0.000 batch_000170_000492
  35 L   107.245    1.111  179.768    6.122   16.748    2.966    0.000    0.000    0.000    0.000 batch_000170_000492
  36 L  -112.681  145.444 -178.846    8.688   15.935    0.281    0.000    0.000    0.000    0.000 batch_000170_000492
  37 E   -87.916  130.364  176.890   12.382   16.831    0.253  176.850   69.482   59.255    0.000 batch_000170_000492
  38 E  -101.381  125.683  178.358   13.715   18.921   -2.629  -63.830   85.816    0.000    0.000 batch_000170_000492
  39 E  -122.299  144.752 -179.186   17.331   18.415   -3.688  -63.729 -178.174 -179.873 -179.888 batch_000170_000492
  40 E  -104.237  122.067 -177.289   19.359   20.255   -6.325  -53.415  -59.181    0.000    0.000 batch_000170_000492
  41 E  -105.293 -170.374 -177.905   21.552   18.171   -8.627    0.000    0.000    0.000    0.000 batch_000170_000492
  42 E   -72.913  161.781  179.084   24.018   18.901  -11.427  -70.164  -34.711    0.000    0.000 batch_000170_000492
  43 E   -57.482  144.548  177.538   23.066   20.633  -14.675  -26.219   37.496  -33.329    0.000 batch_000170_000492
  44 E   -84.647  115.680  179.490   21.245   18.496  -17.238  177.648    0.000    0.000    0.000 batch_000170_000492
  45 E   -62.231  129.173 -180.641   23.414   17.947  -20.312 -176.312  178.268   -0.594    0.000 batch_000170_000492
  46 L   104.193   -6.989  178.952   21.616   18.969  -23.502    0.000    0.000    0.000    0.000 batch_000170_000492
  47 L  -134.937 -164.353 -180.377   19.573   21.689  -21.804 -170.774  112.061    0.000    0.000 batch_000170_000492
  48 L  -131.147   68.352 -175.105   19.970   24.837  -19.708 -175.649  139.437    0.000    0.000 batch_000170_000492
  49 L  -179.418  180.000 -176.637   19.012   23.885  -16.156    0.000    0.000    0.000    0.000 batch_000170_000492
  50 E  -116.301  153.194  174.066   19.532   21.484  -13.256  -70.111  177.267  176.325  -95.111 batch_000170_000492
  51 E   -77.086  130.608  179.335   17.905   18.212  -12.213 -177.341  177.295  -39.517    0.000 batch_000170_000492
  52 E  -114.481  126.051 -176.687   15.666   18.553   -9.158  177.263    0.000    0.000    0.000 batch_000170_000492
  53 E  -102.255  127.349  175.725   14.900   15.548   -6.960  -61.367  158.738    0.000    0.000 batch_000170_000492
  54 E  -115.566  113.644 -176.136   11.684   15.293   -4.950  -57.915  172.761    0.000    0.000 batch_000170_000492
  55 E  -108.757  124.389 -179.133   11.601   12.504   -2.368  -60.838 -138.242    0.000    0.000 batch_000170_000492
  56 L   163.421 -170.846  177.653    8.370   11.551   -0.605    0.000    0.000    0.000    0.000 batch_000170_000492
  57 L   -68.144  165.611 -179.462    4.941    9.973   -1.053   71.147  165.117    0.000    0.000 batch_000170_000492
  58 H   -55.961  -42.194  177.172    3.017   10.245   -4.321    0.000    0.000    0.000    0.000 batch_000170_000492
  59 H   -68.449  -43.821 -178.882    0.880   13.000   -2.806    0.000    0.000    0.000    0.000 batch_000170_000492
  60 H   -61.493  -42.048  177.875    3.869   14.722   -1.208  -62.760   90.111    0.000    0.000 batch_000170_000492
  61 H   -63.751  -47.461  178.445    5.735   14.756   -4.520  -68.378  168.153    0.000    0.000 batch_000170_000492
  62 H   -55.788  -44.385  179.205    2.717   16.109   -6.396  -64.343   78.714    0.000    0.000 batch_000170_000492
  63 H   -62.816  -46.856  180.798    2.377   18.904   -3.841  -70.237  170.682    0.000    0.000 batch_000170_000492
  64 H   -60.836  -44.258  177.134    6.072   19.785   -3.998    0.000    0.000    0.000    0.000 batch_000170_000492
  65 H   -57.818  -47.295 -178.266    5.990   19.884   -7.797 -179.275  181.210   15.555    0.000 batch_000170_000492
  66 H   -66.054  -37.214  179.732    2.956   22.176   -7.779  -64.386  -18.287 -178.317    0.000 batch_000170_000492
  67 H   -68.302  -36.490  173.397    4.504   24.413   -5.124  -70.704  170.247    0.000    0.000 batch_000170_000492
  68 H   -64.116  -43.579  176.159    7.647   24.739   -7.233  -68.767  167.998    0.000    0.000 batch_000170_000492
  69 H   -60.772  -40.833  174.937    5.486   25.652  -10.223  -72.443  -19.404    0.000    0.000 batch_000170_000492
  70 H   -65.658  -40.390  177.329    3.755   28.240   -8.043    0.000    0.000    0.000    0.000 batch_000170_000492
  71 H   -59.267  -35.589 -178.040    7.149   29.460   -6.840  183.669   72.767   68.934 -177.991 batch_000170_000492
  72 L  -101.503   21.313  178.227    8.150   30.003  -10.467  -59.829  178.738    0.000    0.000 batch_000170_000492
  73 L   -99.042    0.000    0.000    4.782   31.477  -11.436  174.977  159.972    0.000    0.000 batch_000170_000492
SEQUENCE: ASTQTTHELTIPNNLIGCIIGRQGANINEIRQMSGAQIKIANPVEGSSGRQVTITGSAASISLAQYLINARLS
SCORE:       score     fa_atr     fa_rep     fa_sol    fa_intra_rep    fa_elec    pro_close    hbond_sr_bb    hbond_lr_bb    hbond_bb_sc    hbond_sc    dslf_fa13    atom_pair_constraint       rama      omega     fa_dun    p_aa_pp        ref        rdc    pool_converged_tag    pool_converged_rmsd    prefa_centroid_score    prefa_clean_score3        rms     maxsub    rms_full    rdc_filt    score_final    nrjumps       time    _archive_select_score_    eval_time         description
SCORE:    -112.267   -239.619     24.607    129.675           0.515    -18.878        0.037        -20.762        -15.712         -4.904      -5.029        0.000                  -0.845     -5.130      3.463     45.880     -9.643      4.078      0.000   batch_000166_000505                   0.714                  -1.050                33.130      2.180     73.000       2.180       0.000       -195.953      0.000     51.000                  -195.953        0.000 batch_000170_000481
REMARK source_file batch_000170/decoys.out
REMARK tag_in_file batch_000166_000505_0001
REMARK PROTEIN SILENTFILE
ANNOTATED_SEQUENCE: A[ALA_p:NtermProteinFull]STQTTH[HIS_D]ELTIPNNLIGCIIGRQGANINEIRQMSGAQIKIANPVEGSSGRQVTITGSAASISLAQYLINARLS[SER_p:CtermProteinFull] batch_000170_000481
   1 L     0.000  157.208  179.012    1.457    0.002    0.001    0.000    0.000    0.000    0.000 batch_000170_000481
   2 L   -70.025  143.913  176.754    3.898    2.874    0.497  175.684 -119.545    0.000    0.000 batch_000170_000481
   3 L   -90.072   -8.249  178.830    4.470    5.271   -2.398   62.130  161.964    0.000    0.000 batch_000170_000481
   4 L  -123.832  153.376 -180.514    7.994    5.966   -1.154  -64.004 -178.105  -44.790    0.000 batch_000170_000481
   5 E  -112.897  132.249 -178.483   10.980    3.722   -0.444  -61.439   63.893    0.000    0.000 batch_000170_000481
   6 E   -93.969  119.086  176.679   13.172    4.089    2.641  -61.948  121.267    0.000    0.000 batch_000170_000481
   7 E  -106.881  144.825  175.730   16.911    3.670    2.100  175.799   73.145    0.000    0.000 batch_000170_000481
   8 E  -112.826  108.680 -176.661   19.566    3.398    4.807  -64.441 -179.223   -2.610    0.000 batch_000170_000481
   9 L   -98.303  128.458 -177.833   22.899    4.909    3.777  179.439   65.298    0.000    0.000 batch_000170_000481
  10 L   -85.885  114.700  177.445   26.019    4.071    5.781  -59.564   95.957    0.000    0.000 batch_000170_000481
  11 L  -123.363  131.766  177.760   28.135    7.135    6.549  -57.777  -65.614    0.000    0.000 batch_000170_000481
  12 L   -52.953  138.410 -174.994   31.230    7.229    8.755  -28.688   38.059  -31.836    0.000 batch_000170_000481
  13 H   -64.825  -25.571 -177.603   30.522    8.963   12.061  -73.631  -26.392    0.000    0.000 batch_000170_000481
  14 H   -77.118  -15.380 -178.215   33.564   11.191   11.577  -70.656  -25.644    0.000    0.000 batch_000170_000481
  15 H  -104.516  -44.007 -171.768   32.081   12.574    8.361  -62.129  177.242    0.000    0.000 batch_000170_000481
  16 H   -61.196  -25.460  181.298   28.325   12.646    8.918 -165.468   63.688    0.000    0.000 batch_000170_000481
  17 H   -59.709  -26.669 -180.508   28.776   15.116   11.773    0.000    0.000    0.000    0.000 batch_000170_000481
  18 H   -69.252  -37.698  176.160   29.536   17.761    9.150  -69.132   66.102    0.000    0.000 batch_000170_000481
  19 H   -75.555  -38.609  178.134   26.094   17.320    7.598  -67.371  169.370    0.000    0.000 batch_000170_000481
  20 H   -60.135  -51.626  177.410   24.425   17.049   11.003  -67.469  167.781    0.000    0.000 batch_000170_000481
  21 L    61.523 -140.710  178.340   25.946   20.320   12.204    0.000    0.000    0.000    0.000 batch_000170_000481
  22 L  -115.805  -35.066 -177.285   24.014   22.095   14.956  -62.502  -64.941 -179.012 -175.664 batch_000170_000481
  23 L  -107.108  -13.199 -178.221   20.813   23.172   13.212  -60.833  -62.181  -52.187    0.000 batch_000170_000481
  24 L    78.731   29.359 -179.175   20.772   20.500   10.508    0.000    0.000    0.000    0.000 batch_000170_000481
  25 H   -62.458  -43.807  180.347   21.103   23.105    7.758    0.000    0.000    0.000    0.000 batch_000170_000481
  26 H   -66.938  -30.770  174.398   23.121   20.765    5.542  -71.467  -25.755    0.000    0.000 batch_000170_000481
  27 H   -62.692  -47.592  180.088   20.480   18.091    6.099  -66.861  167.948    0.000    0.000 batch_000170_000481
  28 H   -64.830  -38.043  178.131   17.739   20.387    4.807  -73.212  -22.285    0.000    0.000 batch_000170_000481
  29 H   -58.620  -52.253  178.613   19.905   21.401    1.852  -72.666  174.789   -4.219    0.000 batch_000170_000481
  30 H   -62.584  -41.984  177.664   20.387   17.800    0.731  -67.555  168.444    0.000    0.000 batch_000170_000481
  31 H   -55.309  -47.909 -176.400   16.728   17.044    1.433 -180.168 -177.999 -177.919  -86.985 batch_000170_000481
  32 H   -69.366  -42.620 -175.955   15.579   19.889   -0.811  -69.790  174.155  -16.613    0.000 batch_000170_000481
  33 H   -69.952  -38.801 -178.073   18.088   19.241   -3.592  -71.837 -171.348  -72.842    0.000 batch_000170_000481
  34 H   -80.154  -37.902 -175.388   17.479   15.490   -3.693   66.810  -82.386    0.000    0.000 batch_000170_000481
  35 L    89.107    4.884 -180.359   13.725   15.615   -3.114    0.000    0.000    0.000    0.000 batch_000170_000481
  36 L  -108.059  145.520  180.062   14.056   12.752   -0.635    0.000    0.000    0.000    0.000 batch_000170_000481
  37 E   -69.943  112.001 -177.697   13.248   12.854    3.079  177.921   65.066   40.538    0.000 batch_000170_000481
  38 E   -99.707  126.460  174.418   16.586   12.997    4.894  -54.697  -58.757    0.000    0.000 batch_000170_000481
  39 L  -147.282  110.529 -176.097   16.887   11.949    8.534 -177.430  177.173  179.355  180.040 batch_000170_000481
  40 L   -81.315  127.822 -174.649   20.219   10.949   10.067  -61.006  168.858    0.000    0.000 batch_000170_000481
  41 L   -88.007 -166.981 -180.048   19.965    8.221   12.700    0.000    0.000    0.000    0.000 batch_000170_000481
  42 L   -91.336  160.654  177.446   22.141    7.343   15.692  -68.065  -40.482    0.000    0.000 batch_000170_000481
  43 E   -51.560  135.678 -179.729   25.518    5.597   15.657  -29.197   38.113  -31.521    0.000 batch_000170_000481
  44 L   -91.127  124.673 -179.862   25.166    1.883   14.926  176.635    0.000    0.000    0.000 batch_000170_000481
  45 E   -60.232  126.397 -180.577   26.681   -0.468   17.501 -176.278  178.426   -0.630    0.000 batch_000170_000481
  46 L    92.695    2.395  179.740   29.521   -2.480   15.969    0.000    0.000    0.000    0.000 batch_000170_000481
  47 E  -126.034  147.620  177.372   29.937    0.031   13.144  176.074  158.381    0.000    0.000 batch_000170_000481
  48 L   -82.269   -7.216 -179.307   32.279    2.983   12.637   67.564   39.204    0.000    0.000 batch_000170_000481
  49 L  -125.902 -164.903  177.337   29.452    4.801   10.859    0.000    0.000    0.000    0.000 batch_000170_000481
  50 L  -147.509  165.936 -176.150   25.679    5.223   11.054   73.586 -175.158   75.734 -179.293 batch_000170_000481
  51 L   -89.987  138.112  174.152   22.583    4.909    8.870  -58.744  -56.639  -58.706    0.000 batch_000170_000481
  52 L  -111.274  122.772 -178.731   20.972    7.870    7.116  179.091    0.000    0.000    0.000 batch_000170_000481
  53 E   -72.512  122.788  176.651   17.256    7.656    6.344  -59.446   95.372    0.000    0.000 batch_000170_000481
  54 E  -129.033   94.900 -174.117   16.463    8.476    2.718  -54.754  173.093    0.000    0.000 batch_000170_000481
  55 E  -105.102  123.481  178.659   12.764    8.088    1.940  -60.704  -94.005    0.000    0.000 batch_000170_000481
  56 E   163.415 -152.323  177.441   11.385    8.834   -1.524    0.000    0.000    0.000    0.000 batch_000170_000481
  57 L   -75.924  157.944  179.432   11.769    7.785   -5.158   67.951 -161.542    0.000    0.000 batch_000170_000481
  58 H   -58.475  -36.731  178.166   14.705    5.682   -6.347    0.000    0.000    0.000    0.000 batch_000170_000481
  59 H   -65.958  -46.273 -178.418   15.927    8.675   -8.349    0.000    0.000    0.000    0.000 batch_000170_000481
  60 H   -70.031  -29.684  172.544   15.724   11.048   -5.386   60.066  -80.688    0.000    0.000 batch_000170_000481
  61 H   -64.706  -46.787  176.674   17.442    8.434   -3.232  -68.965  167.104    0.000    0.000 batch_000170_000481
  62 H   -58.978  -41.762  177.529   20.305    8.248   -5.725  -65.104   71.724    0.000    0.000 batch_000170_000481
  63 H   -63.209  -42.411  178.477   20.499   12.045   -5.688  -69.828  171.993    0.000    0.000 batch_000170_000481
  64 H   -62.440  -44.545  177.318   20.564   12.057   -1.887    0.000    0.000    0.000    0.000 batch_000170_000481
  65 H   -58.411  -45.300  177.105   23.354    9.475   -1.845  -70.424  173.076  -42.049    0.000 batch_000170_000481
  66 H   -58.567  -51.460 -174.044   25.357   11.601   -4.278  171.701   79.883   -0.233    0.000 batch_000170_000481
  67 H   -64.774  -41.809  178.586   24.843   14.822   -2.327  -68.949  170.220    0.000    0.000 batch_000170_000481
  68 H   -60.401  -44.822  177.301   25.642   13.227    1.030  -69.990  167.891    0.000    0.000 batch_000170_000481
  69 H   -68.870  -42.613 -175.854   28.893   11.820   -0.349  -73.084  -20.829    0.000    0.000 batch_000170_000481
  70 H   -62.208  -41.332 -176.876   29.695   14.961   -2.333    0.000    0.000    0.000    0.000 batch_000170_000481
  71 H   -76.671   -5.750  177.625   29.354   17.252    0.681  -64.543  -67.902  -65.975  -85.401 batch_000170_000481
  72 H  -112.432   10.177 -179.462   31.713   14.956    2.582  -62.431  175.128    0.000    0.000 batch_000170_000481
  73 L  -105.172    0.000    0.000   34.359   14.870   -0.147  175.154 -119.855    0.000    0.000 batch_000170_000481
SEQUENCE: ASTQTTHELTIPNNLIGCIIGRQGANINEIRQMSGAQIKIANPVEGSSGRQVTITGSAASISLAQYLINARLS
SCORE:       score     fa_atr     fa_rep     fa_sol    fa_intra_rep    fa_elec    pro_close    hbond_sr_bb    hbond_lr_bb    hbond_bb_sc    hbond_sc    dslf_fa13    atom_pair_constraint       rama      omega     fa_dun    p_aa_pp        ref        rdc    pool_converged_tag    pool_converged_rmsd    prefa_centroid_score    prefa_clean_score3        rms     maxsub    rms_full    rdc_filt    score_final    nrjumps       time    _archive_select_score_    eval_time         description
SCORE:    -114.676   -241.342     23.698    129.646           0.531    -20.525        0.058        -19.924        -17.924         -5.687      -2.846        0.000                  -0.819     -4.790      4.173     47.531    -10.535      4.078      0.000   batch_000153_000182                   0.759                 -57.099               -15.780      2.164     72.000       2.164       0.000       -195.777      0.000     54.000                  -195.777        0.000 batch_000167_000360
REMARK source_file batch_000167/decoys.out
REMARK tag_in_file batch_000157_000510_0001
REMARK PROTEIN SILENTFILE
ANNOTATED_SEQUENCE: A[ALA_p:NtermProteinFull]STQTTH[HIS_D]ELTIPNNLIGCIIGRQGANINEIRQMSGAQIKIANPVEGSSGRQVTITGSAASISLAQYLINARLS[SER_p:CtermProteinFull] batch_000167_000360
   1 L     0.000  158.820  179.017    1.460   -0.001    0.002    0.000    0.000    0.000    0.000 batch_000167_000360
   2 L   -79.762  163.444  178.201    3.912    2.868    0.463   68.669   21.549    0.000    0.000 batch_000167_000360
   3 L   -90.398  166.658  178.683    5.256    5.044   -2.350   63.793   99.166    0.000    0.000 batch_000167_000360
   4 L   -79.008  132.326 -179.825    8.813    5.166   -3.687 -174.983  175.737   37.035    0.000 batch_000167_000360
   5 L  -152.294 -168.989 -176.589   11.109    7.668   -1.977 -170.913  140.496    0.000    0.000 batch_000167_000360
   6 L  -118.555  164.722  176.205   14.641    8.287   -0.713   62.926   -0.989    0.000    0.000 batch_000167_000360
   7 L  -149.243  135.502 -172.599   16.496    7.955    2.587 -177.011   69.479    0.000    0.000 batch_000167_000360
   8 E  -104.287  123.005  171.458   19.732    9.553    3.774 -179.224  178.545   -1.480    0.000 batch_000167_000360
   9 E  -117.528  157.859  173.390   22.363    7.728    5.815  -61.359  175.851    0.000    0.000 batch_000167_000360
  10 E  -118.269  112.964 -176.681   25.831    8.779    6.956  -59.212  -39.182    0.000    0.000 batch_000167_000360
  11 E  -111.021  129.599 -179.642   28.483    6.062    6.765  -56.589  -61.025    0.000    0.000 batch_000167_000360
  12 L   -52.104  142.088 -174.648   32.005    6.465    8.139  -30.110   37.996  -30.626    0.000 batch_000167_000360
  13 H   -53.116  -39.242 -174.278   34.617    6.850    5.406  -72.360  -19.965    0.000    0.000 batch_000167_000360
  14 H   -72.799  -13.694 -176.974   36.415    3.689    6.508  -71.068  -24.324    0.000    0.000 batch_000167_000360
  15 H  -107.894    5.226 -179.428   33.187    1.707    6.187  -61.531  179.147    0.000    0.000 batch_000167_000360
  16 H   -70.178  -41.927  176.881   32.287    2.982    2.720  -65.471  -60.988    0.000    0.000 batch_000167_000360
  17 H   -64.844  -26.198 -178.988   34.209    0.204    0.976    0.000    0.000    0.000    0.000 batch_000167_000360
  18 H   -72.912  -45.068 -178.096   32.376   -2.251    3.227  -68.803   60.757    0.000    0.000 batch_000167_000360
  19 H   -74.215  -22.995  176.747   28.867   -1.160    2.252   63.400  171.149    0.000    0.000 batch_000167_000360
  20 H   -82.133  -60.763 -178.580   29.906   -1.064   -1.403  -66.177  169.984    0.000    0.000 batch_000167_000360
  21 L    87.530 -174.808 -178.163   31.898   -4.285   -1.736    0.000    0.000    0.000    0.000 batch_000167_000360
  22 H   -63.226  101.644 -178.681   33.784   -5.595   -4.766 -177.441  177.262  179.248  179.567 batch_000167_000360
  23 H    58.138   34.742  177.433   32.575   -3.284   -7.531  -60.777  -68.010  -61.847    0.000 batch_000167_000360
  24 H    84.346   23.529 -177.497   29.357   -2.750   -5.578    0.000    0.000    0.000    0.000 batch_000167_000360
  25 H   -62.254  -41.510 -176.069   28.973   -6.449   -4.787    0.000    0.000    0.000    0.000 batch_000167_000360
  26 H   -75.072  -33.135  170.078   27.603   -5.796   -1.302  -71.164  -14.684    0.000    0.000 batch_000167_000360
  27 H   -60.315  -44.197  179.761   25.213   -3.160   -2.623  -70.537  168.503    0.000    0.000 batch_000167_000360
  28 H   -61.025  -41.875  178.187   23.939   -5.727   -5.121  -72.953  -21.180    0.000    0.000 batch_000167_000360
  29 H   -63.363  -50.035 -179.597   23.349   -8.234   -2.324  -71.266  180.797   -8.852    0.000 batch_000167_000360
  30 H   -63.385  -42.511  177.980   21.537   -5.727   -0.113  -67.770  168.644    0.000    0.000 batch_000167_000360
  31 H   -59.483  -44.371 -179.341   19.532   -4.403   -3.060 -179.068 -178.511   66.223 -167.625 batch_000167_000360
  32 H   -63.532  -38.987 -177.867   18.448   -7.922   -4.004 -175.273   63.835   52.617    0.000 batch_000167_000360
  33 H   -76.708  -40.549 -175.091   17.385   -8.692   -0.436  -70.972 -172.877  -77.301    0.000 batch_000167_000360
  34 H   -87.507  -53.104 -173.969   15.749   -5.340    0.294   66.134  -81.239    0.000    0.000 batch_000167_000360
  35 L   107.253    2.223  180.344   14.526   -4.090   -3.080    0.000    0.000    0.000    0.000 batch_000167_000360
  36 L  -112.171  145.194 -177.678   16.034   -0.634   -2.585    0.000    0.000    0.000    0.000 batch_000167_000360
  37 E   -91.246  131.258  175.528   18.947    0.902   -4.484  176.998   69.828   58.719    0.000 batch_000167_000360
  38 E   -97.246  128.267  175.333   21.986    2.201   -2.608  -62.235  169.585    0.000    0.000 batch_000167_000360
  39 E  -121.328  138.758 -179.094   23.844    5.200   -4.020  -64.027 -177.396  179.992 -179.354 batch_000167_000360
  40 E  -101.399  117.626 -177.033   27.119    6.631   -2.721  -53.506  -59.094    0.000    0.000 batch_000167_000360
  41 E  -105.370 -171.983 -175.640   27.329   10.426   -2.691    0.000    0.000    0.000    0.000 batch_000167_000360
  42 E   -67.336  156.486  177.318   29.959   12.989   -1.707  -68.847  -30.794    0.000    0.000 batch_000167_000360
  43 E   -55.682  145.952  179.468   31.492   13.090    1.770  -26.487   37.438  -33.008    0.000 batch_000167_000360
  44 E   -81.616  114.915  178.450   29.435   14.905    4.402  177.333    0.000    0.000    0.000 batch_000167_000360
  45 E   -63.094  127.284 -180.505   30.988   18.274    5.234 -176.327  178.360   -0.662    0.000 batch_000167_000360
  46 L    94.218    5.610  177.801   31.464   18.661    8.986    0.000    0.000    0.000    0.000 batch_000167_000360
  47 L  -134.574 -165.888 -177.907   31.542   14.903    9.550 -171.076  116.035    0.000    0.000 batch_000167_000360
  48 L  -129.407   22.835  177.907   33.729   11.858    8.917   59.443  -20.164    0.000    0.000 batch_000167_000360
  49 L  -134.913 -174.806 -180.050   31.461    9.823    6.644    0.000    0.000    0.000    0.000 batch_000167_000360
  50 E  -118.716  152.982  179.147   29.758    9.994    3.249  -61.928 -175.581   63.232  167.657 batch_000167_000360
  51 E   -74.192  127.188  178.901   26.141   10.591    2.243 -177.681  178.845    6.508    0.000 batch_000167_000360
  52 E  -118.818  128.787 -177.254   24.306    7.400    1.288  177.166    0.000    0.000    0.000 batch_000167_000360
  53 E  -107.554  128.279  174.448   20.988    7.402   -0.567  -61.339  159.657    0.000    0.000 batch_000167_000360
  54 E  -113.019  120.079 -176.096   18.470    4.560   -0.407  -58.034  172.364    0.000    0.000 batch_000167_000360
  55 E  -112.870  127.124 -179.570   15.711    4.595   -3.021  -60.530 -119.748    0.000    0.000 batch_000167_000360
  56 L   161.667 -166.442  175.682   12.616    2.397   -2.821    0.000    0.000    0.000    0.000 batch_000167_000360
  57 L   -71.851  167.754 -179.658    9.456    1.743   -0.813   70.921  168.708    0.000    0.000 batch_000167_000360
  58 H   -58.881  -40.935  176.713    9.244    2.395    2.927    0.000    0.000    0.000    0.000 batch_000167_000360
  59 H   -68.898  -43.927 -179.312    9.674   -1.324    3.587    0.000    0.000    0.000    0.000 batch_000167_000360
  60 H   -61.701  -42.944  177.515   12.444   -1.663    1.006  -62.509   89.826    0.000    0.000 batch_000167_000360
  61 H   -63.501  -47.496  178.718   14.342    1.262    2.521  -68.762  168.064    0.000    0.000 batch_000167_000360
  62 H   -55.544  -45.134  179.192   13.911   -0.082    6.052  -64.118   78.824    0.000    0.000 batch_000167_000360
  63 H   -62.596  -45.648 -179.680   15.276   -3.456    4.955  -70.220  170.947    0.000    0.000 batch_000167_000360
  64 H   -60.512  -44.964  177.731   18.238   -1.876    3.170    0.000    0.000    0.000    0.000 batch_000167_000360
  65 H   -58.595  -45.903 -178.877   19.098    0.220    6.223 -178.200  180.825   13.830    0.000 batch_000167_000360
  66 H   -65.998  -37.262  179.511   18.950   -2.835    8.481  -63.485  -19.584  181.257    0.000 batch_000167_000360
  67 H   -69.241  -34.696  172.626   21.057   -4.866    6.053  -70.491  170.316    0.000    0.000 batch_000167_000360
  68 H   -64.300  -43.225  176.194   23.649   -2.089    6.031  -68.863  167.891    0.000    0.000 batch_000167_000360
  69 H   -60.775  -40.178  174.040   23.659   -2.165    9.831  -72.412  -19.735    0.000    0.000 batch_000167_000360
  70 H   -65.943  -41.478  177.244   24.192   -5.921    9.619    0.000    0.000    0.000    0.000 batch_000167_000360
  71 H   -59.162  -35.858 -178.980   26.904   -5.366    7.014  183.204   72.473   68.529 -175.453 batch_000167_000360
  72 L  -104.958   29.663  178.092   28.638   -3.022    9.454  -57.988  178.125    0.000    0.000 batch_000167_000360
  73 L   -86.316    0.000    0.000   27.954   -5.180   12.509  174.922  120.183    0.000    0.000 batch_000167_000360
SEQUENCE: ASTQTTHELTIPNNLIGCIIGRQGANINEIRQMSGAQIKIANPVEGSSGRQVTITGSAASISLAQYLINARLS
SCORE:       score     fa_atr     fa_rep     fa_sol    fa_intra_rep    fa_elec    pro_close    hbond_sr_bb    hbond_lr_bb    hbond_bb_sc    hbond_sc    dslf_fa13    atom_pair_constraint       rama      omega     fa_dun    p_aa_pp        ref        rdc    pool_converged_tag    pool_converged_rmsd    prefa_centroid_score    prefa_clean_score3        rms     maxsub    rms_full    rdc_filt    score_final    nrjumps       time    _archive_select_score_    eval_time         description
SCORE:    -115.125   -245.129     24.993    135.995           0.559    -22.280        0.038        -20.078        -16.760         -8.614      -4.351        0.000                  -0.814     -4.746      3.907     47.004     -8.927      4.078      0.000   batch_000157_000159                   0.533                   3.391                23.553      1.728     73.000       1.728       0.000       -195.693      0.000     54.000                  -195.693        0.000 batch_000168_000250
REMARK source_file batch_000168/decoys.out
REMARK tag_in_file batch_000157_000159_0001
REMARK PROTEIN SILENTFILE
ANNOTATED_SEQUENCE: A[ALA_p:NtermProteinFull]STQTTH[HIS_D]ELTIPNNLIGCIIGRQGANINEIRQMSGAQIKIANPVEGSSGRQVTITGSAASISLAQYLINARLS[SER_p:CtermProteinFull] batch_000168_000250
   1 L     0.000  157.156  179.110    1.458    0.001    0.000    0.000    0.000    0.000    0.000 batch_000168_000250
   2 L   -66.128  132.360 -177.226    3.897    2.875    0.499  175.748    1.346    0.000    0.000 batch_000168_000250
   3 E   -65.019  130.083  176.570    3.914    5.278   -2.446  -59.658  -57.344    0.000    0.000 batch_000168_000250
   4 E   -88.125  125.040  179.214    7.020    5.040   -4.625 -177.557  177.337    8.589    0.000 batch_000168_000250
   5 E  -155.851 -169.128  179.539    8.534    8.395   -5.579 -170.871  140.068    0.000    0.000 batch_000168_000250
   6 E  -125.187  130.126  178.323   11.705   10.492   -5.592  -62.128  100.775    0.000    0.000 batch_000168_000250
   7 E  -106.498  141.504  176.728   12.827   12.927   -2.896 -180.920   74.194    0.000    0.000 batch_000168_000250
   8 L  -105.290  119.481 -178.679   15.268   15.799   -3.385 -177.831 -178.619   13.126    0.000 batch_000168_000250
   9 L  -126.149  126.376  177.526   17.626   16.488   -0.483  175.531   64.914    0.000    0.000 batch_000168_000250
  10 L   -97.368  126.348 -179.321   20.367   19.120   -0.371  -60.869  -59.375    0.000    0.000 batch_000168_000250
  11 L  -127.894  157.426  178.344   23.370   18.379    1.840   64.612  171.783    0.000    0.000 batch_000168_000250
  12 L   -56.317  137.877 -174.243   26.686   20.075    2.605  -26.832   37.767  -33.116    0.000 batch_000168_000250
  13 L   -75.528   -3.481  179.590   29.275   19.356   -0.081   67.559   13.804    0.000    0.000 batch_000168_000250
  14 L   -98.830   -4.881 -177.491   31.806   18.557    2.641  -69.781  -43.557    0.000    0.000 batch_000168_000250
  15 L  -112.894   -1.484 -178.017   29.737   15.699    4.057  -61.577  176.911    0.000    0.000 batch_000168_000250
  16 H   -66.986  -22.954  176.142   29.059   13.898    0.777   64.163  172.939    0.000    0.000 batch_000168_000250
  17 H   -65.957  -32.534  177.847   32.139   11.775    1.450    0.000    0.000    0.000    0.000 batch_000168_000250
  18 H   -75.042  -31.168  176.980   30.333   10.312    4.459  -68.439 -173.018    0.000    0.000 batch_000168_000250
  19 H   -74.809  -39.288  178.562   27.274    9.583    2.323  -59.125  -56.083    0.000    0.000 batch_000168_000250
  20 H   -69.121  -56.354 -172.927   29.354    7.982   -0.428  -67.510  167.415    0.000    0.000 batch_000168_000250
  21 L    96.256 -157.247  179.599   31.741    5.942    1.709    0.000    0.000    0.000    0.000 batch_000168_000250
  22 L   -63.552  -63.887  177.903   34.918    4.293    0.426 -172.383 -166.185   73.805 -153.408 batch_000168_000250
  23 L  -130.482   45.554 -171.607   33.705    3.452   -3.077  -64.703  175.598  -50.588    0.000 batch_000168_000250
  24 L    85.610   19.087 -175.181   29.991    4.150   -2.712    0.000    0.000    0.000    0.000 batch_000168_000250
  25 H   -65.009  -41.724 -176.338   29.940    1.737    0.224    0.000    0.000    0.000    0.000 batch_000168_000250
  26 H   -77.986  -28.368  168.596   27.682    3.899    2.386  -71.263  -11.199    0.000    0.000 batch_000168_000250
  27 H   -60.119  -47.445  177.618   25.400    4.573   -0.568  -70.741  167.863    0.000    0.000 batch_000168_000250
  28 H   -64.038  -39.053  177.037   24.975    0.813   -0.934  -72.797  -22.230    0.000    0.000 batch_000168_000250
  29 H   -58.905  -54.088 -178.081   24.460    0.523    2.821 -178.920  184.842   26.422    0.000 batch_000168_000250
  30 H   -60.282  -43.619  178.739   21.695    3.131    2.914  -67.495  168.205    0.000    0.000 batch_000168_000250
  31 H   -60.517  -45.051 -177.910   20.025    1.662   -0.170 -178.463 -177.751   66.963 -169.841 batch_000168_000250
  32 H   -64.574  -38.694 -176.515   20.114   -1.855    1.271 -175.012   63.682   51.834    0.000 batch_000168_000250
  33 H   -78.404  -45.240 -173.589   18.684   -0.736    4.611  -68.306  175.459   70.659    0.000 batch_000168_000250
  34 H   -86.657  -40.755 -175.985   16.111    1.782    3.396   68.228  -82.849    0.000    0.000 batch_000168_000250
  35 L   101.254   -4.092 -179.177   15.254    0.348   -0.018    0.000    0.000    0.000    0.000 batch_000168_000250
  36 L  -103.261  136.665  179.219   15.757    3.724   -1.693    0.000    0.000    0.000    0.000 batch_000168_000250
  37 E   -76.769  126.066  178.903   18.474    4.398   -4.265  175.907   68.926   61.032    0.000 batch_000168_000250
  38 E  -100.968  126.629  172.787   20.859    7.177   -3.243  -53.959  -57.633    0.000    0.000 batch_000168_000250
  39 L  -131.400  147.742  179.648   22.569    9.337   -5.858  -63.457 -177.332 -179.841 -179.423 batch_000168_000250
  40 L  -119.825  130.833 -179.504   24.656   12.497   -5.520  -61.691  171.597    0.000    0.000 batch_000168_000250
  41 L  -134.004  159.302  178.433   24.868   15.251   -8.132    0.000    0.000    0.000    0.000 batch_000168_000250
  42 L  -105.571  107.052  179.604   26.338   18.745   -8.430 -175.139   -1.422    0.000    0.000 batch_000168_000250
  43 L   -53.414  -38.791 -177.640   23.720   21.380   -9.242  -29.106   38.160  -31.652    0.000 batch_000168_000250
  44 L  -172.500  137.663  178.165   26.511   23.772  -10.211   62.534    0.000    0.000    0.000 batch_000168_000250
  45 L   -55.449  125.415  179.924   30.254   24.219   -9.711 -176.420  178.400   -0.620    0.000 batch_000168_000250
  46 L   106.976  -10.599  178.415   30.845   26.382   -6.640    0.000    0.000    0.000    0.000 batch_000168_000250
  47 L   -61.613  138.418  179.509   27.721   25.188   -4.832  173.809 -112.776    0.000    0.000 batch_000168_000250
  48 L   -79.041  -10.524  179.921   28.124   24.867   -1.065   67.698   40.167    0.000    0.000 batch_000168_000250
  49 L  -135.196  177.897 -178.743   25.878   21.801   -1.158    0.000    0.000    0.000    0.000 batch_000168_000250
  50 L  -136.198  153.530 -176.357   25.030   18.835   -3.380  -64.972  -69.664 -176.298  -88.630 batch_000168_000250
  51 L   -85.160  126.281  175.509   21.842   17.234   -4.695 -176.967 -177.486   63.269    0.000 batch_000168_000250
  52 L  -108.068  120.846  176.900   20.780   13.917   -3.173  178.334    0.000    0.000    0.000 batch_000168_000250
  53 L   -95.601  123.486  179.201   18.324   11.762   -5.116  -61.493  -39.856    0.000    0.000 batch_000168_000250
  54 E  -118.935   97.242 -176.301   16.248    9.347   -3.039  -54.668  173.652    0.000    0.000 batch_000168_000250
  55 E  -104.345  119.246 -177.646   14.200    7.003   -5.222  -62.146  -69.452    0.000    0.000 batch_000168_000250
  56 E   166.579 -168.043  177.496   11.988    4.449   -3.480    0.000    0.000    0.000    0.000 batch_000168_000250
  57 E   -67.349  157.791  178.402    8.913    4.005   -1.289   72.837  -80.960    0.000    0.000 batch_000168_000250
  58 H   -56.771  -39.197  174.354    7.787    6.792    1.039    0.000    0.000    0.000    0.000 batch_000168_000250
  59 H   -64.176  -43.309  178.768    8.873    4.590    3.940    0.000    0.000    0.000    0.000 batch_000168_000250
  60 H   -62.335  -39.832  178.759   12.212    3.962    2.234  -65.865  -74.680    0.000    0.000 batch_000168_000250
  61 H   -62.357  -45.903  176.065   12.684    7.700    1.725  -68.358  167.615    0.000    0.000 batch_000168_000250
  62 H   -57.269  -46.931  178.544   12.075    8.369    5.417  179.476   60.228    0.000    0.000 batch_000168_000250
  63 H   -63.503  -39.733  178.725   14.579    5.659    6.332  -68.732  171.879    0.000    0.000 batch_000168_000250
  64 H   -62.823  -45.060  178.812   17.050    7.033    3.790    0.000    0.000    0.000    0.000 batch_000168_000250
  65 H   -59.866  -41.670  176.291   16.773   10.543    5.223  -71.037  172.248  -50.944    0.000 batch_000168_000250
  66 H   -58.922  -52.589 -175.828   17.448    9.153    8.696  172.633   80.326 -178.851    0.000 batch_000168_000250
  67 H   -65.988  -37.452  174.806   20.526    7.209    7.604  -66.957  172.731    0.000    0.000 batch_000168_000250
  68 H   -60.944  -49.591  179.640   21.787   10.155    5.561  -70.509  167.190    0.000    0.000 batch_000168_000250
  69 H   -60.070  -37.042  177.379   21.399   12.515    8.516  -73.607  -19.322    0.000    0.000 batch_000168_000250
  70 H   -61.522  -38.975  179.197   23.237    9.994   10.689    0.000    0.000    0.000    0.000 batch_000168_000250
  71 H   -77.501  -31.500  176.846   26.171   10.092    8.272  -73.336  -64.712 -174.683 -170.590 batch_000168_000250
  72 H   -65.876  -37.730  178.422   25.945   13.874    7.961  -69.174  174.696    0.000    0.000 batch_000168_000250
  73 L   -68.192    0.000    0.000   26.306   14.202   11.732  176.069 -120.166    0.000    0.000 batch_000168_000250
SEQUENCE: ASTQTTHELTIPNNLIGCIIGRQGANINEIRQMSGAQIKIANPVEGSSGRQVTITGSAASISLAQYLINARLS
SCORE:       score     fa_atr     fa_rep     fa_sol    fa_intra_rep    fa_elec    pro_close    hbond_sr_bb    hbond_lr_bb    hbond_bb_sc    hbond_sc    dslf_fa13    atom_pair_constraint       rama      omega     fa_dun    p_aa_pp        ref        rdc    pool_converged_tag    pool_converged_rmsd    prefa_centroid_score    prefa_clean_score3        rms     maxsub    rms_full    rdc_filt    score_final    nrjumps       time    _archive_select_score_    eval_time         description
SCORE:    -111.137   -233.367     23.849    128.212           0.526    -20.206        0.035        -22.208        -14.679         -6.125      -4.912        0.000                  -0.854     -4.231      4.232     45.403    -10.890      4.078      0.000   batch_000155_000467                   1.096                 -30.928                 5.942      2.236     73.000       2.236       0.000       -195.642      0.000     58.000                  -195.642        0.000 batch_000166_000251
REMARK source_file batch_000166/decoys.out
REMARK tag_in_file batch_000154_000137_0001
REMARK PROTEIN SILENTFILE
ANNOTATED_SEQUENCE: A[ALA_p:NtermProteinFull]STQTTH[HIS_D]ELTIPNNLIGCIIGRQGANINEIRQMSGAQIKIANPVEGSSGRQVTITGSAASISLAQYLINARLS[SER_p:CtermProteinFull] batch_000166_000251
   1 L     0.000  161.545  178.971    1.460    0.006    0.001    0.000    0.000    0.000    0.000 batch_000166_000251
   2 L   -80.825  163.903  179.063    3.933    2.865    0.401   67.562  -97.859    0.000    0.000 batch_000166_000251
   3 L   -95.955  116.100  178.710    5.194    5.064   -2.433  -61.047  -40.114    0.000    0.000 batch_000166_000251
   4 L  -110.500  170.042 -179.575    8.771    4.331   -3.495  -56.338  -62.457  -45.644    0.000 batch_000166_000251
   5 E  -107.910  132.865 -176.086   11.032    5.773   -6.189  -61.103   -1.340    0.000    0.000 batch_000166_000251
   6 E  -117.352  133.672  174.574   12.099    3.726   -9.208  -61.309  -77.195    0.000    0.000 batch_000166_000251
   7 E  -127.435  153.704 -180.079   15.033    4.311  -11.552  -64.772  -76.485    0.000    0.000 batch_000166_000251
   8 E  -126.787  119.522 -176.697   16.275    2.440  -14.620 -176.937  175.585   -0.463    0.000 batch_000166_000251
   9 E  -107.781  141.573  171.890   19.960    2.315  -15.544  -55.552  176.300    0.000    0.000 batch_000166_000251
  10 E  -101.311  118.844 -177.864   21.584    1.199  -18.791  -62.899   -3.109    0.000    0.000 batch_000166_000251
  11 L  -128.142  132.647  178.739   24.860   -0.649  -18.237  -60.335  176.128    0.000    0.000 batch_000166_000251
  12 L   -51.866  139.472 -172.041   27.121   -2.332  -20.788  -29.702   38.131  -31.091    0.000 batch_000166_000251
  13 H   -67.688  -22.877 -179.867   26.733   -6.108  -20.668  -70.770  -17.698    0.000    0.000 batch_000166_000251
  14 H   -75.938  -15.507 -179.761   30.492   -6.559  -20.317  -70.794  -25.269    0.000    0.000 batch_000166_000251
  15 H  -103.686  -38.343 -174.993   30.358   -4.653  -17.030  -59.871  176.009    0.000    0.000 batch_000166_000251
  16 H   -69.061  -17.049  174.570   27.019   -5.748  -15.582 -156.408  166.799    0.000    0.000 batch_000166_000251
  17 H   -55.079  -37.975  179.422   28.324   -9.317  -15.556    0.000    0.000    0.000    0.000 batch_000166_000251
  18 H   -82.534  -31.970  173.830   30.250   -8.370  -12.418  -67.624  159.025    0.000    0.000 batch_000166_000251
  19 H   -62.456  -41.278  178.398   27.348   -6.340  -11.042  -67.243  167.617    0.000    0.000 batch_000166_000251
  20 H   -68.428  -54.435 -180.099   25.143   -9.424  -11.330  -67.075  167.192    0.000    0.000 batch_000166_000251
  21 L    85.013 -177.355 -177.124   27.678  -11.890   -9.933    0.000    0.000    0.000    0.000 batch_000166_000251
  22 L   -63.494  102.637 -179.585   27.463  -15.681   -9.750 -177.420  177.397  179.233  179.505 batch_000166_000251
  23 L    58.377   34.356  177.128   23.789  -16.374  -10.445  -60.778  -67.980  -61.854    0.000 batch_000166_000251
  24 L    83.155   23.544 -179.067   22.935  -12.926   -9.090    0.000    0.000    0.000    0.000 batch_000166_000251
  25 H   -62.539  -42.323 -176.110   25.171  -13.326   -6.041    0.000    0.000    0.000    0.000 batch_000166_000251
  26 H   -78.319  -25.761  170.564   26.334   -9.709   -6.155  -72.028  -18.120    0.000    0.000 batch_000166_000251
  27 H   -59.265  -50.626  179.490   22.778   -8.513   -6.736  -67.297  168.308    0.000    0.000 batch_000166_000251
  28 H   -60.963  -39.977  174.638   21.717  -10.044   -3.422  -73.553  -22.247    0.000    0.000 batch_000166_000251
  29 H   -56.087  -51.682 -178.532   24.750   -8.454   -1.774 -179.017 -175.256   21.433    0.000 batch_000166_000251
  30 H   -62.492  -41.984  177.855   23.789   -5.014   -3.075  -66.673  167.235    0.000    0.000 batch_000166_000251
  31 H   -55.756  -48.170 -174.932   20.156   -5.528   -2.081  -72.953  176.668 -180.116  171.883 batch_000166_000251
  32 H   -69.505  -42.970 -175.928   21.080   -6.364    1.509  -69.127  174.592  -15.936    0.000 batch_000166_000251
  33 H   -70.451  -42.859 -176.456   23.703   -3.647    1.936  -69.315  175.836   69.837    0.000 batch_000166_000251
  34 H   -81.160  -36.465 -175.424   21.689   -0.857    0.319   67.809  -81.575    0.000    0.000 batch_000166_000251
  35 L    86.779    6.342 -179.300   18.261   -1.959    1.534    0.000    0.000    0.000    0.000 batch_000166_000251
  36 L  -100.849  165.675  176.133   16.888   -1.236   -1.937    0.000    0.000    0.000    0.000 batch_000166_000251
  37 E   -95.993  109.909  179.588   15.237   -3.497   -4.508  177.826   66.991   54.908    0.000 batch_000166_000251
  38 E  -109.176  122.413  178.733   17.582   -4.144   -7.430  -62.030   88.093    0.000    0.000 batch_000166_000251
  39 E  -128.488  122.276 -179.004   16.343   -6.098  -10.448 -179.143  178.983  178.948  179.971 batch_000166_000251
  40 E  -107.556  129.363 -173.658   18.430   -6.706  -13.567  -61.240  175.799    0.000    0.000 batch_000166_000251
  41 E  -133.720  155.155 -180.015   16.734   -7.746  -16.803    0.000    0.000    0.000    0.000 batch_000166_000251
  42 L   -73.154  154.566  179.850   17.691   -8.433  -20.419  -70.330  -42.693    0.000    0.000 batch_000166_000251
  43 E   -71.783  156.355  176.531   17.096   -5.845  -23.140   27.915  -37.293   31.348    0.000 batch_000166_000251
  44 E  -118.840  171.332  178.999   14.117   -6.036  -25.494  -60.269    0.000    0.000    0.000 batch_000166_000251
  45 E   -52.803  124.363 -178.953   13.483   -5.066  -29.115 -176.403  178.427   -0.616    0.000 batch_000166_000251
  46 L   108.021  -16.819  178.952   14.029   -1.318  -29.450    0.000    0.000    0.000    0.000 batch_000166_000251
  47 L  -116.254 -166.355 -177.305   16.614   -1.163  -26.667 -172.269  101.054    0.000    0.000 batch_000166_000251
  48 L  -170.912  110.068  178.046   20.200   -2.299  -26.121  178.231  -39.239    0.000    0.000 batch_000166_000251
  49 L   107.328  143.228  179.321   21.949   -3.547  -22.984    0.000    0.000    0.000    0.000 batch_000166_000251
  50 L   -63.452  139.167 -174.844   20.774   -5.090  -19.714  -73.883  174.547  173.266  158.582 batch_000166_000251
  51 E  -105.476  149.411  178.372   18.796   -2.685  -17.535  -57.406  -65.443  -49.299    0.000 batch_000166_000251
  52 E  -115.066  115.251  177.538   18.950   -2.131  -13.777  181.693    0.000    0.000    0.000 batch_000166_000251
  53 E   -95.485  120.217 -178.781   15.726   -1.382  -11.907  -61.397  -55.955    0.000    0.000 batch_000166_000251
  54 E  -119.389  113.983 -178.338   16.241    0.267   -8.520  -55.770  169.508    0.000    0.000 batch_000166_000251
  55 E  -121.012  132.471  174.917   13.239    0.801   -6.249  -61.117  120.881    0.000    0.000 batch_000166_000251
  56 E   157.707 -154.206  177.328   13.184    2.202   -2.717    0.000    0.000    0.000    0.000 batch_000166_000251
  57 L   -77.870  157.347 -179.127   14.079    5.313   -0.723   67.903 -162.311    0.000    0.000 batch_000166_000251
  58 H   -57.119  -37.156  179.020   16.385    7.996   -2.117    0.000    0.000    0.000    0.000 batch_000166_000251
  59 H   -66.831  -48.330 -177.818   18.988    7.030    0.480    0.000    0.000    0.000    0.000 batch_000166_000251
  60 H   -70.525  -30.014  173.524   18.831    3.305   -0.265   61.185  -81.365    0.000    0.000 batch_000166_000251
  61 H   -65.350  -46.155  176.456   18.820    4.054   -3.990  -68.910  165.760    0.000    0.000 batch_000166_000251
  62 H   -58.180  -42.697  177.431   21.996    6.109   -3.613  -64.620   76.105    0.000    0.000 batch_000166_000251
  63 H   -63.950  -41.954  178.817   23.555    3.225   -1.689  -69.114  171.802    0.000    0.000 batch_000166_000251
  64 H   -61.973  -48.973 -178.428   22.448    0.761   -4.366    0.000    0.000    0.000    0.000 batch_000166_000251
  65 H   -63.319  -37.699  175.399   23.848    2.851   -7.217  -69.637  177.993  -16.777    0.000 batch_000166_000251
  66 H   -57.551  -53.001 -177.299   27.109    3.283   -5.314  172.668   80.319 -175.310    0.000 batch_000166_000251
  67 H   -67.050  -36.466  175.831   27.577   -0.463   -4.868  -66.236  171.610    0.000    0.000 batch_000166_000251
  68 H   -62.655  -44.772  178.443   26.452   -1.118   -8.439  -69.704  165.936    0.000    0.000 batch_000166_000251
  69 H   -67.565  -31.491  175.510   28.997    1.385   -9.750  -73.630  -20.390    0.000    0.000 batch_000166_000251
  70 H   -62.699  -39.012  175.863   31.605   -0.219   -7.498    0.000    0.000    0.000    0.000 batch_000166_000251
  71 H   -78.752  -30.979  177.156   30.990   -3.504   -9.309  -69.666  -65.896 -172.708 -171.618 batch_000166_000251
  72 H   -58.780  -51.856 -179.713   30.680   -1.683  -12.631 -173.701  151.936    0.000    0.000 batch_000166_000251
  73 L   -72.232    0.000    0.000   34.220   -0.309  -12.425  175.609 -115.966    0.000    0.000 batch_000166_000251
SEQUENCE: ASTQTTHELTIPNNLIGCIIGRQGANINEIRQMSGAQIKIANPVEGSSGRQVTITGSAASISLAQYLINARLS
SCORE:       score     fa_atr     fa_rep     fa_sol    fa_intra_rep    fa_elec    pro_close    hbond_sr_bb    hbond_lr_bb    hbond_bb_sc    hbond_sc    dslf_fa13    atom_pair_constraint       rama      omega     fa_dun    p_aa_pp        ref        rdc    prefa_centroid_score    prefa_clean_score3        rms     maxsub    rms_full    rdc_filt    score_final    nrjumps       time    pool_converged_tag    pool_converged_rmsd    _archive_select_score_    eval_time         description
SCORE:    -111.485   -243.546     25.266    131.746           0.526    -19.698        0.059        -21.420        -15.792         -7.102      -2.967        0.000                  -0.848     -4.891      3.121     48.365     -8.383      4.078      0.000                 -88.965               -35.197      2.210     73.000       2.210       0.000       -195.432      0.000     45.000   batch_000149_000157                   0.695                  -195.432        0.000 batch_000153_000162
REMARK source_file batch_000153/decoys.out
REMARK tag_in_file batch_000010_000151_0001
REMARK PROTEIN SILENTFILE
ANNOTATED_SEQUENCE: A[ALA_p:NtermProteinFull]STQTTH[HIS_D]ELTIPNNLIGCIIGRQGANINEIRQMSGAQIKIANPVEGSSGRQVTITGSAASISLAQYLINARLS[SER_p:CtermProteinFull] batch_000153_000162
   1 L     0.000  160.252  178.964    1.458    0.000    0.000    0.000    0.000    0.000    0.000 batch_000153_000162
   2 L   -68.588  141.529  173.581    3.922    2.864    0.429  175.001 -111.990    0.000    0.000 batch_000153_000162
   3 L   -89.438  -13.668  179.756    4.296    5.353   -2.417   63.847 -136.655    0.000    0.000 batch_000153_000162
   4 L  -107.880  159.771 -179.517    7.759    6.276   -1.149  -54.059  -61.872  -59.605    0.000 batch_000153_000162
   5 E  -105.910  135.533 -178.628   10.954    4.224   -0.962  -61.501  -12.178    0.000    0.000 batch_000153_000162
   6 E  -107.774  124.867  177.746   12.834    3.621    2.287  -61.810  -70.724    0.000    0.000 batch_000153_000162
   7 E  -108.483  141.436  176.443   16.611    3.185    2.325  175.274   74.489    0.000    0.000 batch_000153_000162
   8 E  -108.756  118.152 -179.999   18.671    1.824    5.215 -178.314  179.338   -0.980    0.000 batch_000153_000162
   9 E  -115.929  125.270 -176.344   22.159    3.272    5.653  176.011   64.483    0.000    0.000 batch_000153_000162
  10 E   -90.181  121.603  176.468   24.553    1.870    8.251  -60.852  -80.671    0.000    0.000 batch_000153_000162
  11 E  -133.431  127.492  178.035   26.715    4.373   10.124  -59.708  175.879    0.000    0.000 batch_000153_000162
  12 L   -53.281  140.966 -174.179   28.883    3.687   13.171  -28.431   37.911  -31.916    0.000 batch_000153_000162
  13 H   -63.340  -27.744 -179.699   27.545    5.399   16.289 -172.312   56.861    0.000    0.000 batch_000153_000162
  14 H   -74.742  -18.205 -176.993   30.899    7.110   16.819  -71.277  -23.462    0.000    0.000 batch_000153_000162
  15 H  -107.502  -27.251 -171.907   30.634    8.679   13.367  -59.896  177.762    0.000    0.000 batch_000153_000162
  16 H   -66.503  -21.534  178.162   26.886    9.189   13.024 -158.670  166.093    0.000    0.000 batch_000153_000162
  17 H   -62.433  -20.612  180.003   27.049   12.121   15.438    0.000    0.000    0.000    0.000 batch_000153_000162
  18 H   -67.674  -35.990 -177.107   28.659   14.043   12.580  -69.108 -178.772    0.000    0.000 batch_000153_000162
  19 H   -92.677  -18.291  172.889   25.444   13.999   10.551   68.065  167.048    0.000    0.000 batch_000153_000162
  20 H   -74.366  -52.766 -179.795   23.229   14.475   13.600  -66.447  168.368    0.000    0.000 batch_000153_000162
  21 L    70.958 -136.921 -177.408   24.982   17.613   14.839    0.000    0.000    0.000    0.000 batch_000153_000162
  22 L   -79.891   80.883 -180.192   23.107   19.692   17.411  -64.890  179.531 -179.484 -179.064 batch_000153_000162
  23 L    55.236   49.572  173.050   20.294   17.268   18.231  -63.161  -69.791  -64.579    0.000 batch_000153_000162
  24 L    88.490   13.826  179.919   19.447   16.587   14.591    0.000    0.000    0.000    0.000 batch_000153_000162
  25 L   -63.252  -45.113  179.627   20.381   20.077   13.406    0.000    0.000    0.000    0.000 batch_000153_000162
  26 H   -70.133  -32.862  177.119   22.492   18.735   10.542  -74.006  -10.420    0.000    0.000 batch_000153_000162
  27 H   -64.195  -45.508  179.760   19.802   16.180    9.715  -67.597  168.782    0.000    0.000 batch_000153_000162
  28 H   -57.813  -40.541  175.484   17.144   18.878    9.375  -73.773  -21.759    0.000    0.000 batch_000153_000162
  29 H   -62.413  -44.408  177.756   19.383   20.668    6.878  -69.509  178.091   -8.419    0.000 batch_000153_000162
  30 H   -62.233  -41.381  178.014   19.845   17.428    4.944  -67.425  167.704    0.000    0.000 batch_000153_000162
  31 H   -56.806  -46.636 -176.338   16.087   16.851    4.982  -71.869  177.205 -178.462  170.367 batch_000153_000162
  32 H   -68.410  -42.208 -175.403   15.414   20.257    3.434  -69.015  175.348  -17.762    0.000 batch_000153_000162
  33 H   -72.632  -39.898 -177.396   18.165   20.042    0.821  -71.499 -172.269  -75.549    0.000 batch_000153_000162
  34 H   -83.039  -35.756 -174.466   17.442   16.461   -0.231   66.743  -80.666    0.000    0.000 batch_000153_000162
  35 L    86.659    5.882 -179.224   13.665   16.575    0.171    0.000    0.000    0.000    0.000 batch_000153_000162
  36 L  -100.604  164.887  174.744   13.856   13.189    1.891    0.000    0.000    0.000    0.000 batch_000153_000162
  37 E   -98.020  105.539 -178.056   12.900   12.092    5.401  -59.552  -64.042  -55.497    0.000 batch_000153_000162
  38 E  -102.661  120.792  179.782   16.080   11.229    7.297  -64.224   86.726    0.000    0.000 batch_000153_000162
  39 E  -127.056  152.781  177.851   15.738    9.554   10.693  -63.025 -178.591 -179.338  180.081 batch_000153_000162
  40 E  -106.390  130.366 -176.944   18.182    7.963   13.132  -52.937  -60.058    0.000    0.000 batch_000153_000162
  41 E  -136.044  157.194  178.189   17.435    4.533   14.590    0.000    0.000    0.000    0.000 batch_000153_000162
  42 L  -106.448  114.013  179.583   19.166    1.889   16.703 -174.963   -4.866    0.000    0.000 batch_000153_000162
  43 L   -51.241  -39.833  179.789   19.357   -1.574   15.144  -30.232   38.051  -30.562    0.000 batch_000153_000162
  44 L  -172.325  137.350  179.738   19.637   -3.011   18.653   62.441    0.000    0.000    0.000 batch_000153_000162
  45 L   -56.528  126.740  179.491   20.555   -1.846   22.153 -176.392  178.382   -0.617    0.000 batch_000153_000162
  46 L   107.851  -16.208  179.047   24.246   -2.479   22.813    0.000    0.000    0.000    0.000 batch_000153_000162
  47 L   -67.117  142.996  175.520   25.284   -2.094   19.176  175.339 -159.802    0.000    0.000 batch_000153_000162
  48 L   -85.031   -7.401 -178.760   28.301    0.089   18.414   67.069   20.730    0.000    0.000 batch_000153_000162
  49 L  -117.792  164.965  177.072   26.679    1.030   15.106    0.000    0.000    0.000    0.000 batch_000153_000162
  50 E  -132.445  175.384 -180.174   23.453    2.743   14.053  -62.415  -69.724 -176.787  -89.126 batch_000153_000162
  51 E  -128.265  151.093 -180.730   21.143    2.923   11.038   65.659 -178.331   55.336    0.000 batch_000153_000162
  52 E  -117.225  127.688  179.123   19.677    5.785    9.010  178.667    0.000    0.000    0.000 batch_000153_000162
  53 E   -96.539  117.928 -180.199   16.155    5.747    7.578  -61.884  -79.850    0.000    0.000 batch_000153_000162
  54 E  -118.417  106.476 -178.005   15.763    7.630    4.298  -55.999  170.947    0.000    0.000 batch_000153_000162
  55 E  -110.323  128.201  178.299   12.224    7.808    2.920  -61.831  121.540    0.000    0.000 batch_000153_000162
  56 E   164.917 -157.982  174.863   11.357    9.547   -0.349    0.000    0.000    0.000    0.000 batch_000153_000162
  57 L   -76.316  165.986  179.338   11.885    9.336   -4.106   70.884  174.411    0.000    0.000 batch_000153_000162
  58 H   -58.243  -41.699  176.898   14.892    7.622   -5.680    0.000    0.000    0.000    0.000 batch_000153_000162
  59 H   -66.718  -41.977  179.390   16.401   11.027   -6.439    0.000    0.000    0.000    0.000 batch_000153_000162
  60 H   -61.511  -40.924  177.340   15.601   12.279   -2.939  -63.122   87.392    0.000    0.000 batch_000153_000162
  61 H   -63.355  -46.845  177.836   17.359    9.262   -1.436  -67.618  167.373    0.000    0.000 batch_000153_000162
  62 H   -55.980  -45.751  178.492   20.421    9.800   -3.625  179.585   79.435    0.000    0.000 batch_000153_000162
  63 H   -62.252  -42.193  178.565   20.577   13.435   -2.522  -69.369  171.496    0.000    0.000 batch_000153_000162
  64 H   -62.460  -45.378  179.241   20.209   12.406    1.119    0.000    0.000    0.000    0.000 batch_000153_000162
  65 H   -59.463  -44.426  177.393   22.979    9.821    0.809  -71.029  172.884  -50.963    0.000 batch_000153_000162
  66 H   -58.923  -52.431 -174.741   25.294   12.413   -0.731  172.280   80.193 -175.169    0.000 batch_000153_000162
  67 H   -66.297  -39.204  176.679   24.594   15.052    1.913  -67.253  170.042    0.000    0.000 batch_000153_000162
  68 H   -61.391  -47.555  178.824   24.834   12.544    4.759  -70.666  167.656    0.000    0.000 batch_000153_000162
  69 H   -65.322  -35.415  177.768   28.186   11.270    3.497  -73.536  -20.240    0.000    0.000 batch_000153_000162
  70 H   -63.390  -39.387  178.742   29.333   14.856    2.972    0.000    0.000    0.000    0.000 batch_000153_000162
  71 H   -83.501  -25.533 -179.266   28.580   15.642    6.615  -64.047  -64.234  179.209   89.891 batch_000153_000162
  72 H   -69.624  -48.975  179.904   29.736   12.213    7.781  181.426   60.729    0.000    0.000 batch_000153_000162
  73 L   -73.853    0.000    0.000   33.267   12.504    6.402  175.573 -159.900    0.000    0.000 batch_000153_000162
SEQUENCE: ASTQTTHELTIPNNLIGCIIGRQGANINEIRQMSGAQIKIANPVEGSSGRQVTITGSAASISLAQYLINARLS
SCORE:       score     fa_atr     fa_rep     fa_sol    fa_intra_rep    fa_elec    pro_close    hbond_sr_bb    hbond_lr_bb    hbond_bb_sc    hbond_sc    dslf_fa13    atom_pair_constraint       rama      omega     fa_dun    p_aa_pp        ref        rdc    prefa_centroid_score    prefa_clean_score3        rms     maxsub    rms_full    rdc_filt    score_final    nrjumps       time    pool_converged_tag    pool_converged_rmsd    _archive_select_score_    eval_time         description
SCORE:    -112.529   -237.442     22.923    128.807           0.510    -19.678        0.016        -20.557        -14.260         -3.774      -5.578        0.000                  -0.837     -5.473      2.995     46.720    -10.977      4.078      0.000                 -91.947               -33.476      2.716     73.000       2.716       0.000       -195.430      0.000     63.000   batch_000155_000529                   0.390                  -195.430        0.000 batch_000159_000528
REMARK source_file batch_000159/decoys.out
REMARK tag_in_file batch_000126_000156_0001
REMARK PROTEIN SILENTFILE
ANNOTATED_SEQUENCE: A[ALA_p:NtermProteinFull]STQTTH[HIS_D]ELTIPNNLIGCIIGRQGANINEIRQMSGAQIKIANPVEGSSGRQVTITGSAASISLAQYLINARLS[SER_p:CtermProteinFull] batch_000159_000528
   1 L     0.000  156.749  179.050    1.458   -0.002    0.000    0.000    0.000    0.000    0.000 batch_000159_000528
   2 L   -66.425  136.035  179.694    3.894    2.873    0.507  176.454  -54.412    0.000    0.000 batch_000159_000528
   3 L   -87.310  168.963  179.136    4.085    5.303   -2.410   64.434   96.061    0.000    0.000 batch_000159_000528
   4 L   -97.358  159.192 -178.961    7.206    6.774   -4.008  -64.397 -179.229  -49.517    0.000 batch_000159_000528
   5 E  -113.140  133.318 -178.789    8.450   10.359   -3.775  -61.096   92.574    0.000    0.000 batch_000159_000528
   6 E   -84.847  165.339 -179.465    9.402   12.493   -6.775   63.437  156.698    0.000    0.000 batch_000159_000528
   7 E  -158.135  138.256  180.557   12.378   14.846   -7.031 -177.191   74.561    0.000    0.000 batch_000159_000528
   8 E  -103.864  119.007  176.934   13.569   17.545   -9.429 -178.141  178.477   70.810    0.000 batch_000159_000528
   9 E  -118.153  127.136 -179.406   17.263   17.649  -10.321  176.384   65.932    0.000    0.000 batch_000159_000528
  10 E   -98.706  127.063  177.986   18.717   20.315  -12.609  -61.107 -103.439    0.000    0.000 batch_000159_000528
  11 E  -123.645  157.040  179.088   21.745   19.480  -14.751   63.530  170.726    0.000    0.000 batch_000159_000528
  12 E   -56.148  141.707 -176.277   23.795   21.445  -17.279  -27.219   37.539  -32.500    0.000 batch_000159_000528
  13 L   -75.290  -10.729  178.330   22.256   21.503  -20.754  -71.519  -36.479    0.000    0.000 batch_000159_000528
  14 L   -92.327   -3.871 -178.951   25.650   20.609  -22.217  -68.090  -34.284    0.000    0.000 batch_000159_000528
  15 L  -125.070   34.430 -178.856   25.736   17.366  -20.234  -61.659  170.432    0.000    0.000 batch_000159_000528
  16 H   -74.511  -51.095 -177.312   22.307   15.969  -21.096  -65.204  167.865    0.000    0.000 batch_000159_000528
  17 H   -67.269  -18.724  175.965   23.403   13.055  -23.278    0.000    0.000    0.000    0.000 batch_000159_000528
  18 H   -64.181  -29.659  180.487   25.938   12.191  -20.581  -68.655 -148.584    0.000    0.000 batch_000159_000528
  19 H   -93.008  -32.565  175.678   23.021   11.077  -18.412  -57.927  -53.924    0.000    0.000 batch_000159_000528
  20 H   -66.791  -55.114 -178.608   20.968    9.560  -21.228  -66.541  168.550    0.000    0.000 batch_000159_000528
  21 L    81.538 -151.984 -179.087   23.795    7.462  -22.666    0.000    0.000    0.000    0.000 batch_000159_000528
  22 L   -77.528   85.938 -180.496   23.251    5.043  -25.548  -64.941  179.545 -179.491 -179.497 batch_000159_000528
  23 L    62.504   37.866  176.307   19.514    5.487  -26.089  -60.690  -67.937  -62.710    0.000 batch_000159_000528
  24 L    93.847   17.898 -179.129   18.879    5.676  -22.346    0.000    0.000    0.000    0.000 batch_000159_000528
  25 H   -64.306  -43.532 -178.551   21.629    3.227  -21.400    0.000    0.000    0.000    0.000 batch_000159_000528
  26 H   -75.988  -30.234  171.429   22.926    5.428  -18.584  -72.845   -7.629    0.000    0.000 batch_000159_000528
  27 H   -60.061  -48.182  179.266   19.373    6.191  -17.486  -69.028  167.674    0.000    0.000 batch_000159_000528
  28 H   -65.534  -40.005  177.097   18.712    2.467  -17.092  -73.137  -21.692    0.000    0.000 batch_000159_000528
  29 H   -56.925  -55.998  180.916   22.063    1.991  -15.360 -178.239 -172.053   21.307    0.000 batch_000159_000528
  30 H   -62.553  -41.765  178.157   21.386    4.672  -12.750  -66.746  167.199    0.000    0.000 batch_000159_000528
  31 H   -54.631  -50.036 -175.906   17.767    3.561  -12.397 -183.200 -176.002 -180.312  -84.274 batch_000159_000528
  32 H   -69.106  -42.347 -176.450   18.756   -0.018  -11.586  -69.586  174.656  -11.228    0.000 batch_000159_000528
  33 H   -69.391  -42.457 -176.144   21.686    0.885   -9.339  -69.687  175.606   69.591    0.000 batch_000159_000528
  34 H   -78.991  -36.472 -174.683   19.857    3.573   -7.371   67.616  -85.913    0.000    0.000 batch_000159_000528
  35 L    89.935    3.129  178.706   16.480    1.835   -7.224    0.000    0.000    0.000    0.000 batch_000159_000528
  36 L  -112.941  145.531 -177.345   14.815    5.104   -8.222    0.000    0.000    0.000    0.000 batch_000159_000528
  37 E   -74.684  124.542  177.912   13.095    5.876  -11.523  177.777   67.104   58.497    0.000 batch_000159_000528
  38 E  -102.708  130.843  175.379   15.060    8.250  -13.749  -54.927  -58.326    0.000    0.000 batch_000159_000528
  39 E  -136.682  127.284  177.687   13.338   10.401  -16.367 -178.216  178.187  179.128  179.719 batch_000159_000528
  40 E   -94.647  117.484 -175.916   14.917   13.075  -18.561  -54.785  -58.869    0.000    0.000 batch_000159_000528
  41 L  -123.546  176.635 -178.535   12.499   15.905  -19.329    0.000    0.000    0.000    0.000 batch_000159_000528
  42 L   -79.998  152.783  177.740   12.536   19.413  -20.794  -67.012  -48.694    0.000    0.000 batch_000159_000528
  43 L   -55.748  141.366  177.930   13.530   22.492  -18.797  -26.608   37.425  -32.858    0.000 batch_000159_000528
  44 L  -123.745  167.089  178.696   10.688   24.095  -16.847  -60.171    0.000    0.000    0.000 batch_000159_000528
  45 L   -52.643  123.385 -179.040   10.046   27.472  -15.222 -176.354  178.445   -0.624    0.000 batch_000159_000528
  46 L   103.321   -9.034  179.560   12.513   27.870  -12.357    0.000    0.000    0.000    0.000 batch_000159_000528
  47 L  -135.237  105.118 -179.188   15.080   25.573  -13.967  177.548  -75.047    0.000    0.000 batch_000159_000528
  48 L   -74.303  -21.897  179.915   17.348   26.909  -16.710   67.584  143.368    0.000    0.000 batch_000159_000528
  49 E   -91.500 -166.449 -175.267   19.037   23.513  -16.980    0.000    0.000    0.000    0.000 batch_000159_000528
  50 E   -87.753  131.481 -176.508   17.664   20.102  -17.938 -171.556   74.854  171.182  178.267 batch_000159_000528
  51 E   -76.628  123.204  173.543   14.931   18.615  -15.754 -175.345 -179.730   52.930    0.000 batch_000159_000528
  52 E  -117.134  120.995 -179.006   15.735   15.227  -14.234  179.777    0.000    0.000    0.000 batch_000159_000528
  53 E   -94.465  127.573  176.989   12.979   13.376  -12.381  -61.181  -43.017    0.000    0.000 batch_000159_000528
  54 E  -121.972  110.934 -175.286   13.930   10.980   -9.587  -54.029  170.714    0.000    0.000 batch_000159_000528
  55 E  -114.217  123.648  178.837   11.108    8.883   -8.144  -59.848  148.841    0.000    0.000 batch_000159_000528
  56 E   163.093 -151.338  175.892   11.564    6.503   -5.214    0.000    0.000    0.000    0.000 batch_000159_000528
  57 L   -78.347  158.129  180.266   12.720    6.492   -1.593   68.273 -163.494    0.000    0.000 batch_000159_000528
  58 H   -57.697  -38.696  179.040   14.658    9.402   -0.098    0.000    0.000    0.000    0.000 batch_000159_000528
  59 H   -66.621  -44.558 -178.574   17.725    7.173    0.184    0.000    0.000    0.000    0.000 batch_000159_000528
  60 H   -70.455  -28.791  173.605   17.470    5.962   -3.411   60.357  -81.659    0.000    0.000 batch_000159_000528
  61 H   -65.645  -47.538  176.916   16.969    9.553   -4.545  -69.358  166.946    0.000    0.000 batch_000159_000528
  62 H   -58.002  -46.637  178.433   20.186   10.619   -2.822  179.480   62.458    0.000    0.000 batch_000159_000528
  63 H   -63.849  -41.671  176.702   22.033    7.686   -4.384 -180.098   55.877    0.000    0.000 batch_000159_000528
  64 H   -56.844  -45.831  178.179   20.472    8.452   -7.765    0.000    0.000    0.000    0.000 batch_000159_000528
  65 H   -59.594  -42.886  176.068   21.766   12.020   -7.542  -71.075  174.321  -53.152    0.000 batch_000159_000528
  66 H   -57.984  -50.839 -176.406   25.233   10.685   -6.738  170.856   79.767 -171.816    0.000 batch_000159_000528
  67 H   -66.265  -36.760  174.509   25.206    8.289   -9.689  -67.127  172.857    0.000    0.000 batch_000159_000528
  68 H   -60.836  -47.361  178.269   23.857   11.004  -11.980  -70.186  166.980    0.000    0.000 batch_000159_000528
  69 H   -62.441  -36.909  177.656   26.668   13.337  -10.926  -73.397  -20.347    0.000    0.000 batch_000159_000528
  70 H   -62.698  -35.680  178.508   29.148   10.508  -11.472    0.000    0.000    0.000    0.000 batch_000159_000528
  71 H   -91.907  -16.028 -178.750   27.893   10.192  -15.047  -67.592  -72.099  176.048  -95.652 batch_000159_000528
  72 H   -72.140  -53.574 -179.655   27.281   13.930  -15.372 -176.014   62.842    0.000    0.000 batch_000159_000528
  73 L  -164.670    0.000    0.000   30.883   15.103  -15.046  178.159 -139.306    0.000    0.000 batch_000159_000528
SEQUENCE: ASTQTTHELTIPNNLIGCIIGRQGANINEIRQMSGAQIKIANPVEGSSGRQVTITGSAASISLAQYLINARLS
SCORE:       score     fa_atr     fa_rep     fa_sol    fa_intra_rep    fa_elec    pro_close    hbond_sr_bb    hbond_lr_bb    hbond_bb_sc    hbond_sc    dslf_fa13    atom_pair_constraint       rama      omega     fa_dun    p_aa_pp        ref        rdc    prefa_centroid_score    prefa_clean_score3        rms     maxsub    rms_full    rdc_filt    score_final    nrjumps       time    pool_converged_tag    pool_converged_rmsd    _archive_select_score_    eval_time         description
SCORE:    -112.242   -247.109     27.134    133.834           0.517    -21.797        0.079        -20.807        -19.466         -3.885      -5.785        0.000                  -0.840     -3.893      5.368     49.951     -9.620      4.078      0.000                 -87.907               -33.268      2.327     72.000       2.327       0.000       -195.430      0.000     47.000   batch_000155_000243                   0.512                  -195.430        0.000 batch_000161_000241
REMARK source_file batch_000161/decoys.out
REMARK tag_in_file batch_000040_000104_0001
REMARK PROTEIN SILENTFILE
ANNOTATED_SEQUENCE: A[ALA_p:NtermProteinFull]STQTTHELTIPNNLIGCIIGRQGANINEIRQMSGAQIKIANPVEGSSGRQVTITGSAASISLAQYLINARLS[SER_p:CtermProteinFull] batch_000161_000241
   1 L     0.000  -68.102 -180.128    1.458    0.000    0.000    0.000    0.000    0.000    0.000 batch_000161_000241
   2 L   -77.410  174.429 -179.766    2.280    3.501   -1.235   69.815   91.913    0.000    0.000 batch_000161_000241
   3 L   -85.544  155.773   -6.789    1.009    6.759    0.257   63.081  100.024    0.000    0.000 batch_000161_000241
   4 L   -91.664  134.691  176.199   -1.295    7.788    1.410  -65.337 -179.904  -26.561    0.000 batch_000161_000241
   5 E  -120.046  136.456 -179.540   -2.399    4.686    3.309  -62.546   76.204    0.000    0.000 batch_000161_000241
   6 E  -120.379  136.363  178.119   -4.462    4.665    6.503  -61.204  -75.939    0.000    0.000 batch_000161_000241
   7 E  -149.435  142.036 -172.150   -4.884    1.821    8.991 -168.490  -88.252    0.000    0.000 batch_000161_000241
   8 E  -107.559  142.198  179.119   -6.310    1.627   12.505  -64.901  176.672   -6.562    0.000 batch_000161_000241
   9 E  -114.366  126.368 -178.180   -4.964   -0.264   15.517  177.575   65.329    0.000    0.000 batch_000161_000241
  10 E   -82.503  115.629 -178.814   -7.289   -1.582   18.222  -58.844  -45.308    0.000    0.000 batch_000161_000241
  11 E  -126.809  133.797  179.070   -5.937   -0.782   21.684  -61.451  -66.633    0.000    0.000 batch_000161_000241
  12 E   -53.442  146.247 -174.148   -7.567   -1.376   25.066  -28.915   37.810  -31.348    0.000 batch_000161_000241
  13 H   -53.331  -39.941 -170.893   -8.887    1.784   26.714  -74.565  -21.584    0.000    0.000 batch_000161_000241
  14 H   -71.438  -12.676 -176.561   -6.436    1.546   29.603  -71.286  -24.137    0.000    0.000 batch_000161_000241
  15 H  -106.881    0.347 -178.805   -3.488    1.618   27.204  -63.246  177.489    0.000    0.000 batch_000161_000241
  16 H   -73.497  -44.730  177.629   -4.669    4.618   25.188  -63.800  -60.143    0.000    0.000 batch_000161_000241
  17 H   -63.080  -29.839  176.509   -3.408    7.211   27.666    0.000    0.000    0.000    0.000 batch_000161_000241
  18 H   -69.071  -40.524  174.141   -0.083    5.370   27.613  -69.472   70.483    0.000    0.000 batch_000161_000241
  19 H   -61.181  -44.428 -176.947    0.086    5.752   23.836  -68.551  169.928    0.000    0.000 batch_000161_000241
  20 H   -64.594  -58.584 -178.187   -0.739    9.452   24.114  -65.905  167.568    0.000    0.000 batch_000161_000241
  21 L    78.366 -165.527 -177.759    1.686   10.395   26.887    0.000    0.000    0.000    0.000 batch_000161_000241
  22 H   -63.944   97.438  178.058    2.289   13.940   28.120 -177.568  177.064  179.223  179.791 batch_000161_000241
  23 H    59.227   34.693  177.100    0.058   15.975   25.810  -60.581  -67.795  -61.691    0.000 batch_000161_000241
  24 H    87.422   19.635 -176.986    0.643   13.476   23.006    0.000    0.000    0.000    0.000 batch_000161_000241
  25 H   -63.658  -45.268 -174.814    4.362   13.189   23.742    0.000    0.000    0.000    0.000 batch_000161_000241
  26 H   -70.247  -33.694  171.627    4.519    9.414   23.335  -74.744  -12.155    0.000    0.000 batch_000161_000241
  27 H   -60.276  -50.575 -177.694    2.611    9.603   20.058  -69.739  169.253    0.000    0.000 batch_000161_000241
  28 H   -59.645  -38.871  177.061    5.037   12.187   18.683  -73.375  -20.837    0.000    0.000 batch_000161_000241
  29 H   -59.129  -49.064  179.516    7.971    9.985   19.679  -71.203  172.240   -8.726    0.000 batch_000161_000241
  30 H   -65.876  -38.288  177.671    6.554    7.021   17.765  -66.374  168.615    0.000    0.000 batch_000161_000241
  31 H   -59.185  -40.733  179.009    5.643    9.273   14.841  -73.515  182.319   64.863 -163.853 batch_000161_000241
  32 H   -68.017  -41.541  181.144    9.274   10.373   14.597  -70.194  174.054  -21.314    0.000 batch_000161_000241
  33 H   -69.794  -39.207 -176.224   10.576    6.808   14.817  -70.404 -171.000  -72.672    0.000 batch_000161_000241
  34 H   -88.268  -27.372 -177.786    8.049    5.435   12.333   64.336  -74.772    0.000    0.000 batch_000161_000241
  35 L    74.345   47.506 -173.294    7.900    8.524   10.122    0.000    0.000    0.000    0.000 batch_000161_000241
  36 L  -144.615  171.929  177.206    4.102    8.594   10.055    0.000    0.000    0.000    0.000 batch_000161_000241
  37 E  -102.811  117.987 -173.749    1.022   10.494   11.220 -178.182  176.517    7.829    0.000 batch_000161_000241
  38 E  -122.774  131.464  176.036   -0.568    9.017   14.339  -58.681  170.846    0.000    0.000 batch_000161_000241
  39 E  -146.999  160.996  179.735   -3.714   10.076   16.190   64.251 -178.702 -177.515 -180.198 batch_000161_000241
  40 E   -90.203  119.213 -177.618   -6.332    8.606   18.523  -55.119  -59.394    0.000    0.000 batch_000161_000241
  41 E   -91.661 -166.313 -176.336   -9.613    7.834   16.764    0.000    0.000    0.000    0.000 batch_000161_000241
  42 E   -71.669  151.656  177.042  -13.082    7.008   18.082  -68.040  -32.411    0.000    0.000 batch_000161_000241
  43 E   -58.953  152.435  176.675  -13.659    4.230   20.612  -24.267   36.954  -34.413    0.000 batch_000161_000241
  44 L   -80.932  108.264 -179.359  -14.568    0.779   19.301  178.903    0.000    0.000    0.000 batch_000161_000241
  45 L   -61.949  124.411  176.673  -18.324    0.394   19.753 -176.283  178.452   -0.682    0.000 batch_000161_000241
  46 L    99.391  -10.523 -178.915  -19.172   -2.896   21.458    0.000    0.000    0.000    0.000 batch_000161_000241
  47 L  -117.482 -165.580 -179.086  -15.631   -3.423   22.737 -172.119  119.948    0.000    0.000 batch_000161_000241
  48 L  -127.137   43.926 -178.428  -13.365   -2.055   25.466   57.134  -19.965    0.000    0.000 batch_000161_000241
  49 E  -156.345 -178.840 -179.054  -10.759   -0.179   23.431    0.000    0.000    0.000    0.000 batch_000161_000241
  50 E  -129.547  155.695  176.180  -10.170    2.591   20.894  -57.424 -172.481   59.430  164.484 batch_000161_000241
  51 E   -82.575  133.452  172.404   -8.912    2.834   17.315  -63.679  -63.490   90.364    0.000 batch_000161_000241
  52 E  -108.152  119.345 -172.306   -5.481    4.352   16.725  179.761    0.000    0.000    0.000 batch_000161_000241
  53 E   -91.845  122.359  173.622   -5.122    5.911   13.280  -62.115  -80.663    0.000    0.000 batch_000161_000241
  54 E  -119.986  123.444 -180.537   -1.794    5.709   11.459  -55.478   96.778    0.000    0.000 batch_000161_000241
  55 E  -114.668  131.967 -178.946   -1.367    7.303    8.033  -62.012  120.610    0.000    0.000 batch_000161_000241
  56 E   165.650 -134.477  173.659    1.666    6.743    5.811    0.000    0.000    0.000    0.000 batch_000161_000241
  57 L   -99.202  162.971  178.386    3.147    3.739    4.016   66.034  -32.098    0.000    0.000 batch_000161_000241
  58 H   -57.275  -37.679  179.403    2.421    0.065    4.676    0.000    0.000    0.000    0.000 batch_000161_000241
  59 H   -70.359  -46.250 -176.542    5.938   -0.282    6.078    0.000    0.000    0.000    0.000 batch_000161_000241
  60 H   -70.467  -30.178  173.656    5.790    2.834    8.249   63.231   75.724    0.000    0.000 batch_000161_000241
  61 H   -68.809  -47.774  177.136    2.358    1.820    9.526  -68.560  167.378    0.000    0.000 batch_000161_000241
  62 H   -56.671  -43.038  177.383    3.569   -1.679   10.390  -64.331   77.977    0.000    0.000 batch_000161_000241
  63 H   -66.671  -45.920  179.472    6.514   -0.130   12.229  178.377   57.188    0.000    0.000 batch_000161_000241
  64 H   -55.604  -49.362 -178.327    4.328    2.473   13.932    0.000    0.000    0.000    0.000 batch_000161_000241
  65 H   -66.975  -36.667  170.698    1.915   -0.161   15.232  -68.861  177.468   -9.517    0.000 batch_000161_000241
  66 H   -57.641  -50.015 -177.548    4.863   -2.297   16.307  170.118   80.070 -179.409    0.000 batch_000161_000241
  67 H   -63.011  -37.585  175.161    6.348    0.655   18.187  -69.591  170.866    0.000    0.000 batch_000161_000241
  68 H   -58.094  -51.667  178.652    2.987    1.325   19.831  -70.174  168.070    0.000    0.000 batch_000161_000241
  69 H   -64.668  -36.257 -179.305    2.794   -2.248   21.116  -72.952  -19.740    0.000    0.000 batch_000161_000241
  70 H   -65.245  -39.399  179.974    6.485   -2.154   22.022    0.000    0.000    0.000    0.000 batch_000161_000241
  71 H   -74.009  -30.000  176.711    6.014    0.950   24.166  -68.581  -67.886  -64.425  -86.834 batch_000161_000241
  72 H   -76.893  -29.825  178.499    2.941   -0.578   25.800  -67.475  176.232    0.000    0.000 batch_000161_000241
  73 L   -68.368    0.000    0.000    4.836   -3.806   26.464  176.102 -120.180    0.000    0.000 batch_000161_000241
SEQUENCE: ASTQTTHELTIPNNLIGCIIGRQGANINEIRQMSGAQIKIANPVEGSSGRQVTITGSAASISLAQYLINARLS
SCORE:       score     fa_atr     fa_rep     fa_sol    fa_intra_rep    fa_elec    pro_close    hbond_sr_bb    hbond_lr_bb    hbond_bb_sc    hbond_sc    dslf_fa13    atom_pair_constraint       rama      omega     fa_dun    p_aa_pp        ref        rdc    pool_converged_tag    pool_converged_rmsd    prefa_centroid_score    prefa_clean_score3        rms     maxsub    rms_full    rdc_filt    score_final    nrjumps       time    _archive_select_score_    eval_time         description
SCORE:    -112.451   -245.184     25.974    132.431           0.534    -21.489        0.116        -21.582        -14.844         -6.222      -5.055        0.000                  -0.832     -5.673      3.847     51.301     -9.851      4.078      0.000   batch_000161_000590                   0.930                  -6.285                10.479      2.702     71.000       2.702       0.000       -194.853      0.000    244.000                  -194.853        0.000 batch_000165_000237
REMARK source_file batch_000165/decoys.out
REMARK tag_in_file batch_000151_000345_0001
REMARK PROTEIN SILENTFILE
ANNOTATED_SEQUENCE: A[ALA_p:NtermProteinFull]STQTTH[HIS_D]ELTIPNNLIGCIIGRQGANINEIRQMSGAQIKIANPVEGSSGRQVTITGSAASISLAQYLINARLS[SER_p:CtermProteinFull] batch_000165_000237
   1 L     0.000  156.128  178.997    1.457    0.003   -0.002    0.000    0.000    0.000    0.000 batch_000165_000237
   2 L   -67.655  139.290  175.227    3.888    2.879    0.518  176.123 -105.678    0.000    0.000 batch_000165_000237
   3 L   -89.962  -19.127  177.901    4.328    5.305   -2.374   63.876 -125.634    0.000    0.000 batch_000165_000237
   4 L  -102.446  160.312  178.847    7.664    6.488   -0.987  -54.142  -61.166  -61.369    0.000 batch_000165_000237
   5 E  -103.336  132.170 -179.202   10.890    4.532   -0.516  -62.120  -19.627    0.000    0.000 batch_000165_000237
   6 E  -110.458  127.794 -179.962   12.433    4.133    2.937  -62.130  120.617    0.000    0.000 batch_000165_000237
   7 E  -118.115  131.155  176.106   16.149    3.493    3.419  174.611   70.513    0.000    0.000 batch_000165_000237
   8 L   -94.885  119.335 -174.796   17.839    2.456    6.662 -176.665  180.590    9.629    0.000 batch_000165_000237
   9 L  -121.999  129.220  177.217   21.301    3.983    7.008  178.689   64.423    0.000    0.000 batch_000165_000237
  10 L   -94.932  122.874  176.057   23.879    3.337    9.726  -64.882 -100.799    0.000    0.000 batch_000165_000237
  11 L  -127.862  120.560  177.965   26.094    6.271   10.694  -60.286  174.978    0.000    0.000 batch_000165_000237
  12 L   -54.994  145.529 -177.407   28.687    6.077   13.467  -27.181   37.433  -32.405    0.000 batch_000165_000237
  13 L   -63.875  -22.097 -180.203   28.209    8.624   16.249 -172.306   61.501    0.000    0.000 batch_000165_000237
  14 L   -74.904  -20.180 -175.637   31.701    9.923   15.489  -71.314  -25.666    0.000    0.000 batch_000165_000237
  15 L  -107.741  -28.862 -174.947   30.606   10.881   11.978  -60.874  177.761    0.000    0.000 batch_000165_000237
  16 H   -60.348  -25.892  179.758   26.956   11.805   12.496 -163.012   65.515    0.000    0.000 batch_000165_000237
  17 H   -59.214  -32.593  179.832   28.087   15.071   14.080    0.000    0.000    0.000    0.000 batch_000165_000237
  18 H   -82.603  -33.000  175.099   29.164   16.245   10.628  -67.663  180.156    0.000    0.000 batch_000165_000237
  19 H   -67.050  -39.587  177.858   25.991   14.975    8.966  -79.077   58.264    0.000    0.000 batch_000165_000237
  20 H   -71.808  -55.624  179.244   23.901   16.858   11.522  -66.310  167.665    0.000    0.000 batch_000165_000237
  21 L    85.960 -176.037 -177.497   25.998   20.028   11.617    0.000    0.000    0.000    0.000 batch_000165_000237
  22 L   -63.504  103.365 -179.349   25.648   23.066   13.876 -177.329  177.424  179.229 -180.268 batch_000165_000237
  23 L    59.013   33.952  175.675   22.236   22.571   15.480  -60.746  -67.971  -61.693    0.000 batch_000165_000237
  24 L    85.575   18.215 -176.888   21.187   20.438   12.514    0.000    0.000    0.000    0.000 batch_000165_000237
  25 H   -59.964  -45.880 -171.146   22.514   22.944    9.982    0.000    0.000    0.000    0.000 batch_000165_000237
  26 H   -75.939  -42.834  181.192   24.003   20.354    7.639  -72.206  -12.470    0.000    0.000 batch_000165_000237
  27 H   -67.919  -29.868  172.764   21.221   17.767    7.773 -169.385   61.438    0.000    0.000 batch_000165_000237
  28 H   -64.406  -42.229  174.855   18.725   20.537    7.047  -76.643  -18.834    0.000    0.000 batch_000165_000237
  29 H   -62.763  -41.649  178.109   20.705   21.351    3.907  -69.614  175.965  -11.509    0.000 batch_000165_000237
  30 H   -61.403  -46.279  179.021   20.732   17.656    3.011  -68.283  168.779    0.000    0.000 batch_000165_000237
  31 H   -59.595  -44.519 -175.516   16.964   17.399    3.455  -71.280  169.247 -178.758  156.525 batch_000165_000237
  32 H   -69.301  -44.601 -175.413   16.329   20.493    1.343  -70.211  173.831  -19.530    0.000 batch_000165_000237
  33 H   -71.593  -38.467 -179.030   18.734   19.638   -1.473  -72.025 -170.261  -72.536    0.000 batch_000165_000237
  34 H   -78.300  -36.812 -175.594   17.699   15.986   -1.693   67.334  -85.175    0.000    0.000 batch_000165_000237
  35 L    86.513    5.110 -179.520   13.984   16.608   -1.186    0.000    0.000    0.000    0.000 batch_000165_000237
  36 L  -102.823  163.093  175.774   13.884   13.589    1.123    0.000    0.000    0.000    0.000 batch_000165_000237
  37 E  -100.525  115.694 -178.184   13.094   13.286    4.828  177.869   67.102   56.771    0.000 batch_000165_000237
  38 E  -112.533  113.724  179.638   16.072   12.125    6.887  -58.287   94.167    0.000    0.000 batch_000165_000237
  39 E  -105.582  117.918  179.509   15.485   11.226   10.534 -179.090  179.254  178.972  179.721 batch_000165_000237
  40 E   -97.169  114.195  183.214   18.564   10.678   12.698  -59.771  167.871    0.000    0.000 batch_000165_000237
  41 L  -111.366  203.452  177.974   17.832    8.524   15.743    0.000    0.000    0.000    0.000 batch_000165_000237
  42 L   -94.370  162.668 -185.018   19.820    6.454   18.236  -66.300  -40.219    0.000    0.000 batch_000165_000237
  43 E   -58.754  144.383 -180.107   21.826    3.288   17.610  -23.478   37.048  -35.157    0.000 batch_000165_000237
  44 L  -125.885  163.845 -180.273   19.762    0.097   17.507  -60.144    0.000    0.000    0.000 batch_000165_000237
  45 E   -56.152  124.124 -180.270   20.414   -3.619   17.979 -176.306  178.442   -0.638    0.000 batch_000165_000237
  46 L   102.384  -16.241  180.327   22.362   -4.928   14.987    0.000    0.000    0.000    0.000 batch_000165_000237
  47 L  -109.389  127.024  179.687   23.669   -1.481   14.058  176.826  -97.798    0.000    0.000 batch_000165_000237
  48 L   -73.974  -20.078  179.475   27.167   -0.360   15.038   68.199  100.098    0.000    0.000 batch_000165_000237
  49 L  -126.424 -165.335  183.653   26.092    3.253   14.542    0.000    0.000    0.000    0.000 batch_000165_000237
  50 L   -74.588  142.019  174.080   22.957    5.398   14.677  -68.158 -176.951  175.173  -86.788 batch_000165_000237
  51 L   -78.415  120.464  178.253   19.798    4.330   12.856 -175.756  179.966   59.476    0.000 batch_000165_000237
  52 E  -117.473  126.661  181.176   18.885    6.868   10.177  177.811    0.000    0.000    0.000 batch_000165_000237
  53 E  -102.338  118.367  180.001   15.570    6.744    8.321  -61.544  118.297    0.000    0.000 batch_000165_000237
  54 E  -115.516  110.437 -176.559   15.512    8.221    4.818  -56.298  171.311    0.000    0.000 batch_000165_000237
  55 E  -119.676  130.323  178.124   12.099    8.407    3.155  -60.971  -85.629    0.000    0.000 batch_000165_000237
  56 E   171.095 -165.091  177.312   11.297    9.940   -0.230    0.000    0.000    0.000    0.000 batch_000165_000237
  57 L   -72.612  156.455 -176.224   11.333    9.381   -3.990   68.348  -34.734    0.000    0.000 batch_000165_000237
  58 H   -52.369  -41.007  177.376   13.913    7.058   -5.537    0.000    0.000    0.000    0.000 batch_000165_000237
  59 H   -64.961  -45.694 -177.387   15.780   10.080   -6.891    0.000    0.000    0.000    0.000 batch_000165_000237
  60 H   -70.250  -24.501  172.742   15.628   11.929   -3.572   60.712    3.393    0.000    0.000 batch_000165_000237
  61 H   -67.414  -47.790  176.586   16.863    8.775   -1.853  -66.413  -61.075    0.000    0.000 batch_000165_000237
  62 H   -60.778  -41.485  179.256   19.954    8.688   -4.065  -65.619   62.949    0.000    0.000 batch_000165_000237
  63 H   -64.623  -43.550  178.859   20.460   12.411   -3.485  -69.674  171.609    0.000    0.000 batch_000165_000237
  64 H   -61.295  -45.199  178.211   20.119   12.018    0.282    0.000    0.000    0.000    0.000 batch_000165_000237
  65 H   -61.895  -44.636  179.289   22.644    9.176    0.313  -70.586  173.126  -52.512    0.000 batch_000165_000237
  66 H   -58.890  -51.348 -174.756   25.061   11.161   -1.849 -187.642   80.500  180.421    0.000 batch_000165_000237
  67 H   -65.317  -39.024  175.293   24.887   14.306    0.277  -67.089  170.531    0.000    0.000 batch_000165_000237
  68 H   -64.620  -43.494  177.644   25.267   12.329    3.501  -69.494  168.589    0.000    0.000 batch_000165_000237
  69 H   -60.466  -36.179  175.928   28.211   10.430    2.023  -74.474  -19.309    0.000    0.000 batch_000165_000237
  70 H   -61.998  -38.102  177.271   29.774   13.791    1.181    0.000    0.000    0.000    0.000 batch_000165_000237
  71 H   -74.664  -32.027  176.363   29.500   14.724    4.856  -66.898  -63.431 -175.245 -170.676 batch_000165_000237
  72 H   -67.458  -36.271  178.774   30.834   11.307    5.851  -71.185  171.481    0.000    0.000 batch_000165_000237
  73 L   -67.940    0.000    0.000   33.879   11.862    3.643  176.101 -119.904    0.000    0.000 batch_000165_000237
SEQUENCE: ASTQTTHELTIPNNLIGCIIGRQGANINEIRQMSGAQIKIANPVEGSSGRQVTITGSAASISLAQYLINARLS
SCORE:       score     fa_atr     fa_rep     fa_sol    fa_intra_rep    fa_elec    pro_close    hbond_sr_bb    hbond_lr_bb    hbond_bb_sc    hbond_sc    dslf_fa13    atom_pair_constraint       rama      omega     fa_dun    p_aa_pp        ref        rdc    prefa_centroid_score    prefa_clean_score3        rms     maxsub    rms_full    rdc_filt    score_final    nrjumps       time    pool_converged_tag    pool_converged_rmsd    _archive_select_score_    eval_time         description
SCORE:    -110.964   -244.005     24.203    137.176           0.523    -20.941        0.025        -19.148        -14.590         -4.148      -8.975        0.000                  -0.829     -4.389      4.319     46.307    -10.569      4.078      0.000                 -95.108               -40.783      2.674     72.000       2.674       0.000       -193.075      0.000     65.000   batch_000149_000392                   1.313                  -193.075        0.000 batch_000153_000501
REMARK source_file batch_000153/decoys.out
REMARK tag_in_file batch_000120_000127_0001
REMARK PROTEIN SILENTFILE
ANNOTATED_SEQUENCE: A[ALA_p:NtermProteinFull]STQTTH[HIS_D]ELTIPNNLIGCIIGRQGANINEIRQMSGAQIKIANPVEGSSGRQVTITGSAASISLAQYLINARLS[SER_p:CtermProteinFull] batch_000153_000501
   1 L     0.000  160.163  178.994    1.458   -0.001    0.001    0.000    0.000    0.000    0.000 batch_000153_000501
   2 L   -81.915  166.209  179.325    3.921    2.863    0.432   67.606  159.410    0.000    0.000 batch_000153_000501
   3 L   -97.796  -14.176 -176.616    5.338    5.004   -2.373   63.130 -138.280    0.000    0.000 batch_000153_000501
   4 L  -102.602  101.390  177.632    8.874    5.048   -0.979  -57.425  -62.790  -61.442    0.000 batch_000153_000501
   5 E  -107.984  132.882 -177.087   10.798    1.874   -1.800  -61.764   -8.427    0.000    0.000 batch_000153_000501
   6 E   -92.305  117.536  175.278   14.468    1.513   -0.880  -62.176  -61.375    0.000    0.000 batch_000153_000501
   7 E  -109.318  142.481  177.231   16.727    0.033   -3.555  172.009   70.177    0.000    0.000 batch_000153_000501
   8 E  -114.065  110.910 -175.499   20.397   -0.846   -3.099  -65.888  -66.823  -25.785    0.000 batch_000153_000501
   9 E   -96.776  132.183 -177.756   22.476   -0.567   -6.268 -179.186   65.466    0.000    0.000 batch_000153_000501
  10 E   -82.519  125.831 -177.475   25.816   -2.360   -6.551  -60.055  100.373    0.000    0.000 batch_000153_000501
  11 E  -119.204  132.041  176.318   28.698   -0.125   -7.626  -59.383  -62.895    0.000    0.000 batch_000153_000501
  12 L   -53.107  138.441 -175.025   32.155   -1.204   -8.779  -27.887   37.870  -32.328    0.000 batch_000153_000501
  13 H   -73.875  -13.312  177.459   34.785   -0.407   -6.154  -70.283  -27.829    0.000    0.000 batch_000153_000501
  14 H   -88.698  -11.288 -177.118   36.984    1.109   -8.860  -68.537  -31.756    0.000    0.000 batch_000153_000501
  15 H  -127.972   68.432 -174.418   34.245    3.566   -9.818  -61.668  169.430    0.000    0.000 batch_000153_000501
  16 H  -102.128  -55.377 -177.589   33.107    5.227   -6.596  -62.917  168.757    0.000    0.000 batch_000153_000501
  17 H   -67.590  -17.337 -178.890   33.944    8.930   -6.800    0.000    0.000    0.000    0.000 batch_000153_000501
  18 H   -62.880  -32.229 -175.748   32.611    8.921  -10.360  -68.699  -63.224    0.000    0.000 batch_000153_000501
  19 H  -104.318   -5.113  175.212   29.038    8.834   -9.066   62.979  167.969    0.000    0.000 batch_000153_000501
  20 H   -86.164  -60.624 -175.940   29.688   10.987   -6.002  -65.790  169.756    0.000    0.000 batch_000153_000501
  21 L   102.475  163.106 -174.430   31.176   14.160   -7.473    0.000    0.000    0.000    0.000 batch_000153_000501
  22 L   -47.987  -49.956  178.066   33.707   16.672   -6.159 -176.560 -168.865   70.271 -159.175 batch_000153_000501
  23 L  -127.946   39.813 -174.390   31.477   17.554   -3.209  -64.489  174.079  -60.020    0.000 batch_000153_000501
  24 L    79.314   25.326 -174.751   28.641   15.092   -3.787    0.000    0.000    0.000    0.000 batch_000153_000501
  25 H   -63.361  -42.139 -176.389   27.742   16.997   -6.950    0.000    0.000    0.000    0.000 batch_000153_000501
  26 H   -75.862  -28.795  173.331   26.637   13.911   -8.875  -70.115  -12.516    0.000    0.000 batch_000153_000501
  27 H   -59.619  -51.164 -178.832   24.663   12.632   -5.892  -67.648  167.688    0.000    0.000 batch_000153_000501
  28 H   -70.173  -36.719  175.475   22.516   15.769   -5.818  -77.328  -39.119    0.000    0.000 batch_000153_000501
  29 H   -57.845  -56.025 -179.178   22.363   15.877   -9.614 -178.445  188.239   20.435    0.000 batch_000153_000501
  30 H   -63.272  -41.494  178.897   21.053   12.319   -9.897  -66.372  166.579    0.000    0.000 batch_000153_000501
  31 H   -57.059  -48.292 -176.741   18.806   12.776   -6.864  178.231  178.254   59.296   77.279 batch_000153_000501
  32 H   -68.970  -41.659 -176.057   17.139   15.860   -8.334 -175.669   62.695   50.935    0.000 batch_000153_000501
  33 H   -69.866  -44.895 -176.654   16.852   14.472  -11.861  -70.199  175.084   69.693    0.000 batch_000153_000501
  34 H   -77.835  -35.700 -176.548   15.524   11.046  -10.887   68.064  -81.847    0.000    0.000 batch_000153_000501
  35 L    91.537   -0.547  179.467   13.383   12.258   -7.989    0.000    0.000    0.000    0.000 batch_000153_000501
  36 L  -100.276  143.382 -179.883   14.719    9.426   -5.833    0.000    0.000    0.000    0.000 batch_000153_000501
  37 E   -69.940  110.499 -178.988   16.640    9.942   -2.593  177.823   66.767   52.416    0.000 batch_000153_000501
  38 E   -95.494  122.443  175.300   20.273    9.135   -3.373  -55.341  -59.094    0.000    0.000 batch_000153_000501
  39 E  -141.192   95.593 -178.934   22.535    8.130   -0.489 -176.833  177.474  178.973 -179.974 batch_000153_000501
  40 E   -67.281  119.482 -174.460   25.744    6.310   -1.406  -62.988  170.704    0.000    0.000 batch_000153_000501
  41 L  -105.265  186.730  175.019   26.579    3.939    1.445    0.000    0.000    0.000    0.000 batch_000153_000501
  42 L   -94.150  155.809  176.350   29.433    1.606    2.368  -66.301  -41.633    0.000    0.000 batch_000153_000501
  43 L   -53.464  139.399 -176.970   29.776   -2.011    1.251  -27.462   37.740  -32.529    0.000 batch_000153_000501
  44 L  -117.012  170.308  176.587   27.713   -4.368    3.405  -60.131    0.000    0.000    0.000 batch_000153_000501
  45 L   -56.582  124.252 -178.394   27.783   -8.046    4.363 -176.295  178.456   -0.634    0.000 batch_000153_000501
  46 L    92.943    7.479  178.388   27.095  -10.086    1.230    0.000    0.000    0.000    0.000 batch_000153_000501
  47 L  -131.031  109.538  175.567   28.301   -7.268   -1.020  177.067  -80.160    0.000    0.000 batch_000153_000501
  48 L   -72.165  -23.600  177.990   31.794   -7.280   -2.518   67.380  140.664    0.000    0.000 batch_000153_000501
  49 L  -104.438 -174.149 -177.044   30.956   -3.932   -4.112    0.000    0.000    0.000    0.000 batch_000153_000501
  50 E   -95.765  135.570  181.475   29.504   -0.689   -2.760 -177.952  180.112  -66.588  -85.856 batch_000153_000501
  51 E   -96.568  137.399  176.735   25.763   -0.284   -2.216  -63.517  -60.603  -47.129    0.000 batch_000153_000501
  52 E  -114.719  125.096 -178.132   23.889    2.918   -3.045  177.776    0.000    0.000    0.000 batch_000153_000501
  53 E   -78.178  122.974  179.357   20.615    3.719   -1.287  -61.487  -52.563    0.000    0.000 batch_000153_000501
  54 E  -128.754   96.646 -174.514   17.850    4.767   -3.678  -55.866  172.342    0.000    0.000 batch_000153_000501
  55 E  -103.586  123.072  178.626   14.541    5.498   -1.959  -61.675  121.043    0.000    0.000 batch_000153_000501
  56 E   164.472 -158.011  178.062   11.479    6.479   -3.987    0.000    0.000    0.000    0.000 batch_000153_000501
  57 L   -72.227  156.565  179.926    9.094    5.236   -6.674   68.021 -162.951    0.000    0.000 batch_000153_000501
  58 H   -57.055  -38.015  177.860   10.001    2.272   -8.876    0.000    0.000    0.000    0.000 batch_000153_000501
  59 H   -64.264  -48.388 -177.346   10.191    4.639  -11.845    0.000    0.000    0.000    0.000 batch_000153_000501
  60 H   -68.218  -28.749  174.059   12.471    7.111  -10.072   60.358  -81.805    0.000    0.000 batch_000153_000501
  61 H   -65.259  -46.907  179.317   14.634    4.215   -8.901  -69.238  167.554    0.000    0.000 batch_000153_000501
  62 H   -66.019  -32.048  173.724   15.125    3.001  -12.470   69.123  -36.162    0.000    0.000 batch_000153_000501
  63 H   -67.410  -41.191  176.253   15.898    6.585  -13.464  -70.237  172.665    0.000    0.000 batch_000153_000501
  64 H   -62.153  -44.656  176.937   18.487    6.767  -10.687    0.000    0.000    0.000    0.000 batch_000153_000501
  65 H   -55.335  -48.265  178.338   20.027    3.504  -11.883  -70.960  174.226  -27.054    0.000 batch_000153_000501
  66 H   -58.745  -52.074 -173.722   20.341    4.916  -15.399  172.310   80.301 -178.890    0.000 batch_000153_000501
  67 H   -66.015  -37.489  174.753   21.785    8.251  -14.290  -68.218  172.618    0.000    0.000 batch_000153_000501
  68 H   -61.244  -46.035  177.969   24.227    6.573  -11.911  -70.036  168.098    0.000    0.000 batch_000153_000501
  69 H   -63.252  -36.366  177.324   25.427    4.306  -14.717  -73.438  -20.222    0.000    0.000 batch_000153_000501
  70 H   -62.728  -36.015  177.661   25.740    7.356  -16.964    0.000    0.000    0.000    0.000 batch_000153_000501
  71 H   -90.409  -18.206 -178.978   28.063    8.910  -14.386  -66.119  -72.501  174.983  -96.395 batch_000153_000501
  72 H   -68.685  -52.730  179.863   29.555    5.542  -13.443  182.679   63.449    0.000    0.000 batch_000153_000501
  73 L  -164.485    0.000    0.000   31.229    4.836  -16.783  178.255   80.429    0.000    0.000 batch_000153_000501
SEQUENCE: ASTQTTHELTIPNNLIGCIIGRQGANINEIRQMSGAQIKIANPVEGSSGRQVTITGSAASISLAQYLINARLS
SCORE:       score     fa_atr     fa_rep     fa_sol    fa_intra_rep    fa_elec    pro_close    hbond_sr_bb    hbond_lr_bb    hbond_bb_sc    hbond_sc    dslf_fa13    atom_pair_constraint       rama      omega     fa_dun    p_aa_pp        ref        rdc    prefa_centroid_score    prefa_clean_score3        rms     maxsub    rms_full    rdc_filt    score_final    nrjumps       time    pool_converged_tag    pool_converged_rmsd    _archive_select_score_    eval_time         description
SCORE:    -110.617   -241.087     25.591    130.413           0.507    -19.567        0.027        -20.474        -16.408         -6.987      -2.172        0.000                  -0.831     -5.477      4.526     46.808     -9.565      4.078      0.000                 -82.587               -32.916      1.579     73.000       1.579       0.000       -192.851      0.000     46.000   batch_000153_000167                   0.302                  -192.851        0.000 batch_000155_000166
REMARK source_file batch_000155/decoys.out
REMARK tag_in_file batch_000012_000107_0001
REMARK PROTEIN SILENTFILE
ANNOTATED_SEQUENCE: A[ALA_p:NtermProteinFull]STQTTH[HIS_D]ELTIPNNLIGCIIGRQGANINEIRQMSGAQIKIANPVEGSSGRQVTITGSAASISLAQYLINARLS[SER_p:CtermProteinFull] batch_000155_000166
   1 L     0.000  152.315  179.015    1.458    0.000    0.000    0.000    0.000    0.000    0.000 batch_000155_000166
   2 L   -82.001  168.853  179.575    3.855    2.890    0.600   68.787   80.717    0.000    0.000 batch_000155_000166
   3 L   -85.895  168.629 -179.689    5.677    4.880   -2.079   64.038   98.418    0.000    0.000 batch_000155_000166
   4 L   -97.999  163.385 -178.842    9.299    4.479   -3.161  -58.698  -61.998  -57.518    0.000 batch_000155_000166
   5 E   -98.111  138.008 -180.099   12.235    6.832   -2.609  -61.473    0.147    0.000    0.000 batch_000155_000166
   6 E  -101.616  158.675  176.261   13.879    8.743   -5.455   62.174  140.441    0.000    0.000 batch_000155_000166
   7 E  -152.209  135.332 -173.357   17.494    9.839   -5.879 -174.759   70.149    0.000    0.000 batch_000155_000166
   8 E  -110.148  128.581  172.824   19.148   12.115   -8.431 -177.304  179.659    8.880    0.000 batch_000155_000166
   9 E  -121.105  149.125  178.160   22.672   11.782   -9.810  -61.149  173.292    0.000    0.000 batch_000155_000166
  10 E  -111.864  118.230 -179.896   24.494   13.983  -12.318  -60.729  -61.073    0.000    0.000 batch_000155_000166
  11 E  -131.448  130.379  181.392   26.720   12.292  -14.894  -60.261  174.264    0.000    0.000 batch_000155_000166
  12 E   -70.086  153.142 -175.153   28.352   13.872  -17.943   26.301  -37.343   32.897    0.000 batch_000155_000166
  13 H   -63.991  -21.098  178.734   27.672   12.420  -21.388 -170.191   59.580    0.000    0.000 batch_000155_000166
  14 H   -69.672  -26.201 -173.437   31.361   11.532  -21.633  -72.463  -23.173    0.000    0.000 batch_000155_000166
  15 H  -112.270  -19.335 -173.786   30.995    9.097  -18.739  -60.834  178.360    0.000    0.000 batch_000155_000166
  16 H   -60.767  -29.313 -176.911   27.320    8.157  -18.960 -162.494   67.087    0.000    0.000 batch_000155_000166
  17 H   -69.775  -20.672 -178.311   28.092    5.543  -21.609    0.000    0.000    0.000    0.000 batch_000155_000166
  18 H   -70.080  -37.732 -178.204   30.225    3.644  -19.100  -68.779 -179.354    0.000    0.000 batch_000155_000166
  19 H   -89.996  -18.096  173.663   27.270    2.815  -16.856   69.609  168.785    0.000    0.000 batch_000155_000166
  20 H   -75.577  -59.910  177.791   24.945    2.287  -19.815  -67.012  167.796    0.000    0.000 batch_000155_000166
  21 L    83.238 -172.686 -177.099   27.090   -0.218  -21.706    0.000    0.000    0.000    0.000 batch_000155_000166
  22 H   -63.677  103.628 -179.885   26.287   -2.058  -24.934 -177.316  177.319  179.346  179.017 batch_000155_000166
  23 H    58.602   34.229  176.203   22.628   -1.232  -25.550  -59.750 -176.883  -24.917    0.000 batch_000155_000166
  24 H    84.354   22.609 -178.087   22.159   -0.662  -21.821    0.000    0.000    0.000    0.000 batch_000155_000166
  25 H   -62.301  -46.299 -172.221   24.021   -3.833  -20.859    0.000    0.000    0.000    0.000 batch_000155_000166
  26 H   -74.505  -40.782 -178.269   25.836   -2.317  -17.887  -72.488   -9.500    0.000    0.000 batch_000155_000166
  27 H   -69.023  -29.469  173.172   22.936   -0.291  -16.497 -162.897   64.404    0.000    0.000 batch_000155_000166
  28 H   -65.855  -41.645  175.410   20.773   -3.412  -16.600  -76.385  -19.713    0.000    0.000 batch_000155_000166
  29 H   -61.803  -42.465  177.224   23.376   -5.194  -14.479  -69.788  176.152  -11.164    0.000 batch_000155_000166
  30 H   -60.833  -44.563  177.866   23.347   -2.265  -12.056  -68.368  168.429    0.000    0.000 batch_000155_000166
  31 H   -59.261  -45.289 -175.457   19.555   -2.433  -11.842  -71.305  169.174 -178.140  161.874 batch_000155_000166
  32 H   -68.855  -43.593 -175.734   19.599   -6.176  -11.187  -69.987  173.810  -20.513    0.000 batch_000155_000166
  33 H   -71.005  -38.731 -178.841   22.403   -6.136   -8.622  -71.933 -171.506  -73.204    0.000 batch_000155_000166
  34 H   -78.923  -36.107 -175.327   21.044   -3.144   -6.709   66.811  -84.360    0.000    0.000 batch_000155_000166
  35 L    86.551    4.895 -179.121   17.385   -4.138   -6.978    0.000    0.000    0.000    0.000 batch_000155_000166
  36 L  -103.877  164.587  175.508   16.560   -0.508   -7.754    0.000    0.000    0.000    0.000 batch_000155_000166
  37 E   -99.107  114.031 -177.981   15.162    1.181  -10.858  177.781   67.631   59.493    0.000 batch_000155_000166
  38 E  -113.509  116.702 -179.534   17.729    3.443  -12.516  -57.203   94.104    0.000    0.000 batch_000155_000166
  39 E  -112.202  141.828  177.907   16.659    5.639  -15.430  -64.557 -177.651 -179.934  180.554 batch_000155_000166
  40 E  -116.778  116.026 -173.827   18.862    7.857  -17.593  -58.949  170.895    0.000    0.000 batch_000155_000166
  41 E  -117.463  148.032  174.079   17.182   10.865  -19.195    0.000    0.000    0.000    0.000 batch_000155_000166
  42 L   -88.367  114.591 -177.616   18.374   13.622  -21.522 -174.361   -6.617    0.000    0.000 batch_000155_000166
  43 L   -56.600  -70.219 -178.568   17.744   16.991  -19.877  -28.513   38.009  -32.014    0.000 batch_000155_000166
  44 L  -131.375  162.383  178.420   17.842   19.277  -22.913  -60.414    0.000    0.000    0.000 batch_000155_000166
  45 L   -59.062  121.429  178.169   18.755   19.059  -26.598 -176.189  178.519   -0.693    0.000 batch_000155_000166
  46 L    80.365   20.101  177.289   22.543   19.009  -26.920    0.000    0.000    0.000    0.000 batch_000155_000166
  47 L   -61.198  138.476  179.046   23.003   18.595  -23.169  175.331 -112.403    0.000    0.000 batch_000155_000166
  48 L   -80.916  -11.310 -177.759   26.595   17.942  -22.110   67.943  158.936    0.000    0.000 batch_000155_000166
  49 E  -136.485  177.910 -179.261   25.336   15.734  -19.282    0.000    0.000    0.000    0.000 batch_000155_000166
  50 E  -135.192  153.168 -177.148   22.529   13.332  -18.386  -63.094  -69.097 -176.819  -88.096 batch_000155_000166
  51 E  -100.842  127.531  181.193   20.084   12.972  -15.497 -177.099  180.122   49.657    0.000 batch_000155_000166
  52 E  -111.393  123.223  179.446   20.008    9.752  -13.478  178.302    0.000    0.000    0.000 batch_000155_000166
  53 E  -114.108  124.494  178.938   16.976    8.834  -11.375  -60.783  -40.882    0.000    0.000 batch_000155_000166
  54 E  -112.438  121.385 -177.622   17.081    5.980   -8.864  -56.143  170.161    0.000    0.000 batch_000155_000166
  55 E  -118.661  131.016  175.816   13.808    4.670   -7.441  -60.441  121.111    0.000    0.000 batch_000155_000166
  56 E   155.985 -149.953  176.271   13.378    2.096   -4.678    0.000    0.000    0.000    0.000 batch_000155_000166
  57 L   -77.461  155.968  180.232   14.462    1.477   -1.088   67.723 -160.889    0.000    0.000 batch_000155_000166
  58 H   -57.082  -38.445  178.333   17.139    3.614    0.561    0.000    0.000    0.000    0.000 batch_000155_000166
  59 H   -64.622  -48.764 -177.086   19.403    0.563    0.706    0.000    0.000    0.000    0.000 batch_000155_000166
  60 H   -68.464  -28.040  173.855   18.920   -0.341   -2.954   61.716  -82.600    0.000    0.000 batch_000155_000166
  61 H   -64.930  -47.219  179.592   19.489    3.299   -3.884  -69.545  167.113    0.000    0.000 batch_000155_000166
  62 H   -66.084  -31.465  174.390   22.864    3.330   -2.133   69.129  -36.476    0.000    0.000 batch_000155_000166
  63 H   -68.421  -43.712  177.420   23.675    0.044   -3.861  -70.097  172.435    0.000    0.000 batch_000155_000166
  64 H   -62.524  -47.130  178.484   22.744    1.511   -7.242    0.000    0.000    0.000    0.000 batch_000155_000166
  65 H   -57.922  -46.019  176.928   24.778    4.655   -6.582 -177.916  180.095   26.613    0.000 batch_000155_000166
  66 H   -56.979  -52.010 -176.223   27.772    2.540   -5.574  172.163   80.808 -178.843    0.000 batch_000155_000166
  67 H   -63.337  -38.843  175.410   27.526    0.322   -8.651  -68.723  170.460    0.000    0.000 batch_000155_000166
  68 H   -59.871  -49.430  178.919   27.115    3.356  -10.905  -70.174  167.313    0.000    0.000 batch_000155_000166
  69 H   -62.713  -36.355  178.866   30.216    4.987   -9.429  -72.679  -18.996    0.000    0.000 batch_000155_000166
  70 H   -63.248  -37.437  180.915   32.070    1.682   -9.732    0.000    0.000    0.000    0.000 batch_000155_000166
  71 H   -82.187  -25.046  171.624   31.306    1.552  -13.454  -66.566  -61.197  173.962   92.433 batch_000155_000166
  72 H   -67.432  -38.124  178.562   32.166    5.232  -13.832  -71.856  172.971    0.000    0.000 batch_000155_000166
  73 L   -68.105    0.000    0.000   35.599    4.483  -12.380  176.101 -119.963    0.000    0.000 batch_000155_000166
SEQUENCE: ASTQTTHELTIPNNLIGCIIGRQGANINEIRQMSGAQIKIANPVEGSSGRQVTITGSAASISLAQYLINARLS
SCORE:       score     fa_atr     fa_rep     fa_sol    fa_intra_rep    fa_elec    pro_close    hbond_sr_bb    hbond_lr_bb    hbond_bb_sc    hbond_sc    dslf_fa13    atom_pair_constraint       rama      omega     fa_dun    p_aa_pp        ref        rdc    pool_converged_tag    pool_converged_rmsd    prefa_centroid_score    prefa_clean_score3        rms     maxsub    rms_full    rdc_filt    score_final    nrjumps       time    _archive_select_score_    eval_time         description
SCORE:    -111.041   -238.516     25.937    129.206           0.519    -19.622        0.036        -21.810        -13.004         -4.853      -6.027        0.000                  -0.824     -5.447      3.881     46.081    -10.674      4.078      0.000   batch_000159_000573                   1.125                  35.369                59.925      1.853     73.000       1.853       0.000       -192.643      0.000    333.000                  -192.643        0.000 batch_000166_000348
REMARK source_file batch_000166/decoys.out
REMARK tag_in_file batch_000155_000467_0001
REMARK PROTEIN SILENTFILE
ANNOTATED_SEQUENCE: A[ALA_p:NtermProteinFull]STQTTH[HIS_D]ELTIPNNLIGCIIGRQGANINEIRQMSGAQIKIANPVEGSSGRQVTITGSAASISLAQYLINARLS[SER_p:CtermProteinFull] batch_000166_000348
   1 L     0.000  160.465  177.827    1.459   -0.001    0.000    0.000    0.000    0.000    0.000 batch_000166_000348
   2 L   -81.684  -20.138  177.937    3.931    2.859    0.401   67.175   60.405    0.000    0.000 batch_000166_000348
   3 E   -88.176  153.697   -3.745    5.060    2.410   -3.201   60.746  100.008    0.000    0.000 batch_000166_000348
   4 L   -87.332  154.631 -178.011    5.463    3.952   -5.469  -65.129 -178.941  -45.835    0.000 batch_000166_000348
   5 L  -114.608  134.602 -178.689    7.098    6.984   -3.859  -60.715  -17.456    0.000    0.000 batch_000166_000348
   6 L   -85.134  167.682 -179.260    8.097   10.170   -5.677   63.897  159.931    0.000    0.000 batch_000166_000348
   7 L  -155.472  135.787  180.819   11.284   12.186   -5.194 -181.606   73.149    0.000    0.000 batch_000166_000348
   8 L  -104.449  117.867  178.420   12.409   15.713   -6.062 -179.904 -179.277   -5.073    0.000 batch_000166_000348
   9 L  -130.004  118.803 -178.415   16.000   16.175   -7.221  176.887   62.734    0.000    0.000 batch_000166_000348
  10 E   -84.226  126.388 -178.160   17.282   19.459   -8.647  -59.195  140.699    0.000    0.000 batch_000166_000348
  11 L  -116.507  128.742  175.877   19.802   19.095  -11.470  -59.429  -61.331    0.000    0.000 batch_000166_000348
  12 L   -54.153  139.465 -175.126   22.082   21.846  -12.766  -27.050   37.861  -32.974    0.000 batch_000166_000348
  13 H   -71.517  -11.670  175.494   21.178   22.847  -16.319  -73.401  -15.661    0.000    0.000 batch_000166_000348
  14 H   -85.105  -14.921 -176.721   24.826   22.356  -17.268  -69.213  -29.317    0.000    0.000 batch_000166_000348
  15 H  -114.273  -18.754 -178.942   24.627   18.710  -16.210  -60.289  176.459    0.000    0.000 batch_000166_000348
  16 H   -59.747  -26.445  177.541   21.030   17.914  -17.152 -165.173   65.667    0.000    0.000 batch_000166_000348
  17 H   -61.825  -33.524  178.586   22.292   17.345  -20.693    0.000    0.000    0.000    0.000 batch_000166_000348
  18 H   -81.533  -27.011  174.589   24.171   14.302  -19.404  -67.005  179.617    0.000    0.000 batch_000166_000348
  19 H   -71.291  -39.342  176.600   21.130   13.167  -17.428  -60.626  -54.989    0.000    0.000 batch_000166_000348
  20 H   -70.954  -54.103 -179.594   18.990   13.341  -20.564  -66.602  167.585    0.000    0.000 batch_000166_000348
  21 L    82.050 -152.393 -178.762   21.575   11.864  -22.929    0.000    0.000    0.000    0.000 batch_000166_000348
  22 L   -77.577   85.492 -178.093   20.840   11.147  -26.590  -64.953  179.546 -179.490 -179.489 batch_000166_000348
  23 L    56.265   49.386  173.565   17.185   12.186  -26.695  -62.940  -69.665  -64.900    0.000 batch_000166_000348
  24 L    87.234   14.991 -180.133   16.388   10.574  -23.348    0.000    0.000    0.000    0.000 batch_000166_000348
  25 H   -64.207  -43.371 -177.144   18.872    7.731  -23.807    0.000    0.000    0.000    0.000 batch_000166_000348
  26 H   -80.729  -24.799  170.673   20.400    8.218  -20.360  -71.078  -11.163    0.000    0.000 batch_000166_000348
  27 H   -61.422  -48.914  179.574   16.970    8.793  -18.838  -68.625  168.643    0.000    0.000 batch_000166_000348
  28 H   -69.264  -33.270  173.908   15.874    5.338  -19.986  -77.799  -36.818    0.000    0.000 batch_000166_000348
  29 H   -59.909  -56.898  178.748   19.237    3.944  -18.900 -178.657 -178.216   50.822    0.000 batch_000166_000348
  30 H   -61.083  -43.061  178.908   18.887    5.290  -15.361  -67.007  167.757    0.000    0.000 batch_000166_000348
  31 H   -56.442  -57.781 -171.800   15.182    4.436  -15.333  177.647 -164.891   56.896   71.622 batch_000166_000348
  32 H   -66.037  -39.236 -177.907   15.526    0.812  -16.415 -171.222   64.204   52.184    0.000 batch_000166_000348
  33 H   -69.374  -43.738 -176.974   18.603    0.106  -14.297  -70.059  174.743   69.185    0.000 batch_000166_000348
  34 H   -77.551  -33.267 -176.215   17.233    1.682  -11.120   67.930  -83.703    0.000    0.000 batch_000166_000348
  35 L    90.854    0.993 -180.092   13.676    0.438  -11.623    0.000    0.000    0.000    0.000 batch_000166_000348
  36 L  -105.623  144.597  179.685   12.375    3.934  -10.884    0.000    0.000    0.000    0.000 batch_000166_000348
  37 E   -73.336  124.151 -178.119   10.497    6.180  -13.310  178.887   67.910   51.625    0.000 batch_000166_000348
  38 E  -107.060  117.401  176.485   12.650    9.112  -14.416  -54.579  -59.775    0.000    0.000 batch_000166_000348
  39 E  -121.825  145.635  179.648   10.954   12.315  -15.563  -64.198 -176.954  179.684 -178.831 batch_000166_000348
  40 L  -105.243  126.836  179.414   12.499   15.672  -16.457  -54.543  -59.129    0.000    0.000 batch_000166_000348
  41 L   -84.146  154.371  176.045   10.864   18.897  -15.283    0.000    0.000    0.000    0.000 batch_000166_000348
  42 L   -96.943  154.405  176.769   10.729   22.100  -17.325  -65.495  -44.144    0.000    0.000 batch_000166_000348
  43 E   -54.842  142.757 -176.207   11.908   25.530  -16.187  -26.733   37.480  -32.813    0.000 batch_000166_000348
  44 L  -144.199  147.309  177.843    9.270   27.436  -14.223   64.001    0.000    0.000    0.000 batch_000166_000348
  45 E   -48.630  109.634 -177.355    8.769   30.921  -12.789 -176.472  178.526   -0.783    0.000 batch_000166_000348
  46 L   123.315  -32.209  177.370   10.748   30.729   -9.549    0.000    0.000    0.000    0.000 batch_000166_000348
  47 L  -154.403  107.709 -178.991   13.291   28.120  -10.633  178.626 -100.051    0.000    0.000 batch_000166_000348
  48 L   -80.384  -14.525  177.437   14.799   27.908  -14.117   67.492  159.871    0.000    0.000 batch_000166_000348
  49 L   -68.706  129.893  175.575   16.805   24.855  -13.064    0.000    0.000    0.000    0.000 batch_000166_000348
  50 L   -70.811  151.475 -178.376   15.435   21.582  -14.428  -69.596 -174.256  178.467  -84.405 batch_000166_000348
  51 E  -125.851  161.365  175.419   14.551   18.832  -11.957  -61.645 -175.624  -60.292    0.000 batch_000166_000348
  52 L  -114.741  128.529  174.139   14.322   15.038  -11.959  176.370    0.000    0.000    0.000 batch_000166_000348
  53 E   -97.858  123.034 -178.443   11.309   13.130  -10.645  -61.151  -40.003    0.000    0.000 batch_000166_000348
  54 E  -115.530  110.077 -176.338   12.106    9.656   -9.324  -55.664  172.101    0.000    0.000 batch_000166_000348
  55 E  -113.766  121.381  179.671    9.130    7.373   -8.706  -59.837  159.331    0.000    0.000 batch_000166_000348
  56 L   168.365 -159.393  175.505    9.553    3.885   -7.253    0.000    0.000    0.000    0.000 batch_000166_000348
  57 L   -74.240  164.054  179.641   10.647    2.003   -4.137   70.683  172.585    0.000    0.000 batch_000166_000348
  58 H   -56.731  -41.845  176.026   13.074    3.486   -1.615    0.000    0.000    0.000    0.000 batch_000166_000348
  59 H   -65.029  -45.628  180.137   15.801    1.228   -2.998    0.000    0.000    0.000    0.000 batch_000166_000348
  60 H   -58.935  -39.881  178.748   14.875    2.075   -6.587  -62.812   87.837    0.000    0.000 batch_000166_000348
  61 H   -63.347  -46.874 -178.745   15.125    5.781   -5.778  -67.821  167.229    0.000    0.000 batch_000166_000348
  62 H   -64.642  -31.949  174.978   18.568    5.430   -4.205   68.781  -33.838    0.000    0.000 batch_000166_000348
  63 H   -67.646  -42.174  176.469   19.689    3.480   -7.268  -70.090  171.503    0.000    0.000 batch_000166_000348
  64 H   -63.465  -42.835  177.626   18.457    6.275   -9.530    0.000    0.000    0.000    0.000 batch_000166_000348
  65 H   -58.787  -44.746  177.963   20.230    8.846   -7.362  -70.926  173.595  -28.199    0.000 batch_000166_000348
  66 H   -57.999  -52.187 -176.028   23.475    6.887   -7.662  172.950   80.905 -179.263    0.000 batch_000166_000348
  67 H   -65.051  -37.428  173.734   23.268    6.597  -11.447  -66.617  172.301    0.000    0.000 batch_000166_000348
  68 H   -61.320  -48.738  180.240   22.337   10.269  -11.739  -70.906  167.964    0.000    0.000 batch_000166_000348
  69 H   -59.139  -36.663  176.698   25.271   11.278   -9.542  -73.427  -19.823    0.000    0.000 batch_000166_000348
  70 H   -61.063  -39.072  178.559   27.547    9.203  -11.771    0.000    0.000    0.000    0.000 batch_000166_000348
  71 H   -76.395  -30.013  177.800   26.375   11.239  -14.760  -73.449  -64.586 -176.806 -171.801 batch_000166_000348
  72 H   -68.887  -35.476  178.361   26.655   14.467  -12.772  -67.413  177.198    0.000    0.000 batch_000166_000348
  73 L   -69.608    0.000    0.000   30.304   13.718  -12.013  176.009 -119.990    0.000    0.000 batch_000166_000348
SEQUENCE: ASTQTTHELTIPNNLIGCIIGRQGANINEIRQMSGAQIKIANPVEGSSGRQVTITGSAASISLAQYLINARLS
SCORE:       score     fa_atr     fa_rep     fa_sol    fa_intra_rep    fa_elec    pro_close    hbond_sr_bb    hbond_lr_bb    hbond_bb_sc    hbond_sc    dslf_fa13    atom_pair_constraint       rama      omega     fa_dun    p_aa_pp        ref        rdc    pool_converged_tag    pool_converged_rmsd    prefa_centroid_score    prefa_clean_score3        rms     maxsub    rms_full    rdc_filt    score_final    nrjumps       time    _archive_select_score_    eval_time         description
SCORE:    -113.827   -247.408     23.548    136.599           0.588    -22.184        0.093        -20.687        -16.743         -6.799      -5.823        0.000                  -0.794     -4.685      5.208     50.103     -8.920      4.078      0.000   batch_000166_000426                   0.697                   8.757                25.137      2.097     73.000       2.097       0.000       -192.481      0.000    352.000                  -192.481        0.000 batch_000169_000431
REMARK source_file batch_000169/decoys.out
REMARK tag_in_file batch_000162_000100_0001
REMARK PROTEIN SILENTFILE
ANNOTATED_SEQUENCE: A[ALA_p:NtermProteinFull]STQTTH[HIS_D]ELTIPNNLIGCIIGRQGANINEIRQMSGAQIKIANPVEGSSGRQVTITGSAASISLAQYLINARLS[SER_p:CtermProteinFull] batch_000169_000431
   1 L     0.000  163.568  179.058    1.458    0.000    0.000    0.000    0.000    0.000    0.000 batch_000169_000431
   2 L   -95.499 -164.949  177.931    3.942    2.856    0.357   73.397 -116.760    0.000    0.000 batch_000169_000431
   3 L   -91.427   -8.945 -177.410    6.363    4.448   -2.105   62.469 -141.337    0.000    0.000 batch_000169_000431
   4 L  -100.522  164.204  180.514    9.247    2.343   -0.799  -55.249  -60.932  -64.315    0.000 batch_000169_000431
   5 L  -107.423  131.834 -179.407   10.167   -1.287   -1.458  -61.500  -11.717    0.000    0.000 batch_000169_000431
   6 L  -103.052  121.966  176.072   10.294   -3.885    1.315  -62.173  -70.761    0.000    0.000 batch_000169_000431
   7 L  -105.705  140.027  176.356   12.763   -6.763    1.054 -184.338   74.389    0.000    0.000 batch_000169_000431
   8 L  -111.526  116.797  178.847   12.648   -9.884    3.221 -178.791  178.781   -3.328    0.000 batch_000169_000431
   9 L  -116.508  130.578 -179.541   15.951  -11.625    3.939  177.540   65.142    0.000    0.000 batch_000169_000431
  10 L   -90.261  118.796  177.264   16.246  -14.835    5.955  -60.561  -79.668    0.000    0.000 batch_000169_000431
  11 L  -116.894  131.479  178.617   19.163  -14.915    8.391  -61.336  -62.979    0.000    0.000 batch_000169_000431
  12 L   -52.175  141.561 -174.248   20.086  -17.934   10.510  -29.392   38.006  -31.212    0.000 batch_000169_000431
  13 L   -72.633   -5.510  172.535   19.182  -17.454   14.169   67.131   18.798    0.000    0.000 batch_000169_000431
  14 L   -90.989  -12.799 -180.018   22.814  -18.176   15.012  -69.703  -38.106    0.000    0.000 batch_000169_000431
  15 L  -110.571  -21.731 -177.068   23.888  -15.214   12.884  -61.629  177.662    0.000    0.000 batch_000169_000431
  16 H   -61.762  -26.010  178.354   20.988  -12.857   13.585 -162.458   65.714    0.000    0.000 batch_000169_000431
  17 H   -61.237  -31.750  178.610   22.616  -12.036   16.921    0.000    0.000    0.000    0.000 batch_000169_000431
  18 H   -82.319  -29.111  174.178   25.370  -10.272   14.983  -67.440  179.746    0.000    0.000 batch_000169_000431
  19 H   -70.150  -37.823  177.709   22.837   -8.522   12.755  -62.621  -56.907    0.000    0.000 batch_000169_000431
  20 H   -72.430  -54.949 -175.292   21.004   -7.263   15.839  -66.846  167.500    0.000    0.000 batch_000169_000431
  21 L   100.663 -144.082  178.289   24.016   -6.354   17.972    0.000    0.000    0.000    0.000 batch_000169_000431
  22 L   -84.362  -60.984  177.131   23.728   -5.587   21.684 -173.215 -168.759   72.630 -154.743 batch_000169_000431
  23 L  -126.603   42.425 -171.968   20.482   -3.612   21.818  -64.073  174.703  -56.016    0.000 batch_000169_000431
  24 L    84.242   21.556 -176.233   19.812   -3.314   18.092    0.000    0.000    0.000    0.000 batch_000169_000431
  25 H   -64.233  -42.798 -175.782   23.155   -1.545   17.716    0.000    0.000    0.000    0.000 batch_000169_000431
  26 H   -82.600  -20.580  166.759   24.070   -3.276   14.458  -68.980  -12.597    0.000    0.000 batch_000169_000431
  27 H   -61.306  -48.398  179.107   20.532   -2.815   13.179  -69.112  167.580    0.000    0.000 batch_000169_000431
  28 H   -68.548  -33.060  173.596   21.025    0.943   13.482  -76.832  -35.864    0.000    0.000 batch_000169_000431
  29 H   -57.476  -59.230  180.051   24.482    0.549   11.955 -178.795 -173.723   17.798    0.000 batch_000169_000431
  30 H   -62.111  -42.543  179.626   23.162   -1.138    8.813  -66.726  167.589    0.000    0.000 batch_000169_000431
  31 H   -56.548  -58.316 -171.649   20.070    1.075    8.784  178.304 -164.934   57.150   71.634 batch_000169_000431
  32 H   -66.019  -38.825 -176.795   21.847    4.424    8.997 -171.413   63.986   51.936    0.000 batch_000169_000431
  33 H   -69.928  -44.191 -177.005   24.685    3.480    6.650  -69.943  175.059   70.224    0.000 batch_000169_000431
  34 H   -78.847  -34.127 -176.352   22.490    1.987    3.929   68.473  -83.805    0.000    0.000 batch_000169_000431
  35 L    94.594   -5.067  179.987   19.643    4.474    4.329    0.000    0.000    0.000    0.000 batch_000169_000431
  36 L   -95.936  146.717  179.839   17.141    1.613    4.417    0.000    0.000    0.000    0.000 batch_000169_000431
  37 E   -76.034  120.495 -177.257   14.851    0.865    7.359  178.728   67.022   52.235    0.000 batch_000169_000431
  38 E  -106.579  127.011  176.948   16.000   -2.284    9.152  -53.817  -60.365    0.000    0.000 batch_000169_000431
  39 E  -139.079  127.608 -180.266   13.670   -4.352   11.329 -177.741  177.707  179.092  179.915 batch_000169_000431
  40 E   -99.989  129.959 -176.125   14.277   -7.817   12.774  -53.333  -56.399    0.000    0.000 batch_000169_000431
  41 L  -136.370  147.078  174.328   11.284  -10.084   13.366    0.000    0.000    0.000    0.000 batch_000169_000431
  42 L   -94.498  115.474 -176.237   10.661  -13.670   14.457 -174.642   -6.175    0.000    0.000 batch_000169_000431
  43 L   -69.119  -29.040  178.381    8.437  -15.448   11.939   24.395  -36.701   33.827    0.000 batch_000169_000431
  44 L  -174.166  138.119  178.192    7.691  -18.210   14.442   62.517    0.000    0.000    0.000 batch_000169_000431
  45 E   -56.610  124.560  179.075    9.008  -19.539   17.752 -176.301  178.423   -0.638    0.000 batch_000169_000431
  46 L   101.214   -2.830  178.501   11.505  -22.325   17.075    0.000    0.000    0.000    0.000 batch_000169_000431
  47 L   -61.720  141.332  178.618   12.444  -20.987   13.642  174.217 -117.159    0.000    0.000 batch_000169_000431
  48 L   -78.881  -11.208  179.951   15.989  -21.758   12.504   67.765   41.052    0.000    0.000 batch_000169_000431
  49 L  -137.383  177.900  179.692   16.158  -18.282   10.974    0.000    0.000    0.000    0.000 batch_000169_000431
  50 L  -135.435  154.674 -178.129   14.808  -14.758   11.437  -63.212  -69.624 -175.919  -87.895 batch_000169_000431
  51 L   -83.132  126.808  170.561   13.168  -12.148    9.212  -67.714  175.737  -60.242    0.000 batch_000169_000431
  52 E  -107.069  110.500  180.037   15.231   -9.154    8.119  179.759    0.000    0.000    0.000 batch_000169_000431
  53 E   -90.024  122.516  179.054   13.020   -6.324    6.872  -61.366   82.520    0.000    0.000 batch_000169_000431
  54 E  -123.959  100.553 -175.054   14.716   -3.863    4.521  -54.628  173.010    0.000    0.000 batch_000169_000431
  55 E  -109.274  126.664  177.605   12.470   -1.004    3.414  -61.627  137.334    0.000    0.000 batch_000169_000431
  56 L   161.545 -150.973  176.503   13.618    1.797    1.114    0.000    0.000    0.000    0.000 batch_000169_000431
  57 L   -75.955  156.849  179.642   15.076    2.343   -2.354   67.757 -161.340    0.000    0.000 batch_000169_000431
  58 H   -56.857  -38.209  178.090   16.409   -0.557   -4.419    0.000    0.000    0.000    0.000 batch_000169_000431
  59 H   -64.535  -48.899 -177.015   19.904    0.890   -4.042    0.000    0.000    0.000    0.000 batch_000169_000431
  60 H   -67.771  -28.816  174.048   19.660    1.272   -0.267   60.631  -81.153    0.000    0.000 batch_000169_000431
  61 H   -64.375  -48.358  179.438   18.267   -2.256   -0.040  -69.158  167.269    0.000    0.000 batch_000169_000431
  62 H   -64.553  -34.214  176.282   21.286   -3.695   -1.848   68.589  -38.438    0.000    0.000 batch_000169_000431
  63 H   -65.898  -41.936  175.390   23.544   -1.598    0.377  -70.612  172.934    0.000    0.000 batch_000169_000431
  64 H   -61.143  -41.994  177.247   21.854   -3.043    3.460    0.000    0.000    0.000    0.000 batch_000169_000431
  65 H   -62.475  -39.770  178.843   22.379   -6.530    2.040  -70.085  174.674  -42.571    0.000 batch_000169_000431
  66 H   -64.790  -39.582  179.220   26.050   -5.732    1.456  -66.661  -24.004   -1.389    0.000 batch_000169_000431
  67 H   -70.526  -34.779  172.519   26.438   -4.550    5.049  -67.517  172.463    0.000    0.000 batch_000169_000431
  68 H   -62.817  -45.350  178.052   24.712   -7.711    6.256  -69.962  167.790    0.000    0.000 batch_000169_000431
  69 H   -63.201  -38.264  176.137   27.126   -9.792    4.184  -72.870  -20.167    0.000    0.000 batch_000169_000431
  70 H   -65.164  -46.085  178.747   30.015   -7.784    5.623    0.000    0.000    0.000    0.000 batch_000169_000431
  71 H   -60.845  -36.385  180.364   28.736   -8.250    9.174  172.373   53.875   68.719 -168.183 batch_000169_000431
  72 L  -106.341   32.022  177.922   28.408  -11.983    8.529  -57.452  178.900    0.000    0.000 batch_000169_000431
  73 L   -75.394    0.000    0.000   31.588  -12.255    6.464  175.343   60.306    0.000    0.000 batch_000169_000431
SEQUENCE: ASTQTTHELTIPNNLIGCIIGRQGANINEIRQMSGAQIKIANPVEGSSGRQVTITGSAASISLAQYLINARLS
SCORE:       score     fa_atr     fa_rep     fa_sol    fa_intra_rep    fa_elec    pro_close    hbond_sr_bb    hbond_lr_bb    hbond_bb_sc    hbond_sc    dslf_fa13    atom_pair_constraint       rama      omega     fa_dun    p_aa_pp        ref        rdc    pool_converged_tag    pool_converged_rmsd    prefa_centroid_score    prefa_clean_score3        rms     maxsub    rms_full    rdc_filt    score_final    nrjumps       time    _archive_select_score_    eval_time         description
SCORE:    -112.510   -238.486     24.490    133.107           0.541    -20.049        0.038        -22.715        -17.498         -5.942      -5.820        0.000                  -0.806     -4.785      4.735     45.648     -9.044      4.078      0.000   batch_000166_000166                   0.641                   8.877                20.053      2.252     72.000       2.252       0.000       -192.310      0.000    363.000                  -192.310        0.000 batch_000168_000450
REMARK source_file batch_000168/decoys.out
REMARK tag_in_file batch_000162_000118_0001
REMARK PROTEIN SILENTFILE
ANNOTATED_SEQUENCE: A[ALA_p:NtermProteinFull]STQTTH[HIS_D]ELTIPNNLIGCIIGRQGANINEIRQMSGAQIKIANPVEGSSGRQVTITGSAASISLAQYLINARLS[SER_p:CtermProteinFull] batch_000168_000450
   1 L     0.000  158.535  178.992    1.458    0.000    0.000    0.000    0.000    0.000    0.000 batch_000168_000450
   2 L   -80.517  163.389  174.313    3.909    2.869    0.467   67.491  107.940    0.000    0.000 batch_000168_000450
   3 L   -95.046  -21.559  177.588    5.376    5.008   -2.309   63.359 -138.588    0.000    0.000 batch_000168_000450
   4 L  -101.239  162.322 -178.924    8.779    5.180   -0.622  -53.441  -59.516  -61.473    0.000 batch_000168_000450
   5 L  -105.988  133.970 -176.178   11.181    2.341    0.169  -61.056   60.215    0.000    0.000 batch_000168_000450
   6 L  -115.569  128.596  171.802   12.196    1.508    3.736  -61.248  -79.291    0.000    0.000 batch_000168_000450
   7 L  -131.803  151.477 -179.392   15.327   -0.319    4.870  -66.313  -71.428    0.000    0.000 batch_000168_000450
   8 L  -122.593  136.730  177.317   16.834   -0.861    8.318  -64.824 -180.208   -5.400    0.000 batch_000168_000450
   9 L  -104.449  137.724  176.116   20.489   -1.237    9.292  -54.738  175.092    0.000    0.000 batch_000168_000450
  10 L   -92.634  107.590 -175.019   21.684   -3.313   12.244  -60.951   80.652    0.000    0.000 batch_000168_000450
  11 E  -134.205  132.069 -179.979   24.316   -1.271   14.073  -60.685  174.104    0.000    0.000 batch_000168_000450
  12 E   -53.742  143.467 -172.749   25.722   -1.595   17.591  -29.100   37.867  -31.272    0.000 batch_000168_000450
  13 H   -64.610  -25.019  177.280   24.406    1.065   19.961 -169.543   55.291    0.000    0.000 batch_000168_000450
  14 H   -63.769  -22.760  176.204   27.965    2.210   20.649  -72.446  -21.989    0.000    0.000 batch_000168_000450
  15 H   -99.726  -30.148  177.277   27.953    3.459   17.059  -59.412  176.270    0.000    0.000 batch_000168_000450
  16 H   -56.189  -41.593  180.073   24.290    4.473   16.982  -67.027  -69.531    0.000    0.000 batch_000168_000450
  17 H   -52.600  -43.831  178.228   25.042    7.183   19.541    0.000    0.000    0.000    0.000 batch_000168_000450
  18 H   -70.712  -39.294  177.133   27.389    8.833   17.046  -69.581  177.096    0.000    0.000 batch_000168_000450
  19 H   -60.038  -37.345  176.543   24.938    8.274   14.195  -68.334  168.402    0.000    0.000 batch_000168_000450
  20 H   -65.522  -55.171 -175.490   22.331   10.132   16.244  -67.596  167.997    0.000    0.000 batch_000168_000450
  21 L   100.581  168.182 -173.085   24.530   13.090   17.169    0.000    0.000    0.000    0.000 batch_000168_000450
  22 L   -47.321  -52.836  177.927   24.692   15.285   20.266 -175.723 -168.210   70.935 -157.687 batch_000168_000450
  23 L  -128.828   40.079 -173.300   20.985   16.117   20.103  -64.561  174.473  -56.736    0.000 batch_000168_000450
  24 L    79.888   21.854 -173.973   20.021   14.161   16.992    0.000    0.000    0.000    0.000 batch_000168_000450
  25 H   -64.286  -39.458 -175.717   22.207   16.547   15.001    0.000    0.000    0.000    0.000 batch_000168_000450
  26 H   -77.505  -30.135  171.311   23.506   13.873   12.633  -76.258  -24.750    0.000    0.000 batch_000168_000450
  27 H   -59.874  -48.203  179.361   20.017   12.481   12.078  -69.401  168.195    0.000    0.000 batch_000168_000450
  28 H   -67.136  -42.183 -181.246   18.856   15.910   10.918  -75.216  -32.902    0.000    0.000 batch_000168_000450
  29 H   -60.529  -55.260 -177.445   22.029   16.483    8.904 -180.217  179.031   -3.408    0.000 batch_000168_000450
  30 H   -62.786  -43.744  180.005   21.940   13.131    7.112  -67.068  166.222    0.000    0.000 batch_000168_000450
  31 H   -59.553  -46.430 -176.492   18.177   13.267    6.592  175.016  177.851   57.057   78.286 batch_000168_000450
  32 H   -68.406  -41.454 -176.645   18.290   16.760    5.098 -175.461   62.843   51.274    0.000 batch_000168_000450
  33 H   -70.159  -45.783 -176.088   21.305   16.091    2.882  -70.204  174.704   69.422    0.000 batch_000168_000450
  34 H   -79.144  -35.835 -175.751   20.166   12.717    1.551   67.390  -84.411    0.000    0.000 batch_000168_000450
  35 L    92.398   -0.426  179.478   16.450   13.508    1.445    0.000    0.000    0.000    0.000 batch_000168_000450
  36 L  -101.491  141.753 -177.248   15.711   10.191    3.149    0.000    0.000    0.000    0.000 batch_000168_000450
  37 E   -71.830  123.112  179.624   13.965    9.933    6.516  177.681   68.486   49.666    0.000 batch_000168_000450
  38 E  -105.655  124.914  178.797   16.347    8.873    9.283  -55.085  -59.558    0.000    0.000 batch_000168_000450
  39 E  -143.416  136.384  175.737   14.977    7.211   12.416 -177.843  177.106  179.139  179.921 batch_000168_000450
  40 L   -95.719  124.636 -175.407   16.532    5.105   15.172  -55.476  -58.791    0.000    0.000 batch_000168_000450
  41 L  -121.613  146.340  174.811   14.383    2.170   16.274    0.000    0.000    0.000    0.000 batch_000168_000450
  42 L   -95.787  112.433 -175.795   14.668   -0.394   19.066 -174.471   -3.985    0.000    0.000 batch_000168_000450
  43 L   -72.410  -26.285  177.886   14.176   -3.884   17.643   26.238  -37.116   32.645    0.000 batch_000168_000450
  44 L  -173.518  136.962  179.483   13.910   -5.366   21.134   62.463    0.000    0.000    0.000 batch_000168_000450
  45 E   -59.921  127.248  178.748   14.497   -4.296   24.735 -176.367  178.383   -0.630    0.000 batch_000168_000450
  46 L   103.686   -7.234  178.779   17.910   -5.447   25.953    0.000    0.000    0.000    0.000 batch_000168_000450
  47 L   -63.361  141.403  177.216   19.478   -5.381   22.490  174.904 -116.342    0.000    0.000 batch_000168_000450
  48 L   -80.610   -9.754 -179.854   23.132   -4.345   22.323   67.996 -180.437    0.000    0.000 batch_000168_000450
  49 E  -135.418  177.184  179.781   22.375   -2.591   19.036    0.000    0.000    0.000    0.000 batch_000168_000450
  50 E  -135.997  171.557  179.067   19.610   -0.654   17.287  -61.554  -70.136 -175.406  -89.038 batch_000168_000450
  51 L  -100.692  138.128  173.489   18.012   -0.285   13.857  -63.170  -64.940  -54.165    0.000 batch_000168_000450
  52 L  -105.292  106.796 -175.603   18.640    2.628   11.500  180.443    0.000    0.000    0.000 batch_000168_000450
  53 E   -85.933  125.706  176.471   15.520    3.262    9.423  -60.782  -98.533    0.000    0.000 batch_000168_000450
  54 E  -122.864  112.279 -177.686   15.982    4.866    6.008  -55.173  171.088    0.000    0.000 batch_000168_000450
  55 E  -117.398  126.922  177.005   12.846    5.765    4.055  -61.341  120.591    0.000    0.000 batch_000168_000450
  56 L   161.515 -153.466  176.426   12.810    7.405    0.626    0.000    0.000    0.000    0.000 batch_000168_000450
  57 L   -76.105  157.464 -179.434   14.022    6.872   -2.937   68.137 -162.569    0.000    0.000 batch_000168_000450
  58 H   -56.627  -38.324  178.832   16.668    4.267   -3.756    0.000    0.000    0.000    0.000 batch_000168_000450
  59 H   -65.965  -46.771 -177.862   19.098    7.072   -4.583    0.000    0.000    0.000    0.000 batch_000168_000450
  60 H   -69.991  -29.236  174.112   18.440    8.971   -1.356   60.302  -81.557    0.000    0.000 batch_000168_000450
  61 H   -65.317  -47.122  175.333   18.708    5.720    0.594  -68.623  166.107    0.000    0.000 batch_000168_000450
  62 H   -58.392  -45.138  178.415   22.159    5.085   -0.866  179.217 -119.485    0.000    0.000 batch_000168_000450
  63 H   -61.618  -41.414  178.373   23.129    8.674   -0.066  -69.555  171.626    0.000    0.000 batch_000168_000450
  64 H   -60.648  -47.442 -179.971   21.831    8.262    3.484    0.000    0.000    0.000    0.000 batch_000168_000450
  65 H   -60.106  -41.664  175.396   23.867    5.098    4.027  -69.255  175.548  -16.510    0.000 batch_000168_000450
  66 H   -58.826  -51.152 -174.530   26.969    6.884    2.749  171.729   80.249 -179.210    0.000 batch_000168_000450
  67 H   -66.054  -34.102  175.162   26.445    9.898    5.003  -68.723  173.210    0.000    0.000 batch_000168_000450
  68 H   -59.471  -48.612  177.791   25.816    7.651    8.003  -69.999  166.311    0.000    0.000 batch_000168_000450
  69 H   -67.757  -35.931 -179.460   29.188    5.967    7.502  -72.954  -21.730    0.000    0.000 batch_000168_000450
  70 H   -65.376  -42.116  180.513   30.797    9.313    6.683    0.000    0.000    0.000    0.000 batch_000168_000450
  71 H   -78.809  -32.763  180.086   29.583   10.903    9.917  -67.028  -63.699  -68.000  158.864 batch_000168_000450
  72 H   -69.117  -49.241 -179.389   30.142    7.749   11.965  178.408   58.269    0.000    0.000 batch_000168_000450
  73 L   -69.586    0.000    0.000   33.737    7.203   10.855  175.841 -119.977    0.000    0.000 batch_000168_000450
SEQUENCE: ASTQTTHELTIPNNLIGCIIGRQGANINEIRQMSGAQIKIANPVEGSSGRQVTITGSAASISLAQYLINARLS
SCORE:       score     fa_atr     fa_rep     fa_sol    fa_intra_rep    fa_elec    pro_close    hbond_sr_bb    hbond_lr_bb    hbond_bb_sc    hbond_sc    dslf_fa13    atom_pair_constraint       rama      omega     fa_dun    p_aa_pp        ref        rdc    pool_converged_tag    pool_converged_rmsd    prefa_centroid_score    prefa_clean_score3        rms     maxsub    rms_full    rdc_filt    score_final    nrjumps       time    _archive_select_score_    eval_time         description
SCORE:    -110.629   -236.583     24.362    123.581           0.527    -19.375        0.172        -19.657        -16.455         -5.617      -3.868        0.000                  -0.825     -4.115      4.450     48.851    -10.155      4.078      0.000   batch_000165_000261                   1.009                   3.848                24.200      2.021     73.000       2.021       0.000       -192.307      0.000    352.000                  -192.307        0.000 batch_000169_000164
REMARK source_file batch_000169/decoys.out
REMARK tag_in_file batch_000149_000604_0001
REMARK PROTEIN SILENTFILE
ANNOTATED_SEQUENCE: A[ALA_p:NtermProteinFull]STQTTHELTIPNNLIGCIIGRQGANINEIRQMSGAQIKIANPVEGSSGRQVTITGSAASISLAQYLINARLS[SER_p:CtermProteinFull] batch_000169_000164
   1 L     0.000  159.019  179.019    1.459   -0.003    0.000    0.000    0.000    0.000    0.000 batch_000169_000164
   2 L   -81.677  165.012  177.791    3.913    2.865    0.457   67.512  102.688    0.000    0.000 batch_000169_000164
   3 L   -99.677  -20.043 -179.371    5.375    4.993   -2.333   63.073 -137.260    0.000    0.000 batch_000169_000164
   4 L   -99.607  163.081 -177.099    8.815    5.339   -0.750  -54.965  -59.980  -62.313    0.000 batch_000169_000164
   5 E  -109.333  134.727  179.230   11.491    2.689   -0.231  -61.110  -18.683    0.000    0.000 batch_000169_000164
   6 L   -90.360  165.530 -179.126   12.920    1.662    3.139   63.162  141.673    0.000    0.000 batch_000169_000164
   7 L  -158.354  135.793 -178.383   16.509    0.670    3.911 -178.863   65.686    0.000    0.000 batch_000169_000164
   8 L   -97.256  130.743 -179.094   18.319   -0.915    6.854 -174.467  177.844   12.083    0.000 batch_000169_000164
   9 L  -140.105  141.262  178.298   21.605    0.568    8.062  178.487   65.972    0.000    0.000 batch_000169_000164
  10 L  -103.168  125.552  177.332   23.867   -0.050   11.054  -61.181  -81.761    0.000    0.000 batch_000169_000164
  11 L  -122.005  117.272  176.480   25.475    2.909   12.817  -60.988  179.947    0.000    0.000 batch_000169_000164
  12 L   -54.778  127.802  179.734   27.993    2.402   15.618  -26.878   37.699  -33.026    0.000 batch_000169_000164
  13 H   -60.233  -29.633 -176.244   26.796    4.209   18.741 -175.567   51.540    0.000    0.000 batch_000169_000164
  14 H   -64.330  -23.564 -176.169   30.387    5.264   19.405  -72.490  -22.336    0.000    0.000 batch_000169_000164
  15 H  -112.093   10.889 -173.590   30.282    7.487   16.324  -62.277  174.290    0.000    0.000 batch_000169_000164
  16 H   -68.742  -19.141  174.584   26.673    8.617   16.689 -158.436   62.758    0.000    0.000 batch_000169_000164
  17 H   -64.591  -26.513  179.981   27.917   12.046   17.754    0.000    0.000    0.000    0.000 batch_000169_000164
  18 H   -86.865  -28.082 -178.477   29.077   12.484   14.160  -65.898 -177.126    0.000    0.000 batch_000169_000164
  19 H   -86.965  -47.492  179.310   25.852   11.181   12.625  -79.565   57.749    0.000    0.000 batch_000169_000164
  20 L  -101.176  -56.794 -174.857   23.315   12.793   14.954  -63.698  175.672    0.000    0.000 batch_000169_000164
  21 L    93.444  178.937 -178.613   25.238   15.039   17.341    0.000    0.000    0.000    0.000 batch_000169_000164
  22 L   -76.491  -32.760 -178.943   24.176   16.439   20.713  -69.432  178.160 -180.002  174.306 batch_000169_000164
  23 L  -102.604   -6.389 -177.368   21.514   18.697   19.208  -61.044  -61.543  -51.704    0.000 batch_000169_000164
  24 L    84.537   12.684 -174.524   20.749   16.417   16.264    0.000    0.000    0.000    0.000 batch_000169_000164
  25 H   -64.678  -36.143 -171.615   22.296   19.000   13.945    0.000    0.000    0.000    0.000 batch_000169_000164
  26 H   -71.250  -46.080  179.500   24.393   16.474   12.036  -71.973  -23.056    0.000    0.000 batch_000169_000164
  27 H   -69.689  -29.403  173.561   21.602   14.069   11.098 -169.457   62.915    0.000    0.000 batch_000169_000164
  28 H   -63.077  -41.966  176.287   19.449   17.062   10.182  -74.807  -18.054    0.000    0.000 batch_000169_000164
  29 H   -65.835  -42.058  178.960   22.114   18.100    7.678  -70.519  176.468  -10.550    0.000 batch_000169_000164
  30 H   -60.634  -47.646 -179.258   22.368   14.540    6.368  -68.715  168.282    0.000    0.000 batch_000169_000164
  31 H   -66.371  -35.970 -179.057   18.610   14.262    5.859  -71.849  181.324   63.537 -164.812 batch_000169_000164
  32 H   -69.743  -43.206 -177.067   18.459   17.722    4.290 -176.561   63.176   52.827    0.000 batch_000169_000164
  33 H   -73.572  -39.877 -178.233   21.306   17.106    1.846  -71.673 -171.513  -74.985    0.000 batch_000169_000164
  34 H   -82.088  -30.639 -175.560   20.238   13.576    0.925   64.612  -76.559    0.000    0.000 batch_000169_000164
  35 L    74.278   59.533 -172.625   16.507   14.288    1.038    0.000    0.000    0.000    0.000 batch_000169_000164
  36 L  -145.975  157.759  172.191   15.576   11.293    3.180    0.000    0.000    0.000    0.000 batch_000169_000164
  37 E  -101.726  110.876 -173.309   13.792   10.248    6.366 -178.524  176.844   -0.058    0.000 batch_000169_000164
  38 E  -112.078  111.788  177.519   16.313    8.617    8.693  -57.076  171.602    0.000    0.000 batch_000169_000164
  39 E  -103.765  114.109 -177.545   15.111    6.884   11.857 -178.066  178.985  179.338 -179.990 batch_000169_000164
  40 E  -105.694  114.524 -176.723   17.931    5.830   14.178  -59.695  170.750    0.000    0.000 batch_000169_000164
  41 E   -92.797 -168.028  178.110   16.970    3.394   16.933    0.000    0.000    0.000    0.000 batch_000169_000164
  42 E   -87.666  156.233 -178.724   18.883    1.936   19.877  -68.223  -36.694    0.000    0.000 batch_000169_000164
  43 E   -79.503  160.679  175.144   21.628   -0.673   19.540   32.435  -37.628   27.564    0.000 batch_000169_000164
  44 E   -70.098  133.335 -178.009   21.327   -4.333   20.518  174.534    0.000    0.000    0.000 batch_000169_000164
  45 E   -51.713  124.502 -178.588   22.342   -4.961   24.128 -176.426  178.421   -0.609    0.000 batch_000169_000164
  46 L   103.238  -18.683 -180.052   26.017   -5.933   24.194    0.000    0.000    0.000    0.000 batch_000169_000164
  47 L  -117.450 -167.422  175.898   26.732   -4.202   20.885 -176.742  122.370    0.000    0.000 batch_000169_000164
  48 L  -135.045    2.961 -176.449   26.754   -0.664   19.496   63.125  -22.343    0.000    0.000 batch_000169_000164
  49 E   -76.926   92.766  174.596   25.147   -1.265   16.104    0.000    0.000    0.000    0.000 batch_000169_000164
  50 E   -66.634  130.087  176.395   22.124    1.037   16.071  -70.401 -177.209  178.554  -89.014 batch_000169_000164
  51 E   -79.985  126.029 -173.450   19.421   -0.154   13.679 -174.178  175.335   48.651    0.000 batch_000169_000164
  52 E  -123.224  134.567  174.284   18.517    2.581   11.201  180.586    0.000    0.000    0.000 batch_000169_000164
  53 E  -109.283  121.074  179.158   15.616    2.912    8.770  -61.042  -21.032    0.000    0.000 batch_000169_000164
  54 E  -112.117  113.917 -175.077   16.122    5.161    5.747  -58.608  172.833    0.000    0.000 batch_000169_000164
  55 E  -111.742  130.945  176.550   12.977    5.967    3.771  -60.456  137.002    0.000    0.000 batch_000169_000164
  56 E   161.994 -152.577  176.087   12.842    7.775    0.430    0.000    0.000    0.000    0.000 batch_000169_000164
  57 L   -78.785  170.362  176.856   13.976    7.425   -3.181   71.345  -73.235    0.000    0.000 batch_000169_000164
  58 H   -60.295  -39.831  175.916   16.869    5.261   -4.363    0.000    0.000    0.000    0.000 batch_000169_000164
  59 H   -68.001  -41.740  178.414   18.972    8.414   -4.663    0.000    0.000    0.000    0.000 batch_000169_000164
  60 H   -58.324  -44.966  179.018   17.797    9.619   -1.254  -65.207 -112.963    0.000    0.000 batch_000169_000164
  61 H   -65.650  -47.228  180.528   18.896    6.347    0.339  -67.431  167.034    0.000    0.000 batch_000169_000164
  62 H   -58.045  -45.200 -179.749   22.216    6.262   -1.511  -64.619   78.348    0.000    0.000 batch_000169_000164
  63 H   -69.315  -38.649  179.245   23.023    9.830   -0.477  -68.936  172.409    0.000    0.000 batch_000169_000164
  64 H   -59.752  -53.303  179.745   21.830    9.242    3.085    0.000    0.000    0.000    0.000 batch_000169_000164
  65 H   -63.772  -39.377  177.062   24.081    6.227    3.632 -177.322  174.110  -59.031    0.000 batch_000169_000164
  66 H   -56.586  -52.899 -177.564   26.927    7.979    1.820  171.634   80.060 -172.733    0.000 batch_000169_000164
  67 H   -64.413  -39.110  176.057   26.780   11.027    4.087  -68.539  170.870    0.000    0.000 batch_000169_000164
  68 H   -61.183  -46.614  178.272   26.422    8.827    7.166  -69.970  166.556    0.000    0.000 batch_000169_000164
  69 H   -63.045  -35.836  176.755   29.463    6.789    6.139  -73.721  -16.157    0.000    0.000 batch_000169_000164
  70 H   -62.534  -36.687  177.522   31.339   10.039    5.531    0.000    0.000    0.000    0.000 batch_000169_000164
  71 H   -75.854  -32.223  175.520   30.605   11.027    9.128  -66.067  -55.653  -67.671  164.518 batch_000169_000164
  72 H   -67.404  -35.678  178.640   31.585    7.556   10.326  -70.207  173.171    0.000    0.000 batch_000169_000164
  73 L   -67.402    0.000    0.000   34.913    7.919    8.525  176.131 -120.406    0.000    0.000 batch_000169_000164
SEQUENCE: ASTQTTHELTIPNNLIGCIIGRQGANINEIRQMSGAQIKIANPVEGSSGRQVTITGSAASISLAQYLINARLS
SCORE:       score     fa_atr     fa_rep     fa_sol    fa_intra_rep    fa_elec    pro_close    hbond_sr_bb    hbond_lr_bb    hbond_bb_sc    hbond_sc    dslf_fa13    atom_pair_constraint       rama      omega     fa_dun    p_aa_pp        ref        rdc    pool_converged_tag    pool_converged_rmsd    prefa_centroid_score    prefa_clean_score3        rms     maxsub    rms_full    rdc_filt    score_final    nrjumps       time    _archive_select_score_    eval_time         description
SCORE:    -110.463   -239.107     24.625    132.400           0.506    -20.821        0.012        -20.853        -14.620         -5.413      -5.970        0.000                  -0.821     -5.802      4.331     47.738    -10.747      4.078      0.000   batch_000168_000397                   0.774                 -38.627                -0.516      1.983     73.000       1.983       0.000       -191.784      0.000     57.000                  -191.784        0.000 batch_000170_000482
REMARK source_file batch_000170/decoys.out
REMARK tag_in_file batch_000167_000148_0001
REMARK PROTEIN SILENTFILE
ANNOTATED_SEQUENCE: A[ALA_p:NtermProteinFull]STQTTH[HIS_D]ELTIPNNLIGCIIGRQGANINEIRQMSGAQIKIANPVEGSSGRQVTITGSAASISLAQYLINARLS[SER_p:CtermProteinFull] batch_000170_000482
   1 L     0.000  157.068  178.997    1.459    0.000    0.000    0.000    0.000    0.000    0.000 batch_000170_000482
   2 L   -69.067  143.499  177.437    3.898    2.874    0.499  175.534 -159.742    0.000    0.000 batch_000170_000482
   3 L  -110.184    5.281 -177.000    4.408    5.287   -2.394   60.492 -120.064    0.000    0.000 batch_000170_000482
   4 L  -108.589  167.826 -177.803    7.483    6.936   -0.885  -55.671  -62.428  -62.896    0.000 batch_000170_000482
   5 E  -107.185  133.468 -179.022   11.182    6.055   -0.871  -61.158   -0.254    0.000    0.000 batch_000170_000482
   6 E   -88.855  164.073 -177.850   13.075    5.060    2.272   62.677  159.958    0.000    0.000 batch_000170_000482
   7 E  -167.190  141.119 -177.017   16.633    6.031    3.197 -176.038   64.102    0.000    0.000 batch_000170_000482
   8 E  -121.050  139.355  173.620   19.090    5.503    6.049  -64.181  -68.802  -31.481    0.000 batch_000170_000482
   9 E  -126.977  144.862  176.597   21.892    7.694    7.384  -65.164  171.936    0.000    0.000 batch_000170_000482
  10 E   -98.188  117.994 -178.060   24.580    6.946    9.965  -60.381  119.838    0.000    0.000 batch_000170_000482
  11 E  -128.687  125.667  178.001   25.015    9.711   12.538  -60.666  174.767    0.000    0.000 batch_000170_000482
  12 E   -54.572  144.477 -175.604   27.282    9.660   15.590  -27.632   37.688  -32.319    0.000 batch_000170_000482
  13 L   -65.847  -18.702 -179.474   25.400    9.795   18.889  -70.983  -26.934    0.000    0.000 batch_000170_000482
  14 L   -84.257  -14.874 -175.861   27.359   12.931   19.778  -69.428  -28.898    0.000    0.000 batch_000170_000482
  15 L  -110.019  -22.703 -176.191   26.125   14.738   16.670  -60.809  178.686    0.000    0.000 batch_000170_000482
  16 H   -61.069  -24.796  179.528   22.566   13.426   16.430 -165.788   64.570    0.000    0.000 batch_000170_000482
  17 H   -57.152  -29.977  179.758   21.581   15.924   19.121    0.000    0.000    0.000    0.000 batch_000170_000482
  18 H   -77.787  -16.602  177.631   21.818   18.613   16.444  -66.143 -179.558    0.000    0.000 batch_000170_000482
  19 H   -92.614  -31.398  178.394   19.343   16.654   14.326  -56.525  -54.458    0.000    0.000 batch_000170_000482
  20 H   -72.369  -59.543 -175.965   16.887   15.993   17.153  -64.816  167.108    0.000    0.000 batch_000170_000482
  21 L    95.567  169.102 -173.109   16.654   19.467   18.679    0.000    0.000    0.000    0.000 batch_000170_000482
  22 L   -48.370  -52.407  178.774   15.664   20.604   22.166 -175.751 -168.749   70.664 -158.045 batch_000170_000482
  23 L  -129.200   40.507 -174.308   12.360   18.724   22.075  -64.650  174.528  -56.709    0.000 batch_000170_000482
  24 L    80.637   19.980 -174.031   12.573   17.138   18.629    0.000    0.000    0.000    0.000 batch_000170_000482
  25 H   -65.884  -40.033 -174.574   12.369   20.635   17.157    0.000    0.000    0.000    0.000 batch_000170_000482
  26 H   -77.016  -27.176  169.283   14.991   20.053   14.469  -70.064   -4.371    0.000    0.000 batch_000170_000482
  27 H   -58.660  -49.828  178.511   13.315   16.813   13.424  -67.637  166.475    0.000    0.000 batch_000170_000482
  28 H   -62.759  -41.048  179.091   10.143   18.774   12.684  -73.574  -26.377    0.000    0.000 batch_000170_000482
  29 H   -58.403  -54.089 -173.561   12.160   21.479   10.932  179.105 -179.956  -50.224    0.000 batch_000170_000482
  30 H   -63.087  -45.331 -174.301   14.006   19.132    8.584  -67.817  168.044    0.000    0.000 batch_000170_000482
  31 H   -74.070  -28.360  176.258   11.009   16.983    7.666   72.726 -175.801  178.958   88.470 batch_000170_000482
  32 H   -71.671  -42.252 -178.189    8.781   20.023    7.170 -177.467   62.884   51.775    0.000 batch_000170_000482
  33 H   -73.094  -43.334 -174.492   11.260   21.736    4.853  -68.852  174.331   69.747    0.000 batch_000170_000482
  34 H   -81.933  -36.644 -176.550   12.293   18.637    2.913   68.098  -88.656    0.000    0.000 batch_000170_000482
  35 L    95.993   -4.785  178.818    8.926   16.872    2.890    0.000    0.000    0.000    0.000 batch_000170_000482
  36 L  -100.909  134.739 -177.398   10.568   13.628    4.004    0.000    0.000    0.000    0.000 batch_000170_000482
  37 L   -71.851  122.507  178.448    9.686   12.080    7.362  178.010   67.213   49.125    0.000 batch_000170_000482
  38 L   -96.595  109.194  177.721   12.651   12.023    9.741  -55.697  -58.985    0.000    0.000 batch_000170_000482
  39 E  -119.581  103.175 -176.766   12.506    9.065   12.125 -177.998  179.052  178.427 -179.979 batch_000170_000482
  40 E   -80.563  119.889 -178.523   15.640    8.654   14.236  -61.628  171.404    0.000    0.000 batch_000170_000482
  41 L   -85.797  163.268 -179.446   16.202    5.047   15.298    0.000    0.000    0.000    0.000 batch_000170_000482
  42 L   -73.833  150.558  178.776   17.878    3.870   18.501  -68.676  -36.225    0.000    0.000 batch_000170_000482
  43 E   -56.505  142.261  173.909   21.617    3.186   18.601  -26.617   37.406  -32.903    0.000 batch_000170_000482
  44 L   -91.886  133.584 -178.150   22.706   -0.336   17.681  176.374    0.000    0.000    0.000 batch_000170_000482
  45 E   -52.090  123.452 -180.670   24.851   -2.167   20.231 -176.374  178.429   -0.617    0.000 batch_000170_000482
  46 L   105.580  -20.061 -178.919   28.503   -1.828   19.227    0.000    0.000    0.000    0.000 batch_000170_000482
  47 L   -91.824  142.776  175.610   27.936    1.306   17.150  172.802 -111.285    0.000    0.000 batch_000170_000482
  48 L   -84.073   -9.448  178.636   29.164    4.756   18.167   67.641  179.933    0.000    0.000 batch_000170_000482
  49 E  -131.613 -169.205 -178.645   26.267    6.252   16.212    0.000    0.000    0.000    0.000 batch_000170_000482
  50 E  -140.167  166.561 -176.966   22.681    5.478   15.214   68.158 -173.365   74.744 -175.790 batch_000170_000482
  51 E   -95.689  144.382  175.484   20.521    5.151   12.102  -62.468  -63.634  -58.395    0.000 batch_000170_000482
  52 E  -122.467  129.144 -178.678   18.030    7.733   10.847  179.121    0.000    0.000    0.000 batch_000170_000482
  53 E   -91.921  127.647  176.740   15.111    6.874    8.567  -61.009  -56.373    0.000    0.000 batch_000170_000482
  54 E  -121.168  110.686 -176.072   14.178    9.320    5.811  -57.660   95.086    0.000    0.000 batch_000170_000482
  55 E  -116.310  120.553 -179.164   10.952    8.579    3.943  -59.976  140.001    0.000    0.000 batch_000170_000482
  56 E   173.660 -159.701  176.292    9.732   10.783    1.096    0.000    0.000    0.000    0.000 batch_000170_000482
  57 L   -73.392  164.318  178.102   10.393   11.769   -2.515   72.557  -83.891    0.000    0.000 batch_000170_000482
  58 H   -58.788  -40.566  176.264   13.836   11.540   -4.111    0.000    0.000    0.000    0.000 batch_000170_000482
  59 H   -66.892  -42.171 -180.033   14.074   15.331   -3.958    0.000    0.000    0.000    0.000 batch_000170_000482
  60 H   -62.640  -40.374  176.444   12.841   15.368   -0.361  -66.647  -75.265    0.000    0.000 batch_000170_000482
  61 H   -61.990  -45.621  176.822   15.495   12.824    0.604  -68.539  167.716    0.000    0.000 batch_000170_000482
  62 H   -59.490  -42.383  177.589   18.183   14.947   -1.044  -65.305   75.377    0.000    0.000 batch_000170_000482
  63 H   -65.105  -39.886  177.173   16.871   17.987    0.824  -69.789  171.453    0.000    0.000 batch_000170_000482
  64 H   -62.647  -43.099  176.268   16.853   16.006    4.069    0.000    0.000    0.000    0.000 batch_000170_000482
  65 H   -57.949  -45.394  177.940   20.465   14.983    3.474  -70.666  172.841  -21.826    0.000 batch_000170_000482
  66 H   -59.381  -53.384 -174.673   21.400   18.632    2.963  172.344   79.560 -177.731    0.000 batch_000170_000482
  67 H   -64.953  -40.384  176.860   19.577   19.890    6.052  -67.523  172.095    0.000    0.000 batch_000170_000482
  68 H   -62.672  -51.458 -178.941   20.865   17.041    8.214  -70.526  168.004    0.000    0.000 batch_000170_000482
  69 H   -62.228  -35.076  178.032   24.464   17.453    7.058  -73.641  -19.008    0.000    0.000 batch_000170_000482
  70 H   -62.246  -40.026  179.231   24.170   21.212    7.544    0.000    0.000    0.000    0.000 batch_000170_000482
  71 H   -76.298  -29.970  176.663   23.225   20.685   11.189  -70.194  -62.646 -178.693 -170.576 batch_000170_000482
  72 H   -70.356  -34.190  178.548   25.929   18.043   11.586  -68.298  175.752    0.000    0.000 batch_000170_000482
  73 L   -68.623    0.000    0.000   28.529   20.495   10.290  176.065 -120.049    0.000    0.000 batch_000170_000482
SEQUENCE: ASTQTTHELTIPNNLIGCIIGRQGANINEIRQMSGAQIKIANPVEGSSGRQVTITGSAASISLAQYLINARLS
SCORE:       score     fa_atr     fa_rep     fa_sol    fa_intra_rep    fa_elec    pro_close    hbond_sr_bb    hbond_lr_bb    hbond_bb_sc    hbond_sc    dslf_fa13    atom_pair_constraint       rama      omega     fa_dun    p_aa_pp        ref        rdc    pool_converged_tag    pool_converged_rmsd    prefa_centroid_score    prefa_clean_score3        rms     maxsub    rms_full    rdc_filt    score_final    nrjumps       time    _archive_select_score_    eval_time         description
SCORE:    -111.507   -245.600     26.490    134.757           0.524    -19.353        0.038        -22.028        -16.996         -7.544      -1.737        0.000                  -0.811     -5.741      4.141     47.806     -9.530      4.078      0.000   batch_000167_000192                   0.978                 -30.783                -2.920      1.601     73.000       1.601       0.000       -191.772      0.000     62.000                  -191.772        0.000 batch_000170_000371
REMARK source_file batch_000170/decoys.out
REMARK tag_in_file batch_000165_000145_0001
REMARK PROTEIN SILENTFILE
ANNOTATED_SEQUENCE: A[ALA_p:NtermProteinFull]STQTTH[HIS_D]ELTIPNNLIGCIIGRQGANINEIRQMSGAQIKIANPVEGSSGRQVTITGSAASISLAQYLINARLS[SER_p:CtermProteinFull] batch_000170_000371
   1 L     0.000  165.226  179.014    1.458    0.000    0.000    0.000    0.000    0.000    0.000 batch_000170_000371
   2 L   -82.240  -20.936  178.351    3.952    2.852    0.319   66.858  178.631    0.000    0.000 batch_000170_000371
   3 E  -123.549  151.538   -2.585    4.851    2.571   -3.364   61.956  -93.646    0.000    0.000 batch_000170_000371
   4 L   -86.307  165.521 -177.287    4.454    3.851   -5.790  -64.974 -179.228  -21.067    0.000 batch_000170_000371
   5 L  -151.730  190.812 -178.175    3.990    7.459   -4.686 -170.992  140.456    0.000    0.000 batch_000170_000371
   6 L  -127.942  151.229  174.165    5.005   11.070   -5.308   62.519   -3.632    0.000    0.000 batch_000170_000371
   7 L  -121.855  126.751  177.937    7.444   13.527   -3.741 -184.992   72.275    0.000    0.000 batch_000170_000371
   8 L   -98.826  127.669 -179.457    6.845   17.280   -3.692 -178.713  181.312   46.133    0.000 batch_000170_000371
   9 L  -141.104  130.894  178.879    9.884   19.563   -3.586  179.021   64.480    0.000    0.000 batch_000170_000371
  10 E   -97.597  123.002 -178.288   10.196   23.328   -4.016  -60.829  182.177    0.000    0.000 batch_000170_000371
  11 L  -129.163  132.782  177.720   13.338   24.542   -5.778  -63.606  175.818    0.000    0.000 batch_000170_000371
  12 L   -52.631  137.891 -174.975   14.386   28.080   -6.692  -28.831   38.103  -31.787    0.000 batch_000170_000371
  13 H   -61.917  -27.446  179.518   13.994   28.708  -10.419 -171.743   58.030    0.000    0.000 batch_000170_000371
  14 H   -63.757  -24.813  178.214   17.615   29.856  -10.575  -72.686  -22.401    0.000    0.000 batch_000170_000371
  15 H  -100.163  -25.264  172.944   18.598   26.264   -9.811  -59.661  176.442    0.000    0.000 batch_000170_000371
  16 H   -55.493  -40.981  178.669   15.764   24.708  -11.806  -69.564  -68.411    0.000    0.000 batch_000170_000371
  17 H   -53.643  -42.820  179.081   17.519   25.992  -14.924    0.000    0.000    0.000    0.000 batch_000170_000371
  18 H   -70.623  -39.045 -181.047   20.525   23.832  -14.053  -69.239  177.812    0.000    0.000 batch_000170_000371
  19 H   -61.268  -43.435 -179.646   18.332   20.852  -13.177  -68.477  167.550    0.000    0.000 batch_000170_000371
  20 H   -71.058  -54.781 -176.534   16.593   21.003  -16.554  -66.712  169.836    0.000    0.000 batch_000170_000371
  21 L    98.806  163.788 -173.162   19.599   21.824  -18.731    0.000    0.000    0.000    0.000 batch_000170_000371
  22 L   -58.268  -41.056 -179.244   19.955   23.879  -21.906  -70.696  177.583  179.999  172.541 batch_000170_000371
  23 L  -116.995   20.242 -174.762   17.970   21.384  -23.977  -61.648  -64.157  -46.192    0.000 batch_000170_000371
  24 L    78.313   14.230 -172.923   16.373   19.537  -21.065    0.000    0.000    0.000    0.000 batch_000170_000371
  25 H   -66.407  -38.229 -170.368   19.401   17.246  -21.165    0.000    0.000    0.000    0.000 batch_000170_000371
  26 H   -72.627  -44.818  178.812   20.109   17.308  -17.437  -71.416  -12.225    0.000    0.000 batch_000170_000371
  27 H   -68.558  -29.995  173.970   16.622   16.424  -16.205 -170.906   63.099    0.000    0.000 batch_000170_000371
  28 H   -64.286  -41.538  174.973   16.501   13.690  -18.840  -75.713  -18.287    0.000    0.000 batch_000170_000371
  29 H   -63.132  -42.384  178.408   19.650   12.206  -17.315  -70.843  175.559  -12.394    0.000 batch_000170_000371
  30 H   -60.654  -46.452  180.424   18.088   12.469  -13.859  -67.830  168.543    0.000    0.000 batch_000170_000371
  31 H   -62.217  -46.471 -174.579   14.923   10.697  -14.997  -70.834  169.761  180.175  159.075 batch_000170_000371
  32 H   -69.616  -43.974 -176.313   16.768    7.918  -16.817  -69.935  174.673  -16.253    0.000 batch_000170_000371
  33 H   -69.518  -42.060 -178.443   19.404    7.286  -14.153  -69.883  173.886   69.510    0.000 batch_000170_000371
  34 H   -76.549  -34.473 -176.175   16.972    7.355  -11.231   67.988  -85.727    0.000    0.000 batch_000170_000371
  35 L    86.767    3.937 -179.102   14.214    5.495  -13.071    0.000    0.000    0.000    0.000 batch_000170_000371
  36 L  -102.432  164.176  176.879   11.708    7.980  -11.655    0.000    0.000    0.000    0.000 batch_000170_000371
  37 E  -102.546  111.504 -177.198    9.466   10.536  -13.356  177.785   67.355   58.564    0.000 batch_000170_000371
  38 E  -109.825  118.567 -179.961   10.396   14.099  -12.411  -57.061   90.251    0.000    0.000 batch_000170_000371
  39 E  -114.710  144.540 -180.278    8.145   16.961  -13.505  -64.559 -177.277 -180.113  180.761 batch_000170_000371
  40 E  -124.163  124.372 -176.641    8.677   20.696  -13.032  -58.749  171.924    0.000    0.000 batch_000170_000371
  41 E  -134.517  156.344 -181.338    5.818   23.201  -13.019    0.000    0.000    0.000    0.000 batch_000170_000371
  42 L   -95.121  112.904  179.221    5.256   26.852  -12.117 -174.980   -1.702    0.000    0.000 batch_000170_000371
  43 L   -53.662  -38.658 -177.441    2.910   27.275   -9.155  -28.743   38.188  -32.014    0.000 batch_000170_000371
  44 L  -172.325  138.026  178.537    2.201   30.828  -10.304   62.277    0.000    0.000    0.000 batch_000170_000371
  45 E   -53.607  124.639 -179.533    3.686   33.500  -12.565 -176.388  178.401   -0.597    0.000 batch_000170_000371
  46 L   108.587  -12.785 -181.456    6.116   35.591  -10.521    0.000    0.000    0.000    0.000 batch_000170_000371
  47 L   -62.220  139.102  178.560    7.147   32.725   -8.246  174.629 -112.692    0.000    0.000 batch_000170_000371
  48 L   -81.168  -11.381 -177.915   10.836   32.660   -7.329   67.715   39.949    0.000    0.000 batch_000170_000371
  49 L  -134.232 -182.515 -177.583   10.721   28.860   -7.262    0.000    0.000    0.000    0.000 batch_000170_000371
  50 L  -134.028  153.790  180.730    9.107   25.916   -9.046  -61.489  -69.643 -177.039  -89.663 batch_000170_000371
  51 E   -86.853  122.971  178.034    7.171   22.803   -8.037 -177.267  181.638   43.946    0.000 batch_000170_000371
  52 E  -109.427  123.971  178.736    9.040   19.523   -8.483  179.233    0.000    0.000    0.000 batch_000170_000371
  53 E  -116.568  121.990  179.215    7.123   16.240   -8.485  -60.470  137.301    0.000    0.000 batch_000170_000371
  54 E  -111.155  114.550 -174.926    8.945   12.904   -8.382  -55.261  171.126    0.000    0.000 batch_000170_000371
  55 E  -107.430  132.540  176.715    6.808    9.860   -9.165  -60.190  120.737    0.000    0.000 batch_000170_000371
  56 L   147.921 -157.938  177.642    7.823    6.247   -8.563    0.000    0.000    0.000    0.000 batch_000170_000371
  57 L   -73.646  156.905  180.006    9.230    4.009   -5.830   67.808 -163.405    0.000    0.000 batch_000170_000371
  58 H   -57.739  -36.900  177.580   10.761    5.478   -2.676    0.000    0.000    0.000    0.000 batch_000170_000371
  59 H   -64.356  -49.069 -177.924   14.143    4.168   -3.818    0.000    0.000    0.000    0.000 batch_000170_000371
  60 H   -68.681  -29.541  173.729   13.877    5.723   -7.278   60.398  -80.612    0.000    0.000 batch_000170_000371
  61 H   -65.159  -46.283  180.045   12.640    8.946   -5.691  -69.494  167.640    0.000    0.000 batch_000170_000371
  62 H   -65.661  -31.339  173.820   15.688    9.114   -3.424   69.460  -34.221    0.000    0.000 batch_000170_000371
  63 H   -67.320  -42.593  175.846   17.857    8.483   -6.479  -70.319  172.764    0.000    0.000 batch_000170_000371
  64 H   -62.501  -43.343  178.029   16.158   11.372   -8.270    0.000    0.000    0.000    0.000 batch_000170_000371
  65 H   -59.699  -44.984  177.928   16.650   13.573   -5.209  -71.663  175.289  -57.232    0.000 batch_000170_000371
  66 H   -57.100  -50.741 -176.161   20.348   12.696   -5.117  173.034   80.683 -179.743    0.000 batch_000170_000371
  67 H   -66.952  -36.534  173.303   20.865   13.521   -8.791  -66.141  171.789    0.000    0.000 batch_000170_000371
  68 H   -63.282  -43.646  178.247   18.867   16.731   -8.424  -70.022  168.045    0.000    0.000 batch_000170_000371
  69 H   -58.594  -36.957  175.116   20.977   17.667   -5.402  -73.729  -20.094    0.000    0.000 batch_000170_000371
  70 H   -61.038  -38.282  177.387   24.041   17.248   -7.610    0.000    0.000    0.000    0.000 batch_000170_000371
  71 H   -74.808  -30.138  177.116   22.508   19.780   -9.995  -65.566  -59.026 -178.320 -168.304 batch_000170_000371
  72 H   -68.642  -35.606  178.443   21.606   22.021   -7.059  -68.588  175.796    0.000    0.000 batch_000170_000371
  73 L   -68.884    0.000    0.000   25.242   22.052   -5.949  176.063 -119.857    0.000    0.000 batch_000170_000371
SEQUENCE: ASTQTTHELTIPNNLIGCIIGRQGANINEIRQMSGAQIKIANPVEGSSGRQVTITGSAASISLAQYLINARLS
SCORE:       score     fa_atr     fa_rep     fa_sol    fa_intra_rep    fa_elec    pro_close    hbond_sr_bb    hbond_lr_bb    hbond_bb_sc    hbond_sc    dslf_fa13    atom_pair_constraint       rama      omega     fa_dun    p_aa_pp        ref        rdc    pool_converged_tag    pool_converged_rmsd    prefa_centroid_score    prefa_clean_score3        rms     maxsub    rms_full    rdc_filt    score_final    nrjumps       time    _archive_select_score_    eval_time         description
SCORE:    -111.556   -240.151     23.631    132.021           0.507    -20.258        0.056        -20.369        -13.683         -4.281      -5.175        0.000                  -0.809     -3.716      3.916     44.634    -11.958      4.078      0.000   batch_000169_000420                   0.765                  37.052                70.065      2.954     71.000       2.954       0.000       -191.684      0.000     61.000                  -191.684        0.000 batch_000170_000353
REMARK source_file batch_000170/decoys.out
REMARK tag_in_file batch_000159_000528_0001
REMARK PROTEIN SILENTFILE
ANNOTATED_SEQUENCE: A[ALA_p:NtermProteinFull]STQTTH[HIS_D]ELTIPNNLIGCIIGRQGANINEIRQMSGAQIKIANPVEGSSGRQVTITGSAASISLAQYLINARLS[SER_p:CtermProteinFull] batch_000170_000353
   1 L     0.000  158.841  178.998    1.462   -0.006    0.001    0.000    0.000    0.000    0.000 batch_000170_000353
   2 L   -82.087  166.713  177.419    3.915    2.863    0.461   67.851  119.603    0.000    0.000 batch_000170_000353
   3 L   -95.716  -18.432  178.649    5.448    4.964   -2.311   61.988  121.210    0.000    0.000 batch_000170_000353
   4 L  -123.866  157.435 -179.362    8.924    4.885   -0.772  -63.650 -178.530  -45.346    0.000 batch_000170_000353
   5 E  -114.137  133.360 -178.405   11.084    2.122    0.696  -60.923  -20.555    0.000    0.000 batch_000170_000353
   6 L   -84.384  165.283 -179.622   12.918    2.374    4.017   63.431  159.736    0.000    0.000 batch_000170_000353
   7 L  -157.102  137.379  178.891   16.454    1.187    4.751  179.559   75.750    0.000    0.000 batch_000170_000353
   8 L  -103.255  115.931  177.061   18.599    0.642    7.843 -178.152  178.978   64.048    0.000 batch_000170_000353
   9 L  -114.549  122.388 -178.781   22.243    1.689    7.571  176.518   64.937    0.000    0.000 batch_000170_000353
  10 L   -99.618  128.105  179.696   24.589    1.065   10.497  -61.616  -99.938    0.000    0.000 batch_000170_000353
  11 L  -124.154  159.963  176.669   27.676    3.243   10.926   65.198  168.629    0.000    0.000 batch_000170_000353
  12 L   -56.608  142.004 -175.370   30.519    3.466   13.439  -25.795   37.459  -33.622    0.000 batch_000170_000353
  13 L   -76.621   -8.189  178.656   29.557    5.362   16.589  -71.859  -36.176    0.000    0.000 batch_000170_000353
  14 L   -95.311   -3.025 -178.191   32.748    7.409   16.300  -67.827  -35.787    0.000    0.000 batch_000170_000353
  15 L  -125.814   35.827 -175.872   31.745    8.740   12.883  -61.640  170.250    0.000    0.000 batch_000170_000353
  16 H   -77.244  -55.018 -176.311   28.215    9.934   13.630  -64.880  167.927    0.000    0.000 batch_000170_000353
  17 H   -66.971  -15.768 -179.238   28.589   13.710   13.408    0.000    0.000    0.000    0.000 batch_000170_000353
  18 H   -61.478  -33.478 -176.343   30.648   13.203   10.252  -68.890  -61.666    0.000    0.000 batch_000170_000353
  19 H  -105.912   -9.281  170.959   27.473   12.605    8.249   66.333  165.138    0.000    0.000 batch_000170_000353
  20 H   -76.020  -57.931  178.880   25.277   14.906   10.322  -66.969  171.601    0.000    0.000 batch_000170_000353
  21 L    83.918 -175.478 -177.570   27.276   18.081    9.706    0.000    0.000    0.000    0.000 batch_000170_000353
  22 L   -63.523  103.239 -179.996   26.640   21.581   11.046 -177.376  177.487  179.212  179.467 batch_000170_000353
  23 L    58.354   35.045  177.709   23.137   21.344   12.505  -60.940  -68.057  -61.935    0.000 batch_000170_000353
  24 L    84.019   27.450 -178.992   22.365   18.512   10.088    0.000    0.000    0.000    0.000 batch_000170_000353
  25 H   -62.035  -44.129 -177.287   24.035   20.212    7.126    0.000    0.000    0.000    0.000 batch_000170_000353
  26 H   -75.637  -28.631  174.069   25.256   16.930    5.647  -71.647  -11.093    0.000    0.000 batch_000170_000353
  27 H   -59.412  -51.916 -178.426   21.910   15.271    6.345  -68.693  168.006    0.000    0.000 batch_000170_000353
  28 H   -71.448  -34.992  176.274   20.042   17.772    4.175  -77.569  -37.351    0.000    0.000 batch_000170_000353
  29 H   -61.341  -55.422  178.242   22.868   17.858    1.634 -177.058 -177.880    2.976    0.000 batch_000170_000353
  30 H   -61.231  -41.650  177.498   22.904   14.084    1.180  -67.798  168.175    0.000    0.000 batch_000170_000353
  31 H   -54.595  -52.149 -175.135   19.105   14.026    1.310  176.837 -170.299   58.252   74.024 batch_000170_000353
  32 H   -68.155  -40.225 -177.461   18.747   16.547   -1.510 -173.320   63.092   49.375    0.000 batch_000170_000353
  33 H   -68.285  -45.661 -176.333   21.535   15.074   -3.634  -70.315  174.354   69.132    0.000 batch_000170_000353
  34 H   -78.099  -35.312 -176.130   20.407   11.456   -3.337   67.226  -82.174    0.000    0.000 batch_000170_000353
  35 L    92.479    1.145  179.321   16.676   12.186   -3.371    0.000    0.000    0.000    0.000 batch_000170_000353
  36 L  -107.230  143.968 -178.811   16.199    9.920   -0.356    0.000    0.000    0.000    0.000 batch_000170_000353
  37 L   -74.146  124.961  178.526   15.060   11.038    3.095  177.096   68.457   60.250    0.000 batch_000170_000353
  38 L  -101.625  130.538  175.118   17.818   10.862    5.706  -54.874  -58.345    0.000    0.000 batch_000170_000353
  39 L  -144.743  115.493 -175.491   17.031   10.353    9.389 -177.750  177.430  179.154 -179.966 batch_000170_000353
  40 L  -100.032  124.374 -174.241   19.671    9.436   11.964  -59.218  169.618    0.000    0.000 batch_000170_000353
  41 L  -125.212 -180.255 -178.636   18.496    7.771   15.171    0.000    0.000    0.000    0.000 batch_000170_000353
  42 L   -76.537  156.154  175.634   19.870    6.012   18.249  -65.958  -48.704    0.000    0.000 batch_000170_000353
  43 E   -54.809  148.539 -173.281   21.228    2.462   18.222  -26.120   37.323  -33.149    0.000 batch_000170_000353
  44 L  -127.224 -179.059 -179.391   18.541   -0.210   18.499  -60.772    0.000    0.000    0.000 batch_000170_000353
  45 L   -73.244   75.201 -179.374   18.043   -3.850   19.475  -64.437 -179.526   -4.627    0.000 batch_000170_000353
  46 L   151.835  -29.780  174.073   20.099   -5.276   16.612    0.000    0.000    0.000    0.000 batch_000170_000353
  47 L  -107.153  106.608 -179.750   22.236   -2.351   15.465  177.540  -79.756    0.000    0.000 batch_000170_000353
  48 L   -74.072  -23.147  176.138   25.203   -1.817   17.781   67.410  141.098    0.000    0.000 batch_000170_000353
  49 L   -90.467 -163.914 -176.394   26.259    1.164   15.673    0.000    0.000    0.000    0.000 batch_000170_000353
  50 L   -87.871  127.390 -176.084   24.333    4.321   14.792 -171.306   73.247  171.147  180.242 batch_000170_000353
  51 L   -77.947  120.713  174.414   21.036    3.802   12.973 -175.801  181.192   59.560    0.000 batch_000170_000353
  52 L  -115.530  116.268 -178.277   20.707    5.743    9.723  180.054    0.000    0.000    0.000 batch_000170_000353
  53 L   -89.722  127.574  176.576   17.308    5.632    8.023  -61.148   81.374    0.000    0.000 batch_000170_000353
  54 L  -122.755  111.544 -175.021   17.180    5.997    4.241  -55.584  171.124    0.000    0.000 batch_000170_000353
  55 L  -116.097  124.905  178.443   13.723    6.285    2.690  -59.845  159.028    0.000    0.000 batch_000170_000353
  56 E   162.467 -153.071  175.994   13.057    6.540   -1.044    0.000    0.000    0.000    0.000 batch_000170_000353
  57 L   -76.249  157.511 -179.638   13.656    4.653   -4.290   68.032 -162.894    0.000    0.000 batch_000170_000353
  58 H   -55.980  -39.434  178.168   16.166    1.804   -4.482    0.000    0.000    0.000    0.000 batch_000170_000353
  59 H   -64.950  -48.454 -176.838   18.389    3.988   -6.660    0.000    0.000    0.000    0.000 batch_000170_000353
  60 H   -68.100  -28.469  174.243   18.200    7.002   -4.352   60.419  -81.188    0.000    0.000 batch_000170_000353
  61 H   -64.795  -47.198  179.255   18.907    4.734   -1.386  -69.497  167.271    0.000    0.000 batch_000170_000353
  62 H   -66.133  -32.362  174.667   22.126    3.481   -2.975   68.921  -36.885    0.000    0.000 batch_000170_000353
  63 H   -67.768  -40.934  176.356   23.011    7.082   -3.804  -70.021  172.636    0.000    0.000 batch_000170_000353
  64 H   -62.614  -44.944  178.332   22.432    8.056   -0.175    0.000    0.000    0.000    0.000 batch_000170_000353
  65 H   -58.707  -43.664  176.766   24.616    5.178    1.008  -71.322  175.107  -52.743    0.000 batch_000170_000353
  66 H   -57.862  -53.013 -175.329   27.384    6.329   -1.329  172.423   80.097 -178.449    0.000 batch_000170_000353
  67 H   -65.781  -38.939  176.841   27.242    9.943   -0.161  -67.541  172.524    0.000    0.000 batch_000170_000353
  68 H   -61.718  -48.216  179.734   26.990    8.931    3.495  -69.775  166.993    0.000    0.000 batch_000170_000353
  69 H   -63.287  -36.549  177.918   30.004    6.629    3.216  -73.749  -19.819    0.000    0.000 batch_000170_000353
  70 H   -61.308  -38.191  179.165   31.915    9.365    1.394    0.000    0.000    0.000    0.000 batch_000170_000353
  71 H   -91.240  -17.964  179.576   31.354   11.683    4.356  -61.980  -64.752  173.491   84.050 batch_000170_000353
  72 H   -67.693  -52.421  179.795   31.504    8.839    6.874  182.157   64.046    0.000    0.000 batch_000170_000353
  73 L  -156.881    0.000    0.000   35.162    7.983    6.288  178.577   80.020    0.000    0.000 batch_000170_000353
SEQUENCE: ASTQTTHELTIPNNLIGCIIGRQGANINEIRQMSGAQIKIANPVEGSSGRQVTITGSAASISLAQYLINARLS
SCORE:       score     fa_atr     fa_rep     fa_sol    fa_intra_rep    fa_elec    pro_close    hbond_sr_bb    hbond_lr_bb    hbond_bb_sc    hbond_sc    dslf_fa13    atom_pair_constraint       rama      omega     fa_dun    p_aa_pp        ref        rdc    prefa_centroid_score    prefa_clean_score3        rms     maxsub    rms_full    rdc_filt    score_final    nrjumps       time    pool_converged_tag    pool_converged_rmsd    _archive_select_score_    eval_time         description
SCORE:    -110.276   -241.175     24.306    130.668           0.536    -19.565        0.019        -19.603        -15.979         -6.550      -3.807        0.000                  -0.820     -5.433      3.614     49.468    -10.034      4.078      0.000                 -61.904                -5.680      1.826     73.000       1.826       0.000       -191.440      0.000     79.000                   n/a               10000.000                  -191.440        0.000 batch_000149_000490
REMARK source_file batch_000149/decoys.out
REMARK tag_in_file batch_000118_000097_0001
REMARK PROTEIN SILENTFILE
ANNOTATED_SEQUENCE: A[ALA_p:NtermProteinFull]STQTTH[HIS_D]ELTIPNNLIGCIIGRQGANINEIRQMSGAQIKIANPVEGSSGRQVTITGSAASISLAQYLINARLS[SER_p:CtermProteinFull] batch_000149_000490
   1 L     0.000  157.638  179.030    1.462   -0.001    0.012    0.000    0.000    0.000    0.000 batch_000149_000490
   2 L   -82.118  167.121  179.517    3.900    2.877    0.487   67.937   82.169    0.000    0.000 batch_000149_000490
   3 L   -64.223  128.740  179.120    5.456    4.954   -2.292  -59.282 -161.034    0.000    0.000 batch_000149_000490
   4 L  -106.336  148.478  178.567    8.165    3.041   -4.151  -63.687 -179.251  -39.955    0.000 batch_000149_000490
   5 E  -121.040  161.407 -175.909   11.151    4.486   -6.009   63.022  -23.237    0.000    0.000 batch_000149_000490
   6 E  -102.100  168.255  179.334   13.328    3.188   -8.842   63.575  141.956    0.000    0.000 batch_000149_000490
   7 E  -157.309  137.243 -179.019   17.078    2.659   -9.182 -179.131   75.522    0.000    0.000 batch_000149_000490
   8 E  -102.605  119.683  177.998   19.485    2.007  -12.052 -176.706 -179.919   17.007    0.000 batch_000149_000490
   9 E  -126.880  126.981  178.132   22.240   -0.556  -11.515  174.693   66.035    0.000    0.000 batch_000149_000490
  10 E   -96.096  126.053 -180.093   24.697   -1.748  -14.160  -60.964  -44.002    0.000    0.000 batch_000149_000490
  11 E  -125.987  156.328  179.797   25.972   -5.315  -13.843   65.126  171.914    0.000    0.000 batch_000149_000490
  12 E   -55.774  133.530 -174.812   28.307   -7.508  -15.891  -27.792   37.837  -32.411    0.000 batch_000149_000490
  13 L   -73.862   -7.469  180.685   26.470   -8.990  -18.870   66.679    8.530    0.000    0.000 batch_000149_000490
  14 L  -100.370    3.780 -178.071   28.210  -12.309  -18.226  -70.173  -42.919    0.000    0.000 batch_000149_000490
  15 L  -128.021    7.755 -178.079   26.791  -12.630  -14.714  -64.032  172.986    0.000    0.000 batch_000149_000490
  16 H   -69.475  -20.851 -182.886   23.167  -11.691  -15.372   64.340  172.642    0.000    0.000 batch_000149_000490
  17 H   -69.257  -26.014  179.466   22.297  -15.391  -15.312    0.000    0.000    0.000    0.000 batch_000149_000490
  18 H   -80.831  -22.138 -181.332   23.231  -15.436  -11.627  -66.107 -171.162    0.000    0.000 batch_000149_000490
  19 H   -90.873  -39.996  176.546   20.872  -12.540  -10.915  -55.050  -53.099    0.000    0.000 batch_000149_000490
  20 H   -72.342  -54.742 -178.101   17.989  -13.737  -13.084  -66.103  167.743    0.000    0.000 batch_000149_000490
  21 L    80.703 -152.124 -179.060   18.297  -17.447  -12.309    0.000    0.000    0.000    0.000 batch_000149_000490
  22 L   -77.488   86.005 -180.809   15.795  -19.985  -13.632  -64.929  179.547 -179.491 -179.558 batch_000149_000490
  23 L    62.630   37.710  176.092   13.401  -17.671  -15.468  -60.654  -67.869  -62.756    0.000 batch_000149_000490
  24 L    94.684   17.001 -179.386   13.639  -15.048  -12.727    0.000    0.000    0.000    0.000 batch_000149_000490
  25 H   -64.490  -42.212 -178.088   14.028  -17.536   -9.878    0.000    0.000    0.000    0.000 batch_000149_000490
  26 H   -78.534  -27.410  168.507   16.929  -15.624   -8.336  -70.940   -1.867    0.000    0.000 batch_000149_000490
  27 H   -60.218  -46.335  177.585   15.099  -12.353   -8.916  -69.864  168.259    0.000    0.000 batch_000149_000490
  28 H   -62.533  -40.444  175.894   12.246  -13.752   -6.830  -72.011  -20.252    0.000    0.000 batch_000149_000490
  29 H   -58.326  -56.371  181.970   14.757  -14.836   -4.191 -182.889  184.562  -23.414    0.000 batch_000149_000490
  30 H   -61.575  -41.570  178.120   16.413  -11.422   -3.961  -66.978  168.574    0.000    0.000 batch_000149_000490
  31 H   -59.079  -46.480 -178.445   13.047   -9.661   -4.105 -179.919 -175.151   67.696 -166.380 batch_000149_000490
  32 H   -63.359  -38.356 -178.282   11.676  -11.763   -1.249 -175.038   63.968   52.329    0.000 batch_000149_000490
  33 H   -76.049  -41.708 -174.421   14.761  -11.120    0.878  -68.175  175.158   70.386    0.000 batch_000149_000490
  34 H   -86.019  -52.316 -175.164   15.144   -7.429    0.057   66.550  -83.628    0.000    0.000 batch_000149_000490
  35 L   110.436   -0.238  179.814   11.594   -6.245   -0.606    0.000    0.000    0.000    0.000 batch_000149_000490
  36 L  -113.225  146.327 -179.494   12.463   -4.590   -3.916    0.000    0.000    0.000    0.000 batch_000149_000490
  37 E   -86.217  131.984 -178.724   11.597   -5.756   -7.430  177.001   69.651   60.221    0.000 batch_000149_000490
  38 E  -111.336  132.680  175.187   14.503   -6.510   -9.763  -58.543   91.298    0.000    0.000 batch_000149_000490
  39 E  -135.401  126.355 -179.195   14.378   -6.390  -13.559 -178.352  178.089  179.169  179.953 batch_000149_000490
  40 E  -108.723  125.927 -178.010   17.316   -6.993  -15.895  -59.359   91.363    0.000    0.000 batch_000149_000490
  41 E  -143.070  155.688 -180.842   17.215   -5.706  -19.472    0.000    0.000    0.000    0.000 batch_000149_000490
  42 E   -87.189  114.422 -176.677   19.609   -4.873  -22.305 -174.233   -1.564    0.000    0.000 batch_000149_000490
  43 L   -75.683  -23.775  179.497   19.899   -1.104  -22.700   28.703  -37.407   30.856    0.000 batch_000149_000490
  44 L  -172.825  136.011 -179.847   21.810   -1.480  -25.966   62.292    0.000    0.000    0.000 batch_000149_000490
  45 E   -62.111  129.178  177.800   23.333   -4.268  -28.054 -176.411  178.213   -0.596    0.000 batch_000149_000490
  46 L   105.689  -10.062  179.312   27.090   -4.562  -27.551    0.000    0.000    0.000    0.000 batch_000149_000490
  47 L   -63.367  139.314  178.152   27.036   -3.289  -23.969  174.690 -114.775    0.000    0.000 batch_000149_000490
  48 L   -78.004  -10.489 -182.291   29.512   -4.952  -21.610   67.648   41.205    0.000    0.000 batch_000149_000490
  49 L  -134.602 -179.793 -179.614   26.857   -4.727  -18.898    0.000    0.000    0.000    0.000 batch_000149_000490
  50 E  -133.955  152.959 -172.142   23.079   -4.826  -18.480  -64.779  -69.565 -177.591  -90.291 batch_000149_000490
  51 E   -86.606  124.095  178.631   20.543   -2.469  -16.920 -175.666  179.698   63.732    0.000 batch_000149_000490
  52 E  -110.259  119.624  176.029   19.039   -3.479  -13.577  179.941    0.000    0.000    0.000 batch_000149_000490
  53 E   -96.617  122.181  178.952   15.886   -1.756  -12.339  -61.325  119.009    0.000    0.000 batch_000149_000490
  54 E  -116.935  112.623 -174.178   15.304   -1.935   -8.586  -56.261  171.751    0.000    0.000 batch_000149_000490
  55 E  -112.278  127.159  179.216   11.918   -0.706   -7.377  -60.463  138.824    0.000    0.000 batch_000149_000490
  56 E   158.465 -158.106  175.794   10.978   -0.278   -3.718    0.000    0.000    0.000    0.000 batch_000149_000490
  57 L   -74.215  157.074 -179.192   12.061    1.545   -0.563   68.044 -163.856    0.000    0.000 batch_000149_000490
  58 H   -55.651  -39.601  178.190   15.546    3.040   -0.293    0.000    0.000    0.000    0.000 batch_000149_000490
  59 H   -65.040  -48.710 -176.612   16.431    0.384    2.278    0.000    0.000    0.000    0.000 batch_000149_000490
  60 H   -68.373  -28.492  173.926   15.089   -2.509    0.210   60.786  -81.501    0.000    0.000 batch_000149_000490
  61 H   -64.751  -46.961  179.329   16.896   -1.134   -2.837  -69.620  167.669    0.000    0.000 batch_000149_000490
  62 H   -66.379  -31.717  174.650   20.228   -1.191   -1.005   69.214  -35.988    0.000    0.000 batch_000149_000490
  63 H   -67.999  -40.886  175.708   19.402   -4.703    0.189  -70.315  172.934    0.000    0.000 batch_000149_000490
  64 H   -62.538  -44.062  177.911   18.732   -5.752   -3.402    0.000    0.000    0.000    0.000 batch_000149_000490
  65 H   -59.185  -43.836  177.085   22.032   -4.211   -4.490  -71.431  175.701  -68.763    0.000 batch_000149_000490
  66 H   -57.676  -52.371 -175.640   23.835   -6.153   -1.764  172.322   80.383 -176.734    0.000 batch_000149_000490
  67 H   -66.059  -37.023  174.196   22.264   -9.475   -2.732  -67.746  172.155    0.000    0.000 batch_000149_000490
  68 H   -60.483  -50.534 -180.209   22.885   -8.796   -6.419  -70.673  167.206    0.000    0.000 batch_000149_000490
  69 H   -61.245  -36.379  178.116   26.550   -8.017   -5.774  -73.364  -19.697    0.000    0.000 batch_000149_000490
  70 H   -62.206  -39.154  180.047   26.796  -11.146   -3.628    0.000    0.000    0.000    0.000 batch_000149_000490
  71 H   -78.452  -28.906  174.522   25.570  -13.261   -6.540  -72.616  -62.442 -176.947 -170.124 batch_000149_000490
  72 H   -66.940  -37.593  178.615   27.821  -11.384   -8.958  -69.503  174.691    0.000    0.000 batch_000149_000490
  73 L   -68.091    0.000    0.000   30.818  -12.269   -6.793  176.085 -120.176    0.000    0.000 batch_000149_000490
SEQUENCE: ASTQTTHELTIPNNLIGCIIGRQGANINEIRQMSGAQIKIANPVEGSSGRQVTITGSAASISLAQYLINARLS
SCORE:       score     fa_atr     fa_rep     fa_sol    fa_intra_rep    fa_elec    pro_close    hbond_sr_bb    hbond_lr_bb    hbond_bb_sc    hbond_sc    dslf_fa13    atom_pair_constraint       rama      omega     fa_dun    p_aa_pp        ref        rdc    pool_converged_tag    pool_converged_rmsd    prefa_centroid_score    prefa_clean_score3        rms     maxsub    rms_full    rdc_filt    score_final    nrjumps       time    _archive_select_score_    eval_time         description
SCORE:    -112.630   -246.121     25.623    136.632           0.560    -21.816        0.100        -20.860        -18.142         -5.898      -3.912        0.000                  -0.795     -5.293      4.082     49.373    -10.238      4.078      0.000   batch_000168_000495                   0.619                 -65.199               -26.480      1.778     73.000       1.778       0.000       -191.366      0.000     77.000                  -191.366        0.000 batch_000169_000227
REMARK source_file batch_000169/decoys.out
REMARK tag_in_file batch_000153_000225_0001
REMARK PROTEIN SILENTFILE
ANNOTATED_SEQUENCE: A[ALA_p:NtermProteinFull]STQTTH[HIS_D]ELTIPNNLIGCIIGRQGANINEIRQMSGAQIKIANPVEGSSGRQVTITGSAASISLAQYLINARLS[SER_p:CtermProteinFull] batch_000169_000227
   1 L     0.000  159.890  179.000    1.458    0.000    0.000    0.000    0.000    0.000    0.000 batch_000169_000227
   2 L   -82.103  166.505  177.348    3.919    2.865    0.438   67.705  121.275    0.000    0.000 batch_000169_000227
   3 L   -95.112  -17.578  178.636    5.403    4.986   -2.346   61.996  121.741    0.000    0.000 batch_000169_000227
   4 L  -123.471  153.630  179.081    8.905    4.853   -0.874  -62.967 -179.236  -42.854    0.000 batch_000169_000227
   5 E  -118.534  161.718 -175.951   11.062    2.005    0.427   63.024  -35.603    0.000    0.000 batch_000169_000227
   6 E  -112.814  127.009  175.333   13.680    1.794    3.175  -60.811  -63.073    0.000    0.000 batch_000169_000227
   7 E  -117.291  124.391  177.427   17.247    0.573    2.696 -182.163   68.439    0.000    0.000 batch_000169_000227
   8 E  -103.095  118.476  177.855   19.554   -0.022    5.659 -180.000  180.422   -6.275    0.000 batch_000169_000227
   9 E  -117.985  120.974  179.548   23.284   -0.001    4.928  177.693   63.955    0.000    0.000 batch_000169_000227
  10 E   -94.877  124.033 -180.036   25.803   -0.733    7.680  -60.849  -99.314    0.000    0.000 batch_000169_000227
  11 E  -129.346  161.450 -179.328   29.250    0.818    7.273   63.485  170.744    0.000    0.000 batch_000169_000227
  12 L   -56.235  140.576 -178.598   32.380    1.184    9.400  -27.839   37.719  -32.184    0.000 batch_000169_000227
  13 L   -75.324   -0.807  172.625   32.109    3.837   12.110   68.509   16.901    0.000    0.000 batch_000169_000227
  14 L   -93.012  -11.305 -179.458   35.446    5.148   10.854  -69.416  -38.940    0.000    0.000 batch_000169_000227
  15 L  -114.103  -13.012  178.673   33.886    5.942    7.479  -60.454  176.346    0.000    0.000 batch_000169_000227
  16 H   -57.329  -29.180  180.607   30.487    7.118    8.712 -169.146   62.339    0.000    0.000 batch_000169_000227
  17 H   -61.619  -28.167  179.925   32.049   10.563    9.100    0.000    0.000    0.000    0.000 batch_000169_000227
  18 H   -80.926  -14.092  175.651   32.276   10.756    5.310  -64.533 -178.664    0.000    0.000 batch_000169_000227
  19 H   -95.883  -30.103  175.883   28.542   10.078    5.092  -57.285  -55.542    0.000    0.000 batch_000169_000227
  20 H   -77.255  -62.455  178.685   27.615   12.526    7.847  -64.843  168.179    0.000    0.000 batch_000169_000227
  21 L    81.924 -180.339 -178.747   29.930   15.413    6.974    0.000    0.000    0.000    0.000 batch_000169_000227
  22 L   -63.725  103.768 -179.915   30.193   18.826    8.628 -177.353  177.503  179.228  179.450 batch_000169_000227
  23 L    58.593   35.458  177.077   26.895   19.154   10.492  -60.941  -68.121  -62.106    0.000 batch_000169_000227
  24 L    86.108   25.775 -178.484   25.298   16.711    8.057    0.000    0.000    0.000    0.000 batch_000169_000227
  25 H   -62.293  -40.513 -176.256   26.989   18.198    4.994    0.000    0.000    0.000    0.000 batch_000169_000227
  26 H   -84.281  -25.830  171.602   27.357   14.805    3.321  -69.772  136.765    0.000    0.000 batch_000169_000227
  27 H   -60.151  -50.797  180.117   23.909   13.673    4.440  -68.907  167.873    0.000    0.000 batch_000169_000227
  28 H   -70.983  -34.285  176.031   22.289   16.545    2.547  -76.481  -36.066    0.000    0.000 batch_000169_000227
  29 H   -59.226  -58.553  179.496   24.765   16.142   -0.308 -178.782  179.485    7.177    0.000 batch_000169_000227
  30 H   -61.955  -41.365  178.699   23.953   12.474   -0.889  -67.271  168.559    0.000    0.000 batch_000169_000227
  31 H   -53.370  -58.692 -172.470   20.276   13.107   -0.155  175.519 -168.467   55.794   71.238 batch_000169_000227
  32 H   -67.470  -39.343 -177.045   19.781   15.810   -2.777 -173.112   62.787   47.867    0.000 batch_000169_000227
  33 H   -68.808  -43.307 -177.234   22.017   14.205   -5.399  -69.961  175.157   69.832    0.000 batch_000169_000227
  34 H   -80.490  -27.350 -177.940   20.487   10.737   -5.111   67.280  -75.011    0.000    0.000 batch_000169_000227
  35 L    81.290   39.663 -177.971   16.951   12.044   -4.617    0.000    0.000    0.000    0.000 batch_000169_000227
  36 L  -153.475  147.699 -173.494   16.343   10.089   -1.413    0.000    0.000    0.000    0.000 batch_000169_000227
  37 E   -74.785  123.275  177.945   16.167   10.807    2.314  178.053   67.995   61.858    0.000 batch_000169_000227
  38 E  -100.776  132.380  177.714   19.372   10.029    4.205  -55.857  -59.269    0.000    0.000 batch_000169_000227
  39 E  -137.944  127.385 -179.562   19.299    9.265    7.928 -178.330  177.707  179.300  179.934 batch_000169_000227
  40 E  -103.864  132.275 -176.568   22.218    8.269   10.152  -54.181  -56.946    0.000    0.000 batch_000169_000227
  41 E  -141.096  147.327  173.099   21.640    6.228   13.307    0.000    0.000    0.000    0.000 batch_000169_000227
  42 L   -94.941  116.426 -175.619   23.676    4.372   15.923 -174.331   -9.020    0.000    0.000 batch_000169_000227
  43 L   -68.718  -29.223  177.633   22.418    0.802   16.268   23.880  -36.599   34.166    0.000 batch_000169_000227
  44 L  -174.384  138.464  178.267   24.138    0.449   19.641   62.443    0.000    0.000    0.000 batch_000169_000227
  45 E   -56.072  124.094  179.138   26.793    2.200   21.723 -176.281  178.429   -0.638    0.000 batch_000169_000227
  46 L   100.112   -1.615  178.562   30.169    0.600   21.017    0.000    0.000    0.000    0.000 batch_000169_000227
  47 L   -61.257  140.497  177.957   29.139   -0.607   17.562  173.973 -117.243    0.000    0.000 batch_000169_000227
  48 L   -78.939  -10.320 -179.787   31.976   -0.980   15.059   67.799   40.419    0.000    0.000 batch_000169_000227
  49 L  -135.879  177.704 -179.136   29.620    0.304   12.365    0.000    0.000    0.000    0.000 batch_000169_000227
  50 E  -137.623  154.838 -177.595   26.727    2.721   11.870  -64.515  -69.887 -175.437  -87.442 batch_000169_000227
  51 E   -85.455  126.099  170.072   23.312    2.646   10.201  -67.174  171.678  -59.370    0.000 batch_000169_000227
  52 E  -111.645  107.913 -175.484   22.825    4.500    6.925 -179.114    0.000    0.000    0.000 batch_000169_000227
  53 E   -98.367  128.424  176.315   19.125    4.706    6.083  -61.381  101.488    0.000    0.000 batch_000169_000227
  54 E  -121.189  119.844 -179.158   17.926    5.624    2.595  -54.191   97.508    0.000    0.000 batch_000169_000227
  55 E  -112.216  124.784 -179.633   14.231    6.250    1.951  -60.724  157.590    0.000    0.000 batch_000169_000227
  56 E   158.011 -156.707  178.216   12.870    6.574   -1.584    0.000    0.000    0.000    0.000 batch_000169_000227
  57 L   -74.712  157.998  178.973   12.712    4.694   -4.885   67.900 -161.991    0.000    0.000 batch_000169_000227
  58 H   -59.469  -35.409  178.071   14.952    1.711   -5.618    0.000    0.000    0.000    0.000 batch_000169_000227
  59 H   -66.394  -45.858 -179.187   16.656    3.785   -8.310    0.000    0.000    0.000    0.000 batch_000169_000227
  60 H   -70.143  -30.328  172.339   17.321    6.700   -5.962   59.455  -80.350    0.000    0.000 batch_000169_000227
  61 H   -66.095  -44.204  175.927   18.528    4.237   -3.336  -69.333  167.696    0.000    0.000 batch_000169_000227
  62 H   -58.417  -41.330  176.194   20.935    2.758   -5.879  -64.717   69.707    0.000    0.000 batch_000169_000227
  63 H   -62.995  -41.037  176.728   22.180    6.283   -6.569  -69.421  172.491    0.000    0.000 batch_000169_000227
  64 H   -62.431  -42.984  178.078   22.633    6.814   -2.833    0.000    0.000    0.000    0.000 batch_000169_000227
  65 H   -58.287  -43.737  176.394   24.587    3.562   -2.582  -71.094  174.211  -31.180    0.000 batch_000169_000227
  66 H   -57.458  -51.412 -177.385   26.918    4.783   -5.325  172.966   81.306 -172.900    0.000 batch_000169_000227
  67 H   -64.298  -38.307  175.690   27.519    8.112   -3.589  -66.904  173.056    0.000    0.000 batch_000169_000227
  68 H   -60.985  -47.987  179.357   28.014    6.359   -0.253  -69.404  165.916    0.000    0.000 batch_000169_000227
  69 H   -59.907  -37.877  176.728   30.582    3.998   -1.765  -73.011  -19.916    0.000    0.000 batch_000169_000227
  70 H   -61.490  -37.726  178.993   32.379    7.006   -3.238    0.000    0.000    0.000    0.000 batch_000169_000227
  71 H   -77.508  -31.607  176.734   32.602    8.496    0.253  -65.768  -58.616  -75.221  163.433 batch_000169_000227
  72 H   -65.173  -37.979  178.291   33.616    5.149    1.742  -69.856  174.572    0.000    0.000 batch_000169_000227
  73 L   -68.528    0.000    0.000   36.566    4.996   -0.651  176.069 -120.014    0.000    0.000 batch_000169_000227
SEQUENCE: ASTQTTHELTIPNNLIGCIIGRQGANINEIRQMSGAQIKIANPVEGSSGRQVTITGSAASISLAQYLINARLS
SCORE:       score     fa_atr     fa_rep     fa_sol    fa_intra_rep    fa_elec    pro_close    hbond_sr_bb    hbond_lr_bb    hbond_bb_sc    hbond_sc    dslf_fa13    atom_pair_constraint       rama      omega     fa_dun    p_aa_pp        ref        rdc    pool_converged_tag    pool_converged_rmsd    prefa_centroid_score    prefa_clean_score3        rms     maxsub    rms_full    rdc_filt    score_final    nrjumps       time    _archive_select_score_    eval_time         description
SCORE:    -111.650   -232.955     23.683    127.131           0.523    -20.773        0.033        -21.872        -14.255         -6.019      -4.500        0.000                  -0.792     -6.209      4.469     47.188    -11.379      4.078      0.000   batch_000165_000510                   0.848                  72.887               109.045      1.827     73.000       1.827       0.000       -190.056      0.000    314.000                  -190.056        0.000 batch_000167_000468
REMARK source_file batch_000167/decoys.out
REMARK tag_in_file batch_000161_000605_0001
REMARK PROTEIN SILENTFILE
ANNOTATED_SEQUENCE: A[ALA_p:NtermProteinFull]STQTTH[HIS_D]ELTIPNNLIGCIIGRQGANINEIRQMSGAQIKIANPVEGSSGRQVTITGSAASISLAQYLINARLS[SER_p:CtermProteinFull] batch_000167_000468
   1 L     0.000  158.895  178.972    1.457    0.000    0.000    0.000    0.000    0.000    0.000 batch_000167_000468
   2 L   -69.667  143.729  176.975    3.911    2.868    0.458  175.809 -117.973    0.000    0.000 batch_000167_000468
   3 L   -89.498   -8.990  179.136    4.378    5.301   -2.425   62.135  179.966    0.000    0.000 batch_000167_000468
   4 L  -124.221  154.207 -178.920    7.949    5.979   -1.307  -63.743 -177.749  -50.657    0.000 batch_000167_000468
   5 L  -111.077  133.897 -178.496   10.950    3.723   -0.707  -61.071  140.129    0.000    0.000 batch_000167_000468
   6 L   -87.074  165.132  179.916   13.165    3.921    2.376   63.357  159.764    0.000    0.000 batch_000167_000468
   7 L  -157.713  135.798  179.793   16.949    3.581    2.521  176.876   72.982    0.000    0.000 batch_000167_000468
   8 L  -108.364  120.804  175.930   19.548    3.176    5.266 -179.476  178.912   -5.515    0.000 batch_000167_000468
   9 L  -120.724  123.753 -179.070   22.981    4.761    4.881  176.978   64.251    0.000    0.000 batch_000167_000468
  10 E   -90.884  123.220  179.633   25.640    4.376    7.571  -60.918  -80.950    0.000    0.000 batch_000167_000468
  11 L  -126.216  131.643  180.652   27.937    7.366    8.060  -60.555  177.256    0.000    0.000 batch_000167_000468
  12 L   -53.444  146.507 -173.097   30.819    7.641   10.525  -29.450   37.757  -30.855    0.000 batch_000167_000468
  13 L   -65.796  -23.016 -178.568   30.098    9.893   13.499  -69.510  -17.470    0.000    0.000 batch_000167_000468
  14 L   -80.035  -14.880 -176.278   33.047   12.110   12.582  -70.179  -26.642    0.000    0.000 batch_000167_000468
  15 L  -108.423  -29.846 -176.619   31.557   12.800    9.153  -60.189  177.677    0.000    0.000 batch_000167_000468
  16 H   -60.674  -26.041  178.823   27.835   12.933    9.915 -163.913   66.764    0.000    0.000 batch_000167_000468
  17 H   -56.061  -37.479 -180.224   28.418   16.302   11.577    0.000    0.000    0.000    0.000 batch_000167_000468
  18 H   -79.608  -29.177  175.369   28.927   17.807    8.123  -67.976  177.739    0.000    0.000 batch_000167_000468
  19 H   -69.719  -36.737 -180.648   25.940   15.912    6.733  -62.760  -57.921    0.000    0.000 batch_000167_000468
  20 H   -71.890  -56.497 -176.163   23.736   17.311    9.498  -66.583  166.932    0.000    0.000 batch_000167_000468
  21 L    97.917  166.913 -172.942   24.908   20.927    9.464    0.000    0.000    0.000    0.000 batch_000167_000468
  22 L   -48.750  -51.085  179.111   25.084   23.558   12.198 -176.130 -169.549   70.285 -158.857 batch_000167_000468
  23 L  -128.270   38.404 -174.726   21.379   23.267   12.999  -64.644  174.395  -59.220    0.000 batch_000167_000468
  24 L    79.763   19.802 -175.184   20.391   20.506   10.583    0.000    0.000    0.000    0.000 batch_000167_000468
  25 H   -65.217  -38.813 -173.898   20.965   22.965    7.742    0.000    0.000    0.000    0.000 batch_000167_000468
  26 H   -81.958  -19.267  166.924   22.692   20.441    5.486  -69.466  -15.353    0.000    0.000 batch_000167_000468
  27 H   -61.005  -49.317  179.542   19.918   17.926    6.078  -67.906  167.931    0.000    0.000 batch_000167_000468
  28 H   -69.484  -33.373  173.880   17.477   20.362    4.477  -76.548  -35.731    0.000    0.000 batch_000167_000468
  29 H   -57.234  -59.583  180.176   20.060   21.152    1.805 -181.607  181.688  -62.562    0.000 batch_000167_000468
  30 H   -62.582  -42.390  179.543   20.408   17.527    0.713  -67.038  166.928    0.000    0.000 batch_000167_000468
  31 H   -56.292  -59.100 -171.606   16.706   16.872    1.284  178.313 -165.217   57.481   71.688 batch_000167_000468
  32 H   -65.676  -38.772 -177.517   15.348   19.744   -0.796 -171.389   64.098   52.329    0.000 batch_000167_000468
  33 H   -68.985  -43.429 -177.447   17.905   19.389   -3.586  -70.139  174.407   69.379    0.000 batch_000167_000468
  34 H   -77.668  -34.211 -175.938   17.484   15.631   -3.979   67.598  -81.614    0.000    0.000 batch_000167_000468
  35 L    92.543   -1.767  179.716   13.727   15.630   -3.409    0.000    0.000    0.000    0.000 batch_000167_000468
  36 L  -100.843  144.780 -179.422   14.120   12.768   -0.937    0.000    0.000    0.000    0.000 batch_000167_000468
  37 L   -74.435  120.282 -179.425   13.200   12.959    2.747  178.267   67.176   51.693    0.000 batch_000167_000468
  38 E  -102.996  120.734  177.027   16.324   12.998    4.915  -54.364  -59.708    0.000    0.000 batch_000167_000468
  39 L  -137.955  115.461 -176.231   16.052   11.804    8.513 -177.728  177.915  179.145 -179.988 batch_000167_000468
  40 L   -98.897  117.937 -175.532   19.111   10.945   10.599  -57.724  171.015    0.000    0.000 batch_000167_000468
  41 L   -75.283  161.658  178.058   18.467    8.614   13.531    0.000    0.000    0.000    0.000 batch_000167_000468
  42 L   -67.308  155.384 -178.814   20.114    8.895   16.946  -70.278  -32.650    0.000    0.000 batch_000167_000468
  43 E   -72.627  145.263  178.333   23.397    7.089   17.591   27.966  -37.329   31.325    0.000 batch_000167_000468
  44 L  -125.392  131.864  180.346   23.338    3.614   19.133  177.743    0.000    0.000    0.000 batch_000167_000468
  45 L   -53.589  124.088  179.652   26.121    2.011   21.168 -176.381  178.430   -0.617    0.000 batch_000167_000468
  46 L   108.349  -21.078  179.873   27.890   -0.571   19.009    0.000    0.000    0.000    0.000 batch_000167_000468
  47 L   -74.322  147.733 -179.023   27.025    1.117   15.714  176.556 -121.255    0.000    0.000 batch_000167_000468
  48 L   -83.577  -10.440 -178.347   29.827    2.127   13.350   67.442  139.890    0.000    0.000 batch_000167_000468
  49 L  -174.363 -161.068 -179.007   27.999    5.343   12.470    0.000    0.000    0.000    0.000 batch_000167_000468
  50 L   -97.419  148.275  179.260   24.607    7.035   12.169  -59.729  -72.925  -67.539  -82.896 batch_000167_000468
  51 E   -90.787   97.831 -179.331   21.546    5.564   10.461  -65.592  177.348  -67.096    0.000 batch_000167_000468
  52 L   -87.449  117.619  180.188   20.596    8.017    7.716  179.425    0.000    0.000    0.000 batch_000167_000468
  53 L   -92.550  123.964  175.982   17.083    7.439    6.382  -60.755   79.641    0.000    0.000 batch_000167_000468
  54 E  -119.337  109.706 -173.947   16.405    8.422    2.773  -55.901  173.757    0.000    0.000 batch_000167_000468
  55 L  -114.604  127.231  177.220   12.764    8.118    1.730  -60.133  140.137    0.000    0.000 batch_000167_000468
  56 L   159.275 -151.548  176.854   11.395    8.789   -1.752    0.000    0.000    0.000    0.000 batch_000167_000468
  57 L   -76.160  157.430  179.433   11.880    7.698   -5.361   67.845 -161.992    0.000    0.000 batch_000167_000468
  58 H   -58.212  -36.661  178.288   14.877    5.619   -6.435    0.000    0.000    0.000    0.000 batch_000167_000468
  59 H   -66.171  -46.687 -177.994   16.102    8.594   -8.461    0.000    0.000    0.000    0.000 batch_000167_000468
  60 H   -70.019  -29.939  172.381   15.783   11.036   -5.564   60.428  -80.733    0.000    0.000 batch_000167_000468
  61 H   -64.781  -46.109  176.466   17.476    8.507   -3.292  -68.648  166.995    0.000    0.000 batch_000167_000468
  62 H   -59.967  -41.175  177.363   20.395    8.297   -5.717  -65.060   71.880    0.000    0.000 batch_000167_000468
  63 H   -63.528  -41.088  176.728   20.519   12.096   -5.793  -70.110  172.213    0.000    0.000 batch_000167_000468
  64 H   -62.363  -43.991  177.127   20.544   12.171   -1.992    0.000    0.000    0.000    0.000 batch_000167_000468
  65 H   -60.325  -42.279  177.451   23.388    9.648   -1.936  -70.144  172.136  -27.567    0.000 batch_000167_000468
  66 H   -59.221  -51.872 -176.637   25.307   11.793   -4.421  172.054   80.276 -178.623    0.000 batch_000167_000468
  67 H   -63.846  -37.588  174.489   24.872   14.984   -2.402  -67.851  172.775    0.000    0.000 batch_000167_000468
  68 H   -61.310  -51.132 -179.012   25.836   13.152    0.784  -70.522  167.845    0.000    0.000 batch_000167_000468
  69 H   -60.979  -37.822  176.955   28.970   11.696   -0.801  -73.305  -19.403    0.000    0.000 batch_000167_000468
  70 H   -62.955  -41.539  177.686   29.856   15.129   -2.172    0.000    0.000    0.000    0.000 batch_000167_000468
  71 H   -69.619  -36.059  178.010   29.546   16.609    1.316  181.021   58.123   65.511 -167.564 batch_000167_000468
  72 H   -65.114  -37.255  178.815   31.536   13.713    2.768  -69.277  174.221    0.000    0.000 batch_000167_000468
  73 L   -67.617    0.000    0.000   34.343   14.390    0.295  176.100 -120.176    0.000    0.000 batch_000167_000468
SEQUENCE: ASTQTTHELTIPNNLIGCIIGRQGANINEIRQMSGAQIKIANPVEGSSGRQVTITGSAASISLAQYLINARLS
SCORE:       score     fa_atr     fa_rep     fa_sol    fa_intra_rep    fa_elec    pro_close    hbond_sr_bb    hbond_lr_bb    hbond_bb_sc    hbond_sc    dslf_fa13    atom_pair_constraint       rama      omega     fa_dun    p_aa_pp        ref        rdc    prefa_centroid_score    prefa_clean_score3        rms     maxsub    rms_full    rdc_filt    score_final    nrjumps       time    pool_converged_tag    pool_converged_rmsd    _archive_select_score_    eval_time         description
SCORE:    -111.731   -236.818     25.787    131.365           0.524    -20.314        0.009        -22.359        -16.584         -4.726      -5.496        0.000                  -0.791     -5.280      3.418     45.773    -10.317      4.078      0.000                 -86.109               -32.523      1.906     73.000       1.906       0.000       -190.044      0.000     66.000   batch_000155_000608                   0.699                  -190.044        0.000 batch_000161_000476
REMARK source_file batch_000161/decoys.out
REMARK tag_in_file batch_000114_000135_0001
REMARK PROTEIN SILENTFILE
ANNOTATED_SEQUENCE: A[ALA_p:NtermProteinFull]STQTTH[HIS_D]ELTIPNNLIGCIIGRQGANINEIRQMSGAQIKIANPVEGSSGRQVTITGSAASISLAQYLINARLS[SER_p:CtermProteinFull] batch_000161_000476
   1 L     0.000  158.772  178.987    1.457    0.001    0.000    0.000    0.000    0.000    0.000 batch_000161_000476
   2 L   -68.684  141.411  179.890    3.910    2.869    0.462  176.994  -59.478    0.000    0.000 batch_000161_000476
   3 L   -62.878  129.223 -180.719    4.226    5.306   -2.439  -58.993  -42.183    0.000    0.000 batch_000161_000476
   4 L   -98.273  163.454 -178.762    7.237    4.529   -4.627  -55.381  -61.960  -60.600    0.000 batch_000161_000476
   5 E  -106.362  133.120 -174.980    9.404    6.928   -6.627  -61.199  -19.357    0.000    0.000 batch_000161_000476
   6 E  -114.831  131.314  176.171    9.614    6.712  -10.416  -61.984  119.979    0.000    0.000 batch_000161_000476
   7 E  -118.759  153.973  178.413   12.437    7.971  -12.627  -66.037 -100.815    0.000    0.000 batch_000161_000476
   8 E  -122.327  116.447 -175.339   12.741    8.195  -16.411 -177.586  177.906   -0.956    0.000 batch_000161_000476
   9 E  -115.669  122.599  179.885   16.139    7.605  -18.008  176.885   63.474    0.000    0.000 batch_000161_000476
  10 E   -85.668  121.322  178.277   16.807    8.159  -21.710  -60.144   -7.852    0.000    0.000 batch_000161_000476
  11 E  -130.196  127.537  180.585   19.179    5.617  -23.249  -62.798  174.578    0.000    0.000 batch_000161_000476
  12 L   -55.053  145.518 -176.449   20.119    5.387  -26.926  -28.399   37.572  -31.524    0.000 batch_000161_000476
  13 H   -55.521  -34.135 -177.374   18.851    2.274  -28.701  -76.230  -25.231    0.000    0.000 batch_000161_000476
  14 H   -63.657  -23.405  179.471   22.441    1.212  -29.365  -72.389  -21.608    0.000    0.000 batch_000161_000476
  15 H  -103.170  -24.459  174.934   22.917    0.881  -25.608  -60.875  176.636    0.000    0.000 batch_000161_000476
  16 H   -54.768  -40.130  178.009   19.395   -0.313  -24.829  -71.923  -66.901    0.000    0.000 batch_000161_000476
  17 H   -50.691  -43.354  178.102   20.369   -3.625  -26.421    0.000    0.000    0.000    0.000 batch_000161_000476
  18 H   -71.712  -38.529  179.516   22.899   -4.086  -23.621  -69.167  179.121    0.000    0.000 batch_000161_000476
  19 H   -61.538  -38.481 -180.396   20.454   -2.831  -20.994  -64.505  -58.335    0.000    0.000 batch_000161_000476
  20 H   -70.614  -56.397 -177.726   17.930   -5.469  -22.053  -66.079  169.451    0.000    0.000 batch_000161_000476
  21 L    82.319 -172.772 -177.554   20.287   -8.436  -22.354    0.000    0.000    0.000    0.000 batch_000161_000476
  22 H   -63.669  101.138 -180.016   19.385  -11.946  -23.504 -177.490  177.313  179.240  179.618 batch_000161_000476
  23 H    57.980   35.218  177.399   15.587  -11.839  -23.620  -60.912  -68.064  -61.805    0.000 batch_000161_000476
  24 H    84.526   23.044 -177.647   15.614   -9.198  -20.886    0.000    0.000    0.000    0.000 batch_000161_000476
  25 H   -63.160  -42.659 -175.428   18.232  -11.041  -18.836    0.000    0.000    0.000    0.000 batch_000161_000476
  26 H   -75.653  -30.263  171.927   20.045   -7.869  -17.790  -72.542  -16.854    0.000    0.000 batch_000161_000476
  27 H   -59.905  -52.983  181.145   16.773   -6.139  -16.935  -68.633  167.067    0.000    0.000 batch_000161_000476
  28 H   -64.955  -36.135  173.893   15.788   -8.916  -14.532  -73.906  -23.307    0.000    0.000 batch_000161_000476
  29 H   -55.535  -52.111  179.360   19.337   -8.968  -13.173 -178.962 -174.126   15.616    0.000 batch_000161_000476
  30 H   -60.348  -43.297 -178.867   19.102   -5.280  -12.278  -67.858  167.444    0.000    0.000 batch_000161_000476
  31 H   -60.774  -43.704 -177.553   15.625   -5.743  -10.810  -69.321  171.818   71.717 -147.902 batch_000161_000476
  32 H   -69.961  -43.305 -175.716   16.741   -8.611   -8.578  -69.865  173.571  -22.649    0.000 batch_000161_000476
  33 H   -71.414  -44.941 -175.421   19.985   -6.991   -7.439  -69.376  175.676   70.058    0.000 batch_000161_000476
  34 H   -83.414  -38.573 -175.511   18.622   -3.493   -6.847   68.940  -83.381    0.000    0.000 batch_000161_000476
  35 L    95.151   -4.566  180.019   15.078   -4.406   -5.822    0.000    0.000    0.000    0.000 batch_000161_000476
  36 L   -91.347  154.436  179.335   13.714   -1.712   -8.133    0.000    0.000    0.000    0.000 batch_000161_000476
  37 E   -88.044  128.735 -178.811   11.286   -2.292  -11.001  -60.576  -61.270  -54.136    0.000 batch_000161_000476
  38 E  -114.450  122.795  177.909   12.694   -1.802  -14.498  -56.284  -61.748    0.000    0.000 batch_000161_000476
  39 E  -140.322  119.952 -175.914   10.456   -1.187  -17.509 -177.240  177.522  179.422 -179.968 batch_000161_000476
  40 E   -94.126  117.512 -179.352   11.665    0.146  -20.857  -58.850  173.939    0.000    0.000 batch_000161_000476
  41 L   -87.389  155.212 -177.921    9.144    2.259  -22.763    0.000    0.000    0.000    0.000 batch_000161_000476
  42 L   -61.541  154.894  179.169    9.073    2.607  -26.548  -69.022  -30.245    0.000    0.000 batch_000161_000476
  43 L   -55.986  143.847  177.855   11.063    5.379  -28.224  -26.952   37.450  -32.662    0.000 batch_000161_000476
  44 L  -121.249  164.408 -179.143    9.422    8.809  -28.229  -60.331    0.000    0.000    0.000 batch_000161_000476
  45 L   -58.296  123.871  177.244    9.730   11.901  -30.419 -176.252  178.460   -0.657    0.000 batch_000161_000476
  46 L   100.735  -12.850 -178.363   13.021   13.678  -29.737    0.000    0.000    0.000    0.000 batch_000161_000476
  47 L   -89.830  144.394  176.019   14.599   10.641  -28.081  174.934 -124.500    0.000    0.000 batch_000161_000476
  48 L   -89.749   -2.573  179.036   17.704    8.893  -29.404   66.344 -160.343    0.000    0.000 batch_000161_000476
  49 L  -164.060 -139.857 -173.771   16.522    5.663  -27.783    0.000    0.000    0.000    0.000 batch_000161_000476
  50 E  -110.154  172.071 -173.883   14.090    4.295  -25.205  -63.583 -172.454 -173.699 -179.053 batch_000161_000476
  51 E  -113.819  107.257 -179.558   12.884    5.403  -21.776  -59.633  -62.147  -17.291    0.000 batch_000161_000476
  52 E   -78.874  120.257  176.448   13.906    3.283  -18.790  176.903    0.000    0.000    0.000 batch_000161_000476
  53 E   -90.964  122.841  179.523   11.370    3.391  -15.961  -60.895   80.119    0.000    0.000 batch_000161_000476
  54 E  -117.875  105.574 -175.732   12.887    3.015  -12.494  -56.314  170.599    0.000    0.000 batch_000161_000476
  55 E  -119.213  128.464  175.464   10.339    2.552   -9.713  -60.914  -84.875    0.000    0.000 batch_000161_000476
  56 E   161.066 -154.608  177.793   11.041    1.742   -6.067    0.000    0.000    0.000    0.000 batch_000161_000476
  57 L   -77.964  159.094  180.981   12.820    3.065   -2.978   68.093 -161.012    0.000    0.000 batch_000161_000476
  58 H   -56.979  -37.669  178.883   15.531    5.724   -3.169    0.000    0.000    0.000    0.000 batch_000161_000476
  59 H   -66.714  -47.998 -178.350   18.106    3.101   -2.199    0.000    0.000    0.000    0.000 batch_000161_000476
  60 H   -70.002  -30.001  173.692   16.953    0.565   -4.786   60.167  -80.507    0.000    0.000 batch_000161_000476
  61 H   -64.813  -47.288  176.896   16.726    3.339   -7.372  -69.326  163.857    0.000    0.000 batch_000161_000476
  62 H   -58.122  -42.725  178.035   20.340    4.317   -6.715  -64.766   76.077    0.000    0.000 batch_000161_000476
  63 H   -64.708  -41.903  179.411   21.342    0.665   -7.051  -69.252  171.630    0.000    0.000 batch_000161_000476
  64 H   -62.406  -46.880  180.216   19.346    0.313  -10.267    0.000    0.000    0.000    0.000 batch_000161_000476
  65 H   -63.807  -38.803  175.244   20.915    3.410  -11.817  -69.528  176.603  -17.566    0.000 batch_000161_000476
  66 H   -57.961  -51.647 -176.975   24.362    2.181  -10.791  172.264   80.664 -177.254    0.000 batch_000161_000476
  67 H   -65.241  -37.203  174.219   23.849   -1.200  -12.449  -67.220  172.337    0.000    0.000 batch_000161_000476
  68 H   -61.319  -47.994  179.251   22.415    0.480  -15.542  -69.748  167.553    0.000    0.000 batch_000161_000476
  69 H   -61.274  -35.482  176.749   25.421    2.799  -15.755  -73.393  -20.176    0.000    0.000 batch_000161_000476
  70 H   -61.827  -39.072  177.727   27.678   -0.240  -15.399    0.000    0.000    0.000    0.000 batch_000161_000476
  71 H   -75.333  -30.479  177.047   26.019   -1.756  -18.465  -71.980  -63.019 -175.046 -171.492 batch_000161_000476
  72 H   -70.427  -33.703  178.590   26.191    1.592  -20.258  -68.756  174.900    0.000    0.000 batch_000161_000476
  73 L   -68.908    0.000    0.000   29.931    1.767  -19.598  176.049 -120.048    0.000    0.000 batch_000161_000476
SEQUENCE: ASTQTTHELTIPNNLIGCIIGRQGANINEIRQMSGAQIKIANPVEGSSGRQVTITGSAASISLAQYLINARLS
SCORE:       score     fa_atr     fa_rep     fa_sol    fa_intra_rep    fa_elec    pro_close    hbond_sr_bb    hbond_lr_bb    hbond_bb_sc    hbond_sc    dslf_fa13    atom_pair_constraint       rama      omega     fa_dun    p_aa_pp        ref        rdc    pool_converged_tag    pool_converged_rmsd    prefa_centroid_score    prefa_clean_score3        rms     maxsub    rms_full    rdc_filt    score_final    nrjumps       time    _archive_select_score_    eval_time         description
SCORE:    -113.064   -243.924     25.223    136.679           0.545    -20.446        0.026        -21.957        -17.298         -6.455      -6.422        0.000                  -0.774     -4.930      4.314     48.104     -9.826      4.078      0.000   batch_000167_000295                   0.639                 -17.535                19.142      2.364     73.000       2.364       0.000       -189.686      0.000    325.000                  -189.686        0.000 batch_000170_000253
REMARK source_file batch_000170/decoys.out
REMARK tag_in_file batch_000153_000229_0001
REMARK PROTEIN SILENTFILE
ANNOTATED_SEQUENCE: A[ALA_p:NtermProteinFull]STQTTH[HIS_D]ELTIPNNLIGCIIGRQGANINEIRQMSGAQIKIANPVEGSSGRQVTITGSAASISLAQYLINARLS[SER_p:CtermProteinFull] batch_000170_000253
   1 L     0.000  160.333  178.764    1.458   -0.001    0.000    0.000    0.000    0.000    0.000 batch_000170_000253
   2 L   -84.648  179.970  178.051    3.924    2.863    0.423   75.541 -130.729    0.000    0.000 batch_000170_000253
   3 L   -94.362    2.188 -176.547    5.766    4.812   -2.271   61.240 -152.281    0.000    0.000 batch_000170_000253
   4 L  -105.790  166.825 -180.355    9.109    3.457   -1.072  -55.512  -62.464  -63.883    0.000 batch_000170_000253
   5 L  -108.925  133.955 -178.002   10.992    0.220   -1.733  -61.374  -11.808    0.000    0.000 batch_000170_000253
   6 L  -108.205  123.345  175.311   11.815   -2.271    1.018  -62.267  -74.207    0.000    0.000 batch_000170_000253
   7 L  -106.874  142.147  177.825   14.886   -4.504    0.845  176.574   74.514    0.000    0.000 batch_000170_000253
   8 L  -116.431  104.448 -176.637   15.505   -7.495    3.108  -65.820  -71.904  -47.868    0.000 batch_000170_000253
   9 L   -99.150  129.000  181.687   19.194   -8.261    3.606  178.507   65.918    0.000    0.000 batch_000170_000253
  10 L   -86.412  114.576 -179.683   20.244  -11.509    5.281  -60.313   60.696    0.000    0.000 batch_000170_000253
  11 L  -129.845  132.977  177.320   22.964  -10.937    7.875  -60.635  -67.424    0.000    0.000 batch_000170_000253
  12 L   -53.099  143.248 -172.286   24.348  -13.327   10.488  -28.293   37.869  -31.937    0.000 batch_000170_000253
  13 L   -73.600   -4.647  172.195   23.169  -12.456   13.991   65.853    3.200    0.000    0.000 batch_000170_000253
  14 L   -81.784  -15.274  178.580   26.806  -12.101   15.027  -70.757  -32.190    0.000    0.000 batch_000170_000253
  15 L  -108.290  -22.736  178.064   26.969   -9.026   12.797  -60.576  176.682    0.000    0.000 batch_000170_000253
  16 H   -54.804  -41.293  179.923   23.444   -7.746   13.424  -67.860  -68.026    0.000    0.000 batch_000170_000253
  17 H   -56.140  -41.116  178.814   24.579   -6.480   16.825    0.000    0.000    0.000    0.000 batch_000170_000253
  18 H   -70.562  -38.351  176.763   27.158   -4.271   15.114  -69.712  179.059    0.000    0.000 batch_000170_000253
  19 H   -59.945  -39.999  177.066   24.605   -3.096   12.554  -69.076  170.631    0.000    0.000 batch_000170_000253
  20 H   -66.130  -55.496 -179.146   22.375   -1.973   15.421  -66.116  167.742    0.000    0.000 batch_000170_000253
  21 L    83.491 -175.828 -177.774   25.122   -0.252   17.408    0.000    0.000    0.000    0.000 batch_000170_000253
  22 L   -63.260  102.041 -179.586   24.866    1.325   20.858 -177.435  177.314  179.238  179.533 batch_000170_000253
  23 L    58.203   35.097  177.428   21.111    1.487   21.432  -60.884  -68.066  -61.928    0.000 batch_000170_000253
  24 L    84.739   24.470 -177.560   20.588    1.635   17.669    0.000    0.000    0.000    0.000 batch_000170_000253
  25 H   -62.631  -44.857 -175.374   23.401    4.138   17.141    0.000    0.000    0.000    0.000 batch_000170_000253
  26 H   -76.350  -28.371  168.995   24.561    2.614   13.859  -75.049  -21.313    0.000    0.000 batch_000170_000253
  27 H   -58.493  -47.323  179.324   20.972    2.297   12.669  -70.981  167.680    0.000    0.000 batch_000170_000253
  28 H   -64.586  -41.987  180.922   20.611    6.055   13.122  -73.007  -22.796    0.000    0.000 batch_000170_000253
  29 H   -63.291  -52.803 -177.737   23.951    6.733   11.438  -72.096  178.445   -3.824    0.000 batch_000170_000253
  30 H   -61.597  -43.093  177.892   23.324    4.549    8.391  -67.996  168.177    0.000    0.000 batch_000170_000253
  31 H   -59.169  -46.161 -177.524   19.783    5.875    7.998  178.570 -177.388   64.906  182.969 batch_000170_000253
  32 H   -64.778  -38.906 -176.463   20.968    9.483    8.166 -175.119   63.623   52.574    0.000 batch_000170_000253
  33 H   -76.536  -39.975 -176.010   23.769    8.906    5.662  -71.406 -172.586  -76.560    0.000 batch_000170_000253
  34 H   -85.502  -51.049 -173.884   21.780    6.782    3.217   66.386  -85.931    0.000    0.000 batch_000170_000253
  35 L   108.197   -2.183  178.740   18.237    8.109    3.567    0.000    0.000    0.000    0.000 batch_000170_000253
  36 L  -107.830  140.540 -177.453   16.756    4.637    4.020    0.000    0.000    0.000    0.000 batch_000170_000253
  37 E   -76.508  126.061  178.783   15.242    3.376    7.270  175.442   67.677   59.786    0.000 batch_000170_000253
  38 E  -100.137  126.408  173.547   17.155    0.509    8.875  -53.820  -58.485    0.000    0.000 batch_000170_000253
  39 E  -137.022  155.575  177.522   15.329   -2.067   10.988  -64.888 -175.605 -180.958  180.955 batch_000170_000253
  40 E  -106.424  127.564 -175.871   16.093   -5.563   12.272  -55.063  -58.786    0.000    0.000 batch_000170_000253
  41 E  -118.736  150.358  179.354   13.547   -8.315   11.647    0.000    0.000    0.000    0.000 batch_000170_000253
  42 L  -131.523   77.292 -175.312   13.209  -11.866   12.964 -176.070   14.582    0.000    0.000 batch_000170_000253
  43 L   -77.365  -19.639 -177.171   10.839  -13.788   10.699   28.883  -37.396   30.587    0.000 batch_000170_000253
  44 L  -126.136  105.150  177.949   12.400  -17.126   11.636  179.880    0.000    0.000    0.000 batch_000170_000253
  45 E   -67.236  127.943 -180.558   12.788  -18.049   15.303 -176.411  178.213   -0.690    0.000 batch_000170_000253
  46 L    95.411    0.117  178.424   15.983  -20.012   15.930    0.000    0.000    0.000    0.000 batch_000170_000253
  47 L   -65.472  144.722  177.343   17.634  -18.634   12.795  173.632 -116.936    0.000    0.000 batch_000170_000253
  48 L   -77.465  -11.276  177.968   21.414  -18.229   12.847   67.894  158.759    0.000    0.000 batch_000170_000253
  49 L  -136.504  177.781  178.001   20.916  -14.876   11.125    0.000    0.000    0.000    0.000 batch_000170_000253
  50 L  -133.076  173.691  178.522   18.397  -12.041   10.861  -60.901  -70.471 -175.619  -89.109 batch_000170_000253
  51 E  -102.078  139.962  174.220   16.885   -9.750    8.229  -63.167  -64.299  -56.292    0.000 batch_000170_000253
  52 E  -106.393  112.295 -178.853   17.840   -6.109    7.713  179.844    0.000    0.000    0.000 batch_000170_000253
  53 E   -82.141  122.810  179.917   14.925   -3.971    6.535  -61.580  -62.392    0.000    0.000 batch_000170_000253
  54 E  -124.087   98.661 -174.629   15.956   -1.133    4.225  -54.429  174.161    0.000    0.000 batch_000170_000253
  55 E  -106.358  122.862  178.863   13.063    1.114    3.213  -61.822  135.900    0.000    0.000 batch_000170_000253
  56 L   165.947 -152.105  175.835   13.589    4.067    0.876    0.000    0.000    0.000    0.000 batch_000170_000253
  57 L   -76.275  157.425  179.638   14.766    4.885   -2.644   68.074 -163.157    0.000    0.000 batch_000170_000253
  58 H   -56.970  -38.940  178.047   16.666    2.342   -4.737    0.000    0.000    0.000    0.000 batch_000170_000253
  59 H   -64.767  -47.632 -176.741   19.757    4.540   -4.475    0.000    0.000    0.000    0.000 batch_000170_000253
  60 H   -68.005  -27.545  173.844   19.500    4.932   -0.703   60.229  -81.262    0.000    0.000 batch_000170_000253
  61 H   -64.815  -48.160  178.953   19.038    1.174   -0.394  -69.278  167.615    0.000    0.000 batch_000170_000253
  62 H   -65.960  -32.410  174.470   22.310    0.510   -2.213   68.705  -36.268    0.000    0.000 batch_000170_000253
  63 H   -68.062  -41.341  177.327   23.929    3.192   -0.062  -70.111  172.469    0.000    0.000 batch_000170_000253
  64 H   -61.517  -44.646  177.610   22.586    1.517    3.075    0.000    0.000    0.000    0.000 batch_000170_000253
  65 H   -57.807  -45.466  175.390   23.996   -1.829    1.949  -70.789  173.724  -39.289    0.000 batch_000170_000253
  66 H   -58.203  -50.723 -174.719   27.390   -0.194    1.449  171.747   80.607 -173.302    0.000 batch_000170_000253
  67 H   -63.937  -37.398  175.289   27.272    1.564    4.817  -68.824  171.283    0.000    0.000 batch_000170_000253
  68 H   -57.542  -50.681  178.217   26.278   -1.656    6.574  -70.562  166.820    0.000    0.000 batch_000170_000253
  69 H   -65.071  -35.947  180.861   29.319   -3.444    5.156  -73.064  -21.076    0.000    0.000 batch_000170_000253
  70 H   -65.281  -40.002  180.507   31.466   -0.381    5.835    0.000    0.000    0.000    0.000 batch_000170_000253
  71 H   -76.109  -32.034  175.858   30.509   -0.332    9.515  -65.883  -63.422  -75.962  159.969 batch_000170_000253
  72 H   -71.686  -32.829  178.635   30.929   -4.100    9.798  -70.009  174.734    0.000    0.000 batch_000170_000253
  73 L   -67.440    0.000    0.000   34.366   -3.828    8.194  176.107 -121.007    0.000    0.000 batch_000170_000253
SEQUENCE: ASTQTTHELTIPNNLIGCIIGRQGANINEIRQMSGAQIKIANPVEGSSGRQVTITGSAASISLAQYLINARLS
SCORE:       score     fa_atr     fa_rep     fa_sol    fa_intra_rep    fa_elec    pro_close    hbond_sr_bb    hbond_lr_bb    hbond_bb_sc    hbond_sc    dslf_fa13    atom_pair_constraint       rama      omega     fa_dun    p_aa_pp        ref        rdc    pool_converged_tag    pool_converged_rmsd    prefa_centroid_score    prefa_clean_score3        rms     maxsub    rms_full    rdc_filt    score_final    nrjumps       time    _archive_select_score_    eval_time         description
SCORE:    -112.990   -243.128     26.080    134.061           0.523    -19.921        0.157        -21.133        -16.970         -8.591      -2.748        0.000                  -0.774     -5.026      3.443     46.255     -9.297      4.078      0.000   batch_000169_000227                   0.644                  37.692                78.616      1.779     73.000       1.779       0.000       -189.600      0.000    516.000                  -189.600        0.000 batch_000170_000283
REMARK source_file batch_000170/decoys.out
REMARK tag_in_file batch_000155_000199_0001
REMARK PROTEIN SILENTFILE
ANNOTATED_SEQUENCE: A[ALA_p:NtermProteinFull]STQTTH[HIS_D]ELTIPNNLIGCIIGRQGANINEIRQMSGAQIKIANPVEGSSGRQVTITGSAASISLAQYLINARLS[SER_p:CtermProteinFull] batch_000170_000283
   1 L     0.000  158.376  178.996    1.458    0.000    0.000    0.000    0.000    0.000    0.000 batch_000170_000283
   2 L   -82.078  166.700  177.431    3.908    2.869    0.471   67.863  119.372    0.000    0.000 batch_000170_000283
   3 L   -95.942  -18.768  178.530    5.461    4.964   -2.296   61.973  120.649    0.000    0.000 batch_000170_000283
   4 L  -123.893  159.000  180.108    8.924    4.908   -0.727  -64.185  180.047  -47.304    0.000 batch_000170_000283
   5 L  -113.006  135.187 -178.089   11.086    2.194    0.826  -61.315  -21.567    0.000    0.000 batch_000170_000283
   6 L  -103.522  123.850  177.788   12.789    2.487    4.212  -62.000  119.825    0.000    0.000 batch_000170_000283
   7 L  -108.978  141.105  176.165   16.193    0.889    4.770  175.131   73.387    0.000    0.000 batch_000170_000283
   8 E  -107.838  118.948 -179.921   17.887    0.342    8.128 -178.425  180.205   -0.356    0.000 batch_000170_000283
   9 E  -121.808  127.844  178.348   21.680    0.603    8.182  174.506   65.616    0.000    0.000 batch_000170_000283
  10 E   -92.528  127.381 -178.652   23.866    0.124   11.255  -60.870  -79.871    0.000    0.000 batch_000170_000283
  11 E  -127.688  148.784  175.031   26.975    2.303   11.456   59.451  171.455    0.000    0.000 batch_000170_000283
  12 E   -58.724  137.709 -176.273   29.816    2.690   13.951  -23.759   37.074  -34.997    0.000 batch_000170_000283
  13 L   -78.264   -1.307  180.238   29.173    5.545   16.376   69.326  -17.647    0.000    0.000 batch_000170_000283
  14 L   -99.443   -4.550 -178.160   32.788    6.643   15.949  -68.280  -40.463    0.000    0.000 batch_000170_000283
  15 L  -113.917   -0.775  180.063   32.390    7.394   12.244  -62.133  175.560    0.000    0.000 batch_000170_000283
  16 H   -69.951  -17.397  177.351   29.227    9.488   12.507   64.713  173.445    0.000    0.000 batch_000170_000283
  17 H   -64.121  -23.653  177.684   31.474   12.532   12.870    0.000    0.000    0.000    0.000 batch_000170_000283
  18 H   -93.803  -41.091 -178.296   32.072   12.231    9.127  -65.902  177.291    0.000    0.000 batch_000170_000283
  19 H   -66.633  -44.235 -177.590   28.597   11.129    8.047  -67.071  167.367    0.000    0.000 batch_000170_000283
  20 L   -68.400  -57.518 -178.542   26.788   13.837   10.008  -66.105  168.660    0.000    0.000 batch_000170_000283
  21 L    80.919 -170.897 -177.503   29.066   16.781    9.236    0.000    0.000    0.000    0.000 batch_000170_000283
  22 L   -63.873  101.015 -180.256   28.616   20.357   10.446 -177.503  177.321  179.238  179.642 batch_000170_000283
  23 L    57.928   35.202  177.245   25.187   20.266   12.086  -60.952  -68.074  -61.776    0.000 batch_000170_000283
  24 L    85.022   22.768 -177.339   24.162   17.473    9.719    0.000    0.000    0.000    0.000 batch_000170_000283
  25 H   -63.717  -42.011 -175.092   25.706   19.177    6.691    0.000    0.000    0.000    0.000 batch_000170_000283
  26 H   -77.173  -28.073  169.456   27.033   15.946    5.194  -72.775  -13.736    0.000    0.000 batch_000170_000283
  27 H   -62.261  -47.408  177.525   23.714   14.207    5.796  -69.409  167.452    0.000    0.000 batch_000170_000283
  28 H   -60.141  -39.182  172.419   21.998   16.961    3.816  -73.511  -22.368    0.000    0.000 batch_000170_000283
  29 H   -55.111  -51.623  180.526   24.600   16.411    1.103  179.756 -171.650   26.893    0.000 batch_000170_000283
  30 H   -61.643  -41.551  178.685   23.725   12.713    0.984  -66.287  168.015    0.000    0.000 batch_000170_000283
  31 H   -57.519  -46.188 -176.677   20.007   13.505    0.991  -72.006  178.341 -177.860  177.061 batch_000170_000283
  32 H   -68.422  -42.765 -175.895   20.342   15.801   -2.020  -69.392  174.088  -22.976    0.000 batch_000170_000283
  33 H   -71.442  -42.395 -175.209   22.619   13.495   -4.005  -68.603  175.952   70.846    0.000 batch_000170_000283
  34 H   -83.343  -36.368 -175.700   20.730   10.274   -3.298   67.558  -81.219    0.000    0.000 batch_000170_000283
  35 L    90.878    3.673  179.703   17.210   11.707   -3.213    0.000    0.000    0.000    0.000 batch_000170_000283
  36 L  -100.838  165.081  173.176   16.517    9.771   -0.015    0.000    0.000    0.000    0.000 batch_000170_000283
  37 E   -98.378  111.883 -176.875   15.792   10.935    3.528  -59.304  -62.979  -53.269    0.000 batch_000170_000283
  38 E  -105.894  124.986  177.829   18.690   10.004    5.805  -64.398   84.003    0.000    0.000 batch_000170_000283
  39 E  -136.618  132.798  178.853   18.374   10.196    9.588 -178.288  177.224  179.328  179.924 batch_000170_000283
  40 E   -99.956  126.622 -178.049   20.702    8.879   12.291  -61.713  171.394    0.000    0.000 batch_000170_000283
  41 E  -119.863  149.998  177.703   19.127    7.615   15.511    0.000    0.000    0.000    0.000 batch_000170_000283
  42 L  -104.650  108.343  178.868   20.605    6.479   18.825 -176.188   -0.148    0.000    0.000 batch_000170_000283
  43 L   -52.323  -41.508 -176.815   19.112    3.213   20.076  -29.421   38.264  -31.498    0.000 batch_000170_000283
  44 L  -173.531  138.718  177.279   20.497    3.940   23.541   62.664    0.000    0.000    0.000 batch_000170_000283
  45 L   -53.175  123.169 -179.386   23.214    5.976   25.250 -176.309  178.420   -0.623    0.000 batch_000170_000283
  46 L   107.623   -9.589  177.819   26.372    3.860   25.310    0.000    0.000    0.000    0.000 batch_000170_000283
  47 L   -60.911  138.665  180.619   25.574    2.049   22.064  173.514 -112.738    0.000    0.000 batch_000170_000283
  48 L   -81.233   -9.812 -178.222   28.642    1.228   19.973   67.588   39.925    0.000    0.000 batch_000170_000283
  49 E  -137.602  175.482  179.322   26.639    1.828   16.798    0.000    0.000    0.000    0.000 batch_000170_000283
  50 E  -136.266  154.138  178.699   23.822    3.965   15.399  -63.531  -70.049 -175.544  -87.747 batch_000170_000283
  51 E   -91.005  133.282  175.231   20.713    3.400   13.285  -69.404  176.342  -67.284    0.000 batch_000170_000283
  52 E  -113.007  117.650  176.912   20.456    4.985    9.840  179.630    0.000    0.000    0.000 batch_000170_000283
  53 E   -94.869  118.615 -180.214   16.996    5.453    8.337  -61.337  -40.076    0.000    0.000 batch_000170_000283
  54 E  -119.448  104.693 -177.859   17.007    5.755    4.547  -56.400  171.568    0.000    0.000 batch_000170_000283
  55 E  -110.435  122.754  179.578   13.617    6.436    2.967  -60.575  -80.820    0.000    0.000 batch_000170_000283
  56 L   167.819 -153.610  177.217   13.262    6.817   -0.799    0.000    0.000    0.000    0.000 batch_000170_000283
  57 L   -76.170  163.465  178.081   13.654    4.893   -4.054   73.010  -82.966    0.000    0.000 batch_000170_000283
  58 H   -59.500  -40.758  176.311   15.679    1.690   -4.364    0.000    0.000    0.000    0.000 batch_000170_000283
  59 H   -66.015  -41.455  179.246   18.287    3.606   -6.357    0.000    0.000    0.000    0.000 batch_000170_000283
  60 H   -62.235  -40.116  176.619   18.275    6.418   -3.798  -66.008  -74.224    0.000    0.000 batch_000170_000283
  61 H   -61.253  -46.988  177.108   18.895    3.896   -1.021  -68.287  167.415    0.000    0.000 batch_000170_000283
  62 H   -58.309  -45.765  179.612   21.848    2.439   -2.921  179.571   78.968    0.000    0.000 batch_000170_000283
  63 H   -62.992  -41.478  178.132   23.242    5.925   -3.521  -69.650  171.378    0.000    0.000 batch_000170_000283
  64 H   -62.652  -45.012  178.183   22.786    6.820    0.145    0.000    0.000    0.000    0.000 batch_000170_000283
  65 H   -60.420  -42.873  177.978   24.562    3.644    1.246  -70.834  172.231  -49.393    0.000 batch_000170_000283
  66 H   -58.280  -51.594 -176.231   27.431    4.398   -1.132  172.782   80.685 -179.406    0.000 batch_000170_000283
  67 H   -66.107  -37.272  174.337   27.899    7.948    0.142  -67.041  172.693    0.000    0.000 batch_000170_000283
  68 H   -62.238  -44.903  177.844   27.622    6.780    3.748  -69.664  167.222    0.000    0.000 batch_000170_000283
  69 H   -60.482  -37.298  176.331   30.255    4.119    3.086  -73.620  -20.341    0.000    0.000 batch_000170_000283
  70 H   -62.266  -37.884  178.497   32.481    6.840    1.639    0.000    0.000    0.000    0.000 batch_000170_000283
  71 H   -77.200  -29.966  174.423   32.108    8.775    4.891  -68.593  -60.808 -178.061 -167.736 batch_000170_000283
  72 H   -66.498  -37.642  178.525   32.666    5.593    6.892  -71.500  172.322    0.000    0.000 batch_000170_000283
  73 L   -67.442    0.000    0.000   35.951    5.071    5.051  176.120 -119.976    0.000    0.000 batch_000170_000283
SEQUENCE: ASTQTTHELTIPNNLIGCIIGRQGANINEIRQMSGAQIKIANPVEGSSGRQVTITGSAASISLAQYLINARLS
SCORE:       score     fa_atr     fa_rep     fa_sol    fa_intra_rep    fa_elec    pro_close    hbond_sr_bb    hbond_lr_bb    hbond_bb_sc    hbond_sc    dslf_fa13    atom_pair_constraint       rama      omega     fa_dun    p_aa_pp        ref        rdc    prefa_centroid_score    prefa_clean_score3        rms     maxsub    rms_full    rdc_filt    score_final    nrjumps       time    pool_converged_tag    pool_converged_rmsd    _archive_select_score_    eval_time         description
SCORE:    -113.730   -239.076     24.541    130.741           0.548    -20.795        0.043        -20.972        -16.697         -5.699      -3.516        0.000                  -0.758     -5.729      4.257     45.787    -10.483      4.078      0.000                 -89.350               -34.763      1.478     73.000       1.478       0.000       -188.774      0.000     60.000   batch_000152_000099                   0.473                  -188.774        0.000 batch_000160_000136
REMARK source_file batch_000160/decoys.out
REMARK tag_in_file harvest_batch_000160_000083_0001
REMARK PROTEIN SILENTFILE
ANNOTATED_SEQUENCE: A[ALA_p:NtermProteinFull]STQTTH[HIS_D]ELTIPNNLIGCIIGRQGANINEIRQMSGAQIKIANPVEGSSGRQVTITGSAASISLAQYLINARLS[SER_p:CtermProteinFull] batch_000160_000136
   1 L     0.000  158.981  179.020    1.458    0.000    0.000    0.000    0.000    0.000    0.000 batch_000160_000136
   2 L   -82.012  168.890  179.584    3.912    2.868    0.458   68.793   81.714    0.000    0.000 batch_000160_000136
   3 L   -85.797  168.659 -179.665    5.439    4.973   -2.316   64.048   98.878    0.000    0.000 batch_000160_000136
   4 L   -97.981  163.615 -178.138    8.920    4.620   -3.803  -56.954  -60.687  -56.732    0.000 batch_000160_000136
   5 E   -97.893  133.767  179.652   11.909    6.946   -3.461  -61.680  -19.259    0.000    0.000 batch_000160_000136
   6 E   -99.559  123.229  177.544   13.141    9.022   -6.398  -61.104  -59.227    0.000    0.000 batch_000160_000136
   7 E  -115.080  129.300  177.026   16.887    9.565   -6.757 -184.056   74.184    0.000    0.000 batch_000160_000136
   8 E  -101.153  120.236 -177.613   18.425   11.989   -9.248 -177.017  180.007   10.857    0.000 batch_000160_000136
   9 E  -120.404  125.755 -179.648   21.921   11.073  -10.426  177.059   63.805    0.000    0.000 batch_000160_000136
  10 E   -90.791  121.930 -176.736   24.069   13.264  -12.672  -60.841  -79.996    0.000    0.000 batch_000160_000136
  11 E  -120.893  132.269  174.639   26.176   11.315  -15.164  -64.218  -63.396    0.000    0.000 batch_000160_000136
  12 E   -52.087  133.364 -173.022   28.853   12.601  -17.536  -27.846   38.096  -32.630    0.000 batch_000160_000136
  13 L   -73.543   -4.648  177.128   27.469   12.523  -21.073   68.156   11.802    0.000    0.000 batch_000160_000136
  14 L   -92.592  -14.644 -176.948   30.675   10.834  -22.219  -69.870  -40.198    0.000    0.000 batch_000160_000136
  15 L  -114.918  -17.014  179.900   30.136    7.852  -19.924  -59.635  175.196    0.000    0.000 batch_000160_000136
  16 H   -61.753  -27.471 -177.393   26.342    7.623  -20.014 -165.688   64.584    0.000    0.000 batch_000160_000136
  17 H   -57.014  -45.684  178.947   26.635    5.848  -23.363    0.000    0.000    0.000    0.000 batch_000160_000136
  18 H   -69.601  -39.239  178.160   27.982    2.692  -21.726  -69.494  174.115    0.000    0.000 batch_000160_000136
  19 H   -61.745  -39.011  176.735   25.499    2.961  -18.860  -68.580  164.334    0.000    0.000 batch_000160_000136
  20 H   -66.723  -54.183 -175.885   22.667    3.108  -21.391  -68.219  167.290    0.000    0.000 batch_000160_000136
  21 L   100.552  164.786 -173.263   23.903    0.265  -23.590    0.000    0.000    0.000    0.000 batch_000160_000136
  22 L   -48.374  -50.889  178.901   23.777   -0.306  -27.343 -176.234 -169.626   70.287 -158.767 batch_000160_000136
  23 L  -127.639   37.405 -174.284   19.980   -0.113  -27.430  -64.613  174.270  -60.142    0.000 batch_000160_000136
  24 L    79.179   20.068 -175.449   19.295    0.650  -23.772    0.000    0.000    0.000    0.000 batch_000160_000136
  25 H   -64.663  -37.841 -174.590   20.382   -2.903  -22.975    0.000    0.000    0.000    0.000 batch_000160_000136
  26 H   -82.009  -21.360  167.210   22.302   -1.903  -19.852  -70.630  -21.840    0.000    0.000 batch_000160_000136
  27 H   -60.917  -48.154  178.108   19.367    0.159  -18.625  -67.842  168.633    0.000    0.000 batch_000160_000136
  28 H   -64.867  -39.918  177.476   17.304   -3.034  -18.578  -75.327  -35.408    0.000    0.000 batch_000160_000136
  29 H   -59.944  -55.655 -178.718   20.191   -4.913  -16.969 -178.915  179.941   53.287    0.000 batch_000160_000136
  30 H   -61.143  -43.516  179.956   20.694   -2.383  -14.175  -67.459  167.574    0.000    0.000 batch_000160_000136
  31 H   -58.973  -50.507 -174.967   16.949   -1.964  -13.674  176.233  177.312   57.342   77.524 batch_000160_000136
  32 H   -67.167  -40.877 -176.870   16.245   -5.689  -13.406 -175.333   63.008   51.920    0.000 batch_000160_000136
  33 H   -70.810  -43.796 -176.507   19.244   -6.448  -11.196  -69.959  175.163   69.288    0.000 batch_000160_000136
  34 H   -77.583  -33.968 -176.325   18.773   -3.520   -8.818   67.827  -84.248    0.000    0.000 batch_000160_000136
  35 L    90.083    1.347  179.539   14.977   -3.713   -8.741    0.000    0.000    0.000    0.000 batch_000160_000136
  36 L  -107.032  142.453 -178.545   14.806    0.049   -9.263    0.000    0.000    0.000    0.000 batch_000160_000136
  37 E   -72.020  122.955 -178.884   13.325    1.767  -12.314  177.256   68.287   49.379    0.000 batch_000160_000136
  38 E  -103.828  120.585  175.975   16.039    3.342  -14.461  -54.604  -59.248    0.000    0.000 batch_000160_000136
  39 E  -129.463  118.198 -178.921   15.176    6.332  -16.643 -179.014  179.221  178.692  179.975 batch_000160_000136
  40 E  -109.529  124.963 -174.700   17.864    8.278  -18.498  -59.557  171.643    0.000    0.000 batch_000160_000136
  41 E  -143.862  176.806 -178.535   16.980   11.628  -20.060    0.000    0.000    0.000    0.000 batch_000160_000136
  42 L  -137.818   85.353 -178.115   18.366   15.037  -21.016 -172.215   25.728    0.000    0.000 batch_000160_000136
  43 L   -55.978  -36.654 -175.662   16.339   17.968  -19.692  -28.491   37.749  -31.645    0.000 batch_000160_000136
  44 L  -116.978  111.007  177.119   18.885   20.404  -21.116  178.959    0.000    0.000    0.000 batch_000160_000136
  45 L   -62.455  126.877 -180.081   20.106   20.003  -24.693 -176.324  178.350   -0.660    0.000 batch_000160_000136
  46 L    93.681    4.446  177.847   23.881   20.433  -24.852    0.000    0.000    0.000    0.000 batch_000160_000136
  47 L   -62.248  143.553  177.732   24.297   19.504  -21.189  172.562 -115.846    0.000    0.000 batch_000160_000136
  48 L   -75.746  -12.016  178.055   27.700   18.146  -20.177   67.585   42.965    0.000    0.000 batch_000160_000136
  49 E  -135.287  178.926 -178.237   25.853   15.506  -18.159    0.000    0.000    0.000    0.000 batch_000160_000136
  50 E  -131.800  153.369 -176.609   22.621   13.503  -18.220  -63.571  -69.965 -178.334  -90.664 batch_000160_000136
  51 E   -91.251  117.696  175.698   19.744   12.969  -15.794 -177.317  180.285   66.193    0.000 batch_000160_000136
  52 E  -108.100  115.728  179.072   19.419    9.470  -14.345  180.066    0.000    0.000    0.000 batch_000160_000136
  53 E   -97.272  125.700  177.373   16.217    8.778  -12.416  -61.552   87.924    0.000    0.000 batch_000160_000136
  54 E  -118.540  114.690 -178.168   16.182    5.860   -9.980  -56.110  172.227    0.000    0.000 batch_000160_000136
  55 E  -112.822  120.892  179.166   12.836    4.849   -8.483  -60.618  154.214    0.000    0.000 batch_000160_000136
  56 E   168.368 -163.382  175.021   12.639    2.197   -5.766    0.000    0.000    0.000    0.000 batch_000160_000136
  57 L   -73.298  164.602  179.575   13.577    1.409   -2.168   70.554  173.466    0.000    0.000 batch_000160_000136
  58 H   -56.514  -42.045  176.279   16.667    2.884   -0.517    0.000    0.000    0.000    0.000 batch_000160_000136
  59 H   -65.337  -45.168  180.053   18.426   -0.458   -0.948    0.000    0.000    0.000    0.000 batch_000160_000136
  60 H   -59.596  -39.801  178.663   17.241   -0.776   -4.546  -62.754   87.667    0.000    0.000 batch_000160_000136
  61 H   -63.690  -46.392  180.964   18.603    2.690   -5.309  -68.074  167.431    0.000    0.000 batch_000160_000136
  62 H   -63.957  -32.138  174.145   22.010    1.909   -3.812   68.936  -33.450    0.000    0.000 batch_000160_000136
  63 H   -67.662  -42.210  176.556   22.097   -1.253   -5.918  -69.682  171.583    0.000    0.000 batch_000160_000136
  64 H   -63.243  -43.491  177.812   21.310    0.785   -9.028    0.000    0.000    0.000    0.000 batch_000160_000136
  65 H   -57.759  -46.009  178.054   24.010    3.300   -8.110  -71.422  174.091  -31.954    0.000 batch_000160_000136
  66 H   -57.219  -52.181 -175.613   26.555    0.495   -7.783  173.079   80.823   -6.769    0.000 batch_000160_000136
  67 H   -66.319  -37.506  174.768   25.670   -1.063  -11.135  -66.567  172.105    0.000    0.000 batch_000160_000136
  68 H   -63.190  -42.845  178.474   25.593    2.340  -12.823  -69.868  167.716    0.000    0.000 batch_000160_000136
  69 H   -63.893  -35.056  175.885   29.010    3.139  -11.361  -74.244  -20.169    0.000    0.000 batch_000160_000136
  70 H   -61.643  -39.911  176.350   30.273   -0.177  -12.722    0.000    0.000    0.000    0.000 batch_000160_000136
  71 H   -81.363  -25.410  180.152   29.195    0.941  -16.191  -68.075  -65.684 -175.407 -172.517 batch_000160_000136
  72 H   -62.029  -54.255 -179.573   30.245    4.519  -15.447  179.112   63.267    0.000    0.000 batch_000160_000136
  73 L  -166.358    0.000    0.000   33.948    3.741  -15.070  178.429   99.454    0.000    0.000 batch_000160_000136
SEQUENCE: ASTQTTHELTIPNNLIGCIIGRQGANINEIRQMSGAQIKIANPVEGSSGRQVTITGSAASISLAQYLINARLS
SCORE:       score     fa_atr     fa_rep     fa_sol    fa_intra_rep    fa_elec    pro_close    hbond_sr_bb    hbond_lr_bb    hbond_bb_sc    hbond_sc    dslf_fa13    atom_pair_constraint       rama      omega     fa_dun    p_aa_pp        ref        rdc    pool_converged_tag    pool_converged_rmsd    prefa_centroid_score    prefa_clean_score3        rms     maxsub    rms_full    rdc_filt    score_final    nrjumps       time    _archive_select_score_    eval_time         description
SCORE:    -111.718   -239.848     24.457    130.539           0.507    -21.876        0.019        -22.452        -15.507         -5.135      -3.941        0.000                  -0.770     -5.085      4.740     49.272    -10.716      4.078      0.000   batch_000165_000237                   0.698                 -31.049                 4.255      2.766     71.000       2.766       0.000       -187.929      0.000     75.000                  -187.929        0.000 batch_000170_000476
REMARK source_file batch_000170/decoys.out
REMARK tag_in_file batch_000166_000456_0001
REMARK PROTEIN SILENTFILE
ANNOTATED_SEQUENCE: A[ALA_p:NtermProteinFull]STQTTH[HIS_D]ELTIPNNLIGCIIGRQGANINEIRQMSGAQIKIANPVEGSSGRQVTITGSAASISLAQYLINARLS[SER_p:CtermProteinFull] batch_000170_000476
   1 L     0.000  158.840  179.007    1.458   -0.001    0.001    0.000    0.000    0.000    0.000 batch_000170_000476
   2 L   -82.210  166.654  177.446    3.911    2.867    0.462   67.791  119.603    0.000    0.000 batch_000170_000476
   3 L   -95.736  -18.099  178.627    5.448    4.967   -2.310   61.982  120.283    0.000    0.000 batch_000170_000476
   4 L  -123.713  157.212 -179.370    8.921    4.885   -0.766  -63.448 -179.984  -43.448    0.000 batch_000170_000476
   5 L  -116.598  135.162 -180.453   11.082    2.111    0.682  -61.255  -38.828    0.000    0.000 batch_000170_000476
   6 E   -97.148  116.957  177.942   13.085    2.282    3.909  -60.687  -65.204    0.000    0.000 batch_000170_000476
   7 E   -97.724  134.440 -176.293   16.500    0.618    3.779 -175.973   71.197    0.000    0.000 batch_000170_000476
   8 E  -106.618  129.279  174.655   18.184   -0.378    7.038 -177.541  179.630   10.955    0.000 batch_000170_000476
   9 E  -115.124  147.392  173.061   21.942   -0.339    7.601  -62.957  174.762    0.000    0.000 batch_000170_000476
  10 E  -108.371  106.070 -171.514   23.949   -1.655   10.546  -60.553  -79.145    0.000    0.000 batch_000170_000476
  11 L  -128.378  127.348  177.569   26.848    0.716   11.173  -62.358  171.464    0.000    0.000 batch_000170_000476
  12 L   -53.911  139.809 -173.861   29.232    0.930   14.127  -27.821   37.812  -32.303    0.000 batch_000170_000476
  13 H   -63.963  -24.509  178.689   28.702    4.120   16.123 -165.308   56.743    0.000    0.000 batch_000170_000476
  14 H   -65.334  -24.831  177.749   32.385    4.964   15.701  -72.463  -21.978    0.000    0.000 batch_000170_000476
  15 H   -99.314  -23.941  173.910   31.660    5.471   12.003  -60.218  176.593    0.000    0.000 batch_000170_000476
  16 H   -55.462  -42.194  179.851   28.215    6.974   12.567  -69.061  -66.022    0.000    0.000 batch_000170_000476
  17 H   -53.385  -42.863  179.163   29.937   10.052   13.986    0.000    0.000    0.000    0.000 batch_000170_000476
  18 H   -68.770  -39.059  178.136   31.646   10.602   10.634  -69.340 -181.035    0.000    0.000 batch_000170_000476
  19 H   -62.806  -39.245 -180.343   28.397   10.014    8.749  -67.174  167.849    0.000    0.000 batch_000170_000476
  20 H   -63.641  -56.711 -178.783   26.654   12.627   10.890  -66.942  168.482    0.000    0.000 batch_000170_000476
  21 L    81.103 -171.467 -177.312   29.247   15.372   10.446    0.000    0.000    0.000    0.000 batch_000170_000476
  22 H   -63.877  101.118 -180.395   29.150   18.851   11.975 -177.504  177.351  179.236  179.641 batch_000170_000476
  23 H    57.944   34.904  176.911   25.677   19.006   13.515  -60.867  -68.023  -61.775    0.000 batch_000170_000476
  24 H    84.344   21.911 -177.990   24.426   16.577   10.873    0.000    0.000    0.000    0.000 batch_000170_000476
  25 H   -63.322  -42.276 -175.855   26.192   18.409    8.048    0.000    0.000    0.000    0.000 batch_000170_000476
  26 H   -74.796  -29.224  171.697   27.253   15.209    6.294  -73.087  -17.101    0.000    0.000 batch_000170_000476
  27 H   -61.004  -49.922  178.683   23.757   13.769    6.641  -68.262  166.857    0.000    0.000 batch_000170_000476
  28 H   -60.971  -39.030  173.767   22.308   16.775    4.819  -73.530  -22.413    0.000    0.000 batch_000170_000476
  29 H   -55.351  -52.322 -178.699   25.021   16.364    2.191 -179.779 -172.594   15.547    0.000 batch_000170_000476
  30 H   -61.675  -43.531  179.846   24.023   12.743    1.602  -67.092  167.675    0.000    0.000 batch_000170_000476
  31 H   -56.255  -48.541 -174.755   20.320   13.603    1.553  -72.582  176.647  178.591  173.461 batch_000170_000476
  32 H   -70.318  -43.543 -175.827   20.736   16.272   -1.120  -69.126  175.903  -21.541    0.000 batch_000170_000476
  33 H   -70.707  -42.007 -177.521   23.208   14.378   -3.299  -69.384  176.720   70.065    0.000 batch_000170_000476
  34 H   -81.764  -27.643 -178.261   21.391   11.042   -3.152   67.726  -63.366    0.000    0.000 batch_000170_000476
  35 H    76.224   45.056 -174.134   17.925   12.602   -3.243    0.000    0.000    0.000    0.000 batch_000170_000476
  36 L  -146.202  170.806  179.600   16.646   10.560   -0.305    0.000    0.000    0.000    0.000 batch_000170_000476
  37 E  -102.121   98.593 -180.519   15.634   10.736    3.355  -60.519  -65.544  -54.734    0.000 batch_000170_000476
  38 E   -98.514  123.362 -179.231   18.518    9.543    5.527  -65.032   82.070    0.000    0.000 batch_000170_000476
  39 E  -137.277  123.771 -178.426   17.872    9.337    9.268 -177.301  177.369  179.376 -180.001 batch_000170_000476
  40 E   -92.906  123.332  180.808   20.135    7.775   11.894  -60.314  170.815    0.000    0.000 batch_000170_000476
  41 L  -104.876 -173.923  176.835   18.384    6.082   14.813    0.000    0.000    0.000    0.000 batch_000170_000476
  42 L   -85.060  154.619  176.890   19.534    4.382   18.013  -66.734  -35.244    0.000    0.000 batch_000170_000476
  43 E   -55.631  143.380 -177.039   20.911    0.841   18.133  -26.196   37.452  -33.314    0.000 batch_000170_000476
  44 L  -120.437  159.717 -179.281   18.218   -1.833   18.347  -60.843    0.000    0.000    0.000 batch_000170_000476
  45 E   -59.961  126.600  179.338   18.001   -5.309   19.872 -176.282  178.420   -0.638    0.000 batch_000170_000476
  46 L   104.153  -18.316  180.033   19.647   -7.880   17.605    0.000    0.000    0.000    0.000 batch_000170_000476
  47 L   -91.671  138.161  175.524   21.878   -5.320   15.894  174.581 -110.648    0.000    0.000 batch_000170_000476
  48 L   -85.209  -10.603 -177.545   25.646   -5.291   16.391   67.400  139.805    0.000    0.000 batch_000170_000476
  49 L  -134.931 -165.218 -177.540   25.726   -1.659   15.273    0.000    0.000    0.000    0.000 batch_000170_000476
  50 L   -95.134  143.192 -173.151   23.609    1.495   15.106 -173.558  163.296 -176.194  175.812 batch_000170_000476
  51 E   -78.712  124.828  173.667   20.430    1.665   13.033 -175.579  179.625   64.818    0.000 batch_000170_000476
  52 E  -122.917  128.547 -175.746   20.506    3.846    9.923  178.884    0.000    0.000    0.000 batch_000170_000476
  53 E  -112.027  136.807  173.978   17.427    4.308    7.743   59.039  -45.770    0.000    0.000 batch_000170_000476
  54 E  -127.376  111.439 -175.771   17.238    5.487    4.135  -56.222   94.693    0.000    0.000 batch_000170_000476
  55 E  -105.498  128.249  177.157   13.773    6.186    2.737  -60.684  118.020    0.000    0.000 batch_000170_000476
  56 L   158.835 -151.599  177.399   13.114    6.770   -0.961    0.000    0.000    0.000    0.000 batch_000170_000476
  57 L   -78.920  157.541  180.016   13.591    5.089   -4.337   68.241  -32.471    0.000    0.000 batch_000170_000476
  58 H   -57.611  -38.837  178.328   15.866    2.079   -4.807    0.000    0.000    0.000    0.000 batch_000170_000476
  59 H   -65.318  -47.954 -177.589   18.171    4.216   -6.946    0.000    0.000    0.000    0.000 batch_000170_000476
  60 H   -68.145  -29.007  173.940   18.323    7.068   -4.438   61.344   61.676    0.000    0.000 batch_000170_000476
  61 H   -66.293  -46.364  180.070   18.943    4.541   -1.669  -69.389  166.904    0.000    0.000 batch_000170_000476
  62 H   -64.444  -31.430  173.739   21.902    3.045   -3.530   69.696  -36.066    0.000    0.000 batch_000170_000476
  63 H   -67.416  -42.325  175.855   23.230    6.575   -3.991  -69.754  172.791    0.000    0.000 batch_000170_000476
  64 H   -62.879  -42.923  178.559   22.917    7.165   -0.249    0.000    0.000    0.000    0.000 batch_000170_000476
  65 H   -59.988  -43.555  176.477   24.656    3.854    0.438  -72.054  175.106  -69.311    0.000 batch_000170_000476
  66 H   -56.951  -51.104 -176.991   27.528    4.881   -1.831  173.169   80.826 -179.003    0.000 batch_000170_000476
  67 H   -65.866  -37.542  174.142   27.959    8.225   -0.074  -66.143  171.959    0.000    0.000 batch_000170_000476
  68 H   -62.457  -45.001  179.091   27.688    6.545    3.324  -69.737  167.606    0.000    0.000 batch_000170_000476
  69 H   -58.179  -37.550  175.469   30.312    3.994    2.295  -73.636  -19.862    0.000    0.000 batch_000170_000476
  70 H   -60.865  -38.277  178.275   32.614    6.897    1.447    0.000    0.000    0.000    0.000 batch_000170_000476
  71 H   -76.896  -28.383  176.294   32.135    8.171    4.997  -69.477  -60.983 -181.385 -166.736 batch_000170_000476
  72 H   -68.394  -36.229  178.366   32.594    4.651    6.357  -68.324  177.070    0.000    0.000 batch_000170_000476
  73 L   -69.370    0.000    0.000   35.989    4.439    4.659  176.044 -119.923    0.000    0.000 batch_000170_000476
SEQUENCE: ASTQTTHELTIPNNLIGCIIGRQGANINEIRQMSGAQIKIANPVEGSSGRQVTITGSAASISLAQYLINARLS
SCORE:       score     fa_atr     fa_rep     fa_sol    fa_intra_rep    fa_elec    pro_close    hbond_sr_bb    hbond_lr_bb    hbond_bb_sc    hbond_sc    dslf_fa13    atom_pair_constraint       rama      omega     fa_dun    p_aa_pp        ref        rdc    prefa_centroid_score    prefa_clean_score3        rms     maxsub    rms_full    rdc_filt    score_final    nrjumps       time    pool_converged_tag    pool_converged_rmsd    _archive_select_score_    eval_time         description
SCORE:    -110.434   -235.968     25.677    130.467           0.541    -22.145        0.066        -20.832        -17.441         -7.282      -5.510        0.000                  -0.772     -5.535      5.411     48.509     -9.698      4.078      0.000                 -89.350               -34.763      1.742     73.000       1.742       0.000       -186.849      0.000     55.000   batch_000150_000139                   0.351                  -186.849        0.000 batch_000158_000136
REMARK source_file batch_000158/decoys.out
REMARK tag_in_file harvest_batch_000158_000083_0001
REMARK PROTEIN SILENTFILE
ANNOTATED_SEQUENCE: A[ALA_p:NtermProteinFull]STQTTH[HIS_D]ELTIPNNLIGCIIGRQGANINEIRQMSGAQIKIANPVEGSSGRQVTITGSAASISLAQYLINARLS[SER_p:CtermProteinFull] batch_000158_000136
   1 L     0.000  159.080  179.023    1.458    0.000    0.000    0.000    0.000    0.000    0.000 batch_000158_000136
   2 L   -82.031  168.781  179.675    3.913    2.867    0.456   68.730   81.921    0.000    0.000 batch_000158_000136
   3 L   -85.831  168.719  179.873    5.432    4.975   -2.320   64.191   93.638    0.000    0.000 batch_000158_000136
   4 L   -98.603  163.524 -179.307    8.913    4.641   -3.812  -56.389  -61.143  -56.851    0.000 batch_000158_000136
   5 E  -107.053  133.354 -177.966   11.880    7.002   -3.531  -61.528   79.754    0.000    0.000 batch_000158_000136
   6 E  -105.676  124.259  175.968   13.438    8.678   -6.567  -62.011  -72.330    0.000    0.000 batch_000158_000136
   7 E  -107.292  141.352  177.523   17.143    9.518   -6.672 -181.951   74.746    0.000    0.000 batch_000158_000136
   8 E  -105.229  118.932  176.988   18.766   11.829   -9.217 -179.918  180.906   -6.103    0.000 batch_000158_000136
   9 E  -118.615  126.844 -177.280   22.231   10.894  -10.471  174.739   65.615    0.000    0.000 batch_000158_000136
  10 E   -90.104  116.180 -180.288   24.112   13.090  -12.939  -60.641  -82.794    0.000    0.000 batch_000158_000136
  11 E  -128.020  135.108  177.861   25.998   11.129  -15.594  -59.964  -66.804    0.000    0.000 batch_000158_000136
  12 E   -50.891  141.737 -169.291   27.776   12.391  -18.708  -30.046   38.162  -30.798    0.000 batch_000158_000136
  13 L   -72.881   -6.743  177.432   25.639   11.839  -21.794   65.704   -6.093    0.000    0.000 batch_000158_000136
  14 L   -94.891   -5.062 -177.799   28.419    9.785  -23.379  -69.050  -39.255    0.000    0.000 batch_000158_000136
  15 L  -112.314  -23.822  179.660   28.374    7.292  -20.509  -60.777  177.843    0.000    0.000 batch_000158_000136
  16 H   -66.087  -18.824  173.702   24.626    6.877  -20.019   58.577   93.969    0.000    0.000 batch_000158_000136
  17 H   -59.824  -32.493  178.545   24.706    4.839  -23.225    0.000    0.000    0.000    0.000 batch_000158_000136
  18 H   -82.880  -32.025  173.009   26.341    2.110  -21.144  -67.453 -177.253    0.000    0.000 batch_000158_000136
  19 H   -62.715  -40.946  177.798   23.874    2.603  -18.297  -67.936  171.100    0.000    0.000 batch_000158_000136
  20 H   -68.368  -56.523 -175.002   21.051    2.033  -20.779  -66.615  167.723    0.000    0.000 batch_000158_000136
  21 L    99.078  170.052 -173.037   22.566   -0.889  -22.679    0.000    0.000    0.000    0.000 batch_000158_000136
  22 L   -47.340  -53.744  177.909   22.189   -2.029  -26.283 -175.492 -168.104   71.158 -157.422 batch_000158_000136
  23 L  -128.913   40.107 -173.005   18.391   -1.991  -26.118  -64.555  174.596  -56.456    0.000 batch_000158_000136
  24 L    80.709   20.137 -173.657   17.914   -0.954  -22.495    0.000    0.000    0.000    0.000 batch_000158_000136
  25 H   -65.430  -37.463 -174.913   19.478   -4.275  -21.517    0.000    0.000    0.000    0.000 batch_000158_000136
  26 H   -80.592  -27.541  167.012   21.489   -2.835  -18.632  -71.633  -18.861    0.000    0.000 batch_000158_000136
  27 H   -60.315  -46.795  177.188   18.460   -0.971  -17.319  -70.422  167.658    0.000    0.000 batch_000158_000136
  28 H   -62.195  -40.070  175.622   16.678   -4.327  -17.193  -72.976  -22.113    0.000    0.000 batch_000158_000136
  29 H   -58.131  -54.636 -176.052   19.721   -5.806  -15.460 -180.718  184.749   54.258    0.000 batch_000158_000136
  30 H   -61.600  -45.626  180.712   19.852   -3.105  -12.789  -67.341  166.980    0.000    0.000 batch_000158_000136
  31 H   -62.052  -44.501 -177.893   16.097   -3.122  -12.197 -176.900 -179.792   66.846 -165.669 batch_000158_000136
  32 H   -63.005  -36.709 -175.578   15.939   -6.913  -11.954 -175.152   63.931   51.906    0.000 batch_000158_000136
  33 H   -84.811  -51.024 -173.214   18.780   -7.019   -9.432  -68.270  175.654   71.109    0.000 batch_000158_000136
  34 H   -85.322  -34.921 -175.761   18.268   -3.868   -7.372   68.450  -76.936    0.000    0.000 batch_000158_000136
  35 L    97.138   -4.968 -178.155   14.516   -3.457   -7.819    0.000    0.000    0.000    0.000 batch_000158_000136
  36 L   -95.918  133.869  178.283   15.001    0.174   -8.837    0.000    0.000    0.000    0.000 batch_000158_000136
  37 E   -79.434  127.135  178.395   13.739    1.471  -12.180  176.536   69.241   61.262    0.000 batch_000158_000136
  38 E  -101.661  127.596  174.537   16.387    3.231  -14.264  -54.182  -58.004    0.000    0.000 batch_000158_000136
  39 E  -135.942  150.312  175.862   15.420    5.997  -16.684  -64.486 -175.456 -180.749  180.969 batch_000158_000136
  40 E  -109.742  124.119 -177.708   17.338    8.647  -18.621  -56.469  -60.526    0.000    0.000 batch_000158_000136
  41 E  -114.781  146.807  180.796   15.861   12.145  -18.804    0.000    0.000    0.000    0.000 batch_000158_000136
  42 L  -134.756   78.050 -177.000   16.883   15.097  -20.971 -175.254   19.126    0.000    0.000 batch_000158_000136
  43 L   -76.851  -19.540 -177.413   15.152   18.278  -19.813   29.399  -37.423   30.175    0.000 batch_000158_000136
  44 L  -121.351  105.155  177.641   17.910   20.440  -21.288  179.383    0.000    0.000    0.000 batch_000158_000136
  45 L   -65.061  126.736  179.972   18.699   20.078  -24.989 -176.331  178.294   -0.677    0.000 batch_000158_000136
  46 L    97.245    0.069  177.687   22.438   20.387  -25.605    0.000    0.000    0.000    0.000 batch_000158_000136
  47 L   -62.317  141.695  178.703   23.295   19.293  -22.066  173.184 -115.245    0.000    0.000 batch_000158_000136
  48 L   -78.936  -11.004 -179.420   26.671   17.592  -21.659   67.735   40.676    0.000    0.000 batch_000158_000136
  49 E  -135.665  175.703 -180.252   25.071   15.195  -19.180    0.000    0.000    0.000    0.000 batch_000158_000136
  50 E  -135.185  157.432  178.476   21.785   13.410  -18.493  -62.786  -70.511 -175.892  -88.331 batch_000158_000136
  51 E   -86.298  120.308  173.387   19.550   12.717  -15.496  -67.739  179.283  -50.291    0.000 batch_000158_000136
  52 E   -93.408  111.943 -177.923   19.650    9.142  -14.217  178.909    0.000    0.000    0.000 batch_000158_000136
  53 E   -89.935  122.877  178.763   16.363    8.353  -12.476  -61.740   78.277    0.000    0.000 batch_000158_000136
  54 E  -119.954   98.482 -176.137   16.516    5.720   -9.737  -55.608  172.608    0.000    0.000 batch_000158_000136
  55 E  -108.420  119.801 -179.567   13.077    4.861   -8.367  -61.596  136.698    0.000    0.000 batch_000158_000136
  56 E   172.943 -159.806  175.320   12.733    2.166   -5.707    0.000    0.000    0.000    0.000 batch_000158_000136
  57 L   -74.033  165.546  178.691   13.466    1.351   -2.068   72.716  -79.206    0.000    0.000 batch_000158_000136
  58 H   -56.962  -42.701  175.678   16.348    2.925   -0.152    0.000    0.000    0.000    0.000 batch_000158_000136
  59 H   -65.713  -44.062 -179.621   18.282   -0.326   -0.523    0.000    0.000    0.000    0.000 batch_000158_000136
  60 H   -58.316  -39.492  179.332   17.309   -0.621   -4.187  -65.194  -75.902    0.000    0.000 batch_000158_000136
  61 H   -62.681  -48.819  180.682   18.701    2.857   -4.837  -68.232  167.378    0.000    0.000 batch_000158_000136
  62 H   -64.940  -34.006  175.517   22.064    2.082   -3.241   67.987  -35.213    0.000    0.000 batch_000158_000136
  63 H   -70.010  -39.750  177.420   22.173   -1.198   -5.158  -69.498  171.383    0.000    0.000 batch_000158_000136
  64 H   -63.013  -43.616  178.218   21.312    0.604   -8.393    0.000    0.000    0.000    0.000 batch_000158_000136
  65 H   -58.690  -43.359  175.361   24.094    3.127   -7.804  -71.083  173.710  -41.125    0.000 batch_000158_000136
  66 H   -58.908  -52.057 -175.295   26.547    0.256   -7.370  172.531   80.435 -176.002    0.000 batch_000158_000136
  67 H   -66.403  -36.266  173.702   25.370   -1.537  -10.508  -67.212  172.868    0.000    0.000 batch_000158_000136
  68 H   -60.016  -48.469  179.213   25.383    1.716  -12.471  -71.139  167.354    0.000    0.000 batch_000158_000136
  69 H   -61.490  -36.717  178.275   28.973    2.387  -11.415  -73.564  -19.890    0.000    0.000 batch_000158_000136
  70 H   -61.441  -39.076  179.567   29.883   -1.173  -12.391    0.000    0.000    0.000    0.000 batch_000158_000136
  71 H   -92.423  -14.880 -180.620   28.607   -0.533  -15.915  -64.960  -63.587 -176.642 -162.925 batch_000158_000136
  72 H   -71.392  -53.160 -179.540   29.631    3.128  -15.834  181.195   62.918    0.000    0.000 batch_000158_000136
  73 L  -164.467    0.000    0.000   33.385    2.574  -15.598  178.447   80.246    0.000    0.000 batch_000158_000136
SEQUENCE: ASTQTTHELTIPNNLIGCIIGRQGANINEIRQMSGAQIKIANPVEGSSGRQVTITGSAASISLAQYLINARLS
SCORE:       score     fa_atr     fa_rep     fa_sol    fa_intra_rep    fa_elec    pro_close    hbond_sr_bb    hbond_lr_bb    hbond_bb_sc    hbond_sc    dslf_fa13    atom_pair_constraint       rama      omega     fa_dun    p_aa_pp        ref        rdc    prefa_centroid_score    prefa_clean_score3        rms     maxsub    rms_full    rdc_filt    score_final    nrjumps       time    pool_converged_tag    pool_converged_rmsd    _archive_select_score_    eval_time         description
SCORE:    -111.199   -239.212     23.657    131.537           0.514    -21.916        0.044        -21.678        -13.151         -5.467      -6.590        0.000                  -0.755     -5.626      4.239     49.117     -9.988      4.078      0.000                 -76.410               -37.829      2.426     73.000       2.426       0.000       -185.937      0.000    114.000   batch_000157_000519                   0.801                  -185.937        0.000 batch_000161_000572
REMARK source_file batch_000161/decoys.out
REMARK tag_in_file batch_000138_000173_0001
REMARK PROTEIN SILENTFILE
ANNOTATED_SEQUENCE: A[ALA_p:NtermProteinFull]STQTTH[HIS_D]ELTIPNNLIGCIIGRQGANINEIRQMSGAQIKIANPVEGSSGRQVTITGSAASISLAQYLINARLS[SER_p:CtermProteinFull] batch_000161_000572
   1 L     0.000  155.025  179.067    1.462    0.000   -0.001    0.000    0.000    0.000    0.000 batch_000161_000572
   2 L   -66.137  134.941  179.685    3.883    2.881    0.544  176.323  -49.926    0.000    0.000 batch_000161_000572
   3 L   -87.474  168.953  178.919    4.118    5.282   -2.395   64.548   92.099    0.000    0.000 batch_000161_000572
   4 L   -96.577  159.866 -180.420    7.255    6.802   -3.912  -64.538 -180.079  -44.558    0.000 batch_000161_000572
   5 E  -110.875  133.438  180.681    8.424   10.414   -3.695  -61.582  112.913    0.000    0.000 batch_000161_000572
   6 E   -98.894  123.253  178.091    9.307   12.511   -6.741  -62.613  119.913    0.000    0.000 batch_000161_000572
   7 E  -117.122  127.830  177.261   12.199   14.962   -6.447 -189.111   68.209    0.000    0.000 batch_000161_000572
   8 E   -98.296  116.578 -176.449   13.076   17.512   -9.127  -66.977  -67.531  -39.553    0.000 batch_000161_000572
   9 E  -106.862  133.973 -178.966   16.781   18.359   -9.185  181.361   65.213    0.000    0.000 batch_000161_000572
  10 E   -90.579  118.975  177.877   18.231   21.388  -10.969  -59.415  116.884    0.000    0.000 batch_000161_000572
  11 E  -129.324  124.792  178.305   21.347   20.683  -13.029  -59.743  172.962    0.000    0.000 batch_000161_000572
  12 L   -54.576  144.709 -175.967   23.061   23.166  -15.342  -27.660   37.628  -32.218    0.000 batch_000161_000572
  13 L   -70.079  -15.561  177.769   23.041   22.128  -18.998  -78.122  -52.953    0.000    0.000 batch_000161_000572
  14 L   -82.839  -11.819 -176.344   26.825   22.488  -19.027  -69.527  -28.729    0.000    0.000 batch_000161_000572
  15 L  -115.241  -29.743 -176.993   27.099   19.797  -16.357  -60.324  177.240    0.000    0.000 batch_000161_000572
  16 H   -59.395  -27.314  177.736   24.163   17.503  -17.114 -165.796   65.239    0.000    0.000 batch_000161_000572
  17 H   -58.409  -37.761 -179.702   26.151   16.176  -20.070    0.000    0.000    0.000    0.000 batch_000161_000572
  18 H   -84.249  -30.345  175.409   28.586   14.581  -17.624  -67.226 -182.480    0.000    0.000 batch_000161_000572
  19 H   -64.586  -39.783  176.608   25.835   13.549  -15.213  -63.639  -56.899    0.000    0.000 batch_000161_000572
  20 H   -73.698  -56.103 -177.448   24.180   11.596  -18.023  -65.995  168.183    0.000    0.000 batch_000161_000572
  21 L   102.281  165.013 -174.001   27.320   10.276  -19.711    0.000    0.000    0.000    0.000 batch_000161_000572
  22 L   -49.916  -47.588  180.099   28.216    9.525  -23.326 -177.232 -171.273   69.166 -160.766 batch_000161_000572
  23 L  -125.309   31.049 -176.104   25.426    6.961  -23.643  -64.654  173.745  -64.779    0.000 batch_000161_000572
  24 L    80.731   13.008 -172.952   23.706    7.518  -20.299    0.000    0.000    0.000    0.000 batch_000161_000572
  25 H   -64.404  -38.537 -171.198   26.469    5.437  -18.729    0.000    0.000    0.000    0.000 batch_000161_000572
  26 H   -75.207  -43.749  178.826   27.130    7.797  -15.829  -71.197  -12.150    0.000    0.000 batch_000161_000572
  27 H   -70.358  -29.111  173.592   23.533    8.326  -14.716 -165.741   62.767    0.000    0.000 batch_000161_000572
  28 H   -62.774  -44.178  172.683   22.986    4.580  -15.033  -76.831  -16.473    0.000    0.000 batch_000161_000572
  29 H   -55.156  -48.927  180.992   25.762    4.081  -12.490 -178.608  188.825   30.879    0.000 batch_000161_000572
  30 H   -59.402  -43.020  180.115   24.087    6.603  -10.190  -68.167  168.037    0.000    0.000 batch_000161_000572
  31 H   -65.986  -38.873  179.619   20.731    4.849  -10.531  -72.832  186.449   66.738 -166.078 batch_000161_000572
  32 H   -66.336  -41.586 -177.863   22.305    1.456   -9.853  -71.460  172.563  -21.382    0.000 batch_000161_000572
  33 H   -73.741  -43.233 -176.241   24.113    2.689   -6.744  -68.660  175.445   70.448    0.000 batch_000161_000572
  34 H   -81.750  -37.544 -175.991   21.253    4.780   -5.365   66.787  -85.285    0.000    0.000 batch_000161_000572
  35 L    88.181    5.499 -176.525   18.388    2.574   -6.537    0.000    0.000    0.000    0.000 batch_000161_000572
  36 L   -82.708  148.839  174.474   16.488    5.705   -7.554    0.000    0.000    0.000    0.000 batch_000161_000572
  37 E   -88.828   90.409 -172.200   14.318    5.976  -10.661  -56.027  -63.262  -55.009    0.000 batch_000161_000572
  38 E  -101.238  125.204  178.146   16.040    8.903  -12.362  -56.707  171.451    0.000    0.000 batch_000161_000572
  39 E  -130.192  127.927 -177.952   14.747   10.360  -15.626 -178.697  178.184  179.571  179.989 batch_000161_000572
  40 E   -72.862  120.717 -179.830   16.175   13.401  -17.407  -55.397  -61.193    0.000    0.000 batch_000161_000572
  41 E  -106.361 -174.107  176.584   13.496   16.039  -17.971    0.000    0.000    0.000    0.000 batch_000161_000572
  42 L   -99.306  155.690  175.670   13.388   19.453  -19.639  -67.053  -44.795    0.000    0.000 batch_000161_000572
  43 L   -56.602  147.095 -180.651   13.946   22.840  -18.009  -24.830   36.940  -33.817    0.000 batch_000161_000572
  44 L  -118.097  165.599  179.863   10.842   24.478  -16.546  -59.040    0.000    0.000    0.000 batch_000161_000572
  45 L   -58.582  123.348 -181.861    9.679   28.070  -16.099 -176.220  178.463   -0.659    0.000 batch_000161_000572
  46 L   100.736  -13.876  181.371   11.702   29.738  -13.347    0.000    0.000    0.000    0.000 batch_000161_000572
  47 L   -84.645  135.752  177.953   14.477   27.144  -13.506  177.072  -98.733    0.000    0.000 batch_000161_000572
  48 L   -84.704  -20.832  179.988   18.049   28.288  -14.126   67.066   99.177    0.000    0.000 batch_000161_000572
  49 L  -129.982 -164.447 -180.968   19.096   24.793  -15.196    0.000    0.000    0.000    0.000 batch_000161_000572
  50 E   -91.031  139.926 -178.881   17.605   21.524  -16.439  178.898  178.387  -69.150  -89.161 batch_000161_000572
  51 E   -88.177  138.217  175.301   15.199   19.559  -14.247  -65.517  -60.032  -55.749    0.000 batch_000161_000572
  52 E  -122.894  130.895 -176.640   15.766   15.880  -13.479  176.623    0.000    0.000    0.000 batch_000161_000572
  53 E   -87.611  117.104  179.044   13.050   13.592  -12.125  -61.023  -55.883    0.000    0.000 batch_000161_000572
  54 E  -118.906  101.214 -174.648   14.179   11.433   -9.207  -56.529  173.458    0.000    0.000 batch_000161_000572
  55 E  -110.892  132.563  177.161   11.437    9.115   -7.959  -60.828  -93.317    0.000    0.000 batch_000161_000572
  56 E   159.202 -150.824  176.980   11.762    6.546   -5.176    0.000    0.000    0.000    0.000 batch_000161_000572
  57 L   -75.265  155.754  178.370   12.546    6.330   -1.463   67.517 -160.493    0.000    0.000 batch_000161_000572
  58 H   -59.602  -34.735  178.124   13.869    9.330    0.461    0.000    0.000    0.000    0.000 batch_000161_000572
  59 H   -65.928  -46.657 -178.206   17.065    7.365    1.078    0.000    0.000    0.000    0.000 batch_000161_000572
  60 H   -69.964  -30.274  172.792   17.590    6.574   -2.604   60.809  -81.443    0.000    0.000 batch_000161_000572
  61 H   -66.122  -46.087  176.470   16.821   10.194   -3.461  -68.306  167.387    0.000    0.000 batch_000161_000572
  62 H   -59.644  -41.737  176.941   19.441   11.363   -0.967  -64.891   71.464    0.000    0.000 batch_000161_000572
  63 H   -64.018  -41.569  176.776   21.893    8.887   -2.487  -70.073  171.541    0.000    0.000 batch_000161_000572
  64 H   -60.630  -45.636  177.578   21.034   10.161   -5.965    0.000    0.000    0.000    0.000 batch_000161_000572
  65 H   -59.294  -46.286 -180.452   21.645   13.742   -4.844  -70.437  172.836  -29.725    0.000 batch_000161_000572
  66 H   -59.181  -52.603 -174.267   24.981   12.776   -3.297  172.179   79.882 -177.749    0.000 batch_000161_000572
  67 H   -65.375  -40.031  176.103   26.232   10.823   -6.306  -67.612  171.413    0.000    0.000 batch_000161_000572
  68 H   -63.630  -47.587  179.266   25.096   13.496   -8.758  -69.543  168.343    0.000    0.000 batch_000161_000572
  69 H   -60.480  -37.072  176.530   26.668   16.266   -6.682  -74.296  -19.065    0.000    0.000 batch_000161_000572
  70 H   -61.871  -37.640  178.390   29.885   14.243   -6.564    0.000    0.000    0.000    0.000 batch_000161_000572
  71 H   -78.147  -29.619 -183.983   29.876   14.155  -10.365  -70.457  -63.151 -170.835 -166.918 batch_000161_000572
  72 H   -68.002  -36.238  178.547   28.934   17.834  -10.519  -70.288  174.853    0.000    0.000 batch_000161_000572
  73 L   -69.194    0.000    0.000   31.973   18.690   -8.402  176.054 -120.588    0.000    0.000 batch_000161_000572
SEQUENCE: ASTQTTHELTIPNNLIGCIIGRQGANINEIRQMSGAQIKIANPVEGSSGRQVTITGSAASISLAQYLINARLS
SCORE:       score     fa_atr     fa_rep     fa_sol    fa_intra_rep    fa_elec    pro_close    hbond_sr_bb    hbond_lr_bb    hbond_bb_sc    hbond_sc    dslf_fa13    atom_pair_constraint       rama      omega     fa_dun    p_aa_pp        ref        rdc    pool_converged_tag    pool_converged_rmsd    prefa_centroid_score    prefa_clean_score3        rms     maxsub    rms_full    rdc_filt    score_final    nrjumps       time    _archive_select_score_    eval_time         description
SCORE:    -110.640   -236.722     25.210    131.569           0.528    -22.830        0.023        -19.552        -17.121         -8.702      -4.802        0.000                  -0.760     -5.197      4.237     48.170     -8.769      4.078      0.000   batch_000165_000508                   0.669                   9.605                49.958      2.095     73.000       2.095       0.000       -185.883      0.000     54.000                  -185.883        0.000 batch_000169_000254
REMARK source_file batch_000169/decoys.out
REMARK tag_in_file batch_000157_000216_0001
REMARK PROTEIN SILENTFILE
ANNOTATED_SEQUENCE: A[ALA_p:NtermProteinFull]STQTTH[HIS_D]ELTIPNNLIGCIIGRQGANINEIRQMSGAQIKIANPVEGSSGRQVTITGSAASISLAQYLINARLS[SER_p:CtermProteinFull] batch_000169_000254
   1 L     0.000  158.359  178.977    1.459    0.002   -0.001    0.000    0.000    0.000    0.000 batch_000169_000254
   2 L   -69.734  143.798  176.864    3.909    2.871    0.471  175.721 -117.192    0.000    0.000 batch_000169_000254
   3 L   -89.574   -9.268  179.335    4.409    5.294   -2.416   62.162  179.941    0.000    0.000 batch_000169_000254
   4 L  -123.968  155.869 -179.459    7.962    5.987   -1.256  -64.256 -178.853  -51.895    0.000 batch_000169_000254
   5 L  -112.894  137.826 -177.047   10.976    3.771   -0.574  -61.248   78.309    0.000    0.000 batch_000169_000254
   6 L  -104.822  124.110  175.166   13.197    3.998    2.503  -63.005  120.344    0.000    0.000 batch_000169_000254
   7 L  -110.148  144.741 -174.606   16.950    3.436    2.294 -176.380   68.792    0.000    0.000 batch_000169_000254
   8 L  -115.496  126.234  171.142   19.203    3.015    5.325 -177.884  179.890   10.244    0.000 batch_000169_000254
   9 E  -118.163  153.843  174.376   22.778    4.232    5.719  -60.365  174.130    0.000    0.000 batch_000169_000254
  10 E  -115.021  118.632 -176.518   25.140    3.990    8.685  -60.062  -60.053    0.000    0.000 batch_000169_000254
  11 E  -115.605  131.494  179.208   27.339    7.017    9.356  -57.936  -62.474    0.000    0.000 batch_000169_000254
  12 E   -54.482  143.300 -176.077   30.165    7.193   11.894  -28.304   37.848  -31.933    0.000 batch_000169_000254
  13 H   -53.238  -40.241 -172.074   29.375    9.375   14.905  -70.482  -21.305    0.000    0.000 batch_000169_000254
  14 H   -72.846  -13.555 -176.257   32.275   11.711   14.160  -71.077  -24.272    0.000    0.000 batch_000169_000254
  15 H  -109.867    6.933 -179.945   30.970   12.347   10.647  -60.655  176.640    0.000    0.000 batch_000169_000254
  16 H   -69.234  -40.971  177.919   27.367   13.044   11.642  -65.380  -59.614    0.000    0.000 batch_000169_000254
  17 H   -61.938  -28.745  180.661   27.991   16.780   11.962    0.000    0.000    0.000    0.000 batch_000169_000254
  18 H   -70.216  -46.621 -177.682   29.355   16.699    8.414  -68.800 -170.206    0.000    0.000 batch_000169_000254
  19 H   -75.564  -19.201  170.808   26.250   15.178    6.833   63.923  171.166    0.000    0.000 batch_000169_000254
  20 H   -73.980  -55.251 -175.246   24.138   17.578    8.881  -68.552  169.316    0.000    0.000 batch_000169_000254
  21 L    89.093 -157.201  177.779   25.987   20.752    7.904    0.000    0.000    0.000    0.000 batch_000169_000254
  22 L   -84.107  105.197 -178.563   25.216   24.161    9.398 -178.747  178.723  179.233 -178.980 batch_000169_000254
  23 L    57.480   37.096  178.579   21.904   23.803   11.231  -61.345  -68.392  -62.392    0.000 batch_000169_000254
  24 L    81.186   28.151 -178.257   20.983   20.960    8.880    0.000    0.000    0.000    0.000 batch_000169_000254
  25 H   -61.644  -45.092 -178.407   22.261   22.806    5.812    0.000    0.000    0.000    0.000 batch_000169_000254
  26 H   -72.851  -37.086  176.530   23.368   19.614    4.067  -74.459  -22.996    0.000    0.000 batch_000169_000254
  27 H   -58.349  -50.024 -178.184   20.246   17.728    5.139  -69.102  167.734    0.000    0.000 batch_000169_000254
  28 H   -69.950  -43.263  180.171   17.947   20.345    3.616  -73.144  -22.605    0.000    0.000 batch_000169_000254
  29 H   -60.860  -51.947  181.160   20.131   20.939    0.561 -178.827  183.029   -4.311    0.000 batch_000169_000254
  30 H   -61.332  -41.084  175.998   20.503   17.250   -0.279  -67.504  168.772    0.000    0.000 batch_000169_000254
  31 H   -56.901  -46.253 -178.708   16.781   16.710    0.270  177.690 -176.637   64.624 -176.874 batch_000169_000254
  32 H   -64.801  -39.092 -177.917   15.975   19.509   -2.174 -174.980   63.689   51.855    0.000 batch_000169_000254
  33 H   -73.873  -42.863 -172.805   18.417   18.175   -4.765  -68.464  174.945   70.096    0.000 batch_000169_000254
  34 H   -85.874  -44.893 -175.462   17.536   14.495   -4.430   66.789  -81.017    0.000    0.000 batch_000169_000254
  35 L   103.406   -2.474  179.405   13.848   14.620   -3.517    0.000    0.000    0.000    0.000 batch_000169_000254
  36 L  -106.280  141.722  179.577   14.332   12.248   -0.585    0.000    0.000    0.000    0.000 batch_000169_000254
  37 L   -81.533  130.067  176.989   13.954   13.191    3.079  175.994   68.803   58.784    0.000 batch_000169_000254
  38 L  -102.013  127.005  176.783   17.020   12.705    5.273  -63.829   90.113    0.000    0.000 batch_000169_000254
  39 E  -135.169  127.495 -179.650   16.558   11.876    8.954 -178.438  178.330  179.025  179.912 batch_000169_000254
  40 E  -100.064  120.437 -175.687   19.289   10.968   11.439  -59.310  168.665    0.000    0.000 batch_000169_000254
  41 E  -125.192  176.340  179.530   18.216    8.647   14.251    0.000    0.000    0.000    0.000 batch_000169_000254
  42 L  -138.429   81.720 -175.700   19.737    6.497   16.993 -174.085   14.169    0.000    0.000 batch_000169_000254
  43 L   -77.202  -19.191 -177.585   18.070    3.088   17.207   28.865  -37.307   30.511    0.000 batch_000169_000254
  44 L  -126.324  105.850  178.277   21.058    1.590   19.017  179.586    0.000    0.000    0.000 batch_000169_000254
  45 E   -65.108  127.334  179.268   22.431    3.313   22.115 -176.399  178.290   -0.680    0.000 batch_000169_000254
  46 L    94.407    1.686  178.572   26.229    3.162   22.212    0.000    0.000    0.000    0.000 batch_000169_000254
  47 L   -64.293  143.520  178.016   26.460    2.624   18.455  173.199 -113.942    0.000    0.000 batch_000169_000254
  48 L   -76.865  -10.872  175.505   29.633    3.840   16.750   67.811  140.182    0.000    0.000 batch_000169_000254
  49 E  -135.860 -179.187 -179.446   27.405    5.218   13.996    0.000    0.000    0.000    0.000 batch_000169_000254
  50 E  -130.004  157.859 -174.498   23.896    6.595   13.499  -64.670  -70.458 -179.389  -91.243 batch_000169_000254
  51 E   -85.581  125.596  175.680   20.933    5.660   11.311 -177.389  181.880   67.247    0.000 batch_000169_000254
  52 E  -106.705  114.677  179.751   20.302    7.730    8.186  178.036    0.000    0.000    0.000 batch_000169_000254
  53 E   -92.195  124.018  177.080   16.778    7.457    6.783  -61.576   80.799    0.000    0.000 batch_000169_000254
  54 L  -119.634  101.112 -175.699   16.348    8.213    3.083  -58.438  172.040    0.000    0.000 batch_000169_000254
  55 L  -111.234  120.756 -179.378   12.697    8.226    2.025  -60.597  -76.816    0.000    0.000 batch_000169_000254
  56 L   172.586 -155.064  176.601   11.711    9.073   -1.548    0.000    0.000    0.000    0.000 batch_000169_000254
  57 L   -75.816  165.609  178.650   11.881    7.776   -5.118   73.365  -81.587    0.000    0.000 batch_000169_000254
  58 H   -59.453  -42.191  176.303   14.444    5.231   -6.304    0.000    0.000    0.000    0.000 batch_000169_000254
  59 H   -66.288  -40.380  179.130   16.285    7.989   -8.163    0.000    0.000    0.000    0.000 batch_000169_000254
  60 H   -62.169  -39.535  176.822   16.022   10.273   -5.134  -65.094  -68.531    0.000    0.000 batch_000169_000254
  61 H   -61.099  -47.873  177.624   17.606    7.577   -2.973  -68.993  167.430    0.000    0.000 batch_000169_000254
  62 H   -58.258  -46.793  179.909   20.522    7.229   -5.388  179.362 -100.144    0.000    0.000 batch_000169_000254
  63 H   -64.064  -43.052  181.182   20.981   11.001   -5.510  -69.320  171.299    0.000    0.000 batch_000169_000254
  64 H   -63.232  -49.520  178.941   20.685   11.342   -1.735    0.000    0.000    0.000    0.000 batch_000169_000254
  65 H   -56.527  -46.557  177.955   23.197    8.583   -1.003 -178.102 -181.732   10.812    0.000 batch_000169_000254
  66 H   -58.593  -52.528 -174.101   25.660   10.111   -3.463  172.155   80.250 -177.614    0.000 batch_000169_000254
  67 H   -66.071  -37.269  175.236   25.277   13.655   -2.146  -68.567  171.731    0.000    0.000 batch_000169_000254
  68 H   -61.056  -45.511  177.816   25.500   12.494    1.466  -69.934  167.428    0.000    0.000 batch_000169_000254
  69 H   -64.492  -35.906  177.626   28.739   10.662    0.688  -73.298  -19.737    0.000    0.000 batch_000169_000254
  70 H   -63.186  -38.008  178.905   30.000   13.758   -1.121    0.000    0.000    0.000    0.000 batch_000169_000254
  71 H   -91.890  -12.937  174.756   29.415   15.813    2.023  -59.889  -64.890  168.542   88.554 batch_000169_000254
  72 H   -67.458  -51.851  179.652   30.419   12.896    4.242  179.327   62.957    0.000    0.000 batch_000169_000254
  73 L   -75.464    0.000    0.000   34.052   12.952    3.124  175.434 -140.070    0.000    0.000 batch_000169_000254
SEQUENCE: ASTQTTHELTIPNNLIGCIIGRQGANINEIRQMSGAQIKIANPVEGSSGRQVTITGSAASISLAQYLINARLS
SCORE:       score     fa_atr     fa_rep     fa_sol    fa_intra_rep    fa_elec    pro_close    hbond_sr_bb    hbond_lr_bb    hbond_bb_sc    hbond_sc    dslf_fa13    atom_pair_constraint       rama      omega     fa_dun    p_aa_pp        ref        rdc    pool_converged_tag    pool_converged_rmsd    prefa_centroid_score    prefa_clean_score3        rms     maxsub    rms_full    rdc_filt    score_final    nrjumps       time    _archive_select_score_    eval_time         description
SCORE:    -111.561   -237.964     25.052    126.132           0.504    -19.398        0.040        -20.279        -17.272         -4.323      -2.872        0.000                  -0.745     -5.038      4.800     47.391    -11.665      4.078      0.000   batch_000166_000483                   0.859                   7.612                41.040      2.273     73.000       2.273       0.000       -185.363      0.000    313.000                  -185.363        0.000 batch_000170_000459
REMARK source_file batch_000170/decoys.out
REMARK tag_in_file batch_000165_000509_0001
REMARK PROTEIN SILENTFILE
ANNOTATED_SEQUENCE: A[ALA_p:NtermProteinFull]STQTTH[HIS_D]ELTIPNNLIGCIIGRQGANINEIRQMSGAQIKIANPVEGSSGRQVTITGSAASISLAQYLINARLS[SER_p:CtermProteinFull] batch_000170_000459
   1 L     0.000  158.702  179.037    1.459    0.001   -0.002    0.000    0.000    0.000    0.000 batch_000170_000459
   2 L   -70.188  143.691  176.998    3.911    2.869    0.463  175.799 -118.491    0.000    0.000 batch_000170_000459
   3 L   -89.280   -9.024 -180.985    4.409    5.290   -2.426   62.069  160.715    0.000    0.000 batch_000170_000459
   4 L  -123.940  155.401 -177.387    7.970    5.961   -1.277  -63.901 -178.358  -48.229    0.000 batch_000170_000459
   5 L  -111.987  134.865 -179.194   10.956    3.691   -0.657  -61.005   -1.616    0.000    0.000 batch_000170_000459
   6 L   -85.598  165.532 -179.012   13.159    3.768    2.441   63.463  159.252    0.000    0.000 batch_000170_000459
   7 L  -156.801  135.219  179.929   16.948    3.472    2.535 -181.986   66.706    0.000    0.000 batch_000170_000459
   8 L   -98.258  124.729 -177.567   19.565    2.861    5.225 -175.590  179.273   21.455    0.000 batch_000170_000459
   9 L  -138.301  140.574 -176.563   22.699    5.008    5.085 -175.532  144.315    0.000    0.000 batch_000170_000459
  10 L  -105.490  129.398  178.129   25.596    5.514    7.494  -60.776 -138.492    0.000    0.000 batch_000170_000459
  11 L  -120.156  125.571  174.990   27.150    8.920    8.157  -62.834  181.591    0.000    0.000 batch_000170_000459
  12 L   -49.015  125.869 -171.018   30.377    9.467   10.088  -29.510   38.193  -31.398    0.000 batch_000170_000459
  13 H   -79.167   -0.577  177.647   29.320   11.096   13.350   64.532  -25.232    0.000    0.000 batch_000170_000459
  14 H  -102.616   -1.158 -178.943   32.384   13.345   13.285  -67.270  -40.813    0.000    0.000 batch_000170_000459
  15 H  -119.528   13.461 -177.848   31.433   14.914    9.955  -64.022  174.602    0.000    0.000 batch_000170_000459
  16 H   -72.177  -12.064  171.988   27.844   15.820   10.820   62.989  171.749    0.000    0.000 batch_000170_000459
  17 H   -64.490  -27.432  177.362   29.007   19.431   11.007    0.000    0.000    0.000    0.000 batch_000170_000459
  18 H   -91.694  -32.983 -178.578   29.052   19.280    7.209  -65.516 -179.755    0.000    0.000 batch_000170_000459
  19 H   -80.039  -58.889 -176.567   25.952   17.109    6.844  -63.744  -58.915    0.000    0.000 batch_000170_000459
  20 L   -82.299  -59.381 -177.938   23.606   18.517    9.482  -64.832  170.944    0.000    0.000 batch_000170_000459
  21 L    95.181  168.696 -172.921   25.126   21.889   10.364    0.000    0.000    0.000    0.000 batch_000170_000459
  22 L   -60.811  -39.365 -177.828   24.786   24.091   13.441  -70.588  177.625  179.967  172.712 batch_000170_000459
  23 L  -115.142   17.322 -176.914   21.075   24.702   12.885  -61.605  -63.628  -46.859    0.000 batch_000170_000459
  24 L    75.203   15.952 -173.605   20.433   21.687   10.661    0.000    0.000    0.000    0.000 batch_000170_000459
  25 H   -67.423  -37.514 -171.263   20.845   24.045    7.710    0.000    0.000    0.000    0.000 batch_000170_000459
  26 H   -71.552  -43.347  179.412   23.167   21.797    5.718  -71.934  -21.621    0.000    0.000 batch_000170_000459
  27 H   -70.802  -29.932  173.172   21.003   18.672    5.790 -171.606   61.810    0.000    0.000 batch_000170_000459
  28 H   -62.114  -40.523  173.731   17.992   20.821    4.928  -76.539  -20.175    0.000    0.000 batch_000170_000459
  29 H   -61.674  -46.005  179.398   19.845   21.825    1.767  -69.687  175.525   -7.792    0.000 batch_000170_000459
  30 H   -61.474  -44.275  178.431   20.600   18.174    1.022  -67.368  168.484    0.000    0.000 batch_000170_000459
  31 H   -58.125  -45.180 -176.531   16.971   17.199    1.604  -72.003  166.825  177.806  151.429 batch_000170_000459
  32 H   -70.282  -43.398 -177.351   15.729   19.900   -0.765  -69.787  174.258  -14.404    0.000 batch_000170_000459
  33 H   -68.427  -37.994  178.674   18.328   19.289   -3.471  -72.049 -171.155  -71.126    0.000 batch_000170_000459
  34 H   -79.068  -31.439 -178.312   17.802   15.525   -3.385   64.609  -76.315    0.000    0.000 batch_000170_000459
  35 L    76.191   42.449 -174.895   14.034   15.851   -2.995    0.000    0.000    0.000    0.000 batch_000170_000459
  36 L  -147.166  153.320  178.254   13.859   13.202   -0.275    0.000    0.000    0.000    0.000 batch_000170_000459
  37 L   -84.928  115.047 -175.200   13.128   12.839    3.438  178.528   66.774   56.228    0.000 batch_000170_000459
  38 E  -116.382  109.041 -179.797   16.396   12.276    5.294  -56.843  171.523    0.000    0.000 batch_000170_000459
  39 E  -105.649  116.374  179.637   16.243   11.361    8.981 -178.600  179.157  179.124  180.007 batch_000170_000459
  40 L   -99.018  124.643 -175.188   19.556   11.197   10.839  -59.729  169.835    0.000    0.000 batch_000170_000459
  41 L  -108.219 -151.125 -175.435   19.557    9.214   14.080    0.000    0.000    0.000    0.000 batch_000170_000459
  42 L   -90.253  161.161  177.401   22.108    8.130   16.680  -69.215  -39.271    0.000    0.000 batch_000170_000459
  43 E   -54.868  138.222  179.828   25.440    6.374   16.160  -27.190   37.820  -32.856    0.000 batch_000170_000459
  44 E   -75.640  121.080  178.810   25.061    2.652   15.481  176.531    0.000    0.000    0.000 batch_000170_000459
  45 E   -63.253  125.917  179.589   26.233    0.563   18.434 -176.309  178.402   -0.672    0.000 batch_000170_000459
  46 L    92.677    1.176  179.392   29.048   -1.768   17.387    0.000    0.000    0.000    0.000 batch_000170_000459
  47 E  -136.126 -163.791 -177.993   29.778    0.321   14.295 -170.491  100.206    0.000    0.000 batch_000170_000459
  48 E  -135.524  106.763 -180.244   30.963    3.772   13.227  177.820    0.382    0.000    0.000 batch_000170_000459
  49 L   126.298  165.395 -176.723   28.516    6.457   12.104    0.000    0.000    0.000    0.000 batch_000170_000459
  50 L   -93.045  145.688  176.571   24.867    7.436   12.526  -66.051 -186.593 -183.334  -92.171 batch_000170_000459
  51 L   -77.544  125.578 -177.108   21.904    5.507   11.131 -173.724  176.353   51.395    0.000 batch_000170_000459
  52 L  -122.367  132.559  175.688   20.102    7.499    8.440  180.623    0.000    0.000    0.000 batch_000170_000459
  53 E  -106.158  120.436  179.652   16.731    6.813    6.825  -61.097  -40.205    0.000    0.000 batch_000170_000459
  54 E  -114.067  112.684 -173.114   16.200    8.209    3.329  -57.526  172.612    0.000    0.000 batch_000170_000459
  55 L  -113.052  127.977  177.605   12.637    7.978    2.033  -60.017  137.757    0.000    0.000 batch_000170_000459
  56 L   160.549 -150.972  175.822   11.508    8.801   -1.503    0.000    0.000    0.000    0.000 batch_000170_000459
  57 L   -77.546  158.080  178.537   12.188    7.789   -5.103   67.907 -161.046    0.000    0.000 batch_000170_000459
  58 H   -59.534  -36.311  178.267   15.224    5.717   -6.075    0.000    0.000    0.000    0.000 batch_000170_000459
  59 H   -66.403  -45.307 -178.324   16.531    8.715   -8.014    0.000    0.000    0.000    0.000 batch_000170_000459
  60 H   -69.960  -30.346  172.083   16.108   11.095   -5.080   59.894  -80.357    0.000    0.000 batch_000170_000459
  61 H   -65.390  -45.399  176.650   17.773    8.537   -2.820  -68.724  167.306    0.000    0.000 batch_000170_000459
  62 H   -59.683  -40.800  176.775   20.721    8.367   -5.214  -65.024   74.011    0.000    0.000 batch_000170_000459
  63 H   -63.022  -41.627  176.749   20.876   12.165   -5.161  -70.074  172.368    0.000    0.000 batch_000170_000459
  64 H   -61.497  -43.642  176.668   20.872   12.099   -1.360    0.000    0.000    0.000    0.000 batch_000170_000459
  65 H   -56.612  -47.873  179.520   23.721    9.583   -1.404  -69.975  173.191  -20.285    0.000 batch_000170_000459
  66 H   -59.945  -52.736 -173.249   25.754   11.849   -3.682  172.230   79.932 -176.915    0.000 batch_000170_000459
  67 H   -63.512  -40.726  176.531   25.108   15.051   -1.743  -68.537  171.084    0.000    0.000 batch_000170_000459
  68 H   -61.012  -51.739 -179.462   25.875   13.422    1.604  -69.640  167.417    0.000    0.000 batch_000170_000459
  69 H   -62.755  -35.476  179.285   29.120   11.885    0.356  -73.281  -19.714    0.000    0.000 batch_000170_000459
  70 H   -63.384  -38.530  179.353   30.036   15.169   -1.326    0.000    0.000    0.000    0.000 batch_000170_000459
  71 H   -77.448  -28.812  176.309   29.751   16.997    1.996  -68.475  -67.662  178.169   91.075 batch_000170_000459
  72 H   -70.096  -38.118  178.310   31.626   14.210    3.775  -69.181  174.790    0.000    0.000 batch_000170_000459
  73 L  -163.127    0.000    0.000   34.514   14.505    1.319  178.554   98.878    0.000    0.000 batch_000170_000459
SEQUENCE: ASTQTTHELTIPNNLIGCIIGRQGANINEIRQMSGAQIKIANPVEGSSGRQVTITGSAASISLAQYLINARLS
SCORE:       score     fa_atr     fa_rep     fa_sol    fa_intra_rep    fa_elec    pro_close    hbond_sr_bb    hbond_lr_bb    hbond_bb_sc    hbond_sc    dslf_fa13    atom_pair_constraint       rama      omega     fa_dun    p_aa_pp        ref        rdc    prefa_centroid_score    prefa_clean_score3        rms     maxsub    rms_full    rdc_filt    score_final    nrjumps       time    pool_converged_tag    pool_converged_rmsd    _archive_select_score_    eval_time         description
SCORE:    -110.370   -240.437     25.653    132.329           0.540    -20.305        0.050        -20.847        -18.149         -5.892      -4.512        0.000                  -0.757     -5.152      4.934     47.767     -9.670      4.078      0.000                 -89.350               -34.763      1.752     73.000       1.752       0.000       -185.326      0.000     50.000   batch_000150_000139                   0.338                  -185.326        0.000 batch_000159_000622
REMARK source_file batch_000159/decoys.out
REMARK tag_in_file batch_000147_000399_0001
REMARK PROTEIN SILENTFILE
ANNOTATED_SEQUENCE: A[ALA_p:NtermProteinFull]STQTTH[HIS_D]ELTIPNNLIGCIIGRQGANINEIRQMSGAQIKIANPVEGSSGRQVTITGSAASISLAQYLINARLS[SER_p:CtermProteinFull] batch_000159_000622
   1 L     0.000  159.276  179.013    1.458    0.000    0.000    0.000    0.000    0.000    0.000 batch_000159_000622
   2 L   -82.055  168.912  179.620    3.914    2.867    0.451   68.789   81.872    0.000    0.000 batch_000159_000622
   3 L   -85.842  168.672 -180.142    5.430    4.976   -2.326   64.128   97.837    0.000    0.000 batch_000159_000622
   4 L   -98.305  163.547 -179.511    8.907    4.636   -3.826  -56.948  -61.720  -58.704    0.000 batch_000159_000622
   5 E  -106.854  133.793 -178.143   11.880    6.989   -3.543  -61.573   79.463    0.000    0.000 batch_000159_000622
   6 E  -106.559  124.922  175.951   13.438    8.677   -6.572  -62.148  119.887    0.000    0.000 batch_000159_000622
   7 E  -104.654  139.834  178.514   17.137    9.546   -6.690 -182.813   75.430    0.000    0.000 batch_000159_000622
   8 E  -103.844  119.012 -179.504   18.617   12.029   -9.159 -177.480 -179.072   15.925    0.000 batch_000159_000622
   9 E  -125.647  127.316 -178.964   22.037   11.161  -10.574  176.424   65.322    0.000    0.000 batch_000159_000622
  10 E   -93.443  116.685 -178.434   23.921   13.200  -13.173  -60.614  -80.931    0.000    0.000 batch_000159_000622
  11 E  -126.559  134.567  176.800   25.893   11.069  -15.627  -61.122  -64.688    0.000    0.000 batch_000159_000622
  12 E   -50.169  140.395 -170.477   27.846   12.107  -18.719  -29.979   38.243  -30.981    0.000 batch_000159_000622
  13 L   -72.902   -4.224  176.336   25.844   11.359  -21.857   66.472   -2.042    0.000    0.000 batch_000159_000622
  14 L   -94.568   -6.710 -178.074   28.708    9.211  -23.135  -69.100  -40.186    0.000    0.000 batch_000159_000622
  15 L  -111.387  -23.201  179.213   28.420    6.875  -20.149  -61.556  177.499    0.000    0.000 batch_000159_000622
  16 H   -66.194  -18.255  173.546   24.637    6.569  -19.921   59.854   93.089    0.000    0.000 batch_000159_000622
  17 H   -60.156  -32.342  178.530   24.917    4.356  -22.996    0.000    0.000    0.000    0.000 batch_000159_000622
  18 H   -83.557  -31.525  172.853   26.309    1.711  -20.646  -67.076  179.788    0.000    0.000 batch_000159_000622
  19 H   -62.732  -41.832  179.667   23.653    2.432  -18.027  -68.097  170.739    0.000    0.000 batch_000159_000622
  20 H   -71.274  -57.231 -174.633   20.974    1.815  -20.654  -66.250  168.098    0.000    0.000 batch_000159_000622
  21 L    98.481  171.387 -173.002   22.488   -1.163  -22.465    0.000    0.000    0.000    0.000 batch_000159_000622
  22 L   -47.491  -53.990  178.126   22.143   -2.365  -26.052 -175.384 -168.183   71.074 -157.589 batch_000159_000622
  23 L  -129.071   40.236 -173.179   18.346   -2.191  -25.980  -64.550  174.623  -55.884    0.000 batch_000159_000622
  24 L    80.674   19.797 -173.858   17.810   -1.071  -22.390    0.000    0.000    0.000    0.000 batch_000159_000622
  25 H   -65.587  -37.336 -174.642   19.228   -4.427  -21.309    0.000    0.000    0.000    0.000 batch_000159_000622
  26 H   -79.912  -28.001  166.940   21.246   -2.997  -18.424  -70.424  -17.566    0.000    0.000 batch_000159_000622
  27 H   -60.658  -46.830  176.995   18.254   -1.034  -17.174  -70.113  167.506    0.000    0.000 batch_000159_000622
  28 H   -62.520  -38.662  176.278   16.364   -4.330  -17.069  -72.321  -22.080    0.000    0.000 batch_000159_000622
  29 H   -58.071  -52.558 -178.325   19.340   -5.893  -15.294 -179.305 -177.180   16.595    0.000 batch_000159_000622
  30 H   -61.731  -44.360  178.523   19.356   -3.246  -12.565  -68.009  168.352    0.000    0.000 batch_000159_000622
  31 H   -61.137  -37.502  178.884   15.577   -3.394  -12.175 -174.192  170.641   67.789 -168.223 batch_000159_000622
  32 H   -70.295  -39.899 -173.094   15.795   -7.177  -11.870 -176.067   62.429   52.618    0.000 batch_000159_000622
  33 H   -86.033  -57.708 -176.244   18.672   -7.109   -9.390  -68.681  175.918   70.217    0.000 batch_000159_000622
  34 H   -82.966  -35.937 -177.164   18.213   -3.954   -7.320   69.030  -60.302    0.000    0.000 batch_000159_000622
  35 L    99.998   -5.752 -177.421   14.506   -3.457   -8.001    0.000    0.000    0.000    0.000 batch_000159_000622
  36 L   -86.954  136.380  175.876   15.060    0.172   -8.989    0.000    0.000    0.000    0.000 batch_000159_000622
  37 E   -82.965  122.916 -177.579   13.629    1.554  -12.228  178.492   68.562   59.212    0.000 batch_000159_000622
  38 E  -104.851  120.998  176.343   16.311    3.262  -14.312  -53.669  -59.301    0.000    0.000 batch_000159_000622
  39 E  -128.448  145.379  177.239   15.348    5.996  -16.771  -64.028 -177.029 -180.203  180.946 batch_000159_000622
  40 E  -110.180  122.164  179.793   17.456    8.445  -18.774  -55.431  -60.273    0.000    0.000 batch_000159_000622
  41 E  -118.410  152.929  177.813   16.138   11.969  -19.323    0.000    0.000    0.000    0.000 batch_000159_000622
  42 L  -102.816  109.249 -178.598   17.537   14.953  -21.217 -175.647   -7.382    0.000    0.000 batch_000159_000622
  43 L   -57.383  -70.717 -179.201   17.622   18.094  -19.076  -27.603   37.903  -32.646    0.000 batch_000159_000622
  44 L  -133.196  155.955  178.752   18.395   20.709  -21.725  -61.403    0.000    0.000    0.000 batch_000159_000622
  45 L   -62.753  125.057  178.255   19.418   20.729  -25.387 -176.280  178.452   -0.683    0.000 batch_000159_000622
  46 L    93.349    4.703  177.432   23.199   20.504  -25.720    0.000    0.000    0.000    0.000 batch_000159_000622
  47 L   -60.748  136.237 -179.959   23.619   19.104  -22.211  175.643 -102.030    0.000    0.000 batch_000159_000622
  48 L   -79.124  -23.263  177.565   26.911   17.264  -21.725   67.408  139.942    0.000    0.000 batch_000159_000622
  49 E  -119.482 -177.990  177.531   25.293   14.906  -19.219    0.000    0.000    0.000    0.000 batch_000159_000622
  50 E  -137.291  156.644 -178.384   21.892   13.287  -18.708  -65.496  -70.292 -175.739  -87.599 batch_000159_000622
  51 E   -85.154  117.304  177.034   19.462   12.857  -15.816 -177.019 -177.982   65.503    0.000 batch_000159_000622
  52 E   -95.152  117.104  179.759   19.474    9.354  -14.341  179.317    0.000    0.000    0.000 batch_000159_000622
  53 E   -95.368  121.127  178.647   16.235    8.462  -12.562  -61.479   79.850    0.000    0.000 batch_000159_000622
  54 E  -119.117   98.355 -175.484   16.496    5.801   -9.860  -55.563  173.162    0.000    0.000 batch_000159_000622
  55 E  -108.537  122.323 -180.145   13.094    4.914   -8.416  -61.054  -78.246    0.000    0.000 batch_000159_000622
  56 E   171.031 -158.769  174.997   12.739    2.212   -5.765    0.000    0.000    0.000    0.000 batch_000159_000622
  57 L   -74.795  166.370  178.351   13.530    1.384   -2.142   72.518  -77.450    0.000    0.000 batch_000159_000622
  58 H   -57.181  -42.535  175.702   16.461    2.914   -0.264    0.000    0.000    0.000    0.000 batch_000159_000622
  59 H   -65.864  -43.994 -179.797   18.356   -0.350   -0.709    0.000    0.000    0.000    0.000 batch_000159_000622
  60 H   -57.807  -40.486  179.548   17.314   -0.590   -4.358  -64.351  -74.742    0.000    0.000 batch_000159_000622
  61 H   -63.113  -49.259 -178.160   18.735    2.877   -5.002  -67.912  167.391    0.000    0.000 batch_000159_000622
  62 H   -65.138  -33.913  176.367   22.099    2.115   -3.404   67.955  -36.016    0.000    0.000 batch_000159_000622
  63 H   -71.555  -38.789  175.820   22.255   -1.179   -5.295  -69.716  171.746    0.000    0.000 batch_000159_000622
  64 H   -63.015  -42.868  177.504   21.367    0.583   -8.544    0.000    0.000    0.000    0.000 batch_000159_000622
  65 H   -60.841  -41.831  175.100   24.123    3.126   -7.919  -70.871  173.862  -44.600    0.000 batch_000159_000622
  66 H   -57.922  -51.527 -177.721   26.564    0.263   -7.381  173.062   80.592   -7.777    0.000 batch_000159_000622
  67 H   -64.267  -38.366  174.843   25.537   -1.434  -10.625  -68.259  172.711    0.000    0.000 batch_000159_000622
  68 H   -61.609  -47.170  179.728   25.677    1.891  -12.461  -71.106  167.810    0.000    0.000 batch_000159_000622
  69 H   -57.566  -38.479  175.885   29.158    2.584  -11.098  -73.818  -19.864    0.000    0.000 batch_000159_000622
  70 H   -61.603  -37.884  178.854   30.246   -0.802  -12.439    0.000    0.000    0.000    0.000 batch_000159_000622
  71 H   -76.462  -30.018  178.191   28.952    0.234  -15.861  -68.404  -61.263  179.905 -171.337 batch_000159_000622
  72 H   -67.766  -39.650  178.231   30.566    3.661  -15.537  -68.017  175.897    0.000    0.000 batch_000159_000622
  73 L  -163.703    0.000    0.000   33.985    2.096  -14.972  178.497   99.848    0.000    0.000 batch_000159_000622
SEQUENCE: ASTQTTHELTIPNNLIGCIIGRQGANINEIRQMSGAQIKIANPVEGSSGRQVTITGSAASISLAQYLINARLS
SCORE:       score     fa_atr     fa_rep     fa_sol    fa_intra_rep    fa_elec    pro_close    hbond_sr_bb    hbond_lr_bb    hbond_bb_sc    hbond_sc    dslf_fa13    atom_pair_constraint       rama      omega     fa_dun    p_aa_pp        ref        rdc    pool_converged_tag    pool_converged_rmsd    prefa_centroid_score    prefa_clean_score3        rms     maxsub    rms_full    rdc_filt    score_final    nrjumps       time    _archive_select_score_    eval_time         description
SCORE:    -112.978   -244.492     24.106    134.934           0.555    -19.931        0.040        -21.176        -16.744         -5.143      -4.737        0.000                  -0.727     -5.762      4.290     48.487    -10.757      4.078      0.000   batch_000169_000293                   0.407                 -26.033                 2.559      1.956     73.000       1.956       0.000       -184.921      0.000     57.000                  -184.921        0.000 batch_000170_000360
REMARK source_file batch_000170/decoys.out
REMARK tag_in_file batch_000160_000136_0001
REMARK PROTEIN SILENTFILE
ANNOTATED_SEQUENCE: A[ALA_p:NtermProteinFull]STQTTH[HIS_D]ELTIPNNLIGCIIGRQGANINEIRQMSGAQIKIANPVEGSSGRQVTITGSAASISLAQYLINARLS[SER_p:CtermProteinFull] batch_000170_000360
   1 L     0.000  158.953  179.005    1.459    0.000    0.001    0.000    0.000    0.000    0.000 batch_000170_000360
   2 L   -80.919  163.837  174.108    3.913    2.868    0.460   67.630  108.214    0.000    0.000 batch_000170_000360
   3 L   -95.439  -21.701  177.693    5.392    5.003   -2.312   63.470 -137.074    0.000    0.000 batch_000170_000360
   4 L  -101.647  161.961 -179.600    8.789    5.180   -0.615  -52.756  -59.533  -61.730    0.000 batch_000170_000360
   5 E  -111.384  130.735 -179.789   11.187    2.349    0.218  -61.517  -17.501    0.000    0.000 batch_000170_000360
   6 E   -95.951  117.731  176.806   12.492    1.706    3.731  -62.141  -67.969    0.000    0.000 batch_000170_000360
   7 E  -101.727  136.933  176.186   16.095    0.515    3.958 -183.725   73.321    0.000    0.000 batch_000170_000360
   8 E  -105.267  117.921 -178.608   17.546   -1.030    7.114 -177.083 -179.553   14.331    0.000 batch_000170_000360
   9 E  -120.582  128.080 -179.992   21.242   -0.350    7.693  178.060   64.148    0.000    0.000 batch_000170_000360
  10 L   -91.889  120.049 -180.111   23.273   -1.708   10.606  -60.640  -80.325    0.000    0.000 batch_000170_000360
  11 L  -115.816  132.230  177.623   25.863    0.711   11.983  -62.438  -61.191    0.000    0.000 batch_000170_000360
  12 L   -51.777  137.339 -174.376   28.496   -0.139   14.590  -29.271   38.213  -31.561    0.000 batch_000170_000360
  13 L   -72.823   -4.690  174.103   27.586    1.366   17.959   67.767   15.802    0.000    0.000 batch_000170_000360
  14 L   -92.744  -13.762 -178.751   31.077    2.863   18.081  -69.601  -39.219    0.000    0.000 batch_000170_000360
  15 L  -114.930  -15.563 -179.173   30.459    4.772   14.851  -60.222  175.824    0.000    0.000 batch_000170_000360
  16 H   -58.719  -27.191  178.103   26.747    5.486   15.254 -165.966   65.768    0.000    0.000 batch_000170_000360
  17 H   -58.021  -36.166  177.490   27.759    8.565   17.241    0.000    0.000    0.000    0.000 batch_000170_000360
  18 H   -74.321  -36.781  176.014   28.995   10.084   13.983  -68.513  180.103    0.000    0.000 batch_000170_000360
  19 H   -64.251  -38.382 -177.753   25.815    9.047   12.179  -82.109   53.829    0.000    0.000 batch_000170_000360
  20 H   -76.592  -58.572 -174.993   23.713   10.671   14.899  -66.412  167.751    0.000    0.000 batch_000170_000360
  21 L   100.732  167.770 -173.486   25.646   13.852   15.667    0.000    0.000    0.000    0.000 batch_000170_000360
  22 L   -48.123  -51.925  178.224   26.026   15.897   18.846 -176.049 -168.589   70.588 -158.226 batch_000170_000360
  23 L  -128.444   38.865 -173.722   22.268   16.297   19.257  -64.545  174.366  -57.832    0.000 batch_000170_000360
  24 L    80.009   20.325 -175.112   21.079   14.330   16.231    0.000    0.000    0.000    0.000 batch_000170_000360
  25 H   -64.982  -38.057 -174.671   22.582   17.055   14.050    0.000    0.000    0.000    0.000 batch_000170_000360
  26 H   -80.915  -23.128  167.826   23.974   14.627   11.479  -68.195  -15.046    0.000    0.000 batch_000170_000360
  27 H   -60.008  -49.397  177.936   20.651   12.809   11.287  -68.314  167.046    0.000    0.000 batch_000170_000360
  28 H   -64.656  -40.964  177.488   19.058   16.060   10.126  -73.066  -21.071    0.000    0.000 batch_000170_000360
  29 H   -57.027  -56.553 -177.937   22.008   16.734    7.826 -179.107 -174.224   15.880    0.000 batch_000170_000360
  30 H   -61.807  -42.857  180.454   21.817   13.357    6.091  -67.199  167.958    0.000    0.000 batch_000170_000360
  31 H   -58.033  -49.075 -175.925   18.017   13.434    5.972 -180.510  173.591  178.940 -178.639 batch_000170_000360
  32 H   -68.916  -42.387 -175.908   17.872   16.847    4.306  -69.700  175.485  -19.441    0.000 batch_000170_000360
  33 H   -70.329  -44.148 -175.829   20.751   16.238    1.900  -69.801  175.881   69.861    0.000 batch_000170_000360
  34 H   -79.654  -34.688 -176.683   19.708   12.749    0.810   69.068  -82.787    0.000    0.000 batch_000170_000360
  35 L    92.983   -3.020  179.201   15.961   13.389    0.856    0.000    0.000    0.000    0.000 batch_000170_000360
  36 L  -100.040  141.300 -178.804   15.429   10.151    2.777    0.000    0.000    0.000    0.000 batch_000170_000360
  37 E   -72.080  122.478 -176.865   13.934   10.044    6.271 -176.233  175.954  -17.979    0.000 batch_000170_000360
  38 E  -105.794  124.957  176.625   16.591    9.097    8.820  -54.469  -59.655    0.000    0.000 batch_000170_000360
  39 E  -136.653  129.254 -179.371   15.693    7.433   12.118 -177.865  177.779  179.260 -180.087 batch_000170_000360
  40 E  -102.678  130.247 -177.516   18.060    5.827   14.623  -53.023  -58.343    0.000    0.000 batch_000170_000360
  41 L  -143.496  170.063  178.357   16.848    2.974   16.823    0.000    0.000    0.000    0.000 batch_000170_000360
  42 L  -143.018   86.358 -177.885   18.063   -0.001   18.855 -171.411   23.253    0.000    0.000 batch_000170_000360
  43 L   -55.311  -36.310 -177.576   15.752   -3.018   18.784  -28.966   37.742  -31.207    0.000 batch_000170_000360
  44 L  -114.556  111.395  179.198   18.203   -4.927   20.975  178.750    0.000    0.000    0.000 batch_000170_000360
  45 E   -62.382  126.291  177.979   19.519   -3.216   24.105 -176.287  178.358   -0.665    0.000 batch_000170_000360
  46 L    84.996   17.109  177.663   23.290   -3.606   24.398    0.000    0.000    0.000    0.000 batch_000170_000360
  47 L   -69.557  159.962 -178.331   23.658   -4.608   20.749   67.516 -119.347    0.000    0.000 batch_000170_000360
  48 L   -80.931  -16.133  177.892   26.985   -4.214   18.952   67.481  120.437    0.000    0.000 batch_000170_000360
  49 L  -132.476 -175.402 -179.173   25.337   -2.092   16.263    0.000    0.000    0.000    0.000 batch_000170_000360
  50 L  -137.261  150.420 -175.929   22.376    0.245   15.784  -63.554  -69.845 -176.770  -90.161 batch_000170_000360
  51 L   -84.675  122.092  174.085   19.380    0.341   13.447 -176.458  179.808   65.686    0.000 batch_000170_000360
  52 E  -108.690  115.671  177.510   19.390    3.040   10.773  179.638    0.000    0.000    0.000 batch_000170_000360
  53 E   -91.684  124.373  179.011   16.079    3.615    8.996  -61.524   81.977    0.000    0.000 batch_000170_000360
  54 E  -125.416   96.476 -176.670   16.335    5.161    5.532  -55.526  173.413    0.000    0.000 batch_000170_000360
  55 E  -103.782  119.990 -180.056   12.954    5.798    3.914  -61.655  138.089    0.000    0.000 batch_000170_000360
  56 E   172.523 -162.667  174.997   12.869    7.355    0.447    0.000    0.000    0.000    0.000 batch_000170_000360
  57 L   -72.734  164.650  179.418   13.584    6.722   -3.232   70.585  173.497    0.000    0.000 batch_000170_000360
  58 H   -56.293  -42.046  176.002   16.298    4.316   -4.372    0.000    0.000    0.000    0.000 batch_000170_000360
  59 H   -65.215  -45.691 -179.629   18.512    7.300   -5.174    0.000    0.000    0.000    0.000 batch_000170_000360
  60 H   -58.536  -40.180  178.584   17.675    8.994   -1.875  -62.760   86.887    0.000    0.000 batch_000170_000360
  61 H   -63.087  -47.099 -178.657   18.668    5.840    0.001  -67.745  167.220    0.000    0.000 batch_000170_000360
  62 H   -64.896  -31.240  175.266   22.011    5.566   -1.790   68.895  -32.595    0.000    0.000 batch_000170_000360
  63 H   -68.110  -42.267  176.213   22.646    9.231   -1.011  -70.357  171.460    0.000    0.000 batch_000170_000360
  64 H   -63.159  -43.507  178.468   21.968    8.605    2.676    0.000    0.000    0.000    0.000 batch_000170_000360
  65 H   -62.012  -41.624  176.727   24.252    5.566    2.622  -70.199  173.950  -42.454    0.000 batch_000170_000360
  66 H   -57.573  -51.163 -177.744   26.983    7.636    0.975  173.050   80.878 -178.131    0.000 batch_000170_000360
  67 H   -64.333  -37.468  174.153   26.782   10.350    3.630  -67.050  172.537    0.000    0.000 batch_000170_000360
  68 H   -61.868  -45.756  178.949   26.743    7.704    6.358  -70.441  167.992    0.000    0.000 batch_000170_000360
  69 H   -58.915  -37.673  175.755   29.822    6.065    4.846  -73.310  -20.435    0.000    0.000 batch_000170_000360
  70 H   -62.040  -38.047  178.028   31.543    9.452    4.967    0.000    0.000    0.000    0.000 batch_000170_000360
  71 H   -74.771  -30.515  177.429   30.738    9.624    8.678  -71.904  -61.418 -178.404 -169.638 batch_000170_000360
  72 H   -68.084  -39.493  178.331   31.895    6.032    9.137  -68.812  175.259    0.000    0.000 batch_000170_000360
  73 L  -163.914    0.000    0.000   35.281    6.847    7.613  178.480   99.489    0.000    0.000 batch_000170_000360
SEQUENCE: ASTQTTHELTIPNNLIGCIIGRQGANINEIRQMSGAQIKIANPVEGSSGRQVTITGSAASISLAQYLINARLS
SCORE:       score     fa_atr     fa_rep     fa_sol    fa_intra_rep    fa_elec    pro_close    hbond_sr_bb    hbond_lr_bb    hbond_bb_sc    hbond_sc    dslf_fa13    atom_pair_constraint       rama      omega     fa_dun    p_aa_pp        ref        rdc    prefa_centroid_score    prefa_clean_score3        rms     maxsub    rms_full    rdc_filt    score_final    nrjumps       time    pool_converged_tag    pool_converged_rmsd    _archive_select_score_    eval_time         description
SCORE:    -111.258   -233.281     25.055    129.836           0.534    -22.842        0.053        -20.535        -17.230         -7.917      -5.629        0.000                  -0.744     -5.631      5.857     47.199    -10.061      4.078      0.000                 -89.350               -34.763      1.795     73.000       1.795       0.000       -184.890      0.000     51.000                   n/a               10000.000                  -184.890        0.000 batch_000149_000618
REMARK source_file batch_000149/decoys.out
REMARK tag_in_file batch_000147_000399_0001
REMARK PROTEIN SILENTFILE
ANNOTATED_SEQUENCE: A[ALA_p:NtermProteinFull]STQTTH[HIS_D]ELTIPNNLIGCIIGRQGANINEIRQMSGAQIKIANPVEGSSGRQVTITGSAASISLAQYLINARLS[SER_p:CtermProteinFull] batch_000149_000618
   1 L     0.000  169.208  178.758    1.458    0.000    0.000    0.000    0.000    0.000    0.000 batch_000149_000618
   2 L   -81.453  173.107  178.819    3.970    2.845    0.223   71.523   65.691    0.000    0.000 batch_000149_000618
   3 L   -85.387  169.546 -178.742    5.114    5.094   -2.621   63.776   99.359    0.000    0.000 batch_000149_000618
   4 L   -62.439  117.238 -179.677    8.231    4.649   -4.753 -176.456  177.937  -42.951    0.000 batch_000149_000618
   5 E  -128.079  138.454  179.412   11.254    5.263   -2.531  -60.459   69.670    0.000    0.000 batch_000149_000618
   6 E  -110.035  126.677  177.102   14.965    5.023   -3.323  -62.061  -77.152    0.000    0.000 batch_000149_000618
   7 E  -105.961  141.380  178.954   17.526    4.066   -0.681 -181.739   75.578    0.000    0.000 batch_000149_000618
   8 E  -104.355  119.642 -180.844   21.257    4.736   -0.970 -177.704 -178.869   19.594    0.000 batch_000149_000618
   9 E  -125.325  126.796 -178.778   23.613    2.035    0.298  175.353   65.316    0.000    0.000 batch_000149_000618
  10 E   -94.580  117.991 -179.646   27.405    2.209    0.082  -60.708  -87.614    0.000    0.000 batch_000149_000618
  11 E  -126.047  134.210  177.337   29.115   -1.137   -0.498  -60.194  -66.166    0.000    0.000 batch_000149_000618
  12 E   -50.598  139.922 -168.558   32.801   -1.862   -1.078  -29.963   38.263  -31.020    0.000 batch_000149_000618
  13 L   -76.035   -0.349  173.917   33.431   -2.464   -4.770   66.275   -2.920    0.000    0.000 batch_000149_000618
  14 L   -97.568   -4.951 -177.318   34.918   -5.872   -3.988  -68.530  -40.984    0.000    0.000 batch_000149_000618
  15 L  -113.370  -19.967  178.602   31.665   -7.020   -2.392  -60.207  177.182    0.000    0.000 batch_000149_000618
  16 H   -64.845  -17.787  175.136   29.180   -5.673   -4.935   62.446  170.852    0.000    0.000 batch_000149_000618
  17 H   -60.695  -31.145  178.212   30.182   -8.671   -7.045    0.000    0.000    0.000    0.000 batch_000149_000618
  18 H   -83.270  -31.737  172.933   28.053  -10.748   -4.677  -67.290 -179.421    0.000    0.000 batch_000149_000618
  19 H   -64.218  -42.367 -179.008   25.228   -8.210   -4.773  -67.834  170.817    0.000    0.000 batch_000149_000618
  20 H   -72.331  -57.765 -174.754   25.216   -8.360   -8.572  -65.861  167.466    0.000    0.000 batch_000149_000618
  21 L    98.077  171.096 -173.197   25.780  -12.073   -9.154    0.000    0.000    0.000    0.000 batch_000149_000618
  22 L   -47.497  -53.870  178.030   27.357  -13.948  -12.058 -175.466 -167.965   71.084 -157.608 batch_000149_000618
  23 L  -129.216   40.787 -173.166   25.234  -12.151  -14.650  -64.579  174.533  -55.058    0.000 batch_000149_000618
  24 L    80.860   20.597 -173.480   23.123   -9.965  -12.370    0.000    0.000    0.000    0.000 batch_000149_000618
  25 H   -66.047  -37.297 -174.613   21.595  -13.159  -10.991    0.000    0.000    0.000    0.000 batch_000149_000618
  26 H   -81.486  -26.150  166.385   21.531  -11.961   -7.386  -70.731  -14.919    0.000    0.000 batch_000149_000618
  27 H   -61.119  -46.214  176.403   19.990   -8.654   -8.411  -70.545  167.540    0.000    0.000 batch_000149_000618
  28 H   -62.255  -39.856  175.009   17.200  -10.687  -10.001  -72.754  -22.233    0.000    0.000 batch_000149_000618
  29 H   -56.998  -55.063 -176.409   16.985  -12.720   -6.797 -181.298 -175.588   56.934    0.000 batch_000149_000618
  30 H   -60.882  -46.151 -178.590   16.637   -9.649   -4.585  -67.683  167.182    0.000    0.000 batch_000149_000618
  31 H   -61.185  -43.054 -179.056   14.163   -7.921   -6.897 -176.338 -183.058   66.528 -166.148 batch_000149_000618
  32 H   -65.056  -38.206 -173.399   11.985  -11.026   -7.158 -175.852   63.455   52.705    0.000 batch_000149_000618
  33 H   -83.274  -39.371 -172.498   11.961  -11.593   -3.402  -69.138  -59.509  -67.749    0.000 batch_000149_000618
  34 H  -100.684  -34.225 -175.514   11.730   -8.011   -2.158   66.988  -79.783    0.000    0.000 batch_000149_000618
  35 L    95.526   -3.966 -178.656   10.233   -6.172   -5.129    0.000    0.000    0.000    0.000 batch_000149_000618
  36 L   -94.884  133.939  177.993   13.047   -3.620   -4.974    0.000    0.000    0.000    0.000 batch_000149_000618
  37 E   -81.086  126.658  177.523   15.236   -2.936   -8.006  177.016   68.921   60.977    0.000 batch_000149_000618
  38 E  -100.605  127.098  174.576   18.972   -3.160   -7.336  -53.950  -58.119    0.000    0.000 batch_000149_000618
  39 E  -132.818  150.553  176.674   21.391   -1.068   -9.390  -64.215 -176.117 -180.242  181.297 batch_000149_000618
  40 E  -110.854  130.086 -178.291   25.101   -0.296   -9.098  -56.643  -61.674    0.000    0.000 batch_000149_000618
  41 E  -131.103  160.941 -179.373   26.424    3.203   -9.779    0.000    0.000    0.000    0.000 batch_000149_000618
  42 L  -131.980   77.740 -176.240   29.754    5.027   -9.578 -174.125   16.234    0.000    0.000 batch_000149_000618
  43 L   -76.153  -19.023 -178.183   29.159    8.688   -8.749   28.565  -37.320   30.784    0.000 batch_000149_000618
  44 L  -123.122  104.798  178.731   32.660    9.028   -7.306  179.838    0.000    0.000    0.000 batch_000149_000618
  45 L   -65.919  127.845  179.028   35.601    8.037   -9.502 -176.393  178.256   -0.676    0.000 batch_000149_000618
  46 L    94.833    0.571  178.678   38.358    6.356   -7.494    0.000    0.000    0.000    0.000 batch_000149_000618
  47 L   -65.185  143.521  176.663   35.959    5.376   -4.713  173.530 -116.245    0.000    0.000 batch_000149_000618
  48 L   -77.361  -11.482  178.167   36.761    2.216   -2.759   67.814  159.886    0.000    0.000 batch_000149_000618
  49 E  -133.525  178.297 -177.462   33.043    1.426   -2.852    0.000    0.000    0.000    0.000 batch_000149_000618
  50 E  -133.573  157.215 -176.355   30.047    1.816   -5.159  -64.644  -69.723 -177.643  -89.165 batch_000149_000618
  51 E   -81.620  122.453  174.304   26.507    3.174   -4.889 -176.369 -178.566   70.480    0.000 batch_000149_000618
  52 E   -98.879  116.824  180.934   23.773    0.585   -4.371  178.964    0.000    0.000    0.000 batch_000149_000618
  53 E   -94.519  121.911  177.743   20.360    1.805   -5.517  -61.768  -40.310    0.000    0.000 batch_000149_000618
  54 E  -117.557  100.764 -175.453   17.331    0.250   -3.825  -55.955  172.489    0.000    0.000 batch_000149_000618
  55 E  -111.556  123.330  179.391   14.076    1.393   -5.420  -61.625  120.927    0.000    0.000 batch_000149_000618
  56 E   170.903 -154.069  174.962   10.693    0.066   -4.300    0.000    0.000    0.000    0.000 batch_000149_000618
  57 L   -77.935  166.330  178.545    8.282    0.103   -1.364   73.038  -79.067    0.000    0.000 batch_000149_000618
  58 H   -57.399  -42.949  175.889    9.350    0.764    2.225    0.000    0.000    0.000    0.000 batch_000149_000618
  59 H   -65.901  -43.771 -179.494    9.023   -2.952    2.950    0.000    0.000    0.000    0.000 batch_000149_000618
  60 H   -58.102  -39.969  179.249   10.794   -3.863   -0.289  -64.844  -75.760    0.000    0.000 batch_000149_000618
  61 H   -62.700  -49.104  180.942   13.756   -1.701    0.715  -68.111  167.445    0.000    0.000 batch_000149_000618
  62 H   -64.326  -33.820  175.484   14.105   -3.314    4.140   68.017  -34.747    0.000    0.000 batch_000149_000618
  63 H   -70.071  -40.454  177.682   13.811   -6.733    2.507  -69.665  171.253    0.000    0.000 batch_000149_000618
  64 H   -63.049  -42.683  177.870   16.430   -5.797   -0.085    0.000    0.000    0.000    0.000 batch_000149_000618
  65 H   -59.621  -43.617  175.155   18.795   -4.633    2.655  -71.022  174.174  -47.484    0.000 batch_000149_000618
  66 H   -59.040  -51.421 -175.299   18.372   -7.986    4.395  172.104   80.548 -177.036    0.000 batch_000149_000618
  67 H   -65.866  -37.391  173.771   18.932   -9.965    1.199  -67.290  171.121    0.000    0.000 batch_000149_000618
  68 H   -60.221  -48.101  179.255   21.939   -7.828    0.292  -71.251  167.816    0.000    0.000 batch_000149_000618
  69 H   -61.542  -36.795  178.186   23.449   -8.423    3.731  -73.678  -19.826    0.000    0.000 batch_000149_000618
  70 H   -61.559  -38.508  179.111   22.784  -12.146    3.335    0.000    0.000    0.000    0.000 batch_000149_000618
  71 H   -91.482  -16.912 -179.099   24.842  -12.155    0.138  -64.959  -64.447 -176.195 -163.093 batch_000149_000618
  72 H   -71.275  -53.138 -179.427   27.188   -9.437    1.389  181.755   63.051    0.000    0.000 batch_000149_000618
  73 L  -164.957    0.000    0.000   28.715  -11.365    4.288  178.425   80.095    0.000    0.000 batch_000149_000618
SEQUENCE: ASTQTTHELTIPNNLIGCIIGRQGANINEIRQMSGAQIKIANPVEGSSGRQVTITGSAASISLAQYLINARLS
SCORE:       score     fa_atr     fa_rep     fa_sol    fa_intra_rep    fa_elec    pro_close    hbond_sr_bb    hbond_lr_bb    hbond_bb_sc    hbond_sc    dslf_fa13    atom_pair_constraint       rama      omega     fa_dun    p_aa_pp        ref        rdc    pool_converged_tag    pool_converged_rmsd    prefa_centroid_score    prefa_clean_score3        rms     maxsub    rms_full    rdc_filt    score_final    nrjumps       time    _archive_select_score_    eval_time         description
SCORE:    -113.257   -240.582     24.402    130.034           0.541    -19.021        0.060        -21.554        -16.333         -6.946      -3.481        0.000                  -0.723     -5.474      3.820     47.483     -9.561      4.078      0.000   batch_000149_000557                   0.896                  -2.743                43.206      1.637     73.000       1.637       0.000       -184.872      0.000    166.000                  -184.872        0.000 batch_000170_000155
REMARK source_file batch_000170/decoys.out
REMARK tag_in_file batch_000149_000557_0001
REMARK PROTEIN SILENTFILE
ANNOTATED_SEQUENCE: A[ALA_p:NtermProteinFull]STQTTH[HIS_D]ELTIPNNLIGCIIGRQGANINEIRQMSGAQIKIANPVEGSSGRQVTITGSAASISLAQYLINARLS[SER_p:CtermProteinFull] batch_000170_000155
   1 L     0.000  137.570  177.753    1.458    0.002    0.000    0.000    0.000    0.000    0.000 batch_000170_000155
   2 L   -69.642  -24.940  176.174    3.694    2.953    0.862   66.873   65.337    0.000    0.000 batch_000170_000155
   3 L   -95.892  117.687  176.594    5.530    2.324   -2.406  -61.525  -82.239    0.000    0.000 batch_000170_000155
   4 L  -120.143  103.236  179.751    3.552    3.241   -5.519  -62.757  -68.478  -39.429    0.000 batch_000170_000155
   5 L  -124.237  136.156 -176.441    5.388    2.631   -8.792  -60.500  -40.868    0.000    0.000 batch_000170_000155
   6 L   -84.932  164.374  179.276    3.852    2.391  -12.260   63.564  141.585    0.000    0.000 batch_000170_000155
   7 L  -159.575  136.821 -179.775    4.584   -0.209  -14.937 -181.095   74.994    0.000    0.000 batch_000170_000155
   8 L  -101.953  120.334  179.628    3.661   -0.723  -18.589 -177.665  180.129   53.841    0.000 batch_000170_000155
   9 E  -125.829  128.292 -179.227    2.746   -4.253  -19.667  178.000   64.197    0.000    0.000 batch_000170_000155
  10 E   -92.014  119.768  180.200    1.638   -5.275  -23.157  -60.791  -84.842    0.000    0.000 batch_000170_000155
  11 E  -117.227  131.437  176.862   -1.091   -7.921  -23.236  -61.387  -62.019    0.000    0.000 batch_000170_000155
  12 E   -50.519  130.762 -173.753   -2.428   -9.640  -26.352  -29.724   38.437  -31.480    0.000 batch_000170_000155
  13 L   -74.468   -3.363  173.388   -5.842   -8.170  -27.139   66.696   -1.322    0.000    0.000 batch_000170_000155
  14 L   -93.484  -12.165 -179.717   -7.114  -11.704  -27.714  -69.072  -38.486    0.000    0.000 batch_000170_000155
  15 L  -115.031  -14.206 -178.263   -6.213  -12.664  -24.148  -60.434  176.004    0.000    0.000 batch_000170_000155
  16 H   -59.364  -26.920  177.734   -6.947   -9.350  -22.436 -164.573   65.960    0.000    0.000 batch_000170_000155
  17 H   -61.517  -33.892  178.537  -10.542  -10.536  -22.079    0.000    0.000    0.000    0.000 batch_000170_000155
  18 H   -81.060  -24.103  174.486   -9.301  -13.196  -19.663  -66.503 -176.878    0.000    0.000 batch_000170_000155
  19 H   -74.306  -38.049  177.124   -7.191  -10.605  -17.853  -59.223  -52.519    0.000    0.000 batch_000170_000155
  20 H   -70.307  -55.073 -178.966  -10.226   -8.363  -17.389  -66.009  167.068    0.000    0.000 batch_000170_000155
  21 L    85.320 -178.088 -177.773  -12.681  -11.102  -16.425    0.000    0.000    0.000    0.000 batch_000170_000155
  22 L   -63.271  102.283 -179.105  -16.444  -10.847  -15.951 -177.422  177.323  179.242  179.501 batch_000170_000155
  23 L    58.207   34.811  177.392  -17.003   -7.095  -15.700  -60.791  -68.018  -61.909    0.000 batch_000170_000155
  24 L    84.545   24.018 -178.105  -13.445   -6.712  -14.417    0.000    0.000    0.000    0.000 batch_000170_000155
  25 H   -62.435  -42.616 -175.924  -13.730   -9.676  -12.054    0.000    0.000    0.000    0.000 batch_000170_000155
  26 H   -78.451  -27.877  168.675  -10.155  -10.815  -12.663  -70.764  -14.945    0.000    0.000 batch_000170_000155
  27 H   -58.349  -46.426 -182.092   -8.897   -7.247  -12.389  -68.945  167.649    0.000    0.000 batch_000170_000155
  28 H   -61.267  -41.035 -182.412  -10.363   -7.177   -8.882  -72.715  -22.699    0.000    0.000 batch_000170_000155
  29 H   -59.664  -49.834  183.683   -8.660  -10.488   -8.115  -71.040  178.146   -4.412    0.000 batch_000170_000155
  30 H   -61.576  -47.705  180.990   -5.250   -9.274   -9.278  -67.810  167.167    0.000    0.000 batch_000170_000155
  31 H   -63.193  -43.770 -177.003   -5.425   -5.983   -7.383 -178.517 -182.519   65.109 -180.889 batch_000170_000155
  32 H   -64.449  -38.873 -175.727   -6.722   -7.609   -4.201 -175.829   63.609   52.668    0.000 batch_000170_000155
  33 H   -81.175  -46.201 -173.327   -4.019  -10.281   -4.188  -68.435  175.359   70.699    0.000 batch_000170_000155
  34 H   -84.288  -36.867 -176.156   -1.033   -8.306   -5.460   69.105  -83.601    0.000    0.000 batch_000170_000155
  35 L    95.482   -2.753 -179.596   -1.910   -4.889   -4.044    0.000    0.000    0.000    0.000 batch_000170_000155
  36 L   -97.930  136.302  178.470   -1.209   -3.279   -7.416    0.000    0.000    0.000    0.000 batch_000170_000155
  37 E   -77.897  127.056  178.350   -3.853   -1.289   -9.288  176.296   67.765   59.253    0.000 batch_000170_000155
  38 E   -99.893  128.468  173.967   -4.583   -2.604  -12.780  -54.803  -58.709    0.000    0.000 batch_000170_000155
  39 L  -129.125  120.315 -175.932   -5.651   -0.238  -15.555 -178.563  178.867  178.866 -179.965 batch_000170_000155
  40 L  -111.750  124.006 -178.025   -6.360   -1.560  -19.047  -59.535  169.768    0.000    0.000 batch_000170_000155
  41 L  -147.051  154.941  176.066   -6.661    0.775  -22.033    0.000    0.000    0.000    0.000 batch_000170_000155
  42 L   -84.541  115.685 -175.137   -6.149    0.815  -25.799 -174.091   -7.119    0.000    0.000 batch_000170_000155
  43 L   -74.139  -24.014  179.099   -2.970    2.753  -26.560   27.089  -37.305   32.150    0.000 batch_000170_000155
  44 L  -172.801  136.533  178.607   -3.889    3.051  -30.238   62.360    0.000    0.000    0.000 batch_000170_000155
  45 E   -59.727  127.350  179.819   -6.521    1.729  -32.642 -176.321  178.391   -0.628    0.000 batch_000170_000155
  46 L   104.331   -7.133  177.922   -5.162   -1.237  -34.594    0.000    0.000    0.000    0.000 batch_000170_000155
  47 L   -62.594  140.711  178.210   -2.862   -2.370  -31.787  174.938 -113.281    0.000    0.000 batch_000170_000155
  48 L   -81.766  -10.047 -178.822   -2.405   -6.132  -31.475   67.810  139.386    0.000    0.000 batch_000170_000155
  49 E  -136.460  177.423  179.422   -2.196   -5.742  -27.699    0.000    0.000    0.000    0.000 batch_000170_000155
  50 E  -120.255  150.585 -179.324   -3.548   -3.632  -24.839  -59.997  -71.211  -64.503  -84.551 batch_000170_000155
  51 E   -85.650  115.192  178.543   -1.805   -1.238  -22.456 -176.184  179.554   53.354    0.000 batch_000170_000155
  52 E  -108.744  117.342  176.228   -1.815   -2.529  -18.880  179.665    0.000    0.000    0.000 batch_000170_000155
  53 L   -94.147  125.559  178.365   -0.730   -0.168  -16.106  -61.077   80.033    0.000    0.000 batch_000170_000155
  54 E  -115.751  106.597 -175.322    0.452   -1.802  -12.882  -57.001  173.357    0.000    0.000 batch_000170_000155
  55 E  -111.929  118.183  179.877    0.753    0.624   -9.971  -59.568  140.678    0.000    0.000 batch_000170_000155
  56 L   170.877 -163.391  177.591    2.017   -0.573   -6.591    0.000    0.000    0.000    0.000 batch_000170_000155
  57 L   -69.815  165.185  178.373    5.053   -1.867   -4.704   73.105  -80.537    0.000    0.000 batch_000170_000155
  58 H   -56.995  -41.919  176.358    7.878   -3.745   -6.420    0.000    0.000    0.000    0.000 batch_000170_000155
  59 H   -67.024  -41.988 -179.868    6.506   -6.981   -4.971    0.000    0.000    0.000    0.000 batch_000170_000155
  60 H   -61.301  -40.535  177.719    2.950   -6.027   -5.922  -65.865  -73.304    0.000    0.000 batch_000170_000155
  61 H   -62.474  -47.053  177.151    4.033   -5.436   -9.518  -67.762  167.293    0.000    0.000 batch_000170_000155
  62 H   -58.962  -45.833  179.922    5.738   -8.830   -9.677  179.579   60.342    0.000    0.000 batch_000170_000155
  63 H   -63.832  -39.859  177.456    2.682  -10.509   -8.160  -69.788  171.513    0.000    0.000 batch_000170_000155
  64 H   -61.930  -45.149  177.633    0.404   -8.694  -10.602    0.000    0.000    0.000    0.000 batch_000170_000155
  65 H   -61.910  -40.848  177.216    2.511   -9.865  -13.542  -70.070  172.626  -38.634    0.000 batch_000170_000155
  66 H   -58.876  -51.520 -176.708    2.427  -13.409  -12.168  172.108   80.156 -173.986    0.000 batch_000170_000155
  67 H   -65.619  -36.810  173.019   -1.360  -13.451  -11.837  -67.273  172.773    0.000    0.000 batch_000170_000155
  68 H   -60.915  -48.037  179.049   -1.712  -11.914  -15.293  -70.484  167.849    0.000    0.000 batch_000170_000155
  69 H   -61.772  -36.132  177.644    0.584  -14.576  -16.741  -73.099  -19.529    0.000    0.000 batch_000170_000155
  70 H   -61.936  -38.383  178.715   -1.452  -17.230  -14.934    0.000    0.000    0.000    0.000 batch_000170_000155
  71 H   -76.892  -29.600  175.069   -4.577  -15.996  -16.714  -74.102  -64.297 -174.360 -172.282 batch_000170_000155
  72 H   -66.090  -37.250  178.539   -2.678  -15.795  -19.999  -69.678  175.554    0.000    0.000 batch_000170_000155
  73 L   -68.704    0.000    0.000   -1.784  -19.474  -19.652  176.071 -119.506    0.000    0.000 batch_000170_000155
SEQUENCE: ASTQTTHELTIPNNLIGCIIGRQGANINEIRQMSGAQIKIANPVEGSSGRQVTITGSAASISLAQYLINARLS
SCORE:       score     fa_atr     fa_rep     fa_sol    fa_intra_rep    fa_elec    pro_close    hbond_sr_bb    hbond_lr_bb    hbond_bb_sc    hbond_sc    dslf_fa13    atom_pair_constraint       rama      omega     fa_dun    p_aa_pp        ref        rdc    prefa_centroid_score    prefa_clean_score3        rms     maxsub    rms_full    rdc_filt    score_final    nrjumps       time    pool_converged_tag    pool_converged_rmsd    _archive_select_score_    eval_time         description
SCORE:    -111.010   -240.483     23.141    132.478           0.531    -19.728        0.029        -20.582        -16.386         -6.954      -3.144        0.000                  -0.744     -4.839      3.561     47.610     -9.581      4.078      0.000                 -37.885                10.934      1.459     73.000       1.459       0.000       -184.636      0.000     49.000   batch_000152_000099                   0.514                  -184.636        0.000 batch_000162_000100
REMARK source_file batch_000162/decoys.out
REMARK tag_in_file harvest_batch_000162_000015_0001
REMARK PROTEIN SILENTFILE
ANNOTATED_SEQUENCE: A[ALA_p:NtermProteinFull]STQTTH[HIS_D]ELTIPNNLIGCIIGRQGANINEIRQMSGAQIKIANPVEGSSGRQVTITGSAASISLAQYLINARLS[SER_p:CtermProteinFull] batch_000162_000100
   1 L     0.000  -74.746  179.313    1.458    0.000    0.000    0.000    0.000    0.000    0.000 batch_000162_000100
   2 L   -82.049  168.994  179.593    2.406    3.452   -1.281   68.967   84.617    0.000    0.000 batch_000162_000100
   3 L   -85.984  168.730  179.927    0.881    6.755   -0.175   64.156   95.397    0.000    0.000 batch_000162_000100
   4 L   -98.235  163.380 -179.527   -1.747    8.799   -2.012  -57.187  -61.450  -57.548    0.000 batch_000162_000100
   5 L  -104.114  134.322 -179.023   -1.384   12.164   -3.743  -61.737   76.112    0.000    0.000 batch_000162_000100
   6 E  -108.321  125.051  177.840   -3.248   15.260   -2.559  -62.154  120.469    0.000    0.000 batch_000162_000100
   7 E  -108.305  139.681  176.744   -4.225   18.021   -4.983  174.683   72.794    0.000    0.000 batch_000162_000100
   8 E  -107.179  117.653  180.198   -5.324   21.524   -3.997 -176.957 -179.872   15.646    0.000 batch_000162_000100
   9 E  -121.799  128.901 -179.481   -7.893   23.172   -6.264  175.753   64.985    0.000    0.000 batch_000162_000100
  10 L   -93.707  118.557  177.769   -9.358   26.639   -5.731  -60.656  -98.761    0.000    0.000 batch_000162_000100
  11 L  -118.008  130.713  178.000  -13.029   27.006   -6.648  -60.963  -63.446    0.000    0.000 batch_000162_000100
  12 L   -51.936  140.000 -173.381  -14.979   30.264   -6.461  -29.309   38.087  -31.373    0.000 batch_000162_000100
  13 H   -72.734   -7.368  174.425  -17.416   30.255   -3.547   65.693   -3.665    0.000    0.000 batch_000162_000100
  14 H   -90.942  -11.360  180.284  -20.192   31.139   -5.987  -69.419  -37.998    0.000    0.000 batch_000162_000100
  15 H  -109.422  -29.071 -176.457  -19.509   27.957   -7.952  -61.939  178.354    0.000    0.000 batch_000162_000100
  16 H   -61.128  -26.534  177.872  -18.601   25.552   -5.152 -163.562   64.591    0.000    0.000 batch_000162_000100
  17 H   -56.543  -38.280  178.839  -22.273   25.489   -4.170    0.000    0.000    0.000    0.000 batch_000162_000100
  18 H   -73.843  -36.480 -183.525  -22.968   23.502   -7.335  -68.846 -179.435    0.000    0.000 batch_000162_000100
  19 H   -65.672  -37.862  178.618  -20.013   21.201   -6.688  -64.709  -57.560    0.000    0.000 batch_000162_000100
  20 H   -68.646  -55.359 -174.850  -21.298   20.558   -3.168  -67.561  167.026    0.000    0.000 batch_000162_000100
  21 L    99.185 -136.878  178.615  -24.960   19.989   -4.010    0.000    0.000    0.000    0.000 batch_000162_000100
  22 L   -85.369  -62.660  175.572  -27.529   19.803   -1.214 -175.525  176.734  179.212 -177.444 batch_000162_000100
  23 L  -128.269   43.718 -174.124  -25.531   18.229    1.610  -64.712  180.397  -28.301    0.000 batch_000162_000100
  24 L    85.842   18.700 -176.052  -22.398   17.259   -0.309    0.000    0.000    0.000    0.000 batch_000162_000100
  25 H   -63.804  -43.724 -177.807  -24.523   15.111   -2.614    0.000    0.000    0.000    0.000 batch_000162_000100
  26 H   -73.035  -31.410  171.953  -22.708   16.178   -5.779  -72.829  -13.907    0.000    0.000 batch_000162_000100
  27 H   -60.649  -46.390  179.249  -19.357   15.730   -4.050  -68.417  166.887    0.000    0.000 batch_000162_000100
  28 H   -59.328  -39.566  175.529  -20.294   12.137   -3.230  -73.624  -22.739    0.000    0.000 batch_000162_000100
  29 H   -61.621  -44.098  177.207  -21.120   11.593   -6.900  -70.280  180.274   -4.041    0.000 batch_000162_000100
  30 H   -62.234  -42.780  178.287  -17.713   12.978   -7.861  -67.466  168.021    0.000    0.000 batch_000162_000100
  31 H   -56.430  -45.877 -176.097  -16.039   10.737   -5.286  -71.550  176.895 -178.405  169.356 batch_000162_000100
  32 H   -69.452  -43.323 -174.907  -17.676    7.631   -6.744  -69.201  175.380  -21.761    0.000 batch_000162_000100
  33 H   -72.966  -40.036 -177.455  -17.087    8.500  -10.397  -71.764 -171.618  -76.034    0.000 batch_000162_000100
  34 H   -82.042  -36.614 -175.760  -13.505    9.699   -9.973   68.073  -83.847    0.000    0.000 batch_000162_000100
  35 L    89.124    4.029  179.923  -12.478    7.203   -7.296    0.000    0.000    0.000    0.000 batch_000162_000100
  36 L  -102.258  165.039  175.490  -10.809   10.023   -5.369    0.000    0.000    0.000    0.000 batch_000162_000100
  37 L   -98.738  113.190 -178.015  -11.583   11.560   -1.980 -177.964  177.544    7.188    0.000 batch_000162_000100
  38 L  -105.931  123.872  179.405  -12.892   15.112   -2.329  -63.332   84.716    0.000    0.000 batch_000162_000100
  39 E  -129.197  130.517  182.311  -13.125   17.365    0.725 -179.345  178.299  179.549  179.948 batch_000162_000100
  40 E   -99.983  129.971 -178.571  -14.229   21.002    0.774  -52.864  -55.402    0.000    0.000 batch_000162_000100
  41 E  -132.158  155.554  177.579  -12.679   23.434    3.251    0.000    0.000    0.000    0.000 batch_000162_000100
  42 L  -104.548  110.182 -178.359  -12.871   27.161    3.979 -175.453   -7.101    0.000    0.000 batch_000162_000100
  43 L   -56.061  -70.661  180.377   -9.455   28.831    3.980  -28.491   37.910  -31.836    0.000 batch_000162_000100
  44 L  -133.582  155.347  178.939  -10.351   32.161    5.582  -61.493    0.000    0.000    0.000 batch_000162_000100
  45 L   -63.314  124.822  178.264  -13.540   33.999    6.533 -176.272  178.442   -0.691    0.000 batch_000162_000100
  46 L    90.415    8.608  177.370  -14.810   36.079    3.615    0.000    0.000    0.000    0.000 batch_000162_000100
  47 L   -60.564  139.349  179.371  -12.720   34.147    1.095  174.390 -113.651    0.000    0.000 batch_000162_000100
  48 L   -78.373  -11.350  179.797  -13.853   34.561   -2.510   67.929  139.780    0.000    0.000 batch_000162_000100
  49 L  -136.326  178.119  179.098  -13.051   30.891   -3.099    0.000    0.000    0.000    0.000 batch_000162_000100
  50 L  -134.398  152.365 -175.272  -12.966   27.545   -1.295  -64.444  -69.270 -176.582  -88.465 batch_000162_000100
  51 E   -85.349  122.226  174.674  -10.344   24.823   -0.895 -176.709  180.020   64.152    0.000 batch_000162_000100
  52 E  -104.106  111.339  179.659  -10.929   21.585   -2.796  180.642    0.000    0.000    0.000 batch_000162_000100
  53 E   -96.765  116.926  180.691   -8.856   18.701   -1.439  -61.430   99.372    0.000    0.000 batch_000162_000100
  54 E  -118.191  107.541 -175.992   -8.528   15.761   -3.828  -55.741  170.568    0.000    0.000 batch_000162_000100
  55 E  -112.318  130.910  177.388   -6.639   12.752   -2.478  -61.162  -83.465    0.000    0.000 batch_000162_000100
  56 L   157.871 -148.623  176.162   -5.934    9.546   -4.396    0.000    0.000    0.000    0.000 batch_000162_000100
  57 L   -76.876  156.638  179.353   -4.266    8.421   -7.621   67.751 -161.664    0.000    0.000 batch_000162_000100
  58 H   -57.785  -38.265  178.178   -3.096   10.927  -10.229    0.000    0.000    0.000    0.000 batch_000162_000100
  59 H   -64.631  -48.275 -177.034   -5.716    9.556  -12.618    0.000    0.000    0.000    0.000 batch_000162_000100
  60 H   -67.467  -28.860  173.318   -8.557    9.814  -10.104   61.103  -82.098    0.000    0.000 batch_000162_000100
  61 H   -64.510  -47.774  179.942   -7.443   13.355   -9.294  -68.957  167.390    0.000    0.000 batch_000162_000100
  62 H   -66.191  -30.137  175.060   -7.679   14.377  -12.949   69.385  -33.823    0.000    0.000 batch_000162_000100
  63 H   -68.898  -42.476  176.163  -11.077   12.681  -13.098  -70.895  173.171    0.000    0.000 batch_000162_000100
  64 H   -62.301  -43.089  176.816  -12.261   14.681  -10.090    0.000    0.000    0.000    0.000 batch_000162_000100
  65 H   -62.168  -43.270  176.306  -10.969   17.866  -11.712  -70.403  173.739  -63.000    0.000 batch_000162_000100
  66 H   -57.362  -49.990 -176.526  -12.751   16.941  -14.940  171.889   80.627 -177.111    0.000 batch_000162_000100
  67 H   -62.694  -38.413  175.097  -16.042   16.319  -13.143  -68.560  170.168    0.000    0.000 batch_000162_000100
  68 H   -61.916  -47.643  179.988  -15.738   19.645  -11.328  -69.548  167.561    0.000    0.000 batch_000162_000100
  69 H   -66.472  -33.484  177.278  -15.060   21.479  -14.589  -72.802  -20.543    0.000    0.000 batch_000162_000100
  70 H   -65.912  -46.313  178.400  -17.915   19.585  -16.236    0.000    0.000    0.000    0.000 batch_000162_000100
  71 H   -65.089  -29.891  179.207  -20.375   20.606  -13.524  -70.566 -181.097 -172.324  -87.021 batch_000162_000100
  72 L  -106.150   29.986  177.830  -19.091   24.171  -13.836  -57.938  177.381    0.000    0.000 batch_000162_000100
  73 L   -78.779    0.000    0.000  -19.007   24.127  -17.637  175.017  120.290    0.000    0.000 batch_000162_000100
SEQUENCE: ASTQTTHELTIPNNLIGCIIGRQGANINEIRQMSGAQIKIANPVEGSSGRQVTITGSAASISLAQYLINARLS
SCORE:       score     fa_atr     fa_rep     fa_sol    fa_intra_rep    fa_elec    pro_close    hbond_sr_bb    hbond_lr_bb    hbond_bb_sc    hbond_sc    dslf_fa13    atom_pair_constraint       rama      omega     fa_dun    p_aa_pp        ref        rdc    pool_converged_tag    pool_converged_rmsd    prefa_centroid_score    prefa_clean_score3        rms     maxsub    rms_full    rdc_filt    score_final    nrjumps       time    _archive_select_score_    eval_time         description
SCORE:    -113.768   -238.590     24.532    132.520           0.539    -21.385        0.036        -21.848        -16.177         -7.963      -3.463        0.000                  -0.705     -5.644      3.798     46.383     -9.879      4.078      0.000   batch_000155_000564                   0.513                 -17.377                29.476      1.594     73.000       1.594       0.000       -183.603      0.000     63.000                  -183.603        0.000 batch_000165_000187
REMARK source_file batch_000165/decoys.out
REMARK tag_in_file batch_000149_000558_0001
REMARK PROTEIN SILENTFILE
ANNOTATED_SEQUENCE: A[ALA_p:NtermProteinFull]STQTTH[HIS_D]ELTIPNNLIGCIIGRQGANINEIRQMSGAQIKIANPVEGSSGRQVTITGSAASISLAQYLINARLS[SER_p:CtermProteinFull] batch_000165_000187
   1 L     0.000  156.818  179.076    1.458   -0.001    0.001    0.000    0.000    0.000    0.000 batch_000165_000187
   2 L   -66.081  134.671  178.934    3.895    2.874    0.507  175.648  -38.291    0.000    0.000 batch_000165_000187
   3 L   -86.267  168.995 -178.795    4.052    5.311   -2.407   63.838  105.640    0.000    0.000 batch_000165_000187
   4 L   -74.503  123.516 -178.071    7.186    6.775   -3.985 -174.472  177.727   60.542    0.000 batch_000165_000187
   5 E  -130.604  139.609 -179.241    8.559    9.672   -1.942  -59.067   80.924    0.000    0.000 batch_000165_000187
   6 E  -109.573  130.502  177.233   11.603   11.890   -2.466  -61.944  -75.539    0.000    0.000 batch_000165_000187
   7 E  -118.908  149.954  177.529   13.648   13.357    0.383  -64.736  -98.417    0.000    0.000 batch_000165_000187
   8 E  -121.933  118.824 -180.203   16.470   15.904    0.352 -178.715  180.492    2.395    0.000 batch_000165_000187
   9 E  -113.826  148.943  173.995   19.212   15.795    2.984  -56.584  175.762    0.000    0.000 batch_000165_000187
  10 E  -108.647  115.445 -175.259   22.188   18.082    3.578  -60.466  -39.670    0.000    0.000 batch_000165_000187
  11 E  -112.491  129.738  175.711   25.347   16.209    4.557  -60.461  -60.118    0.000    0.000 batch_000165_000187
  12 E   -51.942  135.518 -175.367   28.580   17.781    5.792  -28.277   38.106  -32.258    0.000 batch_000165_000187
  13 L   -73.862   -2.309  173.457   31.292   17.426    3.153   65.053    2.375    0.000    0.000 batch_000165_000187
  14 L   -89.967  -14.580 -179.803   33.558   16.077    5.888  -69.477  -36.305    0.000    0.000 batch_000165_000187
  15 L  -109.827  -25.242 -177.028   31.250   13.091    6.350  -60.172  176.387    0.000    0.000 batch_000165_000187
  16 H   -61.510  -25.463  179.599   30.053   12.612    2.774 -160.728   64.956    0.000    0.000 batch_000165_000187
  17 H   -59.125  -36.930  178.942   33.442   11.090    1.963    0.000    0.000    0.000    0.000 batch_000165_000187
  18 H   -73.344  -39.139  176.682   32.493    8.027    4.006  -69.076  178.739    0.000    0.000 batch_000165_000187
  19 H   -64.036  -41.381  178.721   29.066    7.797    2.378  -67.079  166.387    0.000    0.000 batch_000165_000187
  20 L   -68.349  -51.511 -178.132   30.652    8.030   -1.069  -67.168  167.313    0.000    0.000 batch_000165_000187
  21 L    71.650 -138.323 -177.770   33.514    5.629   -0.365    0.000    0.000    0.000    0.000 batch_000165_000187
  22 L   -79.937   80.730 -180.358   35.494    4.429   -3.380  -64.854  179.536 -179.484 -179.049 batch_000165_000187
  23 L    55.162   49.562  172.896   34.000    6.703   -6.037  -63.192  -69.833  -64.493    0.000 batch_000165_000187
  24 L    90.356   11.484  180.332   30.407    5.949   -5.063    0.000    0.000    0.000    0.000 batch_000165_000187
  25 H   -64.342  -43.727 -178.133   31.131    2.390   -3.939    0.000    0.000    0.000    0.000 batch_000165_000187
  26 H   -76.426  -25.052  172.685   29.452    2.878   -0.563  -73.402  -13.539    0.000    0.000 batch_000165_000187
  27 H   -66.564  -46.840  176.291   26.572    4.695   -2.246  -67.294  169.330    0.000    0.000 batch_000165_000187
  28 H   -60.933  -38.485  172.763   25.923    1.682   -4.471  -73.892  -22.815    0.000    0.000 batch_000165_000187
  29 H   -55.176  -51.105  179.486   26.091   -0.446   -1.329 -180.191 -173.365 -136.458    0.000 batch_000165_000187
  30 H   -60.433  -42.861  178.845   23.376    1.688    0.262  -67.531  167.618    0.000    0.000 batch_000165_000187
  31 H   -57.231  -47.212 -175.334   21.300    1.541   -2.920  -71.788  175.060  178.955  167.033 batch_000165_000187
  32 H   -70.229  -43.393 -176.107   21.423   -2.256   -3.049  -69.165  174.780  -20.538    0.000 batch_000165_000187
  33 H   -70.855  -41.519 -177.914   20.858   -2.852    0.662  -69.312  176.271   69.928    0.000 batch_000165_000187
  34 H   -78.355  -36.668 -176.778   18.068   -0.297    1.034   68.505  -83.576    0.000    0.000 batch_000165_000187
  35 L    84.330   11.168 -179.876   16.436   -1.009   -2.325    0.000    0.000    0.000    0.000 batch_000165_000187
  36 L  -105.096 -177.774  176.836   15.929    2.726   -2.823    0.000    0.000    0.000    0.000 batch_000165_000187
  37 L  -110.258  107.228  180.212   17.386    5.320   -5.189  176.590   66.219   61.590    0.000 batch_000165_000187
  38 L  -107.694  120.798  180.241   20.125    7.428   -3.605  -61.114   86.250    0.000    0.000 batch_000165_000187
  39 E  -124.681  120.742 -174.833   21.654   10.250   -5.643 -179.200  178.990  178.788 -179.972 batch_000165_000187
  40 E  -121.129  130.777 -177.588   24.400   12.456   -4.215  -59.839  174.504    0.000    0.000 batch_000165_000187
  41 E  -154.654  159.084  176.370   25.911   15.536   -5.852    0.000    0.000    0.000    0.000 batch_000165_000187
  42 L   -81.011  117.014 -175.644   27.459   18.926   -5.100 -173.615   -5.479    0.000    0.000 batch_000165_000187
  43 L   -72.867  -23.204  178.011   24.726   21.561   -5.272   26.536  -37.302   32.657    0.000 batch_000165_000187
  44 L  -172.331  136.195  180.175   27.323   24.318   -5.608   62.287    0.000    0.000    0.000 batch_000165_000187
  45 L   -59.684  127.707  178.823   31.107   24.662   -5.473 -176.341  178.369   -0.617    0.000 batch_000165_000187
  46 L   103.745   -7.614  178.680   32.253   25.870   -2.055    0.000    0.000    0.000    0.000 batch_000165_000187
  47 L   -62.527  139.684  177.724   29.309   24.322   -0.214  175.084 -114.132    0.000    0.000 batch_000165_000187
  48 L   -79.543   -9.905  179.336   30.074   23.021    3.275   67.934  140.194    0.000    0.000 batch_000165_000187
  49 E  -135.422 -179.577 -178.803   27.637   20.177    2.620    0.000    0.000    0.000    0.000 batch_000165_000187
  50 E  -133.178  153.609 -174.318   26.349   17.979   -0.202  -62.859  -69.163 -177.853  -90.141 batch_000165_000187
  51 E   -88.223  122.286  178.331   22.914   17.217   -1.638 -177.139  180.245   58.445    0.000 batch_000165_000187
  52 E  -114.513  116.136  178.857   21.495   13.763   -0.925  179.886    0.000    0.000    0.000 batch_000165_000187
  53 E  -103.595  124.203  179.381   18.370   12.668   -2.792  -61.232  100.724    0.000    0.000 batch_000165_000187
  54 E  -120.903  114.297 -177.913   16.485    9.612   -1.541  -57.593  170.980    0.000    0.000 batch_000165_000187
  55 E  -122.759  133.333  174.327   13.584    8.278   -3.604  -60.675  120.109    0.000    0.000 batch_000165_000187
  56 E   155.647 -155.495  178.094   11.483    5.158   -3.067    0.000    0.000    0.000    0.000 batch_000165_000187
  57 L   -75.564  156.768 -178.737    9.187    3.486   -0.540   67.822 -161.696    0.000    0.000 batch_000165_000187
  58 H   -57.314  -36.885  178.828    9.034    4.656    3.074    0.000    0.000    0.000    0.000 batch_000165_000187
  59 H   -66.380  -48.521 -178.071   10.614    1.370    4.151    0.000    0.000    0.000    0.000 batch_000165_000187
  60 H   -70.985  -29.523  172.936   13.479    1.565    1.659   61.682  -82.370    0.000    0.000 batch_000165_000187
  61 H   -64.747  -46.799  177.063   13.919    5.247    2.479  -69.119  164.442    0.000    0.000 batch_000165_000187
  62 H   -58.270  -41.968  177.776   14.271    4.411    6.170  -64.657   75.659    0.000    0.000 batch_000165_000187
  63 H   -64.199  -42.306  179.030   16.846    1.764    5.265  -69.311  171.940    0.000    0.000 batch_000165_000187
  64 H   -61.496  -48.220 -179.053   18.734    4.232    3.074    0.000    0.000    0.000    0.000 batch_000165_000187
  65 H   -65.791  -37.799  175.946   18.837    6.895    5.785  -69.207  178.067  -21.508    0.000 batch_000165_000187
  66 H   -57.722  -51.332 -178.087   19.843    4.295    8.369  172.652   80.559 -178.148    0.000 batch_000165_000187
  67 H   -65.334  -36.756  173.472   22.821    3.151    6.300  -66.737  171.823    0.000    0.000 batch_000165_000187
  68 H   -60.749  -46.054  178.810   23.742    6.772    5.615  -70.553  167.850    0.000    0.000 batch_000165_000187
  69 H   -60.164  -36.918  176.484   23.642    7.496    9.346  -73.164  -20.682    0.000    0.000 batch_000165_000187
  70 H   -61.580  -38.445  178.440   25.960    4.531    9.884    0.000    0.000    0.000    0.000 batch_000165_000187
  71 H   -76.032  -29.213  175.623   28.435    6.118    7.474  -70.454  -61.393  179.244 -167.978 batch_000165_000187
  72 H   -68.020  -36.259  178.417   27.950    9.490    9.159  -69.145  175.341    0.000    0.000 batch_000165_000187
  73 L   -67.978    0.000    0.000   28.913    7.938   12.493  176.096 -119.317    0.000    0.000 batch_000165_000187
SEQUENCE: ASTQTTHELTIPNNLIGCIIGRQGANINEIRQMSGAQIKIANPVEGSSGRQVTITGSAASISLAQYLINARLS
SCORE:       score     fa_atr     fa_rep     fa_sol    fa_intra_rep    fa_elec    pro_close    hbond_sr_bb    hbond_lr_bb    hbond_bb_sc    hbond_sc    dslf_fa13    atom_pair_constraint       rama      omega     fa_dun    p_aa_pp        ref        rdc    pool_converged_tag    pool_converged_rmsd    prefa_centroid_score    prefa_clean_score3        rms     maxsub    rms_full    rdc_filt    score_final    nrjumps       time    _archive_select_score_    eval_time         description
SCORE:    -113.026   -240.710     24.901    130.197           0.514    -21.273        0.047        -21.624        -13.884         -7.547      -3.509        0.000                  -0.713     -5.653      4.108     47.939     -9.894      4.078      0.000   batch_000165_000237                   0.483                   0.615                32.628      2.659     71.000       2.659       0.000       -183.573      0.000     59.000                  -183.573        0.000 batch_000170_000374
REMARK source_file batch_000170/decoys.out
REMARK tag_in_file batch_000165_000237_0001
REMARK PROTEIN SILENTFILE
ANNOTATED_SEQUENCE: A[ALA_p:NtermProteinFull]STQTTH[HIS_D]ELTIPNNLIGCIIGRQGANINEIRQMSGAQIKIANPVEGSSGRQVTITGSAASISLAQYLINARLS[SER_p:CtermProteinFull] batch_000170_000374
   1 L     0.000  157.337  178.985    1.462   -0.007   -0.002    0.000    0.000    0.000    0.000 batch_000170_000374
   2 L   -67.828  139.822  174.981    3.902    2.867    0.491  175.987 -107.769    0.000    0.000 batch_000170_000374
   3 L   -89.917  -18.718  178.128    4.309    5.312   -2.390   63.967 -138.086    0.000    0.000 batch_000170_000374
   4 L  -102.636  158.687 -179.434    7.678    6.452   -1.046  -53.876  -60.795  -61.619    0.000 batch_000170_000374
   5 L   -96.925  130.045  177.400   10.893    4.447   -0.728  -62.187  -18.988    0.000    0.000 batch_000170_000374
   6 E   -97.543  121.631 -179.021   12.339    3.697    2.707  -61.171  -59.789    0.000    0.000 batch_000170_000374
   7 E  -119.060  126.310  174.884   16.135    3.544    2.863 -183.564   60.682    0.000    0.000 batch_000170_000374
   8 E   -93.484  122.044 -175.145   18.172    2.465    5.884 -177.633 -178.648    4.126    0.000 batch_000170_000374
   9 L  -126.243  129.495  174.759   21.549    4.203    6.036  179.318   64.365    0.000    0.000 batch_000170_000374
  10 L   -90.858  125.165  178.162   24.413    3.740    8.491  -65.347 -102.444    0.000    0.000 batch_000170_000374
  11 L  -126.792  123.672  178.641   26.314    6.920    9.344  -60.721  176.509    0.000    0.000 batch_000170_000374
  12 L   -54.441  131.933 -178.716   29.359    7.048   11.618  -28.091   37.958  -32.265    0.000 batch_000170_000374
  13 L   -60.695  -30.117 -176.104   28.615    9.074   14.749 -179.581   70.967    0.000    0.000 batch_000170_000374
  14 L   -73.244  -18.057 -177.003   31.996   10.778   14.410  -70.934  -22.974    0.000    0.000 batch_000170_000374
  15 L  -109.604  -25.404 -175.227   31.017   12.149   11.002  -60.377  177.194    0.000    0.000 batch_000170_000374
  16 H   -67.314  -19.972  176.343   27.274   12.642   11.443 -156.151  165.904    0.000    0.000 batch_000170_000374
  17 H   -56.592  -36.840  180.526   28.018   15.670   13.616    0.000    0.000    0.000    0.000 batch_000170_000374
  18 H   -85.101  -33.098  173.371   28.863   17.567   10.431  -67.224  178.480    0.000    0.000 batch_000170_000374
  19 H   -61.242  -42.285  175.495   26.033   15.993    8.445  -69.185  165.765    0.000    0.000 batch_000170_000374
  20 H   -67.577  -54.634  177.337   23.633   17.277   11.098  -66.873  167.325    0.000    0.000 batch_000170_000374
  21 L    85.282 -175.677 -177.019   25.332   20.662   11.420    0.000    0.000    0.000    0.000 batch_000170_000374
  22 L   -63.564  103.927 -179.302   24.605   23.518   13.822 -177.342  177.471  179.235  179.425 batch_000170_000374
  23 L    59.112   33.353  175.381   21.279   22.542   15.384  -60.551  -67.852  -61.837    0.000 batch_000170_000374
  24 L    85.214   18.204 -176.179   20.508   20.420   12.326    0.000    0.000    0.000    0.000 batch_000170_000374
  25 H   -59.814  -45.716 -170.946   21.440   23.207    9.915    0.000    0.000    0.000    0.000 batch_000170_000374
  26 H   -77.031  -42.189  180.542   23.220   20.975    7.413  -72.923  -17.029    0.000    0.000 batch_000170_000374
  27 H   -68.508  -29.647  172.466   20.836   18.014    7.463 -169.267   63.405    0.000    0.000 batch_000170_000374
  28 H   -62.270  -43.348  175.575   17.962   20.443    6.949  -77.001  -17.382    0.000    0.000 batch_000170_000374
  29 H   -61.043  -42.237  180.237   19.669   21.607    3.759  -69.354  175.085  -12.736    0.000 batch_000170_000374
  30 H   -62.181  -45.057  177.601   20.110   17.989    2.675  -67.858  169.183    0.000    0.000 batch_000170_000374
  31 H   -59.115  -42.908 -177.420   16.422   17.240    3.215  -71.253 -168.136 -165.225   99.423 batch_000170_000374
  32 H   -67.824  -43.074 -175.941   15.433   20.316    1.211  -69.986  173.306  -21.674    0.000 batch_000170_000374
  33 H   -72.081  -39.813 -177.867   17.809   19.640   -1.678  -71.840 -171.932  -75.989    0.000 batch_000170_000374
  34 H   -81.898  -36.183 -175.366   17.050   15.923   -1.919   66.654  -83.636    0.000    0.000 batch_000170_000374
  35 L    87.988    4.070 -178.531   13.351   16.147   -1.073    0.000    0.000    0.000    0.000 batch_000170_000374
  36 L   -97.365  142.287  174.425   13.777   13.137    1.210    0.000    0.000    0.000    0.000 batch_000170_000374
  37 E   -85.218  114.541 -174.516   12.712   12.974    4.854  178.954   66.634   54.353    0.000 batch_000170_000374
  38 E  -107.787  120.887  180.190   15.760   11.970    6.889  -58.450  171.590    0.000    0.000 batch_000170_000374
  39 E  -113.514  105.437  178.841   15.361   10.631   10.426 -178.167  179.526  178.509  179.974 batch_000170_000374
  40 E   -88.406  124.537 -178.340   18.596   10.275   12.391  -62.693  168.873    0.000    0.000 batch_000170_000374
  41 L  -127.656 -149.510 -176.592   18.343    7.987   15.417    0.000    0.000    0.000    0.000 batch_000170_000374
  42 L   -92.801  160.451  175.924   20.523    5.703   17.534  -69.978  -38.098    0.000    0.000 batch_000170_000374
  43 E   -71.647  150.257 -177.244   22.947    2.992   16.428   29.880  -37.685   30.164    0.000 batch_000170_000374
  44 L  -127.691  163.788  179.625   21.692   -0.596   16.360  -60.332    0.000    0.000    0.000 batch_000170_000374
  45 E   -56.650  124.822 -179.993   23.158   -4.098   16.559 -176.322  178.438   -0.634    0.000 batch_000170_000374
  46 L   102.549  -15.892  180.133   25.009   -4.869   13.329    0.000    0.000    0.000    0.000 batch_000170_000374
  47 L  -107.052  125.784  179.952   25.523   -1.195   12.499  177.188  -97.766    0.000    0.000 batch_000170_000374
  48 L   -73.550  -20.559  179.456   28.892    0.454   13.123   68.044  140.431    0.000    0.000 batch_000170_000374
  49 L  -126.137 -165.814 -176.186   27.195    3.854   13.017    0.000    0.000    0.000    0.000 batch_000170_000374
  50 L   -77.090  143.065  174.964   23.802    5.428   13.693  -70.399 -175.955  172.555  -87.139 batch_000170_000374
  51 L   -77.812  121.758  179.986   20.636    4.058   12.097 -175.408 -179.546   58.126    0.000 batch_000170_000374
  52 E  -122.537  129.220  179.409   19.112    6.627    9.745  178.611    0.000    0.000    0.000 batch_000170_000374
  53 E  -102.806  121.051  181.496   15.757    6.294    7.987  -61.312   83.301    0.000    0.000 batch_000170_000374
  54 E  -117.155  118.411 -176.685   15.374    8.117    4.673  -55.909  173.595    0.000    0.000 batch_000170_000374
  55 E  -117.553  126.797  177.257   11.956    8.314    3.022  -60.517  138.102    0.000    0.000 batch_000170_000374
  56 L   173.416 -170.744  177.455   11.263    9.772   -0.420    0.000    0.000    0.000    0.000 batch_000170_000374
  57 L   -69.301  163.268 -179.798   11.231    9.135   -4.168   70.075 -138.653    0.000    0.000 batch_000170_000374
  58 H   -54.531  -40.199  176.410   13.920    7.045   -5.858    0.000    0.000    0.000    0.000 batch_000170_000374
  59 H   -65.521  -44.967 -179.007   15.536   10.272   -7.049    0.000    0.000    0.000    0.000 batch_000170_000374
  60 H   -64.128  -37.302  176.247   15.296   11.852   -3.599  -69.441  -70.134    0.000    0.000 batch_000170_000374
  61 H   -62.603  -45.370  177.546   16.855    8.751   -2.050  -65.510  -61.905    0.000    0.000 batch_000170_000374
  62 H   -62.883  -42.029  179.460   19.771    8.939   -4.481  -65.263   67.451    0.000    0.000 batch_000170_000374
  63 H   -65.407  -40.660  177.447   20.154   12.665   -3.826  -70.202  171.353    0.000    0.000 batch_000170_000374
  64 H   -61.025  -44.808  176.690   20.087   12.096   -0.067    0.000    0.000    0.000    0.000 batch_000170_000374
  65 H   -60.471  -46.471 -180.201   22.835    9.488   -0.386  -70.192  173.704  -30.111    0.000 batch_000170_000374
  66 H   -58.468  -52.092 -174.455   24.903   11.805   -2.579  171.913   79.994 -178.721    0.000 batch_000170_000374
  67 H   -65.289  -40.429  176.845   24.588   14.824   -0.292  -67.528  169.956    0.000    0.000 batch_000170_000374
  68 H   -65.150  -43.532  177.454   25.293   12.786    2.839  -69.801  168.726    0.000    0.000 batch_000170_000374
  69 H   -62.138  -36.269  176.052   28.286   11.134    1.177  -74.387  -18.840    0.000    0.000 batch_000170_000374
  70 H   -62.506  -37.938  176.262   29.526   14.599    0.227    0.000    0.000    0.000    0.000 batch_000170_000374
  71 H   -71.397  -35.133  177.183   29.384   15.538    3.907  -67.013  -69.381 -172.991 -174.451 batch_000170_000374
  72 H   -66.395  -36.540  178.917   31.134   12.287    4.814  -70.937  171.381    0.000    0.000 batch_000170_000374
  73 L   -67.279    0.000    0.000   33.920   13.101    2.358  176.138 -119.751    0.000    0.000 batch_000170_000374
SEQUENCE: ASTQTTHELTIPNNLIGCIIGRQGANINEIRQMSGAQIKIANPVEGSSGRQVTITGSAASISLAQYLINARLS
SCORE:       score     fa_atr     fa_rep     fa_sol    fa_intra_rep    fa_elec    pro_close    hbond_sr_bb    hbond_lr_bb    hbond_bb_sc    hbond_sc    dslf_fa13    atom_pair_constraint       rama      omega     fa_dun    p_aa_pp        ref        rdc    pool_converged_tag    pool_converged_rmsd    prefa_centroid_score    prefa_clean_score3        rms     maxsub    rms_full    rdc_filt    score_final    nrjumps       time    _archive_select_score_    eval_time         description
SCORE:    -111.252   -238.012     24.149    130.786           0.540    -20.114        0.015        -20.762        -18.659         -4.860      -2.947        0.000                  -0.730     -5.840      4.171     46.792     -9.860      4.078      0.000   batch_000168_000377                   0.678                   3.119                27.401      1.662     73.000       1.662       0.000       -183.530      0.000    369.000                  -183.530        0.000 batch_000170_000252
REMARK source_file batch_000170/decoys.out
REMARK tag_in_file batch_000153_000225_0001
REMARK PROTEIN SILENTFILE
ANNOTATED_SEQUENCE: A[ALA_p:NtermProteinFull]STQTTH[HIS_D]ELTIPNNLIGCIIGRQGANINEIRQMSGAQIKIANPVEGSSGRQVTITGSAASISLAQYLINARLS[SER_p:CtermProteinFull] batch_000170_000252
   1 L     0.000  158.249  178.979    1.457    0.000    0.008    0.000    0.000    0.000    0.000 batch_000170_000252
   2 L   -69.756  143.217  178.251    3.905    2.869    0.480  176.867 -115.695    0.000    0.000 batch_000170_000252
   3 L   -63.108  -42.245  179.543    4.367    5.285   -2.419  -61.898  -37.307    0.000    0.000 batch_000170_000252
   4 L  -122.200  153.426  178.803    8.146    5.179   -2.015  -62.680 -179.548  -44.438    0.000 batch_000170_000252
   5 L  -121.230  161.962 -175.835   10.538    2.536   -0.692   63.134  -37.183    0.000    0.000 batch_000170_000252
   6 L  -111.445  126.229  175.470   13.922    2.701    1.031  -60.824  -61.762    0.000    0.000 batch_000170_000252
   7 L  -113.739  134.866  176.227   17.072    1.012   -0.262 -183.332   74.482    0.000    0.000 batch_000170_000252
   8 L  -102.003  117.680 -179.407   20.309    0.701    1.705 -177.325 -178.887   12.728    0.000 batch_000170_000252
   9 L  -120.904  125.667  177.143   23.461    0.768   -0.421  176.371   65.584    0.000    0.000 batch_000170_000252
  10 L   -95.112  127.457  180.484   26.998    0.438    0.932  -60.986  -59.772    0.000    0.000 batch_000170_000252
  11 L  -122.589  152.391  179.348   29.745    2.187   -1.031   61.792  171.714    0.000    0.000 batch_000170_000252
  12 L   -54.942  131.779 -175.778   33.529    2.277   -0.676  -28.029   37.791  -32.189    0.000 batch_000170_000252
  13 L   -74.453   -5.036  180.367   34.537    4.943    1.839   67.876    8.831    0.000    0.000 batch_000170_000252
  14 L  -100.489    3.961 -178.867   37.442    5.866   -0.433  -70.137  -43.965    0.000    0.000 batch_000170_000252
  15 L  -127.240    4.757 -177.182   35.161    6.861   -3.307  -63.803  173.261    0.000    0.000 batch_000170_000252
  16 H   -69.367  -18.857  173.925   32.556    8.871   -1.404   63.714  172.859    0.000    0.000 batch_000170_000252
  17 H   -61.724  -34.301 -178.492   34.333   12.018   -2.575    0.000    0.000    0.000    0.000 batch_000170_000252
  18 H   -86.963  -30.984  179.278   33.056   11.258   -6.074  -66.492  178.679    0.000    0.000 batch_000170_000252
  19 H   -76.157  -41.338  177.863   29.621   10.070   -4.960  -58.216  -55.543    0.000    0.000 batch_000170_000252
  20 H   -72.911  -54.070 -179.295   29.019   13.049   -2.676  -66.381  168.126    0.000    0.000 batch_000170_000252
  21 L    84.643 -178.366 -177.736   30.646   15.693   -4.870    0.000    0.000    0.000    0.000 batch_000170_000252
  22 L   -63.444  102.924 -179.466   31.388   19.328   -4.039 -177.403  177.419  179.232  179.494 batch_000170_000252
  23 L    58.319   34.775  177.376   29.251   19.959   -0.958  -60.805  -68.034  -61.930    0.000 batch_000170_000252
  24 L    84.368   24.667 -178.771   26.888   17.207   -2.095    0.000    0.000    0.000    0.000 batch_000170_000252
  25 H   -62.549  -41.339 -175.279   26.879   18.369   -5.715    0.000    0.000    0.000    0.000 batch_000170_000252
  26 H   -84.083  -21.236  166.817   26.794   14.822   -7.078  -69.411  -11.779    0.000    0.000 batch_000170_000252
  27 H   -60.105  -48.403  177.966   24.207   13.808   -4.500  -68.767  168.834    0.000    0.000 batch_000170_000252
  28 H   -65.729  -40.081  177.914   21.877   16.390   -6.035  -73.216  -22.271    0.000    0.000 batch_000170_000252
  29 H   -58.424  -55.801  179.632   22.899   15.311   -9.534 -178.108  180.352   58.861    0.000 batch_000170_000252
  30 H   -61.366  -42.286  177.826   22.130   11.638   -8.920  -67.915  168.371    0.000    0.000 batch_000170_000252
  31 H   -52.778  -51.952 -175.165   18.990   12.560   -6.984 -182.864 -177.340 -179.894  -84.458 batch_000170_000252
  32 H   -69.762  -43.099 -176.003   17.549   14.549   -9.884  -69.266  176.194  -22.521    0.000 batch_000170_000252
  33 H   -67.292  -43.939 -177.311   18.685   12.195  -12.644  -70.151  175.408   69.288    0.000 batch_000170_000252
  34 H   -80.387  -28.795 -177.050   17.482    9.015  -10.943   66.263  -66.017    0.000    0.000 batch_000170_000252
  35 L    80.144   40.480 -176.681   14.383   10.629   -9.445    0.000    0.000    0.000    0.000 batch_000170_000252
  36 L  -151.703  144.340 -174.281   15.125    9.404   -5.924    0.000    0.000    0.000    0.000 batch_000170_000252
  37 E   -74.408  123.430 -178.477   16.238   10.951   -2.637  180.909   66.278   45.956    0.000 batch_000170_000252
  38 E  -107.726  124.664  175.652   19.929   10.391   -1.917  -54.364  -59.971    0.000    0.000 batch_000170_000252
  39 E  -133.491  126.068 -176.751   21.338   10.587    1.607 -178.544  178.213  179.331 -179.959 batch_000170_000252
  40 L  -116.319  129.786 -177.966   24.886    9.613    2.563  -58.393  171.943    0.000    0.000 batch_000170_000252
  41 L  -152.657  157.332  176.936   26.073    9.057    6.132    0.000    0.000    0.000    0.000 batch_000170_000252
  42 L   -85.537  115.617 -176.040   28.587    7.077    8.184 -174.349   -3.061    0.000    0.000 batch_000170_000252
  43 L   -73.789  -24.328  178.668   26.824    4.135    9.820   27.228  -37.268   32.033    0.000 batch_000170_000252
  44 L  -172.752  136.180  179.963   29.769    3.551   12.154   62.288    0.000    0.000    0.000 batch_000170_000252
  45 L   -61.523  128.699  178.288   33.311    4.849   12.624 -176.383  178.282   -0.600    0.000 batch_000170_000252
  46 L   104.651   -8.712  179.186   35.894    2.486   11.141    0.000    0.000    0.000    0.000 batch_000170_000252
  47 L   -62.497  139.694  178.028   33.566    1.150    8.449  174.750 -115.819    0.000    0.000 batch_000170_000252
  48 L   -77.266  -10.839  177.698   35.223    0.307    5.133   67.605   40.725    0.000    0.000 batch_000170_000252
  49 L  -135.305 -179.275 -180.151   32.132    1.701    3.413    0.000    0.000    0.000    0.000 batch_000170_000252
  50 L  -132.934  153.695 -171.064   29.423    4.323    3.905  -64.383  -69.252 -177.834  -90.326 batch_000170_000252
  51 L   -86.816  124.409  174.745   25.632    4.164    4.032 -176.106  180.812   66.090    0.000 batch_000170_000252
  52 L  -112.151  116.547  177.173   23.627    5.408    1.053  180.340    0.000    0.000    0.000 batch_000170_000252
  53 E   -93.896  122.894  178.725   19.880    5.834    1.533  -61.485   82.050    0.000    0.000 batch_000170_000252
  54 E  -118.993  112.763 -177.051   17.812    5.777   -1.657  -55.037  171.284    0.000    0.000 batch_000170_000252
  55 E  -111.052  125.221  179.651   14.124    6.649   -1.356  -60.699  158.595    0.000    0.000 batch_000170_000252
  56 L   158.880 -159.647  176.993   11.722    6.310   -4.283    0.000    0.000    0.000    0.000 batch_000170_000252
  57 L   -73.883  158.499  179.588   10.364    3.774   -6.768   67.936 -161.421    0.000    0.000 batch_000170_000252
  58 H   -56.986  -38.268  177.836   12.182    0.509   -7.469    0.000    0.000    0.000    0.000 batch_000170_000252
  59 H   -64.682  -47.930 -177.841   13.016    1.818  -10.939    0.000    0.000    0.000    0.000 batch_000170_000252
  60 H   -68.047  -29.291  173.756   14.369    5.128   -9.648   59.258  -80.076    0.000    0.000 batch_000170_000252
  61 H   -65.108  -46.171  179.679   16.365    3.231   -7.030  -69.580  167.627    0.000    0.000 batch_000170_000252
  62 H   -65.864  -30.860  174.292   18.013    1.093   -9.707   69.636  -33.814    0.000    0.000 batch_000170_000252
  63 H   -68.106  -41.249  175.572   18.751    4.283  -11.636  -70.282  173.162    0.000    0.000 batch_000170_000252
  64 H   -63.063  -43.156  177.173   20.411    5.749   -8.547    0.000    0.000    0.000    0.000 batch_000170_000252
  65 H   -60.554  -42.784  176.914   22.420    2.550   -8.114  -70.926  175.159  -54.102    0.000 batch_000170_000252
  66 H   -57.395  -52.217 -176.356   23.507    2.764  -11.751  172.283   80.346 -171.854    0.000 batch_000170_000252
  67 H   -63.881  -40.375  177.391   24.680    6.366  -11.431  -67.846  172.429    0.000    0.000 batch_000170_000252
  68 H   -62.890  -49.567  180.687   26.451    5.655   -8.143  -69.081  167.161    0.000    0.000 batch_000170_000252
  69 H   -62.079  -37.208  177.022   28.207    2.568   -9.499  -73.514  -19.457    0.000    0.000 batch_000170_000252
  70 H   -62.314  -40.190  177.657   29.215    4.517  -12.603    0.000    0.000    0.000    0.000 batch_000170_000252
  71 H   -71.451  -34.358  177.211   30.817    7.160  -10.390  -70.814  -74.424 -177.181  -95.997 batch_000170_000252
  72 H   -65.607  -36.992  178.752   32.459    4.451   -8.288  -69.527  175.316    0.000    0.000 batch_000170_000252
  73 L   -67.783    0.000    0.000   34.009    2.966  -11.426  176.101 -119.904    0.000    0.000 batch_000170_000252
