# Supplementary material for: Combining Evolutionary Information and an Iterative Sampling Strategy for Accurate Protein Structure Prediction
Source: PLoS Comput Biol. 2015 Dec 29;11(12):e1004661. doi: 10.1371/journal.pcbi.1004661 (PMC4694711; doi:10.1371/journal.pcbi.1004661)
Supplement: S1 File — Input files for target 1wvn and scripts to carry out the steps outlined in the protocol capture in S1 Text as well as exemplary output files are provided in this attachement. The supplementary materials are also included with Rosetta under the directory “Rosetta/demos/protocol_capture/2015/ rasrec_evolutionary_restraints” (ZIP) [file pcbi.1004661.s003.zip › protocol_capture/outputs/3_rasrec/low_10.out]

SEQUENCE: ASTQTTHELTIPNNLIGCIIGRQGANINEIRQMSGAQIKIANPVEGSSGRQVTITGSAASISLAQYLINARLS
SCORE:       score     fa_atr     fa_rep     fa_sol    fa_intra_rep    fa_elec    pro_close    hbond_sr_bb    hbond_lr_bb    hbond_bb_sc    hbond_sc    dslf_fa13    atom_pair_constraint       rama      omega     fa_dun    p_aa_pp        ref        rdc    pool_converged_tag    pool_converged_rmsd    prefa_centroid_score    prefa_clean_score3        rms     maxsub    rms_full    rdc_filt    score_final    nrjumps       time    _archive_select_score_    eval_time         description
SCORE:    -114.676   -241.342     23.698    129.646           0.531    -20.525        0.058        -19.924        -17.924         -5.687      -2.846        0.000                  -0.819     -4.790      4.173     47.531    -10.535      4.078      0.000   batch_000153_000182                   0.759                 -57.099               -15.780      2.164     72.000       2.164       0.000       -195.777      0.000     54.000                  -195.777        0.000 batch_000167_000360
REMARK source_file batch_000167/decoys.out
REMARK tag_in_file batch_000157_000510_0001
REMARK PROTEIN SILENTFILE
ANNOTATED_SEQUENCE: A[ALA_p:NtermProteinFull]STQTTH[HIS_D]ELTIPNNLIGCIIGRQGANINEIRQMSGAQIKIANPVEGSSGRQVTITGSAASISLAQYLINARLS[SER_p:CtermProteinFull] batch_000167_000360
   1 L     0.000  158.820  179.017    1.460   -0.001    0.002    0.000    0.000    0.000    0.000 batch_000167_000360
   2 L   -79.762  163.444  178.201    3.912    2.868    0.463   68.669   21.549    0.000    0.000 batch_000167_000360
   3 L   -90.398  166.658  178.683    5.256    5.044   -2.350   63.793   99.166    0.000    0.000 batch_000167_000360
   4 L   -79.008  132.326 -179.825    8.813    5.166   -3.687 -174.983  175.737   37.035    0.000 batch_000167_000360
   5 L  -152.294 -168.989 -176.589   11.109    7.668   -1.977 -170.913  140.496    0.000    0.000 batch_000167_000360
   6 L  -118.555  164.722  176.205   14.641    8.287   -0.713   62.926   -0.989    0.000    0.000 batch_000167_000360
   7 L  -149.243  135.502 -172.599   16.496    7.955    2.587 -177.011   69.479    0.000    0.000 batch_000167_000360
   8 E  -104.287  123.005  171.458   19.732    9.553    3.774 -179.224  178.545   -1.480    0.000 batch_000167_000360
   9 E  -117.528  157.859  173.390   22.363    7.728    5.815  -61.359  175.851    0.000    0.000 batch_000167_000360
  10 E  -118.269  112.964 -176.681   25.831    8.779    6.956  -59.212  -39.182    0.000    0.000 batch_000167_000360
  11 E  -111.021  129.599 -179.642   28.483    6.062    6.765  -56.589  -61.025    0.000    0.000 batch_000167_000360
  12 L   -52.104  142.088 -174.648   32.005    6.465    8.139  -30.110   37.996  -30.626    0.000 batch_000167_000360
  13 H   -53.116  -39.242 -174.278   34.617    6.850    5.406  -72.360  -19.965    0.000    0.000 batch_000167_000360
  14 H   -72.799  -13.694 -176.974   36.415    3.689    6.508  -71.068  -24.324    0.000    0.000 batch_000167_000360
  15 H  -107.894    5.226 -179.428   33.187    1.707    6.187  -61.531  179.147    0.000    0.000 batch_000167_000360
  16 H   -70.178  -41.927  176.881   32.287    2.982    2.720  -65.471  -60.988    0.000    0.000 batch_000167_000360
  17 H   -64.844  -26.198 -178.988   34.209    0.204    0.976    0.000    0.000    0.000    0.000 batch_000167_000360
  18 H   -72.912  -45.068 -178.096   32.376   -2.251    3.227  -68.803   60.757    0.000    0.000 batch_000167_000360
  19 H   -74.215  -22.995  176.747   28.867   -1.160    2.252   63.400  171.149    0.000    0.000 batch_000167_000360
  20 H   -82.133  -60.763 -178.580   29.906   -1.064   -1.403  -66.177  169.984    0.000    0.000 batch_000167_000360
  21 L    87.530 -174.808 -178.163   31.898   -4.285   -1.736    0.000    0.000    0.000    0.000 batch_000167_000360
  22 H   -63.226  101.644 -178.681   33.784   -5.595   -4.766 -177.441  177.262  179.248  179.567 batch_000167_000360
  23 H    58.138   34.742  177.433   32.575   -3.284   -7.531  -60.777  -68.010  -61.847    0.000 batch_000167_000360
  24 H    84.346   23.529 -177.497   29.357   -2.750   -5.578    0.000    0.000    0.000    0.000 batch_000167_000360
  25 H   -62.254  -41.510 -176.069   28.973   -6.449   -4.787    0.000    0.000    0.000    0.000 batch_000167_000360
  26 H   -75.072  -33.135  170.078   27.603   -5.796   -1.302  -71.164  -14.684    0.000    0.000 batch_000167_000360
  27 H   -60.315  -44.197  179.761   25.213   -3.160   -2.623  -70.537  168.503    0.000    0.000 batch_000167_000360
  28 H   -61.025  -41.875  178.187   23.939   -5.727   -5.121  -72.953  -21.180    0.000    0.000 batch_000167_000360
  29 H   -63.363  -50.035 -179.597   23.349   -8.234   -2.324  -71.266  180.797   -8.852    0.000 batch_000167_000360
  30 H   -63.385  -42.511  177.980   21.537   -5.727   -0.113  -67.770  168.644    0.000    0.000 batch_000167_000360
  31 H   -59.483  -44.371 -179.341   19.532   -4.403   -3.060 -179.068 -178.511   66.223 -167.625 batch_000167_000360
  32 H   -63.532  -38.987 -177.867   18.448   -7.922   -4.004 -175.273   63.835   52.617    0.000 batch_000167_000360
  33 H   -76.708  -40.549 -175.091   17.385   -8.692   -0.436  -70.972 -172.877  -77.301    0.000 batch_000167_000360
  34 H   -87.507  -53.104 -173.969   15.749   -5.340    0.294   66.134  -81.239    0.000    0.000 batch_000167_000360
  35 L   107.253    2.223  180.344   14.526   -4.090   -3.080    0.000    0.000    0.000    0.000 batch_000167_000360
  36 L  -112.171  145.194 -177.678   16.034   -0.634   -2.585    0.000    0.000    0.000    0.000 batch_000167_000360
  37 E   -91.246  131.258  175.528   18.947    0.902   -4.484  176.998   69.828   58.719    0.000 batch_000167_000360
  38 E   -97.246  128.267  175.333   21.986    2.201   -2.608  -62.235  169.585    0.000    0.000 batch_000167_000360
  39 E  -121.328  138.758 -179.094   23.844    5.200   -4.020  -64.027 -177.396  179.992 -179.354 batch_000167_000360
  40 E  -101.399  117.626 -177.033   27.119    6.631   -2.721  -53.506  -59.094    0.000    0.000 batch_000167_000360
  41 E  -105.370 -171.983 -175.640   27.329   10.426   -2.691    0.000    0.000    0.000    0.000 batch_000167_000360
  42 E   -67.336  156.486  177.318   29.959   12.989   -1.707  -68.847  -30.794    0.000    0.000 batch_000167_000360
  43 E   -55.682  145.952  179.468   31.492   13.090    1.770  -26.487   37.438  -33.008    0.000 batch_000167_000360
  44 E   -81.616  114.915  178.450   29.435   14.905    4.402  177.333    0.000    0.000    0.000 batch_000167_000360
  45 E   -63.094  127.284 -180.505   30.988   18.274    5.234 -176.327  178.360   -0.662    0.000 batch_000167_000360
  46 L    94.218    5.610  177.801   31.464   18.661    8.986    0.000    0.000    0.000    0.000 batch_000167_000360
  47 L  -134.574 -165.888 -177.907   31.542   14.903    9.550 -171.076  116.035    0.000    0.000 batch_000167_000360
  48 L  -129.407   22.835  177.907   33.729   11.858    8.917   59.443  -20.164    0.000    0.000 batch_000167_000360
  49 L  -134.913 -174.806 -180.050   31.461    9.823    6.644    0.000    0.000    0.000    0.000 batch_000167_000360
  50 E  -118.716  152.982  179.147   29.758    9.994    3.249  -61.928 -175.581   63.232  167.657 batch_000167_000360
  51 E   -74.192  127.188  178.901   26.141   10.591    2.243 -177.681  178.845    6.508    0.000 batch_000167_000360
  52 E  -118.818  128.787 -177.254   24.306    7.400    1.288  177.166    0.000    0.000    0.000 batch_000167_000360
  53 E  -107.554  128.279  174.448   20.988    7.402   -0.567  -61.339  159.657    0.000    0.000 batch_000167_000360
  54 E  -113.019  120.079 -176.096   18.470    4.560   -0.407  -58.034  172.364    0.000    0.000 batch_000167_000360
  55 E  -112.870  127.124 -179.570   15.711    4.595   -3.021  -60.530 -119.748    0.000    0.000 batch_000167_000360
  56 L   161.667 -166.442  175.682   12.616    2.397   -2.821    0.000    0.000    0.000    0.000 batch_000167_000360
  57 L   -71.851  167.754 -179.658    9.456    1.743   -0.813   70.921  168.708    0.000    0.000 batch_000167_000360
  58 H   -58.881  -40.935  176.713    9.244    2.395    2.927    0.000    0.000    0.000    0.000 batch_000167_000360
  59 H   -68.898  -43.927 -179.312    9.674   -1.324    3.587    0.000    0.000    0.000    0.000 batch_000167_000360
  60 H   -61.701  -42.944  177.515   12.444   -1.663    1.006  -62.509   89.826    0.000    0.000 batch_000167_000360
  61 H   -63.501  -47.496  178.718   14.342    1.262    2.521  -68.762  168.064    0.000    0.000 batch_000167_000360
  62 H   -55.544  -45.134  179.192   13.911   -0.082    6.052  -64.118   78.824    0.000    0.000 batch_000167_000360
  63 H   -62.596  -45.648 -179.680   15.276   -3.456    4.955  -70.220  170.947    0.000    0.000 batch_000167_000360
  64 H   -60.512  -44.964  177.731   18.238   -1.876    3.170    0.000    0.000    0.000    0.000 batch_000167_000360
  65 H   -58.595  -45.903 -178.877   19.098    0.220    6.223 -178.200  180.825   13.830    0.000 batch_000167_000360
  66 H   -65.998  -37.262  179.511   18.950   -2.835    8.481  -63.485  -19.584  181.257    0.000 batch_000167_000360
  67 H   -69.241  -34.696  172.626   21.057   -4.866    6.053  -70.491  170.316    0.000    0.000 batch_000167_000360
  68 H   -64.300  -43.225  176.194   23.649   -2.089    6.031  -68.863  167.891    0.000    0.000 batch_000167_000360
  69 H   -60.775  -40.178  174.040   23.659   -2.165    9.831  -72.412  -19.735    0.000    0.000 batch_000167_000360
  70 H   -65.943  -41.478  177.244   24.192   -5.921    9.619    0.000    0.000    0.000    0.000 batch_000167_000360
  71 H   -59.162  -35.858 -178.980   26.904   -5.366    7.014  183.204   72.473   68.529 -175.453 batch_000167_000360
  72 L  -104.958   29.663  178.092   28.638   -3.022    9.454  -57.988  178.125    0.000    0.000 batch_000167_000360
  73 L   -86.316    0.000    0.000   27.954   -5.180   12.509  174.922  120.183    0.000    0.000 batch_000167_000360
SEQUENCE: ASTQTTHELTIPNNLIGCIIGRQGANINEIRQMSGAQIKIANPVEGSSGRQVTITGSAASISLAQYLINARLS
SCORE:       score     fa_atr     fa_rep     fa_sol    fa_intra_rep    fa_elec    pro_close    hbond_sr_bb    hbond_lr_bb    hbond_bb_sc    hbond_sc    dslf_fa13    atom_pair_constraint       rama      omega     fa_dun    p_aa_pp        ref        rdc    pool_converged_tag    pool_converged_rmsd    prefa_centroid_score    prefa_clean_score3        rms     maxsub    rms_full    rdc_filt    score_final    nrjumps       time    _archive_select_score_    eval_time         description
SCORE:    -115.125   -245.129     24.993    135.995           0.559    -22.280        0.038        -20.078        -16.760         -8.614      -4.351        0.000                  -0.814     -4.746      3.907     47.004     -8.927      4.078      0.000   batch_000157_000159                   0.533                   3.391                23.553      1.728     73.000       1.728       0.000       -195.693      0.000     54.000                  -195.693        0.000 batch_000168_000250
REMARK source_file batch_000168/decoys.out
REMARK tag_in_file batch_000157_000159_0001
REMARK PROTEIN SILENTFILE
ANNOTATED_SEQUENCE: A[ALA_p:NtermProteinFull]STQTTH[HIS_D]ELTIPNNLIGCIIGRQGANINEIRQMSGAQIKIANPVEGSSGRQVTITGSAASISLAQYLINARLS[SER_p:CtermProteinFull] batch_000168_000250
   1 L     0.000  157.156  179.110    1.458    0.001    0.000    0.000    0.000    0.000    0.000 batch_000168_000250
   2 L   -66.128  132.360 -177.226    3.897    2.875    0.499  175.748    1.346    0.000    0.000 batch_000168_000250
   3 E   -65.019  130.083  176.570    3.914    5.278   -2.446  -59.658  -57.344    0.000    0.000 batch_000168_000250
   4 E   -88.125  125.040  179.214    7.020    5.040   -4.625 -177.557  177.337    8.589    0.000 batch_000168_000250
   5 E  -155.851 -169.128  179.539    8.534    8.395   -5.579 -170.871  140.068    0.000    0.000 batch_000168_000250
   6 E  -125.187  130.126  178.323   11.705   10.492   -5.592  -62.128  100.775    0.000    0.000 batch_000168_000250
   7 E  -106.498  141.504  176.728   12.827   12.927   -2.896 -180.920   74.194    0.000    0.000 batch_000168_000250
   8 L  -105.290  119.481 -178.679   15.268   15.799   -3.385 -177.831 -178.619   13.126    0.000 batch_000168_000250
   9 L  -126.149  126.376  177.526   17.626   16.488   -0.483  175.531   64.914    0.000    0.000 batch_000168_000250
  10 L   -97.368  126.348 -179.321   20.367   19.120   -0.371  -60.869  -59.375    0.000    0.000 batch_000168_000250
  11 L  -127.894  157.426  178.344   23.370   18.379    1.840   64.612  171.783    0.000    0.000 batch_000168_000250
  12 L   -56.317  137.877 -174.243   26.686   20.075    2.605  -26.832   37.767  -33.116    0.000 batch_000168_000250
  13 L   -75.528   -3.481  179.590   29.275   19.356   -0.081   67.559   13.804    0.000    0.000 batch_000168_000250
  14 L   -98.830   -4.881 -177.491   31.806   18.557    2.641  -69.781  -43.557    0.000    0.000 batch_000168_000250
  15 L  -112.894   -1.484 -178.017   29.737   15.699    4.057  -61.577  176.911    0.000    0.000 batch_000168_000250
  16 H   -66.986  -22.954  176.142   29.059   13.898    0.777   64.163  172.939    0.000    0.000 batch_000168_000250
  17 H   -65.957  -32.534  177.847   32.139   11.775    1.450    0.000    0.000    0.000    0.000 batch_000168_000250
  18 H   -75.042  -31.168  176.980   30.333   10.312    4.459  -68.439 -173.018    0.000    0.000 batch_000168_000250
  19 H   -74.809  -39.288  178.562   27.274    9.583    2.323  -59.125  -56.083    0.000    0.000 batch_000168_000250
  20 H   -69.121  -56.354 -172.927   29.354    7.982   -0.428  -67.510  167.415    0.000    0.000 batch_000168_000250
  21 L    96.256 -157.247  179.599   31.741    5.942    1.709    0.000    0.000    0.000    0.000 batch_000168_000250
  22 L   -63.552  -63.887  177.903   34.918    4.293    0.426 -172.383 -166.185   73.805 -153.408 batch_000168_000250
  23 L  -130.482   45.554 -171.607   33.705    3.452   -3.077  -64.703  175.598  -50.588    0.000 batch_000168_000250
  24 L    85.610   19.087 -175.181   29.991    4.150   -2.712    0.000    0.000    0.000    0.000 batch_000168_000250
  25 H   -65.009  -41.724 -176.338   29.940    1.737    0.224    0.000    0.000    0.000    0.000 batch_000168_000250
  26 H   -77.986  -28.368  168.596   27.682    3.899    2.386  -71.263  -11.199    0.000    0.000 batch_000168_000250
  27 H   -60.119  -47.445  177.618   25.400    4.573   -0.568  -70.741  167.863    0.000    0.000 batch_000168_000250
  28 H   -64.038  -39.053  177.037   24.975    0.813   -0.934  -72.797  -22.230    0.000    0.000 batch_000168_000250
  29 H   -58.905  -54.088 -178.081   24.460    0.523    2.821 -178.920  184.842   26.422    0.000 batch_000168_000250
  30 H   -60.282  -43.619  178.739   21.695    3.131    2.914  -67.495  168.205    0.000    0.000 batch_000168_000250
  31 H   -60.517  -45.051 -177.910   20.025    1.662   -0.170 -178.463 -177.751   66.963 -169.841 batch_000168_000250
  32 H   -64.574  -38.694 -176.515   20.114   -1.855    1.271 -175.012   63.682   51.834    0.000 batch_000168_000250
  33 H   -78.404  -45.240 -173.589   18.684   -0.736    4.611  -68.306  175.459   70.659    0.000 batch_000168_000250
  34 H   -86.657  -40.755 -175.985   16.111    1.782    3.396   68.228  -82.849    0.000    0.000 batch_000168_000250
  35 L   101.254   -4.092 -179.177   15.254    0.348   -0.018    0.000    0.000    0.000    0.000 batch_000168_000250
  36 L  -103.261  136.665  179.219   15.757    3.724   -1.693    0.000    0.000    0.000    0.000 batch_000168_000250
  37 E   -76.769  126.066  178.903   18.474    4.398   -4.265  175.907   68.926   61.032    0.000 batch_000168_000250
  38 E  -100.968  126.629  172.787   20.859    7.177   -3.243  -53.959  -57.633    0.000    0.000 batch_000168_000250
  39 L  -131.400  147.742  179.648   22.569    9.337   -5.858  -63.457 -177.332 -179.841 -179.423 batch_000168_000250
  40 L  -119.825  130.833 -179.504   24.656   12.497   -5.520  -61.691  171.597    0.000    0.000 batch_000168_000250
  41 L  -134.004  159.302  178.433   24.868   15.251   -8.132    0.000    0.000    0.000    0.000 batch_000168_000250
  42 L  -105.571  107.052  179.604   26.338   18.745   -8.430 -175.139   -1.422    0.000    0.000 batch_000168_000250
  43 L   -53.414  -38.791 -177.640   23.720   21.380   -9.242  -29.106   38.160  -31.652    0.000 batch_000168_000250
  44 L  -172.500  137.663  178.165   26.511   23.772  -10.211   62.534    0.000    0.000    0.000 batch_000168_000250
  45 L   -55.449  125.415  179.924   30.254   24.219   -9.711 -176.420  178.400   -0.620    0.000 batch_000168_000250
  46 L   106.976  -10.599  178.415   30.845   26.382   -6.640    0.000    0.000    0.000    0.000 batch_000168_000250
  47 L   -61.613  138.418  179.509   27.721   25.188   -4.832  173.809 -112.776    0.000    0.000 batch_000168_000250
  48 L   -79.041  -10.524  179.921   28.124   24.867   -1.065   67.698   40.167    0.000    0.000 batch_000168_000250
  49 L  -135.196  177.897 -178.743   25.878   21.801   -1.158    0.000    0.000    0.000    0.000 batch_000168_000250
  50 L  -136.198  153.530 -176.357   25.030   18.835   -3.380  -64.972  -69.664 -176.298  -88.630 batch_000168_000250
  51 L   -85.160  126.281  175.509   21.842   17.234   -4.695 -176.967 -177.486   63.269    0.000 batch_000168_000250
  52 L  -108.068  120.846  176.900   20.780   13.917   -3.173  178.334    0.000    0.000    0.000 batch_000168_000250
  53 L   -95.601  123.486  179.201   18.324   11.762   -5.116  -61.493  -39.856    0.000    0.000 batch_000168_000250
  54 E  -118.935   97.242 -176.301   16.248    9.347   -3.039  -54.668  173.652    0.000    0.000 batch_000168_000250
  55 E  -104.345  119.246 -177.646   14.200    7.003   -5.222  -62.146  -69.452    0.000    0.000 batch_000168_000250
  56 E   166.579 -168.043  177.496   11.988    4.449   -3.480    0.000    0.000    0.000    0.000 batch_000168_000250
  57 E   -67.349  157.791  178.402    8.913    4.005   -1.289   72.837  -80.960    0.000    0.000 batch_000168_000250
  58 H   -56.771  -39.197  174.354    7.787    6.792    1.039    0.000    0.000    0.000    0.000 batch_000168_000250
  59 H   -64.176  -43.309  178.768    8.873    4.590    3.940    0.000    0.000    0.000    0.000 batch_000168_000250
  60 H   -62.335  -39.832  178.759   12.212    3.962    2.234  -65.865  -74.680    0.000    0.000 batch_000168_000250
  61 H   -62.357  -45.903  176.065   12.684    7.700    1.725  -68.358  167.615    0.000    0.000 batch_000168_000250
  62 H   -57.269  -46.931  178.544   12.075    8.369    5.417  179.476   60.228    0.000    0.000 batch_000168_000250
  63 H   -63.503  -39.733  178.725   14.579    5.659    6.332  -68.732  171.879    0.000    0.000 batch_000168_000250
  64 H   -62.823  -45.060  178.812   17.050    7.033    3.790    0.000    0.000    0.000    0.000 batch_000168_000250
  65 H   -59.866  -41.670  176.291   16.773   10.543    5.223  -71.037  172.248  -50.944    0.000 batch_000168_000250
  66 H   -58.922  -52.589 -175.828   17.448    9.153    8.696  172.633   80.326 -178.851    0.000 batch_000168_000250
  67 H   -65.988  -37.452  174.806   20.526    7.209    7.604  -66.957  172.731    0.000    0.000 batch_000168_000250
  68 H   -60.944  -49.591  179.640   21.787   10.155    5.561  -70.509  167.190    0.000    0.000 batch_000168_000250
  69 H   -60.070  -37.042  177.379   21.399   12.515    8.516  -73.607  -19.322    0.000    0.000 batch_000168_000250
  70 H   -61.522  -38.975  179.197   23.237    9.994   10.689    0.000    0.000    0.000    0.000 batch_000168_000250
  71 H   -77.501  -31.500  176.846   26.171   10.092    8.272  -73.336  -64.712 -174.683 -170.590 batch_000168_000250
  72 H   -65.876  -37.730  178.422   25.945   13.874    7.961  -69.174  174.696    0.000    0.000 batch_000168_000250
  73 L   -68.192    0.000    0.000   26.306   14.202   11.732  176.069 -120.166    0.000    0.000 batch_000168_000250
SEQUENCE: ASTQTTHELTIPNNLIGCIIGRQGANINEIRQMSGAQIKIANPVEGSSGRQVTITGSAASISLAQYLINARLS
SCORE:       score     fa_atr     fa_rep     fa_sol    fa_intra_rep    fa_elec    pro_close    hbond_sr_bb    hbond_lr_bb    hbond_bb_sc    hbond_sc    dslf_fa13    atom_pair_constraint       rama      omega     fa_dun    p_aa_pp        ref        rdc    pool_converged_tag    pool_converged_rmsd    prefa_centroid_score    prefa_clean_score3        rms     maxsub    rms_full    rdc_filt    score_final    nrjumps       time    _archive_select_score_    eval_time         description
SCORE:    -113.827   -247.408     23.548    136.599           0.588    -22.184        0.093        -20.687        -16.743         -6.799      -5.823        0.000                  -0.794     -4.685      5.208     50.103     -8.920      4.078      0.000   batch_000166_000426                   0.697                   8.757                25.137      2.097     73.000       2.097       0.000       -192.481      0.000    352.000                  -192.481        0.000 batch_000169_000431
REMARK source_file batch_000169/decoys.out
REMARK tag_in_file batch_000162_000100_0001
REMARK PROTEIN SILENTFILE
ANNOTATED_SEQUENCE: A[ALA_p:NtermProteinFull]STQTTH[HIS_D]ELTIPNNLIGCIIGRQGANINEIRQMSGAQIKIANPVEGSSGRQVTITGSAASISLAQYLINARLS[SER_p:CtermProteinFull] batch_000169_000431
   1 L     0.000  163.568  179.058    1.458    0.000    0.000    0.000    0.000    0.000    0.000 batch_000169_000431
   2 L   -95.499 -164.949  177.931    3.942    2.856    0.357   73.397 -116.760    0.000    0.000 batch_000169_000431
   3 L   -91.427   -8.945 -177.410    6.363    4.448   -2.105   62.469 -141.337    0.000    0.000 batch_000169_000431
   4 L  -100.522  164.204  180.514    9.247    2.343   -0.799  -55.249  -60.932  -64.315    0.000 batch_000169_000431
   5 L  -107.423  131.834 -179.407   10.167   -1.287   -1.458  -61.500  -11.717    0.000    0.000 batch_000169_000431
   6 L  -103.052  121.966  176.072   10.294   -3.885    1.315  -62.173  -70.761    0.000    0.000 batch_000169_000431
   7 L  -105.705  140.027  176.356   12.763   -6.763    1.054 -184.338   74.389    0.000    0.000 batch_000169_000431
   8 L  -111.526  116.797  178.847   12.648   -9.884    3.221 -178.791  178.781   -3.328    0.000 batch_000169_000431
   9 L  -116.508  130.578 -179.541   15.951  -11.625    3.939  177.540   65.142    0.000    0.000 batch_000169_000431
  10 L   -90.261  118.796  177.264   16.246  -14.835    5.955  -60.561  -79.668    0.000    0.000 batch_000169_000431
  11 L  -116.894  131.479  178.617   19.163  -14.915    8.391  -61.336  -62.979    0.000    0.000 batch_000169_000431
  12 L   -52.175  141.561 -174.248   20.086  -17.934   10.510  -29.392   38.006  -31.212    0.000 batch_000169_000431
  13 L   -72.633   -5.510  172.535   19.182  -17.454   14.169   67.131   18.798    0.000    0.000 batch_000169_000431
  14 L   -90.989  -12.799 -180.018   22.814  -18.176   15.012  -69.703  -38.106    0.000    0.000 batch_000169_000431
  15 L  -110.571  -21.731 -177.068   23.888  -15.214   12.884  -61.629  177.662    0.000    0.000 batch_000169_000431
  16 H   -61.762  -26.010  178.354   20.988  -12.857   13.585 -162.458   65.714    0.000    0.000 batch_000169_000431
  17 H   -61.237  -31.750  178.610   22.616  -12.036   16.921    0.000    0.000    0.000    0.000 batch_000169_000431
  18 H   -82.319  -29.111  174.178   25.370  -10.272   14.983  -67.440  179.746    0.000    0.000 batch_000169_000431
  19 H   -70.150  -37.823  177.709   22.837   -8.522   12.755  -62.621  -56.907    0.000    0.000 batch_000169_000431
  20 H   -72.430  -54.949 -175.292   21.004   -7.263   15.839  -66.846  167.500    0.000    0.000 batch_000169_000431
  21 L   100.663 -144.082  178.289   24.016   -6.354   17.972    0.000    0.000    0.000    0.000 batch_000169_000431
  22 L   -84.362  -60.984  177.131   23.728   -5.587   21.684 -173.215 -168.759   72.630 -154.743 batch_000169_000431
  23 L  -126.603   42.425 -171.968   20.482   -3.612   21.818  -64.073  174.703  -56.016    0.000 batch_000169_000431
  24 L    84.242   21.556 -176.233   19.812   -3.314   18.092    0.000    0.000    0.000    0.000 batch_000169_000431
  25 H   -64.233  -42.798 -175.782   23.155   -1.545   17.716    0.000    0.000    0.000    0.000 batch_000169_000431
  26 H   -82.600  -20.580  166.759   24.070   -3.276   14.458  -68.980  -12.597    0.000    0.000 batch_000169_000431
  27 H   -61.306  -48.398  179.107   20.532   -2.815   13.179  -69.112  167.580    0.000    0.000 batch_000169_000431
  28 H   -68.548  -33.060  173.596   21.025    0.943   13.482  -76.832  -35.864    0.000    0.000 batch_000169_000431
  29 H   -57.476  -59.230  180.051   24.482    0.549   11.955 -178.795 -173.723   17.798    0.000 batch_000169_000431
  30 H   -62.111  -42.543  179.626   23.162   -1.138    8.813  -66.726  167.589    0.000    0.000 batch_000169_000431
  31 H   -56.548  -58.316 -171.649   20.070    1.075    8.784  178.304 -164.934   57.150   71.634 batch_000169_000431
  32 H   -66.019  -38.825 -176.795   21.847    4.424    8.997 -171.413   63.986   51.936    0.000 batch_000169_000431
  33 H   -69.928  -44.191 -177.005   24.685    3.480    6.650  -69.943  175.059   70.224    0.000 batch_000169_000431
  34 H   -78.847  -34.127 -176.352   22.490    1.987    3.929   68.473  -83.805    0.000    0.000 batch_000169_000431
  35 L    94.594   -5.067  179.987   19.643    4.474    4.329    0.000    0.000    0.000    0.000 batch_000169_000431
  36 L   -95.936  146.717  179.839   17.141    1.613    4.417    0.000    0.000    0.000    0.000 batch_000169_000431
  37 E   -76.034  120.495 -177.257   14.851    0.865    7.359  178.728   67.022   52.235    0.000 batch_000169_000431
  38 E  -106.579  127.011  176.948   16.000   -2.284    9.152  -53.817  -60.365    0.000    0.000 batch_000169_000431
  39 E  -139.079  127.608 -180.266   13.670   -4.352   11.329 -177.741  177.707  179.092  179.915 batch_000169_000431
  40 E   -99.989  129.959 -176.125   14.277   -7.817   12.774  -53.333  -56.399    0.000    0.000 batch_000169_000431
  41 L  -136.370  147.078  174.328   11.284  -10.084   13.366    0.000    0.000    0.000    0.000 batch_000169_000431
  42 L   -94.498  115.474 -176.237   10.661  -13.670   14.457 -174.642   -6.175    0.000    0.000 batch_000169_000431
  43 L   -69.119  -29.040  178.381    8.437  -15.448   11.939   24.395  -36.701   33.827    0.000 batch_000169_000431
  44 L  -174.166  138.119  178.192    7.691  -18.210   14.442   62.517    0.000    0.000    0.000 batch_000169_000431
  45 E   -56.610  124.560  179.075    9.008  -19.539   17.752 -176.301  178.423   -0.638    0.000 batch_000169_000431
  46 L   101.214   -2.830  178.501   11.505  -22.325   17.075    0.000    0.000    0.000    0.000 batch_000169_000431
  47 L   -61.720  141.332  178.618   12.444  -20.987   13.642  174.217 -117.159    0.000    0.000 batch_000169_000431
  48 L   -78.881  -11.208  179.951   15.989  -21.758   12.504   67.765   41.052    0.000    0.000 batch_000169_000431
  49 L  -137.383  177.900  179.692   16.158  -18.282   10.974    0.000    0.000    0.000    0.000 batch_000169_000431
  50 L  -135.435  154.674 -178.129   14.808  -14.758   11.437  -63.212  -69.624 -175.919  -87.895 batch_000169_000431
  51 L   -83.132  126.808  170.561   13.168  -12.148    9.212  -67.714  175.737  -60.242    0.000 batch_000169_000431
  52 E  -107.069  110.500  180.037   15.231   -9.154    8.119  179.759    0.000    0.000    0.000 batch_000169_000431
  53 E   -90.024  122.516  179.054   13.020   -6.324    6.872  -61.366   82.520    0.000    0.000 batch_000169_000431
  54 E  -123.959  100.553 -175.054   14.716   -3.863    4.521  -54.628  173.010    0.000    0.000 batch_000169_000431
  55 E  -109.274  126.664  177.605   12.470   -1.004    3.414  -61.627  137.334    0.000    0.000 batch_000169_000431
  56 L   161.545 -150.973  176.503   13.618    1.797    1.114    0.000    0.000    0.000    0.000 batch_000169_000431
  57 L   -75.955  156.849  179.642   15.076    2.343   -2.354   67.757 -161.340    0.000    0.000 batch_000169_000431
  58 H   -56.857  -38.209  178.090   16.409   -0.557   -4.419    0.000    0.000    0.000    0.000 batch_000169_000431
  59 H   -64.535  -48.899 -177.015   19.904    0.890   -4.042    0.000    0.000    0.000    0.000 batch_000169_000431
  60 H   -67.771  -28.816  174.048   19.660    1.272   -0.267   60.631  -81.153    0.000    0.000 batch_000169_000431
  61 H   -64.375  -48.358  179.438   18.267   -2.256   -0.040  -69.158  167.269    0.000    0.000 batch_000169_000431
  62 H   -64.553  -34.214  176.282   21.286   -3.695   -1.848   68.589  -38.438    0.000    0.000 batch_000169_000431
  63 H   -65.898  -41.936  175.390   23.544   -1.598    0.377  -70.612  172.934    0.000    0.000 batch_000169_000431
  64 H   -61.143  -41.994  177.247   21.854   -3.043    3.460    0.000    0.000    0.000    0.000 batch_000169_000431
  65 H   -62.475  -39.770  178.843   22.379   -6.530    2.040  -70.085  174.674  -42.571    0.000 batch_000169_000431
  66 H   -64.790  -39.582  179.220   26.050   -5.732    1.456  -66.661  -24.004   -1.389    0.000 batch_000169_000431
  67 H   -70.526  -34.779  172.519   26.438   -4.550    5.049  -67.517  172.463    0.000    0.000 batch_000169_000431
  68 H   -62.817  -45.350  178.052   24.712   -7.711    6.256  -69.962  167.790    0.000    0.000 batch_000169_000431
  69 H   -63.201  -38.264  176.137   27.126   -9.792    4.184  -72.870  -20.167    0.000    0.000 batch_000169_000431
  70 H   -65.164  -46.085  178.747   30.015   -7.784    5.623    0.000    0.000    0.000    0.000 batch_000169_000431
  71 H   -60.845  -36.385  180.364   28.736   -8.250    9.174  172.373   53.875   68.719 -168.183 batch_000169_000431
  72 L  -106.341   32.022  177.922   28.408  -11.983    8.529  -57.452  178.900    0.000    0.000 batch_000169_000431
  73 L   -75.394    0.000    0.000   31.588  -12.255    6.464  175.343   60.306    0.000    0.000 batch_000169_000431
SEQUENCE: ASTQTTHELTIPNNLIGCIIGRQGANINEIRQMSGAQIKIANPVEGSSGRQVTITGSAASISLAQYLINARLS
SCORE:       score     fa_atr     fa_rep     fa_sol    fa_intra_rep    fa_elec    pro_close    hbond_sr_bb    hbond_lr_bb    hbond_bb_sc    hbond_sc    dslf_fa13    atom_pair_constraint       rama      omega     fa_dun    p_aa_pp        ref        rdc    pool_converged_tag    pool_converged_rmsd    prefa_centroid_score    prefa_clean_score3        rms     maxsub    rms_full    rdc_filt    score_final    nrjumps       time    _archive_select_score_    eval_time         description
SCORE:    -113.064   -243.924     25.223    136.679           0.545    -20.446        0.026        -21.957        -17.298         -6.455      -6.422        0.000                  -0.774     -4.930      4.314     48.104     -9.826      4.078      0.000   batch_000167_000295                   0.639                 -17.535                19.142      2.364     73.000       2.364       0.000       -189.686      0.000    325.000                  -189.686        0.000 batch_000170_000253
REMARK source_file batch_000170/decoys.out
REMARK tag_in_file batch_000153_000229_0001
REMARK PROTEIN SILENTFILE
ANNOTATED_SEQUENCE: A[ALA_p:NtermProteinFull]STQTTH[HIS_D]ELTIPNNLIGCIIGRQGANINEIRQMSGAQIKIANPVEGSSGRQVTITGSAASISLAQYLINARLS[SER_p:CtermProteinFull] batch_000170_000253
   1 L     0.000  160.333  178.764    1.458   -0.001    0.000    0.000    0.000    0.000    0.000 batch_000170_000253
   2 L   -84.648  179.970  178.051    3.924    2.863    0.423   75.541 -130.729    0.000    0.000 batch_000170_000253
   3 L   -94.362    2.188 -176.547    5.766    4.812   -2.271   61.240 -152.281    0.000    0.000 batch_000170_000253
   4 L  -105.790  166.825 -180.355    9.109    3.457   -1.072  -55.512  -62.464  -63.883    0.000 batch_000170_000253
   5 L  -108.925  133.955 -178.002   10.992    0.220   -1.733  -61.374  -11.808    0.000    0.000 batch_000170_000253
   6 L  -108.205  123.345  175.311   11.815   -2.271    1.018  -62.267  -74.207    0.000    0.000 batch_000170_000253
   7 L  -106.874  142.147  177.825   14.886   -4.504    0.845  176.574   74.514    0.000    0.000 batch_000170_000253
   8 L  -116.431  104.448 -176.637   15.505   -7.495    3.108  -65.820  -71.904  -47.868    0.000 batch_000170_000253
   9 L   -99.150  129.000  181.687   19.194   -8.261    3.606  178.507   65.918    0.000    0.000 batch_000170_000253
  10 L   -86.412  114.576 -179.683   20.244  -11.509    5.281  -60.313   60.696    0.000    0.000 batch_000170_000253
  11 L  -129.845  132.977  177.320   22.964  -10.937    7.875  -60.635  -67.424    0.000    0.000 batch_000170_000253
  12 L   -53.099  143.248 -172.286   24.348  -13.327   10.488  -28.293   37.869  -31.937    0.000 batch_000170_000253
  13 L   -73.600   -4.647  172.195   23.169  -12.456   13.991   65.853    3.200    0.000    0.000 batch_000170_000253
  14 L   -81.784  -15.274  178.580   26.806  -12.101   15.027  -70.757  -32.190    0.000    0.000 batch_000170_000253
  15 L  -108.290  -22.736  178.064   26.969   -9.026   12.797  -60.576  176.682    0.000    0.000 batch_000170_000253
  16 H   -54.804  -41.293  179.923   23.444   -7.746   13.424  -67.860  -68.026    0.000    0.000 batch_000170_000253
  17 H   -56.140  -41.116  178.814   24.579   -6.480   16.825    0.000    0.000    0.000    0.000 batch_000170_000253
  18 H   -70.562  -38.351  176.763   27.158   -4.271   15.114  -69.712  179.059    0.000    0.000 batch_000170_000253
  19 H   -59.945  -39.999  177.066   24.605   -3.096   12.554  -69.076  170.631    0.000    0.000 batch_000170_000253
  20 H   -66.130  -55.496 -179.146   22.375   -1.973   15.421  -66.116  167.742    0.000    0.000 batch_000170_000253
  21 L    83.491 -175.828 -177.774   25.122   -0.252   17.408    0.000    0.000    0.000    0.000 batch_000170_000253
  22 L   -63.260  102.041 -179.586   24.866    1.325   20.858 -177.435  177.314  179.238  179.533 batch_000170_000253
  23 L    58.203   35.097  177.428   21.111    1.487   21.432  -60.884  -68.066  -61.928    0.000 batch_000170_000253
  24 L    84.739   24.470 -177.560   20.588    1.635   17.669    0.000    0.000    0.000    0.000 batch_000170_000253
  25 H   -62.631  -44.857 -175.374   23.401    4.138   17.141    0.000    0.000    0.000    0.000 batch_000170_000253
  26 H   -76.350  -28.371  168.995   24.561    2.614   13.859  -75.049  -21.313    0.000    0.000 batch_000170_000253
  27 H   -58.493  -47.323  179.324   20.972    2.297   12.669  -70.981  167.680    0.000    0.000 batch_000170_000253
  28 H   -64.586  -41.987  180.922   20.611    6.055   13.122  -73.007  -22.796    0.000    0.000 batch_000170_000253
  29 H   -63.291  -52.803 -177.737   23.951    6.733   11.438  -72.096  178.445   -3.824    0.000 batch_000170_000253
  30 H   -61.597  -43.093  177.892   23.324    4.549    8.391  -67.996  168.177    0.000    0.000 batch_000170_000253
  31 H   -59.169  -46.161 -177.524   19.783    5.875    7.998  178.570 -177.388   64.906  182.969 batch_000170_000253
  32 H   -64.778  -38.906 -176.463   20.968    9.483    8.166 -175.119   63.623   52.574    0.000 batch_000170_000253
  33 H   -76.536  -39.975 -176.010   23.769    8.906    5.662  -71.406 -172.586  -76.560    0.000 batch_000170_000253
  34 H   -85.502  -51.049 -173.884   21.780    6.782    3.217   66.386  -85.931    0.000    0.000 batch_000170_000253
  35 L   108.197   -2.183  178.740   18.237    8.109    3.567    0.000    0.000    0.000    0.000 batch_000170_000253
  36 L  -107.830  140.540 -177.453   16.756    4.637    4.020    0.000    0.000    0.000    0.000 batch_000170_000253
  37 E   -76.508  126.061  178.783   15.242    3.376    7.270  175.442   67.677   59.786    0.000 batch_000170_000253
  38 E  -100.137  126.408  173.547   17.155    0.509    8.875  -53.820  -58.485    0.000    0.000 batch_000170_000253
  39 E  -137.022  155.575  177.522   15.329   -2.067   10.988  -64.888 -175.605 -180.958  180.955 batch_000170_000253
  40 E  -106.424  127.564 -175.871   16.093   -5.563   12.272  -55.063  -58.786    0.000    0.000 batch_000170_000253
  41 E  -118.736  150.358  179.354   13.547   -8.315   11.647    0.000    0.000    0.000    0.000 batch_000170_000253
  42 L  -131.523   77.292 -175.312   13.209  -11.866   12.964 -176.070   14.582    0.000    0.000 batch_000170_000253
  43 L   -77.365  -19.639 -177.171   10.839  -13.788   10.699   28.883  -37.396   30.587    0.000 batch_000170_000253
  44 L  -126.136  105.150  177.949   12.400  -17.126   11.636  179.880    0.000    0.000    0.000 batch_000170_000253
  45 E   -67.236  127.943 -180.558   12.788  -18.049   15.303 -176.411  178.213   -0.690    0.000 batch_000170_000253
  46 L    95.411    0.117  178.424   15.983  -20.012   15.930    0.000    0.000    0.000    0.000 batch_000170_000253
  47 L   -65.472  144.722  177.343   17.634  -18.634   12.795  173.632 -116.936    0.000    0.000 batch_000170_000253
  48 L   -77.465  -11.276  177.968   21.414  -18.229   12.847   67.894  158.759    0.000    0.000 batch_000170_000253
  49 L  -136.504  177.781  178.001   20.916  -14.876   11.125    0.000    0.000    0.000    0.000 batch_000170_000253
  50 L  -133.076  173.691  178.522   18.397  -12.041   10.861  -60.901  -70.471 -175.619  -89.109 batch_000170_000253
  51 E  -102.078  139.962  174.220   16.885   -9.750    8.229  -63.167  -64.299  -56.292    0.000 batch_000170_000253
  52 E  -106.393  112.295 -178.853   17.840   -6.109    7.713  179.844    0.000    0.000    0.000 batch_000170_000253
  53 E   -82.141  122.810  179.917   14.925   -3.971    6.535  -61.580  -62.392    0.000    0.000 batch_000170_000253
  54 E  -124.087   98.661 -174.629   15.956   -1.133    4.225  -54.429  174.161    0.000    0.000 batch_000170_000253
  55 E  -106.358  122.862  178.863   13.063    1.114    3.213  -61.822  135.900    0.000    0.000 batch_000170_000253
  56 L   165.947 -152.105  175.835   13.589    4.067    0.876    0.000    0.000    0.000    0.000 batch_000170_000253
  57 L   -76.275  157.425  179.638   14.766    4.885   -2.644   68.074 -163.157    0.000    0.000 batch_000170_000253
  58 H   -56.970  -38.940  178.047   16.666    2.342   -4.737    0.000    0.000    0.000    0.000 batch_000170_000253
  59 H   -64.767  -47.632 -176.741   19.757    4.540   -4.475    0.000    0.000    0.000    0.000 batch_000170_000253
  60 H   -68.005  -27.545  173.844   19.500    4.932   -0.703   60.229  -81.262    0.000    0.000 batch_000170_000253
  61 H   -64.815  -48.160  178.953   19.038    1.174   -0.394  -69.278  167.615    0.000    0.000 batch_000170_000253
  62 H   -65.960  -32.410  174.470   22.310    0.510   -2.213   68.705  -36.268    0.000    0.000 batch_000170_000253
  63 H   -68.062  -41.341  177.327   23.929    3.192   -0.062  -70.111  172.469    0.000    0.000 batch_000170_000253
  64 H   -61.517  -44.646  177.610   22.586    1.517    3.075    0.000    0.000    0.000    0.000 batch_000170_000253
  65 H   -57.807  -45.466  175.390   23.996   -1.829    1.949  -70.789  173.724  -39.289    0.000 batch_000170_000253
  66 H   -58.203  -50.723 -174.719   27.390   -0.194    1.449  171.747   80.607 -173.302    0.000 batch_000170_000253
  67 H   -63.937  -37.398  175.289   27.272    1.564    4.817  -68.824  171.283    0.000    0.000 batch_000170_000253
  68 H   -57.542  -50.681  178.217   26.278   -1.656    6.574  -70.562  166.820    0.000    0.000 batch_000170_000253
  69 H   -65.071  -35.947  180.861   29.319   -3.444    5.156  -73.064  -21.076    0.000    0.000 batch_000170_000253
  70 H   -65.281  -40.002  180.507   31.466   -0.381    5.835    0.000    0.000    0.000    0.000 batch_000170_000253
  71 H   -76.109  -32.034  175.858   30.509   -0.332    9.515  -65.883  -63.422  -75.962  159.969 batch_000170_000253
  72 H   -71.686  -32.829  178.635   30.929   -4.100    9.798  -70.009  174.734    0.000    0.000 batch_000170_000253
  73 L   -67.440    0.000    0.000   34.366   -3.828    8.194  176.107 -121.007    0.000    0.000 batch_000170_000253
SEQUENCE: ASTQTTHELTIPNNLIGCIIGRQGANINEIRQMSGAQIKIANPVEGSSGRQVTITGSAASISLAQYLINARLS
SCORE:       score     fa_atr     fa_rep     fa_sol    fa_intra_rep    fa_elec    pro_close    hbond_sr_bb    hbond_lr_bb    hbond_bb_sc    hbond_sc    dslf_fa13    atom_pair_constraint       rama      omega     fa_dun    p_aa_pp        ref        rdc    pool_converged_tag    pool_converged_rmsd    prefa_centroid_score    prefa_clean_score3        rms     maxsub    rms_full    rdc_filt    score_final    nrjumps       time    _archive_select_score_    eval_time         description
SCORE:    -112.990   -243.128     26.080    134.061           0.523    -19.921        0.157        -21.133        -16.970         -8.591      -2.748        0.000                  -0.774     -5.026      3.443     46.255     -9.297      4.078      0.000   batch_000169_000227                   0.644                  37.692                78.616      1.779     73.000       1.779       0.000       -189.600      0.000    516.000                  -189.600        0.000 batch_000170_000283
REMARK source_file batch_000170/decoys.out
REMARK tag_in_file batch_000155_000199_0001
REMARK PROTEIN SILENTFILE
ANNOTATED_SEQUENCE: A[ALA_p:NtermProteinFull]STQTTH[HIS_D]ELTIPNNLIGCIIGRQGANINEIRQMSGAQIKIANPVEGSSGRQVTITGSAASISLAQYLINARLS[SER_p:CtermProteinFull] batch_000170_000283
   1 L     0.000  158.376  178.996    1.458    0.000    0.000    0.000    0.000    0.000    0.000 batch_000170_000283
   2 L   -82.078  166.700  177.431    3.908    2.869    0.471   67.863  119.372    0.000    0.000 batch_000170_000283
   3 L   -95.942  -18.768  178.530    5.461    4.964   -2.296   61.973  120.649    0.000    0.000 batch_000170_000283
   4 L  -123.893  159.000  180.108    8.924    4.908   -0.727  -64.185  180.047  -47.304    0.000 batch_000170_000283
   5 L  -113.006  135.187 -178.089   11.086    2.194    0.826  -61.315  -21.567    0.000    0.000 batch_000170_000283
   6 L  -103.522  123.850  177.788   12.789    2.487    4.212  -62.000  119.825    0.000    0.000 batch_000170_000283
   7 L  -108.978  141.105  176.165   16.193    0.889    4.770  175.131   73.387    0.000    0.000 batch_000170_000283
   8 E  -107.838  118.948 -179.921   17.887    0.342    8.128 -178.425  180.205   -0.356    0.000 batch_000170_000283
   9 E  -121.808  127.844  178.348   21.680    0.603    8.182  174.506   65.616    0.000    0.000 batch_000170_000283
  10 E   -92.528  127.381 -178.652   23.866    0.124   11.255  -60.870  -79.871    0.000    0.000 batch_000170_000283
  11 E  -127.688  148.784  175.031   26.975    2.303   11.456   59.451  171.455    0.000    0.000 batch_000170_000283
  12 E   -58.724  137.709 -176.273   29.816    2.690   13.951  -23.759   37.074  -34.997    0.000 batch_000170_000283
  13 L   -78.264   -1.307  180.238   29.173    5.545   16.376   69.326  -17.647    0.000    0.000 batch_000170_000283
  14 L   -99.443   -4.550 -178.160   32.788    6.643   15.949  -68.280  -40.463    0.000    0.000 batch_000170_000283
  15 L  -113.917   -0.775  180.063   32.390    7.394   12.244  -62.133  175.560    0.000    0.000 batch_000170_000283
  16 H   -69.951  -17.397  177.351   29.227    9.488   12.507   64.713  173.445    0.000    0.000 batch_000170_000283
  17 H   -64.121  -23.653  177.684   31.474   12.532   12.870    0.000    0.000    0.000    0.000 batch_000170_000283
  18 H   -93.803  -41.091 -178.296   32.072   12.231    9.127  -65.902  177.291    0.000    0.000 batch_000170_000283
  19 H   -66.633  -44.235 -177.590   28.597   11.129    8.047  -67.071  167.367    0.000    0.000 batch_000170_000283
  20 L   -68.400  -57.518 -178.542   26.788   13.837   10.008  -66.105  168.660    0.000    0.000 batch_000170_000283
  21 L    80.919 -170.897 -177.503   29.066   16.781    9.236    0.000    0.000    0.000    0.000 batch_000170_000283
  22 L   -63.873  101.015 -180.256   28.616   20.357   10.446 -177.503  177.321  179.238  179.642 batch_000170_000283
  23 L    57.928   35.202  177.245   25.187   20.266   12.086  -60.952  -68.074  -61.776    0.000 batch_000170_000283
  24 L    85.022   22.768 -177.339   24.162   17.473    9.719    0.000    0.000    0.000    0.000 batch_000170_000283
  25 H   -63.717  -42.011 -175.092   25.706   19.177    6.691    0.000    0.000    0.000    0.000 batch_000170_000283
  26 H   -77.173  -28.073  169.456   27.033   15.946    5.194  -72.775  -13.736    0.000    0.000 batch_000170_000283
  27 H   -62.261  -47.408  177.525   23.714   14.207    5.796  -69.409  167.452    0.000    0.000 batch_000170_000283
  28 H   -60.141  -39.182  172.419   21.998   16.961    3.816  -73.511  -22.368    0.000    0.000 batch_000170_000283
  29 H   -55.111  -51.623  180.526   24.600   16.411    1.103  179.756 -171.650   26.893    0.000 batch_000170_000283
  30 H   -61.643  -41.551  178.685   23.725   12.713    0.984  -66.287  168.015    0.000    0.000 batch_000170_000283
  31 H   -57.519  -46.188 -176.677   20.007   13.505    0.991  -72.006  178.341 -177.860  177.061 batch_000170_000283
  32 H   -68.422  -42.765 -175.895   20.342   15.801   -2.020  -69.392  174.088  -22.976    0.000 batch_000170_000283
  33 H   -71.442  -42.395 -175.209   22.619   13.495   -4.005  -68.603  175.952   70.846    0.000 batch_000170_000283
  34 H   -83.343  -36.368 -175.700   20.730   10.274   -3.298   67.558  -81.219    0.000    0.000 batch_000170_000283
  35 L    90.878    3.673  179.703   17.210   11.707   -3.213    0.000    0.000    0.000    0.000 batch_000170_000283
  36 L  -100.838  165.081  173.176   16.517    9.771   -0.015    0.000    0.000    0.000    0.000 batch_000170_000283
  37 E   -98.378  111.883 -176.875   15.792   10.935    3.528  -59.304  -62.979  -53.269    0.000 batch_000170_000283
  38 E  -105.894  124.986  177.829   18.690   10.004    5.805  -64.398   84.003    0.000    0.000 batch_000170_000283
  39 E  -136.618  132.798  178.853   18.374   10.196    9.588 -178.288  177.224  179.328  179.924 batch_000170_000283
  40 E   -99.956  126.622 -178.049   20.702    8.879   12.291  -61.713  171.394    0.000    0.000 batch_000170_000283
  41 E  -119.863  149.998  177.703   19.127    7.615   15.511    0.000    0.000    0.000    0.000 batch_000170_000283
  42 L  -104.650  108.343  178.868   20.605    6.479   18.825 -176.188   -0.148    0.000    0.000 batch_000170_000283
  43 L   -52.323  -41.508 -176.815   19.112    3.213   20.076  -29.421   38.264  -31.498    0.000 batch_000170_000283
  44 L  -173.531  138.718  177.279   20.497    3.940   23.541   62.664    0.000    0.000    0.000 batch_000170_000283
  45 L   -53.175  123.169 -179.386   23.214    5.976   25.250 -176.309  178.420   -0.623    0.000 batch_000170_000283
  46 L   107.623   -9.589  177.819   26.372    3.860   25.310    0.000    0.000    0.000    0.000 batch_000170_000283
  47 L   -60.911  138.665  180.619   25.574    2.049   22.064  173.514 -112.738    0.000    0.000 batch_000170_000283
  48 L   -81.233   -9.812 -178.222   28.642    1.228   19.973   67.588   39.925    0.000    0.000 batch_000170_000283
  49 E  -137.602  175.482  179.322   26.639    1.828   16.798    0.000    0.000    0.000    0.000 batch_000170_000283
  50 E  -136.266  154.138  178.699   23.822    3.965   15.399  -63.531  -70.049 -175.544  -87.747 batch_000170_000283
  51 E   -91.005  133.282  175.231   20.713    3.400   13.285  -69.404  176.342  -67.284    0.000 batch_000170_000283
  52 E  -113.007  117.650  176.912   20.456    4.985    9.840  179.630    0.000    0.000    0.000 batch_000170_000283
  53 E   -94.869  118.615 -180.214   16.996    5.453    8.337  -61.337  -40.076    0.000    0.000 batch_000170_000283
  54 E  -119.448  104.693 -177.859   17.007    5.755    4.547  -56.400  171.568    0.000    0.000 batch_000170_000283
  55 E  -110.435  122.754  179.578   13.617    6.436    2.967  -60.575  -80.820    0.000    0.000 batch_000170_000283
  56 L   167.819 -153.610  177.217   13.262    6.817   -0.799    0.000    0.000    0.000    0.000 batch_000170_000283
  57 L   -76.170  163.465  178.081   13.654    4.893   -4.054   73.010  -82.966    0.000    0.000 batch_000170_000283
  58 H   -59.500  -40.758  176.311   15.679    1.690   -4.364    0.000    0.000    0.000    0.000 batch_000170_000283
  59 H   -66.015  -41.455  179.246   18.287    3.606   -6.357    0.000    0.000    0.000    0.000 batch_000170_000283
  60 H   -62.235  -40.116  176.619   18.275    6.418   -3.798  -66.008  -74.224    0.000    0.000 batch_000170_000283
  61 H   -61.253  -46.988  177.108   18.895    3.896   -1.021  -68.287  167.415    0.000    0.000 batch_000170_000283
  62 H   -58.309  -45.765  179.612   21.848    2.439   -2.921  179.571   78.968    0.000    0.000 batch_000170_000283
  63 H   -62.992  -41.478  178.132   23.242    5.925   -3.521  -69.650  171.378    0.000    0.000 batch_000170_000283
  64 H   -62.652  -45.012  178.183   22.786    6.820    0.145    0.000    0.000    0.000    0.000 batch_000170_000283
  65 H   -60.420  -42.873  177.978   24.562    3.644    1.246  -70.834  172.231  -49.393    0.000 batch_000170_000283
  66 H   -58.280  -51.594 -176.231   27.431    4.398   -1.132  172.782   80.685 -179.406    0.000 batch_000170_000283
  67 H   -66.107  -37.272  174.337   27.899    7.948    0.142  -67.041  172.693    0.000    0.000 batch_000170_000283
  68 H   -62.238  -44.903  177.844   27.622    6.780    3.748  -69.664  167.222    0.000    0.000 batch_000170_000283
  69 H   -60.482  -37.298  176.331   30.255    4.119    3.086  -73.620  -20.341    0.000    0.000 batch_000170_000283
  70 H   -62.266  -37.884  178.497   32.481    6.840    1.639    0.000    0.000    0.000    0.000 batch_000170_000283
  71 H   -77.200  -29.966  174.423   32.108    8.775    4.891  -68.593  -60.808 -178.061 -167.736 batch_000170_000283
  72 H   -66.498  -37.642  178.525   32.666    5.593    6.892  -71.500  172.322    0.000    0.000 batch_000170_000283
  73 L   -67.442    0.000    0.000   35.951    5.071    5.051  176.120 -119.976    0.000    0.000 batch_000170_000283
SEQUENCE: ASTQTTHELTIPNNLIGCIIGRQGANINEIRQMSGAQIKIANPVEGSSGRQVTITGSAASISLAQYLINARLS
SCORE:       score     fa_atr     fa_rep     fa_sol    fa_intra_rep    fa_elec    pro_close    hbond_sr_bb    hbond_lr_bb    hbond_bb_sc    hbond_sc    dslf_fa13    atom_pair_constraint       rama      omega     fa_dun    p_aa_pp        ref        rdc    prefa_centroid_score    prefa_clean_score3        rms     maxsub    rms_full    rdc_filt    score_final    nrjumps       time    pool_converged_tag    pool_converged_rmsd    _archive_select_score_    eval_time         description
SCORE:    -113.730   -239.076     24.541    130.741           0.548    -20.795        0.043        -20.972        -16.697         -5.699      -3.516        0.000                  -0.758     -5.729      4.257     45.787    -10.483      4.078      0.000                 -89.350               -34.763      1.478     73.000       1.478       0.000       -188.774      0.000     60.000   batch_000152_000099                   0.473                  -188.774        0.000 batch_000160_000136
REMARK source_file batch_000160/decoys.out
REMARK tag_in_file harvest_batch_000160_000083_0001
REMARK PROTEIN SILENTFILE
ANNOTATED_SEQUENCE: A[ALA_p:NtermProteinFull]STQTTH[HIS_D]ELTIPNNLIGCIIGRQGANINEIRQMSGAQIKIANPVEGSSGRQVTITGSAASISLAQYLINARLS[SER_p:CtermProteinFull] batch_000160_000136
   1 L     0.000  158.981  179.020    1.458    0.000    0.000    0.000    0.000    0.000    0.000 batch_000160_000136
   2 L   -82.012  168.890  179.584    3.912    2.868    0.458   68.793   81.714    0.000    0.000 batch_000160_000136
   3 L   -85.797  168.659 -179.665    5.439    4.973   -2.316   64.048   98.878    0.000    0.000 batch_000160_000136
   4 L   -97.981  163.615 -178.138    8.920    4.620   -3.803  -56.954  -60.687  -56.732    0.000 batch_000160_000136
   5 E   -97.893  133.767  179.652   11.909    6.946   -3.461  -61.680  -19.259    0.000    0.000 batch_000160_000136
   6 E   -99.559  123.229  177.544   13.141    9.022   -6.398  -61.104  -59.227    0.000    0.000 batch_000160_000136
   7 E  -115.080  129.300  177.026   16.887    9.565   -6.757 -184.056   74.184    0.000    0.000 batch_000160_000136
   8 E  -101.153  120.236 -177.613   18.425   11.989   -9.248 -177.017  180.007   10.857    0.000 batch_000160_000136
   9 E  -120.404  125.755 -179.648   21.921   11.073  -10.426  177.059   63.805    0.000    0.000 batch_000160_000136
  10 E   -90.791  121.930 -176.736   24.069   13.264  -12.672  -60.841  -79.996    0.000    0.000 batch_000160_000136
  11 E  -120.893  132.269  174.639   26.176   11.315  -15.164  -64.218  -63.396    0.000    0.000 batch_000160_000136
  12 E   -52.087  133.364 -173.022   28.853   12.601  -17.536  -27.846   38.096  -32.630    0.000 batch_000160_000136
  13 L   -73.543   -4.648  177.128   27.469   12.523  -21.073   68.156   11.802    0.000    0.000 batch_000160_000136
  14 L   -92.592  -14.644 -176.948   30.675   10.834  -22.219  -69.870  -40.198    0.000    0.000 batch_000160_000136
  15 L  -114.918  -17.014  179.900   30.136    7.852  -19.924  -59.635  175.196    0.000    0.000 batch_000160_000136
  16 H   -61.753  -27.471 -177.393   26.342    7.623  -20.014 -165.688   64.584    0.000    0.000 batch_000160_000136
  17 H   -57.014  -45.684  178.947   26.635    5.848  -23.363    0.000    0.000    0.000    0.000 batch_000160_000136
  18 H   -69.601  -39.239  178.160   27.982    2.692  -21.726  -69.494  174.115    0.000    0.000 batch_000160_000136
  19 H   -61.745  -39.011  176.735   25.499    2.961  -18.860  -68.580  164.334    0.000    0.000 batch_000160_000136
  20 H   -66.723  -54.183 -175.885   22.667    3.108  -21.391  -68.219  167.290    0.000    0.000 batch_000160_000136
  21 L   100.552  164.786 -173.263   23.903    0.265  -23.590    0.000    0.000    0.000    0.000 batch_000160_000136
  22 L   -48.374  -50.889  178.901   23.777   -0.306  -27.343 -176.234 -169.626   70.287 -158.767 batch_000160_000136
  23 L  -127.639   37.405 -174.284   19.980   -0.113  -27.430  -64.613  174.270  -60.142    0.000 batch_000160_000136
  24 L    79.179   20.068 -175.449   19.295    0.650  -23.772    0.000    0.000    0.000    0.000 batch_000160_000136
  25 H   -64.663  -37.841 -174.590   20.382   -2.903  -22.975    0.000    0.000    0.000    0.000 batch_000160_000136
  26 H   -82.009  -21.360  167.210   22.302   -1.903  -19.852  -70.630  -21.840    0.000    0.000 batch_000160_000136
  27 H   -60.917  -48.154  178.108   19.367    0.159  -18.625  -67.842  168.633    0.000    0.000 batch_000160_000136
  28 H   -64.867  -39.918  177.476   17.304   -3.034  -18.578  -75.327  -35.408    0.000    0.000 batch_000160_000136
  29 H   -59.944  -55.655 -178.718   20.191   -4.913  -16.969 -178.915  179.941   53.287    0.000 batch_000160_000136
  30 H   -61.143  -43.516  179.956   20.694   -2.383  -14.175  -67.459  167.574    0.000    0.000 batch_000160_000136
  31 H   -58.973  -50.507 -174.967   16.949   -1.964  -13.674  176.233  177.312   57.342   77.524 batch_000160_000136
  32 H   -67.167  -40.877 -176.870   16.245   -5.689  -13.406 -175.333   63.008   51.920    0.000 batch_000160_000136
  33 H   -70.810  -43.796 -176.507   19.244   -6.448  -11.196  -69.959  175.163   69.288    0.000 batch_000160_000136
  34 H   -77.583  -33.968 -176.325   18.773   -3.520   -8.818   67.827  -84.248    0.000    0.000 batch_000160_000136
  35 L    90.083    1.347  179.539   14.977   -3.713   -8.741    0.000    0.000    0.000    0.000 batch_000160_000136
  36 L  -107.032  142.453 -178.545   14.806    0.049   -9.263    0.000    0.000    0.000    0.000 batch_000160_000136
  37 E   -72.020  122.955 -178.884   13.325    1.767  -12.314  177.256   68.287   49.379    0.000 batch_000160_000136
  38 E  -103.828  120.585  175.975   16.039    3.342  -14.461  -54.604  -59.248    0.000    0.000 batch_000160_000136
  39 E  -129.463  118.198 -178.921   15.176    6.332  -16.643 -179.014  179.221  178.692  179.975 batch_000160_000136
  40 E  -109.529  124.963 -174.700   17.864    8.278  -18.498  -59.557  171.643    0.000    0.000 batch_000160_000136
  41 E  -143.862  176.806 -178.535   16.980   11.628  -20.060    0.000    0.000    0.000    0.000 batch_000160_000136
  42 L  -137.818   85.353 -178.115   18.366   15.037  -21.016 -172.215   25.728    0.000    0.000 batch_000160_000136
  43 L   -55.978  -36.654 -175.662   16.339   17.968  -19.692  -28.491   37.749  -31.645    0.000 batch_000160_000136
  44 L  -116.978  111.007  177.119   18.885   20.404  -21.116  178.959    0.000    0.000    0.000 batch_000160_000136
  45 L   -62.455  126.877 -180.081   20.106   20.003  -24.693 -176.324  178.350   -0.660    0.000 batch_000160_000136
  46 L    93.681    4.446  177.847   23.881   20.433  -24.852    0.000    0.000    0.000    0.000 batch_000160_000136
  47 L   -62.248  143.553  177.732   24.297   19.504  -21.189  172.562 -115.846    0.000    0.000 batch_000160_000136
  48 L   -75.746  -12.016  178.055   27.700   18.146  -20.177   67.585   42.965    0.000    0.000 batch_000160_000136
  49 E  -135.287  178.926 -178.237   25.853   15.506  -18.159    0.000    0.000    0.000    0.000 batch_000160_000136
  50 E  -131.800  153.369 -176.609   22.621   13.503  -18.220  -63.571  -69.965 -178.334  -90.664 batch_000160_000136
  51 E   -91.251  117.696  175.698   19.744   12.969  -15.794 -177.317  180.285   66.193    0.000 batch_000160_000136
  52 E  -108.100  115.728  179.072   19.419    9.470  -14.345  180.066    0.000    0.000    0.000 batch_000160_000136
  53 E   -97.272  125.700  177.373   16.217    8.778  -12.416  -61.552   87.924    0.000    0.000 batch_000160_000136
  54 E  -118.540  114.690 -178.168   16.182    5.860   -9.980  -56.110  172.227    0.000    0.000 batch_000160_000136
  55 E  -112.822  120.892  179.166   12.836    4.849   -8.483  -60.618  154.214    0.000    0.000 batch_000160_000136
  56 E   168.368 -163.382  175.021   12.639    2.197   -5.766    0.000    0.000    0.000    0.000 batch_000160_000136
  57 L   -73.298  164.602  179.575   13.577    1.409   -2.168   70.554  173.466    0.000    0.000 batch_000160_000136
  58 H   -56.514  -42.045  176.279   16.667    2.884   -0.517    0.000    0.000    0.000    0.000 batch_000160_000136
  59 H   -65.337  -45.168  180.053   18.426   -0.458   -0.948    0.000    0.000    0.000    0.000 batch_000160_000136
  60 H   -59.596  -39.801  178.663   17.241   -0.776   -4.546  -62.754   87.667    0.000    0.000 batch_000160_000136
  61 H   -63.690  -46.392  180.964   18.603    2.690   -5.309  -68.074  167.431    0.000    0.000 batch_000160_000136
  62 H   -63.957  -32.138  174.145   22.010    1.909   -3.812   68.936  -33.450    0.000    0.000 batch_000160_000136
  63 H   -67.662  -42.210  176.556   22.097   -1.253   -5.918  -69.682  171.583    0.000    0.000 batch_000160_000136
  64 H   -63.243  -43.491  177.812   21.310    0.785   -9.028    0.000    0.000    0.000    0.000 batch_000160_000136
  65 H   -57.759  -46.009  178.054   24.010    3.300   -8.110  -71.422  174.091  -31.954    0.000 batch_000160_000136
  66 H   -57.219  -52.181 -175.613   26.555    0.495   -7.783  173.079   80.823   -6.769    0.000 batch_000160_000136
  67 H   -66.319  -37.506  174.768   25.670   -1.063  -11.135  -66.567  172.105    0.000    0.000 batch_000160_000136
  68 H   -63.190  -42.845  178.474   25.593    2.340  -12.823  -69.868  167.716    0.000    0.000 batch_000160_000136
  69 H   -63.893  -35.056  175.885   29.010    3.139  -11.361  -74.244  -20.169    0.000    0.000 batch_000160_000136
  70 H   -61.643  -39.911  176.350   30.273   -0.177  -12.722    0.000    0.000    0.000    0.000 batch_000160_000136
  71 H   -81.363  -25.410  180.152   29.195    0.941  -16.191  -68.075  -65.684 -175.407 -172.517 batch_000160_000136
  72 H   -62.029  -54.255 -179.573   30.245    4.519  -15.447  179.112   63.267    0.000    0.000 batch_000160_000136
  73 L  -166.358    0.000    0.000   33.948    3.741  -15.070  178.429   99.454    0.000    0.000 batch_000160_000136
SEQUENCE: ASTQTTHELTIPNNLIGCIIGRQGANINEIRQMSGAQIKIANPVEGSSGRQVTITGSAASISLAQYLINARLS
SCORE:       score     fa_atr     fa_rep     fa_sol    fa_intra_rep    fa_elec    pro_close    hbond_sr_bb    hbond_lr_bb    hbond_bb_sc    hbond_sc    dslf_fa13    atom_pair_constraint       rama      omega     fa_dun    p_aa_pp        ref        rdc    pool_converged_tag    pool_converged_rmsd    prefa_centroid_score    prefa_clean_score3        rms     maxsub    rms_full    rdc_filt    score_final    nrjumps       time    _archive_select_score_    eval_time         description
SCORE:    -112.978   -244.492     24.106    134.934           0.555    -19.931        0.040        -21.176        -16.744         -5.143      -4.737        0.000                  -0.727     -5.762      4.290     48.487    -10.757      4.078      0.000   batch_000169_000293                   0.407                 -26.033                 2.559      1.956     73.000       1.956       0.000       -184.921      0.000     57.000                  -184.921        0.000 batch_000170_000360
REMARK source_file batch_000170/decoys.out
REMARK tag_in_file batch_000160_000136_0001
REMARK PROTEIN SILENTFILE
ANNOTATED_SEQUENCE: A[ALA_p:NtermProteinFull]STQTTH[HIS_D]ELTIPNNLIGCIIGRQGANINEIRQMSGAQIKIANPVEGSSGRQVTITGSAASISLAQYLINARLS[SER_p:CtermProteinFull] batch_000170_000360
   1 L     0.000  158.953  179.005    1.459    0.000    0.001    0.000    0.000    0.000    0.000 batch_000170_000360
   2 L   -80.919  163.837  174.108    3.913    2.868    0.460   67.630  108.214    0.000    0.000 batch_000170_000360
   3 L   -95.439  -21.701  177.693    5.392    5.003   -2.312   63.470 -137.074    0.000    0.000 batch_000170_000360
   4 L  -101.647  161.961 -179.600    8.789    5.180   -0.615  -52.756  -59.533  -61.730    0.000 batch_000170_000360
   5 E  -111.384  130.735 -179.789   11.187    2.349    0.218  -61.517  -17.501    0.000    0.000 batch_000170_000360
   6 E   -95.951  117.731  176.806   12.492    1.706    3.731  -62.141  -67.969    0.000    0.000 batch_000170_000360
   7 E  -101.727  136.933  176.186   16.095    0.515    3.958 -183.725   73.321    0.000    0.000 batch_000170_000360
   8 E  -105.267  117.921 -178.608   17.546   -1.030    7.114 -177.083 -179.553   14.331    0.000 batch_000170_000360
   9 E  -120.582  128.080 -179.992   21.242   -0.350    7.693  178.060   64.148    0.000    0.000 batch_000170_000360
  10 L   -91.889  120.049 -180.111   23.273   -1.708   10.606  -60.640  -80.325    0.000    0.000 batch_000170_000360
  11 L  -115.816  132.230  177.623   25.863    0.711   11.983  -62.438  -61.191    0.000    0.000 batch_000170_000360
  12 L   -51.777  137.339 -174.376   28.496   -0.139   14.590  -29.271   38.213  -31.561    0.000 batch_000170_000360
  13 L   -72.823   -4.690  174.103   27.586    1.366   17.959   67.767   15.802    0.000    0.000 batch_000170_000360
  14 L   -92.744  -13.762 -178.751   31.077    2.863   18.081  -69.601  -39.219    0.000    0.000 batch_000170_000360
  15 L  -114.930  -15.563 -179.173   30.459    4.772   14.851  -60.222  175.824    0.000    0.000 batch_000170_000360
  16 H   -58.719  -27.191  178.103   26.747    5.486   15.254 -165.966   65.768    0.000    0.000 batch_000170_000360
  17 H   -58.021  -36.166  177.490   27.759    8.565   17.241    0.000    0.000    0.000    0.000 batch_000170_000360
  18 H   -74.321  -36.781  176.014   28.995   10.084   13.983  -68.513  180.103    0.000    0.000 batch_000170_000360
  19 H   -64.251  -38.382 -177.753   25.815    9.047   12.179  -82.109   53.829    0.000    0.000 batch_000170_000360
  20 H   -76.592  -58.572 -174.993   23.713   10.671   14.899  -66.412  167.751    0.000    0.000 batch_000170_000360
  21 L   100.732  167.770 -173.486   25.646   13.852   15.667    0.000    0.000    0.000    0.000 batch_000170_000360
  22 L   -48.123  -51.925  178.224   26.026   15.897   18.846 -176.049 -168.589   70.588 -158.226 batch_000170_000360
  23 L  -128.444   38.865 -173.722   22.268   16.297   19.257  -64.545  174.366  -57.832    0.000 batch_000170_000360
  24 L    80.009   20.325 -175.112   21.079   14.330   16.231    0.000    0.000    0.000    0.000 batch_000170_000360
  25 H   -64.982  -38.057 -174.671   22.582   17.055   14.050    0.000    0.000    0.000    0.000 batch_000170_000360
  26 H   -80.915  -23.128  167.826   23.974   14.627   11.479  -68.195  -15.046    0.000    0.000 batch_000170_000360
  27 H   -60.008  -49.397  177.936   20.651   12.809   11.287  -68.314  167.046    0.000    0.000 batch_000170_000360
  28 H   -64.656  -40.964  177.488   19.058   16.060   10.126  -73.066  -21.071    0.000    0.000 batch_000170_000360
  29 H   -57.027  -56.553 -177.937   22.008   16.734    7.826 -179.107 -174.224   15.880    0.000 batch_000170_000360
  30 H   -61.807  -42.857  180.454   21.817   13.357    6.091  -67.199  167.958    0.000    0.000 batch_000170_000360
  31 H   -58.033  -49.075 -175.925   18.017   13.434    5.972 -180.510  173.591  178.940 -178.639 batch_000170_000360
  32 H   -68.916  -42.387 -175.908   17.872   16.847    4.306  -69.700  175.485  -19.441    0.000 batch_000170_000360
  33 H   -70.329  -44.148 -175.829   20.751   16.238    1.900  -69.801  175.881   69.861    0.000 batch_000170_000360
  34 H   -79.654  -34.688 -176.683   19.708   12.749    0.810   69.068  -82.787    0.000    0.000 batch_000170_000360
  35 L    92.983   -3.020  179.201   15.961   13.389    0.856    0.000    0.000    0.000    0.000 batch_000170_000360
  36 L  -100.040  141.300 -178.804   15.429   10.151    2.777    0.000    0.000    0.000    0.000 batch_000170_000360
  37 E   -72.080  122.478 -176.865   13.934   10.044    6.271 -176.233  175.954  -17.979    0.000 batch_000170_000360
  38 E  -105.794  124.957  176.625   16.591    9.097    8.820  -54.469  -59.655    0.000    0.000 batch_000170_000360
  39 E  -136.653  129.254 -179.371   15.693    7.433   12.118 -177.865  177.779  179.260 -180.087 batch_000170_000360
  40 E  -102.678  130.247 -177.516   18.060    5.827   14.623  -53.023  -58.343    0.000    0.000 batch_000170_000360
  41 L  -143.496  170.063  178.357   16.848    2.974   16.823    0.000    0.000    0.000    0.000 batch_000170_000360
  42 L  -143.018   86.358 -177.885   18.063   -0.001   18.855 -171.411   23.253    0.000    0.000 batch_000170_000360
  43 L   -55.311  -36.310 -177.576   15.752   -3.018   18.784  -28.966   37.742  -31.207    0.000 batch_000170_000360
  44 L  -114.556  111.395  179.198   18.203   -4.927   20.975  178.750    0.000    0.000    0.000 batch_000170_000360
  45 E   -62.382  126.291  177.979   19.519   -3.216   24.105 -176.287  178.358   -0.665    0.000 batch_000170_000360
  46 L    84.996   17.109  177.663   23.290   -3.606   24.398    0.000    0.000    0.000    0.000 batch_000170_000360
  47 L   -69.557  159.962 -178.331   23.658   -4.608   20.749   67.516 -119.347    0.000    0.000 batch_000170_000360
  48 L   -80.931  -16.133  177.892   26.985   -4.214   18.952   67.481  120.437    0.000    0.000 batch_000170_000360
  49 L  -132.476 -175.402 -179.173   25.337   -2.092   16.263    0.000    0.000    0.000    0.000 batch_000170_000360
  50 L  -137.261  150.420 -175.929   22.376    0.245   15.784  -63.554  -69.845 -176.770  -90.161 batch_000170_000360
  51 L   -84.675  122.092  174.085   19.380    0.341   13.447 -176.458  179.808   65.686    0.000 batch_000170_000360
  52 E  -108.690  115.671  177.510   19.390    3.040   10.773  179.638    0.000    0.000    0.000 batch_000170_000360
  53 E   -91.684  124.373  179.011   16.079    3.615    8.996  -61.524   81.977    0.000    0.000 batch_000170_000360
  54 E  -125.416   96.476 -176.670   16.335    5.161    5.532  -55.526  173.413    0.000    0.000 batch_000170_000360
  55 E  -103.782  119.990 -180.056   12.954    5.798    3.914  -61.655  138.089    0.000    0.000 batch_000170_000360
  56 E   172.523 -162.667  174.997   12.869    7.355    0.447    0.000    0.000    0.000    0.000 batch_000170_000360
  57 L   -72.734  164.650  179.418   13.584    6.722   -3.232   70.585  173.497    0.000    0.000 batch_000170_000360
  58 H   -56.293  -42.046  176.002   16.298    4.316   -4.372    0.000    0.000    0.000    0.000 batch_000170_000360
  59 H   -65.215  -45.691 -179.629   18.512    7.300   -5.174    0.000    0.000    0.000    0.000 batch_000170_000360
  60 H   -58.536  -40.180  178.584   17.675    8.994   -1.875  -62.760   86.887    0.000    0.000 batch_000170_000360
  61 H   -63.087  -47.099 -178.657   18.668    5.840    0.001  -67.745  167.220    0.000    0.000 batch_000170_000360
  62 H   -64.896  -31.240  175.266   22.011    5.566   -1.790   68.895  -32.595    0.000    0.000 batch_000170_000360
  63 H   -68.110  -42.267  176.213   22.646    9.231   -1.011  -70.357  171.460    0.000    0.000 batch_000170_000360
  64 H   -63.159  -43.507  178.468   21.968    8.605    2.676    0.000    0.000    0.000    0.000 batch_000170_000360
  65 H   -62.012  -41.624  176.727   24.252    5.566    2.622  -70.199  173.950  -42.454    0.000 batch_000170_000360
  66 H   -57.573  -51.163 -177.744   26.983    7.636    0.975  173.050   80.878 -178.131    0.000 batch_000170_000360
  67 H   -64.333  -37.468  174.153   26.782   10.350    3.630  -67.050  172.537    0.000    0.000 batch_000170_000360
  68 H   -61.868  -45.756  178.949   26.743    7.704    6.358  -70.441  167.992    0.000    0.000 batch_000170_000360
  69 H   -58.915  -37.673  175.755   29.822    6.065    4.846  -73.310  -20.435    0.000    0.000 batch_000170_000360
  70 H   -62.040  -38.047  178.028   31.543    9.452    4.967    0.000    0.000    0.000    0.000 batch_000170_000360
  71 H   -74.771  -30.515  177.429   30.738    9.624    8.678  -71.904  -61.418 -178.404 -169.638 batch_000170_000360
  72 H   -68.084  -39.493  178.331   31.895    6.032    9.137  -68.812  175.259    0.000    0.000 batch_000170_000360
  73 L  -163.914    0.000    0.000   35.281    6.847    7.613  178.480   99.489    0.000    0.000 batch_000170_000360
SEQUENCE: ASTQTTHELTIPNNLIGCIIGRQGANINEIRQMSGAQIKIANPVEGSSGRQVTITGSAASISLAQYLINARLS
SCORE:       score     fa_atr     fa_rep     fa_sol    fa_intra_rep    fa_elec    pro_close    hbond_sr_bb    hbond_lr_bb    hbond_bb_sc    hbond_sc    dslf_fa13    atom_pair_constraint       rama      omega     fa_dun    p_aa_pp        ref        rdc    pool_converged_tag    pool_converged_rmsd    prefa_centroid_score    prefa_clean_score3        rms     maxsub    rms_full    rdc_filt    score_final    nrjumps       time    _archive_select_score_    eval_time         description
SCORE:    -113.257   -240.582     24.402    130.034           0.541    -19.021        0.060        -21.554        -16.333         -6.946      -3.481        0.000                  -0.723     -5.474      3.820     47.483     -9.561      4.078      0.000   batch_000149_000557                   0.896                  -2.743                43.206      1.637     73.000       1.637       0.000       -184.872      0.000    166.000                  -184.872        0.000 batch_000170_000155
REMARK source_file batch_000170/decoys.out
REMARK tag_in_file batch_000149_000557_0001
REMARK PROTEIN SILENTFILE
ANNOTATED_SEQUENCE: A[ALA_p:NtermProteinFull]STQTTH[HIS_D]ELTIPNNLIGCIIGRQGANINEIRQMSGAQIKIANPVEGSSGRQVTITGSAASISLAQYLINARLS[SER_p:CtermProteinFull] batch_000170_000155
   1 L     0.000  137.570  177.753    1.458    0.002    0.000    0.000    0.000    0.000    0.000 batch_000170_000155
   2 L   -69.642  -24.940  176.174    3.694    2.953    0.862   66.873   65.337    0.000    0.000 batch_000170_000155
   3 L   -95.892  117.687  176.594    5.530    2.324   -2.406  -61.525  -82.239    0.000    0.000 batch_000170_000155
   4 L  -120.143  103.236  179.751    3.552    3.241   -5.519  -62.757  -68.478  -39.429    0.000 batch_000170_000155
   5 L  -124.237  136.156 -176.441    5.388    2.631   -8.792  -60.500  -40.868    0.000    0.000 batch_000170_000155
   6 L   -84.932  164.374  179.276    3.852    2.391  -12.260   63.564  141.585    0.000    0.000 batch_000170_000155
   7 L  -159.575  136.821 -179.775    4.584   -0.209  -14.937 -181.095   74.994    0.000    0.000 batch_000170_000155
   8 L  -101.953  120.334  179.628    3.661   -0.723  -18.589 -177.665  180.129   53.841    0.000 batch_000170_000155
   9 E  -125.829  128.292 -179.227    2.746   -4.253  -19.667  178.000   64.197    0.000    0.000 batch_000170_000155
  10 E   -92.014  119.768  180.200    1.638   -5.275  -23.157  -60.791  -84.842    0.000    0.000 batch_000170_000155
  11 E  -117.227  131.437  176.862   -1.091   -7.921  -23.236  -61.387  -62.019    0.000    0.000 batch_000170_000155
  12 E   -50.519  130.762 -173.753   -2.428   -9.640  -26.352  -29.724   38.437  -31.480    0.000 batch_000170_000155
  13 L   -74.468   -3.363  173.388   -5.842   -8.170  -27.139   66.696   -1.322    0.000    0.000 batch_000170_000155
  14 L   -93.484  -12.165 -179.717   -7.114  -11.704  -27.714  -69.072  -38.486    0.000    0.000 batch_000170_000155
  15 L  -115.031  -14.206 -178.263   -6.213  -12.664  -24.148  -60.434  176.004    0.000    0.000 batch_000170_000155
  16 H   -59.364  -26.920  177.734   -6.947   -9.350  -22.436 -164.573   65.960    0.000    0.000 batch_000170_000155
  17 H   -61.517  -33.892  178.537  -10.542  -10.536  -22.079    0.000    0.000    0.000    0.000 batch_000170_000155
  18 H   -81.060  -24.103  174.486   -9.301  -13.196  -19.663  -66.503 -176.878    0.000    0.000 batch_000170_000155
  19 H   -74.306  -38.049  177.124   -7.191  -10.605  -17.853  -59.223  -52.519    0.000    0.000 batch_000170_000155
  20 H   -70.307  -55.073 -178.966  -10.226   -8.363  -17.389  -66.009  167.068    0.000    0.000 batch_000170_000155
  21 L    85.320 -178.088 -177.773  -12.681  -11.102  -16.425    0.000    0.000    0.000    0.000 batch_000170_000155
  22 L   -63.271  102.283 -179.105  -16.444  -10.847  -15.951 -177.422  177.323  179.242  179.501 batch_000170_000155
  23 L    58.207   34.811  177.392  -17.003   -7.095  -15.700  -60.791  -68.018  -61.909    0.000 batch_000170_000155
  24 L    84.545   24.018 -178.105  -13.445   -6.712  -14.417    0.000    0.000    0.000    0.000 batch_000170_000155
  25 H   -62.435  -42.616 -175.924  -13.730   -9.676  -12.054    0.000    0.000    0.000    0.000 batch_000170_000155
  26 H   -78.451  -27.877  168.675  -10.155  -10.815  -12.663  -70.764  -14.945    0.000    0.000 batch_000170_000155
  27 H   -58.349  -46.426 -182.092   -8.897   -7.247  -12.389  -68.945  167.649    0.000    0.000 batch_000170_000155
  28 H   -61.267  -41.035 -182.412  -10.363   -7.177   -8.882  -72.715  -22.699    0.000    0.000 batch_000170_000155
  29 H   -59.664  -49.834  183.683   -8.660  -10.488   -8.115  -71.040  178.146   -4.412    0.000 batch_000170_000155
  30 H   -61.576  -47.705  180.990   -5.250   -9.274   -9.278  -67.810  167.167    0.000    0.000 batch_000170_000155
  31 H   -63.193  -43.770 -177.003   -5.425   -5.983   -7.383 -178.517 -182.519   65.109 -180.889 batch_000170_000155
  32 H   -64.449  -38.873 -175.727   -6.722   -7.609   -4.201 -175.829   63.609   52.668    0.000 batch_000170_000155
  33 H   -81.175  -46.201 -173.327   -4.019  -10.281   -4.188  -68.435  175.359   70.699    0.000 batch_000170_000155
  34 H   -84.288  -36.867 -176.156   -1.033   -8.306   -5.460   69.105  -83.601    0.000    0.000 batch_000170_000155
  35 L    95.482   -2.753 -179.596   -1.910   -4.889   -4.044    0.000    0.000    0.000    0.000 batch_000170_000155
  36 L   -97.930  136.302  178.470   -1.209   -3.279   -7.416    0.000    0.000    0.000    0.000 batch_000170_000155
  37 E   -77.897  127.056  178.350   -3.853   -1.289   -9.288  176.296   67.765   59.253    0.000 batch_000170_000155
  38 E   -99.893  128.468  173.967   -4.583   -2.604  -12.780  -54.803  -58.709    0.000    0.000 batch_000170_000155
  39 L  -129.125  120.315 -175.932   -5.651   -0.238  -15.555 -178.563  178.867  178.866 -179.965 batch_000170_000155
  40 L  -111.750  124.006 -178.025   -6.360   -1.560  -19.047  -59.535  169.768    0.000    0.000 batch_000170_000155
  41 L  -147.051  154.941  176.066   -6.661    0.775  -22.033    0.000    0.000    0.000    0.000 batch_000170_000155
  42 L   -84.541  115.685 -175.137   -6.149    0.815  -25.799 -174.091   -7.119    0.000    0.000 batch_000170_000155
  43 L   -74.139  -24.014  179.099   -2.970    2.753  -26.560   27.089  -37.305   32.150    0.000 batch_000170_000155
  44 L  -172.801  136.533  178.607   -3.889    3.051  -30.238   62.360    0.000    0.000    0.000 batch_000170_000155
  45 E   -59.727  127.350  179.819   -6.521    1.729  -32.642 -176.321  178.391   -0.628    0.000 batch_000170_000155
  46 L   104.331   -7.133  177.922   -5.162   -1.237  -34.594    0.000    0.000    0.000    0.000 batch_000170_000155
  47 L   -62.594  140.711  178.210   -2.862   -2.370  -31.787  174.938 -113.281    0.000    0.000 batch_000170_000155
  48 L   -81.766  -10.047 -178.822   -2.405   -6.132  -31.475   67.810  139.386    0.000    0.000 batch_000170_000155
  49 E  -136.460  177.423  179.422   -2.196   -5.742  -27.699    0.000    0.000    0.000    0.000 batch_000170_000155
  50 E  -120.255  150.585 -179.324   -3.548   -3.632  -24.839  -59.997  -71.211  -64.503  -84.551 batch_000170_000155
  51 E   -85.650  115.192  178.543   -1.805   -1.238  -22.456 -176.184  179.554   53.354    0.000 batch_000170_000155
  52 E  -108.744  117.342  176.228   -1.815   -2.529  -18.880  179.665    0.000    0.000    0.000 batch_000170_000155
  53 L   -94.147  125.559  178.365   -0.730   -0.168  -16.106  -61.077   80.033    0.000    0.000 batch_000170_000155
  54 E  -115.751  106.597 -175.322    0.452   -1.802  -12.882  -57.001  173.357    0.000    0.000 batch_000170_000155
  55 E  -111.929  118.183  179.877    0.753    0.624   -9.971  -59.568  140.678    0.000    0.000 batch_000170_000155
  56 L   170.877 -163.391  177.591    2.017   -0.573   -6.591    0.000    0.000    0.000    0.000 batch_000170_000155
  57 L   -69.815  165.185  178.373    5.053   -1.867   -4.704   73.105  -80.537    0.000    0.000 batch_000170_000155
  58 H   -56.995  -41.919  176.358    7.878   -3.745   -6.420    0.000    0.000    0.000    0.000 batch_000170_000155
  59 H   -67.024  -41.988 -179.868    6.506   -6.981   -4.971    0.000    0.000    0.000    0.000 batch_000170_000155
  60 H   -61.301  -40.535  177.719    2.950   -6.027   -5.922  -65.865  -73.304    0.000    0.000 batch_000170_000155
  61 H   -62.474  -47.053  177.151    4.033   -5.436   -9.518  -67.762  167.293    0.000    0.000 batch_000170_000155
  62 H   -58.962  -45.833  179.922    5.738   -8.830   -9.677  179.579   60.342    0.000    0.000 batch_000170_000155
  63 H   -63.832  -39.859  177.456    2.682  -10.509   -8.160  -69.788  171.513    0.000    0.000 batch_000170_000155
  64 H   -61.930  -45.149  177.633    0.404   -8.694  -10.602    0.000    0.000    0.000    0.000 batch_000170_000155
  65 H   -61.910  -40.848  177.216    2.511   -9.865  -13.542  -70.070  172.626  -38.634    0.000 batch_000170_000155
  66 H   -58.876  -51.520 -176.708    2.427  -13.409  -12.168  172.108   80.156 -173.986    0.000 batch_000170_000155
  67 H   -65.619  -36.810  173.019   -1.360  -13.451  -11.837  -67.273  172.773    0.000    0.000 batch_000170_000155
  68 H   -60.915  -48.037  179.049   -1.712  -11.914  -15.293  -70.484  167.849    0.000    0.000 batch_000170_000155
  69 H   -61.772  -36.132  177.644    0.584  -14.576  -16.741  -73.099  -19.529    0.000    0.000 batch_000170_000155
  70 H   -61.936  -38.383  178.715   -1.452  -17.230  -14.934    0.000    0.000    0.000    0.000 batch_000170_000155
  71 H   -76.892  -29.600  175.069   -4.577  -15.996  -16.714  -74.102  -64.297 -174.360 -172.282 batch_000170_000155
  72 H   -66.090  -37.250  178.539   -2.678  -15.795  -19.999  -69.678  175.554    0.000    0.000 batch_000170_000155
  73 L   -68.704    0.000    0.000   -1.784  -19.474  -19.652  176.071 -119.506    0.000    0.000 batch_000170_000155
SEQUENCE: ASTQTTHELTIPNNLIGCIIGRQGANINEIRQMSGAQIKIANPVEGSSGRQVTITGSAASISLAQYLINARLS
SCORE:       score     fa_atr     fa_rep     fa_sol    fa_intra_rep    fa_elec    pro_close    hbond_sr_bb    hbond_lr_bb    hbond_bb_sc    hbond_sc    dslf_fa13    atom_pair_constraint       rama      omega     fa_dun    p_aa_pp        ref        rdc    pool_converged_tag    pool_converged_rmsd    prefa_centroid_score    prefa_clean_score3        rms     maxsub    rms_full    rdc_filt    score_final    nrjumps       time    _archive_select_score_    eval_time         description
SCORE:    -113.768   -238.590     24.532    132.520           0.539    -21.385        0.036        -21.848        -16.177         -7.963      -3.463        0.000                  -0.705     -5.644      3.798     46.383     -9.879      4.078      0.000   batch_000155_000564                   0.513                 -17.377                29.476      1.594     73.000       1.594       0.000       -183.603      0.000     63.000                  -183.603        0.000 batch_000165_000187
REMARK source_file batch_000165/decoys.out
REMARK tag_in_file batch_000149_000558_0001
REMARK PROTEIN SILENTFILE
ANNOTATED_SEQUENCE: A[ALA_p:NtermProteinFull]STQTTH[HIS_D]ELTIPNNLIGCIIGRQGANINEIRQMSGAQIKIANPVEGSSGRQVTITGSAASISLAQYLINARLS[SER_p:CtermProteinFull] batch_000165_000187
   1 L     0.000  156.818  179.076    1.458   -0.001    0.001    0.000    0.000    0.000    0.000 batch_000165_000187
   2 L   -66.081  134.671  178.934    3.895    2.874    0.507  175.648  -38.291    0.000    0.000 batch_000165_000187
   3 L   -86.267  168.995 -178.795    4.052    5.311   -2.407   63.838  105.640    0.000    0.000 batch_000165_000187
   4 L   -74.503  123.516 -178.071    7.186    6.775   -3.985 -174.472  177.727   60.542    0.000 batch_000165_000187
   5 E  -130.604  139.609 -179.241    8.559    9.672   -1.942  -59.067   80.924    0.000    0.000 batch_000165_000187
   6 E  -109.573  130.502  177.233   11.603   11.890   -2.466  -61.944  -75.539    0.000    0.000 batch_000165_000187
   7 E  -118.908  149.954  177.529   13.648   13.357    0.383  -64.736  -98.417    0.000    0.000 batch_000165_000187
   8 E  -121.933  118.824 -180.203   16.470   15.904    0.352 -178.715  180.492    2.395    0.000 batch_000165_000187
   9 E  -113.826  148.943  173.995   19.212   15.795    2.984  -56.584  175.762    0.000    0.000 batch_000165_000187
  10 E  -108.647  115.445 -175.259   22.188   18.082    3.578  -60.466  -39.670    0.000    0.000 batch_000165_000187
  11 E  -112.491  129.738  175.711   25.347   16.209    4.557  -60.461  -60.118    0.000    0.000 batch_000165_000187
  12 E   -51.942  135.518 -175.367   28.580   17.781    5.792  -28.277   38.106  -32.258    0.000 batch_000165_000187
  13 L   -73.862   -2.309  173.457   31.292   17.426    3.153   65.053    2.375    0.000    0.000 batch_000165_000187
  14 L   -89.967  -14.580 -179.803   33.558   16.077    5.888  -69.477  -36.305    0.000    0.000 batch_000165_000187
  15 L  -109.827  -25.242 -177.028   31.250   13.091    6.350  -60.172  176.387    0.000    0.000 batch_000165_000187
  16 H   -61.510  -25.463  179.599   30.053   12.612    2.774 -160.728   64.956    0.000    0.000 batch_000165_000187
  17 H   -59.125  -36.930  178.942   33.442   11.090    1.963    0.000    0.000    0.000    0.000 batch_000165_000187
  18 H   -73.344  -39.139  176.682   32.493    8.027    4.006  -69.076  178.739    0.000    0.000 batch_000165_000187
  19 H   -64.036  -41.381  178.721   29.066    7.797    2.378  -67.079  166.387    0.000    0.000 batch_000165_000187
  20 L   -68.349  -51.511 -178.132   30.652    8.030   -1.069  -67.168  167.313    0.000    0.000 batch_000165_000187
  21 L    71.650 -138.323 -177.770   33.514    5.629   -0.365    0.000    0.000    0.000    0.000 batch_000165_000187
  22 L   -79.937   80.730 -180.358   35.494    4.429   -3.380  -64.854  179.536 -179.484 -179.049 batch_000165_000187
  23 L    55.162   49.562  172.896   34.000    6.703   -6.037  -63.192  -69.833  -64.493    0.000 batch_000165_000187
  24 L    90.356   11.484  180.332   30.407    5.949   -5.063    0.000    0.000    0.000    0.000 batch_000165_000187
  25 H   -64.342  -43.727 -178.133   31.131    2.390   -3.939    0.000    0.000    0.000    0.000 batch_000165_000187
  26 H   -76.426  -25.052  172.685   29.452    2.878   -0.563  -73.402  -13.539    0.000    0.000 batch_000165_000187
  27 H   -66.564  -46.840  176.291   26.572    4.695   -2.246  -67.294  169.330    0.000    0.000 batch_000165_000187
  28 H   -60.933  -38.485  172.763   25.923    1.682   -4.471  -73.892  -22.815    0.000    0.000 batch_000165_000187
  29 H   -55.176  -51.105  179.486   26.091   -0.446   -1.329 -180.191 -173.365 -136.458    0.000 batch_000165_000187
  30 H   -60.433  -42.861  178.845   23.376    1.688    0.262  -67.531  167.618    0.000    0.000 batch_000165_000187
  31 H   -57.231  -47.212 -175.334   21.300    1.541   -2.920  -71.788  175.060  178.955  167.033 batch_000165_000187
  32 H   -70.229  -43.393 -176.107   21.423   -2.256   -3.049  -69.165  174.780  -20.538    0.000 batch_000165_000187
  33 H   -70.855  -41.519 -177.914   20.858   -2.852    0.662  -69.312  176.271   69.928    0.000 batch_000165_000187
  34 H   -78.355  -36.668 -176.778   18.068   -0.297    1.034   68.505  -83.576    0.000    0.000 batch_000165_000187
  35 L    84.330   11.168 -179.876   16.436   -1.009   -2.325    0.000    0.000    0.000    0.000 batch_000165_000187
  36 L  -105.096 -177.774  176.836   15.929    2.726   -2.823    0.000    0.000    0.000    0.000 batch_000165_000187
  37 L  -110.258  107.228  180.212   17.386    5.320   -5.189  176.590   66.219   61.590    0.000 batch_000165_000187
  38 L  -107.694  120.798  180.241   20.125    7.428   -3.605  -61.114   86.250    0.000    0.000 batch_000165_000187
  39 E  -124.681  120.742 -174.833   21.654   10.250   -5.643 -179.200  178.990  178.788 -179.972 batch_000165_000187
  40 E  -121.129  130.777 -177.588   24.400   12.456   -4.215  -59.839  174.504    0.000    0.000 batch_000165_000187
  41 E  -154.654  159.084  176.370   25.911   15.536   -5.852    0.000    0.000    0.000    0.000 batch_000165_000187
  42 L   -81.011  117.014 -175.644   27.459   18.926   -5.100 -173.615   -5.479    0.000    0.000 batch_000165_000187
  43 L   -72.867  -23.204  178.011   24.726   21.561   -5.272   26.536  -37.302   32.657    0.000 batch_000165_000187
  44 L  -172.331  136.195  180.175   27.323   24.318   -5.608   62.287    0.000    0.000    0.000 batch_000165_000187
  45 L   -59.684  127.707  178.823   31.107   24.662   -5.473 -176.341  178.369   -0.617    0.000 batch_000165_000187
  46 L   103.745   -7.614  178.680   32.253   25.870   -2.055    0.000    0.000    0.000    0.000 batch_000165_000187
  47 L   -62.527  139.684  177.724   29.309   24.322   -0.214  175.084 -114.132    0.000    0.000 batch_000165_000187
  48 L   -79.543   -9.905  179.336   30.074   23.021    3.275   67.934  140.194    0.000    0.000 batch_000165_000187
  49 E  -135.422 -179.577 -178.803   27.637   20.177    2.620    0.000    0.000    0.000    0.000 batch_000165_000187
  50 E  -133.178  153.609 -174.318   26.349   17.979   -0.202  -62.859  -69.163 -177.853  -90.141 batch_000165_000187
  51 E   -88.223  122.286  178.331   22.914   17.217   -1.638 -177.139  180.245   58.445    0.000 batch_000165_000187
  52 E  -114.513  116.136  178.857   21.495   13.763   -0.925  179.886    0.000    0.000    0.000 batch_000165_000187
  53 E  -103.595  124.203  179.381   18.370   12.668   -2.792  -61.232  100.724    0.000    0.000 batch_000165_000187
  54 E  -120.903  114.297 -177.913   16.485    9.612   -1.541  -57.593  170.980    0.000    0.000 batch_000165_000187
  55 E  -122.759  133.333  174.327   13.584    8.278   -3.604  -60.675  120.109    0.000    0.000 batch_000165_000187
  56 E   155.647 -155.495  178.094   11.483    5.158   -3.067    0.000    0.000    0.000    0.000 batch_000165_000187
  57 L   -75.564  156.768 -178.737    9.187    3.486   -0.540   67.822 -161.696    0.000    0.000 batch_000165_000187
  58 H   -57.314  -36.885  178.828    9.034    4.656    3.074    0.000    0.000    0.000    0.000 batch_000165_000187
  59 H   -66.380  -48.521 -178.071   10.614    1.370    4.151    0.000    0.000    0.000    0.000 batch_000165_000187
  60 H   -70.985  -29.523  172.936   13.479    1.565    1.659   61.682  -82.370    0.000    0.000 batch_000165_000187
  61 H   -64.747  -46.799  177.063   13.919    5.247    2.479  -69.119  164.442    0.000    0.000 batch_000165_000187
  62 H   -58.270  -41.968  177.776   14.271    4.411    6.170  -64.657   75.659    0.000    0.000 batch_000165_000187
  63 H   -64.199  -42.306  179.030   16.846    1.764    5.265  -69.311  171.940    0.000    0.000 batch_000165_000187
  64 H   -61.496  -48.220 -179.053   18.734    4.232    3.074    0.000    0.000    0.000    0.000 batch_000165_000187
  65 H   -65.791  -37.799  175.946   18.837    6.895    5.785  -69.207  178.067  -21.508    0.000 batch_000165_000187
  66 H   -57.722  -51.332 -178.087   19.843    4.295    8.369  172.652   80.559 -178.148    0.000 batch_000165_000187
  67 H   -65.334  -36.756  173.472   22.821    3.151    6.300  -66.737  171.823    0.000    0.000 batch_000165_000187
  68 H   -60.749  -46.054  178.810   23.742    6.772    5.615  -70.553  167.850    0.000    0.000 batch_000165_000187
  69 H   -60.164  -36.918  176.484   23.642    7.496    9.346  -73.164  -20.682    0.000    0.000 batch_000165_000187
  70 H   -61.580  -38.445  178.440   25.960    4.531    9.884    0.000    0.000    0.000    0.000 batch_000165_000187
  71 H   -76.032  -29.213  175.623   28.435    6.118    7.474  -70.454  -61.393  179.244 -167.978 batch_000165_000187
  72 H   -68.020  -36.259  178.417   27.950    9.490    9.159  -69.145  175.341    0.000    0.000 batch_000165_000187
  73 L   -67.978    0.000    0.000   28.913    7.938   12.493  176.096 -119.317    0.000    0.000 batch_000165_000187
SEQUENCE: ASTQTTHELTIPNNLIGCIIGRQGANINEIRQMSGAQIKIANPVEGSSGRQVTITGSAASISLAQYLINARLS
SCORE:       score     fa_atr     fa_rep     fa_sol    fa_intra_rep    fa_elec    pro_close    hbond_sr_bb    hbond_lr_bb    hbond_bb_sc    hbond_sc    dslf_fa13    atom_pair_constraint       rama      omega     fa_dun    p_aa_pp        ref        rdc    pool_converged_tag    pool_converged_rmsd    prefa_centroid_score    prefa_clean_score3        rms     maxsub    rms_full    rdc_filt    score_final    nrjumps       time    _archive_select_score_    eval_time         description
SCORE:    -113.026   -240.710     24.901    130.197           0.514    -21.273        0.047        -21.624        -13.884         -7.547      -3.509        0.000                  -0.713     -5.653      4.108     47.939     -9.894      4.078      0.000   batch_000165_000237                   0.483                   0.615                32.628      2.659     71.000       2.659       0.000       -183.573      0.000     59.000                  -183.573        0.000 batch_000170_000374
REMARK source_file batch_000170/decoys.out
REMARK tag_in_file batch_000165_000237_0001
REMARK PROTEIN SILENTFILE
ANNOTATED_SEQUENCE: A[ALA_p:NtermProteinFull]STQTTH[HIS_D]ELTIPNNLIGCIIGRQGANINEIRQMSGAQIKIANPVEGSSGRQVTITGSAASISLAQYLINARLS[SER_p:CtermProteinFull] batch_000170_000374
   1 L     0.000  157.337  178.985    1.462   -0.007   -0.002    0.000    0.000    0.000    0.000 batch_000170_000374
   2 L   -67.828  139.822  174.981    3.902    2.867    0.491  175.987 -107.769    0.000    0.000 batch_000170_000374
   3 L   -89.917  -18.718  178.128    4.309    5.312   -2.390   63.967 -138.086    0.000    0.000 batch_000170_000374
   4 L  -102.636  158.687 -179.434    7.678    6.452   -1.046  -53.876  -60.795  -61.619    0.000 batch_000170_000374
   5 L   -96.925  130.045  177.400   10.893    4.447   -0.728  -62.187  -18.988    0.000    0.000 batch_000170_000374
   6 E   -97.543  121.631 -179.021   12.339    3.697    2.707  -61.171  -59.789    0.000    0.000 batch_000170_000374
   7 E  -119.060  126.310  174.884   16.135    3.544    2.863 -183.564   60.682    0.000    0.000 batch_000170_000374
   8 E   -93.484  122.044 -175.145   18.172    2.465    5.884 -177.633 -178.648    4.126    0.000 batch_000170_000374
   9 L  -126.243  129.495  174.759   21.549    4.203    6.036  179.318   64.365    0.000    0.000 batch_000170_000374
  10 L   -90.858  125.165  178.162   24.413    3.740    8.491  -65.347 -102.444    0.000    0.000 batch_000170_000374
  11 L  -126.792  123.672  178.641   26.314    6.920    9.344  -60.721  176.509    0.000    0.000 batch_000170_000374
  12 L   -54.441  131.933 -178.716   29.359    7.048   11.618  -28.091   37.958  -32.265    0.000 batch_000170_000374
  13 L   -60.695  -30.117 -176.104   28.615    9.074   14.749 -179.581   70.967    0.000    0.000 batch_000170_000374
  14 L   -73.244  -18.057 -177.003   31.996   10.778   14.410  -70.934  -22.974    0.000    0.000 batch_000170_000374
  15 L  -109.604  -25.404 -175.227   31.017   12.149   11.002  -60.377  177.194    0.000    0.000 batch_000170_000374
  16 H   -67.314  -19.972  176.343   27.274   12.642   11.443 -156.151  165.904    0.000    0.000 batch_000170_000374
  17 H   -56.592  -36.840  180.526   28.018   15.670   13.616    0.000    0.000    0.000    0.000 batch_000170_000374
  18 H   -85.101  -33.098  173.371   28.863   17.567   10.431  -67.224  178.480    0.000    0.000 batch_000170_000374
  19 H   -61.242  -42.285  175.495   26.033   15.993    8.445  -69.185  165.765    0.000    0.000 batch_000170_000374
  20 H   -67.577  -54.634  177.337   23.633   17.277   11.098  -66.873  167.325    0.000    0.000 batch_000170_000374
  21 L    85.282 -175.677 -177.019   25.332   20.662   11.420    0.000    0.000    0.000    0.000 batch_000170_000374
  22 L   -63.564  103.927 -179.302   24.605   23.518   13.822 -177.342  177.471  179.235  179.425 batch_000170_000374
  23 L    59.112   33.353  175.381   21.279   22.542   15.384  -60.551  -67.852  -61.837    0.000 batch_000170_000374
  24 L    85.214   18.204 -176.179   20.508   20.420   12.326    0.000    0.000    0.000    0.000 batch_000170_000374
  25 H   -59.814  -45.716 -170.946   21.440   23.207    9.915    0.000    0.000    0.000    0.000 batch_000170_000374
  26 H   -77.031  -42.189  180.542   23.220   20.975    7.413  -72.923  -17.029    0.000    0.000 batch_000170_000374
  27 H   -68.508  -29.647  172.466   20.836   18.014    7.463 -169.267   63.405    0.000    0.000 batch_000170_000374
  28 H   -62.270  -43.348  175.575   17.962   20.443    6.949  -77.001  -17.382    0.000    0.000 batch_000170_000374
  29 H   -61.043  -42.237  180.237   19.669   21.607    3.759  -69.354  175.085  -12.736    0.000 batch_000170_000374
  30 H   -62.181  -45.057  177.601   20.110   17.989    2.675  -67.858  169.183    0.000    0.000 batch_000170_000374
  31 H   -59.115  -42.908 -177.420   16.422   17.240    3.215  -71.253 -168.136 -165.225   99.423 batch_000170_000374
  32 H   -67.824  -43.074 -175.941   15.433   20.316    1.211  -69.986  173.306  -21.674    0.000 batch_000170_000374
  33 H   -72.081  -39.813 -177.867   17.809   19.640   -1.678  -71.840 -171.932  -75.989    0.000 batch_000170_000374
  34 H   -81.898  -36.183 -175.366   17.050   15.923   -1.919   66.654  -83.636    0.000    0.000 batch_000170_000374
  35 L    87.988    4.070 -178.531   13.351   16.147   -1.073    0.000    0.000    0.000    0.000 batch_000170_000374
  36 L   -97.365  142.287  174.425   13.777   13.137    1.210    0.000    0.000    0.000    0.000 batch_000170_000374
  37 E   -85.218  114.541 -174.516   12.712   12.974    4.854  178.954   66.634   54.353    0.000 batch_000170_000374
  38 E  -107.787  120.887  180.190   15.760   11.970    6.889  -58.450  171.590    0.000    0.000 batch_000170_000374
  39 E  -113.514  105.437  178.841   15.361   10.631   10.426 -178.167  179.526  178.509  179.974 batch_000170_000374
  40 E   -88.406  124.537 -178.340   18.596   10.275   12.391  -62.693  168.873    0.000    0.000 batch_000170_000374
  41 L  -127.656 -149.510 -176.592   18.343    7.987   15.417    0.000    0.000    0.000    0.000 batch_000170_000374
  42 L   -92.801  160.451  175.924   20.523    5.703   17.534  -69.978  -38.098    0.000    0.000 batch_000170_000374
  43 E   -71.647  150.257 -177.244   22.947    2.992   16.428   29.880  -37.685   30.164    0.000 batch_000170_000374
  44 L  -127.691  163.788  179.625   21.692   -0.596   16.360  -60.332    0.000    0.000    0.000 batch_000170_000374
  45 E   -56.650  124.822 -179.993   23.158   -4.098   16.559 -176.322  178.438   -0.634    0.000 batch_000170_000374
  46 L   102.549  -15.892  180.133   25.009   -4.869   13.329    0.000    0.000    0.000    0.000 batch_000170_000374
  47 L  -107.052  125.784  179.952   25.523   -1.195   12.499  177.188  -97.766    0.000    0.000 batch_000170_000374
  48 L   -73.550  -20.559  179.456   28.892    0.454   13.123   68.044  140.431    0.000    0.000 batch_000170_000374
  49 L  -126.137 -165.814 -176.186   27.195    3.854   13.017    0.000    0.000    0.000    0.000 batch_000170_000374
  50 L   -77.090  143.065  174.964   23.802    5.428   13.693  -70.399 -175.955  172.555  -87.139 batch_000170_000374
  51 L   -77.812  121.758  179.986   20.636    4.058   12.097 -175.408 -179.546   58.126    0.000 batch_000170_000374
  52 E  -122.537  129.220  179.409   19.112    6.627    9.745  178.611    0.000    0.000    0.000 batch_000170_000374
  53 E  -102.806  121.051  181.496   15.757    6.294    7.987  -61.312   83.301    0.000    0.000 batch_000170_000374
  54 E  -117.155  118.411 -176.685   15.374    8.117    4.673  -55.909  173.595    0.000    0.000 batch_000170_000374
  55 E  -117.553  126.797  177.257   11.956    8.314    3.022  -60.517  138.102    0.000    0.000 batch_000170_000374
  56 L   173.416 -170.744  177.455   11.263    9.772   -0.420    0.000    0.000    0.000    0.000 batch_000170_000374
  57 L   -69.301  163.268 -179.798   11.231    9.135   -4.168   70.075 -138.653    0.000    0.000 batch_000170_000374
  58 H   -54.531  -40.199  176.410   13.920    7.045   -5.858    0.000    0.000    0.000    0.000 batch_000170_000374
  59 H   -65.521  -44.967 -179.007   15.536   10.272   -7.049    0.000    0.000    0.000    0.000 batch_000170_000374
  60 H   -64.128  -37.302  176.247   15.296   11.852   -3.599  -69.441  -70.134    0.000    0.000 batch_000170_000374
  61 H   -62.603  -45.370  177.546   16.855    8.751   -2.050  -65.510  -61.905    0.000    0.000 batch_000170_000374
  62 H   -62.883  -42.029  179.460   19.771    8.939   -4.481  -65.263   67.451    0.000    0.000 batch_000170_000374
  63 H   -65.407  -40.660  177.447   20.154   12.665   -3.826  -70.202  171.353    0.000    0.000 batch_000170_000374
  64 H   -61.025  -44.808  176.690   20.087   12.096   -0.067    0.000    0.000    0.000    0.000 batch_000170_000374
  65 H   -60.471  -46.471 -180.201   22.835    9.488   -0.386  -70.192  173.704  -30.111    0.000 batch_000170_000374
  66 H   -58.468  -52.092 -174.455   24.903   11.805   -2.579  171.913   79.994 -178.721    0.000 batch_000170_000374
  67 H   -65.289  -40.429  176.845   24.588   14.824   -0.292  -67.528  169.956    0.000    0.000 batch_000170_000374
  68 H   -65.150  -43.532  177.454   25.293   12.786    2.839  -69.801  168.726    0.000    0.000 batch_000170_000374
  69 H   -62.138  -36.269  176.052   28.286   11.134    1.177  -74.387  -18.840    0.000    0.000 batch_000170_000374
  70 H   -62.506  -37.938  176.262   29.526   14.599    0.227    0.000    0.000    0.000    0.000 batch_000170_000374
  71 H   -71.397  -35.133  177.183   29.384   15.538    3.907  -67.013  -69.381 -172.991 -174.451 batch_000170_000374
  72 H   -66.395  -36.540  178.917   31.134   12.287    4.814  -70.937  171.381    0.000    0.000 batch_000170_000374
  73 L   -67.279    0.000    0.000   33.920   13.101    2.358  176.138 -119.751    0.000    0.000 batch_000170_000374
