# Supplementary material for: Combining Evolutionary Information and an Iterative Sampling Strategy for Accurate Protein Structure Prediction
Source: PLoS Comput Biol. 2015 Dec 29;11(12):e1004661. doi: 10.1371/journal.pcbi.1004661 (PMC4694711; doi:10.1371/journal.pcbi.1004661)
Supplement: S1 File — Input files for target 1wvn and scripts to carry out the steps outlined in the protocol capture in S1 Text as well as exemplary output files are provided in this attachement. The supplementary materials are also included with Rosetta under the directory “Rosetta/demos/protocol_capture/2015/ rasrec_evolutionary_restraints” (ZIP) [file pcbi.1004661.s003.zip › protocol_capture/outputs/3_rasrec/low_10.pdb]

MODEL        1
REMARK ROSETTA-TAG batch_000160_000136_0001
ATOM      1  N   ALA A   1       0.000   0.000   0.000  1.00  0.00           N  
ATOM      2  CA  ALA A   1       1.458   0.000   0.000  1.00  0.00           C  
ATOM      3  C   ALA A   1       2.009   1.420   0.000  1.00  0.00           C  
ATOM      4  O   ALA A   1       1.317   2.365  -0.379  1.00  0.00           O  
ATOM      5  CB  ALA A   1       1.988  -0.773  -1.199  1.00  0.00           C  
ATOM      6 1H   ALA A   1      -0.334  -0.943  -0.000  1.00  0.00           H  
ATOM      7 2H   ALA A   1      -0.334   0.471   0.816  1.00  0.00           H  
ATOM      8 3H   ALA A   1      -0.334   0.471  -0.816  1.00  0.00           H  
ATOM      9  HA  ALA A   1       1.797  -0.490   0.913  1.00  0.00           H  
ATOM     10 1HB  ALA A   1       3.078  -0.764  -1.185  1.00  0.00           H  
ATOM     11 2HB  ALA A   1       1.633  -1.802  -1.154  1.00  0.00           H  
ATOM     12 3HB  ALA A   1       1.633  -0.307  -2.117  1.00  0.00           H  
ATOM     13  N   SER A   2       3.259   1.565   0.428  1.00  0.00           N  
ATOM     14  CA  SER A   2       3.912   2.868   0.458  1.00  0.00           C  
ATOM     15  C   SER A   2       4.467   3.238  -0.912  1.00  0.00           C  
ATOM     16  O   SER A   2       4.521   2.404  -1.816  1.00  0.00           O  
ATOM     17  CB  SER A   2       5.029   2.867   1.483  1.00  0.00           C  
ATOM     18  OG  SER A   2       6.086   2.043   1.074  1.00  0.00           O  
ATOM     19  H   SER A   2       3.769   0.751   0.740  1.00  0.00           H  
ATOM     20  HA  SER A   2       3.174   3.619   0.742  1.00  0.00           H  
ATOM     21 1HB  SER A   2       5.392   3.885   1.626  1.00  0.00           H  
ATOM     22 2HB  SER A   2       4.644   2.521   2.441  1.00  0.00           H  
ATOM     23  HG  SER A   2       6.608   2.567   0.462  1.00  0.00           H  
ATOM     24  N   THR A   3       4.879   4.492  -1.058  1.00  0.00           N  
ATOM     25  CA  THR A   3       5.439   4.973  -2.316  1.00  0.00           C  
ATOM     26  C   THR A   3       6.933   4.686  -2.398  1.00  0.00           C  
ATOM     27  O   THR A   3       7.558   4.309  -1.407  1.00  0.00           O  
ATOM     28  CB  THR A   3       5.192   6.482  -2.492  1.00  0.00           C  
ATOM     29  OG1 THR A   3       5.886   7.206  -1.467  1.00  0.00           O  
ATOM     30  CG2 THR A   3       3.705   6.793  -2.408  1.00  0.00           C  
ATOM     31  H   THR A   3       4.802   5.130  -0.279  1.00  0.00           H  
ATOM     32  HA  THR A   3       4.950   4.447  -3.136  1.00  0.00           H  
ATOM     33  HB  THR A   3       5.570   6.802  -3.463  1.00  0.00           H  
ATOM     34  HG1 THR A   3       6.713   7.543  -1.819  1.00  0.00           H  
ATOM     35 1HG2 THR A   3       3.550   7.864  -2.535  1.00  0.00           H  
ATOM     36 2HG2 THR A   3       3.176   6.253  -3.193  1.00  0.00           H  
ATOM     37 3HG2 THR A   3       3.324   6.484  -1.435  1.00  0.00           H  
ATOM     38  N   GLN A   4       7.500   4.866  -3.586  1.00  0.00           N  
ATOM     39  CA  GLN A   4       8.921   4.620  -3.803  1.00  0.00           C  
ATOM     40  C   GLN A   4       9.720   5.915  -3.735  1.00  0.00           C  
ATOM     41  O   GLN A   4       9.160   7.007  -3.822  1.00  0.00           O  
ATOM     42  CB  GLN A   4       9.146   3.936  -5.153  1.00  0.00           C  
ATOM     43  CG  GLN A   4       8.391   2.629  -5.323  1.00  0.00           C  
ATOM     44  CD  GLN A   4       8.790   1.592  -4.290  1.00  0.00           C  
ATOM     45  OE1 GLN A   4       9.966   1.239  -4.166  1.00  0.00           O  
ATOM     46  NE2 GLN A   4       7.811   1.097  -3.541  1.00  0.00           N  
ATOM     47  H   GLN A   4       6.932   5.182  -4.360  1.00  0.00           H  
ATOM     48  HA  GLN A   4       9.281   3.961  -3.013  1.00  0.00           H  
ATOM     49 1HB  GLN A   4       8.842   4.607  -5.957  1.00  0.00           H  
ATOM     50 2HB  GLN A   4      10.209   3.730  -5.284  1.00  0.00           H  
ATOM     51 1HG  GLN A   4       7.324   2.822  -5.219  1.00  0.00           H  
ATOM     52 2HG  GLN A   4       8.603   2.224  -6.313  1.00  0.00           H  
ATOM     53 1HE2 GLN A   4       8.014   0.409  -2.842  1.00  0.00           H  
ATOM     54 2HE2 GLN A   4       6.871   1.411  -3.674  1.00  0.00           H  
ATOM     55  N   THR A   5      11.034   5.785  -3.580  1.00  0.00           N  
ATOM     56  CA  THR A   5      11.909   6.945  -3.461  1.00  0.00           C  
ATOM     57  C   THR A   5      12.560   7.283  -4.796  1.00  0.00           C  
ATOM     58  O   THR A   5      13.066   6.403  -5.491  1.00  0.00           O  
ATOM     59  CB  THR A   5      12.998   6.711  -2.398  1.00  0.00           C  
ATOM     60  OG1 THR A   5      12.385   6.508  -1.118  1.00  0.00           O  
ATOM     61  CG2 THR A   5      13.936   7.906  -2.323  1.00  0.00           C  
ATOM     62  H   THR A   5      11.436   4.860  -3.544  1.00  0.00           H  
ATOM     63  HA  THR A   5      11.308   7.802  -3.154  1.00  0.00           H  
ATOM     64  HB  THR A   5      13.572   5.821  -2.656  1.00  0.00           H  
ATOM     65  HG1 THR A   5      11.489   6.852  -1.136  1.00  0.00           H  
ATOM     66 1HG2 THR A   5      14.699   7.723  -1.567  1.00  0.00           H  
ATOM     67 2HG2 THR A   5      14.413   8.056  -3.292  1.00  0.00           H  
ATOM     68 3HG2 THR A   5      13.369   8.797  -2.056  1.00  0.00           H  
ATOM     69  N   THR A   6      12.545   8.564  -5.148  1.00  0.00           N  
ATOM     70  CA  THR A   6      13.141   9.022  -6.398  1.00  0.00           C  
ATOM     71  C   THR A   6      14.526   9.612  -6.163  1.00  0.00           C  
ATOM     72  O   THR A   6      14.689  10.546  -5.379  1.00  0.00           O  
ATOM     73  CB  THR A   6      12.245  10.066  -7.090  1.00  0.00           C  
ATOM     74  OG1 THR A   6      10.976   9.477  -7.402  1.00  0.00           O  
ATOM     75  CG2 THR A   6      12.898  10.564  -8.370  1.00  0.00           C  
ATOM     76  H   THR A   6      12.109   9.238  -4.535  1.00  0.00           H  
ATOM     77  HA  THR A   6      13.249   8.166  -7.064  1.00  0.00           H  
ATOM     78  HB  THR A   6      12.084  10.909  -6.419  1.00  0.00           H  
ATOM     79  HG1 THR A   6      11.108   8.721  -7.980  1.00  0.00           H  
ATOM     80 1HG2 THR A   6      12.251  11.301  -8.845  1.00  0.00           H  
ATOM     81 2HG2 THR A   6      13.858  11.022  -8.134  1.00  0.00           H  
ATOM     82 3HG2 THR A   6      13.053   9.727  -9.049  1.00  0.00           H  
ATOM     83  N   HIS A   7      15.522   9.060  -6.849  1.00  0.00           N  
ATOM     84  CA  HIS A   7      16.887   9.565  -6.757  1.00  0.00           C  
ATOM     85  C   HIS A   7      17.355  10.134  -8.089  1.00  0.00           C  
ATOM     86  O   HIS A   7      17.242   9.483  -9.128  1.00  0.00           O  
ATOM     87  CB  HIS A   7      17.844   8.457  -6.304  1.00  0.00           C  
ATOM     88  CG  HIS A   7      19.281   8.877  -6.279  1.00  0.00           C  
ATOM     89  ND1 HIS A   7      19.796   9.707  -5.306  1.00  0.00           N  
ATOM     90  CD2 HIS A   7      20.310   8.582  -7.107  1.00  0.00           C  
ATOM     91  CE1 HIS A   7      21.083   9.904  -5.537  1.00  0.00           C  
ATOM     92  NE2 HIS A   7      21.419   9.233  -6.623  1.00  0.00           N  
ATOM     93  H   HIS A   7      15.329   8.271  -7.449  1.00  0.00           H  
ATOM     94  HA  HIS A   7      16.929  10.368  -6.021  1.00  0.00           H  
ATOM     95 1HB  HIS A   7      17.568   8.124  -5.303  1.00  0.00           H  
ATOM     96 2HB  HIS A   7      17.750   7.600  -6.971  1.00  0.00           H  
ATOM     97  HD1 HIS A   7      19.311  10.046  -4.500  1.00  0.00           H  
ATOM     98  HD2 HIS A   7      20.386   7.970  -8.006  1.00  0.00           H  
ATOM     99  HE1 HIS A   7      21.675  10.535  -4.875  1.00  0.00           H  
ATOM    100  N   GLU A   8      17.880  11.354  -8.054  1.00  0.00           N  
ATOM    101  CA  GLU A   8      18.425  11.989  -9.248  1.00  0.00           C  
ATOM    102  C   GLU A   8      19.945  11.905  -9.272  1.00  0.00           C  
ATOM    103  O   GLU A   8      20.619  12.405  -8.372  1.00  0.00           O  
ATOM    104  CB  GLU A   8      17.984  13.453  -9.322  1.00  0.00           C  
ATOM    105  CG  GLU A   8      18.444  14.185 -10.575  1.00  0.00           C  
ATOM    106  CD  GLU A   8      17.994  15.619 -10.612  1.00  0.00           C  
ATOM    107  OE1 GLU A   8      17.515  16.098  -9.613  1.00  0.00           O  
ATOM    108  OE2 GLU A   8      18.129  16.236 -11.643  1.00  0.00           O  
ATOM    109  H   GLU A   8      17.903  11.855  -7.177  1.00  0.00           H  
ATOM    110  HA  GLU A   8      18.042  11.464 -10.124  1.00  0.00           H  
ATOM    111 1HB  GLU A   8      16.896  13.508  -9.283  1.00  0.00           H  
ATOM    112 2HB  GLU A   8      18.371  13.993  -8.458  1.00  0.00           H  
ATOM    113 1HG  GLU A   8      19.533  14.157 -10.620  1.00  0.00           H  
ATOM    114 2HG  GLU A   8      18.058  13.665 -11.450  1.00  0.00           H  
ATOM    115  N   LEU A   9      20.481  11.268 -10.309  1.00  0.00           N  
ATOM    116  CA  LEU A   9      21.921  11.072 -10.426  1.00  0.00           C  
ATOM    117  C   LEU A   9      22.463  11.716 -11.697  1.00  0.00           C  
ATOM    118  O   LEU A   9      21.983  11.440 -12.796  1.00  0.00           O  
ATOM    119  CB  LEU A   9      22.254   9.575 -10.422  1.00  0.00           C  
ATOM    120  CG  LEU A   9      23.735   9.223 -10.611  1.00  0.00           C  
ATOM    121  CD1 LEU A   9      24.540   9.765  -9.437  1.00  0.00           C  
ATOM    122  CD2 LEU A   9      23.887   7.714 -10.728  1.00  0.00           C  
ATOM    123  H   LEU A   9      19.875  10.911 -11.034  1.00  0.00           H  
ATOM    124  HA  LEU A   9      22.405  11.542  -9.570  1.00  0.00           H  
ATOM    125 1HB  LEU A   9      21.931   9.150  -9.473  1.00  0.00           H  
ATOM    126 2HB  LEU A   9      21.694   9.092 -11.222  1.00  0.00           H  
ATOM    127  HG  LEU A   9      24.109   9.697 -11.519  1.00  0.00           H  
ATOM    128 1HD1 LEU A   9      25.593   9.514  -9.572  1.00  0.00           H  
ATOM    129 2HD1 LEU A   9      24.429  10.848  -9.389  1.00  0.00           H  
ATOM    130 3HD1 LEU A   9      24.177   9.320  -8.511  1.00  0.00           H  
ATOM    131 1HD2 LEU A   9      24.940   7.463 -10.863  1.00  0.00           H  
ATOM    132 2HD2 LEU A   9      23.515   7.239  -9.820  1.00  0.00           H  
ATOM    133 3HD2 LEU A   9      23.316   7.356 -11.585  1.00  0.00           H  
ATOM    134  N   THR A  10      23.465  12.574 -11.538  1.00  0.00           N  
ATOM    135  CA  THR A  10      24.069  13.264 -12.672  1.00  0.00           C  
ATOM    136  C   THR A  10      25.241  12.473 -13.237  1.00  0.00           C  
ATOM    137  O   THR A  10      26.203  12.177 -12.528  1.00  0.00           O  
ATOM    138  CB  THR A  10      24.540  14.675 -12.275  1.00  0.00           C  
ATOM    139  OG1 THR A  10      23.418  15.450 -11.833  1.00  0.00           O  
ATOM    140  CG2 THR A  10      25.198  15.370 -13.457  1.00  0.00           C  
ATOM    141  H   THR A  10      23.817  12.753 -10.609  1.00  0.00           H  
ATOM    142  HA  THR A  10      23.319  13.361 -13.457  1.00  0.00           H  
ATOM    143  HB  THR A  10      25.258  14.602 -11.458  1.00  0.00           H  
ATOM    144  HG1 THR A  10      22.938  15.780 -12.597  1.00  0.00           H  
ATOM    145 1HG2 THR A  10      25.526  16.365 -13.157  1.00  0.00           H  
ATOM    146 2HG2 THR A  10      26.059  14.789 -13.787  1.00  0.00           H  
ATOM    147 3HG2 THR A  10      24.483  15.454 -14.273  1.00  0.00           H  
ATOM    148  N   ILE A  11      25.156  12.132 -14.519  1.00  0.00           N  
ATOM    149  CA  ILE A  11      26.176  11.315 -15.164  1.00  0.00           C  
ATOM    150  C   ILE A  11      26.804  12.047 -16.344  1.00  0.00           C  
ATOM    151  O   ILE A  11      26.100  12.608 -17.184  1.00  0.00           O  
ATOM    152  CB  ILE A  11      25.585   9.977 -15.645  1.00  0.00           C  
ATOM    153  CG1 ILE A  11      25.111   9.143 -14.452  1.00  0.00           C  
ATOM    154  CG2 ILE A  11      26.610   9.207 -16.463  1.00  0.00           C  
ATOM    155  CD1 ILE A  11      26.222   8.737 -13.511  1.00  0.00           C  
ATOM    156  H   ILE A  11      24.363  12.448 -15.060  1.00  0.00           H  
ATOM    157  HA  ILE A  11      26.960  11.104 -14.438  1.00  0.00           H  
ATOM    158  HB  ILE A  11      24.709  10.168 -16.264  1.00  0.00           H  
ATOM    159 1HG1 ILE A  11      24.372   9.708 -13.884  1.00  0.00           H  
ATOM    160 2HG1 ILE A  11      24.623   8.238 -14.812  1.00  0.00           H  
ATOM    161 1HG2 ILE A  11      26.176   8.264 -16.795  1.00  0.00           H  
ATOM    162 2HG2 ILE A  11      26.900   9.797 -17.331  1.00  0.00           H  
ATOM    163 3HG2 ILE A  11      27.489   9.006 -15.851  1.00  0.00           H  
ATOM    164 1HD1 ILE A  11      25.808   8.149 -12.691  1.00  0.00           H  
ATOM    165 2HD1 ILE A  11      26.957   8.140 -14.051  1.00  0.00           H  
ATOM    166 3HD1 ILE A  11      26.703   9.628 -13.110  1.00  0.00           H  
ATOM    167  N   PRO A  12      28.131  12.038 -16.401  1.00  0.00           N  
ATOM    168  CA  PRO A  12      28.853  12.600 -17.536  1.00  0.00           C  
ATOM    169  C   PRO A  12      28.338  12.032 -18.852  1.00  0.00           C  
ATOM    170  O   PRO A  12      28.159  10.822 -18.989  1.00  0.00           O  
ATOM    171  CB  PRO A  12      30.301  12.179 -17.266  1.00  0.00           C  
ATOM    172  CG  PRO A  12      30.377  12.062 -15.782  1.00  0.00           C  
ATOM    173  CD  PRO A  12      29.051  11.470 -15.385  1.00  0.00           C  
ATOM    174  HA  PRO A  12      28.752  13.696 -17.522  1.00  0.00           H  
ATOM    175 1HB  PRO A  12      30.519  11.232 -17.781  1.00  0.00           H  
ATOM    176 2HB  PRO A  12      30.993  12.932 -17.671  1.00  0.00           H  
ATOM    177 1HG  PRO A  12      31.228  11.427 -15.495  1.00  0.00           H  
ATOM    178 2HG  PRO A  12      30.552  13.050 -15.332  1.00  0.00           H  
ATOM    179 1HD  PRO A  12      29.106  10.373 -15.447  1.00  0.00           H  
ATOM    180 2HD  PRO A  12      28.798  11.789 -14.363  1.00  0.00           H  
ATOM    181  N   ASN A  13      28.102  12.913 -19.819  1.00  0.00           N  
ATOM    182  CA  ASN A  13      27.469  12.523 -21.073  1.00  0.00           C  
ATOM    183  C   ASN A  13      28.429  11.734 -21.953  1.00  0.00           C  
ATOM    184  O   ASN A  13      28.051  11.244 -23.017  1.00  0.00           O  
ATOM    185  CB  ASN A  13      26.947  13.743 -21.810  1.00  0.00           C  
ATOM    186  CG  ASN A  13      28.053  14.627 -22.318  1.00  0.00           C  
ATOM    187  OD1 ASN A  13      29.226  14.237 -22.317  1.00  0.00           O  
ATOM    188  ND2 ASN A  13      27.701  15.810 -22.751  1.00  0.00           N  
ATOM    189  H   ASN A  13      28.368  13.877 -19.682  1.00  0.00           H  
ATOM    190  HA  ASN A  13      26.626  11.867 -20.846  1.00  0.00           H  
ATOM    191 1HB  ASN A  13      26.336  13.424 -22.655  1.00  0.00           H  
ATOM    192 2HB  ASN A  13      26.309  14.325 -21.145  1.00  0.00           H  
ATOM    193 1HD2 ASN A  13      28.394  16.441 -23.101  1.00  0.00           H  
ATOM    194 2HD2 ASN A  13      26.740  16.084 -22.733  1.00  0.00           H  
ATOM    195  N   ASN A  14      29.674  11.615 -21.504  1.00  0.00           N  
ATOM    196  CA  ASN A  14      30.675  10.834 -22.219  1.00  0.00           C  
ATOM    197  C   ASN A  14      30.722   9.399 -21.710  1.00  0.00           C  
ATOM    198  O   ASN A  14      31.299   8.521 -22.352  1.00  0.00           O  
ATOM    199  CB  ASN A  14      32.042  11.485 -22.106  1.00  0.00           C  
ATOM    200  CG  ASN A  14      32.135  12.770 -22.881  1.00  0.00           C  
ATOM    201  OD1 ASN A  14      31.617  12.875 -23.998  1.00  0.00           O  
ATOM    202  ND2 ASN A  14      32.787  13.750 -22.309  1.00  0.00           N  
ATOM    203  H   ASN A  14      29.933  12.078 -20.644  1.00  0.00           H  
ATOM    204  HA  ASN A  14      30.395  10.794 -23.273  1.00  0.00           H  
ATOM    205 1HB  ASN A  14      32.261  11.689 -21.057  1.00  0.00           H  
ATOM    206 2HB  ASN A  14      32.804  10.797 -22.472  1.00  0.00           H  
ATOM    207 1HD2 ASN A  14      32.882  14.629 -22.778  1.00  0.00           H  
ATOM    208 2HD2 ASN A  14      33.191  13.621 -21.404  1.00  0.00           H  
ATOM    209  N   LEU A  15      30.110   9.167 -20.554  1.00  0.00           N  
ATOM    210  CA  LEU A  15      30.136   7.852 -19.924  1.00  0.00           C  
ATOM    211  C   LEU A  15      28.742   7.241 -19.866  1.00  0.00           C  
ATOM    212  O   LEU A  15      28.589   6.036 -19.665  1.00  0.00           O  
ATOM    213  CB  LEU A  15      30.716   7.954 -18.507  1.00  0.00           C  
ATOM    214  CG  LEU A  15      32.146   8.501 -18.411  1.00  0.00           C  
ATOM    215  CD1 LEU A  15      32.534   8.654 -16.947  1.00  0.00           C  
ATOM    216  CD2 LEU A  15      33.098   7.560 -19.134  1.00  0.00           C  
ATOM    217  H   LEU A  15      29.615   9.920 -20.099  1.00  0.00           H  
ATOM    218  HA  LEU A  15      30.774   7.197 -20.517  1.00  0.00           H  
ATOM    219 1HB  LEU A  15      30.073   8.604 -17.915  1.00  0.00           H  
ATOM    220 2HB  LEU A  15      30.709   6.962 -18.056  1.00  0.00           H  
ATOM    221  HG  LEU A  15      32.190   9.487 -18.873  1.00  0.00           H  
ATOM    222 1HD1 LEU A  15      33.550   9.042 -16.879  1.00  0.00           H  
ATOM    223 2HD1 LEU A  15      31.848   9.347 -16.459  1.00  0.00           H  
ATOM    224 3HD1 LEU A  15      32.483   7.684 -16.454  1.00  0.00           H  
ATOM    225 1HD2 LEU A  15      34.115   7.949 -19.067  1.00  0.00           H  
ATOM    226 2HD2 LEU A  15      33.056   6.573 -18.672  1.00  0.00           H  
ATOM    227 3HD2 LEU A  15      32.808   7.483 -20.182  1.00  0.00           H  
ATOM    228  N   ILE A  16      27.726   8.080 -20.044  1.00  0.00           N  
ATOM    229  CA  ILE A  16      26.342   7.623 -20.014  1.00  0.00           C  
ATOM    230  C   ILE A  16      26.071   6.613 -21.121  1.00  0.00           C  
ATOM    231  O   ILE A  16      25.194   5.758 -20.994  1.00  0.00           O  
ATOM    232  CB  ILE A  16      25.370   8.809 -20.151  1.00  0.00           C  
ATOM    233  CG1 ILE A  16      23.950   8.383 -19.768  1.00  0.00           C  
ATOM    234  CG2 ILE A  16      25.400   9.360 -21.568  1.00  0.00           C  
ATOM    235  CD1 ILE A  16      23.803   7.984 -18.318  1.00  0.00           C  
ATOM    236  H   ILE A  16      27.919   9.058 -20.203  1.00  0.00           H  
ATOM    237  HA  ILE A  16      26.159   7.137 -19.057  1.00  0.00           H  
ATOM    238  HB  ILE A  16      25.659   9.599 -19.458  1.00  0.00           H  
ATOM    239 1HG1 ILE A  16      23.258   9.200 -19.970  1.00  0.00           H  
ATOM    240 2HG1 ILE A  16      23.645   7.538 -20.386  1.00  0.00           H  
ATOM    241 1HG2 ILE A  16      24.706  10.197 -21.648  1.00  0.00           H  
ATOM    242 2HG2 ILE A  16      26.407   9.700 -21.805  1.00  0.00           H  
ATOM    243 3HG2 ILE A  16      25.106   8.579 -22.269  1.00  0.00           H  
ATOM    244 1HD1 ILE A  16      22.770   7.694 -18.123  1.00  0.00           H  
ATOM    245 2HD1 ILE A  16      24.462   7.142 -18.103  1.00  0.00           H  
ATOM    246 3HD1 ILE A  16      24.069   8.826 -17.680  1.00  0.00           H  
ATOM    247  N   GLY A  17      26.829   6.716 -22.208  1.00  0.00           N  
ATOM    248  CA  GLY A  17      26.635   5.848 -23.363  1.00  0.00           C  
ATOM    249  C   GLY A  17      26.748   4.380 -22.973  1.00  0.00           C  
ATOM    250  O   GLY A  17      25.925   3.556 -23.372  1.00  0.00           O  
ATOM    251  H   GLY A  17      27.558   7.415 -22.234  1.00  0.00           H  
ATOM    252 1HA  GLY A  17      25.655   6.037 -23.800  1.00  0.00           H  
ATOM    253 2HA  GLY A  17      27.378   6.084 -24.124  1.00  0.00           H  
ATOM    254  N   CYS A  18      27.772   4.058 -22.190  1.00  0.00           N  
ATOM    255  CA  CYS A  18      27.982   2.691 -21.726  1.00  0.00           C  
ATOM    256  C   CYS A  18      26.914   2.281 -20.721  1.00  0.00           C  
ATOM    257  O   CYS A  18      26.439   1.145 -20.734  1.00  0.00           O  
ATOM    258  CB  CYS A  18      29.362   2.547 -21.084  1.00  0.00           C  
ATOM    259  SG  CYS A  18      30.737   2.662 -22.253  1.00  0.00           S  
ATOM    260  H   CYS A  18      28.422   4.778 -21.909  1.00  0.00           H  
ATOM    261  HA  CYS A  18      27.927   2.022 -22.585  1.00  0.00           H  
ATOM    262 1HB  CYS A  18      29.495   3.324 -20.330  1.00  0.00           H  
ATOM    263 2HB  CYS A  18      29.429   1.585 -20.578  1.00  0.00           H  
ATOM    264  HG  CYS A  18      31.701   2.632 -21.338  1.00  0.00           H  
ATOM    265  N   ILE A  19      26.540   3.212 -19.849  1.00  0.00           N  
ATOM    266  CA  ILE A  19      25.499   2.961 -18.860  1.00  0.00           C  
ATOM    267  C   ILE A  19      24.167   2.649 -19.530  1.00  0.00           C  
ATOM    268  O   ILE A  19      23.418   1.786 -19.072  1.00  0.00           O  
ATOM    269  CB  ILE A  19      25.331   4.169 -17.921  1.00  0.00           C  
ATOM    270  CG1 ILE A  19      26.564   4.324 -17.025  1.00  0.00           C  
ATOM    271  CG2 ILE A  19      24.074   4.018 -17.079  1.00  0.00           C  
ATOM    272  CD1 ILE A  19      26.660   5.672 -16.347  1.00  0.00           C  
ATOM    273  H   ILE A  19      26.989   4.116 -19.873  1.00  0.00           H  
ATOM    274  HA  ILE A  19      25.790   2.098 -18.263  1.00  0.00           H  
ATOM    275  HB  ILE A  19      25.255   5.081 -18.511  1.00  0.00           H  
ATOM    276 1HG1 ILE A  19      26.552   3.554 -16.255  1.00  0.00           H  
ATOM    277 2HG1 ILE A  19      27.466   4.177 -17.619  1.00  0.00           H  
ATOM    278 1HG2 ILE A  19      23.971   4.880 -16.420  1.00  0.00           H  
ATOM    279 2HG2 ILE A  19      23.204   3.955 -17.732  1.00  0.00           H  
ATOM    280 3HG2 ILE A  19      24.143   3.110 -16.480  1.00  0.00           H  
ATOM    281 1HD1 ILE A  19      27.559   5.705 -15.731  1.00  0.00           H  
ATOM    282 2HD1 ILE A  19      26.708   6.457 -17.102  1.00  0.00           H  
ATOM    283 3HD1 ILE A  19      25.784   5.826 -15.718  1.00  0.00           H  
ATOM    284  N   ILE A  20      23.876   3.356 -20.616  1.00  0.00           N  
ATOM    285  CA  ILE A  20      22.666   3.108 -21.391  1.00  0.00           C  
ATOM    286  C   ILE A  20      22.713   1.742 -22.063  1.00  0.00           C  
ATOM    287  O   ILE A  20      21.805   0.927 -21.899  1.00  0.00           O  
ATOM    288  CB  ILE A  20      22.464   4.199 -22.458  1.00  0.00           C  
ATOM    289  CG1 ILE A  20      22.135   5.540 -21.796  1.00  0.00           C  
ATOM    290  CG2 ILE A  20      21.364   3.797 -23.429  1.00  0.00           C  
ATOM    291  CD1 ILE A  20      22.219   6.722 -22.734  1.00  0.00           C  
ATOM    292  H   ILE A  20      24.510   4.085 -20.913  1.00  0.00           H  
ATOM    293  HA  ILE A  20      21.813   3.126 -20.714  1.00  0.00           H  
ATOM    294  HB  ILE A  20      23.391   4.341 -23.013  1.00  0.00           H  
ATOM    295 1HG1 ILE A  20      21.128   5.503 -21.382  1.00  0.00           H  
ATOM    296 2HG1 ILE A  20      22.821   5.714 -20.967  1.00  0.00           H  
ATOM    297 1HG2 ILE A  20      21.234   4.580 -24.176  1.00  0.00           H  
ATOM    298 2HG2 ILE A  20      21.638   2.866 -23.923  1.00  0.00           H  
ATOM    299 3HG2 ILE A  20      20.431   3.658 -22.883  1.00  0.00           H  
ATOM    300 1HD1 ILE A  20      21.973   7.635 -22.192  1.00  0.00           H  
ATOM    301 2HD1 ILE A  20      23.231   6.798 -23.133  1.00  0.00           H  
ATOM    302 3HD1 ILE A  20      21.515   6.586 -23.554  1.00  0.00           H  
ATOM    303  N   GLY A  21      23.777   1.497 -22.821  1.00  0.00           N  
ATOM    304  CA  GLY A  21      23.902   0.265 -23.589  1.00  0.00           C  
ATOM    305  C   GLY A  21      23.549   0.490 -25.054  1.00  0.00           C  
ATOM    306  O   GLY A  21      22.952   1.507 -25.409  1.00  0.00           O  
ATOM    307  H   GLY A  21      24.518   2.182 -22.865  1.00  0.00           H  
ATOM    308 1HA  GLY A  21      24.923  -0.111 -23.511  1.00  0.00           H  
ATOM    309 2HA  GLY A  21      23.247  -0.496 -23.167  1.00  0.00           H  
ATOM    310  N   ARG A  22      23.922  -0.463 -25.901  1.00  0.00           N  
ATOM    311  CA  ARG A  22      23.776  -0.307 -27.343  1.00  0.00           C  
ATOM    312  C   ARG A  22      22.381   0.185 -27.705  1.00  0.00           C  
ATOM    313  O   ARG A  22      22.227   1.158 -28.443  1.00  0.00           O  
ATOM    314  CB  ARG A  22      24.047  -1.624 -28.055  1.00  0.00           C  
ATOM    315  CG  ARG A  22      24.010  -1.550 -29.573  1.00  0.00           C  
ATOM    316  CD  ARG A  22      24.035  -2.902 -30.189  1.00  0.00           C  
ATOM    317  NE  ARG A  22      22.791  -3.621 -29.970  1.00  0.00           N  
ATOM    318  CZ  ARG A  22      22.659  -4.960 -30.039  1.00  0.00           C  
ATOM    319  NH1 ARG A  22      23.702  -5.710 -30.321  1.00  0.00           N  
ATOM    320  NH2 ARG A  22      21.482  -5.520 -29.823  1.00  0.00           N  
ATOM    321  H   ARG A  22      24.317  -1.318 -25.536  1.00  0.00           H  
ATOM    322  HA  ARG A  22      24.503   0.430 -27.687  1.00  0.00           H  
ATOM    323 1HB  ARG A  22      25.029  -1.997 -27.767  1.00  0.00           H  
ATOM    324 2HB  ARG A  22      23.311  -2.365 -27.742  1.00  0.00           H  
ATOM    325 1HG  ARG A  22      23.096  -1.046 -29.890  1.00  0.00           H  
ATOM    326 2HG  ARG A  22      24.876  -0.993 -29.932  1.00  0.00           H  
ATOM    327 1HD  ARG A  22      24.191  -2.809 -31.263  1.00  0.00           H  
ATOM    328 2HD  ARG A  22      24.847  -3.484 -29.754  1.00  0.00           H  
ATOM    329  HE  ARG A  22      21.966  -3.078 -29.751  1.00  0.00           H  
ATOM    330 1HH1 ARG A  22      24.602  -5.282 -30.486  1.00  0.00           H  
ATOM    331 2HH1 ARG A  22      23.603  -6.713 -30.373  1.00  0.00           H  
ATOM    332 1HH2 ARG A  22      20.680  -4.944 -29.607  1.00  0.00           H  
ATOM    333 2HH2 ARG A  22      21.383  -6.523 -29.875  1.00  0.00           H  
ATOM    334  N   GLN A  23      21.365  -0.494 -27.182  1.00  0.00           N  
ATOM    335  CA  GLN A  23      19.980  -0.113 -27.430  1.00  0.00           C  
ATOM    336  C   GLN A  23      19.208   0.037 -26.126  1.00  0.00           C  
ATOM    337  O   GLN A  23      18.032  -0.318 -26.045  1.00  0.00           O  
ATOM    338  CB  GLN A  23      19.293  -1.146 -28.328  1.00  0.00           C  
ATOM    339  CG  GLN A  23      19.875  -1.238 -29.728  1.00  0.00           C  
ATOM    340  CD  GLN A  23      19.261  -2.364 -30.538  1.00  0.00           C  
ATOM    341  OE1 GLN A  23      19.345  -3.536 -30.160  1.00  0.00           O  
ATOM    342  NE2 GLN A  23      18.638  -2.016 -31.658  1.00  0.00           N  
ATOM    343  H   GLN A  23      21.558  -1.294 -26.597  1.00  0.00           H  
ATOM    344  HA  GLN A  23      19.972   0.851 -27.938  1.00  0.00           H  
ATOM    345 1HB  GLN A  23      19.364  -2.132 -27.869  1.00  0.00           H  
ATOM    346 2HB  GLN A  23      18.235  -0.902 -28.419  1.00  0.00           H  
ATOM    347 1HG  GLN A  23      19.688  -0.300 -30.251  1.00  0.00           H  
ATOM    348 2HG  GLN A  23      20.948  -1.416 -29.654  1.00  0.00           H  
ATOM    349 1HE2 GLN A  23      18.213  -2.716 -32.233  1.00  0.00           H  
ATOM    350 2HE2 GLN A  23      18.594  -1.053 -31.927  1.00  0.00           H  
ATOM    351  N   GLY A  24      19.876   0.565 -25.106  1.00  0.00           N  
ATOM    352  CA  GLY A  24      19.295   0.650 -23.771  1.00  0.00           C  
ATOM    353  C   GLY A  24      19.374  -0.688 -23.049  1.00  0.00           C  
ATOM    354  O   GLY A  24      18.638  -0.933 -22.093  1.00  0.00           O  
ATOM    355  H   GLY A  24      20.811   0.915 -25.259  1.00  0.00           H  
ATOM    356 1HA  GLY A  24      19.820   1.411 -23.194  1.00  0.00           H  
ATOM    357 2HA  GLY A  24      18.255   0.966 -23.847  1.00  0.00           H  
ATOM    358  N   ALA A  25      20.271  -1.552 -23.512  1.00  0.00           N  
ATOM    359  CA  ALA A  25      20.382  -2.903 -22.974  1.00  0.00           C  
ATOM    360  C   ALA A  25      20.818  -2.881 -21.515  1.00  0.00           C  
ATOM    361  O   ALA A  25      20.353  -3.684 -20.706  1.00  0.00           O  
ATOM    362  CB  ALA A  25      21.356  -3.726 -23.805  1.00  0.00           C  
ATOM    363  H   ALA A  25      20.892  -1.266 -24.255  1.00  0.00           H  
ATOM    364  HA  ALA A  25      19.397  -3.368 -23.022  1.00  0.00           H  
ATOM    365 1HB  ALA A  25      21.428  -4.732 -23.392  1.00  0.00           H  
ATOM    366 2HB  ALA A  25      21.000  -3.781 -24.834  1.00  0.00           H  
ATOM    367 3HB  ALA A  25      22.337  -3.255 -23.786  1.00  0.00           H  
ATOM    368  N   ASN A  26      21.715  -1.958 -21.184  1.00  0.00           N  
ATOM    369  CA  ASN A  26      22.302  -1.903 -19.851  1.00  0.00           C  
ATOM    370  C   ASN A  26      21.382  -1.185 -18.873  1.00  0.00           C  
ATOM    371  O   ASN A  26      21.489  -1.364 -17.659  1.00  0.00           O  
ATOM    372  CB  ASN A  26      23.663  -1.233 -19.895  1.00  0.00           C  
ATOM    373  CG  ASN A  26      24.705  -2.082 -20.568  1.00  0.00           C  
ATOM    374  OD1 ASN A  26      24.562  -3.307 -20.656  1.00  0.00           O  
ATOM    375  ND2 ASN A  26      25.751  -1.456 -21.044  1.00  0.00           N  
ATOM    376  H   ASN A  26      21.996  -1.276 -21.875  1.00  0.00           H  
ATOM    377  HA  ASN A  26      22.429  -2.924 -19.486  1.00  0.00           H  
ATOM    378 1HB  ASN A  26      23.585  -0.284 -20.427  1.00  0.00           H  
ATOM    379 2HB  ASN A  26      23.992  -1.011 -18.879  1.00  0.00           H  
ATOM    380 1HD2 ASN A  26      26.476  -1.971 -21.502  1.00  0.00           H  
ATOM    381 2HD2 ASN A  26      25.825  -0.464 -20.950  1.00  0.00           H  
ATOM    382  N   ILE A  27      20.477  -0.373 -19.407  1.00  0.00           N  
ATOM    383  CA  ILE A  27      19.367   0.159 -18.625  1.00  0.00           C  
ATOM    384  C   ILE A  27      18.483  -0.961 -18.090  1.00  0.00           C  
ATOM    385  O   ILE A  27      18.142  -0.985 -16.908  1.00  0.00           O  
ATOM    386  CB  ILE A  27      18.516   1.128 -19.466  1.00  0.00           C  
ATOM    387  CG1 ILE A  27      19.312   2.396 -19.787  1.00  0.00           C  
ATOM    388  CG2 ILE A  27      17.228   1.475 -18.737  1.00  0.00           C  
ATOM    389  CD1 ILE A  27      18.661   3.278 -20.828  1.00  0.00           C  
ATOM    390  H   ILE A  27      20.559  -0.117 -20.381  1.00  0.00           H  
ATOM    391  HA  ILE A  27      19.774   0.706 -17.775  1.00  0.00           H  
ATOM    392  HB  ILE A  27      18.269   0.662 -20.419  1.00  0.00           H  
ATOM    393 1HG1 ILE A  27      19.445   2.982 -18.878  1.00  0.00           H  
ATOM    394 2HG1 ILE A  27      20.304   2.122 -20.146  1.00  0.00           H  
ATOM    395 1HG2 ILE A  27      16.639   2.161 -19.345  1.00  0.00           H  
ATOM    396 2HG2 ILE A  27      16.655   0.565 -18.558  1.00  0.00           H  
ATOM    397 3HG2 ILE A  27      17.465   1.947 -17.783  1.00  0.00           H  
ATOM    398 1HD1 ILE A  27      19.284   4.156 -21.001  1.00  0.00           H  
ATOM    399 2HD1 ILE A  27      18.550   2.722 -21.759  1.00  0.00           H  
ATOM    400 3HD1 ILE A  27      17.680   3.594 -20.475  1.00  0.00           H  
ATOM    401  N   ASN A  28      18.116  -1.888 -18.969  1.00  0.00           N  
ATOM    402  CA  ASN A  28      17.304  -3.034 -18.578  1.00  0.00           C  
ATOM    403  C   ASN A  28      18.054  -3.934 -17.604  1.00  0.00           C  
ATOM    404  O   ASN A  28      17.475  -4.449 -16.648  1.00  0.00           O  
ATOM    405  CB  ASN A  28      16.865  -3.819 -19.800  1.00  0.00           C  
ATOM    406  CG  ASN A  28      15.761  -3.137 -20.560  1.00  0.00           C  
ATOM    407  OD1 ASN A  28      14.886  -2.498 -19.965  1.00  0.00           O  
ATOM    408  ND2 ASN A  28      15.786  -3.259 -21.862  1.00  0.00           N  
ATOM    409  H   ASN A  28      18.406  -1.795 -19.932  1.00  0.00           H  
ATOM    410  HA  ASN A  28      16.415  -2.669 -18.061  1.00  0.00           H  
ATOM    411 1HB  ASN A  28      17.716  -3.960 -20.468  1.00  0.00           H  
ATOM    412 2HB  ASN A  28      16.522  -4.808 -19.494  1.00  0.00           H  
ATOM    413 1HD2 ASN A  28      15.077  -2.826 -22.419  1.00  0.00           H  
ATOM    414 2HD2 ASN A  28      16.514  -3.786 -22.301  1.00  0.00           H  
ATOM    415  N   GLU A  29      19.347  -4.119 -17.853  1.00  0.00           N  
ATOM    416  CA  GLU A  29      20.191  -4.913 -16.968  1.00  0.00           C  
ATOM    417  C   GLU A  29      20.221  -4.327 -15.563  1.00  0.00           C  
ATOM    418  O   GLU A  29      19.910  -5.011 -14.588  1.00  0.00           O  
ATOM    419  CB  GLU A  29      21.614  -4.999 -17.526  1.00  0.00           C  
ATOM    420  CG  GLU A  29      22.569  -5.833 -16.683  1.00  0.00           C  
ATOM    421  CD  GLU A  29      23.955  -5.897 -17.261  1.00  0.00           C  
ATOM    422  OE1 GLU A  29      24.517  -4.861 -17.525  1.00  0.00           O  
ATOM    423  OE2 GLU A  29      24.454  -6.983 -17.439  1.00  0.00           O  
ATOM    424  H   GLU A  29      19.754  -3.698 -18.676  1.00  0.00           H  
ATOM    425  HA  GLU A  29      19.778  -5.920 -16.908  1.00  0.00           H  
ATOM    426 1HB  GLU A  29      21.587  -5.431 -18.526  1.00  0.00           H  
ATOM    427 2HB  GLU A  29      22.032  -3.997 -17.612  1.00  0.00           H  
ATOM    428 1HG  GLU A  29      22.624  -5.403 -15.683  1.00  0.00           H  
ATOM    429 2HG  GLU A  29      22.171  -6.843 -16.593  1.00  0.00           H  
ATOM    430  N   ILE A  30      20.596  -3.056 -15.465  1.00  0.00           N  
ATOM    431  CA  ILE A  30      20.694  -2.383 -14.175  1.00  0.00           C  
ATOM    432  C   ILE A  30      19.344  -2.346 -13.470  1.00  0.00           C  
ATOM    433  O   ILE A  30      19.254  -2.594 -12.267  1.00  0.00           O  
ATOM    434  CB  ILE A  30      21.226  -0.948 -14.343  1.00  0.00           C  
ATOM    435  CG1 ILE A  30      22.685  -0.971 -14.807  1.00  0.00           C  
ATOM    436  CG2 ILE A  30      21.090  -0.175 -13.040  1.00  0.00           C  
ATOM    437  CD1 ILE A  30      23.196   0.371 -15.280  1.00  0.00           C  
ATOM    438  H   ILE A  30      20.820  -2.543 -16.305  1.00  0.00           H  
ATOM    439  HA  ILE A  30      21.390  -2.938 -13.547  1.00  0.00           H  
ATOM    440  HB  ILE A  30      20.657  -0.438 -15.118  1.00  0.00           H  
ATOM    441 1HG1 ILE A  30      23.321  -1.310 -13.990  1.00  0.00           H  
ATOM    442 2HG1 ILE A  30      22.796  -1.684 -15.624  1.00  0.00           H  
ATOM    443 1HG2 ILE A  30      21.472   0.837 -13.176  1.00  0.00           H  
ATOM    444 2HG2 ILE A  30      20.041  -0.131 -12.751  1.00  0.00           H  
ATOM    445 3HG2 ILE A  30      21.662  -0.676 -12.258  1.00  0.00           H  
ATOM    446 1HD1 ILE A  30      24.236   0.274 -15.593  1.00  0.00           H  
ATOM    447 2HD1 ILE A  30      22.594   0.713 -16.122  1.00  0.00           H  
ATOM    448 3HD1 ILE A  30      23.128   1.093 -14.468  1.00  0.00           H  
ATOM    449  N   ARG A  31      18.296  -2.034 -14.225  1.00  0.00           N  
ATOM    450  CA  ARG A  31      16.948  -1.964 -13.673  1.00  0.00           C  
ATOM    451  C   ARG A  31      16.534  -3.296 -13.062  1.00  0.00           C  
ATOM    452  O   ARG A  31      16.072  -3.350 -11.922  1.00  0.00           O  
ATOM    453  CB  ARG A  31      15.949  -1.571 -14.751  1.00  0.00           C  
ATOM    454  CG  ARG A  31      14.496  -1.556 -14.302  1.00  0.00           C  
ATOM    455  CD  ARG A  31      13.590  -1.102 -15.388  1.00  0.00           C  
ATOM    456  NE  ARG A  31      13.712  -1.930 -16.577  1.00  0.00           N  
ATOM    457  CZ  ARG A  31      13.165  -3.153 -16.718  1.00  0.00           C  
ATOM    458  NH1 ARG A  31      12.463  -3.676 -15.737  1.00  0.00           N  
ATOM    459  NH2 ARG A  31      13.334  -3.827 -17.842  1.00  0.00           N  
ATOM    460  H   ARG A  31      18.437  -1.839 -15.206  1.00  0.00           H  
ATOM    461  HA  ARG A  31      16.933  -1.204 -12.891  1.00  0.00           H  
ATOM    462 1HB  ARG A  31      16.188  -0.576 -15.124  1.00  0.00           H  
ATOM    463 2HB  ARG A  31      16.028  -2.262 -15.590  1.00  0.00           H  
ATOM    464 1HG  ARG A  31      14.198  -2.562 -14.004  1.00  0.00           H  
ATOM    465 2HG  ARG A  31      14.384  -0.878 -13.455  1.00  0.00           H  
ATOM    466 1HD  ARG A  31      12.557  -1.151 -15.043  1.00  0.00           H  
ATOM    467 2HD  ARG A  31      13.834  -0.076 -15.660  1.00  0.00           H  
ATOM    468  HE  ARG A  31      14.245  -1.561 -17.354  1.00  0.00           H  
ATOM    469 1HH1 ARG A  31      12.334  -3.160 -14.878  1.00  0.00           H  
ATOM    470 2HH1 ARG A  31      12.053  -4.592 -15.843  1.00  0.00           H  
ATOM    471 1HH2 ARG A  31      13.874  -3.425 -18.596  1.00  0.00           H  
ATOM    472 2HH2 ARG A  31      12.924  -4.743 -17.947  1.00  0.00           H  
ATOM    473  N   GLN A  32      16.701  -4.370 -13.827  1.00  0.00           N  
ATOM    474  CA  GLN A  32      16.245  -5.689 -13.405  1.00  0.00           C  
ATOM    475  C   GLN A  32      17.046  -6.193 -12.212  1.00  0.00           C  
ATOM    476  O   GLN A  32      16.491  -6.780 -11.283  1.00  0.00           O  
ATOM    477  CB  GLN A  32      16.348  -6.687 -14.562  1.00  0.00           C  
ATOM    478  CG  GLN A  32      15.789  -8.064 -14.248  1.00  0.00           C  
ATOM    479  CD  GLN A  32      14.302  -8.032 -13.953  1.00  0.00           C  
ATOM    480  OE1 GLN A  32      13.512  -7.491 -14.732  1.00  0.00           O  
ATOM    481  NE2 GLN A  32      13.910  -8.612 -12.825  1.00  0.00           N  
ATOM    482  H   GLN A  32      17.155  -4.269 -14.724  1.00  0.00           H  
ATOM    483  HA  GLN A  32      15.201  -5.614 -13.102  1.00  0.00           H  
ATOM    484 1HB  GLN A  32      15.813  -6.296 -15.428  1.00  0.00           H  
ATOM    485 2HB  GLN A  32      17.393  -6.805 -14.849  1.00  0.00           H  
ATOM    486 1HG  GLN A  32      15.954  -8.716 -15.106  1.00  0.00           H  
ATOM    487 2HG  GLN A  32      16.303  -8.462 -13.373  1.00  0.00           H  
ATOM    488 1HE2 GLN A  32      12.941  -8.622 -12.577  1.00  0.00           H  
ATOM    489 2HE2 GLN A  32      14.584  -9.039 -12.222  1.00  0.00           H  
ATOM    490  N   MET A  33      18.354  -5.960 -12.242  1.00  0.00           N  
ATOM    491  CA  MET A  33      19.244  -6.448 -11.196  1.00  0.00           C  
ATOM    492  C   MET A  33      19.029  -5.689  -9.892  1.00  0.00           C  
ATOM    493  O   MET A  33      18.976  -6.286  -8.817  1.00  0.00           O  
ATOM    494  CB  MET A  33      20.699  -6.335 -11.645  1.00  0.00           C  
ATOM    495  CG  MET A  33      21.094  -7.304 -12.751  1.00  0.00           C  
ATOM    496  SD  MET A  33      22.777  -7.037 -13.341  1.00  0.00           S  
ATOM    497  CE  MET A  33      23.723  -7.576 -11.920  1.00  0.00           C  
ATOM    498  H   MET A  33      18.741  -5.431 -13.010  1.00  0.00           H  
ATOM    499  HA  MET A  33      19.015  -7.497 -11.009  1.00  0.00           H  
ATOM    500 1HB  MET A  33      20.892  -5.324 -12.003  1.00  0.00           H  
ATOM    501 2HB  MET A  33      21.358  -6.512 -10.794  1.00  0.00           H  
ATOM    502 1HG  MET A  33      21.015  -8.327 -12.383  1.00  0.00           H  
ATOM    503 2HG  MET A  33      20.412  -7.192 -13.593  1.00  0.00           H  
ATOM    504 1HE  MET A  33      24.788  -7.472 -12.130  1.00  0.00           H  
ATOM    505 2HE  MET A  33      23.462  -6.965 -11.055  1.00  0.00           H  
ATOM    506 3HE  MET A  33      23.497  -8.622 -11.707  1.00  0.00           H  
ATOM    507  N   SER A  34      18.907  -4.370  -9.995  1.00  0.00           N  
ATOM    508  CA  SER A  34      18.773  -3.520  -8.818  1.00  0.00           C  
ATOM    509  C   SER A  34      17.359  -3.578  -8.254  1.00  0.00           C  
ATOM    510  O   SER A  34      17.160  -3.493  -7.042  1.00  0.00           O  
ATOM    511  CB  SER A  34      19.130  -2.088  -9.166  1.00  0.00           C  
ATOM    512  OG  SER A  34      18.183  -1.531 -10.036  1.00  0.00           O  
ATOM    513  H   SER A  34      18.906  -3.946 -10.911  1.00  0.00           H  
ATOM    514  HA  SER A  34      19.462  -3.878  -8.052  1.00  0.00           H  
ATOM    515 1HB  SER A  34      19.182  -1.494  -8.254  1.00  0.00           H  
ATOM    516 2HB  SER A  34      20.114  -2.061  -9.631  1.00  0.00           H  
ATOM    517  HG  SER A  34      18.444  -1.802 -10.919  1.00  0.00           H  
ATOM    518  N   GLY A  35      16.380  -3.722  -9.140  1.00  0.00           N  
ATOM    519  CA  GLY A  35      14.977  -3.713  -8.741  1.00  0.00           C  
ATOM    520  C   GLY A  35      14.404  -2.302  -8.775  1.00  0.00           C  
ATOM    521  O   GLY A  35      13.238  -2.087  -8.445  1.00  0.00           O  
ATOM    522  H   GLY A  35      16.612  -3.842 -10.116  1.00  0.00           H  
ATOM    523 1HA  GLY A  35      14.405  -4.358  -9.407  1.00  0.00           H  
ATOM    524 2HA  GLY A  35      14.883  -4.124  -7.736  1.00  0.00           H  
ATOM    525  N   ALA A  36      15.232  -1.342  -9.175  1.00  0.00           N  
ATOM    526  CA  ALA A  36      14.806   0.049  -9.262  1.00  0.00           C  
ATOM    527  C   ALA A  36      14.634   0.483 -10.712  1.00  0.00           C  
ATOM    528  O   ALA A  36      15.406   0.085 -11.585  1.00  0.00           O  
ATOM    529  CB  ALA A  36      15.803   0.954  -8.554  1.00  0.00           C  
ATOM    530  H   ALA A  36      16.180  -1.583  -9.425  1.00  0.00           H  
ATOM    531  HA  ALA A  36      13.837   0.138  -8.770  1.00  0.00           H  
ATOM    532 1HB  ALA A  36      15.472   1.990  -8.628  1.00  0.00           H  
ATOM    533 2HB  ALA A  36      15.872   0.669  -7.504  1.00  0.00           H  
ATOM    534 3HB  ALA A  36      16.781   0.853  -9.021  1.00  0.00           H  
ATOM    535  N   GLN A  37      13.618   1.302 -10.963  1.00  0.00           N  
ATOM    536  CA  GLN A  37      13.325   1.767 -12.314  1.00  0.00           C  
ATOM    537  C   GLN A  37      14.364   2.775 -12.787  1.00  0.00           C  
ATOM    538  O   GLN A  37      14.581   3.804 -12.147  1.00  0.00           O  
ATOM    539  CB  GLN A  37      11.927   2.389 -12.374  1.00  0.00           C  
ATOM    540  CG  GLN A  37      11.560   2.963 -13.732  1.00  0.00           C  
ATOM    541  CD  GLN A  37      11.385   1.886 -14.787  1.00  0.00           C  
ATOM    542  OE1 GLN A  37      10.680   0.896 -14.572  1.00  0.00           O  
ATOM    543  NE2 GLN A  37      12.026   2.074 -15.934  1.00  0.00           N  
ATOM    544  H   GLN A  37      13.035   1.610 -10.199  1.00  0.00           H  
ATOM    545  HA  GLN A  37      13.355   0.911 -12.988  1.00  0.00           H  
ATOM    546 1HB  GLN A  37      11.183   1.637 -12.114  1.00  0.00           H  
ATOM    547 2HB  GLN A  37      11.854   3.191 -11.640  1.00  0.00           H  
ATOM    548 1HG  GLN A  37      10.621   3.509 -13.642  1.00  0.00           H  
ATOM    549 2HG  GLN A  37      12.353   3.635 -14.058  1.00  0.00           H  
ATOM    550 1HE2 GLN A  37      11.949   1.397 -16.668  1.00  0.00           H  
ATOM    551 2HE2 GLN A  37      12.587   2.891 -16.066  1.00  0.00           H  
ATOM    552  N   ILE A  38      15.004   2.474 -13.912  1.00  0.00           N  
ATOM    553  CA  ILE A  38      16.039   3.342 -14.461  1.00  0.00           C  
ATOM    554  C   ILE A  38      15.518   4.134 -15.653  1.00  0.00           C  
ATOM    555  O   ILE A  38      15.085   3.560 -16.651  1.00  0.00           O  
ATOM    556  CB  ILE A  38      17.272   2.524 -14.887  1.00  0.00           C  
ATOM    557  CG1 ILE A  38      17.779   1.675 -13.718  1.00  0.00           C  
ATOM    558  CG2 ILE A  38      18.371   3.445 -15.395  1.00  0.00           C  
ATOM    559  CD1 ILE A  38      18.172   2.482 -12.502  1.00  0.00           C  
ATOM    560  H   ILE A  38      14.767   1.621 -14.399  1.00  0.00           H  
ATOM    561  HA  ILE A  38      16.343   4.048 -13.689  1.00  0.00           H  
ATOM    562  HB  ILE A  38      16.994   1.833 -15.681  1.00  0.00           H  
ATOM    563 1HG1 ILE A  38      17.007   0.966 -13.422  1.00  0.00           H  
ATOM    564 2HG1 ILE A  38      18.647   1.097 -14.038  1.00  0.00           H  
ATOM    565 1HG2 ILE A  38      19.235   2.851 -15.691  1.00  0.00           H  
ATOM    566 2HG2 ILE A  38      18.006   4.007 -16.254  1.00  0.00           H  
ATOM    567 3HG2 ILE A  38      18.660   4.138 -14.604  1.00  0.00           H  
ATOM    568 1HD1 ILE A  38      18.521   1.810 -11.717  1.00  0.00           H  
ATOM    569 2HD1 ILE A  38      18.971   3.175 -12.768  1.00  0.00           H  
ATOM    570 3HD1 ILE A  38      17.310   3.041 -12.143  1.00  0.00           H  
ATOM    571  N   LYS A  39      15.562   5.458 -15.542  1.00  0.00           N  
ATOM    572  CA  LYS A  39      15.176   6.332 -16.642  1.00  0.00           C  
ATOM    573  C   LYS A  39      16.247   7.381 -16.915  1.00  0.00           C  
ATOM    574  O   LYS A  39      16.556   8.205 -16.054  1.00  0.00           O  
ATOM    575  CB  LYS A  39      13.839   7.012 -16.343  1.00  0.00           C  
ATOM    576  CG  LYS A  39      13.338   7.931 -17.449  1.00  0.00           C  
ATOM    577  CD  LYS A  39      11.998   8.553 -17.087  1.00  0.00           C  
ATOM    578  CE  LYS A  39      11.512   9.496 -18.177  1.00  0.00           C  
ATOM    579  NZ  LYS A  39      10.201  10.112 -17.836  1.00  0.00           N  
ATOM    580  H   LYS A  39      15.872   5.868 -14.673  1.00  0.00           H  
ATOM    581  HA  LYS A  39      15.065   5.727 -17.543  1.00  0.00           H  
ATOM    582 1HB  LYS A  39      13.076   6.253 -16.168  1.00  0.00           H  
ATOM    583 2HB  LYS A  39      13.927   7.603 -15.431  1.00  0.00           H  
ATOM    584 1HG  LYS A  39      14.065   8.726 -17.618  1.00  0.00           H  
ATOM    585 2HG  LYS A  39      13.227   7.362 -18.372  1.00  0.00           H  
ATOM    586 1HD  LYS A  39      11.258   7.765 -16.943  1.00  0.00           H  
ATOM    587 2HD  LYS A  39      12.096   9.110 -16.155  1.00  0.00           H  
ATOM    588 1HE  LYS A  39      12.244  10.289 -18.325  1.00  0.00           H  
ATOM    589 2HE  LYS A  39      11.408   8.948 -19.113  1.00  0.00           H  
ATOM    590 1HZ  LYS A  39       9.913  10.729 -18.583  1.00  0.00           H  
ATOM    591 2HZ  LYS A  39       9.508   9.386 -17.714  1.00  0.00           H  
ATOM    592 3HZ  LYS A  39      10.288  10.640 -16.979  1.00  0.00           H  
ATOM    593  N   ILE A  40      16.810   7.345 -18.118  1.00  0.00           N  
ATOM    594  CA  ILE A  40      17.864   8.278 -18.498  1.00  0.00           C  
ATOM    595  C   ILE A  40      17.365   9.283 -19.528  1.00  0.00           C  
ATOM    596  O   ILE A  40      16.853   8.905 -20.582  1.00  0.00           O  
ATOM    597  CB  ILE A  40      19.084   7.527 -19.063  1.00  0.00           C  
ATOM    598  CG1 ILE A  40      19.644   6.557 -18.019  1.00  0.00           C  
ATOM    599  CG2 ILE A  40      20.155   8.511 -19.507  1.00  0.00           C  
ATOM    600  CD1 ILE A  40      20.717   5.636 -18.554  1.00  0.00           C  
ATOM    601  H   ILE A  40      16.500   6.654 -18.786  1.00  0.00           H  
ATOM    602  HA  ILE A  40      18.177   8.826 -17.611  1.00  0.00           H  
ATOM    603  HB  ILE A  40      18.778   6.927 -19.919  1.00  0.00           H  
ATOM    604 1HG1 ILE A  40      20.062   7.120 -17.186  1.00  0.00           H  
ATOM    605 2HG1 ILE A  40      18.835   5.942 -17.623  1.00  0.00           H  
ATOM    606 1HG2 ILE A  40      21.011   7.964 -19.902  1.00  0.00           H  
ATOM    607 2HG2 ILE A  40      19.752   9.163 -20.281  1.00  0.00           H  
ATOM    608 3HG2 ILE A  40      20.472   9.113 -18.655  1.00  0.00           H  
ATOM    609 1HD1 ILE A  40      21.063   4.978 -17.757  1.00  0.00           H  
ATOM    610 2HD1 ILE A  40      20.308   5.036 -19.368  1.00  0.00           H  
ATOM    611 3HD1 ILE A  40      21.552   6.228 -18.924  1.00  0.00           H  
ATOM    612  N   ALA A  41      17.517  10.566 -19.217  1.00  0.00           N  
ATOM    613  CA  ALA A  41      16.980  11.628 -20.060  1.00  0.00           C  
ATOM    614  C   ALA A  41      17.910  12.834 -20.084  1.00  0.00           C  
ATOM    615  O   ALA A  41      18.933  12.856 -19.400  1.00  0.00           O  
ATOM    616  CB  ALA A  41      15.595  12.037 -19.580  1.00  0.00           C  
ATOM    617  H   ALA A  41      18.016  10.812 -18.374  1.00  0.00           H  
ATOM    618  HA  ALA A  41      16.903  11.245 -21.078  1.00  0.00           H  
ATOM    619 1HB  ALA A  41      15.208  12.830 -20.220  1.00  0.00           H  
ATOM    620 2HB  ALA A  41      14.927  11.177 -19.624  1.00  0.00           H  
ATOM    621 3HB  ALA A  41      15.657  12.396 -18.554  1.00  0.00           H  
ATOM    622  N   ASN A  42      17.548  13.837 -20.877  1.00  0.00           N  
ATOM    623  CA  ASN A  42      18.366  15.037 -21.016  1.00  0.00           C  
ATOM    624  C   ASN A  42      17.504  16.293 -21.020  1.00  0.00           C  
ATOM    625  O   ASN A  42      17.131  16.798 -22.078  1.00  0.00           O  
ATOM    626  CB  ASN A  42      19.210  14.965 -22.275  1.00  0.00           C  
ATOM    627  CG  ASN A  42      20.205  16.088 -22.369  1.00  0.00           C  
ATOM    628  OD1 ASN A  42      20.622  16.650 -21.350  1.00  0.00           O  
ATOM    629  ND2 ASN A  42      20.594  16.425 -23.572  1.00  0.00           N  
ATOM    630  H   ASN A  42      16.685  13.767 -21.397  1.00  0.00           H  
ATOM    631  HA  ASN A  42      19.031  15.104 -20.154  1.00  0.00           H  
ATOM    632 1HB  ASN A  42      19.747  14.015 -22.300  1.00  0.00           H  
ATOM    633 2HB  ASN A  42      18.561  14.996 -23.151  1.00  0.00           H  
ATOM    634 1HD2 ASN A  42      21.255  17.165 -23.695  1.00  0.00           H  
ATOM    635 2HD2 ASN A  42      20.230  15.942 -24.368  1.00  0.00           H  
ATOM    636  N   PRO A  43      17.191  16.793 -19.829  1.00  0.00           N  
ATOM    637  CA  PRO A  43      16.339  17.968 -19.692  1.00  0.00           C  
ATOM    638  C   PRO A  43      16.900  19.150 -20.472  1.00  0.00           C  
ATOM    639  O   PRO A  43      16.151  19.938 -21.048  1.00  0.00           O  
ATOM    640  CB  PRO A  43      16.353  18.229 -18.182  1.00  0.00           C  
ATOM    641  CG  PRO A  43      16.570  16.883 -17.580  1.00  0.00           C  
ATOM    642  CD  PRO A  43      17.539  16.207 -18.514  1.00  0.00           C  
ATOM    643  HA  PRO A  43      15.325  17.722 -20.039  1.00  0.00           H  
ATOM    644 1HB  PRO A  43      17.152  18.943 -17.932  1.00  0.00           H  
ATOM    645 2HB  PRO A  43      15.403  18.688 -17.871  1.00  0.00           H  
ATOM    646 1HG  PRO A  43      16.966  16.983 -16.559  1.00  0.00           H  
ATOM    647 2HG  PRO A  43      15.615  16.344 -17.499  1.00  0.00           H  
ATOM    648 1HD  PRO A  43      18.569  16.456 -18.217  1.00  0.00           H  
ATOM    649 2HD  PRO A  43      17.379  15.120 -18.484  1.00  0.00           H  
ATOM    650  N   VAL A  44      18.224  19.268 -20.486  1.00  0.00           N  
ATOM    651  CA  VAL A  44      18.885  20.404 -21.116  1.00  0.00           C  
ATOM    652  C   VAL A  44      19.753  19.957 -22.285  1.00  0.00           C  
ATOM    653  O   VAL A  44      20.780  19.305 -22.095  1.00  0.00           O  
ATOM    654  CB  VAL A  44      19.756  21.152 -20.089  1.00  0.00           C  
ATOM    655  CG1 VAL A  44      20.469  22.324 -20.749  1.00  0.00           C  
ATOM    656  CG2 VAL A  44      18.896  21.627 -18.929  1.00  0.00           C  
ATOM    657  H   VAL A  44      18.786  18.552 -20.049  1.00  0.00           H  
ATOM    658  HA  VAL A  44      18.120  21.086 -21.489  1.00  0.00           H  
ATOM    659  HB  VAL A  44      20.526  20.475 -19.719  1.00  0.00           H  
ATOM    660 1HG1 VAL A  44      21.080  22.841 -20.009  1.00  0.00           H  
ATOM    661 2HG1 VAL A  44      21.106  21.956 -21.553  1.00  0.00           H  
ATOM    662 3HG1 VAL A  44      19.731  23.015 -21.156  1.00  0.00           H  
ATOM    663 1HG2 VAL A  44      19.519  22.154 -18.206  1.00  0.00           H  
ATOM    664 2HG2 VAL A  44      18.122  22.300 -19.300  1.00  0.00           H  
ATOM    665 3HG2 VAL A  44      18.429  20.769 -18.446  1.00  0.00           H  
ATOM    666  N   GLU A  45      19.336  20.313 -23.495  1.00  0.00           N  
ATOM    667  CA  GLU A  45      20.106  20.002 -24.694  1.00  0.00           C  
ATOM    668  C   GLU A  45      21.467  20.687 -24.666  1.00  0.00           C  
ATOM    669  O   GLU A  45      21.558  21.901 -24.479  1.00  0.00           O  
ATOM    670  CB  GLU A  45      19.337  20.425 -25.947  1.00  0.00           C  
ATOM    671  CG  GLU A  45      20.021  20.062 -27.257  1.00  0.00           C  
ATOM    672  CD  GLU A  45      19.219  20.457 -28.466  1.00  0.00           C  
ATOM    673  OE1 GLU A  45      18.148  20.989 -28.296  1.00  0.00           O  
ATOM    674  OE2 GLU A  45      19.677  20.225 -29.560  1.00  0.00           O  
ATOM    675  H   GLU A  45      18.462  20.810 -23.588  1.00  0.00           H  
ATOM    676  HA  GLU A  45      20.270  18.925 -24.730  1.00  0.00           H  
ATOM    677 1HB  GLU A  45      18.352  19.958 -25.944  1.00  0.00           H  
ATOM    678 2HB  GLU A  45      19.187  21.505 -25.936  1.00  0.00           H  
ATOM    679 1HG  GLU A  45      20.989  20.561 -27.299  1.00  0.00           H  
ATOM    680 2HG  GLU A  45      20.196  18.987 -27.278  1.00  0.00           H  
ATOM    681  N   GLY A  46      22.522  19.903 -24.854  1.00  0.00           N  
ATOM    682  CA  GLY A  46      23.881  20.433 -24.853  1.00  0.00           C  
ATOM    683  C   GLY A  46      24.511  20.329 -23.470  1.00  0.00           C  
ATOM    684  O   GLY A  46      25.627  20.800 -23.249  1.00  0.00           O  
ATOM    685  H   GLY A  46      22.380  18.914 -25.001  1.00  0.00           H  
ATOM    686 1HA  GLY A  46      24.486  19.884 -25.575  1.00  0.00           H  
ATOM    687 2HA  GLY A  46      23.865  21.474 -25.172  1.00  0.00           H  
ATOM    688  N   SER A  47      23.790  19.711 -22.541  1.00  0.00           N  
ATOM    689  CA  SER A  47      24.297  19.504 -21.190  1.00  0.00           C  
ATOM    690  C   SER A  47      25.542  18.627 -21.197  1.00  0.00           C  
ATOM    691  O   SER A  47      25.651  17.692 -21.990  1.00  0.00           O  
ATOM    692  CB  SER A  47      23.226  18.870 -20.322  1.00  0.00           C  
ATOM    693  OG  SER A  47      23.743  18.509 -19.071  1.00  0.00           O  
ATOM    694  H   SER A  47      22.867  19.376 -22.777  1.00  0.00           H  
ATOM    695  HA  SER A  47      24.563  20.474 -20.767  1.00  0.00           H  
ATOM    696 1HB  SER A  47      22.403  19.571 -20.190  1.00  0.00           H  
ATOM    697 2HB  SER A  47      22.828  17.988 -20.823  1.00  0.00           H  
ATOM    698  HG  SER A  47      23.680  17.552 -19.025  1.00  0.00           H  
ATOM    699  N   SER A  48      26.481  18.934 -20.308  1.00  0.00           N  
ATOM    700  CA  SER A  48      27.700  18.145 -20.177  1.00  0.00           C  
ATOM    701  C   SER A  48      27.432  16.833 -19.452  1.00  0.00           C  
ATOM    702  O   SER A  48      28.276  15.938 -19.436  1.00  0.00           O  
ATOM    703  CB  SER A  48      28.757  18.938 -19.433  1.00  0.00           C  
ATOM    704  OG  SER A  48      28.388  19.135 -18.096  1.00  0.00           O  
ATOM    705  H   SER A  48      26.346  19.735 -19.707  1.00  0.00           H  
ATOM    706  HA  SER A  48      28.072  17.915 -21.177  1.00  0.00           H  
ATOM    707 1HB  SER A  48      29.708  18.406 -19.477  1.00  0.00           H  
ATOM    708 2HB  SER A  48      28.899  19.902 -19.920  1.00  0.00           H  
ATOM    709  HG  SER A  48      28.035  18.295 -17.792  1.00  0.00           H  
ATOM    710  N   GLY A  49      26.251  16.725 -18.853  1.00  0.00           N  
ATOM    711  CA  GLY A  49      25.853  15.505 -18.160  1.00  0.00           C  
ATOM    712  C   GLY A  49      24.420  15.118 -18.505  1.00  0.00           C  
ATOM    713  O   GLY A  49      23.746  15.813 -19.265  1.00  0.00           O  
ATOM    714  H   GLY A  49      25.613  17.507 -18.877  1.00  0.00           H  
ATOM    715 1HA  GLY A  49      26.528  14.695 -18.432  1.00  0.00           H  
ATOM    716 2HA  GLY A  49      25.944  15.652 -17.084  1.00  0.00           H  
ATOM    717  N   ARG A  50      23.962  14.005 -17.943  1.00  0.00           N  
ATOM    718  CA  ARG A  50      22.621  13.503 -18.220  1.00  0.00           C  
ATOM    719  C   ARG A  50      21.888  13.149 -16.933  1.00  0.00           C  
ATOM    720  O   ARG A  50      22.511  12.824 -15.922  1.00  0.00           O  
ATOM    721  CB  ARG A  50      22.684  12.277 -19.119  1.00  0.00           C  
ATOM    722  CG  ARG A  50      23.257  12.528 -20.504  1.00  0.00           C  
ATOM    723  CD  ARG A  50      22.336  13.339 -21.341  1.00  0.00           C  
ATOM    724  NE  ARG A  50      22.863  13.549 -22.680  1.00  0.00           N  
ATOM    725  CZ  ARG A  50      23.633  14.592 -23.045  1.00  0.00           C  
ATOM    726  NH1 ARG A  50      23.957  15.510 -22.161  1.00  0.00           N  
ATOM    727  NH2 ARG A  50      24.063  14.693 -24.290  1.00  0.00           N  
ATOM    728  H   ARG A  50      24.557  13.494 -17.307  1.00  0.00           H  
ATOM    729  HA  ARG A  50      22.059  14.283 -18.736  1.00  0.00           H  
ATOM    730 1HB  ARG A  50      23.294  11.509 -18.644  1.00  0.00           H  
ATOM    731 2HB  ARG A  50      21.682  11.867 -19.245  1.00  0.00           H  
ATOM    732 1HG  ARG A  50      24.202  13.064 -20.416  1.00  0.00           H  
ATOM    733 2HG  ARG A  50      23.427  11.574 -21.006  1.00  0.00           H  
ATOM    734 1HD  ARG A  50      21.378  12.827 -21.428  1.00  0.00           H  
ATOM    735 2HD  ARG A  50      22.186  14.313 -20.877  1.00  0.00           H  
ATOM    736  HE  ARG A  50      22.634  12.863 -23.388  1.00  0.00           H  
ATOM    737 1HH1 ARG A  50      23.628  15.433 -21.209  1.00  0.00           H  
ATOM    738 2HH1 ARG A  50      24.534  16.292 -22.434  1.00  0.00           H  
ATOM    739 1HH2 ARG A  50      23.813  13.987 -24.970  1.00  0.00           H  
ATOM    740 2HH2 ARG A  50      24.640  15.475 -24.563  1.00  0.00           H  
ATOM    741  N   GLN A  51      20.562  13.213 -16.976  1.00  0.00           N  
ATOM    742  CA  GLN A  51      19.744  12.969 -15.794  1.00  0.00           C  
ATOM    743  C   GLN A  51      19.354  11.501 -15.687  1.00  0.00           C  
ATOM    744  O   GLN A  51      18.666  10.967 -16.557  1.00  0.00           O  
ATOM    745  CB  GLN A  51      18.488  13.844 -15.822  1.00  0.00           C  
ATOM    746  CG  GLN A  51      17.604  13.704 -14.594  1.00  0.00           C  
ATOM    747  CD  GLN A  51      16.369  14.581 -14.667  1.00  0.00           C  
ATOM    748  OE1 GLN A  51      15.492  14.374 -15.510  1.00  0.00           O  
ATOM    749  NE2 GLN A  51      16.292  15.568 -13.782  1.00  0.00           N  
ATOM    750  H   GLN A  51      20.108  13.435 -17.851  1.00  0.00           H  
ATOM    751  HA  GLN A  51      20.328  13.227 -14.911  1.00  0.00           H  
ATOM    752 1HB  GLN A  51      18.775  14.891 -15.912  1.00  0.00           H  
ATOM    753 2HB  GLN A  51      17.889  13.592 -16.698  1.00  0.00           H  
ATOM    754 1HG  GLN A  51      17.282  12.666 -14.507  1.00  0.00           H  
ATOM    755 2HG  GLN A  51      18.177  13.992 -13.713  1.00  0.00           H  
ATOM    756 1HE2 GLN A  51      15.500  16.180 -13.781  1.00  0.00           H  
ATOM    757 2HE2 GLN A  51      17.026  15.701 -13.115  1.00  0.00           H  
ATOM    758  N   VAL A  52      19.797  10.853 -14.615  1.00  0.00           N  
ATOM    759  CA  VAL A  52      19.419   9.471 -14.345  1.00  0.00           C  
ATOM    760  C   VAL A  52      18.450   9.384 -13.173  1.00  0.00           C  
ATOM    761  O   VAL A  52      18.798   9.721 -12.041  1.00  0.00           O  
ATOM    762  CB  VAL A  52      20.669   8.625 -14.038  1.00  0.00           C  
ATOM    763  CG1 VAL A  52      20.279   7.181 -13.757  1.00  0.00           C  
ATOM    764  CG2 VAL A  52      21.646   8.703 -15.201  1.00  0.00           C  
ATOM    765  H   VAL A  52      20.411  11.329 -13.971  1.00  0.00           H  
ATOM    766  HA  VAL A  52      18.931   9.065 -15.233  1.00  0.00           H  
ATOM    767  HB  VAL A  52      21.145   9.011 -13.136  1.00  0.00           H  
ATOM    768 1HG1 VAL A  52      21.175   6.598 -13.542  1.00  0.00           H  
ATOM    769 2HG1 VAL A  52      19.609   7.146 -12.899  1.00  0.00           H  
ATOM    770 3HG1 VAL A  52      19.777   6.764 -14.629  1.00  0.00           H  
ATOM    771 1HG2 VAL A  52      22.527   8.104 -14.977  1.00  0.00           H  
ATOM    772 2HG2 VAL A  52      21.168   8.323 -16.104  1.00  0.00           H  
ATOM    773 3HG2 VAL A  52      21.943   9.741 -15.358  1.00  0.00           H  
ATOM    774  N   THR A  53      17.232   8.929 -13.451  1.00  0.00           N  
ATOM    775  CA  THR A  53      16.217   8.778 -12.416  1.00  0.00           C  
ATOM    776  C   THR A  53      16.154   7.343 -11.911  1.00  0.00           C  
ATOM    777  O   THR A  53      15.995   6.406 -12.693  1.00  0.00           O  
ATOM    778  CB  THR A  53      14.830   9.206 -12.933  1.00  0.00           C  
ATOM    779  OG1 THR A  53      14.861  10.590 -13.303  1.00  0.00           O  
ATOM    780  CG2 THR A  53      13.773   8.995 -11.861  1.00  0.00           C  
ATOM    781  H   THR A  53      17.005   8.682 -14.403  1.00  0.00           H  
ATOM    782  HA  THR A  53      16.482   9.420 -11.575  1.00  0.00           H  
ATOM    783  HB  THR A  53      14.572   8.615 -13.812  1.00  0.00           H  
ATOM    784  HG1 THR A  53      15.143  10.671 -14.217  1.00  0.00           H  
ATOM    785 1HG2 THR A  53      12.800   9.301 -12.244  1.00  0.00           H  
ATOM    786 2HG2 THR A  53      13.739   7.940 -11.586  1.00  0.00           H  
ATOM    787 3HG2 THR A  53      14.021   9.590 -10.983  1.00  0.00           H  
ATOM    788  N   ILE A  54      16.280   7.177 -10.598  1.00  0.00           N  
ATOM    789  CA  ILE A  54      16.182   5.860  -9.980  1.00  0.00           C  
ATOM    790  C   ILE A  54      15.019   5.798  -8.998  1.00  0.00           C  
ATOM    791  O   ILE A  54      15.020   6.482  -7.975  1.00  0.00           O  
ATOM    792  CB  ILE A  54      17.489   5.496  -9.252  1.00  0.00           C  
ATOM    793  CG1 ILE A  54      18.676   5.572 -10.216  1.00  0.00           C  
ATOM    794  CG2 ILE A  54      17.386   4.109  -8.636  1.00  0.00           C  
ATOM    795  CD1 ILE A  54      20.020   5.411  -9.543  1.00  0.00           C  
ATOM    796  H   ILE A  54      16.448   7.983 -10.014  1.00  0.00           H  
ATOM    797  HA  ILE A  54      16.007   5.123 -10.762  1.00  0.00           H  
ATOM    798  HB  ILE A  54      17.679   6.222  -8.461  1.00  0.00           H  
ATOM    799 1HG1 ILE A  54      18.579   4.795 -10.974  1.00  0.00           H  
ATOM    800 2HG1 ILE A  54      18.666   6.533 -10.730  1.00  0.00           H  
ATOM    801 1HG2 ILE A  54      18.319   3.868  -8.126  1.00  0.00           H  
ATOM    802 2HG2 ILE A  54      16.566   4.089  -7.920  1.00  0.00           H  
ATOM    803 3HG2 ILE A  54      17.202   3.376  -9.421  1.00  0.00           H  
ATOM    804 1HD1 ILE A  54      20.811   5.476 -10.290  1.00  0.00           H  
ATOM    805 2HD1 ILE A  54      20.153   6.201  -8.803  1.00  0.00           H  
ATOM    806 3HD1 ILE A  54      20.066   4.441  -9.050  1.00  0.00           H  
ATOM    807  N   THR A  55      14.026   4.974  -9.316  1.00  0.00           N  
ATOM    808  CA  THR A  55      12.836   4.850  -8.483  1.00  0.00           C  
ATOM    809  C   THR A  55      12.758   3.473  -7.836  1.00  0.00           C  
ATOM    810  O   THR A  55      12.722   2.454  -8.525  1.00  0.00           O  
ATOM    811  CB  THR A  55      11.558   5.111  -9.300  1.00  0.00           C  
ATOM    812  OG1 THR A  55      11.591   6.441  -9.833  1.00  0.00           O  
ATOM    813  CG2 THR A  55      10.324   4.951  -8.425  1.00  0.00           C  
ATOM    814  H   THR A  55      14.098   4.418 -10.157  1.00  0.00           H  
ATOM    815  HA  THR A  55      12.893   5.593  -7.687  1.00  0.00           H  
ATOM    816  HB  THR A  55      11.504   4.404 -10.127  1.00  0.00           H  
ATOM    817  HG1 THR A  55      11.053   6.481 -10.627  1.00  0.00           H  
ATOM    818 1HG2 THR A  55       9.430   5.139  -9.019  1.00  0.00           H  
ATOM    819 2HG2 THR A  55      10.289   3.936  -8.027  1.00  0.00           H  
ATOM    820 3HG2 THR A  55      10.367   5.662  -7.601  1.00  0.00           H  
ATOM    821  N   GLY A  56      12.732   3.449  -6.508  1.00  0.00           N  
ATOM    822  CA  GLY A  56      12.639   2.198  -5.765  1.00  0.00           C  
ATOM    823  C   GLY A  56      12.912   2.416  -4.282  1.00  0.00           C  
ATOM    824  O   GLY A  56      12.870   3.544  -3.793  1.00  0.00           O  
ATOM    825  H   GLY A  56      12.777   4.321  -5.999  1.00  0.00           H  
ATOM    826 1HA  GLY A  56      11.646   1.769  -5.897  1.00  0.00           H  
ATOM    827 2HA  GLY A  56      13.354   1.482  -6.169  1.00  0.00           H  
ATOM    828  N   SER A  57      13.192   1.329  -3.572  1.00  0.00           N  
ATOM    829  CA  SER A  57      13.577   1.409  -2.168  1.00  0.00           C  
ATOM    830  C   SER A  57      14.995   1.945  -2.015  1.00  0.00           C  
ATOM    831  O   SER A  57      15.761   1.984  -2.977  1.00  0.00           O  
ATOM    832  CB  SER A  57      13.470   0.044  -1.518  1.00  0.00           C  
ATOM    833  OG  SER A  57      14.472  -0.816  -1.988  1.00  0.00           O  
ATOM    834  H   SER A  57      13.137   0.423  -4.015  1.00  0.00           H  
ATOM    835  HA  SER A  57      12.896   2.094  -1.661  1.00  0.00           H  
ATOM    836 1HB  SER A  57      13.555   0.148  -0.436  1.00  0.00           H  
ATOM    837 2HB  SER A  57      12.491  -0.384  -1.730  1.00  0.00           H  
ATOM    838  HG  SER A  57      14.404  -1.615  -1.460  1.00  0.00           H  
ATOM    839  N   ALA A  58      15.338   2.358  -0.800  1.00  0.00           N  
ATOM    840  CA  ALA A  58      16.668   2.885  -0.516  1.00  0.00           C  
ATOM    841  C   ALA A  58      17.749   1.880  -0.893  1.00  0.00           C  
ATOM    842  O   ALA A  58      18.778   2.246  -1.461  1.00  0.00           O  
ATOM    843  CB  ALA A  58      16.786   3.263   0.953  1.00  0.00           C  
ATOM    844  H   ALA A  58      14.660   2.307  -0.053  1.00  0.00           H  
ATOM    845  HA  ALA A  58      16.815   3.778  -1.124  1.00  0.00           H  
ATOM    846 1HB  ALA A  58      17.784   3.655   1.148  1.00  0.00           H  
ATOM    847 2HB  ALA A  58      16.044   4.025   1.193  1.00  0.00           H  
ATOM    848 3HB  ALA A  58      16.614   2.383   1.570  1.00  0.00           H  
ATOM    849  N   ALA A  59      17.510   0.613  -0.573  1.00  0.00           N  
ATOM    850  CA  ALA A  59      18.426  -0.458  -0.947  1.00  0.00           C  
ATOM    851  C   ALA A  59      18.487  -0.626  -2.460  1.00  0.00           C  
ATOM    852  O   ALA A  59      19.567  -0.758  -3.036  1.00  0.00           O  
ATOM    853  CB  ALA A  59      18.013  -1.764  -0.285  1.00  0.00           C  
ATOM    854  H   ALA A  59      16.672   0.386  -0.056  1.00  0.00           H  
ATOM    855  HA  ALA A  59      19.424  -0.187  -0.601  1.00  0.00           H  
ATOM    856 1HB  ALA A  59      18.706  -2.554  -0.575  1.00  0.00           H  
ATOM    857 2HB  ALA A  59      18.030  -1.645   0.798  1.00  0.00           H  
ATOM    858 3HB  ALA A  59      17.006  -2.030  -0.605  1.00  0.00           H  
ATOM    859  N   SER A  60      17.322  -0.622  -3.098  1.00  0.00           N  
ATOM    860  CA  SER A  60      17.241  -0.775  -4.546  1.00  0.00           C  
ATOM    861  C   SER A  60      18.004   0.332  -5.261  1.00  0.00           C  
ATOM    862  O   SER A  60      18.673   0.089  -6.265  1.00  0.00           O  
ATOM    863  CB  SER A  60      15.791  -0.771  -4.991  1.00  0.00           C  
ATOM    864  OG  SER A  60      15.095  -1.857  -4.444  1.00  0.00           O  
ATOM    865  H   SER A  60      16.470  -0.509  -2.567  1.00  0.00           H  
ATOM    866  HA  SER A  60      17.689  -1.732  -4.818  1.00  0.00           H  
ATOM    867 1HB  SER A  60      15.318   0.160  -4.681  1.00  0.00           H  
ATOM    868 2HB  SER A  60      15.744  -0.816  -6.078  1.00  0.00           H  
ATOM    869  HG  SER A  60      14.771  -1.562  -3.590  1.00  0.00           H  
ATOM    870  N   ILE A  61      17.900   1.549  -4.738  1.00  0.00           N  
ATOM    871  CA  ILE A  61      18.603   2.691  -5.309  1.00  0.00           C  
ATOM    872  C   ILE A  61      20.113   2.511  -5.215  1.00  0.00           C  
ATOM    873  O   ILE A  61      20.837   2.740  -6.184  1.00  0.00           O  
ATOM    874  CB  ILE A  61      18.196   3.997  -4.602  1.00  0.00           C  
ATOM    875  CG1 ILE A  61      16.738   4.342  -4.916  1.00  0.00           C  
ATOM    876  CG2 ILE A  61      19.116   5.135  -5.014  1.00  0.00           C  
ATOM    877  CD1 ILE A  61      16.164   5.429  -4.037  1.00  0.00           C  
ATOM    878  H   ILE A  61      17.318   1.686  -3.924  1.00  0.00           H  
ATOM    879  HA  ILE A  61      18.335   2.771  -6.362  1.00  0.00           H  
ATOM    880  HB  ILE A  61      18.262   3.861  -3.523  1.00  0.00           H  
ATOM    881 1HG1 ILE A  61      16.656   4.663  -5.954  1.00  0.00           H  
ATOM    882 2HG1 ILE A  61      16.120   3.451  -4.801  1.00  0.00           H  
ATOM    883 1HG2 ILE A  61      18.814   6.050  -4.506  1.00  0.00           H  
ATOM    884 2HG2 ILE A  61      20.142   4.890  -4.741  1.00  0.00           H  
ATOM    885 3HG2 ILE A  61      19.053   5.281  -6.093  1.00  0.00           H  
ATOM    886 1HD1 ILE A  61      15.128   5.617  -4.320  1.00  0.00           H  
ATOM    887 2HD1 ILE A  61      16.204   5.113  -2.994  1.00  0.00           H  
ATOM    888 3HD1 ILE A  61      16.745   6.342  -4.162  1.00  0.00           H  
ATOM    889  N   SER A  62      20.583   2.101  -4.041  1.00  0.00           N  
ATOM    890  CA  SER A  62      22.010   1.909  -3.812  1.00  0.00           C  
ATOM    891  C   SER A  62      22.566   0.801  -4.696  1.00  0.00           C  
ATOM    892  O   SER A  62      23.724   0.846  -5.110  1.00  0.00           O  
ATOM    893  CB  SER A  62      22.265   1.582  -2.354  1.00  0.00           C  
ATOM    894  OG  SER A  62      21.768   0.312  -2.030  1.00  0.00           O  
ATOM    895  H   SER A  62      19.934   1.916  -3.289  1.00  0.00           H  
ATOM    896  HA  SER A  62      22.528   2.837  -4.060  1.00  0.00           H  
ATOM    897 1HB  SER A  62      23.336   1.618  -2.155  1.00  0.00           H  
ATOM    898 2HB  SER A  62      21.789   2.332  -1.724  1.00  0.00           H  
ATOM    899  HG  SER A  62      20.983   0.189  -2.570  1.00  0.00           H  
ATOM    900  N   LEU A  63      21.734  -0.195  -4.982  1.00  0.00           N  
ATOM    901  CA  LEU A  63      22.097  -1.253  -5.917  1.00  0.00           C  
ATOM    902  C   LEU A  63      22.214  -0.716  -7.338  1.00  0.00           C  
ATOM    903  O   LEU A  63      23.136  -1.071  -8.072  1.00  0.00           O  
ATOM    904  CB  LEU A  63      21.057  -2.379  -5.874  1.00  0.00           C  
ATOM    905  CG  LEU A  63      21.037  -3.217  -4.589  1.00  0.00           C  
ATOM    906  CD1 LEU A  63      19.831  -4.147  -4.607  1.00  0.00           C  
ATOM    907  CD2 LEU A  63      22.333  -4.006  -4.478  1.00  0.00           C  
ATOM    908  H   LEU A  63      20.826  -0.219  -4.540  1.00  0.00           H  
ATOM    909  HA  LEU A  63      23.064  -1.658  -5.622  1.00  0.00           H  
ATOM    910 1HB  LEU A  63      20.067  -1.943  -5.999  1.00  0.00           H  
ATOM    911 2HB  LEU A  63      21.241  -3.055  -6.708  1.00  0.00           H  
ATOM    912  HG  LEU A  63      20.938  -2.559  -3.726  1.00  0.00           H  
ATOM    913 1HD1 LEU A  63      19.817  -4.742  -3.694  1.00  0.00           H  
ATOM    914 2HD1 LEU A  63      18.917  -3.555  -4.667  1.00  0.00           H  
ATOM    915 3HD1 LEU A  63      19.894  -4.808  -5.470  1.00  0.00           H  
ATOM    916 1HD2 LEU A  63      22.320  -4.602  -3.564  1.00  0.00           H  
ATOM    917 2HD2 LEU A  63      22.433  -4.666  -5.340  1.00  0.00           H  
ATOM    918 3HD2 LEU A  63      23.178  -3.317  -4.450  1.00  0.00           H  
ATOM    919  N   ALA A  64      21.273   0.141  -7.720  1.00  0.00           N  
ATOM    920  CA  ALA A  64      21.310   0.786  -9.028  1.00  0.00           C  
ATOM    921  C   ALA A  64      22.538   1.675  -9.169  1.00  0.00           C  
ATOM    922  O   ALA A  64      23.204   1.671 -10.205  1.00  0.00           O  
ATOM    923  CB  ALA A  64      20.042   1.595  -9.255  1.00  0.00           C  
ATOM    924  H   ALA A  64      20.514   0.352  -7.089  1.00  0.00           H  
ATOM    925  HA  ALA A  64      21.372   0.007  -9.788  1.00  0.00           H  
ATOM    926 1HB  ALA A  64      20.084   2.070 -10.235  1.00  0.00           H  
ATOM    927 2HB  ALA A  64      19.175   0.935  -9.209  1.00  0.00           H  
ATOM    928 3HB  ALA A  64      19.956   2.360  -8.485  1.00  0.00           H  
ATOM    929  N   GLN A  65      22.834   2.438  -8.122  1.00  0.00           N  
ATOM    930  CA  GLN A  65      24.010   3.300  -8.110  1.00  0.00           C  
ATOM    931  C   GLN A  65      25.284   2.497  -8.335  1.00  0.00           C  
ATOM    932  O   GLN A  65      26.141   2.883  -9.130  1.00  0.00           O  
ATOM    933  CB  GLN A  65      24.100   4.064  -6.787  1.00  0.00           C  
ATOM    934  CG  GLN A  65      23.056   5.156  -6.625  1.00  0.00           C  
ATOM    935  CD  GLN A  65      23.090   5.789  -5.247  1.00  0.00           C  
ATOM    936  OE1 GLN A  65      23.411   5.132  -4.254  1.00  0.00           O  
ATOM    937  NE2 GLN A  65      22.757   7.073  -5.179  1.00  0.00           N  
ATOM    938  H   GLN A  65      22.228   2.421  -7.314  1.00  0.00           H  
ATOM    939  HA  GLN A  65      23.919   4.021  -8.923  1.00  0.00           H  
ATOM    940 1HB  GLN A  65      23.990   3.367  -5.956  1.00  0.00           H  
ATOM    941 2HB  GLN A  65      25.085   4.525  -6.699  1.00  0.00           H  
ATOM    942 1HG  GLN A  65      23.242   5.935  -7.364  1.00  0.00           H  
ATOM    943 2HG  GLN A  65      22.067   4.724  -6.779  1.00  0.00           H  
ATOM    944 1HE2 GLN A  65      22.761   7.546  -4.297  1.00  0.00           H  
ATOM    945 2HE2 GLN A  65      22.503   7.569  -6.010  1.00  0.00           H  
ATOM    946  N   TYR A  66      25.404   1.377  -7.630  1.00  0.00           N  
ATOM    947  CA  TYR A  66      26.555   0.495  -7.783  1.00  0.00           C  
ATOM    948  C   TYR A  66      26.709   0.035  -9.227  1.00  0.00           C  
ATOM    949  O   TYR A  66      27.782   0.161  -9.817  1.00  0.00           O  
ATOM    950  CB  TYR A  66      26.430  -0.713  -6.852  1.00  0.00           C  
ATOM    951  CG  TYR A  66      27.500  -1.761  -7.065  1.00  0.00           C  
ATOM    952  CD1 TYR A  66      28.758  -1.593  -6.506  1.00  0.00           C  
ATOM    953  CD2 TYR A  66      27.223  -2.891  -7.821  1.00  0.00           C  
ATOM    954  CE1 TYR A  66      29.735  -2.550  -6.701  1.00  0.00           C  
ATOM    955  CE2 TYR A  66      28.199  -3.848  -8.016  1.00  0.00           C  
ATOM    956  CZ  TYR A  66      29.451  -3.680  -7.459  1.00  0.00           C  
ATOM    957  OH  TYR A  66      30.424  -4.633  -7.653  1.00  0.00           O  
ATOM    958  H   TYR A  66      24.678   1.130  -6.972  1.00  0.00           H  
ATOM    959  HA  TYR A  66      27.454   1.050  -7.514  1.00  0.00           H  
ATOM    960 1HB  TYR A  66      26.482  -0.381  -5.814  1.00  0.00           H  
ATOM    961 2HB  TYR A  66      25.458  -1.185  -6.996  1.00  0.00           H  
ATOM    962  HD1 TYR A  66      28.975  -0.705  -5.912  1.00  0.00           H  
ATOM    963  HD2 TYR A  66      26.234  -3.023  -8.261  1.00  0.00           H  
ATOM    964  HE1 TYR A  66      30.723  -2.417  -6.261  1.00  0.00           H  
ATOM    965  HE2 TYR A  66      27.982  -4.736  -8.610  1.00  0.00           H  
ATOM    966  HH  TYR A  66      30.042  -5.392  -8.103  1.00  0.00           H  
ATOM    967  N   LEU A  67      25.631  -0.498  -9.791  1.00  0.00           N  
ATOM    968  CA  LEU A  67      25.670  -1.063 -11.135  1.00  0.00           C  
ATOM    969  C   LEU A  67      25.924   0.016 -12.179  1.00  0.00           C  
ATOM    970  O   LEU A  67      26.634  -0.210 -13.159  1.00  0.00           O  
ATOM    971  CB  LEU A  67      24.352  -1.784 -11.445  1.00  0.00           C  
ATOM    972  CG  LEU A  67      24.070  -3.041 -10.614  1.00  0.00           C  
ATOM    973  CD1 LEU A  67      22.654  -3.528 -10.893  1.00  0.00           C  
ATOM    974  CD2 LEU A  67      25.093  -4.115 -10.953  1.00  0.00           C  
ATOM    975  H   LEU A  67      24.762  -0.513  -9.276  1.00  0.00           H  
ATOM    976  HA  LEU A  67      26.484  -1.786 -11.182  1.00  0.00           H  
ATOM    977 1HB  LEU A  67      23.530  -1.088 -11.283  1.00  0.00           H  
ATOM    978 2HB  LEU A  67      24.353  -2.074 -12.496  1.00  0.00           H  
ATOM    979  HG  LEU A  67      24.135  -2.799  -9.553  1.00  0.00           H  
ATOM    980 1HD1 LEU A  67      22.453  -4.422 -10.302  1.00  0.00           H  
ATOM    981 2HD1 LEU A  67      21.941  -2.748 -10.624  1.00  0.00           H  
ATOM    982 3HD1 LEU A  67      22.553  -3.763 -11.952  1.00  0.00           H  
ATOM    983 1HD2 LEU A  67      24.893  -5.009 -10.361  1.00  0.00           H  
ATOM    984 2HD2 LEU A  67      25.027  -4.359 -12.013  1.00  0.00           H  
ATOM    985 3HD2 LEU A  67      26.094  -3.747 -10.727  1.00  0.00           H  
ATOM    986  N   ILE A  68      25.341   1.190 -11.963  1.00  0.00           N  
ATOM    987  CA  ILE A  68      25.592   2.340 -12.823  1.00  0.00           C  
ATOM    988  C   ILE A  68      27.054   2.766 -12.762  1.00  0.00           C  
ATOM    989  O   ILE A  68      27.665   3.071 -13.786  1.00  0.00           O  
ATOM    990  CB  ILE A  68      24.694   3.527 -12.430  1.00  0.00           C  
ATOM    991  CG1 ILE A  68      23.235   3.235 -12.788  1.00  0.00           C  
ATOM    992  CG2 ILE A  68      25.168   4.802 -13.112  1.00  0.00           C  
ATOM    993  CD1 ILE A  68      22.250   4.206 -12.178  1.00  0.00           C  
ATOM    994  H   ILE A  68      24.707   1.289 -11.183  1.00  0.00           H  
ATOM    995  HA  ILE A  68      25.362   2.060 -13.851  1.00  0.00           H  
ATOM    996  HB  ILE A  68      24.732   3.669 -11.350  1.00  0.00           H  
ATOM    997 1HG1 ILE A  68      23.114   3.260 -13.870  1.00  0.00           H  
ATOM    998 2HG1 ILE A  68      22.973   2.231 -12.454  1.00  0.00           H  
ATOM    999 1HG2 ILE A  68      24.522   5.630 -12.823  1.00  0.00           H  
ATOM   1000 2HG2 ILE A  68      26.192   5.017 -12.809  1.00  0.00           H  
ATOM   1001 3HG2 ILE A  68      25.129   4.671 -14.193  1.00  0.00           H  
ATOM   1002 1HD1 ILE A  68      21.238   3.934 -12.477  1.00  0.00           H  
ATOM   1003 2HD1 ILE A  68      22.330   4.172 -11.091  1.00  0.00           H  
ATOM   1004 3HD1 ILE A  68      22.471   5.214 -12.527  1.00  0.00           H  
ATOM   1005  N   ASN A  69      27.609   2.783 -11.555  1.00  0.00           N  
ATOM   1006  CA  ASN A  69      29.010   3.139 -11.361  1.00  0.00           C  
ATOM   1007  C   ASN A  69      29.933   2.134 -12.038  1.00  0.00           C  
ATOM   1008  O   ASN A  69      30.989   2.498 -12.555  1.00  0.00           O  
ATOM   1009  CB  ASN A  69      29.333   3.250  -9.883  1.00  0.00           C  
ATOM   1010  CG  ASN A  69      28.773   4.499  -9.260  1.00  0.00           C  
ATOM   1011  OD1 ASN A  69      28.462   5.470  -9.960  1.00  0.00           O  
ATOM   1012  ND2 ASN A  69      28.639   4.493  -7.959  1.00  0.00           N  
ATOM   1013  H   ASN A  69      27.047   2.543 -10.751  1.00  0.00           H  
ATOM   1014  HA  ASN A  69      29.188   4.109 -11.830  1.00  0.00           H  
ATOM   1015 1HB  ASN A  69      28.930   2.383  -9.356  1.00  0.00           H  
ATOM   1016 2HB  ASN A  69      30.414   3.242  -9.745  1.00  0.00           H  
ATOM   1017 1HD2 ASN A  69      28.272   5.297  -7.490  1.00  0.00           H  
ATOM   1018 2HD2 ASN A  69      28.904   3.685  -7.433  1.00  0.00           H  
ATOM   1019  N   ALA A  70      29.527   0.869 -12.032  1.00  0.00           N  
ATOM   1020  CA  ALA A  70      30.273  -0.177 -12.722  1.00  0.00           C  
ATOM   1021  C   ALA A  70      30.343   0.092 -14.219  1.00  0.00           C  
ATOM   1022  O   ALA A  70      31.376  -0.127 -14.852  1.00  0.00           O  
ATOM   1023  CB  ALA A  70      29.644  -1.538 -12.458  1.00  0.00           C  
ATOM   1024  H   ALA A  70      28.681   0.626 -11.537  1.00  0.00           H  
ATOM   1025  HA  ALA A  70      31.292  -0.178 -12.335  1.00  0.00           H  
ATOM   1026 1HB  ALA A  70      30.211  -2.308 -12.979  1.00  0.00           H  
ATOM   1027 2HB  ALA A  70      29.654  -1.741 -11.387  1.00  0.00           H  
ATOM   1028 3HB  ALA A  70      28.616  -1.539 -12.817  1.00  0.00           H  
ATOM   1029  N   ARG A  71      29.237   0.567 -14.782  1.00  0.00           N  
ATOM   1030  CA  ARG A  71      29.194   0.941 -16.191  1.00  0.00           C  
ATOM   1031  C   ARG A  71      29.774   2.332 -16.410  1.00  0.00           C  
ATOM   1032  O   ARG A  71      30.255   2.651 -17.497  1.00  0.00           O  
ATOM   1033  CB  ARG A  71      27.765   0.903 -16.711  1.00  0.00           C  
ATOM   1034  CG  ARG A  71      27.151  -0.486 -16.795  1.00  0.00           C  
ATOM   1035  CD  ARG A  71      27.843  -1.332 -17.801  1.00  0.00           C  
ATOM   1036  NE  ARG A  71      27.194  -2.623 -17.961  1.00  0.00           N  
ATOM   1037  CZ  ARG A  71      27.685  -3.641 -18.695  1.00  0.00           C  
ATOM   1038  NH1 ARG A  71      28.829  -3.502 -19.328  1.00  0.00           N  
ATOM   1039  NH2 ARG A  71      27.017  -4.778 -18.778  1.00  0.00           N  
ATOM   1040  H   ARG A  71      28.405   0.673 -14.220  1.00  0.00           H  
ATOM   1041  HA  ARG A  71      29.789   0.224 -16.757  1.00  0.00           H  
ATOM   1042 1HB  ARG A  71      27.127   1.507 -16.067  1.00  0.00           H  
ATOM   1043 2HB  ARG A  71      27.729   1.340 -17.710  1.00  0.00           H  
ATOM   1044 1HG  ARG A  71      27.226  -0.976 -15.824  1.00  0.00           H  
ATOM   1045 2HG  ARG A  71      26.101  -0.403 -17.080  1.00  0.00           H  
ATOM   1046 1HD  ARG A  71      27.839  -0.827 -18.766  1.00  0.00           H  
ATOM   1047 2HD  ARG A  71      28.871  -1.505 -17.485  1.00  0.00           H  
ATOM   1048  HE  ARG A  71      26.311  -2.768 -17.488  1.00  0.00           H  
ATOM   1049 1HH1 ARG A  71      29.339  -2.632 -19.265  1.00  0.00           H  
ATOM   1050 2HH1 ARG A  71      29.197  -4.264 -19.878  1.00  0.00           H  
ATOM   1051 1HH2 ARG A  71      26.138  -4.885 -18.291  1.00  0.00           H  
ATOM   1052 2HH2 ARG A  71      27.385  -5.540 -19.328  1.00  0.00           H  
ATOM   1053  N   LEU A  72      29.727   3.158 -15.370  1.00  0.00           N  
ATOM   1054  CA  LEU A  72      30.245   4.519 -15.447  1.00  0.00           C  
ATOM   1055  C   LEU A  72      31.740   4.523 -15.737  1.00  0.00           C  
ATOM   1056  O   LEU A  72      32.196   5.156 -16.689  1.00  0.00           O  
ATOM   1057  CB  LEU A  72      29.969   5.266 -14.137  1.00  0.00           C  
ATOM   1058  CG  LEU A  72      30.483   6.710 -14.074  1.00  0.00           C  
ATOM   1059  CD1 LEU A  72      29.771   7.550 -15.126  1.00  0.00           C  
ATOM   1060  CD2 LEU A  72      30.253   7.271 -12.679  1.00  0.00           C  
ATOM   1061  H   LEU A  72      29.321   2.835 -14.503  1.00  0.00           H  
ATOM   1062  HA  LEU A  72      29.736   5.036 -16.260  1.00  0.00           H  
ATOM   1063 1HB  LEU A  72      28.893   5.290 -13.970  1.00  0.00           H  
ATOM   1064 2HB  LEU A  72      30.430   4.714 -13.318  1.00  0.00           H  
ATOM   1065  HG  LEU A  72      31.550   6.727 -14.300  1.00  0.00           H  
ATOM   1066 1HD1 LEU A  72      30.136   8.576 -15.081  1.00  0.00           H  
ATOM   1067 2HD1 LEU A  72      29.968   7.138 -16.115  1.00  0.00           H  
ATOM   1068 3HD1 LEU A  72      28.698   7.538 -14.935  1.00  0.00           H  
ATOM   1069 1HD2 LEU A  72      30.619   8.297 -12.634  1.00  0.00           H  
ATOM   1070 2HD2 LEU A  72      29.187   7.256 -12.452  1.00  0.00           H  
ATOM   1071 3HD2 LEU A  72      30.788   6.663 -11.949  1.00  0.00           H  
ATOM   1072  N   SER A  73      32.500   3.812 -14.910  1.00  0.00           N  
ATOM   1073  CA  SER A  73      33.947   3.740 -15.070  1.00  0.00           C  
ATOM   1074  C   SER A  73      34.540   2.620 -14.226  1.00  0.00           C  
ATOM   1075  O   SER A  73      34.490   1.485 -14.613  1.00  0.00           O  
ATOM   1076  OXT SER A  73      35.057   2.872 -13.172  1.00  0.00           O  
ATOM   1077  CB  SER A  73      34.581   5.064 -14.688  1.00  0.00           C  
ATOM   1078  OG  SER A  73      35.976   5.003 -14.802  1.00  0.00           O  
ATOM   1079  H   SER A  73      32.063   3.309 -14.151  1.00  0.00           H  
ATOM   1080  HA  SER A  73      34.170   3.534 -16.118  1.00  0.00           H  
ATOM   1081 1HB  SER A  73      34.195   5.852 -15.333  1.00  0.00           H  
ATOM   1082 2HB  SER A  73      34.308   5.316 -13.664  1.00  0.00           H  
ATOM   1083  HG  SER A  73      36.192   5.414 -15.642  1.00  0.00           H  
TER                                                                             
# All scores below are weighted scores, not raw scores.
#BEGIN_POSE_ENERGIES_TABLE batch_000160_000136_0001.pdb
label fa_atr fa_rep fa_sol fa_intra_rep fa_elec pro_close hbond_sr_bb hbond_lr_bb hbond_bb_sc hbond_sc dslf_fa13 atom_pair_constraint rama omega fa_dun p_aa_pp ref rdc total
weights 1 1 1 1 1 1 1 1 1 1 1 1 1 1 1 1 1 1 NA
pose#END_POSE_ENERGIES_TABLE batch_000160_000136_0001.pdb
ENDMDL
MODEL        2
REMARK ROSETTA-TAG batch_000165_000187_0001
ATOM      1  N   ALA A   1       9.587  -1.352   6.491  1.00  0.00           N  
ATOM      2  CA  ALA A   1      10.245  -1.523   5.201  1.00  0.00           C  
ATOM      3  C   ALA A   1      10.582  -0.178   4.572  1.00  0.00           C  
ATOM      4  O   ALA A   1       9.964   0.839   4.889  1.00  0.00           O  
ATOM      5  CB  ALA A   1       9.368  -2.341   4.264  1.00  0.00           C  
ATOM      6 1H   ALA A   1       9.378  -2.249   6.881  1.00  0.00           H  
ATOM      7 2H   ALA A   1      10.193  -0.853   7.111  1.00  0.00           H  
ATOM      8 3H   ALA A   1       8.739  -0.837   6.368  1.00  0.00           H  
ATOM      9  HA  ALA A   1      11.180  -2.059   5.366  1.00  0.00           H  
ATOM     10 1HB  ALA A   1       9.873  -2.460   3.305  1.00  0.00           H  
ATOM     11 2HB  ALA A   1       9.184  -3.322   4.701  1.00  0.00           H  
ATOM     12 3HB  ALA A   1       8.420  -1.828   4.113  1.00  0.00           H  
ATOM     13  N   SER A   2      11.566  -0.178   3.679  1.00  0.00           N  
ATOM     14  CA  SER A   2      11.974   1.040   2.989  1.00  0.00           C  
ATOM     15  C   SER A   2      10.870   1.549   2.071  1.00  0.00           C  
ATOM     16  O   SER A   2      10.259   0.777   1.331  1.00  0.00           O  
ATOM     17  CB  SER A   2      13.235   0.787   2.186  1.00  0.00           C  
ATOM     18  OG  SER A   2      13.588   1.918   1.437  1.00  0.00           O  
ATOM     19  H   SER A   2      12.043  -1.043   3.473  1.00  0.00           H  
ATOM     20  HA  SER A   2      12.180   1.809   3.735  1.00  0.00           H  
ATOM     21 1HB  SER A   2      14.049   0.525   2.861  1.00  0.00           H  
ATOM     22 2HB  SER A   2      13.078  -0.059   1.519  1.00  0.00           H  
ATOM     23  HG  SER A   2      12.764   2.294   1.121  1.00  0.00           H  
ATOM     24  N   THR A   3      10.618   2.853   2.123  1.00  0.00           N  
ATOM     25  CA  THR A   3       9.602   3.471   1.279  1.00  0.00           C  
ATOM     26  C   THR A   3      10.173   3.851  -0.081  1.00  0.00           C  
ATOM     27  O   THR A   3      11.386   3.817  -0.288  1.00  0.00           O  
ATOM     28  CB  THR A   3       9.005   4.719   1.956  1.00  0.00           C  
ATOM     29  OG1 THR A   3      10.025   5.713   2.118  1.00  0.00           O  
ATOM     30  CG2 THR A   3       8.428   4.363   3.318  1.00  0.00           C  
ATOM     31  H   THR A   3      11.144   3.430   2.764  1.00  0.00           H  
ATOM     32  HA  THR A   3       8.800   2.750   1.119  1.00  0.00           H  
ATOM     33  HB  THR A   3       8.213   5.129   1.329  1.00  0.00           H  
ATOM     34  HG1 THR A   3       9.892   6.414   1.475  1.00  0.00           H  
ATOM     35 1HG2 THR A   3       8.010   5.256   3.781  1.00  0.00           H  
ATOM     36 2HG2 THR A   3       7.644   3.615   3.197  1.00  0.00           H  
ATOM     37 3HG2 THR A   3       9.217   3.961   3.953  1.00  0.00           H  
ATOM     38  N   GLN A   4       9.291   4.211  -1.007  1.00  0.00           N  
ATOM     39  CA  GLN A   4       9.703   4.573  -2.358  1.00  0.00           C  
ATOM     40  C   GLN A   4      10.347   5.953  -2.386  1.00  0.00           C  
ATOM     41  O   GLN A   4       9.743   6.940  -1.965  1.00  0.00           O  
ATOM     42  CB  GLN A   4       8.505   4.536  -3.311  1.00  0.00           C  
ATOM     43  CG  GLN A   4       8.863   4.770  -4.769  1.00  0.00           C  
ATOM     44  CD  GLN A   4       7.657   4.670  -5.684  1.00  0.00           C  
ATOM     45  OE1 GLN A   4       6.694   5.429  -5.550  1.00  0.00           O  
ATOM     46  NE2 GLN A   4       7.704   3.731  -6.622  1.00  0.00           N  
ATOM     47  H   GLN A   4       8.309   4.236  -0.769  1.00  0.00           H  
ATOM     48  HA  GLN A   4      10.442   3.849  -2.699  1.00  0.00           H  
ATOM     49 1HB  GLN A   4       8.012   3.567  -3.238  1.00  0.00           H  
ATOM     50 2HB  GLN A   4       7.781   5.295  -3.016  1.00  0.00           H  
ATOM     51 1HG  GLN A   4       9.288   5.769  -4.872  1.00  0.00           H  
ATOM     52 2HG  GLN A   4       9.591   4.020  -5.079  1.00  0.00           H  
ATOM     53 1HE2 GLN A   4       6.937   3.618  -7.256  1.00  0.00           H  
ATOM     54 2HE2 GLN A   4       8.505   3.137  -6.696  1.00  0.00           H  
ATOM     55  N   THR A   5      11.577   6.016  -2.886  1.00  0.00           N  
ATOM     56  CA  THR A   5      12.321   7.269  -2.932  1.00  0.00           C  
ATOM     57  C   THR A   5      12.909   7.509  -4.317  1.00  0.00           C  
ATOM     58  O   THR A   5      13.402   6.584  -4.962  1.00  0.00           O  
ATOM     59  CB  THR A   5      13.448   7.283  -1.882  1.00  0.00           C  
ATOM     60  OG1 THR A   5      12.888   7.112  -0.574  1.00  0.00           O  
ATOM     61  CG2 THR A   5      14.210   8.598  -1.935  1.00  0.00           C  
ATOM     62  H   THR A   5      12.006   5.175  -3.243  1.00  0.00           H  
ATOM     63  HA  THR A   5      11.636   8.087  -2.711  1.00  0.00           H  
ATOM     64  HB  THR A   5      14.138   6.462  -2.077  1.00  0.00           H  
ATOM     65  HG1 THR A   5      12.717   6.180  -0.419  1.00  0.00           H  
ATOM     66 1HG2 THR A   5      15.002   8.590  -1.187  1.00  0.00           H  
ATOM     67 2HG2 THR A   5      14.647   8.726  -2.926  1.00  0.00           H  
ATOM     68 3HG2 THR A   5      13.528   9.422  -1.732  1.00  0.00           H  
ATOM     69  N   THR A   6      12.854   8.757  -4.769  1.00  0.00           N  
ATOM     70  CA  THR A   6      13.367   9.119  -6.085  1.00  0.00           C  
ATOM     71  C   THR A   6      14.635   9.954  -5.972  1.00  0.00           C  
ATOM     72  O   THR A   6      14.680  10.935  -5.228  1.00  0.00           O  
ATOM     73  CB  THR A   6      12.311   9.889  -6.898  1.00  0.00           C  
ATOM     74  OG1 THR A   6      11.164   9.055  -7.109  1.00  0.00           O  
ATOM     75  CG2 THR A   6      12.879  10.313  -8.244  1.00  0.00           C  
ATOM     76  H   THR A   6      12.447   9.474  -4.185  1.00  0.00           H  
ATOM     77  HA  THR A   6      13.614   8.204  -6.623  1.00  0.00           H  
ATOM     78  HB  THR A   6      12.001  10.776  -6.346  1.00  0.00           H  
ATOM     79  HG1 THR A   6      11.363   8.403  -7.785  1.00  0.00           H  
ATOM     80 1HG2 THR A   6      12.119  10.857  -8.805  1.00  0.00           H  
ATOM     81 2HG2 THR A   6      13.744  10.957  -8.087  1.00  0.00           H  
ATOM     82 3HG2 THR A   6      13.181   9.430  -8.806  1.00  0.00           H  
ATOM     83  N   HIS A   7      15.665   9.561  -6.714  1.00  0.00           N  
ATOM     84  CA  HIS A   7      16.917  10.307  -6.743  1.00  0.00           C  
ATOM     85  C   HIS A   7      17.225  10.811  -8.147  1.00  0.00           C  
ATOM     86  O   HIS A   7      16.846  10.187  -9.138  1.00  0.00           O  
ATOM     87  CB  HIS A   7      18.076   9.440  -6.240  1.00  0.00           C  
ATOM     88  CG  HIS A   7      17.953   9.049  -4.800  1.00  0.00           C  
ATOM     89  ND1 HIS A   7      18.614   9.716  -3.789  1.00  0.00           N  
ATOM     90  CD2 HIS A   7      17.248   8.061  -4.201  1.00  0.00           C  
ATOM     91  CE1 HIS A   7      18.319   9.153  -2.630  1.00  0.00           C  
ATOM     92  NE2 HIS A   7      17.493   8.148  -2.853  1.00  0.00           N  
ATOM     93  H   HIS A   7      15.578   8.724  -7.271  1.00  0.00           H  
ATOM     94  HA  HIS A   7      16.838  11.176  -6.091  1.00  0.00           H  
ATOM     95 1HB  HIS A   7      18.136   8.530  -6.837  1.00  0.00           H  
ATOM     96 2HB  HIS A   7      19.015   9.978  -6.368  1.00  0.00           H  
ATOM     97  HD1 HIS A   7      19.163  10.545  -3.889  1.00  0.00           H  
ATOM     98  HD2 HIS A   7      16.585   7.286  -4.587  1.00  0.00           H  
ATOM     99  HE1 HIS A   7      18.744   9.538  -1.703  1.00  0.00           H  
ATOM    100  N   GLU A   8      17.916  11.943  -8.226  1.00  0.00           N  
ATOM    101  CA  GLU A   8      18.322  12.505  -9.509  1.00  0.00           C  
ATOM    102  C   GLU A   8      19.835  12.667  -9.585  1.00  0.00           C  
ATOM    103  O   GLU A   8      20.432  13.398  -8.794  1.00  0.00           O  
ATOM    104  CB  GLU A   8      17.643  13.857  -9.738  1.00  0.00           C  
ATOM    105  CG  GLU A   8      17.981  14.513 -11.069  1.00  0.00           C  
ATOM    106  CD  GLU A   8      17.306  15.843 -11.254  1.00  0.00           C  
ATOM    107  OE1 GLU A   8      16.625  16.273 -10.354  1.00  0.00           O  
ATOM    108  OE2 GLU A   8      17.471  16.431 -12.297  1.00  0.00           O  
ATOM    109  H   GLU A   8      18.166  12.427  -7.375  1.00  0.00           H  
ATOM    110  HA  GLU A   8      18.014  11.821 -10.300  1.00  0.00           H  
ATOM    111 1HB  GLU A   8      16.561  13.733  -9.691  1.00  0.00           H  
ATOM    112 2HB  GLU A   8      17.928  14.547  -8.943  1.00  0.00           H  
ATOM    113 1HG  GLU A   8      19.060  14.655 -11.129  1.00  0.00           H  
ATOM    114 2HG  GLU A   8      17.684  13.845 -11.877  1.00  0.00           H  
ATOM    115  N   LEU A   9      20.451  11.980 -10.541  1.00  0.00           N  
ATOM    116  CA  LEU A   9      21.896  12.050 -10.725  1.00  0.00           C  
ATOM    117  C   LEU A   9      22.251  12.710 -12.051  1.00  0.00           C  
ATOM    118  O   LEU A   9      21.509  12.602 -13.028  1.00  0.00           O  
ATOM    119  CB  LEU A   9      22.505  10.643 -10.668  1.00  0.00           C  
ATOM    120  CG  LEU A   9      22.218   9.845  -9.390  1.00  0.00           C  
ATOM    121  CD1 LEU A   9      22.796   8.443  -9.525  1.00  0.00           C  
ATOM    122  CD2 LEU A   9      22.816  10.570  -8.193  1.00  0.00           C  
ATOM    123  H   LEU A   9      19.904  11.395 -11.156  1.00  0.00           H  
ATOM    124  HA  LEU A   9      22.318  12.648  -9.919  1.00  0.00           H  
ATOM    125 1HB  LEU A   9      22.128  10.066 -11.510  1.00  0.00           H  
ATOM    126 2HB  LEU A   9      23.587  10.729 -10.768  1.00  0.00           H  
ATOM    127  HG  LEU A   9      21.140   9.750  -9.255  1.00  0.00           H  
ATOM    128 1HD1 LEU A   9      22.591   7.876  -8.617  1.00  0.00           H  
ATOM    129 2HD1 LEU A   9      22.336   7.941 -10.377  1.00  0.00           H  
ATOM    130 3HD1 LEU A   9      23.872   8.507  -9.678  1.00  0.00           H  
ATOM    131 1HD2 LEU A   9      22.611  10.003  -7.284  1.00  0.00           H  
ATOM    132 2HD2 LEU A   9      23.894  10.664  -8.326  1.00  0.00           H  
ATOM    133 3HD2 LEU A   9      22.372  11.562  -8.109  1.00  0.00           H  
ATOM    134  N   THR A  10      23.389  13.394 -12.079  1.00  0.00           N  
ATOM    135  CA  THR A  10      23.910  13.965 -13.316  1.00  0.00           C  
ATOM    136  C   THR A  10      25.141  13.208 -13.796  1.00  0.00           C  
ATOM    137  O   THR A  10      26.178  13.204 -13.131  1.00  0.00           O  
ATOM    138  CB  THR A  10      24.256  15.455 -13.136  1.00  0.00           C  
ATOM    139  OG1 THR A  10      23.075  16.181 -12.769  1.00  0.00           O  
ATOM    140  CG2 THR A  10      24.820  16.031 -14.425  1.00  0.00           C  
ATOM    141  H   THR A  10      23.908  13.522 -11.222  1.00  0.00           H  
ATOM    142  HA  THR A  10      23.142  13.881 -14.085  1.00  0.00           H  
ATOM    143  HB  THR A  10      24.994  15.564 -12.342  1.00  0.00           H  
ATOM    144  HG1 THR A  10      22.326  15.847 -13.269  1.00  0.00           H  
ATOM    145 1HG2 THR A  10      25.059  17.084 -14.280  1.00  0.00           H  
ATOM    146 2HG2 THR A  10      25.724  15.488 -14.701  1.00  0.00           H  
ATOM    147 3HG2 THR A  10      24.082  15.933 -15.221  1.00  0.00           H  
ATOM    148  N   ILE A  11      25.022  12.569 -14.955  1.00  0.00           N  
ATOM    149  CA  ILE A  11      26.090  11.725 -15.477  1.00  0.00           C  
ATOM    150  C   ILE A  11      26.703  12.327 -16.735  1.00  0.00           C  
ATOM    151  O   ILE A  11      25.991  12.699 -17.668  1.00  0.00           O  
ATOM    152  CB  ILE A  11      25.569  10.309 -15.787  1.00  0.00           C  
ATOM    153  CG1 ILE A  11      25.028   9.650 -14.516  1.00  0.00           C  
ATOM    154  CG2 ILE A  11      26.671   9.461 -16.403  1.00  0.00           C  
ATOM    155  CD1 ILE A  11      26.057   9.502 -13.418  1.00  0.00           C  
ATOM    156  H   ILE A  11      24.170  12.670 -15.487  1.00  0.00           H  
ATOM    157  HA  ILE A  11      26.871  11.647 -14.721  1.00  0.00           H  
ATOM    158  HB  ILE A  11      24.737  10.373 -16.487  1.00  0.00           H  
ATOM    159 1HG1 ILE A  11      24.197  10.237 -14.127  1.00  0.00           H  
ATOM    160 2HG1 ILE A  11      24.643   8.659 -14.756  1.00  0.00           H  
ATOM    161 1HG2 ILE A  11      26.286   8.463 -16.615  1.00  0.00           H  
ATOM    162 2HG2 ILE A  11      27.011   9.922 -17.329  1.00  0.00           H  
ATOM    163 3HG2 ILE A  11      27.506   9.387 -15.706  1.00  0.00           H  
ATOM    164 1HD1 ILE A  11      25.599   9.027 -12.551  1.00  0.00           H  
ATOM    165 2HD1 ILE A  11      26.884   8.887 -13.775  1.00  0.00           H  
ATOM    166 3HD1 ILE A  11      26.432  10.485 -13.136  1.00  0.00           H  
ATOM    167  N   PRO A  12      28.028  12.422 -16.754  1.00  0.00           N  
ATOM    168  CA  PRO A  12      28.745  12.894 -17.933  1.00  0.00           C  
ATOM    169  C   PRO A  12      28.325  12.124 -19.178  1.00  0.00           C  
ATOM    170  O   PRO A  12      28.208  10.899 -19.152  1.00  0.00           O  
ATOM    171  CB  PRO A  12      30.211  12.630 -17.573  1.00  0.00           C  
ATOM    172  CG  PRO A  12      30.244  12.718 -16.085  1.00  0.00           C  
ATOM    173  CD  PRO A  12      28.953  12.080 -15.644  1.00  0.00           C  
ATOM    174  HA  PRO A  12      28.560  13.970 -18.062  1.00  0.00           H  
ATOM    175 1HB  PRO A  12      30.519  11.643 -17.949  1.00  0.00           H  
ATOM    176 2HB  PRO A  12      30.858  13.375 -18.059  1.00  0.00           H  
ATOM    177 1HG  PRO A  12      31.130  12.197 -15.693  1.00  0.00           H  
ATOM    178 2HG  PRO A  12      30.327  13.768 -15.768  1.00  0.00           H  
ATOM    179 1HD  PRO A  12      29.095  10.993 -15.548  1.00  0.00           H  
ATOM    180 2HD  PRO A  12      28.637  12.515 -14.685  1.00  0.00           H  
ATOM    181  N   ASN A  13      28.100  12.850 -20.268  1.00  0.00           N  
ATOM    182  CA  ASN A  13      27.598  12.249 -21.498  1.00  0.00           C  
ATOM    183  C   ASN A  13      28.683  11.444 -22.201  1.00  0.00           C  
ATOM    184  O   ASN A  13      28.437  10.826 -23.237  1.00  0.00           O  
ATOM    185  CB  ASN A  13      27.039  13.315 -22.423  1.00  0.00           C  
ATOM    186  CG  ASN A  13      28.095  14.268 -22.911  1.00  0.00           C  
ATOM    187  OD1 ASN A  13      29.280  14.116 -22.594  1.00  0.00           O  
ATOM    188  ND2 ASN A  13      27.688  15.248 -23.677  1.00  0.00           N  
ATOM    189  H   ASN A  13      28.282  13.843 -20.244  1.00  0.00           H  
ATOM    190  HA  ASN A  13      26.795  11.556 -21.242  1.00  0.00           H  
ATOM    191 1HB  ASN A  13      26.569  12.839 -23.285  1.00  0.00           H  
ATOM    192 2HB  ASN A  13      26.268  13.882 -21.901  1.00  0.00           H  
ATOM    193 1HD2 ASN A  13      28.347  15.912 -24.031  1.00  0.00           H  
ATOM    194 2HD2 ASN A  13      26.719  15.332 -23.908  1.00  0.00           H  
ATOM    195  N   ASN A  14      29.883  11.455 -21.632  1.00  0.00           N  
ATOM    196  CA  ASN A  14      30.971  10.617 -22.122  1.00  0.00           C  
ATOM    197  C   ASN A  14      30.975   9.260 -21.430  1.00  0.00           C  
ATOM    198  O   ASN A  14      31.634   8.323 -21.882  1.00  0.00           O  
ATOM    199  CB  ASN A  14      32.307  11.314 -21.939  1.00  0.00           C  
ATOM    200  CG  ASN A  14      32.470  12.497 -22.851  1.00  0.00           C  
ATOM    201  OD1 ASN A  14      32.017  12.478 -24.001  1.00  0.00           O  
ATOM    202  ND2 ASN A  14      33.110  13.528 -22.361  1.00  0.00           N  
ATOM    203  H   ASN A  14      30.047  12.060 -20.840  1.00  0.00           H  
ATOM    204  HA  ASN A  14      30.816  10.436 -23.187  1.00  0.00           H  
ATOM    205 1HB  ASN A  14      32.403  11.649 -20.906  1.00  0.00           H  
ATOM    206 2HB  ASN A  14      33.115  10.607 -22.131  1.00  0.00           H  
ATOM    207 1HD2 ASN A  14      33.249  14.344 -22.923  1.00  0.00           H  
ATOM    208 2HD2 ASN A  14      33.460  13.500 -21.425  1.00  0.00           H  
ATOM    209  N   LEU A  15      30.235   9.160 -20.331  1.00  0.00           N  
ATOM    210  CA  LEU A  15      30.155   7.918 -19.572  1.00  0.00           C  
ATOM    211  C   LEU A  15      28.781   7.275 -19.710  1.00  0.00           C  
ATOM    212  O   LEU A  15      28.635   6.062 -19.560  1.00  0.00           O  
ATOM    213  CB  LEU A  15      30.456   8.181 -18.091  1.00  0.00           C  
ATOM    214  CG  LEU A  15      31.842   8.765 -17.788  1.00  0.00           C  
ATOM    215  CD1 LEU A  15      31.957   9.053 -16.297  1.00  0.00           C  
ATOM    216  CD2 LEU A  15      32.916   7.787 -18.240  1.00  0.00           C  
ATOM    217  H   LEU A  15      29.714   9.965 -20.013  1.00  0.00           H  
ATOM    218  HA  LEU A  15      30.899   7.225 -19.963  1.00  0.00           H  
ATOM    219 1HB  LEU A  15      29.713   8.876 -17.704  1.00  0.00           H  
ATOM    220 2HB  LEU A  15      30.366   7.242 -17.545  1.00  0.00           H  
ATOM    221  HG  LEU A  15      31.964   9.709 -18.320  1.00  0.00           H  
ATOM    222 1HD1 LEU A  15      32.942   9.468 -16.082  1.00  0.00           H  
ATOM    223 2HD1 LEU A  15      31.190   9.771 -16.005  1.00  0.00           H  
ATOM    224 3HD1 LEU A  15      31.823   8.129 -15.737  1.00  0.00           H  
ATOM    225 1HD2 LEU A  15      33.901   8.202 -18.025  1.00  0.00           H  
ATOM    226 2HD2 LEU A  15      32.796   6.843 -17.707  1.00  0.00           H  
ATOM    227 3HD2 LEU A  15      32.821   7.613 -19.312  1.00  0.00           H  
ATOM    228  N   ILE A  16      27.776   8.095 -19.997  1.00  0.00           N  
ATOM    229  CA  ILE A  16      26.402   7.618 -20.093  1.00  0.00           C  
ATOM    230  C   ILE A  16      26.254   6.584 -21.202  1.00  0.00           C  
ATOM    231  O   ILE A  16      25.358   5.741 -21.162  1.00  0.00           O  
ATOM    232  CB  ILE A  16      25.431   8.786 -20.348  1.00  0.00           C  
ATOM    233  CG1 ILE A  16      24.001   8.382 -19.979  1.00  0.00           C  
ATOM    234  CG2 ILE A  16      25.504   9.232 -21.800  1.00  0.00           C  
ATOM    235  CD1 ILE A  16      23.807   8.098 -18.507  1.00  0.00           C  
ATOM    236  H   ILE A  16      27.969   9.074 -20.153  1.00  0.00           H  
ATOM    237  HA  ILE A  16      26.133   7.146 -19.149  1.00  0.00           H  
ATOM    238  HB  ILE A  16      25.697   9.625 -19.706  1.00  0.00           H  
ATOM    239 1HG1 ILE A  16      23.313   9.176 -20.267  1.00  0.00           H  
ATOM    240 2HG1 ILE A  16      23.720   7.488 -20.537  1.00  0.00           H  
ATOM    241 1HG2 ILE A  16      24.812  10.057 -21.962  1.00  0.00           H  
ATOM    242 2HG2 ILE A  16      26.518   9.558 -22.029  1.00  0.00           H  
ATOM    243 3HG2 ILE A  16      25.235   8.399 -22.450  1.00  0.00           H  
ATOM    244 1HD1 ILE A  16      22.769   7.818 -18.324  1.00  0.00           H  
ATOM    245 2HD1 ILE A  16      24.462   7.281 -18.204  1.00  0.00           H  
ATOM    246 3HD1 ILE A  16      24.048   8.990 -17.930  1.00  0.00           H  
ATOM    247  N   GLY A  17      27.139   6.653 -22.191  1.00  0.00           N  
ATOM    248  CA  GLY A  17      27.113   5.717 -23.309  1.00  0.00           C  
ATOM    249  C   GLY A  17      27.268   4.280 -22.828  1.00  0.00           C  
ATOM    250  O   GLY A  17      26.652   3.364 -23.372  1.00  0.00           O  
ATOM    251  H   GLY A  17      27.847   7.373 -22.168  1.00  0.00           H  
ATOM    252 1HA  GLY A  17      26.174   5.824 -23.852  1.00  0.00           H  
ATOM    253 2HA  GLY A  17      27.916   5.960 -24.004  1.00  0.00           H  
ATOM    254  N   CYS A  18      28.094   4.090 -21.804  1.00  0.00           N  
ATOM    255  CA  CYS A  18      28.313   2.767 -21.233  1.00  0.00           C  
ATOM    256  C   CYS A  18      27.109   2.311 -20.420  1.00  0.00           C  
ATOM    257  O   CYS A  18      26.731   1.140 -20.454  1.00  0.00           O  
ATOM    258  CB  CYS A  18      29.555   2.765 -20.341  1.00  0.00           C  
ATOM    259  SG  CYS A  18      31.112   2.957 -21.241  1.00  0.00           S  
ATOM    260  H   CYS A  18      28.582   4.882 -21.412  1.00  0.00           H  
ATOM    261  HA  CYS A  18      28.470   2.060 -22.048  1.00  0.00           H  
ATOM    262 1HB  CYS A  18      29.483   3.576 -19.615  1.00  0.00           H  
ATOM    263 2HB  CYS A  18      29.601   1.830 -19.783  1.00  0.00           H  
ATOM    264  HG  CYS A  18      31.896   2.936 -20.168  1.00  0.00           H  
ATOM    265  N   ILE A  19      26.509   3.243 -19.688  1.00  0.00           N  
ATOM    266  CA  ILE A  19      25.303   2.956 -18.919  1.00  0.00           C  
ATOM    267  C   ILE A  19      24.143   2.585 -19.833  1.00  0.00           C  
ATOM    268  O   ILE A  19      23.378   1.666 -19.540  1.00  0.00           O  
ATOM    269  CB  ILE A  19      24.907   4.162 -18.048  1.00  0.00           C  
ATOM    270  CG1 ILE A  19      25.950   4.396 -16.953  1.00  0.00           C  
ATOM    271  CG2 ILE A  19      23.530   3.948 -17.439  1.00  0.00           C  
ATOM    272  CD1 ILE A  19      25.821   5.734 -16.262  1.00  0.00           C  
ATOM    273  H   ILE A  19      26.898   4.175 -19.663  1.00  0.00           H  
ATOM    274  HA  ILE A  19      25.505   2.109 -18.264  1.00  0.00           H  
ATOM    275  HB  ILE A  19      24.887   5.063 -18.662  1.00  0.00           H  
ATOM    276 1HG1 ILE A  19      25.868   3.613 -16.200  1.00  0.00           H  
ATOM    277 2HG1 ILE A  19      26.950   4.331 -17.383  1.00  0.00           H  
ATOM    278 1HG2 ILE A  19      23.265   4.810 -16.826  1.00  0.00           H  
ATOM    279 2HG2 ILE A  19      22.795   3.830 -18.234  1.00  0.00           H  
ATOM    280 3HG2 ILE A  19      23.541   3.052 -16.819  1.00  0.00           H  
ATOM    281 1HD1 ILE A  19      26.595   5.826 -15.499  1.00  0.00           H  
ATOM    282 2HD1 ILE A  19      25.935   6.534 -16.994  1.00  0.00           H  
ATOM    283 3HD1 ILE A  19      24.840   5.808 -15.793  1.00  0.00           H  
ATOM    284  N   ILE A  20      24.016   3.306 -20.943  1.00  0.00           N  
ATOM    285  CA  ILE A  20      22.964   3.036 -21.916  1.00  0.00           C  
ATOM    286  C   ILE A  20      23.194   1.705 -22.620  1.00  0.00           C  
ATOM    287  O   ILE A  20      22.299   0.862 -22.680  1.00  0.00           O  
ATOM    288  CB  ILE A  20      22.882   4.163 -22.962  1.00  0.00           C  
ATOM    289  CG1 ILE A  20      22.402   5.463 -22.310  1.00  0.00           C  
ATOM    290  CG2 ILE A  20      21.958   3.764 -24.102  1.00  0.00           C  
ATOM    291  CD1 ILE A  20      22.579   6.685 -23.182  1.00  0.00           C  
ATOM    292  H   ILE A  20      24.665   4.060 -21.116  1.00  0.00           H  
ATOM    293  HA  ILE A  20      22.012   2.984 -21.390  1.00  0.00           H  
ATOM    294  HB  ILE A  20      23.875   4.360 -23.363  1.00  0.00           H  
ATOM    295 1HG1 ILE A  20      21.347   5.374 -22.056  1.00  0.00           H  
ATOM    296 2HG1 ILE A  20      22.948   5.627 -21.380  1.00  0.00           H  
ATOM    297 1HG2 ILE A  20      21.911   4.572 -24.832  1.00  0.00           H  
ATOM    298 2HG2 ILE A  20      22.341   2.864 -24.581  1.00  0.00           H  
ATOM    299 3HG2 ILE A  20      20.960   3.569 -23.710  1.00  0.00           H  
ATOM    300 1HD1 ILE A  20      22.217   7.566 -22.651  1.00  0.00           H  
ATOM    301 2HD1 ILE A  20      23.636   6.813 -23.419  1.00  0.00           H  
ATOM    302 3HD1 ILE A  20      22.012   6.559 -24.103  1.00  0.00           H  
ATOM    303  N   GLY A  21      24.397   1.522 -23.151  1.00  0.00           N  
ATOM    304  CA  GLY A  21      24.734   0.309 -23.887  1.00  0.00           C  
ATOM    305  C   GLY A  21      24.031   0.271 -25.238  1.00  0.00           C  
ATOM    306  O   GLY A  21      23.950   1.283 -25.935  1.00  0.00           O  
ATOM    307  H   GLY A  21      25.098   2.242 -23.043  1.00  0.00           H  
ATOM    308 1HA  GLY A  21      25.813   0.259 -24.033  1.00  0.00           H  
ATOM    309 2HA  GLY A  21      24.448  -0.563 -23.300  1.00  0.00           H  
ATOM    310  N   ARG A  22      23.523  -0.901 -25.603  1.00  0.00           N  
ATOM    311  CA  ARG A  22      22.868  -1.084 -26.892  1.00  0.00           C  
ATOM    312  C   ARG A  22      21.437  -0.563 -26.862  1.00  0.00           C  
ATOM    313  O   ARG A  22      20.488  -1.332 -26.708  1.00  0.00           O  
ATOM    314  CB  ARG A  22      22.860  -2.554 -27.285  1.00  0.00           C  
ATOM    315  CG  ARG A  22      24.234  -3.157 -27.531  1.00  0.00           C  
ATOM    316  CD  ARG A  22      24.145  -4.594 -27.898  1.00  0.00           C  
ATOM    317  NE  ARG A  22      25.458  -5.178 -28.123  1.00  0.00           N  
ATOM    318  CZ  ARG A  22      25.674  -6.458 -28.486  1.00  0.00           C  
ATOM    319  NH1 ARG A  22      24.656  -7.272 -28.660  1.00  0.00           N  
ATOM    320  NH2 ARG A  22      26.908  -6.894 -28.666  1.00  0.00           N  
ATOM    321  H   ARG A  22      23.593  -1.685 -24.970  1.00  0.00           H  
ATOM    322  HA  ARG A  22      23.424  -0.526 -27.645  1.00  0.00           H  
ATOM    323 1HB  ARG A  22      22.380  -3.138 -26.500  1.00  0.00           H  
ATOM    324 2HB  ARG A  22      22.274  -2.685 -28.195  1.00  0.00           H  
ATOM    325 1HG  ARG A  22      24.724  -2.625 -28.346  1.00  0.00           H  
ATOM    326 2HG  ARG A  22      24.837  -3.071 -26.627  1.00  0.00           H  
ATOM    327 1HD  ARG A  22      23.660  -5.146 -27.093  1.00  0.00           H  
ATOM    328 2HD  ARG A  22      23.564  -4.700 -28.813  1.00  0.00           H  
ATOM    329  HE  ARG A  22      26.265  -4.582 -27.999  1.00  0.00           H  
ATOM    330 1HH1 ARG A  22      23.713  -6.939 -28.522  1.00  0.00           H  
ATOM    331 2HH1 ARG A  22      24.818  -8.231 -28.931  1.00  0.00           H  
ATOM    332 1HH2 ARG A  22      27.690  -6.268 -28.532  1.00  0.00           H  
ATOM    333 2HH2 ARG A  22      27.070  -7.853 -28.938  1.00  0.00           H  
ATOM    334  N   GLN A  23      21.287   0.749 -27.010  1.00  0.00           N  
ATOM    335  CA  GLN A  23      19.971   1.375 -27.007  1.00  0.00           C  
ATOM    336  C   GLN A  23      19.196   1.024 -25.744  1.00  0.00           C  
ATOM    337  O   GLN A  23      18.038   0.610 -25.809  1.00  0.00           O  
ATOM    338  CB  GLN A  23      19.174   0.952 -28.244  1.00  0.00           C  
ATOM    339  CG  GLN A  23      19.788   1.393 -29.562  1.00  0.00           C  
ATOM    340  CD  GLN A  23      19.702   2.894 -29.767  1.00  0.00           C  
ATOM    341  OE1 GLN A  23      18.609   3.457 -29.881  1.00  0.00           O  
ATOM    342  NE2 GLN A  23      20.855   3.551 -29.815  1.00  0.00           N  
ATOM    343  H   GLN A  23      22.107   1.328 -27.127  1.00  0.00           H  
ATOM    344  HA  GLN A  23      20.102   2.457 -27.031  1.00  0.00           H  
ATOM    345 1HB  GLN A  23      19.081  -0.134 -28.263  1.00  0.00           H  
ATOM    346 2HB  GLN A  23      18.167   1.366 -28.187  1.00  0.00           H  
ATOM    347 1HG  GLN A  23      20.840   1.107 -29.574  1.00  0.00           H  
ATOM    348 2HG  GLN A  23      19.258   0.905 -30.379  1.00  0.00           H  
ATOM    349 1HE2 GLN A  23      20.861   4.543 -29.949  1.00  0.00           H  
ATOM    350 2HE2 GLN A  23      21.718   3.055 -29.718  1.00  0.00           H  
ATOM    351  N   GLY A  24      19.841   1.191 -24.595  1.00  0.00           N  
ATOM    352  CA  GLY A  24      19.169   1.039 -23.310  1.00  0.00           C  
ATOM    353  C   GLY A  24      19.259  -0.397 -22.808  1.00  0.00           C  
ATOM    354  O   GLY A  24      18.580  -0.774 -21.853  1.00  0.00           O  
ATOM    355  H   GLY A  24      20.822   1.430 -24.611  1.00  0.00           H  
ATOM    356 1HA  GLY A  24      19.620   1.712 -22.581  1.00  0.00           H  
ATOM    357 2HA  GLY A  24      18.123   1.328 -23.409  1.00  0.00           H  
ATOM    358  N   ALA A  25      20.100  -1.194 -23.458  1.00  0.00           N  
ATOM    359  CA  ALA A  25      20.275  -2.592 -23.083  1.00  0.00           C  
ATOM    360  C   ALA A  25      20.866  -2.718 -21.685  1.00  0.00           C  
ATOM    361  O   ALA A  25      20.421  -3.539 -20.883  1.00  0.00           O  
ATOM    362  CB  ALA A  25      21.157  -3.306 -24.096  1.00  0.00           C  
ATOM    363  H   ALA A  25      20.632  -0.821 -24.231  1.00  0.00           H  
ATOM    364  HA  ALA A  25      19.293  -3.065 -23.074  1.00  0.00           H  
ATOM    365 1HB  ALA A  25      21.278  -4.348 -23.803  1.00  0.00           H  
ATOM    366 2HB  ALA A  25      20.693  -3.258 -25.081  1.00  0.00           H  
ATOM    367 3HB  ALA A  25      22.133  -2.824 -24.132  1.00  0.00           H  
ATOM    368  N   ASN A  26      21.872  -1.899 -21.397  1.00  0.00           N  
ATOM    369  CA  ASN A  26      22.553  -1.944 -20.109  1.00  0.00           C  
ATOM    370  C   ASN A  26      21.714  -1.287 -19.019  1.00  0.00           C  
ATOM    371  O   ASN A  26      21.858  -1.602 -17.838  1.00  0.00           O  
ATOM    372  CB  ASN A  26      23.917  -1.286 -20.202  1.00  0.00           C  
ATOM    373  CG  ASN A  26      24.915  -2.128 -20.949  1.00  0.00           C  
ATOM    374  OD1 ASN A  26      24.681  -3.317 -21.195  1.00  0.00           O  
ATOM    375  ND2 ASN A  26      26.022  -1.534 -21.314  1.00  0.00           N  
ATOM    376  H   ASN A  26      22.173  -1.227 -22.089  1.00  0.00           H  
ATOM    377  HA  ASN A  26      22.689  -2.989 -19.826  1.00  0.00           H  
ATOM    378 1HB  ASN A  26      23.823  -0.323 -20.705  1.00  0.00           H  
ATOM    379 2HB  ASN A  26      24.299  -1.095 -19.199  1.00  0.00           H  
ATOM    380 1HD2 ASN A  26      26.722  -2.045 -21.814  1.00  0.00           H  
ATOM    381 2HD2 ASN A  26      26.169  -0.570 -21.094  1.00  0.00           H  
ATOM    382  N   ILE A  27      20.839  -0.374 -19.424  1.00  0.00           N  
ATOM    383  CA  ILE A  27      19.868   0.215 -18.509  1.00  0.00           C  
ATOM    384  C   ILE A  27      18.858  -0.822 -18.035  1.00  0.00           C  
ATOM    385  O   ILE A  27      18.567  -0.919 -16.842  1.00  0.00           O  
ATOM    386  CB  ILE A  27      19.127   1.388 -19.175  1.00  0.00           C  
ATOM    387  CG1 ILE A  27      20.088   2.553 -19.427  1.00  0.00           C  
ATOM    388  CG2 ILE A  27      17.957   1.836 -18.313  1.00  0.00           C  
ATOM    389  CD1 ILE A  27      19.511   3.642 -20.303  1.00  0.00           C  
ATOM    390  H   ILE A  27      20.845  -0.080 -20.390  1.00  0.00           H  
ATOM    391  HA  ILE A  27      20.401   0.595 -17.637  1.00  0.00           H  
ATOM    392  HB  ILE A  27      18.750   1.075 -20.148  1.00  0.00           H  
ATOM    393 1HG1 ILE A  27      20.377   2.998 -18.476  1.00  0.00           H  
ATOM    394 2HG1 ILE A  27      20.995   2.180 -19.902  1.00  0.00           H  
ATOM    395 1HG2 ILE A  27      17.444   2.667 -18.798  1.00  0.00           H  
ATOM    396 2HG2 ILE A  27      17.262   1.007 -18.183  1.00  0.00           H  
ATOM    397 3HG2 ILE A  27      18.325   2.157 -17.338  1.00  0.00           H  
ATOM    398 1HD1 ILE A  27      20.250   4.432 -20.436  1.00  0.00           H  
ATOM    399 2HD1 ILE A  27      19.246   3.225 -21.275  1.00  0.00           H  
ATOM    400 3HD1 ILE A  27      18.621   4.055 -19.830  1.00  0.00           H  
ATOM    401  N   ASN A  28      18.325  -1.594 -18.975  1.00  0.00           N  
ATOM    402  CA  ASN A  28      17.407  -2.678 -18.647  1.00  0.00           C  
ATOM    403  C   ASN A  28      18.075  -3.715 -17.753  1.00  0.00           C  
ATOM    404  O   ASN A  28      17.451  -4.254 -16.839  1.00  0.00           O  
ATOM    405  CB  ASN A  28      16.873  -3.327 -19.911  1.00  0.00           C  
ATOM    406  CG  ASN A  28      15.860  -2.470 -20.617  1.00  0.00           C  
ATOM    407  OD1 ASN A  28      15.230  -1.600 -20.004  1.00  0.00           O  
ATOM    408  ND2 ASN A  28      15.690  -2.698 -21.894  1.00  0.00           N  
ATOM    409  H   ASN A  28      18.563  -1.427 -19.942  1.00  0.00           H  
ATOM    410  HA  ASN A  28      16.567  -2.262 -18.088  1.00  0.00           H  
ATOM    411 1HB  ASN A  28      17.700  -3.529 -20.593  1.00  0.00           H  
ATOM    412 2HB  ASN A  28      16.413  -4.283 -19.662  1.00  0.00           H  
ATOM    413 1HD2 ASN A  28      15.029  -2.158 -22.415  1.00  0.00           H  
ATOM    414 2HD2 ASN A  28      16.222  -3.412 -22.349  1.00  0.00           H  
ATOM    415  N   GLU A  29      19.347  -3.989 -18.022  1.00  0.00           N  
ATOM    416  CA  GLU A  29      20.147  -4.843 -17.152  1.00  0.00           C  
ATOM    417  C   GLU A  29      20.143  -4.326 -15.719  1.00  0.00           C  
ATOM    418  O   GLU A  29      19.869  -5.073 -14.780  1.00  0.00           O  
ATOM    419  CB  GLU A  29      21.585  -4.932 -17.668  1.00  0.00           C  
ATOM    420  CG  GLU A  29      22.504  -5.801 -16.821  1.00  0.00           C  
ATOM    421  CD  GLU A  29      23.939  -5.739 -17.265  1.00  0.00           C  
ATOM    422  OE1 GLU A  29      24.567  -6.769 -17.326  1.00  0.00           O  
ATOM    423  OE2 GLU A  29      24.408  -4.661 -17.543  1.00  0.00           O  
ATOM    424  H   GLU A  29      19.770  -3.597 -18.851  1.00  0.00           H  
ATOM    425  HA  GLU A  29      19.712  -5.843 -17.153  1.00  0.00           H  
ATOM    426 1HB  GLU A  29      21.583  -5.335 -18.681  1.00  0.00           H  
ATOM    427 2HB  GLU A  29      22.018  -3.933 -17.715  1.00  0.00           H  
ATOM    428 1HG  GLU A  29      22.442  -5.473 -15.784  1.00  0.00           H  
ATOM    429 2HG  GLU A  29      22.158  -6.832 -16.869  1.00  0.00           H  
ATOM    430  N   ILE A  30      20.450  -3.043 -15.557  1.00  0.00           N  
ATOM    431  CA  ILE A  30      20.472  -2.421 -14.238  1.00  0.00           C  
ATOM    432  C   ILE A  30      19.104  -2.497 -13.571  1.00  0.00           C  
ATOM    433  O   ILE A  30      19.000  -2.790 -12.380  1.00  0.00           O  
ATOM    434  CB  ILE A  30      20.918  -0.951 -14.332  1.00  0.00           C  
ATOM    435  CG1 ILE A  30      22.387  -0.864 -14.753  1.00  0.00           C  
ATOM    436  CG2 ILE A  30      20.699  -0.243 -13.004  1.00  0.00           C  
ATOM    437  CD1 ILE A  30      22.826   0.525 -15.155  1.00  0.00           C  
ATOM    438  H   ILE A  30      20.673  -2.485 -16.368  1.00  0.00           H  
ATOM    439  HA  ILE A  30      21.185  -2.959 -13.615  1.00  0.00           H  
ATOM    440  HB  ILE A  30      20.339  -0.444 -15.103  1.00  0.00           H  
ATOM    441 1HG1 ILE A  30      23.021  -1.198 -13.932  1.00  0.00           H  
ATOM    442 2HG1 ILE A  30      22.564  -1.534 -15.595  1.00  0.00           H  
ATOM    443 1HG2 ILE A  30      21.020   0.795 -13.088  1.00  0.00           H  
ATOM    444 2HG2 ILE A  30      19.641  -0.276 -12.744  1.00  0.00           H  
ATOM    445 3HG2 ILE A  30      21.279  -0.740 -12.226  1.00  0.00           H  
ATOM    446 1HD1 ILE A  30      23.878   0.506 -15.441  1.00  0.00           H  
ATOM    447 2HD1 ILE A  30      22.227   0.866 -16.001  1.00  0.00           H  
ATOM    448 3HD1 ILE A  30      22.691   1.206 -14.317  1.00  0.00           H  
ATOM    449  N   ARG A  31      18.058  -2.230 -14.346  1.00  0.00           N  
ATOM    450  CA  ARG A  31      16.693  -2.292 -13.837  1.00  0.00           C  
ATOM    451  C   ARG A  31      16.381  -3.667 -13.262  1.00  0.00           C  
ATOM    452  O   ARG A  31      15.836  -3.783 -12.165  1.00  0.00           O  
ATOM    453  CB  ARG A  31      15.696  -1.968 -14.940  1.00  0.00           C  
ATOM    454  CG  ARG A  31      15.663  -0.508 -15.364  1.00  0.00           C  
ATOM    455  CD  ARG A  31      14.755  -0.291 -16.519  1.00  0.00           C  
ATOM    456  NE  ARG A  31      14.702   1.107 -16.913  1.00  0.00           N  
ATOM    457  CZ  ARG A  31      14.168   1.558 -18.064  1.00  0.00           C  
ATOM    458  NH1 ARG A  31      13.647   0.711 -18.924  1.00  0.00           N  
ATOM    459  NH2 ARG A  31      14.168   2.853 -18.331  1.00  0.00           N  
ATOM    460  H   ARG A  31      18.212  -1.979 -15.312  1.00  0.00           H  
ATOM    461  HA  ARG A  31      16.586  -1.552 -13.043  1.00  0.00           H  
ATOM    462 1HB  ARG A  31      15.925  -2.562 -15.823  1.00  0.00           H  
ATOM    463 2HB  ARG A  31      14.692  -2.239 -14.614  1.00  0.00           H  
ATOM    464 1HG  ARG A  31      15.312   0.105 -14.533  1.00  0.00           H  
ATOM    465 2HG  ARG A  31      16.666  -0.189 -15.651  1.00  0.00           H  
ATOM    466 1HD  ARG A  31      15.107  -0.872 -17.371  1.00  0.00           H  
ATOM    467 2HD  ARG A  31      13.748  -0.610 -16.254  1.00  0.00           H  
ATOM    468  HE  ARG A  31      15.093   1.790 -16.277  1.00  0.00           H  
ATOM    469 1HH1 ARG A  31      13.647  -0.279 -18.720  1.00  0.00           H  
ATOM    470 2HH1 ARG A  31      13.247   1.048 -19.787  1.00  0.00           H  
ATOM    471 1HH2 ARG A  31      14.569   3.505 -17.670  1.00  0.00           H  
ATOM    472 2HH2 ARG A  31      13.768   3.191 -19.193  1.00  0.00           H  
ATOM    473  N   GLN A  32      16.728  -4.709 -14.011  1.00  0.00           N  
ATOM    474  CA  GLN A  32      16.396  -6.075 -13.625  1.00  0.00           C  
ATOM    475  C   GLN A  32      17.211  -6.519 -12.417  1.00  0.00           C  
ATOM    476  O   GLN A  32      16.682  -7.137 -11.493  1.00  0.00           O  
ATOM    477  CB  GLN A  32      16.631  -7.034 -14.794  1.00  0.00           C  
ATOM    478  CG  GLN A  32      15.654  -6.863 -15.946  1.00  0.00           C  
ATOM    479  CD  GLN A  32      15.998  -7.743 -17.132  1.00  0.00           C  
ATOM    480  OE1 GLN A  32      17.136  -8.199 -17.276  1.00  0.00           O  
ATOM    481  NE2 GLN A  32      15.015  -7.987 -17.991  1.00  0.00           N  
ATOM    482  H   GLN A  32      17.236  -4.550 -14.870  1.00  0.00           H  
ATOM    483  HA  GLN A  32      15.342  -6.110 -13.351  1.00  0.00           H  
ATOM    484 1HB  GLN A  32      17.639  -6.894 -15.184  1.00  0.00           H  
ATOM    485 2HB  GLN A  32      16.557  -8.063 -14.442  1.00  0.00           H  
ATOM    486 1HG  GLN A  32      14.654  -7.127 -15.603  1.00  0.00           H  
ATOM    487 2HG  GLN A  32      15.674  -5.823 -16.273  1.00  0.00           H  
ATOM    488 1HE2 GLN A  32      15.182  -8.561 -18.794  1.00  0.00           H  
ATOM    489 2HE2 GLN A  32      14.107  -7.597 -17.837  1.00  0.00           H  
ATOM    490  N   MET A  33      18.501  -6.200 -12.430  1.00  0.00           N  
ATOM    491  CA  MET A  33      19.409  -6.638 -11.376  1.00  0.00           C  
ATOM    492  C   MET A  33      19.131  -5.905 -10.070  1.00  0.00           C  
ATOM    493  O   MET A  33      19.146  -6.504  -8.995  1.00  0.00           O  
ATOM    494  CB  MET A  33      20.859  -6.427 -11.807  1.00  0.00           C  
ATOM    495  CG  MET A  33      21.323  -7.350 -12.925  1.00  0.00           C  
ATOM    496  SD  MET A  33      23.005  -6.989 -13.471  1.00  0.00           S  
ATOM    497  CE  MET A  33      23.946  -7.535 -12.049  1.00  0.00           C  
ATOM    498  H   MET A  33      18.862  -5.641 -13.189  1.00  0.00           H  
ATOM    499  HA  MET A  33      19.246  -7.701 -11.199  1.00  0.00           H  
ATOM    500 1HB  MET A  33      20.992  -5.400 -12.145  1.00  0.00           H  
ATOM    501 2HB  MET A  33      21.519  -6.579 -10.953  1.00  0.00           H  
ATOM    502 1HG  MET A  33      21.286  -8.383 -12.583  1.00  0.00           H  
ATOM    503 2HG  MET A  33      20.655  -7.250 -13.781  1.00  0.00           H  
ATOM    504 1HE  MET A  33      25.009  -7.376 -12.233  1.00  0.00           H  
ATOM    505 2HE  MET A  33      23.640  -6.966 -11.170  1.00  0.00           H  
ATOM    506 3HE  MET A  33      23.762  -8.596 -11.876  1.00  0.00           H  
ATOM    507  N   SER A  34      18.877  -4.604 -10.170  1.00  0.00           N  
ATOM    508  CA  SER A  34      18.639  -3.777  -8.993  1.00  0.00           C  
ATOM    509  C   SER A  34      17.223  -3.966  -8.464  1.00  0.00           C  
ATOM    510  O   SER A  34      16.996  -3.957  -7.254  1.00  0.00           O  
ATOM    511  CB  SER A  34      18.874  -2.317  -9.325  1.00  0.00           C  
ATOM    512  OG  SER A  34      17.893  -1.837 -10.203  1.00  0.00           O  
ATOM    513  H   SER A  34      18.849  -4.177 -11.085  1.00  0.00           H  
ATOM    514  HA  SER A  34      19.340  -4.077  -8.212  1.00  0.00           H  
ATOM    515 1HB  SER A  34      18.863  -1.729  -8.407  1.00  0.00           H  
ATOM    516 2HB  SER A  34      19.858  -2.200  -9.776  1.00  0.00           H  
ATOM    517  HG  SER A  34      18.183  -2.086 -11.084  1.00  0.00           H  
ATOM    518  N   GLY A  35      16.274  -4.137  -9.378  1.00  0.00           N  
ATOM    519  CA  GLY A  35      14.869  -4.259  -9.008  1.00  0.00           C  
ATOM    520  C   GLY A  35      14.222  -2.890  -8.840  1.00  0.00           C  
ATOM    521  O   GLY A  35      13.105  -2.778  -8.335  1.00  0.00           O  
ATOM    522  H   GLY A  35      16.532  -4.183 -10.353  1.00  0.00           H  
ATOM    523 1HA  GLY A  35      14.339  -4.823  -9.776  1.00  0.00           H  
ATOM    524 2HA  GLY A  35      14.784  -4.822  -8.080  1.00  0.00           H  
ATOM    525  N   ALA A  36      14.931  -1.850  -9.265  1.00  0.00           N  
ATOM    526  CA  ALA A  36      14.429  -0.485  -9.159  1.00  0.00           C  
ATOM    527  C   ALA A  36      13.975   0.041 -10.515  1.00  0.00           C  
ATOM    528  O   ALA A  36      14.018  -0.674 -11.515  1.00  0.00           O  
ATOM    529  CB  ALA A  36      15.494   0.427  -8.567  1.00  0.00           C  
ATOM    530  H   ALA A  36      15.842  -2.009  -9.672  1.00  0.00           H  
ATOM    531  HA  ALA A  36      13.563  -0.494  -8.497  1.00  0.00           H  
ATOM    532 1HB  ALA A  36      15.103   1.442  -8.494  1.00  0.00           H  
ATOM    533 2HB  ALA A  36      15.766   0.071  -7.573  1.00  0.00           H  
ATOM    534 3HB  ALA A  36      16.374   0.422  -9.208  1.00  0.00           H  
ATOM    535  N   GLN A  37      13.541   1.297 -10.541  1.00  0.00           N  
ATOM    536  CA  GLN A  37      13.142   1.944 -11.785  1.00  0.00           C  
ATOM    537  C   GLN A  37      14.134   3.028 -12.185  1.00  0.00           C  
ATOM    538  O   GLN A  37      14.183   4.094 -11.571  1.00  0.00           O  
ATOM    539  CB  GLN A  37      11.739   2.542 -11.652  1.00  0.00           C  
ATOM    540  CG  GLN A  37      11.271   3.309 -12.877  1.00  0.00           C  
ATOM    541  CD  GLN A  37      11.077   2.411 -14.084  1.00  0.00           C  
ATOM    542  OE1 GLN A  37      10.252   1.494 -14.066  1.00  0.00           O  
ATOM    543  NE2 GLN A  37      11.839   2.670 -15.141  1.00  0.00           N  
ATOM    544  H   GLN A  37      13.485   1.816  -9.676  1.00  0.00           H  
ATOM    545  HA  GLN A  37      13.127   1.194 -12.576  1.00  0.00           H  
ATOM    546 1HB  GLN A  37      11.020   1.745 -11.459  1.00  0.00           H  
ATOM    547 2HB  GLN A  37      11.712   3.220 -10.799  1.00  0.00           H  
ATOM    548 1HG  GLN A  37      10.318   3.788 -12.651  1.00  0.00           H  
ATOM    549 2HG  GLN A  37      12.017   4.063 -13.128  1.00  0.00           H  
ATOM    550 1HE2 GLN A  37      11.756   2.111 -15.967  1.00  0.00           H  
ATOM    551 2HE2 GLN A  37      12.495   3.424 -15.112  1.00  0.00           H  
ATOM    552  N   ILE A  38      14.923   2.750 -13.217  1.00  0.00           N  
ATOM    553  CA  ILE A  38      15.919   3.700 -13.697  1.00  0.00           C  
ATOM    554  C   ILE A  38      15.500   4.311 -15.028  1.00  0.00           C  
ATOM    555  O   ILE A  38      15.298   3.600 -16.013  1.00  0.00           O  
ATOM    556  CB  ILE A  38      17.293   3.023 -13.853  1.00  0.00           C  
ATOM    557  CG1 ILE A  38      17.782   2.492 -12.503  1.00  0.00           C  
ATOM    558  CG2 ILE A  38      18.302   3.997 -14.442  1.00  0.00           C  
ATOM    559  CD1 ILE A  38      17.280   1.105 -12.174  1.00  0.00           C  
ATOM    560  H   ILE A  38      14.830   1.857 -13.680  1.00  0.00           H  
ATOM    561  HA  ILE A  38      16.011   4.503 -12.967  1.00  0.00           H  
ATOM    562  HB  ILE A  38      17.202   2.163 -14.515  1.00  0.00           H  
ATOM    563 1HG1 ILE A  38      18.872   2.472 -12.493  1.00  0.00           H  
ATOM    564 2HG1 ILE A  38      17.462   3.167 -11.708  1.00  0.00           H  
ATOM    565 1HG2 ILE A  38      19.268   3.503 -14.545  1.00  0.00           H  
ATOM    566 2HG2 ILE A  38      17.958   4.328 -15.421  1.00  0.00           H  
ATOM    567 3HG2 ILE A  38      18.404   4.859 -13.783  1.00  0.00           H  
ATOM    568 1HD1 ILE A  38      17.669   0.797 -11.203  1.00  0.00           H  
ATOM    569 2HD1 ILE A  38      16.190   1.110 -12.144  1.00  0.00           H  
ATOM    570 3HD1 ILE A  38      17.619   0.405 -12.937  1.00  0.00           H  
ATOM    571  N   LYS A  39      15.371   5.633 -15.052  1.00  0.00           N  
ATOM    572  CA  LYS A  39      14.971   6.343 -16.261  1.00  0.00           C  
ATOM    573  C   LYS A  39      15.986   7.417 -16.631  1.00  0.00           C  
ATOM    574  O   LYS A  39      16.250   8.331 -15.849  1.00  0.00           O  
ATOM    575  CB  LYS A  39      13.586   6.967 -16.082  1.00  0.00           C  
ATOM    576  CG  LYS A  39      13.071   7.716 -17.304  1.00  0.00           C  
ATOM    577  CD  LYS A  39      11.682   8.286 -17.058  1.00  0.00           C  
ATOM    578  CE  LYS A  39      11.178   9.060 -18.267  1.00  0.00           C  
ATOM    579  NZ  LYS A  39       9.820   9.624 -18.040  1.00  0.00           N  
ATOM    580  H   LYS A  39      15.556   6.161 -14.210  1.00  0.00           H  
ATOM    581  HA  LYS A  39      14.927   5.628 -17.083  1.00  0.00           H  
ATOM    582 1HB  LYS A  39      12.864   6.187 -15.839  1.00  0.00           H  
ATOM    583 2HB  LYS A  39      13.607   7.666 -15.245  1.00  0.00           H  
ATOM    584 1HG  LYS A  39      13.752   8.534 -17.543  1.00  0.00           H  
ATOM    585 2HG  LYS A  39      13.031   7.039 -18.156  1.00  0.00           H  
ATOM    586 1HD  LYS A  39      10.988   7.473 -16.842  1.00  0.00           H  
ATOM    587 2HD  LYS A  39      11.710   8.954 -16.197  1.00  0.00           H  
ATOM    588 1HE  LYS A  39      11.865   9.876 -18.488  1.00  0.00           H  
ATOM    589 2HE  LYS A  39      11.143   8.400 -19.133  1.00  0.00           H  
ATOM    590 1HZ  LYS A  39       9.523  10.129 -18.863  1.00  0.00           H  
ATOM    591 2HZ  LYS A  39       9.170   8.874 -17.852  1.00  0.00           H  
ATOM    592 3HZ  LYS A  39       9.844  10.254 -17.251  1.00  0.00           H  
ATOM    593  N   ILE A  40      16.552   7.301 -17.827  1.00  0.00           N  
ATOM    594  CA  ILE A  40      17.618   8.197 -18.260  1.00  0.00           C  
ATOM    595  C   ILE A  40      17.231   8.942 -19.530  1.00  0.00           C  
ATOM    596  O   ILE A  40      16.776   8.337 -20.501  1.00  0.00           O  
ATOM    597  CB  ILE A  40      18.926   7.419 -18.498  1.00  0.00           C  
ATOM    598  CG1 ILE A  40      19.374   6.720 -17.212  1.00  0.00           C  
ATOM    599  CG2 ILE A  40      20.014   8.351 -19.008  1.00  0.00           C  
ATOM    600  CD1 ILE A  40      20.579   5.826 -17.391  1.00  0.00           C  
ATOM    601  H   ILE A  40      16.236   6.575 -18.453  1.00  0.00           H  
ATOM    602  HA  ILE A  40      17.793   8.931 -17.474  1.00  0.00           H  
ATOM    603  HB  ILE A  40      18.754   6.637 -19.238  1.00  0.00           H  
ATOM    604 1HG1 ILE A  40      19.612   7.468 -16.456  1.00  0.00           H  
ATOM    605 2HG1 ILE A  40      18.555   6.113 -16.823  1.00  0.00           H  
ATOM    606 1HG2 ILE A  40      20.931   7.785 -19.171  1.00  0.00           H  
ATOM    607 2HG2 ILE A  40      19.695   8.803 -19.946  1.00  0.00           H  
ATOM    608 3HG2 ILE A  40      20.196   9.134 -18.272  1.00  0.00           H  
ATOM    609 1HD1 ILE A  40      20.836   5.366 -16.436  1.00  0.00           H  
ATOM    610 2HD1 ILE A  40      20.350   5.047 -18.119  1.00  0.00           H  
ATOM    611 3HD1 ILE A  40      21.422   6.418 -17.745  1.00  0.00           H  
ATOM    612  N   ALA A  41      17.414  10.258 -19.518  1.00  0.00           N  
ATOM    613  CA  ALA A  41      17.035  11.095 -20.650  1.00  0.00           C  
ATOM    614  C   ALA A  41      17.859  12.375 -20.688  1.00  0.00           C  
ATOM    615  O   ALA A  41      18.424  12.792 -19.676  1.00  0.00           O  
ATOM    616  CB  ALA A  41      15.550  11.422 -20.594  1.00  0.00           C  
ATOM    617  H   ALA A  41      17.825  10.689 -18.703  1.00  0.00           H  
ATOM    618  HA  ALA A  41      17.240  10.539 -21.565  1.00  0.00           H  
ATOM    619 1HB  ALA A  41      15.283  12.048 -21.446  1.00  0.00           H  
ATOM    620 2HB  ALA A  41      14.972  10.499 -20.626  1.00  0.00           H  
ATOM    621 3HB  ALA A  41      15.331  11.955 -19.670  1.00  0.00           H  
ATOM    622  N   ASN A  42      17.924  12.996 -21.861  1.00  0.00           N  
ATOM    623  CA  ASN A  42      18.614  14.271 -22.015  1.00  0.00           C  
ATOM    624  C   ASN A  42      17.736  15.431 -21.564  1.00  0.00           C  
ATOM    625  O   ASN A  42      16.678  15.682 -22.141  1.00  0.00           O  
ATOM    626  CB  ASN A  42      19.060  14.467 -23.453  1.00  0.00           C  
ATOM    627  CG  ASN A  42      19.909  15.694 -23.633  1.00  0.00           C  
ATOM    628  OD1 ASN A  42      20.096  16.478 -22.695  1.00  0.00           O  
ATOM    629  ND2 ASN A  42      20.427  15.877 -24.820  1.00  0.00           N  
ATOM    630  H   ASN A  42      17.485  12.574 -22.666  1.00  0.00           H  
ATOM    631  HA  ASN A  42      19.498  14.267 -21.375  1.00  0.00           H  
ATOM    632 1HB  ASN A  42      19.628  13.595 -23.780  1.00  0.00           H  
ATOM    633 2HB  ASN A  42      18.185  14.547 -24.097  1.00  0.00           H  
ATOM    634 1HD2 ASN A  42      21.001  16.677 -24.998  1.00  0.00           H  
ATOM    635 2HD2 ASN A  42      20.250  15.217 -25.550  1.00  0.00           H  
ATOM    636  N   PRO A  43      18.181  16.136 -20.529  1.00  0.00           N  
ATOM    637  CA  PRO A  43      17.393  17.211 -19.939  1.00  0.00           C  
ATOM    638  C   PRO A  43      17.365  18.435 -20.846  1.00  0.00           C  
ATOM    639  O   PRO A  43      16.456  19.261 -20.763  1.00  0.00           O  
ATOM    640  CB  PRO A  43      18.129  17.497 -18.626  1.00  0.00           C  
ATOM    641  CG  PRO A  43      19.533  17.078 -18.895  1.00  0.00           C  
ATOM    642  CD  PRO A  43      19.399  15.852 -19.758  1.00  0.00           C  
ATOM    643  HA  PRO A  43      16.372  16.849 -19.748  1.00  0.00           H  
ATOM    644 1HB  PRO A  43      18.043  18.564 -18.371  1.00  0.00           H  
ATOM    645 2HB  PRO A  43      17.665  16.932 -17.804  1.00  0.00           H  
ATOM    646 1HG  PRO A  43      20.083  17.890 -19.395  1.00  0.00           H  
ATOM    647 2HG  PRO A  43      20.057  16.876 -17.950  1.00  0.00           H  
ATOM    648 1HD  PRO A  43      20.283  15.761 -20.407  1.00  0.00           H  
ATOM    649 2HD  PRO A  43      19.295  14.963 -19.119  1.00  0.00           H  
ATOM    650  N   VAL A  44      18.367  18.547 -21.711  1.00  0.00           N  
ATOM    651  CA  VAL A  44      18.437  19.648 -22.664  1.00  0.00           C  
ATOM    652  C   VAL A  44      19.572  19.443 -23.660  1.00  0.00           C  
ATOM    653  O   VAL A  44      20.679  19.058 -23.283  1.00  0.00           O  
ATOM    654  CB  VAL A  44      18.642  20.983 -21.924  1.00  0.00           C  
ATOM    655  CG1 VAL A  44      19.962  20.976 -21.168  1.00  0.00           C  
ATOM    656  CG2 VAL A  44      18.594  22.136 -22.915  1.00  0.00           C  
ATOM    657  H   VAL A  44      19.099  17.851 -21.709  1.00  0.00           H  
ATOM    658  HA  VAL A  44      17.495  19.692 -23.212  1.00  0.00           H  
ATOM    659  HB  VAL A  44      17.849  21.104 -21.186  1.00  0.00           H  
ATOM    660 1HG1 VAL A  44      20.090  21.927 -20.650  1.00  0.00           H  
ATOM    661 2HG1 VAL A  44      19.959  20.165 -20.440  1.00  0.00           H  
ATOM    662 3HG1 VAL A  44      20.783  20.832 -21.870  1.00  0.00           H  
ATOM    663 1HG2 VAL A  44      18.739  23.077 -22.385  1.00  0.00           H  
ATOM    664 2HG2 VAL A  44      19.384  22.012 -23.656  1.00  0.00           H  
ATOM    665 3HG2 VAL A  44      17.625  22.147 -23.415  1.00  0.00           H  
ATOM    666  N   GLU A  45      19.290  19.703 -24.932  1.00  0.00           N  
ATOM    667  CA  GLU A  45      20.286  19.544 -25.985  1.00  0.00           C  
ATOM    668  C   GLU A  45      21.497  20.434 -25.737  1.00  0.00           C  
ATOM    669  O   GLU A  45      21.361  21.640 -25.528  1.00  0.00           O  
ATOM    670  CB  GLU A  45      19.674  19.867 -27.350  1.00  0.00           C  
ATOM    671  CG  GLU A  45      20.613  19.646 -28.528  1.00  0.00           C  
ATOM    672  CD  GLU A  45      19.967  19.935 -29.854  1.00  0.00           C  
ATOM    673  OE1 GLU A  45      18.812  20.290 -29.866  1.00  0.00           O  
ATOM    674  OE2 GLU A  45      20.629  19.803 -30.856  1.00  0.00           O  
ATOM    675  H   GLU A  45      18.362  20.018 -25.176  1.00  0.00           H  
ATOM    676  HA  GLU A  45      20.622  18.507 -25.990  1.00  0.00           H  
ATOM    677 1HB  GLU A  45      18.789  19.250 -27.508  1.00  0.00           H  
ATOM    678 2HB  GLU A  45      19.355  20.909 -27.369  1.00  0.00           H  
ATOM    679 1HG  GLU A  45      21.483  20.292 -28.412  1.00  0.00           H  
ATOM    680 2HG  GLU A  45      20.958  18.613 -28.515  1.00  0.00           H  
ATOM    681  N   GLY A  46      22.681  19.833 -25.761  1.00  0.00           N  
ATOM    682  CA  GLY A  46      23.921  20.575 -25.564  1.00  0.00           C  
ATOM    683  C   GLY A  46      24.481  20.349 -24.166  1.00  0.00           C  
ATOM    684  O   GLY A  46      25.593  20.778 -23.855  1.00  0.00           O  
ATOM    685  H   GLY A  46      22.724  18.837 -25.920  1.00  0.00           H  
ATOM    686 1HA  GLY A  46      24.654  20.263 -26.308  1.00  0.00           H  
ATOM    687 2HA  GLY A  46      23.738  21.637 -25.719  1.00  0.00           H  
ATOM    688  N   SER A  47      23.706  19.673 -23.325  1.00  0.00           N  
ATOM    689  CA  SER A  47      24.135  19.364 -21.966  1.00  0.00           C  
ATOM    690  C   SER A  47      25.370  18.472 -21.968  1.00  0.00           C  
ATOM    691  O   SER A  47      25.479  17.548 -22.774  1.00  0.00           O  
ATOM    692  CB  SER A  47      23.012  18.687 -21.205  1.00  0.00           C  
ATOM    693  OG  SER A  47      23.440  18.282 -19.934  1.00  0.00           O  
ATOM    694  H   SER A  47      22.795  19.365 -23.635  1.00  0.00           H  
ATOM    695  HA  SER A  47      24.388  20.298 -21.462  1.00  0.00           H  
ATOM    696 1HB  SER A  47      22.173  19.375 -21.107  1.00  0.00           H  
ATOM    697 2HB  SER A  47      22.662  17.822 -21.766  1.00  0.00           H  
ATOM    698  HG  SER A  47      23.412  17.323 -19.938  1.00  0.00           H  
ATOM    699  N   SER A  48      26.298  18.754 -21.060  1.00  0.00           N  
ATOM    700  CA  SER A  48      27.505  17.947 -20.923  1.00  0.00           C  
ATOM    701  C   SER A  48      27.229  16.670 -20.141  1.00  0.00           C  
ATOM    702  O   SER A  48      28.072  15.776 -20.075  1.00  0.00           O  
ATOM    703  CB  SER A  48      28.593  18.748 -20.233  1.00  0.00           C  
ATOM    704  OG  SER A  48      28.260  18.998 -18.896  1.00  0.00           O  
ATOM    705  H   SER A  48      26.165  19.547 -20.450  1.00  0.00           H  
ATOM    706  HA  SER A  48      27.851  17.670 -21.920  1.00  0.00           H  
ATOM    707 1HB  SER A  48      29.533  18.200 -20.280  1.00  0.00           H  
ATOM    708 2HB  SER A  48      28.737  19.691 -20.758  1.00  0.00           H  
ATOM    709  HG  SER A  48      29.074  18.896 -18.397  1.00  0.00           H  
ATOM    710  N   GLY A  49      26.042  16.590 -19.549  1.00  0.00           N  
ATOM    711  CA  GLY A  49      25.646  15.415 -18.782  1.00  0.00           C  
ATOM    712  C   GLY A  49      24.220  14.994 -19.115  1.00  0.00           C  
ATOM    713  O   GLY A  49      23.557  15.616 -19.946  1.00  0.00           O  
ATOM    714  H   GLY A  49      25.397  17.363 -19.633  1.00  0.00           H  
ATOM    715 1HA  GLY A  49      26.331  14.594 -18.994  1.00  0.00           H  
ATOM    716 2HA  GLY A  49      25.725  15.633 -17.717  1.00  0.00           H  
ATOM    717  N   ARG A  50      23.754  13.935 -18.463  1.00  0.00           N  
ATOM    718  CA  ARG A  50      22.415  13.413 -18.708  1.00  0.00           C  
ATOM    719  C   ARG A  50      21.682  13.141 -17.400  1.00  0.00           C  
ATOM    720  O   ARG A  50      22.305  12.888 -16.369  1.00  0.00           O  
ATOM    721  CB  ARG A  50      22.481  12.131 -19.525  1.00  0.00           C  
ATOM    722  CG  ARG A  50      23.070  12.290 -20.918  1.00  0.00           C  
ATOM    723  CD  ARG A  50      22.170  13.066 -21.809  1.00  0.00           C  
ATOM    724  NE  ARG A  50      22.706  13.179 -23.156  1.00  0.00           N  
ATOM    725  CZ  ARG A  50      23.509  14.174 -23.579  1.00  0.00           C  
ATOM    726  NH1 ARG A  50      23.859  15.133 -22.752  1.00  0.00           N  
ATOM    727  NH2 ARG A  50      23.945  14.186 -24.827  1.00  0.00           N  
ATOM    728  H   ARG A  50      24.342  13.479 -17.780  1.00  0.00           H  
ATOM    729  HA  ARG A  50      21.851  14.156 -19.272  1.00  0.00           H  
ATOM    730 1HB  ARG A  50      23.081  11.393 -18.995  1.00  0.00           H  
ATOM    731 2HB  ARG A  50      21.478  11.718 -19.636  1.00  0.00           H  
ATOM    732 1HG  ARG A  50      24.023  12.815 -20.852  1.00  0.00           H  
ATOM    733 2HG  ARG A  50      23.226  11.306 -21.361  1.00  0.00           H  
ATOM    734 1HD  ARG A  50      21.201  12.572 -21.868  1.00  0.00           H  
ATOM    735 2HD  ARG A  50      22.041  14.071 -21.409  1.00  0.00           H  
ATOM    736  HE  ARG A  50      22.458  12.459 -23.822  1.00  0.00           H  
ATOM    737 1HH1 ARG A  50      23.526  15.124 -21.798  1.00  0.00           H  
ATOM    738 2HH1 ARG A  50      24.461  15.879 -23.069  1.00  0.00           H  
ATOM    739 1HH2 ARG A  50      23.675  13.448 -25.464  1.00  0.00           H  
ATOM    740 2HH2 ARG A  50      24.546  14.932 -25.144  1.00  0.00           H  
ATOM    741  N   GLN A  51      20.355  13.194 -17.449  1.00  0.00           N  
ATOM    742  CA  GLN A  51      19.539  13.074 -16.247  1.00  0.00           C  
ATOM    743  C   GLN A  51      19.217  11.617 -15.943  1.00  0.00           C  
ATOM    744  O   GLN A  51      18.636  10.913 -16.770  1.00  0.00           O  
ATOM    745  CB  GLN A  51      18.243  13.875 -16.398  1.00  0.00           C  
ATOM    746  CG  GLN A  51      17.358  13.864 -15.163  1.00  0.00           C  
ATOM    747  CD  GLN A  51      16.083  14.664 -15.357  1.00  0.00           C  
ATOM    748  OE1 GLN A  51      15.290  14.385 -16.261  1.00  0.00           O  
ATOM    749  NE2 GLN A  51      15.879  15.666 -14.510  1.00  0.00           N  
ATOM    750  H   GLN A  51      19.900  13.320 -18.342  1.00  0.00           H  
ATOM    751  HA  GLN A  51      20.102  13.477 -15.405  1.00  0.00           H  
ATOM    752 1HB  GLN A  51      18.481  14.913 -16.631  1.00  0.00           H  
ATOM    753 2HB  GLN A  51      17.663  13.477 -17.230  1.00  0.00           H  
ATOM    754 1HG  GLN A  51      17.083  12.835 -14.934  1.00  0.00           H  
ATOM    755 2HG  GLN A  51      17.909  14.298 -14.329  1.00  0.00           H  
ATOM    756 1HE2 GLN A  51      15.056  16.229 -14.589  1.00  0.00           H  
ATOM    757 2HE2 GLN A  51      16.548  15.858 -13.792  1.00  0.00           H  
ATOM    758  N   VAL A  52      19.598  11.168 -14.752  1.00  0.00           N  
ATOM    759  CA  VAL A  52      19.318   9.803 -14.322  1.00  0.00           C  
ATOM    760  C   VAL A  52      18.357   9.783 -13.140  1.00  0.00           C  
ATOM    761  O   VAL A  52      18.677  10.279 -12.059  1.00  0.00           O  
ATOM    762  CB  VAL A  52      20.625   9.089 -13.929  1.00  0.00           C  
ATOM    763  CG1 VAL A  52      20.338   7.665 -13.477  1.00  0.00           C  
ATOM    764  CG2 VAL A  52      21.593   9.098 -15.102  1.00  0.00           C  
ATOM    765  H   VAL A  52      20.093  11.789 -14.128  1.00  0.00           H  
ATOM    766  HA  VAL A  52      18.861   9.265 -15.153  1.00  0.00           H  
ATOM    767  HB  VAL A  52      21.073   9.610 -13.083  1.00  0.00           H  
ATOM    768 1HG1 VAL A  52      21.273   7.175 -13.203  1.00  0.00           H  
ATOM    769 2HG1 VAL A  52      19.673   7.684 -12.614  1.00  0.00           H  
ATOM    770 3HG1 VAL A  52      19.866   7.113 -14.289  1.00  0.00           H  
ATOM    771 1HG2 VAL A  52      22.515   8.592 -14.817  1.00  0.00           H  
ATOM    772 2HG2 VAL A  52      21.142   8.581 -15.950  1.00  0.00           H  
ATOM    773 3HG2 VAL A  52      21.816  10.127 -15.382  1.00  0.00           H  
ATOM    774  N   THR A  53      17.179   9.208 -13.352  1.00  0.00           N  
ATOM    775  CA  THR A  53      16.178   9.101 -12.298  1.00  0.00           C  
ATOM    776  C   THR A  53      16.120   7.687 -11.734  1.00  0.00           C  
ATOM    777  O   THR A  53      15.921   6.722 -12.473  1.00  0.00           O  
ATOM    778  CB  THR A  53      14.785   9.510 -12.812  1.00  0.00           C  
ATOM    779  OG1 THR A  53      14.815  10.877 -13.244  1.00  0.00           O  
ATOM    780  CG2 THR A  53      13.744   9.352 -11.714  1.00  0.00           C  
ATOM    781  H   THR A  53      16.971   8.835 -14.268  1.00  0.00           H  
ATOM    782  HA  THR A  53      16.456   9.775 -11.487  1.00  0.00           H  
ATOM    783  HB  THR A  53      14.510   8.881 -13.658  1.00  0.00           H  
ATOM    784  HG1 THR A  53      14.883  10.907 -14.201  1.00  0.00           H  
ATOM    785 1HG2 THR A  53      12.766   9.645 -12.096  1.00  0.00           H  
ATOM    786 2HG2 THR A  53      13.710   8.311 -11.391  1.00  0.00           H  
ATOM    787 3HG2 THR A  53      14.007   9.985 -10.869  1.00  0.00           H  
ATOM    788  N   ILE A  54      16.295   7.570 -10.423  1.00  0.00           N  
ATOM    789  CA  ILE A  54      16.251   6.274  -9.756  1.00  0.00           C  
ATOM    790  C   ILE A  54      15.161   6.240  -8.691  1.00  0.00           C  
ATOM    791  O   ILE A  54      15.236   6.953  -7.690  1.00  0.00           O  
ATOM    792  CB  ILE A  54      17.609   5.940  -9.112  1.00  0.00           C  
ATOM    793  CG1 ILE A  54      18.717   5.953 -10.168  1.00  0.00           C  
ATOM    794  CG2 ILE A  54      17.549   4.591  -8.414  1.00  0.00           C  
ATOM    795  CD1 ILE A  54      20.111   5.848  -9.592  1.00  0.00           C  
ATOM    796  H   ILE A  54      16.464   8.401  -9.873  1.00  0.00           H  
ATOM    797  HA  ILE A  54      16.024   5.511 -10.499  1.00  0.00           H  
ATOM    798  HB  ILE A  54      17.863   6.707  -8.380  1.00  0.00           H  
ATOM    799 1HG1 ILE A  54      18.571   5.123 -10.859  1.00  0.00           H  
ATOM    800 2HG1 ILE A  54      18.658   6.874 -10.748  1.00  0.00           H  
ATOM    801 1HG2 ILE A  54      18.517   4.370  -7.965  1.00  0.00           H  
ATOM    802 2HG2 ILE A  54      16.787   4.617  -7.637  1.00  0.00           H  
ATOM    803 3HG2 ILE A  54      17.301   3.816  -9.140  1.00  0.00           H  
ATOM    804 1HD1 ILE A  54      20.841   5.864 -10.401  1.00  0.00           H  
ATOM    805 2HD1 ILE A  54      20.292   6.690  -8.923  1.00  0.00           H  
ATOM    806 3HD1 ILE A  54      20.206   4.916  -9.036  1.00  0.00           H  
ATOM    807  N   THR A  55      14.150   5.407  -8.914  1.00  0.00           N  
ATOM    808  CA  THR A  55      13.021   5.311  -7.996  1.00  0.00           C  
ATOM    809  C   THR A  55      12.844   3.886  -7.488  1.00  0.00           C  
ATOM    810  O   THR A  55      12.872   2.932  -8.266  1.00  0.00           O  
ATOM    811  CB  THR A  55      11.719   5.787  -8.667  1.00  0.00           C  
ATOM    812  OG1 THR A  55      11.856   7.159  -9.061  1.00  0.00           O  
ATOM    813  CG2 THR A  55      10.546   5.653  -7.709  1.00  0.00           C  
ATOM    814  H   THR A  55      14.164   4.826  -9.739  1.00  0.00           H  
ATOM    815  HA  THR A  55      13.218   5.952  -7.136  1.00  0.00           H  
ATOM    816  HB  THR A  55      11.527   5.186  -9.555  1.00  0.00           H  
ATOM    817  HG1 THR A  55      11.739   7.231 -10.012  1.00  0.00           H  
ATOM    818 1HG2 THR A  55       9.634   5.994  -8.200  1.00  0.00           H  
ATOM    819 2HG2 THR A  55      10.432   4.610  -7.416  1.00  0.00           H  
ATOM    820 3HG2 THR A  55      10.728   6.260  -6.823  1.00  0.00           H  
ATOM    821  N   GLY A  56      12.660   3.748  -6.180  1.00  0.00           N  
ATOM    822  CA  GLY A  56      12.357   2.454  -5.581  1.00  0.00           C  
ATOM    823  C   GLY A  56      12.771   2.414  -4.116  1.00  0.00           C  
ATOM    824  O   GLY A  56      12.861   3.451  -3.458  1.00  0.00           O  
ATOM    825  H   GLY A  56      12.733   4.561  -5.584  1.00  0.00           H  
ATOM    826 1HA  GLY A  56      11.288   2.255  -5.667  1.00  0.00           H  
ATOM    827 2HA  GLY A  56      12.875   1.668  -6.130  1.00  0.00           H  
ATOM    828  N   SER A  57      13.021   1.211  -3.609  1.00  0.00           N  
ATOM    829  CA  SER A  57      13.465   1.038  -2.231  1.00  0.00           C  
ATOM    830  C   SER A  57      14.931   1.422  -2.073  1.00  0.00           C  
ATOM    831  O   SER A  57      15.694   1.409  -3.038  1.00  0.00           O  
ATOM    832  CB  SER A  57      13.261  -0.400  -1.794  1.00  0.00           C  
ATOM    833  OG  SER A  57      14.119  -1.263  -2.488  1.00  0.00           O  
ATOM    834  H   SER A  57      12.900   0.397  -4.193  1.00  0.00           H  
ATOM    835  HA  SER A  57      12.869   1.689  -1.591  1.00  0.00           H  
ATOM    836 1HB  SER A  57      13.443  -0.484  -0.723  1.00  0.00           H  
ATOM    837 2HB  SER A  57      12.226  -0.690  -1.973  1.00  0.00           H  
ATOM    838  HG  SER A  57      13.747  -2.142  -2.388  1.00  0.00           H  
ATOM    839  N   ALA A  58      15.318   1.766  -0.849  1.00  0.00           N  
ATOM    840  CA  ALA A  58      16.687   2.181  -0.567  1.00  0.00           C  
ATOM    841  C   ALA A  58      17.684   1.105  -0.974  1.00  0.00           C  
ATOM    842  O   ALA A  58      18.775   1.407  -1.458  1.00  0.00           O  
ATOM    843  CB  ALA A  58      16.845   2.517   0.909  1.00  0.00           C  
ATOM    844  H   ALA A  58      14.647   1.738  -0.095  1.00  0.00           H  
ATOM    845  HA  ALA A  58      16.898   3.073  -1.156  1.00  0.00           H  
ATOM    846 1HB  ALA A  58      17.872   2.825   1.104  1.00  0.00           H  
ATOM    847 2HB  ALA A  58      16.166   3.328   1.172  1.00  0.00           H  
ATOM    848 3HB  ALA A  58      16.610   1.639   1.509  1.00  0.00           H  
ATOM    849  N   ALA A  59      17.304  -0.153  -0.776  1.00  0.00           N  
ATOM    850  CA  ALA A  59      18.154  -1.278  -1.146  1.00  0.00           C  
ATOM    851  C   ALA A  59      18.329  -1.363  -2.657  1.00  0.00           C  
ATOM    852  O   ALA A  59      19.446  -1.496  -3.156  1.00  0.00           O  
ATOM    853  CB  ALA A  59      17.578  -2.578  -0.606  1.00  0.00           C  
ATOM    854  H   ALA A  59      16.403  -0.334  -0.358  1.00  0.00           H  
ATOM    855  HA  ALA A  59      19.138  -1.118  -0.705  1.00  0.00           H  
ATOM    856 1HB  ALA A  59      18.224  -3.409  -0.891  1.00  0.00           H  
ATOM    857 2HB  ALA A  59      17.513  -2.524   0.481  1.00  0.00           H  
ATOM    858 3HB  ALA A  59      16.583  -2.735  -1.020  1.00  0.00           H  
ATOM    859  N   SER A  60      17.217  -1.286  -3.381  1.00  0.00           N  
ATOM    860  CA  SER A  60      17.240  -1.396  -4.835  1.00  0.00           C  
ATOM    861  C   SER A  60      17.865  -0.161  -5.470  1.00  0.00           C  
ATOM    862  O   SER A  60      18.462  -0.238  -6.544  1.00  0.00           O  
ATOM    863  CB  SER A  60      15.834  -1.593  -5.366  1.00  0.00           C  
ATOM    864  OG  SER A  60      15.020  -0.497  -5.051  1.00  0.00           O  
ATOM    865  H   SER A  60      16.333  -1.148  -2.912  1.00  0.00           H  
ATOM    866  HA  SER A  60      17.844  -2.263  -5.107  1.00  0.00           H  
ATOM    867 1HB  SER A  60      15.869  -1.725  -6.447  1.00  0.00           H  
ATOM    868 2HB  SER A  60      15.408  -2.500  -4.939  1.00  0.00           H  
ATOM    869  HG  SER A  60      14.721  -0.640  -4.150  1.00  0.00           H  
ATOM    870  N   ILE A  61      17.723   0.979  -4.801  1.00  0.00           N  
ATOM    871  CA  ILE A  61      18.398   2.201  -5.219  1.00  0.00           C  
ATOM    872  C   ILE A  61      19.911   2.061  -5.108  1.00  0.00           C  
ATOM    873  O   ILE A  61      20.647   2.416  -6.028  1.00  0.00           O  
ATOM    874  CB  ILE A  61      17.931   3.402  -4.377  1.00  0.00           C  
ATOM    875  CG1 ILE A  61      16.477   3.751  -4.705  1.00  0.00           C  
ATOM    876  CG2 ILE A  61      18.835   4.602  -4.613  1.00  0.00           C  
ATOM    877  CD1 ILE A  61      15.820   4.654  -3.687  1.00  0.00           C  
ATOM    878  H   ILE A  61      17.132   0.998  -3.983  1.00  0.00           H  
ATOM    879  HA  ILE A  61      18.150   2.395  -6.262  1.00  0.00           H  
ATOM    880  HB  ILE A  61      17.960   3.139  -3.320  1.00  0.00           H  
ATOM    881 1HG1 ILE A  61      16.431   4.242  -5.677  1.00  0.00           H  
ATOM    882 2HG1 ILE A  61      15.890   2.835  -4.775  1.00  0.00           H  
ATOM    883 1HG2 ILE A  61      18.490   5.442  -4.010  1.00  0.00           H  
ATOM    884 2HG2 ILE A  61      19.856   4.349  -4.330  1.00  0.00           H  
ATOM    885 3HG2 ILE A  61      18.808   4.877  -5.667  1.00  0.00           H  
ATOM    886 1HD1 ILE A  61      14.792   4.856  -3.988  1.00  0.00           H  
ATOM    887 2HD1 ILE A  61      15.823   4.166  -2.711  1.00  0.00           H  
ATOM    888 3HD1 ILE A  61      16.370   5.592  -3.625  1.00  0.00           H  
ATOM    889  N   SER A  62      20.370   1.540  -3.975  1.00  0.00           N  
ATOM    890  CA  SER A  62      21.792   1.293  -3.765  1.00  0.00           C  
ATOM    891  C   SER A  62      22.350   0.355  -4.828  1.00  0.00           C  
ATOM    892  O   SER A  62      23.448   0.568  -5.342  1.00  0.00           O  
ATOM    893  CB  SER A  62      22.022   0.703  -2.387  1.00  0.00           C  
ATOM    894  OG  SER A  62      21.671   1.618  -1.385  1.00  0.00           O  
ATOM    895  H   SER A  62      19.717   1.309  -3.239  1.00  0.00           H  
ATOM    896  HA  SER A  62      22.322   2.243  -3.834  1.00  0.00           H  
ATOM    897 1HB  SER A  62      21.431  -0.205  -2.277  1.00  0.00           H  
ATOM    898 2HB  SER A  62      23.070   0.427  -2.281  1.00  0.00           H  
ATOM    899  HG  SER A  62      20.712   1.621  -1.354  1.00  0.00           H  
ATOM    900  N   LEU A  63      21.587  -0.683  -5.154  1.00  0.00           N  
ATOM    901  CA  LEU A  63      21.983  -1.629  -6.191  1.00  0.00           C  
ATOM    902  C   LEU A  63      22.057  -0.953  -7.554  1.00  0.00           C  
ATOM    903  O   LEU A  63      22.985  -1.193  -8.327  1.00  0.00           O  
ATOM    904  CB  LEU A  63      20.993  -2.799  -6.247  1.00  0.00           C  
ATOM    905  CG  LEU A  63      21.021  -3.752  -5.045  1.00  0.00           C  
ATOM    906  CD1 LEU A  63      19.861  -4.733  -5.147  1.00  0.00           C  
ATOM    907  CD2 LEU A  63      22.354  -4.484  -5.008  1.00  0.00           C  
ATOM    908  H   LEU A  63      20.711  -0.820  -4.671  1.00  0.00           H  
ATOM    909  HA  LEU A  63      22.971  -2.017  -5.946  1.00  0.00           H  
ATOM    910 1HB  LEU A  63      19.984  -2.397  -6.327  1.00  0.00           H  
ATOM    911 2HB  LEU A  63      21.199  -3.387  -7.141  1.00  0.00           H  
ATOM    912  HG  LEU A  63      20.895  -3.181  -4.125  1.00  0.00           H  
ATOM    913 1HD1 LEU A  63      19.881  -5.410  -4.293  1.00  0.00           H  
ATOM    914 2HD1 LEU A  63      18.919  -4.184  -5.152  1.00  0.00           H  
ATOM    915 3HD1 LEU A  63      19.951  -5.308  -6.068  1.00  0.00           H  
ATOM    916 1HD2 LEU A  63      22.375  -5.161  -4.153  1.00  0.00           H  
ATOM    917 2HD2 LEU A  63      22.481  -5.056  -5.927  1.00  0.00           H  
ATOM    918 3HD2 LEU A  63      23.164  -3.760  -4.917  1.00  0.00           H  
ATOM    919  N   ALA A  64      21.075  -0.107  -7.843  1.00  0.00           N  
ATOM    920  CA  ALA A  64      21.038   0.622  -9.106  1.00  0.00           C  
ATOM    921  C   ALA A  64      22.252   1.530  -9.254  1.00  0.00           C  
ATOM    922  O   ALA A  64      22.913   1.534 -10.292  1.00  0.00           O  
ATOM    923  CB  ALA A  64      19.755   1.433  -9.212  1.00  0.00           C  
ATOM    924  H   ALA A  64      20.334   0.036  -7.171  1.00  0.00           H  
ATOM    925  HA  ALA A  64      21.064  -0.106  -9.917  1.00  0.00           H  
ATOM    926 1HB  ALA A  64      19.742   1.971 -10.160  1.00  0.00           H  
ATOM    927 2HB  ALA A  64      18.896   0.763  -9.164  1.00  0.00           H  
ATOM    928 3HB  ALA A  64      19.706   2.145  -8.390  1.00  0.00           H  
ATOM    929  N   GLN A  65      22.540   2.298  -8.209  1.00  0.00           N  
ATOM    930  CA  GLN A  65      23.664   3.227  -8.228  1.00  0.00           C  
ATOM    931  C   GLN A  65      24.991   2.484  -8.310  1.00  0.00           C  
ATOM    932  O   GLN A  65      25.920   2.927  -8.986  1.00  0.00           O  
ATOM    933  CB  GLN A  65      23.642   4.121  -6.985  1.00  0.00           C  
ATOM    934  CG  GLN A  65      22.499   5.122  -6.958  1.00  0.00           C  
ATOM    935  CD  GLN A  65      22.488   5.954  -5.690  1.00  0.00           C  
ATOM    936  OE1 GLN A  65      23.053   5.559  -4.667  1.00  0.00           O  
ATOM    937  NE2 GLN A  65      21.842   7.113  -5.749  1.00  0.00           N  
ATOM    938  H   GLN A  65      21.967   2.237  -7.380  1.00  0.00           H  
ATOM    939  HA  GLN A  65      23.576   3.858  -9.112  1.00  0.00           H  
ATOM    940 1HB  GLN A  65      23.566   3.500  -6.092  1.00  0.00           H  
ATOM    941 2HB  GLN A  65      24.577   4.676  -6.919  1.00  0.00           H  
ATOM    942 1HG  GLN A  65      22.601   5.796  -7.809  1.00  0.00           H  
ATOM    943 2HG  GLN A  65      21.555   4.581  -7.021  1.00  0.00           H  
ATOM    944 1HE2 GLN A  65      21.800   7.705  -4.943  1.00  0.00           H  
ATOM    945 2HE2 GLN A  65      21.397   7.395  -6.599  1.00  0.00           H  
ATOM    946  N   TYR A  66      25.074   1.353  -7.619  1.00  0.00           N  
ATOM    947  CA  TYR A  66      26.257   0.502  -7.682  1.00  0.00           C  
ATOM    948  C   TYR A  66      26.547   0.067  -9.112  1.00  0.00           C  
ATOM    949  O   TYR A  66      27.668   0.214  -9.600  1.00  0.00           O  
ATOM    950  CB  TYR A  66      26.083  -0.723  -6.780  1.00  0.00           C  
ATOM    951  CG  TYR A  66      27.189  -1.745  -6.920  1.00  0.00           C  
ATOM    952  CD1 TYR A  66      28.396  -1.557  -6.263  1.00  0.00           C  
ATOM    953  CD2 TYR A  66      26.996  -2.872  -7.706  1.00  0.00           C  
ATOM    954  CE1 TYR A  66      29.406  -2.491  -6.391  1.00  0.00           C  
ATOM    955  CE2 TYR A  66      28.006  -3.806  -7.834  1.00  0.00           C  
ATOM    956  CZ  TYR A  66      29.206  -3.618  -7.180  1.00  0.00           C  
ATOM    957  OH  TYR A  66      30.212  -4.548  -7.308  1.00  0.00           O  
ATOM    958  H   TYR A  66      24.298   1.075  -7.035  1.00  0.00           H  
ATOM    959  HA  TYR A  66      27.115   1.075  -7.330  1.00  0.00           H  
ATOM    960 1HB  TYR A  66      26.044  -0.404  -5.737  1.00  0.00           H  
ATOM    961 2HB  TYR A  66      25.137  -1.212  -7.009  1.00  0.00           H  
ATOM    962  HD1 TYR A  66      28.547  -0.671  -5.645  1.00  0.00           H  
ATOM    963  HD2 TYR A  66      26.048  -3.020  -8.223  1.00  0.00           H  
ATOM    964  HE1 TYR A  66      30.354  -2.343  -5.875  1.00  0.00           H  
ATOM    965  HE2 TYR A  66      27.854  -4.691  -8.452  1.00  0.00           H  
ATOM    966  HH  TYR A  66      30.962  -4.283  -6.770  1.00  0.00           H  
ATOM    967  N   LEU A  67      25.532  -0.469  -9.780  1.00  0.00           N  
ATOM    968  CA  LEU A  67      25.687  -0.964 -11.143  1.00  0.00           C  
ATOM    969  C   LEU A  67      26.004   0.171 -12.108  1.00  0.00           C  
ATOM    970  O   LEU A  67      26.783   0.001 -13.047  1.00  0.00           O  
ATOM    971  CB  LEU A  67      24.410  -1.684 -11.594  1.00  0.00           C  
ATOM    972  CG  LEU A  67      24.087  -2.989 -10.855  1.00  0.00           C  
ATOM    973  CD1 LEU A  67      22.704  -3.476 -11.265  1.00  0.00           C  
ATOM    974  CD2 LEU A  67      25.150  -4.030 -11.173  1.00  0.00           C  
ATOM    975  H   LEU A  67      24.629  -0.535  -9.333  1.00  0.00           H  
ATOM    976  HA  LEU A  67      26.515  -1.672 -11.162  1.00  0.00           H  
ATOM    977 1HB  LEU A  67      23.566  -1.011 -11.461  1.00  0.00           H  
ATOM    978 2HB  LEU A  67      24.499  -1.918 -12.655  1.00  0.00           H  
ATOM    979  HG  LEU A  67      24.070  -2.804  -9.780  1.00  0.00           H  
ATOM    980 1HD1 LEU A  67      22.474  -4.403 -10.739  1.00  0.00           H  
ATOM    981 2HD1 LEU A  67      21.961  -2.721 -11.008  1.00  0.00           H  
ATOM    982 3HD1 LEU A  67      22.685  -3.654 -12.339  1.00  0.00           H  
ATOM    983 1HD2 LEU A  67      24.920  -4.957 -10.647  1.00  0.00           H  
ATOM    984 2HD2 LEU A  67      25.166  -4.217 -12.247  1.00  0.00           H  
ATOM    985 3HD2 LEU A  67      26.125  -3.664 -10.854  1.00  0.00           H  
ATOM    986  N   ILE A  68      25.397   1.329 -11.872  1.00  0.00           N  
ATOM    987  CA  ILE A  68      25.718   2.532 -12.632  1.00  0.00           C  
ATOM    988  C   ILE A  68      27.182   2.918 -12.460  1.00  0.00           C  
ATOM    989  O   ILE A  68      27.871   3.225 -13.432  1.00  0.00           O  
ATOM    990  CB  ILE A  68      24.822   3.708 -12.204  1.00  0.00           C  
ATOM    991  CG1 ILE A  68      23.384   3.483 -12.677  1.00  0.00           C  
ATOM    992  CG2 ILE A  68      25.367   5.018 -12.751  1.00  0.00           C  
ATOM    993  CD1 ILE A  68      22.382   4.432 -12.059  1.00  0.00           C  
ATOM    994  H   ILE A  68      24.696   1.378 -11.148  1.00  0.00           H  
ATOM    995  HA  ILE A  68      25.542   2.330 -13.688  1.00  0.00           H  
ATOM    996  HB  ILE A  68      24.791   3.764 -11.116  1.00  0.00           H  
ATOM    997 1HG1 ILE A  68      23.335   3.593 -13.759  1.00  0.00           H  
ATOM    998 2HG1 ILE A  68      23.077   2.464 -12.439  1.00  0.00           H  
ATOM    999 1HG2 ILE A  68      24.721   5.839 -12.439  1.00  0.00           H  
ATOM   1000 2HG2 ILE A  68      26.373   5.182 -12.367  1.00  0.00           H  
ATOM   1001 3HG2 ILE A  68      25.397   4.974 -13.840  1.00  0.00           H  
ATOM   1002 1HD1 ILE A  68      21.386   4.210 -12.442  1.00  0.00           H  
ATOM   1003 2HD1 ILE A  68      22.389   4.313 -10.975  1.00  0.00           H  
ATOM   1004 3HD1 ILE A  68      22.648   5.457 -12.313  1.00  0.00           H  
ATOM   1005  N   ASN A  69      27.650   2.901 -11.217  1.00  0.00           N  
ATOM   1006  CA  ASN A  69      29.040   3.225 -10.917  1.00  0.00           C  
ATOM   1007  C   ASN A  69      29.993   2.268 -11.623  1.00  0.00           C  
ATOM   1008  O   ASN A  69      31.064   2.669 -12.079  1.00  0.00           O  
ATOM   1009  CB  ASN A  69      29.281   3.209  -9.419  1.00  0.00           C  
ATOM   1010  CG  ASN A  69      28.673   4.396  -8.724  1.00  0.00           C  
ATOM   1011  OD1 ASN A  69      28.397   5.425  -9.352  1.00  0.00           O  
ATOM   1012  ND2 ASN A  69      28.459   4.273  -7.439  1.00  0.00           N  
ATOM   1013  H   ASN A  69      27.028   2.657 -10.460  1.00  0.00           H  
ATOM   1014  HA  ASN A  69      29.251   4.227 -11.293  1.00  0.00           H  
ATOM   1015 1HB  ASN A  69      28.861   2.298  -8.992  1.00  0.00           H  
ATOM   1016 2HB  ASN A  69      30.353   3.198  -9.223  1.00  0.00           H  
ATOM   1017 1HD2 ASN A  69      28.056   5.031  -6.924  1.00  0.00           H  
ATOM   1018 2HD2 ASN A  69      28.697   3.422  -6.971  1.00  0.00           H  
ATOM   1019  N   ALA A  70      29.597   1.003 -11.710  1.00  0.00           N  
ATOM   1020  CA  ALA A  70      30.379   0.003 -12.426  1.00  0.00           C  
ATOM   1021  C   ALA A  70      30.515   0.362 -13.900  1.00  0.00           C  
ATOM   1022  O   ALA A  70      31.569   0.160 -14.504  1.00  0.00           O  
ATOM   1023  CB  ALA A  70      29.748  -1.373 -12.273  1.00  0.00           C  
ATOM   1024  H   ALA A  70      28.731   0.727 -11.269  1.00  0.00           H  
ATOM   1025  HA  ALA A  70      31.380  -0.018 -11.994  1.00  0.00           H  
ATOM   1026 1HB  ALA A  70      30.344  -2.109 -12.813  1.00  0.00           H  
ATOM   1027 2HB  ALA A  70      29.711  -1.641 -11.216  1.00  0.00           H  
ATOM   1028 3HB  ALA A  70      28.738  -1.357 -12.678  1.00  0.00           H  
ATOM   1029  N   ARG A  71      29.442   0.894 -14.476  1.00  0.00           N  
ATOM   1030  CA  ARG A  71      29.450   1.313 -15.872  1.00  0.00           C  
ATOM   1031  C   ARG A  71      30.200   2.627 -16.049  1.00  0.00           C  
ATOM   1032  O   ARG A  71      30.778   2.886 -17.104  1.00  0.00           O  
ATOM   1033  CB  ARG A  71      28.029   1.469 -16.392  1.00  0.00           C  
ATOM   1034  CG  ARG A  71      27.267   0.166 -16.571  1.00  0.00           C  
ATOM   1035  CD  ARG A  71      27.925  -0.724 -17.561  1.00  0.00           C  
ATOM   1036  NE  ARG A  71      27.209  -1.980 -17.723  1.00  0.00           N  
ATOM   1037  CZ  ARG A  71      27.692  -3.058 -18.370  1.00  0.00           C  
ATOM   1038  NH1 ARG A  71      28.891  -3.019 -18.909  1.00  0.00           N  
ATOM   1039  NH2 ARG A  71      26.961  -4.155 -18.462  1.00  0.00           N  
ATOM   1040  H   ARG A  71      28.600   1.011 -13.932  1.00  0.00           H  
ATOM   1041  HA  ARG A  71      29.953   0.545 -16.461  1.00  0.00           H  
ATOM   1042 1HB  ARG A  71      27.458   2.094 -15.707  1.00  0.00           H  
ATOM   1043 2HB  ARG A  71      28.048   1.975 -17.358  1.00  0.00           H  
ATOM   1044 1HG  ARG A  71      27.216  -0.360 -15.618  1.00  0.00           H  
ATOM   1045 2HG  ARG A  71      26.256   0.380 -16.922  1.00  0.00           H  
ATOM   1046 1HD  ARG A  71      27.963  -0.227 -18.530  1.00  0.00           H  
ATOM   1047 2HD  ARG A  71      28.938  -0.950 -17.230  1.00  0.00           H  
ATOM   1048  HE  ARG A  71      26.283  -2.048 -17.322  1.00  0.00           H  
ATOM   1049 1HH1 ARG A  71      29.449  -2.181 -18.838  1.00  0.00           H  
ATOM   1050 2HH1 ARG A  71      29.253  -3.828 -19.393  1.00  0.00           H  
ATOM   1051 1HH2 ARG A  71      26.040  -4.185 -18.048  1.00  0.00           H  
ATOM   1052 2HH2 ARG A  71      27.323  -4.963 -18.947  1.00  0.00           H  
ATOM   1053  N   LEU A  72      30.186   3.454 -15.010  1.00  0.00           N  
ATOM   1054  CA  LEU A  72      30.942   4.701 -15.013  1.00  0.00           C  
ATOM   1055  C   LEU A  72      32.442   4.437 -14.991  1.00  0.00           C  
ATOM   1056  O   LEU A  72      33.219   5.160 -15.614  1.00  0.00           O  
ATOM   1057  CB  LEU A  72      30.550   5.562 -13.805  1.00  0.00           C  
ATOM   1058  CG  LEU A  72      29.133   6.149 -13.838  1.00  0.00           C  
ATOM   1059  CD1 LEU A  72      28.853   6.876 -12.530  1.00  0.00           C  
ATOM   1060  CD2 LEU A  72      29.001   7.091 -15.026  1.00  0.00           C  
ATOM   1061  H   LEU A  72      29.638   3.213 -14.196  1.00  0.00           H  
ATOM   1062  HA  LEU A  72      30.703   5.248 -15.925  1.00  0.00           H  
ATOM   1063 1HB  LEU A  72      30.636   4.956 -12.905  1.00  0.00           H  
ATOM   1064 2HB  LEU A  72      31.251   6.392 -13.728  1.00  0.00           H  
ATOM   1065  HG  LEU A  72      28.407   5.342 -13.933  1.00  0.00           H  
ATOM   1066 1HD1 LEU A  72      27.847   7.293 -12.553  1.00  0.00           H  
ATOM   1067 2HD1 LEU A  72      28.936   6.175 -11.699  1.00  0.00           H  
ATOM   1068 3HD1 LEU A  72      29.576   7.680 -12.399  1.00  0.00           H  
ATOM   1069 1HD2 LEU A  72      27.994   7.508 -15.050  1.00  0.00           H  
ATOM   1070 2HD2 LEU A  72      29.727   7.899 -14.932  1.00  0.00           H  
ATOM   1071 3HD2 LEU A  72      29.189   6.541 -15.949  1.00  0.00           H  
ATOM   1072  N   SER A  73      32.843   3.396 -14.269  1.00  0.00           N  
ATOM   1073  CA  SER A  73      34.248   3.013 -14.191  1.00  0.00           C  
ATOM   1074  C   SER A  73      34.750   2.488 -15.530  1.00  0.00           C  
ATOM   1075  O   SER A  73      35.058   3.256 -16.399  1.00  0.00           O  
ATOM   1076  OXT SER A  73      34.838   1.305 -15.716  1.00  0.00           O  
ATOM   1077  CB  SER A  73      34.443   1.959 -13.119  1.00  0.00           C  
ATOM   1078  OG  SER A  73      35.771   1.514 -13.088  1.00  0.00           O  
ATOM   1079  H   SER A  73      32.157   2.855 -13.761  1.00  0.00           H  
ATOM   1080  HA  SER A  73      34.833   3.895 -13.928  1.00  0.00           H  
ATOM   1081 1HB  SER A  73      34.173   2.374 -12.148  1.00  0.00           H  
ATOM   1082 2HB  SER A  73      33.779   1.117 -13.311  1.00  0.00           H  
ATOM   1083  HG  SER A  73      35.739   0.573 -13.277  1.00  0.00           H  
TER                                                                             
# All scores below are weighted scores, not raw scores.
#BEGIN_POSE_ENERGIES_TABLE batch_000165_000187_0001.pdb
label fa_atr fa_rep fa_sol fa_intra_rep fa_elec pro_close hbond_sr_bb hbond_lr_bb hbond_bb_sc hbond_sc dslf_fa13 atom_pair_constraint rama omega fa_dun p_aa_pp ref rdc total
weights 1 1 1 1 1 1 1 1 1 1 1 1 1 1 1 1 1 1 NA
pose#END_POSE_ENERGIES_TABLE batch_000165_000187_0001.pdb
ENDMDL
MODEL        3
REMARK ROSETTA-TAG batch_000167_000360_0001
ATOM      1  N   ALA A   1      10.381  -2.338   5.637  1.00  0.00           N  
ATOM      2  CA  ALA A   1      10.993  -2.014   4.354  1.00  0.00           C  
ATOM      3  C   ALA A   1      10.791  -0.546   4.002  1.00  0.00           C  
ATOM      4  O   ALA A   1       9.885   0.107   4.521  1.00  0.00           O  
ATOM      5  CB  ALA A   1      10.428  -2.904   3.257  1.00  0.00           C  
ATOM      6 1H   ALA A   1      10.529  -3.306   5.843  1.00  0.00           H  
ATOM      7 2H   ALA A   1      10.794  -1.778   6.355  1.00  0.00           H  
ATOM      8 3H   ALA A   1       9.399  -2.153   5.594  1.00  0.00           H  
ATOM      9  HA  ALA A   1      12.066  -2.193   4.436  1.00  0.00           H  
ATOM     10 1HB  ALA A   1      10.895  -2.650   2.305  1.00  0.00           H  
ATOM     11 2HB  ALA A   1      10.632  -3.948   3.494  1.00  0.00           H  
ATOM     12 3HB  ALA A   1       9.352  -2.752   3.184  1.00  0.00           H  
ATOM     13  N   SER A   2      11.639  -0.032   3.118  1.00  0.00           N  
ATOM     14  CA  SER A   2      11.542   1.355   2.679  1.00  0.00           C  
ATOM     15  C   SER A   2      10.456   1.523   1.624  1.00  0.00           C  
ATOM     16  O   SER A   2      10.002   0.548   1.025  1.00  0.00           O  
ATOM     17  CB  SER A   2      12.874   1.822   2.127  1.00  0.00           C  
ATOM     18  OG  SER A   2      13.173   1.174   0.921  1.00  0.00           O  
ATOM     19  H   SER A   2      12.370  -0.618   2.740  1.00  0.00           H  
ATOM     20  HA  SER A   2      11.281   1.973   3.540  1.00  0.00           H  
ATOM     21 1HB  SER A   2      12.843   2.899   1.965  1.00  0.00           H  
ATOM     22 2HB  SER A   2      13.659   1.623   2.854  1.00  0.00           H  
ATOM     23  HG  SER A   2      12.334   0.862   0.573  1.00  0.00           H  
ATOM     24  N   THR A   3      10.044   2.766   1.400  1.00  0.00           N  
ATOM     25  CA  THR A   3       9.039   3.070   0.388  1.00  0.00           C  
ATOM     26  C   THR A   3       9.684   3.359  -0.961  1.00  0.00           C  
ATOM     27  O   THR A   3      10.895   3.561  -1.050  1.00  0.00           O  
ATOM     28  CB  THR A   3       8.169   4.267   0.813  1.00  0.00           C  
ATOM     29  OG1 THR A   3       8.984   5.443   0.908  1.00  0.00           O  
ATOM     30  CG2 THR A   3       7.513   4.000   2.159  1.00  0.00           C  
ATOM     31  H   THR A   3      10.438   3.521   1.944  1.00  0.00           H  
ATOM     32  HA  THR A   3       8.392   2.200   0.272  1.00  0.00           H  
ATOM     33  HB  THR A   3       7.395   4.438   0.065  1.00  0.00           H  
ATOM     34  HG1 THR A   3       8.884   5.966   0.109  1.00  0.00           H  
ATOM     35 1HG2 THR A   3       6.902   4.856   2.443  1.00  0.00           H  
ATOM     36 2HG2 THR A   3       6.883   3.113   2.087  1.00  0.00           H  
ATOM     37 3HG2 THR A   3       8.282   3.838   2.913  1.00  0.00           H  
ATOM     38  N   GLN A   4       8.868   3.376  -2.010  1.00  0.00           N  
ATOM     39  CA  GLN A   4       9.354   3.669  -3.353  1.00  0.00           C  
ATOM     40  C   GLN A   4       9.549   5.166  -3.554  1.00  0.00           C  
ATOM     41  O   GLN A   4       8.674   5.966  -3.224  1.00  0.00           O  
ATOM     42  CB  GLN A   4       8.384   3.122  -4.404  1.00  0.00           C  
ATOM     43  CG  GLN A   4       8.867   3.274  -5.836  1.00  0.00           C  
ATOM     44  CD  GLN A   4       7.927   2.629  -6.836  1.00  0.00           C  
ATOM     45  OE1 GLN A   4       6.704   2.667  -6.674  1.00  0.00           O  
ATOM     46  NE2 GLN A   4       8.493   2.032  -7.879  1.00  0.00           N  
ATOM     47  H   GLN A   4       7.886   3.182  -1.873  1.00  0.00           H  
ATOM     48  HA  GLN A   4      10.320   3.183  -3.485  1.00  0.00           H  
ATOM     49 1HB  GLN A   4       8.207   2.062  -4.220  1.00  0.00           H  
ATOM     50 2HB  GLN A   4       7.426   3.634  -4.316  1.00  0.00           H  
ATOM     51 1HG  GLN A   4       8.942   4.336  -6.073  1.00  0.00           H  
ATOM     52 2HG  GLN A   4       9.845   2.801  -5.931  1.00  0.00           H  
ATOM     53 1HE2 GLN A   4       7.923   1.588  -8.572  1.00  0.00           H  
ATOM     54 2HE2 GLN A   4       9.489   2.025  -7.972  1.00  0.00           H  
ATOM     55  N   THR A   5      10.702   5.539  -4.099  1.00  0.00           N  
ATOM     56  CA  THR A   5      11.016   6.942  -4.342  1.00  0.00           C  
ATOM     57  C   THR A   5      11.980   7.096  -5.512  1.00  0.00           C  
ATOM     58  O   THR A   5      12.238   6.142  -6.246  1.00  0.00           O  
ATOM     59  CB  THR A   5      11.616   7.601  -3.087  1.00  0.00           C  
ATOM     60  OG1 THR A   5      11.715   9.017  -3.289  1.00  0.00           O  
ATOM     61  CG2 THR A   5      12.998   7.037  -2.797  1.00  0.00           C  
ATOM     62  H   THR A   5      11.378   4.833  -4.351  1.00  0.00           H  
ATOM     63  HA  THR A   5      10.093   7.464  -4.596  1.00  0.00           H  
ATOM     64  HB  THR A   5      10.966   7.415  -2.232  1.00  0.00           H  
ATOM     65  HG1 THR A   5      11.479   9.473  -2.477  1.00  0.00           H  
ATOM     66 1HG2 THR A   5      13.406   7.514  -1.906  1.00  0.00           H  
ATOM     67 2HG2 THR A   5      12.925   5.962  -2.631  1.00  0.00           H  
ATOM     68 3HG2 THR A   5      13.655   7.229  -3.644  1.00  0.00           H  
ATOM     69  N   THR A   6      12.511   8.302  -5.680  1.00  0.00           N  
ATOM     70  CA  THR A   6      13.390   8.603  -6.803  1.00  0.00           C  
ATOM     71  C   THR A   6      14.776   9.015  -6.322  1.00  0.00           C  
ATOM     72  O   THR A   6      14.967   9.334  -5.148  1.00  0.00           O  
ATOM     73  CB  THR A   6      12.798   9.714  -7.689  1.00  0.00           C  
ATOM     74  OG1 THR A   6      12.688  10.926  -6.931  1.00  0.00           O  
ATOM     75  CG2 THR A   6      11.423   9.314  -8.199  1.00  0.00           C  
ATOM     76  H   THR A   6      12.299   9.030  -5.012  1.00  0.00           H  
ATOM     77  HA  THR A   6      13.499   7.703  -7.408  1.00  0.00           H  
ATOM     78  HB  THR A   6      13.457   9.892  -8.539  1.00  0.00           H  
ATOM     79  HG1 THR A   6      12.994  10.770  -6.034  1.00  0.00           H  
ATOM     80 1HG2 THR A   6      11.020  10.111  -8.824  1.00  0.00           H  
ATOM     81 2HG2 THR A   6      11.504   8.399  -8.786  1.00  0.00           H  
ATOM     82 3HG2 THR A   6      10.757   9.144  -7.354  1.00  0.00           H  
ATOM     83  N   HIS A   7      15.740   9.007  -7.236  1.00  0.00           N  
ATOM     84  CA  HIS A   7      17.092   9.458  -6.927  1.00  0.00           C  
ATOM     85  C   HIS A   7      17.764  10.063  -8.153  1.00  0.00           C  
ATOM     86  O   HIS A   7      17.687   9.511  -9.251  1.00  0.00           O  
ATOM     87  CB  HIS A   7      17.940   8.300  -6.392  1.00  0.00           C  
ATOM     88  CG  HIS A   7      19.323   8.704  -5.986  1.00  0.00           C  
ATOM     89  ND1 HIS A   7      19.573   9.495  -4.884  1.00  0.00           N  
ATOM     90  CD2 HIS A   7      20.530   8.429  -6.534  1.00  0.00           C  
ATOM     91  CE1 HIS A   7      20.876   9.688  -4.771  1.00  0.00           C  
ATOM     92  NE2 HIS A   7      21.478   9.052  -5.760  1.00  0.00           N  
ATOM     93  H   HIS A   7      15.531   8.681  -8.169  1.00  0.00           H  
ATOM     94  HA  HIS A   7      17.051  10.230  -6.159  1.00  0.00           H  
ATOM     95 1HB  HIS A   7      17.446   7.857  -5.526  1.00  0.00           H  
ATOM     96 2HB  HIS A   7      18.021   7.526  -7.154  1.00  0.00           H  
ATOM     97  HD1 HIS A   7      18.898   9.810  -4.216  1.00  0.00           H  
ATOM     98  HD2 HIS A   7      20.832   7.848  -7.406  1.00  0.00           H  
ATOM     99  HE1 HIS A   7      21.280  10.290  -3.958  1.00  0.00           H  
ATOM    100  N   GLU A   8      18.425  11.199  -7.960  1.00  0.00           N  
ATOM    101  CA  GLU A   8      18.978  11.963  -9.072  1.00  0.00           C  
ATOM    102  C   GLU A   8      20.488  11.788  -9.164  1.00  0.00           C  
ATOM    103  O   GLU A   8      21.214  12.063  -8.209  1.00  0.00           O  
ATOM    104  CB  GLU A   8      18.635  13.447  -8.922  1.00  0.00           C  
ATOM    105  CG  GLU A   8      19.154  14.329 -10.048  1.00  0.00           C  
ATOM    106  CD  GLU A   8      18.769  15.773  -9.885  1.00  0.00           C  
ATOM    107  OE1 GLU A   8      18.091  16.084  -8.935  1.00  0.00           O  
ATOM    108  OE2 GLU A   8      19.154  16.567 -10.711  1.00  0.00           O  
ATOM    109  H   GLU A   8      18.548  11.542  -7.018  1.00  0.00           H  
ATOM    110  HA  GLU A   8      18.536  11.595  -9.998  1.00  0.00           H  
ATOM    111 1HB  GLU A   8      17.552  13.567  -8.874  1.00  0.00           H  
ATOM    112 2HB  GLU A   8      19.047  13.823  -7.985  1.00  0.00           H  
ATOM    113 1HG  GLU A   8      20.241  14.257 -10.081  1.00  0.00           H  
ATOM    114 2HG  GLU A   8      18.764  13.959 -10.995  1.00  0.00           H  
ATOM    115  N   LEU A   9      20.956  11.328 -10.320  1.00  0.00           N  
ATOM    116  CA  LEU A   9      22.385  11.287 -10.606  1.00  0.00           C  
ATOM    117  C   LEU A   9      22.734  12.176 -11.793  1.00  0.00           C  
ATOM    118  O   LEU A   9      21.878  12.487 -12.621  1.00  0.00           O  
ATOM    119  CB  LEU A   9      22.827   9.846 -10.890  1.00  0.00           C  
ATOM    120  CG  LEU A   9      22.629   8.851  -9.740  1.00  0.00           C  
ATOM    121  CD1 LEU A   9      23.016   7.453 -10.205  1.00  0.00           C  
ATOM    122  CD2 LEU A   9      23.468   9.281  -8.546  1.00  0.00           C  
ATOM    123  H   LEU A   9      20.304  10.998 -11.018  1.00  0.00           H  
ATOM    124  HA  LEU A   9      22.923  11.654  -9.733  1.00  0.00           H  
ATOM    125 1HB  LEU A   9      22.270   9.475 -11.749  1.00  0.00           H  
ATOM    126 2HB  LEU A   9      23.887   9.852 -11.145  1.00  0.00           H  
ATOM    127  HG  LEU A   9      21.577   8.828  -9.455  1.00  0.00           H  
ATOM    128 1HD1 LEU A   9      22.875   6.746  -9.388  1.00  0.00           H  
ATOM    129 2HD1 LEU A   9      22.388   7.163 -11.047  1.00  0.00           H  
ATOM    130 3HD1 LEU A   9      24.061   7.449 -10.513  1.00  0.00           H  
ATOM    131 1HD2 LEU A   9      23.327   8.574  -7.728  1.00  0.00           H  
ATOM    132 2HD2 LEU A   9      24.521   9.303  -8.829  1.00  0.00           H  
ATOM    133 3HD2 LEU A   9      23.159  10.275  -8.223  1.00  0.00           H  
ATOM    134  N   THR A  10      23.997  12.581 -11.870  1.00  0.00           N  
ATOM    135  CA  THR A  10      24.496  13.315 -13.027  1.00  0.00           C  
ATOM    136  C   THR A  10      25.607  12.546 -13.730  1.00  0.00           C  
ATOM    137  O   THR A  10      26.693  12.362 -13.180  1.00  0.00           O  
ATOM    138  CB  THR A  10      25.010  14.708 -12.620  1.00  0.00           C  
ATOM    139  OG1 THR A  10      23.948  15.453 -12.010  1.00  0.00           O  
ATOM    140  CG2 THR A  10      25.523  15.465 -13.836  1.00  0.00           C  
ATOM    141  H   THR A  10      24.627  12.376 -11.108  1.00  0.00           H  
ATOM    142  HA  THR A  10      23.677  13.445 -13.734  1.00  0.00           H  
ATOM    143  HB  THR A  10      25.820  14.601 -11.898  1.00  0.00           H  
ATOM    144  HG1 THR A  10      23.127  15.280 -12.478  1.00  0.00           H  
ATOM    145 1HG2 THR A  10      25.882  16.447 -13.529  1.00  0.00           H  
ATOM    146 2HG2 THR A  10      26.338  14.906 -14.295  1.00  0.00           H  
ATOM    147 3HG2 THR A  10      24.715  15.584 -14.557  1.00  0.00           H  
ATOM    148  N   ILE A  11      25.328  12.097 -14.949  1.00  0.00           N  
ATOM    149  CA  ILE A  11      26.277  11.285 -15.702  1.00  0.00           C  
ATOM    150  C   ILE A  11      26.830  12.051 -16.898  1.00  0.00           C  
ATOM    151  O   ILE A  11      26.074  12.618 -17.687  1.00  0.00           O  
ATOM    152  CB  ILE A  11      25.620   9.980 -16.187  1.00  0.00           C  
ATOM    153  CG1 ILE A  11      25.050   9.197 -15.001  1.00  0.00           C  
ATOM    154  CG2 ILE A  11      26.623   9.133 -16.955  1.00  0.00           C  
ATOM    155  CD1 ILE A  11      26.090   8.786 -13.984  1.00  0.00           C  
ATOM    156  H   ILE A  11      24.437  12.324 -15.365  1.00  0.00           H  
ATOM    157  HA  ILE A  11      27.110  11.030 -15.048  1.00  0.00           H  
ATOM    158  HB  ILE A  11      24.781  10.216 -16.841  1.00  0.00           H  
ATOM    159 1HG1 ILE A  11      24.298   9.801 -14.494  1.00  0.00           H  
ATOM    160 2HG1 ILE A  11      24.555   8.296 -15.364  1.00  0.00           H  
ATOM    161 1HG2 ILE A  11      26.142   8.214 -17.289  1.00  0.00           H  
ATOM    162 2HG2 ILE A  11      26.982   9.690 -17.819  1.00  0.00           H  
ATOM    163 3HG2 ILE A  11      27.464   8.887 -16.307  1.00  0.00           H  
ATOM    164 1HD1 ILE A  11      25.610   8.235 -13.175  1.00  0.00           H  
ATOM    165 2HD1 ILE A  11      26.836   8.150 -14.463  1.00  0.00           H  
ATOM    166 3HD1 ILE A  11      26.575   9.673 -13.581  1.00  0.00           H  
ATOM    167  N   PRO A  12      28.152  12.062 -17.027  1.00  0.00           N  
ATOM    168  CA  PRO A  12      28.809  12.765 -18.123  1.00  0.00           C  
ATOM    169  C   PRO A  12      28.226  12.353 -19.469  1.00  0.00           C  
ATOM    170  O   PRO A  12      27.897  11.186 -19.683  1.00  0.00           O  
ATOM    171  CB  PRO A  12      30.271  12.330 -17.984  1.00  0.00           C  
ATOM    172  CG  PRO A  12      30.444  12.091 -16.523  1.00  0.00           C  
ATOM    173  CD  PRO A  12      29.145  11.464 -16.090  1.00  0.00           C  
ATOM    174  HA  PRO A  12      28.704  13.849 -17.972  1.00  0.00           H  
ATOM    175 1HB  PRO A  12      30.455  11.430 -18.588  1.00  0.00           H  
ATOM    176 2HB  PRO A  12      30.936  13.118 -18.369  1.00  0.00           H  
ATOM    177 1HG  PRO A  12      31.310  11.437 -16.345  1.00  0.00           H  
ATOM    178 2HG  PRO A  12      30.650  13.039 -16.004  1.00  0.00           H  
ATOM    179 1HD  PRO A  12      29.206  10.372 -16.212  1.00  0.00           H  
ATOM    180 2HD  PRO A  12      28.942  11.726 -15.041  1.00  0.00           H  
ATOM    181  N   ASN A  13      28.101  13.317 -20.374  1.00  0.00           N  
ATOM    182  CA  ASN A  13      27.454  13.083 -21.659  1.00  0.00           C  
ATOM    183  C   ASN A  13      28.069  11.889 -22.377  1.00  0.00           C  
ATOM    184  O   ASN A  13      27.364  11.097 -23.002  1.00  0.00           O  
ATOM    185  CB  ASN A  13      27.527  14.325 -22.529  1.00  0.00           C  
ATOM    186  CG  ASN A  13      26.614  15.419 -22.052  1.00  0.00           C  
ATOM    187  OD1 ASN A  13      25.658  15.167 -21.309  1.00  0.00           O  
ATOM    188  ND2 ASN A  13      26.888  16.630 -22.464  1.00  0.00           N  
ATOM    189  H   ASN A  13      28.465  14.237 -20.167  1.00  0.00           H  
ATOM    190  HA  ASN A  13      26.404  12.846 -21.480  1.00  0.00           H  
ATOM    191 1HB  ASN A  13      28.551  14.701 -22.540  1.00  0.00           H  
ATOM    192 2HB  ASN A  13      27.262  14.067 -23.554  1.00  0.00           H  
ATOM    193 1HD2 ASN A  13      26.314  17.398 -22.178  1.00  0.00           H  
ATOM    194 2HD2 ASN A  13      27.672  16.788 -23.064  1.00  0.00           H  
ATOM    195  N   ASN A  14      29.389  11.765 -22.283  1.00  0.00           N  
ATOM    196  CA  ASN A  14      30.117  10.740 -23.022  1.00  0.00           C  
ATOM    197  C   ASN A  14      29.876   9.358 -22.429  1.00  0.00           C  
ATOM    198  O   ASN A  14      30.193   8.342 -23.048  1.00  0.00           O  
ATOM    199  CB  ASN A  14      31.600  11.057 -23.055  1.00  0.00           C  
ATOM    200  CG  ASN A  14      31.921  12.231 -23.937  1.00  0.00           C  
ATOM    201  OD1 ASN A  14      31.168  12.552 -24.863  1.00  0.00           O  
ATOM    202  ND2 ASN A  14      33.026  12.879 -23.667  1.00  0.00           N  
ATOM    203  H   ASN A  14      29.901  12.397 -21.685  1.00  0.00           H  
ATOM    204  HA  ASN A  14      29.743  10.721 -24.047  1.00  0.00           H  
ATOM    205 1HB  ASN A  14      31.949  11.271 -22.043  1.00  0.00           H  
ATOM    206 2HB  ASN A  14      32.151  10.187 -23.413  1.00  0.00           H  
ATOM    207 1HD2 ASN A  14      33.290  13.669 -24.221  1.00  0.00           H  
ATOM    208 2HD2 ASN A  14      33.606  12.585 -22.908  1.00  0.00           H  
ATOM    209  N   LEU A  15      29.315   9.326 -21.225  1.00  0.00           N  
ATOM    210  CA  LEU A  15      29.091   8.071 -20.517  1.00  0.00           C  
ATOM    211  C   LEU A  15      27.610   7.713 -20.488  1.00  0.00           C  
ATOM    212  O   LEU A  15      27.211   6.737 -19.852  1.00  0.00           O  
ATOM    213  CB  LEU A  15      29.629   8.167 -19.084  1.00  0.00           C  
ATOM    214  CG  LEU A  15      31.136   8.421 -18.955  1.00  0.00           C  
ATOM    215  CD1 LEU A  15      31.512   8.512 -17.482  1.00  0.00           C  
ATOM    216  CD2 LEU A  15      31.901   7.303 -19.647  1.00  0.00           C  
ATOM    217  H   LEU A  15      29.037  10.193 -20.789  1.00  0.00           H  
ATOM    218  HA  LEU A  15      29.625   7.279 -21.040  1.00  0.00           H  
ATOM    219 1HB  LEU A  15      29.111   8.977 -18.572  1.00  0.00           H  
ATOM    220 2HB  LEU A  15      29.404   7.235 -18.565  1.00  0.00           H  
ATOM    221  HG  LEU A  15      31.386   9.374 -19.422  1.00  0.00           H  
ATOM    222 1HD1 LEU A  15      32.583   8.693 -17.391  1.00  0.00           H  
ATOM    223 2HD1 LEU A  15      30.965   9.332 -17.017  1.00  0.00           H  
ATOM    224 3HD1 LEU A  15      31.258   7.577 -16.984  1.00  0.00           H  
ATOM    225 1HD2 LEU A  15      32.972   7.484 -19.556  1.00  0.00           H  
ATOM    226 2HD2 LEU A  15      31.653   6.349 -19.180  1.00  0.00           H  
ATOM    227 3HD2 LEU A  15      31.626   7.272 -20.702  1.00  0.00           H  
ATOM    228  N   ILE A  16      26.800   8.508 -21.178  1.00  0.00           N  
ATOM    229  CA  ILE A  16      25.361   8.283 -21.222  1.00  0.00           C  
ATOM    230  C   ILE A  16      25.022   7.036 -22.029  1.00  0.00           C  
ATOM    231  O   ILE A  16      24.160   6.248 -21.640  1.00  0.00           O  
ATOM    232  CB  ILE A  16      24.633   9.498 -21.825  1.00  0.00           C  
ATOM    233  CG1 ILE A  16      24.785  10.718 -20.912  1.00  0.00           C  
ATOM    234  CG2 ILE A  16      23.163   9.180 -22.052  1.00  0.00           C  
ATOM    235  CD1 ILE A  16      24.199  10.525 -19.532  1.00  0.00           C  
ATOM    236  H   ILE A  16      27.192   9.288 -21.686  1.00  0.00           H  
ATOM    237  HA  ILE A  16      25.002   8.137 -20.204  1.00  0.00           H  
ATOM    238  HB  ILE A  16      25.090   9.760 -22.779  1.00  0.00           H  
ATOM    239 1HG1 ILE A  16      25.842  10.962 -20.804  1.00  0.00           H  
ATOM    240 2HG1 ILE A  16      24.298  11.579 -21.371  1.00  0.00           H  
ATOM    241 1HG2 ILE A  16      22.664  10.050 -22.478  1.00  0.00           H  
ATOM    242 2HG2 ILE A  16      23.075   8.339 -22.739  1.00  0.00           H  
ATOM    243 3HG2 ILE A  16      22.696   8.922 -21.102  1.00  0.00           H  
ATOM    244 1HD1 ILE A  16      24.345  11.432 -18.945  1.00  0.00           H  
ATOM    245 2HD1 ILE A  16      23.132  10.315 -19.616  1.00  0.00           H  
ATOM    246 3HD1 ILE A  16      24.696   9.691 -19.040  1.00  0.00           H  
ATOM    247  N   GLY A  17      25.706   6.862 -23.155  1.00  0.00           N  
ATOM    248  CA  GLY A  17      25.527   5.677 -23.985  1.00  0.00           C  
ATOM    249  C   GLY A  17      25.976   4.419 -23.253  1.00  0.00           C  
ATOM    250  O   GLY A  17      25.498   3.321 -23.536  1.00  0.00           O  
ATOM    251  H   GLY A  17      26.367   7.569 -23.443  1.00  0.00           H  
ATOM    252 1HA  GLY A  17      24.478   5.584 -24.265  1.00  0.00           H  
ATOM    253 2HA  GLY A  17      26.097   5.789 -24.907  1.00  0.00           H  
ATOM    254  N   CYS A  18      26.899   4.586 -22.312  1.00  0.00           N  
ATOM    255  CA  CYS A  18      27.430   3.461 -21.552  1.00  0.00           C  
ATOM    256  C   CYS A  18      26.407   2.940 -20.551  1.00  0.00           C  
ATOM    257  O   CYS A  18      26.207   1.731 -20.426  1.00  0.00           O  
ATOM    258  CB  CYS A  18      28.703   3.867 -20.808  1.00  0.00           C  
ATOM    259  SG  CYS A  18      30.117   4.193 -21.888  1.00  0.00           S  
ATOM    260  H   CYS A  18      27.240   5.516 -22.117  1.00  0.00           H  
ATOM    261  HA  CYS A  18      27.676   2.658 -22.248  1.00  0.00           H  
ATOM    262 1HB  CYS A  18      28.511   4.766 -20.223  1.00  0.00           H  
ATOM    263 2HB  CYS A  18      28.985   3.077 -20.112  1.00  0.00           H  
ATOM    264  HG  CYS A  18      29.551   5.191 -22.560  1.00  0.00           H  
ATOM    265  N   ILE A  19      25.763   3.858 -19.839  1.00  0.00           N  
ATOM    266  CA  ILE A  19      24.789   3.491 -18.818  1.00  0.00           C  
ATOM    267  C   ILE A  19      23.488   3.008 -19.446  1.00  0.00           C  
ATOM    268  O   ILE A  19      22.719   2.279 -18.821  1.00  0.00           O  
ATOM    269  CB  ILE A  19      24.498   4.680 -17.884  1.00  0.00           C  
ATOM    270  CG1 ILE A  19      23.859   5.830 -18.666  1.00  0.00           C  
ATOM    271  CG2 ILE A  19      25.775   5.143 -17.199  1.00  0.00           C  
ATOM    272  CD1 ILE A  19      23.348   6.953 -17.793  1.00  0.00           C  
ATOM    273  H   ILE A  19      25.953   4.835 -20.009  1.00  0.00           H  
ATOM    274  HA  ILE A  19      25.202   2.678 -18.222  1.00  0.00           H  
ATOM    275  HB  ILE A  19      23.779   4.378 -17.123  1.00  0.00           H  
ATOM    276 1HG1 ILE A  19      24.586   6.244 -19.364  1.00  0.00           H  
ATOM    277 2HG1 ILE A  19      23.023   5.450 -19.254  1.00  0.00           H  
ATOM    278 1HG2 ILE A  19      25.552   5.984 -16.543  1.00  0.00           H  
ATOM    279 2HG2 ILE A  19      26.190   4.325 -16.612  1.00  0.00           H  
ATOM    280 3HG2 ILE A  19      26.500   5.453 -17.952  1.00  0.00           H  
ATOM    281 1HD1 ILE A  19      22.908   7.730 -18.419  1.00  0.00           H  
ATOM    282 2HD1 ILE A  19      22.591   6.567 -17.109  1.00  0.00           H  
ATOM    283 3HD1 ILE A  19      24.174   7.373 -17.221  1.00  0.00           H  
ATOM    284  N   ILE A  20      23.247   3.420 -20.686  1.00  0.00           N  
ATOM    285  CA  ILE A  20      22.073   2.974 -21.427  1.00  0.00           C  
ATOM    286  C   ILE A  20      22.306   1.608 -22.059  1.00  0.00           C  
ATOM    287  O   ILE A  20      21.600   0.645 -21.757  1.00  0.00           O  
ATOM    288  CB  ILE A  20      21.697   3.989 -22.522  1.00  0.00           C  
ATOM    289  CG1 ILE A  20      21.235   5.306 -21.893  1.00  0.00           C  
ATOM    290  CG2 ILE A  20      20.614   3.419 -23.426  1.00  0.00           C  
ATOM    291  CD1 ILE A  20      21.075   6.434 -22.887  1.00  0.00           C  
ATOM    292  H   ILE A  20      23.894   4.058 -21.127  1.00  0.00           H  
ATOM    293  HA  ILE A  20      21.238   2.890 -20.733  1.00  0.00           H  
ATOM    294  HB  ILE A  20      22.576   4.218 -23.124  1.00  0.00           H  
ATOM    295 1HG1 ILE A  20      20.280   5.155 -21.392  1.00  0.00           H  
ATOM    296 2HG1 ILE A  20      21.955   5.620 -21.136  1.00  0.00           H  
ATOM    297 1HG2 ILE A  20      20.359   4.149 -24.194  1.00  0.00           H  
ATOM    298 2HG2 ILE A  20      20.978   2.508 -23.899  1.00  0.00           H  
ATOM    299 3HG2 ILE A  20      19.728   3.192 -22.833  1.00  0.00           H  
ATOM    300 1HD1 ILE A  20      20.747   7.334 -22.366  1.00  0.00           H  
ATOM    301 2HD1 ILE A  20      22.031   6.626 -23.376  1.00  0.00           H  
ATOM    302 3HD1 ILE A  20      20.333   6.157 -23.635  1.00  0.00           H  
ATOM    303  N   GLY A  21      23.301   1.529 -22.936  1.00  0.00           N  
ATOM    304  CA  GLY A  21      23.609   0.287 -23.635  1.00  0.00           C  
ATOM    305  C   GLY A  21      22.789   0.155 -24.912  1.00  0.00           C  
ATOM    306  O   GLY A  21      22.060   1.071 -25.290  1.00  0.00           O  
ATOM    307  H   GLY A  21      23.857   2.351 -23.124  1.00  0.00           H  
ATOM    308 1HA  GLY A  21      24.672   0.260 -23.876  1.00  0.00           H  
ATOM    309 2HA  GLY A  21      23.407  -0.559 -22.979  1.00  0.00           H  
ATOM    310  N   ARG A  22      22.913  -0.991 -25.573  1.00  0.00           N  
ATOM    311  CA  ARG A  22      22.214  -1.231 -26.829  1.00  0.00           C  
ATOM    312  C   ARG A  22      20.704  -1.213 -26.631  1.00  0.00           C  
ATOM    313  O   ARG A  22      20.119  -2.185 -26.154  1.00  0.00           O  
ATOM    314  CB  ARG A  22      22.628  -2.567 -27.426  1.00  0.00           C  
ATOM    315  CG  ARG A  22      22.001  -2.888 -28.774  1.00  0.00           C  
ATOM    316  CD  ARG A  22      22.502  -4.175 -29.321  1.00  0.00           C  
ATOM    317  NE  ARG A  22      21.892  -4.494 -30.601  1.00  0.00           N  
ATOM    318  CZ  ARG A  22      22.168  -5.596 -31.327  1.00  0.00           C  
ATOM    319  NH1 ARG A  22      23.044  -6.471 -30.885  1.00  0.00           N  
ATOM    320  NH2 ARG A  22      21.558  -5.796 -32.482  1.00  0.00           N  
ATOM    321  H   ARG A  22      23.507  -1.715 -25.194  1.00  0.00           H  
ATOM    322  HA  ARG A  22      22.481  -0.439 -27.530  1.00  0.00           H  
ATOM    323 1HB  ARG A  22      23.710  -2.589 -27.553  1.00  0.00           H  
ATOM    324 2HB  ARG A  22      22.363  -3.371 -26.739  1.00  0.00           H  
ATOM    325 1HG  ARG A  22      20.919  -2.961 -28.663  1.00  0.00           H  
ATOM    326 2HG  ARG A  22      22.241  -2.096 -29.485  1.00  0.00           H  
ATOM    327 1HD  ARG A  22      23.581  -4.114 -29.463  1.00  0.00           H  
ATOM    328 2HD  ARG A  22      22.274  -4.980 -28.624  1.00  0.00           H  
ATOM    329  HE  ARG A  22      21.213  -3.844 -30.974  1.00  0.00           H  
ATOM    330 1HH1 ARG A  22      23.510  -6.318 -30.002  1.00  0.00           H  
ATOM    331 2HH1 ARG A  22      23.250  -7.296 -31.429  1.00  0.00           H  
ATOM    332 1HH2 ARG A  22      20.884  -5.123 -32.821  1.00  0.00           H  
ATOM    333 2HH2 ARG A  22      21.764  -6.621 -33.025  1.00  0.00           H  
ATOM    334  N   GLN A  23      20.077  -0.101 -27.001  1.00  0.00           N  
ATOM    335  CA  GLN A  23      18.636   0.056 -26.838  1.00  0.00           C  
ATOM    336  C   GLN A  23      18.225  -0.108 -25.381  1.00  0.00           C  
ATOM    337  O   GLN A  23      17.151  -0.630 -25.084  1.00  0.00           O  
ATOM    338  CB  GLN A  23      17.885  -0.953 -27.710  1.00  0.00           C  
ATOM    339  CG  GLN A  23      18.154  -0.812 -29.198  1.00  0.00           C  
ATOM    340  CD  GLN A  23      17.583   0.472 -29.770  1.00  0.00           C  
ATOM    341  OE1 GLN A  23      16.370   0.695 -29.744  1.00  0.00           O  
ATOM    342  NE2 GLN A  23      18.457   1.326 -30.290  1.00  0.00           N  
ATOM    343  H   GLN A  23      20.612   0.655 -27.404  1.00  0.00           H  
ATOM    344  HA  GLN A  23      18.361   1.062 -27.154  1.00  0.00           H  
ATOM    345 1HB  GLN A  23      18.160  -1.966 -27.413  1.00  0.00           H  
ATOM    346 2HB  GLN A  23      16.813  -0.845 -27.550  1.00  0.00           H  
ATOM    347 1HG  GLN A  23      19.231  -0.811 -29.364  1.00  0.00           H  
ATOM    348 2HG  GLN A  23      17.696  -1.652 -29.721  1.00  0.00           H  
ATOM    349 1HE2 GLN A  23      18.139   2.191 -30.683  1.00  0.00           H  
ATOM    350 2HE2 GLN A  23      19.432   1.107 -30.291  1.00  0.00           H  
ATOM    351  N   GLY A  24      19.087   0.342 -24.474  1.00  0.00           N  
ATOM    352  CA  GLY A  24      18.791   0.296 -23.047  1.00  0.00           C  
ATOM    353  C   GLY A  24      19.140  -1.064 -22.456  1.00  0.00           C  
ATOM    354  O   GLY A  24      18.598  -1.461 -21.425  1.00  0.00           O  
ATOM    355  H   GLY A  24      19.969   0.725 -24.781  1.00  0.00           H  
ATOM    356 1HA  GLY A  24      19.353   1.076 -22.533  1.00  0.00           H  
ATOM    357 2HA  GLY A  24      17.733   0.504 -22.888  1.00  0.00           H  
ATOM    358  N   ALA A  25      20.050  -1.774 -23.114  1.00  0.00           N  
ATOM    359  CA  ALA A  25      20.435  -3.113 -22.685  1.00  0.00           C  
ATOM    360  C   ALA A  25      21.061  -3.088 -21.297  1.00  0.00           C  
ATOM    361  O   ALA A  25      20.785  -3.952 -20.465  1.00  0.00           O  
ATOM    362  CB  ALA A  25      21.396  -3.735 -23.688  1.00  0.00           C  
ATOM    363  H   ALA A  25      20.486  -1.376 -23.934  1.00  0.00           H  
ATOM    364  HA  ALA A  25      19.533  -3.724 -22.634  1.00  0.00           H  
ATOM    365 1HB  ALA A  25      21.674  -4.735 -23.353  1.00  0.00           H  
ATOM    366 2HB  ALA A  25      20.913  -3.800 -24.663  1.00  0.00           H  
ATOM    367 3HB  ALA A  25      22.289  -3.118 -23.766  1.00  0.00           H  
ATOM    368  N   ASN A  26      21.905  -2.091 -21.052  1.00  0.00           N  
ATOM    369  CA  ASN A  26      22.637  -1.998 -19.795  1.00  0.00           C  
ATOM    370  C   ASN A  26      21.729  -1.536 -18.662  1.00  0.00           C  
ATOM    371  O   ASN A  26      21.902  -1.938 -17.512  1.00  0.00           O  
ATOM    372  CB  ASN A  26      23.828  -1.069 -19.937  1.00  0.00           C  
ATOM    373  CG  ASN A  26      24.924  -1.660 -20.781  1.00  0.00           C  
ATOM    374  OD1 ASN A  26      24.934  -2.866 -21.052  1.00  0.00           O  
ATOM    375  ND2 ASN A  26      25.847  -0.833 -21.202  1.00  0.00           N  
ATOM    376  H   ASN A  26      22.044  -1.380 -21.756  1.00  0.00           H  
ATOM    377  HA  ASN A  26      23.001  -2.993 -19.531  1.00  0.00           H  
ATOM    378 1HB  ASN A  26      23.505  -0.129 -20.387  1.00  0.00           H  
ATOM    379 2HB  ASN A  26      24.230  -0.839 -18.951  1.00  0.00           H  
ATOM    380 1HD2 ASN A  26      26.600  -1.170 -21.768  1.00  0.00           H  
ATOM    381 2HD2 ASN A  26      25.799   0.135 -20.959  1.00  0.00           H  
ATOM    382  N   ILE A  27      20.761  -0.688 -18.995  1.00  0.00           N  
ATOM    383  CA  ILE A  27      19.699  -0.334 -18.062  1.00  0.00           C  
ATOM    384  C   ILE A  27      18.902  -1.563 -17.642  1.00  0.00           C  
ATOM    385  O   ILE A  27      18.595  -1.742 -16.463  1.00  0.00           O  
ATOM    386  CB  ILE A  27      18.748   0.707 -18.681  1.00  0.00           C  
ATOM    387  CG1 ILE A  27      19.448   2.064 -18.800  1.00  0.00           C  
ATOM    388  CG2 ILE A  27      17.480   0.829 -17.851  1.00  0.00           C  
ATOM    389  CD1 ILE A  27      18.693   3.068 -19.641  1.00  0.00           C  
ATOM    390  H   ILE A  27      20.762  -0.279 -19.918  1.00  0.00           H  
ATOM    391  HA  ILE A  27      20.151   0.099 -17.171  1.00  0.00           H  
ATOM    392  HB  ILE A  27      18.482   0.400 -19.692  1.00  0.00           H  
ATOM    393 1HG1 ILE A  27      19.589   2.488 -17.807  1.00  0.00           H  
ATOM    394 2HG1 ILE A  27      20.436   1.927 -19.239  1.00  0.00           H  
ATOM    395 1HG2 ILE A  27      16.820   1.570 -18.303  1.00  0.00           H  
ATOM    396 2HG2 ILE A  27      16.974  -0.134 -17.817  1.00  0.00           H  
ATOM    397 3HG2 ILE A  27      17.736   1.141 -16.838  1.00  0.00           H  
ATOM    398 1HD1 ILE A  27      19.251   4.004 -19.679  1.00  0.00           H  
ATOM    399 2HD1 ILE A  27      18.571   2.677 -20.652  1.00  0.00           H  
ATOM    400 3HD1 ILE A  27      17.714   3.248 -19.201  1.00  0.00           H  
ATOM    401  N   ASN A  28      18.571  -2.407 -18.613  1.00  0.00           N  
ATOM    402  CA  ASN A  28      17.813  -3.624 -18.345  1.00  0.00           C  
ATOM    403  C   ASN A  28      18.570  -4.546 -17.397  1.00  0.00           C  
ATOM    404  O   ASN A  28      17.984  -5.133 -16.487  1.00  0.00           O  
ATOM    405  CB  ASN A  28      17.483  -4.344 -19.639  1.00  0.00           C  
ATOM    406  CG  ASN A  28      16.417  -3.643 -20.435  1.00  0.00           C  
ATOM    407  OD1 ASN A  28      15.640  -2.850 -19.891  1.00  0.00           O  
ATOM    408  ND2 ASN A  28      16.366  -3.919 -21.713  1.00  0.00           N  
ATOM    409  H   ASN A  28      18.850  -2.201 -19.561  1.00  0.00           H  
ATOM    410  HA  ASN A  28      16.880  -3.349 -17.852  1.00  0.00           H  
ATOM    411 1HB  ASN A  28      18.383  -4.424 -20.251  1.00  0.00           H  
ATOM    412 2HB  ASN A  28      17.147  -5.357 -19.417  1.00  0.00           H  
ATOM    413 1HD2 ASN A  28      15.676  -3.482 -22.291  1.00  0.00           H  
ATOM    414 2HD2 ASN A  28      17.015  -4.566 -22.111  1.00  0.00           H  
ATOM    415  N   GLU A  29      19.875  -4.668 -17.614  1.00  0.00           N  
ATOM    416  CA  GLU A  29      20.721  -5.489 -16.756  1.00  0.00           C  
ATOM    417  C   GLU A  29      20.752  -4.946 -15.333  1.00  0.00           C  
ATOM    418  O   GLU A  29      20.544  -5.686 -14.371  1.00  0.00           O  
ATOM    419  CB  GLU A  29      22.143  -5.557 -17.317  1.00  0.00           C  
ATOM    420  CG  GLU A  29      22.279  -6.390 -18.584  1.00  0.00           C  
ATOM    421  CD  GLU A  29      23.691  -6.451 -19.095  1.00  0.00           C  
ATOM    422  OE1 GLU A  29      24.519  -5.735 -18.584  1.00  0.00           O  
ATOM    423  OE2 GLU A  29      23.943  -7.214 -19.998  1.00  0.00           O  
ATOM    424  H   GLU A  29      20.291  -4.181 -18.395  1.00  0.00           H  
ATOM    425  HA  GLU A  29      20.308  -6.497 -16.725  1.00  0.00           H  
ATOM    426 1HB  GLU A  29      22.495  -4.550 -17.540  1.00  0.00           H  
ATOM    427 2HB  GLU A  29      22.811  -5.979 -16.566  1.00  0.00           H  
ATOM    428 1HG  GLU A  29      21.935  -7.404 -18.378  1.00  0.00           H  
ATOM    429 2HG  GLU A  29      21.636  -5.968 -19.355  1.00  0.00           H  
ATOM    430  N   ILE A  30      21.014  -3.650 -15.205  1.00  0.00           N  
ATOM    431  CA  ILE A  30      21.082  -3.007 -13.898  1.00  0.00           C  
ATOM    432  C   ILE A  30      19.737  -3.063 -13.186  1.00  0.00           C  
ATOM    433  O   ILE A  30      19.669  -3.331 -11.986  1.00  0.00           O  
ATOM    434  CB  ILE A  30      21.533  -1.541 -14.029  1.00  0.00           C  
ATOM    435  CG1 ILE A  30      22.991  -1.470 -14.493  1.00  0.00           C  
ATOM    436  CG2 ILE A  30      21.356  -0.809 -12.708  1.00  0.00           C  
ATOM    437  CD1 ILE A  30      23.433  -0.085 -14.908  1.00  0.00           C  
ATOM    438  H   ILE A  30      21.171  -3.095 -16.034  1.00  0.00           H  
ATOM    439  HA  ILE A  30      21.812  -3.539 -13.289  1.00  0.00           H  
ATOM    440  HB  ILE A  30      20.935  -1.044 -14.793  1.00  0.00           H  
ATOM    441 1HG1 ILE A  30      23.644  -1.811 -13.691  1.00  0.00           H  
ATOM    442 2HG1 ILE A  30      23.136  -2.141 -15.340  1.00  0.00           H  
ATOM    443 1HG2 ILE A  30      21.680   0.225 -12.819  1.00  0.00           H  
ATOM    444 2HG2 ILE A  30      20.306  -0.831 -12.418  1.00  0.00           H  
ATOM    445 3HG2 ILE A  30      21.955  -1.297 -11.939  1.00  0.00           H  
ATOM    446 1HD1 ILE A  30      24.476  -0.116 -15.224  1.00  0.00           H  
ATOM    447 2HD1 ILE A  30      22.813   0.262 -15.736  1.00  0.00           H  
ATOM    448 3HD1 ILE A  30      23.329   0.597 -14.066  1.00  0.00           H  
ATOM    449  N   ARG A  31      18.667  -2.810 -13.932  1.00  0.00           N  
ATOM    450  CA  ARG A  31      17.318  -2.874 -13.384  1.00  0.00           C  
ATOM    451  C   ARG A  31      17.010  -4.262 -12.837  1.00  0.00           C  
ATOM    452  O   ARG A  31      16.451  -4.402 -11.749  1.00  0.00           O  
ATOM    453  CB  ARG A  31      16.290  -2.512 -14.446  1.00  0.00           C  
ATOM    454  CG  ARG A  31      14.846  -2.526 -13.971  1.00  0.00           C  
ATOM    455  CD  ARG A  31      13.903  -2.197 -15.070  1.00  0.00           C  
ATOM    456  NE  ARG A  31      13.894  -3.222 -16.101  1.00  0.00           N  
ATOM    457  CZ  ARG A  31      13.324  -3.081 -17.314  1.00  0.00           C  
ATOM    458  NH1 ARG A  31      12.722  -1.957 -17.631  1.00  0.00           N  
ATOM    459  NH2 ARG A  31      13.370  -4.075 -18.185  1.00  0.00           N  
ATOM    460  H   ARG A  31      18.792  -2.567 -14.905  1.00  0.00           H  
ATOM    461  HA  ARG A  31      17.242  -2.155 -12.567  1.00  0.00           H  
ATOM    462 1HB  ARG A  31      16.501  -1.515 -14.830  1.00  0.00           H  
ATOM    463 2HB  ARG A  31      16.369  -3.208 -15.281  1.00  0.00           H  
ATOM    464 1HG  ARG A  31      14.598  -3.517 -13.590  1.00  0.00           H  
ATOM    465 2HG  ARG A  31      14.717  -1.789 -13.176  1.00  0.00           H  
ATOM    466 1HD  ARG A  31      12.894  -2.109 -14.669  1.00  0.00           H  
ATOM    467 2HD  ARG A  31      14.194  -1.253 -15.529  1.00  0.00           H  
ATOM    468  HE  ARG A  31      14.348  -4.102 -15.894  1.00  0.00           H  
ATOM    469 1HH1 ARG A  31      12.687  -1.197 -16.966  1.00  0.00           H  
ATOM    470 2HH1 ARG A  31      12.295  -1.851 -18.540  1.00  0.00           H  
ATOM    471 1HH2 ARG A  31      13.833  -4.940 -17.941  1.00  0.00           H  
ATOM    472 2HH2 ARG A  31      12.944  -3.970 -19.093  1.00  0.00           H  
ATOM    473  N   GLN A  32      17.379  -5.287 -13.598  1.00  0.00           N  
ATOM    474  CA  GLN A  32      17.130  -6.667 -13.198  1.00  0.00           C  
ATOM    475  C   GLN A  32      17.890  -7.016 -11.925  1.00  0.00           C  
ATOM    476  O   GLN A  32      17.376  -7.723 -11.058  1.00  0.00           O  
ATOM    477  CB  GLN A  32      17.523  -7.630 -14.322  1.00  0.00           C  
ATOM    478  CG  GLN A  32      17.193  -9.085 -14.038  1.00  0.00           C  
ATOM    479  CD  GLN A  32      15.701  -9.326 -13.907  1.00  0.00           C  
ATOM    480  OE1 GLN A  32      14.919  -8.953 -14.786  1.00  0.00           O  
ATOM    481  NE2 GLN A  32      15.297  -9.952 -12.808  1.00  0.00           N  
ATOM    482  H   GLN A  32      17.843  -5.106 -14.477  1.00  0.00           H  
ATOM    483  HA  GLN A  32      16.065  -6.782 -12.997  1.00  0.00           H  
ATOM    484 1HB  GLN A  32      17.013  -7.343 -15.242  1.00  0.00           H  
ATOM    485 2HB  GLN A  32      18.595  -7.557 -14.505  1.00  0.00           H  
ATOM    486 1HG  GLN A  32      17.568  -9.699 -14.857  1.00  0.00           H  
ATOM    487 2HG  GLN A  32      17.670  -9.379 -13.103  1.00  0.00           H  
ATOM    488 1HE2 GLN A  32      14.324 -10.139 -12.666  1.00  0.00           H  
ATOM    489 2HE2 GLN A  32      15.966 -10.237 -12.120  1.00  0.00           H  
ATOM    490  N   MET A  33      19.117  -6.518 -11.818  1.00  0.00           N  
ATOM    491  CA  MET A  33      19.967  -6.814 -10.671  1.00  0.00           C  
ATOM    492  C   MET A  33      19.545  -6.007  -9.450  1.00  0.00           C  
ATOM    493  O   MET A  33      19.533  -6.518  -8.330  1.00  0.00           O  
ATOM    494  CB  MET A  33      21.430  -6.537 -11.014  1.00  0.00           C  
ATOM    495  CG  MET A  33      22.046  -7.530 -11.989  1.00  0.00           C  
ATOM    496  SD  MET A  33      23.821  -7.284 -12.203  1.00  0.00           S  
ATOM    497  CE  MET A  33      23.837  -5.860 -13.287  1.00  0.00           C  
ATOM    498  H   MET A  33      19.469  -5.918 -12.550  1.00  0.00           H  
ATOM    499  HA  MET A  33      19.858  -7.869 -10.423  1.00  0.00           H  
ATOM    500 1HB  MET A  33      21.520  -5.543 -11.448  1.00  0.00           H  
ATOM    501 2HB  MET A  33      22.026  -6.552 -10.101  1.00  0.00           H  
ATOM    502 1HG  MET A  33      21.879  -8.545 -11.630  1.00  0.00           H  
ATOM    503 2HG  MET A  33      21.566  -7.430 -12.962  1.00  0.00           H  
ATOM    504 1HE  MET A  33      24.868  -5.586 -13.512  1.00  0.00           H  
ATOM    505 2HE  MET A  33      23.316  -6.102 -14.214  1.00  0.00           H  
ATOM    506 3HE  MET A  33      23.337  -5.024 -12.798  1.00  0.00           H  
ATOM    507  N   SER A  34      19.201  -4.743  -9.672  1.00  0.00           N  
ATOM    508  CA  SER A  34      18.879  -3.833  -8.580  1.00  0.00           C  
ATOM    509  C   SER A  34      17.405  -3.920  -8.206  1.00  0.00           C  
ATOM    510  O   SER A  34      17.061  -4.126  -7.042  1.00  0.00           O  
ATOM    511  CB  SER A  34      19.229  -2.409  -8.966  1.00  0.00           C  
ATOM    512  OG  SER A  34      18.414  -1.959 -10.013  1.00  0.00           O  
ATOM    513  H   SER A  34      19.161  -4.404 -10.623  1.00  0.00           H  
ATOM    514  HA  SER A  34      19.471  -4.116  -7.708  1.00  0.00           H  
ATOM    515 1HB  SER A  34      19.108  -1.757  -8.101  1.00  0.00           H  
ATOM    516 2HB  SER A  34      20.274  -2.361  -9.268  1.00  0.00           H  
ATOM    517  HG  SER A  34      18.800  -2.311 -10.819  1.00  0.00           H  
ATOM    518  N   GLY A  35      16.538  -3.762  -9.200  1.00  0.00           N  
ATOM    519  CA  GLY A  35      15.101  -3.694  -8.959  1.00  0.00           C  
ATOM    520  C   GLY A  35      14.579  -2.275  -9.144  1.00  0.00           C  
ATOM    521  O   GLY A  35      13.394  -2.008  -8.945  1.00  0.00           O  
ATOM    522  H   GLY A  35      16.882  -3.688 -10.146  1.00  0.00           H  
ATOM    523 1HA  GLY A  35      14.585  -4.367  -9.644  1.00  0.00           H  
ATOM    524 2HA  GLY A  35      14.885  -4.036  -7.948  1.00  0.00           H  
ATOM    525  N   ALA A  36      15.470  -1.367  -9.527  1.00  0.00           N  
ATOM    526  CA  ALA A  36      15.102   0.029  -9.732  1.00  0.00           C  
ATOM    527  C   ALA A  36      15.192   0.411 -11.204  1.00  0.00           C  
ATOM    528  O   ALA A  36      16.060  -0.074 -11.930  1.00  0.00           O  
ATOM    529  CB  ALA A  36      15.988   0.939  -8.895  1.00  0.00           C  
ATOM    530  H   ALA A  36      16.427  -1.651  -9.679  1.00  0.00           H  
ATOM    531  HA  ALA A  36      14.067   0.156  -9.417  1.00  0.00           H  
ATOM    532 1HB  ALA A  36      15.701   1.978  -9.059  1.00  0.00           H  
ATOM    533 2HB  ALA A  36      15.869   0.692  -7.839  1.00  0.00           H  
ATOM    534 3HB  ALA A  36      17.029   0.801  -9.184  1.00  0.00           H  
ATOM    535  N   GLN A  37      14.290   1.284 -11.640  1.00  0.00           N  
ATOM    536  CA  GLN A  37      14.234   1.696 -13.037  1.00  0.00           C  
ATOM    537  C   GLN A  37      15.086   2.935 -13.281  1.00  0.00           C  
ATOM    538  O   GLN A  37      14.992   3.919 -12.547  1.00  0.00           O  
ATOM    539  CB  GLN A  37      12.788   1.965 -13.460  1.00  0.00           C  
ATOM    540  CG  GLN A  37      12.639   2.470 -14.885  1.00  0.00           C  
ATOM    541  CD  GLN A  37      12.956   1.401 -15.913  1.00  0.00           C  
ATOM    542  OE1 GLN A  37      12.327   0.340 -15.940  1.00  0.00           O  
ATOM    543  NE2 GLN A  37      13.936   1.676 -16.767  1.00  0.00           N  
ATOM    544  H   GLN A  37      13.626   1.673 -10.986  1.00  0.00           H  
ATOM    545  HA  GLN A  37      14.632   0.888 -13.652  1.00  0.00           H  
ATOM    546 1HB  GLN A  37      12.204   1.049 -13.365  1.00  0.00           H  
ATOM    547 2HB  GLN A  37      12.345   2.705 -12.793  1.00  0.00           H  
ATOM    548 1HG  GLN A  37      11.610   2.797 -15.038  1.00  0.00           H  
ATOM    549 2HG  GLN A  37      13.323   3.305 -15.037  1.00  0.00           H  
ATOM    550 1HE2 GLN A  37      14.190   1.009 -17.469  1.00  0.00           H  
ATOM    551 2HE2 GLN A  37      14.420   2.549 -16.710  1.00  0.00           H  
ATOM    552  N   ILE A  38      15.918   2.881 -14.316  1.00  0.00           N  
ATOM    553  CA  ILE A  38      16.718   4.032 -14.716  1.00  0.00           C  
ATOM    554  C   ILE A  38      16.055   4.794 -15.856  1.00  0.00           C  
ATOM    555  O   ILE A  38      15.688   4.210 -16.876  1.00  0.00           O  
ATOM    556  CB  ILE A  38      18.132   3.596 -15.143  1.00  0.00           C  
ATOM    557  CG1 ILE A  38      18.867   2.944 -13.969  1.00  0.00           C  
ATOM    558  CG2 ILE A  38      18.918   4.786 -15.673  1.00  0.00           C  
ATOM    559  CD1 ILE A  38      20.160   2.265 -14.360  1.00  0.00           C  
ATOM    560  H   ILE A  38      15.997   2.021 -14.838  1.00  0.00           H  
ATOM    561  HA  ILE A  38      16.807   4.704 -13.864  1.00  0.00           H  
ATOM    562  HB  ILE A  38      18.059   2.843 -15.927  1.00  0.00           H  
ATOM    563 1HG1 ILE A  38      19.091   3.699 -13.216  1.00  0.00           H  
ATOM    564 2HG1 ILE A  38      18.220   2.200 -13.503  1.00  0.00           H  
ATOM    565 1HG2 ILE A  38      19.914   4.460 -15.969  1.00  0.00           H  
ATOM    566 2HG2 ILE A  38      18.402   5.208 -16.535  1.00  0.00           H  
ATOM    567 3HG2 ILE A  38      19.000   5.543 -14.893  1.00  0.00           H  
ATOM    568 1HD1 ILE A  38      20.622   1.827 -13.475  1.00  0.00           H  
ATOM    569 2HD1 ILE A  38      19.953   1.481 -15.089  1.00  0.00           H  
ATOM    570 3HD1 ILE A  38      20.837   2.998 -14.797  1.00  0.00           H  
ATOM    571  N   LYS A  39      15.904   6.102 -15.677  1.00  0.00           N  
ATOM    572  CA  LYS A  39      15.376   6.963 -16.729  1.00  0.00           C  
ATOM    573  C   LYS A  39      16.369   8.060 -17.093  1.00  0.00           C  
ATOM    574  O   LYS A  39      17.006   8.648 -16.219  1.00  0.00           O  
ATOM    575  CB  LYS A  39      14.045   7.581 -16.298  1.00  0.00           C  
ATOM    576  CG  LYS A  39      12.925   6.572 -16.079  1.00  0.00           C  
ATOM    577  CD  LYS A  39      11.620   7.265 -15.716  1.00  0.00           C  
ATOM    578  CE  LYS A  39      10.500   6.259 -15.497  1.00  0.00           C  
ATOM    579  NZ  LYS A  39       9.213   6.923 -15.156  1.00  0.00           N  
ATOM    580  H   LYS A  39      16.161   6.511 -14.790  1.00  0.00           H  
ATOM    581  HA  LYS A  39      15.207   6.358 -17.620  1.00  0.00           H  
ATOM    582 1HB  LYS A  39      14.184   8.134 -15.369  1.00  0.00           H  
ATOM    583 2HB  LYS A  39      13.712   8.292 -17.055  1.00  0.00           H  
ATOM    584 1HG  LYS A  39      12.776   5.990 -16.990  1.00  0.00           H  
ATOM    585 2HG  LYS A  39      13.201   5.891 -15.275  1.00  0.00           H  
ATOM    586 1HD  LYS A  39      11.759   7.847 -14.804  1.00  0.00           H  
ATOM    587 2HD  LYS A  39      11.333   7.944 -16.519  1.00  0.00           H  
ATOM    588 1HE  LYS A  39      10.361   5.667 -16.401  1.00  0.00           H  
ATOM    589 2HE  LYS A  39      10.772   5.583 -14.686  1.00  0.00           H  
ATOM    590 1HZ  LYS A  39       8.498   6.223 -15.019  1.00  0.00           H  
ATOM    591 2HZ  LYS A  39       9.326   7.461 -14.308  1.00  0.00           H  
ATOM    592 3HZ  LYS A  39       8.941   7.538 -15.910  1.00  0.00           H  
ATOM    593  N   ILE A  40      16.496   8.331 -18.387  1.00  0.00           N  
ATOM    594  CA  ILE A  40      17.426   9.344 -18.871  1.00  0.00           C  
ATOM    595  C   ILE A  40      16.700  10.639 -19.213  1.00  0.00           C  
ATOM    596  O   ILE A  40      15.848  10.668 -20.101  1.00  0.00           O  
ATOM    597  CB  ILE A  40      18.192   8.842 -20.108  1.00  0.00           C  
ATOM    598  CG1 ILE A  40      18.860   7.497 -19.812  1.00  0.00           C  
ATOM    599  CG2 ILE A  40      19.225   9.868 -20.547  1.00  0.00           C  
ATOM    600  CD1 ILE A  40      19.839   7.541 -18.661  1.00  0.00           C  
ATOM    601  H   ILE A  40      15.933   7.821 -19.054  1.00  0.00           H  
ATOM    602  HA  ILE A  40      18.146   9.556 -18.082  1.00  0.00           H  
ATOM    603  HB  ILE A  40      17.491   8.672 -20.925  1.00  0.00           H  
ATOM    604 1HG1 ILE A  40      18.097   6.754 -19.583  1.00  0.00           H  
ATOM    605 2HG1 ILE A  40      19.393   7.152 -20.699  1.00  0.00           H  
ATOM    606 1HG2 ILE A  40      19.757   9.496 -21.423  1.00  0.00           H  
ATOM    607 2HG2 ILE A  40      18.725  10.803 -20.797  1.00  0.00           H  
ATOM    608 3HG2 ILE A  40      19.934  10.040 -19.737  1.00  0.00           H  
ATOM    609 1HD1 ILE A  40      20.272   6.552 -18.513  1.00  0.00           H  
ATOM    610 2HD1 ILE A  40      20.633   8.255 -18.886  1.00  0.00           H  
ATOM    611 3HD1 ILE A  40      19.320   7.849 -17.754  1.00  0.00           H  
ATOM    612  N   ALA A  41      17.043  11.709 -18.504  1.00  0.00           N  
ATOM    613  CA  ALA A  41      16.381  12.995 -18.688  1.00  0.00           C  
ATOM    614  C   ALA A  41      17.271  13.970 -19.447  1.00  0.00           C  
ATOM    615  O   ALA A  41      18.330  13.596 -19.950  1.00  0.00           O  
ATOM    616  CB  ALA A  41      15.981  13.582 -17.342  1.00  0.00           C  
ATOM    617  H   ALA A  41      17.782  11.630 -17.820  1.00  0.00           H  
ATOM    618  HA  ALA A  41      15.482  12.831 -19.282  1.00  0.00           H  
ATOM    619 1HB  ALA A  41      15.487  14.542 -17.495  1.00  0.00           H  
ATOM    620 2HB  ALA A  41      15.298  12.900 -16.836  1.00  0.00           H  
ATOM    621 3HB  ALA A  41      16.870  13.725 -16.729  1.00  0.00           H  
ATOM    622  N   ASN A  42      16.835  15.222 -19.527  1.00  0.00           N  
ATOM    623  CA  ASN A  42      17.544  16.232 -20.304  1.00  0.00           C  
ATOM    624  C   ASN A  42      18.896  16.556 -19.682  1.00  0.00           C  
ATOM    625  O   ASN A  42      19.105  16.353 -18.486  1.00  0.00           O  
ATOM    626  CB  ASN A  42      16.703  17.489 -20.439  1.00  0.00           C  
ATOM    627  CG  ASN A  42      15.494  17.285 -21.309  1.00  0.00           C  
ATOM    628  OD1 ASN A  42      15.516  16.476 -22.243  1.00  0.00           O  
ATOM    629  ND2 ASN A  42      14.439  18.003 -21.020  1.00  0.00           N  
ATOM    630  H   ASN A  42      15.991  15.482 -19.037  1.00  0.00           H  
ATOM    631  HA  ASN A  42      17.733  15.832 -21.301  1.00  0.00           H  
ATOM    632 1HB  ASN A  42      16.375  17.815 -19.451  1.00  0.00           H  
ATOM    633 2HB  ASN A  42      17.310  18.289 -20.863  1.00  0.00           H  
ATOM    634 1HD2 ASN A  42      13.605  17.909 -21.565  1.00  0.00           H  
ATOM    635 2HD2 ASN A  42      14.466  18.646 -20.255  1.00  0.00           H  
ATOM    636  N   PRO A  43      19.812  17.061 -20.502  1.00  0.00           N  
ATOM    637  CA  PRO A  43      21.128  17.467 -20.023  1.00  0.00           C  
ATOM    638  C   PRO A  43      21.013  18.481 -18.892  1.00  0.00           C  
ATOM    639  O   PRO A  43      20.100  19.306 -18.875  1.00  0.00           O  
ATOM    640  CB  PRO A  43      21.774  18.081 -21.269  1.00  0.00           C  
ATOM    641  CG  PRO A  43      21.093  17.401 -22.407  1.00  0.00           C  
ATOM    642  CD  PRO A  43      19.665  17.251 -21.954  1.00  0.00           C  
ATOM    643  HA  PRO A  43      21.683  16.577 -19.690  1.00  0.00           H  
ATOM    644 1HB  PRO A  43      21.624  19.171 -21.272  1.00  0.00           H  
ATOM    645 2HB  PRO A  43      22.860  17.907 -21.255  1.00  0.00           H  
ATOM    646 1HG  PRO A  43      21.186  18.005 -23.321  1.00  0.00           H  
ATOM    647 2HG  PRO A  43      21.575  16.434 -22.614  1.00  0.00           H  
ATOM    648 1HD  PRO A  43      19.106  18.166 -22.194  1.00  0.00           H  
ATOM    649 2HD  PRO A  43      19.213  16.378 -22.448  1.00  0.00           H  
ATOM    650  N   VAL A  44      21.946  18.415 -17.948  1.00  0.00           N  
ATOM    651  CA  VAL A  44      21.958  19.334 -16.816  1.00  0.00           C  
ATOM    652  C   VAL A  44      22.597  20.664 -17.194  1.00  0.00           C  
ATOM    653  O   VAL A  44      23.788  20.727 -17.499  1.00  0.00           O  
ATOM    654  CB  VAL A  44      22.726  18.717 -15.633  1.00  0.00           C  
ATOM    655  CG1 VAL A  44      22.798  19.699 -14.474  1.00  0.00           C  
ATOM    656  CG2 VAL A  44      22.058  17.420 -15.202  1.00  0.00           C  
ATOM    657  H   VAL A  44      22.665  17.709 -18.015  1.00  0.00           H  
ATOM    658  HA  VAL A  44      20.927  19.517 -16.508  1.00  0.00           H  
ATOM    659  HB  VAL A  44      23.751  18.512 -15.945  1.00  0.00           H  
ATOM    660 1HG1 VAL A  44      23.345  19.246 -13.646  1.00  0.00           H  
ATOM    661 2HG1 VAL A  44      23.312  20.604 -14.795  1.00  0.00           H  
ATOM    662 3HG1 VAL A  44      21.789  19.949 -14.146  1.00  0.00           H  
ATOM    663 1HG2 VAL A  44      22.607  16.988 -14.366  1.00  0.00           H  
ATOM    664 2HG2 VAL A  44      21.032  17.624 -14.896  1.00  0.00           H  
ATOM    665 3HG2 VAL A  44      22.055  16.717 -16.035  1.00  0.00           H  
ATOM    666  N   GLU A  45      21.798  21.726 -17.173  1.00  0.00           N  
ATOM    667  CA  GLU A  45      22.292  23.063 -17.481  1.00  0.00           C  
ATOM    668  C   GLU A  45      23.342  23.509 -16.471  1.00  0.00           C  
ATOM    669  O   GLU A  45      23.109  23.471 -15.262  1.00  0.00           O  
ATOM    670  CB  GLU A  45      21.137  24.066 -17.507  1.00  0.00           C  
ATOM    671  CG  GLU A  45      21.539  25.478 -17.908  1.00  0.00           C  
ATOM    672  CD  GLU A  45      20.373  26.426 -17.961  1.00  0.00           C  
ATOM    673  OE1 GLU A  45      19.273  25.999 -17.705  1.00  0.00           O  
ATOM    674  OE2 GLU A  45      20.583  27.578 -18.257  1.00  0.00           O  
ATOM    675  H   GLU A  45      20.824  21.604 -16.936  1.00  0.00           H  
ATOM    676  HA  GLU A  45      22.758  23.041 -18.467  1.00  0.00           H  
ATOM    677 1HB  GLU A  45      20.374  23.724 -18.207  1.00  0.00           H  
ATOM    678 2HB  GLU A  45      20.676  24.116 -16.521  1.00  0.00           H  
ATOM    679 1HG  GLU A  45      22.267  25.855 -17.190  1.00  0.00           H  
ATOM    680 2HG  GLU A  45      22.019  25.444 -18.885  1.00  0.00           H  
ATOM    681  N   GLY A  46      24.497  23.932 -16.972  1.00  0.00           N  
ATOM    682  CA  GLY A  46      25.580  24.396 -16.115  1.00  0.00           C  
ATOM    683  C   GLY A  46      26.561  23.272 -15.808  1.00  0.00           C  
ATOM    684  O   GLY A  46      27.487  23.442 -15.015  1.00  0.00           O  
ATOM    685  H   GLY A  46      24.628  23.931 -17.974  1.00  0.00           H  
ATOM    686 1HA  GLY A  46      26.105  25.218 -16.604  1.00  0.00           H  
ATOM    687 2HA  GLY A  46      25.167  24.787 -15.186  1.00  0.00           H  
ATOM    688  N   SER A  47      26.351  22.122 -16.440  1.00  0.00           N  
ATOM    689  CA  SER A  47      27.243  20.981 -16.271  1.00  0.00           C  
ATOM    690  C   SER A  47      27.580  20.342 -17.612  1.00  0.00           C  
ATOM    691  O   SER A  47      27.338  20.928 -18.668  1.00  0.00           O  
ATOM    692  CB  SER A  47      26.608  19.952 -15.356  1.00  0.00           C  
ATOM    693  OG  SER A  47      27.524  18.947 -15.020  1.00  0.00           O  
ATOM    694  H   SER A  47      25.553  22.036 -17.052  1.00  0.00           H  
ATOM    695  HA  SER A  47      28.171  21.332 -15.816  1.00  0.00           H  
ATOM    696 1HB  SER A  47      26.252  20.442 -14.450  1.00  0.00           H  
ATOM    697 2HB  SER A  47      25.744  19.510 -15.850  1.00  0.00           H  
ATOM    698  HG  SER A  47      27.654  19.013 -14.070  1.00  0.00           H  
ATOM    699  N   SER A  48      28.140  19.138 -17.565  1.00  0.00           N  
ATOM    700  CA  SER A  48      28.552  18.436 -18.774  1.00  0.00           C  
ATOM    701  C   SER A  48      28.004  17.015 -18.800  1.00  0.00           C  
ATOM    702  O   SER A  48      28.546  16.143 -19.480  1.00  0.00           O  
ATOM    703  CB  SER A  48      30.065  18.407 -18.871  1.00  0.00           C  
ATOM    704  OG  SER A  48      30.626  17.762 -17.761  1.00  0.00           O  
ATOM    705  H   SER A  48      28.283  18.698 -16.667  1.00  0.00           H  
ATOM    706  HA  SER A  48      28.155  18.972 -19.638  1.00  0.00           H  
ATOM    707 1HB  SER A  48      30.361  17.891 -19.784  1.00  0.00           H  
ATOM    708 2HB  SER A  48      30.445  19.426 -18.934  1.00  0.00           H  
ATOM    709  HG  SER A  48      29.955  17.783 -17.075  1.00  0.00           H  
ATOM    710  N   GLY A  49      26.927  16.788 -18.056  1.00  0.00           N  
ATOM    711  CA  GLY A  49      26.277  15.483 -18.028  1.00  0.00           C  
ATOM    712  C   GLY A  49      24.764  15.618 -18.137  1.00  0.00           C  
ATOM    713  O   GLY A  49      24.242  16.716 -18.329  1.00  0.00           O  
ATOM    714  H   GLY A  49      26.549  17.538 -17.497  1.00  0.00           H  
ATOM    715 1HA  GLY A  49      26.652  14.872 -18.849  1.00  0.00           H  
ATOM    716 2HA  GLY A  49      26.534  14.969 -17.102  1.00  0.00           H  
ATOM    717  N   ARG A  50      24.064  14.496 -18.013  1.00  0.00           N  
ATOM    718  CA  ARG A  50      22.609  14.487 -18.097  1.00  0.00           C  
ATOM    719  C   ARG A  50      21.985  13.989 -16.799  1.00  0.00           C  
ATOM    720  O   ARG A  50      22.599  13.219 -16.060  1.00  0.00           O  
ATOM    721  CB  ARG A  50      22.144  13.609 -19.249  1.00  0.00           C  
ATOM    722  CG  ARG A  50      22.603  14.064 -20.625  1.00  0.00           C  
ATOM    723  CD  ARG A  50      22.025  13.221 -21.703  1.00  0.00           C  
ATOM    724  NE  ARG A  50      20.575  13.322 -21.752  1.00  0.00           N  
ATOM    725  CZ  ARG A  50      19.810  12.864 -22.762  1.00  0.00           C  
ATOM    726  NH1 ARG A  50      20.370  12.278 -23.797  1.00  0.00           N  
ATOM    727  NH2 ARG A  50      18.497  13.004 -22.712  1.00  0.00           N  
ATOM    728  H   ARG A  50      24.553  13.626 -17.857  1.00  0.00           H  
ATOM    729  HA  ARG A  50      22.267  15.507 -18.277  1.00  0.00           H  
ATOM    730 1HB  ARG A  50      22.505  12.593 -19.100  1.00  0.00           H  
ATOM    731 2HB  ARG A  50      21.054  13.571 -19.261  1.00  0.00           H  
ATOM    732 1HG  ARG A  50      22.291  15.095 -20.791  1.00  0.00           H  
ATOM    733 2HG  ARG A  50      23.690  14.000 -20.686  1.00  0.00           H  
ATOM    734 1HD  ARG A  50      22.422  13.541 -22.667  1.00  0.00           H  
ATOM    735 2HD  ARG A  50      22.289  12.178 -21.531  1.00  0.00           H  
ATOM    736  HE  ARG A  50      20.109  13.767 -20.973  1.00  0.00           H  
ATOM    737 1HH1 ARG A  50      21.374  12.171 -23.835  1.00  0.00           H  
ATOM    738 2HH1 ARG A  50      19.796  11.935 -24.554  1.00  0.00           H  
ATOM    739 1HH2 ARG A  50      18.067  13.455 -21.916  1.00  0.00           H  
ATOM    740 2HH2 ARG A  50      17.924  12.661 -23.468  1.00  0.00           H  
ATOM    741  N   GLN A  51      20.763  14.433 -16.527  1.00  0.00           N  
ATOM    742  CA  GLN A  51      20.047  14.019 -15.327  1.00  0.00           C  
ATOM    743  C   GLN A  51      19.542  12.587 -15.453  1.00  0.00           C  
ATOM    744  O   GLN A  51      18.867  12.240 -16.423  1.00  0.00           O  
ATOM    745  CB  GLN A  51      18.874  14.963 -15.049  1.00  0.00           C  
ATOM    746  CG  GLN A  51      18.101  14.641 -13.782  1.00  0.00           C  
ATOM    747  CD  GLN A  51      16.968  15.617 -13.531  1.00  0.00           C  
ATOM    748  OE1 GLN A  51      16.674  16.476 -14.366  1.00  0.00           O  
ATOM    749  NE2 GLN A  51      16.323  15.490 -12.377  1.00  0.00           N  
ATOM    750  H   GLN A  51      20.318  15.074 -17.169  1.00  0.00           H  
ATOM    751  HA  GLN A  51      20.734  14.059 -14.483  1.00  0.00           H  
ATOM    752 1HB  GLN A  51      19.243  15.986 -14.967  1.00  0.00           H  
ATOM    753 2HB  GLN A  51      18.177  14.933 -15.886  1.00  0.00           H  
ATOM    754 1HG  GLN A  51      17.677  13.640 -13.872  1.00  0.00           H  
ATOM    755 2HG  GLN A  51      18.783  14.682 -12.932  1.00  0.00           H  
ATOM    756 1HE2 GLN A  51      15.566  16.106 -12.155  1.00  0.00           H  
ATOM    757 2HE2 GLN A  51      16.595  14.779 -11.728  1.00  0.00           H  
ATOM    758  N   VAL A  52      19.873  11.759 -14.468  1.00  0.00           N  
ATOM    759  CA  VAL A  52      19.434  10.369 -14.456  1.00  0.00           C  
ATOM    760  C   VAL A  52      18.569  10.075 -13.236  1.00  0.00           C  
ATOM    761  O   VAL A  52      18.953  10.373 -12.105  1.00  0.00           O  
ATOM    762  CB  VAL A  52      20.650   9.424 -14.458  1.00  0.00           C  
ATOM    763  CG1 VAL A  52      20.198   7.974 -14.375  1.00  0.00           C  
ATOM    764  CG2 VAL A  52      21.484   9.658 -15.708  1.00  0.00           C  
ATOM    765  H   VAL A  52      20.443  12.102 -13.708  1.00  0.00           H  
ATOM    766  HA  VAL A  52      18.844  10.184 -15.355  1.00  0.00           H  
ATOM    767  HB  VAL A  52      21.255   9.624 -13.574  1.00  0.00           H  
ATOM    768 1HG1 VAL A  52      21.071   7.320 -14.377  1.00  0.00           H  
ATOM    769 2HG1 VAL A  52      19.634   7.821 -13.455  1.00  0.00           H  
ATOM    770 3HG1 VAL A  52      19.568   7.739 -15.232  1.00  0.00           H  
ATOM    771 1HG2 VAL A  52      22.343   8.988 -15.703  1.00  0.00           H  
ATOM    772 2HG2 VAL A  52      20.877   9.464 -16.593  1.00  0.00           H  
ATOM    773 3HG2 VAL A  52      21.832  10.692 -15.726  1.00  0.00           H  
ATOM    774  N   THR A  53      17.400   9.490 -13.473  1.00  0.00           N  
ATOM    775  CA  THR A  53      16.453   9.208 -12.401  1.00  0.00           C  
ATOM    776  C   THR A  53      16.395   7.717 -12.095  1.00  0.00           C  
ATOM    777  O   THR A  53      16.211   6.896 -12.994  1.00  0.00           O  
ATOM    778  CB  THR A  53      15.045   9.718 -12.757  1.00  0.00           C  
ATOM    779  OG1 THR A  53      15.080  11.140 -12.939  1.00  0.00           O  
ATOM    780  CG2 THR A  53      14.058   9.377 -11.651  1.00  0.00           C  
ATOM    781  H   THR A  53      17.162   9.233 -14.420  1.00  0.00           H  
ATOM    782  HA  THR A  53      16.787   9.723 -11.500  1.00  0.00           H  
ATOM    783  HB  THR A  53      14.714   9.255 -13.687  1.00  0.00           H  
ATOM    784  HG1 THR A  53      14.319  11.415 -13.455  1.00  0.00           H  
ATOM    785 1HG2 THR A  53      13.068   9.744 -11.920  1.00  0.00           H  
ATOM    786 2HG2 THR A  53      14.020   8.295 -11.518  1.00  0.00           H  
ATOM    787 3HG2 THR A  53      14.378   9.845 -10.721  1.00  0.00           H  
ATOM    788  N   ILE A  54      16.553   7.372 -10.822  1.00  0.00           N  
ATOM    789  CA  ILE A  54      16.400   5.992 -10.377  1.00  0.00           C  
ATOM    790  C   ILE A  54      15.184   5.836  -9.473  1.00  0.00           C  
ATOM    791  O   ILE A  54      15.096   6.467  -8.420  1.00  0.00           O  
ATOM    792  CB  ILE A  54      17.659   5.514  -9.631  1.00  0.00           C  
ATOM    793  CG1 ILE A  54      18.892   5.636 -10.530  1.00  0.00           C  
ATOM    794  CG2 ILE A  54      17.483   4.080  -9.156  1.00  0.00           C  
ATOM    795  CD1 ILE A  54      20.197   5.360  -9.819  1.00  0.00           C  
ATOM    796  H   ILE A  54      16.784   8.085 -10.144  1.00  0.00           H  
ATOM    797  HA  ILE A  54      16.258   5.360 -11.252  1.00  0.00           H  
ATOM    798  HB  ILE A  54      17.835   6.154  -8.766  1.00  0.00           H  
ATOM    799 1HG1 ILE A  54      18.804   4.941 -11.364  1.00  0.00           H  
ATOM    800 2HG1 ILE A  54      18.939   6.642 -10.949  1.00  0.00           H  
ATOM    801 1HG2 ILE A  54      18.382   3.757  -8.631  1.00  0.00           H  
ATOM    802 2HG2 ILE A  54      16.630   4.022  -8.481  1.00  0.00           H  
ATOM    803 3HG2 ILE A  54      17.312   3.430 -10.014  1.00  0.00           H  
ATOM    804 1HD1 ILE A  54      21.024   5.467 -10.521  1.00  0.00           H  
ATOM    805 2HD1 ILE A  54      20.323   6.070  -9.000  1.00  0.00           H  
ATOM    806 3HD1 ILE A  54      20.188   4.346  -9.422  1.00  0.00           H  
ATOM    807  N   THR A  55      14.247   4.992  -9.892  1.00  0.00           N  
ATOM    808  CA  THR A  55      12.996   4.813  -9.164  1.00  0.00           C  
ATOM    809  C   THR A  55      12.906   3.419  -8.558  1.00  0.00           C  
ATOM    810  O   THR A  55      13.072   2.417  -9.254  1.00  0.00           O  
ATOM    811  CB  THR A  55      11.783   5.059 -10.080  1.00  0.00           C  
ATOM    812  OG1 THR A  55      11.822   6.402 -10.579  1.00  0.00           O  
ATOM    813  CG2 THR A  55      10.486   4.844  -9.315  1.00  0.00           C  
ATOM    814  H   THR A  55      14.406   4.460 -10.736  1.00  0.00           H  
ATOM    815  HA  THR A  55      12.964   5.537  -8.350  1.00  0.00           H  
ATOM    816  HB  THR A  55      11.819   4.371 -10.924  1.00  0.00           H  
ATOM    817  HG1 THR A  55      11.032   6.870 -10.298  1.00  0.00           H  
ATOM    818 1HG2 THR A  55       9.639   5.021  -9.978  1.00  0.00           H  
ATOM    819 2HG2 THR A  55      10.448   3.820  -8.944  1.00  0.00           H  
ATOM    820 3HG2 THR A  55      10.439   5.536  -8.475  1.00  0.00           H  
ATOM    821  N   GLY A  56      12.641   3.361  -7.257  1.00  0.00           N  
ATOM    822  CA  GLY A  56      12.537   2.088  -6.553  1.00  0.00           C  
ATOM    823  C   GLY A  56      12.680   2.279  -5.048  1.00  0.00           C  
ATOM    824  O   GLY A  56      12.609   3.400  -4.545  1.00  0.00           O  
ATOM    825  H   GLY A  56      12.509   4.220  -6.743  1.00  0.00           H  
ATOM    826 1HA  GLY A  56      11.575   1.627  -6.776  1.00  0.00           H  
ATOM    827 2HA  GLY A  56      13.310   1.410  -6.912  1.00  0.00           H  
ATOM    828  N   SER A  57      12.880   1.176  -4.334  1.00  0.00           N  
ATOM    829  CA  SER A  57      13.125   1.228  -2.898  1.00  0.00           C  
ATOM    830  C   SER A  57      14.511   1.782  -2.595  1.00  0.00           C  
ATOM    831  O   SER A  57      15.348   1.909  -3.488  1.00  0.00           O  
ATOM    832  CB  SER A  57      12.979  -0.155  -2.293  1.00  0.00           C  
ATOM    833  OG  SER A  57      14.041  -0.984  -2.676  1.00  0.00           O  
ATOM    834  H   SER A  57      12.862   0.279  -4.798  1.00  0.00           H  
ATOM    835  HA  SER A  57      12.385   1.890  -2.444  1.00  0.00           H  
ATOM    836 1HB  SER A  57      12.950  -0.075  -1.207  1.00  0.00           H  
ATOM    837 2HB  SER A  57      12.036  -0.595  -2.615  1.00  0.00           H  
ATOM    838  HG  SER A  57      13.980  -1.766  -2.122  1.00  0.00           H  
ATOM    839  N   ALA A  58      14.749   2.109  -1.329  1.00  0.00           N  
ATOM    840  CA  ALA A  58      16.032   2.657  -0.907  1.00  0.00           C  
ATOM    841  C   ALA A  58      17.172   1.696  -1.224  1.00  0.00           C  
ATOM    842  O   ALA A  58      18.243   2.113  -1.664  1.00  0.00           O  
ATOM    843  CB  ALA A  58      16.009   2.977   0.580  1.00  0.00           C  
ATOM    844  H   ALA A  58      14.021   1.975  -0.642  1.00  0.00           H  
ATOM    845  HA  ALA A  58      16.207   3.577  -1.464  1.00  0.00           H  
ATOM    846 1HB  ALA A  58      16.974   3.385   0.880  1.00  0.00           H  
ATOM    847 2HB  ALA A  58      15.227   3.709   0.783  1.00  0.00           H  
ATOM    848 3HB  ALA A  58      15.808   2.067   1.145  1.00  0.00           H  
ATOM    849  N   ALA A  59      16.934   0.409  -0.998  1.00  0.00           N  
ATOM    850  CA  ALA A  59      17.913  -0.620  -1.324  1.00  0.00           C  
ATOM    851  C   ALA A  59      18.078  -0.765  -2.832  1.00  0.00           C  
ATOM    852  O   ALA A  59      19.196  -0.870  -3.337  1.00  0.00           O  
ATOM    853  CB  ALA A  59      17.510  -1.951  -0.706  1.00  0.00           C  
ATOM    854  H   ALA A  59      16.051   0.136  -0.589  1.00  0.00           H  
ATOM    855  HA  ALA A  59      18.875  -0.316  -0.911  1.00  0.00           H  
ATOM    856 1HB  ALA A  59      18.251  -2.709  -0.959  1.00  0.00           H  
ATOM    857 2HB  ALA A  59      17.453  -1.846   0.377  1.00  0.00           H  
ATOM    858 3HB  ALA A  59      16.538  -2.252  -1.093  1.00  0.00           H  
ATOM    859  N   SER A  60      16.958  -0.771  -3.547  1.00  0.00           N  
ATOM    860  CA  SER A  60      16.975  -0.918  -4.997  1.00  0.00           C  
ATOM    861  C   SER A  60      17.727   0.230  -5.658  1.00  0.00           C  
ATOM    862  O   SER A  60      18.513   0.019  -6.582  1.00  0.00           O  
ATOM    863  CB  SER A  60      15.558  -0.981  -5.532  1.00  0.00           C  
ATOM    864  OG  SER A  60      14.881  -2.101  -5.031  1.00  0.00           O  
ATOM    865  H   SER A  60      16.072  -0.671  -3.073  1.00  0.00           H  
ATOM    866  HA  SER A  60      17.486  -1.850  -5.244  1.00  0.00           H  
ATOM    867 1HB  SER A  60      15.023  -0.074  -5.253  1.00  0.00           H  
ATOM    868 2HB  SER A  60      15.582  -1.025  -6.620  1.00  0.00           H  
ATOM    869  HG  SER A  60      14.462  -1.813  -4.216  1.00  0.00           H  
ATOM    870  N   ILE A  61      17.482   1.445  -5.180  1.00  0.00           N  
ATOM    871  CA  ILE A  61      18.175   2.623  -5.687  1.00  0.00           C  
ATOM    872  C   ILE A  61      19.670   2.543  -5.411  1.00  0.00           C  
ATOM    873  O   ILE A  61      20.489   2.786  -6.298  1.00  0.00           O  
ATOM    874  CB  ILE A  61      17.604   3.908  -5.061  1.00  0.00           C  
ATOM    875  CG1 ILE A  61      16.181   4.162  -5.567  1.00  0.00           C  
ATOM    876  CG2 ILE A  61      18.502   5.095  -5.372  1.00  0.00           C  
ATOM    877  CD1 ILE A  61      15.441   5.232  -4.797  1.00  0.00           C  
ATOM    878  H   ILE A  61      16.797   1.555  -4.445  1.00  0.00           H  
ATOM    879  HA  ILE A  61      18.030   2.671  -6.766  1.00  0.00           H  
ATOM    880  HB  ILE A  61      17.537   3.788  -3.980  1.00  0.00           H  
ATOM    881 1HG1 ILE A  61      16.215   4.457  -6.615  1.00  0.00           H  
ATOM    882 2HG1 ILE A  61      15.603   3.239  -5.506  1.00  0.00           H  
ATOM    883 1HG2 ILE A  61      18.083   5.996  -4.922  1.00  0.00           H  
ATOM    884 2HG2 ILE A  61      19.496   4.915  -4.965  1.00  0.00           H  
ATOM    885 3HG2 ILE A  61      18.571   5.227  -6.452  1.00  0.00           H  
ATOM    886 1HD1 ILE A  61      14.441   5.355  -5.213  1.00  0.00           H  
ATOM    887 2HD1 ILE A  61      15.365   4.940  -3.749  1.00  0.00           H  
ATOM    888 3HD1 ILE A  61      15.983   6.174  -4.873  1.00  0.00           H  
ATOM    889  N   SER A  62      20.022   2.202  -4.176  1.00  0.00           N  
ATOM    890  CA  SER A  62      21.420   2.064  -3.788  1.00  0.00           C  
ATOM    891  C   SER A  62      22.147   1.076  -4.691  1.00  0.00           C  
ATOM    892  O   SER A  62      23.262   1.339  -5.144  1.00  0.00           O  
ATOM    893  CB  SER A  62      21.519   1.609  -2.345  1.00  0.00           C  
ATOM    894  OG  SER A  62      20.995   2.577  -1.477  1.00  0.00           O  
ATOM    895  H   SER A  62      19.301   2.035  -3.488  1.00  0.00           H  
ATOM    896  HA  SER A  62      21.904   3.037  -3.884  1.00  0.00           H  
ATOM    897 1HB  SER A  62      20.976   0.673  -2.220  1.00  0.00           H  
ATOM    898 2HB  SER A  62      22.561   1.419  -2.094  1.00  0.00           H  
ATOM    899  HG  SER A  62      20.041   2.480  -1.518  1.00  0.00           H  
ATOM    900  N   LEU A  63      21.510  -0.061  -4.951  1.00  0.00           N  
ATOM    901  CA  LEU A  63      22.088  -1.083  -5.815  1.00  0.00           C  
ATOM    902  C   LEU A  63      22.286  -0.559  -7.232  1.00  0.00           C  
ATOM    903  O   LEU A  63      23.339  -0.760  -7.837  1.00  0.00           O  
ATOM    904  CB  LEU A  63      21.187  -2.324  -5.843  1.00  0.00           C  
ATOM    905  CG  LEU A  63      21.145  -3.145  -4.548  1.00  0.00           C  
ATOM    906  CD1 LEU A  63      20.053  -4.200  -4.651  1.00  0.00           C  
ATOM    907  CD2 LEU A  63      22.504  -3.786  -4.308  1.00  0.00           C  
ATOM    908  H   LEU A  63      20.602  -0.221  -4.538  1.00  0.00           H  
ATOM    909  HA  LEU A  63      23.061  -1.365  -5.414  1.00  0.00           H  
ATOM    910 1HB  LEU A  63      20.170  -2.010  -6.069  1.00  0.00           H  
ATOM    911 2HB  LEU A  63      21.528  -2.983  -6.642  1.00  0.00           H  
ATOM    912  HG  LEU A  63      20.900  -2.491  -3.711  1.00  0.00           H  
ATOM    913 1HD1 LEU A  63      20.022  -4.784  -3.730  1.00  0.00           H  
ATOM    914 2HD1 LEU A  63      19.089  -3.713  -4.802  1.00  0.00           H  
ATOM    915 3HD1 LEU A  63      20.263  -4.861  -5.491  1.00  0.00           H  
ATOM    916 1HD2 LEU A  63      22.474  -4.369  -3.387  1.00  0.00           H  
ATOM    917 2HD2 LEU A  63      22.750  -4.441  -5.145  1.00  0.00           H  
ATOM    918 3HD2 LEU A  63      23.263  -3.008  -4.221  1.00  0.00           H  
ATOM    919  N   ALA A  64      21.267   0.114  -7.756  1.00  0.00           N  
ATOM    920  CA  ALA A  64      21.324   0.663  -9.105  1.00  0.00           C  
ATOM    921  C   ALA A  64      22.458   1.670  -9.243  1.00  0.00           C  
ATOM    922  O   ALA A  64      23.207   1.647 -10.220  1.00  0.00           O  
ATOM    923  CB  ALA A  64      19.996   1.309  -9.471  1.00  0.00           C  
ATOM    924  H   ALA A  64      20.431   0.249  -7.205  1.00  0.00           H  
ATOM    925  HA  ALA A  64      21.520  -0.158  -9.796  1.00  0.00           H  
ATOM    926 1HB  ALA A  64      20.054   1.713 -10.482  1.00  0.00           H  
ATOM    927 2HB  ALA A  64      19.203   0.562  -9.425  1.00  0.00           H  
ATOM    928 3HB  ALA A  64      19.777   2.113  -8.771  1.00  0.00           H  
ATOM    929  N   GLN A  65      22.581   2.554  -8.258  1.00  0.00           N  
ATOM    930  CA  GLN A  65      23.654   3.540  -8.243  1.00  0.00           C  
ATOM    931  C   GLN A  65      25.021   2.868  -8.269  1.00  0.00           C  
ATOM    932  O   GLN A  65      25.906   3.268  -9.026  1.00  0.00           O  
ATOM    933  CB  GLN A  65      23.538   4.441  -7.010  1.00  0.00           C  
ATOM    934  CG  GLN A  65      24.593   5.530  -6.933  1.00  0.00           C  
ATOM    935  CD  GLN A  65      24.453   6.385  -5.688  1.00  0.00           C  
ATOM    936  OE1 GLN A  65      23.736   6.026  -4.750  1.00  0.00           O  
ATOM    937  NE2 GLN A  65      25.138   7.523  -5.672  1.00  0.00           N  
ATOM    938  H   GLN A  65      21.913   2.541  -7.500  1.00  0.00           H  
ATOM    939  HA  GLN A  65      23.567   4.159  -9.136  1.00  0.00           H  
ATOM    940 1HB  GLN A  65      22.558   4.919  -7.000  1.00  0.00           H  
ATOM    941 2HB  GLN A  65      23.614   3.834  -6.108  1.00  0.00           H  
ATOM    942 1HG  GLN A  65      25.579   5.067  -6.920  1.00  0.00           H  
ATOM    943 2HG  GLN A  65      24.496   6.178  -7.805  1.00  0.00           H  
ATOM    944 1HE2 GLN A  65      25.085   8.128  -4.877  1.00  0.00           H  
ATOM    945 2HE2 GLN A  65      25.707   7.775  -6.454  1.00  0.00           H  
ATOM    946  N   TYR A  66      25.187   1.845  -7.438  1.00  0.00           N  
ATOM    947  CA  TYR A  66      26.455   1.131  -7.346  1.00  0.00           C  
ATOM    948  C   TYR A  66      26.765   0.391  -8.641  1.00  0.00           C  
ATOM    949  O   TYR A  66      27.918   0.317  -9.065  1.00  0.00           O  
ATOM    950  CB  TYR A  66      26.435   0.153  -6.169  1.00  0.00           C  
ATOM    951  CG  TYR A  66      26.296   0.825  -4.820  1.00  0.00           C  
ATOM    952  CD1 TYR A  66      26.604   2.170  -4.681  1.00  0.00           C  
ATOM    953  CD2 TYR A  66      25.861   0.096  -3.724  1.00  0.00           C  
ATOM    954  CE1 TYR A  66      26.477   2.784  -3.449  1.00  0.00           C  
ATOM    955  CE2 TYR A  66      25.734   0.709  -2.493  1.00  0.00           C  
ATOM    956  CZ  TYR A  66      26.041   2.047  -2.354  1.00  0.00           C  
ATOM    957  OH  TYR A  66      25.914   2.658  -1.127  1.00  0.00           O  
ATOM    958  H   TYR A  66      24.416   1.555  -6.854  1.00  0.00           H  
ATOM    959  HA  TYR A  66      27.251   1.858  -7.182  1.00  0.00           H  
ATOM    960 1HB  TYR A  66      25.605  -0.544  -6.289  1.00  0.00           H  
ATOM    961 2HB  TYR A  66      27.355  -0.430  -6.165  1.00  0.00           H  
ATOM    962  HD1 TYR A  66      26.945   2.744  -5.543  1.00  0.00           H  
ATOM    963  HD2 TYR A  66      25.620  -0.962  -3.833  1.00  0.00           H  
ATOM    964  HE1 TYR A  66      26.719   3.840  -3.339  1.00  0.00           H  
ATOM    965  HE2 TYR A  66      25.393   0.135  -1.630  1.00  0.00           H  
ATOM    966  HH  TYR A  66      26.146   3.586  -1.208  1.00  0.00           H  
ATOM    967  N   LEU A  67      25.728  -0.156  -9.267  1.00  0.00           N  
ATOM    968  CA  LEU A  67      25.886  -0.883 -10.521  1.00  0.00           C  
ATOM    969  C   LEU A  67      26.255   0.059 -11.660  1.00  0.00           C  
ATOM    970  O   LEU A  67      27.011  -0.307 -12.560  1.00  0.00           O  
ATOM    971  CB  LEU A  67      24.593  -1.631 -10.866  1.00  0.00           C  
ATOM    972  CG  LEU A  67      24.262  -2.835  -9.974  1.00  0.00           C  
ATOM    973  CD1 LEU A  67      22.852  -3.322 -10.279  1.00  0.00           C  
ATOM    974  CD2 LEU A  67      25.284  -3.937 -10.210  1.00  0.00           C  
ATOM    975  H   LEU A  67      24.806  -0.066  -8.863  1.00  0.00           H  
ATOM    976  HA  LEU A  67      26.690  -1.608 -10.401  1.00  0.00           H  
ATOM    977 1HB  LEU A  67      23.760  -0.933 -10.803  1.00  0.00           H  
ATOM    978 2HB  LEU A  67      24.662  -1.989 -11.894  1.00  0.00           H  
ATOM    979  HG  LEU A  67      24.291  -2.531  -8.928  1.00  0.00           H  
ATOM    980 1HD1 LEU A  67      22.617  -4.177  -9.645  1.00  0.00           H  
ATOM    981 2HD1 LEU A  67      22.140  -2.520 -10.084  1.00  0.00           H  
ATOM    982 3HD1 LEU A  67      22.788  -3.618 -11.326  1.00  0.00           H  
ATOM    983 1HD2 LEU A  67      25.050  -4.793  -9.575  1.00  0.00           H  
ATOM    984 2HD2 LEU A  67      25.255  -4.243 -11.256  1.00  0.00           H  
ATOM    985 3HD2 LEU A  67      26.281  -3.568  -9.967  1.00  0.00           H  
ATOM    986  N   ILE A  68      25.717   1.273 -11.616  1.00  0.00           N  
ATOM    987  CA  ILE A  68      26.108   2.319 -12.552  1.00  0.00           C  
ATOM    988  C   ILE A  68      27.571   2.704 -12.368  1.00  0.00           C  
ATOM    989  O   ILE A  68      28.304   2.877 -13.341  1.00  0.00           O  
ATOM    990  CB  ILE A  68      25.223   3.568 -12.383  1.00  0.00           C  
ATOM    991  CG1 ILE A  68      23.795   3.276 -12.850  1.00  0.00           C  
ATOM    992  CG2 ILE A  68      25.808   4.743 -13.150  1.00  0.00           C  
ATOM    993  CD1 ILE A  68      22.795   4.339 -12.456  1.00  0.00           C  
ATOM    994  H   ILE A  68      25.018   1.476 -10.915  1.00  0.00           H  
ATOM    995  HA  ILE A  68      25.981   1.942 -13.566  1.00  0.00           H  
ATOM    996  HB  ILE A  68      25.162   3.829 -11.327  1.00  0.00           H  
ATOM    997 1HG1 ILE A  68      23.779   3.179 -13.935  1.00  0.00           H  
ATOM    998 2HG1 ILE A  68      23.462   2.325 -12.432  1.00  0.00           H  
ATOM    999 1HG2 ILE A  68      25.170   5.616 -13.020  1.00  0.00           H  
ATOM   1000 2HG2 ILE A  68      26.806   4.963 -12.773  1.00  0.00           H  
ATOM   1001 3HG2 ILE A  68      25.868   4.492 -14.209  1.00  0.00           H  
ATOM   1002 1HD1 ILE A  68      21.806   4.062 -12.822  1.00  0.00           H  
ATOM   1003 2HD1 ILE A  68      22.768   4.429 -11.369  1.00  0.00           H  
ATOM   1004 3HD1 ILE A  68      23.087   5.293 -12.892  1.00  0.00           H  
ATOM   1005  N   ASN A  69      27.989   2.837 -11.114  1.00  0.00           N  
ATOM   1006  CA  ASN A  69      29.383   3.122 -10.797  1.00  0.00           C  
ATOM   1007  C   ASN A  69      30.300   2.016 -11.304  1.00  0.00           C  
ATOM   1008  O   ASN A  69      31.387   2.283 -11.815  1.00  0.00           O  
ATOM   1009  CB  ASN A  69      29.562   3.321  -9.303  1.00  0.00           C  
ATOM   1010  CG  ASN A  69      28.988   4.625  -8.821  1.00  0.00           C  
ATOM   1011  OD1 ASN A  69      28.776   5.553  -9.610  1.00  0.00           O  
ATOM   1012  ND2 ASN A  69      28.733   4.713  -7.541  1.00  0.00           N  
ATOM   1013  H   ASN A  69      27.323   2.739 -10.360  1.00  0.00           H  
ATOM   1014  HA  ASN A  69      29.673   4.041 -11.308  1.00  0.00           H  
ATOM   1015 1HB  ASN A  69      29.077   2.504  -8.767  1.00  0.00           H  
ATOM   1016 2HB  ASN A  69      30.623   3.291  -9.056  1.00  0.00           H  
ATOM   1017 1HD2 ASN A  69      28.351   5.557  -7.164  1.00  0.00           H  
ATOM   1018 2HD2 ASN A  69      28.921   3.937  -6.939  1.00  0.00           H  
ATOM   1019  N   ALA A  70      29.855   0.772 -11.159  1.00  0.00           N  
ATOM   1020  CA  ALA A  70      30.573  -0.368 -11.715  1.00  0.00           C  
ATOM   1021  C   ALA A  70      30.574  -0.329 -13.237  1.00  0.00           C  
ATOM   1022  O   ALA A  70      31.588  -0.616 -13.874  1.00  0.00           O  
ATOM   1023  CB  ALA A  70      29.962  -1.671 -11.220  1.00  0.00           C  
ATOM   1024  H   ALA A  70      28.997   0.613 -10.651  1.00  0.00           H  
ATOM   1025  HA  ALA A  70      31.608  -0.313 -11.378  1.00  0.00           H  
ATOM   1026 1HB  ALA A  70      30.509  -2.513 -11.643  1.00  0.00           H  
ATOM   1027 2HB  ALA A  70      30.021  -1.710 -10.132  1.00  0.00           H  
ATOM   1028 3HB  ALA A  70      28.919  -1.724 -11.528  1.00  0.00           H  
ATOM   1029  N   ARG A  71      29.433   0.027 -13.816  1.00  0.00           N  
ATOM   1030  CA  ARG A  71      29.317   0.162 -15.264  1.00  0.00           C  
ATOM   1031  C   ARG A  71      30.297   1.197 -15.801  1.00  0.00           C  
ATOM   1032  O   ARG A  71      30.842   1.041 -16.894  1.00  0.00           O  
ATOM   1033  CB  ARG A  71      27.901   0.559 -15.653  1.00  0.00           C  
ATOM   1034  CG  ARG A  71      27.651   0.652 -17.150  1.00  0.00           C  
ATOM   1035  CD  ARG A  71      27.606  -0.691 -17.783  1.00  0.00           C  
ATOM   1036  NE  ARG A  71      26.433  -1.445 -17.372  1.00  0.00           N  
ATOM   1037  CZ  ARG A  71      26.183  -2.722 -17.722  1.00  0.00           C  
ATOM   1038  NH1 ARG A  71      27.031  -3.372 -18.488  1.00  0.00           N  
ATOM   1039  NH2 ARG A  71      25.085  -3.322 -17.296  1.00  0.00           N  
ATOM   1040  H   ARG A  71      28.625   0.210 -13.239  1.00  0.00           H  
ATOM   1041  HA  ARG A  71      29.546  -0.802 -15.720  1.00  0.00           H  
ATOM   1042 1HB  ARG A  71      27.196  -0.164 -15.245  1.00  0.00           H  
ATOM   1043 2HB  ARG A  71      27.662   1.529 -15.217  1.00  0.00           H  
ATOM   1044 1HG  ARG A  71      26.697   1.148 -17.329  1.00  0.00           H  
ATOM   1045 2HG  ARG A  71      28.452   1.225 -17.617  1.00  0.00           H  
ATOM   1046 1HD  ARG A  71      27.577  -0.581 -18.867  1.00  0.00           H  
ATOM   1047 2HD  ARG A  71      28.492  -1.257 -17.499  1.00  0.00           H  
ATOM   1048  HE  ARG A  71      25.757  -0.979 -16.782  1.00  0.00           H  
ATOM   1049 1HH1 ARG A  71      27.870  -2.913 -18.814  1.00  0.00           H  
ATOM   1050 2HH1 ARG A  71      26.844  -4.329 -18.751  1.00  0.00           H  
ATOM   1051 1HH2 ARG A  71      24.433  -2.822 -16.706  1.00  0.00           H  
ATOM   1052 2HH2 ARG A  71      24.898  -4.278 -17.558  1.00  0.00           H  
ATOM   1053  N   LEU A  72      30.517   2.254 -15.026  1.00  0.00           N  
ATOM   1054  CA  LEU A  72      31.415   3.328 -15.433  1.00  0.00           C  
ATOM   1055  C   LEU A  72      32.737   3.256 -14.678  1.00  0.00           C  
ATOM   1056  O   LEU A  72      33.384   4.276 -14.443  1.00  0.00           O  
ATOM   1057  CB  LEU A  72      30.755   4.691 -15.191  1.00  0.00           C  
ATOM   1058  CG  LEU A  72      29.417   4.918 -15.907  1.00  0.00           C  
ATOM   1059  CD1 LEU A  72      28.867   6.289 -15.534  1.00  0.00           C  
ATOM   1060  CD2 LEU A  72      29.618   4.800 -17.410  1.00  0.00           C  
ATOM   1061  H   LEU A  72      30.050   2.315 -14.133  1.00  0.00           H  
ATOM   1062  HA  LEU A  72      31.621   3.222 -16.497  1.00  0.00           H  
ATOM   1063 1HB  LEU A  72      30.583   4.810 -14.123  1.00  0.00           H  
ATOM   1064 2HB  LEU A  72      31.441   5.473 -15.517  1.00  0.00           H  
ATOM   1065  HG  LEU A  72      28.696   4.169 -15.577  1.00  0.00           H  
ATOM   1066 1HD1 LEU A  72      27.917   6.450 -16.042  1.00  0.00           H  
ATOM   1067 2HD1 LEU A  72      28.715   6.339 -14.456  1.00  0.00           H  
ATOM   1068 3HD1 LEU A  72      29.576   7.059 -15.837  1.00  0.00           H  
ATOM   1069 1HD2 LEU A  72      28.667   4.961 -17.918  1.00  0.00           H  
ATOM   1070 2HD2 LEU A  72      30.337   5.550 -17.741  1.00  0.00           H  
ATOM   1071 3HD2 LEU A  72      29.994   3.805 -17.650  1.00  0.00           H  
ATOM   1072  N   SER A  73      33.132   2.045 -14.302  1.00  0.00           N  
ATOM   1073  CA  SER A  73      34.397   1.833 -13.609  1.00  0.00           C  
ATOM   1074  C   SER A  73      35.545   1.668 -14.596  1.00  0.00           C  
ATOM   1075  O   SER A  73      36.042   2.635 -15.105  1.00  0.00           O  
ATOM   1076  OXT SER A  73      35.953   0.572 -14.865  1.00  0.00           O  
ATOM   1077  CB  SER A  73      34.306   0.610 -12.718  1.00  0.00           C  
ATOM   1078  OG  SER A  73      35.545   0.322 -12.131  1.00  0.00           O  
ATOM   1079  H   SER A  73      32.541   1.250 -14.501  1.00  0.00           H  
ATOM   1080  HA  SER A  73      34.602   2.706 -12.988  1.00  0.00           H  
ATOM   1081 1HB  SER A  73      33.563   0.782 -11.939  1.00  0.00           H  
ATOM   1082 2HB  SER A  73      33.971  -0.244 -13.305  1.00  0.00           H  
ATOM   1083  HG  SER A  73      35.406   0.369 -11.182  1.00  0.00           H  
TER                                                                             
# All scores below are weighted scores, not raw scores.
#BEGIN_POSE_ENERGIES_TABLE batch_000167_000360_0001.pdb
label fa_atr fa_rep fa_sol fa_intra_rep fa_elec pro_close hbond_sr_bb hbond_lr_bb hbond_bb_sc hbond_sc dslf_fa13 atom_pair_constraint rama omega fa_dun p_aa_pp ref rdc total
weights 1 1 1 1 1 1 1 1 1 1 1 1 1 1 1 1 1 1 NA
pose#END_POSE_ENERGIES_TABLE batch_000167_000360_0001.pdb
ENDMDL
MODEL        4
REMARK ROSETTA-TAG batch_000168_000250_0001
ATOM      1  N   ALA A   1       9.910  -2.556   5.488  1.00  0.00           N  
ATOM      2  CA  ALA A   1      10.369  -2.665   4.108  1.00  0.00           C  
ATOM      3  C   ALA A   1      11.138  -1.420   3.684  1.00  0.00           C  
ATOM      4  O   ALA A   1      10.968  -0.347   4.262  1.00  0.00           O  
ATOM      5  CB  ALA A   1       9.191  -2.903   3.175  1.00  0.00           C  
ATOM      6 1H   ALA A   1       9.409  -3.385   5.739  1.00  0.00           H  
ATOM      7 2H   ALA A   1      10.697  -2.446   6.094  1.00  0.00           H  
ATOM      8 3H   ALA A   1       9.307  -1.764   5.577  1.00  0.00           H  
ATOM      9  HA  ALA A   1      11.048  -3.515   4.044  1.00  0.00           H  
ATOM     10 1HB  ALA A   1       9.551  -2.982   2.149  1.00  0.00           H  
ATOM     11 2HB  ALA A   1       8.686  -3.827   3.454  1.00  0.00           H  
ATOM     12 3HB  ALA A   1       8.493  -2.071   3.251  1.00  0.00           H  
ATOM     13  N   SER A   2      11.985  -1.570   2.671  1.00  0.00           N  
ATOM     14  CA  SER A   2      12.767  -0.454   2.155  1.00  0.00           C  
ATOM     15  C   SER A   2      11.871   0.597   1.512  1.00  0.00           C  
ATOM     16  O   SER A   2      10.994   0.273   0.712  1.00  0.00           O  
ATOM     17  CB  SER A   2      13.783  -0.951   1.145  1.00  0.00           C  
ATOM     18  OG  SER A   2      14.481   0.117   0.567  1.00  0.00           O  
ATOM     19  H   SER A   2      12.088  -2.481   2.248  1.00  0.00           H  
ATOM     20  HA  SER A   2      13.298   0.011   2.988  1.00  0.00           H  
ATOM     21 1HB  SER A   2      14.486  -1.624   1.637  1.00  0.00           H  
ATOM     22 2HB  SER A   2      13.275  -1.521   0.368  1.00  0.00           H  
ATOM     23  HG  SER A   2      14.141   0.912   0.985  1.00  0.00           H  
ATOM     24  N   THR A   3      12.097   1.857   1.867  1.00  0.00           N  
ATOM     25  CA  THR A   3      11.272   2.952   1.371  1.00  0.00           C  
ATOM     26  C   THR A   3      11.423   3.117  -0.136  1.00  0.00           C  
ATOM     27  O   THR A   3      12.537   3.179  -0.655  1.00  0.00           O  
ATOM     28  CB  THR A   3      11.628   4.276   2.074  1.00  0.00           C  
ATOM     29  OG1 THR A   3      11.419   4.141   3.486  1.00  0.00           O  
ATOM     30  CG2 THR A   3      10.763   5.410   1.543  1.00  0.00           C  
ATOM     31  H   THR A   3      12.860   2.062   2.496  1.00  0.00           H  
ATOM     32  HA  THR A   3      10.228   2.722   1.582  1.00  0.00           H  
ATOM     33  HB  THR A   3      12.676   4.512   1.896  1.00  0.00           H  
ATOM     34  HG1 THR A   3      10.509   3.887   3.651  1.00  0.00           H  
ATOM     35 1HG2 THR A   3      11.029   6.337   2.051  1.00  0.00           H  
ATOM     36 2HG2 THR A   3      10.928   5.522   0.472  1.00  0.00           H  
ATOM     37 3HG2 THR A   3       9.714   5.184   1.727  1.00  0.00           H  
ATOM     38  N   GLN A   4      10.294   3.186  -0.834  1.00  0.00           N  
ATOM     39  CA  GLN A   4      10.297   3.416  -2.273  1.00  0.00           C  
ATOM     40  C   GLN A   4      10.291   4.906  -2.593  1.00  0.00           C  
ATOM     41  O   GLN A   4       9.421   5.646  -2.133  1.00  0.00           O  
ATOM     42  CB  GLN A   4       9.090   2.737  -2.927  1.00  0.00           C  
ATOM     43  CG  GLN A   4       9.042   2.876  -4.439  1.00  0.00           C  
ATOM     44  CD  GLN A   4       7.868   2.135  -5.051  1.00  0.00           C  
ATOM     45  OE1 GLN A   4       6.989   1.641  -4.339  1.00  0.00           O  
ATOM     46  NE2 GLN A   4       7.846   2.054  -6.376  1.00  0.00           N  
ATOM     47  H   GLN A   4       9.412   3.076  -0.355  1.00  0.00           H  
ATOM     48  HA  GLN A   4      11.207   2.987  -2.691  1.00  0.00           H  
ATOM     49 1HB  GLN A   4       9.096   1.674  -2.686  1.00  0.00           H  
ATOM     50 2HB  GLN A   4       8.171   3.159  -2.521  1.00  0.00           H  
ATOM     51 1HG  GLN A   4       8.950   3.931  -4.694  1.00  0.00           H  
ATOM     52 2HG  GLN A   4       9.960   2.468  -4.861  1.00  0.00           H  
ATOM     53 1HE2 GLN A   4       7.096   1.577  -6.837  1.00  0.00           H  
ATOM     54 2HE2 GLN A   4       8.579   2.469  -6.915  1.00  0.00           H  
ATOM     55  N   THR A   5      11.267   5.340  -3.382  1.00  0.00           N  
ATOM     56  CA  THR A   5      11.367   6.740  -3.778  1.00  0.00           C  
ATOM     57  C   THR A   5      12.140   6.890  -5.082  1.00  0.00           C  
ATOM     58  O   THR A   5      12.418   5.905  -5.767  1.00  0.00           O  
ATOM     59  CB  THR A   5      12.041   7.581  -2.678  1.00  0.00           C  
ATOM     60  OG1 THR A   5      11.932   8.973  -3.003  1.00  0.00           O  
ATOM     61  CG2 THR A   5      13.510   7.208  -2.546  1.00  0.00           C  
ATOM     62  H   THR A   5      11.958   4.684  -3.717  1.00  0.00           H  
ATOM     63  HA  THR A   5      10.360   7.127  -3.938  1.00  0.00           H  
ATOM     64  HB  THR A   5      11.540   7.403  -1.727  1.00  0.00           H  
ATOM     65  HG1 THR A   5      11.745   9.473  -2.205  1.00  0.00           H  
ATOM     66 1HG2 THR A   5      13.969   7.812  -1.764  1.00  0.00           H  
ATOM     67 2HG2 THR A   5      13.595   6.152  -2.288  1.00  0.00           H  
ATOM     68 3HG2 THR A   5      14.018   7.392  -3.492  1.00  0.00           H  
ATOM     69  N   THR A   6      12.485   8.127  -5.421  1.00  0.00           N  
ATOM     70  CA  THR A   6      13.235   8.407  -6.639  1.00  0.00           C  
ATOM     71  C   THR A   6      14.503   9.195  -6.336  1.00  0.00           C  
ATOM     72  O   THR A   6      14.464  10.209  -5.640  1.00  0.00           O  
ATOM     73  CB  THR A   6      12.375   9.183  -7.654  1.00  0.00           C  
ATOM     74  OG1 THR A   6      11.246   8.385  -8.035  1.00  0.00           O  
ATOM     75  CG2 THR A   6      13.189   9.525  -8.892  1.00  0.00           C  
ATOM     76  H   THR A   6      12.220   8.894  -4.819  1.00  0.00           H  
ATOM     77  HA  THR A   6      13.528   7.459  -7.091  1.00  0.00           H  
ATOM     78  HB  THR A   6      12.014  10.104  -7.197  1.00  0.00           H  
ATOM     79  HG1 THR A   6      10.469   8.682  -7.555  1.00  0.00           H  
ATOM     80 1HG2 THR A   6      12.565  10.073  -9.598  1.00  0.00           H  
ATOM     81 2HG2 THR A   6      14.042  10.141  -8.608  1.00  0.00           H  
ATOM     82 3HG2 THR A   6      13.545   8.607  -9.359  1.00  0.00           H  
ATOM     83  N   HIS A   7      15.627   8.723  -6.864  1.00  0.00           N  
ATOM     84  CA  HIS A   7      16.904   9.402  -6.680  1.00  0.00           C  
ATOM     85  C   HIS A   7      17.345  10.100  -7.960  1.00  0.00           C  
ATOM     86  O   HIS A   7      17.160   9.578  -9.059  1.00  0.00           O  
ATOM     87  CB  HIS A   7      17.985   8.412  -6.234  1.00  0.00           C  
ATOM     88  CG  HIS A   7      19.333   9.037  -6.046  1.00  0.00           C  
ATOM     89  ND1 HIS A   7      19.636   9.840  -4.967  1.00  0.00           N  
ATOM     90  CD2 HIS A   7      20.456   8.977  -6.799  1.00  0.00           C  
ATOM     91  CE1 HIS A   7      20.890  10.247  -5.065  1.00  0.00           C  
ATOM     92  NE2 HIS A   7      21.408   9.738  -6.167  1.00  0.00           N  
ATOM     93  H   HIS A   7      15.597   7.871  -7.405  1.00  0.00           H  
ATOM     94  HA  HIS A   7      16.804  10.163  -5.907  1.00  0.00           H  
ATOM     95 1HB  HIS A   7      17.689   7.950  -5.291  1.00  0.00           H  
ATOM     96 2HB  HIS A   7      18.078   7.617  -6.973  1.00  0.00           H  
ATOM     97  HD1 HIS A   7      19.043  10.027  -4.183  1.00  0.00           H  
ATOM     98  HD2 HIS A   7      20.694   8.469  -7.734  1.00  0.00           H  
ATOM     99  HE1 HIS A   7      21.324  10.895  -4.304  1.00  0.00           H  
ATOM    100  N   GLU A   8      17.929  11.284  -7.811  1.00  0.00           N  
ATOM    101  CA  GLU A   8      18.461  12.025  -8.949  1.00  0.00           C  
ATOM    102  C   GLU A   8      19.983  11.962  -8.985  1.00  0.00           C  
ATOM    103  O   GLU A   8      20.654  12.404  -8.053  1.00  0.00           O  
ATOM    104  CB  GLU A   8      18.003  13.485  -8.896  1.00  0.00           C  
ATOM    105  CG  GLU A   8      18.465  14.331 -10.073  1.00  0.00           C  
ATOM    106  CD  GLU A   8      18.025  15.765  -9.971  1.00  0.00           C  
ATOM    107  OE1 GLU A   8      17.591  16.160  -8.915  1.00  0.00           O  
ATOM    108  OE2 GLU A   8      18.123  16.467 -10.950  1.00  0.00           O  
ATOM    109  H   GLU A   8      18.007  11.682  -6.886  1.00  0.00           H  
ATOM    110  HA  GLU A   8      18.081  11.573  -9.865  1.00  0.00           H  
ATOM    111 1HB  GLU A   8      16.914  13.523  -8.863  1.00  0.00           H  
ATOM    112 2HB  GLU A   8      18.375  13.950  -7.983  1.00  0.00           H  
ATOM    113 1HG  GLU A   8      19.553  14.300 -10.125  1.00  0.00           H  
ATOM    114 2HG  GLU A   8      18.073  13.901 -10.993  1.00  0.00           H  
ATOM    115  N   LEU A   9      20.521  11.409 -10.066  1.00  0.00           N  
ATOM    116  CA  LEU A   9      21.964  11.260 -10.214  1.00  0.00           C  
ATOM    117  C   LEU A   9      22.451  11.878 -11.518  1.00  0.00           C  
ATOM    118  O   LEU A   9      21.948  11.556 -12.595  1.00  0.00           O  
ATOM    119  CB  LEU A   9      22.352   9.777 -10.167  1.00  0.00           C  
ATOM    120  CG  LEU A   9      23.834   9.469 -10.417  1.00  0.00           C  
ATOM    121  CD1 LEU A   9      24.673  10.063  -9.294  1.00  0.00           C  
ATOM    122  CD2 LEU A   9      24.031   7.963 -10.509  1.00  0.00           C  
ATOM    123  H   LEU A   9      19.915  11.083 -10.806  1.00  0.00           H  
ATOM    124  HA  LEU A   9      22.451  11.776  -9.387  1.00  0.00           H  
ATOM    125 1HB  LEU A   9      22.092   9.381  -9.186  1.00  0.00           H  
ATOM    126 2HB  LEU A   9      21.771   9.242 -10.917  1.00  0.00           H  
ATOM    127  HG  LEU A   9      24.149   9.934 -11.351  1.00  0.00           H  
ATOM    128 1HD1 LEU A   9      25.726   9.844  -9.472  1.00  0.00           H  
ATOM    129 2HD1 LEU A   9      24.528  11.143  -9.264  1.00  0.00           H  
ATOM    130 3HD1 LEU A   9      24.368   9.629  -8.343  1.00  0.00           H  
ATOM    131 1HD2 LEU A   9      25.084   7.744 -10.687  1.00  0.00           H  
ATOM    132 2HD2 LEU A   9      23.716   7.497  -9.574  1.00  0.00           H  
ATOM    133 3HD2 LEU A   9      23.433   7.567 -11.330  1.00  0.00           H  
ATOM    134  N   THR A  10      23.433  12.767 -11.416  1.00  0.00           N  
ATOM    135  CA  THR A  10      24.026  13.392 -12.592  1.00  0.00           C  
ATOM    136  C   THR A  10      25.311  12.684 -13.003  1.00  0.00           C  
ATOM    137  O   THR A  10      26.222  12.511 -12.194  1.00  0.00           O  
ATOM    138  CB  THR A  10      24.315  14.884 -12.341  1.00  0.00           C  
ATOM    139  OG1 THR A  10      23.090  15.568 -12.049  1.00  0.00           O  
ATOM    140  CG2 THR A  10      24.965  15.514 -13.563  1.00  0.00           C  
ATOM    141  H   THR A  10      23.778  13.016 -10.500  1.00  0.00           H  
ATOM    142  HA  THR A  10      23.320  13.314 -13.419  1.00  0.00           H  
ATOM    143  HB  THR A  10      24.984  14.986 -11.487  1.00  0.00           H  
ATOM    144  HG1 THR A  10      22.486  15.471 -12.789  1.00  0.00           H  
ATOM    145 1HG2 THR A  10      25.162  16.568 -13.366  1.00  0.00           H  
ATOM    146 2HG2 THR A  10      25.903  15.004 -13.780  1.00  0.00           H  
ATOM    147 3HG2 THR A  10      24.296  15.424 -14.418  1.00  0.00           H  
ATOM    148  N   ILE A  11      25.377  12.276 -14.266  1.00  0.00           N  
ATOM    149  CA  ILE A  11      26.545  11.573 -14.783  1.00  0.00           C  
ATOM    150  C   ILE A  11      27.067  12.232 -16.054  1.00  0.00           C  
ATOM    151  O   ILE A  11      26.331  12.936 -16.747  1.00  0.00           O  
ATOM    152  CB  ILE A  11      26.216  10.097 -15.068  1.00  0.00           C  
ATOM    153  CG1 ILE A  11      25.175   9.988 -16.186  1.00  0.00           C  
ATOM    154  CG2 ILE A  11      25.719   9.409 -13.806  1.00  0.00           C  
ATOM    155  CD1 ILE A  11      24.939   8.573 -16.664  1.00  0.00           C  
ATOM    156  H   ILE A  11      24.599  12.458 -14.883  1.00  0.00           H  
ATOM    157  HA  ILE A  11      27.333  11.612 -14.032  1.00  0.00           H  
ATOM    158  HB  ILE A  11      27.111   9.586 -15.421  1.00  0.00           H  
ATOM    159 1HG1 ILE A  11      24.226  10.394 -15.840  1.00  0.00           H  
ATOM    160 2HG1 ILE A  11      25.494  10.586 -17.040  1.00  0.00           H  
ATOM    161 1HG2 ILE A  11      25.490   8.367 -14.025  1.00  0.00           H  
ATOM    162 2HG2 ILE A  11      26.491   9.458 -13.038  1.00  0.00           H  
ATOM    163 3HG2 ILE A  11      24.820   9.911 -13.448  1.00  0.00           H  
ATOM    164 1HD1 ILE A  11      24.190   8.578 -17.456  1.00  0.00           H  
ATOM    165 2HD1 ILE A  11      25.871   8.158 -17.049  1.00  0.00           H  
ATOM    166 3HD1 ILE A  11      24.585   7.963 -15.834  1.00  0.00           H  
ATOM    167  N   PRO A  12      28.340  12.000 -16.355  1.00  0.00           N  
ATOM    168  CA  PRO A  12      28.953  12.542 -17.562  1.00  0.00           C  
ATOM    169  C   PRO A  12      28.184  12.119 -18.807  1.00  0.00           C  
ATOM    170  O   PRO A  12      27.764  10.969 -18.929  1.00  0.00           O  
ATOM    171  CB  PRO A  12      30.360  11.938 -17.535  1.00  0.00           C  
ATOM    172  CG  PRO A  12      30.628  11.698 -16.088  1.00  0.00           C  
ATOM    173  CD  PRO A  12      29.305  11.242 -15.533  1.00  0.00           C  
ATOM    174  HA  PRO A  12      28.993  13.639 -17.486  1.00  0.00           H  
ATOM    175 1HB  PRO A  12      30.385  11.014 -18.132  1.00  0.00           H  
ATOM    176 2HB  PRO A  12      31.078  12.635 -17.992  1.00  0.00           H  
ATOM    177 1HG  PRO A  12      31.420  10.945 -15.968  1.00  0.00           H  
ATOM    178 2HG  PRO A  12      30.991  12.621 -15.612  1.00  0.00           H  
ATOM    179 1HD  PRO A  12      29.202  10.156 -15.674  1.00  0.00           H  
ATOM    180 2HD  PRO A  12      29.244  11.502 -14.466  1.00  0.00           H  
ATOM    181  N   ASN A  13      28.002  13.057 -19.731  1.00  0.00           N  
ATOM    182  CA  ASN A  13      27.179  12.821 -20.911  1.00  0.00           C  
ATOM    183  C   ASN A  13      27.907  11.947 -21.924  1.00  0.00           C  
ATOM    184  O   ASN A  13      27.350  11.584 -22.960  1.00  0.00           O  
ATOM    185  CB  ASN A  13      26.762  14.136 -21.543  1.00  0.00           C  
ATOM    186  CG  ASN A  13      27.921  14.884 -22.140  1.00  0.00           C  
ATOM    187  OD1 ASN A  13      29.011  14.327 -22.317  1.00  0.00           O  
ATOM    188  ND2 ASN A  13      27.709  16.137 -22.453  1.00  0.00           N  
ATOM    189  H   ASN A  13      28.445  13.957 -19.612  1.00  0.00           H  
ATOM    190  HA  ASN A  13      26.281  12.282 -20.605  1.00  0.00           H  
ATOM    191 1HB  ASN A  13      26.025  13.947 -22.325  1.00  0.00           H  
ATOM    192 2HB  ASN A  13      26.286  14.766 -20.791  1.00  0.00           H  
ATOM    193 1HD2 ASN A  13      28.445  16.684 -22.853  1.00  0.00           H  
ATOM    194 2HD2 ASN A  13      26.812  16.547 -22.292  1.00  0.00           H  
ATOM    195  N   ASN A  14      29.156  11.611 -21.619  1.00  0.00           N  
ATOM    196  CA  ASN A  14      29.960  10.771 -22.499  1.00  0.00           C  
ATOM    197  C   ASN A  14      29.962   9.323 -22.027  1.00  0.00           C  
ATOM    198  O   ASN A  14      30.513   8.445 -22.691  1.00  0.00           O  
ATOM    199  CB  ASN A  14      31.379  11.303 -22.595  1.00  0.00           C  
ATOM    200  CG  ASN A  14      31.460  12.600 -23.351  1.00  0.00           C  
ATOM    201  OD1 ASN A  14      30.829  12.760 -24.402  1.00  0.00           O  
ATOM    202  ND2 ASN A  14      32.225  13.529 -22.837  1.00  0.00           N  
ATOM    203  H   ASN A  14      29.559  11.947 -20.756  1.00  0.00           H  
ATOM    204  HA  ASN A  14      29.515  10.787 -23.495  1.00  0.00           H  
ATOM    205 1HB  ASN A  14      31.779  11.455 -21.591  1.00  0.00           H  
ATOM    206 2HB  ASN A  14      32.011  10.566 -23.091  1.00  0.00           H  
ATOM    207 1HD2 ASN A  14      32.317  14.412 -23.298  1.00  0.00           H  
ATOM    208 2HD2 ASN A  14      32.717  13.356 -21.985  1.00  0.00           H  
ATOM    209  N   LEU A  15      29.341   9.079 -20.878  1.00  0.00           N  
ATOM    210  CA  LEU A  15      29.316   7.746 -20.288  1.00  0.00           C  
ATOM    211  C   LEU A  15      27.906   7.169 -20.293  1.00  0.00           C  
ATOM    212  O   LEU A  15      27.687   6.037 -19.860  1.00  0.00           O  
ATOM    213  CB  LEU A  15      29.851   7.791 -18.852  1.00  0.00           C  
ATOM    214  CG  LEU A  15      31.306   8.255 -18.699  1.00  0.00           C  
ATOM    215  CD1 LEU A  15      31.665   8.320 -17.220  1.00  0.00           C  
ATOM    216  CD2 LEU A  15      32.225   7.298 -19.443  1.00  0.00           C  
ATOM    217  H   LEU A  15      28.876   9.838 -20.400  1.00  0.00           H  
ATOM    218  HA  LEU A  15      29.956   7.094 -20.881  1.00  0.00           H  
ATOM    219 1HB  LEU A  15      29.226   8.465 -18.269  1.00  0.00           H  
ATOM    220 2HB  LEU A  15      29.775   6.793 -18.421  1.00  0.00           H  
ATOM    221  HG  LEU A  15      31.413   9.258 -19.112  1.00  0.00           H  
ATOM    222 1HD1 LEU A  15      32.698   8.650 -17.111  1.00  0.00           H  
ATOM    223 2HD1 LEU A  15      31.005   9.026 -16.716  1.00  0.00           H  
ATOM    224 3HD1 LEU A  15      31.551   7.333 -16.774  1.00  0.00           H  
ATOM    225 1HD2 LEU A  15      33.259   7.628 -19.335  1.00  0.00           H  
ATOM    226 2HD2 LEU A  15      32.119   6.295 -19.029  1.00  0.00           H  
ATOM    227 3HD2 LEU A  15      31.957   7.285 -20.500  1.00  0.00           H  
ATOM    228  N   ILE A  16      26.953   7.952 -20.786  1.00  0.00           N  
ATOM    229  CA  ILE A  16      25.555   7.537 -20.809  1.00  0.00           C  
ATOM    230  C   ILE A  16      25.344   6.369 -21.764  1.00  0.00           C  
ATOM    231  O   ILE A  16      24.381   5.613 -21.631  1.00  0.00           O  
ATOM    232  CB  ILE A  16      24.641   8.707 -21.217  1.00  0.00           C  
ATOM    233  CG1 ILE A  16      24.945   9.147 -22.651  1.00  0.00           C  
ATOM    234  CG2 ILE A  16      24.807   9.872 -20.253  1.00  0.00           C  
ATOM    235  CD1 ILE A  16      23.980  10.178 -23.191  1.00  0.00           C  
ATOM    236  H   ILE A  16      27.203   8.859 -21.153  1.00  0.00           H  
ATOM    237  HA  ILE A  16      25.275   7.213 -19.807  1.00  0.00           H  
ATOM    238  HB  ILE A  16      23.602   8.379 -21.201  1.00  0.00           H  
ATOM    239 1HG1 ILE A  16      25.951   9.563 -22.699  1.00  0.00           H  
ATOM    240 2HG1 ILE A  16      24.920   8.279 -23.311  1.00  0.00           H  
ATOM    241 1HG2 ILE A  16      24.154  10.690 -20.556  1.00  0.00           H  
ATOM    242 2HG2 ILE A  16      24.542   9.551 -19.246  1.00  0.00           H  
ATOM    243 3HG2 ILE A  16      25.843  10.211 -20.266  1.00  0.00           H  
ATOM    244 1HD1 ILE A  16      24.260  10.439 -24.212  1.00  0.00           H  
ATOM    245 2HD1 ILE A  16      22.970   9.768 -23.186  1.00  0.00           H  
ATOM    246 3HD1 ILE A  16      24.014  11.070 -22.567  1.00  0.00           H  
ATOM    247  N   GLY A  17      26.248   6.227 -22.727  1.00  0.00           N  
ATOM    248  CA  GLY A  17      26.209   5.104 -23.655  1.00  0.00           C  
ATOM    249  C   GLY A  17      26.468   3.786 -22.937  1.00  0.00           C  
ATOM    250  O   GLY A  17      25.933   2.745 -23.317  1.00  0.00           O  
ATOM    251  H   GLY A  17      26.982   6.915 -22.817  1.00  0.00           H  
ATOM    252 1HA  GLY A  17      25.235   5.071 -24.145  1.00  0.00           H  
ATOM    253 2HA  GLY A  17      26.956   5.251 -24.435  1.00  0.00           H  
ATOM    254  N   CYS A  18      27.293   3.838 -21.896  1.00  0.00           N  
ATOM    255  CA  CYS A  18      27.589   2.657 -21.094  1.00  0.00           C  
ATOM    256  C   CYS A  18      26.422   2.304 -20.181  1.00  0.00           C  
ATOM    257  O   CYS A  18      26.194   1.135 -19.871  1.00  0.00           O  
ATOM    258  CB  CYS A  18      28.842   2.882 -20.247  1.00  0.00           C  
ATOM    259  SG  CYS A  18      30.371   2.994 -21.207  1.00  0.00           S  
ATOM    260  H   CYS A  18      27.725   4.718 -21.654  1.00  0.00           H  
ATOM    261  HA  CYS A  18      27.770   1.818 -21.767  1.00  0.00           H  
ATOM    262 1HB  CYS A  18      28.734   3.803 -19.675  1.00  0.00           H  
ATOM    263 2HB  CYS A  18      28.950   2.065 -19.534  1.00  0.00           H  
ATOM    264  HG  CYS A  18      31.190   3.019 -20.160  1.00  0.00           H  
ATOM    265  N   ILE A  19      25.684   3.323 -19.752  1.00  0.00           N  
ATOM    266  CA  ILE A  19      24.500   3.117 -18.926  1.00  0.00           C  
ATOM    267  C   ILE A  19      23.336   2.587 -19.754  1.00  0.00           C  
ATOM    268  O   ILE A  19      22.581   1.727 -19.301  1.00  0.00           O  
ATOM    269  CB  ILE A  19      24.082   4.425 -18.230  1.00  0.00           C  
ATOM    270  CG1 ILE A  19      25.219   4.948 -17.348  1.00  0.00           C  
ATOM    271  CG2 ILE A  19      22.822   4.210 -17.406  1.00  0.00           C  
ATOM    272  CD1 ILE A  19      25.700   3.952 -16.317  1.00  0.00           C  
ATOM    273  H   ILE A  19      25.950   4.264 -20.005  1.00  0.00           H  
ATOM    274  HA  ILE A  19      24.737   2.379 -18.160  1.00  0.00           H  
ATOM    275  HB  ILE A  19      23.888   5.191 -18.980  1.00  0.00           H  
ATOM    276 1HG1 ILE A  19      26.066   5.226 -17.974  1.00  0.00           H  
ATOM    277 2HG1 ILE A  19      24.891   5.846 -16.825  1.00  0.00           H  
ATOM    278 1HG2 ILE A  19      22.541   5.144 -16.921  1.00  0.00           H  
ATOM    279 2HG2 ILE A  19      22.013   3.883 -18.058  1.00  0.00           H  
ATOM    280 3HG2 ILE A  19      23.008   3.449 -16.649  1.00  0.00           H  
ATOM    281 1HD1 ILE A  19      26.505   4.395 -15.731  1.00  0.00           H  
ATOM    282 2HD1 ILE A  19      24.874   3.685 -15.656  1.00  0.00           H  
ATOM    283 3HD1 ILE A  19      26.066   3.057 -16.819  1.00  0.00           H  
ATOM    284  N   ILE A  20      23.197   3.106 -20.969  1.00  0.00           N  
ATOM    285  CA  ILE A  20      22.142   2.663 -21.874  1.00  0.00           C  
ATOM    286  C   ILE A  20      22.392   1.240 -22.356  1.00  0.00           C  
ATOM    287  O   ILE A  20      21.546   0.361 -22.189  1.00  0.00           O  
ATOM    288  CB  ILE A  20      22.030   3.604 -23.087  1.00  0.00           C  
ATOM    289  CG1 ILE A  20      21.523   4.981 -22.650  1.00  0.00           C  
ATOM    290  CG2 ILE A  20      21.112   3.005 -24.141  1.00  0.00           C  
ATOM    291  CD1 ILE A  20      21.665   6.049 -23.710  1.00  0.00           C  
ATOM    292  H   ILE A  20      23.837   3.825 -21.274  1.00  0.00           H  
ATOM    293  HA  ILE A  20      21.195   2.680 -21.336  1.00  0.00           H  
ATOM    294  HB  ILE A  20      23.017   3.756 -23.523  1.00  0.00           H  
ATOM    295 1HG1 ILE A  20      20.471   4.910 -22.376  1.00  0.00           H  
ATOM    296 2HG1 ILE A  20      22.069   5.306 -21.764  1.00  0.00           H  
ATOM    297 1HG2 ILE A  20      21.043   3.683 -24.992  1.00  0.00           H  
ATOM    298 2HG2 ILE A  20      21.514   2.048 -24.472  1.00  0.00           H  
ATOM    299 3HG2 ILE A  20      20.119   2.854 -23.716  1.00  0.00           H  
ATOM    300 1HD1 ILE A  20      21.285   6.996 -23.326  1.00  0.00           H  
ATOM    301 2HD1 ILE A  20      22.717   6.161 -23.975  1.00  0.00           H  
ATOM    302 3HD1 ILE A  20      21.097   5.762 -24.594  1.00  0.00           H  
ATOM    303  N   GLY A  21      23.557   1.018 -22.954  1.00  0.00           N  
ATOM    304  CA  GLY A  21      23.859  -0.256 -23.595  1.00  0.00           C  
ATOM    305  C   GLY A  21      23.581  -0.199 -25.092  1.00  0.00           C  
ATOM    306  O   GLY A  21      23.564   0.877 -25.690  1.00  0.00           O  
ATOM    307  H   GLY A  21      24.251   1.752 -22.966  1.00  0.00           H  
ATOM    308 1HA  GLY A  21      24.906  -0.510 -23.425  1.00  0.00           H  
ATOM    309 2HA  GLY A  21      23.260  -1.043 -23.140  1.00  0.00           H  
ATOM    310  N   ARG A  22      23.364  -1.364 -25.693  1.00  0.00           N  
ATOM    311  CA  ARG A  22      23.077  -1.448 -27.120  1.00  0.00           C  
ATOM    312  C   ARG A  22      21.771  -0.744 -27.462  1.00  0.00           C  
ATOM    313  O   ARG A  22      21.761   0.245 -28.195  1.00  0.00           O  
ATOM    314  CB  ARG A  22      22.999  -2.901 -27.565  1.00  0.00           C  
ATOM    315  CG  ARG A  22      22.885  -3.104 -29.068  1.00  0.00           C  
ATOM    316  CD  ARG A  22      22.486  -4.494 -29.405  1.00  0.00           C  
ATOM    317  NE  ARG A  22      21.082  -4.741 -29.115  1.00  0.00           N  
ATOM    318  CZ  ARG A  22      20.562  -5.950 -28.825  1.00  0.00           C  
ATOM    319  NH1 ARG A  22      21.340  -7.010 -28.792  1.00  0.00           N  
ATOM    320  NH2 ARG A  22      19.270  -6.071 -28.575  1.00  0.00           N  
ATOM    321  H   ARG A  22      23.397  -2.213 -25.147  1.00  0.00           H  
ATOM    322  HA  ARG A  22      23.887  -0.961 -27.665  1.00  0.00           H  
ATOM    323 1HB  ARG A  22      23.887  -3.433 -27.227  1.00  0.00           H  
ATOM    324 2HB  ARG A  22      22.135  -3.378 -27.102  1.00  0.00           H  
ATOM    325 1HG  ARG A  22      22.134  -2.424 -29.471  1.00  0.00           H  
ATOM    326 2HG  ARG A  22      23.848  -2.901 -29.537  1.00  0.00           H  
ATOM    327 1HD  ARG A  22      22.650  -4.672 -30.468  1.00  0.00           H  
ATOM    328 2HD  ARG A  22      23.083  -5.196 -28.824  1.00  0.00           H  
ATOM    329  HE  ARG A  22      20.453  -3.950 -29.131  1.00  0.00           H  
ATOM    330 1HH1 ARG A  22      22.328  -6.917 -28.984  1.00  0.00           H  
ATOM    331 2HH1 ARG A  22      20.950  -7.915 -28.576  1.00  0.00           H  
ATOM    332 1HH2 ARG A  22      18.672  -5.256 -28.601  1.00  0.00           H  
ATOM    333 2HH2 ARG A  22      18.881  -6.976 -28.358  1.00  0.00           H  
ATOM    334  N   GLN A  23      20.669  -1.260 -26.928  1.00  0.00           N  
ATOM    335  CA  GLN A  23      19.359  -0.655 -27.139  1.00  0.00           C  
ATOM    336  C   GLN A  23      18.618  -0.472 -25.821  1.00  0.00           C  
ATOM    337  O   GLN A  23      17.433  -0.787 -25.715  1.00  0.00           O  
ATOM    338  CB  GLN A  23      18.522  -1.509 -28.095  1.00  0.00           C  
ATOM    339  CG  GLN A  23      19.084  -1.598 -29.504  1.00  0.00           C  
ATOM    340  CD  GLN A  23      18.285  -2.537 -30.387  1.00  0.00           C  
ATOM    341  OE1 GLN A  23      18.013  -3.682 -30.015  1.00  0.00           O  
ATOM    342  NE2 GLN A  23      17.902  -2.058 -31.566  1.00  0.00           N  
ATOM    343  H   GLN A  23      20.741  -2.092 -26.360  1.00  0.00           H  
ATOM    344  HA  GLN A  23      19.501   0.330 -27.585  1.00  0.00           H  
ATOM    345 1HB  GLN A  23      18.441  -2.522 -27.701  1.00  0.00           H  
ATOM    346 2HB  GLN A  23      17.514  -1.100 -28.160  1.00  0.00           H  
ATOM    347 1HG  GLN A  23      19.065  -0.605 -29.955  1.00  0.00           H  
ATOM    348 2HG  GLN A  23      20.109  -1.965 -29.453  1.00  0.00           H  
ATOM    349 1HE2 GLN A  23      17.372  -2.631 -32.192  1.00  0.00           H  
ATOM    350 2HE2 GLN A  23      18.144  -1.123 -31.828  1.00  0.00           H  
ATOM    351  N   GLY A  24      19.323   0.040 -24.818  1.00  0.00           N  
ATOM    352  CA  GLY A  24      18.792   0.101 -23.461  1.00  0.00           C  
ATOM    353  C   GLY A  24      19.044  -1.202 -22.713  1.00  0.00           C  
ATOM    354  O   GLY A  24      18.392  -1.489 -21.709  1.00  0.00           O  
ATOM    355  H   GLY A  24      20.250   0.397 -25.000  1.00  0.00           H  
ATOM    356 1HA  GLY A  24      19.257   0.928 -22.925  1.00  0.00           H  
ATOM    357 2HA  GLY A  24      17.722   0.302 -23.498  1.00  0.00           H  
ATOM    358  N   ALA A  25      19.994  -1.988 -23.207  1.00  0.00           N  
ATOM    359  CA  ALA A  25      20.265  -3.308 -22.649  1.00  0.00           C  
ATOM    360  C   ALA A  25      20.783  -3.205 -21.220  1.00  0.00           C  
ATOM    361  O   ALA A  25      20.390  -3.983 -20.350  1.00  0.00           O  
ATOM    362  CB  ALA A  25      21.261  -4.058 -23.520  1.00  0.00           C  
ATOM    363  H   ALA A  25      20.544  -1.663 -23.990  1.00  0.00           H  
ATOM    364  HA  ALA A  25      19.327  -3.864 -22.625  1.00  0.00           H  
ATOM    365 1HB  ALA A  25      21.452  -5.041 -23.090  1.00  0.00           H  
ATOM    366 2HB  ALA A  25      20.851  -4.174 -24.524  1.00  0.00           H  
ATOM    367 3HB  ALA A  25      22.193  -3.497 -23.572  1.00  0.00           H  
ATOM    368  N   ASN A  26      21.668  -2.242 -20.984  1.00  0.00           N  
ATOM    369  CA  ASN A  26      22.301  -2.086 -19.680  1.00  0.00           C  
ATOM    370  C   ASN A  26      21.360  -1.413 -18.689  1.00  0.00           C  
ATOM    371  O   ASN A  26      21.452  -1.636 -17.482  1.00  0.00           O  
ATOM    372  CB  ASN A  26      23.595  -1.303 -19.805  1.00  0.00           C  
ATOM    373  CG  ASN A  26      24.684  -2.090 -20.479  1.00  0.00           C  
ATOM    374  OD1 ASN A  26      24.556  -3.304 -20.680  1.00  0.00           O  
ATOM    375  ND2 ASN A  26      25.754  -1.424 -20.831  1.00  0.00           N  
ATOM    376  H   ASN A  26      21.908  -1.602 -21.728  1.00  0.00           H  
ATOM    377  HA  ASN A  26      22.531  -3.077 -19.286  1.00  0.00           H  
ATOM    378 1HB  ASN A  26      23.415  -0.391 -20.377  1.00  0.00           H  
ATOM    379 2HB  ASN A  26      23.937  -1.005 -18.814  1.00  0.00           H  
ATOM    380 1HD2 ASN A  26      26.511  -1.897 -21.283  1.00  0.00           H  
ATOM    381 2HD2 ASN A  26      25.815  -0.444 -20.648  1.00  0.00           H  
ATOM    382  N   ILE A  27      20.456  -0.587 -19.205  1.00  0.00           N  
ATOM    383  CA  ILE A  27      19.348  -0.071 -18.411  1.00  0.00           C  
ATOM    384  C   ILE A  27      18.474  -1.201 -17.884  1.00  0.00           C  
ATOM    385  O   ILE A  27      18.129  -1.233 -16.703  1.00  0.00           O  
ATOM    386  CB  ILE A  27      18.487   0.902 -19.237  1.00  0.00           C  
ATOM    387  CG1 ILE A  27      19.247   2.208 -19.487  1.00  0.00           C  
ATOM    388  CG2 ILE A  27      17.169   1.178 -18.530  1.00  0.00           C  
ATOM    389  CD1 ILE A  27      18.604   3.100 -20.523  1.00  0.00           C  
ATOM    390  H   ILE A  27      20.539  -0.310 -20.173  1.00  0.00           H  
ATOM    391  HA  ILE A  27      19.757   0.470 -17.558  1.00  0.00           H  
ATOM    392  HB  ILE A  27      18.281   0.466 -20.213  1.00  0.00           H  
ATOM    393 1HG1 ILE A  27      19.325   2.767 -18.555  1.00  0.00           H  
ATOM    394 2HG1 ILE A  27      20.262   1.981 -19.816  1.00  0.00           H  
ATOM    395 1HG2 ILE A  27      16.573   1.868 -19.127  1.00  0.00           H  
ATOM    396 2HG2 ILE A  27      16.623   0.244 -18.402  1.00  0.00           H  
ATOM    397 3HG2 ILE A  27      17.365   1.620 -17.553  1.00  0.00           H  
ATOM    398 1HD1 ILE A  27      19.200   4.005 -20.646  1.00  0.00           H  
ATOM    399 2HD1 ILE A  27      18.548   2.571 -21.475  1.00  0.00           H  
ATOM    400 3HD1 ILE A  27      17.600   3.370 -20.198  1.00  0.00           H  
ATOM    401  N   ASN A  28      18.119  -2.129 -18.767  1.00  0.00           N  
ATOM    402  CA  ASN A  28      17.327  -3.290 -18.381  1.00  0.00           C  
ATOM    403  C   ASN A  28      18.086  -4.173 -17.399  1.00  0.00           C  
ATOM    404  O   ASN A  28      17.505  -4.711 -16.456  1.00  0.00           O  
ATOM    405  CB  ASN A  28      16.914  -4.086 -19.606  1.00  0.00           C  
ATOM    406  CG  ASN A  28      15.847  -3.397 -20.410  1.00  0.00           C  
ATOM    407  OD1 ASN A  28      15.113  -2.548 -19.892  1.00  0.00           O  
ATOM    408  ND2 ASN A  28      15.745  -3.747 -21.667  1.00  0.00           N  
ATOM    409  H   ASN A  28      18.405  -2.026 -19.730  1.00  0.00           H  
ATOM    410  HA  ASN A  28      16.426  -2.942 -17.874  1.00  0.00           H  
ATOM    411 1HB  ASN A  28      17.784  -4.249 -20.244  1.00  0.00           H  
ATOM    412 2HB  ASN A  28      16.546  -5.064 -19.298  1.00  0.00           H  
ATOM    413 1HD2 ASN A  28      15.052  -3.321 -22.250  1.00  0.00           H  
ATOM    414 2HD2 ASN A  28      16.360  -4.438 -22.045  1.00  0.00           H  
ATOM    415  N   GLU A  29      19.387  -4.319 -17.625  1.00  0.00           N  
ATOM    416  CA  GLU A  29      20.240  -5.085 -16.725  1.00  0.00           C  
ATOM    417  C   GLU A  29      20.208  -4.511 -15.314  1.00  0.00           C  
ATOM    418  O   GLU A  29      19.928  -5.224 -14.350  1.00  0.00           O  
ATOM    419  CB  GLU A  29      21.679  -5.107 -17.244  1.00  0.00           C  
ATOM    420  CG  GLU A  29      22.646  -5.908 -16.383  1.00  0.00           C  
ATOM    421  CD  GLU A  29      24.069  -5.812 -16.858  1.00  0.00           C  
ATOM    422  OE1 GLU A  29      24.405  -4.830 -17.475  1.00  0.00           O  
ATOM    423  OE2 GLU A  29      24.822  -6.723 -16.604  1.00  0.00           O  
ATOM    424  H   GLU A  29      19.795  -3.887 -18.442  1.00  0.00           H  
ATOM    425  HA  GLU A  29      19.868  -6.109 -16.684  1.00  0.00           H  
ATOM    426 1HB  GLU A  29      21.697  -5.530 -18.249  1.00  0.00           H  
ATOM    427 2HB  GLU A  29      22.058  -4.087 -17.312  1.00  0.00           H  
ATOM    428 1HG  GLU A  29      22.592  -5.541 -15.358  1.00  0.00           H  
ATOM    429 2HG  GLU A  29      22.337  -6.952 -16.384  1.00  0.00           H  
ATOM    430  N   ILE A  30      20.496  -3.219 -15.200  1.00  0.00           N  
ATOM    431  CA  ILE A  30      20.541  -2.556 -13.902  1.00  0.00           C  
ATOM    432  C   ILE A  30      19.194  -2.637 -13.195  1.00  0.00           C  
ATOM    433  O   ILE A  30      19.126  -2.909 -11.996  1.00  0.00           O  
ATOM    434  CB  ILE A  30      20.954  -1.081 -14.053  1.00  0.00           C  
ATOM    435  CG1 ILE A  30      22.409  -0.979 -14.517  1.00  0.00           C  
ATOM    436  CG2 ILE A  30      20.758  -0.337 -12.741  1.00  0.00           C  
ATOM    437  CD1 ILE A  30      22.813   0.408 -14.960  1.00  0.00           C  
ATOM    438  H   ILE A  30      20.688  -2.682 -16.033  1.00  0.00           H  
ATOM    439  HA  ILE A  30      21.281  -3.060 -13.282  1.00  0.00           H  
ATOM    440  HB  ILE A  30      20.344  -0.609 -14.822  1.00  0.00           H  
ATOM    441 1HG1 ILE A  30      23.072  -1.286 -13.708  1.00  0.00           H  
ATOM    442 2HG1 ILE A  30      22.574  -1.663 -15.350  1.00  0.00           H  
ATOM    443 1HG2 ILE A  30      21.055   0.704 -12.865  1.00  0.00           H  
ATOM    444 2HG2 ILE A  30      19.709  -0.382 -12.451  1.00  0.00           H  
ATOM    445 3HG2 ILE A  30      21.369  -0.799 -11.965  1.00  0.00           H  
ATOM    446 1HD1 ILE A  30      23.857   0.401 -15.275  1.00  0.00           H  
ATOM    447 2HD1 ILE A  30      22.185   0.722 -15.795  1.00  0.00           H  
ATOM    448 3HD1 ILE A  30      22.690   1.105 -14.132  1.00  0.00           H  
ATOM    449  N   ARG A  31      18.123  -2.400 -13.945  1.00  0.00           N  
ATOM    450  CA  ARG A  31      16.773  -2.472 -13.398  1.00  0.00           C  
ATOM    451  C   ARG A  31      16.469  -3.866 -12.864  1.00  0.00           C  
ATOM    452  O   ARG A  31      15.921  -4.017 -11.772  1.00  0.00           O  
ATOM    453  CB  ARG A  31      15.745  -2.103 -14.457  1.00  0.00           C  
ATOM    454  CG  ARG A  31      14.302  -2.111 -13.979  1.00  0.00           C  
ATOM    455  CD  ARG A  31      13.357  -1.794 -15.080  1.00  0.00           C  
ATOM    456  NE  ARG A  31      13.333  -2.838 -16.091  1.00  0.00           N  
ATOM    457  CZ  ARG A  31      12.722  -2.731 -17.288  1.00  0.00           C  
ATOM    458  NH1 ARG A  31      12.091  -1.622 -17.606  1.00  0.00           N  
ATOM    459  NH2 ARG A  31      12.757  -3.739 -18.141  1.00  0.00           N  
ATOM    460  H   ARG A  31      18.247  -2.164 -14.919  1.00  0.00           H  
ATOM    461  HA  ARG A  31      16.695  -1.761 -12.575  1.00  0.00           H  
ATOM    462 1HB  ARG A  31      15.960  -1.107 -14.840  1.00  0.00           H  
ATOM    463 2HB  ARG A  31      15.819  -2.798 -15.294  1.00  0.00           H  
ATOM    464 1HG  ARG A  31      14.054  -3.098 -13.587  1.00  0.00           H  
ATOM    465 2HG  ARG A  31      14.175  -1.366 -13.193  1.00  0.00           H  
ATOM    466 1HD  ARG A  31      12.351  -1.688 -14.676  1.00  0.00           H  
ATOM    467 2HD  ARG A  31      13.656  -0.862 -15.559  1.00  0.00           H  
ATOM    468  HE  ARG A  31      13.808  -3.706 -15.883  1.00  0.00           H  
ATOM    469 1HH1 ARG A  31      12.064  -0.851 -16.954  1.00  0.00           H  
ATOM    470 2HH1 ARG A  31      11.633  -1.541 -18.502  1.00  0.00           H  
ATOM    471 1HH2 ARG A  31      13.242  -4.592 -17.896  1.00  0.00           H  
ATOM    472 2HH2 ARG A  31      12.300  -3.659 -19.037  1.00  0.00           H  
ATOM    473  N   GLN A  32      16.828  -4.883 -13.640  1.00  0.00           N  
ATOM    474  CA  GLN A  32      16.554  -6.265 -13.267  1.00  0.00           C  
ATOM    475  C   GLN A  32      17.316  -6.658 -12.008  1.00  0.00           C  
ATOM    476  O   GLN A  32      16.796  -7.376 -11.154  1.00  0.00           O  
ATOM    477  CB  GLN A  32      16.917  -7.212 -14.414  1.00  0.00           C  
ATOM    478  CG  GLN A  32      16.553  -8.665 -14.161  1.00  0.00           C  
ATOM    479  CD  GLN A  32      15.057  -8.872 -14.023  1.00  0.00           C  
ATOM    480  OE1 GLN A  32      14.276  -8.447 -14.879  1.00  0.00           O  
ATOM    481  NE2 GLN A  32      14.648  -9.527 -12.943  1.00  0.00           N  
ATOM    482  H   GLN A  32      17.303  -4.693 -14.511  1.00  0.00           H  
ATOM    483  HA  GLN A  32      15.488  -6.363 -13.059  1.00  0.00           H  
ATOM    484 1HB  GLN A  32      16.409  -6.892 -15.324  1.00  0.00           H  
ATOM    485 2HB  GLN A  32      17.989  -7.162 -14.602  1.00  0.00           H  
ATOM    486 1HG  GLN A  32      16.906  -9.269 -14.997  1.00  0.00           H  
ATOM    487 2HG  GLN A  32      17.030  -8.993 -13.237  1.00  0.00           H  
ATOM    488 1HE2 GLN A  32      13.671  -9.694 -12.798  1.00  0.00           H  
ATOM    489 2HE2 GLN A  32      15.315  -9.855 -12.273  1.00  0.00           H  
ATOM    490  N   MET A  33      18.552  -6.182 -11.898  1.00  0.00           N  
ATOM    491  CA  MET A  33      19.415  -6.542 -10.780  1.00  0.00           C  
ATOM    492  C   MET A  33      19.052  -5.756  -9.527  1.00  0.00           C  
ATOM    493  O   MET A  33      18.960  -6.316  -8.435  1.00  0.00           O  
ATOM    494  CB  MET A  33      20.880  -6.311 -11.148  1.00  0.00           C  
ATOM    495  CG  MET A  33      21.418  -7.257 -12.212  1.00  0.00           C  
ATOM    496  SD  MET A  33      23.108  -6.861 -12.704  1.00  0.00           S  
ATOM    497  CE  MET A  33      24.010  -7.344 -11.235  1.00  0.00           C  
ATOM    498  H   MET A  33      18.902  -5.555 -12.608  1.00  0.00           H  
ATOM    499  HA  MET A  33      19.272  -7.600 -10.559  1.00  0.00           H  
ATOM    500 1HB  MET A  33      21.007  -5.293 -11.512  1.00  0.00           H  
ATOM    501 2HB  MET A  33      21.500  -6.421 -10.258  1.00  0.00           H  
ATOM    502 1HG  MET A  33      21.401  -8.279 -11.833  1.00  0.00           H  
ATOM    503 2HG  MET A  33      20.783  -7.211 -13.096  1.00  0.00           H  
ATOM    504 1HE  MET A  33      25.074  -7.158 -11.384  1.00  0.00           H  
ATOM    505 2HE  MET A  33      23.656  -6.763 -10.382  1.00  0.00           H  
ATOM    506 3HE  MET A  33      23.851  -8.405 -11.042  1.00  0.00           H  
ATOM    507  N   SER A  34      18.845  -4.454  -9.692  1.00  0.00           N  
ATOM    508  CA  SER A  34      18.626  -3.563  -8.558  1.00  0.00           C  
ATOM    509  C   SER A  34      17.155  -3.524  -8.165  1.00  0.00           C  
ATOM    510  O   SER A  34      16.819  -3.518  -6.980  1.00  0.00           O  
ATOM    511  CB  SER A  34      19.107  -2.165  -8.892  1.00  0.00           C  
ATOM    512  OG  SER A  34      18.298  -1.577  -9.874  1.00  0.00           O  
ATOM    513  H   SER A  34      18.839  -4.071 -10.626  1.00  0.00           H  
ATOM    514  HA  SER A  34      19.198  -3.938  -7.708  1.00  0.00           H  
ATOM    515 1HB  SER A  34      19.095  -1.551  -7.992  1.00  0.00           H  
ATOM    516 2HB  SER A  34      20.137  -2.209  -9.244  1.00  0.00           H  
ATOM    517  HG  SER A  34      18.624  -1.903 -10.716  1.00  0.00           H  
ATOM    518  N   GLY A  35      16.281  -3.496  -9.165  1.00  0.00           N  
ATOM    519  CA  GLY A  35      14.848  -3.371  -8.926  1.00  0.00           C  
ATOM    520  C   GLY A  35      14.372  -1.944  -9.170  1.00  0.00           C  
ATOM    521  O   GLY A  35      13.178  -1.656  -9.092  1.00  0.00           O  
ATOM    522  H   GLY A  35      16.617  -3.565 -10.114  1.00  0.00           H  
ATOM    523 1HA  GLY A  35      14.308  -4.055  -9.582  1.00  0.00           H  
ATOM    524 2HA  GLY A  35      14.622  -3.663  -7.902  1.00  0.00           H  
ATOM    525  N   ALA A  36      15.314  -1.054  -9.464  1.00  0.00           N  
ATOM    526  CA  ALA A  36      14.994   0.349  -9.701  1.00  0.00           C  
ATOM    527  C   ALA A  36      15.021   0.675 -11.189  1.00  0.00           C  
ATOM    528  O   ALA A  36      15.921   0.249 -11.912  1.00  0.00           O  
ATOM    529  CB  ALA A  36      15.962   1.248  -8.945  1.00  0.00           C  
ATOM    530  H   ALA A  36      16.275  -1.357  -9.524  1.00  0.00           H  
ATOM    531  HA  ALA A  36      13.984   0.532  -9.337  1.00  0.00           H  
ATOM    532 1HB  ALA A  36      15.711   2.292  -9.133  1.00  0.00           H  
ATOM    533 2HB  ALA A  36      15.889   1.043  -7.877  1.00  0.00           H  
ATOM    534 3HB  ALA A  36      16.978   1.053  -9.283  1.00  0.00           H  
ATOM    535  N   GLN A  37      14.028   1.433 -11.641  1.00  0.00           N  
ATOM    536  CA  GLN A  37      13.944   1.833 -13.041  1.00  0.00           C  
ATOM    537  C   GLN A  37      14.926   2.955 -13.353  1.00  0.00           C  
ATOM    538  O   GLN A  37      14.929   3.992 -12.690  1.00  0.00           O  
ATOM    539  CB  GLN A  37      12.519   2.272 -13.388  1.00  0.00           C  
ATOM    540  CG  GLN A  37      12.359   2.800 -14.804  1.00  0.00           C  
ATOM    541  CD  GLN A  37      12.517   1.711 -15.849  1.00  0.00           C  
ATOM    542  OE1 GLN A  37      11.755   0.741 -15.875  1.00  0.00           O  
ATOM    543  NE2 GLN A  37      13.510   1.866 -16.717  1.00  0.00           N  
ATOM    544  H   GLN A  37      13.312   1.741 -10.998  1.00  0.00           H  
ATOM    545  HA  GLN A  37      14.205   0.975 -13.661  1.00  0.00           H  
ATOM    546 1HB  GLN A  37      11.838   1.431 -13.264  1.00  0.00           H  
ATOM    547 2HB  GLN A  37      12.202   3.055 -12.700  1.00  0.00           H  
ATOM    548 1HG  GLN A  37      11.364   3.232 -14.909  1.00  0.00           H  
ATOM    549 2HG  GLN A  37      13.118   3.561 -14.986  1.00  0.00           H  
ATOM    550 1HE2 GLN A  37      13.664   1.179 -17.429  1.00  0.00           H  
ATOM    551 2HE2 GLN A  37      14.105   2.667 -16.660  1.00  0.00           H  
ATOM    552  N   ILE A  38      15.758   2.741 -14.366  1.00  0.00           N  
ATOM    553  CA  ILE A  38      16.731   3.743 -14.783  1.00  0.00           C  
ATOM    554  C   ILE A  38      16.251   4.496 -16.018  1.00  0.00           C  
ATOM    555  O   ILE A  38      15.903   3.889 -17.030  1.00  0.00           O  
ATOM    556  CB  ILE A  38      18.097   3.096 -15.075  1.00  0.00           C  
ATOM    557  CG1 ILE A  38      18.565   2.272 -13.872  1.00  0.00           C  
ATOM    558  CG2 ILE A  38      19.125   4.159 -15.429  1.00  0.00           C  
ATOM    559  CD1 ILE A  38      18.674   3.069 -12.592  1.00  0.00           C  
ATOM    560  H   ILE A  38      15.716   1.861 -14.860  1.00  0.00           H  
ATOM    561  HA  ILE A  38      16.856   4.462 -13.974  1.00  0.00           H  
ATOM    562  HB  ILE A  38      18.000   2.404 -15.911  1.00  0.00           H  
ATOM    563 1HG1 ILE A  38      17.872   1.449 -13.704  1.00  0.00           H  
ATOM    564 2HG1 ILE A  38      19.542   1.838 -14.086  1.00  0.00           H  
ATOM    565 1HG2 ILE A  38      20.085   3.684 -15.631  1.00  0.00           H  
ATOM    566 2HG2 ILE A  38      18.796   4.703 -16.313  1.00  0.00           H  
ATOM    567 3HG2 ILE A  38      19.233   4.853 -14.595  1.00  0.00           H  
ATOM    568 1HD1 ILE A  38      19.012   2.418 -11.786  1.00  0.00           H  
ATOM    569 2HD1 ILE A  38      19.391   3.880 -12.728  1.00  0.00           H  
ATOM    570 3HD1 ILE A  38      17.700   3.484 -12.338  1.00  0.00           H  
ATOM    571  N   LYS A  39      16.236   5.822 -15.927  1.00  0.00           N  
ATOM    572  CA  LYS A  39      15.948   6.665 -17.081  1.00  0.00           C  
ATOM    573  C   LYS A  39      16.978   7.778 -17.221  1.00  0.00           C  
ATOM    574  O   LYS A  39      17.511   8.272 -16.227  1.00  0.00           O  
ATOM    575  CB  LYS A  39      14.543   7.260 -16.973  1.00  0.00           C  
ATOM    576  CG  LYS A  39      13.421   6.230 -16.990  1.00  0.00           C  
ATOM    577  CD  LYS A  39      12.056   6.900 -16.945  1.00  0.00           C  
ATOM    578  CE  LYS A  39      10.933   5.873 -16.959  1.00  0.00           C  
ATOM    579  NZ  LYS A  39       9.591   6.514 -16.928  1.00  0.00           N  
ATOM    580  H   LYS A  39      16.428   6.256 -15.036  1.00  0.00           H  
ATOM    581  HA  LYS A  39      15.997   6.050 -17.980  1.00  0.00           H  
ATOM    582 1HB  LYS A  39      14.459   7.830 -16.047  1.00  0.00           H  
ATOM    583 2HB  LYS A  39      14.376   7.951 -17.799  1.00  0.00           H  
ATOM    584 1HG  LYS A  39      13.492   5.630 -17.898  1.00  0.00           H  
ATOM    585 2HG  LYS A  39      13.520   5.569 -16.130  1.00  0.00           H  
ATOM    586 1HD  LYS A  39      11.975   7.502 -16.039  1.00  0.00           H  
ATOM    587 2HD  LYS A  39      11.944   7.557 -17.808  1.00  0.00           H  
ATOM    588 1HE  LYS A  39      11.010   5.262 -17.857  1.00  0.00           H  
ATOM    589 2HE  LYS A  39      11.028   5.219 -16.092  1.00  0.00           H  
ATOM    590 1HZ  LYS A  39       8.876   5.801 -16.938  1.00  0.00           H  
ATOM    591 2HZ  LYS A  39       9.501   7.070 -16.089  1.00  0.00           H  
ATOM    592 3HZ  LYS A  39       9.483   7.109 -17.738  1.00  0.00           H  
ATOM    593  N   ILE A  40      17.256   8.168 -18.460  1.00  0.00           N  
ATOM    594  CA  ILE A  40      18.218   9.229 -18.732  1.00  0.00           C  
ATOM    595  C   ILE A  40      17.564  10.392 -19.467  1.00  0.00           C  
ATOM    596  O   ILE A  40      16.867  10.196 -20.463  1.00  0.00           O  
ATOM    597  CB  ILE A  40      19.402   8.698 -19.561  1.00  0.00           C  
ATOM    598  CG1 ILE A  40      20.148   7.607 -18.789  1.00  0.00           C  
ATOM    599  CG2 ILE A  40      20.344   9.833 -19.930  1.00  0.00           C  
ATOM    600  CD1 ILE A  40      21.199   6.891 -19.605  1.00  0.00           C  
ATOM    601  H   ILE A  40      16.788   7.719 -19.234  1.00  0.00           H  
ATOM    602  HA  ILE A  40      18.602   9.600 -17.782  1.00  0.00           H  
ATOM    603  HB  ILE A  40      19.028   8.237 -20.475  1.00  0.00           H  
ATOM    604 1HG1 ILE A  40      20.633   8.046 -17.917  1.00  0.00           H  
ATOM    605 2HG1 ILE A  40      19.436   6.866 -18.426  1.00  0.00           H  
ATOM    606 1HG2 ILE A  40      21.176   9.440 -20.515  1.00  0.00           H  
ATOM    607 2HG2 ILE A  40      19.807  10.576 -20.518  1.00  0.00           H  
ATOM    608 3HG2 ILE A  40      20.728  10.298 -19.022  1.00  0.00           H  
ATOM    609 1HD1 ILE A  40      21.684   6.133 -18.990  1.00  0.00           H  
ATOM    610 2HD1 ILE A  40      20.729   6.414 -20.466  1.00  0.00           H  
ATOM    611 3HD1 ILE A  40      21.943   7.608 -19.949  1.00  0.00           H  
ATOM    612  N   ALA A  41      17.791  11.603 -18.970  1.00  0.00           N  
ATOM    613  CA  ALA A  41      17.215  12.799 -19.572  1.00  0.00           C  
ATOM    614  C   ALA A  41      18.258  13.901 -19.715  1.00  0.00           C  
ATOM    615  O   ALA A  41      19.282  13.892 -19.032  1.00  0.00           O  
ATOM    616  CB  ALA A  41      16.035  13.292 -18.747  1.00  0.00           C  
ATOM    617  H   ALA A  41      18.379  11.697 -18.153  1.00  0.00           H  
ATOM    618  HA  ALA A  41      16.864  12.540 -20.571  1.00  0.00           H  
ATOM    619 1HB  ALA A  41      15.616  14.185 -19.210  1.00  0.00           H  
ATOM    620 2HB  ALA A  41      15.272  12.514 -18.703  1.00  0.00           H  
ATOM    621 3HB  ALA A  41      16.370  13.529 -17.739  1.00  0.00           H  
ATOM    622  N   ASN A  42      17.990  14.849 -20.607  1.00  0.00           N  
ATOM    623  CA  ASN A  42      18.889  15.977 -20.817  1.00  0.00           C  
ATOM    624  C   ASN A  42      18.324  17.253 -20.206  1.00  0.00           C  
ATOM    625  O   ASN A  42      17.373  17.834 -20.728  1.00  0.00           O  
ATOM    626  CB  ASN A  42      19.165  16.171 -22.297  1.00  0.00           C  
ATOM    627  CG  ASN A  42      20.179  17.250 -22.559  1.00  0.00           C  
ATOM    628  OD1 ASN A  42      20.675  17.893 -21.626  1.00  0.00           O  
ATOM    629  ND2 ASN A  42      20.496  17.462 -23.811  1.00  0.00           N  
ATOM    630  H   ASN A  42      17.143  14.786 -21.153  1.00  0.00           H  
ATOM    631  HA  ASN A  42      19.833  15.767 -20.312  1.00  0.00           H  
ATOM    632 1HB  ASN A  42      19.528  15.236 -22.725  1.00  0.00           H  
ATOM    633 2HB  ASN A  42      18.238  16.428 -22.810  1.00  0.00           H  
ATOM    634 1HD2 ASN A  42      21.166  18.167 -24.045  1.00  0.00           H  
ATOM    635 2HD2 ASN A  42      20.070  16.918 -24.533  1.00  0.00           H  
ATOM    636  N   PRO A  43      18.915  17.684 -19.097  1.00  0.00           N  
ATOM    637  CA  PRO A  43      18.477  18.897 -18.417  1.00  0.00           C  
ATOM    638  C   PRO A  43      18.440  20.082 -19.374  1.00  0.00           C  
ATOM    639  O   PRO A  43      17.537  20.917 -19.308  1.00  0.00           O  
ATOM    640  CB  PRO A  43      19.538  19.084 -17.328  1.00  0.00           C  
ATOM    641  CG  PRO A  43      19.997  17.699 -17.023  1.00  0.00           C  
ATOM    642  CD  PRO A  43      20.020  17.009 -18.361  1.00  0.00           C  
ATOM    643  HA  PRO A  43      17.485  18.726 -17.975  1.00  0.00           H  
ATOM    644 1HB  PRO A  43      20.348  19.730 -17.698  1.00  0.00           H  
ATOM    645 2HB  PRO A  43      19.097  19.589 -16.456  1.00  0.00           H  
ATOM    646 1HG  PRO A  43      20.986  17.724 -16.542  1.00  0.00           H  
ATOM    647 2HG  PRO A  43      19.310  17.219 -16.311  1.00  0.00           H  
ATOM    648 1HD  PRO A  43      20.993  17.177 -18.844  1.00  0.00           H  
ATOM    649 2HD  PRO A  43      19.836  15.933 -18.222  1.00  0.00           H  
ATOM    650  N   VAL A  44      19.425  20.150 -20.262  1.00  0.00           N  
ATOM    651  CA  VAL A  44      19.534  21.260 -21.201  1.00  0.00           C  
ATOM    652  C   VAL A  44      20.634  21.009 -22.225  1.00  0.00           C  
ATOM    653  O   VAL A  44      21.717  20.533 -21.884  1.00  0.00           O  
ATOM    654  CB  VAL A  44      19.828  22.571 -20.448  1.00  0.00           C  
ATOM    655  CG1 VAL A  44      21.165  22.482 -19.727  1.00  0.00           C  
ATOM    656  CG2 VAL A  44      19.816  23.740 -21.420  1.00  0.00           C  
ATOM    657  H   VAL A  44      20.116  19.414 -20.288  1.00  0.00           H  
ATOM    658  HA  VAL A  44      18.584  21.364 -21.727  1.00  0.00           H  
ATOM    659  HB  VAL A  44      19.062  22.721 -19.687  1.00  0.00           H  
ATOM    660 1HG1 VAL A  44      21.357  23.416 -19.199  1.00  0.00           H  
ATOM    661 2HG1 VAL A  44      21.138  21.660 -19.011  1.00  0.00           H  
ATOM    662 3HG1 VAL A  44      21.959  22.306 -20.452  1.00  0.00           H  
ATOM    663 1HG2 VAL A  44      20.024  24.664 -20.880  1.00  0.00           H  
ATOM    664 2HG2 VAL A  44      20.579  23.587 -22.184  1.00  0.00           H  
ATOM    665 3HG2 VAL A  44      18.837  23.810 -21.893  1.00  0.00           H  
ATOM    666  N   GLU A  45      20.349  21.331 -23.483  1.00  0.00           N  
ATOM    667  CA  GLU A  45      21.327  21.178 -24.553  1.00  0.00           C  
ATOM    668  C   GLU A  45      22.615  21.926 -24.234  1.00  0.00           C  
ATOM    669  O   GLU A  45      22.594  23.126 -23.957  1.00  0.00           O  
ATOM    670  CB  GLU A  45      20.750  21.678 -25.879  1.00  0.00           C  
ATOM    671  CG  GLU A  45      21.666  21.481 -27.078  1.00  0.00           C  
ATOM    672  CD  GLU A  45      21.051  21.948 -28.368  1.00  0.00           C  
ATOM    673  OE1 GLU A  45      19.934  22.406 -28.339  1.00  0.00           O  
ATOM    674  OE2 GLU A  45      21.700  21.848 -29.383  1.00  0.00           O  
ATOM    675  H   GLU A  45      19.432  21.691 -23.703  1.00  0.00           H  
ATOM    676  HA  GLU A  45      21.567  20.118 -24.654  1.00  0.00           H  
ATOM    677 1HB  GLU A  45      19.813  21.161 -26.086  1.00  0.00           H  
ATOM    678 2HB  GLU A  45      20.527  22.742 -25.800  1.00  0.00           H  
ATOM    679 1HG  GLU A  45      22.592  22.031 -26.910  1.00  0.00           H  
ATOM    680 2HG  GLU A  45      21.915  20.424 -27.162  1.00  0.00           H  
ATOM    681  N   GLY A  46      23.734  21.212 -24.275  1.00  0.00           N  
ATOM    682  CA  GLY A  46      25.034  21.808 -23.992  1.00  0.00           C  
ATOM    683  C   GLY A  46      25.561  21.362 -22.634  1.00  0.00           C  
ATOM    684  O   GLY A  46      26.722  21.599 -22.299  1.00  0.00           O  
ATOM    685  H   GLY A  46      23.684  20.231 -24.508  1.00  0.00           H  
ATOM    686 1HA  GLY A  46      25.742  21.526 -24.772  1.00  0.00           H  
ATOM    687 2HA  GLY A  46      24.949  22.894 -24.014  1.00  0.00           H  
ATOM    688  N   SER A  47      24.702  20.714 -21.856  1.00  0.00           N  
ATOM    689  CA  SER A  47      25.089  20.203 -20.546  1.00  0.00           C  
ATOM    690  C   SER A  47      26.201  19.169 -20.665  1.00  0.00           C  
ATOM    691  O   SER A  47      26.181  18.321 -21.557  1.00  0.00           O  
ATOM    692  CB  SER A  47      23.890  19.591 -19.849  1.00  0.00           C  
ATOM    693  OG  SER A  47      24.268  18.970 -18.651  1.00  0.00           O  
ATOM    694  H   SER A  47      23.756  20.571 -22.179  1.00  0.00           H  
ATOM    695  HA  SER A  47      25.458  21.035 -19.945  1.00  0.00           H  
ATOM    696 1HB  SER A  47      23.153  20.367 -19.643  1.00  0.00           H  
ATOM    697 2HB  SER A  47      23.420  18.861 -20.507  1.00  0.00           H  
ATOM    698  HG  SER A  47      24.128  18.029 -18.785  1.00  0.00           H  
ATOM    699  N   SER A  48      27.172  19.244 -19.761  1.00  0.00           N  
ATOM    700  CA  SER A  48      28.289  18.308 -19.756  1.00  0.00           C  
ATOM    701  C   SER A  48      27.891  16.978 -19.130  1.00  0.00           C  
ATOM    702  O   SER A  48      28.633  15.998 -19.207  1.00  0.00           O  
ATOM    703  CB  SER A  48      29.464  18.901 -19.002  1.00  0.00           C  
ATOM    704  OG  SER A  48      29.175  19.019 -17.636  1.00  0.00           O  
ATOM    705  H   SER A  48      27.134  19.969 -19.058  1.00  0.00           H  
ATOM    706  HA  SER A  48      28.591  18.124 -20.788  1.00  0.00           H  
ATOM    707 1HB  SER A  48      30.340  18.268 -19.138  1.00  0.00           H  
ATOM    708 2HB  SER A  48      29.702  19.881 -19.412  1.00  0.00           H  
ATOM    709  HG  SER A  48      28.696  18.222 -17.397  1.00  0.00           H  
ATOM    710  N   GLY A  49      26.716  16.949 -18.510  1.00  0.00           N  
ATOM    711  CA  GLY A  49      26.216  15.738 -17.871  1.00  0.00           C  
ATOM    712  C   GLY A  49      24.749  15.504 -18.205  1.00  0.00           C  
ATOM    713  O   GLY A  49      24.125  16.307 -18.900  1.00  0.00           O  
ATOM    714  H   GLY A  49      26.155  17.789 -18.482  1.00  0.00           H  
ATOM    715 1HA  GLY A  49      26.809  14.883 -18.198  1.00  0.00           H  
ATOM    716 2HA  GLY A  49      26.339  15.820 -16.792  1.00  0.00           H  
ATOM    717  N   ARG A  50      24.203  14.400 -17.707  1.00  0.00           N  
ATOM    718  CA  ARG A  50      22.814  14.045 -17.975  1.00  0.00           C  
ATOM    719  C   ARG A  50      22.115  13.563 -16.710  1.00  0.00           C  
ATOM    720  O   ARG A  50      22.756  13.053 -15.791  1.00  0.00           O  
ATOM    721  CB  ARG A  50      22.735  12.960 -19.039  1.00  0.00           C  
ATOM    722  CG  ARG A  50      23.230  13.376 -20.415  1.00  0.00           C  
ATOM    723  CD  ARG A  50      22.316  14.356 -21.054  1.00  0.00           C  
ATOM    724  NE  ARG A  50      22.740  14.692 -22.404  1.00  0.00           N  
ATOM    725  CZ  ARG A  50      23.597  15.684 -22.713  1.00  0.00           C  
ATOM    726  NH1 ARG A  50      24.112  16.428 -21.759  1.00  0.00           N  
ATOM    727  NH2 ARG A  50      23.920  15.910 -23.974  1.00  0.00           N  
ATOM    728  H   ARG A  50      24.764  13.792 -17.129  1.00  0.00           H  
ATOM    729  HA  ARG A  50      22.295  14.930 -18.342  1.00  0.00           H  
ATOM    730 1HB  ARG A  50      23.321  12.098 -18.724  1.00  0.00           H  
ATOM    731 2HB  ARG A  50      21.701  12.631 -19.146  1.00  0.00           H  
ATOM    732 1HG  ARG A  50      24.215  13.834 -20.323  1.00  0.00           H  
ATOM    733 2HG  ARG A  50      23.296  12.498 -21.058  1.00  0.00           H  
ATOM    734 1HD  ARG A  50      21.312  13.937 -21.106  1.00  0.00           H  
ATOM    735 2HD  ARG A  50      22.297  15.273 -20.466  1.00  0.00           H  
ATOM    736  HE  ARG A  50      22.364  14.141 -23.165  1.00  0.00           H  
ATOM    737 1HH1 ARG A  50      23.865  16.256 -20.795  1.00  0.00           H  
ATOM    738 2HH1 ARG A  50      24.754  17.172 -21.990  1.00  0.00           H  
ATOM    739 1HH2 ARG A  50      23.524  15.338 -24.708  1.00  0.00           H  
ATOM    740 2HH2 ARG A  50      24.562  16.654 -24.205  1.00  0.00           H  
ATOM    741  N   GLN A  51      20.798  13.728 -16.668  1.00  0.00           N  
ATOM    742  CA  GLN A  51      20.019  13.383 -15.485  1.00  0.00           C  
ATOM    743  C   GLN A  51      19.645  11.906 -15.484  1.00  0.00           C  
ATOM    744  O   GLN A  51      19.070  11.400 -16.448  1.00  0.00           O  
ATOM    745  CB  GLN A  51      18.754  14.242 -15.406  1.00  0.00           C  
ATOM    746  CG  GLN A  51      17.915  14.001 -14.163  1.00  0.00           C  
ATOM    747  CD  GLN A  51      16.643  14.828 -14.154  1.00  0.00           C  
ATOM    748  OE1 GLN A  51      15.774  14.663 -15.015  1.00  0.00           O  
ATOM    749  NE2 GLN A  51      16.526  15.723 -13.180  1.00  0.00           N  
ATOM    750  H   GLN A  51      20.323  14.103 -17.478  1.00  0.00           H  
ATOM    751  HA  GLN A  51      20.627  13.576 -14.602  1.00  0.00           H  
ATOM    752 1HB  GLN A  51      19.029  15.297 -15.427  1.00  0.00           H  
ATOM    753 2HB  GLN A  51      18.128  14.049 -16.277  1.00  0.00           H  
ATOM    754 1HG  GLN A  51      17.639  12.948 -14.122  1.00  0.00           H  
ATOM    755 2HG  GLN A  51      18.502  14.268 -13.284  1.00  0.00           H  
ATOM    756 1HE2 GLN A  51      15.709  16.297 -13.123  1.00  0.00           H  
ATOM    757 2HE2 GLN A  51      17.255  15.823 -12.503  1.00  0.00           H  
ATOM    758  N   VAL A  52      19.975  11.218 -14.396  1.00  0.00           N  
ATOM    759  CA  VAL A  52      19.590   9.823 -14.225  1.00  0.00           C  
ATOM    760  C   VAL A  52      18.496   9.677 -13.175  1.00  0.00           C  
ATOM    761  O   VAL A  52      18.678  10.058 -12.018  1.00  0.00           O  
ATOM    762  CB  VAL A  52      20.810   8.978 -13.812  1.00  0.00           C  
ATOM    763  CG1 VAL A  52      20.405   7.528 -13.594  1.00  0.00           C  
ATOM    764  CG2 VAL A  52      21.894   9.081 -14.875  1.00  0.00           C  
ATOM    765  H   VAL A  52      20.506  11.675 -13.668  1.00  0.00           H  
ATOM    766  HA  VAL A  52      19.212   9.449 -15.178  1.00  0.00           H  
ATOM    767  HB  VAL A  52      21.194   9.351 -12.863  1.00  0.00           H  
ATOM    768 1HG1 VAL A  52      21.279   6.946 -13.302  1.00  0.00           H  
ATOM    769 2HG1 VAL A  52      19.655   7.475 -12.805  1.00  0.00           H  
ATOM    770 3HG1 VAL A  52      19.991   7.123 -14.517  1.00  0.00           H  
ATOM    771 1HG2 VAL A  52      22.754   8.482 -14.576  1.00  0.00           H  
ATOM    772 2HG2 VAL A  52      21.508   8.713 -15.825  1.00  0.00           H  
ATOM    773 3HG2 VAL A  52      22.198  10.122 -14.985  1.00  0.00           H  
ATOM    774  N   THR A  53      17.360   9.124 -13.584  1.00  0.00           N  
ATOM    775  CA  THR A  53      16.258   8.866 -12.664  1.00  0.00           C  
ATOM    776  C   THR A  53      16.294   7.433 -12.150  1.00  0.00           C  
ATOM    777  O   THR A  53      16.282   6.482 -12.931  1.00  0.00           O  
ATOM    778  CB  THR A  53      14.900   9.141 -13.335  1.00  0.00           C  
ATOM    779  OG1 THR A  53      14.823  10.520 -13.719  1.00  0.00           O  
ATOM    780  CG2 THR A  53      13.759   8.820 -12.381  1.00  0.00           C  
ATOM    781  H   THR A  53      17.256   8.875 -14.558  1.00  0.00           H  
ATOM    782  HA  THR A  53      16.359   9.533 -11.808  1.00  0.00           H  
ATOM    783  HB  THR A  53      14.803   8.523 -14.228  1.00  0.00           H  
ATOM    784  HG1 THR A  53      15.216  11.065 -13.032  1.00  0.00           H  
ATOM    785 1HG2 THR A  53      12.807   9.020 -12.872  1.00  0.00           H  
ATOM    786 2HG2 THR A  53      13.808   7.769 -12.096  1.00  0.00           H  
ATOM    787 3HG2 THR A  53      13.845   9.441 -11.490  1.00  0.00           H  
ATOM    788  N   ILE A  54      16.339   7.284 -10.830  1.00  0.00           N  
ATOM    789  CA  ILE A  54      16.360   5.966 -10.208  1.00  0.00           C  
ATOM    790  C   ILE A  54      15.146   5.761  -9.310  1.00  0.00           C  
ATOM    791  O   ILE A  54      15.136   6.191  -8.156  1.00  0.00           O  
ATOM    792  CB  ILE A  54      17.646   5.766  -9.386  1.00  0.00           C  
ATOM    793  CG1 ILE A  54      18.880   6.022 -10.256  1.00  0.00           C  
ATOM    794  CG2 ILE A  54      17.688   4.365  -8.795  1.00  0.00           C  
ATOM    795  CD1 ILE A  54      20.183   5.996  -9.490  1.00  0.00           C  
ATOM    796  H   ILE A  54      16.359   8.106 -10.243  1.00  0.00           H  
ATOM    797  HA  ILE A  54      16.332   5.212 -10.994  1.00  0.00           H  
ATOM    798  HB  ILE A  54      17.677   6.493  -8.575  1.00  0.00           H  
ATOM    799 1HG1 ILE A  54      18.932   5.270 -11.043  1.00  0.00           H  
ATOM    800 2HG1 ILE A  54      18.789   6.995 -10.739  1.00  0.00           H  
ATOM    801 1HG2 ILE A  54      18.605   4.241  -8.219  1.00  0.00           H  
ATOM    802 2HG2 ILE A  54      16.827   4.219  -8.145  1.00  0.00           H  
ATOM    803 3HG2 ILE A  54      17.664   3.630  -9.600  1.00  0.00           H  
ATOM    804 1HD1 ILE A  54      21.011   6.185 -10.174  1.00  0.00           H  
ATOM    805 2HD1 ILE A  54      20.167   6.766  -8.718  1.00  0.00           H  
ATOM    806 3HD1 ILE A  54      20.313   5.019  -9.026  1.00  0.00           H  
ATOM    807  N   THR A  55      14.124   5.103  -9.846  1.00  0.00           N  
ATOM    808  CA  THR A  55      12.873   4.909  -9.122  1.00  0.00           C  
ATOM    809  C   THR A  55      12.754   3.482  -8.601  1.00  0.00           C  
ATOM    810  O   THR A  55      12.749   2.527  -9.376  1.00  0.00           O  
ATOM    811  CB  THR A  55      11.661   5.238 -10.012  1.00  0.00           C  
ATOM    812  OG1 THR A  55      11.708   6.618 -10.398  1.00  0.00           O  
ATOM    813  CG2 THR A  55      10.363   4.968  -9.266  1.00  0.00           C  
ATOM    814  H   THR A  55      14.216   4.727 -10.779  1.00  0.00           H  
ATOM    815  HA  THR A  55      12.862   5.582  -8.264  1.00  0.00           H  
ATOM    816  HB  THR A  55      11.692   4.622 -10.911  1.00  0.00           H  
ATOM    817  HG1 THR A  55      11.539   7.170  -9.631  1.00  0.00           H  
ATOM    818 1HG2 THR A  55       9.517   5.206  -9.911  1.00  0.00           H  
ATOM    819 2HG2 THR A  55      10.319   3.917  -8.982  1.00  0.00           H  
ATOM    820 3HG2 THR A  55      10.322   5.588  -8.372  1.00  0.00           H  
ATOM    821  N   GLY A  56      12.658   3.345  -7.283  1.00  0.00           N  
ATOM    822  CA  GLY A  56      12.589   2.033  -6.652  1.00  0.00           C  
ATOM    823  C   GLY A  56      12.814   2.131  -5.149  1.00  0.00           C  
ATOM    824  O   GLY A  56      12.804   3.223  -4.580  1.00  0.00           O  
ATOM    825  H   GLY A  56      12.632   4.172  -6.703  1.00  0.00           H  
ATOM    826 1HA  GLY A  56      11.614   1.585  -6.849  1.00  0.00           H  
ATOM    827 2HA  GLY A  56      13.338   1.377  -7.094  1.00  0.00           H  
ATOM    828  N   SER A  57      13.018   0.984  -4.510  1.00  0.00           N  
ATOM    829  CA  SER A  57      13.300   0.944  -3.080  1.00  0.00           C  
ATOM    830  C   SER A  57      14.656   1.562  -2.768  1.00  0.00           C  
ATOM    831  O   SER A  57      15.526   1.644  -3.635  1.00  0.00           O  
ATOM    832  CB  SER A  57      13.259  -0.487  -2.580  1.00  0.00           C  
ATOM    833  OG  SER A  57      14.383  -1.203  -3.015  1.00  0.00           O  
ATOM    834  H   SER A  57      12.976   0.118  -5.028  1.00  0.00           H  
ATOM    835  HA  SER A  57      12.533   1.520  -2.559  1.00  0.00           H  
ATOM    836 1HB  SER A  57      13.221  -0.492  -1.491  1.00  0.00           H  
ATOM    837 2HB  SER A  57      12.354  -0.973  -2.941  1.00  0.00           H  
ATOM    838  HG  SER A  57      14.193  -1.470  -3.918  1.00  0.00           H  
ATOM    839  N   ALA A  58      14.831   1.996  -1.524  1.00  0.00           N  
ATOM    840  CA  ALA A  58      16.095   2.577  -1.086  1.00  0.00           C  
ATOM    841  C   ALA A  58      17.252   1.612  -1.310  1.00  0.00           C  
ATOM    842  O   ALA A  58      18.345   2.019  -1.702  1.00  0.00           O  
ATOM    843  CB  ALA A  58      16.014   2.976   0.380  1.00  0.00           C  
ATOM    844  H   ALA A  58      14.069   1.922  -0.866  1.00  0.00           H  
ATOM    845  HA  ALA A  58      16.283   3.469  -1.685  1.00  0.00           H  
ATOM    846 1HB  ALA A  58      16.965   3.408   0.692  1.00  0.00           H  
ATOM    847 2HB  ALA A  58      15.221   3.711   0.515  1.00  0.00           H  
ATOM    848 3HB  ALA A  58      15.800   2.096   0.985  1.00  0.00           H  
ATOM    849  N   ALA A  59      17.004   0.331  -1.058  1.00  0.00           N  
ATOM    850  CA  ALA A  59      17.984  -0.710  -1.346  1.00  0.00           C  
ATOM    851  C   ALA A  59      18.257  -0.811  -2.841  1.00  0.00           C  
ATOM    852  O   ALA A  59      19.406  -0.936  -3.264  1.00  0.00           O  
ATOM    853  CB  ALA A  59      17.508  -2.049  -0.803  1.00  0.00           C  
ATOM    854  H   ALA A  59      16.114   0.072  -0.657  1.00  0.00           H  
ATOM    855  HA  ALA A  59      18.918  -0.441  -0.853  1.00  0.00           H  
ATOM    856 1HB  ALA A  59      18.250  -2.816  -1.026  1.00  0.00           H  
ATOM    857 2HB  ALA A  59      17.373  -1.978   0.276  1.00  0.00           H  
ATOM    858 3HB  ALA A  59      16.561  -2.315  -1.270  1.00  0.00           H  
ATOM    859  N   SER A  60      17.195  -0.755  -3.637  1.00  0.00           N  
ATOM    860  CA  SER A  60      17.321  -0.814  -5.088  1.00  0.00           C  
ATOM    861  C   SER A  60      18.120   0.369  -5.620  1.00  0.00           C  
ATOM    862  O   SER A  60      18.933   0.221  -6.533  1.00  0.00           O  
ATOM    863  CB  SER A  60      15.947  -0.837  -5.730  1.00  0.00           C  
ATOM    864  OG  SER A  60      15.264  -2.018  -5.411  1.00  0.00           O  
ATOM    865  H   SER A  60      16.276  -0.670  -3.225  1.00  0.00           H  
ATOM    866  HA  SER A  60      17.849  -1.731  -5.353  1.00  0.00           H  
ATOM    867 1HB  SER A  60      15.372   0.023  -5.390  1.00  0.00           H  
ATOM    868 2HB  SER A  60      16.051  -0.755  -6.812  1.00  0.00           H  
ATOM    869  HG  SER A  60      15.669  -2.710  -5.939  1.00  0.00           H  
ATOM    870  N   ILE A  61      17.885   1.542  -5.043  1.00  0.00           N  
ATOM    871  CA  ILE A  61      18.603   2.748  -5.440  1.00  0.00           C  
ATOM    872  C   ILE A  61      20.097   2.611  -5.178  1.00  0.00           C  
ATOM    873  O   ILE A  61      20.920   2.947  -6.030  1.00  0.00           O  
ATOM    874  CB  ILE A  61      18.060   3.981  -4.694  1.00  0.00           C  
ATOM    875  CG1 ILE A  61      16.639   4.305  -5.161  1.00  0.00           C  
ATOM    876  CG2 ILE A  61      18.978   5.175  -4.902  1.00  0.00           C  
ATOM    877  CD1 ILE A  61      15.921   5.305  -4.283  1.00  0.00           C  
ATOM    878  H   ILE A  61      17.192   1.601  -4.311  1.00  0.00           H  
ATOM    879  HA  ILE A  61      18.457   2.901  -6.509  1.00  0.00           H  
ATOM    880  HB  ILE A  61      18.000   3.763  -3.628  1.00  0.00           H  
ATOM    881 1HG1 ILE A  61      16.671   4.702  -6.175  1.00  0.00           H  
ATOM    882 2HG1 ILE A  61      16.047   3.390  -5.187  1.00  0.00           H  
ATOM    883 1HG2 ILE A  61      18.580   6.038  -4.368  1.00  0.00           H  
ATOM    884 2HG2 ILE A  61      19.972   4.941  -4.523  1.00  0.00           H  
ATOM    885 3HG2 ILE A  61      19.041   5.404  -5.966  1.00  0.00           H  
ATOM    886 1HD1 ILE A  61      14.921   5.483  -4.678  1.00  0.00           H  
ATOM    887 2HD1 ILE A  61      15.847   4.912  -3.269  1.00  0.00           H  
ATOM    888 3HD1 ILE A  61      16.477   6.242  -4.269  1.00  0.00           H  
ATOM    889  N   SER A  62      20.442   2.117  -3.994  1.00  0.00           N  
ATOM    890  CA  SER A  62      21.834   1.856  -3.649  1.00  0.00           C  
ATOM    891  C   SER A  62      22.479   0.900  -4.644  1.00  0.00           C  
ATOM    892  O   SER A  62      23.586   1.141  -5.124  1.00  0.00           O  
ATOM    893  CB  SER A  62      21.926   1.281  -2.249  1.00  0.00           C  
ATOM    894  OG  SER A  62      23.257   1.012  -1.903  1.00  0.00           O  
ATOM    895  H   SER A  62      19.721   1.917  -3.315  1.00  0.00           H  
ATOM    896  HA  SER A  62      22.381   2.800  -3.678  1.00  0.00           H  
ATOM    897 1HB  SER A  62      21.498   1.986  -1.537  1.00  0.00           H  
ATOM    898 2HB  SER A  62      21.341   0.364  -2.194  1.00  0.00           H  
ATOM    899  HG  SER A  62      23.718   1.853  -1.948  1.00  0.00           H  
ATOM    900  N   LEU A  63      21.778  -0.187  -4.951  1.00  0.00           N  
ATOM    901  CA  LEU A  63      22.267  -1.166  -5.914  1.00  0.00           C  
ATOM    902  C   LEU A  63      22.400  -0.555  -7.303  1.00  0.00           C  
ATOM    903  O   LEU A  63      23.357  -0.835  -8.026  1.00  0.00           O  
ATOM    904  CB  LEU A  63      21.322  -2.373  -5.969  1.00  0.00           C  
ATOM    905  CG  LEU A  63      21.300  -3.258  -4.716  1.00  0.00           C  
ATOM    906  CD1 LEU A  63      20.181  -4.284  -4.838  1.00  0.00           C  
ATOM    907  CD2 LEU A  63      22.650  -3.938  -4.550  1.00  0.00           C  
ATOM    908  H   LEU A  63      20.885  -0.338  -4.506  1.00  0.00           H  
ATOM    909  HA  LEU A  63      23.251  -1.506  -5.593  1.00  0.00           H  
ATOM    910 1HB  LEU A  63      20.308  -2.013  -6.138  1.00  0.00           H  
ATOM    911 2HB  LEU A  63      21.608  -3.001  -6.812  1.00  0.00           H  
ATOM    912  HG  LEU A  63      21.093  -2.643  -3.839  1.00  0.00           H  
ATOM    913 1HD1 LEU A  63      20.165  -4.912  -3.947  1.00  0.00           H  
ATOM    914 2HD1 LEU A  63      19.225  -3.770  -4.935  1.00  0.00           H  
ATOM    915 3HD1 LEU A  63      20.351  -4.905  -5.716  1.00  0.00           H  
ATOM    916 1HD2 LEU A  63      22.635  -4.567  -3.659  1.00  0.00           H  
ATOM    917 2HD2 LEU A  63      22.857  -4.555  -5.425  1.00  0.00           H  
ATOM    918 3HD2 LEU A  63      23.429  -3.182  -4.447  1.00  0.00           H  
ATOM    919  N   ALA A  64      21.436   0.282  -7.671  1.00  0.00           N  
ATOM    920  CA  ALA A  64      21.458   0.956  -8.963  1.00  0.00           C  
ATOM    921  C   ALA A  64      22.664   1.878  -9.083  1.00  0.00           C  
ATOM    922  O   ALA A  64      23.348   1.891 -10.107  1.00  0.00           O  
ATOM    923  CB  ALA A  64      20.170   1.739  -9.174  1.00  0.00           C  
ATOM    924  H   ALA A  64      20.667   0.455  -7.038  1.00  0.00           H  
ATOM    925  HA  ALA A  64      21.539   0.196  -9.740  1.00  0.00           H  
ATOM    926 1HB  ALA A  64      20.202   2.237 -10.143  1.00  0.00           H  
ATOM    927 2HB  ALA A  64      19.320   1.058  -9.143  1.00  0.00           H  
ATOM    928 3HB  ALA A  64      20.066   2.485  -8.387  1.00  0.00           H  
ATOM    929  N   GLN A  65      22.921   2.647  -8.031  1.00  0.00           N  
ATOM    930  CA  GLN A  65      24.062   3.556  -8.007  1.00  0.00           C  
ATOM    931  C   GLN A  65      25.373   2.799  -8.174  1.00  0.00           C  
ATOM    932  O   GLN A  65      26.269   3.241  -8.893  1.00  0.00           O  
ATOM    933  CB  GLN A  65      24.082   4.355  -6.701  1.00  0.00           C  
ATOM    934  CG  GLN A  65      22.986   5.401  -6.594  1.00  0.00           C  
ATOM    935  CD  GLN A  65      22.925   6.037  -5.218  1.00  0.00           C  
ATOM    936  OE1 GLN A  65      22.881   5.342  -4.199  1.00  0.00           O  
ATOM    937  NE2 GLN A  65      22.923   7.365  -5.181  1.00  0.00           N  
ATOM    938  H   GLN A  65      22.311   2.602  -7.227  1.00  0.00           H  
ATOM    939  HA  GLN A  65      23.967   4.252  -8.840  1.00  0.00           H  
ATOM    940 1HB  GLN A  65      23.981   3.674  -5.856  1.00  0.00           H  
ATOM    941 2HB  GLN A  65      25.042   4.862  -6.600  1.00  0.00           H  
ATOM    942 1HG  GLN A  65      23.175   6.186  -7.326  1.00  0.00           H  
ATOM    943 2HG  GLN A  65      22.025   4.927  -6.794  1.00  0.00           H  
ATOM    944 1HE2 GLN A  65      22.884   7.841  -4.301  1.00  0.00           H  
ATOM    945 2HE2 GLN A  65      22.961   7.889  -6.031  1.00  0.00           H  
ATOM    946  N   TYR A  66      25.479   1.655  -7.506  1.00  0.00           N  
ATOM    947  CA  TYR A  66      26.649   0.795  -7.641  1.00  0.00           C  
ATOM    948  C   TYR A  66      26.846   0.357  -9.087  1.00  0.00           C  
ATOM    949  O   TYR A  66      27.929   0.516  -9.651  1.00  0.00           O  
ATOM    950  CB  TYR A  66      26.522  -0.428  -6.729  1.00  0.00           C  
ATOM    951  CG  TYR A  66      27.608  -1.459  -6.937  1.00  0.00           C  
ATOM    952  CD1 TYR A  66      28.857  -1.278  -6.361  1.00  0.00           C  
ATOM    953  CD2 TYR A  66      27.356  -2.587  -7.704  1.00  0.00           C  
ATOM    954  CE1 TYR A  66      29.849  -2.220  -6.551  1.00  0.00           C  
ATOM    955  CE2 TYR A  66      28.348  -3.529  -7.894  1.00  0.00           C  
ATOM    956  CZ  TYR A  66      29.590  -3.349  -7.321  1.00  0.00           C  
ATOM    957  OH  TYR A  66      30.578  -4.287  -7.510  1.00  0.00           O  
ATOM    958  H   TYR A  66      24.731   1.375  -6.888  1.00  0.00           H  
ATOM    959  HA  TYR A  66      27.531   1.362  -7.344  1.00  0.00           H  
ATOM    960 1HB  TYR A  66      26.551  -0.109  -5.686  1.00  0.00           H  
ATOM    961 2HB  TYR A  66      25.559  -0.909  -6.898  1.00  0.00           H  
ATOM    962  HD1 TYR A  66      29.055  -0.392  -5.758  1.00  0.00           H  
ATOM    963  HD2 TYR A  66      26.375  -2.729  -8.158  1.00  0.00           H  
ATOM    964  HE1 TYR A  66      30.830  -2.078  -6.098  1.00  0.00           H  
ATOM    965  HE2 TYR A  66      28.150  -4.415  -8.498  1.00  0.00           H  
ATOM    966  HH  TYR A  66      31.368  -4.020  -7.033  1.00  0.00           H  
ATOM    967  N   LEU A  67      25.794  -0.195  -9.681  1.00  0.00           N  
ATOM    968  CA  LEU A  67      25.875  -0.738 -11.032  1.00  0.00           C  
ATOM    969  C   LEU A  67      26.131   0.363 -12.054  1.00  0.00           C  
ATOM    970  O   LEU A  67      26.866   0.166 -13.022  1.00  0.00           O  
ATOM    971  CB  LEU A  67      24.579  -1.479 -11.384  1.00  0.00           C  
ATOM    972  CG  LEU A  67      24.308  -2.760 -10.585  1.00  0.00           C  
ATOM    973  CD1 LEU A  67      22.915  -3.280 -10.914  1.00  0.00           C  
ATOM    974  CD2 LEU A  67      25.370  -3.799 -10.914  1.00  0.00           C  
ATOM    975  H   LEU A  67      24.915  -0.239  -9.185  1.00  0.00           H  
ATOM    976  HA  LEU A  67      26.704  -1.443 -11.072  1.00  0.00           H  
ATOM    977 1HB  LEU A  67      23.739  -0.805 -11.224  1.00  0.00           H  
ATOM    978 2HB  LEU A  67      24.607  -1.747 -12.440  1.00  0.00           H  
ATOM    979  HG  LEU A  67      24.337  -2.537  -9.518  1.00  0.00           H  
ATOM    980 1HD1 LEU A  67      22.722  -4.190 -10.347  1.00  0.00           H  
ATOM    981 2HD1 LEU A  67      22.174  -2.525 -10.651  1.00  0.00           H  
ATOM    982 3HD1 LEU A  67      22.850  -3.496 -11.980  1.00  0.00           H  
ATOM    983 1HD2 LEU A  67      25.178  -4.709 -10.346  1.00  0.00           H  
ATOM    984 2HD2 LEU A  67      25.341  -4.024 -11.980  1.00  0.00           H  
ATOM    985 3HD2 LEU A  67      26.354  -3.408 -10.652  1.00  0.00           H  
ATOM    986  N   ILE A  68      25.520   1.522 -11.833  1.00  0.00           N  
ATOM    987  CA  ILE A  68      25.767   2.690 -12.670  1.00  0.00           C  
ATOM    988  C   ILE A  68      27.231   3.109 -12.613  1.00  0.00           C  
ATOM    989  O   ILE A  68      27.868   3.316 -13.646  1.00  0.00           O  
ATOM    990  CB  ILE A  68      24.877   3.871 -12.242  1.00  0.00           C  
ATOM    991  CG1 ILE A  68      23.416   3.597 -12.607  1.00  0.00           C  
ATOM    992  CG2 ILE A  68      25.358   5.161 -12.888  1.00  0.00           C  
ATOM    993  CD1 ILE A  68      22.436   4.550 -11.959  1.00  0.00           C  
ATOM    994  H   ILE A  68      24.868   1.596 -11.065  1.00  0.00           H  
ATOM    995  HA  ILE A  68      25.527   2.433 -13.701  1.00  0.00           H  
ATOM    996  HB  ILE A  68      24.916   3.981 -11.159  1.00  0.00           H  
ATOM    997 1HG1 ILE A  68      23.292   3.663 -13.687  1.00  0.00           H  
ATOM    998 2HG1 ILE A  68      23.150   2.583 -12.310  1.00  0.00           H  
ATOM    999 1HG2 ILE A  68      24.718   5.985 -12.575  1.00  0.00           H  
ATOM   1000 2HG2 ILE A  68      26.384   5.361 -12.580  1.00  0.00           H  
ATOM   1001 3HG2 ILE A  68      25.318   5.062 -13.973  1.00  0.00           H  
ATOM   1002 1HD1 ILE A  68      21.422   4.292 -12.265  1.00  0.00           H  
ATOM   1003 2HD1 ILE A  68      22.518   4.474 -10.875  1.00  0.00           H  
ATOM   1004 3HD1 ILE A  68      22.661   5.569 -12.270  1.00  0.00           H  
ATOM   1005  N   ASN A  69      27.759   3.232 -11.400  1.00  0.00           N  
ATOM   1006  CA  ASN A  69      29.151   3.620 -11.206  1.00  0.00           C  
ATOM   1007  C   ASN A  69      30.097   2.620 -11.860  1.00  0.00           C  
ATOM   1008  O   ASN A  69      31.131   2.998 -12.410  1.00  0.00           O  
ATOM   1009  CB  ASN A  69      29.464   3.764  -9.729  1.00  0.00           C  
ATOM   1010  CG  ASN A  69      28.864   5.005  -9.129  1.00  0.00           C  
ATOM   1011  OD1 ASN A  69      28.512   5.949  -9.847  1.00  0.00           O  
ATOM   1012  ND2 ASN A  69      28.740   5.024  -7.827  1.00  0.00           N  
ATOM   1013  H   ASN A  69      27.181   3.053 -10.592  1.00  0.00           H  
ATOM   1014  HA  ASN A  69      29.313   4.583 -11.692  1.00  0.00           H  
ATOM   1015 1HB  ASN A  69      29.085   2.894  -9.189  1.00  0.00           H  
ATOM   1016 2HB  ASN A  69      30.545   3.792  -9.587  1.00  0.00           H  
ATOM   1017 1HD2 ASN A  69      28.347   5.824  -7.373  1.00  0.00           H  
ATOM   1018 2HD2 ASN A  69      29.038   4.238  -7.285  1.00  0.00           H  
ATOM   1019  N   ALA A  70      29.736   1.343 -11.796  1.00  0.00           N  
ATOM   1020  CA  ALA A  70      30.523   0.292 -12.430  1.00  0.00           C  
ATOM   1021  C   ALA A  70      30.598   0.494 -13.938  1.00  0.00           C  
ATOM   1022  O   ALA A  70      31.640   0.266 -14.553  1.00  0.00           O  
ATOM   1023  CB  ALA A  70      29.939  -1.075 -12.108  1.00  0.00           C  
ATOM   1024  H   ALA A  70      28.895   1.094 -11.295  1.00  0.00           H  
ATOM   1025  HA  ALA A  70      31.538   0.344 -12.035  1.00  0.00           H  
ATOM   1026 1HB  ALA A  70      30.537  -1.849 -12.588  1.00  0.00           H  
ATOM   1027 2HB  ALA A  70      29.946  -1.229 -11.028  1.00  0.00           H  
ATOM   1028 3HB  ALA A  70      28.915  -1.129 -12.475  1.00  0.00           H  
ATOM   1029  N   ARG A  71      29.488   0.923 -14.528  1.00  0.00           N  
ATOM   1030  CA  ARG A  71      29.431   1.172 -15.964  1.00  0.00           C  
ATOM   1031  C   ARG A  71      30.098   2.495 -16.320  1.00  0.00           C  
ATOM   1032  O   ARG A  71      30.666   2.643 -17.402  1.00  0.00           O  
ATOM   1033  CB  ARG A  71      27.988   1.189 -16.447  1.00  0.00           C  
ATOM   1034  CG  ARG A  71      27.319  -0.175 -16.510  1.00  0.00           C  
ATOM   1035  CD  ARG A  71      27.966  -1.058 -17.514  1.00  0.00           C  
ATOM   1036  NE  ARG A  71      27.255  -2.317 -17.667  1.00  0.00           N  
ATOM   1037  CZ  ARG A  71      27.712  -3.373 -18.368  1.00  0.00           C  
ATOM   1038  NH1 ARG A  71      28.877  -3.307 -18.973  1.00  0.00           N  
ATOM   1039  NH2 ARG A  71      26.988  -4.476 -18.447  1.00  0.00           N  
ATOM   1040  H   ARG A  71      28.662   1.080 -13.968  1.00  0.00           H  
ATOM   1041  HA  ARG A  71      29.960   0.368 -16.476  1.00  0.00           H  
ATOM   1042 1HB  ARG A  71      27.392   1.819 -15.789  1.00  0.00           H  
ATOM   1043 2HB  ARG A  71      27.944   1.625 -17.445  1.00  0.00           H  
ATOM   1044 1HG  ARG A  71      27.386  -0.658 -15.535  1.00  0.00           H  
ATOM   1045 2HG  ARG A  71      26.271  -0.054 -16.785  1.00  0.00           H  
ATOM   1046 1HD  ARG A  71      27.984  -0.557 -18.482  1.00  0.00           H  
ATOM   1047 2HD  ARG A  71      28.986  -1.278 -17.201  1.00  0.00           H  
ATOM   1048  HE  ARG A  71      26.354  -2.406 -17.216  1.00  0.00           H  
ATOM   1049 1HH1 ARG A  71      29.430  -2.463 -18.912  1.00  0.00           H  
ATOM   1050 2HH1 ARG A  71      29.219  -4.098 -19.498  1.00  0.00           H  
ATOM   1051 1HH2 ARG A  71      26.092  -4.528 -17.982  1.00  0.00           H  
ATOM   1052 2HH2 ARG A  71      27.330  -5.267 -18.972  1.00  0.00           H  
ATOM   1053  N   LEU A  72      30.026   3.454 -15.403  1.00  0.00           N  
ATOM   1054  CA  LEU A  72      30.680   4.743 -15.590  1.00  0.00           C  
ATOM   1055  C   LEU A  72      32.196   4.594 -15.611  1.00  0.00           C  
ATOM   1056  O   LEU A  72      32.886   5.273 -16.371  1.00  0.00           O  
ATOM   1057  CB  LEU A  72      30.271   5.712 -14.473  1.00  0.00           C  
ATOM   1058  CG  LEU A  72      28.812   6.186 -14.505  1.00  0.00           C  
ATOM   1059  CD1 LEU A  72      28.524   7.030 -13.271  1.00  0.00           C  
ATOM   1060  CD2 LEU A  72      28.563   6.979 -15.779  1.00  0.00           C  
ATOM   1061  H   LEU A  72      29.504   3.285 -14.554  1.00  0.00           H  
ATOM   1062  HA  LEU A  72      30.362   5.157 -16.546  1.00  0.00           H  
ATOM   1063 1HB  LEU A  72      30.440   5.227 -13.513  1.00  0.00           H  
ATOM   1064 2HB  LEU A  72      30.907   6.595 -14.528  1.00  0.00           H  
ATOM   1065  HG  LEU A  72      28.148   5.322 -14.480  1.00  0.00           H  
ATOM   1066 1HD1 LEU A  72      27.488   7.366 -13.293  1.00  0.00           H  
ATOM   1067 2HD1 LEU A  72      28.691   6.432 -12.374  1.00  0.00           H  
ATOM   1068 3HD1 LEU A  72      29.186   7.895 -13.259  1.00  0.00           H  
ATOM   1069 1HD2 LEU A  72      27.526   7.315 -15.803  1.00  0.00           H  
ATOM   1070 2HD2 LEU A  72      29.226   7.845 -15.804  1.00  0.00           H  
ATOM   1071 3HD2 LEU A  72      28.759   6.347 -16.646  1.00  0.00           H  
ATOM   1072  N   SER A  73      32.709   3.701 -14.771  1.00  0.00           N  
ATOM   1073  CA  SER A  73      34.142   3.437 -14.715  1.00  0.00           C  
ATOM   1074  C   SER A  73      34.626   2.755 -15.988  1.00  0.00           C  
ATOM   1075  O   SER A  73      34.834   3.405 -16.975  1.00  0.00           O  
ATOM   1076  OXT SER A  73      34.799   1.568 -16.004  1.00  0.00           O  
ATOM   1077  CB  SER A  73      34.467   2.572 -13.513  1.00  0.00           C  
ATOM   1078  OG  SER A  73      35.826   2.233 -13.491  1.00  0.00           O  
ATOM   1079  H   SER A  73      32.090   3.193 -14.155  1.00  0.00           H  
ATOM   1080  HA  SER A  73      34.666   4.389 -14.616  1.00  0.00           H  
ATOM   1081 1HB  SER A  73      34.208   3.107 -12.599  1.00  0.00           H  
ATOM   1082 2HB  SER A  73      33.863   1.666 -13.543  1.00  0.00           H  
ATOM   1083  HG  SER A  73      35.860   1.274 -13.524  1.00  0.00           H  
TER                                                                             
# All scores below are weighted scores, not raw scores.
#BEGIN_POSE_ENERGIES_TABLE batch_000168_000250_0001.pdb
label fa_atr fa_rep fa_sol fa_intra_rep fa_elec pro_close hbond_sr_bb hbond_lr_bb hbond_bb_sc hbond_sc dslf_fa13 atom_pair_constraint rama omega fa_dun p_aa_pp ref rdc total
weights 1 1 1 1 1 1 1 1 1 1 1 1 1 1 1 1 1 1 NA
pose#END_POSE_ENERGIES_TABLE batch_000168_000250_0001.pdb
ENDMDL
MODEL        5
REMARK ROSETTA-TAG batch_000169_000431_0001
ATOM      1  N   ALA A   1       2.792  12.218  -4.879  1.00  0.00           N  
ATOM      2  CA  ALA A   1       3.938  11.317  -4.898  1.00  0.00           C  
ATOM      3  C   ALA A   1       3.503   9.868  -4.719  1.00  0.00           C  
ATOM      4  O   ALA A   1       2.382   9.595  -4.288  1.00  0.00           O  
ATOM      5  CB  ALA A   1       4.936  11.707  -3.817  1.00  0.00           C  
ATOM      6 1H   ALA A   1       3.105  13.160  -4.999  1.00  0.00           H  
ATOM      7 2H   ALA A   1       2.167  11.979  -5.623  1.00  0.00           H  
ATOM      8 3H   ALA A   1       2.315  12.134  -4.004  1.00  0.00           H  
ATOM      9  HA  ALA A   1       4.420  11.403  -5.871  1.00  0.00           H  
ATOM     10 1HB  ALA A   1       5.786  11.025  -3.843  1.00  0.00           H  
ATOM     11 2HB  ALA A   1       5.282  12.726  -3.992  1.00  0.00           H  
ATOM     12 3HB  ALA A   1       4.456  11.650  -2.841  1.00  0.00           H  
ATOM     13  N   SER A   2       4.395   8.942  -5.052  1.00  0.00           N  
ATOM     14  CA  SER A   2       4.113   7.519  -4.909  1.00  0.00           C  
ATOM     15  C   SER A   2       4.649   6.980  -3.589  1.00  0.00           C  
ATOM     16  O   SER A   2       4.984   7.746  -2.685  1.00  0.00           O  
ATOM     17  CB  SER A   2       4.720   6.748  -6.065  1.00  0.00           C  
ATOM     18  OG  SER A   2       6.113   6.666  -5.937  1.00  0.00           O  
ATOM     19  H   SER A   2       5.293   9.232  -5.413  1.00  0.00           H  
ATOM     20  HA  SER A   2       3.031   7.378  -4.922  1.00  0.00           H  
ATOM     21 1HB  SER A   2       4.295   5.745  -6.095  1.00  0.00           H  
ATOM     22 2HB  SER A   2       4.467   7.239  -7.003  1.00  0.00           H  
ATOM     23  HG  SER A   2       6.476   7.135  -6.692  1.00  0.00           H  
ATOM     24  N   THR A   3       4.728   5.658  -3.484  1.00  0.00           N  
ATOM     25  CA  THR A   3       5.266   5.015  -2.291  1.00  0.00           C  
ATOM     26  C   THR A   3       6.764   4.773  -2.423  1.00  0.00           C  
ATOM     27  O   THR A   3       7.428   4.391  -1.460  1.00  0.00           O  
ATOM     28  CB  THR A   3       4.549   3.682  -2.009  1.00  0.00           C  
ATOM     29  OG1 THR A   3       4.773   2.777  -3.098  1.00  0.00           O  
ATOM     30  CG2 THR A   3       3.054   3.905  -1.839  1.00  0.00           C  
ATOM     31  H   THR A   3       4.408   5.084  -4.250  1.00  0.00           H  
ATOM     32  HA  THR A   3       5.106   5.677  -1.439  1.00  0.00           H  
ATOM     33  HB  THR A   3       4.951   3.238  -1.098  1.00  0.00           H  
ATOM     34  HG1 THR A   3       3.970   2.279  -3.270  1.00  0.00           H  
ATOM     35 1HG2 THR A   3       2.565   2.952  -1.641  1.00  0.00           H  
ATOM     36 2HG2 THR A   3       2.880   4.583  -1.005  1.00  0.00           H  
ATOM     37 3HG2 THR A   3       2.646   4.339  -2.751  1.00  0.00           H  
ATOM     38  N   GLN A   4       7.291   4.998  -3.622  1.00  0.00           N  
ATOM     39  CA  GLN A   4       8.701   4.752  -3.897  1.00  0.00           C  
ATOM     40  C   GLN A   4       9.503   6.047  -3.867  1.00  0.00           C  
ATOM     41  O   GLN A   4       8.938   7.139  -3.923  1.00  0.00           O  
ATOM     42  CB  GLN A   4       8.870   4.064  -5.255  1.00  0.00           C  
ATOM     43  CG  GLN A   4       8.077   2.777  -5.403  1.00  0.00           C  
ATOM     44  CD  GLN A   4       8.483   1.726  -4.387  1.00  0.00           C  
ATOM     45  OE1 GLN A   4       9.618   1.242  -4.393  1.00  0.00           O  
ATOM     46  NE2 GLN A   4       7.556   1.368  -3.506  1.00  0.00           N  
ATOM     47  H   GLN A   4       6.699   5.349  -4.362  1.00  0.00           H  
ATOM     48  HA  GLN A   4       9.095   4.095  -3.122  1.00  0.00           H  
ATOM     49 1HB  GLN A   4       8.560   4.744  -6.048  1.00  0.00           H  
ATOM     50 2HB  GLN A   4       9.923   3.831  -5.416  1.00  0.00           H  
ATOM     51 1HG  GLN A   4       7.019   2.996  -5.264  1.00  0.00           H  
ATOM     52 2HG  GLN A   4       8.246   2.371  -6.400  1.00  0.00           H  
ATOM     53 1HE2 GLN A   4       7.765   0.679  -2.811  1.00  0.00           H  
ATOM     54 2HE2 GLN A   4       6.648   1.786  -3.536  1.00  0.00           H  
ATOM     55  N   THR A   5      10.822   5.919  -3.780  1.00  0.00           N  
ATOM     56  CA  THR A   5      11.703   7.079  -3.731  1.00  0.00           C  
ATOM     57  C   THR A   5      12.463   7.249  -5.041  1.00  0.00           C  
ATOM     58  O   THR A   5      13.037   6.295  -5.565  1.00  0.00           O  
ATOM     59  CB  THR A   5      12.703   6.968  -2.565  1.00  0.00           C  
ATOM     60  OG1 THR A   5      11.988   6.921  -1.323  1.00  0.00           O  
ATOM     61  CG2 THR A   5      13.647   8.160  -2.557  1.00  0.00           C  
ATOM     62  H   THR A   5      11.225   4.993  -3.746  1.00  0.00           H  
ATOM     63  HA  THR A   5      11.094   7.970  -3.578  1.00  0.00           H  
ATOM     64  HB  THR A   5      13.283   6.052  -2.669  1.00  0.00           H  
ATOM     65  HG1 THR A   5      11.068   7.151  -1.475  1.00  0.00           H  
ATOM     66 1HG2 THR A   5      14.346   8.065  -1.726  1.00  0.00           H  
ATOM     67 2HG2 THR A   5      14.201   8.192  -3.495  1.00  0.00           H  
ATOM     68 3HG2 THR A   5      13.073   9.079  -2.443  1.00  0.00           H  
ATOM     69  N   THR A   6      12.461   8.470  -5.566  1.00  0.00           N  
ATOM     70  CA  THR A   6      13.140   8.765  -6.822  1.00  0.00           C  
ATOM     71  C   THR A   6      14.461   9.482  -6.580  1.00  0.00           C  
ATOM     72  O   THR A   6      14.495  10.551  -5.969  1.00  0.00           O  
ATOM     73  CB  THR A   6      12.250   9.617  -7.746  1.00  0.00           C  
ATOM     74  OG1 THR A   6      11.062   8.886  -8.077  1.00  0.00           O  
ATOM     75  CG2 THR A   6      12.994   9.973  -9.024  1.00  0.00           C  
ATOM     76  H   THR A   6      11.978   9.213  -5.081  1.00  0.00           H  
ATOM     77  HA  THR A   6      13.356   7.823  -7.328  1.00  0.00           H  
ATOM     78  HB  THR A   6      11.965  10.534  -7.231  1.00  0.00           H  
ATOM     79  HG1 THR A   6      11.285   8.164  -8.668  1.00  0.00           H  
ATOM     80 1HG2 THR A   6      12.350  10.576  -9.664  1.00  0.00           H  
ATOM     81 2HG2 THR A   6      13.892  10.539  -8.776  1.00  0.00           H  
ATOM     82 3HG2 THR A   6      13.274   9.060  -9.548  1.00  0.00           H  
ATOM     83  N   HIS A   7      15.548   8.889  -7.061  1.00  0.00           N  
ATOM     84  CA  HIS A   7      16.864   9.510  -6.972  1.00  0.00           C  
ATOM     85  C   HIS A   7      17.312  10.048  -8.325  1.00  0.00           C  
ATOM     86  O   HIS A   7      17.097   9.414  -9.358  1.00  0.00           O  
ATOM     87  CB  HIS A   7      17.900   8.512  -6.444  1.00  0.00           C  
ATOM     88  CG  HIS A   7      19.297   9.050  -6.422  1.00  0.00           C  
ATOM     89  ND1 HIS A   7      19.725   9.969  -5.488  1.00  0.00           N  
ATOM     90  CD2 HIS A   7      20.361   8.799  -7.220  1.00  0.00           C  
ATOM     91  CE1 HIS A   7      20.995  10.260  -5.712  1.00  0.00           C  
ATOM     92  NE2 HIS A   7      21.404   9.564  -6.756  1.00  0.00           N  
ATOM     93  H   HIS A   7      15.461   7.983  -7.500  1.00  0.00           H  
ATOM     94  HA  HIS A   7      16.823  10.351  -6.280  1.00  0.00           H  
ATOM     95 1HB  HIS A   7      17.633   8.213  -5.430  1.00  0.00           H  
ATOM     96 2HB  HIS A   7      17.889   7.616  -7.063  1.00  0.00           H  
ATOM     97  HD1 HIS A   7      19.199  10.308  -4.707  1.00  0.00           H  
ATOM     98  HD2 HIS A   7      20.502   8.150  -8.084  1.00  0.00           H  
ATOM     99  HE1 HIS A   7      21.522  10.971  -5.076  1.00  0.00           H  
ATOM    100  N   GLU A   8      17.936  11.221  -8.312  1.00  0.00           N  
ATOM    101  CA  GLU A   8      18.485  11.810  -9.528  1.00  0.00           C  
ATOM    102  C   GLU A   8      20.007  11.830  -9.491  1.00  0.00           C  
ATOM    103  O   GLU A   8      20.609  12.487  -8.642  1.00  0.00           O  
ATOM    104  CB  GLU A   8      17.951  13.232  -9.720  1.00  0.00           C  
ATOM    105  CG  GLU A   8      18.445  13.923 -10.982  1.00  0.00           C  
ATOM    106  CD  GLU A   8      17.878  15.305 -11.153  1.00  0.00           C  
ATOM    107  OE1 GLU A   8      17.070  15.699 -10.346  1.00  0.00           O  
ATOM    108  OE2 GLU A   8      18.252  15.968 -12.091  1.00  0.00           O  
ATOM    109  H   GLU A   8      18.032  11.718  -7.438  1.00  0.00           H  
ATOM    110  HA  GLU A   8      18.173  11.202 -10.378  1.00  0.00           H  
ATOM    111 1HB  GLU A   8      16.861  13.209  -9.756  1.00  0.00           H  
ATOM    112 2HB  GLU A   8      18.238  13.847  -8.867  1.00  0.00           H  
ATOM    113 1HG  GLU A   8      19.532  13.992 -10.945  1.00  0.00           H  
ATOM    114 2HG  GLU A   8      18.176  13.316 -11.846  1.00  0.00           H  
ATOM    115  N   LEU A   9      20.626  11.107 -10.418  1.00  0.00           N  
ATOM    116  CA  LEU A   9      22.080  11.059 -10.509  1.00  0.00           C  
ATOM    117  C   LEU A   9      22.569  11.644 -11.828  1.00  0.00           C  
ATOM    118  O   LEU A   9      22.076  11.286 -12.897  1.00  0.00           O  
ATOM    119  CB  LEU A   9      22.573   9.614 -10.370  1.00  0.00           C  
ATOM    120  CG  LEU A   9      24.088   9.411 -10.506  1.00  0.00           C  
ATOM    121  CD1 LEU A   9      24.800  10.108  -9.354  1.00  0.00           C  
ATOM    122  CD2 LEU A   9      24.402   7.923 -10.523  1.00  0.00           C  
ATOM    123  H   LEU A   9      20.074  10.575 -11.076  1.00  0.00           H  
ATOM    124  HA  LEU A   9      22.497  11.652  -9.695  1.00  0.00           H  
ATOM    125 1HB  LEU A   9      22.276   9.238  -9.392  1.00  0.00           H  
ATOM    126 2HB  LEU A   9      22.088   9.006 -11.133  1.00  0.00           H  
ATOM    127  HG  LEU A   9      24.434   9.866 -11.435  1.00  0.00           H  
ATOM    128 1HD1 LEU A   9      25.876   9.965  -9.451  1.00  0.00           H  
ATOM    129 2HD1 LEU A   9      24.573  11.174  -9.378  1.00  0.00           H  
ATOM    130 3HD1 LEU A   9      24.461   9.685  -8.409  1.00  0.00           H  
ATOM    131 1HD2 LEU A   9      25.479   7.779 -10.621  1.00  0.00           H  
ATOM    132 2HD2 LEU A   9      24.058   7.468  -9.594  1.00  0.00           H  
ATOM    133 3HD2 LEU A   9      23.895   7.454 -11.366  1.00  0.00           H  
ATOM    134  N   THR A  10      23.541  12.547 -11.745  1.00  0.00           N  
ATOM    135  CA  THR A  10      24.091  13.191 -12.932  1.00  0.00           C  
ATOM    136  C   THR A  10      25.272  12.404 -13.487  1.00  0.00           C  
ATOM    137  O   THR A  10      26.285  12.226 -12.811  1.00  0.00           O  
ATOM    138  CB  THR A  10      24.530  14.635 -12.626  1.00  0.00           C  
ATOM    139  OG1 THR A  10      23.398  15.398 -12.188  1.00  0.00           O  
ATOM    140  CG2 THR A  10      25.127  15.285 -13.864  1.00  0.00           C  
ATOM    141  H   THR A  10      23.907  12.793 -10.837  1.00  0.00           H  
ATOM    142  HA  THR A  10      23.317  13.222 -13.699  1.00  0.00           H  
ATOM    143  HB  THR A  10      25.275  14.628 -11.831  1.00  0.00           H  
ATOM    144  HG1 THR A  10      22.880  15.668 -12.951  1.00  0.00           H  
ATOM    145 1HG2 THR A  10      25.431  16.305 -13.629  1.00  0.00           H  
ATOM    146 2HG2 THR A  10      25.995  14.713 -14.193  1.00  0.00           H  
ATOM    147 3HG2 THR A  10      24.383  15.303 -14.660  1.00  0.00           H  
ATOM    148  N   ILE A  11      25.135  11.936 -14.723  1.00  0.00           N  
ATOM    149  CA  ILE A  11      26.213  11.219 -15.394  1.00  0.00           C  
ATOM    150  C   ILE A  11      26.689  11.970 -16.630  1.00  0.00           C  
ATOM    151  O   ILE A  11      25.884  12.398 -17.457  1.00  0.00           O  
ATOM    152  CB  ILE A  11      25.762   9.802 -15.796  1.00  0.00           C  
ATOM    153  CG1 ILE A  11      25.382   8.991 -14.555  1.00  0.00           C  
ATOM    154  CG2 ILE A  11      26.858   9.098 -16.581  1.00  0.00           C  
ATOM    155  CD1 ILE A  11      26.530   8.763 -13.599  1.00  0.00           C  
ATOM    156  H   ILE A  11      24.263  12.082 -15.211  1.00  0.00           H  
ATOM    157  HA  ILE A  11      27.051  11.131 -14.704  1.00  0.00           H  
ATOM    158  HB  ILE A  11      24.868   9.867 -16.416  1.00  0.00           H  
ATOM    159 1HG1 ILE A  11      24.585   9.503 -14.015  1.00  0.00           H  
ATOM    160 2HG1 ILE A  11      24.996   8.018 -14.860  1.00  0.00           H  
ATOM    161 1HG2 ILE A  11      26.523   8.098 -16.856  1.00  0.00           H  
ATOM    162 2HG2 ILE A  11      27.082   9.667 -17.482  1.00  0.00           H  
ATOM    163 3HG2 ILE A  11      27.755   9.024 -15.966  1.00  0.00           H  
ATOM    164 1HD1 ILE A  11      26.183   8.180 -12.745  1.00  0.00           H  
ATOM    165 2HD1 ILE A  11      27.326   8.219 -14.109  1.00  0.00           H  
ATOM    166 3HD1 ILE A  11      26.911   9.723 -13.252  1.00  0.00           H  
ATOM    167  N   PRO A  12      28.003  12.128 -16.750  1.00  0.00           N  
ATOM    168  CA  PRO A  12      28.591  12.803 -17.901  1.00  0.00           C  
ATOM    169  C   PRO A  12      28.087  12.205 -19.208  1.00  0.00           C  
ATOM    170  O   PRO A  12      27.912  10.991 -19.319  1.00  0.00           O  
ATOM    171  CB  PRO A  12      30.092  12.562 -17.712  1.00  0.00           C  
ATOM    172  CG  PRO A  12      30.263  12.460 -16.234  1.00  0.00           C  
ATOM    173  CD  PRO A  12      29.041  11.715 -15.767  1.00  0.00           C  
ATOM    174  HA  PRO A  12      28.355  13.876 -17.851  1.00  0.00           H  
ATOM    175 1HB  PRO A  12      30.396  11.647 -18.240  1.00  0.00           H  
ATOM    176 2HB  PRO A  12      30.665  13.392 -18.151  1.00  0.00           H  
ATOM    177 1HG  PRO A  12      31.198  11.932 -15.995  1.00  0.00           H  
ATOM    178 2HG  PRO A  12      30.342  13.464 -15.791  1.00  0.00           H  
ATOM    179 1HD  PRO A  12      29.232  10.632 -15.811  1.00  0.00           H  
ATOM    180 2HD  PRO A  12      28.792  12.024 -14.741  1.00  0.00           H  
ATOM    181  N   ASN A  13      27.855  13.063 -20.195  1.00  0.00           N  
ATOM    182  CA  ASN A  13      27.254  12.638 -21.454  1.00  0.00           C  
ATOM    183  C   ASN A  13      28.240  11.833 -22.291  1.00  0.00           C  
ATOM    184  O   ASN A  13      27.887  11.301 -23.343  1.00  0.00           O  
ATOM    185  CB  ASN A  13      26.746  13.837 -22.234  1.00  0.00           C  
ATOM    186  CG  ASN A  13      27.859  14.727 -22.716  1.00  0.00           C  
ATOM    187  OD1 ASN A  13      29.020  14.308 -22.782  1.00  0.00           O  
ATOM    188  ND2 ASN A  13      27.526  15.947 -23.053  1.00  0.00           N  
ATOM    189  H   ASN A  13      28.101  14.035 -20.070  1.00  0.00           H  
ATOM    190  HA  ASN A  13      26.409  11.985 -21.232  1.00  0.00           H  
ATOM    191 1HB  ASN A  13      26.173  13.494 -23.096  1.00  0.00           H  
ATOM    192 2HB  ASN A  13      26.075  14.422 -21.606  1.00  0.00           H  
ATOM    193 1HD2 ASN A  13      28.225  16.583 -23.380  1.00  0.00           H  
ATOM    194 2HD2 ASN A  13      26.574  16.243 -22.983  1.00  0.00           H  
ATOM    195  N   ASN A  14      29.478  11.746 -21.816  1.00  0.00           N  
ATOM    196  CA  ASN A  14      30.475  10.877 -22.431  1.00  0.00           C  
ATOM    197  C   ASN A  14      30.467   9.494 -21.794  1.00  0.00           C  
ATOM    198  O   ASN A  14      31.063   8.554 -22.320  1.00  0.00           O  
ATOM    199  CB  ASN A  14      31.856  11.500 -22.338  1.00  0.00           C  
ATOM    200  CG  ASN A  14      32.005  12.709 -23.219  1.00  0.00           C  
ATOM    201  OD1 ASN A  14      31.484  12.744 -24.340  1.00  0.00           O  
ATOM    202  ND2 ASN A  14      32.706  13.702 -22.735  1.00  0.00           N  
ATOM    203  H   ASN A  14      29.736  12.296 -21.009  1.00  0.00           H  
ATOM    204  HA  ASN A  14      30.221  10.750 -23.484  1.00  0.00           H  
ATOM    205 1HB  ASN A  14      32.056  11.790 -21.306  1.00  0.00           H  
ATOM    206 2HB  ASN A  14      32.607  10.763 -22.622  1.00  0.00           H  
ATOM    207 1HD2 ASN A  14      32.839  14.532 -23.277  1.00  0.00           H  
ATOM    208 2HD2 ASN A  14      33.110  13.631 -21.823  1.00  0.00           H  
ATOM    209  N   LEU A  15      29.788   9.375 -20.658  1.00  0.00           N  
ATOM    210  CA  LEU A  15      29.702   8.105 -19.947  1.00  0.00           C  
ATOM    211  C   LEU A  15      28.292   7.531 -20.014  1.00  0.00           C  
ATOM    212  O   LEU A  15      28.092   6.329 -19.840  1.00  0.00           O  
ATOM    213  CB  LEU A  15      30.116   8.288 -18.481  1.00  0.00           C  
ATOM    214  CG  LEU A  15      31.557   8.762 -18.252  1.00  0.00           C  
ATOM    215  CD1 LEU A  15      31.799   8.952 -16.761  1.00  0.00           C  
ATOM    216  CD2 LEU A  15      32.525   7.744 -18.838  1.00  0.00           C  
ATOM    217  H   LEU A  15      29.321  10.185 -20.277  1.00  0.00           H  
ATOM    218  HA  LEU A  15      30.383   7.397 -20.418  1.00  0.00           H  
ATOM    219 1HB  LEU A  15      29.451   9.017 -18.021  1.00  0.00           H  
ATOM    220 2HB  LEU A  15      29.994   7.337 -17.964  1.00  0.00           H  
ATOM    221  HG  LEU A  15      31.705   9.726 -18.739  1.00  0.00           H  
ATOM    222 1HD1 LEU A  15      32.823   9.288 -16.598  1.00  0.00           H  
ATOM    223 2HD1 LEU A  15      31.106   9.698 -16.372  1.00  0.00           H  
ATOM    224 3HD1 LEU A  15      31.641   8.006 -16.244  1.00  0.00           H  
ATOM    225 1HD2 LEU A  15      33.550   8.081 -18.675  1.00  0.00           H  
ATOM    226 2HD2 LEU A  15      32.379   6.780 -18.350  1.00  0.00           H  
ATOM    227 3HD2 LEU A  15      32.342   7.642 -19.907  1.00  0.00           H  
ATOM    228  N   ILE A  16      27.317   8.398 -20.267  1.00  0.00           N  
ATOM    229  CA  ILE A  16      25.918   7.990 -20.295  1.00  0.00           C  
ATOM    230  C   ILE A  16      25.667   6.957 -21.386  1.00  0.00           C  
ATOM    231  O   ILE A  16      24.738   6.155 -21.293  1.00  0.00           O  
ATOM    232  CB  ILE A  16      24.997   9.204 -20.516  1.00  0.00           C  
ATOM    233  CG1 ILE A  16      23.558   8.862 -20.118  1.00  0.00           C  
ATOM    234  CG2 ILE A  16      25.057   9.662 -21.965  1.00  0.00           C  
ATOM    235  CD1 ILE A  16      23.381   8.589 -18.642  1.00  0.00           C  
ATOM    236  H   ILE A  16      27.552   9.364 -20.444  1.00  0.00           H  
ATOM    237  HA  ILE A  16      25.670   7.539 -19.336  1.00  0.00           H  
ATOM    238  HB  ILE A  16      25.315  10.024 -19.872  1.00  0.00           H  
ATOM    239 1HG1 ILE A  16      22.899   9.684 -20.395  1.00  0.00           H  
ATOM    240 2HG1 ILE A  16      23.229   7.981 -20.668  1.00  0.00           H  
ATOM    241 1HG2 ILE A  16      24.400  10.520 -22.103  1.00  0.00           H  
ATOM    242 2HG2 ILE A  16      26.079   9.944 -22.214  1.00  0.00           H  
ATOM    243 3HG2 ILE A  16      24.735   8.850 -22.617  1.00  0.00           H  
ATOM    244 1HD1 ILE A  16      22.336   8.354 -18.438  1.00  0.00           H  
ATOM    245 2HD1 ILE A  16      24.007   7.745 -18.350  1.00  0.00           H  
ATOM    246 3HD1 ILE A  16      23.672   9.471 -18.072  1.00  0.00           H  
ATOM    247  N   GLY A  17      26.500   6.983 -22.421  1.00  0.00           N  
ATOM    248  CA  GLY A  17      26.392   6.025 -23.515  1.00  0.00           C  
ATOM    249  C   GLY A  17      26.585   4.598 -23.020  1.00  0.00           C  
ATOM    250  O   GLY A  17      26.002   3.659 -23.561  1.00  0.00           O  
ATOM    251  H   GLY A  17      27.228   7.683 -22.450  1.00  0.00           H  
ATOM    252 1HA  GLY A  17      25.414   6.121 -23.988  1.00  0.00           H  
ATOM    253 2HA  GLY A  17      27.139   6.255 -24.274  1.00  0.00           H  
ATOM    254  N   CYS A  18      27.407   4.441 -21.988  1.00  0.00           N  
ATOM    255  CA  CYS A  18      27.655   3.131 -21.398  1.00  0.00           C  
ATOM    256  C   CYS A  18      26.555   2.752 -20.415  1.00  0.00           C  
ATOM    257  O   CYS A  18      26.263   1.572 -20.220  1.00  0.00           O  
ATOM    258  CB  CYS A  18      29.004   3.112 -20.678  1.00  0.00           C  
ATOM    259  SG  CYS A  18      30.431   3.258 -21.779  1.00  0.00           S  
ATOM    260  H   CYS A  18      27.872   5.251 -21.601  1.00  0.00           H  
ATOM    261  HA  CYS A  18      27.678   2.391 -22.197  1.00  0.00           H  
ATOM    262 1HB  CYS A  18      29.045   3.933 -19.961  1.00  0.00           H  
ATOM    263 2HB  CYS A  18      29.104   2.183 -20.117  1.00  0.00           H  
ATOM    264  HG  CYS A  18      31.351   3.210 -20.821  1.00  0.00           H  
ATOM    265  N   ILE A  19      25.948   3.760 -19.797  1.00  0.00           N  
ATOM    266  CA  ILE A  19      24.797   3.543 -18.929  1.00  0.00           C  
ATOM    267  C   ILE A  19      23.569   3.136 -19.732  1.00  0.00           C  
ATOM    268  O   ILE A  19      22.780   2.298 -19.297  1.00  0.00           O  
ATOM    269  CB  ILE A  19      24.480   4.809 -18.112  1.00  0.00           C  
ATOM    270  CG1 ILE A  19      25.651   5.157 -17.189  1.00  0.00           C  
ATOM    271  CG2 ILE A  19      23.203   4.618 -17.308  1.00  0.00           C  
ATOM    272  CD1 ILE A  19      26.035   4.041 -16.244  1.00  0.00           C  
ATOM    273  H   ILE A  19      26.292   4.699 -19.933  1.00  0.00           H  
ATOM    274  HA  ILE A  19      25.033   2.737 -18.236  1.00  0.00           H  
ATOM    275  HB  ILE A  19      24.349   5.655 -18.787  1.00  0.00           H  
ATOM    276 1HG1 ILE A  19      26.524   5.411 -17.789  1.00  0.00           H  
ATOM    277 2HG1 ILE A  19      25.397   6.034 -16.594  1.00  0.00           H  
ATOM    278 1HG2 ILE A  19      22.994   5.522 -16.736  1.00  0.00           H  
ATOM    279 2HG2 ILE A  19      22.374   4.417 -17.985  1.00  0.00           H  
ATOM    280 3HG2 ILE A  19      23.326   3.777 -16.625  1.00  0.00           H  
ATOM    281 1HD1 ILE A  19      26.871   4.363 -15.622  1.00  0.00           H  
ATOM    282 2HD1 ILE A  19      25.184   3.794 -15.607  1.00  0.00           H  
ATOM    283 3HD1 ILE A  19      26.326   3.163 -16.817  1.00  0.00           H  
ATOM    284  N   ILE A  20      23.412   3.734 -20.908  1.00  0.00           N  
ATOM    285  CA  ILE A  20      22.306   3.399 -21.797  1.00  0.00           C  
ATOM    286  C   ILE A  20      22.508   2.031 -22.435  1.00  0.00           C  
ATOM    287  O   ILE A  20      21.647   1.157 -22.337  1.00  0.00           O  
ATOM    288  CB  ILE A  20      22.146   4.462 -22.900  1.00  0.00           C  
ATOM    289  CG1 ILE A  20      21.700   5.796 -22.295  1.00  0.00           C  
ATOM    290  CG2 ILE A  20      21.154   3.992 -23.952  1.00  0.00           C  
ATOM    291  CD1 ILE A  20      21.805   6.964 -23.249  1.00  0.00           C  
ATOM    292  H   ILE A  20      24.076   4.440 -21.194  1.00  0.00           H  
ATOM    293  HA  ILE A  20      21.388   3.370 -21.211  1.00  0.00           H  
ATOM    294  HB  ILE A  20      23.110   4.639 -23.377  1.00  0.00           H  
ATOM    295 1HG1 ILE A  20      20.665   5.717 -21.965  1.00  0.00           H  
ATOM    296 2HG1 ILE A  20      22.306   6.018 -21.417  1.00  0.00           H  
ATOM    297 1HG2 ILE A  20      21.052   4.755 -24.723  1.00  0.00           H  
ATOM    298 2HG2 ILE A  20      21.512   3.067 -24.402  1.00  0.00           H  
ATOM    299 3HG2 ILE A  20      20.184   3.817 -23.485  1.00  0.00           H  
ATOM    300 1HD1 ILE A  20      21.472   7.873 -22.748  1.00  0.00           H  
ATOM    301 2HD1 ILE A  20      22.842   7.083 -23.565  1.00  0.00           H  
ATOM    302 3HD1 ILE A  20      21.178   6.780 -24.120  1.00  0.00           H  
ATOM    303  N   GLY A  21      23.650   1.851 -23.090  1.00  0.00           N  
ATOM    304  CA  GLY A  21      23.924   0.625 -23.830  1.00  0.00           C  
ATOM    305  C   GLY A  21      23.696   0.821 -25.324  1.00  0.00           C  
ATOM    306  O   GLY A  21      23.971   1.891 -25.868  1.00  0.00           O  
ATOM    307  H   GLY A  21      24.346   2.582 -23.074  1.00  0.00           H  
ATOM    308 1HA  GLY A  21      24.954   0.316 -23.653  1.00  0.00           H  
ATOM    309 2HA  GLY A  21      23.281  -0.173 -23.462  1.00  0.00           H  
ATOM    310  N   ARG A  22      23.192  -0.217 -25.981  1.00  0.00           N  
ATOM    311  CA  ARG A  22      22.892  -0.149 -27.406  1.00  0.00           C  
ATOM    312  C   ARG A  22      21.515   0.456 -27.651  1.00  0.00           C  
ATOM    313  O   ARG A  22      21.390   1.496 -28.297  1.00  0.00           O  
ATOM    314  CB  ARG A  22      22.953  -1.534 -28.033  1.00  0.00           C  
ATOM    315  CG  ARG A  22      22.815  -1.558 -29.547  1.00  0.00           C  
ATOM    316  CD  ARG A  22      22.614  -2.938 -30.059  1.00  0.00           C  
ATOM    317  NE  ARG A  22      21.284  -3.441 -29.756  1.00  0.00           N  
ATOM    318  CZ  ARG A  22      20.967  -4.745 -29.643  1.00  0.00           C  
ATOM    319  NH1 ARG A  22      21.893  -5.664 -29.811  1.00  0.00           N  
ATOM    320  NH2 ARG A  22      19.726  -5.102 -29.363  1.00  0.00           N  
ATOM    321  H   ARG A  22      23.012  -1.076 -25.481  1.00  0.00           H  
ATOM    322  HA  ARG A  22      23.639   0.483 -27.888  1.00  0.00           H  
ATOM    323 1HB  ARG A  22      23.901  -2.006 -27.781  1.00  0.00           H  
ATOM    324 2HB  ARG A  22      22.158  -2.156 -27.620  1.00  0.00           H  
ATOM    325 1HG  ARG A  22      21.957  -0.954 -29.844  1.00  0.00           H  
ATOM    326 2HG  ARG A  22      23.719  -1.151 -30.002  1.00  0.00           H  
ATOM    327 1HD  ARG A  22      22.743  -2.947 -31.141  1.00  0.00           H  
ATOM    328 2HD  ARG A  22      23.344  -3.605 -29.601  1.00  0.00           H  
ATOM    329  HE  ARG A  22      20.545  -2.764 -29.619  1.00  0.00           H  
ATOM    330 1HH1 ARG A  22      22.842  -5.391 -30.025  1.00  0.00           H  
ATOM    331 2HH1 ARG A  22      21.655  -6.641 -29.727  1.00  0.00           H  
ATOM    332 1HH2 ARG A  22      19.014  -4.396 -29.234  1.00  0.00           H  
ATOM    333 2HH2 ARG A  22      19.488  -6.079 -29.279  1.00  0.00           H  
ATOM    334  N   GLN A  23      20.485  -0.202 -27.131  1.00  0.00           N  
ATOM    335  CA  GLN A  23      19.121   0.302 -27.239  1.00  0.00           C  
ATOM    336  C   GLN A  23      18.455   0.387 -25.872  1.00  0.00           C  
ATOM    337  O   GLN A  23      17.288   0.028 -25.716  1.00  0.00           O  
ATOM    338  CB  GLN A  23      18.293  -0.588 -28.170  1.00  0.00           C  
ATOM    339  CG  GLN A  23      18.776  -0.602 -29.610  1.00  0.00           C  
ATOM    340  CD  GLN A  23      18.010  -1.592 -30.467  1.00  0.00           C  
ATOM    341  OE1 GLN A  23      17.945  -2.785 -30.156  1.00  0.00           O  
ATOM    342  NE2 GLN A  23      17.424  -1.103 -31.554  1.00  0.00           N  
ATOM    343  H   GLN A  23      20.650  -1.073 -26.648  1.00  0.00           H  
ATOM    344  HA  GLN A  23      19.156   1.307 -27.659  1.00  0.00           H  
ATOM    345 1HB  GLN A  23      18.307  -1.613 -27.800  1.00  0.00           H  
ATOM    346 2HB  GLN A  23      17.256  -0.253 -28.166  1.00  0.00           H  
ATOM    347 1HG  GLN A  23      18.645   0.392 -30.036  1.00  0.00           H  
ATOM    348 2HG  GLN A  23      19.830  -0.880 -29.626  1.00  0.00           H  
ATOM    349 1HE2 GLN A  23      16.905  -1.709 -32.159  1.00  0.00           H  
ATOM    350 2HE2 GLN A  23      17.502  -0.130 -31.770  1.00  0.00           H  
ATOM    351  N   GLY A  24      19.203   0.865 -24.884  1.00  0.00           N  
ATOM    352  CA  GLY A  24      18.750   0.839 -23.498  1.00  0.00           C  
ATOM    353  C   GLY A  24      19.047  -0.506 -22.847  1.00  0.00           C  
ATOM    354  O   GLY A  24      18.421  -0.877 -21.854  1.00  0.00           O  
ATOM    355  H   GLY A  24      20.109   1.256 -25.098  1.00  0.00           H  
ATOM    356 1HA  GLY A  24      19.243   1.635 -22.939  1.00  0.00           H  
ATOM    357 2HA  GLY A  24      17.679   1.036 -23.462  1.00  0.00           H  
ATOM    358  N   ALA A  25      20.005  -1.232 -23.412  1.00  0.00           N  
ATOM    359  CA  ALA A  25      20.332  -2.571 -22.936  1.00  0.00           C  
ATOM    360  C   ALA A  25      20.872  -2.534 -21.513  1.00  0.00           C  
ATOM    361  O   ALA A  25      20.508  -3.363 -20.678  1.00  0.00           O  
ATOM    362  CB  ALA A  25      21.338  -3.233 -23.867  1.00  0.00           C  
ATOM    363  H   ALA A  25      20.520  -0.847 -24.190  1.00  0.00           H  
ATOM    364  HA  ALA A  25      19.415  -3.162 -22.931  1.00  0.00           H  
ATOM    365 1HB  ALA A  25      21.572  -4.232 -23.499  1.00  0.00           H  
ATOM    366 2HB  ALA A  25      20.914  -3.305 -24.869  1.00  0.00           H  
ATOM    367 3HB  ALA A  25      22.248  -2.637 -23.901  1.00  0.00           H  
ATOM    368  N   ASN A  26      21.743  -1.568 -21.241  1.00  0.00           N  
ATOM    369  CA  ASN A  26      22.404  -1.475 -19.945  1.00  0.00           C  
ATOM    370  C   ASN A  26      21.516  -0.778 -18.922  1.00  0.00           C  
ATOM    371  O   ASN A  26      21.708  -0.925 -17.715  1.00  0.00           O  
ATOM    372  CB  ASN A  26      23.735  -0.757 -20.074  1.00  0.00           C  
ATOM    373  CG  ASN A  26      24.754  -1.562 -20.832  1.00  0.00           C  
ATOM    374  OD1 ASN A  26      24.563  -2.759 -21.074  1.00  0.00           O  
ATOM    375  ND2 ASN A  26      25.834  -0.928 -21.210  1.00  0.00           N  
ATOM    376  H   ASN A  26      21.953  -0.881 -21.951  1.00  0.00           H  
ATOM    377  HA  ASN A  26      22.588  -2.486 -19.577  1.00  0.00           H  
ATOM    378 1HB  ASN A  26      23.587   0.194 -20.586  1.00  0.00           H  
ATOM    379 2HB  ASN A  26      24.128  -0.537 -19.081  1.00  0.00           H  
ATOM    380 1HD2 ASN A  26      26.547  -1.413 -21.718  1.00  0.00           H  
ATOM    381 2HD2 ASN A  26      25.947   0.041 -20.993  1.00  0.00           H  
ATOM    382  N   ILE A  27      20.542  -0.018 -19.412  1.00  0.00           N  
ATOM    383  CA  ILE A  27      19.457   0.473 -18.572  1.00  0.00           C  
ATOM    384  C   ILE A  27      18.655  -0.679 -17.979  1.00  0.00           C  
ATOM    385  O   ILE A  27      18.387  -0.708 -16.778  1.00  0.00           O  
ATOM    386  CB  ILE A  27      18.517   1.394 -19.371  1.00  0.00           C  
ATOM    387  CG1 ILE A  27      19.226   2.706 -19.720  1.00  0.00           C  
ATOM    388  CG2 ILE A  27      17.244   1.666 -18.585  1.00  0.00           C  
ATOM    389  CD1 ILE A  27      18.494   3.541 -20.746  1.00  0.00           C  
ATOM    390  H   ILE A  27      20.555   0.226 -20.392  1.00  0.00           H  
ATOM    391  HA  ILE A  27      19.887   1.046 -17.752  1.00  0.00           H  
ATOM    392  HB  ILE A  27      18.255   0.917 -20.315  1.00  0.00           H  
ATOM    393 1HG1 ILE A  27      19.348   3.304 -18.818  1.00  0.00           H  
ATOM    394 2HG1 ILE A  27      20.222   2.490 -20.106  1.00  0.00           H  
ATOM    395 1HG2 ILE A  27      16.592   2.320 -19.164  1.00  0.00           H  
ATOM    396 2HG2 ILE A  27      16.731   0.726 -18.386  1.00  0.00           H  
ATOM    397 3HG2 ILE A  27      17.495   2.149 -17.640  1.00  0.00           H  
ATOM    398 1HD1 ILE A  27      19.058   4.453 -20.942  1.00  0.00           H  
ATOM    399 2HD1 ILE A  27      18.391   2.973 -21.671  1.00  0.00           H  
ATOM    400 3HD1 ILE A  27      17.507   3.800 -20.367  1.00  0.00           H  
ATOM    401  N   ASN A  28      18.276  -1.628 -18.828  1.00  0.00           N  
ATOM    402  CA  ASN A  28      17.520  -2.794 -18.386  1.00  0.00           C  
ATOM    403  C   ASN A  28      18.374  -3.704 -17.512  1.00  0.00           C  
ATOM    404  O   ASN A  28      17.870  -4.347 -16.591  1.00  0.00           O  
ATOM    405  CB  ASN A  28      16.972  -3.558 -19.577  1.00  0.00           C  
ATOM    406  CG  ASN A  28      15.768  -2.894 -20.185  1.00  0.00           C  
ATOM    407  OD1 ASN A  28      14.941  -2.311 -19.475  1.00  0.00           O  
ATOM    408  ND2 ASN A  28      15.655  -2.969 -21.487  1.00  0.00           N  
ATOM    409  H   ASN A  28      18.516  -1.539 -19.805  1.00  0.00           H  
ATOM    410  HA  ASN A  28      16.683  -2.453 -17.776  1.00  0.00           H  
ATOM    411 1HB  ASN A  28      17.747  -3.649 -20.339  1.00  0.00           H  
ATOM    412 2HB  ASN A  28      16.698  -4.567 -19.267  1.00  0.00           H  
ATOM    413 1HD2 ASN A  28      14.874  -2.545 -21.946  1.00  0.00           H  
ATOM    414 2HD2 ASN A  28      16.349  -3.451 -22.022  1.00  0.00           H  
ATOM    415  N   GLU A  29      19.669  -3.755 -17.807  1.00  0.00           N  
ATOM    416  CA  GLU A  29      20.618  -4.477 -16.967  1.00  0.00           C  
ATOM    417  C   GLU A  29      20.594  -3.956 -15.536  1.00  0.00           C  
ATOM    418  O   GLU A  29      20.320  -4.704 -14.598  1.00  0.00           O  
ATOM    419  CB  GLU A  29      22.032  -4.360 -17.540  1.00  0.00           C  
ATOM    420  CG  GLU A  29      23.095  -5.107 -16.747  1.00  0.00           C  
ATOM    421  CD  GLU A  29      24.488  -4.849 -17.248  1.00  0.00           C  
ATOM    422  OE1 GLU A  29      24.677  -3.885 -17.952  1.00  0.00           O  
ATOM    423  OE2 GLU A  29      25.365  -5.616 -16.927  1.00  0.00           O  
ATOM    424  H   GLU A  29      20.004  -3.281 -18.633  1.00  0.00           H  
ATOM    425  HA  GLU A  29      20.334  -5.529 -16.950  1.00  0.00           H  
ATOM    426 1HB  GLU A  29      22.045  -4.743 -18.560  1.00  0.00           H  
ATOM    427 2HB  GLU A  29      22.322  -3.310 -17.581  1.00  0.00           H  
ATOM    428 1HG  GLU A  29      23.035  -4.803 -15.702  1.00  0.00           H  
ATOM    429 2HG  GLU A  29      22.888  -6.175 -16.798  1.00  0.00           H  
ATOM    430  N   ILE A  30      20.883  -2.669 -15.375  1.00  0.00           N  
ATOM    431  CA  ILE A  30      20.896  -2.046 -14.057  1.00  0.00           C  
ATOM    432  C   ILE A  30      19.520  -2.103 -13.407  1.00  0.00           C  
ATOM    433  O   ILE A  30      19.398  -2.388 -12.215  1.00  0.00           O  
ATOM    434  CB  ILE A  30      21.362  -0.581 -14.147  1.00  0.00           C  
ATOM    435  CG1 ILE A  30      22.831  -0.512 -14.570  1.00  0.00           C  
ATOM    436  CG2 ILE A  30      21.154   0.126 -12.816  1.00  0.00           C  
ATOM    437  CD1 ILE A  30      23.288   0.872 -14.969  1.00  0.00           C  
ATOM    438  H   ILE A  30      21.098  -2.108 -16.187  1.00  0.00           H  
ATOM    439  HA  ILE A  30      21.595  -2.591 -13.424  1.00  0.00           H  
ATOM    440  HB  ILE A  30      20.788  -0.064 -14.916  1.00  0.00           H  
ATOM    441 1HG1 ILE A  30      23.462  -0.857 -13.750  1.00  0.00           H  
ATOM    442 2HG1 ILE A  30      22.999  -1.182 -15.413  1.00  0.00           H  
ATOM    443 1HG2 ILE A  30      21.488   1.160 -12.897  1.00  0.00           H  
ATOM    444 2HG2 ILE A  30      20.096   0.106 -12.556  1.00  0.00           H  
ATOM    445 3HG2 ILE A  30      21.728  -0.382 -12.041  1.00  0.00           H  
ATOM    446 1HD1 ILE A  30      24.340   0.840 -15.256  1.00  0.00           H  
ATOM    447 2HD1 ILE A  30      22.693   1.223 -15.812  1.00  0.00           H  
ATOM    448 3HD1 ILE A  30      23.163   1.553 -14.128  1.00  0.00           H  
ATOM    449  N   ARG A  31      18.486  -1.831 -14.196  1.00  0.00           N  
ATOM    450  CA  ARG A  31      17.116  -1.859 -13.700  1.00  0.00           C  
ATOM    451  C   ARG A  31      16.778  -3.214 -13.090  1.00  0.00           C  
ATOM    452  O   ARG A  31      16.411  -3.304 -11.919  1.00  0.00           O  
ATOM    453  CB  ARG A  31      16.134  -1.553 -14.821  1.00  0.00           C  
ATOM    454  CG  ARG A  31      14.669  -1.596 -14.418  1.00  0.00           C  
ATOM    455  CD  ARG A  31      13.774  -1.647 -15.603  1.00  0.00           C  
ATOM    456  NE  ARG A  31      14.071  -2.785 -16.458  1.00  0.00           N  
ATOM    457  CZ  ARG A  31      13.796  -4.067 -16.148  1.00  0.00           C  
ATOM    458  NH1 ARG A  31      13.220  -4.357 -15.002  1.00  0.00           N  
ATOM    459  NH2 ARG A  31      14.106  -5.032 -16.995  1.00  0.00           N  
ATOM    460  H   ARG A  31      18.654  -1.599 -15.164  1.00  0.00           H  
ATOM    461  HA  ARG A  31      17.011  -1.096 -12.928  1.00  0.00           H  
ATOM    462 1HB  ARG A  31      16.337  -0.560 -15.220  1.00  0.00           H  
ATOM    463 2HB  ARG A  31      16.274  -2.266 -15.633  1.00  0.00           H  
ATOM    464 1HG  ARG A  31      14.484  -2.483 -13.812  1.00  0.00           H  
ATOM    465 2HG  ARG A  31      14.423  -0.704 -13.841  1.00  0.00           H  
ATOM    466 1HD  ARG A  31      12.739  -1.728 -15.274  1.00  0.00           H  
ATOM    467 2HD  ARG A  31      13.898  -0.738 -16.191  1.00  0.00           H  
ATOM    468  HE  ARG A  31      14.514  -2.601 -17.348  1.00  0.00           H  
ATOM    469 1HH1 ARG A  31      12.984  -3.619 -14.355  1.00  0.00           H  
ATOM    470 2HH1 ARG A  31      13.015  -5.318 -14.770  1.00  0.00           H  
ATOM    471 1HH2 ARG A  31      14.548  -4.809 -17.876  1.00  0.00           H  
ATOM    472 2HH2 ARG A  31      13.900  -5.993 -16.763  1.00  0.00           H  
ATOM    473  N   GLN A  32      16.905  -4.266 -13.892  1.00  0.00           N  
ATOM    474  CA  GLN A  32      16.446  -5.592 -13.494  1.00  0.00           C  
ATOM    475  C   GLN A  32      17.261  -6.129 -12.325  1.00  0.00           C  
ATOM    476  O   GLN A  32      16.722  -6.767 -11.421  1.00  0.00           O  
ATOM    477  CB  GLN A  32      16.524  -6.562 -14.676  1.00  0.00           C  
ATOM    478  CG  GLN A  32      15.876  -7.911 -14.417  1.00  0.00           C  
ATOM    479  CD  GLN A  32      14.380  -7.801 -14.186  1.00  0.00           C  
ATOM    480  OE1 GLN A  32      13.657  -7.201 -14.987  1.00  0.00           O  
ATOM    481  NE2 GLN A  32      13.907  -8.380 -13.089  1.00  0.00           N  
ATOM    482  H   GLN A  32      17.330  -4.144 -14.800  1.00  0.00           H  
ATOM    483  HA  GLN A  32      15.407  -5.516 -13.173  1.00  0.00           H  
ATOM    484 1HB  GLN A  32      16.038  -6.117 -15.545  1.00  0.00           H  
ATOM    485 2HB  GLN A  32      17.568  -6.735 -14.937  1.00  0.00           H  
ATOM    486 1HG  GLN A  32      16.042  -8.555 -15.281  1.00  0.00           H  
ATOM    487 2HG  GLN A  32      16.326  -8.355 -13.529  1.00  0.00           H  
ATOM    488 1HE2 GLN A  32      12.928  -8.340 -12.883  1.00  0.00           H  
ATOM    489 2HE2 GLN A  32      14.529  -8.856 -12.466  1.00  0.00           H  
ATOM    490  N   MET A  33      18.564  -5.868 -12.349  1.00  0.00           N  
ATOM    491  CA  MET A  33      19.467  -6.384 -11.328  1.00  0.00           C  
ATOM    492  C   MET A  33      19.228  -5.703  -9.986  1.00  0.00           C  
ATOM    493  O   MET A  33      19.185  -6.359  -8.945  1.00  0.00           O  
ATOM    494  CB  MET A  33      20.919  -6.202 -11.767  1.00  0.00           C  
ATOM    495  CG  MET A  33      21.345  -7.097 -12.921  1.00  0.00           C  
ATOM    496  SD  MET A  33      23.019  -6.745 -13.494  1.00  0.00           S  
ATOM    497  CE  MET A  33      23.984  -7.354 -12.114  1.00  0.00           C  
ATOM    498  H   MET A  33      18.938  -5.298 -13.094  1.00  0.00           H  
ATOM    499  HA  MET A  33      19.271  -7.448 -11.198  1.00  0.00           H  
ATOM    500 1HB  MET A  33      21.080  -5.168 -12.069  1.00  0.00           H  
ATOM    501 2HB  MET A  33      21.582  -6.404 -10.924  1.00  0.00           H  
ATOM    502 1HG  MET A  33      21.300  -8.140 -12.609  1.00  0.00           H  
ATOM    503 2HG  MET A  33      20.660  -6.963 -13.758  1.00  0.00           H  
ATOM    504 1HE  MET A  33      25.044  -7.206 -12.318  1.00  0.00           H  
ATOM    505 2HE  MET A  33      23.708  -6.810 -11.209  1.00  0.00           H  
ATOM    506 3HE  MET A  33      23.786  -8.417 -11.973  1.00  0.00           H  
ATOM    507  N   SER A  34      19.072  -4.384 -10.018  1.00  0.00           N  
ATOM    508  CA  SER A  34      18.901  -3.604  -8.798  1.00  0.00           C  
ATOM    509  C   SER A  34      17.473  -3.704  -8.276  1.00  0.00           C  
ATOM    510  O   SER A  34      17.242  -3.694  -7.067  1.00  0.00           O  
ATOM    511  CB  SER A  34      19.254  -2.151  -9.053  1.00  0.00           C  
ATOM    512  OG  SER A  34      18.318  -1.548  -9.903  1.00  0.00           O  
ATOM    513  H   SER A  34      19.072  -3.909 -10.909  1.00  0.00           H  
ATOM    514  HA  SER A  34      19.573  -4.001  -8.036  1.00  0.00           H  
ATOM    515 1HB  SER A  34      19.290  -1.614  -8.106  1.00  0.00           H  
ATOM    516 2HB  SER A  34      20.246  -2.092  -9.500  1.00  0.00           H  
ATOM    517  HG  SER A  34      18.590  -1.770 -10.797  1.00  0.00           H  
ATOM    518  N   GLY A  35      16.518  -3.800  -9.195  1.00  0.00           N  
ATOM    519  CA  GLY A  35      15.106  -3.824  -8.832  1.00  0.00           C  
ATOM    520  C   GLY A  35      14.496  -2.430  -8.903  1.00  0.00           C  
ATOM    521  O   GLY A  35      13.290  -2.260  -8.722  1.00  0.00           O  
ATOM    522  H   GLY A  35      16.777  -3.859 -10.169  1.00  0.00           H  
ATOM    523 1HA  GLY A  35      14.569  -4.495  -9.503  1.00  0.00           H  
ATOM    524 2HA  GLY A  35      14.996  -4.222  -7.824  1.00  0.00           H  
ATOM    525  N   ALA A  36      15.336  -1.435  -9.168  1.00  0.00           N  
ATOM    526  CA  ALA A  36      14.880  -0.053  -9.264  1.00  0.00           C  
ATOM    527  C   ALA A  36      14.614   0.340 -10.711  1.00  0.00           C  
ATOM    528  O   ALA A  36      15.290  -0.130 -11.626  1.00  0.00           O  
ATOM    529  CB  ALA A  36      15.902   0.886  -8.640  1.00  0.00           C  
ATOM    530  H   ALA A  36      16.315  -1.641  -9.306  1.00  0.00           H  
ATOM    531  HA  ALA A  36      13.941   0.033  -8.716  1.00  0.00           H  
ATOM    532 1HB  ALA A  36      15.548   1.914  -8.719  1.00  0.00           H  
ATOM    533 2HB  ALA A  36      16.039   0.629  -7.589  1.00  0.00           H  
ATOM    534 3HB  ALA A  36      16.852   0.789  -9.163  1.00  0.00           H  
ATOM    535  N   GLN A  37      13.625   1.204 -10.912  1.00  0.00           N  
ATOM    536  CA  GLN A  37      13.270   1.665 -12.249  1.00  0.00           C  
ATOM    537  C   GLN A  37      14.273   2.690 -12.763  1.00  0.00           C  
ATOM    538  O   GLN A  37      14.466   3.742 -12.154  1.00  0.00           O  
ATOM    539  CB  GLN A  37      11.861   2.265 -12.252  1.00  0.00           C  
ATOM    540  CG  GLN A  37      11.416   2.802 -13.602  1.00  0.00           C  
ATOM    541  CD  GLN A  37      11.235   1.701 -14.630  1.00  0.00           C  
ATOM    542  OE1 GLN A  37      10.532   0.716 -14.388  1.00  0.00           O  
ATOM    543  NE2 GLN A  37      11.868   1.863 -15.786  1.00  0.00           N  
ATOM    544  H   GLN A  37      13.106   1.551 -10.118  1.00  0.00           H  
ATOM    545  HA  GLN A  37      13.286   0.810 -12.925  1.00  0.00           H  
ATOM    546 1HB  GLN A  37      11.142   1.509 -11.937  1.00  0.00           H  
ATOM    547 2HB  GLN A  37      11.812   3.083 -11.533  1.00  0.00           H  
ATOM    548 1HG  GLN A  37      10.463   3.317 -13.480  1.00  0.00           H  
ATOM    549 2HG  GLN A  37      12.171   3.495 -13.973  1.00  0.00           H  
ATOM    550 1HE2 GLN A  37      11.786   1.170 -16.504  1.00  0.00           H  
ATOM    551 2HE2 GLN A  37      12.428   2.678 -15.941  1.00  0.00           H  
ATOM    552  N   ILE A  38      14.908   2.376 -13.886  1.00  0.00           N  
ATOM    553  CA  ILE A  38      15.935   3.242 -14.453  1.00  0.00           C  
ATOM    554  C   ILE A  38      15.424   3.963 -15.694  1.00  0.00           C  
ATOM    555  O   ILE A  38      14.921   3.336 -16.625  1.00  0.00           O  
ATOM    556  CB  ILE A  38      17.197   2.435 -14.811  1.00  0.00           C  
ATOM    557  CG1 ILE A  38      17.685   1.640 -13.597  1.00  0.00           C  
ATOM    558  CG2 ILE A  38      18.292   3.360 -15.320  1.00  0.00           C  
ATOM    559  CD1 ILE A  38      18.049   2.502 -12.409  1.00  0.00           C  
ATOM    560  H   ILE A  38      14.674   1.515 -14.360  1.00  0.00           H  
ATOM    561  HA  ILE A  38      16.204   3.991 -13.710  1.00  0.00           H  
ATOM    562  HB  ILE A  38      16.957   1.710 -15.587  1.00  0.00           H  
ATOM    563 1HG1 ILE A  38      16.910   0.940 -13.286  1.00  0.00           H  
ATOM    564 2HG1 ILE A  38      18.562   1.054 -13.873  1.00  0.00           H  
ATOM    565 1HG2 ILE A  38      19.177   2.774 -15.568  1.00  0.00           H  
ATOM    566 2HG2 ILE A  38      17.943   3.882 -16.210  1.00  0.00           H  
ATOM    567 3HG2 ILE A  38      18.543   4.087 -14.548  1.00  0.00           H  
ATOM    568 1HD1 ILE A  38      18.386   1.867 -11.589  1.00  0.00           H  
ATOM    569 2HD1 ILE A  38      18.850   3.188 -12.689  1.00  0.00           H  
ATOM    570 3HD1 ILE A  38      17.177   3.071 -12.092  1.00  0.00           H  
ATOM    571  N   LYS A  39      15.558   5.285 -15.700  1.00  0.00           N  
ATOM    572  CA  LYS A  39      15.170   6.089 -16.853  1.00  0.00           C  
ATOM    573  C   LYS A  39      16.183   7.194 -17.120  1.00  0.00           C  
ATOM    574  O   LYS A  39      16.525   7.966 -16.225  1.00  0.00           O  
ATOM    575  CB  LYS A  39      13.779   6.690 -16.644  1.00  0.00           C  
ATOM    576  CG  LYS A  39      13.262   7.505 -17.822  1.00  0.00           C  
ATOM    577  CD  LYS A  39      11.855   8.021 -17.562  1.00  0.00           C  
ATOM    578  CE  LYS A  39      11.345   8.854 -18.728  1.00  0.00           C
[truncated: 482,690 more chars]
