# Supplementary material for: Combining Evolutionary Information and an Iterative Sampling Strategy for Accurate Protein Structure Prediction
Source: PLoS Comput Biol. 2015 Dec 29;11(12):e1004661. doi: 10.1371/journal.pcbi.1004661 (PMC4694711; doi:10.1371/journal.pcbi.1004661)
Supplement: S1 File — Input files for target 1wvn and scripts to carry out the steps outlined in the protocol capture in S1 Text as well as exemplary output files are provided in this attachement. The supplementary materials are also included with Rosetta under the directory “Rosetta/demos/protocol_capture/2015/ rasrec_evolutionary_restraints” (ZIP) [file pcbi.1004661.s003.zip › protocol_capture/outputs/4_restraints_rerun/1wvn_standard_plm_converged_distances.cst]

AtomPair   CA    3   CA   56 BOUNDED 6.99 8.99 1.00 #ContactMap: 7.99
AtomPair   CA    4   CA   55 BOUNDED 5.41 7.41 1.00 #ContactMap: 6.41
AtomPair   CA    4   CA   56 BOUNDED 3.78 5.78 1.00 #ContactMap: 4.78
AtomPair   CA    4   CA   57 BOUNDED 4.39 6.39 1.00 #ContactMap: 5.39
AtomPair   CA    4   CA   58 BOUNDED 6.93 8.93 1.00 #ContactMap: 7.93
AtomPair   CA    5   CA   54 BOUNDED 6.94 8.94 1.00 #ContactMap: 7.94
AtomPair   CA    5   CA   55 BOUNDED 4.47 6.47 1.00 #ContactMap: 5.47
AtomPair   CA    5   CA   56 BOUNDED 4.38 6.38 1.00 #ContactMap: 5.38
AtomPair   CA    5   CA   57 BOUNDED 5.11 7.11 1.00 #ContactMap: 6.11
AtomPair   CA    5   CA   58 BOUNDED 5.99 7.99 1.00 #ContactMap: 6.99
AtomPair   CA    6   CA   53 BOUNDED 5.65 7.65 1.00 #ContactMap: 6.65
AtomPair   CA    6   CA   54 BOUNDED 4.46 6.46 1.00 #ContactMap: 5.46
AtomPair   CA    6   CA   55 BOUNDED 3.34 5.34 1.00 #ContactMap: 4.34
AtomPair   CA    6   CA   56 BOUNDED 5.65 7.65 1.00 #ContactMap: 6.65
AtomPair   CA    7   CA   52 BOUNDED 6.92 8.92 1.00 #ContactMap: 7.92
AtomPair   CA    7   CA   53 BOUNDED 4.76 6.76 1.00 #ContactMap: 5.76
AtomPair   CA    7   CA   54 BOUNDED 3.95 5.95 1.00 #ContactMap: 4.95
AtomPair   CA    7   CA   55 BOUNDED 5.38 7.38 1.00 #ContactMap: 6.38
AtomPair   CA    7   CA   61 BOUNDED 6.29 8.29 1.00 #ContactMap: 7.29
AtomPair   CA    8   CA   51 BOUNDED 5.63 7.63 1.00 #ContactMap: 6.63
AtomPair   CA    8   CA   52 BOUNDED 4.67 6.67 1.00 #ContactMap: 5.67
AtomPair   CA    8   CA   53 BOUNDED 4.08 6.08 1.00 #ContactMap: 5.08
AtomPair   CA    8   CA   54 BOUNDED 5.54 7.54 1.00 #ContactMap: 6.54
AtomPair   CA    9   CA   51 BOUNDED 4.97 6.97 1.00 #ContactMap: 5.97
AtomPair   CA    9   CA   52 BOUNDED 3.92 5.92 1.00 #ContactMap: 4.92
AtomPair   CA    9   CA   53 BOUNDED 5.60 7.60 1.00 #ContactMap: 6.60
AtomPair   CA    9   CA   54 BOUNDED 6.79 8.79 1.00 #ContactMap: 7.79
AtomPair   CA   10   CA   49 BOUNDED 5.06 7.06 1.00 #ContactMap: 6.06
AtomPair   CA   10   CA   50 BOUNDED 4.65 6.65 1.00 #ContactMap: 5.65
AtomPair   CA   10   CA   51 BOUNDED 4.15 6.15 1.00 #ContactMap: 5.15
AtomPair   CA   10   CA   52 BOUNDED 5.16 7.16 1.00 #ContactMap: 6.16
AtomPair   CA   11   CA   16 BOUNDED 5.40 7.40 1.00 #ContactMap: 6.40
AtomPair   CA   11   CA   49 BOUNDED 4.13 6.13 1.00 #ContactMap: 5.13
AtomPair   CA   11   CA   50 BOUNDED 4.31 6.31 1.00 #ContactMap: 5.31
AtomPair   CA   11   CA   51 BOUNDED 5.69 7.69 1.00 #ContactMap: 6.69
AtomPair   CA   11   CA   52 BOUNDED 6.08 8.08 1.00 #ContactMap: 7.08
AtomPair   CA   12   CA   48 BOUNDED 5.18 7.18 1.00 #ContactMap: 6.18
AtomPair   CA   12   CA   49 BOUNDED 3.07 5.07 1.00 #ContactMap: 4.07
AtomPair   CA   12   CA   50 BOUNDED 5.28 7.28 1.00 #ContactMap: 6.28
AtomPair   CA   13   CA   48 BOUNDED 5.11 7.11 1.00 #ContactMap: 6.11
AtomPair   CA   13   CA   49 BOUNDED 3.58 5.58 1.00 #ContactMap: 4.58
AtomPair   CA   13   CA   50 BOUNDED 4.80 6.80 1.00 #ContactMap: 5.80
AtomPair   CA   14   CA   49 BOUNDED 6.87 8.87 1.00 #ContactMap: 7.87
AtomPair   CA   15   CA   72 BOUNDED 5.25 7.25 1.00 #ContactMap: 6.25
AtomPair   CA   16   CA   50 BOUNDED 6.38 8.38 1.00 #ContactMap: 7.38
AtomPair   CA   18   CA   26 BOUNDED 6.37 8.37 1.00 #ContactMap: 7.37
AtomPair   CA   18   CA   71 BOUNDED 5.34 7.34 1.00 #ContactMap: 6.34
AtomPair   CA   18   CA   72 BOUNDED 6.09 8.09 1.00 #ContactMap: 7.09
AtomPair   CA   19   CA   26 BOUNDED 4.84 6.84 1.00 #ContactMap: 5.84
AtomPair   CA   19   CA   27 BOUNDED 5.30 7.30 1.00 #ContactMap: 6.30
AtomPair   CA   19   CA   68 BOUNDED 5.34 7.34 1.00 #ContactMap: 6.34
AtomPair   CA   19   CA   71 BOUNDED 5.03 7.03 1.00 #ContactMap: 6.03
AtomPair   CA   19   CA   72 BOUNDED 6.14 8.14 1.00 #ContactMap: 7.14
AtomPair   CA   20   CA   25 BOUNDED 5.44 7.44 1.00 #ContactMap: 6.44
AtomPair   CA   20   CA   26 BOUNDED 4.27 6.27 1.00 #ContactMap: 5.27
AtomPair   CA   20   CA   27 BOUNDED 4.20 6.20 1.00 #ContactMap: 5.20
AtomPair   CA   21   CA   26 BOUNDED 3.62 5.62 1.00 #ContactMap: 4.62
AtomPair   CA   21   CA   27 BOUNDED 5.83 7.83 1.00 #ContactMap: 6.83
AtomPair   CA   27   CA   38 BOUNDED 5.41 7.41 1.00 #ContactMap: 6.41
AtomPair   CA   27   CA   39 BOUNDED 6.98 8.98 1.00 #ContactMap: 7.98
AtomPair   CA   30   CA   35 BOUNDED 6.83 8.83 1.00 #ContactMap: 7.83
AtomPair   CA   30   CA   36 BOUNDED 6.87 8.87 1.00 #ContactMap: 7.87
AtomPair   CA   30   CA   38 BOUNDED 6.63 8.63 1.00 #ContactMap: 7.63
AtomPair   CA   30   CA   64 BOUNDED 5.05 7.05 1.00 #ContactMap: 6.05
AtomPair   CA   30   CA   67 BOUNDED 5.21 7.21 1.00 #ContactMap: 6.21
AtomPair   CA   30   CA   68 BOUNDED 6.35 8.35 1.00 #ContactMap: 7.35
AtomPair   CA   31   CA   36 BOUNDED 4.21 6.21 1.00 #ContactMap: 5.21
AtomPair   CA   31   CA   37 BOUNDED 4.47 6.47 1.00 #ContactMap: 5.47
AtomPair   CA   31   CA   38 BOUNDED 5.06 7.06 1.00 #ContactMap: 6.06
AtomPair   CA   31   CA   64 BOUNDED 6.09 8.09 1.00 #ContactMap: 7.09
AtomPair   CA   33   CA   63 BOUNDED 6.83 8.83 1.00 #ContactMap: 7.83
AtomPair   CA   33   CA   64 BOUNDED 6.87 8.87 1.00 #ContactMap: 7.87
AtomPair   CA   34   CA   60 BOUNDED 3.89 5.89 1.00 #ContactMap: 4.89
AtomPair   CA   34   CA   61 BOUNDED 6.11 8.11 1.00 #ContactMap: 7.11
AtomPair   CA   34   CA   63 BOUNDED 4.04 6.04 1.00 #ContactMap: 5.04
AtomPair   CA   34   CA   64 BOUNDED 4.19 6.19 1.00 #ContactMap: 5.19
AtomPair   CA   34   CA   67 BOUNDED 6.93 8.93 1.00 #ContactMap: 7.93
AtomPair   CA   35   CA   56 BOUNDED 5.87 7.87 1.00 #ContactMap: 6.87
AtomPair   CA   35   CA   60 BOUNDED 4.42 6.42 1.00 #ContactMap: 5.42
AtomPair   CA   35   CA   64 BOUNDED 6.88 8.88 1.00 #ContactMap: 7.88
AtomPair   CA   36   CA   54 BOUNDED 5.09 7.09 1.00 #ContactMap: 6.09
AtomPair   CA   36   CA   55 BOUNDED 4.32 6.32 1.00 #ContactMap: 5.32
AtomPair   CA   36   CA   56 BOUNDED 3.56 5.56 1.00 #ContactMap: 4.56
AtomPair   CA   36   CA   57 BOUNDED 6.09 8.09 1.00 #ContactMap: 7.09
AtomPair   CA   36   CA   60 BOUNDED 4.29 6.29 1.00 #ContactMap: 5.29
AtomPair   CA   36   CA   61 BOUNDED 5.09 7.09 1.00 #ContactMap: 6.09
AtomPair   CA   36   CA   64 BOUNDED 5.61 7.61 1.00 #ContactMap: 6.61
AtomPair   CA   37   CA   53 BOUNDED 6.57 8.57 1.00 #ContactMap: 7.57
AtomPair   CA   37   CA   54 BOUNDED 4.54 6.54 1.00 #ContactMap: 5.54
AtomPair   CA   37   CA   55 BOUNDED 4.04 6.04 1.00 #ContactMap: 5.04
AtomPair   CA   37   CA   56 BOUNDED 5.50 7.50 1.00 #ContactMap: 6.50
AtomPair   CA   38   CA   52 BOUNDED 5.87 7.87 1.00 #ContactMap: 6.87
AtomPair   CA   38   CA   53 BOUNDED 4.61 6.61 1.00 #ContactMap: 5.61
AtomPair   CA   38   CA   54 BOUNDED 3.93 5.93 1.00 #ContactMap: 4.93
AtomPair   CA   38   CA   55 BOUNDED 5.82 7.82 1.00 #ContactMap: 6.82
AtomPair   CA   38   CA   64 BOUNDED 7.00 9.00 1.00 #ContactMap: 8.00
AtomPair   CA   39   CA   52 BOUNDED 4.74 6.74 1.00 #ContactMap: 5.74
AtomPair   CA   39   CA   53 BOUNDED 3.97 5.97 1.00 #ContactMap: 4.97
AtomPair   CA   39   CA   54 BOUNDED 5.75 7.75 1.00 #ContactMap: 6.75
AtomPair   CA   40   CA   50 BOUNDED 6.01 8.01 1.00 #ContactMap: 7.01
AtomPair   CA   40   CA   51 BOUNDED 4.85 6.85 1.00 #ContactMap: 5.85
AtomPair   CA   40   CA   52 BOUNDED 3.75 5.75 1.00 #ContactMap: 4.75
AtomPair   CA   40   CA   53 BOUNDED 5.36 7.36 1.00 #ContactMap: 6.36
AtomPair   CA   41   CA   50 BOUNDED 5.17 7.17 1.00 #ContactMap: 6.17
AtomPair   CA   41   CA   51 BOUNDED 4.17 6.17 1.00 #ContactMap: 5.17
AtomPair   CA   41   CA   52 BOUNDED 5.42 7.42 1.00 #ContactMap: 6.42
AtomPair   CA   41   CA   53 BOUNDED 6.89 8.89 1.00 #ContactMap: 7.89
AtomPair   CA   42   CA   50 BOUNDED 4.32 6.32 1.00 #ContactMap: 5.32
AtomPair   CA   42   CA   51 BOUNDED 4.96 6.96 1.00 #ContactMap: 5.96
AtomPair   CA   43   CA   51 BOUNDED 5.47 7.47 1.00 #ContactMap: 6.47
AtomPair   CA   54   CA   61 BOUNDED 5.21 7.21 1.00 #ContactMap: 6.21
AtomPair   CA   54   CA   64 BOUNDED 6.34 8.34 1.00 #ContactMap: 7.34
AtomPair   CA   55   CA   61 BOUNDED 5.93 7.93 1.00 #ContactMap: 6.93
AtomPair   CA   56   CA   61 BOUNDED 5.08 7.08 1.00 #ContactMap: 6.08
