# Supplementary material for: Combining Evolutionary Information and an Iterative Sampling Strategy for Accurate Protein Structure Prediction
Source: PLoS Comput Biol. 2015 Dec 29;11(12):e1004661. doi: 10.1371/journal.pcbi.1004661 (PMC4694711; doi:10.1371/journal.pcbi.1004661)
Supplement: S1 File — Input files for target 1wvn and scripts to carry out the steps outlined in the protocol capture in S1 Text as well as exemplary output files are provided in this attachement. The supplementary materials are also included with Rosetta under the directory “Rosetta/demos/protocol_capture/2015/ rasrec_evolutionary_restraints” (ZIP) [file pcbi.1004661.s003.zip › protocol_capture/outputs/5_refinement_run/low_10.out]

SEQUENCE: ASTQTTHELTIPNNLIGCIIGRQGANINEIRQMSGAQIKIANPVEGSSGRQVTITGSAASISLAQYLINARLS
SCORE:       score     fa_atr     fa_rep     fa_sol    fa_intra_rep    fa_elec    pro_close    hbond_sr_bb    hbond_lr_bb    hbond_bb_sc    hbond_sc    dslf_fa13    atom_pair_constraint       rama      omega     fa_dun    p_aa_pp        ref        rdc    pool_converged_tag    pool_converged_rmsd    prefa_centroid_score    prefa_clean_score3        rms     maxsub    rms_full    rdc_filt    score_final    nrjumps       time    _archive_select_score_    eval_time         description
SCORE:    -115.785   -235.776     23.668    125.034           0.515    -20.119        0.084        -20.706        -16.872         -4.520      -4.851        0.000                   0.000     -5.331      3.582     46.711    -11.280      4.078      0.000   batch_000326_000413                   0.674                 354.036                91.134      2.005     73.000       2.005       0.000       -115.785      0.000    295.000                  -115.785        0.000 batch_000329_000271
REMARK source_file batch_000329/decoys.out
REMARK tag_in_file batch_000313_000058_0001
REMARK PROTEIN SILENTFILE
ANNOTATED_SEQUENCE: A[ALA_p:NtermProteinFull]STQTTH[HIS_D]ELTIPNNLIGCIIGRQGANINEIRQMSGAQIKIANPVEGSSGRQVTITGSAASISLAQYLINARLS[SER_p:CtermProteinFull] batch_000329_000271
   1 L     0.000  152.787  177.418    1.458    0.001    0.000    0.000    0.000    0.000    0.000 batch_000329_000271
   2 L   -81.419  -21.145  177.581    3.874    2.882    0.560   67.282   60.574    0.000    0.000 batch_000329_000271
   3 L   -88.038  168.985  179.280    5.443    2.241   -2.843   64.620   85.242    0.000    0.000 batch_000329_000271
   4 L   -85.471  153.669  179.003    3.917    2.977   -6.247  -65.088 -180.190  -32.134    0.000 batch_000329_000271
   5 L  -123.291  165.158 -176.833    2.091    0.383   -8.344   63.929  -21.658    0.000    0.000 batch_000329_000271
   6 L  -104.664  167.666  178.084    1.510   -0.144  -12.063   63.558  159.108    0.000    0.000 batch_000329_000271
   7 E  -156.484  135.293 -178.154   -1.626   -0.473  -14.188  179.060   75.000    0.000    0.000 batch_000329_000271
   8 E   -97.934  119.399  179.177   -2.319   -1.659  -17.733 -176.173  179.534   13.995    0.000 batch_000329_000271
   9 L  -129.210  127.902  178.575   -4.709    0.460  -19.795  176.777   64.736    0.000    0.000 batch_000329_000271
  10 L   -92.303  120.609  180.708   -5.529    0.026  -23.483  -60.452  -42.421    0.000    0.000 batch_000329_000271
  11 L  -120.003  128.952 -178.004   -6.090    3.297  -25.339  -62.373  174.219    0.000    0.000 batch_000329_000271
  12 L   -52.631  134.034  179.018   -7.248    3.529  -28.953  -30.566   38.131  -30.429    0.000 batch_000329_000271
  13 L   -63.335  -21.779  178.933   -4.458    4.598  -31.304 -177.966   59.554    0.000    0.000 batch_000329_000271
  14 L   -76.212  -18.740 -175.059   -6.997    6.948  -32.879  -70.913  -24.950    0.000    0.000 batch_000329_000271
  15 L  -115.237  -15.334 -177.238   -7.398    8.758  -29.562  -60.250  176.172    0.000    0.000 batch_000329_000271
  16 H   -61.483  -25.141  177.725   -3.920    8.329  -28.088 -161.711   66.626    0.000    0.000 batch_000329_000271
  17 H   -61.704  -32.276  178.132   -2.889   11.457  -29.987    0.000    0.000    0.000    0.000 batch_000329_000271
  18 H   -81.441  -27.484  173.687   -5.131   13.441  -27.644  -67.047 -179.792    0.000    0.000 batch_000329_000271
  19 H   -70.554  -38.464  176.701   -3.712   11.601  -24.638  -61.267  -56.314    0.000    0.000 batch_000329_000271
  20 H   -70.619  -54.523 -177.913   -0.198   12.531  -25.750  -66.190  167.256    0.000    0.000 batch_000329_000271
  21 L    82.476 -158.860 -179.427   -0.961   16.117  -26.755    0.000    0.000    0.000    0.000 batch_000329_000271
  22 L   -73.755   93.081  178.782    1.649   18.536  -28.096 -177.719  177.505  179.211 -179.741 batch_000329_000271
  23 L    60.279   36.543  177.593    4.838   16.492  -27.769  -60.660  -67.921  -62.365    0.000 batch_000329_000271
  24 L    89.865   19.744 -178.960    3.555   14.912  -24.558    0.000    0.000    0.000    0.000 batch_000329_000271
  25 H   -64.004  -42.773 -177.166    1.908   18.107  -23.320    0.000    0.000    0.000    0.000 batch_000329_000271
  26 H   -78.725  -26.649  168.674   -1.247   16.315  -22.185  -72.336  -12.595    0.000    0.000 batch_000329_000271
  27 H   -60.288  -47.221  177.276    0.841   13.531  -20.675  -69.218  167.620    0.000    0.000 batch_000329_000271
  28 H   -62.092  -40.220  176.028    2.540   16.158  -18.515  -72.751  -22.485    0.000    0.000 batch_000329_000271
  29 H   -58.364  -53.845 -177.713   -0.878   17.580  -17.651 -179.050 -175.440   19.650    0.000 batch_000329_000271
  30 H   -60.602  -45.227  180.617   -2.272   14.210  -16.579  -68.221  167.846    0.000    0.000 batch_000329_000271
  31 H   -61.866  -43.701 -177.998    0.862   13.295  -14.631 -178.774 -183.013   65.236 -176.297 batch_000329_000271
  32 H   -65.532  -39.600 -176.078    0.951   16.644  -12.833 -175.879   63.341   53.069    0.000 batch_000329_000271
  33 H   -78.777  -45.247 -174.871   -2.730   16.504  -11.894  -68.627  175.384   70.383    0.000 batch_000329_000271
  34 H   -83.548  -36.396 -175.921   -3.036   12.808  -11.065   68.162  -80.852    0.000    0.000 batch_000329_000271
  35 L    91.815    2.445 -179.281    0.479   12.239   -9.737    0.000    0.000    0.000    0.000 batch_000329_000271
  36 L  -107.770  140.767 -179.223    0.757    9.090  -11.848    0.000    0.000    0.000    0.000 batch_000329_000271
  37 E   -82.233  128.230  175.528    3.254    8.541  -14.662  175.861   68.694   58.445    0.000 batch_000329_000271
  38 E   -95.384  120.153  177.157    1.818    7.789  -18.100  -54.258  -58.315    0.000    0.000 batch_000329_000271
  39 E  -118.725  103.900 -177.461    3.911    5.422  -20.214  -64.526 -177.194  179.338 -178.626 batch_000329_000271
  40 E   -93.083  121.750 -177.100    2.543    4.893  -23.721  -59.715  168.350    0.000    0.000 batch_000329_000271
  41 E  -109.177 -151.351 -174.515    3.973    1.901  -25.581    0.000    0.000    0.000    0.000 batch_000329_000271
  42 E   -83.890  161.180  178.095    3.251    0.051  -28.820  -68.271  -37.884    0.000    0.000 batch_000329_000271
  43 E   -56.074  141.713 -181.397   -0.145   -1.009  -30.162  -26.669   37.622  -33.074    0.000 batch_000329_000271
  44 E   -76.447  123.849  178.033   -1.574   -4.142  -28.551  176.150    0.000    0.000    0.000 batch_000329_000271
  45 E   -60.700  126.529  180.403   -1.476   -7.154  -30.868 -176.248  178.438   -0.656    0.000 batch_000329_000271
  46 L    93.491    2.930  178.779   -5.013   -8.318  -31.635    0.000    0.000    0.000    0.000 batch_000329_000271
  47 L  -134.628 -164.645 -178.255   -6.450   -4.898  -30.800 -171.096  100.730    0.000    0.000 batch_000329_000271
  48 L  -131.417    4.141  177.117   -6.485   -1.304  -32.041   62.707   20.540    0.000    0.000 batch_000329_000271
  49 L  -109.278 -174.783 -179.151   -5.235    0.519  -28.949    0.000    0.000    0.000    0.000 batch_000329_000271
  50 E  -116.862  151.168  175.071   -1.856    0.841  -27.235  -67.693  174.141  179.457  -97.405 batch_000329_000271
  51 E   -76.877  111.182 -178.598   -0.458   -0.632  -24.023 -174.846  178.585   60.607    0.000 batch_000329_000271
  52 E  -116.546  127.106  180.161   -0.251    2.239  -21.540  178.885    0.000    0.000    0.000 batch_000329_000271
  53 E   -98.403  132.220  176.033    1.229    1.896  -18.054  -61.902   80.246    0.000    0.000 batch_000329_000271
  54 E  -114.085  111.756 -174.530    0.035    4.063  -15.169  -56.573  172.879    0.000    0.000 batch_000329_000271
  55 E  -107.291  124.684 -179.953    2.466    4.210  -12.252  -60.977 -118.037    0.000    0.000 batch_000329_000271
  56 L   164.409 -167.500  174.532    1.469    5.686   -8.893    0.000    0.000    0.000    0.000 batch_000329_000271
  57 L   -71.743  165.353  179.527   -0.780    5.205   -5.868   70.807  174.898    0.000    0.000 batch_000329_000271
  58 H   -55.073  -43.167  176.321   -4.219    3.611   -6.163    0.000    0.000    0.000    0.000 batch_000329_000271
  59 H   -65.832  -45.887 -178.475   -5.774    7.077   -6.025    0.000    0.000    0.000    0.000 batch_000329_000271
  60 H   -58.566  -41.179  179.496   -3.218    8.526   -8.439  -62.940   87.383    0.000    0.000 batch_000329_000271
  61 H   -64.187  -46.035  180.526   -3.967    5.791  -10.972  -67.849  167.814    0.000    0.000 batch_000329_000271
  62 H   -64.826  -32.169  174.799   -7.727    6.313  -10.756   68.780  -33.037    0.000    0.000 batch_000329_000271
  63 H   -68.338  -40.861  175.871   -7.150   10.040  -11.223  -70.251  171.353    0.000    0.000 batch_000329_000271
  64 H   -62.630  -43.387  178.140   -5.063    9.329  -14.319    0.000    0.000    0.000    0.000 batch_000329_000271
  65 H   -60.525  -42.317  176.490   -7.800    7.058  -15.662  -70.684  174.685  -48.654    0.000 batch_000329_000271
  66 H   -58.161  -52.420 -176.167  -10.347    9.827  -15.117  172.507   80.409 -173.775    0.000 batch_000329_000271
  67 H   -65.312  -37.861  174.113   -8.264   12.434  -16.938  -66.775  172.293    0.000    0.000 batch_000329_000271
  68 H   -60.675  -50.738  180.722   -7.509    9.984  -19.742  -70.846  167.462    0.000    0.000 batch_000329_000271
  69 H   -60.746  -35.392  176.759  -11.186    9.109  -20.151  -73.642  -19.383    0.000    0.000 batch_000329_000271
  70 H   -61.635  -39.516  177.728  -11.997   12.823  -20.189    0.000    0.000    0.000    0.000 batch_000329_000271
  71 H   -74.647  -31.336  179.366   -9.639   13.251  -23.140  -73.858  -66.960 -173.579 -173.498 batch_000329_000271
  72 H   -72.970  -31.535  178.447  -11.005   10.106  -24.782  -66.588  178.397    0.000    0.000 batch_000329_000271
  73 L   -69.957    0.000    0.000  -14.564   11.414  -24.496  176.012 -120.651    0.000    0.000 batch_000329_000271
SEQUENCE: ASTQTTHELTIPNNLIGCIIGRQGANINEIRQMSGAQIKIANPVEGSSGRQVTITGSAASISLAQYLINARLS
SCORE:       score     fa_atr     fa_rep     fa_sol    fa_intra_rep    fa_elec    pro_close    hbond_sr_bb    hbond_lr_bb    hbond_bb_sc    hbond_sc    dslf_fa13    atom_pair_constraint       rama      omega     fa_dun    p_aa_pp        ref        rdc    pool_converged_tag    pool_converged_rmsd    prefa_centroid_score    prefa_clean_score3        rms     maxsub    rms_full    rdc_filt    score_final    nrjumps       time    _archive_select_score_    eval_time         description
SCORE:    -114.952   -240.575     25.149    131.625           0.556    -21.222        0.091        -22.107        -16.633         -6.787      -3.169        0.000                   0.000     -5.257      4.452     44.815     -9.967      4.078      0.000   batch_000325_000466                   0.625                 443.572                36.552      1.541     73.000       1.541       0.000       -114.952      0.000    199.000                  -114.952        0.000 batch_000328_000133
REMARK source_file batch_000328/decoys.out
REMARK tag_in_file batch_000304_000187_0001
REMARK PROTEIN SILENTFILE
ANNOTATED_SEQUENCE: A[ALA_p:NtermProteinFull]STQTTH[HIS_D]ELTIPNNLIGCIIGRQGANINEIRQMSGAQIKIANPVEGSSGRQVTITGSAASISLAQYLINARLS[SER_p:CtermProteinFull] batch_000328_000133
   1 L     0.000  157.879  178.121    1.458   -0.001    0.000    0.000    0.000    0.000    0.000 batch_000328_000133
   2 L   -80.690  -22.786  177.910    3.910    2.867    0.464   67.108  160.108    0.000    0.000 batch_000328_000133
   3 L   -85.585  125.558 -179.051    5.190    2.400   -3.085  -61.147   19.886    0.000    0.000 batch_000328_000133
   4 L   -99.778  163.654 -177.738    3.077    4.132   -5.729  -55.886  -59.627  -56.203    0.000 batch_000328_000133
   5 L  -105.808  130.532 -178.858    2.721    3.351   -9.432  -61.229   -0.211    0.000    0.000 batch_000328_000133
   6 L   -88.636  165.502  181.199    3.816    5.811  -12.117   63.097  140.098    0.000    0.000 batch_000328_000133
   7 L  -164.301  140.010 -174.715    2.176    6.428  -15.491 -174.014   67.287    0.000    0.000 batch_000328_000133
   8 L  -122.133  129.370  173.786    2.879    8.514  -18.589 -177.338  179.166    6.237    0.000 batch_000328_000133
   9 L  -120.337  145.893  172.906    0.429   10.047  -21.054  -62.702  172.937    0.000    0.000 batch_000328_000133
  10 L  -101.497  115.960 -172.862    1.077   11.994  -24.251  -60.830  -60.042    0.000    0.000 batch_000328_000133
  11 L  -115.184  130.343  173.964   -1.275   14.967  -24.500  -61.679  -60.444    0.000    0.000 batch_000328_000133
  12 L   -52.460  133.432 -173.805   -1.844   17.274  -27.465  -27.303   38.097  -33.033    0.000 batch_000328_000133
  13 L   -73.301   -3.447  176.160   -0.430   20.699  -26.628   67.762   11.587    0.000    0.000 batch_000328_000133
  14 L   -93.164  -14.293 -177.774   -3.693   22.228  -27.837  -69.654  -39.786    0.000    0.000 batch_000328_000133
  15 L  -111.550  -23.910 -178.464   -5.717   20.359  -25.216  -60.448  176.348    0.000    0.000 batch_000328_000133
  16 H   -58.524  -27.865  180.327   -3.250   20.322  -22.323 -166.191   64.592    0.000    0.000 batch_000328_000133
  17 H   -56.328  -41.755  180.176   -4.217   23.936  -21.646    0.000    0.000    0.000    0.000 batch_000328_000133
  18 H   -74.124  -37.324  176.851   -7.622   22.812  -20.382  -68.976  174.139    0.000    0.000 batch_000328_000133
  19 H   -62.902  -39.841  177.984   -6.139   19.909  -18.427  -68.463  165.157    0.000    0.000 batch_000328_000133
  20 H   -66.441  -54.308 -180.631   -3.762   22.318  -16.696  -67.552  167.271    0.000    0.000 batch_000328_000133
  21 L    84.268 -177.737 -177.416   -6.405   24.932  -15.897    0.000    0.000    0.000    0.000 batch_000328_000133
  22 L   -63.669  103.165 -179.751   -5.954   28.398  -14.401 -177.398  177.463  179.226  179.486 batch_000328_000133
  23 L    58.537   34.543  176.993   -2.416   28.301  -13.012  -60.821  -68.014  -61.903    0.000 batch_000328_000133
  24 L    83.896   23.575 -179.262   -2.698   24.526  -12.664    0.000    0.000    0.000    0.000 batch_000328_000133
  25 H   -62.573  -41.169 -174.845   -6.177   24.685  -11.140    0.000    0.000    0.000    0.000 batch_000328_000133
  26 H   -84.124  -18.426  167.152   -7.370   21.610  -13.028  -69.096  -17.913    0.000    0.000 batch_000328_000133
  27 H   -61.576  -48.512  178.713   -4.150   19.779  -12.219  -68.008  168.821    0.000    0.000 batch_000328_000133
  28 H   -68.548  -33.329  173.476   -5.059   20.010   -8.534  -76.796  -36.650    0.000    0.000 batch_000328_000133
  29 H   -57.264  -58.035  179.837   -8.634   19.088   -9.430 -178.682 -173.591   20.238    0.000 batch_000328_000133
  30 H   -62.108  -42.397  179.292   -7.588   15.846  -11.119  -66.703  168.404    0.000    0.000 batch_000328_000133
  31 H   -56.085  -53.602 -173.741   -4.906   15.225   -8.497  178.390 -169.328   59.149   74.541 batch_000328_000133
  32 H   -68.114  -40.309 -177.007   -7.251   15.537   -5.525 -173.717   63.020   49.460    0.000 batch_000328_000133
  33 H   -69.089  -44.053 -176.071  -10.144   13.665   -7.130  -69.901  174.962   69.979    0.000 batch_000328_000133
  34 H   -80.109  -34.832 -176.674   -8.075   10.750   -8.420   68.228  -84.537    0.000    0.000 batch_000328_000133
  35 L    93.743   -1.113  179.553   -5.665   10.597   -5.485    0.000    0.000    0.000    0.000 batch_000328_000133
  36 L  -101.830  144.376  177.548   -2.715   10.475   -7.881    0.000    0.000    0.000    0.000 batch_000328_000133
  37 L   -72.400  122.113 -178.307    0.023   13.099   -8.146  178.910   67.620   51.280    0.000 batch_000328_000133
  38 E  -104.495  122.242  177.783   -0.333   15.008  -11.415  -53.925  -59.505    0.000    0.000 batch_000328_000133
  39 E  -127.414  124.303  178.132    2.732   16.606  -12.997 -179.312  178.923  178.739  179.712 batch_000328_000133
  40 E  -100.494  125.842 -176.324    2.745   18.415  -16.341  -51.882  -57.480    0.000    0.000 batch_000328_000133
  41 L  -133.596  154.016  176.145    6.071   18.592  -18.173    0.000    0.000    0.000    0.000 batch_000328_000133
  42 L  -107.412  109.131 -179.589    7.372   19.680  -21.575 -174.946   -3.960    0.000    0.000 batch_000328_000133
  43 L   -52.235  -38.702 -179.085    9.591   17.066  -23.217  -30.182   38.176  -30.713    0.000 batch_000328_000133
  44 L  -172.455  137.926  177.909   11.012   19.796  -25.449   62.624    0.000    0.000    0.000 batch_000328_000133
  45 L   -55.307  124.877 -179.753   10.144   23.295  -26.656 -176.371  178.409   -0.623    0.000 batch_000328_000133
  46 L   103.371   -5.576  178.288    8.234   23.014  -29.931    0.000    0.000    0.000    0.000 batch_000328_000133
  47 L   -61.800  141.109  178.678    6.759   19.619  -29.065  173.646 -116.504    0.000    0.000 batch_000328_000133
  48 L   -78.502  -11.225 -179.555    3.299   18.939  -30.487   67.697   40.235    0.000    0.000 batch_000328_000133
  49 L  -136.636  177.816 -179.149    2.401   17.197  -27.230    0.000    0.000    0.000    0.000 batch_000328_000133
  50 L  -135.201  158.168 -176.208    3.134   17.312  -23.501  -63.524  -69.377 -176.360  -88.718 batch_000328_000133
  51 L   -95.219  127.207  174.822    4.115   14.829  -20.795 -177.686  180.476   65.447    0.000 batch_000328_000133
  52 E  -114.105  119.026  177.321    1.666   13.900  -18.041  179.240    0.000    0.000    0.000 batch_000328_000133
  53 E   -99.703  125.996  179.201    2.966   12.009  -15.011  -61.237  -40.228    0.000    0.000 batch_000328_000133
  54 E  -121.945  109.342 -176.891    0.435   10.153  -12.865  -56.831  170.155    0.000    0.000 batch_000328_000133
  55 L  -116.456  118.958 -179.848    1.708    8.645   -9.616  -59.790  140.261    0.000    0.000 batch_000328_000133
  56 L   171.883 -150.162  177.163   -0.625    6.789   -7.257    0.000    0.000    0.000    0.000 batch_000328_000133
  57 L   -78.835  164.108  177.377   -2.808    3.683   -7.063   72.672  -81.392    0.000    0.000 batch_000328_000133
  58 H   -59.896  -40.299  176.265   -4.009    1.719  -10.089    0.000    0.000    0.000    0.000 batch_000328_000133
  59 H   -65.888  -41.407  179.023   -7.524    3.004   -9.426    0.000    0.000    0.000    0.000 batch_000328_000133
  60 H   -62.157  -40.832  176.660   -6.218    6.553   -9.040  -66.231  -75.696    0.000    0.000 batch_000328_000133
  61 H   -61.250  -45.572  176.471   -4.452    6.278  -12.394  -68.425  167.526    0.000    0.000 batch_000328_000133
  62 H   -58.682  -45.446  179.044   -7.677    5.096  -14.022  179.502   79.726    0.000    0.000 batch_000328_000133
  63 H   -62.575  -41.072  177.960   -9.566    7.987  -12.431  -69.683  171.420    0.000    0.000 batch_000328_000133
  64 H   -63.073  -43.428  176.541   -6.907   10.433  -13.615    0.000    0.000    0.000    0.000 batch_000328_000133
  65 H   -58.429  -44.983  178.885   -7.148    9.054  -17.149  -70.955  172.210  -21.346    0.000 batch_000328_000133
  66 H   -58.518  -51.774 -176.278  -10.924    9.494  -17.072  172.834   80.645 -178.544    0.000 batch_000328_000133
  67 H   -64.816  -37.645  174.346  -10.770   13.094  -15.863  -67.086  172.935    0.000    0.000 batch_000328_000133
  68 H   -62.472  -45.415  178.599   -8.053   13.898  -18.395  -70.529  168.170    0.000    0.000 batch_000328_000133
  69 H   -59.996  -36.805  176.246  -10.151   12.363  -21.170  -73.582  -20.118    0.000    0.000 batch_000328_000133
  70 H   -61.869  -38.652  178.121  -13.038   14.571  -20.057    0.000    0.000    0.000    0.000 batch_000328_000133
  71 H   -75.121  -30.535  176.455  -10.791   17.607  -20.498  -70.405  -62.341 -177.897 -166.516 batch_000328_000133
  72 H   -68.072  -36.265  178.611   -9.564   16.256  -23.833  -69.633  174.148    0.000    0.000 batch_000328_000133
  73 L   -68.487    0.000    0.000  -13.155   16.016  -25.059  176.074 -119.763    0.000    0.000 batch_000328_000133
SEQUENCE: ASTQTTHELTIPNNLIGCIIGRQGANINEIRQMSGAQIKIANPVEGSSGRQVTITGSAASISLAQYLINARLS
SCORE:       score     fa_atr     fa_rep     fa_sol    fa_intra_rep    fa_elec    pro_close    hbond_sr_bb    hbond_lr_bb    hbond_bb_sc    hbond_sc    dslf_fa13    atom_pair_constraint       rama      omega     fa_dun    p_aa_pp        ref        rdc    pool_converged_tag    pool_converged_rmsd    prefa_centroid_score    prefa_clean_score3        rms     maxsub    rms_full    rdc_filt    score_final    nrjumps       time    _archive_select_score_    eval_time         description
SCORE:    -115.005   -240.080     24.883    130.301           0.520    -20.755        0.057        -21.186        -18.360         -4.206      -4.121        0.000                   0.006     -5.728      3.286     47.238    -10.938      4.078      0.000   batch_000308_000399                   0.320                 101.832                 3.361      1.884     73.000       1.884       0.000       -114.393      0.000     56.000                  -114.393        0.000 batch_000326_000238
REMARK source_file batch_000326/decoys.out
REMARK tag_in_file batch_000308_000399_0001
REMARK PROTEIN SILENTFILE
ANNOTATED_SEQUENCE: A[ALA_p:NtermProteinFull]STQTTH[HIS_D]ELTIPNNLIGCIIGRQGANINEIRQMSGAQIKIANPVEGSSGRQVTITGSAASISLAQYLINARLS[SER_p:CtermProteinFull] batch_000326_000238
   1 L     0.000  154.202  179.085    1.457    0.001    0.000    0.000    0.000    0.000    0.000 batch_000326_000238
   2 L   -65.975  134.223  179.510    3.871    2.884    0.562  176.237  -40.657    0.000    0.000 batch_000326_000238
   3 L   -86.666  168.481 -179.837    4.127    5.269   -2.388   63.796  159.670    0.000    0.000 batch_000326_000238
   4 E  -123.616  153.700 -179.472    7.297    6.748   -3.878  -62.872 -176.595  -26.324    0.000 batch_000326_000238
   5 E  -153.563 -168.535 -179.650    8.304   10.277   -4.873 -170.865  140.022    0.000    0.000 batch_000326_000238
   6 E  -120.813  151.606  176.530   11.231   12.624   -5.488   61.586   -1.867    0.000    0.000 batch_000326_000238
   7 E  -129.970  138.003  178.224   13.126   15.047   -3.255 -185.426   74.081    0.000    0.000 batch_000326_000238
   8 L   -97.657  118.290 -178.658   15.226   18.071   -4.205 -177.215 -178.401   15.649    0.000 batch_000326_000238
   9 L  -126.387  126.822  177.374   18.427   18.437   -2.186  176.882   64.530    0.000    0.000 batch_000326_000238
  10 L   -94.213  122.649 -179.328   21.115   21.086   -2.640  -60.437  -40.271    0.000    0.000 batch_000326_000238
  11 L  -118.581  129.044 -179.850   24.643   19.936   -1.814  -62.573  175.213    0.000    0.000 batch_000326_000238
  12 L   -52.340  134.872 -177.156   27.661   22.240   -1.607  -29.947   38.146  -30.943    0.000 batch_000326_000238
  13 L   -71.034  -12.278  175.748   29.978   21.742   -4.580  -73.458  -31.465    0.000    0.000 batch_000326_000238
  14 L   -83.667  -15.955 -176.813   32.879   21.766   -2.125  -69.558  -28.318    0.000    0.000 batch_000326_000238
  15 L  -114.958  -18.537 -177.650   31.437   18.713   -0.378  -60.121  176.062    0.000    0.000 batch_000326_000238
  16 H   -59.510  -27.398  177.852   29.757   16.954   -3.300 -165.278   66.564    0.000    0.000 batch_000326_000238
  17 H   -58.069  -36.798  179.587   33.137   15.417   -4.117    0.000    0.000    0.000    0.000 batch_000326_000238
  18 H   -81.837  -29.097  174.937   32.846   13.346   -0.942  -67.367  179.373    0.000    0.000 batch_000326_000238
  19 H   -68.072  -38.584  179.572   29.178   12.599   -1.598  -63.367  -57.514    0.000    0.000 batch_000326_000238
  20 H   -73.111  -57.751 -178.860   30.049   11.245   -5.043  -66.006  167.675    0.000    0.000 batch_000326_000238
  21 L    81.455 -171.372 -177.227   33.207    9.314   -4.178    0.000    0.000    0.000    0.000 batch_000326_000238
  22 L   -63.706  101.353 -180.217   35.364    7.295   -6.570 -177.487  177.333  179.234  179.600 batch_000326_000238
  23 L    58.026   34.853  177.028   33.314    7.298   -9.773  -60.880  -68.029  -61.805    0.000 batch_000326_000238
  24 L    84.359   22.673 -177.636   30.141    7.608   -7.702    0.000    0.000    0.000    0.000 batch_000326_000238
  25 H   -62.789  -43.525 -175.782   31.246    4.951   -5.218    0.000    0.000    0.000    0.000 batch_000326_000238
  26 H   -74.141  -31.433  170.594   29.838    6.786   -2.202  -72.183  -13.508    0.000    0.000 batch_000326_000238
  27 H   -60.008  -46.623  179.898   26.582    7.461   -4.034  -70.471  167.542    0.000    0.000 batch_000326_000238
  28 H   -60.432  -38.799  175.097   26.232    3.729   -4.671  -73.778  -23.491    0.000    0.000 batch_000326_000238
  29 H   -60.675  -45.099  176.801   26.762    3.108   -0.959  -70.695 -179.286   -2.594    0.000 batch_000326_000238
  30 H   -60.617  -44.689 -178.050   23.984    5.580   -0.175  -68.133  167.386    0.000    0.000 batch_000326_000238
  31 H   -61.499  -41.687 -178.042   21.688    3.964   -2.738  -69.012  168.387   70.029 -147.348 batch_000326_000238
  32 H   -69.012  -43.170 -174.482   22.235    0.490   -1.295  -69.948  173.717  -22.766    0.000 batch_000326_000238
  33 H   -74.657  -42.333 -176.553   21.816    1.508    2.342  -71.979 -171.575  -77.798    0.000 batch_000326_000238
  34 H   -84.507  -36.278 -174.960   18.866    3.862    1.885   68.197  -80.002    0.000    0.000 batch_000326_000238
  35 L    91.170   -3.849 -178.965   17.201    2.092   -1.036    0.000    0.000    0.000    0.000 batch_000326_000238
  36 L   -92.531  152.655  178.107   16.724    5.473   -2.708    0.000    0.000    0.000    0.000 batch_000326_000238
  37 E   -92.794  134.076 -176.654   18.033    6.470   -6.135  -58.360  -63.179  -56.885    0.000 batch_000326_000238
  38 E  -111.119  124.766  176.710   20.489    9.366   -6.320  -54.688  -60.865    0.000    0.000 batch_000326_000238
  39 E  -120.219  122.922  179.005   20.778   11.650   -9.344 -179.904  179.549  178.381 -180.044 batch_000326_000238
  40 E   -92.517  114.738 -177.734   23.448   14.349   -9.560  -54.427  -59.358    0.000    0.000 batch_000326_000238
  41 E  -105.224 -172.656 -173.284   22.259   17.341  -11.580    0.000    0.000    0.000    0.000 batch_000326_000238
  42 E   -73.311  158.469  177.239   23.785   20.662  -12.619  -68.835  -34.549    0.000    0.000 batch_000326_000238
  43 E   -55.799  146.673  179.157   24.910   23.375  -10.206  -26.388   37.436  -33.090    0.000 batch_000326_000238
  44 E   -87.999  133.156  178.494   22.166   25.672   -8.922  175.805    0.000    0.000    0.000 batch_000326_000238
  45 E   -55.581  129.422  177.910   22.236   29.323   -9.979 -176.469  178.310   -0.539    0.000 batch_000326_000238
  46 L    86.874  -60.014  179.211   23.415   31.547   -7.130    0.000    0.000    0.000    0.000 batch_000326_000238
  47 L   -59.161  149.551  179.508   23.740   28.716   -4.614  174.459  120.630    0.000    0.000 batch_000326_000238
  48 L   -86.907    0.808  177.908   27.218   27.290   -4.041   65.814   19.940    0.000    0.000 batch_000326_000238
  49 L  -108.394 -173.363  179.675   25.767   23.780   -4.209    0.000    0.000    0.000    0.000 batch_000326_000238
  50 E  -129.956  161.588 -177.113   24.155   21.684   -6.940   68.179 -184.325   66.811 -166.274 batch_000326_000238
  51 E   -77.660  127.470  174.208   20.781   20.019   -7.487 -175.460 -179.482   67.650    0.000 batch_000326_000238
  52 E  -127.314  132.740 -177.602   20.470   16.404   -6.357  176.925    0.000    0.000    0.000 batch_000326_000238
  53 E  -103.300  131.083  175.838   17.361   14.255   -6.767  -61.244 -119.268    0.000    0.000 batch_000326_000238
  54 E  -114.300  116.821 -174.442   16.385   11.522   -4.313  -56.480  172.696    0.000    0.000 batch_000326_000238
  55 E  -111.643  130.075  178.804   13.838    9.006   -5.589  -60.359  179.343    0.000    0.000 batch_000326_000238
  56 E   154.063 -167.211  177.328   12.013    6.459   -3.436    0.000    0.000    0.000    0.000 batch_000326_000238
  57 E   -69.047  164.400  179.246    9.657    6.116   -0.472   70.227  173.866    0.000    0.000 batch_000326_000238
  58 H   -55.908  -41.414  176.018    9.424    8.779    2.232    0.000    0.000    0.000    0.000 batch_000326_000238
  59 H   -65.471  -46.453 -179.265   11.515    6.547    4.488    0.000    0.000    0.000    0.000 batch_000326_000238
  60 H   -58.454  -41.473  179.167   14.010    5.792    1.720  -62.682   86.104    0.000    0.000 batch_000326_000238
  61 H   -64.533  -46.176 -178.884   14.459    9.508    1.053  -67.884  167.938    0.000    0.000 batch_000326_000238
  62 H   -64.160  -31.312  174.747   14.964   10.345    4.727   68.869  -30.623    0.000    0.000 batch_000326_000238
  63 H   -68.210  -42.740  176.449   17.568    7.582    4.899  -70.661  171.318    0.000    0.000 batch_000326_000238
  64 H   -62.920  -42.253  177.435   19.393    9.061    1.910    0.000    0.000    0.000    0.000 batch_000326_000238
  65 H   -60.634  -44.710  176.866   19.235   12.503    3.516  -71.121  174.826  -53.687    0.000 batch_000326_000238
  66 H   -57.786  -51.567 -176.025   20.698   11.096    6.730  172.388   80.551 -179.183    0.000 batch_000326_000238
  67 H   -63.011  -41.647  177.496   23.538    9.322    4.932  -67.697  170.567    0.000    0.000 batch_000326_000238
  68 H   -62.815  -50.255 -178.831   24.334   12.380    2.819  -69.655  167.793    0.000    0.000 batch_000326_000238
  69 H   -60.847  -37.471  176.871   24.278   14.754    5.788  -73.573  -19.114    0.000    0.000 batch_000326_000238
  70 H   -62.172  -39.834  177.983   26.507   12.358    7.722    0.000    0.000    0.000    0.000 batch_000326_000238
  71 H   -72.088  -33.073  178.509   29.022   12.450    4.873  -69.049  177.524 -169.549  -87.459 batch_000326_000238
  72 H   -68.879  -35.329  178.619   28.720   16.234    4.661  -68.017  175.389    0.000    0.000 batch_000326_000238
  73 L   -68.343    0.000    0.000   29.519   16.553    8.365  176.073 -120.057    0.000    0.000 batch_000326_000238
SEQUENCE: ASTQTTHELTIPNNLIGCIIGRQGANINEIRQMSGAQIKIANPVEGSSGRQVTITGSAASISLAQYLINARLS
SCORE:       score     fa_atr     fa_rep     fa_sol    fa_intra_rep    fa_elec    pro_close    hbond_sr_bb    hbond_lr_bb    hbond_bb_sc    hbond_sc    dslf_fa13    atom_pair_constraint       rama      omega     fa_dun    p_aa_pp        ref        rdc    pool_converged_tag    pool_converged_rmsd    prefa_centroid_score    prefa_clean_score3        rms     maxsub    rms_full    rdc_filt    score_final    nrjumps       time    _archive_select_score_    eval_time         description
SCORE:    -114.722   -239.352     24.067    129.738           0.502    -20.326        0.114        -21.295        -18.249         -4.221      -3.410        0.000                   0.010     -4.424      3.071     45.703    -10.728      4.078      0.000   batch_000323_000368                   0.623                 348.228               101.232      1.944     73.000       1.944       0.000       -113.710      0.000    250.000                  -113.710        0.000 batch_000325_000445
REMARK source_file batch_000325/decoys.out
REMARK tag_in_file batch_000322_000169_0001
REMARK PROTEIN SILENTFILE
ANNOTATED_SEQUENCE: A[ALA_p:NtermProteinFull]STQTTH[HIS_D]ELTIPNNLIGCIIGRQGANINEIRQMSGAQIKIANPVEGSSGRQVTITGSAASISLAQYLINARLS[SER_p:CtermProteinFull] batch_000325_000445
   1 L     0.000  174.180  178.517    1.454   -0.002   -0.002    0.000    0.000    0.000    0.000 batch_000325_000445
   2 L  -113.100   10.275 -179.353    3.979    2.839    0.102   61.331   99.934    0.000    0.000 batch_000325_000445
   3 L   -86.475  168.299  179.361    5.494    2.100   -3.306   64.530   85.082    0.000    0.000 batch_000325_000445
   4 L  -123.987  153.126 -177.728    5.026    4.062   -6.528  -63.588 -180.668   36.345    0.000 batch_000325_000445
   5 L  -111.125  133.969  180.717    4.211    2.994  -10.084  -61.435  160.384    0.000    0.000 batch_000325_000445
   6 L   -92.923  122.368  178.549    6.018    4.255  -13.183  -62.145  138.722    0.000    0.000 batch_000325_000445
   7 L  -106.727  139.841  176.991    3.828    5.114  -16.169  173.845   70.813    0.000    0.000 batch_000325_000445
   8 L  -102.665  118.285 -178.235    5.070    5.574  -19.733 -177.596 -178.409   12.728    0.000 batch_000325_000445
   9 E  -121.972  129.224  178.064    3.338    8.343  -21.680  177.203   64.928    0.000    0.000 batch_000325_000445
  10 E  -101.243  122.821  178.297    4.015    9.327  -25.289  -60.953  -41.524    0.000    0.000 batch_000325_000445
  11 L  -122.525  131.151  179.862    3.363   12.939  -26.277  -61.095  173.232    0.000    0.000 batch_000325_000445
  12 L   -50.478  137.932 -174.929    3.760   14.371  -29.777  -30.947   38.305  -30.306    0.000 batch_000325_000445
  13 H   -64.001  -21.914  179.767    6.933   16.442  -30.069  -74.086  -24.822    0.000    0.000 batch_000325_000445
  14 H   -78.988  -14.916 -175.256    4.849   19.314  -31.435  -70.340  -26.635    0.000    0.000 batch_000325_000445
  15 H  -112.172  -29.860 -176.662    2.779   19.362  -28.248  -59.550  177.401    0.000    0.000 batch_000325_000445
  16 H   -58.934  -28.186  177.996    5.282   18.348  -25.572 -168.202   64.435    0.000    0.000 batch_000325_000445
  17 H   -56.232  -39.812 -178.951    6.779   21.833  -25.836    0.000    0.000    0.000    0.000 batch_000325_000445
  18 H   -82.506  -28.393  176.205    3.620   23.252  -24.267  -67.318  178.781    0.000    0.000 batch_000325_000445
  19 H   -68.733  -38.424  177.969    3.326   20.382  -21.792  -63.154  -57.321    0.000    0.000 batch_000325_000445
  20 H   -69.827  -56.092 -178.719    6.839   21.079  -20.516  -66.294  167.967    0.000    0.000 batch_000325_000445
  21 L    82.466 -172.421 -177.249    6.569   24.868  -20.352    0.000    0.000    0.000    0.000 batch_000325_000445
  22 H   -63.481  101.366 -179.867    9.303   27.319  -19.370 -177.477  177.302  179.238  179.582 batch_000325_000445
  23 H    58.099   34.719  176.931   12.059   25.035  -18.088  -60.825  -68.001  -61.787    0.000 batch_000325_000445
  24 H    84.567   22.162 -176.877    9.425   22.483  -17.089    0.000    0.000    0.000    0.000 batch_000325_000445
  25 H   -62.220  -42.617 -175.561    7.182   25.114  -15.509    0.000    0.000    0.000    0.000 batch_000325_000445
  26 H   -73.722  -35.153  171.927    3.965   23.494  -16.722  -72.999  -15.629    0.000    0.000 batch_000325_000445
  27 H   -60.981  -44.690  179.163    5.107   20.043  -15.625  -70.273  168.892    0.000    0.000 batch_000325_000445
  28 H   -57.426  -41.785  175.545    5.851   21.451  -12.173  -73.591  -20.612    0.000    0.000 batch_000325_000445
  29 H   -60.716  -44.954  178.499    2.276   22.729  -11.998  -70.238  179.984   -5.265    0.000 batch_000325_000445
  30 H   -62.171  -44.134 -177.217    0.985   19.295  -12.994  -66.829  167.422    0.000    0.000 batch_000325_000445
  31 H   -62.617  -38.577 -180.407    3.211   17.539  -10.462  -71.021  181.841   65.244 -167.546 batch_000325_000445
  32 H   -69.361  -42.808 -176.666    1.948   19.757   -7.643  -69.766  174.240  -15.653    0.000 batch_000325_000445
  33 H   -73.619  -40.334 -176.265   -1.715   19.373   -8.583  -71.421 -172.212  -77.713    0.000 batch_000325_000445
  34 H   -87.138  -28.948 -175.092   -1.563   15.650   -9.336   65.301  -63.047    0.000    0.000 batch_000325_000445
  35 L    75.080   60.255 -172.840    1.067   14.754   -6.743    0.000    0.000    0.000    0.000 batch_000325_000445
  36 L  -142.748  160.641  174.504    3.394   12.898   -9.102    0.000    0.000    0.000    0.000 batch_000325_000445
  37 E  -103.047   96.913 -176.765    7.019   12.645  -10.213  -61.911  184.736   79.843    0.000 batch_000325_000445
  38 E  -101.408  122.392  181.617    7.074   13.633  -13.883  -59.331  171.766    0.000    0.000 batch_000325_000445
  39 E  -121.899  153.061  179.861   10.385   13.440  -15.742  -63.022 -178.960 -179.152  179.935 batch_000325_000445
  40 E   -96.826  119.377  178.848   11.410   14.193  -19.325  -59.751  168.973    0.000    0.000 batch_000325_000445
  41 L  -105.914 -173.103 -176.459   12.929   11.288  -21.250    0.000    0.000    0.000    0.000 batch_000325_000445
  42 L   -76.099  159.812  176.481   14.267   10.866  -24.783  -68.708  -35.660    0.000    0.000 batch_000325_000445
  43 E   -56.526  148.526 -179.620   12.152   10.978  -27.939  -25.475   37.290  -33.698    0.000 batch_000325_000445
  44 L   -78.376  111.127  177.846   10.332    7.759  -28.819  177.173    0.000    0.000    0.000 batch_000325_000445
  45 E   -63.749  126.603 -180.181   12.282    5.920  -31.515 -176.347  178.371   -0.679    0.000 batch_000325_000445
  46 L    96.584    0.564  177.824    9.965    4.811  -34.319    0.000    0.000    0.000    0.000 batch_000325_000445
  47 L  -135.452 -167.366 -178.261    7.415    7.516  -33.521 -171.144  105.779    0.000    0.000 batch_000325_000445
  48 L  -124.089   14.850  179.168    7.002   11.296  -33.511   60.359   19.518    0.000    0.000 batch_000325_000445
  49 L  -115.083 -176.379 -179.988    6.423   11.823  -29.790    0.000    0.000    0.000    0.000 batch_000325_000445
  50 L  -121.158  144.965  178.749    8.565   11.917  -26.651 -179.494 -178.068  -67.866  -87.018 batch_000325_000445
  51 E   -74.117  127.631  177.521    8.784    9.481  -23.740 -174.597  179.555   66.374    0.000 batch_000325_000445
  52 E  -119.261  130.115 -178.978    7.391   10.863  -20.485  177.723    0.000    0.000    0.000 batch_000325_000445
  53 E   -99.343  117.670  179.031    7.992    9.257  -17.092  -61.744  -59.014    0.000    0.000 batch_000325_000445
  54 E  -120.670  101.034 -176.715    5.160    9.563  -14.574  -57.416  174.021    0.000    0.000 batch_000325_000445
  55 E  -108.118  127.767  179.587    5.892    7.882  -11.244  -60.329  -94.304    0.000    0.000 batch_000325_000445
  56 L   169.329 -163.170  176.799    3.422    7.927   -8.354    0.000    0.000    0.000    0.000 batch_000325_000445
  57 L   -71.296  166.471  177.430    0.170    6.448   -7.054   72.002  -76.143    0.000    0.000 batch_000325_000445
  58 H   -57.055  -41.537  175.583   -2.596    5.198   -9.343    0.000    0.000    0.000    0.000 batch_000325_000445
  59 H   -65.804  -45.612 -179.710   -4.503    8.399   -8.594    0.000    0.000    0.000    0.000 batch_000325_000445
  60 H   -55.537  -43.458  180.576   -1.396   10.535   -9.081  -64.776 -117.997    0.000    0.000 batch_000325_000445
  61 H   -65.359  -48.351 -177.598   -0.863    9.056  -12.543  -67.237  167.384    0.000    0.000 batch_000325_000445
  62 H   -64.802  -32.621  175.825   -4.480    9.446  -13.646   68.183  -33.105    0.000    0.000 batch_000325_000445
  63 H   -70.307  -41.378  175.799   -4.455   13.034  -12.392  -70.711  171.288    0.000    0.000 batch_000325_000445
  64 H   -61.771  -43.688  177.863   -1.240   13.744  -14.291    0.000    0.000    0.000    0.000 batch_000325_000445
  65 H   -61.647  -43.946  177.315   -2.760   12.234  -17.432  -70.275  173.530  -40.614    0.000 batch_000325_000445
  66 H   -57.947  -52.054 -175.385   -5.882   14.359  -16.994  172.087   80.376 -178.650    0.000 batch_000325_000445
  67 H   -64.726  -39.585  175.840   -3.938   17.590  -16.521  -67.993  170.357    0.000    0.000 batch_000325_000445
  68 H   -63.089  -48.303 -179.881   -1.647   16.811  -19.452  -69.479  168.011    0.000    0.000 batch_000325_000445
  69 H   -61.137  -36.554  176.413   -4.577   15.936  -21.710  -73.648  -18.994    0.000    0.000 batch_000325_000445
  70 H   -61.835  -39.880  177.530   -6.267   19.180  -20.674    0.000    0.000    0.000    0.000 batch_000325_000445
  71 H   -72.753  -33.491  177.795   -3.178   21.084  -21.806  -69.226 -179.842 -168.973  -90.035 batch_000325_000445
  72 H   -67.035  -36.044  178.658   -3.009   19.011  -24.989  -69.521  173.994    0.000    0.000 batch_000325_000445
  73 L   -68.252    0.000    0.000   -6.601   19.952  -25.806  176.078 -120.096    0.000    0.000 batch_000325_000445
SEQUENCE: ASTQTTHELTIPNNLIGCIIGRQGANINEIRQMSGAQIKIANPVEGSSGRQVTITGSAASISLAQYLINARLS
SCORE:       score     fa_atr     fa_rep     fa_sol    fa_intra_rep    fa_elec    pro_close    hbond_sr_bb    hbond_lr_bb    hbond_bb_sc    hbond_sc    dslf_fa13    atom_pair_constraint       rama      omega     fa_dun    p_aa_pp        ref        rdc    pool_converged_tag    pool_converged_rmsd    prefa_centroid_score    prefa_clean_score3        rms     maxsub    rms_full    rdc_filt    score_final    nrjumps       time    _archive_select_score_    eval_time         description
SCORE:    -114.627   -241.796     24.047    129.560           0.511    -19.249        0.061        -21.282        -16.940         -4.950      -2.964        0.000                   0.010     -5.115      2.875     47.298    -10.771      4.078      0.000   batch_000322_000442                   0.912                  39.661                -1.017      1.971     73.000       1.971       0.000       -113.592      0.000    169.000                  -113.592        0.000 batch_000324_000352
REMARK source_file batch_000324/decoys.out
REMARK tag_in_file batch_000312_000552_0001
REMARK PROTEIN SILENTFILE
ANNOTATED_SEQUENCE: A[ALA_p:NtermProteinFull]STQTTH[HIS_D]ELTIPNNLIGCIIGRQGANINEIRQMSGAQIKIANPVEGSSGRQVTITGSAASISLAQYLINARLS[SER_p:CtermProteinFull] batch_000324_000352
   1 L     0.000  101.248  179.724    1.460    0.003    0.001    0.000    0.000    0.000    0.000 batch_000324_000352
   2 L   -84.268  -19.032  179.562    2.995    3.227    1.306   66.987   60.954    0.000    0.000 batch_000324_000352
   3 L  -105.046  169.340  179.422    6.515    1.958    0.628   65.429   99.229    0.000    0.000 batch_000324_000352
   4 L  -126.068  158.605  179.068    8.255    0.853   -2.567  -62.624 -177.081  -26.537    0.000 batch_000324_000352
   5 E  -153.281 -169.275 -179.322   10.572   -2.004   -3.527 -170.784  139.987    0.000    0.000 batch_000324_000352
   6 E  -126.978  131.267 -179.825   12.050   -3.959   -6.434  -61.892  119.692    0.000    0.000 batch_000324_000352
   7 E  -109.561  137.808  174.737   10.750   -7.204   -7.928  173.495   71.630    0.000    0.000 batch_000324_000352
   8 E  -101.431  116.376 -176.737   12.750   -9.719   -9.958 -178.546  180.383   -1.468    0.000 batch_000324_000352
   9 E  -116.377  125.799  180.152   10.681  -11.359  -12.693  178.213   64.332    0.000    0.000 batch_000324_000352
  10 E   -93.688  116.901  179.524   11.939  -14.222  -14.856  -61.083  -40.383    0.000    0.000 batch_000324_000352
  11 L  -118.714  129.884  176.732   10.599  -14.173  -18.414  -60.152  -64.062    0.000    0.000 batch_000324_000352
  12 L   -52.212  138.987 -175.176   11.357  -16.766  -21.088  -28.699   38.132  -31.938    0.000 batch_000324_000352
  13 H   -61.684  -26.379 -177.530   13.602  -15.338  -23.802  -73.803  -25.914    0.000    0.000 batch_000324_000352
  14 H   -78.505  -15.660 -175.956   11.058  -16.375  -26.430  -70.451  -26.211    0.000    0.000 batch_000324_000352
  15 H  -105.480  -35.320 -174.495    8.345  -14.320  -24.738  -61.632  179.744    0.000    0.000 batch_000324_000352
  16 H   -62.490  -27.572 -178.890   10.214  -11.257  -23.485 -166.329   63.081    0.000    0.000 batch_000324_000352
  17 H   -56.385  -48.766  179.254   10.857  -10.167  -27.070    0.000    0.000    0.000    0.000 batch_000324_000352
  18 H   -72.066  -37.059  178.717    7.193   -9.326  -27.639  -69.337   60.233    0.000    0.000 batch_000324_000352
  19 H   -60.236  -40.286  177.310    6.793   -7.995  -24.100  -68.745  164.925    0.000    0.000 batch_000324_000352
  20 H   -63.897  -54.002 -179.767    9.576   -5.490  -24.756  -67.643  166.928    0.000    0.000 batch_000324_000352
  21 L    85.585 -175.577 -176.971    8.174   -4.319  -28.091    0.000    0.000    0.000    0.000 batch_000324_000352
  22 H   -63.089  101.851 -179.531    9.770   -2.017  -30.661 -177.436  177.276  179.238  179.533 batch_000324_000352
  23 H    58.206   34.137  176.990   12.749   -0.588  -28.779  -60.724  -67.941  -61.745    0.000 batch_000324_000352
  24 H    82.789   22.640 -177.774   10.862   -1.099  -25.519    0.000    0.000    0.000    0.000 batch_000324_000352
  25 H   -60.702  -43.108 -177.551    7.682    0.466  -26.893    0.000    0.000    0.000    0.000 batch_000324_000352
  26 H   -70.627  -39.230  176.121    5.435   -1.948  -25.002  -74.176  -19.597    0.000    0.000 batch_000324_000352
  27 H   -60.008  -44.237 -179.447    7.394   -1.544  -21.769  -68.890  168.390    0.000    0.000 batch_000324_000352
  28 H   -56.511  -42.728  176.644    7.057    2.236  -21.992  -74.045  -21.681    0.000    0.000 batch_000324_000352
  29 H   -66.149  -40.947  177.346    3.275    1.878  -22.120  -69.943 -177.353   -9.707    0.000 batch_000324_000352
  30 H   -61.270  -41.575  177.395    3.378   -0.602  -19.241  -68.403  168.266    0.000    0.000 batch_000324_000352
  31 H   -56.836  -45.468 -177.451    5.414    1.877  -17.201  -71.294  176.267 -177.974  169.784 batch_000324_000352
  32 H   -68.528  -42.332 -174.934    2.777    4.569  -17.698  -68.697  175.935  -17.542    0.000 batch_000324_000352
  33 H   -72.487  -40.913 -177.569   -0.199    2.301  -17.034  -71.600 -172.246  -76.092    0.000 batch_000324_000352
  34 H   -83.112  -34.802 -174.218    1.258    0.569  -13.979   66.335  -80.072    0.000    0.000 batch_000324_000352
  35 L    86.387    5.689 -179.162    3.196    3.540  -12.616    0.000    0.000    0.000    0.000 batch_000324_000352
  36 L   -99.658  164.886  175.740    6.144    1.205  -12.056    0.000    0.000    0.000    0.000 batch_000324_000352
  37 E  -101.208  103.319 -177.509    9.674    1.260  -13.464  -59.835  -64.483  -52.852    0.000 batch_000324_000352
  38 E  -101.782  120.764  180.641   10.137   -1.789  -15.688  -61.297   87.012    0.000    0.000 batch_000324_000352
  39 E  -127.508  152.619  178.432   13.634   -2.506  -16.997  -62.832 -179.140 -179.076  179.892 batch_000324_000352
  40 E   -98.746  122.286  180.225   15.235   -5.388  -18.890  -57.207  -58.995    0.000    0.000 batch_000324_000352
  41 L  -105.511 -171.842 -175.833   18.270   -6.994  -17.256    0.000    0.000    0.000    0.000 batch_000324_000352
  42 L   -67.157  153.280  175.864   20.705   -9.733  -18.261  -68.567  -32.114    0.000    0.000 batch_000324_000352
  43 E   -56.571  151.659  178.991   19.518  -13.218  -19.205  -25.046   37.039  -33.807    0.000 batch_000324_000352
  44 L   -77.138  110.053  179.371   19.194  -15.737  -16.376  177.028    0.000    0.000    0.000 batch_000324_000352
  45 L   -63.395  126.090  178.306   22.388  -17.798  -16.297 -176.336  178.394   -0.679    0.000 batch_000324_000352
  46 L    95.966    0.820  178.464   21.618  -21.519  -16.150    0.000    0.000    0.000    0.000 batch_000324_000352
  47 L  -135.922 -167.478 -178.396   18.117  -21.055  -17.559 -171.145  119.187    0.000    0.000 batch_000324_000352
  48 L  -120.639   14.179  179.968   16.295  -19.950  -20.708   60.159  -19.983    0.000    0.000 batch_000324_000352
  49 L  -110.928 -172.133 -177.678   14.639  -16.826  -19.309    0.000    0.000    0.000    0.000 batch_000324_000352
  50 L  -139.754  145.677 -178.597   15.712  -13.248  -18.601 -180.273  172.747  -65.154  176.944 batch_000324_000352
  51 E   -74.110  129.462  174.183   15.765  -10.997  -15.538  -66.167  177.466  -62.727    0.000 batch_000324_000352
  52 E  -119.355  128.199 -176.754   13.158   -8.233  -15.453  177.738    0.000    0.000    0.000 batch_000324_000352
  53 E  -100.353  119.939  177.556   13.394   -5.396  -12.935  -61.804  -59.923    0.000    0.000 batch_000324_000352
  54 E  -121.805  109.673 -177.080   10.166   -3.852  -11.650  -55.663  172.384    0.000    0.000 batch_000324_000352
  55 E  -108.614  133.014 -179.414   10.523   -1.030   -9.128  -61.949  -78.763    0.000    0.000 batch_000324_000352
  56 E   156.329 -168.766  176.377    7.588    0.597   -7.341    0.000    0.000    0.000    0.000 batch_000324_000352
  57 L   -69.317  164.255  179.347    4.834   -0.049   -4.802   70.462  172.162    0.000    0.000 batch_000324_000352
  58 H   -57.315  -39.126  176.112    3.375   -3.520   -4.278    0.000    0.000    0.000    0.000 batch_000324_000352
  59 H   -67.900  -44.305 -179.399    0.321   -2.426   -6.258    0.000    0.000    0.000    0.000 batch_000324_000352
  60 H   -61.595  -42.230  177.295    2.445   -0.836   -8.982  -62.646   86.848    0.000    0.000 batch_000324_000352
  61 H   -64.456  -45.217  177.814    4.505   -4.012   -9.332  -67.377  167.723    0.000    0.000 batch_000324_000352
  62 H   -57.861  -42.235  178.040    1.372   -6.164   -9.422  -64.430   76.088    0.000    0.000 batch_000324_000352
  63 H   -63.694  -41.972  177.865   -0.025   -3.947  -12.177  -70.438  171.154    0.000    0.000 batch_000324_000352
  64 H   -60.684  -45.293  178.526    3.221   -4.241  -14.134    0.000    0.000    0.000    0.000 batch_000324_000352
  65 H   -62.090  -42.742  176.469    3.129   -8.032  -13.861  -69.968  172.692  -53.413    0.000 batch_000324_000352
  66 H   -57.802  -50.028 -176.221   -0.501   -8.053  -14.989  171.637   80.656 -179.359    0.000 batch_000324_000352
  67 H   -64.879  -37.338  174.696    0.233   -5.876  -18.018  -67.915  170.917    0.000    0.000 batch_000324_000352
  68 H   -59.564  -44.866  175.454    3.223   -8.037  -18.933  -70.226  167.433    0.000    0.000 batch_000324_000352
  69 H   -65.351  -34.223  178.170    0.937  -11.073  -18.893  -72.876  -21.415    0.000    0.000 batch_000324_000352
  70 H   -64.868  -33.410  175.039   -1.594   -9.058  -20.889    0.000    0.000    0.000    0.000 batch_000324_000352
  71 H   -63.904  -36.139  178.970    1.060   -8.597  -23.570  -64.817  -67.693 -177.577 -173.262 batch_000324_000352
  72 H   -79.554  -28.634  178.981    1.384  -12.381  -23.763  -64.214  178.350    0.000    0.000 batch_000324_000352
  73 L   -67.244    0.000    0.000   -2.388  -12.848  -23.661  176.297 -100.258    0.000    0.000 batch_000324_000352
SEQUENCE: ASTQTTHELTIPNNLIGCIIGRQGANINEIRQMSGAQIKIANPVEGSSGRQVTITGSAASISLAQYLINARLS
SCORE:       score     fa_atr     fa_rep     fa_sol    fa_intra_rep    fa_elec    pro_close    hbond_sr_bb    hbond_lr_bb    hbond_bb_sc    hbond_sc    dslf_fa13    atom_pair_constraint       rama      omega     fa_dun    p_aa_pp        ref        rdc    pool_converged_tag    pool_converged_rmsd    prefa_centroid_score    prefa_clean_score3        rms     maxsub    rms_full    rdc_filt    score_final    nrjumps       time    _archive_select_score_    eval_time         description
SCORE:    -115.214   -241.640     24.770    130.075           0.525    -21.533        0.062        -22.129        -17.239         -5.533      -3.842        0.000                   0.018     -5.234      5.634     47.052    -10.279      4.078      0.000   batch_000326_000360                   0.542                 337.821                88.283      1.876     73.000       1.876       0.000       -113.433      0.000    262.000                  -113.433        0.000 batch_000327_000345
REMARK source_file batch_000327/decoys.out
REMARK tag_in_file batch_000318_000246_0001
REMARK PROTEIN SILENTFILE
ANNOTATED_SEQUENCE: A[ALA_p:NtermProteinFull]STQTTH[HIS_D]ELTIPNNLIGCIIGRQGANINEIRQMSGAQIKIANPVEGSSGRQVTITGSAASISLAQYLINARLS[SER_p:CtermProteinFull] batch_000327_000345
   1 L     0.000  161.388  178.638    1.459    0.008    0.010    0.000    0.000    0.000    0.000 batch_000327_000345
   2 L   -82.478  -22.337  177.752    3.938    2.863    0.403   66.665   99.859    0.000    0.000 batch_000327_000345
   3 L   -64.673  127.635 -179.739    5.092    2.456   -3.197  -59.377 -159.969    0.000    0.000 batch_000327_000345
   4 L   -99.845  163.547 -176.937    3.555    5.127   -5.424  -56.630  -60.755  -58.604    0.000 batch_000327_000345
   5 L  -104.090  131.147  179.885    2.679    4.953   -9.119  -61.228  -19.185    0.000    0.000 batch_000327_000345
   6 L   -87.278  164.898 -177.658    4.441    7.083  -11.729   62.941  140.109    0.000    0.000 batch_000327_000345
   7 L  -163.558  141.098 -177.172    2.846    8.658  -14.799 -173.820   65.694    0.000    0.000 batch_000327_000345
   8 L  -121.375  128.805  172.477    3.925   10.657  -17.847 -179.353  178.065   -5.452    0.000 batch_000327_000345
   9 L  -114.683  148.399  171.528    1.954   13.281  -19.760  -63.447  175.808    0.000    0.000 batch_000327_000345
  10 E  -104.858  108.492 -175.304    2.851   15.075  -22.984  -60.796  -40.213    0.000    0.000 batch_000327_000345
  11 E  -109.416  127.427  179.217    1.847   18.728  -22.689  -55.302  -60.118    0.000    0.000 batch_000327_000345
  12 E   -52.758  133.994 -176.563    2.034   21.180  -25.589  -29.330   38.116  -31.440    0.000 batch_000327_000345
  13 L   -62.089  -27.993 -176.090    4.803   23.722  -25.020  -73.958  -25.620    0.000    0.000 batch_000327_000345
  14 L   -78.191  -15.570 -175.113    2.438   26.527  -26.013  -70.526  -26.017    0.000    0.000 batch_000327_000345
  15 L  -111.530  -29.918 -177.412   -0.043   25.558  -23.302  -60.273  177.656    0.000    0.000 batch_000327_000345
  16 H   -63.230  -23.828  177.095    2.197   24.269  -20.514 -161.364  169.871    0.000    0.000 batch_000327_000345
  17 H   -56.793  -39.060 -178.520    3.285   27.864  -19.928    0.000    0.000    0.000    0.000 batch_000327_000345
  18 H   -86.001  -32.617  174.473   -0.142   28.585  -18.447  -67.089  173.267    0.000    0.000 batch_000327_000345
  19 H   -62.223  -41.838  174.361   -0.461   25.192  -16.766  -67.718  166.060    0.000    0.000 batch_000327_000345
  20 H   -67.485  -52.968  176.932    2.788   25.925  -14.938  -67.279  168.129    0.000    0.000 batch_000327_000345
  21 L    87.227 -177.675 -177.293    1.846   29.542  -14.246    0.000    0.000    0.000    0.000 batch_000327_000345
  22 L   -63.544  104.170 -178.919    3.910   32.396  -12.816 -177.329  177.493  179.237  179.445 batch_000327_000345
  23 L    59.080   33.621  175.762    6.955   30.642  -11.363  -60.600  -67.894  -61.883    0.000 batch_000327_000345
  24 L    84.885   20.396 -176.438    4.917   27.447  -11.072    0.000    0.000    0.000    0.000 batch_000327_000345
  25 H   -60.274  -42.389 -170.408    1.969   29.226   -9.461    0.000    0.000    0.000    0.000 batch_000327_000345
  26 H   -84.193  -36.079  177.603   -0.672   27.206  -11.292  -71.496  -19.384    0.000    0.000 batch_000327_000345
  27 H   -71.064  -26.829  170.555    1.036   23.811  -11.186 -161.890   64.711    0.000    0.000 batch_000327_000345
  28 H   -63.522  -46.007  173.371    1.388   24.317   -7.441  -74.851  -17.554    0.000    0.000 batch_000327_000345
  29 H   -56.380  -50.157 -178.209   -2.390   24.679   -7.270 -182.914  183.848  -63.540    0.000 batch_000327_000345
  30 H   -59.323  -47.215 -178.550   -2.842   21.573   -9.414  -68.350  168.151    0.000    0.000 batch_000327_000345
  31 H   -58.616  -46.395 -176.976   -0.402   19.510   -7.354 -171.181 -176.551  -56.840  107.895 batch_000327_000345
  32 H   -65.861  -42.123 -176.990   -2.052   20.437   -4.057  -69.696  174.272  -19.725    0.000 batch_000327_000345
  33 H   -68.115  -42.540 -176.901   -5.588   19.825   -5.312  -70.310  175.684   69.521    0.000 batch_000327_000345
  34 H   -72.989  -36.901 -178.191   -4.810   16.467   -6.915   70.508  -80.472    0.000    0.000 batch_000327_000345
  35 L    91.503   -4.477 -180.277   -2.707   15.220   -4.003    0.000    0.000    0.000    0.000 batch_000327_000345
  36 L   -95.918  150.945  176.676   -0.173   13.779   -6.444    0.000    0.000    0.000    0.000 batch_000327_000345
  37 L   -80.426  114.224 -173.649    3.470   14.814   -6.770  178.806   66.139   55.548    0.000 batch_000327_000345
  38 L  -116.738  122.970  177.941    3.792   16.679  -10.064  -56.853  173.789    0.000    0.000 batch_000327_000345
  39 L  -123.453  147.702  177.219    7.092   17.716  -11.643  -63.826 -177.534 -179.828 -179.548 batch_000327_000345
  40 L   -94.939  110.736 -176.195    7.880   19.421  -14.948  -54.468  -59.038    0.000    0.000 batch_000327_000345
  41 L   -93.293 -166.828 -174.562   10.442   17.373  -16.869    0.000    0.000    0.000    0.000 batch_000327_000345
  42 L   -73.365  153.874  175.597   12.346   17.974  -20.102  -67.917  -33.969    0.000    0.000 batch_000327_000345
  43 E   -56.127  150.188 -180.687   10.670   18.787  -23.415  -25.310   37.194  -33.735    0.000 batch_000327_000345
  44 L   -78.287  107.808 -179.155    9.713   15.812  -25.581  177.554    0.000    0.000    0.000 batch_000327_000345
  45 E   -61.907  125.053  177.870   12.462   15.423  -28.179 -176.296  178.434   -0.677    0.000 batch_000327_000345
  46 L   100.720  -14.887 -179.052   11.002   15.094  -31.674    0.000    0.000    0.000    0.000 batch_000327_000345
  47 L  -118.193 -166.340  179.791    7.637   16.542  -30.655 -172.523  119.458    0.000    0.000 batch_000327_000345
  48 L  -120.310   13.296 -179.101    6.181   19.898  -29.621   60.392  -19.562    0.000    0.000 batch_000327_000345
  49 L  -111.397 -172.445 -176.889    5.149   18.928  -26.092    0.000    0.000    0.000    0.000 batch_000327_000345
  50 E  -141.885  143.450 -174.612    6.882   18.528  -22.733 -176.377  161.099 -174.967  178.307 batch_000327_000345
  51 E   -74.047  130.414  172.483    7.191   15.687  -20.227  -64.934  177.859  -64.947    0.000 batch_000327_000345
  52 L  -121.304  126.653 -175.764    5.198   15.935  -17.003  177.626    0.000    0.000    0.000 batch_000327_000345
  53 L  -101.321  123.578  179.967    5.835   13.473  -14.178  -61.321  -58.721    0.000    0.000 batch_000327_000345
  54 L  -123.065  115.064 -177.460    2.986   12.540  -11.839  -56.587  170.930    0.000    0.000 batch_000327_000345
  55 L  -118.845  127.704  178.158    3.655   10.250   -8.880  -59.961  139.740    0.000    0.000 batch_000327_000345
  56 L   162.882 -151.321  176.318    1.046    9.075   -6.376    0.000    0.000    0.000    0.000 batch_000327_000345
  57 L   -76.931  156.264  179.316   -2.193    7.092   -6.209   67.799 -161.348    0.000    0.000 batch_000327_000345
  58 H   -58.014  -37.798  178.382   -4.136    6.198   -9.352    0.000    0.000    0.000    0.000 batch_000327_000345
  59 H   -64.610  -47.885 -177.635   -6.974    8.418   -8.140    0.000    0.000    0.000    0.000 batch_000327_000345
  60 H   -68.462  -29.192  173.759   -4.721   11.411   -7.493   60.661  -81.833    0.000    0.000 batch_000327_000345
  61 H   -65.239  -45.871  179.615   -3.094   10.865  -10.883  -69.348  167.502    0.000    0.000 batch_000327_000345
  62 H   -66.096  -31.197  173.386   -6.472   11.009  -12.621   69.289  -32.079    0.000    0.000 batch_000327_000345
  63 H   -67.677  -41.073  175.696   -7.213   14.173  -10.652  -70.038  173.042    0.000    0.000 batch_000327_000345
  64 H   -62.404  -42.763  175.985   -3.927   15.646  -11.868    0.000    0.000    0.000    0.000 batch_000327_000345
  65 H   -55.597  -49.784  179.652   -4.867   14.699  -15.427  -70.767  174.428  -21.101    0.000 batch_000327_000345
  66 H   -58.248  -52.389 -172.814   -8.187   16.523  -15.097  172.394   80.306 -178.958    0.000 batch_000327_000345
  67 H   -65.639  -40.254  176.543   -6.741   19.657  -13.511  -68.701  171.148    0.000    0.000 batch_000327_000345
  68 H   -63.917  -44.548  178.811   -3.865   19.877  -15.986  -69.219  169.011    0.000    0.000 batch_000327_000345
  69 H   -67.684  -31.307  176.567   -6.235   19.382  -18.918  -73.668  -19.939    0.000    0.000 batch_000327_000345
  70 H   -63.815  -39.799  176.084   -8.566   21.966  -17.388    0.000    0.000    0.000    0.000 batch_000327_000345
  71 H   -81.335  -26.714  176.828   -5.753   24.518  -17.531  -65.142  -63.098 -176.686 -171.453 batch_000327_000345
  72 H   -62.031  -52.257 -179.644   -4.570   23.089  -20.849 -173.278  150.508    0.000    0.000 batch_000327_000345
  73 L   -72.203    0.000    0.000   -7.838   23.866  -22.629  175.573 -119.431    0.000    0.000 batch_000327_000345
SEQUENCE: ASTQTTHELTIPNNLIGCIIGRQGANINEIRQMSGAQIKIANPVEGSSGRQVTITGSAASISLAQYLINARLS
SCORE:       score     fa_atr     fa_rep     fa_sol    fa_intra_rep    fa_elec    pro_close    hbond_sr_bb    hbond_lr_bb    hbond_bb_sc    hbond_sc    dslf_fa13    atom_pair_constraint       rama      omega     fa_dun    p_aa_pp        ref        rdc    pool_converged_tag    pool_converged_rmsd    prefa_centroid_score    prefa_clean_score3        rms     maxsub    rms_full    rdc_filt    score_final    nrjumps       time    _archive_select_score_    eval_time         description
SCORE:    -115.236   -242.749     24.254    132.348           0.536    -19.820        0.065        -21.880        -15.797         -6.190      -3.140        0.000                   0.025     -6.515      3.968     45.918    -10.336      4.078      0.000   batch_000325_000320                   0.614                 433.530                25.305      1.492     73.000       1.492       0.000       -112.797      0.000    259.000                  -112.797        0.000 batch_000326_000229
REMARK source_file batch_000326/decoys.out
REMARK tag_in_file batch_000308_000285_0001
REMARK PROTEIN SILENTFILE
ANNOTATED_SEQUENCE: A[ALA_p:NtermProteinFull]STQTTH[HIS_D]ELTIPNNLIGCIIGRQGANINEIRQMSGAQIKIANPVEGSSGRQVTITGSAASISLAQYLINARLS[SER_p:CtermProteinFull] batch_000326_000229
   1 L     0.000  158.553  178.624    1.456    0.002    0.001    0.000    0.000    0.000    0.000 batch_000326_000229
   2 L   -81.951  -22.648  177.816    3.909    2.870    0.460   66.683   99.492    0.000    0.000 batch_000326_000229
   3 L   -64.469  127.973 -179.588    5.214    2.415   -3.081  -59.399 -160.132    0.000    0.000 batch_000326_000229
   4 L   -99.936  163.636 -177.427    3.765    5.046   -5.412  -56.913  -61.083  -59.411    0.000 batch_000326_000229
   5 L  -106.156  131.565  179.858    3.032    4.821   -9.136  -61.244  -16.258    0.000    0.000 batch_000326_000229
   6 L   -88.445  165.170  179.850    4.790    6.989  -11.717   63.097  159.311    0.000    0.000 batch_000326_000229
   7 L  -156.036  135.020  178.276    3.301    8.421  -14.909 -183.078   73.526    0.000    0.000 batch_000326_000229
   8 L  -102.601  116.991  180.891    4.671   10.062  -18.053 -176.022  178.990   18.375    0.000 batch_000326_000229
   9 L  -119.575  125.174 -179.072    2.556   12.901  -19.440  177.197   64.501    0.000    0.000 batch_000326_000229
  10 L   -92.438  118.032 -179.284    3.435   14.786  -22.622  -60.784  -81.168    0.000    0.000 batch_000326_000229
  11 L  -118.558  128.611  175.556    2.511   18.473  -22.535  -61.313  -63.730    0.000    0.000 batch_000326_000229
  12 L   -52.776  138.144 -173.306    2.893   20.926  -25.413  -27.748   37.975  -32.563    0.000 batch_000326_000229
  13 L   -72.928   -5.344  175.584    5.587   23.486  -24.621   67.282   21.923    0.000    0.000 batch_000326_000229
  14 L   -92.297  -12.759  180.925    3.086   26.232  -25.427  -70.005  -40.280    0.000    0.000 batch_000326_000229
  15 L  -107.370  -30.333 -175.232    0.745   25.035  -22.680  -60.682  177.428    0.000    0.000 batch_000326_000229
  16 H   -63.415  -26.348 -179.509    3.220   23.950  -20.008 -162.830   64.503    0.000    0.000 batch_000326_000229
  17 H   -58.487  -48.390  178.770    4.152   27.588  -19.414    0.000    0.000    0.000    0.000 batch_000326_000229
  18 H   -72.741  -36.292  178.717    0.752   28.383  -17.909  -69.210   60.859    0.000    0.000 batch_000326_000229
  19 H   -60.643  -42.782  175.229    0.546   24.978  -16.230  -68.436  165.162    0.000    0.000 batch_000326_000229
  20 H   -65.854  -54.174  178.448    3.792   25.704  -14.390  -67.245  167.406    0.000    0.000 batch_000326_000229
  21 L    85.025 -176.126  181.686    2.848   29.296  -13.579    0.000    0.000    0.000    0.000 batch_000326_000229
  22 H   -62.609  105.216 -180.567    4.945   32.008  -11.934 -177.288  177.571  179.255  179.309 batch_000326_000229
  23 H    58.257   31.987  174.620    7.956   30.135  -10.563  -60.660  -67.760  -61.630    0.000 batch_000326_000229
  24 H    85.892   10.813 -177.206    5.883   26.951  -10.458    0.000    0.000    0.000    0.000 batch_000326_000229
  25 H   -53.646  -45.675 -171.201    3.078   28.648   -8.532    0.000    0.000    0.000    0.000 batch_000326_000229
  26 H   -73.683  -46.463  181.893    0.333   26.992  -10.565  -74.125  -15.674    0.000    0.000 batch_000326_000229
  27 H   -68.908  -28.600  175.816    1.725   23.459  -10.751 -166.095   63.256    0.000    0.000 batch_000326_000229
  28 H   -65.660  -40.920  173.599    2.501   23.593   -7.032  -76.485  -19.597    0.000    0.000 batch_000326_000229
  29 H   -62.089  -41.860  176.850   -1.183   24.225   -6.349  -70.831  180.054   -8.832    0.000 batch_000326_000229
  30 H   -61.072  -43.107  177.339   -2.009   21.293   -8.624  -68.854  168.738    0.000    0.000 batch_000326_000229
  31 H   -60.214  -43.399 -177.781    0.418   19.108   -6.679  -72.167  167.133   65.221 -151.660 batch_000326_000229
  32 H   -67.833  -42.526 -175.781   -1.164   20.140   -3.380  -70.030  173.161  -20.355    0.000 batch_000326_000229
  33 H   -71.361  -40.469  180.816   -4.747   19.666   -4.557  -72.195 -172.270  -74.784    0.000 batch_000326_000229
  34 H   -80.200  -33.986 -175.696   -4.126   16.308   -6.228   67.108  -83.297    0.000    0.000 batch_000326_000229
  35 L    89.783   -2.197 -178.009   -1.638   15.069   -3.636    0.000    0.000    0.000    0.000 batch_000326_000229
  36 L   -92.363  149.598  175.226    0.591   13.869   -6.472    0.000    0.000    0.000    0.000 batch_000326_000229
  37 E   -90.813  127.891 -173.498    4.232   14.813   -7.014  -61.655  -61.885  -50.716    0.000 batch_000326_000229
  38 E  -122.098  120.521  175.470    4.870   16.471  -10.372  -58.689  173.713    0.000    0.000 batch_000326_000229
  39 E  -114.047  125.772 -177.921    8.262   16.944  -12.021 -179.671  178.860  178.946  179.841 batch_000326_000229
  40 E  -114.640  122.614 -176.471    8.524   18.953  -15.238  -58.488  169.107    0.000    0.000 batch_000326_000229
  41 L  -151.038  159.898  177.859   11.646   18.747  -17.397    0.000    0.000    0.000    0.000 batch_000326_000229
  42 L  -108.035  102.839 -177.199   12.827   18.807  -21.010 -173.002   19.239    0.000    0.000 batch_000326_000229
  43 L   -77.771  -20.228 -178.023   14.559   15.546  -21.914   30.087  -37.443   29.616    0.000 batch_000326_000229
  44 L  -129.564  110.512  179.136   14.945   16.619  -25.541  178.958    0.000    0.000    0.000 batch_000326_000229
  45 L   -59.555  125.460 -182.000   16.279   20.056  -26.469 -176.228  178.396   -0.654    0.000 batch_000326_000229
  46 L    91.000    6.992 -181.186   14.023   21.703  -29.048    0.000    0.000    0.000    0.000 batch_000326_000229
  47 L   -64.330  143.603  177.145   11.120   19.385  -28.237  173.135 -116.698    0.000    0.000 batch_000326_000229
  48 L   -76.970  -11.338  178.405    7.632   20.616  -29.117   67.719   41.402    0.000    0.000 batch_000326_000229
  49 L  -135.356  178.990  182.108    6.477   19.201  -25.783    0.000    0.000    0.000    0.000 batch_000326_000229
  50 L  -132.442  150.795 -176.392    7.744   18.622  -22.246  -62.782  -69.808 -177.900  -90.867 batch_000326_000229
  51 L   -88.174  118.757  177.862    8.015   15.583  -19.978 -175.952  177.095   63.002    0.000 batch_000326_000229
  52 E  -111.827  115.589  179.758    5.728   15.640  -16.942  180.120    0.000    0.000    0.000 batch_000326_000229
  53 E   -98.199  119.018  181.646    6.290   12.965  -14.299  -61.293  -21.881    0.000    0.000 batch_000326_000229
  54 E  -114.426  115.466 -175.610    3.343   12.364  -11.973  -57.508  172.344    0.000    0.000 batch_000326_000229
  55 E  -114.341  128.293  178.268    3.922   10.156   -8.934  -60.266  138.894    0.000    0.000 batch_000326_000229
  56 L   164.939 -155.481  173.512    1.207    8.972   -6.550    0.000    0.000    0.000    0.000 batch_000326_000229
  57 L   -77.480  164.478  178.963   -1.914    6.810   -6.432   70.494  172.350    0.000    0.000 batch_000326_000229
  58 H   -56.362  -41.987  176.125   -3.974    6.020   -9.528    0.000    0.000    0.000    0.000 batch_000326_000229
  59 H   -65.550  -46.183 -178.318   -6.577    8.525   -8.343    0.000    0.000    0.000    0.000 batch_000326_000229
  60 H   -58.242  -40.128  178.574   -3.947   11.127   -7.465  -63.546   86.608    0.000    0.000 batch_000326_000229
  61 H   -63.427  -47.339  180.633   -2.494   10.880  -10.969  -67.547  167.119    0.000    0.000 batch_000326_000229
  62 H   -66.416  -31.083  175.213   -5.882   11.319  -12.637   68.645  -30.817    0.000    0.000 batch_000326_000229
  63 H   -68.190  -41.557  175.801   -6.574   14.244  -10.312  -71.308  171.261    0.000    0.000 batch_000326_000229
  64 H   -60.523  -46.444  178.819   -3.299   15.869  -11.352    0.000    0.000    0.000    0.000 batch_000326_000229
  65 H   -60.996  -43.570  176.763   -4.173   15.400  -15.022  -69.610  173.772  -41.245    0.000 batch_000326_000229
  66 H   -58.169  -50.443  185.002   -7.627   16.872  -14.426 -188.680   80.391  180.814    0.000 batch_000326_000229
  67 H   -66.792  -34.176  174.246   -6.267   19.909  -12.589  -69.005  171.244    0.000    0.000 batch_000326_000229
  68 H   -60.478  -46.693  176.399   -3.646   20.456  -15.285  -70.892  167.073    0.000    0.000 batch_000326_000229
  69 H   -65.677  -39.211  178.004   -6.400   20.571  -17.903  -72.957  -20.929    0.000    0.000 batch_000326_000229
  70 H   -65.513  -34.111  176.370   -8.506   22.736  -15.594    0.000    0.000    0.000    0.000 batch_000326_000229
  71 H   -63.027  -40.356  176.894   -5.546   25.093  -15.229  181.664   67.035   67.279 -182.453 batch_000326_000229
  72 H   -69.957  -36.154  179.974   -5.473   25.518  -19.006  -68.511  174.247    0.000    0.000 batch_000326_000229
  73 L   -63.908    0.000    0.000   -9.250   25.945  -19.095  176.385 -100.615    0.000    0.000 batch_000326_000229
SEQUENCE: ASTQTTHELTIPNNLIGCIIGRQGANINEIRQMSGAQIKIANPVEGSSGRQVTITGSAASISLAQYLINARLS
SCORE:       score     fa_atr     fa_rep     fa_sol    fa_intra_rep    fa_elec    pro_close    hbond_sr_bb    hbond_lr_bb    hbond_bb_sc    hbond_sc    dslf_fa13    atom_pair_constraint       rama      omega     fa_dun    p_aa_pp        ref        rdc    pool_converged_tag    pool_converged_rmsd    prefa_centroid_score    prefa_clean_score3        rms     maxsub    rms_full    rdc_filt    score_final    nrjumps       time    _archive_select_score_    eval_time         description
SCORE:    -114.615   -243.415     24.889    133.384           0.565    -21.019        0.058        -21.535        -16.435         -5.997      -4.523        0.000                   0.021     -5.316      3.650     47.191    -10.210      4.078      0.000   batch_000304_000171                   0.325                 109.320                36.022      1.433     73.000       1.433       0.000       -112.570      0.000     78.000                  -112.570        0.000 batch_000325_000132
REMARK source_file batch_000325/decoys.out
REMARK tag_in_file batch_000304_000171_0001
REMARK PROTEIN SILENTFILE
ANNOTATED_SEQUENCE: A[ALA_p:NtermProteinFull]STQTTH[HIS_D]ELTIPNNLIGCIIGRQGANINEIRQMSGAQIKIANPVEGSSGRQVTITGSAASISLAQYLINARLS[SER_p:CtermProteinFull] batch_000325_000132
   1 L     0.000  158.354  179.032    1.456    0.003    0.001    0.000    0.000    0.000    0.000 batch_000325_000132
   2 L   -82.109  166.835 -179.710    3.906    2.873    0.472   68.004   60.697    0.000    0.000 batch_000325_000132
   3 L  -107.296  171.227  178.770    5.408    4.980   -2.313   65.034   93.714    0.000    0.000 batch_000325_000132
   4 E  -104.260   98.880  179.427    8.977    5.787   -3.345  -62.679  -67.419  -54.149    0.000 batch_000325_000132
   5 E  -105.220  130.902 -176.503    9.783    9.401   -2.484  -61.481  141.382    0.000    0.000 batch_000325_000132
   6 E   -92.973  117.053  174.836   13.262   10.788   -3.138  -62.367  -63.416    0.000    0.000 batch_000325_000132
   7 E   -99.019  133.049  176.978   14.742   12.996   -0.422  175.767   73.998    0.000    0.000 batch_000325_000132
   8 E  -103.903  118.400 -179.222   17.746   15.191   -1.203 -176.884  180.270   18.439    0.000 batch_000325_000132
   9 E  -121.734  124.612 -179.729   20.097   15.841    1.714  176.504   64.262    0.000    0.000 batch_000325_000132
  10 E   -95.395  119.754 -178.783   23.205   18.018    1.473  -60.717  -99.901    0.000    0.000 batch_000325_000132
  11 E  -121.142  134.587  175.700   26.056   16.991    3.769  -60.473  -63.766    0.000    0.000 batch_000325_000132
  12 E   -51.340  140.043 -173.197   29.433   18.668    4.246  -28.780   38.211  -31.922    0.000 batch_000325_000132
  13 E   -73.479   -3.130  174.564   32.177   16.699    2.506   67.327   22.912    0.000    0.000 batch_000325_000132
  14 L   -89.896  -14.735 -178.766   34.020   16.530    5.825  -70.114  -38.117    0.000    0.000 batch_000325_000132
  15 L  -111.265  -22.733 -177.200   31.176   14.530    7.364  -59.795  175.845    0.000    0.000 batch_000325_000132
  16 H   -59.486  -27.592  180.217   30.037   12.538    4.333 -163.672   65.361    0.000    0.000 batch_000325_000132
  17 H   -59.089  -38.120  179.354   32.972   10.190    4.909    0.000    0.000    0.000    0.000 batch_000325_000132
  18 H   -71.315  -36.769  177.861   31.301    8.902    8.072  -69.211  179.515    0.000    0.000 batch_000325_000132
  19 H   -67.117  -42.515 -178.198   27.983    8.438    6.274  -64.757  168.084    0.000    0.000 batch_000325_000132
  20 H   -67.449  -53.799 -179.501   29.595    6.550    3.395  -66.963  167.606    0.000    0.000 batch_000325_000132
  21 L    84.023 -177.324 -177.454   31.797    4.262    5.485    0.000    0.000    0.000    0.000 batch_000325_000132
  22 L   -63.538  102.838 -179.911   34.481    1.845    4.299 -177.414  177.425  179.227  179.494 batch_000325_000132
  23 L    58.398   34.763  177.172   33.816    1.566    0.566  -60.847  -68.033  -61.918    0.000 batch_000325_000132
  24 L    84.318   23.934 -179.192   30.169    2.439    1.187    0.000    0.000    0.000    0.000 batch_000325_000132
  25 H   -62.688  -41.175 -175.249   29.869    0.123    4.188    0.000    0.000    0.000    0.000 batch_000325_000132
  26 H   -82.963  -21.045  167.632   27.668    2.557    6.104  -69.889  -15.680    0.000    0.000 batch_000325_000132
  27 H   -60.402  -49.164  177.482   25.604    3.248    2.999  -68.894  168.758    0.000    0.000 batch_000325_000132
  28 H   -65.184  -38.962  176.738   24.611   -0.422    2.984  -73.444  -22.384    0.000    0.000 batch_000325_000132
  29 H   -57.569  -56.816 -178.124   24.118   -0.296    6.751 -179.336 -175.788   44.091    0.000 batch_000325_000132
  30 H   -61.833  -42.734  178.643   21.740    2.669    6.640  -67.371  168.397    0.000    0.000 batch_000325_000132
  31 H   -56.077  -48.610 -176.094   19.973    1.314    3.558 -182.351 -179.511 -182.102  -86.720 batch_000325_000132
  32 H   -69.336  -42.426 -174.914   19.283   -2.041    5.207 -176.635   62.984   52.088    0.000 batch_000325_000132
  33 H   -70.992  -45.037 -176.157   18.342   -0.647    8.615  -69.740  175.948   70.217    0.000 batch_000325_000132
  34 H   -80.662  -35.563 -176.809   16.095    2.170    7.407   69.238  -81.318    0.000    0.000 batch_000325_000132
  35 L    94.569   -5.231 -180.250   14.694    0.360    4.371    0.000    0.000    0.000    0.000 batch_000325_000132
  36 L   -94.068  146.021 -179.667   15.334    3.428    2.219    0.000    0.000    0.000    0.000 batch_000325_000132
  37 E   -75.464  118.274 -177.397   17.584    3.399   -0.846  177.485   64.232   45.877    0.000 batch_000325_000132
  38 E  -103.414  124.536  177.134   20.808    5.260   -0.073  -53.713  -59.238    0.000    0.000 batch_000325_000132
  39 E  -142.109  121.683 -176.415   22.900    6.753   -2.874 -177.367  177.424  179.276 -179.952 batch_000325_000132
  40 E  -113.552  131.591 -177.199   25.641    9.350   -2.439  -61.080  169.900    0.000    0.000 batch_000325_000132
  41 L  -142.760  155.121  177.779   27.166   11.345   -5.293    0.000    0.000    0.000    0.000 batch_000325_000132
  42 L   -91.195  114.212  179.079   29.324   14.425   -5.849 -175.809    0.167    0.000    0.000 batch_000325_000132
  43 L   -52.794  -39.204 -177.998   27.358   17.255   -7.457  -29.241   38.291  -31.711    0.000 batch_000325_000132
  44 L  -172.505  138.226  178.570   30.628   18.666   -8.788   62.600    0.000    0.000    0.000 batch_000325_000132
  45 E   -53.879  124.431  179.538   34.367   18.430   -8.141 -176.370  178.405   -0.622    0.000 batch_000325_000132
  46 L   104.654   -7.270  178.575   35.329   21.064   -5.573    0.000    0.000    0.000    0.000 batch_000325_000132
  47 L   -61.643  139.793  179.376   31.925   21.054   -3.880  174.109 -115.322    0.000    0.000 batch_000325_000132
  48 L   -79.086  -11.173 -179.647   32.007   21.716   -0.137   67.827   40.426    0.000    0.000 batch_000325_000132
  49 E  -136.613  177.771 -179.550   29.191   19.200    0.304    0.000    0.000    0.000    0.000 batch_000325_000132
  50 E  -134.573  153.221 -176.486   27.815   15.989   -1.197  -62.824  -69.396 -176.680  -89.089 batch_000325_000132
  51 E   -88.737  118.922  175.847   24.405   14.826   -2.408 -176.920 -179.359   63.420    0.000 batch_000325_000132
  52 E  -104.511  115.387 -180.127   22.704   12.185   -0.268  179.452    0.000    0.000    0.000 batch_000325_000132
  53 E   -95.102  125.111  177.169   19.790   10.425   -1.961  -61.545   97.478    0.000    0.000 batch_000325_000132
  54 E  -126.214   97.551 -175.141   17.180    8.780    0.260  -54.387  172.829    0.000    0.000 batch_000325_000132
  55 E  -105.841  125.456  177.789   14.402    7.112   -1.726  -61.557  120.885    0.000    0.000 batch_000325_000132
  56 E   161.526 -155.724  177.775   11.527    5.284   -0.038    0.000    0.000    0.000    0.000 batch_000325_000132
  57 E   -73.027  156.543 -179.959    8.664    5.805    2.409   68.017 -162.281    0.000    0.000 batch_000325_000132
  58 H   -56.704  -38.228  177.941    8.496    8.914    4.592    0.000    0.000    0.000    0.000 batch_000325_000132
  59 H   -64.428  -49.072 -177.100    9.108    6.715    7.632    0.000    0.000    0.000    0.000 batch_000325_000132
  60 H   -67.803  -29.499  174.288   12.127    4.964    6.123   60.412  -81.564    0.000    0.000 batch_000325_000132
  61 H   -64.371  -48.086  180.010   13.485    8.332    5.004  -69.147  167.260    0.000    0.000 batch_000325_000132
  62 H   -64.713  -34.366  176.176   13.336    9.717    8.542   68.739  -39.397    0.000    0.000 batch_000325_000132
  63 H   -65.525  -41.998  174.730   14.966    6.528    9.814  -70.330  172.642    0.000    0.000 batch_000325_000132
  64 H   -61.648  -41.664  178.418   17.801    7.004    7.329    0.000    0.000    0.000    0.000 batch_000325_000132
  65 H   -62.715  -39.465  179.431   18.133   10.613    8.478  -70.648  174.762  -36.166    0.000 batch_000325_000132
  66 H   -64.129  -41.456  177.696   18.330    9.471   12.099  -66.444  -24.725   -1.659    0.000 batch_000325_000132
  67 H   -68.824  -37.782  173.932   21.134    7.043   11.266  -67.027  172.117    0.000    0.000 batch_000325_000132
  68 H   -61.691  -44.855  179.414   22.881    9.762    9.268  -71.180  168.252    0.000    0.000 batch_000325_000132
  69 H   -57.809  -38.313  175.420   22.573   12.138   12.221  -73.717  -19.948    0.000    0.000 batch_000325_000132
  70 H   -61.200  -39.462  179.059   24.340    9.533   14.351    0.000    0.000    0.000    0.000 batch_000325_000132
  71 H   -74.961  -29.988  177.477   27.171    9.484   11.813  -69.040  -59.966  180.103 -167.902 batch_000325_000132
  72 H   -70.128  -35.532  178.376   27.177   13.282   11.656  -68.543  174.903    0.000    0.000 batch_000325_000132
  73 L   -68.346    0.000    0.000   27.610   13.481   15.428  176.068 -120.259    0.000    0.000 batch_000325_000132
SEQUENCE: ASTQTTHELTIPNNLIGCIIGRQGANINEIRQMSGAQIKIANPVEGSSGRQVTITGSAASISLAQYLINARLS
SCORE:       score     fa_atr     fa_rep     fa_sol    fa_intra_rep    fa_elec    pro_close    hbond_sr_bb    hbond_lr_bb    hbond_bb_sc    hbond_sc    dslf_fa13    atom_pair_constraint       rama      omega     fa_dun    p_aa_pp        ref        rdc    pool_converged_tag    pool_converged_rmsd    prefa_centroid_score    prefa_clean_score3        rms     maxsub    rms_full    rdc_filt    score_final    nrjumps       time    _archive_select_score_    eval_time         description
SCORE:    -115.613   -241.728     25.029    130.760           0.517    -21.499        0.055        -21.756        -18.302         -6.096      -3.834        0.000                   0.037     -5.851      3.758     49.700    -10.482      4.078      0.000   batch_000307_000058                   0.824                 404.554               123.616      2.200     72.000       2.200       0.000       -111.903      0.000    262.000                  -111.903        0.000 batch_000322_000281
REMARK source_file batch_000322/decoys.out
REMARK tag_in_file batch_000307_000058_0001
REMARK PROTEIN SILENTFILE
ANNOTATED_SEQUENCE: A[ALA_p:NtermProteinFull]STQTTHELTIPNNLIGCIIGRQGANINEIRQMSGAQIKIANPVEGSSGRQVTITGSAASISLAQYLINARLS[SER_p:CtermProteinFull] batch_000322_000281
   1 L     0.000  133.644  178.827    1.459    0.002    0.002    0.000    0.000    0.000    0.000 batch_000322_000281
   2 L   -75.346  158.584 -179.585    3.621    2.983    0.948   67.558   97.297    0.000    0.000 batch_000322_000281
   3 L  -104.091  -25.901  178.540    5.745    4.835   -1.603   61.647   77.946    0.000    0.000 batch_000322_000281
   4 L  -152.652  109.599  174.971    8.415    6.143    0.768 -176.311  177.278    9.540    0.000 batch_000322_000281
   5 E  -157.515  168.108 -178.615    9.173    4.886    4.273 -169.769 -139.452    0.000    0.000 batch_000322_000281
   6 L  -117.108  125.426  178.302   11.951    3.440    6.429  -60.184  -76.076    0.000    0.000 batch_000322_000281
   7 L  -103.376  143.378 -177.614   11.837   -0.040    7.955 -172.564  -88.863    0.000    0.000 batch_000322_000281
   8 L  -104.985  127.203  179.832   13.940   -1.108   10.937 -178.758 -178.225   49.126    0.000 batch_000322_000281
   9 L  -119.995  152.212  173.621   15.656   -4.500   11.008  -63.919   86.376    0.000    0.000 batch_000322_000281
  10 L  -122.848  113.275 -176.018   17.719   -6.337   13.616  -58.930  -40.238    0.000    0.000 batch_000322_000281
  11 L  -118.538  130.005  180.128   20.366   -8.722   12.291  -62.777  171.895    0.000    0.000 batch_000322_000281
  12 L   -52.524  139.590 -179.146   22.715  -10.841   14.400  -29.821   38.031  -30.894    0.000 batch_000322_000281
  13 L   -62.582  -21.726  179.526   26.311   -9.608   14.340  -74.865  -25.620    0.000    0.000 batch_000322_000281
  14 L   -77.233  -17.542 -175.810   27.304  -13.146   13.366  -70.652  -25.779    0.000    0.000 batch_000322_000281
  15 L  -110.793  -27.131 -175.738   25.211  -12.883   10.204  -60.480  177.586    0.000    0.000 batch_000322_000281
  16 H   -60.510  -26.624  177.287   25.496   -9.190    9.351 -164.131   65.782    0.000    0.000 batch_000322_000281
  17 H   -57.695  -39.508  179.996   28.992   -9.884    8.029    0.000    0.000    0.000    0.000 batch_000322_000281
  18 H   -81.576  -28.472  174.980   27.444  -11.847    5.163  -67.497  178.489    0.000    0.000 batch_000322_000281
  19 H   -66.291  -39.090  178.149   24.648   -9.305    4.754  -62.464  -57.077    0.000    0.000 batch_000322_000281
  20 H   -71.761  -55.660 -178.632   27.238   -6.572    4.230  -65.974  167.553    0.000    0.000 batch_000322_000281
  21 L    83.963 -175.304 -177.488   29.631   -8.527    2.014    0.000    0.000    0.000    0.000 batch_000322_000281
  22 L   -63.291  101.613  180.532   33.028   -7.422    0.714 -177.457  177.262  179.242  179.557 batch_000322_000281
  23 L    58.023   34.835  177.389   33.055   -3.704    1.510  -60.828  -68.021  -61.783    0.000 batch_000322_000281
  24 L    84.044   24.030 -177.598   29.261   -3.681    1.271    0.000    0.000    0.000    0.000 batch_000322_000281
  25 H   -62.813  -43.473 -176.098   29.231   -5.764   -1.910    0.000    0.000    0.000    0.000 batch_000322_000281
  26 H   -75.825  -29.294  171.479   26.130   -7.726   -0.922  -73.071  -16.548    0.000    0.000 batch_000322_000281
  27 H   -61.220  -48.851  178.972   24.383   -4.555    0.223  -67.774  166.670    0.000    0.000 batch_000322_000281
  28 H   -60.131  -39.837  173.662   24.900   -3.016   -3.215  -73.633  -21.675    0.000    0.000 batch_000322_000281
  29 H   -55.730  -51.509 -179.107   23.520   -6.207   -4.747 -179.116 -174.387   16.520    0.000 batch_000322_000281
  30 H   -62.246  -42.146  178.219   20.382   -5.951   -2.614  -66.904  167.943    0.000    0.000 batch_000322_000281
  31 H   -55.806  -47.285 -175.497   20.041   -2.242   -3.374  -72.951  176.917  179.005  171.467 batch_000322_000281
  32 H   -69.937  -43.190 -175.191   20.108   -2.851   -7.125  -69.189  174.815  -21.189    0.000 batch_000322_000281
  33 H   -71.406  -43.243 -176.642   17.844   -5.904   -7.130  -69.027  176.519   70.728    0.000 batch_000322_000281
  34 H   -82.387  -35.111 -176.031   15.239   -4.551   -4.714   68.471  -81.739    0.000    0.000 batch_000322_000281
  35 L    87.349    4.714 -179.093   15.464   -0.906   -5.768    0.000    0.000    0.000    0.000 batch_000322_000281
  36 L   -97.246  166.385  177.574   15.438    0.084   -2.098    0.000    0.000    0.000    0.000 batch_000322_000281
  37 E  -100.216  102.460 -178.402   17.986    2.029   -0.053  -59.091  -64.075  -55.996    0.000 batch_000322_000281
  38 E   -98.757  124.253 -177.527   19.659   -0.336    2.408  -62.387   82.594    0.000    0.000 batch_000322_000281
  39 E  -132.717  133.507 -180.021   21.901    1.211    5.060 -178.785  177.477  179.662  179.986 batch_000322_000281
  40 E   -88.934  123.860 -179.785   23.740   -0.406    7.969  -53.922  -59.340    0.000    0.000 batch_000322_000281
  41 E  -104.561 -172.055 -176.712   23.414    1.418   11.289    0.000    0.000    0.000    0.000 batch_000322_000281
  42 E   -69.978  155.377  175.941   24.990    0.991   14.722  -68.469  -31.906    0.000    0.000 batch_000322_000281
  43 E   -55.102  146.894 -178.167   24.624   -2.196   16.762  -26.176   37.406  -33.217    0.000 batch_000322_000281
  44 E   -76.794  123.203  180.719   21.426   -2.408   18.805  176.193    0.000    0.000    0.000 batch_000322_000281
  45 E   -61.480  125.781  178.268   21.959   -1.456   22.447 -176.269  178.415   -0.661    0.000 batch_000322_000281
  46 L    80.945   19.906  179.336   21.265   -4.402   24.747    0.000    0.000    0.000    0.000 batch_000322_000281
  47 L  -145.601  154.574  177.527   21.206   -6.834   21.825  176.523  120.261    0.000    0.000 batch_000322_000281
  48 L   -87.879   -0.605  178.009   23.610   -9.027   19.858   66.238   38.232    0.000    0.000 batch_000322_000281
  49 L   -94.286  175.349 -177.013   21.953   -7.857   16.643    0.000    0.000    0.000    0.000 batch_000322_000281
  50 E  -129.149  142.214 -175.619   22.641   -4.744   14.573 -175.783  163.293 -174.768  173.816 batch_000322_000281
  51 E   -74.047  126.135  175.560   20.327   -1.972   13.386 -174.766 -179.081   48.191    0.000 batch_000322_000281
  52 E  -129.056  135.503 -176.947   19.600   -1.951    9.656  177.058    0.000    0.000    0.000 batch_000322_000281
  53 E  -114.762  141.519  174.981   17.377    0.507    7.794   59.065  -41.473    0.000    0.000 batch_000322_000281
  54 E  -128.886  117.061 -175.047   15.612    0.150    4.447  -55.577  174.552    0.000    0.000 batch_000322_000281
  55 E  -110.001  132.907  177.390   14.139    3.233    2.782  -61.228  115.690    0.000    0.000 batch_000322_000281
  56 L   151.443 -155.954  177.527   11.761    3.241   -0.184    0.000    0.000    0.000    0.000 batch_000322_000281
  57 E   -73.336  155.079  179.989    8.432    1.768   -1.280   67.737 -160.638    0.000    0.000 batch_000322_000281
  58 H   -57.615  -37.544  178.540    6.785   -1.006    0.731    0.000    0.000    0.000    0.000 batch_000322_000281
  59 H   -64.821  -49.894 -176.851    7.271   -3.347   -2.225    0.000    0.000    0.000    0.000 batch_000322_000281
  60 H   -67.537  -30.540  174.444   10.965   -2.563   -2.668   61.407  -83.083    0.000    0.000 batch_000322_000281
  61 H   -65.173  -46.770  180.602   11.473   -2.886    1.084  -68.886  167.548    0.000    0.000 batch_000322_000281
  62 H   -65.553  -31.007  174.299    9.907   -6.350    1.134   69.312  -35.515    0.000    0.000 batch_000322_000281
  63 H   -67.023  -43.016  175.562   12.133   -7.293   -1.799  -70.483  172.597    0.000    0.000 batch_000322_000281
  64 H   -63.142  -41.202  178.019   15.189   -6.169    0.161    0.000    0.000    0.000    0.000 batch_000322_000281
  65 H   -61.100  -43.302  176.252   13.936   -8.110    3.181  -70.278  172.408  -14.314    0.000 batch_000322_000281
  66 H   -56.997  -50.320 -177.345   13.600  -11.234    1.041  172.697   81.222 -177.667    0.000 batch_000322_000281
  67 H   -63.791  -38.179  174.097   17.150  -10.897   -0.279  -66.958  172.122    0.000    0.000 batch_000322_000281
  68 H   -61.297  -48.411  180.019   18.438  -10.317    3.248  -69.930  168.035    0.000    0.000 batch_000322_000281
  69 H   -60.437  -36.878  176.662   16.597  -13.392    4.518  -72.979  -20.238    0.000    0.000 batch_000322_000281
  70 H   -61.944  -38.251  178.235   18.101  -15.394    1.658    0.000    0.000    0.000    0.000 batch_000322_000281
  71 H   -76.402  -31.219  177.378   21.561  -14.335    2.824  -72.437  -67.794 -171.997 -174.926 batch_000322_000281
  72 H   -68.282  -35.892  178.558   20.631  -14.993    6.451  -69.278  174.962    0.000    0.000 batch_000322_000281
  73 L   -69.164    0.000    0.000   19.627  -18.552    5.568  176.051 -121.012    0.000    0.000 batch_000322_000281
SEQUENCE: ASTQTTHELTIPNNLIGCIIGRQGANINEIRQMSGAQIKIANPVEGSSGRQVTITGSAASISLAQYLINARLS
SCORE:       score     fa_atr     fa_rep     fa_sol    fa_intra_rep    fa_elec    pro_close    hbond_sr_bb    hbond_lr_bb    hbond_bb_sc    hbond_sc    dslf_fa13    atom_pair_constraint       rama      omega     fa_dun    p_aa_pp        ref        rdc    pool_converged_tag    pool_converged_rmsd    prefa_centroid_score    prefa_clean_score3        rms     maxsub    rms_full    rdc_filt    score_final    nrjumps       time    _archive_select_score_    eval_time         description
SCORE:    -115.547   -236.051     23.760    125.639           0.525    -19.780        0.078        -21.395        -19.250         -4.368      -2.742        0.000                   0.062     -5.427      3.062     47.451    -11.188      4.078      0.000   batch_000308_000240                   0.581                 426.624                34.345      2.377     71.000       2.377       0.000       -109.378      0.000    179.000                  -109.378        0.000 batch_000326_000224
REMARK source_file batch_000326/decoys.out
REMARK tag_in_file batch_000308_000240_0001
REMARK PROTEIN SILENTFILE
ANNOTATED_SEQUENCE: A[ALA_p:NtermProteinFull]STQTTH[HIS_D]ELTIPNNLIGCIIGRQGANINEIRQMSGAQIKIANPVEGSSGRQVTITGSAASISLAQYLINARLS[SER_p:CtermProteinFull] batch_000326_000224
   1 L     0.000  158.225  179.049    1.456    0.000    0.000    0.000    0.000    0.000    0.000 batch_000326_000224
   2 L   -75.884  156.254  179.161    3.905    2.869    0.475   66.593    3.121    0.000    0.000 batch_000326_000224
   3 L  -126.486  156.476 -177.960    4.923    5.151   -2.391   63.286  120.100    0.000    0.000 batch_000326_000224
   4 L   -84.180  128.653  177.237    8.107    7.040   -3.256 -176.742  177.186   -3.389    0.000 batch_000326_000224
   5 L  -155.173 -169.300  178.575    8.102   10.799   -2.690 -170.829  140.486    0.000    0.000 batch_000326_000224
   6 L  -129.291  131.164 -178.776    9.984   13.700   -1.109  -61.967  -84.117    0.000    0.000 batch_000326_000224
   7 L  -109.963  142.688  176.457    9.276   15.307    2.263 -185.469   68.683    0.000    0.000 batch_000326_000224
   8 L  -109.526  105.238 -175.210   10.266   18.779    3.453  -64.133  178.742   -7.653    0.000 batch_000326_000224
   9 L  -103.290  132.125  178.006   10.974   18.774    7.187  180.486   65.024    0.000    0.000 batch_000326_000224
  10 L   -98.129  119.195 -180.376   11.568   21.930    9.221  -60.440  121.267    0.000    0.000 batch_000326_000224
  11 L  -122.102  130.438  177.923   14.055   21.563   12.074  -61.810  174.442    0.000    0.000 batch_000326_000224
  12 L   -49.874  133.485 -174.681   15.091   24.292   14.510  -30.460   38.361  -30.754    0.000 batch_000326_000224
  13 L   -72.010   -5.274  173.880   18.576   25.520   13.621   65.706   -5.278    0.000    0.000 batch_000326_000224
  14 L   -90.424  -13.703 -178.900   19.480   25.137   17.291  -69.478  -36.572    0.000    0.000 batch_000326_000224
  15 L  -111.825  -23.040 -176.526   18.719   21.416   17.125  -59.868  176.972    0.000    0.000 batch_000326_000224
  16 H   -59.355  -27.615  178.067   19.790   20.649   13.560 -165.353   65.105    0.000    0.000 batch_000326_000224
  17 H   -57.624  -38.942  180.423   23.383   20.542   14.798    0.000    0.000    0.000    0.000 batch_000326_000224
  18 H   -82.198  -28.572  175.318   22.570   17.359   16.713  -67.254  176.673    0.000    0.000 batch_000326_000224
  19 H   -67.858  -38.330 -182.027   20.452   15.994   13.868  -62.822  -56.733    0.000    0.000 batch_000326_000224
  20 H   -70.922  -56.020 -178.714   23.402   16.363   11.500  -66.204  167.690    0.000    0.000 batch_000326_000224
  21 L    82.839 -173.298 -177.321   26.103   15.043   13.828    0.000    0.000    0.000    0.000 batch_000326_000224
  22 L   -63.456  101.407 -179.740   29.837   14.841   13.142 -177.473  177.309  179.239  179.579 batch_000326_000224
  23 L    58.017   34.923  177.331   30.052   15.656    9.434  -60.848  -68.033  -61.824    0.000 batch_000326_000224
  24 L    84.235   23.814 -177.301   26.546   14.262    8.971    0.000    0.000    0.000    0.000 batch_000326_000224
  25 H   -63.059  -42.853 -175.779   27.246   11.202   11.116    0.000    0.000    0.000    0.000 batch_000326_000224
  26 H   -75.771  -31.242  170.524   23.785   11.165   12.686  -73.285  -16.082    0.000    0.000 batch_000326_000224
  27 H   -60.493  -48.881  179.606   22.136   11.724    9.313  -69.474  167.581    0.000    0.000 batch_000326_000224
  28 H   -58.101  -41.933  174.720   23.973    8.698    7.925  -73.043  -20.247    0.000    0.000 batch_000326_000224
  29 H   -56.067  -52.895 -178.220   22.741    6.665   10.890 -179.252 -174.292   33.438    0.000 batch_000326_000224
  30 H   -62.182  -41.506 -179.078   19.134    7.701   10.282  -67.191  168.007    0.000    0.000 batch_000326_000224
  31 H   -61.618  -40.882 -179.701   19.439    7.151    6.533  -72.911  182.893   64.877 -166.526 batch_000326_000224
  32 H   -69.717  -42.746 -177.428   20.713    3.605    7.047  -70.097  173.709  -15.524    0.000 batch_000326_000224
  33 H   -70.046  -44.242 -176.700   18.105    2.722    9.669  -69.094  174.617   69.998    0.000 batch_000326_000224
  34 H   -84.976  -27.583 -177.528   15.153    4.272    7.843   65.835  -67.820    0.000    0.000 batch_000326_000224
  35 H    75.362   60.110 -174.740   16.459    3.541    4.348    0.000    0.000    0.000    0.000 batch_000326_000224
  36 L  -148.708  166.985  175.836   16.110    7.038    2.902    0.000    0.000    0.000    0.000 batch_000326_000224
  37 L  -104.305  116.379 -176.998   18.016    9.951    1.376 -178.618  177.046   -7.340    0.000 batch_000326_000224
  38 L  -116.266  125.344  179.607   18.409   12.918    3.720  -60.446  172.524    0.000    0.000 batch_000326_000224
  39 L  -131.879  134.973 -180.046   19.918   16.244    2.664 -179.536  177.791  179.598  179.985 batch_000326_000224
  40 E   -85.807  122.111  181.787   20.234   19.487    4.624  -55.486  -58.925    0.000    0.000 batch_000326_000224
  41 L  -105.103 -172.164 -178.524   18.967   22.519    2.713    0.000    0.000    0.000    0.000 batch_000326_000224
  42 L   -69.045  156.090  176.696   18.913   26.269    3.337  -68.713  -31.420    0.000    0.000 batch_000326_000224
  43 E   -55.694  146.851 -179.648   17.130   27.781    6.335  -26.157   37.374  -33.198    0.000 batch_000326_000224
  44 L   -77.164  124.022  179.652   13.387   28.292    5.904  175.793    0.000    0.000    0.000 batch_000326_000224
  45 E   -60.406  125.244  178.618   12.474   31.895    5.103 -176.214  178.458   -0.654    0.000 batch_000326_000224
  46 L    82.625   19.001  178.940   10.412   33.397    7.922    0.000    0.000    0.000    0.000 batch_000326_000224
  47 L  -145.139  153.154  178.118   11.317   30.560   10.286  176.342  118.945    0.000    0.000 batch_000326_000224
  48 L   -86.381   -4.015 -181.448   14.019   29.726   12.826   66.285   52.696    0.000    0.000 batch_000326_000224
  49 L   -95.624  175.419 -179.126   14.137   26.177   11.468    0.000    0.000    0.000    0.000 batch_000326_000224
  50 L  -124.760  149.907 -178.595   15.873   24.788    8.384  -63.589  188.606   57.042 -192.697 batch_000326_000224
  51 L   -76.850  129.357  175.193   14.598   22.829    5.386 -177.032  177.893  -11.857    0.000 batch_000326_000224
  52 E  -121.285  126.965 -178.060   15.497   19.138    5.284  177.740    0.000    0.000    0.000 batch_000326_000224
  53 L   -93.823  119.217  178.551   14.941   17.023    2.174  -61.398  160.757    0.000    0.000 batch_000326_000224
  54 L  -120.551  111.025 -176.671   13.892   13.422    2.795  -55.968  172.814    0.000    0.000 batch_000326_000224
  55 L  -110.621  132.819 -178.764   13.426   11.217   -0.266  -62.373  133.155    0.000    0.000 batch_000326_000224
  56 L   160.451 -170.041  175.838   12.103    7.654   -0.155    0.000    0.000    0.000    0.000 batch_000326_000224
  57 L   -68.874  159.313  178.651    8.983    5.555    0.395   70.591  165.687    0.000    0.000 batch_000326_000224
  58 H   -54.576  -38.517  176.524    6.195    6.793    2.664    0.000    0.000    0.000    0.000 batch_000326_000224
  59 H   -68.146  -44.780 -179.103    7.347    4.219    5.213    0.000    0.000    0.000    0.000 batch_000326_000224
  60 H   -61.583  -42.485  177.933   11.006    5.179    4.825  -63.419   88.489    0.000    0.000 batch_000326_000224
  61 H   -65.113  -44.447  177.222   10.192    8.859    5.320  -67.311  168.440    0.000    0.000 batch_000326_000224
  62 H   -57.167  -42.576  177.981    8.022    8.085    8.344  -64.509   74.743    0.000    0.000 batch_000326_000224
  63 H   -64.961  -41.046  177.039   10.917    6.132    9.849  -69.976  171.353    0.000    0.000 batch_000326_000224
  64 H   -61.313  -44.493  178.086   13.291    9.012    9.127    0.000    0.000    0.000    0.000 batch_000326_000224
  65 H   -61.874  -42.394  177.771   10.918   11.449   10.826  -70.503  173.150  -51.768    0.000 batch_000326_000224
  66 H   -57.871  -51.837 -176.058   10.646    9.136   13.831  172.197   80.420 -174.603    0.000 batch_000326_000224
  67 H   -65.587  -38.056  174.790   14.410    8.829   14.263  -67.362  172.278    0.000    0.000 batch_000326_000224
  68 H   -62.276  -47.659  179.431   14.869   12.571   13.785  -69.781  168.012    0.000    0.000 batch_000326_000224
  69 H   -61.370  -36.401  176.684   12.168   13.323   16.353  -73.475  -19.573    0.000    0.000 batch_000326_000224
  70 H   -61.842  -38.175  177.219   13.860   10.897   18.741    0.000    0.000    0.000    0.000 batch_000326_000224
  71 H   -74.308  -33.751  178.423   17.057   12.927   18.401  -72.149  -63.786 -170.522 -169.974 batch_000326_000224
  72 H   -67.154  -38.334  178.431   15.120   16.182   18.738  -69.886  174.254    0.000    0.000 batch_000326_000224
  73 L  -163.256    0.000    0.000   13.570   14.998   22.001  178.545   99.083    0.000    0.000 batch_000326_000224
