# Supplementary material for: Combining Evolutionary Information and an Iterative Sampling Strategy for Accurate Protein Structure Prediction
Source: PLoS Comput Biol. 2015 Dec 29;11(12):e1004661. doi: 10.1371/journal.pcbi.1004661 (PMC4694711; doi:10.1371/journal.pcbi.1004661)
Supplement: S1 File — Input files for target 1wvn and scripts to carry out the steps outlined in the protocol capture in S1 Text as well as exemplary output files are provided in this attachement. The supplementary materials are also included with Rosetta under the directory “Rosetta/demos/protocol_capture/2015/ rasrec_evolutionary_restraints” (ZIP) [file pcbi.1004661.s003.zip › protocol_capture/outputs/5_refinement_run/low_10.pdb]

MODEL        1
REMARK ROSETTA-TAG batch_000322_000281_0001
ATOM      1  N   ALA A   1      -5.836  -0.042  -6.812  1.00  0.00           N  
ATOM      2  CA  ALA A   1      -4.955   1.060  -7.180  1.00  0.00           C  
ATOM      3  C   ALA A   1      -3.566   0.878  -6.580  1.00  0.00           C  
ATOM      4  O   ALA A   1      -3.427   0.562  -5.398  1.00  0.00           O  
ATOM      5  CB  ALA A   1      -5.552   2.387  -6.737  1.00  0.00           C  
ATOM      6 1H   ALA A   1      -6.738   0.103  -7.218  1.00  0.00           H  
ATOM      7 2H   ALA A   1      -5.454  -0.902  -7.148  1.00  0.00           H  
ATOM      8 3H   ALA A   1      -5.922  -0.083  -5.816  1.00  0.00           H  
ATOM      9  HA  ALA A   1      -4.852   1.063  -8.265  1.00  0.00           H  
ATOM     10 1HB  ALA A   1      -4.883   3.200  -7.019  1.00  0.00           H  
ATOM     11 2HB  ALA A   1      -6.519   2.530  -7.220  1.00  0.00           H  
ATOM     12 3HB  ALA A   1      -5.684   2.384  -5.656  1.00  0.00           H  
ATOM     13  N   SER A   2      -2.541   1.080  -7.401  1.00  0.00           N  
ATOM     14  CA  SER A   2      -1.161   0.963  -6.946  1.00  0.00           C  
ATOM     15  C   SER A   2      -0.752   2.170  -6.112  1.00  0.00           C  
ATOM     16  O   SER A   2      -1.359   3.237  -6.207  1.00  0.00           O  
ATOM     17  CB  SER A   2      -0.230   0.819  -8.134  1.00  0.00           C  
ATOM     18  OG  SER A   2      -0.194   1.998  -8.890  1.00  0.00           O  
ATOM     19  H   SER A   2      -2.723   1.320  -8.365  1.00  0.00           H  
ATOM     20  HA  SER A   2      -1.076   0.072  -6.322  1.00  0.00           H  
ATOM     21 1HB  SER A   2       0.773   0.578  -7.784  1.00  0.00           H  
ATOM     22 2HB  SER A   2      -0.565  -0.007  -8.760  1.00  0.00           H  
ATOM     23  HG  SER A   2       0.586   2.476  -8.598  1.00  0.00           H  
ATOM     24  N   THR A   3       0.281   1.996  -5.295  1.00  0.00           N  
ATOM     25  CA  THR A   3       0.768   3.069  -4.436  1.00  0.00           C  
ATOM     26  C   THR A   3       2.055   3.673  -4.985  1.00  0.00           C  
ATOM     27  O   THR A   3       2.369   4.833  -4.720  1.00  0.00           O  
ATOM     28  CB  THR A   3       1.004   2.566  -3.000  1.00  0.00           C  
ATOM     29  OG1 THR A   3       2.006   1.540  -3.009  1.00  0.00           O  
ATOM     30  CG2 THR A   3      -0.282   2.007  -2.412  1.00  0.00           C  
ATOM     31  H   THR A   3       0.741   1.097  -5.268  1.00  0.00           H  
ATOM     32  HA  THR A   3       0.014   3.856  -4.404  1.00  0.00           H  
ATOM     33  HB  THR A   3       1.353   3.390  -2.379  1.00  0.00           H  
ATOM     34  HG1 THR A   3       2.875   1.942  -3.087  1.00  0.00           H  
ATOM     35 1HG2 THR A   3      -0.096   1.656  -1.397  1.00  0.00           H  
ATOM     36 2HG2 THR A   3      -1.043   2.788  -2.393  1.00  0.00           H  
ATOM     37 3HG2 THR A   3      -0.631   1.176  -3.024  1.00  0.00           H  
ATOM     38  N   GLN A   4       2.796   2.879  -5.750  1.00  0.00           N  
ATOM     39  CA  GLN A   4       4.034   3.344  -6.363  1.00  0.00           C  
ATOM     40  C   GLN A   4       4.333   2.581  -7.647  1.00  0.00           C  
ATOM     41  O   GLN A   4       4.673   1.398  -7.613  1.00  0.00           O  
ATOM     42  CB  GLN A   4       5.203   3.200  -5.385  1.00  0.00           C  
ATOM     43  CG  GLN A   4       6.522   3.743  -5.908  1.00  0.00           C  
ATOM     44  CD  GLN A   4       7.636   3.641  -4.884  1.00  0.00           C  
ATOM     45  OE1 GLN A   4       7.480   3.007  -3.837  1.00  0.00           O  
ATOM     46  NE2 GLN A   4       8.770   4.267  -5.180  1.00  0.00           N  
ATOM     47  H   GLN A   4       2.493   1.929  -5.912  1.00  0.00           H  
ATOM     48  HA  GLN A   4       3.920   4.398  -6.617  1.00  0.00           H  
ATOM     49 1HB  GLN A   4       4.968   3.723  -4.458  1.00  0.00           H  
ATOM     50 2HB  GLN A   4       5.346   2.148  -5.141  1.00  0.00           H  
ATOM     51 1HG  GLN A   4       6.814   3.173  -6.789  1.00  0.00           H  
ATOM     52 2HG  GLN A   4       6.393   4.794  -6.169  1.00  0.00           H  
ATOM     53 1HE2 GLN A   4       9.541   4.234  -4.542  1.00  0.00           H  
ATOM     54 2HE2 GLN A   4       8.854   4.770  -6.040  1.00  0.00           H  
ATOM     55  N   THR A   5       4.205   3.264  -8.779  1.00  0.00           N  
ATOM     56  CA  THR A   5       4.565   2.686 -10.068  1.00  0.00           C  
ATOM     57  C   THR A   5       4.858   3.771 -11.097  1.00  0.00           C  
ATOM     58  O   THR A   5       4.573   4.947 -10.871  1.00  0.00           O  
ATOM     59  CB  THR A   5       3.449   1.764 -10.593  1.00  0.00           C  
ATOM     60  OG1 THR A   5       3.925   1.031 -11.730  1.00  0.00           O  
ATOM     61  CG2 THR A   5       2.229   2.578 -10.995  1.00  0.00           C  
ATOM     62  H   THR A   5       3.849   4.209  -8.746  1.00  0.00           H  
ATOM     63  HA  THR A   5       5.469   2.091  -9.940  1.00  0.00           H  
ATOM     64  HB  THR A   5       3.165   1.056  -9.815  1.00  0.00           H  
ATOM     65  HG1 THR A   5       3.232   0.986 -12.394  1.00  0.00           H  
ATOM     66 1HG2 THR A   5       1.450   1.910 -11.363  1.00  0.00           H  
ATOM     67 2HG2 THR A   5       1.857   3.128 -10.130  1.00  0.00           H  
ATOM     68 3HG2 THR A   5       2.503   3.282 -11.780  1.00  0.00           H  
ATOM     69  N   THR A   6       5.429   3.369 -12.227  1.00  0.00           N  
ATOM     70  CA  THR A   6       5.789   4.310 -13.280  1.00  0.00           C  
ATOM     71  C   THR A   6       5.012   4.028 -14.560  1.00  0.00           C  
ATOM     72  O   THR A   6       5.032   2.911 -15.077  1.00  0.00           O  
ATOM     73  CB  THR A   6       7.300   4.264 -13.572  1.00  0.00           C  
ATOM     74  OG1 THR A   6       8.029   4.610 -12.387  1.00  0.00           O  
ATOM     75  CG2 THR A   6       7.659   5.238 -14.685  1.00  0.00           C  
ATOM     76  H   THR A   6       5.619   2.386 -12.360  1.00  0.00           H  
ATOM     77  HA  THR A   6       5.534   5.316 -12.947  1.00  0.00           H  
ATOM     78  HB  THR A   6       7.582   3.256 -13.875  1.00  0.00           H  
ATOM     79  HG1 THR A   6       7.984   5.559 -12.249  1.00  0.00           H  
ATOM     80 1HG2 THR A   6       8.730   5.192 -14.877  1.00  0.00           H  
ATOM     81 2HG2 THR A   6       7.115   4.971 -15.591  1.00  0.00           H  
ATOM     82 3HG2 THR A   6       7.388   6.249 -14.384  1.00  0.00           H  
ATOM     83  N   HIS A   7       4.328   5.048 -15.068  1.00  0.00           N  
ATOM     84  CA  HIS A   7       3.573   4.922 -16.308  1.00  0.00           C  
ATOM     85  C   HIS A   7       4.307   5.578 -17.470  1.00  0.00           C  
ATOM     86  O   HIS A   7       4.950   6.615 -17.305  1.00  0.00           O  
ATOM     87  CB  HIS A   7       2.181   5.545 -16.160  1.00  0.00           C  
ATOM     88  CG  HIS A   7       1.283   5.299 -17.333  1.00  0.00           C  
ATOM     89  ND1 HIS A   7       1.238   6.141 -18.424  1.00  0.00           N  
ATOM     90  CD2 HIS A   7       0.397   4.308 -17.585  1.00  0.00           C  
ATOM     91  CE1 HIS A   7       0.362   5.677 -19.298  1.00  0.00           C  
ATOM     92  NE2 HIS A   7      -0.162   4.566 -18.813  1.00  0.00           N  
ATOM     93  H   HIS A   7       4.332   5.934 -14.582  1.00  0.00           H  
ATOM     94  HA  HIS A   7       3.446   3.868 -16.551  1.00  0.00           H  
ATOM     95 1HB  HIS A   7       1.696   5.145 -15.269  1.00  0.00           H  
ATOM     96 2HB  HIS A   7       2.277   6.622 -16.024  1.00  0.00           H  
ATOM     97  HD2 HIS A   7       0.168   3.463 -16.935  1.00  0.00           H  
ATOM     98  HE1 HIS A   7       0.115   6.133 -20.257  1.00  0.00           H  
ATOM     99  HE2 HIS A   7      -0.861   3.995 -19.266  1.00  0.00           H  
ATOM    100  N   GLU A   8       4.209   4.967 -18.646  1.00  0.00           N  
ATOM    101  CA  GLU A   8       4.906   5.463 -19.827  1.00  0.00           C  
ATOM    102  C   GLU A   8       3.944   6.153 -20.785  1.00  0.00           C  
ATOM    103  O   GLU A   8       2.923   5.584 -21.172  1.00  0.00           O  
ATOM    104  CB  GLU A   8       5.621   4.315 -20.545  1.00  0.00           C  
ATOM    105  CG  GLU A   8       6.405   4.737 -21.779  1.00  0.00           C  
ATOM    106  CD  GLU A   8       7.058   3.580 -22.481  1.00  0.00           C  
ATOM    107  OE1 GLU A   8       6.390   2.604 -22.727  1.00  0.00           O  
ATOM    108  OE2 GLU A   8       8.227   3.671 -22.773  1.00  0.00           O  
ATOM    109  H   GLU A   8       3.637   4.139 -18.724  1.00  0.00           H  
ATOM    110  HA  GLU A   8       5.651   6.193 -19.509  1.00  0.00           H  
ATOM    111 1HB  GLU A   8       6.315   3.832 -19.857  1.00  0.00           H  
ATOM    112 2HB  GLU A   8       4.890   3.567 -20.853  1.00  0.00           H  
ATOM    113 1HG  GLU A   8       5.729   5.235 -22.474  1.00  0.00           H  
ATOM    114 2HG  GLU A   8       7.170   5.455 -21.483  1.00  0.00           H  
ATOM    115  N   LEU A   9       4.277   7.382 -21.166  1.00  0.00           N  
ATOM    116  CA  LEU A   9       3.444   8.151 -22.083  1.00  0.00           C  
ATOM    117  C   LEU A   9       4.212   8.519 -23.346  1.00  0.00           C  
ATOM    118  O   LEU A   9       5.436   8.647 -23.326  1.00  0.00           O  
ATOM    119  CB  LEU A   9       2.937   9.426 -21.396  1.00  0.00           C  
ATOM    120  CG  LEU A   9       2.009   9.209 -20.194  1.00  0.00           C  
ATOM    121  CD1 LEU A   9       2.843   9.029 -18.933  1.00  0.00           C  
ATOM    122  CD2 LEU A   9       1.066  10.396 -20.061  1.00  0.00           C  
ATOM    123  H   LEU A   9       5.127   7.794 -20.810  1.00  0.00           H  
ATOM    124  HA  LEU A   9       2.587   7.541 -22.367  1.00  0.00           H  
ATOM    125 1HB  LEU A   9       3.796  10.000 -21.052  1.00  0.00           H  
ATOM    126 2HB  LEU A   9       2.396  10.024 -22.129  1.00  0.00           H  
ATOM    127  HG  LEU A   9       1.428   8.299 -20.342  1.00  0.00           H  
ATOM    128 1HD1 LEU A   9       2.184   8.875 -18.079  1.00  0.00           H  
ATOM    129 2HD1 LEU A   9       3.494   8.162 -19.049  1.00  0.00           H  
ATOM    130 3HD1 LEU A   9       3.449   9.919 -18.768  1.00  0.00           H  
ATOM    131 1HD2 LEU A   9       0.405  10.241 -19.207  1.00  0.00           H  
ATOM    132 2HD2 LEU A   9       1.646  11.307 -19.911  1.00  0.00           H  
ATOM    133 3HD2 LEU A   9       0.469  10.490 -20.968  1.00  0.00           H  
ATOM    134  N   THR A  10       3.485   8.688 -24.446  1.00  0.00           N  
ATOM    135  CA  THR A  10       4.075   9.173 -25.687  1.00  0.00           C  
ATOM    136  C   THR A  10       3.375  10.436 -26.173  1.00  0.00           C  
ATOM    137  O   THR A  10       2.205  10.402 -26.553  1.00  0.00           O  
ATOM    138  CB  THR A  10       4.019   8.096 -26.786  1.00  0.00           C  
ATOM    139  OG1 THR A  10       4.723   6.926 -26.348  1.00  0.00           O  
ATOM    140  CG2 THR A  10       4.650   8.611 -28.071  1.00  0.00           C  
ATOM    141  H   THR A  10       2.498   8.474 -24.421  1.00  0.00           H  
ATOM    142  HA  THR A  10       5.121   9.419 -25.500  1.00  0.00           H  
ATOM    143  HB  THR A  10       2.981   7.827 -26.980  1.00  0.00           H  
ATOM    144  HG1 THR A  10       5.521   7.189 -25.884  1.00  0.00           H  
ATOM    145 1HG2 THR A  10       4.601   7.837 -28.836  1.00  0.00           H  
ATOM    146 2HG2 THR A  10       4.110   9.494 -28.413  1.00  0.00           H  
ATOM    147 3HG2 THR A  10       5.691   8.873 -27.886  1.00  0.00           H  
ATOM    148  N   ILE A  11       4.099  11.550 -26.158  1.00  0.00           N  
ATOM    149  CA  ILE A  11       3.525  12.842 -26.516  1.00  0.00           C  
ATOM    150  C   ILE A  11       4.223  13.438 -27.731  1.00  0.00           C  
ATOM    151  O   ILE A  11       5.451  13.513 -27.778  1.00  0.00           O  
ATOM    152  CB  ILE A  11       3.614  13.828 -25.336  1.00  0.00           C  
ATOM    153  CG1 ILE A  11       2.795  13.315 -24.149  1.00  0.00           C  
ATOM    154  CG2 ILE A  11       3.136  15.208 -25.760  1.00  0.00           C  
ATOM    155  CD1 ILE A  11       2.982  14.123 -22.884  1.00  0.00           C  
ATOM    156  H   ILE A  11       5.072  11.502 -25.892  1.00  0.00           H  
ATOM    157  HA  ILE A  11       2.474  12.696 -26.764  1.00  0.00           H  
ATOM    158  HB  ILE A  11       4.647  13.899 -24.999  1.00  0.00           H  
ATOM    159 1HG1 ILE A  11       1.736  13.324 -24.406  1.00  0.00           H  
ATOM    160 2HG1 ILE A  11       3.070  12.282 -23.936  1.00  0.00           H  
ATOM    161 1HG2 ILE A  11       3.205  15.893 -24.915  1.00  0.00           H  
ATOM    162 2HG2 ILE A  11       3.759  15.574 -26.575  1.00  0.00           H  
ATOM    163 3HG2 ILE A  11       2.100  15.148 -26.095  1.00  0.00           H  
ATOM    164 1HD1 ILE A  11       2.370  13.698 -22.088  1.00  0.00           H  
ATOM    165 2HD1 ILE A  11       4.031  14.098 -22.588  1.00  0.00           H  
ATOM    166 3HD1 ILE A  11       2.679  15.153 -23.063  1.00  0.00           H  
ATOM    167  N   PRO A  12       3.434  13.861 -28.712  1.00  0.00           N  
ATOM    168  CA  PRO A  12       3.976  14.450 -29.931  1.00  0.00           C  
ATOM    169  C   PRO A  12       4.940  15.585 -29.614  1.00  0.00           C  
ATOM    170  O   PRO A  12       4.696  16.386 -28.711  1.00  0.00           O  
ATOM    171  CB  PRO A  12       2.724  14.957 -30.655  1.00  0.00           C  
ATOM    172  CG  PRO A  12       1.647  14.022 -30.222  1.00  0.00           C  
ATOM    173  CD  PRO A  12       1.949  13.748 -28.773  1.00  0.00           C  
ATOM    174  HA  PRO A  12       4.479  13.667 -30.518  1.00  0.00           H  
ATOM    175 1HB  PRO A  12       2.523  16.000 -30.371  1.00  0.00           H  
ATOM    176 2HB  PRO A  12       2.887  14.946 -31.742  1.00  0.00           H  
ATOM    177 1HG  PRO A  12       0.660  14.485 -30.369  1.00  0.00           H  
ATOM    178 2HG  PRO A  12       1.665  13.110 -30.838  1.00  0.00           H  
ATOM    179 1HD  PRO A  12       1.460  14.508 -28.146  1.00  0.00           H  
ATOM    180 2HD  PRO A  12       1.595  12.741 -28.508  1.00  0.00           H  
ATOM    181  N   ASN A  13       6.037  15.650 -30.361  1.00  0.00           N  
ATOM    182  CA  ASN A  13       7.049  16.677 -30.149  1.00  0.00           C  
ATOM    183  C   ASN A  13       6.480  18.069 -30.389  1.00  0.00           C  
ATOM    184  O   ASN A  13       7.016  19.063 -29.897  1.00  0.00           O  
ATOM    185  CB  ASN A  13       8.254  16.431 -31.039  1.00  0.00           C  
ATOM    186  CG  ASN A  13       9.109  15.294 -30.553  1.00  0.00           C  
ATOM    187  OD1 ASN A  13       9.120  14.976 -29.358  1.00  0.00           O  
ATOM    188  ND2 ASN A  13       9.827  14.677 -31.456  1.00  0.00           N  
ATOM    189  H   ASN A  13       6.172  14.970 -31.096  1.00  0.00           H  
ATOM    190  HA  ASN A  13       7.372  16.635 -29.107  1.00  0.00           H  
ATOM    191 1HB  ASN A  13       7.918  16.211 -32.053  1.00  0.00           H  
ATOM    192 2HB  ASN A  13       8.862  17.335 -31.085  1.00  0.00           H  
ATOM    193 1HD2 ASN A  13      10.416  13.912 -31.190  1.00  0.00           H  
ATOM    194 2HD2 ASN A  13       9.788  14.968 -32.411  1.00  0.00           H  
ATOM    195  N   ASN A  14       5.391  18.135 -31.147  1.00  0.00           N  
ATOM    196  CA  ASN A  14       4.741  19.406 -31.445  1.00  0.00           C  
ATOM    197  C   ASN A  14       3.919  19.895 -30.261  1.00  0.00           C  
ATOM    198  O   ASN A  14       3.561  21.071 -30.184  1.00  0.00           O  
ATOM    199  CB  ASN A  14       3.873  19.284 -32.684  1.00  0.00           C  
ATOM    200  CG  ASN A  14       4.681  19.141 -33.944  1.00  0.00           C  
ATOM    201  OD1 ASN A  14       5.833  19.585 -34.011  1.00  0.00           O  
ATOM    202  ND2 ASN A  14       4.100  18.528 -34.944  1.00  0.00           N  
ATOM    203  H   ASN A  14       5.004  17.283 -31.527  1.00  0.00           H  
ATOM    204  HA  ASN A  14       5.513  20.154 -31.634  1.00  0.00           H  
ATOM    205 1HB  ASN A  14       3.218  18.417 -32.586  1.00  0.00           H  
ATOM    206 2HB  ASN A  14       3.238  20.165 -32.772  1.00  0.00           H  
ATOM    207 1HD2 ASN A  14       4.590  18.404 -35.808  1.00  0.00           H  
ATOM    208 2HD2 ASN A  14       3.167  18.185 -34.845  1.00  0.00           H  
ATOM    209  N   LEU A  15       3.620  18.987 -29.338  1.00  0.00           N  
ATOM    210  CA  LEU A  15       2.764  19.302 -28.201  1.00  0.00           C  
ATOM    211  C   LEU A  15       3.557  19.312 -26.900  1.00  0.00           C  
ATOM    212  O   LEU A  15       3.195  20.001 -25.947  1.00  0.00           O  
ATOM    213  CB  LEU A  15       1.620  18.286 -28.102  1.00  0.00           C  
ATOM    214  CG  LEU A  15       0.682  18.219 -29.314  1.00  0.00           C  
ATOM    215  CD1 LEU A  15      -0.359  17.130 -29.092  1.00  0.00           C  
ATOM    216  CD2 LEU A  15       0.021  19.574 -29.520  1.00  0.00           C  
ATOM    217  H   LEU A  15       3.997  18.054 -29.427  1.00  0.00           H  
ATOM    218  HA  LEU A  15       2.340  20.294 -28.352  1.00  0.00           H  
ATOM    219 1HB  LEU A  15       2.047  17.294 -27.958  1.00  0.00           H  
ATOM    220 2HB  LEU A  15       1.015  18.527 -27.228  1.00  0.00           H  
ATOM    221  HG  LEU A  15       1.255  17.956 -30.203  1.00  0.00           H  
ATOM    222 1HD1 LEU A  15      -1.025  17.083 -29.954  1.00  0.00           H  
ATOM    223 2HD1 LEU A  15       0.140  16.169 -28.967  1.00  0.00           H  
ATOM    224 3HD1 LEU A  15      -0.938  17.358 -28.198  1.00  0.00           H  
ATOM    225 1HD2 LEU A  15      -0.645  19.527 -30.382  1.00  0.00           H  
ATOM    226 2HD2 LEU A  15      -0.554  19.837 -28.631  1.00  0.00           H  
ATOM    227 3HD2 LEU A  15       0.787  20.330 -29.694  1.00  0.00           H  
ATOM    228  N   ILE A  16       4.640  18.543 -26.868  1.00  0.00           N  
ATOM    229  CA  ILE A  16       5.436  18.391 -25.655  1.00  0.00           C  
ATOM    230  C   ILE A  16       5.997  19.729 -25.193  1.00  0.00           C  
ATOM    231  O   ILE A  16       6.260  19.926 -24.007  1.00  0.00           O  
ATOM    232  CB  ILE A  16       6.591  17.398 -25.878  1.00  0.00           C  
ATOM    233  CG1 ILE A  16       7.170  16.944 -24.535  1.00  0.00           C  
ATOM    234  CG2 ILE A  16       7.673  18.026 -26.743  1.00  0.00           C  
ATOM    235  CD1 ILE A  16       6.209  16.131 -23.698  1.00  0.00           C  
ATOM    236  H   ILE A  16       4.920  18.052 -27.705  1.00  0.00           H  
ATOM    237  HA  ILE A  16       4.793  18.001 -24.867  1.00  0.00           H  
ATOM    238  HB  ILE A  16       6.213  16.505 -26.376  1.00  0.00           H  
ATOM    239 1HG1 ILE A  16       8.063  16.344 -24.709  1.00  0.00           H  
ATOM    240 2HG1 ILE A  16       7.472  17.816 -23.955  1.00  0.00           H  
ATOM    241 1HG2 ILE A  16       8.482  17.311 -26.889  1.00  0.00           H  
ATOM    242 2HG2 ILE A  16       7.252  18.300 -27.709  1.00  0.00           H  
ATOM    243 3HG2 ILE A  16       8.061  18.917 -26.250  1.00  0.00           H  
ATOM    244 1HD1 ILE A  16       6.691  15.847 -22.763  1.00  0.00           H  
ATOM    245 2HD1 ILE A  16       5.321  16.727 -23.483  1.00  0.00           H  
ATOM    246 3HD1 ILE A  16       5.920  15.234 -24.244  1.00  0.00           H  
ATOM    247  N   GLY A  17       6.179  20.646 -26.137  1.00  0.00           N  
ATOM    248  CA  GLY A  17       6.655  21.988 -25.820  1.00  0.00           C  
ATOM    249  C   GLY A  17       5.732  22.679 -24.824  1.00  0.00           C  
ATOM    250  O   GLY A  17       6.190  23.377 -23.920  1.00  0.00           O  
ATOM    251  H   GLY A  17       5.982  20.409 -27.098  1.00  0.00           H  
ATOM    252 1HA  GLY A  17       7.662  21.929 -25.407  1.00  0.00           H  
ATOM    253 2HA  GLY A  17       6.716  22.577 -26.734  1.00  0.00           H  
ATOM    254  N   CYS A  18       4.429  22.480 -24.996  1.00  0.00           N  
ATOM    255  CA  CYS A  18       3.439  23.084 -24.113  1.00  0.00           C  
ATOM    256  C   CYS A  18       3.278  22.276 -22.831  1.00  0.00           C  
ATOM    257  O   CYS A  18       2.935  22.820 -21.782  1.00  0.00           O  
ATOM    258  CB  CYS A  18       2.085  23.190 -24.815  1.00  0.00           C  
ATOM    259  SG  CYS A  18       2.058  24.361 -26.194  1.00  0.00           S  
ATOM    260  H   CYS A  18       4.117  21.895 -25.758  1.00  0.00           H  
ATOM    261  HA  CYS A  18       3.774  24.087 -23.852  1.00  0.00           H  
ATOM    262 1HB  CYS A  18       1.796  22.211 -25.199  1.00  0.00           H  
ATOM    263 2HB  CYS A  18       1.325  23.497 -24.097  1.00  0.00           H  
ATOM    264  HG  CYS A  18       0.792  24.142 -26.536  1.00  0.00           H  
ATOM    265  N   ILE A  19       3.529  20.974 -22.923  1.00  0.00           N  
ATOM    266  CA  ILE A  19       3.518  20.108 -21.751  1.00  0.00           C  
ATOM    267  C   ILE A  19       4.651  20.459 -20.795  1.00  0.00           C  
ATOM    268  O   ILE A  19       4.477  20.439 -19.577  1.00  0.00           O  
ATOM    269  CB  ILE A  19       3.632  18.628 -22.161  1.00  0.00           C  
ATOM    270  CG1 ILE A  19       2.427  18.215 -23.011  1.00  0.00           C  
ATOM    271  CG2 ILE A  19       3.747  17.742 -20.930  1.00  0.00           C  
ATOM    272  CD1 ILE A  19       1.096  18.436 -22.331  1.00  0.00           C  
ATOM    273  H   ILE A  19       3.733  20.575 -23.828  1.00  0.00           H  
ATOM    274  HA  ILE A  19       2.574  20.248 -21.226  1.00  0.00           H  
ATOM    275  HB  ILE A  19       4.517  18.489 -22.780  1.00  0.00           H  
ATOM    276 1HG1 ILE A  19       2.431  18.777 -23.944  1.00  0.00           H  
ATOM    277 2HG1 ILE A  19       2.507  17.158 -23.267  1.00  0.00           H  
ATOM    278 1HG2 ILE A  19       3.826  16.700 -21.237  1.00  0.00           H  
ATOM    279 2HG2 ILE A  19       4.634  18.021 -20.363  1.00  0.00           H  
ATOM    280 3HG2 ILE A  19       2.862  17.870 -20.305  1.00  0.00           H  
ATOM    281 1HD1 ILE A  19       0.291  18.120 -22.995  1.00  0.00           H  
ATOM    282 2HD1 ILE A  19       1.056  17.853 -21.410  1.00  0.00           H  
ATOM    283 3HD1 ILE A  19       0.977  19.493 -22.097  1.00  0.00           H  
ATOM    284  N   ILE A  20       5.812  20.781 -21.355  1.00  0.00           N  
ATOM    285  CA  ILE A  20       6.965  21.176 -20.555  1.00  0.00           C  
ATOM    286  C   ILE A  20       6.769  22.562 -19.953  1.00  0.00           C  
ATOM    287  O   ILE A  20       6.857  22.740 -18.738  1.00  0.00           O  
ATOM    288  CB  ILE A  20       8.252  21.160 -21.400  1.00  0.00           C  
ATOM    289  CG1 ILE A  20       8.591  19.730 -21.830  1.00  0.00           C  
ATOM    290  CG2 ILE A  20       9.406  21.774 -20.623  1.00  0.00           C  
ATOM    291  CD1 ILE A  20       9.657  19.650 -22.899  1.00  0.00           C  
ATOM    292  H   ILE A  20       5.898  20.752 -22.361  1.00  0.00           H  
ATOM    293  HA  ILE A  20       7.080  20.464 -19.739  1.00  0.00           H  
ATOM    294  HB  ILE A  20       8.095  21.734 -22.313  1.00  0.00           H  
ATOM    295 1HG1 ILE A  20       8.931  19.162 -20.965  1.00  0.00           H  
ATOM    296 2HG1 ILE A  20       7.692  19.241 -22.208  1.00  0.00           H  
ATOM    297 1HG2 ILE A  20      10.308  21.754 -21.235  1.00  0.00           H  
ATOM    298 2HG2 ILE A  20       9.165  22.804 -20.367  1.00  0.00           H  
ATOM    299 3HG2 ILE A  20       9.575  21.202 -19.710  1.00  0.00           H  
ATOM    300 1HD1 ILE A  20       9.841  18.606 -23.151  1.00  0.00           H  
ATOM    301 2HD1 ILE A  20       9.321  20.184 -23.788  1.00  0.00           H  
ATOM    302 3HD1 ILE A  20      10.576  20.102 -22.530  1.00  0.00           H  
ATOM    303  N   GLY A  21       6.504  23.542 -20.811  1.00  0.00           N  
ATOM    304  CA  GLY A  21       6.324  24.919 -20.368  1.00  0.00           C  
ATOM    305  C   GLY A  21       7.663  25.630 -20.222  1.00  0.00           C  
ATOM    306  O   GLY A  21       8.712  25.073 -20.548  1.00  0.00           O  
ATOM    307  H   GLY A  21       6.425  23.327 -21.794  1.00  0.00           H  
ATOM    308 1HA  GLY A  21       5.701  25.453 -21.086  1.00  0.00           H  
ATOM    309 2HA  GLY A  21       5.797  24.929 -19.415  1.00  0.00           H  
ATOM    310  N   ARG A  22       7.622  26.864 -19.730  1.00  0.00           N  
ATOM    311  CA  ARG A  22       8.827  27.673 -19.590  1.00  0.00           C  
ATOM    312  C   ARG A  22       9.804  27.041 -18.607  1.00  0.00           C  
ATOM    313  O   ARG A  22       9.631  27.142 -17.393  1.00  0.00           O  
ATOM    314  CB  ARG A  22       8.476  29.077 -19.120  1.00  0.00           C  
ATOM    315  CG  ARG A  22       9.659  30.025 -18.999  1.00  0.00           C  
ATOM    316  CD  ARG A  22       9.230  31.390 -18.599  1.00  0.00           C  
ATOM    317  NE  ARG A  22      10.360  32.296 -18.465  1.00  0.00           N  
ATOM    318  CZ  ARG A  22      10.262  33.595 -18.122  1.00  0.00           C  
ATOM    319  NH1 ARG A  22       9.083  34.125 -17.882  1.00  0.00           N  
ATOM    320  NH2 ARG A  22      11.352  34.337 -18.026  1.00  0.00           N  
ATOM    321  H   ARG A  22       6.733  27.251 -19.446  1.00  0.00           H  
ATOM    322  HA  ARG A  22       9.311  27.744 -20.564  1.00  0.00           H  
ATOM    323 1HB  ARG A  22       7.764  29.525 -19.811  1.00  0.00           H  
ATOM    324 2HB  ARG A  22       7.995  29.024 -18.143  1.00  0.00           H  
ATOM    325 1HG  ARG A  22      10.351  29.649 -18.246  1.00  0.00           H  
ATOM    326 2HG  ARG A  22      10.170  30.094 -19.960  1.00  0.00           H  
ATOM    327 1HD  ARG A  22       8.556  31.795 -19.353  1.00  0.00           H  
ATOM    328 2HD  ARG A  22       8.715  31.343 -17.640  1.00  0.00           H  
ATOM    329  HE  ARG A  22      11.284  31.924 -18.641  1.00  0.00           H  
ATOM    330 1HH1 ARG A  22       8.250  33.557 -17.955  1.00  0.00           H  
ATOM    331 2HH1 ARG A  22       9.010  35.098 -17.625  1.00  0.00           H  
ATOM    332 1HH2 ARG A  22      12.258  33.929 -18.211  1.00  0.00           H  
ATOM    333 2HH2 ARG A  22      11.279  35.310 -17.769  1.00  0.00           H  
ATOM    334  N   GLN A  23      10.832  26.389 -19.140  1.00  0.00           N  
ATOM    335  CA  GLN A  23      11.833  25.729 -18.311  1.00  0.00           C  
ATOM    336  C   GLN A  23      11.195  24.691 -17.398  1.00  0.00           C  
ATOM    337  O   GLN A  23      11.636  24.490 -16.266  1.00  0.00           O  
ATOM    338  CB  GLN A  23      12.600  26.758 -17.476  1.00  0.00           C  
ATOM    339  CG  GLN A  23      13.356  27.788 -18.298  1.00  0.00           C  
ATOM    340  CD  GLN A  23      14.518  27.181 -19.061  1.00  0.00           C  
ATOM    341  OE1 GLN A  23      15.456  26.643 -18.465  1.00  0.00           O  
ATOM    342  NE2 GLN A  23      14.463  27.263 -20.385  1.00  0.00           N  
ATOM    343  H   GLN A  23      10.922  26.350 -20.145  1.00  0.00           H  
ATOM    344  HA  GLN A  23      12.538  25.215 -18.964  1.00  0.00           H  
ATOM    345 1HB  GLN A  23      11.906  27.290 -16.826  1.00  0.00           H  
ATOM    346 2HB  GLN A  23      13.319  26.245 -16.837  1.00  0.00           H  
ATOM    347 1HG  GLN A  23      12.671  28.236 -19.019  1.00  0.00           H  
ATOM    348 2HG  GLN A  23      13.749  28.554 -17.630  1.00  0.00           H  
ATOM    349 1HE2 GLN A  23      15.202  26.879 -20.942  1.00  0.00           H  
ATOM    350 2HE2 GLN A  23      13.684  27.707 -20.827  1.00  0.00           H  
ATOM    351  N   GLY A  24      10.154  24.032 -17.896  1.00  0.00           N  
ATOM    352  CA  GLY A  24       9.487  22.973 -17.147  1.00  0.00           C  
ATOM    353  C   GLY A  24       8.455  23.546 -16.184  1.00  0.00           C  
ATOM    354  O   GLY A  24       8.109  22.917 -15.184  1.00  0.00           O  
ATOM    355  H   GLY A  24       9.816  24.271 -18.817  1.00  0.00           H  
ATOM    356 1HA  GLY A  24       9.002  22.287 -17.841  1.00  0.00           H  
ATOM    357 2HA  GLY A  24      10.228  22.399 -16.592  1.00  0.00           H  
ATOM    358  N   ALA A  25       7.966  24.742 -16.492  1.00  0.00           N  
ATOM    359  CA  ALA A  25       7.010  25.425 -15.628  1.00  0.00           C  
ATOM    360  C   ALA A  25       5.713  24.634 -15.508  1.00  0.00           C  
ATOM    361  O   ALA A  25       5.160  24.493 -14.418  1.00  0.00           O  
ATOM    362  CB  ALA A  25       6.728  26.825 -16.152  1.00  0.00           C  
ATOM    363  H   ALA A  25       8.263  25.190 -17.347  1.00  0.00           H  
ATOM    364  HA  ALA A  25       7.448  25.501 -14.633  1.00  0.00           H  
ATOM    365 1HB  ALA A  25       6.013  27.322 -15.496  1.00  0.00           H  
ATOM    366 2HB  ALA A  25       7.655  27.398 -16.177  1.00  0.00           H  
ATOM    367 3HB  ALA A  25       6.314  26.761 -17.157  1.00  0.00           H  
ATOM    368  N   ASN A  26       5.234  24.119 -16.635  1.00  0.00           N  
ATOM    369  CA  ASN A  26       3.959  23.412 -16.673  1.00  0.00           C  
ATOM    370  C   ASN A  26       4.086  22.014 -16.081  1.00  0.00           C  
ATOM    371  O   ASN A  26       3.126  21.472 -15.533  1.00  0.00           O  
ATOM    372  CB  ASN A  26       3.428  23.344 -18.093  1.00  0.00           C  
ATOM    373  CG  ASN A  26       2.909  24.669 -18.580  1.00  0.00           C  
ATOM    374  OD1 ASN A  26       2.655  25.580 -17.784  1.00  0.00           O  
ATOM    375  ND2 ASN A  26       2.746  24.793 -19.872  1.00  0.00           N  
ATOM    376  H   ASN A  26       5.766  24.219 -17.488  1.00  0.00           H  
ATOM    377  HA  ASN A  26       3.242  23.959 -16.059  1.00  0.00           H  
ATOM    378 1HB  ASN A  26       4.221  23.010 -18.763  1.00  0.00           H  
ATOM    379 2HB  ASN A  26       2.624  22.610 -18.146  1.00  0.00           H  
ATOM    380 1HD2 ASN A  26       2.403  25.652 -20.253  1.00  0.00           H  
ATOM    381 2HD2 ASN A  26       2.964  24.029 -20.479  1.00  0.00           H  
ATOM    382  N   ILE A  27       5.276  21.435 -16.194  1.00  0.00           N  
ATOM    383  CA  ILE A  27       5.587  20.183 -15.516  1.00  0.00           C  
ATOM    384  C   ILE A  27       5.478  20.334 -14.004  1.00  0.00           C  
ATOM    385  O   ILE A  27       4.844  19.519 -13.333  1.00  0.00           O  
ATOM    386  CB  ILE A  27       7.000  19.694 -15.883  1.00  0.00           C  
ATOM    387  CG1 ILE A  27       7.055  19.279 -17.356  1.00  0.00           C  
ATOM    388  CG2 ILE A  27       7.414  18.539 -14.985  1.00  0.00           C  
ATOM    389  CD1 ILE A  27       8.459  19.091 -17.885  1.00  0.00           C  
ATOM    390  H   ILE A  27       5.985  21.874 -16.765  1.00  0.00           H  
ATOM    391  HA  ILE A  27       4.868  19.429 -15.835  1.00  0.00           H  
ATOM    392  HB  ILE A  27       7.711  20.511 -15.760  1.00  0.00           H  
ATOM    393 1HG1 ILE A  27       6.511  18.344 -17.490  1.00  0.00           H  
ATOM    394 2HG1 ILE A  27       6.560  20.035 -17.966  1.00  0.00           H  
ATOM    395 1HG2 ILE A  27       8.415  18.206 -15.259  1.00  0.00           H  
ATOM    396 2HG2 ILE A  27       7.412  18.867 -13.946  1.00  0.00           H  
ATOM    397 3HG2 ILE A  27       6.711  17.714 -15.106  1.00  0.00           H  
ATOM    398 1HD1 ILE A  27       8.416  18.798 -18.934  1.00  0.00           H  
ATOM    399 2HD1 ILE A  27       9.011  20.027 -17.792  1.00  0.00           H  
ATOM    400 3HD1 ILE A  27       8.962  18.314 -17.312  1.00  0.00           H  
ATOM    401  N   ASN A  28       6.101  21.380 -13.472  1.00  0.00           N  
ATOM    402  CA  ASN A  28       6.057  21.652 -12.041  1.00  0.00           C  
ATOM    403  C   ASN A  28       4.626  21.865 -11.564  1.00  0.00           C  
ATOM    404  O   ASN A  28       4.246  21.409 -10.486  1.00  0.00           O  
ATOM    405  CB  ASN A  28       6.918  22.854 -11.699  1.00  0.00           C  
ATOM    406  CG  ASN A  28       8.389  22.547 -11.761  1.00  0.00           C  
ATOM    407  OD1 ASN A  28       8.798  21.384 -11.667  1.00  0.00           O  
ATOM    408  ND2 ASN A  28       9.192  23.569 -11.918  1.00  0.00           N  
ATOM    409  H   ASN A  28       6.618  22.003 -14.076  1.00  0.00           H  
ATOM    410  HA  ASN A  28       6.448  20.782 -11.511  1.00  0.00           H  
ATOM    411 1HB  ASN A  28       6.699  23.668 -12.391  1.00  0.00           H  
ATOM    412 2HB  ASN A  28       6.674  23.203 -10.695  1.00  0.00           H  
ATOM    413 1HD2 ASN A  28      10.181  23.424 -11.967  1.00  0.00           H  
ATOM    414 2HD2 ASN A  28       8.818  24.493 -11.990  1.00  0.00           H  
ATOM    415  N   GLU A  29       3.836  22.562 -12.374  1.00  0.00           N  
ATOM    416  CA  GLU A  29       2.412  22.722 -12.104  1.00  0.00           C  
ATOM    417  C   GLU A  29       1.724  21.371 -11.953  1.00  0.00           C  
ATOM    418  O   GLU A  29       1.021  21.127 -10.973  1.00  0.00           O  
ATOM    419  CB  GLU A  29       1.743  23.524 -13.223  1.00  0.00           C  
ATOM    420  CG  GLU A  29       0.254  23.763 -13.021  1.00  0.00           C  
ATOM    421  CD  GLU A  29      -0.395  24.435 -14.199  1.00  0.00           C  
ATOM    422  OE1 GLU A  29       0.192  24.440 -15.254  1.00  0.00           O  
ATOM    423  OE2 GLU A  29      -1.480  24.944 -14.044  1.00  0.00           O  
ATOM    424  H   GLU A  29       4.231  22.992 -13.198  1.00  0.00           H  
ATOM    425  HA  GLU A  29       2.297  23.268 -11.166  1.00  0.00           H  
ATOM    426 1HB  GLU A  29       2.229  24.495 -13.315  1.00  0.00           H  
ATOM    427 2HB  GLU A  29       1.873  23.002 -14.171  1.00  0.00           H  
ATOM    428 1HG  GLU A  29      -0.237  22.806 -12.847  1.00  0.00           H  
ATOM    429 2HG  GLU A  29       0.113  24.380 -12.134  1.00  0.00           H  
ATOM    430  N   ILE A  30       1.932  20.495 -12.931  1.00  0.00           N  
ATOM    431  CA  ILE A  30       1.317  19.173 -12.919  1.00  0.00           C  
ATOM    432  C   ILE A  30       1.784  18.360 -11.719  1.00  0.00           C  
ATOM    433  O   ILE A  30       0.990  17.678 -11.071  1.00  0.00           O  
ATOM    434  CB  ILE A  30       1.635  18.407 -14.215  1.00  0.00           C  
ATOM    435  CG1 ILE A  30       0.959  19.080 -15.413  1.00  0.00           C  
ATOM    436  CG2 ILE A  30       1.195  16.956 -14.098  1.00  0.00           C  
ATOM    437  CD1 ILE A  30       1.445  18.574 -16.752  1.00  0.00           C  
ATOM    438  H   ILE A  30       2.531  20.752 -13.703  1.00  0.00           H  
ATOM    439  HA  ILE A  30       0.236  19.295 -12.847  1.00  0.00           H  
ATOM    440  HB  ILE A  30       2.708  18.437 -14.401  1.00  0.00           H  
ATOM    441 1HG1 ILE A  30      -0.117  18.923 -15.358  1.00  0.00           H  
ATOM    442 2HG1 ILE A  30       1.134  20.156 -15.373  1.00  0.00           H  
ATOM    443 1HG2 ILE A  30       1.427  16.430 -15.023  1.00  0.00           H  
ATOM    444 2HG2 ILE A  30       1.720  16.483 -13.269  1.00  0.00           H  
ATOM    445 3HG2 ILE A  30       0.120  16.916 -13.917  1.00  0.00           H  
ATOM    446 1HD1 ILE A  30       0.920  19.098 -17.551  1.00  0.00           H  
ATOM    447 2HD1 ILE A  30       2.517  18.754 -16.842  1.00  0.00           H  
ATOM    448 3HD1 ILE A  30       1.248  17.506 -16.830  1.00  0.00           H  
ATOM    449  N   ARG A  31       3.078  18.435 -11.427  1.00  0.00           N  
ATOM    450  CA  ARG A  31       3.648  17.736 -10.282  1.00  0.00           C  
ATOM    451  C   ARG A  31       2.935  18.120  -8.992  1.00  0.00           C  
ATOM    452  O   ARG A  31       2.567  17.257  -8.194  1.00  0.00           O  
ATOM    453  CB  ARG A  31       5.132  18.045 -10.149  1.00  0.00           C  
ATOM    454  CG  ARG A  31       6.019  17.382 -11.190  1.00  0.00           C  
ATOM    455  CD  ARG A  31       7.440  17.789 -11.041  1.00  0.00           C  
ATOM    456  NE  ARG A  31       8.296  17.139 -12.020  1.00  0.00           N  
ATOM    457  CZ  ARG A  31       9.593  17.443 -12.224  1.00  0.00           C  
ATOM    458  NH1 ARG A  31      10.167  18.386 -11.510  1.00  0.00           N  
ATOM    459  NH2 ARG A  31      10.287  16.792 -13.141  1.00  0.00           N  
ATOM    460  H   ARG A  31       3.683  18.992 -12.014  1.00  0.00           H  
ATOM    461  HA  ARG A  31       3.529  16.663 -10.437  1.00  0.00           H  
ATOM    462 1HB  ARG A  31       5.286  19.121 -10.221  1.00  0.00           H  
ATOM    463 2HB  ARG A  31       5.483  17.729  -9.167  1.00  0.00           H  
ATOM    464 1HG  ARG A  31       5.959  16.299 -11.083  1.00  0.00           H  
ATOM    465 2HG  ARG A  31       5.684  17.666 -12.189  1.00  0.00           H  
ATOM    466 1HD  ARG A  31       7.525  18.867 -11.175  1.00  0.00           H  
ATOM    467 2HD  ARG A  31       7.793  17.518 -10.046  1.00  0.00           H  
ATOM    468  HE  ARG A  31       7.889  16.408 -12.588  1.00  0.00           H  
ATOM    469 1HH1 ARG A  31       9.636  18.883 -10.810  1.00  0.00           H  
ATOM    470 2HH1 ARG A  31      11.138  18.614 -11.663  1.00  0.00           H  
ATOM    471 1HH2 ARG A  31       9.846  16.067 -13.689  1.00  0.00           H  
ATOM    472 2HH2 ARG A  31      11.259  17.020 -13.293  1.00  0.00           H  
ATOM    473  N   GLN A  32       2.742  19.419  -8.792  1.00  0.00           N  
ATOM    474  CA  GLN A  32       2.160  19.927  -7.556  1.00  0.00           C  
ATOM    475  C   GLN A  32       0.684  19.564  -7.453  1.00  0.00           C  
ATOM    476  O   GLN A  32       0.208  19.156  -6.393  1.00  0.00           O  
ATOM    477  CB  GLN A  32       2.333  21.445  -7.465  1.00  0.00           C  
ATOM    478  CG  GLN A  32       3.769  21.897  -7.261  1.00  0.00           C  
ATOM    479  CD  GLN A  32       3.912  23.407  -7.303  1.00  0.00           C  
ATOM    480  OE1 GLN A  32       3.060  24.110  -7.853  1.00  0.00           O  
ATOM    481  NE2 GLN A  32       4.993  23.914  -6.721  1.00  0.00           N  
ATOM    482  H   GLN A  32       3.006  20.072  -9.516  1.00  0.00           H  
ATOM    483  HA  GLN A  32       2.679  19.466  -6.715  1.00  0.00           H  
ATOM    484 1HB  GLN A  32       1.961  21.909  -8.379  1.00  0.00           H  
ATOM    485 2HB  GLN A  32       1.738  21.830  -6.637  1.00  0.00           H  
ATOM    486 1HG  GLN A  32       4.114  21.548  -6.288  1.00  0.00           H  
ATOM    487 2HG  GLN A  32       4.388  21.473  -8.052  1.00  0.00           H  
ATOM    488 1HE2 GLN A  32       5.142  24.904  -6.717  1.00  0.00           H  
ATOM    489 2HE2 GLN A  32       5.659  23.307  -6.287  1.00  0.00           H  
ATOM    490  N   MET A  33      -0.036  19.716  -8.559  1.00  0.00           N  
ATOM    491  CA  MET A  33      -1.478  19.504  -8.570  1.00  0.00           C  
ATOM    492  C   MET A  33      -1.819  18.026  -8.435  1.00  0.00           C  
ATOM    493  O   MET A  33      -2.726  17.653  -7.691  1.00  0.00           O  
ATOM    494  CB  MET A  33      -2.087  20.077  -9.848  1.00  0.00           C  
ATOM    495  CG  MET A  33      -2.058  21.597  -9.932  1.00  0.00           C  
ATOM    496  SD  MET A  33      -2.696  22.218 -11.501  1.00  0.00           S  
ATOM    497  CE  MET A  33      -4.440  21.855 -11.326  1.00  0.00           C  
ATOM    498  H   MET A  33       0.428  19.985  -9.415  1.00  0.00           H  
ATOM    499  HA  MET A  33      -1.910  20.022  -7.713  1.00  0.00           H  
ATOM    500 1HB  MET A  33      -1.552  19.685 -10.712  1.00  0.00           H  
ATOM    501 2HB  MET A  33      -3.126  19.757  -9.932  1.00  0.00           H  
ATOM    502 1HG  MET A  33      -2.658  22.017  -9.126  1.00  0.00           H  
ATOM    503 2HG  MET A  33      -1.034  21.949  -9.813  1.00  0.00           H  
ATOM    504 1HE  MET A  33      -4.972  22.181 -12.220  1.00  0.00           H  
ATOM    505 2HE  MET A  33      -4.576  20.780 -11.194  1.00  0.00           H  
ATOM    506 3HE  MET A  33      -4.836  22.380 -10.456  1.00  0.00           H  
ATOM    507  N   SER A  34      -1.087  17.187  -9.160  1.00  0.00           N  
ATOM    508  CA  SER A  34      -1.356  15.754  -9.179  1.00  0.00           C  
ATOM    509  C   SER A  34      -0.728  15.060  -7.977  1.00  0.00           C  
ATOM    510  O   SER A  34      -1.287  14.105  -7.437  1.00  0.00           O  
ATOM    511  CB  SER A  34      -0.829  15.140 -10.461  1.00  0.00           C  
ATOM    512  OG  SER A  34       0.571  15.160 -10.489  1.00  0.00           O  
ATOM    513  H   SER A  34      -0.323  17.551  -9.712  1.00  0.00           H  
ATOM    514  HA  SER A  34      -2.436  15.604  -9.135  1.00  0.00           H  
ATOM    515 1HB  SER A  34      -1.183  14.113 -10.545  1.00  0.00           H  
ATOM    516 2HB  SER A  34      -1.220  15.692 -11.316  1.00  0.00           H  
ATOM    517  HG  SER A  34       0.818  16.042 -10.776  1.00  0.00           H  
ATOM    518  N   GLY A  35       0.438  15.544  -7.563  1.00  0.00           N  
ATOM    519  CA  GLY A  35       1.185  14.919  -6.479  1.00  0.00           C  
ATOM    520  C   GLY A  35       2.096  13.816  -7.003  1.00  0.00           C  
ATOM    521  O   GLY A  35       2.745  13.113  -6.228  1.00  0.00           O  
ATOM    522  H   GLY A  35       0.815  16.367  -8.011  1.00  0.00           H  
ATOM    523 1HA  GLY A  35       1.781  15.674  -5.965  1.00  0.00           H  
ATOM    524 2HA  GLY A  35       0.491  14.506  -5.749  1.00  0.00           H  
ATOM    525  N   ALA A  36       2.141  13.669  -8.322  1.00  0.00           N  
ATOM    526  CA  ALA A  36       2.958  12.639  -8.952  1.00  0.00           C  
ATOM    527  C   ALA A  36       4.296  13.202  -9.414  1.00  0.00           C  
ATOM    528  O   ALA A  36       4.482  14.417  -9.471  1.00  0.00           O  
ATOM    529  CB  ALA A  36       2.214  12.015 -10.123  1.00  0.00           C  
ATOM    530  H   ALA A  36       1.595  14.288  -8.905  1.00  0.00           H  
ATOM    531  HA  ALA A  36       3.159  11.866  -8.209  1.00  0.00           H  
ATOM    532 1HB  ALA A  36       2.837  11.247 -10.582  1.00  0.00           H  
ATOM    533 2HB  ALA A  36       1.287  11.565  -9.767  1.00  0.00           H  
ATOM    534 3HB  ALA A  36       1.985  12.784 -10.859  1.00  0.00           H  
ATOM    535  N   GLN A  37       5.225  12.311  -9.742  1.00  0.00           N  
ATOM    536  CA  GLN A  37       6.531  12.717 -10.249  1.00  0.00           C  
ATOM    537  C   GLN A  37       6.595  12.593 -11.766  1.00  0.00           C  
ATOM    538  O   GLN A  37       6.745  11.495 -12.303  1.00  0.00           O  
ATOM    539  CB  GLN A  37       7.640  11.878  -9.608  1.00  0.00           C  
ATOM    540  CG  GLN A  37       7.697  11.975  -8.093  1.00  0.00           C  
ATOM    541  CD  GLN A  37       8.034  13.374  -7.615  1.00  0.00           C  
ATOM    542  OE1 GLN A  37       9.060  13.945  -7.996  1.00  0.00           O  
ATOM    543  NE2 GLN A  37       7.172  13.936  -6.776  1.00  0.00           N  
ATOM    544  H   GLN A  37       5.023  11.327  -9.638  1.00  0.00           H  
ATOM    545  HA  GLN A  37       6.692  13.764  -9.991  1.00  0.00           H  
ATOM    546 1HB  GLN A  37       7.502  10.830  -9.873  1.00  0.00           H  
ATOM    547 2HB  GLN A  37       8.606  12.191 -10.002  1.00  0.00           H  
ATOM    548 1HG  GLN A  37       6.724  11.700  -7.685  1.00  0.00           H  
ATOM    549 2HG  GLN A  37       8.463  11.293  -7.725  1.00  0.00           H  
ATOM    550 1HE2 GLN A  37       7.342  14.859  -6.427  1.00  0.00           H  
ATOM    551 2HE2 GLN A  37       6.352  13.438  -6.493  1.00  0.00           H  
ATOM    552  N   ILE A  38       6.481  13.724 -12.453  1.00  0.00           N  
ATOM    553  CA  ILE A  38       6.492  13.740 -13.911  1.00  0.00           C  
ATOM    554  C   ILE A  38       7.869  14.109 -14.447  1.00  0.00           C  
ATOM    555  O   ILE A  38       8.419  15.156 -14.105  1.00  0.00           O  
ATOM    556  CB  ILE A  38       5.446  14.729 -14.457  1.00  0.00           C  
ATOM    557  CG1 ILE A  38       4.037  14.298 -14.042  1.00  0.00           C  
ATOM    558  CG2 ILE A  38       5.550  14.831 -15.971  1.00  0.00           C  
ATOM    559  CD1 ILE A  38       3.652  14.734 -12.646  1.00  0.00           C  
ATOM    560  H   ILE A  38       6.384  14.596 -11.952  1.00  0.00           H  
ATOM    561  HA  ILE A  38       6.243  12.742 -14.269  1.00  0.00           H  
ATOM    562  HB  ILE A  38       5.615  15.714 -14.024  1.00  0.00           H  
ATOM    563 1HG1 ILE A  38       3.309  14.710 -14.740  1.00  0.00           H  
ATOM    564 2HG1 ILE A  38       3.958  13.212 -14.092  1.00  0.00           H  
ATOM    565 1HG2 ILE A  38       4.803  15.533 -16.341  1.00  0.00           H  
ATOM    566 2HG2 ILE A  38       6.544  15.182 -16.244  1.00  0.00           H  
ATOM    567 3HG2 ILE A  38       5.377  13.850 -16.414  1.00  0.00           H  
ATOM    568 1HD1 ILE A  38       2.641  14.392 -12.424  1.00  0.00           H  
ATOM    569 2HD1 ILE A  38       4.347  14.302 -11.925  1.00  0.00           H  
ATOM    570 3HD1 ILE A  38       3.689  15.820 -12.581  1.00  0.00           H  
ATOM    571  N   LYS A  39       8.422  13.244 -15.290  1.00  0.00           N  
ATOM    572  CA  LYS A  39       9.758  13.451 -15.835  1.00  0.00           C  
ATOM    573  C   LYS A  39       9.779  13.230 -17.342  1.00  0.00           C  
ATOM    574  O   LYS A  39       9.237  12.245 -17.842  1.00  0.00           O  
ATOM    575  CB  LYS A  39      10.764  12.523 -15.153  1.00  0.00           C  
ATOM    576  CG  LYS A  39      12.199  12.687 -15.636  1.00  0.00           C  
ATOM    577  CD  LYS A  39      13.148  11.777 -14.870  1.00  0.00           C  
ATOM    578  CE  LYS A  39      14.581  11.933 -15.357  1.00  0.00           C  
ATOM    579  NZ  LYS A  39      15.520  11.049 -14.617  1.00  0.00           N  
ATOM    580  H   LYS A  39       7.902  12.421 -15.561  1.00  0.00           H  
ATOM    581  HA  LYS A  39      10.053  14.484 -15.645  1.00  0.00           H  
ATOM    582 1HB  LYS A  39      10.751  12.700 -14.077  1.00  0.00           H  
ATOM    583 2HB  LYS A  39      10.472  11.486 -15.318  1.00  0.00           H  
ATOM    584 1HG  LYS A  39      12.256  12.445 -16.698  1.00  0.00           H  
ATOM    585 2HG  LYS A  39      12.513  13.721 -15.500  1.00  0.00           H  
ATOM    586 1HD  LYS A  39      13.106  12.018 -13.807  1.00  0.00           H  
ATOM    587 2HD  LYS A  39      12.841  10.739 -15.001  1.00  0.00           H  
ATOM    588 1HE  LYS A  39      14.633  11.691 -16.418  1.00  0.00           H  
ATOM    589 2HE  LYS A  39      14.898  12.968 -15.228  1.00  0.00           H  
ATOM    590 1HZ  LYS A  39      16.458  11.182 -14.968  1.00  0.00           H  
ATOM    591 2HZ  LYS A  39      15.494  11.278 -13.633  1.00  0.00           H  
ATOM    592 3HZ  LYS A  39      15.248  10.085 -14.745  1.00  0.00           H  
ATOM    593  N   ILE A  40      10.409  14.153 -18.061  1.00  0.00           N  
ATOM    594  CA  ILE A  40      10.503  14.060 -19.513  1.00  0.00           C  
ATOM    595  C   ILE A  40      11.736  13.272 -19.937  1.00  0.00           C  
ATOM    596  O   ILE A  40      12.859  13.611 -19.563  1.00  0.00           O  
ATOM    597  CB  ILE A  40      10.543  15.460 -20.152  1.00  0.00           C  
ATOM    598  CG1 ILE A  40       9.350  16.296 -19.681  1.00  0.00           C  
ATOM    599  CG2 ILE A  40      10.556  15.353 -21.669  1.00  0.00           C  
ATOM    600  CD1 ILE A  40       8.008  15.689 -20.018  1.00  0.00           C  
ATOM    601  H   ILE A  40      10.834  14.938 -17.590  1.00  0.00           H  
ATOM    602  HA  ILE A  40       9.621  13.537 -19.884  1.00  0.00           H  
ATOM    603  HB  ILE A  40      11.442  15.982 -19.826  1.00  0.00           H  
ATOM    604 1HG1 ILE A  40       9.404  16.429 -18.601  1.00  0.00           H  
ATOM    605 2HG1 ILE A  40       9.399  17.287 -20.134  1.00  0.00           H  
ATOM    606 1HG2 ILE A  40      10.584  16.352 -22.104  1.00  0.00           H  
ATOM    607 2HG2 ILE A  40      11.436  14.794 -21.986  1.00  0.00           H  
ATOM    608 3HG2 ILE A  40       9.657  14.836 -22.005  1.00  0.00           H  
ATOM    609 1HD1 ILE A  40       7.212  16.339 -19.652  1.00  0.00           H  
ATOM    610 2HD1 ILE A  40       7.919  15.579 -21.099  1.00  0.00           H  
ATOM    611 3HD1 ILE A  40       7.922  14.711 -19.545  1.00  0.00           H  
ATOM    612  N   ALA A  41      11.520  12.219 -20.718  1.00  0.00           N  
ATOM    613  CA  ALA A  41      12.613  11.378 -21.190  1.00  0.00           C  
ATOM    614  C   ALA A  41      12.926  11.653 -22.655  1.00  0.00           C  
ATOM    615  O   ALA A  41      12.393  12.591 -23.249  1.00  0.00           O  
ATOM    616  CB  ALA A  41      12.276   9.908 -20.988  1.00  0.00           C  
ATOM    617  H   ALA A  41      10.574  11.996 -20.992  1.00  0.00           H  
ATOM    618  HA  ALA A  41      13.502  11.620 -20.608  1.00  0.00           H  
ATOM    619 1HB  ALA A  41      13.102   9.293 -21.345  1.00  0.00           H  
ATOM    620 2HB  ALA A  41      12.112   9.715 -19.928  1.00  0.00           H  
ATOM    621 3HB  ALA A  41      11.374   9.662 -21.545  1.00  0.00           H  
ATOM    622  N   ASN A  42      13.794  10.830 -23.234  1.00  0.00           N  
ATOM    623  CA  ASN A  42      14.234  11.025 -24.611  1.00  0.00           C  
ATOM    624  C   ASN A  42      13.109  10.731 -25.595  1.00  0.00           C  
ATOM    625  O   ASN A  42      12.184   9.979 -25.289  1.00  0.00           O  
ATOM    626  CB  ASN A  42      15.446  10.161 -24.911  1.00  0.00           C  
ATOM    627  CG  ASN A  42      16.673  10.608 -24.166  1.00  0.00           C  
ATOM    628  OD1 ASN A  42      16.852  11.802 -23.900  1.00  0.00           O  
ATOM    629  ND2 ASN A  42      17.522   9.673 -23.825  1.00  0.00           N  
ATOM    630  H   ASN A  42      14.159  10.050 -22.707  1.00  0.00           H  
ATOM    631  HA  ASN A  42      14.512  12.072 -24.741  1.00  0.00           H  
ATOM    632 1HB  ASN A  42      15.230   9.126 -24.645  1.00  0.00           H  
ATOM    633 2HB  ASN A  42      15.654  10.187 -25.981  1.00  0.00           H  
ATOM    634 1HD2 ASN A  42      18.356   9.912 -23.328  1.00  0.00           H  
ATOM    635 2HD2 ASN A  42      17.337   8.720 -24.061  1.00  0.00           H  
ATOM    636  N   PRO A  43      13.194  11.329 -26.778  1.00  0.00           N  
ATOM    637  CA  PRO A  43      12.231  11.066 -27.841  1.00  0.00           C  
ATOM    638  C   PRO A  43      12.144   9.577 -28.149  1.00  0.00           C  
ATOM    639  O   PRO A  43      13.135   8.853 -28.047  1.00  0.00           O  
ATOM    640  CB  PRO A  43      12.799  11.855 -29.024  1.00  0.00           C  
ATOM    641  CG  PRO A  43      13.588  12.949 -28.389  1.00  0.00           C  
ATOM    642  CD  PRO A  43      14.217  12.305 -27.182  1.00  0.00           C  
ATOM    643  HA  PRO A  43      11.247  11.457 -27.542  1.00  0.00           H  
ATOM    644 1HB  PRO A  43      13.414  11.197 -29.655  1.00  0.00           H  
ATOM    645 2HB  PRO A  43      11.979  12.231 -29.654  1.00  0.00           H  
ATOM    646 1HG  PRO A  43      14.333  13.340 -29.097  1.00  0.00           H  
ATOM    647 2HG  PRO A  43      12.929  13.789 -28.126  1.00  0.00           H  
ATOM    648 1HD  PRO A  43      15.159  11.819 -27.475  1.00  0.00           H  
ATOM    649 2HD  PRO A  43      14.397  13.069 -26.411  1.00  0.00           H  
ATOM    650  N   VAL A  44      10.953   9.124 -28.526  1.00  0.00           N  
ATOM    651  CA  VAL A  44      10.725   7.712 -28.811  1.00  0.00           C  
ATOM    652  C   VAL A  44      11.287   7.329 -30.174  1.00  0.00           C  
ATOM    653  O   VAL A  44      10.925   7.916 -31.193  1.00  0.00           O  
ATOM    654  CB  VAL A  44       9.218   7.396 -28.773  1.00  0.00           C  
ATOM    655  CG1 VAL A  44       8.968   5.947 -29.163  1.00  0.00           C  
ATOM    656  CG2 VAL A  44       8.663   7.686 -27.387  1.00  0.00           C  
ATOM    657  H   VAL A  44      10.186   9.774 -28.616  1.00  0.00           H  
ATOM    658  HA  VAL A  44      11.227   7.119 -28.046  1.00  0.00           H  
ATOM    659  HB  VAL A  44       8.707   8.019 -29.508  1.00  0.00           H  
ATOM    660 1HG1 VAL A  44       7.898   5.741 -29.131  1.00  0.00           H  
ATOM    661 2HG1 VAL A  44       9.341   5.772 -30.172  1.00  0.00           H  
ATOM    662 3HG1 VAL A  44       9.485   5.288 -28.464  1.00  0.00           H  
ATOM    663 1HG2 VAL A  44       7.597   7.460 -27.368  1.00  0.00           H  
ATOM    664 2HG2 VAL A  44       9.179   7.067 -26.652  1.00  0.00           H  
ATOM    665 3HG2 VAL A  44       8.816   8.738 -27.146  1.00  0.00           H  
ATOM    666  N   GLU A  45      12.175   6.340 -30.185  1.00  0.00           N  
ATOM    667  CA  GLU A  45      12.800   5.886 -31.421  1.00  0.00           C  
ATOM    668  C   GLU A  45      11.763   5.352 -32.400  1.00  0.00           C  
ATOM    669  O   GLU A  45      10.975   4.468 -32.063  1.00  0.00           O  
ATOM    670  CB  GLU A  45      13.841   4.803 -31.126  1.00  0.00           C  
ATOM    671  CG  GLU A  45      14.616   4.326 -32.346  1.00  0.00           C  
ATOM    672  CD  GLU A  45      15.655   3.292 -32.012  1.00  0.00           C  
ATOM    673  OE1 GLU A  45      15.784   2.958 -30.859  1.00  0.00           O  
ATOM    674  OE2 GLU A  45      16.320   2.836 -32.912  1.00  0.00           O  
ATOM    675  H   GLU A  45      12.422   5.891 -29.315  1.00  0.00           H  
ATOM    676  HA  GLU A  45      13.302   6.734 -31.887  1.00  0.00           H  
ATOM    677 1HB  GLU A  45      14.561   5.180 -30.399  1.00  0.00           H  
ATOM    678 2HB  GLU A  45      13.350   3.937 -30.682  1.00  0.00           H  
ATOM    679 1HG  GLU A  45      13.916   3.902 -33.065  1.00  0.00           H  
ATOM    680 2HG  GLU A  45      15.100   5.183 -32.814  1.00  0.00           H  
ATOM    681  N   GLY A  46      11.767   5.893 -33.613  1.00  0.00           N  
ATOM    682  CA  GLY A  46      10.851   5.446 -34.655  1.00  0.00           C  
ATOM    683  C   GLY A  46       9.475   6.079 -34.487  1.00  0.00           C  
ATOM    684  O   GLY A  46       8.482   5.577 -35.015  1.00  0.00           O  
ATOM    685  H   GLY A  46      12.423   6.634 -33.819  1.00  0.00           H  
ATOM    686 1HA  GLY A  46      11.258   5.705 -35.633  1.00  0.00           H  
ATOM    687 2HA  GLY A  46      10.763   4.361 -34.621  1.00  0.00           H  
ATOM    688  N   SER A  47       9.423   7.182 -33.749  1.00  0.00           N  
ATOM    689  CA  SER A  47       8.171   7.893 -33.522  1.00  0.00           C  
ATOM    690  C   SER A  47       8.399   9.397 -33.439  1.00  0.00           C  
ATOM    691  O   SER A  47       9.490   9.851 -33.095  1.00  0.00           O  
ATOM    692  CB  SER A  47       7.515   7.401 -32.247  1.00  0.00           C  
ATOM    693  OG  SER A  47       6.349   8.127 -31.969  1.00  0.00           O  
ATOM    694  H   SER A  47      10.273   7.538 -33.335  1.00  0.00           H  
ATOM    695  HA  SER A  47       7.502   7.694 -34.361  1.00  0.00           H  
ATOM    696 1HB  SER A  47       7.273   6.343 -32.347  1.00  0.00           H  
ATOM    697 2HB  SER A  47       8.214   7.499 -31.417  1.00  0.00           H  
ATOM    698  HG  SER A  47       5.635   7.486 -31.955  1.00  0.00           H  
ATOM    699  N   SER A  48       7.362  10.166 -33.755  1.00  0.00           N  
ATOM    700  CA  SER A  48       7.431  11.620 -33.666  1.00  0.00           C  
ATOM    701  C   SER A  48       7.051  12.104 -32.273  1.00  0.00           C  
ATOM    702  O   SER A  48       7.061  13.304 -31.999  1.00  0.00           O  
ATOM    703  CB  SER A  48       6.515  12.250 -34.697  1.00  0.00           C  
ATOM    704  OG  SER A  48       5.171  11.973 -34.412  1.00  0.00           O  
ATOM    705  H   SER A  48       6.504   9.732 -34.066  1.00  0.00           H  
ATOM    706  HA  SER A  48       8.456  11.931 -33.869  1.00  0.00           H  
ATOM    707 1HB  SER A  48       6.672  13.328 -34.712  1.00  0.00           H  
ATOM    708 2HB  SER A  48       6.765  11.869 -35.687  1.00  0.00           H  
ATOM    709  HG  SER A  48       5.089  12.017 -33.456  1.00  0.00           H  
ATOM    710  N   GLY A  49       6.718  11.164 -31.395  1.00  0.00           N  
ATOM    711  CA  GLY A  49       6.376  11.490 -30.016  1.00  0.00           C  
ATOM    712  C   GLY A  49       7.590  11.373 -29.104  1.00  0.00           C  
ATOM    713  O   GLY A  49       8.666  10.958 -29.537  1.00  0.00           O  
ATOM    714  H   GLY A  49       6.701  10.199 -31.691  1.00  0.00           H  
ATOM    715 1HA  GLY A  49       5.978  12.504 -29.970  1.00  0.00           H  
ATOM    716 2HA  GLY A  49       5.590  10.821 -29.668  1.00  0.00           H  
ATOM    717  N   ARG A  50       7.413  11.741 -27.840  1.00  0.00           N  
ATOM    718  CA  ARG A  50       8.511  11.739 -26.880  1.00  0.00           C  
ATOM    719  C   ARG A  50       8.130  10.990 -25.610  1.00  0.00           C  
ATOM    720  O   ARG A  50       6.992  11.073 -25.146  1.00  0.00           O  
ATOM    721  CB  ARG A  50       8.914  13.163 -26.525  1.00  0.00           C  
ATOM    722  CG  ARG A  50      10.119  13.275 -25.605  1.00  0.00           C  
ATOM    723  CD  ARG A  50      10.695  14.644 -25.619  1.00  0.00           C  
ATOM    724  NE  ARG A  50      11.918  14.726 -24.837  1.00  0.00           N  
ATOM    725  CZ  ARG A  50      12.713  15.812 -24.773  1.00  0.00           C  
ATOM    726  NH1 ARG A  50      12.401  16.897 -25.447  1.00  0.00           N  
ATOM    727  NH2 ARG A  50      13.807  15.787 -24.031  1.00  0.00           N  
ATOM    728  H   ARG A  50       6.494  12.030 -27.536  1.00  0.00           H  
ATOM    729  HA  ARG A  50       9.366  11.239 -27.334  1.00  0.00           H  
ATOM    730 1HB  ARG A  50       9.142  13.714 -27.436  1.00  0.00           H  
ATOM    731 2HB  ARG A  50       8.079  13.666 -26.038  1.00  0.00           H  
ATOM    732 1HG  ARG A  50       9.821  13.039 -24.583  1.00  0.00           H  
ATOM    733 2HG  ARG A  50      10.891  12.576 -25.929  1.00  0.00           H  
ATOM    734 1HD  ARG A  50      10.926  14.932 -26.644  1.00  0.00           H  
ATOM    735 2HD  ARG A  50       9.975  15.346 -25.199  1.00  0.00           H  
ATOM    736  HE  ARG A  50      12.191  13.911 -24.305  1.00  0.00           H  
ATOM    737 1HH1 ARG A  50      11.565  16.916 -26.013  1.00  0.00           H  
ATOM    738 2HH1 ARG A  50      12.997  17.710 -25.398  1.00  0.00           H  
ATOM    739 1HH2 ARG A  50      14.047  14.953 -23.513  1.00  0.00           H  
ATOM    740 2HH2 ARG A  50      14.403  16.600 -23.983  1.00  0.00           H  
ATOM    741  N   GLN A  51       9.087  10.259 -25.050  1.00  0.00           N  
ATOM    742  CA  GLN A  51       8.830   9.420 -23.886  1.00  0.00           C  
ATOM    743  C   GLN A  51       8.675  10.260 -22.625  1.00  0.00           C  
ATOM    744  O   GLN A  51       9.545  11.066 -22.294  1.00  0.00           O  
ATOM    745  CB  GLN A  51       9.957   8.401 -23.700  1.00  0.00           C  
ATOM    746  CG  GLN A  51       9.712   7.400 -22.584  1.00  0.00           C  
ATOM    747  CD  GLN A  51      10.862   6.424 -22.420  1.00  0.00           C  
ATOM    748  OE1 GLN A  51      12.029   6.821 -22.366  1.00  0.00           O  
ATOM    749  NE2 GLN A  51      10.538   5.138 -22.339  1.00  0.00           N  
ATOM    750  H   GLN A  51      10.018  10.285 -25.441  1.00  0.00           H  
ATOM    751  HA  GLN A  51       7.896   8.882 -24.048  1.00  0.00           H  
ATOM    752 1HB  GLN A  51      10.100   7.844 -24.626  1.00  0.00           H  
ATOM    753 2HB  GLN A  51      10.888   8.923 -23.485  1.00  0.00           H  
ATOM    754 1HG  GLN A  51       9.587   7.940 -21.646  1.00  0.00           H  
ATOM    755 2HG  GLN A  51       8.811   6.831 -22.811  1.00  0.00           H  
ATOM    756 1HE2 GLN A  51      11.255   4.447 -22.230  1.00  0.00           H  
ATOM    757 2HE2 GLN A  51       9.579   4.859 -22.387  1.00  0.00           H  
ATOM    758  N   VAL A  52       7.563  10.067 -21.924  1.00  0.00           N  
ATOM    759  CA  VAL A  52       7.336  10.736 -20.648  1.00  0.00           C  
ATOM    760  C   VAL A  52       6.934   9.740 -19.568  1.00  0.00           C  
ATOM    761  O   VAL A  52       6.104   8.861 -19.798  1.00  0.00           O  
ATOM    762  CB  VAL A  52       6.234  11.803 -20.794  1.00  0.00           C  
ATOM    763  CG1 VAL A  52       5.942  12.453 -19.450  1.00  0.00           C  
ATOM    764  CG2 VAL A  52       6.656  12.846 -21.818  1.00  0.00           C  
ATOM    765  H   VAL A  52       6.857   9.441 -22.284  1.00  0.00           H  
ATOM    766  HA  VAL A  52       8.261  11.227 -20.345  1.00  0.00           H  
ATOM    767  HB  VAL A  52       5.314  11.320 -21.123  1.00  0.00           H  
ATOM    768 1HG1 VAL A  52       5.161  13.205 -19.571  1.00  0.00           H  
ATOM    769 2HG1 VAL A  52       5.608  11.694 -18.743  1.00  0.00           H  
ATOM    770 3HG1 VAL A  52       6.847  12.929 -19.072  1.00  0.00           H  
ATOM    771 1HG2 VAL A  52       5.872  13.597 -21.916  1.00  0.00           H  
ATOM    772 2HG2 VAL A  52       7.579  13.325 -21.490  1.00  0.00           H  
ATOM    773 3HG2 VAL A  52       6.819  12.364 -22.782  1.00  0.00           H  
ATOM    774  N   THR A  53       7.528   9.883 -18.388  1.00  0.00           N  
ATOM    775  CA  THR A  53       7.283   8.957 -17.289  1.00  0.00           C  
ATOM    776  C   THR A  53       6.587   9.653 -16.127  1.00  0.00           C  
ATOM    777  O   THR A  53       6.886  10.805 -15.811  1.00  0.00           O  
ATOM    778  CB  THR A  53       8.596   8.319 -16.798  1.00  0.00           C  
ATOM    779  OG1 THR A  53       9.495   9.347 -16.362  1.00  0.00           O  
ATOM    780  CG2 THR A  53       9.250   7.519 -17.914  1.00  0.00           C  
ATOM    781  H   THR A  53       8.166  10.654 -18.249  1.00  0.00           H  
ATOM    782  HA  THR A  53       6.628   8.162 -17.647  1.00  0.00           H  
ATOM    783  HB  THR A  53       8.387   7.657 -15.958  1.00  0.00           H  
ATOM    784  HG1 THR A  53       9.459  10.085 -16.975  1.00  0.00           H  
ATOM    785 1HG2 THR A  53      10.176   7.075 -17.549  1.00  0.00           H  
ATOM    786 2HG2 THR A  53       8.573   6.730 -18.241  1.00  0.00           H  
ATOM    787 3HG2 THR A  53       9.470   8.177 -18.753  1.00  0.00           H  
ATOM    788  N   ILE A  54       5.656   8.948 -15.494  1.00  0.00           N  
ATOM    789  CA  ILE A  54       4.990   9.455 -14.299  1.00  0.00           C  
ATOM    790  C   ILE A  54       5.037   8.436 -13.168  1.00  0.00           C  
ATOM    791  O   ILE A  54       4.482   7.342 -13.282  1.00  0.00           O  
ATOM    792  CB  ILE A  54       3.526   9.823 -14.601  1.00  0.00           C  
ATOM    793  CG1 ILE A  54       3.454  10.822 -15.758  1.00  0.00           C  
ATOM    794  CG2 ILE A  54       2.854  10.390 -13.360  1.00  0.00           C  
ATOM    795  CD1 ILE A  54       2.044  11.137 -16.205  1.00  0.00           C  
ATOM    796  H   ILE A  54       5.402   8.037 -15.849  1.00  0.00           H  
ATOM    797  HA  ILE A  54       5.510  10.354 -13.969  1.00  0.00           H  
ATOM    798  HB  ILE A  54       2.986   8.932 -14.919  1.00  0.00           H  
ATOM    799 1HG1 ILE A  54       3.935  11.754 -15.464  1.00  0.00           H  
ATOM    800 2HG1 ILE A  54       4.002  10.428 -16.614  1.00  0.00           H  
ATOM    801 1HG2 ILE A  54       1.820  10.645 -13.591  1.00  0.00           H  
ATOM    802 2HG2 ILE A  54       2.876   9.648 -12.563  1.00  0.00           H  
ATOM    803 3HG2 ILE A  54       3.385  11.286 -13.036  1.00  0.00           H  
ATOM    804 1HD1 ILE A  54       2.075  11.852 -17.028  1.00  0.00           H  
ATOM    805 2HD1 ILE A  54       1.554  10.222 -16.538  1.00  0.00           H  
ATOM    806 3HD1 ILE A  54       1.487  11.567 -15.374  1.00  0.00           H  
ATOM    807  N   THR A  55       5.701   8.800 -12.077  1.00  0.00           N  
ATOM    808  CA  THR A  55       5.912   7.881 -10.965  1.00  0.00           C  
ATOM    809  C   THR A  55       5.092   8.291  -9.748  1.00  0.00           C  
ATOM    810  O   THR A  55       5.081   9.459  -9.361  1.00  0.00           O  
ATOM    811  CB  THR A  55       7.402   7.804 -10.584  1.00  0.00           C  
ATOM    812  OG1 THR A  55       8.159   7.317 -11.699  1.00  0.00           O  
ATOM    813  CG2 THR A  55       7.601   6.876  -9.396  1.00  0.00           C  
ATOM    814  H   THR A  55       6.069   9.739 -12.016  1.00  0.00           H  
ATOM    815  HA  THR A  55       5.584   6.887 -11.272  1.00  0.00           H  
ATOM    816  HB  THR A  55       7.762   8.799 -10.325  1.00  0.00           H  
ATOM    817  HG1 THR A  55       8.763   8.000 -11.998  1.00  0.00           H  
ATOM    818 1HG2 THR A  55       8.660   6.834  -9.140  1.00  0.00           H  
ATOM    819 2HG2 THR A  55       7.036   7.250  -8.543  1.00  0.00           H  
ATOM    820 3HG2 THR A  55       7.251   5.877  -9.652  1.00  0.00           H  
ATOM    821  N   GLY A  56       4.408   7.323  -9.149  1.00  0.00           N  
ATOM    822  CA  GLY A  56       3.629   7.570  -7.941  1.00  0.00           C  
ATOM    823  C   GLY A  56       2.448   6.613  -7.842  1.00  0.00           C  
ATOM    824  O   GLY A  56       2.469   5.525  -8.418  1.00  0.00           O  
ATOM    825  H   GLY A  56       4.428   6.392  -9.539  1.00  0.00           H  
ATOM    826 1HA  GLY A  56       4.269   7.457  -7.066  1.00  0.00           H  
ATOM    827 2HA  GLY A  56       3.269   8.598  -7.945  1.00  0.00           H  
ATOM    828  N   SER A  57       1.420   7.024  -7.107  1.00  0.00           N  
ATOM    829  CA  SER A  57       0.207   6.227  -6.974  1.00  0.00           C  
ATOM    830  C   SER A  57      -0.619   6.262  -8.253  1.00  0.00           C  
ATOM    831  O   SER A  57      -0.525   7.206  -9.038  1.00  0.00           O  
ATOM    832  CB  SER A  57      -0.625   6.732  -5.811  1.00  0.00           C  
ATOM    833  OG  SER A  57      -1.140   8.007  -6.078  1.00  0.00           O  
ATOM    834  H   SER A  57       1.481   7.911  -6.629  1.00  0.00           H  
ATOM    835  HA  SER A  57       0.492   5.192  -6.779  1.00  0.00           H  
ATOM    836 1HB  SER A  57      -1.443   6.038  -5.620  1.00  0.00           H  
ATOM    837 2HB  SER A  57      -0.010   6.767  -4.912  1.00  0.00           H  
ATOM    838  HG  SER A  57      -1.376   8.381  -5.226  1.00  0.00           H  
ATOM    839  N   ALA A  58      -1.429   5.228  -8.458  1.00  0.00           N  
ATOM    840  CA  ALA A  58      -2.273   5.140  -9.643  1.00  0.00           C  
ATOM    841  C   ALA A  58      -3.198   6.345  -9.752  1.00  0.00           C  
ATOM    842  O   ALA A  58      -3.456   6.844 -10.847  1.00  0.00           O  
ATOM    843  CB  ALA A  58      -3.084   3.852  -9.621  1.00  0.00           C  
ATOM    844  H   ALA A  58      -1.460   4.485  -7.775  1.00  0.00           H  
ATOM    845  HA  ALA A  58      -1.626   5.134 -10.520  1.00  0.00           H  
ATOM    846 1HB  ALA A  58      -3.709   3.800 -10.512  1.00  0.00           H  
ATOM    847 2HB  ALA A  58      -2.408   2.997  -9.602  1.00  0.00           H  
ATOM    848 3HB  ALA A  58      -3.715   3.835  -8.734  1.00  0.00           H  
ATOM    849  N   ALA A  59      -3.694   6.809  -8.610  1.00  0.00           N  
ATOM    850  CA  ALA A  59      -4.566   7.977  -8.572  1.00  0.00           C  
ATOM    851  C   ALA A  59      -3.828   9.231  -9.023  1.00  0.00           C  
ATOM    852  O   ALA A  59      -4.312   9.975  -9.876  1.00  0.00           O  
ATOM    853  CB  ALA A  59      -5.132   8.170  -7.173  1.00  0.00           C  
ATOM    854  H   ALA A  59      -3.461   6.341  -7.746  1.00  0.00           H  
ATOM    855  HA  ALA A  59      -5.390   7.807  -9.266  1.00  0.00           H  
ATOM    856 1HB  ALA A  59      -5.781   9.046  -7.161  1.00  0.00           H  
ATOM    857 2HB  ALA A  59      -5.706   7.289  -6.888  1.00  0.00           H  
ATOM    858 3HB  ALA A  59      -4.316   8.315  -6.467  1.00  0.00           H  
ATOM    859  N   SER A  60      -2.654   9.460  -8.444  1.00  0.00           N  
ATOM    860  CA  SER A  60      -1.878  10.659  -8.735  1.00  0.00           C  
ATOM    861  C   SER A  60      -1.364  10.649 -10.169  1.00  0.00           C  
ATOM    862  O   SER A  60      -1.197  11.700 -10.787  1.00  0.00           O  
ATOM    863  CB  SER A  60      -0.712  10.773  -7.772  1.00  0.00           C  
ATOM    864  OG  SER A  60       0.153   9.678  -7.899  1.00  0.00           O  
ATOM    865  H   SER A  60      -2.290   8.786  -7.786  1.00  0.00           H  
ATOM    866  HA  SER A  60      -2.524  11.529  -8.609  1.00  0.00           H  
ATOM    867 1HB  SER A  60      -0.166  11.696  -7.969  1.00  0.00           H  
ATOM    868 2HB  SER A  60      -1.088  10.827  -6.751  1.00  0.00           H  
ATOM    869  HG  SER A  60      -0.230   8.976  -7.367  1.00  0.00           H  
ATOM    870  N   ILE A  61      -1.114   9.454 -10.694  1.00  0.00           N  
ATOM    871  CA  ILE A  61      -0.733   9.296 -12.092  1.00  0.00           C  
ATOM    872  C   ILE A  61      -1.867   9.709 -13.022  1.00  0.00           C  
ATOM    873  O   ILE A  61      -1.654  10.441 -13.989  1.00  0.00           O  
ATOM    874  CB  ILE A  61      -0.329   7.840 -12.390  1.00  0.00           C  
ATOM    875  CG1 ILE A  61       0.987   7.497 -11.688  1.00  0.00           C  
ATOM    876  CG2 ILE A  61      -0.210   7.618 -13.890  1.00  0.00           C  
ATOM    877  CD1 ILE A  61       1.306   6.019 -11.677  1.00  0.00           C  
ATOM    878  H   ILE A  61      -1.190   8.634 -10.109  1.00  0.00           H  
ATOM    879  HA  ILE A  61       0.123   9.939 -12.292  1.00  0.00           H  
ATOM    880  HB  ILE A  61      -1.085   7.164 -11.991  1.00  0.00           H  
ATOM    881 1HG1 ILE A  61       1.808   8.020 -12.178  1.00  0.00           H  
ATOM    882 2HG1 ILE A  61       0.950   7.844 -10.655  1.00  0.00           H  
ATOM    883 1HG2 ILE A  61       0.077   6.584 -14.083  1.00  0.00           H  
ATOM    884 2HG2 ILE A  61      -1.168   7.823 -14.365  1.00  0.00           H  
ATOM    885 3HG2 ILE A  61       0.548   8.286 -14.298  1.00  0.00           H  
ATOM    886 1HD1 ILE A  61       2.253   5.855 -11.162  1.00  0.00           H  
ATOM    887 2HD1 ILE A  61       0.513   5.479 -11.159  1.00  0.00           H  
ATOM    888 3HD1 ILE A  61       1.384   5.657 -12.701  1.00  0.00           H  
ATOM    889  N   SER A  62      -3.072   9.236 -12.724  1.00  0.00           N  
ATOM    890  CA  SER A  62      -4.240   9.546 -13.541  1.00  0.00           C  
ATOM    891  C   SER A  62      -4.576  11.030 -13.481  1.00  0.00           C  
ATOM    892  O   SER A  62      -5.092  11.599 -14.443  1.00  0.00           O  
ATOM    893  CB  SER A  62      -5.431   8.730 -13.078  1.00  0.00           C  
ATOM    894  OG  SER A  62      -5.873   9.155 -11.819  1.00  0.00           O  
ATOM    895  H   SER A  62      -3.182   8.647 -11.912  1.00  0.00           H  
ATOM    896  HA  SER A  62      -4.017   9.286 -14.577  1.00  0.00           H  
ATOM    897 1HB  SER A  62      -6.240   8.825 -13.802  1.00  0.00           H  
ATOM    898 2HB  SER A  62      -5.155   7.677 -13.033  1.00  0.00           H  
ATOM    899  HG  SER A  62      -5.084   9.406 -11.332  1.00  0.00           H  
ATOM    900  N   LEU A  63      -4.280  11.654 -12.346  1.00  0.00           N  
ATOM    901  CA  LEU A  63      -4.436  13.096 -12.200  1.00  0.00           C  
ATOM    902  C   LEU A  63      -3.449  13.849 -13.084  1.00  0.00           C  
ATOM    903  O   LEU A  63      -3.806  14.834 -13.730  1.00  0.00           O  
ATOM    904  CB  LEU A  63      -4.235  13.506 -10.736  1.00  0.00           C  
ATOM    905  CG  LEU A  63      -5.348  13.082  -9.769  1.00  0.00           C  
ATOM    906  CD1 LEU A  63      -4.925  13.394  -8.340  1.00  0.00           C  
ATOM    907  CD2 LEU A  63      -6.637  13.807 -10.128  1.00  0.00           C  
ATOM    908  H   LEU A  63      -3.938  11.114 -11.563  1.00  0.00           H  
ATOM    909  HA  LEU A  63      -5.446  13.367 -12.505  1.00  0.00           H  
ATOM    910 1HB  LEU A  63      -3.303  13.072 -10.378  1.00  0.00           H  
ATOM    911 2HB  LEU A  63      -4.149  14.591 -10.687  1.00  0.00           H  
ATOM    912  HG  LEU A  63      -5.504  12.006  -9.843  1.00  0.00           H  
ATOM    913 1HD1 LEU A  63      -5.716  13.093  -7.652  1.00  0.00           H  
ATOM    914 2HD1 LEU A  63      -4.012  12.848  -8.103  1.00  0.00           H  
ATOM    915 3HD1 LEU A  63      -4.745  14.464  -8.239  1.00  0.00           H  
ATOM    916 1HD2 LEU A  63      -7.428  13.505  -9.441  1.00  0.00           H  
ATOM    917 2HD2 LEU A  63      -6.482  14.883 -10.053  1.00  0.00           H  
ATOM    918 3HD2 LEU A  63      -6.925  13.552 -11.148  1.00  0.00           H  
ATOM    919  N   ALA A  64      -2.207  13.378 -13.109  1.00  0.00           N  
ATOM    920  CA  ALA A  64      -1.190  13.947 -13.986  1.00  0.00           C  
ATOM    921  C   ALA A  64      -1.562  13.765 -15.451  1.00  0.00           C  
ATOM    922  O   ALA A  64      -1.379  14.671 -16.265  1.00  0.00           O  
ATOM    923  CB  ALA A  64       0.166  13.317 -13.702  1.00  0.00           C  
ATOM    924  H   ALA A  64      -1.960  12.607 -12.505  1.00  0.00           H  
ATOM    925  HA  ALA A  64      -1.131  15.017 -13.786  1.00  0.00           H  
ATOM    926 1HB  ALA A  64       0.915  13.752 -14.364  1.00  0.00           H  
ATOM    927 2HB  ALA A  64       0.445  13.506 -12.666  1.00  0.00           H  
ATOM    928 3HB  ALA A  64       0.111  12.243 -13.873  1.00  0.00           H  
ATOM    929  N   GLN A  65      -2.085  12.590 -15.783  1.00  0.00           N  
ATOM    930  CA  GLN A  65      -2.523  12.302 -17.143  1.00  0.00           C  
ATOM    931  C   GLN A  65      -3.634  13.250 -17.576  1.00  0.00           C  
ATOM    932  O   GLN A  65      -3.628  13.757 -18.698  1.00  0.00           O  
ATOM    933  CB  GLN A  65      -3.001  10.852 -17.257  1.00  0.00           C  
ATOM    934  CG  GLN A  65      -1.889   9.821 -17.161  1.00  0.00           C  
ATOM    935  CD  GLN A  65      -2.420   8.402 -17.093  1.00  0.00           C  
ATOM    936  OE1 GLN A  65      -3.611   8.180 -16.855  1.00  0.00           O  
ATOM    937  NE2 GLN A  65      -1.539   7.430 -17.303  1.00  0.00           N  
ATOM    938  H   GLN A  65      -2.181  11.877 -15.073  1.00  0.00           H  
ATOM    939  HA  GLN A  65      -1.678  12.444 -17.816  1.00  0.00           H  
ATOM    940 1HB  GLN A  65      -3.722  10.643 -16.467  1.00  0.00           H  
ATOM    941 2HB  GLN A  65      -3.510  10.710 -18.210  1.00  0.00           H  
ATOM    942 1HG  GLN A  65      -1.252   9.906 -18.041  1.00  0.00           H  
ATOM    943 2HG  GLN A  65      -1.307  10.012 -16.259  1.00  0.00           H  
ATOM    944 1HE2 GLN A  65      -1.831   6.474 -17.271  1.00  0.00           H  
ATOM    945 2HE2 GLN A  65      -0.583   7.655 -17.493  1.00  0.00           H  
ATOM    946  N   TYR A  66      -4.586  13.488 -16.680  1.00  0.00           N  
ATOM    947  CA  TYR A  66      -5.661  14.438 -16.938  1.00  0.00           C  
ATOM    948  C   TYR A  66      -5.109  15.819 -17.264  1.00  0.00           C  
ATOM    949  O   TYR A  66      -5.491  16.432 -18.261  1.00  0.00           O  
ATOM    950  CB  TYR A  66      -6.607  14.514 -15.738  1.00  0.00           C  
ATOM    951  CG  TYR A  66      -7.651  15.603 -15.851  1.00  0.00           C  
ATOM    952  CD1 TYR A  66      -8.799  15.387 -16.600  1.00  0.00           C  
ATOM    953  CD2 TYR A  66      -7.460  16.816 -15.208  1.00  0.00           C  
ATOM    954  CE1 TYR A  66      -9.752  16.382 -16.704  1.00  0.00           C  
ATOM    955  CE2 TYR A  66      -8.414  17.810 -15.311  1.00  0.00           C  
ATOM    956  CZ  TYR A  66      -9.556  17.596 -16.056  1.00  0.00           C  
ATOM    957  OH  TYR A  66     -10.505  18.587 -16.159  1.00  0.00           O  
ATOM    958  H   TYR A  66      -4.564  12.997 -15.798  1.00  0.00           H  
ATOM    959  HA  TYR A  66      -6.225  14.094 -17.805  1.00  0.00           H  
ATOM    960 1HB  TYR A  66      -7.122  13.559 -15.619  1.00  0.00           H  
ATOM    961 2HB  TYR A  66      -6.030  14.689 -14.830  1.00  0.00           H  
ATOM    962  HD1 TYR A  66      -8.949  14.434 -17.106  1.00  0.00           H  
ATOM    963  HD2 TYR A  66      -6.558  16.986 -14.620  1.00  0.00           H  
ATOM    964  HE1 TYR A  66     -10.654  16.213 -17.291  1.00  0.00           H  
ATOM    965  HE2 TYR A  66      -8.263  18.765 -14.806  1.00  0.00           H  
ATOM    966  HH  TYR A  66     -11.247  18.265 -16.678  1.00  0.00           H  
ATOM    967  N   LEU A  67      -4.208  16.306 -16.417  1.00  0.00           N  
ATOM    968  CA  LEU A  67      -3.644  17.640 -16.582  1.00  0.00           C  
ATOM    969  C   LEU A  67      -2.845  17.744 -17.875  1.00  0.00           C  
ATOM    970  O   LEU A  67      -2.878  18.770 -18.555  1.00  0.00           O  
ATOM    971  CB  LEU A  67      -2.744  17.986 -15.389  1.00  0.00           C  
ATOM    972  CG  LEU A  67      -3.460  18.152 -14.042  1.00  0.00           C  
ATOM    973  CD1 LEU A  67      -2.427  18.297 -12.933  1.00  0.00           C  
ATOM    974  CD2 LEU A  67      -4.375  19.365 -14.100  1.00  0.00           C  
ATOM    975  H   LEU A  67      -3.906  15.737 -15.639  1.00  0.00           H  
ATOM    976  HA  LEU A  67      -4.461  18.358 -16.625  1.00  0.00           H  
ATOM    977 1HB  LEU A  67      -2.001  17.198 -15.274  1.00  0.00           H  
ATOM    978 2HB  LEU A  67      -2.224  18.919 -15.605  1.00  0.00           H  
ATOM    979  HG  LEU A  67      -4.051  17.260 -13.832  1.00  0.00           H  
ATOM    980 1HD1 LEU A  67      -2.936  18.414 -11.975  1.00  0.00           H  
ATOM    981 2HD1 LEU A  67      -1.798  17.407 -12.902  1.00  0.00           H  
ATOM    982 3HD1 LEU A  67      -1.808  19.173 -13.124  1.00  0.00           H  
ATOM    983 1HD2 LEU A  67      -4.885  19.482 -13.142  1.00  0.00           H  
ATOM    984 2HD2 LEU A  67      -3.784  20.257 -14.308  1.00  0.00           H  
ATOM    985 3HD2 LEU A  67      -5.114  19.227 -14.889  1.00  0.00           H  
ATOM    986  N   ILE A  68      -2.128  16.677 -18.210  1.00  0.00           N  
ATOM    987  CA  ILE A  68      -1.421  16.597 -19.482  1.00  0.00           C  
ATOM    988  C   ILE A  68      -2.388  16.677 -20.656  1.00  0.00           C  
ATOM    989  O   ILE A  68      -2.176  17.442 -21.597  1.00  0.00           O  
ATOM    990  CB  ILE A  68      -0.606  15.294 -19.577  1.00  0.00           C  
ATOM    991  CG1 ILE A  68       0.581  15.336 -18.611  1.00  0.00           C  
ATOM    992  CG2 ILE A  68      -0.128  15.068 -21.003  1.00  0.00           C  
ATOM    993  CD1 ILE A  68       1.266  14.001 -18.426  1.00  0.00           C  
ATOM    994  H   ILE A  68      -2.072  15.900 -17.566  1.00  0.00           H  
ATOM    995  HA  ILE A  68      -0.734  17.439 -19.549  1.00  0.00           H  
ATOM    996  HB  ILE A  68      -1.228  14.453 -19.274  1.00  0.00           H  
ATOM    997 1HG1 ILE A  68       1.319  16.052 -18.972  1.00  0.00           H  
ATOM    998 2HG1 ILE A  68       0.243  15.683 -17.634  1.00  0.00           H  
ATOM    999 1HG2 ILE A  68       0.447  14.144 -21.051  1.00  0.00           H  
ATOM   1000 2HG2 ILE A  68      -0.988  14.995 -21.667  1.00  0.00           H  
ATOM   1001 3HG2 ILE A  68       0.501  15.903 -21.313  1.00  0.00           H  
ATOM   1002 1HD1 ILE A  68       2.096  14.112 -17.728  1.00  0.00           H  
ATOM   1003 2HD1 ILE A  68       0.553  13.278 -18.031  1.00  0.00           H  
ATOM   1004 3HD1 ILE A  68       1.644  13.651 -19.386  1.00  0.00           H  
ATOM   1005  N   ASN A  69      -3.452  15.883 -20.595  1.00  0.00           N  
ATOM   1006  CA  ASN A  69      -4.455  15.863 -21.654  1.00  0.00           C  
ATOM   1007  C   ASN A  69      -5.102  17.231 -21.825  1.00  0.00           C  
ATOM   1008  O   ASN A  69      -5.410  17.647 -22.942  1.00  0.00           O  
ATOM   1009  CB  ASN A  69      -5.506  14.806 -21.373  1.00  0.00           C  
ATOM   1010  CG  ASN A  69      -4.993  13.409 -21.588  1.00  0.00           C  
ATOM   1011  OD1 ASN A  69      -3.996  13.202 -22.289  1.00  0.00           O  
ATOM   1012  ND2 ASN A  69      -5.656  12.446 -20.999  1.00  0.00           N  
ATOM   1013  H   ASN A  69      -3.569  15.278 -19.795  1.00  0.00           H  
ATOM   1014  HA  ASN A  69      -3.959  15.620 -22.595  1.00  0.00           H  
ATOM   1015 1HB  ASN A  69      -5.850  14.899 -20.342  1.00  0.00           H  
ATOM   1016 2HB  ASN A  69      -6.368  14.968 -22.021  1.00  0.00           H  
ATOM   1017 1HD2 ASN A  69      -5.360  11.497 -21.107  1.00  0.00           H  
ATOM   1018 2HD2 ASN A  69      -6.457  12.660 -20.441  1.00  0.00           H  
ATOM   1019  N   ALA A  70      -5.307  17.927 -20.712  1.00  0.00           N  
ATOM   1020  CA  ALA A  70      -5.853  19.278 -20.743  1.00  0.00           C  
ATOM   1021  C   ALA A  70      -4.932  20.227 -21.499  1.00  0.00           C  
ATOM   1022  O   ALA A  70      -5.393  21.105 -22.228  1.00  0.00           O  
ATOM   1023  CB  ALA A  70      -6.090  19.787 -19.328  1.00  0.00           C  
ATOM   1024  H   ALA A  70      -5.079  17.509 -19.821  1.00  0.00           H  
ATOM   1025  HA  ALA A  70      -6.806  19.247 -21.271  1.00  0.00           H  
ATOM   1026 1HB  ALA A  70      -6.497  20.797 -19.368  1.00  0.00           H  
ATOM   1027 2HB  ALA A  70      -6.796  19.130 -18.819  1.00  0.00           H  
ATOM   1028 3HB  ALA A  70      -5.147  19.797 -18.783  1.00  0.00           H  
ATOM   1029  N   ARG A  71      -3.628  20.045 -21.321  1.00  0.00           N  
ATOM   1030  CA  ARG A  71      -2.639  20.860 -22.016  1.00  0.00           C  
ATOM   1031  C   ARG A  71      -2.495  20.431 -23.470  1.00  0.00           C  
ATOM   1032  O   ARG A  71      -2.203  21.249 -24.343  1.00  0.00           O  
ATOM   1033  CB  ARG A  71      -1.286  20.765 -21.325  1.00  0.00           C  
ATOM   1034  CG  ARG A  71      -1.195  21.493 -19.994  1.00  0.00           C  
ATOM   1035  CD  ARG A  71      -1.274  22.967 -20.168  1.00  0.00           C  
ATOM   1036  NE  ARG A  71      -1.001  23.674 -18.928  1.00  0.00           N  
ATOM   1037  CZ  ARG A  71      -1.100  25.009 -18.771  1.00  0.00           C  
ATOM   1038  NH1 ARG A  71      -1.466  25.764 -19.782  1.00  0.00           N  
ATOM   1039  NH2 ARG A  71      -0.830  25.558 -17.600  1.00  0.00           N  
ATOM   1040  H   ARG A  71      -3.314  19.323 -20.688  1.00  0.00           H  
ATOM   1041  HA  ARG A  71      -2.968  21.899 -21.992  1.00  0.00           H  
ATOM   1042 1HB  ARG A  71      -1.043  19.718 -21.146  1.00  0.00           H  
ATOM   1043 2HB  ARG A  71      -0.515  21.172 -21.979  1.00  0.00           H  
ATOM   1044 1HG  ARG A  71      -2.016  21.179 -19.350  1.00  0.00           H  
ATOM   1045 2HG  ARG A  71      -0.245  21.256 -19.514  1.00  0.00           H  
ATOM   1046 1HD  ARG A  71      -0.543  23.285 -20.910  1.00  0.00           H  
ATOM   1047 2HD  ARG A  71      -2.274  23.240 -20.503  1.00  0.00           H  
ATOM   1048  HE  ARG A  71      -0.717  23.127 -18.126  1.00  0.00           H  
ATOM   1049 1HH1 ARG A  71      -1.672  25.344 -20.678  1.00  0.00           H  
ATOM   1050 2HH1 ARG A  71      -1.540  26.765 -19.665  1.00  0.00           H  
ATOM   1051 1HH2 ARG A  71      -0.548  24.977 -16.821  1.00  0.00           H  
ATOM   1052 2HH2 ARG A  71      -0.904  26.558 -17.482  1.00  0.00           H  
ATOM   1053  N   LEU A  72      -2.701  19.144 -23.725  1.00  0.00           N  
ATOM   1054  CA  LEU A  72      -2.650  18.613 -25.082  1.00  0.00           C  
ATOM   1055  C   LEU A  72      -3.814  19.128 -25.919  1.00  0.00           C  
ATOM   1056  O   LEU A  72      -3.667  19.381 -27.115  1.00  0.00           O  
ATOM   1057  CB  LEU A  72      -2.672  17.080 -25.054  1.00  0.00           C  
ATOM   1058  CG  LEU A  72      -1.410  16.407 -24.497  1.00  0.00           C  
ATOM   1059  CD1 LEU A  72      -1.630  14.903 -24.417  1.00  0.00           C  
ATOM   1060  CD2 LEU A  72      -0.222  16.739 -25.388  1.00  0.00           C  
ATOM   1061  H   LEU A  72      -2.898  18.516 -22.959  1.00  0.00           H  
ATOM   1062  HA  LEU A  72      -1.721  18.942 -25.547  1.00  0.00           H  
ATOM   1063 1HB  LEU A  72      -3.515  16.756 -24.446  1.00  0.00           H  
ATOM   1064 2HB  LEU A  72      -2.821  16.715 -26.070  1.00  0.00           H  
ATOM   1065  HG  LEU A  72      -1.219  16.771 -23.487  1.00  0.00           H  
ATOM   1066 1HD1 LEU A  72      -0.734  14.424 -24.021  1.00  0.00           H  
ATOM   1067 2HD1 LEU A  72      -2.473  14.693 -23.758  1.00  0.00           H  
ATOM   1068 3HD1 LEU A  72      -1.840  14.512 -25.412  1.00  0.00           H  
ATOM   1069 1HD2 LEU A  72       0.674  16.262 -24.992  1.00  0.00           H  
ATOM   1070 2HD2 LEU A  72      -0.412  16.375 -26.398  1.00  0.00           H  
ATOM   1071 3HD2 LEU A  72      -0.077  17.819 -25.413  1.00  0.00           H  
ATOM   1072  N   SER A  73      -4.970  19.282 -25.283  1.00  0.00           N  
ATOM   1073  CA  SER A  73      -6.154  19.797 -25.961  1.00  0.00           C  
ATOM   1074  C   SER A  73      -5.991  21.270 -26.313  1.00  0.00           C  
ATOM   1075  O   SER A  73      -5.358  21.588 -27.282  1.00  0.00           O  
ATOM   1076  OXT SER A  73      -6.495  22.111 -25.622  1.00  0.00           O  
ATOM   1077  CB  SER A  73      -7.379  19.610 -25.086  1.00  0.00           C  
ATOM   1078  OG  SER A  73      -8.513  20.178 -25.682  1.00  0.00           O  
ATOM   1079  H   SER A  73      -5.031  19.036 -24.306  1.00  0.00           H  
ATOM   1080  HA  SER A  73      -6.294  19.237 -26.887  1.00  0.00           H  
ATOM   1081 1HB  SER A  73      -7.547  18.546 -24.919  1.00  0.00           H  
ATOM   1082 2HB  SER A  73      -7.206  20.070 -24.115  1.00  0.00           H  
ATOM   1083  HG  SER A  73      -8.837  20.835 -25.061  1.00  0.00           H  
TER                                                                             
# All scores below are weighted scores, not raw scores.
#BEGIN_POSE_ENERGIES_TABLE batch_000322_000281_0001.pdb
label fa_atr fa_rep fa_sol fa_intra_rep fa_elec pro_close hbond_sr_bb hbond_lr_bb hbond_bb_sc hbond_sc dslf_fa13 atom_pair_constraint rama omega fa_dun p_aa_pp ref rdc total
weights 1 1 1 1 1 1 1 1 1 1 1 1 1 1 1 1 1 1 NA
pose#END_POSE_ENERGIES_TABLE batch_000322_000281_0001.pdb
ENDMDL
MODEL        2
REMARK ROSETTA-TAG batch_000324_000352_0001
ATOM      1  N   ALA A   1      -5.335   3.054  -4.369  1.00  0.00           N  
ATOM      2  CA  ALA A   1      -3.977   2.639  -4.698  1.00  0.00           C  
ATOM      3  C   ALA A   1      -3.022   2.913  -3.543  1.00  0.00           C  
ATOM      4  O   ALA A   1      -2.589   4.047  -3.339  1.00  0.00           O  
ATOM      5  CB  ALA A   1      -3.498   3.345  -5.959  1.00  0.00           C  
ATOM      6 1H   ALA A   1      -5.939   2.863  -5.143  1.00  0.00           H  
ATOM      7 2H   ALA A   1      -5.653   2.550  -3.567  1.00  0.00           H  
ATOM      8 3H   ALA A   1      -5.347   4.034  -4.172  1.00  0.00           H  
ATOM      9  HA  ALA A   1      -3.985   1.564  -4.877  1.00  0.00           H  
ATOM     10 1HB  ALA A   1      -2.482   3.025  -6.191  1.00  0.00           H  
ATOM     11 2HB  ALA A   1      -4.157   3.092  -6.789  1.00  0.00           H  
ATOM     12 3HB  ALA A   1      -3.511   4.422  -5.800  1.00  0.00           H  
ATOM     13  N   SER A   2      -2.699   1.868  -2.789  1.00  0.00           N  
ATOM     14  CA  SER A   2      -1.790   1.993  -1.656  1.00  0.00           C  
ATOM     15  C   SER A   2      -0.336   1.906  -2.103  1.00  0.00           C  
ATOM     16  O   SER A   2       0.571   2.327  -1.385  1.00  0.00           O  
ATOM     17  CB  SER A   2      -2.079   0.912  -0.633  1.00  0.00           C  
ATOM     18  OG  SER A   2      -1.765  -0.356  -1.140  1.00  0.00           O  
ATOM     19  H   SER A   2      -3.092   0.964  -3.006  1.00  0.00           H  
ATOM     20  HA  SER A   2      -1.947   2.968  -1.192  1.00  0.00           H  
ATOM     21 1HB  SER A   2      -1.497   1.100   0.269  1.00  0.00           H  
ATOM     22 2HB  SER A   2      -3.132   0.946  -0.356  1.00  0.00           H  
ATOM     23  HG  SER A   2      -0.825  -0.338  -1.335  1.00  0.00           H  
ATOM     24  N   THR A   3      -0.121   1.359  -3.294  1.00  0.00           N  
ATOM     25  CA  THR A   3       1.223   1.224  -3.844  1.00  0.00           C  
ATOM     26  C   THR A   3       1.474   2.249  -4.943  1.00  0.00           C  
ATOM     27  O   THR A   3       0.550   2.921  -5.401  1.00  0.00           O  
ATOM     28  CB  THR A   3       1.456  -0.194  -4.397  1.00  0.00           C  
ATOM     29  OG1 THR A   3       0.593  -0.421  -5.519  1.00  0.00           O  
ATOM     30  CG2 THR A   3       1.173  -1.237  -3.326  1.00  0.00           C  
ATOM     31  H   THR A   3      -0.908   1.027  -3.833  1.00  0.00           H  
ATOM     32  HA  THR A   3       1.943   1.404  -3.046  1.00  0.00           H  
ATOM     33  HB  THR A   3       2.491  -0.291  -4.726  1.00  0.00           H  
ATOM     34  HG1 THR A   3       1.086  -0.287  -6.332  1.00  0.00           H  
ATOM     35 1HG2 THR A   3       1.344  -2.233  -3.734  1.00  0.00           H  
ATOM     36 2HG2 THR A   3       1.836  -1.075  -2.476  1.00  0.00           H  
ATOM     37 3HG2 THR A   3       0.138  -1.152  -3.000  1.00  0.00           H  
ATOM     38  N   GLN A   4       2.729   2.364  -5.362  1.00  0.00           N  
ATOM     39  CA  GLN A   4       3.102   3.299  -6.417  1.00  0.00           C  
ATOM     40  C   GLN A   4       3.852   2.593  -7.539  1.00  0.00           C  
ATOM     41  O   GLN A   4       4.414   1.516  -7.341  1.00  0.00           O  
ATOM     42  CB  GLN A   4       3.959   4.434  -5.849  1.00  0.00           C  
ATOM     43  CG  GLN A   4       3.250   5.292  -4.815  1.00  0.00           C  
ATOM     44  CD  GLN A   4       4.110   6.445  -4.332  1.00  0.00           C  
ATOM     45  OE1 GLN A   4       5.342   6.372  -4.357  1.00  0.00           O  
ATOM     46  NE2 GLN A   4       3.465   7.517  -3.888  1.00  0.00           N  
ATOM     47  H   GLN A   4       3.444   1.790  -4.938  1.00  0.00           H  
ATOM     48  HA  GLN A   4       2.192   3.727  -6.837  1.00  0.00           H  
ATOM     49 1HB  GLN A   4       4.853   4.017  -5.385  1.00  0.00           H  
ATOM     50 2HB  GLN A   4       4.285   5.085  -6.660  1.00  0.00           H  
ATOM     51 1HG  GLN A   4       2.344   5.704  -5.260  1.00  0.00           H  
ATOM     52 2HG  GLN A   4       2.996   4.672  -3.956  1.00  0.00           H  
ATOM     53 1HE2 GLN A   4       3.979   8.309  -3.556  1.00  0.00           H  
ATOM     54 2HE2 GLN A   4       2.465   7.534  -3.885  1.00  0.00           H  
ATOM     55  N   THR A   5       3.856   3.206  -8.718  1.00  0.00           N  
ATOM     56  CA  THR A   5       4.554   2.646  -9.869  1.00  0.00           C  
ATOM     57  C   THR A   5       4.976   3.740 -10.842  1.00  0.00           C  
ATOM     58  O   THR A   5       4.901   4.928 -10.527  1.00  0.00           O  
ATOM     59  CB  THR A   5       3.676   1.614 -10.601  1.00  0.00           C  
ATOM     60  OG1 THR A   5       4.460   0.932 -11.589  1.00  0.00           O  
ATOM     61  CG2 THR A   5       2.499   2.299 -11.278  1.00  0.00           C  
ATOM     62  H   THR A   5       3.364   4.082  -8.819  1.00  0.00           H  
ATOM     63  HA  THR A   5       5.455   2.143  -9.517  1.00  0.00           H  
ATOM     64  HB  THR A   5       3.302   0.883  -9.886  1.00  0.00           H  
ATOM     65  HG1 THR A   5       4.226   0.000 -11.595  1.00  0.00           H  
ATOM     66 1HG2 THR A   5       1.890   1.554 -11.790  1.00  0.00           H  
ATOM     67 2HG2 THR A   5       1.895   2.809 -10.529  1.00  0.00           H  
ATOM     68 3HG2 THR A   5       2.868   3.025 -12.002  1.00  0.00           H  
ATOM     69  N   THR A   6       5.421   3.332 -12.026  1.00  0.00           N  
ATOM     70  CA  THR A   6       5.870   4.277 -13.042  1.00  0.00           C  
ATOM     71  C   THR A   6       5.159   4.039 -14.368  1.00  0.00           C  
ATOM     72  O   THR A   6       5.081   2.908 -14.847  1.00  0.00           O  
ATOM     73  CB  THR A   6       7.394   4.185 -13.249  1.00  0.00           C  
ATOM     74  OG1 THR A   6       8.065   4.528 -12.029  1.00  0.00           O  
ATOM     75  CG2 THR A   6       7.840   5.132 -14.352  1.00  0.00           C  
ATOM     76  H   THR A   6       5.448   2.343 -12.227  1.00  0.00           H  
ATOM     77  HA  THR A   6       5.629   5.286 -12.707  1.00  0.00           H  
ATOM     78  HB  THR A   6       7.663   3.165 -13.521  1.00  0.00           H  
ATOM     79  HG1 THR A   6       8.596   3.783 -11.737  1.00  0.00           H  
ATOM     80 1HG2 THR A   6       8.919   5.054 -14.485  1.00  0.00           H  
ATOM     81 2HG2 THR A   6       7.339   4.867 -15.283  1.00  0.00           H  
ATOM     82 3HG2 THR A   6       7.581   6.155 -14.081  1.00  0.00           H  
ATOM     83  N   HIS A   7       4.641   5.112 -14.956  1.00  0.00           N  
ATOM     84  CA  HIS A   7       3.931   5.021 -16.227  1.00  0.00           C  
ATOM     85  C   HIS A   7       4.738   5.651 -17.355  1.00  0.00           C  
ATOM     86  O   HIS A   7       5.332   6.716 -17.186  1.00  0.00           O  
ATOM     87  CB  HIS A   7       2.561   5.699 -16.131  1.00  0.00           C  
ATOM     88  CG  HIS A   7       1.838   5.781 -17.439  1.00  0.00           C  
ATOM     89  ND1 HIS A   7       1.289   4.677 -18.056  1.00  0.00           N  
ATOM     90  CD2 HIS A   7       1.574   6.835 -18.248  1.00  0.00           C  
ATOM     91  CE1 HIS A   7       0.717   5.049 -19.189  1.00  0.00           C  
ATOM     92  NE2 HIS A   7       0.877   6.352 -19.328  1.00  0.00           N  
ATOM     93  H   HIS A   7       4.741   6.013 -14.512  1.00  0.00           H  
ATOM     94  HA  HIS A   7       3.772   3.973 -16.481  1.00  0.00           H  
ATOM     95 1HB  HIS A   7       1.932   5.152 -15.427  1.00  0.00           H  
ATOM     96 2HB  HIS A   7       2.682   6.710 -15.743  1.00  0.00           H  
ATOM     97  HD1 HIS A   7       1.245   3.751 -17.681  1.00  0.00           H  
ATOM     98  HD2 HIS A   7       1.807   7.898 -18.179  1.00  0.00           H  
ATOM     99  HE1 HIS A   7       0.223   4.317 -19.827  1.00  0.00           H  
ATOM    100  N   GLU A   8       4.756   4.988 -18.505  1.00  0.00           N  
ATOM    101  CA  GLU A   8       5.395   5.535 -19.696  1.00  0.00           C  
ATOM    102  C   GLU A   8       4.365   6.115 -20.657  1.00  0.00           C  
ATOM    103  O   GLU A   8       3.519   5.393 -21.185  1.00  0.00           O  
ATOM    104  CB  GLU A   8       6.216   4.456 -20.405  1.00  0.00           C  
ATOM    105  CG  GLU A   8       6.953   4.940 -21.645  1.00  0.00           C  
ATOM    106  CD  GLU A   8       7.742   3.852 -22.319  1.00  0.00           C  
ATOM    107  OE1 GLU A   8       7.742   2.751 -21.824  1.00  0.00           O  
ATOM    108  OE2 GLU A   8       8.344   4.123 -23.331  1.00  0.00           O  
ATOM    109  H   GLU A   8       4.315   4.080 -18.557  1.00  0.00           H  
ATOM    110  HA  GLU A   8       6.064   6.340 -19.390  1.00  0.00           H  
ATOM    111 1HB  GLU A   8       6.955   4.049 -19.714  1.00  0.00           H  
ATOM    112 2HB  GLU A   8       5.562   3.637 -20.703  1.00  0.00           H  
ATOM    113 1HG  GLU A   8       6.228   5.339 -22.354  1.00  0.00           H  
ATOM    114 2HG  GLU A   8       7.627   5.749 -21.363  1.00  0.00           H  
ATOM    115  N   LEU A   9       4.440   7.423 -20.879  1.00  0.00           N  
ATOM    116  CA  LEU A   9       3.472   8.114 -21.721  1.00  0.00           C  
ATOM    117  C   LEU A   9       4.139   8.705 -22.957  1.00  0.00           C  
ATOM    118  O   LEU A   9       5.109   9.457 -22.851  1.00  0.00           O  
ATOM    119  CB  LEU A   9       2.777   9.227 -20.927  1.00  0.00           C  
ATOM    120  CG  LEU A   9       1.759  10.067 -21.709  1.00  0.00           C  
ATOM    121  CD1 LEU A   9       0.597   9.183 -22.143  1.00  0.00           C  
ATOM    122  CD2 LEU A   9       1.275  11.217 -20.839  1.00  0.00           C  
ATOM    123  H   LEU A   9       5.188   7.952 -20.453  1.00  0.00           H  
ATOM    124  HA  LEU A   9       2.722   7.395 -22.047  1.00  0.00           H  
ATOM    125 1HB  LEU A   9       2.257   8.778 -20.082  1.00  0.00           H  
ATOM    126 2HB  LEU A   9       3.538   9.905 -20.539  1.00  0.00           H  
ATOM    127  HG  LEU A   9       2.229  10.464 -22.608  1.00  0.00           H  
ATOM    128 1HD1 LEU A   9      -0.126   9.779 -22.699  1.00  0.00           H  
ATOM    129 2HD1 LEU A   9       0.969   8.379 -22.779  1.00  0.00           H  
ATOM    130 3HD1 LEU A   9       0.116   8.756 -21.263  1.00  0.00           H  
ATOM    131 1HD2 LEU A   9       0.551  11.815 -21.395  1.00  0.00           H  
ATOM    132 2HD2 LEU A   9       0.803  10.821 -19.940  1.00  0.00           H  
ATOM    133 3HD2 LEU A   9       2.122  11.843 -20.558  1.00  0.00           H  
ATOM    134  N   THR A  10       3.615   8.361 -24.128  1.00  0.00           N  
ATOM    135  CA  THR A  10       4.161   8.855 -25.387  1.00  0.00           C  
ATOM    136  C   THR A  10       3.435  10.112 -25.847  1.00  0.00           C  
ATOM    137  O   THR A  10       2.236  10.081 -26.127  1.00  0.00           O  
ATOM    138  CB  THR A  10       4.080   7.779 -26.486  1.00  0.00           C  
ATOM    139  OG1 THR A  10       4.850   6.634 -26.095  1.00  0.00           O  
ATOM    140  CG2 THR A  10       4.616   8.320 -27.802  1.00  0.00           C  
ATOM    141  H   THR A  10       2.817   7.742 -24.147  1.00  0.00           H  
ATOM    142  HA  THR A  10       5.210   9.110 -25.232  1.00  0.00           H  
ATOM    143  HB  THR A  10       3.043   7.474 -26.620  1.00  0.00           H  
ATOM    144  HG1 THR A  10       5.665   6.924 -25.678  1.00  0.00           H  
ATOM    145 1HG2 THR A  10       4.551   7.547 -28.567  1.00  0.00           H  
ATOM    146 2HG2 THR A  10       4.026   9.184 -28.108  1.00  0.00           H  
ATOM    147 3HG2 THR A  10       5.656   8.618 -27.676  1.00  0.00           H  
ATOM    148  N   ILE A  11       4.168  11.218 -25.924  1.00  0.00           N  
ATOM    149  CA  ILE A  11       3.597  12.487 -26.360  1.00  0.00           C  
ATOM    150  C   ILE A  11       4.280  12.992 -27.625  1.00  0.00           C  
ATOM    151  O   ILE A  11       5.507  13.055 -27.696  1.00  0.00           O  
ATOM    152  CB  ILE A  11       3.713  13.551 -25.254  1.00  0.00           C  
ATOM    153  CG1 ILE A  11       2.964  13.098 -23.998  1.00  0.00           C  
ATOM    154  CG2 ILE A  11       3.178  14.888 -25.744  1.00  0.00           C  
ATOM    155  CD1 ILE A  11       1.472  12.954 -24.195  1.00  0.00           C  
ATOM    156  H   ILE A  11       5.145  11.179 -25.673  1.00  0.00           H  
ATOM    157  HA  ILE A  11       2.541  12.333 -26.582  1.00  0.00           H  
ATOM    158  HB  ILE A  11       4.758  13.670 -24.971  1.00  0.00           H  
ATOM    159 1HG1 ILE A  11       3.359  12.139 -23.664  1.00  0.00           H  
ATOM    160 2HG1 ILE A  11       3.132  13.817 -23.195  1.00  0.00           H  
ATOM    161 1HG2 ILE A  11       3.267  15.628 -24.949  1.00  0.00           H  
ATOM    162 2HG2 ILE A  11       3.753  15.214 -26.609  1.00  0.00           H  
ATOM    163 3HG2 ILE A  11       2.130  14.780 -26.024  1.00  0.00           H  
ATOM    164 1HD1 ILE A  11       1.011  12.631 -23.261  1.00  0.00           H  
ATOM    165 2HD1 ILE A  11       1.050  13.913 -24.495  1.00  0.00           H  
ATOM    166 3HD1 ILE A  11       1.278  12.213 -24.970  1.00  0.00           H  
ATOM    167  N   PRO A  12       3.477  13.351 -28.621  1.00  0.00           N  
ATOM    168  CA  PRO A  12       3.999  13.917 -29.859  1.00  0.00           C  
ATOM    169  C   PRO A  12       4.925  15.093 -29.580  1.00  0.00           C  
ATOM    170  O   PRO A  12       4.649  15.920 -28.711  1.00  0.00           O  
ATOM    171  CB  PRO A  12       2.732  14.358 -30.598  1.00  0.00           C  
ATOM    172  CG  PRO A  12       1.680  13.420 -30.113  1.00  0.00           C  
ATOM    173  CD  PRO A  12       1.996  13.226 -28.653  1.00  0.00           C  
ATOM    174  HA  PRO A  12       4.529  13.133 -30.420  1.00  0.00           H  
ATOM    175 1HB  PRO A  12       2.507  15.409 -30.364  1.00  0.00           H  
ATOM    176 2HB  PRO A  12       2.889  14.298 -31.685  1.00  0.00           H  
ATOM    177 1HG  PRO A  12       0.682  13.851 -30.277  1.00  0.00           H  
ATOM    178 2HG  PRO A  12       1.718  12.480 -30.683  1.00  0.00           H  
ATOM    179 1HD  PRO A  12       1.506  14.016 -28.064  1.00  0.00           H  
ATOM    180 2HD  PRO A  12       1.651  12.232 -28.332  1.00  0.00           H  
ATOM    181  N   ASN A  13       6.026  15.163 -30.321  1.00  0.00           N  
ATOM    182  CA  ASN A  13       7.045  16.179 -30.086  1.00  0.00           C  
ATOM    183  C   ASN A  13       6.482  17.580 -30.281  1.00  0.00           C  
ATOM    184  O   ASN A  13       6.975  18.545 -29.697  1.00  0.00           O  
ATOM    185  CB  ASN A  13       8.242  15.953 -30.991  1.00  0.00           C  
ATOM    186  CG  ASN A  13       9.081  14.783 -30.559  1.00  0.00           C  
ATOM    187  OD1 ASN A  13       9.094  14.415 -29.378  1.00  0.00           O  
ATOM    188  ND2 ASN A  13       9.781  14.190 -31.492  1.00  0.00           N  
ATOM    189  H   ASN A  13       6.159  14.496 -31.067  1.00  0.00           H  
ATOM    190  HA  ASN A  13       7.374  16.104 -29.048  1.00  0.00           H  
ATOM    191 1HB  ASN A  13       7.900  15.783 -32.012  1.00  0.00           H  
ATOM    192 2HB  ASN A  13       8.865  16.848 -31.000  1.00  0.00           H  
ATOM    193 1HD2 ASN A  13      10.358  13.405 -31.262  1.00  0.00           H  
ATOM    194 2HD2 ASN A  13       9.740  14.521 -32.434  1.00  0.00           H  
ATOM    195  N   ASN A  14       5.446  17.687 -31.106  1.00  0.00           N  
ATOM    196  CA  ASN A  14       4.847  18.978 -31.422  1.00  0.00           C  
ATOM    197  C   ASN A  14       3.936  19.452 -30.296  1.00  0.00           C  
ATOM    198  O   ASN A  14       3.568  20.625 -30.235  1.00  0.00           O  
ATOM    199  CB  ASN A  14       4.084  18.907 -32.732  1.00  0.00           C  
ATOM    200  CG  ASN A  14       4.992  18.776 -33.923  1.00  0.00           C  
ATOM    201  OD1 ASN A  14       6.152  19.202 -33.884  1.00  0.00           O  
ATOM    202  ND2 ASN A  14       4.487  18.195 -34.981  1.00  0.00           N  
ATOM    203  H   ASN A  14       5.064  16.851 -31.526  1.00  0.00           H  
ATOM    204  HA  ASN A  14       5.645  19.714 -31.524  1.00  0.00           H  
ATOM    205 1HB  ASN A  14       3.405  18.054 -32.712  1.00  0.00           H  
ATOM    206 2HB  ASN A  14       3.478  19.805 -32.849  1.00  0.00           H  
ATOM    207 1HD2 ASN A  14       5.046  18.081 -35.803  1.00  0.00           H  
ATOM    208 2HD2 ASN A  14       3.544  17.866 -34.968  1.00  0.00           H  
ATOM    209  N   LEU A  15       3.577  18.534 -29.406  1.00  0.00           N  
ATOM    210  CA  LEU A  15       2.640  18.835 -28.330  1.00  0.00           C  
ATOM    211  C   LEU A  15       3.358  18.963 -26.994  1.00  0.00           C  
ATOM    212  O   LEU A  15       2.981  19.777 -26.151  1.00  0.00           O  
ATOM    213  CB  LEU A  15       1.568  17.741 -28.239  1.00  0.00           C  
ATOM    214  CG  LEU A  15       0.687  17.567 -29.482  1.00  0.00           C  
ATOM    215  CD1 LEU A  15      -0.317  16.448 -29.241  1.00  0.00           C  
ATOM    216  CD2 LEU A  15      -0.021  18.879 -29.790  1.00  0.00           C  
ATOM    217  H   LEU A  15       3.962  17.603 -29.477  1.00  0.00           H  
ATOM    218  HA  LEU A  15       2.153  19.784 -28.551  1.00  0.00           H  
ATOM    219 1HB  LEU A  15       2.060  16.788 -28.046  1.00  0.00           H  
ATOM    220 2HB  LEU A  15       0.914  17.965 -27.397  1.00  0.00           H  
ATOM    221  HG  LEU A  15       1.307  17.282 -30.332  1.00  0.00           H  
ATOM    222 1HD1 LEU A  15      -0.943  16.324 -30.125  1.00  0.00           H  
ATOM    223 2HD1 LEU A  15       0.216  15.518 -29.043  1.00  0.00           H  
ATOM    224 3HD1 LEU A  15      -0.943  16.698 -28.385  1.00  0.00           H  
ATOM    225 1HD2 LEU A  15      -0.647  18.756 -30.674  1.00  0.00           H  
ATOM    226 2HD2 LEU A  15      -0.643  19.164 -28.941  1.00  0.00           H  
ATOM    227 3HD2 LEU A  15       0.720  19.657 -29.975  1.00  0.00           H  
ATOM    228  N   ILE A  16       4.396  18.155 -26.805  1.00  0.00           N  
ATOM    229  CA  ILE A  16       5.097  18.092 -25.528  1.00  0.00           C  
ATOM    230  C   ILE A  16       5.734  19.432 -25.184  1.00  0.00           C  
ATOM    231  O   ILE A  16       5.920  19.759 -24.012  1.00  0.00           O  
ATOM    232  CB  ILE A  16       6.180  16.998 -25.549  1.00  0.00           C  
ATOM    233  CG1 ILE A  16       6.672  16.707 -24.129  1.00  0.00           C  
ATOM    234  CG2 ILE A  16       7.338  17.413 -26.443  1.00  0.00           C  
ATOM    235  CD1 ILE A  16       5.602  16.157 -23.213  1.00  0.00           C  
ATOM    236  H   ILE A  16       4.707  17.568 -27.566  1.00  0.00           H  
ATOM    237  HA  ILE A  16       4.375  17.848 -24.750  1.00  0.00           H  
ATOM    238  HB  ILE A  16       5.753  16.071 -25.931  1.00  0.00           H  
ATOM    239 1HG1 ILE A  16       7.490  15.989 -24.168  1.00  0.00           H  
ATOM    240 2HG1 ILE A  16       7.063  17.623 -23.684  1.00  0.00           H  
ATOM    241 1HG2 ILE A  16       8.094  16.628 -26.446  1.00  0.00           H  
ATOM    242 2HG2 ILE A  16       6.976  17.571 -27.458  1.00  0.00           H  
ATOM    243 3HG2 ILE A  16       7.776  18.337 -26.066  1.00  0.00           H  
ATOM    244 1HD1 ILE A  16       6.027  15.977 -22.225  1.00  0.00           H  
ATOM    245 2HD1 ILE A  16       4.788  16.878 -23.131  1.00  0.00           H  
ATOM    246 3HD1 ILE A  16       5.221  15.222 -23.619  1.00  0.00           H  
ATOM    247  N   GLY A  17       6.068  20.204 -26.212  1.00  0.00           N  
ATOM    248  CA  GLY A  17       6.708  21.501 -26.021  1.00  0.00           C  
ATOM    249  C   GLY A  17       5.868  22.402 -25.126  1.00  0.00           C  
ATOM    250  O   GLY A  17       6.376  22.999 -24.176  1.00  0.00           O  
ATOM    251  H   GLY A  17       5.874  19.885 -27.151  1.00  0.00           H  
ATOM    252 1HA  GLY A  17       7.694  21.358 -25.577  1.00  0.00           H  
ATOM    253 2HA  GLY A  17       6.857  21.979 -26.988  1.00  0.00           H  
ATOM    254  N   CYS A  18       4.579  22.498 -25.434  1.00  0.00           N  
ATOM    255  CA  CYS A  18       3.662  23.316 -24.648  1.00  0.00           C  
ATOM    256  C   CYS A  18       3.376  22.677 -23.295  1.00  0.00           C  
ATOM    257  O   CYS A  18       3.245  23.370 -22.286  1.00  0.00           O  
ATOM    258  CB  CYS A  18       2.345  23.520 -25.398  1.00  0.00           C  
ATOM    259  SG  CYS A  18       2.485  24.573 -26.861  1.00  0.00           S  
ATOM    260  H   CYS A  18       4.225  21.992 -26.233  1.00  0.00           H  
ATOM    261  HA  CYS A  18       4.122  24.290 -24.483  1.00  0.00           H  
ATOM    262 1HB  CYS A  18       1.953  22.553 -25.715  1.00  0.00           H  
ATOM    263 2HB  CYS A  18       1.611  23.967 -24.729  1.00  0.00           H  
ATOM    264  HG  CYS A  18       3.361  23.806 -27.502  1.00  0.00           H  
ATOM    265  N   ILE A  19       3.281  21.352 -23.280  1.00  0.00           N  
ATOM    266  CA  ILE A  19       3.038  20.615 -22.046  1.00  0.00           C  
ATOM    267  C   ILE A  19       4.148  20.857 -21.032  1.00  0.00           C  
ATOM    268  O   ILE A  19       3.889  21.004 -19.837  1.00  0.00           O  
ATOM    269  CB  ILE A  19       2.915  19.105 -22.323  1.00  0.00           C  
ATOM    270  CG1 ILE A  19       1.631  18.808 -23.102  1.00  0.00           C  
ATOM    271  CG2 ILE A  19       2.944  18.321 -21.020  1.00  0.00           C  
ATOM    272  CD1 ILE A  19       1.600  17.431 -23.726  1.00  0.00           C  
ATOM    273  H   ILE A  19       3.379  20.842 -24.147  1.00  0.00           H  
ATOM    274  HA  ILE A  19       2.100  20.963 -21.615  1.00  0.00           H  
ATOM    275  HB  ILE A  19       3.746  18.781 -22.949  1.00  0.00           H  
ATOM    276 1HG1 ILE A  19       0.773  18.901 -22.438  1.00  0.00           H  
ATOM    277 2HG1 ILE A  19       1.510  19.544 -23.898  1.00  0.00           H  
ATOM    278 1HG2 ILE A  19       2.855  17.256 -21.234  1.00  0.00           H  
ATOM    279 2HG2 ILE A  19       3.883  18.511 -20.503  1.00  0.00           H  
ATOM    280 3HG2 ILE A  19       2.112  18.635 -20.388  1.00  0.00           H  
ATOM    281 1HD1 ILE A  19       0.660  17.295 -24.261  1.00  0.00           H  
ATOM    282 2HD1 ILE A  19       2.433  17.328 -24.423  1.00  0.00           H  
ATOM    283 3HD1 ILE A  19       1.685  16.677 -22.945  1.00  0.00           H  
ATOM    284  N   ILE A  20       5.385  20.898 -21.515  1.00  0.00           N  
ATOM    285  CA  ILE A  20       6.532  21.180 -20.660  1.00  0.00           C  
ATOM    286  C   ILE A  20       6.453  22.585 -20.078  1.00  0.00           C  
ATOM    287  O   ILE A  20       6.529  22.769 -18.863  1.00  0.00           O  
ATOM    288  CB  ILE A  20       7.850  21.019 -21.440  1.00  0.00           C  
ATOM    289  CG1 ILE A  20       8.078  19.551 -21.806  1.00  0.00           C  
ATOM    290  CG2 ILE A  20       9.018  21.556 -20.626  1.00  0.00           C  
ATOM    291  CD1 ILE A  20       9.171  19.339 -22.829  1.00  0.00           C  
ATOM    292  H   ILE A  20       5.535  20.729 -22.499  1.00  0.00           H  
ATOM    293  HA  ILE A  20       6.531  20.469 -19.835  1.00  0.00           H  
ATOM    294  HB  ILE A  20       7.788  21.572 -22.377  1.00  0.00           H  
ATOM    295 1HG1 ILE A  20       8.336  18.988 -20.910  1.00  0.00           H  
ATOM    296 2HG1 ILE A  20       7.155  19.127 -22.203  1.00  0.00           H  
ATOM    297 1HG2 ILE A  20       9.941  21.434 -21.191  1.00  0.00           H  
ATOM    298 2HG2 ILE A  20       8.859  22.612 -20.415  1.00  0.00           H  
ATOM    299 3HG2 ILE A  20       9.091  21.005 -19.688  1.00  0.00           H  
ATOM    300 1HD1 ILE A  20       9.274  18.274 -23.038  1.00  0.00           H  
ATOM    301 2HD1 ILE A  20       8.916  19.866 -23.749  1.00  0.00           H  
ATOM    302 3HD1 ILE A  20      10.113  19.724 -22.440  1.00  0.00           H  
ATOM    303  N   GLY A  21       6.300  23.574 -20.952  1.00  0.00           N  
ATOM    304  CA  GLY A  21       6.216  24.966 -20.527  1.00  0.00           C  
ATOM    305  C   GLY A  21       7.601  25.580 -20.373  1.00  0.00           C  
ATOM    306  O   GLY A  21       8.610  24.943 -20.675  1.00  0.00           O  
ATOM    307  H   GLY A  21       6.241  23.356 -21.936  1.00  0.00           H  
ATOM    308 1HA  GLY A  21       5.641  25.536 -21.257  1.00  0.00           H  
ATOM    309 2HA  GLY A  21       5.681  25.025 -19.580  1.00  0.00           H  
ATOM    310  N   ARG A  22       7.644  26.821 -19.900  1.00  0.00           N  
ATOM    311  CA  ARG A  22       8.901  27.547 -19.766  1.00  0.00           C  
ATOM    312  C   ARG A  22       9.830  26.862 -18.772  1.00  0.00           C  
ATOM    313  O   ARG A  22       9.658  26.986 -17.559  1.00  0.00           O  
ATOM    314  CB  ARG A  22       8.647  28.978 -19.314  1.00  0.00           C  
ATOM    315  CG  ARG A  22       9.892  29.843 -19.201  1.00  0.00           C  
ATOM    316  CD  ARG A  22       9.558  31.239 -18.819  1.00  0.00           C  
ATOM    317  NE  ARG A  22      10.747  32.067 -18.693  1.00  0.00           N  
ATOM    318  CZ  ARG A  22      10.739  33.374 -18.367  1.00  0.00           C  
ATOM    319  NH1 ARG A  22       9.598  33.987 -18.137  1.00  0.00           N  
ATOM    320  NH2 ARG A  22      11.877  34.040 -18.277  1.00  0.00           N  
ATOM    321  H   ARG A  22       6.783  27.273 -19.626  1.00  0.00           H  
ATOM    322  HA  ARG A  22       9.392  27.572 -20.739  1.00  0.00           H  
ATOM    323 1HB  ARG A  22       7.969  29.465 -20.013  1.00  0.00           H  
ATOM    324 2HB  ARG A  22       8.161  28.971 -18.338  1.00  0.00           H  
ATOM    325 1HG  ARG A  22      10.556  29.430 -18.441  1.00  0.00           H  
ATOM    326 2HG  ARG A  22      10.409  29.865 -20.162  1.00  0.00           H  
ATOM    327 1HD  ARG A  22       8.915  31.681 -19.580  1.00  0.00           H  
ATOM    328 2HD  ARG A  22       9.039  31.240 -17.862  1.00  0.00           H  
ATOM    329  HE  ARG A  22      11.644  31.630 -18.862  1.00  0.00           H  
ATOM    330 1HH1 ARG A  22       8.729  33.477 -18.206  1.00  0.00           H  
ATOM    331 2HH1 ARG A  22       9.592  34.966 -17.893  1.00  0.00           H  
ATOM    332 1HH2 ARG A  22      12.753  33.569 -18.453  1.00  0.00           H  
ATOM    333 2HH2 ARG A  22      11.870  35.019 -18.033  1.00  0.00           H  
ATOM    334  N   GLN A  23      10.815  26.137 -19.293  1.00  0.00           N  
ATOM    335  CA  GLN A  23      11.767  25.422 -18.453  1.00  0.00           C  
ATOM    336  C   GLN A  23      11.058  24.435 -17.534  1.00  0.00           C  
ATOM    337  O   GLN A  23      11.487  24.207 -16.403  1.00  0.00           O  
ATOM    338  CB  GLN A  23      12.594  26.407 -17.622  1.00  0.00           C  
ATOM    339  CG  GLN A  23      13.417  27.381 -18.448  1.00  0.00           C  
ATOM    340  CD  GLN A  23      14.540  26.695 -19.202  1.00  0.00           C  
ATOM    341  OE1 GLN A  23      15.439  26.102 -18.599  1.00  0.00           O  
ATOM    342  NE2 GLN A  23      14.496  26.771 -20.527  1.00  0.00           N  
ATOM    343  H   GLN A  23      10.906  26.081 -20.297  1.00  0.00           H  
ATOM    344  HA  GLN A  23      12.441  24.858 -19.097  1.00  0.00           H  
ATOM    345 1HB  GLN A  23      11.932  26.987 -16.979  1.00  0.00           H  
ATOM    346 2HB  GLN A  23      13.276  25.855 -16.975  1.00  0.00           H  
ATOM    347 1HG  GLN A  23      12.765  27.866 -19.174  1.00  0.00           H  
ATOM    348 2HG  GLN A  23      13.855  28.125 -17.784  1.00  0.00           H  
ATOM    349 1HE2 GLN A  23      15.210  26.338 -21.078  1.00  0.00           H  
ATOM    350 2HE2 GLN A  23      13.749  27.262 -20.975  1.00  0.00           H  
ATOM    351  N   GLY A  24       9.972  23.850 -18.028  1.00  0.00           N  
ATOM    352  CA  GLY A  24       9.238  22.838 -17.278  1.00  0.00           C  
ATOM    353  C   GLY A  24       8.275  23.478 -16.286  1.00  0.00           C  
ATOM    354  O   GLY A  24       7.881  22.856 -15.300  1.00  0.00           O  
ATOM    355  H   GLY A  24       9.646  24.114 -18.947  1.00  0.00           H  
ATOM    356 1HA  GLY A  24       8.685  22.202 -17.969  1.00  0.00           H  
ATOM    357 2HA  GLY A  24       9.941  22.199 -16.746  1.00  0.00           H  
ATOM    358  N   ALA A  25       7.899  24.724 -16.554  1.00  0.00           N  
ATOM    359  CA  ALA A  25       7.019  25.468 -15.660  1.00  0.00           C  
ATOM    360  C   ALA A  25       5.672  24.772 -15.510  1.00  0.00           C  
ATOM    361  O   ALA A  25       5.136  24.670 -14.406  1.00  0.00           O  
ATOM    362  CB  ALA A  25       6.826  26.889 -16.169  1.00  0.00           C  
ATOM    363  H   ALA A  25       8.232  25.168 -17.398  1.00  0.00           H  
ATOM    364  HA  ALA A  25       7.488  25.505 -14.677  1.00  0.00           H  
ATOM    365 1HB  ALA A  25       6.167  27.431 -15.491  1.00  0.00           H  
ATOM    366 2HB  ALA A  25       7.792  27.393 -16.216  1.00  0.00           H  
ATOM    367 3HB  ALA A  25       6.383  26.863 -17.162  1.00  0.00           H  
ATOM    368  N   ASN A  26       5.130  24.295 -16.625  1.00  0.00           N  
ATOM    369  CA  ASN A  26       3.820  23.655 -16.627  1.00  0.00           C  
ATOM    370  C   ASN A  26       3.870  22.297 -15.938  1.00  0.00           C  
ATOM    371  O   ASN A  26       2.947  21.924 -15.214  1.00  0.00           O  
ATOM    372  CB  ASN A  26       3.296  23.516 -18.045  1.00  0.00           C  
ATOM    373  CG  ASN A  26       2.826  24.824 -18.618  1.00  0.00           C  
ATOM    374  OD1 ASN A  26       2.545  25.774 -17.879  1.00  0.00           O  
ATOM    375  ND2 ASN A  26       2.735  24.891 -19.922  1.00  0.00           N  
ATOM    376  H   ASN A  26       5.638  24.379 -17.494  1.00  0.00           H  
ATOM    377  HA  ASN A  26       3.128  24.280 -16.061  1.00  0.00           H  
ATOM    378 1HB  ASN A  26       4.082  23.113 -18.686  1.00  0.00           H  
ATOM    379 2HB  ASN A  26       2.468  22.807 -18.059  1.00  0.00           H  
ATOM    380 1HD2 ASN A  26       2.427  25.737 -20.359  1.00  0.00           H  
ATOM    381 2HD2 ASN A  26       2.973  24.097 -20.481  1.00  0.00           H  
ATOM    382  N   ILE A  27       4.952  21.562 -16.169  1.00  0.00           N  
ATOM    383  CA  ILE A  27       5.163  20.280 -15.506  1.00  0.00           C  
ATOM    384  C   ILE A  27       5.210  20.444 -13.992  1.00  0.00           C  
ATOM    385  O   ILE A  27       4.608  19.664 -13.255  1.00  0.00           O  
ATOM    386  CB  ILE A  27       6.465  19.618 -15.992  1.00  0.00           C  
ATOM    387  CG1 ILE A  27       6.326  19.173 -17.450  1.00  0.00           C  
ATOM    388  CG2 ILE A  27       6.825  18.437 -15.104  1.00  0.00           C  
ATOM    389  CD1 ILE A  27       7.633  18.769 -18.093  1.00  0.00           C  
ATOM    390  H   ILE A  27       5.647  21.899 -16.820  1.00  0.00           H  
ATOM    391  HA  ILE A  27       4.330  19.623 -15.751  1.00  0.00           H  
ATOM    392  HB  ILE A  27       7.276  20.345 -15.960  1.00  0.00           H  
ATOM    393 1HG1 ILE A  27       5.640  18.329 -17.509  1.00  0.00           H  
ATOM    394 2HG1 ILE A  27       5.895  19.984 -18.038  1.00  0.00           H  
ATOM    395 1HG2 ILE A  27       7.747  17.980 -15.462  1.00  0.00           H  
ATOM    396 2HG2 ILE A  27       6.964  18.781 -14.080  1.00  0.00           H  
ATOM    397 3HG2 ILE A  27       6.020  17.701 -15.133  1.00  0.00           H  
ATOM    398 1HD1 ILE A  27       7.453  18.467 -19.125  1.00  0.00           H  
ATOM    399 2HD1 ILE A  27       8.323  19.613 -18.077  1.00  0.00           H  
ATOM    400 3HD1 ILE A  27       8.066  17.935 -17.542  1.00  0.00           H  
ATOM    401  N   ASN A  28       5.929  21.464 -13.535  1.00  0.00           N  
ATOM    402  CA  ASN A  28       6.066  21.725 -12.107  1.00  0.00           C  
ATOM    403  C   ASN A  28       4.704  21.896 -11.445  1.00  0.00           C  
ATOM    404  O   ASN A  28       4.464  21.378 -10.355  1.00  0.00           O  
ATOM    405  CB  ASN A  28       6.933  22.948 -11.868  1.00  0.00           C  
ATOM    406  CG  ASN A  28       8.391  22.679 -12.116  1.00  0.00           C  
ATOM    407  OD1 ASN A  28       8.838  21.526 -12.080  1.00  0.00           O  
ATOM    408  ND2 ASN A  28       9.143  23.720 -12.367  1.00  0.00           N  
ATOM    409  H   ASN A  28       6.393  22.074 -14.193  1.00  0.00           H  
ATOM    410  HA  ASN A  28       6.545  20.863 -11.641  1.00  0.00           H  
ATOM    411 1HB  ASN A  28       6.609  23.758 -12.523  1.00  0.00           H  
ATOM    412 2HB  ASN A  28       6.808  23.288 -10.840  1.00  0.00           H  
ATOM    413 1HD2 ASN A  28      10.121  23.601 -12.539  1.00  0.00           H  
ATOM    414 2HD2 ASN A  28       8.740  24.634 -12.385  1.00  0.00           H  
ATOM    415  N   GLU A  29       3.816  22.627 -12.111  1.00  0.00           N  
ATOM    416  CA  GLU A  29       2.454  22.809 -11.624  1.00  0.00           C  
ATOM    417  C   GLU A  29       1.684  21.495 -11.640  1.00  0.00           C  
ATOM    418  O   GLU A  29       0.934  21.192 -10.711  1.00  0.00           O  
ATOM    419  CB  GLU A  29       1.720  23.852 -12.469  1.00  0.00           C  
ATOM    420  CG  GLU A  29       2.220  25.278 -12.281  1.00  0.00           C  
ATOM    421  CD  GLU A  29       1.435  26.282 -13.078  1.00  0.00           C  
ATOM    422  OE1 GLU A  29       0.644  25.877 -13.895  1.00  0.00           O  
ATOM    423  OE2 GLU A  29       1.628  27.457 -12.869  1.00  0.00           O  
ATOM    424  H   GLU A  29       4.092  23.068 -12.977  1.00  0.00           H  
ATOM    425  HA  GLU A  29       2.500  23.163 -10.593  1.00  0.00           H  
ATOM    426 1HB  GLU A  29       1.818  23.600 -13.525  1.00  0.00           H  
ATOM    427 2HB  GLU A  29       0.658  23.836 -12.226  1.00  0.00           H  
ATOM    428 1HG  GLU A  29       2.155  25.538 -11.225  1.00  0.00           H  
ATOM    429 2HG  GLU A  29       3.268  25.326 -12.575  1.00  0.00           H  
ATOM    430  N   ILE A  30       1.872  20.717 -12.701  1.00  0.00           N  
ATOM    431  CA  ILE A  30       1.239  19.409 -12.814  1.00  0.00           C  
ATOM    432  C   ILE A  30       1.686  18.482 -11.690  1.00  0.00           C  
ATOM    433  O   ILE A  30       0.879  17.748 -11.121  1.00  0.00           O  
ATOM    434  CB  ILE A  30       1.558  18.760 -14.173  1.00  0.00           C  
ATOM    435  CG1 ILE A  30       0.871  19.527 -15.306  1.00  0.00           C  
ATOM    436  CG2 ILE A  30       1.131  17.300 -14.179  1.00  0.00           C  
ATOM    437  CD1 ILE A  30       1.349  19.137 -16.686  1.00  0.00           C  
ATOM    438  H   ILE A  30       2.469  21.041 -13.448  1.00  0.00           H  
ATOM    439  HA  ILE A  30       0.160  19.539 -12.739  1.00  0.00           H  
ATOM    440  HB  ILE A  30       2.630  18.815 -14.360  1.00  0.00           H  
ATOM    441 1HG1 ILE A  30      -0.204  19.361 -15.257  1.00  0.00           H  
ATOM    442 2HG1 ILE A  30       1.042  20.596 -15.177  1.00  0.00           H  
ATOM    443 1HG2 ILE A  30       1.363  16.857 -15.147  1.00  0.00           H  
ATOM    444 2HG2 ILE A  30       1.664  16.762 -13.396  1.00  0.00           H  
ATOM    445 3HG2 ILE A  30       0.058  17.235 -13.998  1.00  0.00           H  
ATOM    446 1HD1 ILE A  30       0.817  19.723 -17.435  1.00  0.00           H  
ATOM    447 2HD1 ILE A  30       2.420  19.328 -16.768  1.00  0.00           H  
ATOM    448 3HD1 ILE A  30       1.156  18.078 -16.851  1.00  0.00           H  
ATOM    449  N   ARG A  31       2.976  18.521 -11.376  1.00  0.00           N  
ATOM    450  CA  ARG A  31       3.523  17.726 -10.283  1.00  0.00           C  
ATOM    451  C   ARG A  31       2.811  18.031  -8.971  1.00  0.00           C  
ATOM    452  O   ARG A  31       2.448  17.122  -8.224  1.00  0.00           O  
ATOM    453  CB  ARG A  31       5.013  17.990 -10.122  1.00  0.00           C  
ATOM    454  CG  ARG A  31       5.887  17.418 -11.227  1.00  0.00           C  
ATOM    455  CD  ARG A  31       7.313  17.791 -11.047  1.00  0.00           C  
ATOM    456  NE  ARG A  31       8.146  17.287 -12.127  1.00  0.00           N  
ATOM    457  CZ  ARG A  31       9.432  17.635 -12.329  1.00  0.00           C  
ATOM    458  NH1 ARG A  31      10.016  18.488 -11.517  1.00  0.00           N  
ATOM    459  NH2 ARG A  31      10.105  17.119 -13.342  1.00  0.00           N  
ATOM    460  H   ARG A  31       3.595  19.117 -11.908  1.00  0.00           H  
ATOM    461  HA  ARG A  31       3.380  16.671 -10.517  1.00  0.00           H  
ATOM    462 1HB  ARG A  31       5.190  19.064 -10.084  1.00  0.00           H  
ATOM    463 2HB  ARG A  31       5.357  17.568  -9.177  1.00  0.00           H  
ATOM    464 1HG  ARG A  31       5.814  16.330 -11.222  1.00  0.00           H  
ATOM    465 2HG  ARG A  31       5.551  17.800 -12.191  1.00  0.00           H  
ATOM    466 1HD  ARG A  31       7.405  18.877 -11.025  1.00  0.00           H  
ATOM    467 2HD  ARG A  31       7.682  17.377 -10.110  1.00  0.00           H  
ATOM    468  HE  ARG A  31       7.730  16.628 -12.772  1.00  0.00           H  
ATOM    469 1HH1 ARG A  31       9.502  18.882 -10.743  1.00  0.00           H  
ATOM    470 2HH1 ARG A  31      10.980  18.749 -11.668  1.00  0.00           H  
ATOM    471 1HH2 ARG A  31       9.655  16.462 -13.966  1.00  0.00           H  
ATOM    472 2HH2 ARG A  31      11.068  17.379 -13.493  1.00  0.00           H  
ATOM    473  N   GLN A  32       2.615  19.316  -8.695  1.00  0.00           N  
ATOM    474  CA  GLN A  32       1.995  19.745  -7.447  1.00  0.00           C  
ATOM    475  C   GLN A  32       0.525  19.351  -7.398  1.00  0.00           C  
ATOM    476  O   GLN A  32       0.029  18.893  -6.369  1.00  0.00           O  
ATOM    477  CB  GLN A  32       2.137  21.260  -7.272  1.00  0.00           C  
ATOM    478  CG  GLN A  32       3.561  21.727  -7.022  1.00  0.00           C  
ATOM    479  CD  GLN A  32       3.670  23.238  -6.952  1.00  0.00           C  
ATOM    480  OE1 GLN A  32       2.774  23.960  -7.398  1.00  0.00           O  
ATOM    481  NE2 GLN A  32       4.771  23.725  -6.391  1.00  0.00           N  
ATOM    482  H   GLN A  32       2.902  20.013  -9.367  1.00  0.00           H  
ATOM    483  HA  GLN A  32       2.504  19.250  -6.620  1.00  0.00           H  
ATOM    484 1HB  GLN A  32       1.769  21.765  -8.164  1.00  0.00           H  
ATOM    485 2HB  GLN A  32       1.523  21.588  -6.433  1.00  0.00           H  
ATOM    486 1HG  GLN A  32       3.906  21.315  -6.074  1.00  0.00           H  
ATOM    487 2HG  GLN A  32       4.195  21.375  -7.835  1.00  0.00           H  
ATOM    488 1HE2 GLN A  32       4.899  24.715  -6.317  1.00  0.00           H  
ATOM    489 2HE2 GLN A  32       5.473  23.104  -6.043  1.00  0.00           H  
ATOM    490  N   MET A  33      -0.169  19.533  -8.517  1.00  0.00           N  
ATOM    491  CA  MET A  33      -1.607  19.300  -8.573  1.00  0.00           C  
ATOM    492  C   MET A  33      -1.926  17.811  -8.529  1.00  0.00           C  
ATOM    493  O   MET A  33      -2.870  17.388  -7.861  1.00  0.00           O  
ATOM    494  CB  MET A  33      -2.195  19.934  -9.832  1.00  0.00           C  
ATOM    495  CG  MET A  33      -2.247  21.455  -9.806  1.00  0.00           C  
ATOM    496  SD  MET A  33      -3.148  22.144 -11.208  1.00  0.00           S  
ATOM    497  CE  MET A  33      -1.941  21.948 -12.515  1.00  0.00           C  
ATOM    498  H   MET A  33       0.313  19.840  -9.350  1.00  0.00           H  
ATOM    499  HA  MET A  33      -2.067  19.762  -7.700  1.00  0.00           H  
ATOM    500 1HB  MET A  33      -1.607  19.635 -10.698  1.00  0.00           H  
ATOM    501 2HB  MET A  33      -3.212  19.567  -9.983  1.00  0.00           H  
ATOM    502 1HG  MET A  33      -2.732  21.786  -8.888  1.00  0.00           H  
ATOM    503 2HG  MET A  33      -1.233  21.854  -9.818  1.00  0.00           H  
ATOM    504 1HE  MET A  33      -2.351  22.330 -13.450  1.00  0.00           H  
ATOM    505 2HE  MET A  33      -1.036  22.503 -12.262  1.00  0.00           H  
ATOM    506 3HE  MET A  33      -1.697  20.892 -12.631  1.00  0.00           H  
ATOM    507  N   SER A  34      -1.133  17.020  -9.244  1.00  0.00           N  
ATOM    508  CA  SER A  34      -1.361  15.582  -9.329  1.00  0.00           C  
ATOM    509  C   SER A  34      -0.762  14.857  -8.131  1.00  0.00           C  
ATOM    510  O   SER A  34      -1.312  13.864  -7.655  1.00  0.00           O  
ATOM    511  CB  SER A  34      -0.766  15.035 -10.612  1.00  0.00           C  
ATOM    512  OG  SER A  34       0.631  15.137 -10.601  1.00  0.00           O  
ATOM    513  H   SER A  34      -0.353  17.425  -9.741  1.00  0.00           H  
ATOM    514  HA  SER A  34      -2.437  15.402  -9.335  1.00  0.00           H  
ATOM    515 1HB  SER A  34      -1.056  13.991 -10.731  1.00  0.00           H  
ATOM    516 2HB  SER A  34      -1.167  15.585 -11.462  1.00  0.00           H  
ATOM    517  HG  SER A  34       0.832  16.047 -10.833  1.00  0.00           H  
ATOM    518  N   GLY A  35       0.369  15.360  -7.647  1.00  0.00           N  
ATOM    519  CA  GLY A  35       1.111  14.692  -6.584  1.00  0.00           C  
ATOM    520  C   GLY A  35       2.067  13.651  -7.150  1.00  0.00           C  
ATOM    521  O   GLY A  35       2.706  12.909  -6.403  1.00  0.00           O  
ATOM    522  H   GLY A  35       0.724  16.227  -8.024  1.00  0.00           H  
ATOM    523 1HA  GLY A  35       1.670  15.432  -6.010  1.00  0.00           H  
ATOM    524 2HA  GLY A  35       0.412  14.215  -5.897  1.00  0.00           H  
ATOM    525  N   ALA A  36       2.162  13.599  -8.474  1.00  0.00           N  
ATOM    526  CA  ALA A  36       3.027  12.636  -9.144  1.00  0.00           C  
ATOM    527  C   ALA A  36       4.341  13.278  -9.569  1.00  0.00           C  
ATOM    528  O   ALA A  36       4.465  14.503  -9.595  1.00  0.00           O  
ATOM    529  CB  ALA A  36       2.318  12.035 -10.349  1.00  0.00           C  
ATOM    530  H   ALA A  36       1.620  14.245  -9.032  1.00  0.00           H  
ATOM    531  HA  ALA A  36       3.258  11.839  -8.437  1.00  0.00           H  
ATOM    532 1HB  ALA A  36       2.977  11.318 -10.839  1.00  0.00           H  
ATOM    533 2HB  ALA A  36       1.410  11.529 -10.022  1.00  0.00           H  
ATOM    534 3HB  ALA A  36       2.059  12.827 -11.051  1.00  0.00           H  
ATOM    535  N   GLN A  37       5.321  12.445  -9.902  1.00  0.00           N  
ATOM    536  CA  GLN A  37       6.598  12.928 -10.413  1.00  0.00           C  
ATOM    537  C   GLN A  37       6.674  12.786 -11.928  1.00  0.00           C  
ATOM    538  O   GLN A  37       6.881  11.691 -12.449  1.00  0.00           O  
ATOM    539  CB  GLN A  37       7.758  12.174  -9.759  1.00  0.00           C  
ATOM    540  CG  GLN A  37       7.816  12.311  -8.247  1.00  0.00           C  
ATOM    541  CD  GLN A  37       8.080  13.737  -7.805  1.00  0.00           C  
ATOM    542  OE1 GLN A  37       9.041  14.372  -8.249  1.00  0.00           O  
ATOM    543  NE2 GLN A  37       7.228  14.251  -6.925  1.00  0.00           N  
ATOM    544  H   GLN A  37       5.178  11.450  -9.798  1.00  0.00           H  
ATOM    545  HA  GLN A  37       6.689  13.987 -10.170  1.00  0.00           H  
ATOM    546 1HB  GLN A  37       7.683  11.113  -9.998  1.00  0.00           H  
ATOM    547 2HB  GLN A  37       8.702  12.535 -10.165  1.00  0.00           H  
ATOM    548 1HG  GLN A  37       6.861  11.994  -7.827  1.00  0.00           H  
ATOM    549 2HG  GLN A  37       8.619  11.680  -7.866  1.00  0.00           H  
ATOM    550 1HE2 GLN A  37       7.352  15.188  -6.596  1.00  0.00           H  
ATOM    551 2HE2 GLN A  37       6.462  13.702  -6.590  1.00  0.00           H  
ATOM    552  N   ILE A  38       6.505  13.901 -12.631  1.00  0.00           N  
ATOM    553  CA  ILE A  38       6.501  13.895 -14.089  1.00  0.00           C  
ATOM    554  C   ILE A  38       7.831  14.384 -14.646  1.00  0.00           C  
ATOM    555  O   ILE A  38       8.251  15.510 -14.376  1.00  0.00           O  
ATOM    556  CB  ILE A  38       5.360  14.770 -14.639  1.00  0.00           C  
ATOM    557  CG1 ILE A  38       4.003  14.229 -14.179  1.00  0.00           C  
ATOM    558  CG2 ILE A  38       5.424  14.835 -16.157  1.00  0.00           C  
ATOM    559  CD1 ILE A  38       3.561  14.755 -12.833  1.00  0.00           C  
ATOM    560  H   ILE A  38       6.376  14.776 -12.142  1.00  0.00           H  
ATOM    561  HA  ILE A  38       6.345  12.872 -14.429  1.00  0.00           H  
ATOM    562  HB  ILE A  38       5.449  15.779 -14.237  1.00  0.00           H  
ATOM    563 1HG1 ILE A  38       3.241  14.488 -14.914  1.00  0.00           H  
ATOM    564 2HG1 ILE A  38       4.045  13.141 -14.122  1.00  0.00           H  
ATOM    565 1HG2 ILE A  38       4.610  15.457 -16.529  1.00  0.00           H  
ATOM    566 2HG2 ILE A  38       6.377  15.264 -16.463  1.00  0.00           H  
ATOM    567 3HG2 ILE A  38       5.330  13.830 -16.569  1.00  0.00           H  
ATOM    568 1HD1 ILE A  38       2.592  14.327 -12.575  1.00  0.00           H  
ATOM    569 2HD1 ILE A  38       4.293  14.476 -12.075  1.00  0.00           H  
ATOM    570 3HD1 ILE A  38       3.477  15.840 -12.875  1.00  0.00           H  
ATOM    571  N   LYS A  39       8.490  13.533 -15.424  1.00  0.00           N  
ATOM    572  CA  LYS A  39       9.782  13.873 -16.010  1.00  0.00           C  
ATOM    573  C   LYS A  39       9.779  13.649 -17.516  1.00  0.00           C  
ATOM    574  O   LYS A  39       9.037  12.811 -18.028  1.00  0.00           O  
ATOM    575  CB  LYS A  39      10.897  13.054 -15.358  1.00  0.00           C  
ATOM    576  CG  LYS A  39      11.082  13.316 -13.869  1.00  0.00           C  
ATOM    577  CD  LYS A  39      12.220  12.483 -13.299  1.00  0.00           C  
ATOM    578  CE  LYS A  39      12.392  12.727 -11.807  1.00  0.00           C  
ATOM    579  NZ  LYS A  39      13.501  11.916 -11.235  1.00  0.00           N  
ATOM    580  H   LYS A  39       8.086  12.627 -15.615  1.00  0.00           H  
ATOM    581  HA  LYS A  39       9.975  14.931 -15.830  1.00  0.00           H  
ATOM    582 1HB  LYS A  39      10.692  11.991 -15.488  1.00  0.00           H  
ATOM    583 2HB  LYS A  39      11.843  13.268 -15.856  1.00  0.00           H  
ATOM    584 1HG  LYS A  39      11.301  14.373 -13.710  1.00  0.00           H  
ATOM    585 2HG  LYS A  39      10.163  13.070 -13.340  1.00  0.00           H  
ATOM    586 1HD  LYS A  39      12.015  11.425 -13.465  1.00  0.00           H  
ATOM    587 2HD  LYS A  39      13.149  12.739 -13.808  1.00  0.00           H  
ATOM    588 1HE  LYS A  39      12.602  13.781 -11.632  1.00  0.00           H  
ATOM    589 2HE  LYS A  39      11.468  12.472 -11.288  1.00  0.00           H  
ATOM    590 1HZ  LYS A  39      13.582  12.105 -10.246  1.00  0.00           H  
ATOM    591 2HZ  LYS A  39      13.308  10.934 -11.374  1.00  0.00           H  
ATOM    592 3HZ  LYS A  39      14.367  12.157 -11.695  1.00  0.00           H  
ATOM    593  N   ILE A  40      10.614  14.403 -18.223  1.00  0.00           N  
ATOM    594  CA  ILE A  40      10.734  14.265 -19.669  1.00  0.00           C  
ATOM    595  C   ILE A  40      11.941  13.413 -20.043  1.00  0.00           C  
ATOM    596  O   ILE A  40      13.073  13.729 -19.678  1.00  0.00           O  
ATOM    597  CB  ILE A  40      10.850  15.644 -20.345  1.00  0.00           C  
ATOM    598  CG1 ILE A  40       9.643  16.516 -19.989  1.00  0.00           C  
ATOM    599  CG2 ILE A  40      10.972  15.489 -21.853  1.00  0.00           C  
ATOM    600  CD1 ILE A  40       8.316  15.918 -20.398  1.00  0.00           C  
ATOM    601  H   ILE A  40      11.181  15.090 -17.745  1.00  0.00           H  
ATOM    602  HA  ILE A  40       9.839  13.771 -20.045  1.00  0.00           H  
ATOM    603  HB  ILE A  40      11.733  16.160 -19.970  1.00  0.00           H  
ATOM    604 1HG1 ILE A  40       9.623  16.687 -18.913  1.00  0.00           H  
ATOM    605 2HG1 ILE A  40       9.741  17.488 -20.472  1.00  0.00           H  
ATOM    606 1HG2 ILE A  40      11.052  16.472 -22.315  1.00  0.00           H  
ATOM    607 2HG2 ILE A  40      11.860  14.905 -22.088  1.00  0.00           H  
ATOM    608 3HG2 ILE A  40      10.089  14.977 -22.239  1.00  0.00           H  
ATOM    609 1HD1 ILE A  40       7.509  16.594 -20.112  1.00  0.00           H  
ATOM    610 2HD1 ILE A  40       8.301  15.771 -21.478  1.00  0.00           H  
ATOM    611 3HD1 ILE A  40       8.179  14.960 -19.899  1.00  0.00           H  
ATOM    612  N   ALA A  41      11.691  12.331 -20.773  1.00  0.00           N  
ATOM    613  CA  ALA A  41      12.756  11.429 -21.193  1.00  0.00           C  
ATOM    614  C   ALA A  41      13.072  11.602 -22.673  1.00  0.00           C  
ATOM    615  O   ALA A  41      12.569  12.519 -23.322  1.00  0.00           O  
ATOM    616  CB  ALA A  41      12.374   9.985 -20.899  1.00  0.00           C  
ATOM    617  H   ALA A  41      10.739  12.129 -21.043  1.00  0.00           H  
ATOM    618  HA  ALA A  41      13.654  11.678 -20.629  1.00  0.00           H  
ATOM    619 1HB  ALA A  41      13.179   9.323 -21.219  1.00  0.00           H  
ATOM    620 2HB  ALA A  41      12.208   9.864 -19.829  1.00  0.00           H  
ATOM    621 3HB  ALA A  41      11.462   9.734 -21.439  1.00  0.00           H  
ATOM    622  N   ASN A  42      13.908  10.715 -23.202  1.00  0.00           N  
ATOM    623  CA  ASN A  42      14.363  10.819 -24.584  1.00  0.00           C  
ATOM    624  C   ASN A  42      13.217  10.590 -25.560  1.00  0.00           C  
ATOM    625  O   ASN A  42      12.247   9.901 -25.243  1.00  0.00           O  
ATOM    626  CB  ASN A  42      15.494   9.843 -24.849  1.00  0.00           C  
ATOM    627  CG  ASN A  42      16.756  10.208 -24.119  1.00  0.00           C  
ATOM    628  OD1 ASN A  42      17.041  11.392 -23.901  1.00  0.00           O  
ATOM    629  ND2 ASN A  42      17.519   9.216 -23.737  1.00  0.00           N  
ATOM    630  H   ASN A  42      14.237   9.948 -22.633  1.00  0.00           H  
ATOM    631  HA  ASN A  42      14.732  11.832 -24.751  1.00  0.00           H  
ATOM    632 1HB  ASN A  42      15.189   8.841 -24.544  1.00  0.00           H  
ATOM    633 2HB  ASN A  42      15.703   9.810 -25.918  1.00  0.00           H  
ATOM    634 1HD2 ASN A  42      18.371   9.399 -23.247  1.00  0.00           H  
ATOM    635 2HD2 ASN A  42      17.249   8.274 -23.935  1.00  0.00           H  
ATOM    636  N   PRO A  43      13.334  11.170 -26.749  1.00  0.00           N  
ATOM    637  CA  PRO A  43      12.351  10.959 -27.805  1.00  0.00           C  
ATOM    638  C   PRO A  43      12.195   9.477 -28.124  1.00  0.00           C  
ATOM    639  O   PRO A  43      13.130   8.694 -27.953  1.00  0.00           O  
ATOM    640  CB  PRO A  43      12.944  11.731 -28.988  1.00  0.00           C  
ATOM    641  CG  PRO A  43      13.809  12.766 -28.352  1.00  0.00           C  
ATOM    642  CD  PRO A  43      14.412  12.070 -27.161  1.00  0.00           C  
ATOM    643  HA  PRO A  43      11.388  11.391 -27.496  1.00  0.00           H  
ATOM    644 1HB  PRO A  43      13.507  11.047 -29.640  1.00  0.00           H  
ATOM    645 2HB  PRO A  43      12.137  12.165 -29.597  1.00  0.00           H  
ATOM    646 1HG  PRO A  43      14.567  13.118 -29.066  1.00  0.00           H  
ATOM    647 2HG  PRO A  43      13.207  13.643 -28.070  1.00  0.00           H  
ATOM    648 1HD  PRO A  43      15.312  11.521 -27.474  1.00  0.00           H  
ATOM    649 2HD  PRO A  43      14.659  12.812 -26.388  1.00  0.00           H  
ATOM    650  N   VAL A  44      11.009   9.099 -28.588  1.00  0.00           N  
ATOM    651  CA  VAL A  44      10.736   7.713 -28.952  1.00  0.00           C  
ATOM    652  C   VAL A  44      11.352   7.366 -30.301  1.00  0.00           C  
ATOM    653  O   VAL A  44      10.900   7.845 -31.342  1.00  0.00           O  
ATOM    654  CB  VAL A  44       9.217   7.465 -29.005  1.00  0.00           C  
ATOM    655  CG1 VAL A  44       8.925   6.041 -29.455  1.00  0.00           C  
ATOM    656  CG2 VAL A  44       8.600   7.736 -27.641  1.00  0.00           C  
ATOM    657  H   VAL A  44      10.279   9.788 -28.691  1.00  0.00           H  
ATOM    658  HA  VAL A  44      11.171   7.064 -28.191  1.00  0.00           H  
ATOM    659  HB  VAL A  44       8.774   8.133 -29.744  1.00  0.00           H  
ATOM    660 1HG1 VAL A  44       7.847   5.883 -29.487  1.00  0.00           H  
ATOM    661 2HG1 VAL A  44       9.345   5.881 -30.448  1.00  0.00           H  
ATOM    662 3HG1 VAL A  44       9.373   5.339 -28.753  1.00  0.00           H  
ATOM    663 1HG2 VAL A  44       7.525   7.559 -27.686  1.00  0.00           H  
ATOM    664 2HG2 VAL A  44       9.046   7.072 -26.901  1.00  0.00           H  
ATOM    665 3HG2 VAL A  44       8.785   8.773 -27.358  1.00  0.00           H  
ATOM    666  N   GLU A  45      12.385   6.531 -30.277  1.00  0.00           N  
ATOM    667  CA  GLU A  45      13.056   6.108 -31.500  1.00  0.00           C  
ATOM    668  C   GLU A  45      12.115   5.318 -32.400  1.00  0.00           C  
ATOM    669  O   GLU A  45      11.510   4.335 -31.971  1.00  0.00           O  
ATOM    670  CB  GLU A  45      14.288   5.263 -31.167  1.00  0.00           C  
ATOM    671  CG  GLU A  45      15.110   4.845 -32.378  1.00  0.00           C  
ATOM    672  CD  GLU A  45      16.331   4.050 -32.010  1.00  0.00           C  
ATOM    673  OE1 GLU A  45      16.548   3.836 -30.842  1.00  0.00           O  
ATOM    674  OE2 GLU A  45      17.049   3.656 -32.899  1.00  0.00           O  
ATOM    675  H   GLU A  45      12.714   6.181 -29.389  1.00  0.00           H  
ATOM    676  HA  GLU A  45      13.379   6.997 -32.043  1.00  0.00           H  
ATOM    677 1HB  GLU A  45      14.942   5.822 -30.496  1.00  0.00           H  
ATOM    678 2HB  GLU A  45      13.979   4.358 -30.644  1.00  0.00           H  
ATOM    679 1HG  GLU A  45      14.485   4.244 -33.038  1.00  0.00           H  
ATOM    680 2HG  GLU A  45      15.413   5.737 -32.924  1.00  0.00           H  
ATOM    681  N   GLY A  46      11.995   5.753 -33.650  1.00  0.00           N  
ATOM    682  CA  GLY A  46      11.155   5.065 -34.623  1.00  0.00           C  
ATOM    683  C   GLY A  46       9.776   5.705 -34.709  1.00  0.00           C  
ATOM    684  O   GLY A  46       8.918   5.254 -35.468  1.00  0.00           O  
ATOM    685  H   GLY A  46      12.499   6.581 -33.933  1.00  0.00           H  
ATOM    686 1HA  GLY A  46      11.635   5.092 -35.601  1.00  0.00           H  
ATOM    687 2HA  GLY A  46      11.057   4.017 -34.343  1.00  0.00           H  
ATOM    688  N   SER A  47       9.568   6.759 -33.928  1.00  0.00           N  
ATOM    689  CA  SER A  47       8.303   7.484 -33.938  1.00  0.00           C  
ATOM    690  C   SER A  47       8.530   8.990 -33.941  1.00  0.00           C  
ATOM    691  O   SER A  47       9.647   9.458 -34.164  1.00  0.00           O  
ATOM    692  CB  SER A  47       7.467   7.092 -32.736  1.00  0.00           C  
ATOM    693  OG  SER A  47       6.172   7.620 -32.830  1.00  0.00           O  
ATOM    694  H   SER A  47      10.306   7.067 -33.310  1.00  0.00           H  
ATOM    695  HA  SER A  47       7.759   7.218 -34.846  1.00  0.00           H  
ATOM    696 1HB  SER A  47       7.415   6.006 -32.667  1.00  0.00           H  
ATOM    697 2HB  SER A  47       7.945   7.455 -31.827  1.00  0.00           H  
ATOM    698  HG  SER A  47       5.579   6.866 -32.839  1.00  0.00           H  
ATOM    699  N   SER A  48       7.466   9.745 -33.692  1.00  0.00           N  
ATOM    700  CA  SER A  48       7.540  11.201 -33.700  1.00  0.00           C  
ATOM    701  C   SER A  48       7.136  11.780 -32.350  1.00  0.00           C  
ATOM    702  O   SER A  48       6.884  12.979 -32.228  1.00  0.00           O  
ATOM    703  CB  SER A  48       6.647  11.763 -34.789  1.00  0.00           C  
ATOM    704  OG  SER A  48       5.311  11.394 -34.584  1.00  0.00           O  
ATOM    705  H   SER A  48       6.582   9.298 -33.493  1.00  0.00           H  
ATOM    706  HA  SER A  48       8.571  11.494 -33.904  1.00  0.00           H  
ATOM    707 1HB  SER A  48       6.729  12.850 -34.801  1.00  0.00           H  
ATOM    708 2HB  SER A  48       6.983  11.399 -35.759  1.00  0.00           H  
ATOM    709  HG  SER A  48       5.334  10.631 -34.001  1.00  0.00           H  
ATOM    710  N   GLY A  49       7.077  10.921 -31.338  1.00  0.00           N  
ATOM    711  CA  GLY A  49       6.704  11.347 -29.994  1.00  0.00           C  
ATOM    712  C   GLY A  49       7.892  11.270 -29.043  1.00  0.00           C  
ATOM    713  O   GLY A  49       9.022  11.026 -29.464  1.00  0.00           O  
ATOM    714  H   GLY A  49       7.295   9.949 -31.503  1.00  0.00           H  
ATOM    715 1HA  GLY A  49       6.326  12.368 -30.027  1.00  0.00           H  
ATOM    716 2HA  GLY A  49       5.896  10.716 -29.624  1.00  0.00           H  
ATOM    717  N   ARG A  50       7.628  11.479 -27.757  1.00  0.00           N  
ATOM    718  CA  ARG A  50       8.682  11.483 -26.750  1.00  0.00           C  
ATOM    719  C   ARG A  50       8.230  10.781 -25.476  1.00  0.00           C  
ATOM    720  O   ARG A  50       7.059  10.850 -25.100  1.00  0.00           O  
ATOM    721  CB  ARG A  50       9.101  12.908 -26.419  1.00  0.00           C  
ATOM    722  CG  ARG A  50      10.195  13.026 -25.370  1.00  0.00           C  
ATOM    723  CD  ARG A  50      10.670  14.426 -25.226  1.00  0.00           C  
ATOM    724  NE  ARG A  50      11.323  14.904 -26.434  1.00  0.00           N  
ATOM    725  CZ  ARG A  50      11.796  16.154 -26.604  1.00  0.00           C  
ATOM    726  NH1 ARG A  50      11.681  17.038 -25.638  1.00  0.00           N  
ATOM    727  NH2 ARG A  50      12.376  16.491 -27.743  1.00  0.00           N  
ATOM    728  H   ARG A  50       6.673  11.639 -27.471  1.00  0.00           H  
ATOM    729  HA  ARG A  50       9.546  10.951 -27.151  1.00  0.00           H  
ATOM    730 1HB  ARG A  50       9.456  13.402 -27.323  1.00  0.00           H  
ATOM    731 2HB  ARG A  50       8.237  13.467 -26.059  1.00  0.00           H  
ATOM    732 1HG  ARG A  50       9.812  12.693 -24.405  1.00  0.00           H  
ATOM    733 2HG  ARG A  50      11.044  12.404 -25.657  1.00  0.00           H  
ATOM    734 1HD  ARG A  50       9.822  15.078 -25.017  1.00  0.00           H  
ATOM    735 2HD  ARG A  50      11.384  14.485 -24.406  1.00  0.00           H  
ATOM    736  HE  ARG A  50      11.430  14.252 -27.200  1.00  0.00           H  
ATOM    737 1HH1 ARG A  50      11.238  16.780 -24.768  1.00  0.00           H  
ATOM    738 2HH1 ARG A  50      12.036  17.974 -25.766  1.00  0.00           H  
ATOM    739 1HH2 ARG A  50      12.464  15.812 -28.486  1.00  0.00           H  
ATOM    740 2HH2 ARG A  50      12.730  17.427 -27.871  1.00  0.00           H  
ATOM    741  N   GLN A  51       9.163  10.106 -24.815  1.00  0.00           N  
ATOM    742  CA  GLN A  51       8.856   9.365 -23.597  1.00  0.00           C  
ATOM    743  C   GLN A  51       8.643  10.306 -22.419  1.00  0.00           C  
ATOM    744  O   GLN A  51       9.466  11.182 -22.155  1.00  0.00           O  
ATOM    745  CB  GLN A  51       9.976   8.371 -23.277  1.00  0.00           C  
ATOM    746  CG  GLN A  51      10.121   7.249 -24.291  1.00  0.00           C  
ATOM    747  CD  GLN A  51      11.279   6.324 -23.968  1.00  0.00           C  
ATOM    748  OE1 GLN A  51      12.440   6.742 -23.955  1.00  0.00           O  
ATOM    749  NE2 GLN A  51      10.970   5.060 -23.705  1.00  0.00           N  
ATOM    750  H   GLN A  51      10.111  10.106 -25.164  1.00  0.00           H  
ATOM    751  HA  GLN A  51       7.931   8.809 -23.755  1.00  0.00           H  
ATOM    752 1HB  GLN A  51      10.927   8.901 -23.222  1.00  0.00           H  
ATOM    753 2HB  GLN A  51       9.795   7.922 -22.301  1.00  0.00           H  
ATOM    754 1HG  GLN A  51       9.204   6.659 -24.298  1.00  0.00           H  
ATOM    755 2HG  GLN A  51      10.293   7.683 -25.275  1.00  0.00           H  
ATOM    756 1HE2 GLN A  51      11.692   4.403 -23.485  1.00  0.00           H  
ATOM    757 2HE2 GLN A  51      10.015   4.763 -23.726  1.00  0.00           H  
ATOM    758  N   VAL A  52       7.533  10.120 -21.712  1.00  0.00           N  
ATOM    759  CA  VAL A  52       7.269  10.868 -20.489  1.00  0.00           C  
ATOM    760  C   VAL A  52       7.131   9.935 -19.292  1.00  0.00           C  
ATOM    761  O   VAL A  52       6.361   8.975 -19.327  1.00  0.00           O  
ATOM    762  CB  VAL A  52       5.982  11.700 -20.638  1.00  0.00           C  
ATOM    763  CG1 VAL A  52       5.672  12.438 -19.344  1.00  0.00           C  
ATOM    764  CG2 VAL A  52       6.128  12.677 -21.795  1.00  0.00           C  
ATOM    765  H   VAL A  52       6.854   9.444 -22.032  1.00  0.00           H  
ATOM    766  HA  VAL A  52       8.105  11.544 -20.310  1.00  0.00           H  
ATOM    767  HB  VAL A  52       5.146  11.028 -20.832  1.00  0.00           H  
ATOM    768 1HG1 VAL A  52       4.759  13.022 -19.468  1.00  0.00           H  
ATOM    769 2HG1 VAL A  52       5.536  11.718 -18.538  1.00  0.00           H  
ATOM    770 3HG1 VAL A  52       6.498  13.106 -19.100  1.00  0.00           H  
ATOM    771 1HG2 VAL A  52       5.214  13.262 -21.895  1.00  0.00           H  
ATOM    772 2HG2 VAL A  52       6.968  13.345 -21.603  1.00  0.00           H  
ATOM    773 3HG2 VAL A  52       6.308  12.124 -22.717  1.00  0.00           H  
ATOM    774  N   THR A  53       7.882  10.222 -18.235  1.00  0.00           N  
ATOM    775  CA  THR A  53       7.897   9.370 -17.051  1.00  0.00           C  
ATOM    776  C   THR A  53       7.018   9.945 -15.948  1.00  0.00           C  
ATOM    777  O   THR A  53       7.248  11.058 -15.475  1.00  0.00           O  
ATOM    778  CB  THR A  53       9.331   9.179 -16.524  1.00  0.00           C  
ATOM    779  OG1 THR A  53      10.127   8.529 -17.523  1.00  0.00           O  
ATOM    780  CG2 THR A  53       9.326   8.337 -15.257  1.00  0.00           C  
ATOM    781  H   THR A  53       8.457  11.052 -18.251  1.00  0.00           H  
ATOM    782  HA  THR A  53       7.498   8.393 -17.324  1.00  0.00           H  
ATOM    783  HB  THR A  53       9.771  10.152 -16.305  1.00  0.00           H  
ATOM    784  HG1 THR A  53       9.745   7.673 -17.729  1.00  0.00           H  
ATOM    785 1HG2 THR A  53      10.347   8.213 -14.899  1.00  0.00           H  
ATOM    786 2HG2 THR A  53       8.730   8.835 -14.492  1.00  0.00           H  
ATOM    787 3HG2 THR A  53       8.896   7.360 -15.473  1.00  0.00           H  
ATOM    788  N   ILE A  54       6.011   9.180 -15.541  1.00  0.00           N  
ATOM    789  CA  ILE A  54       5.127   9.589 -14.456  1.00  0.00           C  
ATOM    790  C   ILE A  54       5.137   8.570 -13.324  1.00  0.00           C  
ATOM    791  O   ILE A  54       4.619   7.463 -13.468  1.00  0.00           O  
ATOM    792  CB  ILE A  54       3.686   9.780 -14.964  1.00  0.00           C  
ATOM    793  CG1 ILE A  54       3.657  10.778 -16.124  1.00  0.00           C  
ATOM    794  CG2 ILE A  54       2.782  10.246 -13.833  1.00  0.00           C  
ATOM    795  CD1 ILE A  54       2.310  10.887 -16.801  1.00  0.00           C  
ATOM    796  H   ILE A  54       5.854   8.292 -15.995  1.00  0.00           H  
ATOM    797  HA  ILE A  54       5.482  10.540 -14.061  1.00  0.00           H  
ATOM    798  HB  ILE A  54       3.309   8.834 -15.352  1.00  0.00           H  
ATOM    799 1HG1 ILE A  54       3.938  11.766 -15.761  1.00  0.00           H  
ATOM    800 2HG1 ILE A  54       4.392  10.485 -16.875  1.00  0.00           H  
ATOM    801 1HG2 ILE A  54       1.767  10.376 -14.210  1.00  0.00           H  
ATOM    802 2HG2 ILE A  54       2.780   9.501 -13.038  1.00  0.00           H  
ATOM    803 3HG2 ILE A  54       3.148  11.195 -13.442  1.00  0.00           H  
ATOM    804 1HD1 ILE A  54       2.368  11.613 -17.613  1.00  0.00           H  
ATOM    805 2HD1 ILE A  54       2.025   9.915 -17.204  1.00  0.00           H  
ATOM    806 3HD1 ILE A  54       1.564  11.213 -16.077  1.00  0.00           H  
ATOM    807  N   THR A  55       5.729   8.951 -12.197  1.00  0.00           N  
ATOM    808  CA  THR A  55       5.863   8.049 -11.059  1.00  0.00           C  
ATOM    809  C   THR A  55       4.942   8.462  -9.918  1.00  0.00           C  
ATOM    810  O   THR A  55       4.880   9.635  -9.551  1.00  0.00           O  
ATOM    811  CB  THR A  55       7.318   8.001 -10.558  1.00  0.00           C  
ATOM    812  OG1 THR A  55       8.167   7.495 -11.596  1.00  0.00           O  
ATOM    813  CG2 THR A  55       7.431   7.105  -9.334  1.00  0.00           C  
ATOM    814  H   THR A  55       6.096   9.889 -12.127  1.00  0.00           H  
ATOM    815  HA  THR A  55       5.576   7.046 -11.377  1.00  0.00           H  
ATOM    816  HB  THR A  55       7.646   9.007 -10.296  1.00  0.00           H  
ATOM    817  HG1 THR A  55       8.087   6.539 -11.636  1.00  0.00           H  
ATOM    818 1HG2 THR A  55       8.466   7.083  -8.993  1.00  0.00           H  
ATOM    819 2HG2 THR A  55       6.795   7.493  -8.538  1.00  0.00           H  
ATOM    820 3HG2 THR A  55       7.113   6.095  -9.591  1.00  0.00           H  
ATOM    821  N   GLY A  56       4.227   7.490  -9.361  1.00  0.00           N  
ATOM    822  CA  GLY A  56       3.297   7.753  -8.268  1.00  0.00           C  
ATOM    823  C   GLY A  56       2.218   6.681  -8.193  1.00  0.00           C  
ATOM    824  O   GLY A  56       2.313   5.643  -8.849  1.00  0.00           O  
ATOM    825  H   GLY A  56       4.329   6.546  -9.703  1.00  0.00           H  
ATOM    826 1HA  GLY A  56       3.845   7.790  -7.326  1.00  0.00           H  
ATOM    827 2HA  GLY A  56       2.836   8.730  -8.410  1.00  0.00           H  
ATOM    828  N   SER A  57       1.191   6.938  -7.391  1.00  0.00           N  
ATOM    829  CA  SER A  57       0.054   6.031  -7.287  1.00  0.00           C  
ATOM    830  C   SER A  57      -0.770   6.033  -8.569  1.00  0.00           C  
ATOM    831  O   SER A  57      -0.634   6.926  -9.405  1.00  0.00           O  
ATOM    832  CB  SER A  57      -0.822   6.423  -6.113  1.00  0.00           C  
ATOM    833  OG  SER A  57      -1.497   7.624  -6.369  1.00  0.00           O  
ATOM    834  H   SER A  57       1.198   7.783  -6.838  1.00  0.00           H  
ATOM    835  HA  SER A  57       0.430   5.021  -7.123  1.00  0.00           H  
ATOM    836 1HB  SER A  57      -1.544   5.631  -5.917  1.00  0.00           H  
ATOM    837 2HB  SER A  57      -0.206   6.532  -5.221  1.00  0.00           H  
ATOM    838  HG  SER A  57      -2.117   7.739  -5.644  1.00  0.00           H  
ATOM    839  N   ALA A  58      -1.625   5.026  -8.718  1.00  0.00           N  
ATOM    840  CA  ALA A  58      -2.483   4.917  -9.891  1.00  0.00           C  
ATOM    841  C   ALA A  58      -3.350   6.158 -10.057  1.00  0.00           C  
ATOM    842  O   ALA A  58      -3.570   6.629 -11.173  1.00  0.00           O  
ATOM    843  CB  ALA A  58      -3.353   3.672  -9.798  1.00  0.00           C  
ATOM    844  H   ALA A  58      -1.682   4.319  -7.999  1.00  0.00           H  
ATOM    845  HA  ALA A  58      -1.844   4.836 -10.771  1.00  0.00           H  
ATOM    846 1HB  ALA A  58      -3.987   3.605 -10.681  1.00  0.00           H  
ATOM    847 2HB  ALA A  58      -2.718   2.788  -9.738  1.00  0.00           H  
ATOM    848 3HB  ALA A  58      -3.976   3.731  -8.907  1.00  0.00           H  
ATOM    849  N   ALA A  59      -3.841   6.684  -8.940  1.00  0.00           N  
ATOM    850  CA  ALA A  59      -4.616   7.919  -8.951  1.00  0.00           C  
ATOM    851  C   ALA A  59      -3.747   9.112  -9.328  1.00  0.00           C  
ATOM    852  O   ALA A  59      -4.148   9.956 -10.130  1.00  0.00           O  
ATOM    853  CB  ALA A  59      -5.269   8.147  -7.596  1.00  0.00           C  
ATOM    854  H   ALA A  59      -3.672   6.217  -8.061  1.00  0.00           H  
ATOM    855  HA  ALA A  59      -5.396   7.823  -9.707  1.00  0.00           H  
ATOM    856 1HB  ALA A  59      -5.844   9.073  -7.620  1.00  0.00           H  
ATOM    857 2HB  ALA A  59      -5.932   7.313  -7.366  1.00  0.00           H  
ATOM    858 3HB  ALA A  59      -4.499   8.219  -6.829  1.00  0.00           H  
ATOM    859  N   SER A  60      -2.555   9.177  -8.745  1.00  0.00           N  
ATOM    860  CA  SER A  60      -1.632  10.274  -9.008  1.00  0.00           C  
ATOM    861  C   SER A  60      -1.233  10.317 -10.478  1.00  0.00           C  
ATOM    862  O   SER A  60      -1.165  11.388 -11.081  1.00  0.00           O  
ATOM    863  CB  SER A  60      -0.394  10.134  -8.143  1.00  0.00           C  
ATOM    864  OG  SER A  60      -0.721  10.216  -6.783  1.00  0.00           O  
ATOM    865  H   SER A  60      -2.282   8.447  -8.102  1.00  0.00           H  
ATOM    866  HA  SER A  60      -2.130  11.213  -8.761  1.00  0.00           H  
ATOM    867 1HB  SER A  60       0.087   9.178  -8.347  1.00  0.00           H  
ATOM    868 2HB  SER A  60       0.317  10.919  -8.396  1.00  0.00           H  
ATOM    869  HG  SER A  60      -0.953   9.324  -6.512  1.00  0.00           H  
ATOM    870  N   ILE A  61      -0.969   9.147 -11.049  1.00  0.00           N  
ATOM    871  CA  ILE A  61      -0.633   9.043 -12.463  1.00  0.00           C  
ATOM    872  C   ILE A  61      -1.802   9.471 -13.341  1.00  0.00           C  
ATOM    873  O   ILE A  61      -1.628  10.216 -14.304  1.00  0.00           O  
ATOM    874  CB  ILE A  61      -0.218   7.605 -12.825  1.00  0.00           C  
ATOM    875  CG1 ILE A  61       1.107   7.245 -12.148  1.00  0.00           C  
ATOM    876  CG2 ILE A  61      -0.109   7.446 -14.334  1.00  0.00           C  
ATOM    877  CD1 ILE A  61       1.442   5.772 -12.206  1.00  0.00           C  
ATOM    878  H   ILE A  61      -1.003   8.307 -10.488  1.00  0.00           H  
ATOM    879  HA  ILE A  61       0.207   9.706 -12.668  1.00  0.00           H  
ATOM    880  HB  ILE A  61      -0.964   6.906 -12.449  1.00  0.00           H  
ATOM    881 1HG1 ILE A  61       1.918   7.798 -12.621  1.00  0.00           H  
ATOM    882 2HG1 ILE A  61       1.074   7.546 -11.101  1.00  0.00           H  
ATOM    883 1HG2 ILE A  61       0.185   6.425 -14.572  1.00  0.00           H  
ATOM    884 2HG2 ILE A  61      -1.073   7.662 -14.793  1.00  0.00           H  
ATOM    885 3HG2 ILE A  61       0.639   8.139 -14.719  1.00  0.00           H  
ATOM    886 1HD1 ILE A  61       2.395   5.596 -11.705  1.00  0.00           H  
ATOM    887 2HD1 ILE A  61       0.659   5.201 -11.706  1.00  0.00           H  
ATOM    888 3HD1 ILE A  61       1.515   5.456 -13.245  1.00  0.00           H  
ATOM    889  N   SER A  62      -2.995   8.994 -13.001  1.00  0.00           N  
ATOM    890  CA  SER A  62      -4.203   9.364 -13.729  1.00  0.00           C  
ATOM    891  C   SER A  62      -4.411  10.873 -13.722  1.00  0.00           C  
ATOM    892  O   SER A  62      -4.773  11.464 -14.739  1.00  0.00           O  
ATOM    893  CB  SER A  62      -5.410   8.676 -13.121  1.00  0.00           C  
ATOM    894  OG  SER A  62      -5.319   7.285 -13.263  1.00  0.00           O  
ATOM    895  H   SER A  62      -3.067   8.360 -12.219  1.00  0.00           H  
ATOM    896  HA  SER A  62      -4.097   9.037 -14.765  1.00  0.00           H  
ATOM    897 1HB  SER A  62      -5.481   8.933 -12.065  1.00  0.00           H  
ATOM    898 2HB  SER A  62      -6.316   9.035 -13.607  1.00  0.00           H  
ATOM    899  HG  SER A  62      -4.682   6.993 -12.607  1.00  0.00           H  
ATOM    900  N   LEU A  63      -4.179  11.492 -12.570  1.00  0.00           N  
ATOM    901  CA  LEU A  63      -4.299  12.939 -12.439  1.00  0.00           C  
ATOM    902  C   LEU A  63      -3.279  13.657 -13.314  1.00  0.00           C  
ATOM    903  O   LEU A  63      -3.595  14.657 -13.958  1.00  0.00           O  
ATOM    904  CB  LEU A  63      -4.111  13.356 -10.975  1.00  0.00           C  
ATOM    905  CG  LEU A  63      -5.249  12.970 -10.022  1.00  0.00           C  
ATOM    906  CD1 LEU A  63      -4.826  13.250  -8.586  1.00  0.00           C  
ATOM    907  CD2 LEU A  63      -6.503  13.751 -10.385  1.00  0.00           C  
ATOM    908  H   LEU A  63      -3.912  10.945 -11.763  1.00  0.00           H  
ATOM    909  HA  LEU A  63      -5.297  13.233 -12.762  1.00  0.00           H  
ATOM    910 1HB  LEU A  63      -3.195  12.902 -10.599  1.00  0.00           H  
ATOM    911 2HB  LEU A  63      -3.998  14.440 -10.935  1.00  0.00           H  
ATOM    912  HG  LEU A  63      -5.449  11.902 -10.108  1.00  0.00           H  
ATOM    913 1HD1 LEU A  63      -5.635  12.976  -7.908  1.00  0.00           H  
ATOM    914 2HD1 LEU A  63      -3.938  12.664  -8.347  1.00  0.00           H  
ATOM    915 3HD1 LEU A  63      -4.603  14.311  -8.473  1.00  0.00           H  
ATOM    916 1HD2 LEU A  63      -7.312  13.476  -9.708  1.00  0.00           H  
ATOM    917 2HD2 LEU A  63      -6.304  14.819 -10.298  1.00  0.00           H  
ATOM    918 3HD2 LEU A  63      -6.792  13.518 -11.410  1.00  0.00           H  
ATOM    919  N   ALA A  64      -2.055  13.142 -13.331  1.00  0.00           N  
ATOM    920  CA  ALA A  64      -0.998  13.706 -14.162  1.00  0.00           C  
ATOM    921  C   ALA A  64      -1.370  13.652 -15.638  1.00  0.00           C  
ATOM    922  O   ALA A  64      -1.193  14.627 -16.369  1.00  0.00           O  
ATOM    923  CB  ALA A  64       0.314  12.974 -13.920  1.00  0.00           C  
ATOM    924  H   ALA A  64      -1.851  12.338 -12.754  1.00  0.00           H  
ATOM    925  HA  ALA A  64      -0.873  14.753 -13.887  1.00  0.00           H  
ATOM    926 1HB  ALA A  64       1.093  13.406 -14.548  1.00  0.00           H  
ATOM    927 2HB  ALA A  64       0.597  13.071 -12.872  1.00  0.00           H  
ATOM    928 3HB  ALA A  64       0.193  11.920 -14.167  1.00  0.00           H  
ATOM    929  N   GLN A  65      -1.885  12.507 -16.072  1.00  0.00           N  
ATOM    930  CA  GLN A  65      -2.313  12.334 -17.455  1.00  0.00           C  
ATOM    931  C   GLN A  65      -3.440  13.296 -17.808  1.00  0.00           C  
ATOM    932  O   GLN A  65      -3.446  13.893 -18.884  1.00  0.00           O  
ATOM    933  CB  GLN A  65      -2.760  10.891 -17.702  1.00  0.00           C  
ATOM    934  CG  GLN A  65      -1.629   9.877 -17.686  1.00  0.00           C  
ATOM    935  CD  GLN A  65      -2.132   8.448 -17.756  1.00  0.00           C  
ATOM    936  OE1 GLN A  65      -2.975   8.031 -16.957  1.00  0.00           O  
ATOM    937  NE2 GLN A  65      -1.618   7.687 -18.716  1.00  0.00           N  
ATOM    938  H   GLN A  65      -1.984  11.736 -15.427  1.00  0.00           H  
ATOM    939  HA  GLN A  65      -1.468  12.553 -18.108  1.00  0.00           H  
ATOM    940 1HB  GLN A  65      -3.484  10.600 -16.941  1.00  0.00           H  
ATOM    941 2HB  GLN A  65      -3.258  10.825 -18.669  1.00  0.00           H  
ATOM    942 1HG  GLN A  65      -0.983  10.055 -18.545  1.00  0.00           H  
ATOM    943 2HG  GLN A  65      -1.063   9.995 -16.762  1.00  0.00           H  
ATOM    944 1HE2 GLN A  65      -1.911   6.735 -18.811  1.00  0.00           H  
ATOM    945 2HE2 GLN A  65      -0.936   8.065 -19.343  1.00  0.00           H  
ATOM    946  N   TYR A  66      -4.394  13.441 -16.894  1.00  0.00           N  
ATOM    947  CA  TYR A  66      -5.489  14.387 -17.074  1.00  0.00           C  
ATOM    948  C   TYR A  66      -4.967  15.804 -17.269  1.00  0.00           C  
ATOM    949  O   TYR A  66      -5.361  16.498 -18.206  1.00  0.00           O  
ATOM    950  CB  TYR A  66      -6.444  14.333 -15.879  1.00  0.00           C  
ATOM    951  CG  TYR A  66      -7.496  15.420 -15.889  1.00  0.00           C  
ATOM    952  CD1 TYR A  66      -8.632  15.279 -16.673  1.00  0.00           C  
ATOM    953  CD2 TYR A  66      -7.325  16.558 -15.114  1.00  0.00           C  
ATOM    954  CE1 TYR A  66      -9.592  16.272 -16.682  1.00  0.00           C  
ATOM    955  CE2 TYR A  66      -8.286  17.550 -15.124  1.00  0.00           C  
ATOM    956  CZ  TYR A  66      -9.415  17.410 -15.904  1.00  0.00           C  
ATOM    957  OH  TYR A  66     -10.372  18.399 -15.913  1.00  0.00           O  
ATOM    958  H   TYR A  66      -4.360  12.882 -16.054  1.00  0.00           H  
ATOM    959  HA  TYR A  66      -6.041  14.111 -17.973  1.00  0.00           H  
ATOM    960 1HB  TYR A  66      -6.953  13.368 -15.862  1.00  0.00           H  
ATOM    961 2HB  TYR A  66      -5.875  14.419 -14.954  1.00  0.00           H  
ATOM    962  HD1 TYR A  66      -8.766  14.385 -17.282  1.00  0.00           H  
ATOM    963  HD2 TYR A  66      -6.432  16.669 -14.499  1.00  0.00           H  
ATOM    964  HE1 TYR A  66     -10.485  16.161 -17.298  1.00  0.00           H  
ATOM    965  HE2 TYR A  66      -8.151  18.445 -14.515  1.00  0.00           H  
ATOM    966  HH  TYR A  66     -11.091  18.142 -16.495  1.00  0.00           H  
ATOM    967  N   LEU A  67      -4.078  16.229 -16.378  1.00  0.00           N  
ATOM    968  CA  LEU A  67      -3.560  17.592 -16.402  1.00  0.00           C  
ATOM    969  C   LEU A  67      -2.751  17.851 -17.667  1.00  0.00           C  
ATOM    970  O   LEU A  67      -2.801  18.942 -18.234  1.00  0.00           O  
ATOM    971  CB  LEU A  67      -2.687  17.850 -15.168  1.00  0.00           C  
ATOM    972  CG  LEU A  67      -3.427  17.879 -13.824  1.00  0.00           C  
ATOM    973  CD1 LEU A  67      -2.415  17.917 -12.687  1.00  0.00           C  
ATOM    974  CD2 LEU A  67      -4.347  19.090 -13.778  1.00  0.00           C  
ATOM    975  H   LEU A  67      -3.752  15.592 -15.665  1.00  0.00           H  
ATOM    976  HA  LEU A  67      -4.402  18.282 -16.386  1.00  0.00           H  
ATOM    977 1HB  LEU A  67      -1.928  17.071 -15.110  1.00  0.00           H  
ATOM    978 2HB  LEU A  67      -2.185  18.809 -15.291  1.00  0.00           H  
ATOM    979  HG  LEU A  67      -4.018  16.970 -13.714  1.00  0.00           H  
ATOM    980 1HD1 LEU A  67      -2.941  17.938 -11.732  1.00  0.00           H  
ATOM    981 2HD1 LEU A  67      -1.783  17.030 -12.733  1.00  0.00           H  
ATOM    982 3HD1 LEU A  67      -1.797  18.809 -12.780  1.00  0.00           H  
ATOM    983 1HD2 LEU A  67      -4.874  19.110 -12.823  1.00  0.00           H  
ATOM    984 2HD2 LEU A  67      -3.757  20.000 -13.886  1.00  0.00           H  
ATOM    985 3HD2 LEU A  67      -5.071  19.028 -14.590  1.00  0.00           H  
ATOM    986  N   ILE A  68      -2.005  16.842 -18.103  1.00  0.00           N  
ATOM    987  CA  ILE A  68      -1.273  16.918 -19.362  1.00  0.00           C  
ATOM    988  C   ILE A  68      -2.216  17.154 -20.535  1.00  0.00           C  
ATOM    989  O   ILE A  68      -1.949  17.986 -21.402  1.00  0.00           O  
ATOM    990  CB  ILE A  68      -0.463  15.632 -19.605  1.00  0.00           C  
ATOM    991  CG1 ILE A  68       0.709  15.546 -18.624  1.00  0.00           C  
ATOM    992  CG2 ILE A  68       0.037  15.581 -21.041  1.00  0.00           C  
ATOM    993  CD1 ILE A  68       1.376  14.190 -18.586  1.00  0.00           C  
ATOM    994  H   ILE A  68      -1.945  15.999 -17.549  1.00  0.00           H  
ATOM    995  HA  ILE A  68      -0.581  17.757 -19.308  1.00  0.00           H  
ATOM    996  HB  ILE A  68      -1.094  14.764 -19.419  1.00  0.00           H  
ATOM    997 1HG1 ILE A  68       1.461  16.289 -18.889  1.00  0.00           H  
ATOM    998 2HG1 ILE A  68       0.360  15.781 -17.618  1.00  0.00           H  
ATOM    999 1HG2 ILE A  68       0.608  14.666 -21.195  1.00  0.00           H  
ATOM   1000 2HG2 ILE A  68      -0.813  15.597 -21.722  1.00  0.00           H  
ATOM   1001 3HG2 ILE A  68       0.674  16.444 -21.235  1.00  0.00           H  
ATOM   1002 1HD1 ILE A  68       2.196  14.207 -17.867  1.00  0.00           H  
ATOM   1003 2HD1 ILE A  68       0.648  13.435 -18.287  1.00  0.00           H  
ATOM   1004 3HD1 ILE A  68       1.765  13.948 -19.574  1.00  0.00           H  
ATOM   1005  N   ASN A  69      -3.322  16.417 -20.556  1.00  0.00           N  
ATOM   1006  CA  ASN A  69      -4.353  16.612 -21.567  1.00  0.00           C  
ATOM   1007  C   ASN A  69      -5.010  17.979 -21.428  1.00  0.00           C  
ATOM   1008  O   ASN A  69      -5.394  18.598 -22.421  1.00  0.00           O  
ATOM   1009  CB  ASN A  69      -5.393  15.510 -21.489  1.00  0.00           C  
ATOM   1010  CG  ASN A  69      -4.881  14.194 -22.006  1.00  0.00           C  
ATOM   1011  OD1 ASN A  69      -3.916  14.150 -22.777  1.00  0.00           O  
ATOM   1012  ND2 ASN A  69      -5.510  13.121 -21.597  1.00  0.00           N  
ATOM   1013  H   ASN A  69      -3.451  15.703 -19.853  1.00  0.00           H  
ATOM   1014  HA  ASN A  69      -3.884  16.578 -22.552  1.00  0.00           H  
ATOM   1015 1HB  ASN A  69      -5.710  15.381 -20.453  1.00  0.00           H  
ATOM   1016 2HB  ASN A  69      -6.272  15.796 -22.067  1.00  0.00           H  
ATOM   1017 1HD2 ASN A  69      -5.213  12.218 -21.909  1.00  0.00           H  
ATOM   1018 2HD2 ASN A  69      -6.286  13.204 -20.974  1.00  0.00           H  
ATOM   1019  N   ALA A  70      -5.136  18.446 -20.191  1.00  0.00           N  
ATOM   1020  CA  ALA A  70      -5.711  19.759 -19.922  1.00  0.00           C  
ATOM   1021  C   ALA A  70      -4.839  20.870 -20.492  1.00  0.00           C  
ATOM   1022  O   ALA A  70      -5.342  21.906 -20.927  1.00  0.00           O  
ATOM   1023  CB  ALA A  70      -5.907  19.955 -18.426  1.00  0.00           C  
ATOM   1024  H   ALA A  70      -4.826  17.877 -19.416  1.00  0.00           H  
ATOM   1025  HA  ALA A  70      -6.682  19.810 -20.415  1.00  0.00           H  
ATOM   1026 1HB  ALA A  70      -6.337  20.940 -18.241  1.00  0.00           H  
ATOM   1027 2HB  ALA A  70      -6.580  19.188 -18.043  1.00  0.00           H  
ATOM   1028 3HB  ALA A  70      -4.946  19.879 -17.920  1.00  0.00           H  
ATOM   1029  N   ARG A  71      -3.529  20.648 -20.487  1.00  0.00           N  
ATOM   1030  CA  ARG A  71      -2.591  21.581 -21.100  1.00  0.00           C  
ATOM   1031  C   ARG A  71      -2.815  21.679 -22.603  1.00  0.00           C  
ATOM   1032  O   ARG A  71      -2.674  22.751 -23.193  1.00  0.00           O  
ATOM   1033  CB  ARG A  71      -1.156  21.153 -20.830  1.00  0.00           C  
ATOM   1034  CG  ARG A  71      -0.742  21.190 -19.367  1.00  0.00           C  
ATOM   1035  CD  ARG A  71      -0.684  22.580 -18.848  1.00  0.00           C  
ATOM   1036  NE  ARG A  71      -0.234  22.624 -17.466  1.00  0.00           N  
ATOM   1037  CZ  ARG A  71      -0.211  23.735 -16.704  1.00  0.00           C  
ATOM   1038  NH1 ARG A  71      -0.614  24.882 -17.202  1.00  0.00           N  
ATOM   1039  NH2 ARG A  71       0.218  23.671 -15.455  1.00  0.00           N  
ATOM   1040  H   ARG A  71      -3.173  19.810 -20.048  1.00  0.00           H  
ATOM   1041  HA  ARG A  71      -2.748  22.567 -20.661  1.00  0.00           H  
ATOM   1042 1HB  ARG A  71      -1.007  20.136 -21.189  1.00  0.00           H  
ATOM   1043 2HB  ARG A  71      -0.474  21.799 -21.382  1.00  0.00           H  
ATOM   1044 1HG  ARG A  71      -1.463  20.630 -18.771  1.00  0.00           H  
ATOM   1045 2HG  ARG A  71       0.246  20.741 -19.257  1.00  0.00           H  
ATOM   1046 1HD  ARG A  71       0.010  23.165 -19.451  1.00  0.00           H  
ATOM   1047 2HD  ARG A  71      -1.675  23.028 -18.898  1.00  0.00           H  
ATOM   1048  HE  ARG A  71       0.085  21.760 -17.047  1.00  0.00           H  
ATOM   1049 1HH1 ARG A  71      -0.942  24.931 -18.157  1.00  0.00           H  
ATOM   1050 2HH1 ARG A  71      -0.597  25.715 -16.631  1.00  0.00           H  
ATOM   1051 1HH2 ARG A  71       0.528  22.788 -15.072  1.00  0.00           H  
ATOM   1052 2HH2 ARG A  71       0.235  24.503 -14.884  1.00  0.00           H  
ATOM   1053  N   LEU A  72      -3.163  20.555 -23.219  1.00  0.00           N  
ATOM   1054  CA  LEU A  72      -3.428  20.517 -24.652  1.00  0.00           C  
ATOM   1055  C   LEU A  72      -4.824  21.040 -24.969  1.00  0.00           C  
ATOM   1056  O   LEU A  72      -5.066  21.576 -26.050  1.00  0.00           O  
ATOM   1057  CB  LEU A  72      -3.280  19.085 -25.181  1.00  0.00           C  
ATOM   1058  CG  LEU A  72      -1.872  18.483 -25.085  1.00  0.00           C  
ATOM   1059  CD1 LEU A  72      -1.894  17.053 -25.608  1.00  0.00           C  
ATOM   1060  CD2 LEU A  72      -0.898  19.340 -25.879  1.00  0.00           C  
ATOM   1061  H   LEU A  72      -3.247  19.705 -22.681  1.00  0.00           H  
ATOM   1062  HA  LEU A  72      -2.701  21.153 -25.155  1.00  0.00           H  
ATOM   1063 1HB  LEU A  72      -3.956  18.438 -24.624  1.00  0.00           H  
ATOM   1064 2HB  LEU A  72      -3.576  19.069 -26.230  1.00  0.00           H  
ATOM   1065  HG  LEU A  72      -1.560  18.451 -24.041  1.00  0.00           H  
ATOM   1066 1HD1 LEU A  72      -0.894  16.625 -25.540  1.00  0.00           H  
ATOM   1067 2HD1 LEU A  72      -2.584  16.457 -25.010  1.00  0.00           H  
ATOM   1068 3HD1 LEU A  72      -2.219  17.051 -26.648  1.00  0.00           H  
ATOM   1069 1HD2 LEU A  72       0.103  18.913 -25.810  1.00  0.00           H  
ATOM   1070 2HD2 LEU A  72      -1.208  19.371 -26.924  1.00  0.00           H  
ATOM   1071 3HD2 LEU A  72      -0.889  20.352 -25.473  1.00  0.00           H  
ATOM   1072  N   SER A  73      -5.739  20.881 -24.019  1.00  0.00           N  
ATOM   1073  CA  SER A  73      -7.107  21.356 -24.186  1.00  0.00           C  
ATOM   1074  C   SER A  73      -7.160  22.878 -24.231  1.00  0.00           C  
ATOM   1075  O   SER A  73      -6.886  23.458 -25.245  1.00  0.00           O  
ATOM   1076  OXT SER A  73      -7.475  23.497 -23.252  1.00  0.00           O  
ATOM   1077  CB  SER A  73      -7.979  20.844 -23.056  1.00  0.00           C  
ATOM   1078  OG  SER A  73      -9.279  21.358 -23.152  1.00  0.00           O  
ATOM   1079  H   SER A  73      -5.480  20.419 -23.158  1.00  0.00           H  
ATOM   1080  HA  SER A  73      -7.494  20.972 -25.130  1.00  0.00           H  
ATOM   1081 1HB  SER A  73      -8.012  19.756 -23.086  1.00  0.00           H  
ATOM   1082 2HB  SER A  73      -7.541  21.131 -22.100  1.00  0.00           H  
ATOM   1083  HG  SER A  73      -9.324  22.084 -22.525  1.00  0.00           H  
TER                                                                             
# All scores below are weighted scores, not raw scores.
#BEGIN_POSE_ENERGIES_TABLE batch_000324_000352_0001.pdb
label fa_atr fa_rep fa_sol fa_intra_rep fa_elec pro_close hbond_sr_bb hbond_lr_bb hbond_bb_sc hbond_sc dslf_fa13 atom_pair_constraint rama omega fa_dun p_aa_pp ref rdc total
weights 1 1 1 1 1 1 1 1 1 1 1 1 1 1 1 1 1 1 NA
pose#END_POSE_ENERGIES_TABLE batch_000324_000352_0001.pdb
ENDMDL
MODEL        3
REMARK ROSETTA-TAG batch_000325_000132_0001
ATOM      1  N   ALA A   1      -0.201   2.702   2.995  1.00  0.00           N  
ATOM      2  CA  ALA A   1       0.350   3.722   2.111  1.00  0.00           C  
ATOM      3  C   ALA A   1       0.322   3.266   0.658  1.00  0.00           C  
ATOM      4  O   ALA A   1       0.259   2.069   0.375  1.00  0.00           O  
ATOM      5  CB  ALA A   1       1.772   4.072   2.528  1.00  0.00           C  
ATOM      6 1H   ALA A   1      -0.170   3.028   3.941  1.00  0.00           H  
ATOM      7 2H   ALA A   1      -1.149   2.515   2.739  1.00  0.00           H  
ATOM      8 3H   ALA A   1       0.337   1.864   2.914  1.00  0.00           H  
ATOM      9  HA  ALA A   1      -0.271   4.614   2.194  1.00  0.00           H  
ATOM     10 1HB  ALA A   1       2.170   4.835   1.858  1.00  0.00           H  
ATOM     11 2HB  ALA A   1       1.768   4.452   3.549  1.00  0.00           H  
ATOM     12 3HB  ALA A   1       2.396   3.181   2.474  1.00  0.00           H  
ATOM     13  N   SER A   2       0.368   4.225  -0.259  1.00  0.00           N  
ATOM     14  CA  SER A   2       0.368   3.923  -1.685  1.00  0.00           C  
ATOM     15  C   SER A   2       1.766   3.562  -2.172  1.00  0.00           C  
ATOM     16  O   SER A   2       2.753   3.779  -1.469  1.00  0.00           O  
ATOM     17  CB  SER A   2      -0.160   5.107  -2.471  1.00  0.00           C  
ATOM     18  OG  SER A   2       0.729   6.189  -2.407  1.00  0.00           O  
ATOM     19  H   SER A   2       0.404   5.190   0.039  1.00  0.00           H  
ATOM     20  HA  SER A   2      -0.286   3.067  -1.858  1.00  0.00           H  
ATOM     21 1HB  SER A   2      -0.310   4.817  -3.510  1.00  0.00           H  
ATOM     22 2HB  SER A   2      -1.129   5.406  -2.072  1.00  0.00           H  
ATOM     23  HG  SER A   2       1.551   5.879  -2.795  1.00  0.00           H  
ATOM     24  N   THR A   3       1.843   3.009  -3.378  1.00  0.00           N  
ATOM     25  CA  THR A   3       3.120   2.611  -3.958  1.00  0.00           C  
ATOM     26  C   THR A   3       3.534   3.556  -5.079  1.00  0.00           C  
ATOM     27  O   THR A   3       2.757   4.412  -5.501  1.00  0.00           O  
ATOM     28  CB  THR A   3       3.060   1.169  -4.493  1.00  0.00           C  
ATOM     29  OG1 THR A   3       2.133   1.099  -5.584  1.00  0.00           O  
ATOM     30  CG2 THR A   3       2.619   0.211  -3.397  1.00  0.00           C  
ATOM     31  H   THR A   3       0.995   2.862  -3.906  1.00  0.00           H  
ATOM     32  HA  THR A   3       3.882   2.657  -3.180  1.00  0.00           H  
ATOM     33  HB  THR A   3       4.045   0.873  -4.852  1.00  0.00           H  
ATOM     34  HG1 THR A   3       2.605   1.213  -6.412  1.00  0.00           H  
ATOM     35 1HG2 THR A   3       2.583  -0.804  -3.793  1.00  0.00           H  
ATOM     36 2HG2 THR A   3       3.329   0.253  -2.570  1.00  0.00           H  
ATOM     37 3HG2 THR A   3       1.631   0.496  -3.040  1.00  0.00           H  
ATOM     38  N   GLN A   4       4.763   3.396  -5.556  1.00  0.00           N  
ATOM     39  CA  GLN A   4       5.274   4.217  -6.647  1.00  0.00           C  
ATOM     40  C   GLN A   4       5.299   3.440  -7.957  1.00  0.00           C  
ATOM     41  O   GLN A   4       6.219   2.663  -8.212  1.00  0.00           O  
ATOM     42  CB  GLN A   4       6.678   4.732  -6.319  1.00  0.00           C  
ATOM     43  CG  GLN A   4       6.740   5.639  -5.102  1.00  0.00           C  
ATOM     44  CD  GLN A   4       6.032   6.961  -5.330  1.00  0.00           C  
ATOM     45  OE1 GLN A   4       6.320   7.678  -6.292  1.00  0.00           O  
ATOM     46  NE2 GLN A   4       5.099   7.292  -4.444  1.00  0.00           N  
ATOM     47  H   GLN A   4       5.360   2.687  -5.153  1.00  0.00           H  
ATOM     48  HA  GLN A   4       4.611   5.072  -6.776  1.00  0.00           H  
ATOM     49 1HB  GLN A   4       7.344   3.886  -6.142  1.00  0.00           H  
ATOM     50 2HB  GLN A   4       7.072   5.285  -7.172  1.00  0.00           H  
ATOM     51 1HG  GLN A   4       6.262   5.136  -4.262  1.00  0.00           H  
ATOM     52 2HG  GLN A   4       7.784   5.846  -4.869  1.00  0.00           H  
ATOM     53 1HE2 GLN A   4       4.598   8.153  -4.542  1.00  0.00           H  
ATOM     54 2HE2 GLN A   4       4.897   6.681  -3.678  1.00  0.00           H  
ATOM     55  N   THR A   5       4.282   3.654  -8.785  1.00  0.00           N  
ATOM     56  CA  THR A   5       4.191   2.982 -10.076  1.00  0.00           C  
ATOM     57  C   THR A   5       4.527   3.934 -11.217  1.00  0.00           C  
ATOM     58  O   THR A   5       4.002   5.046 -11.286  1.00  0.00           O  
ATOM     59  CB  THR A   5       2.787   2.389 -10.295  1.00  0.00           C  
ATOM     60  OG1 THR A   5       2.516   1.410  -9.283  1.00  0.00           O  
ATOM     61  CG2 THR A   5       2.691   1.735 -11.665  1.00  0.00           C  
ATOM     62  H   THR A   5       3.553   4.298  -8.513  1.00  0.00           H  
ATOM     63  HA  THR A   5       4.915   2.167 -10.094  1.00  0.00           H  
ATOM     64  HB  THR A   5       2.042   3.181 -10.223  1.00  0.00           H  
ATOM     65  HG1 THR A   5       1.597   1.476  -9.012  1.00  0.00           H  
ATOM     66 1HG2 THR A   5       1.692   1.322 -11.802  1.00  0.00           H  
ATOM     67 2HG2 THR A   5       2.885   2.480 -12.437  1.00  0.00           H  
ATOM     68 3HG2 THR A   5       3.428   0.936 -11.739  1.00  0.00           H  
ATOM     69  N   THR A   6       5.406   3.492 -12.110  1.00  0.00           N  
ATOM     70  CA  THR A   6       5.870   4.332 -13.208  1.00  0.00           C  
ATOM     71  C   THR A   6       5.026   4.121 -14.458  1.00  0.00           C  
ATOM     72  O   THR A   6       4.991   3.026 -15.018  1.00  0.00           O  
ATOM     73  CB  THR A   6       7.350   4.053 -13.531  1.00  0.00           C  
ATOM     74  OG1 THR A   6       8.159   4.379 -12.393  1.00  0.00           O  
ATOM     75  CG2 THR A   6       7.801   4.883 -14.723  1.00  0.00           C  
ATOM     76  H   THR A   6       5.761   2.550 -12.027  1.00  0.00           H  
ATOM     77  HA  THR A   6       5.775   5.376 -12.909  1.00  0.00           H  
ATOM     78  HB  THR A   6       7.480   2.996 -13.761  1.00  0.00           H  
ATOM     79  HG1 THR A   6       8.090   5.319 -12.210  1.00  0.00           H  
ATOM     80 1HG2 THR A   6       8.849   4.673 -14.937  1.00  0.00           H  
ATOM     81 2HG2 THR A   6       7.195   4.630 -15.593  1.00  0.00           H  
ATOM     82 3HG2 THR A   6       7.683   5.942 -14.495  1.00  0.00           H  
ATOM     83  N   HIS A   7       4.346   5.178 -14.891  1.00  0.00           N  
ATOM     84  CA  HIS A   7       3.588   5.143 -16.137  1.00  0.00           C  
ATOM     85  C   HIS A   7       4.372   5.782 -17.276  1.00  0.00           C  
ATOM     86  O   HIS A   7       4.930   6.869 -17.125  1.00  0.00           O  
ATOM     87  CB  HIS A   7       2.242   5.856 -15.971  1.00  0.00           C  
ATOM     88  CG  HIS A   7       1.451   5.948 -17.239  1.00  0.00           C  
ATOM     89  ND1 HIS A   7       0.802   4.864 -17.791  1.00  0.00           N  
ATOM     90  CD2 HIS A   7       1.204   6.994 -18.062  1.00  0.00           C  
ATOM     91  CE1 HIS A   7       0.189   5.240 -18.900  1.00  0.00           C  
ATOM     92  NE2 HIS A   7       0.418   6.527 -19.087  1.00  0.00           N  
ATOM     93  H   HIS A   7       4.354   6.026 -14.344  1.00  0.00           H  
ATOM     94  HA  HIS A   7       3.390   4.108 -16.413  1.00  0.00           H  
ATOM     95 1HB  HIS A   7       1.640   5.330 -15.230  1.00  0.00           H  
ATOM     96 2HB  HIS A   7       2.410   6.867 -15.599  1.00  0.00           H  
ATOM     97  HD1 HIS A   7       0.725   3.952 -17.386  1.00  0.00           H  
ATOM     98  HD2 HIS A   7       1.505   8.042 -18.039  1.00  0.00           H  
ATOM     99  HE1 HIS A   7      -0.385   4.523 -19.488  1.00  0.00           H  
ATOM    100  N   GLU A   8       4.409   5.101 -18.417  1.00  0.00           N  
ATOM    101  CA  GLU A   8       5.069   5.631 -19.604  1.00  0.00           C  
ATOM    102  C   GLU A   8       4.053   6.142 -20.617  1.00  0.00           C  
ATOM    103  O   GLU A   8       3.227   5.381 -21.120  1.00  0.00           O  
ATOM    104  CB  GLU A   8       5.951   4.559 -20.247  1.00  0.00           C  
ATOM    105  CG  GLU A   8       6.743   5.038 -21.455  1.00  0.00           C  
ATOM    106  CD  GLU A   8       7.592   3.957 -22.064  1.00  0.00           C  
ATOM    107  OE1 GLU A   8       7.333   2.806 -21.803  1.00  0.00           O  
ATOM    108  OE2 GLU A   8       8.501   4.282 -22.792  1.00  0.00           O  
ATOM    109  H   GLU A   8       3.969   4.194 -18.462  1.00  0.00           H  
ATOM    110  HA  GLU A   8       5.700   6.469 -19.304  1.00  0.00           H  
ATOM    111 1HB  GLU A   8       6.660   4.180 -19.510  1.00  0.00           H  
ATOM    112 2HB  GLU A   8       5.331   3.720 -20.565  1.00  0.00           H  
ATOM    113 1HG  GLU A   8       6.049   5.406 -22.209  1.00  0.00           H  
ATOM    114 2HG  GLU A   8       7.381   5.867 -21.152  1.00  0.00           H  
ATOM    115  N   LEU A   9       4.119   7.436 -20.913  1.00  0.00           N  
ATOM    116  CA  LEU A   9       3.194   8.055 -21.855  1.00  0.00           C  
ATOM    117  C   LEU A   9       3.940   8.701 -23.015  1.00  0.00           C  
ATOM    118  O   LEU A   9       4.817   9.541 -22.811  1.00  0.00           O  
ATOM    119  CB  LEU A   9       2.335   9.106 -21.141  1.00  0.00           C  
ATOM    120  CG  LEU A   9       1.372   9.897 -22.036  1.00  0.00           C  
ATOM    121  CD1 LEU A   9       0.334   8.952 -22.625  1.00  0.00           C  
ATOM    122  CD2 LEU A   9       0.709  10.997 -21.220  1.00  0.00           C  
ATOM    123  H   LEU A   9       4.828   8.005 -20.474  1.00  0.00           H  
ATOM    124  HA  LEU A   9       2.540   7.281 -22.256  1.00  0.00           H  
ATOM    125 1HB  LEU A   9       1.743   8.609 -20.375  1.00  0.00           H  
ATOM    126 2HB  LEU A   9       2.997   9.822 -20.653  1.00  0.00           H  
ATOM    127  HG  LEU A   9       1.926  10.342 -22.863  1.00  0.00           H  
ATOM    128 1HD1 LEU A   9      -0.350   9.514 -23.261  1.00  0.00           H  
ATOM    129 2HD1 LEU A   9       0.834   8.187 -23.219  1.00  0.00           H  
ATOM    130 3HD1 LEU A   9      -0.226   8.478 -21.820  1.00  0.00           H  
ATOM    131 1HD2 LEU A   9       0.025  11.560 -21.856  1.00  0.00           H  
ATOM    132 2HD2 LEU A   9       0.154  10.553 -20.394  1.00  0.00           H  
ATOM    133 3HD2 LEU A   9       1.473  11.668 -20.826  1.00  0.00           H  
ATOM    134  N   THR A  10       3.586   8.306 -24.233  1.00  0.00           N  
ATOM    135  CA  THR A  10       4.226   8.842 -25.429  1.00  0.00           C  
ATOM    136  C   THR A  10       3.423   9.998 -26.011  1.00  0.00           C  
ATOM    137  O   THR A  10       2.263   9.834 -26.387  1.00  0.00           O  
ATOM    138  CB  THR A  10       4.408   7.749 -26.498  1.00  0.00           C  
ATOM    139  OG1 THR A  10       5.242   6.704 -25.980  1.00  0.00           O  
ATOM    140  CG2 THR A  10       5.047   8.328 -27.750  1.00  0.00           C  
ATOM    141  H   THR A  10       2.856   7.616 -24.334  1.00  0.00           H  
ATOM    142  HA  THR A  10       5.211   9.221 -25.154  1.00  0.00           H  
ATOM    143  HB  THR A  10       3.437   7.326 -26.755  1.00  0.00           H  
ATOM    144  HG1 THR A  10       6.137   6.817 -26.308  1.00  0.00           H  
ATOM    145 1HG2 THR A  10       5.168   7.542 -28.495  1.00  0.00           H  
ATOM    146 2HG2 THR A  10       4.410   9.115 -28.153  1.00  0.00           H  
ATOM    147 3HG2 THR A  10       6.023   8.744 -27.501  1.00  0.00           H  
ATOM    148  N   ILE A  11       4.048  11.169 -26.083  1.00  0.00           N  
ATOM    149  CA  ILE A  11       3.385  12.361 -26.596  1.00  0.00           C  
ATOM    150  C   ILE A  11       4.126  12.929 -27.799  1.00  0.00           C  
ATOM    151  O   ILE A  11       5.351  13.049 -27.786  1.00  0.00           O  
ATOM    152  CB  ILE A  11       3.275  13.441 -25.504  1.00  0.00           C  
ATOM    153  CG1 ILE A  11       2.456  12.920 -24.319  1.00  0.00           C  
ATOM    154  CG2 ILE A  11       2.652  14.708 -26.069  1.00  0.00           C  
ATOM    155  CD1 ILE A  11       1.018  12.606 -24.661  1.00  0.00           C  
ATOM    156  H   ILE A  11       5.008  11.233 -25.775  1.00  0.00           H  
ATOM    157  HA  ILE A  11       2.379  12.088 -26.913  1.00  0.00           H  
ATOM    158  HB  ILE A  11       4.268  13.675 -25.122  1.00  0.00           H  
ATOM    159 1HG1 ILE A  11       2.919  12.015 -23.927  1.00  0.00           H  
ATOM    160 2HG1 ILE A  11       2.461  13.661 -23.519  1.00  0.00           H  
ATOM    161 1HG2 ILE A  11       2.580  15.460 -25.284  1.00  0.00           H  
ATOM    162 2HG2 ILE A  11       3.272  15.087 -26.880  1.00  0.00           H  
ATOM    163 3HG2 ILE A  11       1.654  14.485 -26.449  1.00  0.00           H  
ATOM    164 1HD1 ILE A  11       0.503  12.243 -23.772  1.00  0.00           H  
ATOM    165 2HD1 ILE A  11       0.524  13.509 -25.023  1.00  0.00           H  
ATOM    166 3HD1 ILE A  11       0.987  11.840 -25.435  1.00  0.00           H  
ATOM    167  N   PRO A  12       3.375  13.278 -28.839  1.00  0.00           N  
ATOM    168  CA  PRO A  12       3.948  13.920 -30.016  1.00  0.00           C  
ATOM    169  C   PRO A  12       4.797  15.124 -29.630  1.00  0.00           C  
ATOM    170  O   PRO A  12       4.435  15.889 -28.736  1.00  0.00           O  
ATOM    171  CB  PRO A  12       2.711  14.334 -30.819  1.00  0.00           C  
ATOM    172  CG  PRO A  12       1.678  13.328 -30.444  1.00  0.00           C  
ATOM    173  CD  PRO A  12       1.906  13.087 -28.975  1.00  0.00           C  
ATOM    174  HA  PRO A  12       4.550  13.185 -30.572  1.00  0.00           H  
ATOM    175 1HB  PRO A  12       2.421  15.363 -30.558  1.00  0.00           H  
ATOM    176 2HB  PRO A  12       2.942  14.329 -31.895  1.00  0.00           H  
ATOM    177 1HG  PRO A  12       0.672  13.719 -30.658  1.00  0.00           H  
ATOM    178 2HG  PRO A  12       1.799  12.416 -31.047  1.00  0.00           H  
ATOM    179 1HD  PRO A  12       1.340  13.827 -28.390  1.00  0.00           H  
ATOM    180 2HD  PRO A  12       1.590  12.065 -28.718  1.00  0.00           H  
ATOM    181  N   ASN A  13       5.927  15.288 -30.308  1.00  0.00           N  
ATOM    182  CA  ASN A  13       6.899  16.311 -29.942  1.00  0.00           C  
ATOM    183  C   ASN A  13       6.406  17.701 -30.324  1.00  0.00           C  
ATOM    184  O   ASN A  13       7.064  18.702 -30.043  1.00  0.00           O  
ATOM    185  CB  ASN A  13       8.243  16.026 -30.587  1.00  0.00           C  
ATOM    186  CG  ASN A  13       8.208  16.170 -32.083  1.00  0.00           C  
ATOM    187  OD1 ASN A  13       7.348  16.868 -32.632  1.00  0.00           O  
ATOM    188  ND2 ASN A  13       9.127  15.523 -32.754  1.00  0.00           N  
ATOM    189  H   ASN A  13       6.118  14.688 -31.098  1.00  0.00           H  
ATOM    190  HA  ASN A  13       7.024  16.298 -28.858  1.00  0.00           H  
ATOM    191 1HB  ASN A  13       8.992  16.709 -30.185  1.00  0.00           H  
ATOM    192 2HB  ASN A  13       8.558  15.012 -30.339  1.00  0.00           H  
ATOM    193 1HD2 ASN A  13       9.153  15.582 -33.752  1.00  0.00           H  
ATOM    194 2HD2 ASN A  13       9.804  14.970 -32.269  1.00  0.00           H  
ATOM    195  N   ASN A  14       5.243  17.755 -30.965  1.00  0.00           N  
ATOM    196  CA  ASN A  14       4.603  19.026 -31.283  1.00  0.00           C  
ATOM    197  C   ASN A  14       3.676  19.471 -30.159  1.00  0.00           C  
ATOM    198  O   ASN A  14       3.255  20.627 -30.111  1.00  0.00           O  
ATOM    199  CB  ASN A  14       3.844  18.928 -32.594  1.00  0.00           C  
ATOM    200  CG  ASN A  14       4.758  18.817 -33.783  1.00  0.00           C  
ATOM    201  OD1 ASN A  14       5.815  19.456 -33.831  1.00  0.00           O  
ATOM    202  ND2 ASN A  14       4.371  18.017 -34.744  1.00  0.00           N  
ATOM    203  H   ASN A  14       4.792  16.894 -31.239  1.00  0.00           H  
ATOM    204  HA  ASN A  14       5.377  19.788 -31.385  1.00  0.00           H  
ATOM    205 1HB  ASN A  14       3.189  18.056 -32.571  1.00  0.00           H  
ATOM    206 2HB  ASN A  14       3.213  19.808 -32.716  1.00  0.00           H  
ATOM    207 1HD2 ASN A  14       4.939  17.904 -35.560  1.00  0.00           H  
ATOM    208 2HD2 ASN A  14       3.508  17.519 -34.663  1.00  0.00           H  
ATOM    209  N   LEU A  15       3.360  18.548 -29.258  1.00  0.00           N  
ATOM    210  CA  LEU A  15       2.461  18.837 -28.147  1.00  0.00           C  
ATOM    211  C   LEU A  15       3.206  18.833 -26.819  1.00  0.00           C  
ATOM    212  O   LEU A  15       2.761  19.438 -25.844  1.00  0.00           O  
ATOM    213  CB  LEU A  15       1.323  17.810 -28.105  1.00  0.00           C  
ATOM    214  CG  LEU A  15       0.440  17.744 -29.358  1.00  0.00           C  
ATOM    215  CD1 LEU A  15      -0.572  16.615 -29.208  1.00  0.00           C  
ATOM    216  CD2 LEU A  15      -0.258  19.081 -29.559  1.00  0.00           C  
ATOM    217  H   LEU A  15       3.754  17.622 -29.344  1.00  0.00           H  
ATOM    218  HA  LEU A  15       2.033  19.828 -28.298  1.00  0.00           H  
ATOM    219 1HB  LEU A  15       1.753  16.821 -27.951  1.00  0.00           H  
ATOM    220 2HB  LEU A  15       0.678  18.039 -27.257  1.00  0.00           H  
ATOM    221  HG  LEU A  15       1.059  17.523 -30.228  1.00  0.00           H  
ATOM    222 1HD1 LEU A  15      -1.199  16.568 -30.098  1.00  0.00           H  
ATOM    223 2HD1 LEU A  15      -0.045  15.669 -29.086  1.00  0.00           H  
ATOM    224 3HD1 LEU A  15      -1.196  16.800 -28.334  1.00  0.00           H  
ATOM    225 1HD2 LEU A  15      -0.885  19.034 -30.450  1.00  0.00           H  
ATOM    226 2HD2 LEU A  15      -0.878  19.301 -28.690  1.00  0.00           H  
ATOM    227 3HD2 LEU A  15       0.488  19.866 -29.681  1.00  0.00           H  
ATOM    228  N   ILE A  16       4.343  18.145 -26.787  1.00  0.00           N  
ATOM    229  CA  ILE A  16       5.123  18.011 -25.562  1.00  0.00           C  
ATOM    230  C   ILE A  16       5.552  19.372 -25.029  1.00  0.00           C  
ATOM    231  O   ILE A  16       5.753  19.543 -23.827  1.00  0.00           O  
ATOM    232  CB  ILE A  16       6.367  17.135 -25.796  1.00  0.00           C  
ATOM    233  CG1 ILE A  16       6.949  16.666 -24.460  1.00  0.00           C  
ATOM    234  CG2 ILE A  16       7.411  17.898 -26.597  1.00  0.00           C  
ATOM    235  CD1 ILE A  16       6.037  15.739 -23.689  1.00  0.00           C  
ATOM    236  H   ILE A  16       4.676  17.705 -27.633  1.00  0.00           H  
ATOM    237  HA  ILE A  16       4.501  17.531 -24.808  1.00  0.00           H  
ATOM    238  HB  ILE A  16       6.083  16.240 -26.348  1.00  0.00           H  
ATOM    239 1HG1 ILE A  16       7.892  16.149 -24.636  1.00  0.00           H  
ATOM    240 2HG1 ILE A  16       7.164  17.531 -23.833  1.00  0.00           H  
ATOM    241 1HG2 ILE A  16       8.284  17.265 -26.753  1.00  0.00           H  
ATOM    242 2HG2 ILE A  16       6.993  18.183 -27.561  1.00  0.00           H  
ATOM    243 3HG2 ILE A  16       7.706  18.794 -26.050  1.00  0.00           H  
ATOM    244 1HD1 ILE A  16       6.519  15.450 -22.754  1.00  0.00           H  
ATOM    245 2HD1 ILE A  16       5.099  16.250 -23.471  1.00  0.00           H  
ATOM    246 3HD1 ILE A  16       5.837  14.849 -24.283  1.00  0.00           H  
ATOM    247  N   GLY A  17       5.690  20.338 -25.931  1.00  0.00           N  
ATOM    248  CA  GLY A  17       6.100  21.685 -25.554  1.00  0.00           C  
ATOM    249  C   GLY A  17       5.125  22.299 -24.559  1.00  0.00           C  
ATOM    250  O   GLY A  17       5.529  23.003 -23.633  1.00  0.00           O  
ATOM    251  H   GLY A  17       5.507  20.133 -26.903  1.00  0.00           H  
ATOM    252 1HA  GLY A  17       7.099  21.653 -25.119  1.00  0.00           H  
ATOM    253 2HA  GLY A  17       6.158  22.310 -26.445  1.00  0.00           H  
ATOM    254  N   CYS A  18       3.839  22.029 -24.754  1.00  0.00           N  
ATOM    255  CA  CYS A  18       2.804  22.543 -23.865  1.00  0.00           C  
ATOM    256  C   CYS A  18       2.845  21.847 -22.511  1.00  0.00           C  
ATOM    257  O   CYS A  18       2.611  22.469 -21.475  1.00  0.00           O  
ATOM    258  CB  CYS A  18       1.419  22.356 -24.486  1.00  0.00           C  
ATOM    259  SG  CYS A  18       1.109  23.404 -25.927  1.00  0.00           S  
ATOM    260  H   CYS A  18       3.571  21.452 -25.539  1.00  0.00           H  
ATOM    261  HA  CYS A  18       2.976  23.609 -23.714  1.00  0.00           H  
ATOM    262 1HB  CYS A  18       1.295  21.317 -24.792  1.00  0.00           H  
ATOM    263 2HB  CYS A  18       0.654  22.572 -23.741  1.00  0.00           H  
ATOM    264  HG  CYS A  18      -0.121  22.957 -26.162  1.00  0.00           H  
ATOM    265  N   ILE A  19       3.145  20.553 -22.525  1.00  0.00           N  
ATOM    266  CA  ILE A  19       3.263  19.780 -21.294  1.00  0.00           C  
ATOM    267  C   ILE A  19       4.462  20.234 -20.472  1.00  0.00           C  
ATOM    268  O   ILE A  19       4.375  20.364 -19.251  1.00  0.00           O  
ATOM    269  CB  ILE A  19       3.389  18.276 -21.600  1.00  0.00           C  
ATOM    270  CG1 ILE A  19       2.107  17.756 -22.256  1.00  0.00           C  
ATOM    271  CG2 ILE A  19       3.694  17.499 -20.329  1.00  0.00           C  
ATOM    272  CD1 ILE A  19       2.242  16.370 -22.846  1.00  0.00           C  
ATOM    273  H   ILE A  19       3.295  20.092 -23.411  1.00  0.00           H  
ATOM    274  HA  ILE A  19       2.363  19.937 -20.700  1.00  0.00           H  
ATOM    275  HB  ILE A  19       4.195  18.117 -22.315  1.00  0.00           H  
ATOM    276 1HG1 ILE A  19       1.304  17.736 -21.520  1.00  0.00           H  
ATOM    277 2HG1 ILE A  19       1.803  18.436 -23.052  1.00  0.00           H  
ATOM    278 1HG2 ILE A  19       3.779  16.438 -20.563  1.00  0.00           H  
ATOM    279 2HG2 ILE A  19       4.631  17.852 -19.903  1.00  0.00           H  
ATOM    280 3HG2 ILE A  19       2.889  17.648 -19.609  1.00  0.00           H  
ATOM    281 1HD1 ILE A  19       1.294  16.071 -23.293  1.00  0.00           H  
ATOM    282 2HD1 ILE A  19       3.018  16.375 -23.612  1.00  0.00           H  
ATOM    283 3HD1 ILE A  19       2.511  15.665 -22.061  1.00  0.00           H  
ATOM    284  N   ILE A  20       5.580  20.473 -21.148  1.00  0.00           N  
ATOM    285  CA  ILE A  20       6.810  20.876 -20.476  1.00  0.00           C  
ATOM    286  C   ILE A  20       6.675  22.265 -19.865  1.00  0.00           C  
ATOM    287  O   ILE A  20       6.922  22.457 -18.675  1.00  0.00           O  
ATOM    288  CB  ILE A  20       8.001  20.857 -21.452  1.00  0.00           C  
ATOM    289  CG1 ILE A  20       8.312  19.422 -21.887  1.00  0.00           C  
ATOM    290  CG2 ILE A  20       9.222  21.500 -20.813  1.00  0.00           C  
ATOM    291  CD1 ILE A  20       9.261  19.332 -23.060  1.00  0.00           C  
ATOM    292  H   ILE A  20       5.579  20.374 -22.153  1.00  0.00           H  
ATOM    293  HA  ILE A  20       7.012  20.169 -19.672  1.00  0.00           H  
ATOM    294  HB  ILE A  20       7.740  21.410 -22.354  1.00  0.00           H  
ATOM    295 1HG1 ILE A  20       8.748  18.876 -21.052  1.00  0.00           H  
ATOM    296 2HG1 ILE A  20       7.386  18.916 -22.160  1.00  0.00           H  
ATOM    297 1HG2 ILE A  20      10.054  21.477 -21.517  1.00  0.00           H  
ATOM    298 2HG2 ILE A  20       8.995  22.532 -20.553  1.00  0.00           H  
ATOM    299 3HG2 ILE A  20       9.494  20.949 -19.912  1.00  0.00           H  
ATOM    300 1HD1 ILE A  20       9.432  18.285 -23.310  1.00  0.00           H  
ATOM    301 2HD1 ILE A  20       8.827  19.844 -23.920  1.00  0.00           H  
ATOM    302 3HD1 ILE A  20      10.208  19.802 -22.798  1.00  0.00           H  
ATOM    303  N   GLY A  21       6.281  23.231 -20.688  1.00  0.00           N  
ATOM    304  CA  GLY A  21       6.123  24.607 -20.232  1.00  0.00           C  
ATOM    305  C   GLY A  21       7.451  25.352 -20.258  1.00  0.00           C  
ATOM    306  O   GLY A  21       8.472  24.806 -20.675  1.00  0.00           O  
ATOM    307  H   GLY A  21       6.086  23.007 -21.653  1.00  0.00           H  
ATOM    308 1HA  GLY A  21       5.401  25.120 -20.869  1.00  0.00           H  
ATOM    309 2HA  GLY A  21       5.718  24.611 -19.221  1.00  0.00           H  
ATOM    310  N   ARG A  22       7.431  26.602 -19.809  1.00  0.00           N  
ATOM    311  CA  ARG A  22       8.622  27.443 -19.829  1.00  0.00           C  
ATOM    312  C   ARG A  22       9.714  26.874 -18.933  1.00  0.00           C  
ATOM    313  O   ARG A  22       9.656  27.002 -17.710  1.00  0.00           O  
ATOM    314  CB  ARG A  22       8.287  28.858 -19.380  1.00  0.00           C  
ATOM    315  CG  ARG A  22       9.450  29.835 -19.424  1.00  0.00           C  
ATOM    316  CD  ARG A  22       9.032  31.205 -19.031  1.00  0.00           C  
ATOM    317  NE  ARG A  22      10.145  32.140 -19.054  1.00  0.00           N  
ATOM    318  CZ  ARG A  22      10.051  33.450 -18.752  1.00  0.00           C  
ATOM    319  NH1 ARG A  22       8.891  33.963 -18.407  1.00  0.00           N  
ATOM    320  NH2 ARG A  22      11.125  34.219 -18.803  1.00  0.00           N  
ATOM    321  H   ARG A  22       6.568  26.980 -19.443  1.00  0.00           H  
ATOM    322  HA  ARG A  22       8.999  27.484 -20.852  1.00  0.00           H  
ATOM    323 1HB  ARG A  22       7.494  29.260 -20.008  1.00  0.00           H  
ATOM    324 2HB  ARG A  22       7.913  28.835 -18.356  1.00  0.00           H  
ATOM    325 1HG  ARG A  22      10.230  29.505 -18.737  1.00  0.00           H  
ATOM    326 2HG  ARG A  22       9.853  29.877 -20.437  1.00  0.00           H  
ATOM    327 1HD  ARG A  22       8.270  31.565 -19.722  1.00  0.00           H  
ATOM    328 2HD  ARG A  22       8.625  31.185 -18.021  1.00  0.00           H  
ATOM    329  HE  ARG A  22      11.054  31.782 -19.315  1.00  0.00           H  
ATOM    330 1HH1 ARG A  22       8.070  33.375 -18.368  1.00  0.00           H  
ATOM    331 2HH1 ARG A  22       8.820  34.944 -18.180  1.00  0.00           H  
ATOM    332 1HH2 ARG A  22      12.017  33.824 -19.069  1.00  0.00           H  
ATOM    333 2HH2 ARG A  22      11.054  35.200 -18.577  1.00  0.00           H  
ATOM    334  N   GLN A  23      10.709  26.245 -19.548  1.00  0.00           N  
ATOM    335  CA  GLN A  23      11.816  25.653 -18.806  1.00  0.00           C  
ATOM    336  C   GLN A  23      11.318  24.615 -17.808  1.00  0.00           C  
ATOM    337  O   GLN A  23      11.877  24.466 -16.721  1.00  0.00           O  
ATOM    338  CB  GLN A  23      12.614  26.737 -18.077  1.00  0.00           C  
ATOM    339  CG  GLN A  23      13.238  27.774 -18.996  1.00  0.00           C  
ATOM    340  CD  GLN A  23      14.347  27.194 -19.854  1.00  0.00           C  
ATOM    341  OE1 GLN A  23      15.363  26.716 -19.340  1.00  0.00           O  
ATOM    342  NE2 GLN A  23      14.158  27.232 -21.168  1.00  0.00           N  
ATOM    343  H   GLN A  23      10.699  26.175 -20.555  1.00  0.00           H  
ATOM    344  HA  GLN A  23      12.476  25.150 -19.512  1.00  0.00           H  
ATOM    345 1HB  GLN A  23      11.963  27.258 -17.375  1.00  0.00           H  
ATOM    346 2HB  GLN A  23      13.414  26.274 -17.499  1.00  0.00           H  
ATOM    347 1HG  GLN A  23      12.467  28.171 -19.656  1.00  0.00           H  
ATOM    348 2HG  GLN A  23      13.659  28.575 -18.389  1.00  0.00           H  
ATOM    349 1HE2 GLN A  23      14.855  26.864 -21.785  1.00  0.00           H  
ATOM    350 2HE2 GLN A  23      13.319  27.628 -21.542  1.00  0.00           H  
ATOM    351  N   GLY A  24      10.263  23.899 -18.183  1.00  0.00           N  
ATOM    352  CA  GLY A  24       9.724  22.833 -17.348  1.00  0.00           C  
ATOM    353  C   GLY A  24       8.764  23.384 -16.302  1.00  0.00           C  
ATOM    354  O   GLY A  24       8.547  22.768 -15.259  1.00  0.00           O  
ATOM    355  H   GLY A  24       9.823  24.099 -19.070  1.00  0.00           H  
ATOM    356 1HA  GLY A  24       9.207  22.106 -17.974  1.00  0.00           H  
ATOM    357 2HA  GLY A  24      10.542  22.308 -16.855  1.00  0.00           H  
ATOM    358  N   ALA A  25       8.191  24.549 -16.587  1.00  0.00           N  
ATOM    359  CA  ALA A  25       7.266  25.194 -15.663  1.00  0.00           C  
ATOM    360  C   ALA A  25       6.027  24.338 -15.437  1.00  0.00           C  
ATOM    361  O   ALA A  25       5.538  24.220 -14.313  1.00  0.00           O  
ATOM    362  CB  ALA A  25       6.871  26.569 -16.183  1.00  0.00           C  
ATOM    363  H   ALA A  25       8.403  24.999 -17.466  1.00  0.00           H  
ATOM    364  HA  ALA A  25       7.771  25.311 -14.704  1.00  0.00           H  
ATOM    365 1HB  ALA A  25       6.180  27.038 -15.483  1.00  0.00           H  
ATOM    366 2HB  ALA A  25       7.762  27.189 -16.284  1.00  0.00           H  
ATOM    367 3HB  ALA A  25       6.389  26.466 -17.154  1.00  0.00           H  
ATOM    368  N   ASN A  26       5.522  23.741 -16.512  1.00  0.00           N  
ATOM    369  CA  ASN A  26       4.281  22.977 -16.452  1.00  0.00           C  
ATOM    370  C   ASN A  26       4.531  21.559 -15.956  1.00  0.00           C  
ATOM    371  O   ASN A  26       3.617  20.889 -15.475  1.00  0.00           O  
ATOM    372  CB  ASN A  26       3.601  22.957 -17.809  1.00  0.00           C  
ATOM    373  CG  ASN A  26       3.043  24.298 -18.196  1.00  0.00           C  
ATOM    374  OD1 ASN A  26       2.898  25.191 -17.352  1.00  0.00           O  
ATOM    375  ND2 ASN A  26       2.728  24.458 -19.456  1.00  0.00           N  
ATOM    376  H   ASN A  26       6.010  23.818 -17.392  1.00  0.00           H  
ATOM    377  HA  ASN A  26       3.613  23.457 -15.735  1.00  0.00           H  
ATOM    378 1HB  ASN A  26       4.316  22.641 -18.570  1.00  0.00           H  
ATOM    379 2HB  ASN A  26       2.790  22.229 -17.798  1.00  0.00           H  
ATOM    380 1HD2 ASN A  26       2.352  25.331 -19.770  1.00  0.00           H  
ATOM    381 2HD2 ASN A  26       2.863  23.709 -20.103  1.00  0.00           H  
ATOM    382  N   ILE A  27       5.774  21.105 -16.077  1.00  0.00           N  
ATOM    383  CA  ILE A  27       6.212  19.884 -15.411  1.00  0.00           C  
ATOM    384  C   ILE A  27       6.073  20.001 -13.899  1.00  0.00           C  
ATOM    385  O   ILE A  27       5.519  19.116 -13.247  1.00  0.00           O  
ATOM    386  CB  ILE A  27       7.674  19.558 -15.769  1.00  0.00           C  
ATOM    387  CG1 ILE A  27       7.784  19.145 -17.239  1.00  0.00           C  
ATOM    388  CG2 ILE A  27       8.210  18.461 -14.863  1.00  0.00           C  
ATOM    389  CD1 ILE A  27       9.206  19.067 -17.746  1.00  0.00           C  
ATOM    390  H   ILE A  27       6.433  21.620 -16.644  1.00  0.00           H  
ATOM    391  HA  ILE A  27       5.583  19.062 -15.749  1.00  0.00           H  
ATOM    392  HB  ILE A  27       8.286  20.450 -15.646  1.00  0.00           H  
ATOM    393 1HG1 ILE A  27       7.317  18.170 -17.379  1.00  0.00           H  
ATOM    394 2HG1 ILE A  27       7.240  19.858 -17.859  1.00  0.00           H  
ATOM    395 1HG2 ILE A  27       9.244  18.242 -15.130  1.00  0.00           H  
ATOM    396 2HG2 ILE A  27       8.166  18.791 -13.826  1.00  0.00           H  
ATOM    397 3HG2 ILE A  27       7.606  17.561 -14.983  1.00  0.00           H  
ATOM    398 1HD1 ILE A  27       9.202  18.769 -18.795  1.00  0.00           H  
ATOM    399 2HD1 ILE A  27       9.681  20.043 -17.648  1.00  0.00           H  
ATOM    400 3HD1 ILE A  27       9.760  18.332 -17.163  1.00  0.00           H  
ATOM    401  N   ASN A  28       6.578  21.099 -13.346  1.00  0.00           N  
ATOM    402  CA  ASN A  28       6.464  21.359 -11.916  1.00  0.00           C  
ATOM    403  C   ASN A  28       5.010  21.559 -11.508  1.00  0.00           C  
ATOM    404  O   ASN A  28       4.586  21.105 -10.445  1.00  0.00           O  
ATOM    405  CB  ASN A  28       7.300  22.563 -11.524  1.00  0.00           C  
ATOM    406  CG  ASN A  28       8.774  22.267 -11.522  1.00  0.00           C  
ATOM    407  OD1 ASN A  28       9.187  21.107 -11.407  1.00  0.00           O  
ATOM    408  ND2 ASN A  28       9.576  23.294 -11.647  1.00  0.00           N  
ATOM    409  H   ASN A  28       7.055  21.770 -13.932  1.00  0.00           H  
ATOM    410  HA  ASN A  28       6.834  20.487 -11.375  1.00  0.00           H  
ATOM    411 1HB  ASN A  28       7.106  23.382 -12.218  1.00  0.00           H  
ATOM    412 2HB  ASN A  28       7.008  22.901 -10.529  1.00  0.00           H  
ATOM    413 1HD2 ASN A  28      10.567  23.157 -11.652  1.00  0.00           H  
ATOM    414 2HD2 ASN A  28       9.198  24.215 -11.737  1.00  0.00           H  
ATOM    415  N   GLU A  29       4.251  22.242 -12.358  1.00  0.00           N  
ATOM    416  CA  GLU A  29       2.826  22.444 -12.120  1.00  0.00           C  
ATOM    417  C   GLU A  29       2.098  21.114 -11.977  1.00  0.00           C  
ATOM    418  O   GLU A  29       1.444  20.860 -10.965  1.00  0.00           O  
ATOM    419  CB  GLU A  29       2.206  23.257 -13.259  1.00  0.00           C  
ATOM    420  CG  GLU A  29       0.719  23.536 -13.095  1.00  0.00           C  
ATOM    421  CD  GLU A  29       0.123  24.247 -14.277  1.00  0.00           C  
ATOM    422  OE1 GLU A  29       0.419  23.869 -15.385  1.00  0.00           O  
ATOM    423  OE2 GLU A  29      -0.630  25.170 -14.073  1.00  0.00           O  
ATOM    424  H   GLU A  29       4.671  22.631 -13.190  1.00  0.00           H  
ATOM    425  HA  GLU A  29       2.706  22.999 -11.189  1.00  0.00           H  
ATOM    426 1HB  GLU A  29       2.719  24.215 -13.344  1.00  0.00           H  
ATOM    427 2HB  GLU A  29       2.345  22.727 -14.202  1.00  0.00           H  
ATOM    428 1HG  GLU A  29       0.196  22.590 -12.953  1.00  0.00           H  
ATOM    429 2HG  GLU A  29       0.570  24.139 -12.201  1.00  0.00           H  
ATOM    430  N   ILE A  30       2.214  20.269 -12.996  1.00  0.00           N  
ATOM    431  CA  ILE A  30       1.533  18.980 -13.002  1.00  0.00           C  
ATOM    432  C   ILE A  30       2.007  18.101 -11.852  1.00  0.00           C  
ATOM    433  O   ILE A  30       1.205  17.444 -11.189  1.00  0.00           O  
ATOM    434  CB  ILE A  30       1.759  18.246 -14.337  1.00  0.00           C  
ATOM    435  CG1 ILE A  30       1.061  18.989 -15.479  1.00  0.00           C  
ATOM    436  CG2 ILE A  30       1.261  16.812 -14.247  1.00  0.00           C  
ATOM    437  CD1 ILE A  30       1.455  18.502 -16.855  1.00  0.00           C  
ATOM    438  H   ILE A  30       2.788  20.527 -13.786  1.00  0.00           H  
ATOM    439  HA  ILE A  30       0.464  19.152 -12.881  1.00  0.00           H  
ATOM    440  HB  ILE A  30       2.823  18.237 -14.571  1.00  0.00           H  
ATOM    441 1HG1 ILE A  30      -0.019  18.883 -15.376  1.00  0.00           H  
ATOM    442 2HG1 ILE A  30       1.291  20.053 -15.416  1.00  0.00           H  
ATOM    443 1HG2 ILE A  30       1.428  16.309 -15.199  1.00  0.00           H  
ATOM    444 2HG2 ILE A  30       1.802  16.288 -13.460  1.00  0.00           H  
ATOM    445 3HG2 ILE A  30       0.195  16.811 -14.018  1.00  0.00           H  
ATOM    446 1HD1 ILE A  30       0.919  19.076 -17.612  1.00  0.00           H  
ATOM    447 2HD1 ILE A  30       2.528  18.632 -16.994  1.00  0.00           H  
ATOM    448 3HD1 ILE A  30       1.201  17.448 -16.954  1.00  0.00           H  
ATOM    449  N   ARG A  31       3.316  18.092 -11.621  1.00  0.00           N  
ATOM    450  CA  ARG A  31       3.896  17.316 -10.532  1.00  0.00           C  
ATOM    451  C   ARG A  31       3.272  17.691  -9.195  1.00  0.00           C  
ATOM    452  O   ARG A  31       2.869  16.822  -8.421  1.00  0.00           O  
ATOM    453  CB  ARG A  31       5.401  17.531 -10.464  1.00  0.00           C  
ATOM    454  CG  ARG A  31       6.100  16.808  -9.324  1.00  0.00           C  
ATOM    455  CD  ARG A  31       7.561  17.076  -9.317  1.00  0.00           C  
ATOM    456  NE  ARG A  31       8.226  16.426  -8.199  1.00  0.00           N  
ATOM    457  CZ  ARG A  31       8.352  16.961  -6.969  1.00  0.00           C  
ATOM    458  NH1 ARG A  31       7.855  18.151  -6.714  1.00  0.00           N  
ATOM    459  NH2 ARG A  31       8.976  16.288  -6.017  1.00  0.00           N  
ATOM    460  H   ARG A  31       3.924  18.637 -12.216  1.00  0.00           H  
ATOM    461  HA  ARG A  31       3.705  16.259 -10.720  1.00  0.00           H  
ATOM    462 1HB  ARG A  31       5.858  17.198 -11.395  1.00  0.00           H  
ATOM    463 2HB  ARG A  31       5.612  18.596 -10.358  1.00  0.00           H  
ATOM    464 1HG  ARG A  31       5.685  17.143  -8.373  1.00  0.00           H  
ATOM    465 2HG  ARG A  31       5.949  15.733  -9.428  1.00  0.00           H  
ATOM    466 1HD  ARG A  31       8.003  16.704 -10.240  1.00  0.00           H  
ATOM    467 2HD  ARG A  31       7.733  18.149  -9.239  1.00  0.00           H  
ATOM    468  HE  ARG A  31       8.622  15.509  -8.356  1.00  0.00           H  
ATOM    469 1HH1 ARG A  31       7.378  18.665  -7.441  1.00  0.00           H  
ATOM    470 2HH1 ARG A  31       7.950  18.551  -5.792  1.00  0.00           H  
ATOM    471 1HH2 ARG A  31       9.359  15.373  -6.213  1.00  0.00           H  
ATOM    472 2HH2 ARG A  31       9.071  16.688  -5.096  1.00  0.00           H  
ATOM    473  N   GLN A  32       3.194  18.990  -8.927  1.00  0.00           N  
ATOM    474  CA  GLN A  32       2.695  19.480  -7.648  1.00  0.00           C  
ATOM    475  C   GLN A  32       1.201  19.221  -7.503  1.00  0.00           C  
ATOM    476  O   GLN A  32       0.733  18.813  -6.440  1.00  0.00           O  
ATOM    477  CB  GLN A  32       2.983  20.977  -7.498  1.00  0.00           C  
ATOM    478  CG  GLN A  32       2.570  21.559  -6.158  1.00  0.00           C  
ATOM    479  CD  GLN A  32       3.333  20.945  -4.999  1.00  0.00           C  
ATOM    480  OE1 GLN A  32       4.566  20.898  -5.006  1.00  0.00           O  
ATOM    481  NE2 GLN A  32       2.603  20.469  -3.997  1.00  0.00           N  
ATOM    482  H   GLN A  32       3.488  19.655  -9.628  1.00  0.00           H  
ATOM    483  HA  GLN A  32       3.209  18.946  -6.849  1.00  0.00           H  
ATOM    484 1HB  GLN A  32       4.050  21.157  -7.629  1.00  0.00           H  
ATOM    485 2HB  GLN A  32       2.460  21.528  -8.280  1.00  0.00           H  
ATOM    486 1HG  GLN A  32       2.763  22.632  -6.164  1.00  0.00           H  
ATOM    487 2HG  GLN A  32       1.507  21.372  -6.004  1.00  0.00           H  
ATOM    488 1HE2 GLN A  32       3.051  20.052  -3.205  1.00  0.00           H  
ATOM    489 2HE2 GLN A  32       1.605  20.527  -4.033  1.00  0.00           H  
ATOM    490  N   MET A  33       0.458  19.460  -8.578  1.00  0.00           N  
ATOM    491  CA  MET A  33      -0.996  19.358  -8.541  1.00  0.00           C  
ATOM    492  C   MET A  33      -1.444  17.907  -8.426  1.00  0.00           C  
ATOM    493  O   MET A  33      -2.328  17.581  -7.634  1.00  0.00           O  
ATOM    494  CB  MET A  33      -1.602  20.005  -9.785  1.00  0.00           C  
ATOM    495  CG  MET A  33      -1.476  21.522  -9.831  1.00  0.00           C  
ATOM    496  SD  MET A  33      -2.101  22.225 -11.370  1.00  0.00           S  
ATOM    497  CE  MET A  33      -3.861  21.957 -11.175  1.00  0.00           C  
ATOM    498  H   MET A  33       0.911  19.719  -9.442  1.00  0.00           H  
ATOM    499  HA  MET A  33      -1.358  19.886  -7.659  1.00  0.00           H  
ATOM    500 1HB  MET A  33      -1.120  19.603 -10.675  1.00  0.00           H  
ATOM    501 2HB  MET A  33      -2.662  19.756  -9.846  1.00  0.00           H  
ATOM    502 1HG  MET A  33      -2.032  21.958  -9.001  1.00  0.00           H  
ATOM    503 2HG  MET A  33      -0.429  21.803  -9.724  1.00  0.00           H  
ATOM    504 1HE  MET A  33      -4.386  22.340 -12.049  1.00  0.00           H  
ATOM    505 2HE  MET A  33      -4.057  20.888 -11.071  1.00  0.00           H  
ATOM    506 3HE  MET A  33      -4.212  22.478 -10.283  1.00  0.00           H  
ATOM    507  N   SER A  34      -0.828  17.038  -9.220  1.00  0.00           N  
ATOM    508  CA  SER A  34      -1.218  15.634  -9.268  1.00  0.00           C  
ATOM    509  C   SER A  34      -0.616  14.855  -8.106  1.00  0.00           C  
ATOM    510  O   SER A  34      -1.241  13.941  -7.568  1.00  0.00           O  
ATOM    511  CB  SER A  34      -0.782  15.016 -10.582  1.00  0.00           C  
ATOM    512  OG  SER A  34       0.614  14.903 -10.646  1.00  0.00           O  
ATOM    513  H   SER A  34      -0.070  17.358  -9.806  1.00  0.00           H  
ATOM    514  HA  SER A  34      -2.304  15.573  -9.194  1.00  0.00           H  
ATOM    515 1HB  SER A  34      -1.234  14.030 -10.688  1.00  0.00           H  
ATOM    516 2HB  SER A  34      -1.138  15.629 -11.408  1.00  0.00           H  
ATOM    517  HG  SER A  34       0.937  15.769 -10.905  1.00  0.00           H  
ATOM    518  N   GLY A  35       0.602  15.222  -7.721  1.00  0.00           N  
ATOM    519  CA  GLY A  35       1.319  14.515  -6.667  1.00  0.00           C  
ATOM    520  C   GLY A  35       2.243  13.452  -7.247  1.00  0.00           C  
ATOM    521  O   GLY A  35       3.004  12.814  -6.519  1.00  0.00           O  
ATOM    522  H   GLY A  35       1.042  16.012  -8.171  1.00  0.00           H  
ATOM    523 1HA  GLY A  35       1.899  15.227  -6.080  1.00  0.00           H  
ATOM    524 2HA  GLY A  35       0.603  14.049  -5.990  1.00  0.00           H  
ATOM    525  N   ALA A  36       2.172  13.266  -8.560  1.00  0.00           N  
ATOM    526  CA  ALA A  36       3.007  12.284  -9.241  1.00  0.00           C  
ATOM    527  C   ALA A  36       4.281  12.922  -9.780  1.00  0.00           C  
ATOM    528  O   ALA A  36       4.280  14.082 -10.192  1.00  0.00           O  
ATOM    529  CB  ALA A  36       2.231  11.620 -10.369  1.00  0.00           C  
ATOM    530  H   ALA A  36       1.524  13.820  -9.101  1.00  0.00           H  
ATOM    531  HA  ALA A  36       3.295  11.523  -8.516  1.00  0.00           H  
ATOM    532 1HB  ALA A  36       2.867  10.889 -10.868  1.00  0.00           H  
ATOM    533 2HB  ALA A  36       1.353  11.118  -9.961  1.00  0.00           H  
ATOM    534 3HB  ALA A  36       1.915  12.376 -11.087  1.00  0.00           H  
ATOM    535  N   GLN A  37       5.368  12.158  -9.772  1.00  0.00           N  
ATOM    536  CA  GLN A  37       6.654  12.650 -10.253  1.00  0.00           C  
ATOM    537  C   GLN A  37       6.687  12.707 -11.775  1.00  0.00           C  
ATOM    538  O   GLN A  37       6.556  11.684 -12.448  1.00  0.00           O  
ATOM    539  CB  GLN A  37       7.793  11.766  -9.739  1.00  0.00           C  
ATOM    540  CG  GLN A  37       9.169  12.168 -10.240  1.00  0.00           C  
ATOM    541  CD  GLN A  37       9.585  13.542  -9.749  1.00  0.00           C  
ATOM    542  OE1 GLN A  37       9.436  13.865  -8.567  1.00  0.00           O  
ATOM    543  NE2 GLN A  37      10.109  14.359 -10.655  1.00  0.00           N  
ATOM    544  H   GLN A  37       5.302  11.212  -9.425  1.00  0.00           H  
ATOM    545  HA  GLN A  37       6.800  13.662  -9.876  1.00  0.00           H  
ATOM    546 1HB  GLN A  37       7.810  11.793  -8.649  1.00  0.00           H  
ATOM    547 2HB  GLN A  37       7.615  10.733 -10.037  1.00  0.00           H  
ATOM    548 1HG  GLN A  37       9.900  11.442  -9.885  1.00  0.00           H  
ATOM    549 2HG  GLN A  37       9.157  12.184 -11.330  1.00  0.00           H  
ATOM    550 1HE2 GLN A  37      10.402  15.279 -10.390  1.00  0.00           H  
ATOM    551 2HE2 GLN A  37      10.212  14.057 -11.603  1.00  0.00           H  
ATOM    552  N   ILE A  38       6.864  13.909 -12.313  1.00  0.00           N  
ATOM    553  CA  ILE A  38       6.859  14.110 -13.757  1.00  0.00           C  
ATOM    554  C   ILE A  38       8.273  14.293 -14.293  1.00  0.00           C  
ATOM    555  O   ILE A  38       9.011  15.168 -13.839  1.00  0.00           O  
ATOM    556  CB  ILE A  38       6.003  15.332 -14.139  1.00  0.00           C  
ATOM    557  CG1 ILE A  38       4.599  15.207 -13.543  1.00  0.00           C  
ATOM    558  CG2 ILE A  38       5.933  15.480 -15.651  1.00  0.00           C  
ATOM    559  CD1 ILE A  38       3.850  13.975 -13.997  1.00  0.00           C  
ATOM    560  H   ILE A  38       7.005  14.704 -11.706  1.00  0.00           H  
ATOM    561  HA  ILE A  38       6.428  13.227 -14.228  1.00  0.00           H  
ATOM    562  HB  ILE A  38       6.446  16.233 -13.715  1.00  0.00           H  
ATOM    563 1HG1 ILE A  38       4.666  15.185 -12.456  1.00  0.00           H  
ATOM    564 2HG1 ILE A  38       4.009  16.083 -13.816  1.00  0.00           H  
ATOM    565 1HG2 ILE A  38       5.324  16.348 -15.903  1.00  0.00           H  
ATOM    566 2HG2 ILE A  38       6.937  15.614 -16.051  1.00  0.00           H  
ATOM    567 3HG2 ILE A  38       5.485  14.585 -16.084  1.00  0.00           H  
ATOM    568 1HD1 ILE A  38       2.864  13.957 -13.533  1.00  0.00           H  
ATOM    569 2HD1 ILE A  38       3.741  13.994 -15.081  1.00  0.00           H  
ATOM    570 3HD1 ILE A  38       4.405  13.084 -13.703  1.00  0.00           H  
ATOM    571  N   LYS A  39       8.646  13.462 -15.260  1.00  0.00           N  
ATOM    572  CA  LYS A  39       9.951  13.569 -15.902  1.00  0.00           C  
ATOM    573  C   LYS A  39       9.857  13.276 -17.394  1.00  0.00           C  
ATOM    574  O   LYS A  39       9.423  12.198 -17.798  1.00  0.00           O  
ATOM    575  CB  LYS A  39      10.952  12.620 -15.242  1.00  0.00           C  
ATOM    576  CG  LYS A  39      12.365  12.706 -15.804  1.00  0.00           C  
ATOM    577  CD  LYS A  39      13.314  11.781 -15.056  1.00  0.00           C  
ATOM    578  CE  LYS A  39      14.723  11.853 -15.628  1.00  0.00           C  
ATOM    579  NZ  LYS A  39      15.662  10.952 -14.908  1.00  0.00           N  
ATOM    580  H   LYS A  39       8.009  12.737 -15.559  1.00  0.00           H  
ATOM    581  HA  LYS A  39      10.311  14.592 -15.785  1.00  0.00           H  
ATOM    582 1HB  LYS A  39      11.004  12.831 -14.173  1.00  0.00           H  
ATOM    583 2HB  LYS A  39      10.609  11.592 -15.356  1.00  0.00           H  
ATOM    584 1HG  LYS A  39      12.355  12.428 -16.858  1.00  0.00           H  
ATOM    585 2HG  LYS A  39      12.728  13.730 -15.720  1.00  0.00           H  
ATOM    586 1HD  LYS A  39      13.344  12.063 -14.003  1.00  0.00           H  
ATOM    587 2HD  LYS A  39      12.955  10.755 -15.130  1.00  0.00           H  
ATOM    588 1HE  LYS A  39      14.703  11.571 -16.680  1.00  0.00           H  
ATOM    589 2HE  LYS A  39      15.093  12.875 -15.556  1.00  0.00           H  
ATOM    590 1HZ  LYS A  39      16.583  11.028 -15.316  1.00  0.00           H  
ATOM    591 2HZ  LYS A  39      15.703  11.216 -13.933  1.00  0.00           H  
ATOM    592 3HZ  LYS A  39      15.340   9.998 -14.983  1.00  0.00           H  
ATOM    593  N   ILE A  40      10.266  14.243 -18.208  1.00  0.00           N  
ATOM    594  CA  ILE A  40      10.157  14.121 -19.657  1.00  0.00           C  
ATOM    595  C   ILE A  40      11.533  14.051 -20.309  1.00  0.00           C  
ATOM    596  O   ILE A  40      12.412  14.861 -20.013  1.00  0.00           O  
ATOM    597  CB  ILE A  40       9.367  15.302 -20.250  1.00  0.00           C  
ATOM    598  CG1 ILE A  40       7.944  15.329 -19.685  1.00  0.00           C  
ATOM    599  CG2 ILE A  40       9.339  15.214 -21.768  1.00  0.00           C  
ATOM    600  CD1 ILE A  40       7.177  16.587 -20.024  1.00  0.00           C  
ATOM    601  H   ILE A  40      10.663  15.084 -17.814  1.00  0.00           H  
ATOM    602  HA  ILE A  40       9.624  13.199 -19.887  1.00  0.00           H  
ATOM    603  HB  ILE A  40       9.840  16.239 -19.958  1.00  0.00           H  
ATOM    604 1HG1 ILE A  40       7.385  14.475 -20.065  1.00  0.00           H  
ATOM    605 2HG1 ILE A  40       7.982  15.236 -18.599  1.00  0.00           H  
ATOM    606 1HG2 ILE A  40       8.776  16.056 -22.170  1.00  0.00           H  
ATOM    607 2HG2 ILE A  40      10.357  15.242 -22.153  1.00  0.00           H  
ATOM    608 3HG2 ILE A  40       8.862  14.282 -22.070  1.00  0.00           H  
ATOM    609 1HD1 ILE A  40       6.179  16.533 -19.588  1.00  0.00           H  
ATOM    610 2HD1 ILE A  40       7.702  17.454 -19.620  1.00  0.00           H  
ATOM    611 3HD1 ILE A  40       7.096  16.683 -21.105  1.00  0.00           H  
ATOM    612  N   ALA A  41      11.713  13.079 -21.196  1.00  0.00           N  
ATOM    613  CA  ALA A  41      12.999  12.865 -21.847  1.00  0.00           C  
ATOM    614  C   ALA A  41      12.818  12.449 -23.302  1.00  0.00           C  
ATOM    615  O   ALA A  41      11.782  11.899 -23.676  1.00  0.00           O  
ATOM    616  CB  ALA A  41      13.806  11.817 -21.094  1.00  0.00           C  
ATOM    617  H   ALA A  41      10.938  12.473 -21.426  1.00  0.00           H  
ATOM    618  HA  ALA A  41      13.546  13.808 -21.835  1.00  0.00           H  
ATOM    619 1HB  ALA A  41      14.764  11.668 -21.592  1.00  0.00           H  
ATOM    620 2HB  ALA A  41      13.977  12.156 -20.072  1.00  0.00           H  
ATOM    621 3HB  ALA A  41      13.256  10.878 -21.077  1.00  0.00           H  
ATOM    622  N   ASN A  42      13.832  12.714 -24.118  1.00  0.00           N  
ATOM    623  CA  ASN A  42      13.807  12.325 -25.523  1.00  0.00           C  
ATOM    624  C   ASN A  42      14.419  10.945 -25.724  1.00  0.00           C  
ATOM    625  O   ASN A  42      15.615  10.749 -25.508  1.00  0.00           O  
ATOM    626  CB  ASN A  42      14.523  13.356 -26.376  1.00  0.00           C  
ATOM    627  CG  ASN A  42      14.437  13.051 -27.845  1.00  0.00           C  
ATOM    628  OD1 ASN A  42      13.830  12.053 -28.250  1.00  0.00           O  
ATOM    629  ND2 ASN A  42      15.033  13.892 -28.652  1.00  0.00           N  
ATOM    630  H   ASN A  42      14.642  13.198 -23.756  1.00  0.00           H  
ATOM    631  HA  ASN A  42      12.767  12.268 -25.847  1.00  0.00           H  
ATOM    632 1HB  ASN A  42      14.091  14.342 -26.195  1.00  0.00           H  
ATOM    633 2HB  ASN A  42      15.573  13.401 -26.087  1.00  0.00           H  
ATOM    634 1HD2 ASN A  42      15.009  13.739 -29.641  1.00  0.00           H  
ATOM    635 2HD2 ASN A  42      15.513  14.686 -28.281  1.00  0.00           H  
ATOM    636  N   PRO A  43      13.592   9.991 -26.138  1.00  0.00           N  
ATOM    637  CA  PRO A  43      14.055   8.631 -26.387  1.00  0.00           C  
ATOM    638  C   PRO A  43      15.249   8.621 -27.333  1.00  0.00           C  
ATOM    639  O   PRO A  43      16.187   7.844 -27.154  1.00  0.00           O  
ATOM    640  CB  PRO A  43      12.830   7.961 -27.017  1.00  0.00           C  
ATOM    641  CG  PRO A  43      11.670   8.686 -26.425  1.00  0.00           C  
ATOM    642  CD  PRO A  43      12.122  10.121 -26.356  1.00  0.00           C  
ATOM    643  HA  PRO A  43      14.315   8.156 -25.430  1.00  0.00           H  
ATOM    644 1HB  PRO A  43      12.874   8.049 -28.113  1.00  0.00           H  
ATOM    645 2HB  PRO A  43      12.826   6.886 -26.781  1.00  0.00           H  
ATOM    646 1HG  PRO A  43      10.778   8.553 -27.053  1.00  0.00           H  
ATOM    647 2HG  PRO A  43      11.427   8.271 -25.435  1.00  0.00           H  
ATOM    648 1HD  PRO A  43      11.895  10.624 -27.307  1.00  0.00           H  
ATOM    649 2HD  PRO A  43      11.616  10.625 -25.519  1.00  0.00           H  
ATOM    650  N   VAL A  44      15.209   9.487 -28.339  1.00  0.00           N  
ATOM    651  CA  VAL A  44      16.267   9.550 -29.339  1.00  0.00           C  
ATOM    652  C   VAL A  44      16.076  10.740 -30.270  1.00  0.00           C  
ATOM    653  O   VAL A  44      14.959  11.035 -30.695  1.00  0.00           O  
ATOM    654  CB  VAL A  44      16.296   8.253 -30.169  1.00  0.00           C  
ATOM    655  CG1 VAL A  44      14.992   8.080 -30.933  1.00  0.00           C  
ATOM    656  CG2 VAL A  44      17.481   8.274 -31.122  1.00  0.00           C  
ATOM    657  H   VAL A  44      14.424  10.119 -28.412  1.00  0.00           H  
ATOM    658  HA  VAL A  44      17.223   9.658 -28.825  1.00  0.00           H  
ATOM    659  HB  VAL A  44      16.388   7.402 -29.493  1.00  0.00           H  
ATOM    660 1HG1 VAL A  44      15.029   7.158 -31.513  1.00  0.00           H  
ATOM    661 2HG1 VAL A  44      14.161   8.031 -30.229  1.00  0.00           H  
ATOM    662 3HG1 VAL A  44      14.849   8.926 -31.605  1.00  0.00           H  
ATOM    663 1HG2 VAL A  44      17.495   7.353 -31.705  1.00  0.00           H  
ATOM    664 2HG2 VAL A  44      17.392   9.128 -31.794  1.00  0.00           H  
ATOM    665 3HG2 VAL A  44      18.406   8.356 -30.551  1.00  0.00           H  
ATOM    666  N   GLU A  45      17.172  11.422 -30.584  1.00  0.00           N  
ATOM    667  CA  GLU A  45      17.132  12.563 -31.490  1.00  0.00           C  
ATOM    668  C   GLU A  45      16.470  12.194 -32.812  1.00  0.00           C  
ATOM    669  O   GLU A  45      16.890  11.254 -33.486  1.00  0.00           O  
ATOM    670  CB  GLU A  45      18.545  13.092 -31.746  1.00  0.00           C  
ATOM    671  CG  GLU A  45      18.601  14.341 -32.614  1.00  0.00           C  
ATOM    672  CD  GLU A  45      20.001  14.853 -32.812  1.00  0.00           C  
ATOM    673  OE1 GLU A  45      20.910  14.262 -32.281  1.00  0.00           O  
ATOM    674  OE2 GLU A  45      20.161  15.836 -33.496  1.00  0.00           O  
ATOM    675  H   GLU A  45      18.057  11.142 -30.185  1.00  0.00           H  
ATOM    676  HA  GLU A  45      16.542  13.354 -31.025  1.00  0.00           H  
ATOM    677 1HB  GLU A  45      19.025  13.323 -30.795  1.00  0.00           H  
ATOM    678 2HB  GLU A  45      19.140  12.319 -32.234  1.00  0.00           H  
ATOM    679 1HG  GLU A  45      18.169  14.114 -33.588  1.00  0.00           H  
ATOM    680 2HG  GLU A  45      17.997  15.120 -32.151  1.00  0.00           H  
ATOM    681  N   GLY A  46      15.434  12.941 -33.178  1.00  0.00           N  
ATOM    682  CA  GLY A  46      14.718  12.700 -34.425  1.00  0.00           C  
ATOM    683  C   GLY A  46      13.377  12.023 -34.168  1.00  0.00           C  
ATOM    684  O   GLY A  46      12.570  11.858 -35.083  1.00  0.00           O  
ATOM    685  H   GLY A  46      15.134  13.695 -32.576  1.00  0.00           H  
ATOM    686 1HA  GLY A  46      14.559  13.646 -34.942  1.00  0.00           H  
ATOM    687 2HA  GLY A  46      15.326  12.075 -35.078  1.00  0.00           H  
ATOM    688  N   SER A  47      13.146  11.634 -32.919  1.00  0.00           N  
ATOM    689  CA  SER A  47      11.890  11.001 -32.534  1.00  0.00           C  
ATOM    690  C   SER A  47      10.710  11.937 -32.763  1.00  0.00           C  
ATOM    691  O   SER A  47      10.796  13.136 -32.501  1.00  0.00           O  
ATOM    692  CB  SER A  47      11.941  10.585 -31.077  1.00  0.00           C  
ATOM    693  OG  SER A  47      10.698  10.096 -30.651  1.00  0.00           O  
ATOM    694  H   SER A  47      13.859  11.779 -32.219  1.00  0.00           H  
ATOM    695  HA  SER A  47      11.747  10.112 -33.149  1.00  0.00           H  
ATOM    696 1HB  SER A  47      12.701   9.816 -30.945  1.00  0.00           H  
ATOM    697 2HB  SER A  47      12.229  11.438 -30.465  1.00  0.00           H  
ATOM    698  HG  SER A  47      10.388  10.711 -29.982  1.00  0.00           H  
ATOM    699  N   SER A  48       9.607  11.380 -33.254  1.00  0.00           N  
ATOM    700  CA  SER A  48       8.402  12.161 -33.507  1.00  0.00           C  
ATOM    701  C   SER A  48       7.629  12.413 -32.220  1.00  0.00           C  
ATOM    702  O   SER A  48       6.699  13.220 -32.190  1.00  0.00           O  
ATOM    703  CB  SER A  48       7.517  11.445 -34.508  1.00  0.00           C  
ATOM    704  OG  SER A  48       6.990  10.268 -33.960  1.00  0.00           O  
ATOM    705  H   SER A  48       9.604  10.391 -33.457  1.00  0.00           H  
ATOM    706  HA  SER A  48       8.696  13.126 -33.924  1.00  0.00           H  
ATOM    707 1HB  SER A  48       6.703  12.104 -34.811  1.00  0.00           H  
ATOM    708 2HB  SER A  48       8.095  11.208 -35.400  1.00  0.00           H  
ATOM    709  HG  SER A  48       6.755  10.480 -33.054  1.00  0.00           H  
ATOM    710  N   GLY A  49       8.018  11.718 -31.156  1.00  0.00           N  
ATOM    711  CA  GLY A  49       7.356  11.860 -29.865  1.00  0.00           C  
ATOM    712  C   GLY A  49       8.371  11.931 -28.731  1.00  0.00           C  
ATOM    713  O   GLY A  49       9.576  11.828 -28.957  1.00  0.00           O  
ATOM    714  H   GLY A  49       8.791  11.075 -31.245  1.00  0.00           H  
ATOM    715 1HA  GLY A  49       6.743  12.762 -29.866  1.00  0.00           H  
ATOM    716 2HA  GLY A  49       6.685  11.016 -29.705  1.00  0.00           H  
ATOM    717  N   ARG A  50       7.875  12.107 -27.510  1.00  0.00           N  
ATOM    718  CA  ARG A  50       8.739  12.201 -26.339  1.00  0.00           C  
ATOM    719  C   ARG A  50       8.208  11.350 -25.193  1.00  0.00           C  
ATOM    720  O   ARG A  50       7.007  11.097 -25.099  1.00  0.00           O  
ATOM    721  CB  ARG A  50       8.860  13.647 -25.879  1.00  0.00           C  
ATOM    722  CG  ARG A  50       9.506  14.586 -26.885  1.00  0.00           C  
ATOM    723  CD  ARG A  50      10.953  14.298 -27.056  1.00  0.00           C  
ATOM    724  NE  ARG A  50      11.592  15.243 -27.958  1.00  0.00           N  
ATOM    725  CZ  ARG A  50      11.679  15.086 -29.293  1.00  0.00           C  
ATOM    726  NH1 ARG A  50      11.166  14.019 -29.865  1.00  0.00           N  
ATOM    727  NH2 ARG A  50      12.282  16.004 -30.028  1.00  0.00           N  
ATOM    728  H   ARG A  50       6.875  12.177 -27.391  1.00  0.00           H  
ATOM    729  HA  ARG A  50       9.731  11.839 -26.611  1.00  0.00           H  
ATOM    730 1HB  ARG A  50       7.871  14.039 -25.649  1.00  0.00           H  
ATOM    731 2HB  ARG A  50       9.450  13.689 -24.963  1.00  0.00           H  
ATOM    732 1HG  ARG A  50       9.018  14.474 -27.854  1.00  0.00           H  
ATOM    733 2HG  ARG A  50       9.399  15.616 -26.542  1.00  0.00           H  
ATOM    734 1HD  ARG A  50      11.452  14.359 -26.089  1.00  0.00           H  
ATOM    735 2HD  ARG A  50      11.079  13.297 -27.466  1.00  0.00           H  
ATOM    736  HE  ARG A  50      11.998  16.076 -27.555  1.00  0.00           H  
ATOM    737 1HH1 ARG A  50      10.706  13.317 -29.302  1.00  0.00           H  
ATOM    738 2HH1 ARG A  50      11.232  13.901 -30.865  1.00  0.00           H  
ATOM    739 1HH2 ARG A  50      12.676  16.824 -29.589  1.00  0.00           H  
ATOM    740 2HH2 ARG A  50      12.347  15.886 -31.029  1.00  0.00           H  
ATOM    741  N   GLN A  51       9.111  10.909 -24.324  1.00  0.00           N  
ATOM    742  CA  GLN A  51       8.746  10.022 -23.225  1.00  0.00           C  
ATOM    743  C   GLN A  51       8.332  10.815 -21.992  1.00  0.00           C  
ATOM    744  O   GLN A  51       9.122  11.583 -21.441  1.00  0.00           O  
ATOM    745  CB  GLN A  51       9.911   9.090 -22.880  1.00  0.00           C  
ATOM    746  CG  GLN A  51       9.596   8.078 -21.791  1.00  0.00           C  
ATOM    747  CD  GLN A  51      10.780   7.186 -21.471  1.00  0.00           C  
ATOM    748  OE1 GLN A  51      11.822   7.657 -21.005  1.00  0.00           O  
ATOM    749  NE2 GLN A  51      10.628   5.890 -21.719  1.00  0.00           N  
ATOM    750  H   GLN A  51      10.074  11.195 -24.426  1.00  0.00           H  
ATOM    751  HA  GLN A  51       7.896   9.417 -23.536  1.00  0.00           H  
ATOM    752 1HB  GLN A  51      10.214   8.542 -23.772  1.00  0.00           H  
ATOM    753 2HB  GLN A  51      10.766   9.681 -22.552  1.00  0.00           H  
ATOM    754 1HG  GLN A  51       9.314   8.611 -20.884  1.00  0.00           H  
ATOM    755 2HG  GLN A  51       8.772   7.446 -22.124  1.00  0.00           H  
ATOM    756 1HE2 GLN A  51      11.376   5.252 -21.527  1.00  0.00           H  
ATOM    757 2HE2 GLN A  51       9.767   5.550 -22.097  1.00  0.00           H  
ATOM    758  N   VAL A  52       7.089  10.625 -21.562  1.00  0.00           N  
ATOM    759  CA  VAL A  52       6.596  11.253 -20.343  1.00  0.00           C  
ATOM    760  C   VAL A  52       6.511  10.248 -19.201  1.00  0.00           C  
ATOM    761  O   VAL A  52       5.734   9.295 -19.257  1.00  0.00           O  
ATOM    762  CB  VAL A  52       5.205  11.870 -20.584  1.00  0.00           C  
ATOM    763  CG1 VAL A  52       4.680  12.515 -19.311  1.00  0.00           C  
ATOM    764  CG2 VAL A  52       5.279  12.887 -21.713  1.00  0.00           C  
ATOM    765  H   VAL A  52       6.470  10.030 -22.095  1.00  0.00           H  
ATOM    766  HA  VAL A  52       7.287  12.048 -20.058  1.00  0.00           H  
ATOM    767  HB  VAL A  52       4.508  11.077 -20.854  1.00  0.00           H  
ATOM    768 1HG1 VAL A  52       3.696  12.946 -19.499  1.00  0.00           H  
ATOM    769 2HG1 VAL A  52       4.601  11.762 -18.527  1.00  0.00           H  
ATOM    770 3HG1 VAL A  52       5.364  13.302 -18.992  1.00  0.00           H  
ATOM    771 1HG2 VAL A  52       4.292  13.319 -21.879  1.00  0.00           H  
ATOM    772 2HG2 VAL A  52       5.981  13.677 -21.446  1.00  0.00           H  
ATOM    773 3HG2 VAL A  52       5.617  12.395 -22.625  1.00  0.00           H  
ATOM    774  N   THR A  53       7.314  10.468 -18.166  1.00  0.00           N  
ATOM    775  CA  THR A  53       7.329   9.583 -17.007  1.00  0.00           C  
ATOM    776  C   THR A  53       6.419  10.106 -15.903  1.00  0.00           C  
ATOM    777  O   THR A  53       6.556  11.246 -15.460  1.00  0.00           O  
ATOM    778  CB  THR A  53       8.758   9.409 -16.461  1.00  0.00           C  
ATOM    779  OG1 THR A  53       9.587   8.811 -17.466  1.00  0.00           O  
ATOM    780  CG2 THR A  53       8.752   8.526 -15.222  1.00  0.00           C  
ATOM    781  H   THR A  53       7.930  11.268 -18.182  1.00  0.00           H  
ATOM    782  HA  THR A  53       6.957   8.605 -17.314  1.00  0.00           H  
ATOM    783  HB  THR A  53       9.170  10.384 -16.202  1.00  0.00           H  
ATOM    784  HG1 THR A  53      10.080   9.497 -17.923  1.00  0.00           H  
ATOM    785 1HG2 THR A  53       9.770   8.414 -14.850  1.00  0.00           H  
ATOM    786 2HG2 THR A  53       8.131   8.983 -14.452  1.00  0.00           H  
ATOM    787 3HG2 THR A  53       8.350   7.546 -15.477  1.00  0.00           H  
ATOM    788  N   ILE A  54       5.489   9.265 -15.461  1.00  0.00           N  
ATOM    789  CA  ILE A  54       4.594   9.619 -14.366  1.00  0.00           C  
ATOM    790  C   ILE A  54       4.633   8.570 -13.262  1.00  0.00           C  
ATOM    791  O   ILE A  54       3.963   7.541 -13.346  1.00  0.00           O  
ATOM    792  CB  ILE A  54       3.149   9.783 -14.869  1.00  0.00           C  
ATOM    793  CG1 ILE A  54       3.095  10.787 -16.023  1.00  0.00           C  
ATOM    794  CG2 ILE A  54       2.237  10.222 -13.734  1.00  0.00           C  
ATOM    795  CD1 ILE A  54       1.742  10.880 -16.690  1.00  0.00           C  
ATOM    796  H   ILE A  54       5.401   8.358 -15.895  1.00  0.00           H  
ATOM    797  HA  ILE A  54       4.922  10.569 -13.945  1.00  0.00           H  
ATOM    798  HB  ILE A  54       2.791   8.832 -15.263  1.00  0.00           H  
ATOM    799 1HG1 ILE A  54       3.364  11.777 -15.656  1.00  0.00           H  
ATOM    800 2HG1 ILE A  54       3.829  10.511 -16.781  1.00  0.00           H  
ATOM    801 1HG2 ILE A  54       1.219  10.333 -14.107  1.00  0.00           H  
ATOM    802 2HG2 ILE A  54       2.253   9.473 -12.944  1.00  0.00           H  
ATOM    803 3HG2 ILE A  54       2.584  11.176 -13.337  1.00  0.00           H  
ATOM    804 1HD1 ILE A  54       1.783  11.612 -17.497  1.00  0.00           H  
ATOM    805 2HD1 ILE A  54       1.469   9.906 -17.097  1.00  0.00           H  
ATOM    806 3HD1 ILE A  54       0.997  11.190 -15.958  1.00  0.00           H  
ATOM    807  N   THR A  55       5.422   8.837 -12.227  1.00  0.00           N  
ATOM    808  CA  THR A  55       5.631   7.872 -11.154  1.00  0.00           C  
ATOM    809  C   THR A  55       4.880   8.280  -9.892  1.00  0.00           C  
ATOM    810  O   THR A  55       5.047   9.392  -9.392  1.00  0.00           O  
ATOM    811  CB  THR A  55       7.129   7.712 -10.836  1.00  0.00           C  
ATOM    812  OG1 THR A  55       7.816   7.219 -11.993  1.00  0.00           O  
ATOM    813  CG2 THR A  55       7.328   6.743  -9.681  1.00  0.00           C  
ATOM    814  H   THR A  55       5.889   9.731 -12.182  1.00  0.00           H  
ATOM    815  HA  THR A  55       5.244   6.906 -11.478  1.00  0.00           H  
ATOM    816  HB  THR A  55       7.549   8.681 -10.566  1.00  0.00           H  
ATOM    817  HG1 THR A  55       8.497   7.845 -12.250  1.00  0.00           H  
ATOM    818 1HG2 THR A  55       8.393   6.642  -9.470  1.00  0.00           H  
ATOM    819 2HG2 THR A  55       6.816   7.120  -8.796  1.00  0.00           H  
ATOM    820 3HG2 THR A  55       6.919   5.769  -9.948  1.00  0.00           H  
ATOM    821  N   GLY A  56       4.053   7.374  -9.383  1.00  0.00           N  
ATOM    822  CA  GLY A  56       3.311   7.620  -8.152  1.00  0.00           C  
ATOM    823  C   GLY A  56       2.130   6.666  -8.021  1.00  0.00           C  
ATOM    824  O   GLY A  56       2.131   5.579  -8.598  1.00  0.00           O  
ATOM    825  H   GLY A  56       3.936   6.491  -9.860  1.00  0.00           H  
ATOM    826 1HA  GLY A  56       3.976   7.501  -7.296  1.00  0.00           H  
ATOM    827 2HA  GLY A  56       2.955   8.649  -8.142  1.00  0.00           H  
ATOM    828  N   SER A  57       1.124   7.081  -7.259  1.00  0.00           N  
ATOM    829  CA  SER A  57      -0.086   6.286  -7.089  1.00  0.00           C  
ATOM    830  C   SER A  57      -0.944   6.312  -8.347  1.00  0.00           C  
ATOM    831  O   SER A  57      -0.850   7.237  -9.155  1.00  0.00           O  
ATOM    832  CB  SER A  57      -0.887   6.800  -5.909  1.00  0.00           C  
ATOM    833  OG  SER A  57      -1.414   8.071  -6.175  1.00  0.00           O  
ATOM    834  H   SER A  57       1.199   7.970  -6.785  1.00  0.00           H  
ATOM    835  HA  SER A  57       0.203   5.252  -6.894  1.00  0.00           H  
ATOM    836 1HB  SER A  57      -1.698   6.106  -5.689  1.00  0.00           H  
ATOM    837 2HB  SER A  57      -0.249   6.846  -5.028  1.00  0.00           H  
ATOM    838  HG  SER A  57      -1.653   8.442  -5.323  1.00  0.00           H  
ATOM    839  N   ALA A  58      -1.781   5.293  -8.509  1.00  0.00           N  
ATOM    840  CA  ALA A  58      -2.657   5.197  -9.670  1.00  0.00           C  
ATOM    841  C   ALA A  58      -3.542   6.430  -9.796  1.00  0.00           C  
ATOM    842  O   ALA A  58      -3.800   6.911 -10.899  1.00  0.00           O  
ATOM    843  CB  ALA A  58      -3.511   3.940  -9.587  1.00  0.00           C  
ATOM    844  H   ALA A  58      -1.811   4.565  -7.808  1.00  0.00           H  
ATOM    845  HA  ALA A  58      -2.033   5.142 -10.562  1.00  0.00           H  
ATOM    846 1HB  ALA A  58      -4.159   3.883 -10.462  1.00  0.00           H  
ATOM    847 2HB  ALA A  58      -2.864   3.063  -9.557  1.00  0.00           H  
ATOM    848 3HB  ALA A  58      -4.120   3.973  -8.686  1.00  0.00           H  
ATOM    849  N   ALA A  59      -4.005   6.939  -8.658  1.00  0.00           N  
ATOM    850  CA  ALA A  59      -4.826   8.143  -8.636  1.00  0.00           C  
ATOM    851  C   ALA A  59      -4.043   9.353  -9.129  1.00  0.00           C  
ATOM    852  O   ALA A  59      -4.515  10.105  -9.982  1.00  0.00           O  
ATOM    853  CB  ALA A  59      -5.360   8.394  -7.233  1.00  0.00           C  
ATOM    854  H   ALA A  59      -3.782   6.479  -7.787  1.00  0.00           H  
ATOM    855  HA  ALA A  59      -5.668   7.992  -9.312  1.00  0.00           H  
ATOM    856 1HB  ALA A  59      -5.971   9.297  -7.232  1.00  0.00           H  
ATOM    857 2HB  ALA A  59      -5.966   7.546  -6.917  1.00  0.00           H  
ATOM    858 3HB  ALA A  59      -4.526   8.521  -6.544  1.00  0.00           H  
ATOM    859  N   SER A  60      -2.843   9.536  -8.587  1.00  0.00           N  
ATOM    860  CA  SER A  60      -2.018  10.689  -8.925  1.00  0.00           C  
ATOM    861  C   SER A  60      -1.540  10.620 -10.370  1.00  0.00           C  
ATOM    862  O   SER A  60      -1.320  11.648 -11.011  1.00  0.00           O  
ATOM    863  CB  SER A  60      -0.825  10.769  -7.992  1.00  0.00           C  
ATOM    864  OG  SER A  60      -0.029   9.621  -8.095  1.00  0.00           O  
ATOM    865  H   SER A  60      -2.494   8.858  -7.924  1.00  0.00           H  
ATOM    866  HA  SER A  60      -2.619  11.592  -8.806  1.00  0.00           H  
ATOM    867 1HB  SER A  60      -0.232  11.650  -8.235  1.00  0.00           H  
ATOM    868 2HB  SER A  60      -1.173  10.882  -6.966  1.00  0.00           H  
ATOM    869  HG  SER A  60      -0.453   8.955  -7.549  1.00  0.00           H  
ATOM    870  N   ILE A  61      -1.381   9.403 -10.878  1.00  0.00           N  
ATOM    871  CA  ILE A  61      -1.048   9.196 -12.282  1.00  0.00           C  
ATOM    872  C   ILE A  61      -2.168   9.683 -13.192  1.00  0.00           C  
ATOM    873  O   ILE A  61      -1.925  10.403 -14.160  1.00  0.00           O  
ATOM    874  CB  ILE A  61      -0.765   7.709 -12.566  1.00  0.00           C  
ATOM    875  CG1 ILE A  61       0.541   7.276 -11.895  1.00  0.00           C  
ATOM    876  CG2 ILE A  61      -0.706   7.456 -14.065  1.00  0.00           C  
ATOM    877  CD1 ILE A  61       0.743   5.779 -11.861  1.00  0.00           C  
ATOM    878  H   ILE A  61      -1.494   8.600 -10.275  1.00  0.00           H  
ATOM    879  HA  ILE A  61      -0.149   9.768 -12.512  1.00  0.00           H  
ATOM    880  HB  ILE A  61      -1.558   7.099 -12.135  1.00  0.00           H  
ATOM    881 1HG1 ILE A  61       1.385   7.723 -12.419  1.00  0.00           H  
ATOM    882 2HG1 ILE A  61       0.562   7.645 -10.869  1.00  0.00           H  
ATOM    883 1HG2 ILE A  61      -0.505   6.401 -14.248  1.00  0.00           H  
ATOM    884 2HG2 ILE A  61      -1.659   7.727 -14.517  1.00  0.00           H  
ATOM    885 3HG2 ILE A  61       0.089   8.059 -14.505  1.00  0.00           H  
ATOM    886 1HD1 ILE A  61       1.689   5.550 -11.370  1.00  0.00           H  
ATOM    887 2HD1 ILE A  61      -0.074   5.313 -11.309  1.00  0.00           H  
ATOM    888 3HD1 ILE A  61       0.761   5.392 -12.879  1.00  0.00           H  
ATOM    889  N   SER A  62      -3.396   9.287 -12.874  1.00  0.00           N  
ATOM    890  CA  SER A  62      -4.557   9.683 -13.663  1.00  0.00           C  
ATOM    891  C   SER A  62      -4.780  11.188 -13.597  1.00  0.00           C  
ATOM    892  O   SER A  62      -5.218  11.804 -14.568  1.00  0.00           O  
ATOM    893  CB  SER A  62      -5.794   8.957 -13.171  1.00  0.00           C  
ATOM    894  OG  SER A  62      -6.165   9.405 -11.896  1.00  0.00           O  
ATOM    895  H   SER A  62      -3.529   8.697 -12.065  1.00  0.00           H  
ATOM    896  HA  SER A  62      -4.378   9.409 -14.703  1.00  0.00           H  
ATOM    897 1HB  SER A  62      -6.613   9.121 -13.870  1.00  0.00           H  
ATOM    898 2HB  SER A  62      -5.599   7.886 -13.141  1.00  0.00           H  
ATOM    899  HG  SER A  62      -5.346   9.530 -11.411  1.00  0.00           H  
ATOM    900  N   LEU A  63      -4.476  11.777 -12.445  1.00  0.00           N  
ATOM    901  CA  LEU A  63      -4.565  13.222 -12.276  1.00  0.00           C  
ATOM    902  C   LEU A  63      -3.551  13.943 -13.155  1.00  0.00           C  
ATOM    903  O   LEU A  63      -3.862  14.965 -13.768  1.00  0.00           O  
ATOM    904  CB  LEU A  63      -4.336  13.599 -10.806  1.00  0.00           C  
ATOM    905  CG  LEU A  63      -5.459  13.208  -9.837  1.00  0.00           C  
ATOM    906  CD1 LEU A  63      -5.012  13.479  -8.407  1.00  0.00           C  
ATOM    907  CD2 LEU A  63      -6.718  13.992 -10.175  1.00  0.00           C  
ATOM    908  H   LEU A  63      -4.175  11.208 -11.666  1.00  0.00           H  
ATOM    909  HA  LEU A  63      -5.564  13.544 -12.569  1.00  0.00           H  
ATOM    910 1HB  LEU A  63      -3.421  13.120 -10.464  1.00  0.00           H  
ATOM    911 2HB  LEU A  63      -4.203  14.679 -10.741  1.00  0.00           H  
ATOM    912  HG  LEU A  63      -5.661  12.140  -9.926  1.00  0.00           H  
ATOM    913 1HD1 LEU A  63      -5.810  13.201  -7.717  1.00  0.00           H  
ATOM    914 2HD1 LEU A  63      -4.122  12.890  -8.186  1.00  0.00           H  
ATOM    915 3HD1 LEU A  63      -4.786  14.538  -8.291  1.00  0.00           H  
ATOM    916 1HD2 LEU A  63      -7.516  13.714  -9.486  1.00  0.00           H  
ATOM    917 2HD2 LEU A  63      -6.517  15.060 -10.084  1.00  0.00           H  
ATOM    918 3HD2 LEU A  63      -7.025  13.766 -11.196  1.00  0.00           H  
ATOM    919  N   ALA A  64      -2.338  13.405 -13.213  1.00  0.00           N  
ATOM    920  CA  ALA A  64      -1.309  13.930 -14.104  1.00  0.00           C  
ATOM    921  C   ALA A  64      -1.737  13.824 -15.562  1.00  0.00           C  
ATOM    922  O   ALA A  64      -1.522  14.744 -16.350  1.00  0.00           O  
ATOM    923  CB  ALA A  64       0.006  13.196 -13.884  1.00  0.00           C  
ATOM    924  H   ALA A  64      -2.122  12.613 -12.625  1.00  0.00           H  
ATOM    925  HA  ALA A  64      -1.168  14.986 -13.873  1.00  0.00           H  
ATOM    926 1HB  ALA A  64       0.764  13.599 -14.556  1.00  0.00           H  
ATOM    927 2HB  ALA A  64       0.329  13.330 -12.851  1.00  0.00           H  
ATOM    928 3HB  ALA A  64      -0.131  12.136 -14.086  1.00  0.00           H  
ATOM    929  N   GLN A  65      -2.344  12.696 -15.914  1.00  0.00           N  
ATOM    930  CA  GLN A  65      -2.834  12.481 -17.271  1.00  0.00           C  
ATOM    931  C   GLN A  65      -3.918  13.489 -17.631  1.00  0.00           C  
ATOM    932  O   GLN A  65      -3.967  13.987 -18.755  1.00  0.00           O  
ATOM    933  CB  GLN A  65      -3.372  11.056 -17.427  1.00  0.00           C  
ATOM    934  CG  GLN A  65      -2.298   9.981 -17.417  1.00  0.00           C  
ATOM    935  CD  GLN A  65      -2.881   8.581 -17.446  1.00  0.00           C  
ATOM    936  OE1 GLN A  65      -3.928   8.316 -16.848  1.00  0.00           O  
ATOM    937  NE2 GLN A  65      -2.207   7.675 -18.145  1.00  0.00           N  
ATOM    938  H   GLN A  65      -2.469  11.968 -15.225  1.00  0.00           H  
ATOM    939  HA  GLN A  65      -2.004  12.618 -17.964  1.00  0.00           H  
ATOM    940 1HB  GLN A  65      -4.072  10.841 -16.620  1.00  0.00           H  
ATOM    941 2HB  GLN A  65      -3.920  10.975 -18.366  1.00  0.00           H  
ATOM    942 1HG  GLN A  65      -1.665  10.106 -18.295  1.00  0.00           H  
ATOM    943 2HG  GLN A  65      -1.704  10.085 -16.509  1.00  0.00           H  
ATOM    944 1HE2 GLN A  65      -2.543   6.734 -18.200  1.00  0.00           H  
ATOM    945 2HE2 GLN A  65      -1.363   7.932 -18.615  1.00  0.00           H  
ATOM    946  N   TYR A  66      -4.787  13.784 -16.670  1.00  0.00           N  
ATOM    947  CA  TYR A  66      -5.865  14.743 -16.880  1.00  0.00           C  
ATOM    948  C   TYR A  66      -5.317  16.139 -17.144  1.00  0.00           C  
ATOM    949  O   TYR A  66      -5.816  16.859 -18.009  1.00  0.00           O  
ATOM    950  CB  TYR A  66      -6.807  14.761 -15.674  1.00  0.00           C  
ATOM    951  CG  TYR A  66      -7.577  13.473 -15.481  1.00  0.00           C  
ATOM    952  CD1 TYR A  66      -7.810  12.636 -16.562  1.00  0.00           C  
ATOM    953  CD2 TYR A  66      -8.050  13.130 -14.224  1.00  0.00           C  
ATOM    954  CE1 TYR A  66      -8.513  11.460 -16.386  1.00  0.00           C  
ATOM    955  CE2 TYR A  66      -8.753  11.954 -14.048  1.00  0.00           C  
ATOM    956  CZ  TYR A  66      -8.985  11.121 -15.123  1.00  0.00           C  
ATOM    957  OH  TYR A  66      -9.685   9.950 -14.948  1.00  0.00           O  
ATOM    958  H   TYR A  66      -4.697  13.334 -15.770  1.00  0.00           H  
ATOM    959  HA  TYR A  66      -6.432  14.438 -17.761  1.00  0.00           H  
ATOM    960 1HB  TYR A  66      -6.234  14.954 -14.767  1.00  0.00           H  
ATOM    961 2HB  TYR A  66      -7.525  15.573 -15.786  1.00  0.00           H  
ATOM    962  HD1 TYR A  66      -7.438  12.906 -17.551  1.00  0.00           H  
ATOM    963  HD2 TYR A  66      -7.868  13.789 -13.374  1.00  0.00           H  
ATOM    964  HE1 TYR A  66      -8.696  10.802 -17.235  1.00  0.00           H  
ATOM    965  HE2 TYR A  66      -9.126  11.685 -13.059  1.00  0.00           H  
ATOM    966  HH  TYR A  66      -9.916   9.852 -14.021  1.00  0.00           H  
ATOM    967  N   LEU A  67      -4.289  16.518 -16.393  1.00  0.00           N  
ATOM    968  CA  LEU A  67      -3.639  17.810 -16.577  1.00  0.00           C  
ATOM    969  C   LEU A  67      -2.884  17.863 -17.899  1.00  0.00           C  
ATOM    970  O   LEU A  67      -2.865  18.893 -18.573  1.00  0.00           O  
ATOM    971  CB  LEU A  67      -2.674  18.089 -15.418  1.00  0.00           C  
ATOM    972  CG  LEU A  67      -3.327  18.300 -14.046  1.00  0.00           C  
ATOM    973  CD1 LEU A  67      -2.246  18.369 -12.975  1.00  0.00           C  
ATOM    974  CD2 LEU A  67      -4.156  19.575 -14.069  1.00  0.00           C  
ATOM    975  H   LEU A  67      -3.948  15.894 -15.675  1.00  0.00           H  
ATOM    976  HA  LEU A  67      -4.406  18.584 -16.588  1.00  0.00           H  
ATOM    977 1HB  LEU A  67      -1.985  17.250 -15.331  1.00  0.00           H  
ATOM    978 2HB  LEU A  67      -2.098  18.983 -15.653  1.00  0.00           H  
ATOM    979  HG  LEU A  67      -3.971  17.452 -13.814  1.00  0.00           H  
ATOM    980 1HD1 LEU A  67      -2.710  18.520 -12.000  1.00  0.00           H  
ATOM    981 2HD1 LEU A  67      -1.681  17.437 -12.967  1.00  0.00           H  
ATOM    982 3HD1 LEU A  67      -1.575  19.200 -13.189  1.00  0.00           H  
ATOM    983 1HD2 LEU A  67      -4.620  19.725 -13.094  1.00  0.00           H  
ATOM    984 2HD2 LEU A  67      -3.512  20.424 -14.299  1.00  0.00           H  
ATOM    985 3HD2 LEU A  67      -4.931  19.491 -14.831  1.00  0.00           H  
ATOM    986  N   ILE A  68      -2.263  16.747 -18.265  1.00  0.00           N  
ATOM    987  CA  ILE A  68      -1.615  16.622 -19.565  1.00  0.00           C  
ATOM    988  C   ILE A  68      -2.621  16.772 -20.699  1.00  0.00           C  
ATOM    989  O   ILE A  68      -2.367  17.472 -21.679  1.00  0.00           O  
ATOM    990  CB  ILE A  68      -0.895  15.267 -19.692  1.00  0.00           C  
ATOM    991  CG1 ILE A  68       0.348  15.237 -18.798  1.00  0.00           C  
ATOM    992  CG2 ILE A  68      -0.519  14.998 -21.141  1.00  0.00           C  
ATOM    993  CD1 ILE A  68       0.955  13.861 -18.643  1.00  0.00           C  
ATOM    994  H   ILE A  68      -2.239  15.965 -17.626  1.00  0.00           H  
ATOM    995  HA  ILE A  68      -0.875  17.416 -19.660  1.00  0.00           H  
ATOM    996  HB  ILE A  68      -1.553  14.472 -19.343  1.00  0.00           H  
ATOM    997 1HG1 ILE A  68       1.107  15.901 -19.209  1.00  0.00           H  
ATOM    998 2HG1 ILE A  68       0.091  15.609 -17.806  1.00  0.00           H  
ATOM    999 1HG2 ILE A  68      -0.010  14.037 -21.212  1.00  0.00           H  
ATOM   1000 2HG2 ILE A  68      -1.420  14.978 -21.752  1.00  0.00           H  
ATOM   1001 3HG2 ILE A  68       0.144  15.787 -21.497  1.00  0.00           H  
ATOM   1002 1HD1 ILE A  68       1.830  13.921 -17.996  1.00  0.00           H  
ATOM   1003 2HD1 ILE A  68       0.221  13.187 -18.199  1.00  0.00           H  
ATOM   1004 3HD1 ILE A  68       1.252  13.483 -19.620  1.00  0.00           H  
ATOM   1005  N   ASN A  69      -3.764  16.109 -20.560  1.00  0.00           N  
ATOM   1006  CA  ASN A  69      -4.817  16.177 -21.566  1.00  0.00           C  
ATOM   1007  C   ASN A  69      -5.265  17.615 -21.798  1.00  0.00           C  
ATOM   1008  O   ASN A  69      -5.546  18.013 -22.928  1.00  0.00           O  
ATOM   1009  CB  ASN A  69      -5.995  15.308 -21.167  1.00  0.00           C  
ATOM   1010  CG  ASN A  69      -5.711  13.840 -21.330  1.00  0.00           C  
ATOM   1011  OD1 ASN A  69      -4.798  13.450 -22.068  1.00  0.00           O  
ATOM   1012  ND2 ASN A  69      -6.474  13.019 -20.655  1.00  0.00           N  
ATOM   1013  H   ASN A  69      -3.908  15.544 -19.735  1.00  0.00           H  
ATOM   1014  HA  ASN A  69      -4.416  15.808 -22.512  1.00  0.00           H  
ATOM   1015 1HB  ASN A  69      -6.255  15.502 -20.126  1.00  0.00           H  
ATOM   1016 2HB  ASN A  69      -6.861  15.568 -21.775  1.00  0.00           H  
ATOM   1017 1HD2 ASN A  69      -6.331  12.032 -20.725  1.00  0.00           H  
ATOM   1018 2HD2 ASN A  69      -7.201  13.379 -20.071  1.00  0.00           H  
ATOM   1019  N   ALA A  70      -5.332  18.389 -20.720  1.00  0.00           N  
ATOM   1020  CA  ALA A  70      -5.652  19.808 -20.816  1.00  0.00           C  
ATOM   1021  C   ALA A  70      -4.615  20.552 -21.647  1.00  0.00           C  
ATOM   1022  O   ALA A  70      -4.953  21.439 -22.430  1.00  0.00           O  
ATOM   1023  CB  ALA A  70      -5.756  20.422 -19.427  1.00  0.00           C  
ATOM   1024  H   ALA A  70      -5.157  17.984 -19.812  1.00  0.00           H  
ATOM   1025  HA  ALA A  70      -6.614  19.906 -21.318  1.00  0.00           H  
ATOM   1026 1HB  ALA A  70      -5.995  21.482 -19.515  1.00  0.00           H  
ATOM   1027 2HB  ALA A  70      -6.542  19.918 -18.864  1.00  0.00           H  
ATOM   1028 3HB  ALA A  70      -4.806  20.307 -18.907  1.00  0.00           H  
ATOM   1029  N   ARG A  71      -3.350  20.185 -21.472  1.00  0.00           N  
ATOM   1030  CA  ARG A  71      -2.262  20.803 -22.221  1.00  0.00           C  
ATOM   1031  C   ARG A  71      -2.232  20.306 -23.660  1.00  0.00           C  
ATOM   1032  O   ARG A  71      -1.816  21.027 -24.567  1.00  0.00           O  
ATOM   1033  CB  ARG A  71      -0.923  20.512 -21.559  1.00  0.00           C  
ATOM   1034  CG  ARG A  71      -0.709  21.199 -20.219  1.00  0.00           C  
ATOM   1035  CD  ARG A  71      -0.776  22.678 -20.344  1.00  0.00           C  
ATOM   1036  NE  ARG A  71      -0.569  23.339 -19.065  1.00  0.00           N  
ATOM   1037  CZ  ARG A  71      -0.803  24.646 -18.833  1.00  0.00           C  
ATOM   1038  NH1 ARG A  71      -1.251  25.415 -19.801  1.00  0.00           N  
ATOM   1039  NH2 ARG A  71      -0.583  25.154 -17.633  1.00  0.00           N  
ATOM   1040  H   ARG A  71      -3.136  19.460 -20.803  1.00  0.00           H  
ATOM   1041  HA  ARG A  71      -2.418  21.883 -22.230  1.00  0.00           H  
ATOM   1042 1HB  ARG A  71      -0.822  19.440 -21.399  1.00  0.00           H  
ATOM   1043 2HB  ARG A  71      -0.115  20.822 -22.221  1.00  0.00           H  
ATOM   1044 1HG  ARG A  71      -1.480  20.879 -19.519  1.00  0.00           H  
ATOM   1045 2HG  ARG A  71       0.272  20.932 -19.826  1.00  0.00           H  
ATOM   1046 1HD  ARG A  71      -0.004  23.020 -21.033  1.00  0.00           H  
ATOM   1047 2HD  ARG A  71      -1.755  22.967 -20.723  1.00  0.00           H  
ATOM   1048  HE  ARG A  71      -0.225  22.780 -18.297  1.00  0.00           H  
ATOM   1049 1HH1 ARG A  71      -1.419  25.027 -20.718  1.00  0.00           H  
ATOM   1050 2HH1 ARG A  71      -1.426  26.394 -19.627  1.00  0.00           H  
ATOM   1051 1HH2 ARG A  71      -0.239  24.562 -16.889  1.00  0.00           H  
ATOM   1052 2HH2 ARG A  71      -0.759  26.132 -17.459  1.00  0.00           H  
ATOM   1053  N   LEU A  72      -2.676  19.070 -23.863  1.00  0.00           N  
ATOM   1054  CA  LEU A  72      -2.751  18.494 -25.200  1.00  0.00           C  
ATOM   1055  C   LEU A  72      -3.850  19.154 -26.024  1.00  0.00           C  
ATOM   1056  O   LEU A  72      -3.708  19.334 -27.233  1.00  0.00           O  
ATOM   1057  CB  LEU A  72      -3.007  16.984 -25.112  1.00  0.00           C  
ATOM   1058  CG  LEU A  72      -1.852  16.145 -24.549  1.00  0.00           C  
ATOM   1059  CD1 LEU A  72      -2.299  14.697 -24.406  1.00  0.00           C  
ATOM   1060  CD2 LEU A  72      -0.646  16.258 -25.470  1.00  0.00           C  
ATOM   1061  H   LEU A  72      -2.968  18.516 -23.071  1.00  0.00           H  
ATOM   1062  HA  LEU A  72      -1.799  18.659 -25.703  1.00  0.00           H  
ATOM   1063 1HB  LEU A  72      -3.877  16.815 -24.481  1.00  0.00           H  
ATOM   1064 2HB  LEU A  72      -3.231  16.610 -26.111  1.00  0.00           H  
ATOM   1065  HG  LEU A  72      -1.587  16.512 -23.557  1.00  0.00           H  
ATOM   1066 1HD1 LEU A  72      -1.478  14.101 -24.006  1.00  0.00           H  
ATOM   1067 2HD1 LEU A  72      -3.150  14.643 -23.727  1.00  0.00           H  
ATOM   1068 3HD1 LEU A  72      -2.587  14.307 -25.382  1.00  0.00           H  
ATOM   1069 1HD2 LEU A  72       0.175  15.662 -25.069  1.00  0.00           H  
ATOM   1070 2HD2 LEU A  72      -0.910  15.891 -26.462  1.00  0.00           H  
ATOM   1071 3HD2 LEU A  72      -0.338  17.301 -25.540  1.00  0.00           H  
ATOM   1072  N   SER A  73      -4.944  19.512 -25.361  1.00  0.00           N  
ATOM   1073  CA  SER A  73      -6.055  20.185 -26.024  1.00  0.00           C  
ATOM   1074  C   SER A  73      -5.667  21.592 -26.458  1.00  0.00           C  
ATOM   1075  O   SER A  73      -5.032  21.757 -27.463  1.00  0.00           O  
ATOM   1076  OXT SER A  73      -5.997  22.537 -25.795  1.00  0.00           O  
ATOM   1077  CB  SER A  73      -7.256  20.244 -25.100  1.00  0.00           C  
ATOM   1078  OG  SER A  73      -8.305  20.964 -25.686  1.00  0.00           O  
ATOM   1079  H   SER A  73      -5.009  19.314 -24.373  1.00  0.00           H  
ATOM   1080  HA  SER A  73      -6.324  19.614 -26.914  1.00  0.00           H  
ATOM   1081 1HB  SER A  73      -7.589  19.232 -24.872  1.00  0.00           H  
ATOM   1082 2HB  SER A  73      -6.969  20.713 -24.160  1.00  0.00           H  
ATOM   1083  HG  SER A  73      -8.483  21.700 -25.095  1.00  0.00           H  
TER                                                                             
# All scores below are weighted scores, not raw scores.
#BEGIN_POSE_ENERGIES_TABLE batch_000325_000132_0001.pdb
label fa_atr fa_rep fa_sol fa_intra_rep fa_elec pro_close hbond_sr_bb hbond_lr_bb hbond_bb_sc hbond_sc dslf_fa13 atom_pair_constraint rama omega fa_dun p_aa_pp ref rdc total
weights 1 1 1 1 1 1 1 1 1 1 1 1 1 1 1 1 1 1 NA
pose#END_POSE_ENERGIES_TABLE batch_000325_000132_0001.pdb
ENDMDL
MODEL        4
REMARK ROSETTA-TAG batch_000325_000445_0001
ATOM      1  N   ALA A   1      -0.000  -0.000   0.000  1.00  0.00           N  
ATOM      2  CA  ALA A   1       1.458  -0.000   0.000  1.00  0.00           C  
ATOM      3  C   ALA A   1       2.009   1.420   0.000  1.00  0.00           C  
ATOM      4  O   ALA A   1       1.256   2.388  -0.107  1.00  0.00           O  
ATOM      5  CB  ALA A   1       1.988  -0.773  -1.199  1.00  0.00           C  
ATOM      6 1H   ALA A   1      -0.334  -0.943   0.000  1.00  0.00           H  
ATOM      7 2H   ALA A   1      -0.334   0.471   0.816  1.00  0.00           H  
ATOM      8 3H   ALA A   1      -0.334   0.471  -0.816  1.00  0.00           H  
ATOM      9  HA  ALA A   1       1.797  -0.490   0.913  1.00  0.00           H  
ATOM     10 1HB  ALA A   1       3.078  -0.764  -1.185  1.00  0.00           H  
ATOM     11 2HB  ALA A   1       1.633  -1.802  -1.154  1.00  0.00           H  
ATOM     12 3HB  ALA A   1       1.633  -0.307  -2.117  1.00  0.00           H  
ATOM     13  N   SER A   2       3.327   1.538   0.121  1.00  0.00           N  
ATOM     14  CA  SER A   2       3.984   2.839   0.103  1.00  0.00           C  
ATOM     15  C   SER A   2       4.853   3.001  -1.137  1.00  0.00           C  
ATOM     16  O   SER A   2       5.633   3.948  -1.242  1.00  0.00           O  
ATOM     17  CB  SER A   2       4.829   3.014   1.350  1.00  0.00           C  
ATOM     18  OG  SER A   2       5.835   2.041   1.415  1.00  0.00           O  
ATOM     19  H   SER A   2       3.888   0.705   0.228  1.00  0.00           H  
ATOM     20  HA  SER A   2       3.217   3.615   0.087  1.00  0.00           H  
ATOM     21 1HB  SER A   2       5.280   4.006   1.348  1.00  0.00           H  
ATOM     22 2HB  SER A   2       4.195   2.945   2.232  1.00  0.00           H  
ATOM     23  HG  SER A   2       6.638   2.468   1.107  1.00  0.00           H  
ATOM     24  N   THR A   3       4.715   2.070  -2.076  1.00  0.00           N  
ATOM     25  CA  THR A   3       5.497   2.100  -3.305  1.00  0.00           C  
ATOM     26  C   THR A   3       4.825   2.962  -4.366  1.00  0.00           C  
ATOM     27  O   THR A   3       3.666   3.352  -4.219  1.00  0.00           O  
ATOM     28  CB  THR A   3       5.717   0.679  -3.857  1.00  0.00           C  
ATOM     29  OG1 THR A   3       4.457   0.110  -4.235  1.00  0.00           O  
ATOM     30  CG2 THR A   3       6.373  -0.205  -2.808  1.00  0.00           C  
ATOM     31  H   THR A   3       4.050   1.323  -1.933  1.00  0.00           H  
ATOM     32  HA  THR A   3       6.472   2.536  -3.085  1.00  0.00           H  
ATOM     33  HB  THR A   3       6.358   0.725  -4.737  1.00  0.00           H  
ATOM     34  HG1 THR A   3       4.237   0.386  -5.128  1.00  0.00           H  
ATOM     35 1HG2 THR A   3       6.521  -1.205  -3.215  1.00  0.00           H  
ATOM     36 2HG2 THR A   3       7.337   0.218  -2.526  1.00  0.00           H  
ATOM     37 3HG2 THR A   3       5.732  -0.263  -1.929  1.00  0.00           H  
ATOM     38  N   GLN A   4       5.558   3.256  -5.434  1.00  0.00           N  
ATOM     39  CA  GLN A   4       5.029   4.062  -6.528  1.00  0.00           C  
ATOM     40  C   GLN A   4       5.137   3.325  -7.857  1.00  0.00           C  
ATOM     41  O   GLN A   4       6.008   2.474  -8.037  1.00  0.00           O  
ATOM     42  CB  GLN A   4       5.765   5.402  -6.612  1.00  0.00           C  
ATOM     43  CG  GLN A   4       5.583   6.289  -5.392  1.00  0.00           C  
ATOM     44  CD  GLN A   4       6.342   7.597  -5.510  1.00  0.00           C  
ATOM     45  OE1 GLN A   4       6.444   8.176  -6.595  1.00  0.00           O  
ATOM     46  NE2 GLN A   4       6.878   8.072  -4.392  1.00  0.00           N  
ATOM     47  H   GLN A   4       6.506   2.913  -5.490  1.00  0.00           H  
ATOM     48  HA  GLN A   4       3.974   4.255  -6.336  1.00  0.00           H  
ATOM     49 1HB  GLN A   4       6.832   5.223  -6.742  1.00  0.00           H  
ATOM     50 2HB  GLN A   4       5.416   5.954  -7.484  1.00  0.00           H  
ATOM     51 1HG  GLN A   4       4.524   6.517  -5.275  1.00  0.00           H  
ATOM     52 2HG  GLN A   4       5.950   5.759  -4.513  1.00  0.00           H  
ATOM     53 1HE2 GLN A   4       7.391   8.932  -4.408  1.00  0.00           H  
ATOM     54 2HE2 GLN A   4       6.771   7.571  -3.533  1.00  0.00           H  
ATOM     55  N   THR A   5       4.247   3.658  -8.786  1.00  0.00           N  
ATOM     56  CA  THR A   5       4.210   2.994 -10.084  1.00  0.00           C  
ATOM     57  C   THR A   5       4.643   3.938 -11.198  1.00  0.00           C  
ATOM     58  O   THR A   5       4.201   5.085 -11.259  1.00  0.00           O  
ATOM     59  CB  THR A   5       2.803   2.447 -10.387  1.00  0.00           C  
ATOM     60  OG1 THR A   5       2.441   1.475  -9.397  1.00  0.00           O  
ATOM     61  CG2 THR A   5       2.767   1.801 -11.763  1.00  0.00           C  
ATOM     62  H   THR A   5       3.579   4.389  -8.588  1.00  0.00           H  
ATOM     63  HA  THR A   5       4.907   2.156 -10.063  1.00  0.00           H  
ATOM     64  HB  THR A   5       2.081   3.263 -10.356  1.00  0.00           H  
ATOM     65  HG1 THR A   5       1.488   1.363  -9.393  1.00  0.00           H  
ATOM     66 1HG2 THR A   5       1.765   1.421 -11.961  1.00  0.00           H  
ATOM     67 2HG2 THR A   5       3.030   2.540 -12.519  1.00  0.00           H  
ATOM     68 3HG2 THR A   5       3.480   0.978 -11.797  1.00  0.00           H  
ATOM     69  N   THR A   6       5.511   3.449 -12.078  1.00  0.00           N  
ATOM     70  CA  THR A   6       6.017   4.253 -13.183  1.00  0.00           C  
ATOM     71  C   THR A   6       5.174   4.060 -14.437  1.00  0.00           C  
ATOM     72  O   THR A   6       5.020   2.941 -14.926  1.00  0.00           O  
ATOM     73  CB  THR A   6       7.487   3.911 -13.490  1.00  0.00           C  
ATOM     74  OG1 THR A   6       8.299   4.214 -12.349  1.00  0.00           O  
ATOM     75  CG2 THR A   6       7.982   4.709 -14.686  1.00  0.00           C  
ATOM     76  H   THR A   6       5.827   2.495 -11.978  1.00  0.00           H  
ATOM     77  HA  THR A   6       5.962   5.304 -12.899  1.00  0.00           H  
ATOM     78  HB  THR A   6       7.574   2.847 -13.709  1.00  0.00           H  
ATOM     79  HG1 THR A   6       8.947   3.516 -12.223  1.00  0.00           H  
ATOM     80 1HG2 THR A   6       9.022   4.453 -14.889  1.00  0.00           H  
ATOM     81 2HG2 THR A   6       7.373   4.472 -15.559  1.00  0.00           H  
ATOM     82 3HG2 THR A   6       7.906   5.773 -14.470  1.00  0.00           H  
ATOM     83  N   HIS A   7       4.630   5.156 -14.953  1.00  0.00           N  
ATOM     84  CA  HIS A   7       3.826   5.114 -16.169  1.00  0.00           C  
ATOM     85  C   HIS A   7       4.583   5.706 -17.350  1.00  0.00           C  
ATOM     86  O   HIS A   7       5.277   6.714 -17.213  1.00  0.00           O  
ATOM     87  CB  HIS A   7       2.506   5.866 -15.972  1.00  0.00           C  
ATOM     88  CG  HIS A   7       1.692   5.990 -17.222  1.00  0.00           C  
ATOM     89  ND1 HIS A   7       1.052   4.916 -17.802  1.00  0.00           N  
ATOM     90  CD2 HIS A   7       1.415   7.061 -18.003  1.00  0.00           C  
ATOM     91  CE1 HIS A   7       0.415   5.321 -18.887  1.00  0.00           C  
ATOM     92  NE2 HIS A   7       0.620   6.617 -19.031  1.00  0.00           N  
ATOM     93  H   HIS A   7       4.776   6.042 -14.491  1.00  0.00           H  
ATOM     94  HA  HIS A   7       3.591   4.078 -16.413  1.00  0.00           H  
ATOM     95 1HB  HIS A   7       1.903   5.354 -15.221  1.00  0.00           H  
ATOM     96 2HB  HIS A   7       2.711   6.869 -15.597  1.00  0.00           H  
ATOM     97  HD1 HIS A   7       0.996   3.989 -17.430  1.00  0.00           H  
ATOM     98  HD2 HIS A   7       1.699   8.112 -17.947  1.00  0.00           H  
ATOM     99  HE1 HIS A   7      -0.157   4.616 -19.491  1.00  0.00           H  
ATOM    100  N   GLU A   8       4.447   5.073 -18.511  1.00  0.00           N  
ATOM    101  CA  GLU A   8       5.066   5.573 -19.733  1.00  0.00           C  
ATOM    102  C   GLU A   8       4.043   6.266 -20.625  1.00  0.00           C  
ATOM    103  O   GLU A   8       3.081   5.647 -21.079  1.00  0.00           O  
ATOM    104  CB  GLU A   8       5.733   4.429 -20.499  1.00  0.00           C  
ATOM    105  CG  GLU A   8       6.459   4.859 -21.765  1.00  0.00           C  
ATOM    106  CD  GLU A   8       7.069   3.705 -22.511  1.00  0.00           C  
ATOM    107  OE1 GLU A   8       6.746   2.584 -22.200  1.00  0.00           O  
ATOM    108  OE2 GLU A   8       7.860   3.945 -23.393  1.00  0.00           O  
ATOM    109  H   GLU A   8       3.900   4.225 -18.547  1.00  0.00           H  
ATOM    110  HA  GLU A   8       5.829   6.303 -19.461  1.00  0.00           H  
ATOM    111 1HB  GLU A   8       6.455   3.930 -19.852  1.00  0.00           H  
ATOM    112 2HB  GLU A   8       4.981   3.691 -20.779  1.00  0.00           H  
ATOM    113 1HG  GLU A   8       5.753   5.368 -22.421  1.00  0.00           H  
ATOM    114 2HG  GLU A   8       7.242   5.568 -21.499  1.00  0.00           H  
ATOM    115  N   LEU A   9       4.257   7.554 -20.871  1.00  0.00           N  
ATOM    116  CA  LEU A   9       3.335   8.343 -21.679  1.00  0.00           C  
ATOM    117  C   LEU A   9       4.040   8.953 -22.883  1.00  0.00           C  
ATOM    118  O   LEU A   9       5.086   9.587 -22.746  1.00  0.00           O  
ATOM    119  CB  LEU A   9       2.704   9.454 -20.829  1.00  0.00           C  
ATOM    120  CG  LEU A   9       1.759  10.405 -21.574  1.00  0.00           C  
ATOM    121  CD1 LEU A   9       0.540   9.633 -22.060  1.00  0.00           C  
ATOM    122  CD2 LEU A   9       1.353  11.543 -20.650  1.00  0.00           C  
ATOM    123  H   LEU A   9       5.081   7.997 -20.490  1.00  0.00           H  
ATOM    124  HA  LEU A   9       2.544   7.686 -22.040  1.00  0.00           H  
ATOM    125 1HB  LEU A   9       2.141   8.994 -20.019  1.00  0.00           H  
ATOM    126 2HB  LEU A   9       3.503  10.054 -20.394  1.00  0.00           H  
ATOM    127  HG  LEU A   9       2.267  10.812 -22.449  1.00  0.00           H  
ATOM    128 1HD1 LEU A   9      -0.132  10.309 -22.589  1.00  0.00           H  
ATOM    129 2HD1 LEU A   9       0.858   8.837 -22.734  1.00  0.00           H  
ATOM    130 3HD1 LEU A   9       0.020   9.200 -21.207  1.00  0.00           H  
ATOM    131 1HD2 LEU A   9       0.681  12.220 -21.180  1.00  0.00           H  
ATOM    132 2HD2 LEU A   9       0.844  11.138 -19.775  1.00  0.00           H  
ATOM    133 3HD2 LEU A   9       2.241  12.089 -20.332  1.00  0.00           H  
ATOM    134  N   THR A  10       3.460   8.759 -24.063  1.00  0.00           N  
ATOM    135  CA  THR A  10       4.010   9.326 -25.288  1.00  0.00           C  
ATOM    136  C   THR A  10       3.245  10.574 -25.709  1.00  0.00           C  
ATOM    137  O   THR A  10       2.031  10.533 -25.909  1.00  0.00           O  
ATOM    138  CB  THR A  10       3.989   8.296 -26.433  1.00  0.00           C  
ATOM    139  OG1 THR A  10       4.791   7.163 -26.075  1.00  0.00           O  
ATOM    140  CG2 THR A  10       4.530   8.911 -27.714  1.00  0.00           C  
ATOM    141  H   THR A  10       2.617   8.205 -24.111  1.00  0.00           H  
ATOM    142  HA  THR A  10       5.045   9.612 -25.103  1.00  0.00           H  
ATOM    143  HB  THR A  10       2.966   7.960 -26.602  1.00  0.00           H  
ATOM    144  HG1 THR A  10       5.596   7.465 -25.645  1.00  0.00           H  
ATOM    145 1HG2 THR A  10       4.508   8.169 -28.512  1.00  0.00           H  
ATOM    146 2HG2 THR A  10       3.916   9.766 -27.996  1.00  0.00           H  
ATOM    147 3HG2 THR A  10       5.557   9.240 -27.554  1.00  0.00           H  
ATOM    148  N   ILE A  11       3.963  11.684 -25.844  1.00  0.00           N  
ATOM    149  CA  ILE A  11       3.360  12.939 -26.277  1.00  0.00           C  
ATOM    150  C   ILE A  11       4.039  13.473 -27.531  1.00  0.00           C  
ATOM    151  O   ILE A  11       5.265  13.550 -27.600  1.00  0.00           O  
ATOM    152  CB  ILE A  11       3.435  13.998 -25.162  1.00  0.00           C  
ATOM    153  CG1 ILE A  11       2.668  13.526 -23.924  1.00  0.00           C  
ATOM    154  CG2 ILE A  11       2.887  15.329 -25.655  1.00  0.00           C  
ATOM    155  CD1 ILE A  11       2.825  14.433 -22.725  1.00  0.00           C  
ATOM    156  H   ILE A  11       4.952  11.658 -25.640  1.00  0.00           H  
ATOM    157  HA  ILE A  11       2.311  12.756 -26.508  1.00  0.00           H  
ATOM    158  HB  ILE A  11       4.472  14.133 -24.857  1.00  0.00           H  
ATOM    159 1HG1 ILE A  11       1.607  13.452 -24.159  1.00  0.00           H  
ATOM    160 2HG1 ILE A  11       3.010  12.529 -23.643  1.00  0.00           H  
ATOM    161 1HG2 ILE A  11       2.947  16.066 -24.854  1.00  0.00           H  
ATOM    162 2HG2 ILE A  11       3.474  15.670 -26.506  1.00  0.00           H  
ATOM    163 3HG2 ILE A  11       1.847  15.205 -25.957  1.00  0.00           H  
ATOM    164 1HD1 ILE A  11       2.254  14.032 -21.887  1.00  0.00           H  
ATOM    165 2HD1 ILE A  11       3.879  14.493 -22.450  1.00  0.00           H  
ATOM    166 3HD1 ILE A  11       2.457  15.428 -22.971  1.00  0.00           H  
ATOM    167  N   PRO A  12       3.234  13.840 -28.523  1.00  0.00           N  
ATOM    168  CA  PRO A  12       3.756  14.370 -29.777  1.00  0.00           C  
ATOM    169  C   PRO A  12       4.753  15.494 -29.527  1.00  0.00           C  
ATOM    170  O   PRO A  12       4.536  16.350 -28.670  1.00  0.00           O  
ATOM    171  CB  PRO A  12       2.497  14.879 -30.486  1.00  0.00           C  
ATOM    172  CG  PRO A  12       1.417  13.967 -30.013  1.00  0.00           C  
ATOM    173  CD  PRO A  12       1.740  13.726 -28.562  1.00  0.00           C  
ATOM    174  HA  PRO A  12       4.226  13.555 -30.346  1.00  0.00           H  
ATOM    175 1HB  PRO A  12       2.315  15.930 -30.221  1.00  0.00           H  
ATOM    176 2HB  PRO A  12       2.639  14.842 -31.577  1.00  0.00           H  
ATOM    177 1HG  PRO A  12       0.433  14.438 -30.155  1.00  0.00           H  
ATOM    178 2HG  PRO A  12       1.414  13.041 -30.606  1.00  0.00           H  
ATOM    179 1HD  PRO A  12       1.262  14.501 -27.946  1.00  0.00           H  
ATOM    180 2HD  PRO A  12       1.388  12.725 -28.270  1.00  0.00           H  
ATOM    181  N   ASN A  13       5.847  15.486 -30.281  1.00  0.00           N  
ATOM    182  CA  ASN A  13       6.930  16.439 -30.071  1.00  0.00           C  
ATOM    183  C   ASN A  13       6.466  17.866 -30.335  1.00  0.00           C  
ATOM    184  O   ASN A  13       7.066  18.824 -29.847  1.00  0.00           O  
ATOM    185  CB  ASN A  13       8.122  16.095 -30.944  1.00  0.00           C  
ATOM    186  CG  ASN A  13       8.876  14.894 -30.445  1.00  0.00           C  
ATOM    187  OD1 ASN A  13       8.833  14.570 -29.252  1.00  0.00           O  
ATOM    188  ND2 ASN A  13       9.567  14.227 -31.334  1.00  0.00           N  
ATOM    189  H   ASN A  13       5.930  14.802 -31.020  1.00  0.00           H  
ATOM    190  HA  ASN A  13       7.238  16.388 -29.025  1.00  0.00           H  
ATOM    191 1HB  ASN A  13       7.783  15.899 -31.962  1.00  0.00           H  
ATOM    192 2HB  ASN A  13       8.802  16.946 -30.984  1.00  0.00           H  
ATOM    193 1HD2 ASN A  13      10.089  13.419 -31.058  1.00  0.00           H  
ATOM    194 2HD2 ASN A  13       9.573  14.525 -32.288  1.00  0.00           H  
ATOM    195  N   ASN A  14       5.395  18.001 -31.109  1.00  0.00           N  
ATOM    196  CA  ASN A  14       4.846  19.312 -31.435  1.00  0.00           C  
ATOM    197  C   ASN A  14       4.011  19.861 -30.285  1.00  0.00           C  
ATOM    198  O   ASN A  14       3.692  21.050 -30.250  1.00  0.00           O  
ATOM    199  CB  ASN A  14       4.022  19.244 -32.708  1.00  0.00           C  
ATOM    200  CG  ASN A  14       4.868  19.033 -33.933  1.00  0.00           C  
ATOM    201  OD1 ASN A  14       6.047  19.407 -33.961  1.00  0.00           O  
ATOM    202  ND2 ASN A  14       4.290  18.442 -34.947  1.00  0.00           N  
ATOM    203  H   ASN A  14       4.950  17.175 -31.481  1.00  0.00           H  
ATOM    204  HA  ASN A  14       5.674  20.005 -31.593  1.00  0.00           H  
ATOM    205 1HB  ASN A  14       3.303  18.428 -32.633  1.00  0.00           H  
ATOM    206 2HB  ASN A  14       3.457  20.169 -32.826  1.00  0.00           H  
ATOM    207 1HD2 ASN A  14       4.805  18.276 -35.789  1.00  0.00           H  
ATOM    208 2HD2 ASN A  14       3.334  18.157 -34.881  1.00  0.00           H  
ATOM    209  N   LEU A  15       3.661  18.990 -29.346  1.00  0.00           N  
ATOM    210  CA  LEU A  15       2.778  19.361 -28.247  1.00  0.00           C  
ATOM    211  C   LEU A  15       3.523  19.358 -26.918  1.00  0.00           C  
ATOM    212  O   LEU A  15       3.188  20.114 -26.006  1.00  0.00           O  
ATOM    213  CB  LEU A  15       1.586  18.399 -28.175  1.00  0.00           C  
ATOM    214  CG  LEU A  15       0.704  18.337 -29.429  1.00  0.00           C  
ATOM    215  CD1 LEU A  15      -0.391  17.298 -29.230  1.00  0.00           C  
ATOM    216  CD2 LEU A  15       0.111  19.712 -29.700  1.00  0.00           C  
ATOM    217  H   LEU A  15       4.014  18.045 -29.395  1.00  0.00           H  
ATOM    218  HA  LEU A  15       2.405  20.369 -28.428  1.00  0.00           H  
ATOM    219 1HB  LEU A  15       1.962  17.395 -27.985  1.00  0.00           H  
ATOM    220 2HB  LEU A  15       0.953  18.692 -27.338  1.00  0.00           H  
ATOM    221  HG  LEU A  15       1.307  18.027 -30.283  1.00  0.00           H  
ATOM    222 1HD1 LEU A  15      -1.017  17.255 -30.121  1.00  0.00           H  
ATOM    223 2HD1 LEU A  15       0.062  16.322 -29.057  1.00  0.00           H  
ATOM    224 3HD1 LEU A  15      -1.001  17.574 -28.370  1.00  0.00           H  
ATOM    225 1HD2 LEU A  15      -0.515  19.669 -30.592  1.00  0.00           H  
ATOM    226 2HD2 LEU A  15      -0.493  20.023 -28.847  1.00  0.00           H  
ATOM    227 3HD2 LEU A  15       0.915  20.431 -29.856  1.00  0.00           H  
ATOM    228  N   ILE A  16       4.533  18.501 -26.814  1.00  0.00           N  
ATOM    229  CA  ILE A  16       5.282  18.347 -25.572  1.00  0.00           C  
ATOM    230  C   ILE A  16       5.914  19.664 -25.142  1.00  0.00           C  
ATOM    231  O   ILE A  16       6.129  19.902 -23.954  1.00  0.00           O  
ATOM    232  CB  ILE A  16       6.377  17.275 -25.721  1.00  0.00           C  
ATOM    233  CG1 ILE A  16       6.958  16.911 -24.352  1.00  0.00           C  
ATOM    234  CG2 ILE A  16       7.474  17.762 -26.656  1.00  0.00           C  
ATOM    235  CD1 ILE A  16       5.962  16.261 -23.420  1.00  0.00           C  
ATOM    236  H   ILE A  16       4.790  17.944 -27.616  1.00  0.00           H  
ATOM    237  HA  ILE A  16       4.593  18.029 -24.791  1.00  0.00           H  
ATOM    238  HB  ILE A  16       5.942  16.364 -26.131  1.00  0.00           H  
ATOM    239 1HG1 ILE A  16       7.798  16.230 -24.483  1.00  0.00           H  
ATOM    240 2HG1 ILE A  16       7.340  17.810 -23.868  1.00  0.00           H  
ATOM    241 1HG2 ILE A  16       8.240  16.993 -26.750  1.00  0.00           H  
ATOM    242 2HG2 ILE A  16       7.049  17.972 -27.637  1.00  0.00           H  
ATOM    243 3HG2 ILE A  16       7.920  18.671 -26.252  1.00  0.00           H  
ATOM    244 1HD1 ILE A  16       6.447  16.033 -22.471  1.00  0.00           H  
ATOM    245 2HD1 ILE A  16       5.127  16.941 -23.247  1.00  0.00           H  
ATOM    246 3HD1 ILE A  16       5.592  15.339 -23.868  1.00  0.00           H  
ATOM    247  N   GLY A  17       6.212  20.517 -26.116  1.00  0.00           N  
ATOM    248  CA  GLY A  17       6.781  21.830 -25.837  1.00  0.00           C  
ATOM    249  C   GLY A  17       5.892  22.626 -24.890  1.00  0.00           C  
ATOM    250  O   GLY A  17       6.382  23.318 -23.998  1.00  0.00           O  
ATOM    251  H   GLY A  17       6.039  20.250 -27.075  1.00  0.00           H  
ATOM    252 1HA  GLY A  17       7.772  21.712 -25.399  1.00  0.00           H  
ATOM    253 2HA  GLY A  17       6.906  22.378 -26.771  1.00  0.00           H  
ATOM    254  N   CYS A  18       4.582  22.524 -25.089  1.00  0.00           N  
ATOM    255  CA  CYS A  18       3.623  23.251 -24.267  1.00  0.00           C  
ATOM    256  C   CYS A  18       3.348  22.517 -22.961  1.00  0.00           C  
ATOM    257  O   CYS A  18       3.020  23.134 -21.948  1.00  0.00           O  
ATOM    258  CB  CYS A  18       2.308  23.448 -25.022  1.00  0.00           C  
ATOM    259  SG  CYS A  18       2.434  24.553 -26.449  1.00  0.00           S  
ATOM    260  H   CYS A  18       4.243  21.926 -25.829  1.00  0.00           H  
ATOM    261  HA  CYS A  18       4.040  24.231 -24.034  1.00  0.00           H  
ATOM    262 1HB  CYS A  18       1.942  22.483 -25.373  1.00  0.00           H  
ATOM    263 2HB  CYS A  18       1.558  23.856 -24.345  1.00  0.00           H  
ATOM    264  HG  CYS A  18       1.163  24.441 -26.823  1.00  0.00           H  
ATOM    265  N   ILE A  19       3.483  21.195 -22.992  1.00  0.00           N  
ATOM    266  CA  ILE A  19       3.329  20.382 -21.792  1.00  0.00           C  
ATOM    267  C   ILE A  19       4.469  20.625 -20.811  1.00  0.00           C  
ATOM    268  O   ILE A  19       4.260  20.661 -19.598  1.00  0.00           O  
ATOM    269  CB  ILE A  19       3.268  18.885 -22.147  1.00  0.00           C  
ATOM    270  CG1 ILE A  19       2.038  18.591 -23.009  1.00  0.00           C  
ATOM    271  CG2 ILE A  19       3.252  18.039 -20.884  1.00  0.00           C  
ATOM    272  CD1 ILE A  19       0.730  18.991 -22.364  1.00  0.00           C  
ATOM    273  H   ILE A  19       3.698  20.743 -23.869  1.00  0.00           H  
ATOM    274  HA  ILE A  19       2.395  20.658 -21.304  1.00  0.00           H  
ATOM    275  HB  ILE A  19       4.141  18.617 -22.742  1.00  0.00           H  
ATOM    276 1HG1 ILE A  19       2.125  19.116 -23.959  1.00  0.00           H  
ATOM    277 2HG1 ILE A  19       1.995  17.524 -23.230  1.00  0.00           H  
ATOM    278 1HG2 ILE A  19       3.208  16.983 -21.153  1.00  0.00           H  
ATOM    279 2HG2 ILE A  19       4.156  18.228 -20.307  1.00  0.00           H  
ATOM    280 3HG2 ILE A  19       2.379  18.296 -20.284  1.00  0.00           H  
ATOM    281 1HD1 ILE A  19      -0.095  18.751 -23.035  1.00  0.00           H  
ATOM    282 2HD1 ILE A  19       0.606  18.449 -21.426  1.00  0.00           H  
ATOM    283 3HD1 ILE A  19       0.736  20.062 -22.166  1.00  0.00           H  
ATOM    284  N   ILE A  20       5.675  20.793 -21.343  1.00  0.00           N  
ATOM    285  CA  ILE A  20       6.843  21.077 -20.518  1.00  0.00           C  
ATOM    286  C   ILE A  20       6.770  22.478 -19.923  1.00  0.00           C  
ATOM    287  O   ILE A  20       6.840  22.650 -18.707  1.00  0.00           O  
ATOM    288  CB  ILE A  20       8.140  20.932 -21.334  1.00  0.00           C  
ATOM    289  CG1 ILE A  20       8.351  19.472 -21.746  1.00  0.00           C  
ATOM    290  CG2 ILE A  20       9.331  21.440 -20.536  1.00  0.00           C  
ATOM    291  CD1 ILE A  20       9.434  19.281 -22.784  1.00  0.00           C  
ATOM    292  H   ILE A  20       5.785  20.722 -22.344  1.00  0.00           H  
ATOM    293  HA  ILE A  20       6.870  20.360 -19.698  1.00  0.00           H  
ATOM    294  HB  ILE A  20       8.058  21.510 -22.254  1.00  0.00           H  
ATOM    295 1HG1 ILE A  20       8.610  18.881 -20.869  1.00  0.00           H  
ATOM    296 2HG1 ILE A  20       7.421  19.070 -22.148  1.00  0.00           H  
ATOM    297 1HG2 ILE A  20      10.239  21.329 -21.128  1.00  0.00           H  
ATOM    298 2HG2 ILE A  20       9.183  22.491 -20.292  1.00  0.00           H  
ATOM    299 3HG2 ILE A  20       9.425  20.864 -19.616  1.00  0.00           H  
ATOM    300 1HD1 ILE A  20       9.524  18.222 -23.025  1.00  0.00           H  
ATOM    301 2HD1 ILE A  20       9.177  19.838 -23.685  1.00  0.00           H  
ATOM    302 3HD1 ILE A  20      10.382  19.645 -22.390  1.00  0.00           H  
ATOM    303  N   GLY A  21       6.630  23.476 -20.789  1.00  0.00           N  
ATOM    304  CA  GLY A  21       6.575  24.866 -20.354  1.00  0.00           C  
ATOM    305  C   GLY A  21       7.973  25.429 -20.132  1.00  0.00           C  
ATOM    306  O   GLY A  21       8.971  24.783 -20.450  1.00  0.00           O  
ATOM    307  H   GLY A  21       6.559  23.266 -21.775  1.00  0.00           H  
ATOM    308 1HA  GLY A  21       6.053  25.462 -21.103  1.00  0.00           H  
ATOM    309 2HA  GLY A  21       6.001  24.935 -19.431  1.00  0.00           H  
ATOM    310  N   ARG A  22       8.038  26.638 -19.585  1.00  0.00           N  
ATOM    311  CA  ARG A  22       9.312  27.316 -19.374  1.00  0.00           C  
ATOM    312  C   ARG A  22      10.188  26.549 -18.391  1.00  0.00           C  
ATOM    313  O   ARG A  22       9.987  26.621 -17.179  1.00  0.00           O  
ATOM    314  CB  ARG A  22       9.087  28.728 -18.853  1.00  0.00           C  
ATOM    315  CG  ARG A  22      10.353  29.546 -18.655  1.00  0.00           C  
ATOM    316  CD  ARG A  22      10.049  30.929 -18.208  1.00  0.00           C  
ATOM    317  NE  ARG A  22      11.258  31.710 -18.000  1.00  0.00           N  
ATOM    318  CZ  ARG A  22      11.279  32.997 -17.602  1.00  0.00           C  
ATOM    319  NH1 ARG A  22      10.151  33.632 -17.373  1.00  0.00           N  
ATOM    320  NH2 ARG A  22      12.433  33.621 -17.442  1.00  0.00           N  
ATOM    321  H   ARG A  22       7.183  27.100 -19.308  1.00  0.00           H  
ATOM    322  HA  ARG A  22       9.834  27.377 -20.329  1.00  0.00           H  
ATOM    323 1HB  ARG A  22       8.447  29.273 -19.545  1.00  0.00           H  
ATOM    324 2HB  ARG A  22       8.570  28.684 -17.894  1.00  0.00           H  
ATOM    325 1HG  ARG A  22      10.979  29.071 -17.899  1.00  0.00           H  
ATOM    326 2HG  ARG A  22      10.901  29.602 -19.596  1.00  0.00           H  
ATOM    327 1HD  ARG A  22       9.445  31.431 -18.962  1.00  0.00           H  
ATOM    328 2HD  ARG A  22       9.500  30.895 -17.267  1.00  0.00           H  
ATOM    329  HE  ARG A  22      12.146  31.255 -18.166  1.00  0.00           H  
ATOM    330 1HH1 ARG A  22       9.269  33.156 -17.496  1.00  0.00           H  
ATOM    331 2HH1 ARG A  22      10.167  34.597 -17.075  1.00  0.00           H  
ATOM    332 1HH2 ARG A  22      13.301  33.132 -17.617  1.00  0.00           H  
ATOM    333 2HH2 ARG A  22      12.449  34.585 -17.144  1.00  0.00           H  
ATOM    334  N   GLN A  23      11.160  25.815 -18.922  1.00  0.00           N  
ATOM    335  CA  GLN A  23      12.067  25.031 -18.092  1.00  0.00           C  
ATOM    336  C   GLN A  23      11.303  24.031 -17.234  1.00  0.00           C  
ATOM    337  O   GLN A  23      11.691  23.747 -16.100  1.00  0.00           O  
ATOM    338  CB  GLN A  23      12.908  25.949 -17.202  1.00  0.00           C  
ATOM    339  CG  GLN A  23      13.785  26.925 -17.966  1.00  0.00           C  
ATOM    340  CD  GLN A  23      14.902  26.231 -18.722  1.00  0.00           C  
ATOM    341  OE1 GLN A  23      15.765  25.582 -18.124  1.00  0.00           O  
ATOM    342  NE2 GLN A  23      14.893  26.363 -20.043  1.00  0.00           N  
ATOM    343  H   GLN A  23      11.273  25.800 -19.925  1.00  0.00           H  
ATOM    344  HA  GLN A  23      12.736  24.471 -18.746  1.00  0.00           H  
ATOM    345 1HB  GLN A  23      12.251  26.525 -16.550  1.00  0.00           H  
ATOM    346 2HB  GLN A  23      13.554  25.345 -16.564  1.00  0.00           H  
ATOM    347 1HG  GLN A  23      13.169  27.464 -18.686  1.00  0.00           H  
ATOM    348 2HG  GLN A  23      14.233  27.625 -17.261  1.00  0.00           H  
ATOM    349 1HE2 GLN A  23      15.606  25.927 -20.595  1.00  0.00           H  
ATOM    350 2HE2 GLN A  23      14.175  26.899 -20.488  1.00  0.00           H  
ATOM    351  N   GLY A  24      10.215  23.498 -17.781  1.00  0.00           N  
ATOM    352  CA  GLY A  24       9.432  22.480 -17.092  1.00  0.00           C  
ATOM    353  C   GLY A  24       8.428  23.111 -16.136  1.00  0.00           C  
ATOM    354  O   GLY A  24       7.970  22.469 -15.190  1.00  0.00           O  
ATOM    355  H   GLY A  24       9.924  23.807 -18.697  1.00  0.00           H  
ATOM    356 1HA  GLY A  24       8.906  21.868 -17.826  1.00  0.00           H  
ATOM    357 2HA  GLY A  24      10.099  21.818 -16.541  1.00  0.00           H  
ATOM    358  N   ALA A  25       8.090  24.371 -16.387  1.00  0.00           N  
ATOM    359  CA  ALA A  25       7.191  25.112 -15.510  1.00  0.00           C  
ATOM    360  C   ALA A  25       5.814  24.465 -15.459  1.00  0.00           C  
ATOM    361  O   ALA A  25       5.212  24.348 -14.391  1.00  0.00           O  
ATOM    362  CB  ALA A  25       7.079  26.559 -15.969  1.00  0.00           C  
ATOM    363  H   ALA A  25       8.465  24.827 -17.206  1.00  0.00           H  
ATOM    364  HA  ALA A  25       7.608  25.092 -14.503  1.00  0.00           H  
ATOM    365 1HB  ALA A  25       6.405  27.100 -15.304  1.00  0.00           H  
ATOM    366 2HB  ALA A  25       8.063  27.026 -15.945  1.00  0.00           H  
ATOM    367 3HB  ALA A  25       6.688  26.589 -16.984  1.00  0.00           H  
ATOM    368  N   ASN A  26       5.319  24.044 -16.618  1.00  0.00           N  
ATOM    369  CA  ASN A  26       3.973  23.494 -16.722  1.00  0.00           C  
ATOM    370  C   ASN A  26       3.903  22.093 -16.128  1.00  0.00           C  
ATOM    371  O   ASN A  26       2.894  21.709 -15.536  1.00  0.00           O  
ATOM    372  CB  ASN A  26       3.510  23.485 -18.168  1.00  0.00           C  
ATOM    373  CG  ASN A  26       3.179  24.861 -18.677  1.00  0.00           C  
ATOM    374  OD1 ASN A  26       3.013  25.803 -17.893  1.00  0.00           O  
ATOM    375  ND2 ASN A  26       3.080  24.995 -19.975  1.00  0.00           N  
ATOM    376  H   ASN A  26       5.890  24.108 -17.448  1.00  0.00           H  
ATOM    377  HA  ASN A  26       3.295  24.125 -16.144  1.00  0.00           H  
ATOM    378 1HB  ASN A  26       4.290  23.056 -18.797  1.00  0.00           H  
ATOM    379 2HB  ASN A  26       2.627  22.853 -18.263  1.00  0.00           H  
ATOM    380 1HD2 ASN A  26       2.861  25.887 -20.370  1.00  0.00           H  
ATOM    381 2HD2 ASN A  26       3.222  24.205 -20.571  1.00  0.00           H  
ATOM    382  N   ILE A  27       4.980  21.333 -16.290  1.00  0.00           N  
ATOM    383  CA  ILE A  27       5.114  20.042 -15.626  1.00  0.00           C  
ATOM    384  C   ILE A  27       5.084  20.196 -14.111  1.00  0.00           C  
ATOM    385  O   ILE A  27       4.411  19.437 -13.413  1.00  0.00           O  
ATOM    386  CB  ILE A  27       6.419  19.341 -16.045  1.00  0.00           C  
ATOM    387  CG1 ILE A  27       6.332  18.878 -17.502  1.00  0.00           C  
ATOM    388  CG2 ILE A  27       6.709  18.164 -15.126  1.00  0.00           C  
ATOM    389  CD1 ILE A  27       7.653  18.421 -18.077  1.00  0.00           C  
ATOM    390  H   ILE A  27       5.727  21.658 -16.888  1.00  0.00           H  
ATOM    391  HA  ILE A  27       4.274  19.413 -15.921  1.00  0.00           H  
ATOM    392  HB  ILE A  27       7.246  20.047 -15.988  1.00  0.00           H  
ATOM    393 1HG1 ILE A  27       5.622  18.056 -17.581  1.00  0.00           H  
ATOM    394 2HG1 ILE A  27       5.956  19.694 -18.121  1.00  0.00           H  
ATOM    395 1HG2 ILE A  27       7.634  17.679 -15.438  1.00  0.00           H  
ATOM    396 2HG2 ILE A  27       6.812  18.519 -14.102  1.00  0.00           H  
ATOM    397 3HG2 ILE A  27       5.889  17.448 -15.181  1.00  0.00           H  
ATOM    398 1HD1 ILE A  27       7.510  18.109 -19.112  1.00  0.00           H  
ATOM    399 2HD1 ILE A  27       8.370  19.241 -18.041  1.00  0.00           H  
ATOM    400 3HD1 ILE A  27       8.031  17.582 -17.495  1.00  0.00           H  
ATOM    401  N   ASN A  28       5.816  21.183 -13.607  1.00  0.00           N  
ATOM    402  CA  ASN A  28       5.860  21.450 -12.174  1.00  0.00           C  
ATOM    403  C   ASN A  28       4.467  21.715 -11.620  1.00  0.00           C  
ATOM    404  O   ASN A  28       4.117  21.239 -10.540  1.00  0.00           O  
ATOM    405  CB  ASN A  28       6.784  22.617 -11.877  1.00  0.00           C  
ATOM    406  CG  ASN A  28       8.236  22.256 -12.021  1.00  0.00           C  
ATOM    407  OD1 ASN A  28       8.603  21.076 -11.972  1.00  0.00           O  
ATOM    408  ND2 ASN A  28       9.071  23.248 -12.197  1.00  0.00           N  
ATOM    409  H   ASN A  28       6.356  21.764 -14.232  1.00  0.00           H  
ATOM    410  HA  ASN A  28       6.246  20.564 -11.669  1.00  0.00           H  
ATOM    411 1HB  ASN A  28       6.558  23.442 -12.553  1.00  0.00           H  
ATOM    412 2HB  ASN A  28       6.609  22.970 -10.860  1.00  0.00           H  
ATOM    413 1HD2 ASN A  28      10.049  23.067 -12.300  1.00  0.00           H  
ATOM    414 2HD2 ASN A  28       8.730  24.187 -12.230  1.00  0.00           H  
ATOM    415  N   GLU A  29       3.674  22.478 -12.365  1.00  0.00           N  
ATOM    416  CA  GLU A  29       2.286  22.730 -11.997  1.00  0.00           C  
ATOM    417  C   GLU A  29       1.488  21.434 -11.938  1.00  0.00           C  
ATOM    418  O   GLU A  29       0.723  21.207 -11.000  1.00  0.00           O  
ATOM    419  CB  GLU A  29       1.637  23.695 -12.991  1.00  0.00           C  
ATOM    420  CG  GLU A  29       2.151  25.126 -12.906  1.00  0.00           C  
ATOM    421  CD  GLU A  29       1.491  26.044 -13.897  1.00  0.00           C  
ATOM    422  OE1 GLU A  29       0.725  25.569 -14.701  1.00  0.00           O  
ATOM    423  OE2 GLU A  29       1.754  27.223 -13.851  1.00  0.00           O  
ATOM    424  H   GLU A  29       4.043  22.895 -13.208  1.00  0.00           H  
ATOM    425  HA  GLU A  29       2.268  23.186 -11.006  1.00  0.00           H  
ATOM    426 1HB  GLU A  29       1.807  23.339 -14.008  1.00  0.00           H  
ATOM    427 2HB  GLU A  29       0.560  23.716 -12.828  1.00  0.00           H  
ATOM    428 1HG  GLU A  29       1.971  25.506 -11.901  1.00  0.00           H  
ATOM    429 2HG  GLU A  29       3.226  25.125 -13.078  1.00  0.00           H  
ATOM    430  N   ILE A  30       1.671  20.586 -12.944  1.00  0.00           N  
ATOM    431  CA  ILE A  30       0.992  19.297 -12.992  1.00  0.00           C  
ATOM    432  C   ILE A  30       1.396  18.417 -11.816  1.00  0.00           C  
ATOM    433  O   ILE A  30       0.552  17.780 -11.186  1.00  0.00           O  
ATOM    434  CB  ILE A  30       1.299  18.564 -14.311  1.00  0.00           C  
ATOM    435  CG1 ILE A  30       0.682  19.313 -15.495  1.00  0.00           C  
ATOM    436  CG2 ILE A  30       0.785  17.133 -14.256  1.00  0.00           C  
ATOM    437  CD1 ILE A  30       1.178  18.841 -16.842  1.00  0.00           C  
ATOM    438  H   ILE A  30       2.296  20.842 -13.695  1.00  0.00           H  
ATOM    439  HA  ILE A  30      -0.082  19.469 -12.935  1.00  0.00           H  
ATOM    440  HB  ILE A  30       2.376  18.547 -14.476  1.00  0.00           H  
ATOM    441 1HG1 ILE A  30      -0.402  19.201 -15.471  1.00  0.00           H  
ATOM    442 2HG1 ILE A  30       0.901  20.378 -15.405  1.00  0.00           H  
ATOM    443 1HG2 ILE A  30       1.009  16.630 -15.197  1.00  0.00           H  
ATOM    444 2HG2 ILE A  30       1.269  16.604 -13.437  1.00  0.00           H  
ATOM    445 3HG2 ILE A  30      -0.294  17.140 -14.097  1.00  0.00           H  
ATOM    446 1HD1 ILE A  30       0.696  19.420 -17.631  1.00  0.00           H  
ATOM    447 2HD1 ILE A  30       2.258  18.978 -16.901  1.00  0.00           H  
ATOM    448 3HD1 ILE A  30       0.938  17.787 -16.969  1.00  0.00           H  
ATOM    449  N   ARG A  31       2.692  18.387 -11.524  1.00  0.00           N  
ATOM    450  CA  ARG A  31       3.219  17.540 -10.461  1.00  0.00           C  
ATOM    451  C   ARG A  31       2.650  17.940  -9.106  1.00  0.00           C  
ATOM    452  O   ARG A  31       2.353  17.086  -8.270  1.00  0.00           O  
ATOM    453  CB  ARG A  31       4.737  17.620 -10.414  1.00  0.00           C  
ATOM    454  CG  ARG A  31       5.450  16.942 -11.574  1.00  0.00           C  
ATOM    455  CD  ARG A  31       6.926  17.025 -11.436  1.00  0.00           C  
ATOM    456  NE  ARG A  31       7.405  16.282 -10.282  1.00  0.00           N  
ATOM    457  CZ  ARG A  31       8.650  16.374  -9.775  1.00  0.00           C  
ATOM    458  NH1 ARG A  31       9.528  17.179 -10.331  1.00  0.00           N  
ATOM    459  NH2 ARG A  31       8.990  15.654  -8.720  1.00  0.00           N  
ATOM    460  H   ARG A  31       3.329  18.966 -12.053  1.00  0.00           H  
ATOM    461  HA  ARG A  31       2.931  16.508 -10.667  1.00  0.00           H  
ATOM    462 1HB  ARG A  31       5.046  18.664 -10.403  1.00  0.00           H  
ATOM    463 2HB  ARG A  31       5.098  17.162  -9.493  1.00  0.00           H  
ATOM    464 1HG  ARG A  31       5.167  15.890 -11.610  1.00  0.00           H  
ATOM    465 2HG  ARG A  31       5.165  17.427 -12.509  1.00  0.00           H  
ATOM    466 1HD  ARG A  31       7.399  16.613 -12.327  1.00  0.00           H  
ATOM    467 2HD  ARG A  31       7.222  18.067 -11.317  1.00  0.00           H  
ATOM    468  HE  ARG A  31       6.758  15.651  -9.827  1.00  0.00           H  
ATOM    469 1HH1 ARG A  31       9.269  17.730 -11.138  1.00  0.00           H  
ATOM    470 2HH1 ARG A  31      10.461  17.248  -9.952  1.00  0.00           H  
ATOM    471 1HH2 ARG A  31       8.315  15.034  -8.293  1.00  0.00           H  
ATOM    472 2HH2 ARG A  31       9.922  15.723  -8.341  1.00  0.00           H  
ATOM    473  N   GLN A  32       2.500  19.243  -8.894  1.00  0.00           N  
ATOM    474  CA  GLN A  32       1.959  19.758  -7.642  1.00  0.00           C  
ATOM    475  C   GLN A  32       0.478  19.427  -7.504  1.00  0.00           C  
ATOM    476  O   GLN A  32       0.018  19.032  -6.433  1.00  0.00           O  
ATOM    477  CB  GLN A  32       2.166  21.272  -7.552  1.00  0.00           C  
ATOM    478  CG  GLN A  32       3.614  21.693  -7.367  1.00  0.00           C  
ATOM    479  CD  GLN A  32       3.791  23.198  -7.422  1.00  0.00           C  
ATOM    480  OE1 GLN A  32       2.904  23.926  -7.877  1.00  0.00           O  
ATOM    481  NE2 GLN A  32       4.941  23.675  -6.959  1.00  0.00           N  
ATOM    482  H   GLN A  32       2.769  19.893  -9.618  1.00  0.00           H  
ATOM    483  HA  GLN A  32       2.488  19.284  -6.815  1.00  0.00           H  
ATOM    484 1HB  GLN A  32       1.791  21.746  -8.459  1.00  0.00           H  
ATOM    485 2HB  GLN A  32       1.591  21.669  -6.715  1.00  0.00           H  
ATOM    486 1HG  GLN A  32       3.962  21.343  -6.395  1.00  0.00           H  
ATOM    487 2HG  GLN A  32       4.215  21.248  -8.161  1.00  0.00           H  
ATOM    488 1HE2 GLN A  32       5.115  24.661  -6.970  1.00  0.00           H  
ATOM    489 2HE2 GLN A  32       5.634  23.050  -6.599  1.00  0.00           H  
ATOM    490  N   MET A  33      -0.263  19.589  -8.595  1.00  0.00           N  
ATOM    491  CA  MET A  33      -1.705  19.377  -8.580  1.00  0.00           C  
ATOM    492  C   MET A  33      -2.042  17.893  -8.510  1.00  0.00           C  
ATOM    493  O   MET A  33      -2.965  17.489  -7.802  1.00  0.00           O  
ATOM    494  CB  MET A  33      -2.345  20.011  -9.813  1.00  0.00           C  
ATOM    495  CG  MET A  33      -2.371  21.533  -9.797  1.00  0.00           C  
ATOM    496  SD  MET A  33      -3.330  22.226 -11.158  1.00  0.00           S  
ATOM    497  CE  MET A  33      -2.174  22.045 -12.513  1.00  0.00           C  
ATOM    498  H   MET A  33       0.184  19.868  -9.457  1.00  0.00           H  
ATOM    499  HA  MET A  33      -2.115  19.851  -7.688  1.00  0.00           H  
ATOM    500 1HB  MET A  33      -1.806  19.695 -10.705  1.00  0.00           H  
ATOM    501 2HB  MET A  33      -3.374  19.660  -9.911  1.00  0.00           H  
ATOM    502 1HG  MET A  33      -2.803  21.879  -8.859  1.00  0.00           H  
ATOM    503 2HG  MET A  33      -1.352  21.914  -9.864  1.00  0.00           H  
ATOM    504 1HE  MET A  33      -2.624  22.431 -13.429  1.00  0.00           H  
ATOM    505 2HE  MET A  33      -1.264  22.603 -12.292  1.00  0.00           H  
ATOM    506 3HE  MET A  33      -1.931  20.991 -12.645  1.00  0.00           H  
ATOM    507  N   SER A  34      -1.289  17.084  -9.247  1.00  0.00           N  
ATOM    508  CA  SER A  34      -1.556  15.654  -9.333  1.00  0.00           C  
ATOM    509  C   SER A  34      -0.864  14.896  -8.207  1.00  0.00           C  
ATOM    510  O   SER A  34      -1.336  13.847  -7.770  1.00  0.00           O  
ATOM    511  CB  SER A  34      -1.097  15.116 -10.674  1.00  0.00           C  
ATOM    512  OG  SER A  34       0.295  15.210 -10.803  1.00  0.00           O  
ATOM    513  H   SER A  34      -0.511  17.471  -9.762  1.00  0.00           H  
ATOM    514  HA  SER A  34      -2.632  15.496  -9.240  1.00  0.00           H  
ATOM    515 1HB  SER A  34      -1.404  14.075 -10.773  1.00  0.00           H  
ATOM    516 2HB  SER A  34      -1.578  15.677 -11.474  1.00  0.00           H  
ATOM    517  HG  SER A  34       0.501  16.148 -10.774  1.00  0.00           H  
ATOM    518  N   GLY A  35       0.259  15.433  -7.742  1.00  0.00           N  
ATOM    519  CA  GLY A  35       1.075  14.757  -6.741  1.00  0.00           C  
ATOM    520  C   GLY A  35       1.856  13.602  -7.355  1.00  0.00           C  
ATOM    521  O   GLY A  35       1.693  12.449  -6.958  1.00  0.00           O  
ATOM    522  H   GLY A  35       0.555  16.333  -8.091  1.00  0.00           H  
ATOM    523 1HA  GLY A  35       1.765  15.470  -6.291  1.00  0.00           H  
ATOM    524 2HA  GLY A  35       0.434  14.383  -5.942  1.00  0.00           H  
ATOM    525  N   ALA A  36       2.705  13.920  -8.326  1.00  0.00           N  
ATOM    526  CA  ALA A  36       3.400  12.899  -9.101  1.00  0.00           C  
ATOM    527  C   ALA A  36       4.825  13.328  -9.427  1.00  0.00           C  
ATOM    528  O   ALA A  36       5.154  14.513  -9.372  1.00  0.00           O  
ATOM    529  CB  ALA A  36       2.634  12.593 -10.381  1.00  0.00           C  
ATOM    530  H   ALA A  36       2.874  14.894  -8.533  1.00  0.00           H  
ATOM    531  HA  ALA A  36       3.453  11.993  -8.497  1.00  0.00           H  
ATOM    532 1HB  ALA A  36       3.165  11.829 -10.948  1.00  0.00           H  
ATOM    533 2HB  ALA A  36       1.637  12.232 -10.130  1.00  0.00           H  
ATOM    534 3HB  ALA A  36       2.552  13.498 -10.980  1.00  0.00           H  
ATOM    535  N   GLN A  37       5.667  12.358  -9.766  1.00  0.00           N  
ATOM    536  CA  GLN A  37       7.024  12.643 -10.214  1.00  0.00           C  
ATOM    537  C   GLN A  37       7.145  12.507 -11.726  1.00  0.00           C  
ATOM    538  O   GLN A  37       7.322  11.405 -12.247  1.00  0.00           O  
ATOM    539  CB  GLN A  37       8.024  11.712  -9.523  1.00  0.00           C  
ATOM    540  CG  GLN A  37       8.070  11.859  -8.012  1.00  0.00           C  
ATOM    541  CD  GLN A  37       9.151  11.003  -7.380  1.00  0.00           C  
ATOM    542  OE1 GLN A  37      10.330  11.366  -7.381  1.00  0.00           O  
ATOM    543  NE2 GLN A  37       8.755   9.858  -6.835  1.00  0.00           N  
ATOM    544  H   GLN A  37       5.358  11.397  -9.711  1.00  0.00           H  
ATOM    545  HA  GLN A  37       7.267  13.672  -9.949  1.00  0.00           H  
ATOM    546 1HB  GLN A  37       7.775  10.676  -9.753  1.00  0.00           H  
ATOM    547 2HB  GLN A  37       9.025  11.901  -9.910  1.00  0.00           H  
ATOM    548 1HG  GLN A  37       8.271  12.901  -7.765  1.00  0.00           H  
ATOM    549 2HG  GLN A  37       7.108  11.555  -7.598  1.00  0.00           H  
ATOM    550 1HE2 GLN A  37       9.424   9.251  -6.403  1.00  0.00           H  
ATOM    551 2HE2 GLN A  37       7.789   9.601  -6.857  1.00  0.00           H  
ATOM    552  N   ILE A  38       7.048  13.631 -12.427  1.00  0.00           N  
ATOM    553  CA  ILE A  38       7.077  13.631 -13.884  1.00  0.00           C  
ATOM    554  C   ILE A  38       8.446  14.047 -14.408  1.00  0.00           C  
ATOM    555  O   ILE A  38       8.937  15.132 -14.099  1.00  0.00           O  
ATOM    556  CB  ILE A  38       6.001  14.573 -14.455  1.00  0.00           C  
ATOM    557  CG1 ILE A  38       4.609  14.137 -13.989  1.00  0.00           C  
ATOM    558  CG2 ILE A  38       6.072  14.603 -15.974  1.00  0.00           C  
ATOM    559  CD1 ILE A  38       3.513  15.117 -14.340  1.00  0.00           C  
ATOM    560  H   ILE A  38       6.953  14.509 -11.937  1.00  0.00           H  
ATOM    561  HA  ILE A  38       6.871  12.620 -14.234  1.00  0.00           H  
ATOM    562  HB  ILE A  38       6.160  15.581 -14.073  1.00  0.00           H  
ATOM    563 1HG1 ILE A  38       4.361  13.174 -14.435  1.00  0.00           H  
ATOM    564 2HG1 ILE A  38       4.613  14.004 -12.907  1.00  0.00           H  
ATOM    565 1HG2 ILE A  38       5.304  15.272 -16.361  1.00  0.00           H  
ATOM    566 2HG2 ILE A  38       7.053  14.958 -16.285  1.00  0.00           H  
ATOM    567 3HG2 ILE A  38       5.909  13.599 -16.366  1.00  0.00           H  
ATOM    568 1HD1 ILE A  38       2.557  14.740 -13.977  1.00  0.00           H  
ATOM    569 2HD1 ILE A  38       3.724  16.081 -13.874  1.00  0.00           H  
ATOM    570 3HD1 ILE A  38       3.467  15.239 -15.422  1.00  0.00           H  
ATOM    571  N   LYS A  39       9.058  13.176 -15.204  1.00  0.00           N  
ATOM    572  CA  LYS A  39      10.387  13.436 -15.745  1.00  0.00           C  
ATOM    573  C   LYS A  39      10.378  13.405 -17.268  1.00  0.00           C  
ATOM    574  O   LYS A  39       9.546  12.735 -17.879  1.00  0.00           O  
ATOM    575  CB  LYS A  39      11.394  12.420 -15.204  1.00  0.00           C  
ATOM    576  CG  LYS A  39      11.593  12.473 -13.695  1.00  0.00           C  
ATOM    577  CD  LYS A  39      12.624  11.453 -13.237  1.00  0.00           C  
ATOM    578  CE  LYS A  39      12.809  11.490 -11.727  1.00  0.00           C  
ATOM    579  NZ  LYS A  39      13.815  10.495 -11.265  1.00  0.00           N  
ATOM    580  H   LYS A  39       8.592  12.312 -15.440  1.00  0.00           H  
ATOM    581  HA  LYS A  39      10.698  14.434 -15.434  1.00  0.00           H  
ATOM    582 1HB  LYS A  39      11.068  11.412 -15.463  1.00  0.00           H  
ATOM    583 2HB  LYS A  39      12.364  12.582 -15.675  1.00  0.00           H  
ATOM    584 1HG  LYS A  39      11.928  13.470 -13.407  1.00  0.00           H  
ATOM    585 2HG  LYS A  39      10.646  12.269 -13.196  1.00  0.00           H  
ATOM    586 1HD  LYS A  39      12.302  10.452 -13.531  1.00  0.00           H  
ATOM    587 2HD  LYS A  39      13.581  11.662 -13.716  1.00  0.00           H  
ATOM    588 1HE  LYS A  39      13.134  12.485 -11.426  1.00  0.00           H  
ATOM    589 2HE  LYS A  39      11.858  11.279 -11.239  1.00  0.00           H  
ATOM    590 1HZ  LYS A  39      13.907  10.552 -10.261  1.00  0.00           H  
ATOM    591 2HZ  LYS A  39      13.514   9.566 -11.523  1.00  0.00           H  
ATOM    592 3HZ  LYS A  39      14.706  10.692 -11.696  1.00  0.00           H  
ATOM    593  N   ILE A  40      11.308  14.134 -17.875  1.00  0.00           N  
ATOM    594  CA  ILE A  40      11.410  14.189 -19.328  1.00  0.00           C  
ATOM    595  C   ILE A  40      12.459  13.211 -19.844  1.00  0.00           C  
ATOM    596  O   ILE A  40      13.636  13.310 -19.501  1.00  0.00           O  
ATOM    597  CB  ILE A  40      11.759  15.612 -19.801  1.00  0.00           C  
ATOM    598  CG1 ILE A  40      10.680  16.602 -19.354  1.00  0.00           C  
ATOM    599  CG2 ILE A  40      11.922  15.645 -21.313  1.00  0.00           C  
ATOM    600  CD1 ILE A  40      11.066  18.051 -19.543  1.00  0.00           C  
ATOM    601  H   ILE A  40      11.961  14.664 -17.316  1.00  0.00           H  
ATOM    602  HA  ILE A  40      10.447  13.910 -19.754  1.00  0.00           H  
ATOM    603  HB  ILE A  40      12.691  15.931 -19.338  1.00  0.00           H  
ATOM    604 1HG1 ILE A  40       9.763  16.417 -19.912  1.00  0.00           H  
ATOM    605 2HG1 ILE A  40      10.457  16.444 -18.298  1.00  0.00           H  
ATOM    606 1HG2 ILE A  40      12.167  16.658 -21.630  1.00  0.00           H  
ATOM    607 2HG2 ILE A  40      12.723  14.969 -21.607  1.00  0.00           H  
ATOM    608 3HG2 ILE A  40      10.991  15.332 -21.787  1.00  0.00           H  
ATOM    609 1HD1 ILE A  40      10.252  18.692 -19.203  1.00  0.00           H  
ATOM    610 2HD1 ILE A  40      11.964  18.268 -18.963  1.00  0.00           H  
ATOM    611 3HD1 ILE A  40      11.259  18.241 -20.597  1.00  0.00           H  
ATOM    612  N   ALA A  41      12.023  12.266 -20.670  1.00  0.00           N  
ATOM    613  CA  ALA A  41      12.927  11.282 -21.254  1.00  0.00           C  
ATOM    614  C   ALA A  41      13.185  11.577 -22.726  1.00  0.00           C  
ATOM    615  O   ALA A  41      12.762  12.610 -23.246  1.00  0.00           O  
ATOM    616  CB  ALA A  41      12.364   9.879 -21.087  1.00  0.00           C  
ATOM    617  H   ALA A  41      11.040  12.227 -20.899  1.00  0.00           H  
ATOM    618  HA  ALA A  41      13.880  11.345 -20.729  1.00  0.00           H  
ATOM    619 1HB  ALA A  41      13.050   9.156 -21.528  1.00  0.00           H  
ATOM    620 2HB  ALA A  41      12.239   9.661 -20.026  1.00  0.00           H  
ATOM    621 3HB  ALA A  41      11.398   9.813 -21.586  1.00  0.00           H  
ATOM    622  N   ASN A  42      13.882  10.664 -23.394  1.00  0.00           N  
ATOM    623  CA  ASN A  42      14.263  10.860 -24.788  1.00  0.00           C  
ATOM    624  C   ASN A  42      13.078  10.638 -25.719  1.00  0.00           C  
ATOM    625  O   ASN A  42      12.097   9.993 -25.348  1.00  0.00           O  
ATOM    626  CB  ASN A  42      15.414   9.943 -25.160  1.00  0.00           C  
ATOM    627  CG  ASN A  42      16.698  10.321 -24.475  1.00  0.00           C  
ATOM    628  OD1 ASN A  42      16.980  11.507 -24.268  1.00  0.00           O  
ATOM    629  ND2 ASN A  42      17.483   9.336 -24.120  1.00  0.00           N  
ATOM    630  H   ASN A  42      14.155   9.813 -22.924  1.00  0.00           H  
ATOM    631  HA  ASN A  42      14.586  11.894 -24.917  1.00  0.00           H  
ATOM    632 1HB  ASN A  42      15.163   8.916 -24.894  1.00  0.00           H  
ATOM    633 2HB  ASN A  42      15.569   9.974 -26.239  1.00  0.00           H  
ATOM    634 1HD2 ASN A  42      18.351   9.528 -23.661  1.00  0.00           H  
ATOM    635 2HD2 ASN A  42      17.215   8.391 -24.308  1.00  0.00           H  
ATOM    636  N   PRO A  43      13.176  11.175 -26.930  1.00  0.00           N  
ATOM    637  CA  PRO A  43      12.146  10.973 -27.943  1.00  0.00           C  
ATOM    638  C   PRO A  43      11.915   9.491 -28.205  1.00  0.00           C  
ATOM    639  O   PRO A  43      12.835   8.680 -28.097  1.00  0.00           O  
ATOM    640  CB  PRO A  43      12.727  11.680 -29.171  1.00  0.00           C  
ATOM    641  CG  PRO A  43      13.651  12.703 -28.602  1.00  0.00           C  
ATOM    642  CD  PRO A  43      14.272  12.024 -27.410  1.00  0.00           C  
ATOM    643  HA  PRO A  43      11.215  11.457 -27.613  1.00  0.00           H  
ATOM    644 1HB  PRO A  43      13.242  10.953 -29.816  1.00  0.00           H  
ATOM    645 2HB  PRO A  43      11.917  12.123 -29.769  1.00  0.00           H  
ATOM    646 1HG  PRO A  43      14.395  13.003 -29.354  1.00  0.00           H  
ATOM    647 2HG  PRO A  43      13.091  13.609 -28.328  1.00  0.00           H  
ATOM    648 1HD  PRO A  43      15.141  11.433 -27.736  1.00  0.00           H  
ATOM    649 2HD  PRO A  43      14.572  12.781 -26.671  1.00  0.00           H  
ATOM    650  N   VAL A  44      10.680   9.142 -28.551  1.00  0.00           N  
ATOM    651  CA  VAL A  44      10.323   7.754 -28.822  1.00  0.00           C  
ATOM    652  C   VAL A  44      10.783   7.328 -30.210  1.00  0.00           C  
ATOM    653  O   VAL A  44      10.255   7.795 -31.220  1.00  0.00           O  
ATOM    654  CB  VAL A  44       8.799   7.562 -28.707  1.00  0.00           C  
ATOM    655  CG1 VAL A  44       8.415   6.132 -29.057  1.00  0.00           C  
ATOM    656  CG2 VAL A  44       8.337   7.917 -27.302  1.00  0.00           C  
ATOM    657  H   VAL A  44       9.970   9.856 -28.628  1.00  0.00           H  
ATOM    658  HA  VAL A  44      10.813   7.120 -28.082  1.00  0.00           H  
ATOM    659  HB  VAL A  44       8.305   8.213 -29.428  1.00  0.00           H  
ATOM    660 1HG1 VAL A  44       7.335   6.014 -28.971  1.00  0.00           H  
ATOM    661 2HG1 VAL A  44       8.723   5.912 -30.079  1.00  0.00           H  
ATOM    662 3HG1 VAL A  44       8.910   5.445 -28.371  1.00  0.00           H  
ATOM    663 1HG2 VAL A  44       7.259   7.779 -27.229  1.00  0.00           H  
ATOM    664 2HG2 VAL A  44       8.836   7.269 -26.581  1.00  0.00           H  
ATOM    665 3HG2 VAL A  44       8.585   8.957 -27.089  1.00  0.00           H  
ATOM    666  N   GLU A  45      11.769   6.439 -30.255  1.00  0.00           N  
ATOM    667  CA  GLU A  45      12.271   5.914 -31.519  1.00  0.00           C  
ATOM    668  C   GLU A  45      11.195   5.123 -32.252  1.00  0.00           C  
ATOM    669  O   GLU A  45      10.597   4.204 -31.692  1.00  0.00           O  
ATOM    670  CB  GLU A  45      13.496   5.028 -31.280  1.00  0.00           C  
ATOM    671  CG  GLU A  45      14.147   4.501 -32.550  1.00  0.00           C  
ATOM    672  CD  GLU A  45      15.369   3.667 -32.278  1.00  0.00           C  
ATOM    673  OE1 GLU A  45      15.714   3.509 -31.132  1.00  0.00           O  
ATOM    674  OE2 GLU A  45      15.957   3.187 -33.219  1.00  0.00           O  
ATOM    675  H   GLU A  45      12.183   6.120 -29.390  1.00  0.00           H  
ATOM    676  HA  GLU A  45      12.565   6.753 -32.150  1.00  0.00           H  
ATOM    677 1HB  GLU A  45      14.248   5.589 -30.726  1.00  0.00           H  
ATOM    678 2HB  GLU A  45      13.211   4.171 -30.669  1.00  0.00           H  
ATOM    679 1HG  GLU A  45      13.422   3.895 -33.094  1.00  0.00           H  
ATOM    680 2HG  GLU A  45      14.422   5.344 -33.182  1.00  0.00           H  
ATOM    681  N   GLY A  46      10.954   5.485 -33.507  1.00  0.00           N  
ATOM    682  CA  GLY A  46       9.952   4.807 -34.321  1.00  0.00           C  
ATOM    683  C   GLY A  46       8.627   5.558 -34.303  1.00  0.00           C  
ATOM    684  O   GLY A  46       7.653   5.134 -34.925  1.00  0.00           O  
ATOM    685  H   GLY A  46      11.478   6.250 -33.908  1.00  0.00           H  
ATOM    686 1HA  GLY A  46      10.313   4.723 -35.347  1.00  0.00           H  
ATOM    687 2HA  GLY A  46       9.805   3.794 -33.948  1.00  0.00           H  
ATOM    688  N   SER A  47       8.596   6.676 -33.586  1.00  0.00           N  
ATOM    689  CA  SER A  47       7.405   7.514 -33.522  1.00  0.00           C  
ATOM    690  C   SER A  47       7.758   8.988 -33.673  1.00  0.00           C  
ATOM    691  O   SER A  47       8.877   9.332 -34.053  1.00  0.00           O  
ATOM    692  CB  SER A  47       6.679   7.290 -32.210  1.00  0.00           C  
ATOM    693  OG  SER A  47       5.432   7.930 -32.210  1.00  0.00           O  
ATOM    694  H   SER A  47       9.420   6.953 -33.071  1.00  0.00           H  
ATOM    695  HA  SER A  47       6.742   7.235 -34.342  1.00  0.00           H  
ATOM    696 1HB  SER A  47       6.543   6.222 -32.046  1.00  0.00           H  
ATOM    697 2HB  SER A  47       7.286   7.672 -31.390  1.00  0.00           H  
ATOM    698  HG  SER A  47       4.778   7.234 -32.310  1.00  0.00           H  
ATOM    699  N   SER A  48       6.797   9.855 -33.374  1.00  0.00           N  
ATOM    700  CA  SER A  48       6.993  11.293 -33.512  1.00  0.00           C  
ATOM    701  C   SER A  48       6.717  12.015 -32.199  1.00  0.00           C  
ATOM    702  O   SER A  48       6.562  13.236 -32.172  1.00  0.00           O  
ATOM    703  CB  SER A  48       6.091  11.841 -34.600  1.00  0.00           C  
ATOM    704  OG  SER A  48       4.742  11.613 -34.296  1.00  0.00           O  
ATOM    705  H   SER A  48       5.908   9.509 -33.043  1.00  0.00           H  
ATOM    706  HA  SER A  48       8.032  11.476 -33.791  1.00  0.00           H  
ATOM    707 1HB  SER A  48       6.265  12.911 -34.713  1.00  0.00           H  
ATOM    708 2HB  SER A  48       6.337  11.367 -35.550  1.00  0.00           H  
ATOM    709  HG  SER A  48       4.708  11.450 -33.351  1.00  0.00           H  
ATOM    710  N   GLY A  49       6.656  11.253 -31.112  1.00  0.00           N  
ATOM    711  CA  GLY A  49       6.416  11.821 -29.791  1.00  0.00           C  
ATOM    712  C   GLY A  49       7.622  11.627 -28.881  1.00  0.00           C  
ATOM    713  O   GLY A  49       8.656  11.111 -29.305  1.00  0.00           O  
ATOM    714  H   GLY A  49       6.780  10.255 -31.204  1.00  0.00           H  
ATOM    715 1HA  GLY A  49       6.196  12.884 -29.887  1.00  0.00           H  
ATOM    716 2HA  GLY A  49       5.540  11.350 -29.347  1.00  0.00           H  
ATOM    717  N   ARG A  50       7.482  12.042 -27.626  1.00  0.00           N  
ATOM    718  CA  ARG A  50       8.560  11.914 -26.653  1.00  0.00           C  
ATOM    719  C   ARG A  50       8.125  11.079 -25.456  1.00  0.00           C  
ATOM    720  O   ARG A  50       6.969  11.132 -25.036  1.00  0.00           O  
ATOM    721  CB  ARG A  50       9.013  13.285 -26.173  1.00  0.00           C  
ATOM    722  CG  ARG A  50      10.147  13.266 -25.160  1.00  0.00           C  
ATOM    723  CD  ARG A  50      10.501  14.635 -24.706  1.00  0.00           C  
ATOM    724  NE  ARG A  50      11.102  15.421 -25.771  1.00  0.00           N  
ATOM    725  CZ  ARG A  50      12.417  15.430 -26.067  1.00  0.00           C  
ATOM    726  NH1 ARG A  50      13.252  14.693 -25.370  1.00  0.00           N  
ATOM    727  NH2 ARG A  50      12.866  16.181 -27.057  1.00  0.00           N  
ATOM    728  H   ARG A  50       6.607  12.457 -27.340  1.00  0.00           H  
ATOM    729  HA  ARG A  50       9.404  11.418 -27.134  1.00  0.00           H  
ATOM    730 1HB  ARG A  50       9.343  13.878 -27.025  1.00  0.00           H  
ATOM    731 2HB  ARG A  50       8.172  13.807 -25.716  1.00  0.00           H  
ATOM    732 1HG  ARG A  50       9.847  12.682 -24.289  1.00  0.00           H  
ATOM    733 2HG  ARG A  50      11.031  12.815 -25.611  1.00  0.00           H  
ATOM    734 1HD  ARG A  50       9.603  15.150 -24.367  1.00  0.00           H  
ATOM    735 2HD  ARG A  50      11.214  14.572 -23.884  1.00  0.00           H  
ATOM    736  HE  ARG A  50      10.491  16.002 -26.329  1.00  0.00           H  
ATOM    737 1HH1 ARG A  50      12.909  14.119 -24.613  1.00  0.00           H  
ATOM    738 2HH1 ARG A  50      14.238  14.700 -25.592  1.00  0.00           H  
ATOM    739 1HH2 ARG A  50      12.223  16.749 -27.593  1.00  0.00           H  
ATOM    740 2HH2 ARG A  50      13.850  16.188 -27.279  1.00  0.00           H  
ATOM    741  N   GLN A  51       9.058  10.306 -24.909  1.00  0.00           N  
ATOM    742  CA  GLN A  51       8.780   9.478 -23.742  1.00  0.00           C  
ATOM    743  C   GLN A  51       8.680  10.322 -22.478  1.00  0.00           C  
ATOM    744  O   GLN A  51       9.576  11.109 -22.173  1.00  0.00           O  
ATOM    745  CB  GLN A  51       9.864   8.410 -23.573  1.00  0.00           C  
ATOM    746  CG  GLN A  51       9.589   7.416 -22.457  1.00  0.00           C  
ATOM    747  CD  GLN A  51      10.681   6.371 -22.331  1.00  0.00           C  
ATOM    748  OE1 GLN A  51      11.821   6.683 -21.977  1.00  0.00           O  
ATOM    749  NE2 GLN A  51      10.339   5.121 -22.621  1.00  0.00           N  
ATOM    750  H   GLN A  51       9.984  10.293 -25.313  1.00  0.00           H  
ATOM    751  HA  GLN A  51       7.822   8.981 -23.892  1.00  0.00           H  
ATOM    752 1HB  GLN A  51       9.972   7.850 -24.502  1.00  0.00           H  
ATOM    753 2HB  GLN A  51      10.820   8.891 -23.367  1.00  0.00           H  
ATOM    754 1HG  GLN A  51       9.522   7.956 -21.512  1.00  0.00           H  
ATOM    755 2HG  GLN A  51       8.649   6.905 -22.662  1.00  0.00           H  
ATOM    756 1HE2 GLN A  51      11.017   4.388 -22.556  1.00  0.00           H  
ATOM    757 2HE2 GLN A  51       9.403   4.911 -22.905  1.00  0.00           H  
ATOM    758  N   VAL A  52       7.584  10.154 -21.746  1.00  0.00           N  
ATOM    759  CA  VAL A  52       7.389  10.861 -20.486  1.00  0.00           C  
ATOM    760  C   VAL A  52       7.248   9.887 -19.324  1.00  0.00           C  
ATOM    761  O   VAL A  52       6.463   8.941 -19.386  1.00  0.00           O  
ATOM    762  CB  VAL A  52       6.134  11.751 -20.561  1.00  0.00           C  
ATOM    763  CG1 VAL A  52       5.894  12.448 -19.230  1.00  0.00           C  
ATOM    764  CG2 VAL A  52       6.286  12.767 -21.682  1.00  0.00           C  
ATOM    765  H   VAL A  52       6.868   9.520 -22.070  1.00  0.00           H  
ATOM    766  HA  VAL A  52       8.258  11.496 -20.307  1.00  0.00           H  
ATOM    767  HB  VAL A  52       5.265  11.122 -20.756  1.00  0.00           H  
ATOM    768 1HG1 VAL A  52       5.003  13.072 -19.301  1.00  0.00           H  
ATOM    769 2HG1 VAL A  52       5.752  11.701 -18.449  1.00  0.00           H  
ATOM    770 3HG1 VAL A  52       6.754  13.071 -18.986  1.00  0.00           H  
ATOM    771 1HG2 VAL A  52       5.395  13.392 -21.730  1.00  0.00           H  
ATOM    772 2HG2 VAL A  52       7.159  13.392 -21.491  1.00  0.00           H  
ATOM    773 3HG2 VAL A  52       6.415  12.246 -22.631  1.00  0.00           H  
ATOM    774  N   THR A  53       8.014  10.124 -18.264  1.00  0.00           N  
ATOM    775  CA  THR A  53       7.992   9.254 -17.093  1.00  0.00           C  
ATOM    776  C   THR A  53       7.123   9.841 -15.988  1.00  0.00           C  
ATOM    777  O   THR A  53       7.408  10.920 -15.468  1.00  0.00           O  
ATOM    778  CB  THR A  53       9.414   9.009 -16.558  1.00  0.00           C  
ATOM    779  OG1 THR A  53      10.198   8.350 -17.560  1.00  0.00           O  
ATOM    780  CG2 THR A  53       9.372   8.148 -15.305  1.00  0.00           C  
ATOM    781  H   THR A  53       8.627  10.926 -18.269  1.00  0.00           H  
ATOM    782  HA  THR A  53       7.564   8.294 -17.383  1.00  0.00           H  
ATOM    783  HB  THR A  53       9.883   9.964 -16.320  1.00  0.00           H  
ATOM    784  HG1 THR A  53       9.783   7.516 -17.793  1.00  0.00           H  
ATOM    785 1HG2 THR A  53      10.386   7.986 -14.940  1.00  0.00           H  
ATOM    786 2HG2 THR A  53       8.786   8.652 -14.536  1.00  0.00           H  
ATOM    787 3HG2 THR A  53       8.913   7.188 -15.539  1.00  0.00           H  
ATOM    788  N   ILE A  54       6.062   9.124 -15.633  1.00  0.00           N  
ATOM    789  CA  ILE A  54       5.161   9.562 -14.574  1.00  0.00           C  
ATOM    790  C   ILE A  54       5.095   8.538 -13.448  1.00  0.00           C  
ATOM    791  O   ILE A  54       4.407   7.523 -13.559  1.00  0.00           O  
ATOM    792  CB  ILE A  54       3.745   9.811 -15.126  1.00  0.00           C  
ATOM    793  CG1 ILE A  54       3.786  10.848 -16.252  1.00  0.00           C  
ATOM    794  CG2 ILE A  54       2.813  10.265 -14.013  1.00  0.00           C  
ATOM    795  CD1 ILE A  54       2.458  11.047 -16.946  1.00  0.00           C  
ATOM    796  H   ILE A  54       5.875   8.253 -16.109  1.00  0.00           H  
ATOM    797  HA  ILE A  54       5.540  10.497 -14.162  1.00  0.00           H  
ATOM    798  HB  ILE A  54       3.356   8.890 -15.559  1.00  0.00           H  
ATOM    799 1HG1 ILE A  54       4.108  11.808 -15.851  1.00  0.00           H  
ATOM    800 2HG1 ILE A  54       4.518  10.544 -17.000  1.00  0.00           H  
ATOM    801 1HG2 ILE A  54       1.817  10.438 -14.420  1.00  0.00           H  
ATOM    802 2HG2 ILE A  54       2.762   9.496 -13.244  1.00  0.00           H  
ATOM    803 3HG2 ILE A  54       3.191  11.190 -13.576  1.00  0.00           H  
ATOM    804 1HD1 ILE A  54       2.567  11.795 -17.732  1.00  0.00           H  
ATOM    805 2HD1 ILE A  54       2.132  10.104 -17.387  1.00  0.00           H  
ATOM    806 3HD1 ILE A  54       1.717  11.385 -16.224  1.00  0.00           H  
ATOM    807  N   THR A  55       5.813   8.811 -12.364  1.00  0.00           N  
ATOM    808  CA  THR A  55       5.894   7.881 -11.244  1.00  0.00           C  
ATOM    809  C   THR A  55       5.115   8.398 -10.042  1.00  0.00           C  
ATOM    810  O   THR A  55       5.310   9.531  -9.604  1.00  0.00           O  
ATOM    811  CB  THR A  55       7.358   7.625 -10.841  1.00  0.00           C  
ATOM    812  OG1 THR A  55       8.070   7.059 -11.949  1.00  0.00           O  
ATOM    813  CG2 THR A  55       7.426   6.670  -9.658  1.00  0.00           C  
ATOM    814  H   THR A  55       6.317   9.685 -12.315  1.00  0.00           H  
ATOM    815  HA  THR A  55       5.451   6.933 -11.550  1.00  0.00           H  
ATOM    816  HB  THR A  55       7.830   8.568 -10.567  1.00  0.00           H  
ATOM    817  HG1 THR A  55       8.062   6.101 -11.878  1.00  0.00           H  
ATOM    818 1HG2 THR A  55       8.468   6.501  -9.387  1.00  0.00           H  
ATOM    819 2HG2 THR A  55       6.895   7.103  -8.811  1.00  0.00           H  
ATOM    820 3HG2 THR A  55       6.964   5.722  -9.930  1.00  0.00           H  
ATOM    821  N   GLY A  56       4.230   7.560  -9.512  1.00  0.00           N  
ATOM    822  CA  GLY A  56       3.425   7.927  -8.353  1.00  0.00           C  
ATOM    823  C   GLY A  56       2.319   6.910  -8.106  1.00  0.00           C  
ATOM    824  O   GLY A  56       2.363   5.793  -8.621  1.00  0.00           O  
ATOM    825  H   GLY A  56       4.112   6.644  -9.922  1.00  0.00           H  
ATOM    826 1HA  GLY A  56       4.065   7.996  -7.473  1.00  0.00           H  
ATOM    827 2HA  GLY A  56       2.989   8.913  -8.511  1.00  0.00           H  
ATOM    828  N   SER A  57       1.327   7.303  -7.314  1.00  0.00           N  
ATOM    829  CA  SER A  57       0.173   6.451  -7.051  1.00  0.00           C  
ATOM    830  C   SER A  57      -0.720   6.340  -8.279  1.00  0.00           C  
ATOM    831  O   SER A  57      -0.580   7.106  -9.232  1.00  0.00           O  
ATOM    832  CB  SER A  57      -0.624   6.998  -5.883  1.00  0.00           C  
ATOM    833  OG  SER A  57      -1.307   8.166  -6.244  1.00  0.00           O  
ATOM    834  H   SER A  57       1.374   8.215  -6.882  1.00  0.00           H  
ATOM    835  HA  SER A  57       0.531   5.452  -6.796  1.00  0.00           H  
ATOM    836 1HB  SER A  57      -1.336   6.246  -5.545  1.00  0.00           H  
ATOM    837 2HB  SER A  57       0.048   7.209  -5.051  1.00  0.00           H  
ATOM    838  HG  SER A  57      -0.647   8.863  -6.265  1.00  0.00           H  
ATOM    839  N   ALA A  58      -1.640   5.381  -8.251  1.00  0.00           N  
ATOM    840  CA  ALA A  58      -2.594   5.203  -9.339  1.00  0.00           C  
ATOM    841  C   ALA A  58      -3.397   6.475  -9.581  1.00  0.00           C  
ATOM    842  O   ALA A  58      -3.640   6.858 -10.726  1.00  0.00           O  
ATOM    843  CB  ALA A  58      -3.527   4.038  -9.039  1.00  0.00           C  
ATOM    844  H   ALA A  58      -1.678   4.760  -7.456  1.00  0.00           H  
ATOM    845  HA  ALA A  58      -2.035   4.982 -10.248  1.00  0.00           H  
ATOM    846 1HB  ALA A  58      -4.234   3.918  -9.860  1.00  0.00           H  
ATOM    847 2HB  ALA A  58      -2.943   3.124  -8.926  1.00  0.00           H  
ATOM    848 3HB  ALA A  58      -4.072   4.236  -8.118  1.00  0.00           H  
ATOM    849  N   ALA A  59      -3.806   7.126  -8.498  1.00  0.00           N  
ATOM    850  CA  ALA A  59      -4.500   8.405  -8.589  1.00  0.00           C  
ATOM    851  C   ALA A  59      -3.586   9.488  -9.148  1.00  0.00           C  
ATOM    852  O   ALA A  59      -3.983  10.257 -10.024  1.00  0.00           O  
ATOM    853  CB  ALA A  59      -5.035   8.816  -7.225  1.00  0.00           C  
ATOM    854  H   ALA A  59      -3.632   6.724  -7.588  1.00  0.00           H  
ATOM    855  HA  ALA A  59      -5.338   8.287  -9.276  1.00  0.00           H  
ATOM    856 1HB  ALA A  59      -5.551   9.772  -7.310  1.00  0.00           H  
ATOM    857 2HB  ALA A  59      -5.732   8.059  -6.865  1.00  0.00           H  
ATOM    858 3HB  ALA A  59      -4.208   8.910  -6.523  1.00  0.00           H  
ATOM    859  N   SER A  60      -2.362   9.545  -8.635  1.00  0.00           N  
ATOM    860  CA  SER A  60      -1.391  10.539  -9.078  1.00  0.00           C  
ATOM    861  C   SER A  60      -1.185  10.474 -10.586  1.00  0.00           C  
ATOM    862  O   SER A  60      -1.129  11.504 -11.259  1.00  0.00           O  
ATOM    863  CB  SER A  60      -0.068  10.328  -8.368  1.00  0.00           C  
ATOM    864  OG  SER A  60      -0.196  10.552  -6.991  1.00  0.00           O  
ATOM    865  H   SER A  60      -2.096   8.882  -7.921  1.00  0.00           H  
ATOM    866  HA  SER A  60      -1.772  11.530  -8.826  1.00  0.00           H  
ATOM    867 1HB  SER A  60       0.281   9.311  -8.544  1.00  0.00           H  
ATOM    868 2HB  SER A  60       0.678  11.006  -8.782  1.00  0.00           H  
ATOM    869  HG  SER A  60       0.385  11.289  -6.788  1.00  0.00           H  
ATOM    870  N   ILE A  61      -1.074   9.259 -11.111  1.00  0.00           N  
ATOM    871  CA  ILE A  61      -0.861   9.059 -12.540  1.00  0.00           C  
ATOM    872  C   ILE A  61      -2.063   9.532 -13.347  1.00  0.00           C  
ATOM    873  O   ILE A  61      -1.916  10.260 -14.329  1.00  0.00           O  
ATOM    874  CB  ILE A  61      -0.584   7.577 -12.851  1.00  0.00           C  
ATOM    875  CG1 ILE A  61       0.760   7.149 -12.256  1.00  0.00           C  
ATOM    876  CG2 ILE A  61      -0.606   7.335 -14.353  1.00  0.00           C  
ATOM    877  CD1 ILE A  61       0.976   5.652 -12.249  1.00  0.00           C  
ATOM    878  H   ILE A  61      -1.138   8.453 -10.505  1.00  0.00           H  
ATOM    879  HA  ILE A  61       0.006   9.643 -12.846  1.00  0.00           H  
ATOM    880  HB  ILE A  61      -1.348   6.957 -12.382  1.00  0.00           H  
ATOM    881 1HG1 ILE A  61       1.571   7.608 -12.821  1.00  0.00           H  
ATOM    882 2HG1 ILE A  61       0.835   7.507 -11.229  1.00  0.00           H  
ATOM    883 1HG2 ILE A  61      -0.408   6.283 -14.555  1.00  0.00           H  
ATOM    884 2HG2 ILE A  61      -1.585   7.603 -14.749  1.00  0.00           H  
ATOM    885 3HG2 ILE A  61       0.159   7.947 -14.831  1.00  0.00           H  
ATOM    886 1HD1 ILE A  61       1.949   5.427 -11.813  1.00  0.00           H  
ATOM    887 2HD1 ILE A  61       0.194   5.174 -11.658  1.00  0.00           H  
ATOM    888 3HD1 ILE A  61       0.941   5.275 -13.270  1.00  0.00           H  
ATOM    889  N   SER A  62      -3.253   9.113 -12.928  1.00  0.00           N  
ATOM    890  CA  SER A  62      -4.479   9.451 -13.641  1.00  0.00           C  
ATOM    891  C   SER A  62      -4.742  10.951 -13.605  1.00  0.00           C  
ATOM    892  O   SER A  62      -5.296  11.517 -14.547  1.00  0.00           O  
ATOM    893  CB  SER A  62      -5.655   8.708 -13.039  1.00  0.00           C  
ATOM    894  OG  SER A  62      -5.939   9.177 -11.749  1.00  0.00           O  
ATOM    895  H   SER A  62      -3.309   8.547 -12.093  1.00  0.00           H  
ATOM    896  HA  SER A  62      -4.368   9.148 -14.683  1.00  0.00           H  
ATOM    897 1HB  SER A  62      -6.530   8.834 -13.675  1.00  0.00           H  
ATOM    898 2HB  SER A  62      -5.430   7.643 -12.999  1.00  0.00           H  
ATOM    899  HG  SER A  62      -5.094   9.429 -11.368  1.00  0.00           H  
ATOM    900  N   LEU A  63      -4.341  11.591 -12.511  1.00  0.00           N  
ATOM    901  CA  LEU A  63      -4.451  13.039 -12.387  1.00  0.00           C  
ATOM    902  C   LEU A  63      -3.464  13.748 -13.306  1.00  0.00           C  
ATOM    903  O   LEU A  63      -3.799  14.750 -13.937  1.00  0.00           O  
ATOM    904  CB  LEU A  63      -4.204  13.467 -10.935  1.00  0.00           C  
ATOM    905  CG  LEU A  63      -5.308  13.097  -9.935  1.00  0.00           C  
ATOM    906  CD1 LEU A  63      -4.830  13.389  -8.519  1.00  0.00           C  
ATOM    907  CD2 LEU A  63      -6.570  13.883 -10.259  1.00  0.00           C  
ATOM    908  H   LEU A  63      -3.949  11.060 -11.746  1.00  0.00           H  
ATOM    909  HA  LEU A  63      -5.460  13.335 -12.673  1.00  0.00           H  
ATOM    910 1HB  LEU A  63      -3.278  13.009 -10.590  1.00  0.00           H  
ATOM    911 2HB  LEU A  63      -4.081  14.550 -10.907  1.00  0.00           H  
ATOM    912  HG  LEU A  63      -5.517  12.030 -10.003  1.00  0.00           H  
ATOM    913 1HD1 LEU A  63      -5.614  13.126  -7.809  1.00  0.00           H  
ATOM    914 2HD1 LEU A  63      -3.937  12.799  -8.308  1.00  0.00           H  
ATOM    915 3HD1 LEU A  63      -4.596  14.449  -8.426  1.00  0.00           H  
ATOM    916 1HD2 LEU A  63      -7.354  13.620  -9.549  1.00  0.00           H  
ATOM    917 2HD2 LEU A  63      -6.361  14.951 -10.190  1.00  0.00           H  
ATOM    918 3HD2 LEU A  63      -6.899  13.642 -11.270  1.00  0.00           H  
ATOM    919  N   ALA A  64      -2.247  13.220 -13.378  1.00  0.00           N  
ATOM    920  CA  ALA A  64      -1.236  13.747 -14.288  1.00  0.00           C  
ATOM    921  C   ALA A  64      -1.683  13.622 -15.739  1.00  0.00           C  
ATOM    922  O   ALA A  64      -1.522  14.552 -16.530  1.00  0.00           O  
ATOM    923  CB  ALA A  64       0.089  13.029 -14.079  1.00  0.00           C  
ATOM    924  H   ALA A  64      -2.015  12.435 -12.787  1.00  0.00           H  
ATOM    925  HA  ALA A  64      -1.103  14.806 -14.069  1.00  0.00           H  
ATOM    926 1HB  ALA A  64       0.833  13.433 -14.766  1.00  0.00           H  
ATOM    927 2HB  ALA A  64       0.425  13.176 -13.053  1.00  0.00           H  
ATOM    928 3HB  ALA A  64      -0.040  11.965 -14.270  1.00  0.00           H  
ATOM    929  N   GLN A  65      -2.246  12.469 -16.082  1.00  0.00           N  
ATOM    930  CA  GLN A  65      -2.759  12.237 -17.428  1.00  0.00           C  
ATOM    931  C   GLN A  65      -3.880  13.212 -17.765  1.00  0.00           C  
ATOM    932  O   GLN A  65      -3.921  13.770 -18.861  1.00  0.00           O  
ATOM    933  CB  GLN A  65      -3.258  10.797 -17.570  1.00  0.00           C  
ATOM    934  CG  GLN A  65      -2.154   9.753 -17.573  1.00  0.00           C  
ATOM    935  CD  GLN A  65      -2.697   8.337 -17.558  1.00  0.00           C  
ATOM    936  OE1 GLN A  65      -3.668   8.037 -16.859  1.00  0.00           O  
ATOM    937  NE2 GLN A  65      -2.072   7.457 -18.332  1.00  0.00           N  
ATOM    938  H   GLN A  65      -2.320  11.733 -15.394  1.00  0.00           H  
ATOM    939  HA  GLN A  65      -1.949  12.398 -18.139  1.00  0.00           H  
ATOM    940 1HB  GLN A  65      -3.938  10.565 -16.751  1.00  0.00           H  
ATOM    941 2HB  GLN A  65      -3.818  10.697 -18.500  1.00  0.00           H  
ATOM    942 1HG  GLN A  65      -1.551   9.879 -18.473  1.00  0.00           H  
ATOM    943 2HG  GLN A  65      -1.535   9.891 -16.687  1.00  0.00           H  
ATOM    944 1HE2 GLN A  65      -2.385   6.507 -18.364  1.00  0.00           H  
ATOM    945 2HE2 GLN A  65      -1.288   7.743 -18.884  1.00  0.00           H  
ATOM    946  N   TYR A  66      -4.788  13.413 -16.816  1.00  0.00           N  
ATOM    947  CA  TYR A  66      -5.879  14.364 -16.988  1.00  0.00           C  
ATOM    948  C   TYR A  66      -5.350  15.764 -17.271  1.00  0.00           C  
ATOM    949  O   TYR A  66      -5.752  16.406 -18.242  1.00  0.00           O  
ATOM    950  CB  TYR A  66      -6.779  14.377 -15.751  1.00  0.00           C  
ATOM    951  CG  TYR A  66      -7.825  15.470 -15.768  1.00  0.00           C  
ATOM    952  CD1 TYR A  66      -8.993  15.301 -16.496  1.00  0.00           C  
ATOM    953  CD2 TYR A  66      -7.615  16.641 -15.055  1.00  0.00           C  
ATOM    954  CE1 TYR A  66      -9.948  16.299 -16.512  1.00  0.00           C  
ATOM    955  CE2 TYR A  66      -8.571  17.639 -15.071  1.00  0.00           C  
ATOM    956  CZ  TYR A  66      -9.733  17.471 -15.795  1.00  0.00           C  
ATOM    957  OH  TYR A  66     -10.684  18.465 -15.811  1.00  0.00           O  
ATOM    958  H   TYR A  66      -4.720  12.894 -15.952  1.00  0.00           H  
ATOM    959  HA  TYR A  66      -6.474  14.056 -17.848  1.00  0.00           H  
ATOM    960 1HB  TYR A  66      -7.290  13.418 -15.662  1.00  0.00           H  
ATOM    961 2HB  TYR A  66      -6.167  14.506 -14.858  1.00  0.00           H  
ATOM    962  HD1 TYR A  66      -9.157  14.380 -17.056  1.00  0.00           H  
ATOM    963  HD2 TYR A  66      -6.697  16.775 -14.483  1.00  0.00           H  
ATOM    964  HE1 TYR A  66     -10.866  16.165 -17.084  1.00  0.00           H  
ATOM    965  HE2 TYR A  66      -8.406  18.560 -14.511  1.00  0.00           H  
ATOM    966  HH  TYR A  66     -11.433  18.181 -16.340  1.00  0.00           H  
ATOM    967  N   LEU A  67      -4.447  16.234 -16.418  1.00  0.00           N  
ATOM    968  CA  LEU A  67      -3.934  17.595 -16.517  1.00  0.00           C  
ATOM    969  C   LEU A  67      -3.151  17.796 -17.808  1.00  0.00           C  
ATOM    970  O   LEU A  67      -3.248  18.844 -18.447  1.00  0.00           O  
ATOM    971  CB  LEU A  67      -3.037  17.912 -15.313  1.00  0.00           C  
ATOM    972  CG  LEU A  67      -3.750  18.005 -13.958  1.00  0.00           C  
ATOM    973  CD1 LEU A  67      -2.716  18.084 -12.844  1.00  0.00           C  
ATOM    974  CD2 LEU A  67      -4.661  19.223 -13.946  1.00  0.00           C  
ATOM    975  H   LEU A  67      -4.106  15.632 -15.681  1.00  0.00           H  
ATOM    976  HA  LEU A  67      -4.778  18.283 -16.516  1.00  0.00           H  
ATOM    977 1HB  LEU A  67      -2.275  17.138 -15.234  1.00  0.00           H  
ATOM    978 2HB  LEU A  67      -2.540  18.865 -15.492  1.00  0.00           H  
ATOM    979  HG  LEU A  67      -4.345  17.105 -13.798  1.00  0.00           H  
ATOM    980 1HD1 LEU A  67      -3.222  18.150 -11.881  1.00  0.00           H  
ATOM    981 2HD1 LEU A  67      -2.090  17.192 -12.864  1.00  0.00           H  
ATOM    982 3HD1 LEU A  67      -2.094  18.967 -12.987  1.00  0.00           H  
ATOM    983 1HD2 LEU A  67      -5.169  19.289 -12.983  1.00  0.00           H  
ATOM    984 2HD2 LEU A  67      -4.067  20.124 -14.105  1.00  0.00           H  
ATOM    985 3HD2 LEU A  67      -5.402  19.132 -14.741  1.00  0.00           H  
ATOM    986  N   ILE A  68      -2.376  16.786 -18.188  1.00  0.00           N  
ATOM    987  CA  ILE A  68      -1.644  16.814 -19.448  1.00  0.00           C  
ATOM    988  C   ILE A  68      -2.596  16.869 -20.637  1.00  0.00           C  
ATOM    989  O   ILE A  68      -2.427  17.685 -21.542  1.00  0.00           O  
ATOM    990  CB  ILE A  68      -0.729  15.583 -19.579  1.00  0.00           C  
ATOM    991  CG1 ILE A  68       0.430  15.671 -18.582  1.00  0.00           C  
ATOM    992  CG2 ILE A  68      -0.203  15.460 -21.001  1.00  0.00           C  
ATOM    993  CD1 ILE A  68       1.211  14.384 -18.439  1.00  0.00           C  
ATOM    994  H   ILE A  68      -2.291  15.979 -17.587  1.00  0.00           H  
ATOM    995  HA  ILE A  68      -1.023  17.709 -19.468  1.00  0.00           H  
ATOM    996  HB  ILE A  68      -1.291  14.684 -19.331  1.00  0.00           H  
ATOM    997 1HG1 ILE A  68       1.118  16.456 -18.893  1.00  0.00           H  
ATOM    998 2HG1 ILE A  68       0.044  15.945 -17.600  1.00  0.00           H  
ATOM    999 1HG2 ILE A  68       0.443  14.586 -21.076  1.00  0.00           H  
ATOM   1000 2HG2 ILE A  68      -1.040  15.353 -21.690  1.00  0.00           H  
ATOM   1001 3HG2 ILE A  68       0.366  16.354 -21.257  1.00  0.00           H  
ATOM   1002 1HD1 ILE A  68       2.014  14.525 -17.716  1.00  0.00           H  
ATOM   1003 2HD1 ILE A  68       0.546  13.591 -18.094  1.00  0.00           H  
ATOM   1004 3HD1 ILE A  68       1.636  14.108 -19.403  1.00  0.00           H  
ATOM   1005  N   ASN A  69      -3.597  15.995 -20.627  1.00  0.00           N  
ATOM   1006  CA  ASN A  69      -4.576  15.941 -21.706  1.00  0.00           C  
ATOM   1007  C   ASN A  69      -5.335  17.256 -21.827  1.00  0.00           C  
ATOM   1008  O   ASN A  69      -5.664  17.694 -22.930  1.00  0.00           O  
ATOM   1009  CB  ASN A  69      -5.539  14.786 -21.495  1.00  0.00           C  
ATOM   1010  CG  ASN A  69      -4.910  13.451 -21.779  1.00  0.00           C  
ATOM   1011  OD1 ASN A  69      -3.880  13.367 -22.459  1.00  0.00           O  
ATOM   1012  ND2 ASN A  69      -5.508  12.403 -21.272  1.00  0.00           N  
ATOM   1013  H   ASN A  69      -3.681  15.352 -19.853  1.00  0.00           H  
ATOM   1014  HA  ASN A  69      -4.047  15.785 -22.647  1.00  0.00           H  
ATOM   1015 1HB  ASN A  69      -5.897  14.794 -20.465  1.00  0.00           H  
ATOM   1016 2HB  ASN A  69      -6.405  14.912 -22.144  1.00  0.00           H  
ATOM   1017 1HD2 ASN A  69      -5.135  11.489 -21.429  1.00  0.00           H  
ATOM   1018 2HD2 ASN A  69      -6.339  12.517 -20.729  1.00  0.00           H  
ATOM   1019  N   ALA A  70      -5.611  17.882 -20.688  1.00  0.00           N  
ATOM   1020  CA  ALA A  70      -6.264  19.185 -20.669  1.00  0.00           C  
ATOM   1021  C   ALA A  70      -5.414  20.238 -21.368  1.00  0.00           C  
ATOM   1022  O   ALA A  70      -5.932  21.090 -22.090  1.00  0.00           O  
ATOM   1023  CB  ALA A  70      -6.558  19.609 -19.237  1.00  0.00           C  
ATOM   1024  H   ALA A  70      -5.362  17.443 -19.813  1.00  0.00           H  
ATOM   1025  HA  ALA A  70      -7.205  19.101 -21.212  1.00  0.00           H  
ATOM   1026 1HB  ALA A  70      -7.045  20.584 -19.239  1.00  0.00           H  
ATOM   1027 2HB  ALA A  70      -7.215  18.876 -18.768  1.00  0.00           H  
ATOM   1028 3HB  ALA A  70      -5.626  19.671 -18.678  1.00  0.00           H  
ATOM   1029  N   ARG A  71      -4.104  20.173 -21.151  1.00  0.00           N  
ATOM   1030  CA  ARG A  71      -3.174  21.088 -21.802  1.00  0.00           C  
ATOM   1031  C   ARG A  71      -3.015  20.752 -23.280  1.00  0.00           C  
ATOM   1032  O   ARG A  71      -2.824  21.640 -24.110  1.00  0.00           O  
ATOM   1033  CB  ARG A  71      -1.812  21.038 -21.125  1.00  0.00           C  
ATOM   1034  CG  ARG A  71      -1.774  21.626 -19.723  1.00  0.00           C  
ATOM   1035  CD  ARG A  71      -0.414  21.544 -19.131  1.00  0.00           C  
ATOM   1036  NE  ARG A  71      -0.420  21.863 -17.712  1.00  0.00           N  
ATOM   1037  CZ  ARG A  71      -0.255  23.100 -17.205  1.00  0.00           C  
ATOM   1038  NH1 ARG A  71      -0.072  24.122 -18.011  1.00  0.00           N  
ATOM   1039  NH2 ARG A  71      -0.277  23.286 -15.896  1.00  0.00           N  
ATOM   1040  H   ARG A  71      -3.744  19.473 -20.519  1.00  0.00           H  
ATOM   1041  HA  ARG A  71      -3.568  22.101 -21.717  1.00  0.00           H  
ATOM   1042 1HB  ARG A  71      -1.477  20.004 -21.058  1.00  0.00           H  
ATOM   1043 2HB  ARG A  71      -1.085  21.580 -21.730  1.00  0.00           H  
ATOM   1044 1HG  ARG A  71      -2.070  22.674 -19.760  1.00  0.00           H  
ATOM   1045 2HG  ARG A  71      -2.462  21.076 -19.079  1.00  0.00           H  
ATOM   1046 1HD  ARG A  71      -0.024  20.534 -19.252  1.00  0.00           H  
ATOM   1047 2HD  ARG A  71       0.245  22.250 -19.635  1.00  0.00           H  
ATOM   1048  HE  ARG A  71      -0.559  21.102 -17.060  1.00  0.00           H  
ATOM   1049 1HH1 ARG A  71      -0.055  23.980 -19.011  1.00  0.00           H  
ATOM   1050 2HH1 ARG A  71       0.052  25.049 -17.631  1.00  0.00           H  
ATOM   1051 1HH2 ARG A  71      -0.418  22.500 -15.276  1.00  0.00           H  
ATOM   1052 2HH2 ARG A  71      -0.153  24.213 -15.516  1.00  0.00           H  
ATOM   1053  N   LEU A  72      -3.096  19.466 -23.601  1.00  0.00           N  
ATOM   1054  CA  LEU A  72      -3.008  19.015 -24.985  1.00  0.00           C  
ATOM   1055  C   LEU A  72      -4.213  19.480 -25.793  1.00  0.00           C  
ATOM   1056  O   LEU A  72      -4.091  19.810 -26.973  1.00  0.00           O  
ATOM   1057  CB  LEU A  72      -2.909  17.485 -25.039  1.00  0.00           C  
ATOM   1058  CG  LEU A  72      -1.594  16.885 -24.524  1.00  0.00           C  
ATOM   1059  CD1 LEU A  72      -1.702  15.367 -24.501  1.00  0.00           C  
ATOM   1060  CD2 LEU A  72      -0.446  17.338 -25.415  1.00  0.00           C  
ATOM   1061  H   LEU A  72      -3.221  18.782 -22.868  1.00  0.00           H  
ATOM   1062  HA  LEU A  72      -2.110  19.440 -25.431  1.00  0.00           H  
ATOM   1063 1HB  LEU A  72      -3.719  17.063 -24.446  1.00  0.00           H  
ATOM   1064 2HB  LEU A  72      -3.037  17.164 -26.072  1.00  0.00           H  
ATOM   1065  HG  LEU A  72      -1.415  17.222 -23.503  1.00  0.00           H  
ATOM   1066 1HD1 LEU A  72      -0.768  14.941 -24.136  1.00  0.00           H  
ATOM   1067 2HD1 LEU A  72      -2.518  15.070 -23.842  1.00  0.00           H  
ATOM   1068 3HD1 LEU A  72      -1.898  15.001 -25.509  1.00  0.00           H  
ATOM   1069 1HD2 LEU A  72       0.488  16.913 -25.048  1.00  0.00           H  
ATOM   1070 2HD2 LEU A  72      -0.623  17.001 -26.436  1.00  0.00           H  
ATOM   1071 3HD2 LEU A  72      -0.381  18.426 -25.398  1.00  0.00           H  
ATOM   1072  N   SER A  73      -5.376  19.505 -25.151  1.00  0.00           N  
ATOM   1073  CA  SER A  73      -6.600  19.957 -25.801  1.00  0.00           C  
ATOM   1074  C   SER A  73      -6.549  21.451 -26.093  1.00  0.00           C  
ATOM   1075  O   SER A  73      -5.949  21.855 -27.051  1.00  0.00           O  
ATOM   1076  OXT SER A  73      -7.108  22.224 -25.365  1.00  0.00           O  
ATOM   1077  CB  SER A  73      -7.800  19.644 -24.929  1.00  0.00           C  
ATOM   1078  OG  SER A  73      -8.978  20.150 -25.495  1.00  0.00           O  
ATOM   1079  H   SER A  73      -5.413  19.202 -24.188  1.00  0.00           H  
ATOM   1080  HA  SER A  73      -6.706  19.427 -26.748  1.00  0.00           H  
ATOM   1081 1HB  SER A  73      -7.888  18.565 -24.804  1.00  0.00           H  
ATOM   1082 2HB  SER A  73      -7.654  20.077 -23.940  1.00  0.00           H  
ATOM   1083  HG  SER A  73      -9.337  20.766 -24.852  1.00  0.00           H  
TER                                                                             
# All scores below are weighted scores, not raw scores.
#BEGIN_POSE_ENERGIES_TABLE batch_000325_000445_0001.pdb
label fa_atr fa_rep fa_sol fa_intra_rep fa_elec pro_close hbond_sr_bb hbond_lr_bb hbond_bb_sc hbond_sc dslf_fa13 atom_pair_constraint rama omega fa_dun p_aa_pp ref rdc total
weights 1 1 1 1 1 1 1 1 1 1 1 1 1 1 1 1 1 1 NA
pose#END_POSE_ENERGIES_TABLE batch_000325_000445_0001.pdb
ENDMDL
MODEL        5
REMARK ROSETTA-TAG batch_000326_000224_0001
ATOM      1  N   ALA A   1      -7.639   0.342  -3.210  1.00  0.00           N  
ATOM      2  CA  ALA A   1      -6.761   1.494  -3.049  1.00  0.00           C  
ATOM      3  C   ALA A   1      -5.751   1.579  -4.187  1.00  0.00           C  
ATOM      4  O   ALA A   1      -5.465   0.583  -4.851  1.00  0.00           O  
ATOM      5  CB  ALA A   1      -6.043   1.431  -1.709  1.00  0.00           C  
ATOM      6 1H   ALA A   1      -8.290   0.310  -2.451  1.00  0.00           H  
ATOM      7 2H   ALA A   1      -8.138   0.419  -4.073  1.00  0.00           H  
ATOM      8 3H   ALA A   1      -7.094  -0.496  -3.215  1.00  0.00           H  
ATOM      9  HA  ALA A   1      -7.374   2.395  -3.079  1.00  0.00           H  
ATOM     10 1HB  ALA A   1      -5.391   2.298  -1.604  1.00  0.00           H  
ATOM     11 2HB  ALA A   1      -6.777   1.429  -0.903  1.00  0.00           H  
ATOM     12 3HB  ALA A   1      -5.447   0.521  -1.658  1.00  0.00           H  
ATOM     13  N   SER A   2      -5.214   2.775  -4.406  1.00  0.00           N  
ATOM     14  CA  SER A   2      -4.220   2.988  -5.451  1.00  0.00           C  
ATOM     15  C   SER A   2      -2.858   2.447  -5.034  1.00  0.00           C  
ATOM     16  O   SER A   2      -2.569   2.316  -3.844  1.00  0.00           O  
ATOM     17  CB  SER A   2      -4.109   4.465  -5.773  1.00  0.00           C  
ATOM     18  OG  SER A   2      -3.584   5.178  -4.687  1.00  0.00           O  
ATOM     19  H   SER A   2      -5.502   3.556  -3.834  1.00  0.00           H  
ATOM     20  HA  SER A   2      -4.540   2.455  -6.347  1.00  0.00           H  
ATOM     21 1HB  SER A   2      -3.470   4.601  -6.645  1.00  0.00           H  
ATOM     22 2HB  SER A   2      -5.094   4.857  -6.026  1.00  0.00           H  
ATOM     23  HG  SER A   2      -3.377   4.524  -4.016  1.00  0.00           H  
ATOM     24  N   THR A   3      -2.024   2.134  -6.020  1.00  0.00           N  
ATOM     25  CA  THR A   3      -0.684   1.623  -5.757  1.00  0.00           C  
ATOM     26  C   THR A   3       0.372   2.447  -6.483  1.00  0.00           C  
ATOM     27  O   THR A   3       0.082   3.100  -7.485  1.00  0.00           O  
ATOM     28  CB  THR A   3      -0.563   0.145  -6.171  1.00  0.00           C  
ATOM     29  OG1 THR A   3      -0.759   0.025  -7.586  1.00  0.00           O  
ATOM     30  CG2 THR A   3      -1.600  -0.699  -5.446  1.00  0.00           C  
ATOM     31  H   THR A   3      -2.326   2.253  -6.976  1.00  0.00           H  
ATOM     32  HA  THR A   3      -0.490   1.697  -4.686  1.00  0.00           H  
ATOM     33  HB  THR A   3       0.433  -0.221  -5.924  1.00  0.00           H  
ATOM     34  HG1 THR A   3       0.027  -0.355  -7.986  1.00  0.00           H  
ATOM     35 1HG2 THR A   3      -1.499  -1.740  -5.751  1.00  0.00           H  
ATOM     36 2HG2 THR A   3      -1.446  -0.619  -4.370  1.00  0.00           H  
ATOM     37 3HG2 THR A   3      -2.598  -0.343  -5.697  1.00  0.00           H  
ATOM     38  N   GLN A   4       1.598   2.411  -5.972  1.00  0.00           N  
ATOM     39  CA  GLN A   4       2.690   3.189  -6.545  1.00  0.00           C  
ATOM     40  C   GLN A   4       3.336   2.453  -7.712  1.00  0.00           C  
ATOM     41  O   GLN A   4       3.712   1.287  -7.591  1.00  0.00           O  
ATOM     42  CB  GLN A   4       3.742   3.504  -5.478  1.00  0.00           C  
ATOM     43  CG  GLN A   4       4.882   4.379  -5.968  1.00  0.00           C  
ATOM     44  CD  GLN A   4       5.864   4.722  -4.864  1.00  0.00           C  
ATOM     45  OE1 GLN A   4       5.666   4.356  -3.702  1.00  0.00           O  
ATOM     46  NE2 GLN A   4       6.931   5.428  -5.220  1.00  0.00           N  
ATOM     47  H   GLN A   4       1.778   1.831  -5.165  1.00  0.00           H  
ATOM     48  HA  GLN A   4       2.285   4.128  -6.923  1.00  0.00           H  
ATOM     49 1HB  GLN A   4       3.267   4.008  -4.637  1.00  0.00           H  
ATOM     50 2HB  GLN A   4       4.169   2.574  -5.103  1.00  0.00           H  
ATOM     51 1HG  GLN A   4       5.422   3.850  -6.753  1.00  0.00           H  
ATOM     52 2HG  GLN A   4       4.470   5.309  -6.360  1.00  0.00           H  
ATOM     53 1HE2 GLN A   4       7.614   5.684  -4.534  1.00  0.00           H  
ATOM     54 2HE2 GLN A   4       7.053   5.704  -6.173  1.00  0.00           H  
ATOM     55  N   THR A   5       3.463   3.141  -8.841  1.00  0.00           N  
ATOM     56  CA  THR A   5       4.118   2.575 -10.014  1.00  0.00           C  
ATOM     57  C   THR A   5       4.676   3.668 -10.916  1.00  0.00           C  
ATOM     58  O   THR A   5       4.725   4.837 -10.533  1.00  0.00           O  
ATOM     59  CB  THR A   5       3.148   1.688 -10.817  1.00  0.00           C  
ATOM     60  OG1 THR A   5       3.871   0.981 -11.833  1.00  0.00           O  
ATOM     61  CG2 THR A   5       2.065   2.535 -11.467  1.00  0.00           C  
ATOM     62  H   THR A   5       3.097   4.081  -8.889  1.00  0.00           H  
ATOM     63  HA  THR A   5       4.951   1.956  -9.680  1.00  0.00           H  
ATOM     64  HB  THR A   5       2.682   0.963 -10.150  1.00  0.00           H  
ATOM     65  HG1 THR A   5       3.532   0.086 -11.902  1.00  0.00           H  
ATOM     66 1HG2 THR A   5       1.389   1.892 -12.030  1.00  0.00           H  
ATOM     67 2HG2 THR A   5       1.506   3.065 -10.697  1.00  0.00           H  
ATOM     68 3HG2 THR A   5       2.524   3.257 -12.142  1.00  0.00           H  
ATOM     69  N   THR A   6       5.097   3.282 -12.115  1.00  0.00           N  
ATOM     70  CA  THR A   6       5.625   4.234 -13.085  1.00  0.00           C  
ATOM     71  C   THR A   6       4.947   4.073 -14.440  1.00  0.00           C  
ATOM     72  O   THR A   6       4.832   2.963 -14.959  1.00  0.00           O  
ATOM     73  CB  THR A   6       7.148   4.073 -13.247  1.00  0.00           C  
ATOM     74  OG1 THR A   6       7.795   4.346 -11.997  1.00  0.00           O  
ATOM     75  CG2 THR A   6       7.676   5.029 -14.306  1.00  0.00           C  
ATOM     76  H   THR A   6       5.051   2.303 -12.361  1.00  0.00           H  
ATOM     77  HA  THR A   6       5.423   5.243 -12.725  1.00  0.00           H  
ATOM     78  HB  THR A   6       7.377   3.050 -13.543  1.00  0.00           H  
ATOM     79  HG1 THR A   6       7.925   5.293 -11.904  1.00  0.00           H  
ATOM     80 1HG2 THR A   6       8.753   4.902 -14.407  1.00  0.00           H  
ATOM     81 2HG2 THR A   6       7.194   4.817 -15.260  1.00  0.00           H  
ATOM     82 3HG2 THR A   6       7.458   6.055 -14.011  1.00  0.00           H  
ATOM     83  N   HIS A   7       4.500   5.188 -15.008  1.00  0.00           N  
ATOM     84  CA  HIS A   7       3.809   5.169 -16.291  1.00  0.00           C  
ATOM     85  C   HIS A   7       4.665   5.791 -17.387  1.00  0.00           C  
ATOM     86  O   HIS A   7       5.377   6.768 -17.153  1.00  0.00           O  
ATOM     87  CB  HIS A   7       2.472   5.911 -16.197  1.00  0.00           C  
ATOM     88  CG  HIS A   7       1.764   6.046 -17.510  1.00  0.00           C  
ATOM     89  ND1 HIS A   7       1.219   4.968 -18.175  1.00  0.00           N  
ATOM     90  CD2 HIS A   7       1.514   7.131 -18.280  1.00  0.00           C  
ATOM     91  CE1 HIS A   7       0.663   5.385 -19.299  1.00  0.00           C  
ATOM     92  NE2 HIS A   7       0.828   6.692 -19.386  1.00  0.00           N  
ATOM     93  H   HIS A   7       4.642   6.070 -14.538  1.00  0.00           H  
ATOM     94  HA  HIS A   7       3.603   4.139 -16.579  1.00  0.00           H  
ATOM     95 1HB  HIS A   7       1.812   5.386 -15.506  1.00  0.00           H  
ATOM     96 2HB  HIS A   7       2.638   6.911 -15.795  1.00  0.00           H  
ATOM     97  HD1 HIS A   7       1.168   4.028 -17.836  1.00  0.00           H  
ATOM     98  HD2 HIS A   7       1.749   8.189 -18.168  1.00  0.00           H  
ATOM     99  HE1 HIS A   7       0.174   4.679 -19.971  1.00  0.00           H  
ATOM    100  N   GLU A   8       4.591   5.220 -18.584  1.00  0.00           N  
ATOM    101  CA  GLU A   8       5.301   5.763 -19.737  1.00  0.00           C  
ATOM    102  C   GLU A   8       4.333   6.377 -20.740  1.00  0.00           C  
ATOM    103  O   GLU A   8       3.638   5.664 -21.464  1.00  0.00           O  
ATOM    104  CB  GLU A   8       6.129   4.670 -20.416  1.00  0.00           C  
ATOM    105  CG  GLU A   8       7.249   4.103 -19.555  1.00  0.00           C  
ATOM    106  CD  GLU A   8       8.021   3.013 -20.244  1.00  0.00           C  
ATOM    107  OE1 GLU A   8       7.616   2.602 -21.305  1.00  0.00           O  
ATOM    108  OE2 GLU A   8       9.018   2.589 -19.708  1.00  0.00           O  
ATOM    109  H   GLU A   8       4.030   4.388 -18.699  1.00  0.00           H  
ATOM    110  HA  GLU A   8       5.974   6.548 -19.391  1.00  0.00           H  
ATOM    111 1HB  GLU A   8       5.477   3.845 -20.704  1.00  0.00           H  
ATOM    112 2HB  GLU A   8       6.577   5.067 -21.328  1.00  0.00           H  
ATOM    113 1HG  GLU A   8       7.934   4.908 -19.292  1.00  0.00           H  
ATOM    114 2HG  GLU A   8       6.821   3.712 -18.633  1.00  0.00           H  
ATOM    115  N   LEU A   9       4.291   7.705 -20.778  1.00  0.00           N  
ATOM    116  CA  LEU A   9       3.336   8.418 -21.618  1.00  0.00           C  
ATOM    117  C   LEU A   9       4.008   8.970 -22.869  1.00  0.00           C  
ATOM    118  O   LEU A   9       5.067   9.593 -22.792  1.00  0.00           O  
ATOM    119  CB  LEU A   9       2.689   9.563 -20.829  1.00  0.00           C  
ATOM    120  CG  LEU A   9       1.650  10.393 -21.594  1.00  0.00           C  
ATOM    121  CD1 LEU A   9       0.453   9.516 -21.938  1.00  0.00           C  
ATOM    122  CD2 LEU A   9       1.229  11.585 -20.748  1.00  0.00           C  
ATOM    123  H   LEU A   9       4.938   8.233 -20.211  1.00  0.00           H  
ATOM    124  HA  LEU A   9       2.558   7.720 -21.926  1.00  0.00           H  
ATOM    125 1HB  LEU A   9       2.198   9.146 -19.951  1.00  0.00           H  
ATOM    126 2HB  LEU A   9       3.473  10.241 -20.494  1.00  0.00           H  
ATOM    127  HG  LEU A   9       2.083  10.747 -22.530  1.00  0.00           H  
ATOM    128 1HD1 LEU A   9      -0.286  10.106 -22.482  1.00  0.00           H  
ATOM    129 2HD1 LEU A   9       0.779   8.683 -22.560  1.00  0.00           H  
ATOM    130 3HD1 LEU A   9       0.007   9.133 -21.021  1.00  0.00           H  
ATOM    131 1HD2 LEU A   9       0.491  12.175 -21.291  1.00  0.00           H  
ATOM    132 2HD2 LEU A   9       0.794  11.232 -19.812  1.00  0.00           H  
ATOM    133 3HD2 LEU A   9       2.100  12.203 -20.532  1.00  0.00           H  
ATOM    134  N   THR A  10       3.386   8.739 -24.019  1.00  0.00           N  
ATOM    135  CA  THR A  10       3.900   9.250 -25.285  1.00  0.00           C  
ATOM    136  C   THR A  10       3.188  10.535 -25.689  1.00  0.00           C  
ATOM    137  O   THR A  10       1.973  10.548 -25.886  1.00  0.00           O  
ATOM    138  CB  THR A  10       3.755   8.204 -26.405  1.00  0.00           C  
ATOM    139  OG1 THR A  10       4.497   7.027 -26.062  1.00  0.00           O  
ATOM    140  CG2 THR A  10       4.272   8.759 -27.723  1.00  0.00           C  
ATOM    141  H   THR A  10       2.534   8.196 -24.018  1.00  0.00           H  
ATOM    142  HA  THR A  10       4.959   9.477 -25.161  1.00  0.00           H  
ATOM    143  HB  THR A  10       2.705   7.935 -26.518  1.00  0.00           H  
ATOM    144  HG1 THR A  10       3.904   6.272 -26.036  1.00  0.00           H  
ATOM    145 1HG2 THR A  10       4.161   8.006 -28.503  1.00  0.00           H  
ATOM    146 2HG2 THR A  10       3.702   9.648 -27.993  1.00  0.00           H  
ATOM    147 3HG2 THR A  10       5.324   9.021 -27.619  1.00  0.00           H  
ATOM    148  N   ILE A  11       3.953  11.615 -25.812  1.00  0.00           N  
ATOM    149  CA  ILE A  11       3.398  12.906 -26.201  1.00  0.00           C  
ATOM    150  C   ILE A  11       4.068  13.435 -27.463  1.00  0.00           C  
ATOM    151  O   ILE A  11       5.295  13.468 -27.559  1.00  0.00           O  
ATOM    152  CB  ILE A  11       3.553  13.935 -25.067  1.00  0.00           C  
ATOM    153  CG1 ILE A  11       2.784  13.480 -23.824  1.00  0.00           C  
ATOM    154  CG2 ILE A  11       3.073  15.305 -25.522  1.00  0.00           C  
ATOM    155  CD1 ILE A  11       2.992  14.368 -22.618  1.00  0.00           C  
ATOM    156  H   ILE A  11       4.944  11.540 -25.630  1.00  0.00           H  
ATOM    157  HA  ILE A  11       2.336  12.778 -26.408  1.00  0.00           H  
ATOM    158  HB  ILE A  11       4.602  14.005 -24.780  1.00  0.00           H  
ATOM    159 1HG1 ILE A  11       1.718  13.450 -24.047  1.00  0.00           H  
ATOM    160 2HG1 ILE A  11       3.090  12.468 -23.557  1.00  0.00           H  
ATOM    161 1HG2 ILE A  11       3.189  16.020 -24.708  1.00  0.00           H  
ATOM    162 2HG2 ILE A  11       3.663  15.631 -26.378  1.00  0.00           H  
ATOM    163 3HG2 ILE A  11       2.022  15.246 -25.806  1.00  0.00           H  
ATOM    164 1HD1 ILE A  11       2.415  13.981 -21.778  1.00  0.00           H  
ATOM    165 2HD1 ILE A  11       4.050  14.384 -22.356  1.00  0.00           H  
ATOM    166 3HD1 ILE A  11       2.660  15.379 -22.850  1.00  0.00           H  
ATOM    167  N   PRO A  12       3.255  13.848 -28.430  1.00  0.00           N  
ATOM    168  CA  PRO A  12       3.767  14.418 -29.670  1.00  0.00           C  
ATOM    169  C   PRO A  12       4.792  15.510 -29.393  1.00  0.00           C  
ATOM    170  O   PRO A  12       4.571  16.383 -28.553  1.00  0.00           O  
ATOM    171  CB  PRO A  12       2.508  14.981 -30.336  1.00  0.00           C  
ATOM    172  CG  PRO A  12       1.414  14.081 -29.871  1.00  0.00           C  
ATOM    173  CD  PRO A  12       1.759  13.784 -28.436  1.00  0.00           C  
ATOM    174  HA  PRO A  12       4.211  13.617 -30.280  1.00  0.00           H  
ATOM    175 1HB  PRO A  12       2.357  16.027 -30.033  1.00  0.00           H  
ATOM    176 2HB  PRO A  12       2.627  14.978 -31.430  1.00  0.00           H  
ATOM    177 1HG  PRO A  12       0.440  14.580 -29.978  1.00  0.00           H  
ATOM    178 2HG  PRO A  12       1.377  13.175 -30.494  1.00  0.00           H  
ATOM    179 1HD  PRO A  12       1.319  14.554 -27.786  1.00  0.00           H  
ATOM    180 2HD  PRO A  12       1.381  12.786 -28.167  1.00  0.00           H  
ATOM    181  N   ASN A  13       5.914  15.456 -30.103  1.00  0.00           N  
ATOM    182  CA  ASN A  13       7.022  16.371 -29.856  1.00  0.00           C  
ATOM    183  C   ASN A  13       6.690  17.779 -30.331  1.00  0.00           C  
ATOM    184  O   ASN A  13       7.463  18.714 -30.122  1.00  0.00           O  
ATOM    185  CB  ASN A  13       8.289  15.867 -30.522  1.00  0.00           C  
ATOM    186  CG  ASN A  13       8.190  15.864 -32.023  1.00  0.00           C  
ATOM    187  OD1 ASN A  13       7.129  16.150 -32.588  1.00  0.00           O  
ATOM    188  ND2 ASN A  13       9.277  15.545 -32.678  1.00  0.00           N  
ATOM    189  H   ASN A  13       6.001  14.763 -30.833  1.00  0.00           H  
ATOM    190  HA  ASN A  13       7.193  16.425 -28.780  1.00  0.00           H  
ATOM    191 1HB  ASN A  13       9.130  16.495 -30.226  1.00  0.00           H  
ATOM    192 2HB  ASN A  13       8.501  14.854 -30.182  1.00  0.00           H  
ATOM    193 1HD2 ASN A  13       9.270  15.526 -33.679  1.00  0.00           H  
ATOM    194 2HD2 ASN A  13      10.114  15.320 -32.180  1.00  0.00           H  
ATOM    195  N   ASN A  14       5.535  17.925 -30.972  1.00  0.00           N  
ATOM    196  CA  ASN A  14       5.036  19.238 -31.363  1.00  0.00           C  
ATOM    197  C   ASN A  14       4.163  19.843 -30.272  1.00  0.00           C  
ATOM    198  O   ASN A  14       3.855  21.035 -30.298  1.00  0.00           O  
ATOM    199  CB  ASN A  14       4.272  19.151 -32.672  1.00  0.00           C  
ATOM    200  CG  ASN A  14       5.166  18.862 -33.845  1.00  0.00           C  
ATOM    201  OD1 ASN A  14       6.303  19.345 -33.909  1.00  0.00           O  
ATOM    202  ND2 ASN A  14       4.676  18.082 -34.774  1.00  0.00           N  
ATOM    203  H   ASN A  14       4.989  17.105 -31.195  1.00  0.00           H  
ATOM    204  HA  ASN A  14       5.889  19.905 -31.502  1.00  0.00           H  
ATOM    205 1HB  ASN A  14       3.518  18.366 -32.602  1.00  0.00           H  
ATOM    206 2HB  ASN A  14       3.750  20.091 -32.851  1.00  0.00           H  
ATOM    207 1HD2 ASN A  14       5.227  17.855 -35.578  1.00  0.00           H  
ATOM    208 2HD2 ASN A  14       3.752  17.713 -34.681  1.00  0.00           H  
ATOM    209  N   LEU A  15       3.766  19.015 -29.311  1.00  0.00           N  
ATOM    210  CA  LEU A  15       2.908  19.461 -28.221  1.00  0.00           C  
ATOM    211  C   LEU A  15       3.656  19.456 -26.894  1.00  0.00           C  
ATOM    212  O   LEU A  15       3.285  20.166 -25.959  1.00  0.00           O  
ATOM    213  CB  LEU A  15       1.669  18.563 -28.120  1.00  0.00           C  
ATOM    214  CG  LEU A  15       0.777  18.517 -29.366  1.00  0.00           C  
ATOM    215  CD1 LEU A  15      -0.362  17.532 -29.141  1.00  0.00           C  
ATOM    216  CD2 LEU A  15       0.244  19.911 -29.661  1.00  0.00           C  
ATOM    217  H   LEU A  15       4.067  18.051 -29.338  1.00  0.00           H  
ATOM    218  HA  LEU A  15       2.586  20.481 -28.430  1.00  0.00           H  
ATOM    219 1HB  LEU A  15       1.994  17.545 -27.908  1.00  0.00           H  
ATOM    220 2HB  LEU A  15       1.057  18.907 -27.286  1.00  0.00           H  
ATOM    221  HG  LEU A  15       1.359  18.164 -30.218  1.00  0.00           H  
ATOM    222 1HD1 LEU A  15      -0.996  17.500 -30.027  1.00  0.00           H  
ATOM    223 2HD1 LEU A  15       0.047  16.540 -28.952  1.00  0.00           H  
ATOM    224 3HD1 LEU A  15      -0.954  17.851 -28.283  1.00  0.00           H  
ATOM    225 1HD2 LEU A  15      -0.390  19.879 -30.548  1.00  0.00           H  
ATOM    226 2HD2 LEU A  15      -0.340  20.265 -28.810  1.00  0.00           H  
ATOM    227 3HD2 LEU A  15       1.078  20.591 -29.835  1.00  0.00           H  
ATOM    228  N   ILE A  16       4.711  18.652 -26.818  1.00  0.00           N  
ATOM    229  CA  ILE A  16       5.469  18.498 -25.582  1.00  0.00           C  
ATOM    230  C   ILE A  16       6.040  19.830 -25.115  1.00  0.00           C  
ATOM    231  O   ILE A  16       6.255  20.041 -23.922  1.00  0.00           O  
ATOM    232  CB  ILE A  16       6.613  17.483 -25.763  1.00  0.00           C  
ATOM    233  CG1 ILE A  16       7.167  17.055 -24.402  1.00  0.00           C  
ATOM    234  CG2 ILE A  16       7.716  18.074 -26.628  1.00  0.00           C  
ATOM    235  CD1 ILE A  16       6.176  16.291 -23.553  1.00  0.00           C  
ATOM    236  H   ILE A  16       4.995  18.135 -27.637  1.00  0.00           H  
ATOM    237  HA  ILE A  16       4.798  18.125 -24.809  1.00  0.00           H  
ATOM    238  HB  ILE A  16       6.230  16.584 -26.244  1.00  0.00           H  
ATOM    239 1HG1 ILE A  16       8.046  16.428 -24.547  1.00  0.00           H  
ATOM    240 2HG1 ILE A  16       7.484  17.936 -23.844  1.00  0.00           H  
ATOM    241 1HG2 ILE A  16       8.517  17.345 -26.745  1.00  0.00           H  
ATOM    242 2HG2 ILE A  16       7.313  18.331 -27.606  1.00  0.00           H  
ATOM    243 3HG2 ILE A  16       8.110  18.972 -26.151  1.00  0.00           H  
ATOM    244 1HD1 ILE A  16       6.642  16.022 -22.604  1.00  0.00           H  
ATOM    245 2HD1 ILE A  16       5.302  16.914 -23.364  1.00  0.00           H  
ATOM    246 3HD1 ILE A  16       5.872  15.386 -24.075  1.00  0.00           H  
ATOM    247  N   GLY A  17       6.283  20.729 -26.064  1.00  0.00           N  
ATOM    248  CA  GLY A  17       6.791  22.058 -25.747  1.00  0.00           C  
ATOM    249  C   GLY A  17       5.858  22.791 -24.792  1.00  0.00           C  
ATOM    250  O   GLY A  17       6.308  23.495 -23.888  1.00  0.00           O  
ATOM    251  H   GLY A  17       6.112  20.484 -27.029  1.00  0.00           H  
ATOM    252 1HA  GLY A  17       7.782  21.973 -25.301  1.00  0.00           H  
ATOM    253 2HA  GLY A  17       6.901  22.633 -26.666  1.00  0.00           H  
ATOM    254  N   CYS A  18       4.557  22.622 -24.997  1.00  0.00           N  
ATOM    255  CA  CYS A  18       3.557  23.274 -24.159  1.00  0.00           C  
ATOM    256  C   CYS A  18       3.327  22.497 -22.870  1.00  0.00           C  
ATOM    257  O   CYS A  18       2.968  23.072 -21.842  1.00  0.00           O  
ATOM    258  CB  CYS A  18       2.232  23.411 -24.910  1.00  0.00           C  
ATOM    259  SG  CYS A  18       2.292  24.550 -26.313  1.00  0.00           S  
ATOM    260  H   CYS A  18       4.251  22.026 -25.753  1.00  0.00           H  
ATOM    261  HA  CYS A  18       3.917  24.271 -23.905  1.00  0.00           H  
ATOM    262 1HB  CYS A  18       1.922  22.434 -25.281  1.00  0.00           H  
ATOM    263 2HB  CYS A  18       1.461  23.760 -24.224  1.00  0.00           H  
ATOM    264  HG  CYS A  18       1.044  24.337 -26.719  1.00  0.00           H  
ATOM    265  N   ILE A  19       3.536  21.186 -22.930  1.00  0.00           N  
ATOM    266  CA  ILE A  19       3.449  20.341 -21.745  1.00  0.00           C  
ATOM    267  C   ILE A  19       4.578  20.644 -20.769  1.00  0.00           C  
ATOM    268  O   ILE A  19       4.379  20.641 -19.554  1.00  0.00           O  
ATOM    269  CB  ILE A  19       3.487  18.851 -22.129  1.00  0.00           C  
ATOM    270  CG1 ILE A  19       2.276  18.490 -22.993  1.00  0.00           C  
ATOM    271  CG2 ILE A  19       3.533  17.981 -20.881  1.00  0.00           C  
ATOM    272  CD1 ILE A  19       0.948  18.803 -22.343  1.00  0.00           C  
ATOM    273  H   ILE A  19       3.760  20.764 -23.820  1.00  0.00           H  
ATOM    274  HA  ILE A  19       2.503  20.544 -21.244  1.00  0.00           H  
ATOM    275  HB  ILE A  19       4.374  18.653 -22.730  1.00  0.00           H  
ATOM    276 1HG1 ILE A  19       2.330  19.031 -23.937  1.00  0.00           H  
ATOM    277 2HG1 ILE A  19       2.299  17.425 -23.225  1.00  0.00           H  
ATOM    278 1HG2 ILE A  19       3.559  16.931 -21.171  1.00  0.00           H  
ATOM    279 2HG2 ILE A  19       4.425  18.221 -20.304  1.00  0.00           H  
ATOM    280 3HG2 ILE A  19       2.647  18.168 -20.275  1.00  0.00           H  
ATOM    281 1HD1 ILE A  19       0.138  18.520 -23.015  1.00  0.00           H  
ATOM    282 2HD1 ILE A  19       0.858  18.244 -21.411  1.00  0.00           H  
ATOM    283 3HD1 ILE A  19       0.888  19.870 -22.133  1.00  0.00           H  
ATOM    284  N   ILE A  20       5.765  20.906 -21.307  1.00  0.00           N  
ATOM    285  CA  ILE A  20       6.918  21.254 -20.486  1.00  0.00           C  
ATOM    286  C   ILE A  20       6.766  22.645 -19.884  1.00  0.00           C  
ATOM    287  O   ILE A  20       6.833  22.816 -18.667  1.00  0.00           O  
ATOM    288  CB  ILE A  20       8.218  21.190 -21.310  1.00  0.00           C  
ATOM    289  CG1 ILE A  20       8.511  19.748 -21.732  1.00  0.00           C  
ATOM    290  CG2 ILE A  20       9.381  21.761 -20.514  1.00  0.00           C  
ATOM    291  CD1 ILE A  20       9.593  19.627 -22.781  1.00  0.00           C  
ATOM    292  H   ILE A  20       5.870  20.863 -22.310  1.00  0.00           H  
ATOM    293  HA  ILE A  20       6.991  20.536 -19.670  1.00  0.00           H  
ATOM    294  HB  ILE A  20       8.097  21.768 -22.225  1.00  0.00           H  
ATOM    295 1HG1 ILE A  20       8.813  19.168 -20.861  1.00  0.00           H  
ATOM    296 2HG1 ILE A  20       7.602  19.293 -22.128  1.00  0.00           H  
ATOM    297 1HG2 ILE A  20      10.291  21.708 -21.110  1.00  0.00           H  
ATOM    298 2HG2 ILE A  20       9.173  22.801 -20.262  1.00  0.00           H  
ATOM    299 3HG2 ILE A  20       9.513  21.186 -19.597  1.00  0.00           H  
ATOM    300 1HD1 ILE A  20       9.744  18.576 -23.029  1.00  0.00           H  
ATOM    301 2HD1 ILE A  20       9.295  20.172 -23.677  1.00  0.00           H  
ATOM    302 3HD1 ILE A  20      10.522  20.044 -22.394  1.00  0.00           H  
ATOM    303  N   GLY A  21       6.561  23.637 -20.744  1.00  0.00           N  
ATOM    304  CA  GLY A  21       6.427  25.020 -20.301  1.00  0.00           C  
ATOM    305  C   GLY A  21       7.790  25.667 -20.093  1.00  0.00           C  
ATOM    306  O   GLY A  21       8.823  25.077 -20.412  1.00  0.00           O  
ATOM    307  H   GLY A  21       6.497  23.428 -21.730  1.00  0.00           H  
ATOM    308 1HA  GLY A  21       5.860  25.586 -21.040  1.00  0.00           H  
ATOM    309 2HA  GLY A  21       5.861  25.050 -19.370  1.00  0.00           H  
ATOM    310  N   ARG A  22       7.787  26.883 -19.557  1.00  0.00           N  
ATOM    311  CA  ARG A  22       9.020  27.636 -19.359  1.00  0.00           C  
ATOM    312  C   ARG A  22       9.944  26.931 -18.375  1.00  0.00           C  
ATOM    313  O   ARG A  22       9.745  27.001 -17.162  1.00  0.00           O  
ATOM    314  CB  ARG A  22       8.715  29.037 -18.850  1.00  0.00           C  
ATOM    315  CG  ARG A  22       9.932  29.929 -18.666  1.00  0.00           C  
ATOM    316  CD  ARG A  22       9.550  31.296 -18.229  1.00  0.00           C  
ATOM    317  NE  ARG A  22      10.712  32.149 -18.035  1.00  0.00           N  
ATOM    318  CZ  ARG A  22      10.659  33.438 -17.649  1.00  0.00           C  
ATOM    319  NH1 ARG A  22       9.497  34.009 -17.419  1.00  0.00           N  
ATOM    320  NH2 ARG A  22      11.775  34.130 -17.500  1.00  0.00           N  
ATOM    321  H   ARG A  22       6.908  27.296 -19.280  1.00  0.00           H  
ATOM    322  HA  ARG A  22       9.532  27.719 -20.318  1.00  0.00           H  
ATOM    323 1HB  ARG A  22       8.041  29.537 -19.543  1.00  0.00           H  
ATOM    324 2HB  ARG A  22       8.206  28.971 -17.888  1.00  0.00           H  
ATOM    325 1HG  ARG A  22      10.589  29.499 -17.910  1.00  0.00           H  
ATOM    326 2HG  ARG A  22      10.471  30.009 -19.611  1.00  0.00           H  
ATOM    327 1HD  ARG A  22       8.913  31.755 -18.985  1.00  0.00           H  
ATOM    328 2HD  ARG A  22       9.009  31.238 -17.286  1.00  0.00           H  
ATOM    329  HE  ARG A  22      11.624  31.745 -18.202  1.00  0.00           H  
ATOM    330 1HH1 ARG A  22       8.644  33.480 -17.533  1.00  0.00           H  
ATOM    331 2HH1 ARG A  22       9.457  34.975 -17.130  1.00  0.00           H  
ATOM    332 1HH2 ARG A  22      12.669  33.692 -17.677  1.00  0.00           H  
ATOM    333 2HH2 ARG A  22      11.736  35.096 -17.211  1.00  0.00           H  
ATOM    334  N   GLN A  23      10.956  26.251 -18.905  1.00  0.00           N  
ATOM    335  CA  GLN A  23      11.910  25.526 -18.074  1.00  0.00           C  
ATOM    336  C   GLN A  23      11.208  24.491 -17.204  1.00  0.00           C  
ATOM    337  O   GLN A  23      11.614  24.242 -16.069  1.00  0.00           O  
ATOM    338  CB  GLN A  23      12.701  26.498 -17.194  1.00  0.00           C  
ATOM    339  CG  GLN A  23      13.517  27.517 -17.970  1.00  0.00           C  
ATOM    340  CD  GLN A  23      14.670  26.882 -18.725  1.00  0.00           C  
ATOM    341  OE1 GLN A  23      15.571  26.290 -18.125  1.00  0.00           O  
ATOM    342  NE2 GLN A  23      14.648  27.002 -20.047  1.00  0.00           N  
ATOM    343  H   GLN A  23      11.066  26.235 -19.908  1.00  0.00           H  
ATOM    344  HA  GLN A  23      12.607  25.001 -18.726  1.00  0.00           H  
ATOM    345 1HB  GLN A  23      12.014  27.042 -16.544  1.00  0.00           H  
ATOM    346 2HB  GLN A  23      13.382  25.938 -16.554  1.00  0.00           H  
ATOM    347 1HG  GLN A  23      12.868  28.013 -18.692  1.00  0.00           H  
ATOM    348 2HG  GLN A  23      13.926  28.248 -17.272  1.00  0.00           H  
ATOM    349 1HE2 GLN A  23      15.382  26.603 -20.598  1.00  0.00           H  
ATOM    350 2HE2 GLN A  23      13.898  27.491 -20.493  1.00  0.00           H  
ATOM    351  N   GLY A  24      10.153  23.890 -17.743  1.00  0.00           N  
ATOM    352  CA  GLY A  24       9.428  22.839 -17.040  1.00  0.00           C  
ATOM    353  C   GLY A  24       8.394  23.426 -16.087  1.00  0.00           C  
ATOM    354  O   GLY A  24       7.996  22.784 -15.115  1.00  0.00           O  
ATOM    355  H   GLY A  24       9.846  24.168 -18.665  1.00  0.00           H  
ATOM    356 1HA  GLY A  24       8.934  22.191 -17.764  1.00  0.00           H  
ATOM    357 2HA  GLY A  24      10.131  22.221 -16.483  1.00  0.00           H  
ATOM    358  N   ALA A  25       7.963  24.650 -16.372  1.00  0.00           N  
ATOM    359  CA  ALA A  25       7.018  25.350 -15.509  1.00  0.00           C  
ATOM    360  C   ALA A  25       5.685  24.615 -15.442  1.00  0.00           C  
ATOM    361  O   ALA A  25       5.094  24.478 -14.371  1.00  0.00           O  
ATOM    362  CB  ALA A  25       6.812  26.777 -15.996  1.00  0.00           C  
ATOM    363  H   ALA A  25       8.298  25.108 -17.207  1.00  0.00           H  
ATOM    364  HA  ALA A  25       7.435  25.377 -14.502  1.00  0.00           H  
ATOM    365 1HB  ALA A  25       6.104  27.286 -15.341  1.00  0.00           H  
ATOM    366 2HB  ALA A  25       7.765  27.307 -15.982  1.00  0.00           H  
ATOM    367 3HB  ALA A  25       6.420  26.761 -17.011  1.00  0.00           H  
ATOM    368  N   ASN A  26       5.216  24.145 -16.593  1.00  0.00           N  
ATOM    369  CA  ASN A  26       3.910  23.504 -16.684  1.00  0.00           C  
ATOM    370  C   ASN A  26       3.950  22.091 -16.114  1.00  0.00           C  
ATOM    371  O   ASN A  26       2.958  21.601 -15.574  1.00  0.00           O  
ATOM    372  CB  ASN A  26       3.422  23.487 -18.120  1.00  0.00           C  
ATOM    373  CG  ASN A  26       2.979  24.842 -18.596  1.00  0.00           C  
ATOM    374  OD1 ASN A  26       2.750  25.752 -17.791  1.00  0.00           O  
ATOM    375  ND2 ASN A  26       2.854  24.995 -19.890  1.00  0.00           N  
ATOM    376  H   ASN A  26       5.779  24.235 -17.427  1.00  0.00           H  
ATOM    377  HA  ASN A  26       3.202  24.075 -16.082  1.00  0.00           H  
ATOM    378 1HB  ASN A  26       4.220  23.129 -18.772  1.00  0.00           H  
ATOM    379 2HB  ASN A  26       2.587  22.792 -18.213  1.00  0.00           H  
ATOM    380 1HD2 ASN A  26       2.562  25.876 -20.264  1.00  0.00           H  
ATOM    381 2HD2 ASN A  26       3.050  24.232 -20.504  1.00  0.00           H  
ATOM    382  N   ILE A  27       5.102  21.441 -16.238  1.00  0.00           N  
ATOM    383  CA  ILE A  27       5.341  20.171 -15.563  1.00  0.00           C  
ATOM    384  C   ILE A  27       5.236  20.322 -14.051  1.00  0.00           C  
ATOM    385  O   ILE A  27       4.555  19.542 -13.385  1.00  0.00           O  
ATOM    386  CB  ILE A  27       6.726  19.607 -15.928  1.00  0.00           C  
ATOM    387  CG1 ILE A  27       6.750  19.156 -17.391  1.00  0.00           C  
ATOM    388  CG2 ILE A  27       7.091  18.454 -15.006  1.00  0.00           C  
ATOM    389  CD1 ILE A  27       8.137  18.868 -17.918  1.00  0.00           C  
ATOM    390  H   ILE A  27       5.831  21.837 -16.814  1.00  0.00           H  
ATOM    391  HA  ILE A  27       4.583  19.459 -15.888  1.00  0.00           H  
ATOM    392  HB  ILE A  27       7.476  20.391 -15.828  1.00  0.00           H  
ATOM    393 1HG1 ILE A  27       6.148  18.254 -17.503  1.00  0.00           H  
ATOM    394 2HG1 ILE A  27       6.302  19.927 -18.017  1.00  0.00           H  
ATOM    395 1HG2 ILE A  27       8.073  18.067 -15.278  1.00  0.00           H  
ATOM    396 2HG2 ILE A  27       7.113  18.806 -13.975  1.00  0.00           H  
ATOM    397 3HG2 ILE A  27       6.349  17.661 -15.103  1.00  0.00           H  
ATOM    398 1HD1 ILE A  27       8.073  18.554 -18.960  1.00  0.00           H  
ATOM    399 2HD1 ILE A  27       8.748  19.769 -17.848  1.00  0.00           H  
ATOM    400 3HD1 ILE A  27       8.593  18.073 -17.329  1.00  0.00           H  
ATOM    401  N   ASN A  28       5.914  21.330 -13.514  1.00  0.00           N  
ATOM    402  CA  ASN A  28       5.891  21.591 -12.079  1.00  0.00           C  
ATOM    403  C   ASN A  28       4.469  21.823 -11.584  1.00  0.00           C  
ATOM    404  O   ASN A  28       4.083  21.331 -10.524  1.00  0.00           O  
ATOM    405  CB  ASN A  28       6.776  22.775 -11.738  1.00  0.00           C  
ATOM    406  CG  ASN A  28       8.240  22.450 -11.834  1.00  0.00           C  
ATOM    407  OD1 ASN A  28       8.633  21.278 -11.791  1.00  0.00           O  
ATOM    408  ND2 ASN A  28       9.057  23.464 -11.963  1.00  0.00           N  
ATOM    409  H   ASN A  28       6.459  21.932 -14.114  1.00  0.00           H  
ATOM    410  HA  ASN A  28       6.274  20.710 -11.561  1.00  0.00           H  
ATOM    411 1HB  ASN A  28       6.554  23.602 -12.414  1.00  0.00           H  
ATOM    412 2HB  ASN A  28       6.557  23.113 -10.725  1.00  0.00           H  
ATOM    413 1HD2 ASN A  28      10.043  23.307 -12.032  1.00  0.00           H  
ATOM    414 2HD2 ASN A  28       8.696  24.396 -11.993  1.00  0.00           H  
ATOM    415  N   GLU A  29       3.694  22.575 -12.358  1.00  0.00           N  
ATOM    416  CA  GLU A  29       2.282  22.781 -12.058  1.00  0.00           C  
ATOM    417  C   GLU A  29       1.543  21.454 -11.947  1.00  0.00           C  
ATOM    418  O   GLU A  29       0.866  21.191 -10.953  1.00  0.00           O  
ATOM    419  CB  GLU A  29       1.630  23.650 -13.135  1.00  0.00           C  
ATOM    420  CG  GLU A  29       0.154  23.939 -12.902  1.00  0.00           C  
ATOM    421  CD  GLU A  29      -0.486  24.678 -14.044  1.00  0.00           C  
ATOM    422  OE1 GLU A  29      -0.096  24.453 -15.165  1.00  0.00           O  
ATOM    423  OE2 GLU A  29      -1.366  25.468 -13.796  1.00  0.00           O  
ATOM    424  H   GLU A  29       4.093  23.015 -13.174  1.00  0.00           H  
ATOM    425  HA  GLU A  29       2.203  23.295 -11.099  1.00  0.00           H  
ATOM    426 1HB  GLU A  29       2.151  24.606 -13.197  1.00  0.00           H  
ATOM    427 2HB  GLU A  29       1.726  23.162 -14.105  1.00  0.00           H  
ATOM    428 1HG  GLU A  29      -0.371  22.995 -12.755  1.00  0.00           H  
ATOM    429 2HG  GLU A  29       0.049  24.527 -11.991  1.00  0.00           H  
ATOM    430  N   ILE A  30       1.677  20.620 -12.973  1.00  0.00           N  
ATOM    431  CA  ILE A  30       0.992  19.334 -13.009  1.00  0.00           C  
ATOM    432  C   ILE A  30       1.444  18.436 -11.865  1.00  0.00           C  
ATOM    433  O   ILE A  30       0.631  17.756 -11.238  1.00  0.00           O  
ATOM    434  CB  ILE A  30       1.236  18.619 -14.350  1.00  0.00           C  
ATOM    435  CG1 ILE A  30       0.562  19.383 -15.493  1.00  0.00           C  
ATOM    436  CG2 ILE A  30       0.727  17.187 -14.291  1.00  0.00           C  
ATOM    437  CD1 ILE A  30       0.984  18.921 -16.869  1.00  0.00           C  
ATOM    438  H   ILE A  30       2.269  20.884 -13.747  1.00  0.00           H  
ATOM    439  HA  ILE A  30      -0.078  19.509 -12.902  1.00  0.00           H  
ATOM    440  HB  ILE A  30       2.304  18.606 -14.567  1.00  0.00           H  
ATOM    441 1HG1 ILE A  30      -0.519  19.277 -15.414  1.00  0.00           H  
ATOM    442 2HG1 ILE A  30       0.793  20.445 -15.406  1.00  0.00           H  
ATOM    443 1HG2 ILE A  30       0.907  16.697 -15.247  1.00  0.00           H  
ATOM    444 2HG2 ILE A  30       1.250  16.648 -13.502  1.00  0.00           H  
ATOM    445 3HG2 ILE A  30      -0.343  17.190 -14.080  1.00  0.00           H  
ATOM    446 1HD1 ILE A  30       0.465  19.509 -17.626  1.00  0.00           H  
ATOM    447 2HD1 ILE A  30       2.061  19.051 -16.983  1.00  0.00           H  
ATOM    448 3HD1 ILE A  30       0.731  17.869 -16.992  1.00  0.00           H  
ATOM    449  N   ARG A  31       2.745  18.438 -11.597  1.00  0.00           N  
ATOM    450  CA  ARG A  31       3.311  17.608 -10.540  1.00  0.00           C  
ATOM    451  C   ARG A  31       2.740  17.984  -9.179  1.00  0.00           C  
ATOM    452  O   ARG A  31       2.442  17.116  -8.358  1.00  0.00           O  
ATOM    453  CB  ARG A  31       4.826  17.744 -10.505  1.00  0.00           C  
ATOM    454  CG  ARG A  31       5.556  17.057 -11.648  1.00  0.00           C  
ATOM    455  CD  ARG A  31       7.030  17.175 -11.508  1.00  0.00           C  
ATOM    456  NE  ARG A  31       7.522  16.475 -10.333  1.00  0.00           N  
ATOM    457  CZ  ARG A  31       8.757  16.623  -9.815  1.00  0.00           C  
ATOM    458  NH1 ARG A  31       9.612  17.447 -10.378  1.00  0.00           N  
ATOM    459  NH2 ARG A  31       9.108  15.939  -8.740  1.00  0.00           N  
ATOM    460  H   ARG A  31       3.359  19.029 -12.139  1.00  0.00           H  
ATOM    461  HA  ARG A  31       3.060  16.567 -10.745  1.00  0.00           H  
ATOM    462 1HB  ARG A  31       5.097  18.799 -10.528  1.00  0.00           H  
ATOM    463 2HB  ARG A  31       5.208  17.329  -9.573  1.00  0.00           H  
ATOM    464 1HG  ARG A  31       5.297  15.998 -11.661  1.00  0.00           H  
ATOM    465 2HG  ARG A  31       5.264  17.514 -12.594  1.00  0.00           H  
ATOM    466 1HD  ARG A  31       7.514  16.749 -12.386  1.00  0.00           H  
ATOM    467 2HD  ARG A  31       7.304  18.226 -11.419  1.00  0.00           H  
ATOM    468  HE  ARG A  31       6.892  15.832  -9.871  1.00  0.00           H  
ATOM    469 1HH1 ARG A  31       9.343  17.970 -11.200  1.00  0.00           H  
ATOM    470 2HH1 ARG A  31      10.537  17.558  -9.990  1.00  0.00           H  
ATOM    471 1HH2 ARG A  31       8.451  15.306  -8.306  1.00  0.00           H  
ATOM    472 2HH2 ARG A  31      10.033  16.050  -8.352  1.00  0.00           H  
ATOM    473  N   GLN A  32       2.588  19.283  -8.945  1.00  0.00           N  
ATOM    474  CA  GLN A  32       2.058  19.777  -7.680  1.00  0.00           C  
ATOM    475  C   GLN A  32       0.578  19.447  -7.536  1.00  0.00           C  
ATOM    476  O   GLN A  32       0.124  19.035  -6.469  1.00  0.00           O  
ATOM    477  CB  GLN A  32       2.270  21.289  -7.563  1.00  0.00           C  
ATOM    478  CG  GLN A  32       3.719  21.702  -7.375  1.00  0.00           C  
ATOM    479  CD  GLN A  32       3.903  23.207  -7.417  1.00  0.00           C  
ATOM    480  OE1 GLN A  32       3.017  23.942  -7.864  1.00  0.00           O  
ATOM    481  NE2 GLN A  32       5.055  23.676  -6.952  1.00  0.00           N  
ATOM    482  H   GLN A  32       2.848  19.946  -9.662  1.00  0.00           H  
ATOM    483  HA  GLN A  32       2.592  19.287  -6.866  1.00  0.00           H  
ATOM    484 1HB  GLN A  32       1.894  21.779  -8.462  1.00  0.00           H  
ATOM    485 2HB  GLN A  32       1.698  21.673  -6.718  1.00  0.00           H  
ATOM    486 1HG  GLN A  32       4.066  21.343  -6.406  1.00  0.00           H  
ATOM    487 2HG  GLN A  32       4.318  21.262  -8.172  1.00  0.00           H  
ATOM    488 1HE2 GLN A  32       5.233  24.661  -6.954  1.00  0.00           H  
ATOM    489 2HE2 GLN A  32       5.746  23.044  -6.599  1.00  0.00           H  
ATOM    490  N   MET A  33      -0.171  19.630  -8.618  1.00  0.00           N  
ATOM    491  CA  MET A  33      -1.612  19.404  -8.600  1.00  0.00           C  
ATOM    492  C   MET A  33      -1.935  17.921  -8.476  1.00  0.00           C  
ATOM    493  O   MET A  33      -2.810  17.529  -7.703  1.00  0.00           O  
ATOM    494  CB  MET A  33      -2.253  19.986  -9.858  1.00  0.00           C  
ATOM    495  CG  MET A  33      -2.243  21.507  -9.924  1.00  0.00           C  
ATOM    496  SD  MET A  33      -2.869  22.139 -11.493  1.00  0.00           S  
ATOM    497  CE  MET A  33      -4.607  21.732 -11.352  1.00  0.00           C  
ATOM    498  H   MET A  33       0.268  19.933  -9.476  1.00  0.00           H  
ATOM    499  HA  MET A  33      -2.029  19.908  -7.728  1.00  0.00           H  
ATOM    500 1HB  MET A  33      -1.734  19.610 -10.738  1.00  0.00           H  
ATOM    501 2HB  MET A  33      -3.291  19.656  -9.924  1.00  0.00           H  
ATOM    502 1HG  MET A  33      -2.857  21.910  -9.120  1.00  0.00           H  
ATOM    503 2HG  MET A  33      -1.224  21.870  -9.789  1.00  0.00           H  
ATOM    504 1HE  MET A  33      -5.132  22.061 -12.249  1.00  0.00           H  
ATOM    505 2HE  MET A  33      -4.720  20.653 -11.239  1.00  0.00           H  
ATOM    506 3HE  MET A  33      -5.029  22.234 -10.481  1.00  0.00           H  
ATOM    507  N   SER A  34      -1.225  17.100  -9.241  1.00  0.00           N  
ATOM    508  CA  SER A  34      -1.483  15.665  -9.271  1.00  0.00           C  
ATOM    509  C   SER A  34      -0.751  14.950  -8.143  1.00  0.00           C  
ATOM    510  O   SER A  34      -1.188  13.899  -7.674  1.00  0.00           O  
ATOM    511  CB  SER A  34      -1.061  15.086 -10.607  1.00  0.00           C  
ATOM    512  OG  SER A  34       0.327  15.175 -10.777  1.00  0.00           O  
ATOM    513  H   SER A  34      -0.487  17.479  -9.818  1.00  0.00           H  
ATOM    514  HA  SER A  34      -2.554  15.503  -9.141  1.00  0.00           H  
ATOM    515 1HB  SER A  34      -1.371  14.043 -10.666  1.00  0.00           H  
ATOM    516 2HB  SER A  34      -1.563  15.623 -11.411  1.00  0.00           H  
ATOM    517  HG  SER A  34       0.525  16.111 -10.858  1.00  0.00           H  
ATOM    518  N   GLY A  35       0.366  15.526  -7.711  1.00  0.00           N  
ATOM    519  CA  GLY A  35       1.190  14.917  -6.674  1.00  0.00           C  
ATOM    520  C   GLY A  35       1.989  13.742  -7.223  1.00  0.00           C  
ATOM    521  O   GLY A  35       1.844  12.611  -6.761  1.00  0.00           O  
ATOM    522  H   GLY A  35       0.652  16.408  -8.112  1.00  0.00           H  
ATOM    523 1HA  GLY A  35       1.870  15.665  -6.264  1.00  0.00           H  
ATOM    524 2HA  GLY A  35       0.555  14.579  -5.856  1.00  0.00           H  
ATOM    525  N   ALA A  36       2.833  14.018  -8.212  1.00  0.00           N  
ATOM    526  CA  ALA A  36       3.573  12.968  -8.902  1.00  0.00           C  
ATOM    527  C   ALA A  36       4.928  13.474  -9.381  1.00  0.00           C  
ATOM    528  O   ALA A  36       5.184  14.678  -9.389  1.00  0.00           O  
ATOM    529  CB  ALA A  36       2.764  12.431 -10.073  1.00  0.00           C  
ATOM    530  H   ALA A  36       2.965  14.979  -8.492  1.00  0.00           H  
ATOM    531  HA  ALA A  36       3.751  12.158  -8.194  1.00  0.00           H  
ATOM    532 1HB  ALA A  36       3.330  11.649 -10.578  1.00  0.00           H  
ATOM    533 2HB  ALA A  36       1.823  12.020  -9.707  1.00  0.00           H  
ATOM    534 3HB  ALA A  36       2.558  13.239 -10.773  1.00  0.00           H  
ATOM    535  N   GLN A  37       5.792  12.547  -9.781  1.00  0.00           N  
ATOM    536  CA  GLN A  37       7.088  12.901 -10.347  1.00  0.00           C  
ATOM    537  C   GLN A  37       7.098  12.719 -11.859  1.00  0.00           C  
ATOM    538  O   GLN A  37       6.947  11.605 -12.361  1.00  0.00           O  
ATOM    539  CB  GLN A  37       8.198  12.059  -9.712  1.00  0.00           C  
ATOM    540  CG  GLN A  37       9.593  12.384 -10.219  1.00  0.00           C  
ATOM    541  CD  GLN A  37      10.667  11.578  -9.513  1.00  0.00           C  
ATOM    542  OE1 GLN A  37      10.392  10.865  -8.544  1.00  0.00           O  
ATOM    543  NE2 GLN A  37      11.900  11.687  -9.996  1.00  0.00           N  
ATOM    544  H   GLN A  37       5.544  11.572  -9.691  1.00  0.00           H  
ATOM    545  HA  GLN A  37       7.283  13.952 -10.133  1.00  0.00           H  
ATOM    546 1HB  GLN A  37       8.191  12.202  -8.631  1.00  0.00           H  
ATOM    547 2HB  GLN A  37       8.008  11.003  -9.903  1.00  0.00           H  
ATOM    548 1HG  GLN A  37       9.642  12.161 -11.284  1.00  0.00           H  
ATOM    549 2HG  GLN A  37       9.793  13.442 -10.049  1.00  0.00           H  
ATOM    550 1HE2 GLN A  37      12.650  11.179  -9.571  1.00  0.00           H  
ATOM    551 2HE2 GLN A  37      12.079  12.277 -10.783  1.00  0.00           H  
ATOM    552  N   ILE A  38       7.276  13.820 -12.581  1.00  0.00           N  
ATOM    553  CA  ILE A  38       7.241  13.794 -14.039  1.00  0.00           C  
ATOM    554  C   ILE A  38       8.590  14.183 -14.629  1.00  0.00           C  
ATOM    555  O   ILE A  38       9.132  15.244 -14.318  1.00  0.00           O  
ATOM    556  CB  ILE A  38       6.152  14.739 -14.579  1.00  0.00           C  
ATOM    557  CG1 ILE A  38       4.773  14.312 -14.068  1.00  0.00           C  
ATOM    558  CG2 ILE A  38       6.175  14.763 -16.100  1.00  0.00           C  
ATOM    559  CD1 ILE A  38       3.669  15.288 -14.404  1.00  0.00           C  
ATOM    560  H   ILE A  38       7.439  14.697 -12.109  1.00  0.00           H  
ATOM    561  HA  ILE A  38       7.008  12.780 -14.361  1.00  0.00           H  
ATOM    562  HB  ILE A  38       6.328  15.747 -14.206  1.00  0.00           H  
ATOM    563 1HG1 ILE A  38       4.513  13.342 -14.491  1.00  0.00           H  
ATOM    564 2HG1 ILE A  38       4.807  14.197 -12.984  1.00  0.00           H  
ATOM    565 1HG2 ILE A  38       5.399  15.435 -16.465  1.00  0.00           H  
ATOM    566 2HG2 ILE A  38       7.148  15.112 -16.443  1.00  0.00           H  
ATOM    567 3HG2 ILE A  38       5.995  13.758 -16.482  1.00  0.00           H  
ATOM    568 1HD1 ILE A  38       2.723  14.917 -14.008  1.00  0.00           H  
ATOM    569 2HD1 ILE A  38       3.892  16.258 -13.959  1.00  0.00           H  
ATOM    570 3HD1 ILE A  38       3.593  15.393 -15.485  1.00  0.00           H  
ATOM    571  N   LYS A  39       9.129  13.319 -15.482  1.00  0.00           N  
ATOM    572  CA  LYS A  39      10.413  13.575 -16.124  1.00  0.00           C  
ATOM    573  C   LYS A  39      10.338  13.324 -17.624  1.00  0.00           C  
ATOM    574  O   LYS A  39       9.783  12.319 -18.069  1.00  0.00           O  
ATOM    575  CB  LYS A  39      11.506  12.706 -15.500  1.00  0.00           C  
ATOM    576  CG  LYS A  39      12.891  12.912 -16.099  1.00  0.00           C  
ATOM    577  CD  LYS A  39      13.932  12.056 -15.392  1.00  0.00           C  
ATOM    578  CE  LYS A  39      15.314  12.252 -15.996  1.00  0.00           C
[truncated: 482,690 more chars]
