# Supplementary material for: Combining Evolutionary Information and an Iterative Sampling Strategy for Accurate Protein Structure Prediction
Source: PLoS Comput Biol. 2015 Dec 29;11(12):e1004661. doi: 10.1371/journal.pcbi.1004661 (PMC4694711; doi:10.1371/journal.pcbi.1004661)
Supplement: S1 File — Input files for target 1wvn and scripts to carry out the steps outlined in the protocol capture in S1 Text as well as exemplary output files are provided in this attachement. The supplementary materials are also included with Rosetta under the directory “Rosetta/demos/protocol_capture/2015/ rasrec_evolutionary_restraints” (ZIP) [file pcbi.1004661.s003.zip › protocol_capture/outputs/5_refinement_run/low_30.out]

SEQUENCE: ASTQTTHELTIPNNLIGCIIGRQGANINEIRQMSGAQIKIANPVEGSSGRQVTITGSAASISLAQYLINARLS
SCORE:       score     fa_atr     fa_rep     fa_sol    fa_intra_rep    fa_elec    pro_close    hbond_sr_bb    hbond_lr_bb    hbond_bb_sc    hbond_sc    dslf_fa13    atom_pair_constraint       rama      omega     fa_dun    p_aa_pp        ref        rdc    pool_converged_tag    pool_converged_rmsd    prefa_centroid_score    prefa_clean_score3        rms     maxsub    rms_full    rdc_filt    score_final    nrjumps       time    _archive_select_score_    eval_time         description
SCORE:    -115.785   -235.776     23.668    125.034           0.515    -20.119        0.084        -20.706        -16.872         -4.520      -4.851        0.000                   0.000     -5.331      3.582     46.711    -11.280      4.078      0.000   batch_000326_000413                   0.674                 354.036                91.134      2.005     73.000       2.005       0.000       -115.785      0.000    295.000                  -115.785        0.000 batch_000329_000271
REMARK source_file batch_000329/decoys.out
REMARK tag_in_file batch_000313_000058_0001
REMARK PROTEIN SILENTFILE
ANNOTATED_SEQUENCE: A[ALA_p:NtermProteinFull]STQTTH[HIS_D]ELTIPNNLIGCIIGRQGANINEIRQMSGAQIKIANPVEGSSGRQVTITGSAASISLAQYLINARLS[SER_p:CtermProteinFull] batch_000329_000271
   1 L     0.000  152.787  177.418    1.458    0.001    0.000    0.000    0.000    0.000    0.000 batch_000329_000271
   2 L   -81.419  -21.145  177.581    3.874    2.882    0.560   67.282   60.574    0.000    0.000 batch_000329_000271
   3 L   -88.038  168.985  179.280    5.443    2.241   -2.843   64.620   85.242    0.000    0.000 batch_000329_000271
   4 L   -85.471  153.669  179.003    3.917    2.977   -6.247  -65.088 -180.190  -32.134    0.000 batch_000329_000271
   5 L  -123.291  165.158 -176.833    2.091    0.383   -8.344   63.929  -21.658    0.000    0.000 batch_000329_000271
   6 L  -104.664  167.666  178.084    1.510   -0.144  -12.063   63.558  159.108    0.000    0.000 batch_000329_000271
   7 E  -156.484  135.293 -178.154   -1.626   -0.473  -14.188  179.060   75.000    0.000    0.000 batch_000329_000271
   8 E   -97.934  119.399  179.177   -2.319   -1.659  -17.733 -176.173  179.534   13.995    0.000 batch_000329_000271
   9 L  -129.210  127.902  178.575   -4.709    0.460  -19.795  176.777   64.736    0.000    0.000 batch_000329_000271
  10 L   -92.303  120.609  180.708   -5.529    0.026  -23.483  -60.452  -42.421    0.000    0.000 batch_000329_000271
  11 L  -120.003  128.952 -178.004   -6.090    3.297  -25.339  -62.373  174.219    0.000    0.000 batch_000329_000271
  12 L   -52.631  134.034  179.018   -7.248    3.529  -28.953  -30.566   38.131  -30.429    0.000 batch_000329_000271
  13 L   -63.335  -21.779  178.933   -4.458    4.598  -31.304 -177.966   59.554    0.000    0.000 batch_000329_000271
  14 L   -76.212  -18.740 -175.059   -6.997    6.948  -32.879  -70.913  -24.950    0.000    0.000 batch_000329_000271
  15 L  -115.237  -15.334 -177.238   -7.398    8.758  -29.562  -60.250  176.172    0.000    0.000 batch_000329_000271
  16 H   -61.483  -25.141  177.725   -3.920    8.329  -28.088 -161.711   66.626    0.000    0.000 batch_000329_000271
  17 H   -61.704  -32.276  178.132   -2.889   11.457  -29.987    0.000    0.000    0.000    0.000 batch_000329_000271
  18 H   -81.441  -27.484  173.687   -5.131   13.441  -27.644  -67.047 -179.792    0.000    0.000 batch_000329_000271
  19 H   -70.554  -38.464  176.701   -3.712   11.601  -24.638  -61.267  -56.314    0.000    0.000 batch_000329_000271
  20 H   -70.619  -54.523 -177.913   -0.198   12.531  -25.750  -66.190  167.256    0.000    0.000 batch_000329_000271
  21 L    82.476 -158.860 -179.427   -0.961   16.117  -26.755    0.000    0.000    0.000    0.000 batch_000329_000271
  22 L   -73.755   93.081  178.782    1.649   18.536  -28.096 -177.719  177.505  179.211 -179.741 batch_000329_000271
  23 L    60.279   36.543  177.593    4.838   16.492  -27.769  -60.660  -67.921  -62.365    0.000 batch_000329_000271
  24 L    89.865   19.744 -178.960    3.555   14.912  -24.558    0.000    0.000    0.000    0.000 batch_000329_000271
  25 H   -64.004  -42.773 -177.166    1.908   18.107  -23.320    0.000    0.000    0.000    0.000 batch_000329_000271
  26 H   -78.725  -26.649  168.674   -1.247   16.315  -22.185  -72.336  -12.595    0.000    0.000 batch_000329_000271
  27 H   -60.288  -47.221  177.276    0.841   13.531  -20.675  -69.218  167.620    0.000    0.000 batch_000329_000271
  28 H   -62.092  -40.220  176.028    2.540   16.158  -18.515  -72.751  -22.485    0.000    0.000 batch_000329_000271
  29 H   -58.364  -53.845 -177.713   -0.878   17.580  -17.651 -179.050 -175.440   19.650    0.000 batch_000329_000271
  30 H   -60.602  -45.227  180.617   -2.272   14.210  -16.579  -68.221  167.846    0.000    0.000 batch_000329_000271
  31 H   -61.866  -43.701 -177.998    0.862   13.295  -14.631 -178.774 -183.013   65.236 -176.297 batch_000329_000271
  32 H   -65.532  -39.600 -176.078    0.951   16.644  -12.833 -175.879   63.341   53.069    0.000 batch_000329_000271
  33 H   -78.777  -45.247 -174.871   -2.730   16.504  -11.894  -68.627  175.384   70.383    0.000 batch_000329_000271
  34 H   -83.548  -36.396 -175.921   -3.036   12.808  -11.065   68.162  -80.852    0.000    0.000 batch_000329_000271
  35 L    91.815    2.445 -179.281    0.479   12.239   -9.737    0.000    0.000    0.000    0.000 batch_000329_000271
  36 L  -107.770  140.767 -179.223    0.757    9.090  -11.848    0.000    0.000    0.000    0.000 batch_000329_000271
  37 E   -82.233  128.230  175.528    3.254    8.541  -14.662  175.861   68.694   58.445    0.000 batch_000329_000271
  38 E   -95.384  120.153  177.157    1.818    7.789  -18.100  -54.258  -58.315    0.000    0.000 batch_000329_000271
  39 E  -118.725  103.900 -177.461    3.911    5.422  -20.214  -64.526 -177.194  179.338 -178.626 batch_000329_000271
  40 E   -93.083  121.750 -177.100    2.543    4.893  -23.721  -59.715  168.350    0.000    0.000 batch_000329_000271
  41 E  -109.177 -151.351 -174.515    3.973    1.901  -25.581    0.000    0.000    0.000    0.000 batch_000329_000271
  42 E   -83.890  161.180  178.095    3.251    0.051  -28.820  -68.271  -37.884    0.000    0.000 batch_000329_000271
  43 E   -56.074  141.713 -181.397   -0.145   -1.009  -30.162  -26.669   37.622  -33.074    0.000 batch_000329_000271
  44 E   -76.447  123.849  178.033   -1.574   -4.142  -28.551  176.150    0.000    0.000    0.000 batch_000329_000271
  45 E   -60.700  126.529  180.403   -1.476   -7.154  -30.868 -176.248  178.438   -0.656    0.000 batch_000329_000271
  46 L    93.491    2.930  178.779   -5.013   -8.318  -31.635    0.000    0.000    0.000    0.000 batch_000329_000271
  47 L  -134.628 -164.645 -178.255   -6.450   -4.898  -30.800 -171.096  100.730    0.000    0.000 batch_000329_000271
  48 L  -131.417    4.141  177.117   -6.485   -1.304  -32.041   62.707   20.540    0.000    0.000 batch_000329_000271
  49 L  -109.278 -174.783 -179.151   -5.235    0.519  -28.949    0.000    0.000    0.000    0.000 batch_000329_000271
  50 E  -116.862  151.168  175.071   -1.856    0.841  -27.235  -67.693  174.141  179.457  -97.405 batch_000329_000271
  51 E   -76.877  111.182 -178.598   -0.458   -0.632  -24.023 -174.846  178.585   60.607    0.000 batch_000329_000271
  52 E  -116.546  127.106  180.161   -0.251    2.239  -21.540  178.885    0.000    0.000    0.000 batch_000329_000271
  53 E   -98.403  132.220  176.033    1.229    1.896  -18.054  -61.902   80.246    0.000    0.000 batch_000329_000271
  54 E  -114.085  111.756 -174.530    0.035    4.063  -15.169  -56.573  172.879    0.000    0.000 batch_000329_000271
  55 E  -107.291  124.684 -179.953    2.466    4.210  -12.252  -60.977 -118.037    0.000    0.000 batch_000329_000271
  56 L   164.409 -167.500  174.532    1.469    5.686   -8.893    0.000    0.000    0.000    0.000 batch_000329_000271
  57 L   -71.743  165.353  179.527   -0.780    5.205   -5.868   70.807  174.898    0.000    0.000 batch_000329_000271
  58 H   -55.073  -43.167  176.321   -4.219    3.611   -6.163    0.000    0.000    0.000    0.000 batch_000329_000271
  59 H   -65.832  -45.887 -178.475   -5.774    7.077   -6.025    0.000    0.000    0.000    0.000 batch_000329_000271
  60 H   -58.566  -41.179  179.496   -3.218    8.526   -8.439  -62.940   87.383    0.000    0.000 batch_000329_000271
  61 H   -64.187  -46.035  180.526   -3.967    5.791  -10.972  -67.849  167.814    0.000    0.000 batch_000329_000271
  62 H   -64.826  -32.169  174.799   -7.727    6.313  -10.756   68.780  -33.037    0.000    0.000 batch_000329_000271
  63 H   -68.338  -40.861  175.871   -7.150   10.040  -11.223  -70.251  171.353    0.000    0.000 batch_000329_000271
  64 H   -62.630  -43.387  178.140   -5.063    9.329  -14.319    0.000    0.000    0.000    0.000 batch_000329_000271
  65 H   -60.525  -42.317  176.490   -7.800    7.058  -15.662  -70.684  174.685  -48.654    0.000 batch_000329_000271
  66 H   -58.161  -52.420 -176.167  -10.347    9.827  -15.117  172.507   80.409 -173.775    0.000 batch_000329_000271
  67 H   -65.312  -37.861  174.113   -8.264   12.434  -16.938  -66.775  172.293    0.000    0.000 batch_000329_000271
  68 H   -60.675  -50.738  180.722   -7.509    9.984  -19.742  -70.846  167.462    0.000    0.000 batch_000329_000271
  69 H   -60.746  -35.392  176.759  -11.186    9.109  -20.151  -73.642  -19.383    0.000    0.000 batch_000329_000271
  70 H   -61.635  -39.516  177.728  -11.997   12.823  -20.189    0.000    0.000    0.000    0.000 batch_000329_000271
  71 H   -74.647  -31.336  179.366   -9.639   13.251  -23.140  -73.858  -66.960 -173.579 -173.498 batch_000329_000271
  72 H   -72.970  -31.535  178.447  -11.005   10.106  -24.782  -66.588  178.397    0.000    0.000 batch_000329_000271
  73 L   -69.957    0.000    0.000  -14.564   11.414  -24.496  176.012 -120.651    0.000    0.000 batch_000329_000271
SEQUENCE: ASTQTTHELTIPNNLIGCIIGRQGANINEIRQMSGAQIKIANPVEGSSGRQVTITGSAASISLAQYLINARLS
SCORE:       score     fa_atr     fa_rep     fa_sol    fa_intra_rep    fa_elec    pro_close    hbond_sr_bb    hbond_lr_bb    hbond_bb_sc    hbond_sc    dslf_fa13    atom_pair_constraint       rama      omega     fa_dun    p_aa_pp        ref        rdc    pool_converged_tag    pool_converged_rmsd    prefa_centroid_score    prefa_clean_score3        rms     maxsub    rms_full    rdc_filt    score_final    nrjumps       time    _archive_select_score_    eval_time         description
SCORE:    -114.952   -240.575     25.149    131.625           0.556    -21.222        0.091        -22.107        -16.633         -6.787      -3.169        0.000                   0.000     -5.257      4.452     44.815     -9.967      4.078      0.000   batch_000325_000466                   0.625                 443.572                36.552      1.541     73.000       1.541       0.000       -114.952      0.000    199.000                  -114.952        0.000 batch_000328_000133
REMARK source_file batch_000328/decoys.out
REMARK tag_in_file batch_000304_000187_0001
REMARK PROTEIN SILENTFILE
ANNOTATED_SEQUENCE: A[ALA_p:NtermProteinFull]STQTTH[HIS_D]ELTIPNNLIGCIIGRQGANINEIRQMSGAQIKIANPVEGSSGRQVTITGSAASISLAQYLINARLS[SER_p:CtermProteinFull] batch_000328_000133
   1 L     0.000  157.879  178.121    1.458   -0.001    0.000    0.000    0.000    0.000    0.000 batch_000328_000133
   2 L   -80.690  -22.786  177.910    3.910    2.867    0.464   67.108  160.108    0.000    0.000 batch_000328_000133
   3 L   -85.585  125.558 -179.051    5.190    2.400   -3.085  -61.147   19.886    0.000    0.000 batch_000328_000133
   4 L   -99.778  163.654 -177.738    3.077    4.132   -5.729  -55.886  -59.627  -56.203    0.000 batch_000328_000133
   5 L  -105.808  130.532 -178.858    2.721    3.351   -9.432  -61.229   -0.211    0.000    0.000 batch_000328_000133
   6 L   -88.636  165.502  181.199    3.816    5.811  -12.117   63.097  140.098    0.000    0.000 batch_000328_000133
   7 L  -164.301  140.010 -174.715    2.176    6.428  -15.491 -174.014   67.287    0.000    0.000 batch_000328_000133
   8 L  -122.133  129.370  173.786    2.879    8.514  -18.589 -177.338  179.166    6.237    0.000 batch_000328_000133
   9 L  -120.337  145.893  172.906    0.429   10.047  -21.054  -62.702  172.937    0.000    0.000 batch_000328_000133
  10 L  -101.497  115.960 -172.862    1.077   11.994  -24.251  -60.830  -60.042    0.000    0.000 batch_000328_000133
  11 L  -115.184  130.343  173.964   -1.275   14.967  -24.500  -61.679  -60.444    0.000    0.000 batch_000328_000133
  12 L   -52.460  133.432 -173.805   -1.844   17.274  -27.465  -27.303   38.097  -33.033    0.000 batch_000328_000133
  13 L   -73.301   -3.447  176.160   -0.430   20.699  -26.628   67.762   11.587    0.000    0.000 batch_000328_000133
  14 L   -93.164  -14.293 -177.774   -3.693   22.228  -27.837  -69.654  -39.786    0.000    0.000 batch_000328_000133
  15 L  -111.550  -23.910 -178.464   -5.717   20.359  -25.216  -60.448  176.348    0.000    0.000 batch_000328_000133
  16 H   -58.524  -27.865  180.327   -3.250   20.322  -22.323 -166.191   64.592    0.000    0.000 batch_000328_000133
  17 H   -56.328  -41.755  180.176   -4.217   23.936  -21.646    0.000    0.000    0.000    0.000 batch_000328_000133
  18 H   -74.124  -37.324  176.851   -7.622   22.812  -20.382  -68.976  174.139    0.000    0.000 batch_000328_000133
  19 H   -62.902  -39.841  177.984   -6.139   19.909  -18.427  -68.463  165.157    0.000    0.000 batch_000328_000133
  20 H   -66.441  -54.308 -180.631   -3.762   22.318  -16.696  -67.552  167.271    0.000    0.000 batch_000328_000133
  21 L    84.268 -177.737 -177.416   -6.405   24.932  -15.897    0.000    0.000    0.000    0.000 batch_000328_000133
  22 L   -63.669  103.165 -179.751   -5.954   28.398  -14.401 -177.398  177.463  179.226  179.486 batch_000328_000133
  23 L    58.537   34.543  176.993   -2.416   28.301  -13.012  -60.821  -68.014  -61.903    0.000 batch_000328_000133
  24 L    83.896   23.575 -179.262   -2.698   24.526  -12.664    0.000    0.000    0.000    0.000 batch_000328_000133
  25 H   -62.573  -41.169 -174.845   -6.177   24.685  -11.140    0.000    0.000    0.000    0.000 batch_000328_000133
  26 H   -84.124  -18.426  167.152   -7.370   21.610  -13.028  -69.096  -17.913    0.000    0.000 batch_000328_000133
  27 H   -61.576  -48.512  178.713   -4.150   19.779  -12.219  -68.008  168.821    0.000    0.000 batch_000328_000133
  28 H   -68.548  -33.329  173.476   -5.059   20.010   -8.534  -76.796  -36.650    0.000    0.000 batch_000328_000133
  29 H   -57.264  -58.035  179.837   -8.634   19.088   -9.430 -178.682 -173.591   20.238    0.000 batch_000328_000133
  30 H   -62.108  -42.397  179.292   -7.588   15.846  -11.119  -66.703  168.404    0.000    0.000 batch_000328_000133
  31 H   -56.085  -53.602 -173.741   -4.906   15.225   -8.497  178.390 -169.328   59.149   74.541 batch_000328_000133
  32 H   -68.114  -40.309 -177.007   -7.251   15.537   -5.525 -173.717   63.020   49.460    0.000 batch_000328_000133
  33 H   -69.089  -44.053 -176.071  -10.144   13.665   -7.130  -69.901  174.962   69.979    0.000 batch_000328_000133
  34 H   -80.109  -34.832 -176.674   -8.075   10.750   -8.420   68.228  -84.537    0.000    0.000 batch_000328_000133
  35 L    93.743   -1.113  179.553   -5.665   10.597   -5.485    0.000    0.000    0.000    0.000 batch_000328_000133
  36 L  -101.830  144.376  177.548   -2.715   10.475   -7.881    0.000    0.000    0.000    0.000 batch_000328_000133
  37 L   -72.400  122.113 -178.307    0.023   13.099   -8.146  178.910   67.620   51.280    0.000 batch_000328_000133
  38 E  -104.495  122.242  177.783   -0.333   15.008  -11.415  -53.925  -59.505    0.000    0.000 batch_000328_000133
  39 E  -127.414  124.303  178.132    2.732   16.606  -12.997 -179.312  178.923  178.739  179.712 batch_000328_000133
  40 E  -100.494  125.842 -176.324    2.745   18.415  -16.341  -51.882  -57.480    0.000    0.000 batch_000328_000133
  41 L  -133.596  154.016  176.145    6.071   18.592  -18.173    0.000    0.000    0.000    0.000 batch_000328_000133
  42 L  -107.412  109.131 -179.589    7.372   19.680  -21.575 -174.946   -3.960    0.000    0.000 batch_000328_000133
  43 L   -52.235  -38.702 -179.085    9.591   17.066  -23.217  -30.182   38.176  -30.713    0.000 batch_000328_000133
  44 L  -172.455  137.926  177.909   11.012   19.796  -25.449   62.624    0.000    0.000    0.000 batch_000328_000133
  45 L   -55.307  124.877 -179.753   10.144   23.295  -26.656 -176.371  178.409   -0.623    0.000 batch_000328_000133
  46 L   103.371   -5.576  178.288    8.234   23.014  -29.931    0.000    0.000    0.000    0.000 batch_000328_000133
  47 L   -61.800  141.109  178.678    6.759   19.619  -29.065  173.646 -116.504    0.000    0.000 batch_000328_000133
  48 L   -78.502  -11.225 -179.555    3.299   18.939  -30.487   67.697   40.235    0.000    0.000 batch_000328_000133
  49 L  -136.636  177.816 -179.149    2.401   17.197  -27.230    0.000    0.000    0.000    0.000 batch_000328_000133
  50 L  -135.201  158.168 -176.208    3.134   17.312  -23.501  -63.524  -69.377 -176.360  -88.718 batch_000328_000133
  51 L   -95.219  127.207  174.822    4.115   14.829  -20.795 -177.686  180.476   65.447    0.000 batch_000328_000133
  52 E  -114.105  119.026  177.321    1.666   13.900  -18.041  179.240    0.000    0.000    0.000 batch_000328_000133
  53 E   -99.703  125.996  179.201    2.966   12.009  -15.011  -61.237  -40.228    0.000    0.000 batch_000328_000133
  54 E  -121.945  109.342 -176.891    0.435   10.153  -12.865  -56.831  170.155    0.000    0.000 batch_000328_000133
  55 L  -116.456  118.958 -179.848    1.708    8.645   -9.616  -59.790  140.261    0.000    0.000 batch_000328_000133
  56 L   171.883 -150.162  177.163   -0.625    6.789   -7.257    0.000    0.000    0.000    0.000 batch_000328_000133
  57 L   -78.835  164.108  177.377   -2.808    3.683   -7.063   72.672  -81.392    0.000    0.000 batch_000328_000133
  58 H   -59.896  -40.299  176.265   -4.009    1.719  -10.089    0.000    0.000    0.000    0.000 batch_000328_000133
  59 H   -65.888  -41.407  179.023   -7.524    3.004   -9.426    0.000    0.000    0.000    0.000 batch_000328_000133
  60 H   -62.157  -40.832  176.660   -6.218    6.553   -9.040  -66.231  -75.696    0.000    0.000 batch_000328_000133
  61 H   -61.250  -45.572  176.471   -4.452    6.278  -12.394  -68.425  167.526    0.000    0.000 batch_000328_000133
  62 H   -58.682  -45.446  179.044   -7.677    5.096  -14.022  179.502   79.726    0.000    0.000 batch_000328_000133
  63 H   -62.575  -41.072  177.960   -9.566    7.987  -12.431  -69.683  171.420    0.000    0.000 batch_000328_000133
  64 H   -63.073  -43.428  176.541   -6.907   10.433  -13.615    0.000    0.000    0.000    0.000 batch_000328_000133
  65 H   -58.429  -44.983  178.885   -7.148    9.054  -17.149  -70.955  172.210  -21.346    0.000 batch_000328_000133
  66 H   -58.518  -51.774 -176.278  -10.924    9.494  -17.072  172.834   80.645 -178.544    0.000 batch_000328_000133
  67 H   -64.816  -37.645  174.346  -10.770   13.094  -15.863  -67.086  172.935    0.000    0.000 batch_000328_000133
  68 H   -62.472  -45.415  178.599   -8.053   13.898  -18.395  -70.529  168.170    0.000    0.000 batch_000328_000133
  69 H   -59.996  -36.805  176.246  -10.151   12.363  -21.170  -73.582  -20.118    0.000    0.000 batch_000328_000133
  70 H   -61.869  -38.652  178.121  -13.038   14.571  -20.057    0.000    0.000    0.000    0.000 batch_000328_000133
  71 H   -75.121  -30.535  176.455  -10.791   17.607  -20.498  -70.405  -62.341 -177.897 -166.516 batch_000328_000133
  72 H   -68.072  -36.265  178.611   -9.564   16.256  -23.833  -69.633  174.148    0.000    0.000 batch_000328_000133
  73 L   -68.487    0.000    0.000  -13.155   16.016  -25.059  176.074 -119.763    0.000    0.000 batch_000328_000133
SEQUENCE: ASTQTTHELTIPNNLIGCIIGRQGANINEIRQMSGAQIKIANPVEGSSGRQVTITGSAASISLAQYLINARLS
SCORE:       score     fa_atr     fa_rep     fa_sol    fa_intra_rep    fa_elec    pro_close    hbond_sr_bb    hbond_lr_bb    hbond_bb_sc    hbond_sc    dslf_fa13    atom_pair_constraint       rama      omega     fa_dun    p_aa_pp        ref        rdc    pool_converged_tag    pool_converged_rmsd    prefa_centroid_score    prefa_clean_score3        rms     maxsub    rms_full    rdc_filt    score_final    nrjumps       time    _archive_select_score_    eval_time         description
SCORE:    -114.491   -228.643     23.337    120.952           0.512    -21.002        0.062        -20.816        -17.447         -4.577      -4.602        0.000                   0.000     -5.355      2.933     46.629    -10.552      4.078      0.000   batch_000323_000457                   0.507                  26.777               -10.444      1.703     73.000       1.703       0.000       -114.450      0.000     43.000                  -114.450        0.000 batch_000327_000452
REMARK source_file batch_000327/decoys.out
REMARK tag_in_file batch_000323_000431_0001
REMARK PROTEIN SILENTFILE
ANNOTATED_SEQUENCE: A[ALA_p:NtermProteinFull]STQTTH[HIS_D]ELTIPNNLIGCIIGRQGANINEIRQMSGAQIKIANPVEGSSGRQVTITGSAASISLAQYLINARLS[SER_p:CtermProteinFull] batch_000327_000452
   1 L     0.000  157.388  178.982    1.458    0.001    0.001    0.000    0.000    0.000    0.000 batch_000327_000452
   2 L   -81.995  168.574  179.051    3.900    2.873    0.493   68.812   78.821    0.000    0.000 batch_000327_000452
   3 L   -86.605  168.371  179.216    5.502    4.947   -2.261   64.164   95.517    0.000    0.000 batch_000327_000452
   4 L  -123.839  156.354 -179.299    9.050    4.645   -3.595  -63.888  179.993  -46.472    0.000 batch_000327_000452
   5 L  -112.412  133.337 -179.967   11.780    7.171   -4.379  -61.322  159.977    0.000    0.000 batch_000327_000452
   6 L   -90.705  127.805 -179.768   13.795    7.220   -7.603  -63.159  -58.532    0.000    0.000 batch_000327_000452
   7 L  -118.126  130.164  177.611   17.537    7.807   -7.275  172.168   65.490    0.000    0.000 batch_000327_000452
   8 E   -95.501  120.474 -177.972   19.884    8.677  -10.136 -177.128 -179.146    7.347    0.000 batch_000327_000452
   9 E  -125.744  130.696  176.916   23.371    7.204   -9.777  178.150   65.136    0.000    0.000 batch_000327_000452
  10 E   -97.837  123.129  179.654   26.332    7.553  -12.135  -60.948  -39.420    0.000    0.000 batch_000327_000452
  11 E  -121.676  130.547 -178.937   28.692    4.576  -12.297  -62.523  175.972    0.000    0.000 batch_000327_000452
  12 L   -52.867  134.581 -180.507   31.949    4.475  -14.256  -30.060   38.123  -30.863    0.000 batch_000327_000452
  13 L   -63.536  -21.980  179.266   31.680    2.349  -17.397 -175.079   65.257    0.000    0.000 batch_000327_000452
  14 L   -74.863  -19.952 -174.736   35.022    0.832  -16.404  -71.241  -24.745    0.000    0.000 batch_000327_000452
  15 L  -114.707  -16.143 -175.593   33.481   -0.509  -13.199  -59.954  175.652    0.000    0.000 batch_000327_000452
  16 H   -60.709  -26.711  178.852   29.880   -1.058  -14.285 -162.532   66.502    0.000    0.000 batch_000327_000452
  17 H   -59.354  -36.095  179.774   30.871   -4.513  -15.525    0.000    0.000    0.000    0.000 batch_000327_000452
  18 H   -81.363  -27.012  175.401   31.387   -5.584  -11.914  -67.071  179.842    0.000    0.000 batch_000327_000452
  19 H   -71.891  -37.671  177.431   28.174   -3.870  -10.827  -62.041  -55.786    0.000    0.000 batch_000327_000452
  20 H   -70.179  -55.614 -179.485   26.214   -5.767  -13.475  -66.305  167.105    0.000    0.000 batch_000327_000452
  21 L    83.852 -176.716 -177.532   27.829   -9.162  -12.911    0.000    0.000    0.000    0.000 batch_000327_000452
  22 L   -63.439  102.210 -179.490   27.315  -12.367  -14.890 -177.424  177.355  179.235  179.545 batch_000327_000452
  23 L    58.265   34.729  177.213   24.208  -11.607  -16.944  -60.841  -68.022  -61.849    0.000 batch_000327_000452
  24 L    84.172   23.933 -178.213   23.103   -9.142  -14.268    0.000    0.000    0.000    0.000 batch_000327_000452
  25 H   -63.188  -42.932 -175.512   23.945  -11.508  -11.414    0.000    0.000    0.000    0.000 batch_000327_000452
  26 H   -78.130  -25.857  169.207   25.277   -8.748   -9.166  -71.839  -13.970    0.000    0.000 batch_000327_000452
  27 H   -59.586  -51.409  179.611   22.310   -6.542  -10.017  -67.253  167.085    0.000    0.000 batch_000327_000452
  28 H   -61.117  -39.419  176.459   19.952   -9.207   -8.679  -72.730  -20.610    0.000    0.000 batch_000327_000452
  29 H   -56.922  -55.260 -176.772   22.162   -9.590   -5.610 -181.307  180.942  -57.071    0.000 batch_000327_000452
  30 H   -63.837  -42.345  180.483   22.073   -5.889   -4.747  -66.699  168.294    0.000    0.000 batch_000327_000452
  31 H   -62.172  -40.275 -178.892   18.376   -5.551   -5.569  -73.234  182.416   64.460 -165.301 batch_000327_000452
  32 H   -69.880  -41.897 -177.406   17.498   -8.507   -3.345 -176.148   62.813   51.815    0.000 batch_000327_000452
  33 H   -70.784  -43.336 -176.659   19.641   -7.347   -0.427  -68.971  174.856   70.736    0.000 batch_000327_000452
  34 H   -85.780  -27.257 -178.115   18.573   -3.702   -0.570   65.846  -76.836    0.000    0.000 batch_000327_000452
  35 L    75.411   60.409 -174.712   15.032   -4.400   -1.764    0.000    0.000    0.000    0.000 batch_000327_000452
  36 L  -148.035  165.515  173.350   14.972   -2.040   -4.741    0.000    0.000    0.000    0.000 batch_000327_000452
  37 E  -102.371  115.747 -175.652   14.554   -1.833   -8.512 -178.236  177.860    8.002    0.000 batch_000327_000452
  38 E  -116.802  120.820  178.818   17.855   -1.117  -10.255  -59.408  173.790    0.000    0.000 batch_000327_000452
  39 E  -124.798  120.471 -178.295   18.109   -0.418  -13.984 -178.925  178.763  178.999 -179.961 batch_000327_000452
  40 E   -97.187  114.219  180.297   21.428    0.385  -15.654  -59.800  169.465    0.000    0.000 batch_000327_000452
  41 L   -84.530 -177.341  178.630   21.112    2.482  -18.810    0.000    0.000    0.000    0.000 batch_000327_000452
  42 L   -74.790  160.921  178.066   23.678    3.100  -21.547  -69.441  -35.126    0.000    0.000 batch_000327_000452
  43 E   -52.593  136.163 -177.037   26.694    5.368  -21.087  -28.842   38.031  -31.707    0.000 batch_000327_000452
  44 E   -86.421  129.129  177.186   25.662    9.024  -20.951  176.486    0.000    0.000    0.000 batch_000327_000452
  45 E   -56.349  124.906 -177.552   27.009   11.366  -23.624 -176.315  178.445   -0.632    0.000 batch_000327_000452
  46 L    91.200   10.849  178.585   29.493   13.726  -21.976    0.000    0.000    0.000    0.000 batch_000327_000452
  47 L  -142.546  150.707  179.474   30.156   11.242  -19.175  176.518  140.665    0.000    0.000 batch_000327_000452
  48 L   -91.782   -1.663 -178.550   32.444    8.260  -18.602   66.152   39.196    0.000    0.000 batch_000327_000452
  49 L  -114.386 -176.889  178.747   29.789    6.520  -16.511    0.000    0.000    0.000    0.000 batch_000327_000452
  50 E  -115.627  152.701  175.414   26.263    5.192  -17.020  -57.701 -167.165 -175.135 -161.583 batch_000327_000452
  51 E   -80.501  118.910 -179.028   22.891    6.432  -15.782 -176.900  179.921   61.627    0.000 batch_000327_000452
  52 E  -114.885  126.061  179.501   21.524    4.047  -13.155  179.454    0.000    0.000    0.000 batch_000327_000452
  53 E   -98.025  118.367  178.940   17.940    4.206  -11.898  -61.574  100.189    0.000    0.000 batch_000327_000452
  54 E  -119.369  107.685 -177.609   17.405    3.025   -8.324  -57.438  173.222    0.000    0.000 batch_000327_000452
  55 E  -112.046  125.874 -179.684   13.809    3.050   -7.092  -61.307  121.265    0.000    0.000 batch_000327_000452
  56 L   173.525 -163.029  177.047   12.870    1.987   -3.564    0.000    0.000    0.000    0.000 batch_000327_000452
  57 L   -71.980  164.944  177.748   12.763    3.081    0.075   72.691  -81.050    0.000    0.000 batch_000327_000452
  58 H   -58.855  -40.070  175.945   15.234    5.562    1.556    0.000    0.000    0.000    0.000 batch_000327_000452
  59 H   -67.044  -42.270 -179.867   16.924    2.662    3.341    0.000    0.000    0.000    0.000 batch_000327_000452
  60 H   -61.374  -41.643  177.020   16.895    0.558    0.174  -66.131  -75.723    0.000    0.000 batch_000327_000452
  61 H   -63.081  -45.929  177.550   18.594    3.359   -1.754  -67.872  167.635    0.000    0.000 batch_000327_000452
  62 H   -59.832  -42.776  178.983   21.220    3.758    0.966  -65.039   77.538    0.000    0.000 batch_000327_000452
  63 H   -66.336  -39.843  176.750   21.810    0.002    0.967  -70.246  171.382    0.000    0.000 batch_000327_000452
  64 H   -61.622  -44.977  177.040   22.049   -0.024   -2.827    0.000    0.000    0.000    0.000 batch_000327_000452
  65 H   -60.748  -43.578  178.462   24.627    2.767   -2.715  -70.307  173.380  -23.095    0.000 batch_000327_000452
  66 H   -59.042  -53.310 -175.122   26.584    0.883   -0.054  172.179   79.392 -179.219    0.000 batch_000327_000452
  67 H   -65.338  -40.130  176.489   26.633   -2.417   -1.940  -67.695  172.578    0.000    0.000 batch_000327_000452
  68 H   -62.339  -50.653  180.551   27.443   -0.725   -5.246  -70.521  168.259    0.000    0.000 batch_000327_000452
  69 H   -60.696  -36.480  176.657   30.254    1.347   -3.742  -73.841  -18.630    0.000    0.000 batch_000327_000452
  70 H   -61.955  -38.468  178.730   31.607   -1.793   -2.082    0.000    0.000    0.000    0.000 batch_000327_000452
  71 H   -76.843  -29.847  177.283   31.772   -3.461   -5.494  -68.664  -65.025 -175.895 -172.337 batch_000327_000452
  72 H   -69.992  -34.932  178.491   33.252   -0.322   -7.045  -68.289  176.523    0.000    0.000 batch_000327_000452
  73 L   -69.356    0.000    0.000   36.047   -0.331   -4.468  176.034 -120.160    0.000    0.000 batch_000327_000452
SEQUENCE: ASTQTTHELTIPNNLIGCIIGRQGANINEIRQMSGAQIKIANPVEGSSGRQVTITGSAASISLAQYLINARLS
SCORE:       score     fa_atr     fa_rep     fa_sol    fa_intra_rep    fa_elec    pro_close    hbond_sr_bb    hbond_lr_bb    hbond_bb_sc    hbond_sc    dslf_fa13    atom_pair_constraint       rama      omega     fa_dun    p_aa_pp        ref        rdc    pool_converged_tag    pool_converged_rmsd    prefa_centroid_score    prefa_clean_score3        rms     maxsub    rms_full    rdc_filt    score_final    nrjumps       time    _archive_select_score_    eval_time         description
SCORE:    -115.005   -240.080     24.883    130.301           0.520    -20.755        0.057        -21.186        -18.360         -4.206      -4.121        0.000                   0.006     -5.728      3.286     47.238    -10.938      4.078      0.000   batch_000308_000399                   0.320                 101.832                 3.361      1.884     73.000       1.884       0.000       -114.393      0.000     56.000                  -114.393        0.000 batch_000326_000238
REMARK source_file batch_000326/decoys.out
REMARK tag_in_file batch_000308_000399_0001
REMARK PROTEIN SILENTFILE
ANNOTATED_SEQUENCE: A[ALA_p:NtermProteinFull]STQTTH[HIS_D]ELTIPNNLIGCIIGRQGANINEIRQMSGAQIKIANPVEGSSGRQVTITGSAASISLAQYLINARLS[SER_p:CtermProteinFull] batch_000326_000238
   1 L     0.000  154.202  179.085    1.457    0.001    0.000    0.000    0.000    0.000    0.000 batch_000326_000238
   2 L   -65.975  134.223  179.510    3.871    2.884    0.562  176.237  -40.657    0.000    0.000 batch_000326_000238
   3 L   -86.666  168.481 -179.837    4.127    5.269   -2.388   63.796  159.670    0.000    0.000 batch_000326_000238
   4 E  -123.616  153.700 -179.472    7.297    6.748   -3.878  -62.872 -176.595  -26.324    0.000 batch_000326_000238
   5 E  -153.563 -168.535 -179.650    8.304   10.277   -4.873 -170.865  140.022    0.000    0.000 batch_000326_000238
   6 E  -120.813  151.606  176.530   11.231   12.624   -5.488   61.586   -1.867    0.000    0.000 batch_000326_000238
   7 E  -129.970  138.003  178.224   13.126   15.047   -3.255 -185.426   74.081    0.000    0.000 batch_000326_000238
   8 L   -97.657  118.290 -178.658   15.226   18.071   -4.205 -177.215 -178.401   15.649    0.000 batch_000326_000238
   9 L  -126.387  126.822  177.374   18.427   18.437   -2.186  176.882   64.530    0.000    0.000 batch_000326_000238
  10 L   -94.213  122.649 -179.328   21.115   21.086   -2.640  -60.437  -40.271    0.000    0.000 batch_000326_000238
  11 L  -118.581  129.044 -179.850   24.643   19.936   -1.814  -62.573  175.213    0.000    0.000 batch_000326_000238
  12 L   -52.340  134.872 -177.156   27.661   22.240   -1.607  -29.947   38.146  -30.943    0.000 batch_000326_000238
  13 L   -71.034  -12.278  175.748   29.978   21.742   -4.580  -73.458  -31.465    0.000    0.000 batch_000326_000238
  14 L   -83.667  -15.955 -176.813   32.879   21.766   -2.125  -69.558  -28.318    0.000    0.000 batch_000326_000238
  15 L  -114.958  -18.537 -177.650   31.437   18.713   -0.378  -60.121  176.062    0.000    0.000 batch_000326_000238
  16 H   -59.510  -27.398  177.852   29.757   16.954   -3.300 -165.278   66.564    0.000    0.000 batch_000326_000238
  17 H   -58.069  -36.798  179.587   33.137   15.417   -4.117    0.000    0.000    0.000    0.000 batch_000326_000238
  18 H   -81.837  -29.097  174.937   32.846   13.346   -0.942  -67.367  179.373    0.000    0.000 batch_000326_000238
  19 H   -68.072  -38.584  179.572   29.178   12.599   -1.598  -63.367  -57.514    0.000    0.000 batch_000326_000238
  20 H   -73.111  -57.751 -178.860   30.049   11.245   -5.043  -66.006  167.675    0.000    0.000 batch_000326_000238
  21 L    81.455 -171.372 -177.227   33.207    9.314   -4.178    0.000    0.000    0.000    0.000 batch_000326_000238
  22 L   -63.706  101.353 -180.217   35.364    7.295   -6.570 -177.487  177.333  179.234  179.600 batch_000326_000238
  23 L    58.026   34.853  177.028   33.314    7.298   -9.773  -60.880  -68.029  -61.805    0.000 batch_000326_000238
  24 L    84.359   22.673 -177.636   30.141    7.608   -7.702    0.000    0.000    0.000    0.000 batch_000326_000238
  25 H   -62.789  -43.525 -175.782   31.246    4.951   -5.218    0.000    0.000    0.000    0.000 batch_000326_000238
  26 H   -74.141  -31.433  170.594   29.838    6.786   -2.202  -72.183  -13.508    0.000    0.000 batch_000326_000238
  27 H   -60.008  -46.623  179.898   26.582    7.461   -4.034  -70.471  167.542    0.000    0.000 batch_000326_000238
  28 H   -60.432  -38.799  175.097   26.232    3.729   -4.671  -73.778  -23.491    0.000    0.000 batch_000326_000238
  29 H   -60.675  -45.099  176.801   26.762    3.108   -0.959  -70.695 -179.286   -2.594    0.000 batch_000326_000238
  30 H   -60.617  -44.689 -178.050   23.984    5.580   -0.175  -68.133  167.386    0.000    0.000 batch_000326_000238
  31 H   -61.499  -41.687 -178.042   21.688    3.964   -2.738  -69.012  168.387   70.029 -147.348 batch_000326_000238
  32 H   -69.012  -43.170 -174.482   22.235    0.490   -1.295  -69.948  173.717  -22.766    0.000 batch_000326_000238
  33 H   -74.657  -42.333 -176.553   21.816    1.508    2.342  -71.979 -171.575  -77.798    0.000 batch_000326_000238
  34 H   -84.507  -36.278 -174.960   18.866    3.862    1.885   68.197  -80.002    0.000    0.000 batch_000326_000238
  35 L    91.170   -3.849 -178.965   17.201    2.092   -1.036    0.000    0.000    0.000    0.000 batch_000326_000238
  36 L   -92.531  152.655  178.107   16.724    5.473   -2.708    0.000    0.000    0.000    0.000 batch_000326_000238
  37 E   -92.794  134.076 -176.654   18.033    6.470   -6.135  -58.360  -63.179  -56.885    0.000 batch_000326_000238
  38 E  -111.119  124.766  176.710   20.489    9.366   -6.320  -54.688  -60.865    0.000    0.000 batch_000326_000238
  39 E  -120.219  122.922  179.005   20.778   11.650   -9.344 -179.904  179.549  178.381 -180.044 batch_000326_000238
  40 E   -92.517  114.738 -177.734   23.448   14.349   -9.560  -54.427  -59.358    0.000    0.000 batch_000326_000238
  41 E  -105.224 -172.656 -173.284   22.259   17.341  -11.580    0.000    0.000    0.000    0.000 batch_000326_000238
  42 E   -73.311  158.469  177.239   23.785   20.662  -12.619  -68.835  -34.549    0.000    0.000 batch_000326_000238
  43 E   -55.799  146.673  179.157   24.910   23.375  -10.206  -26.388   37.436  -33.090    0.000 batch_000326_000238
  44 E   -87.999  133.156  178.494   22.166   25.672   -8.922  175.805    0.000    0.000    0.000 batch_000326_000238
  45 E   -55.581  129.422  177.910   22.236   29.323   -9.979 -176.469  178.310   -0.539    0.000 batch_000326_000238
  46 L    86.874  -60.014  179.211   23.415   31.547   -7.130    0.000    0.000    0.000    0.000 batch_000326_000238
  47 L   -59.161  149.551  179.508   23.740   28.716   -4.614  174.459  120.630    0.000    0.000 batch_000326_000238
  48 L   -86.907    0.808  177.908   27.218   27.290   -4.041   65.814   19.940    0.000    0.000 batch_000326_000238
  49 L  -108.394 -173.363  179.675   25.767   23.780   -4.209    0.000    0.000    0.000    0.000 batch_000326_000238
  50 E  -129.956  161.588 -177.113   24.155   21.684   -6.940   68.179 -184.325   66.811 -166.274 batch_000326_000238
  51 E   -77.660  127.470  174.208   20.781   20.019   -7.487 -175.460 -179.482   67.650    0.000 batch_000326_000238
  52 E  -127.314  132.740 -177.602   20.470   16.404   -6.357  176.925    0.000    0.000    0.000 batch_000326_000238
  53 E  -103.300  131.083  175.838   17.361   14.255   -6.767  -61.244 -119.268    0.000    0.000 batch_000326_000238
  54 E  -114.300  116.821 -174.442   16.385   11.522   -4.313  -56.480  172.696    0.000    0.000 batch_000326_000238
  55 E  -111.643  130.075  178.804   13.838    9.006   -5.589  -60.359  179.343    0.000    0.000 batch_000326_000238
  56 E   154.063 -167.211  177.328   12.013    6.459   -3.436    0.000    0.000    0.000    0.000 batch_000326_000238
  57 E   -69.047  164.400  179.246    9.657    6.116   -0.472   70.227  173.866    0.000    0.000 batch_000326_000238
  58 H   -55.908  -41.414  176.018    9.424    8.779    2.232    0.000    0.000    0.000    0.000 batch_000326_000238
  59 H   -65.471  -46.453 -179.265   11.515    6.547    4.488    0.000    0.000    0.000    0.000 batch_000326_000238
  60 H   -58.454  -41.473  179.167   14.010    5.792    1.720  -62.682   86.104    0.000    0.000 batch_000326_000238
  61 H   -64.533  -46.176 -178.884   14.459    9.508    1.053  -67.884  167.938    0.000    0.000 batch_000326_000238
  62 H   -64.160  -31.312  174.747   14.964   10.345    4.727   68.869  -30.623    0.000    0.000 batch_000326_000238
  63 H   -68.210  -42.740  176.449   17.568    7.582    4.899  -70.661  171.318    0.000    0.000 batch_000326_000238
  64 H   -62.920  -42.253  177.435   19.393    9.061    1.910    0.000    0.000    0.000    0.000 batch_000326_000238
  65 H   -60.634  -44.710  176.866   19.235   12.503    3.516  -71.121  174.826  -53.687    0.000 batch_000326_000238
  66 H   -57.786  -51.567 -176.025   20.698   11.096    6.730  172.388   80.551 -179.183    0.000 batch_000326_000238
  67 H   -63.011  -41.647  177.496   23.538    9.322    4.932  -67.697  170.567    0.000    0.000 batch_000326_000238
  68 H   -62.815  -50.255 -178.831   24.334   12.380    2.819  -69.655  167.793    0.000    0.000 batch_000326_000238
  69 H   -60.847  -37.471  176.871   24.278   14.754    5.788  -73.573  -19.114    0.000    0.000 batch_000326_000238
  70 H   -62.172  -39.834  177.983   26.507   12.358    7.722    0.000    0.000    0.000    0.000 batch_000326_000238
  71 H   -72.088  -33.073  178.509   29.022   12.450    4.873  -69.049  177.524 -169.549  -87.459 batch_000326_000238
  72 H   -68.879  -35.329  178.619   28.720   16.234    4.661  -68.017  175.389    0.000    0.000 batch_000326_000238
  73 L   -68.343    0.000    0.000   29.519   16.553    8.365  176.073 -120.057    0.000    0.000 batch_000326_000238
SEQUENCE: ASTQTTHELTIPNNLIGCIIGRQGANINEIRQMSGAQIKIANPVEGSSGRQVTITGSAASISLAQYLINARLS
SCORE:       score     fa_atr     fa_rep     fa_sol    fa_intra_rep    fa_elec    pro_close    hbond_sr_bb    hbond_lr_bb    hbond_bb_sc    hbond_sc    dslf_fa13    atom_pair_constraint       rama      omega     fa_dun    p_aa_pp        ref        rdc    pool_converged_tag    pool_converged_rmsd    prefa_centroid_score    prefa_clean_score3        rms     maxsub    rms_full    rdc_filt    score_final    nrjumps       time    _archive_select_score_    eval_time         description
SCORE:    -114.426   -238.921     23.856    128.873           0.508    -21.110        0.043        -20.761        -18.690         -3.150      -3.778        0.000                   0.001     -4.346      3.585     47.338    -11.949      4.078      0.000   batch_000304_000250                   0.886                 397.608                70.837      2.259     72.000       2.259       0.000       -114.354      0.000    211.000                  -114.354        0.000 batch_000322_000157
REMARK source_file batch_000322/decoys.out
REMARK tag_in_file batch_000304_000250_0001
REMARK PROTEIN SILENTFILE
ANNOTATED_SEQUENCE: A[ALA_p:NtermProteinFull]STQTTH[HIS_D]ELTIPNNLIGCIIGRQGANINEIRQMSGAQIKIANPVEGSSGRQVTITGSAASISLAQYLINARLS[SER_p:CtermProteinFull] batch_000322_000157
   1 L     0.000  100.575  176.252    1.457   -0.001    0.000    0.000    0.000    0.000    0.000 batch_000322_000157
   2 L   -78.194  -20.846  177.733    3.047    3.199    1.296   67.774   60.033    0.000    0.000 batch_000322_000157
   3 L   -88.329  170.358  180.157    6.456    1.793    0.372   64.311   92.495    0.000    0.000 batch_000322_000157
   4 L   -72.292  133.275  178.045    7.898    1.351   -3.118 -176.194  175.579  -51.910    0.000 batch_000322_000157
   5 L  -149.115 -169.297 -176.790    6.630   -1.679   -5.034 -170.929  140.113    0.000    0.000 batch_000322_000157
   6 L  -122.184  161.672  176.677    5.779   -2.988   -8.500   62.493   -2.509    0.000    0.000 batch_000322_000157
   7 L  -150.621  136.638  177.228    2.635   -3.501  -10.574 -184.236   72.997    0.000    0.000 batch_000322_000157
   8 L   -98.371  117.738 -177.923    1.839   -5.376  -13.784 -177.068  181.282   15.881    0.000 batch_000322_000157
   9 L  -119.952  124.505  177.448   -0.520   -3.495  -16.097  178.604   66.225    0.000    0.000 batch_000322_000157
  10 L  -100.322  120.943 -180.423   -1.881   -4.867  -19.371  -61.324  119.395    0.000    0.000 batch_000322_000157
  11 L  -128.003  156.934 -177.915   -2.969   -2.282  -21.938   62.865  172.359    0.000    0.000 batch_000322_000157
  12 L   -55.322  122.053 -179.651   -4.045   -2.428  -25.582  -28.972   37.902  -31.534    0.000 batch_000322_000157
  13 H   -61.126  -34.703 -175.700   -0.942   -2.842  -27.740  180.283   46.630    0.000    0.000 batch_000322_000157
  14 H   -70.988  -14.778 -178.847   -2.616   -0.947  -30.578  -71.337  -22.555    0.000    0.000 batch_000322_000157
  15 H  -109.360   10.798 -176.704   -2.955    2.079  -28.302  -61.991  176.705    0.000    0.000 batch_000322_000157
  16 H   -62.707  -28.339 -177.401    0.607    1.939  -26.981 -164.817   64.280    0.000    0.000 batch_000322_000157
  17 H   -69.035  -17.473 -178.326    1.525    4.928  -29.143    0.000    0.000    0.000    0.000 batch_000322_000157
  18 H   -69.078  -40.255  180.843   -0.854    7.056  -27.077  -68.658 -177.382    0.000    0.000 batch_000322_000157
  19 H   -89.782  -19.593  172.889    1.314    6.900  -23.958   66.463  170.180    0.000    0.000 batch_000322_000157
  20 H   -72.568  -48.885 -179.260    4.520    6.901  -25.997  -67.654  168.638    0.000    0.000 batch_000322_000157
  21 L    80.448 -106.625  177.006    3.653   10.104  -27.853    0.000    0.000    0.000    0.000 batch_000322_000157
  22 L   -90.996  -67.602  176.847    6.713   10.969  -29.936 -177.171  175.206  178.510 -179.208 batch_000322_000157
  23 L  -142.135   38.401 -175.531    9.488    8.744  -28.594  -66.782  180.382  -26.385    0.000 batch_000322_000157
  24 L   103.794   11.958  179.108    8.447    8.207  -24.978    0.000    0.000    0.000    0.000 batch_000322_000157
  25 H   -63.206  -42.644 -179.049    7.667   11.876  -24.361    0.000    0.000    0.000    0.000 batch_000322_000157
  26 H   -76.240  -24.887  172.498    4.235   11.051  -22.947  -74.294   -7.136    0.000    0.000 batch_000322_000157
  27 H   -64.480  -47.667  176.885    5.767    8.223  -20.927  -68.300  171.588    0.000    0.000 batch_000322_000157
  28 H   -61.569  -38.537  173.323    8.080   10.687  -19.185  -73.929  -22.694    0.000    0.000 batch_000322_000157
  29 H   -55.697  -51.482  179.128    5.050   12.910  -18.627 -179.777 -174.396   47.994    0.000 batch_000322_000157
  30 H   -59.935  -43.330  179.801    3.235   10.044  -16.911  -67.939  167.521    0.000    0.000 batch_000322_000157
  31 H   -56.373  -48.347 -175.018    6.333    9.198  -14.876  -72.146  175.713 -179.492  170.629 batch_000322_000157
  32 H   -70.219  -43.233 -176.195    6.683   12.732  -13.521  -69.014  175.829  -21.764    0.000 batch_000322_000157
  33 H   -69.398  -42.519 -177.234    2.986   13.340  -12.880  -69.480  176.073   69.782    0.000 batch_000322_000157
  34 H   -82.874  -27.509 -176.374    2.327    9.977  -11.234   66.925  -69.927    0.000    0.000 batch_000322_000157
  35 H    76.822   42.347 -174.163    5.717    9.773   -9.525    0.000    0.000    0.000    0.000 batch_000322_000157
  36 L  -149.518  149.290  179.440    6.355    6.259  -10.821    0.000    0.000    0.000    0.000 batch_000322_000157
  37 L   -80.929  124.748 -180.357    8.619    4.415  -13.257 -176.057  177.831    9.614    0.000 batch_000322_000157
  38 L  -105.461  105.807  178.989    6.863    3.353  -16.458  -54.107  -59.116    0.000    0.000 batch_000322_000157
  39 L  -104.222  116.671  177.768    8.526    0.380  -18.146 -179.557  179.834  178.988 -179.807 batch_000322_000157
  40 L   -90.765  118.049 -175.529    7.103   -0.687  -21.506  -54.239  -58.076    0.000    0.000 batch_000322_000157
  41 L  -108.823 -152.437 -174.576    7.733   -4.377  -22.163    0.000    0.000    0.000    0.000 batch_000322_000157
  42 L   -87.480  158.900  176.830    6.652   -6.985  -24.706  -67.356  -38.876    0.000    0.000 batch_000322_000157
  43 E   -56.265  148.371 -180.443    3.128   -7.775  -25.894  -25.748   37.290  -33.484    0.000 batch_000322_000157
  44 L   -80.243  112.591 -179.817    1.136  -10.166  -23.710  176.930    0.000    0.000    0.000 batch_000322_000157
  45 L   -62.223  127.544  179.331    1.116  -13.605  -25.331 -176.310  178.382   -0.650    0.000 batch_000322_000157
  46 L   101.591   -6.894 -181.103   -2.422  -14.951  -25.677    0.000    0.000    0.000    0.000 batch_000322_000157
  47 L  -136.371 -167.182  180.183   -3.978  -11.483  -25.779 -171.232  111.709    0.000    0.000 batch_000322_000157
  48 L  -118.351   12.367 -178.579   -3.845   -8.204  -27.699   60.750  -18.997    0.000    0.000 batch_000322_000157
  49 L  -100.634 -170.462 -179.456   -2.408   -6.070  -24.900    0.000    0.000    0.000    0.000 batch_000322_000157
  50 L  -141.655  142.667 -176.093    1.121   -5.269  -23.734 -178.400 -176.702  -71.394  -94.761 batch_000322_000157
  51 L   -75.251  124.992  172.984    2.947   -5.701  -20.428 -175.204  180.066   64.270    0.000 batch_000322_000157
  52 L  -123.000  128.403  179.422    3.686   -2.503  -18.515  178.149    0.000    0.000    0.000 batch_000322_000157
  53 L  -101.971  123.679 -179.601    5.637   -2.458  -15.252  -61.595  -41.735    0.000    0.000 batch_000322_000157
  54 L  -113.618  123.220 -177.827    4.929    0.361  -12.801  -57.177  170.246    0.000    0.000 batch_000322_000157
  55 L  -113.124  128.076 -178.023    7.289    1.018   -9.894  -60.096  141.440    0.000    0.000 batch_000322_000157
  56 L   155.421 -168.988  175.364    6.349    3.235   -6.952    0.000    0.000    0.000    0.000 batch_000322_000157
  57 L   -71.825  162.643  179.478    3.845    3.584   -4.114   69.932  176.766    0.000    0.000 batch_000322_000157
  58 H   -56.419  -40.822  175.833    0.299    2.248   -4.416    0.000    0.000    0.000    0.000 batch_000322_000157
  59 H   -64.144  -46.527  178.871   -0.915    5.822   -4.865    0.000    0.000    0.000    0.000 batch_000322_000157
  60 H   -59.652  -39.808  178.995    1.778    6.533   -7.452  -61.637   87.198    0.000    0.000 batch_000322_000157
  61 H   -64.390  -45.751  180.895    0.801    3.369   -9.320  -67.894  165.837    0.000    0.000 batch_000322_000157
  62 H   -64.460  -31.950  174.251   -2.891    4.274   -9.355   68.971  -33.741    0.000    0.000 batch_000322_000157
  63 H   -67.601  -41.498  176.074   -1.943    7.696  -10.706  -70.110  171.549    0.000    0.000 batch_000322_000157
  64 H   -62.399  -43.159  177.523    0.066    6.035  -13.473    0.000    0.000    0.000    0.000 batch_000322_000157
  65 H   -60.032  -44.204  177.662   -2.895    3.789  -14.276  -70.366  174.641  -43.008    0.000 batch_000322_000157
  66 H   -58.112  -52.232 -174.780   -5.170    6.828  -14.481  172.312   80.232 -174.867    0.000 batch_000322_000157
  67 H   -65.136  -39.333  175.540   -2.858    8.766  -16.793  -67.328  172.180    0.000    0.000 batch_000322_000157
  68 H   -62.513  -47.999  179.327   -2.276    5.733  -19.009  -69.622  167.939    0.000    0.000 batch_000322_000157
  69 H   -62.046  -36.006  177.403   -6.006    5.032  -19.230  -73.473  -19.313    0.000    0.000 batch_000322_000157
  70 H   -61.651  -39.048  177.541   -6.591    8.699  -20.043    0.000    0.000    0.000    0.000 batch_000322_000157
  71 H   -73.907  -34.881  178.222   -4.252    8.359  -23.021  -72.303  -64.465 -175.235 -171.196 batch_000322_000157
  72 H   -65.244  -37.242  178.723   -5.828    5.040  -24.001  -68.931  173.093    0.000    0.000 batch_000322_000157
  73 L   -68.212    0.000    0.000   -9.257    6.679  -24.096  176.089 -120.495    0.000    0.000 batch_000322_000157
SEQUENCE: ASTQTTHELTIPNNLIGCIIGRQGANINEIRQMSGAQIKIANPVEGSSGRQVTITGSAASISLAQYLINARLS
SCORE:       score     fa_atr     fa_rep     fa_sol    fa_intra_rep    fa_elec    pro_close    hbond_sr_bb    hbond_lr_bb    hbond_bb_sc    hbond_sc    dslf_fa13    atom_pair_constraint       rama      omega     fa_dun    p_aa_pp        ref        rdc    pool_converged_tag    pool_converged_rmsd    prefa_centroid_score    prefa_clean_score3        rms     maxsub    rms_full    rdc_filt    score_final    nrjumps       time    _archive_select_score_    eval_time         description
SCORE:    -114.155   -238.592     24.123    128.908           0.540    -20.677        0.038        -21.267        -16.799         -4.905      -4.339        0.000                   0.001     -5.966      3.677     47.394    -10.368      4.078      0.000   batch_000325_000345                   0.485                 123.134                19.839      1.512     73.000       1.512       0.000       -114.062      0.000    248.000                  -114.062        0.000 batch_000326_000331
REMARK source_file batch_000326/decoys.out
REMARK tag_in_file batch_000314_000173_0001
REMARK PROTEIN SILENTFILE
ANNOTATED_SEQUENCE: A[ALA_p:NtermProteinFull]STQTTH[HIS_D]ELTIPNNLIGCIIGRQGANINEIRQMSGAQIKIANPVEGSSGRQVTITGSAASISLAQYLINARLS[SER_p:CtermProteinFull] batch_000326_000331
   1 L     0.000  158.975  178.272    1.458    0.000    0.000    0.000    0.000    0.000    0.000 batch_000326_000331
   2 L   -82.366  -19.984  178.248    3.917    2.865    0.443   67.090   79.511    0.000    0.000 batch_000326_000331
   3 L  -105.798  171.482  178.900    5.173    2.393   -3.115   66.197   82.421    0.000    0.000 batch_000326_000331
   4 L   -97.369  158.929  179.026    3.400    2.411   -6.478  -64.312 -180.114  -47.992    0.000 batch_000326_000331
   5 L  -114.993  131.970 -178.927    2.656   -0.558   -8.733  -61.446  -18.674    0.000    0.000 batch_000326_000331
   6 L   -94.159  116.719  176.295    3.384   -0.601  -12.465  -61.920  -65.526    0.000    0.000 batch_000326_000331
   7 L   -99.984  135.465  176.564    0.731   -2.260  -14.622  176.769   74.370    0.000    0.000 batch_000326_000331
   8 L  -105.631  119.563 -179.017    1.451   -3.284  -18.212 -177.252 -179.746   13.354    0.000 batch_000326_000331
   9 E  -124.133  129.198 -180.184   -1.501   -3.179  -20.604  177.715   64.403    0.000    0.000 batch_000326_000331
  10 E   -92.767  120.316  179.269   -1.420   -4.056  -24.303  -60.661  -80.713    0.000    0.000 batch_000326_000331
  11 E  -115.694  132.613  177.187   -3.614   -1.875  -26.514  -62.136  -61.558    0.000    0.000 batch_000326_000331
  12 L   -50.967  136.781 -174.583   -4.296   -2.472  -30.206  -29.566   38.271  -31.362    0.000 batch_000326_000331
  13 L   -73.765   -2.954  172.447   -2.326   -0.015  -32.332   65.486    1.884    0.000    0.000 batch_000326_000331
  14 L   -91.074  -13.888 -179.373   -5.576    0.830  -34.106  -69.292  -36.881    0.000    0.000 batch_000326_000331
  15 L  -114.093  -16.470 -178.225   -7.066    2.036  -30.822  -59.952  175.732    0.000    0.000 batch_000326_000331
  16 H   -60.148  -25.959  177.912   -3.921    3.419  -29.194 -163.847   65.784    0.000    0.000 batch_000326_000331
  17 H   -60.103  -34.899  178.873   -4.558    6.639  -31.113    0.000    0.000    0.000    0.000 batch_000326_000331
  18 H   -81.053  -24.902  175.238   -7.591    7.225  -28.897  -66.676  179.604    0.000    0.000 batch_000326_000331
  19 H   -74.498  -38.680 -181.452   -5.583    6.297  -25.807  -59.434  -54.128    0.000    0.000 batch_000326_000331
  20 H   -72.722  -55.568 -178.960   -2.851    8.793  -26.684  -65.887  167.451    0.000    0.000 batch_000326_000331
  21 L    84.811 -178.071 -177.875   -5.072   11.640  -27.874    0.000    0.000    0.000    0.000 batch_000326_000331
  22 L   -63.416  102.592 -179.286   -4.039   14.916  -29.501 -177.406  177.379  179.238  179.511 batch_000326_000331
  23 L    58.293   34.930  177.531   -0.316   15.098  -28.750  -60.862  -68.059  -61.937    0.000 batch_000326_000331
  24 L    84.500   24.545 -178.378   -0.885   12.925  -25.683    0.000    0.000    0.000    0.000 batch_000326_000331
  25 H   -62.768  -41.734 -175.339   -3.999   14.829  -24.616    0.000    0.000    0.000    0.000 batch_000326_000331
  26 H   -81.786  -23.549  168.444   -5.787   11.698  -23.416  -69.946  -13.751    0.000    0.000 batch_000326_000331
  27 H   -59.983  -49.759  178.567   -2.637   10.443  -21.716  -68.536  167.541    0.000    0.000 batch_000326_000331
  28 H   -66.295  -38.841  177.617   -2.653   13.562  -19.542  -73.351  -22.705    0.000    0.000 batch_000326_000331
  29 H   -58.457  -56.486 -179.063   -6.419   13.293  -19.097 -179.014 -177.543   56.194    0.000 batch_000326_000331
  30 H   -61.839  -42.061  178.284   -6.323    9.700  -17.857  -67.251  168.642    0.000    0.000 batch_000326_000331
  31 H   -55.494  -49.374 -176.121   -3.213   10.394  -15.783 -182.893 -179.146 -182.228  -86.749 batch_000326_000331
  32 H   -69.000  -42.161 -175.020   -4.859   13.295  -13.959 -176.412   63.098   51.512    0.000 batch_000326_000331
  33 H   -71.522  -44.458 -176.182   -8.245   11.628  -13.518  -69.454  175.690   70.303    0.000 batch_000326_000331
  34 H   -80.536  -34.608 -176.685   -6.983    8.217  -12.411   69.273  -81.359    0.000    0.000 batch_000326_000331
  35 L    93.293   -3.960  179.560   -3.970    9.480  -10.468    0.000    0.000    0.000    0.000 batch_000326_000331
  36 L   -95.793  144.019  178.782   -1.781    6.876  -12.166    0.000    0.000    0.000    0.000 batch_000326_000331
  37 E   -72.884  116.988 -177.131    1.247    7.743  -14.296  177.831   64.526   45.631    0.000 batch_000326_000331
  38 E  -102.897  125.895  176.792    0.380    7.023  -17.927  -54.359  -59.193    0.000    0.000 batch_000326_000331
  39 E  -139.450  128.168  178.377    3.095    6.352  -20.501 -177.535  177.789  178.952  179.891 batch_000326_000331
  40 E  -100.029  127.869 -175.114    2.740    4.953  -24.018  -53.304  -57.663    0.000    0.000 batch_000326_000331
  41 L  -135.454  159.491  177.256    5.684    2.985  -25.397    0.000    0.000    0.000    0.000 batch_000326_000331
  42 L  -135.712   78.483 -176.332    6.573    0.770  -28.356 -173.252   20.800    0.000    0.000 batch_000326_000331
  43 L   -74.957  -19.044  180.298    9.391   -1.590  -27.388   27.886  -37.252   31.302    0.000 batch_000326_000331
  44 L  -116.251   99.686  179.276    8.424   -3.979  -30.184 -179.828    0.000    0.000    0.000 batch_000326_000331
  45 L   -63.620  127.115  178.779    8.585   -2.426  -33.651 -176.336  178.326   -0.669    0.000 batch_000326_000331
  46 L    93.105    4.379  178.391    5.849   -3.792  -35.910    0.000    0.000    0.000    0.000 batch_000326_000331
  47 L   -64.616  145.008  176.937    3.726   -4.894  -32.955  174.719 -177.936    0.000    0.000 batch_000326_000331
  48 L   -76.565  -10.029  177.987   -0.030   -5.126  -33.491   67.751   41.077    0.000    0.000 batch_000326_000331
  49 L  -133.732 -177.585 -179.012   -0.417   -3.411  -30.120    0.000    0.000    0.000    0.000 batch_000326_000331
  50 E  -136.031  152.311 -174.563    1.313   -0.833  -27.926  -64.117  -70.003 -177.398  -90.062 batch_000326_000331
  51 E   -83.823  122.070  174.646    2.637   -0.793  -24.364 -176.071  178.723   65.635    0.000 batch_000326_000331
  52 E  -107.434  116.223  177.689    0.585    1.123  -21.804  179.556    0.000    0.000    0.000 batch_000326_000331
  53 E   -93.417  124.425  178.204    2.336    1.881  -18.516  -61.686   84.820    0.000    0.000 batch_000326_000331
  54 E  -126.421   95.487 -176.692    0.078    2.519  -15.525  -54.677  173.023    0.000    0.000 batch_000326_000331
  55 E  -103.277  120.172 -180.071    2.011    3.268  -12.339  -61.408  120.952    0.000    0.000 batch_000326_000331
  56 L   171.344 -161.710  175.843    0.051    3.996   -9.163    0.000    0.000    0.000    0.000 batch_000326_000331
  57 L   -73.740  166.085  178.874   -2.198    2.449   -6.518   70.310  178.487    0.000    0.000 batch_000326_000331
  58 H   -58.206  -40.157  176.133   -4.497   -0.494   -7.230    0.000    0.000    0.000    0.000 batch_000326_000331
  59 H   -66.803  -43.294  179.417   -7.434    1.918   -7.299    0.000    0.000    0.000    0.000 batch_000326_000331
  60 H   -60.906  -41.537  177.148   -5.530    4.349   -9.517  -62.431   85.683    0.000    0.000 batch_000326_000331
  61 H   -63.355  -46.051  178.522   -4.749    1.542  -11.958  -67.454  167.045    0.000    0.000 batch_000326_000331
  62 H   -58.141  -42.244  178.590   -8.379    0.413  -12.001  -64.926   72.647    0.000    0.000 batch_000326_000331
  63 H   -63.756  -41.851  177.471   -9.471    3.979  -12.742  -70.050  171.352    0.000    0.000 batch_000326_000331
  64 H   -62.606  -43.845  178.984   -6.952    4.223  -15.579    0.000    0.000    0.000    0.000 batch_000326_000331
  65 H   -62.666  -40.243  176.494   -8.153    0.921  -17.032  -70.281  173.402  -33.929    0.000 batch_000326_000331
  66 H   -58.139  -51.443 -178.054  -11.747    2.144  -16.850  173.045   80.855 -179.557    0.000 batch_000326_000331
  67 H   -64.288  -37.139  173.595  -10.954    5.341  -18.748  -67.010  172.686    0.000    0.000 batch_000326_000331
  68 H   -60.545  -50.041  181.034   -8.946    3.337  -21.276  -71.075  167.814    0.000    0.000 batch_000326_000331
  69 H   -57.356  -36.444  174.340  -11.821    0.904  -21.799  -73.506  -20.188    0.000    0.000 batch_000326_000331
  70 H   -61.898  -43.354 -178.603  -14.051    3.902  -22.489    0.000    0.000    0.000    0.000 batch_000326_000331
  71 H   -73.932  -18.441  176.812  -11.598    5.156  -25.110  -71.131  -67.324 -176.654 -170.525 batch_000326_000331
  72 L   -81.834   -8.123 -178.234  -11.480    1.653  -26.581  -65.147  176.197    0.000    0.000 batch_000326_000331
  73 L   -99.344    0.000    0.000  -15.215    1.909  -27.242  175.114 -100.278    0.000    0.000 batch_000326_000331
SEQUENCE: ASTQTTHELTIPNNLIGCIIGRQGANINEIRQMSGAQIKIANPVEGSSGRQVTITGSAASISLAQYLINARLS
SCORE:       score     fa_atr     fa_rep     fa_sol    fa_intra_rep    fa_elec    pro_close    hbond_sr_bb    hbond_lr_bb    hbond_bb_sc    hbond_sc    dslf_fa13    atom_pair_constraint       rama      omega     fa_dun    p_aa_pp        ref        rdc    pool_converged_tag    pool_converged_rmsd    prefa_centroid_score    prefa_clean_score3        rms     maxsub    rms_full    rdc_filt    score_final    nrjumps       time    _archive_select_score_    eval_time         description
SCORE:    -114.002   -240.131     25.016    131.923           0.530    -21.082        0.059        -22.052        -17.754         -5.620      -4.755        0.000                   0.000     -4.880      4.053     45.861     -9.246      4.078      0.000   batch_000308_000140                   0.470                 303.023               109.667      1.685     73.000       1.685       0.000       -113.992      0.000    229.000                  -113.992        0.000 batch_000322_000287
REMARK source_file batch_000322/decoys.out
REMARK tag_in_file batch_000308_000140_0001
REMARK PROTEIN SILENTFILE
ANNOTATED_SEQUENCE: A[ALA_p:NtermProteinFull]STQTTH[HIS_D]ELTIPNNLIGCIIGRQGANINEIRQMSGAQIKIANPVEGSSGRQVTITGSAASISLAQYLINARLS[SER_p:CtermProteinFull] batch_000322_000287
   1 L     0.000  157.199  178.999    1.459    0.000    0.000    0.000    0.000    0.000    0.000 batch_000322_000287
   2 L   -68.861  141.445 -180.051    3.899    2.873    0.496  176.952  -59.458    0.000    0.000 batch_000322_000287
   3 L   -61.784  129.218  180.011    4.296    5.278   -2.422  -58.886  -40.959    0.000    0.000 batch_000322_000287
   4 L   -97.979  163.496  180.315    7.334    4.416   -4.539  -57.091  -62.595  -60.222    0.000 batch_000322_000287
   5 L  -106.235  133.038 -178.116    9.621    6.732   -6.505  -61.442   -0.841    0.000    0.000 batch_000322_000287
   6 E  -107.781  124.447  176.532    9.970    6.481  -10.282  -62.052  120.134    0.000    0.000 batch_000322_000287
   7 E  -106.516  142.173  177.100   13.175    7.490  -12.060  176.219   73.768    0.000    0.000 batch_000322_000287
   8 E  -115.198  116.397 -177.224   13.501    8.093  -15.799 -177.494  177.821   -0.466    0.000 batch_000322_000287
   9 E  -116.016  126.914  181.123   16.904    7.437  -17.362  177.934   64.075    0.000    0.000 batch_000322_000287
  10 L   -89.280  122.018  177.328   17.723    8.200  -20.996  -60.951   -5.324    0.000    0.000 batch_000322_000287
  11 L  -133.185  129.638  176.949   19.912    5.645  -22.765  -58.492  175.905    0.000    0.000 batch_000322_000287
  12 L   -52.625  142.717 -171.825   20.785    5.453  -26.461  -28.362   37.919  -31.950    0.000 batch_000322_000287
  13 L   -64.165  -25.505  180.545   19.100    2.498  -28.150 -170.214   57.433    0.000    0.000 batch_000322_000287
  14 L   -78.377  -16.235  182.834   22.474    1.094  -29.198  -70.559  -25.572    0.000    0.000 batch_000322_000287
  15 L  -107.227  -30.144 -173.717   23.617    1.049  -25.573  -60.559  177.989    0.000    0.000 batch_000322_000287
  16 H   -66.010  -22.406 -181.219   20.402    0.216  -23.729 -161.448  168.212    0.000    0.000 batch_000322_000287
  17 H   -59.728  -22.491 -179.495   20.537   -3.319  -25.120    0.000    0.000    0.000    0.000 batch_000322_000287
  18 H   -66.301  -30.710  182.692   23.288   -3.936  -22.569  -68.897 -173.917    0.000    0.000 batch_000322_000287
  19 H  -104.290   -8.073  170.549   20.767   -3.675  -19.735   64.359  167.638    0.000    0.000 batch_000322_000287
  20 H   -79.021  -60.832  177.157   17.936   -5.301  -21.674  -66.699  170.327    0.000    0.000 batch_000322_000287
  21 L    80.912 -174.316  182.942   19.692   -8.577  -22.471    0.000    0.000    0.000    0.000 batch_000322_000287
  22 L   -63.955  103.666 -180.676   18.253  -11.681  -24.128 -177.276  177.321  179.379  179.034 batch_000322_000287
  23 L    58.368   34.843  177.163   14.506  -11.037  -24.187  -59.885 -176.835  -25.426    0.000 batch_000322_000287
  24 L    83.919   27.117 -178.994   14.868   -8.766  -21.160    0.000    0.000    0.000    0.000 batch_000322_000287
  25 H   -62.806  -42.937  183.877   17.224  -11.117  -19.322    0.000    0.000    0.000    0.000 batch_000322_000287
  26 H   -80.688  -23.073  168.980   19.245   -8.278  -17.804  -69.964   -9.231    0.000    0.000 batch_000322_000287
  27 H   -60.145  -48.293  177.412   16.065   -6.374  -16.998  -69.285  167.591    0.000    0.000 batch_000322_000287
  28 H   -64.009  -39.890  177.185   15.032   -9.261  -14.750  -73.237  -21.894    0.000    0.000 batch_000322_000287
  29 H   -59.023  -57.159  181.885   18.553   -9.406  -13.326 -179.474  182.525   54.981    0.000 batch_000322_000287
  30 H   -61.142  -41.652  177.729   18.717   -5.709  -12.455  -67.628  168.679    0.000    0.000 batch_000322_000287
  31 H   -55.098  -49.444 -176.999   15.133   -5.754  -11.189  177.561 -178.855 -181.596  -86.356 batch_000322_000287
  32 H   -69.400  -41.202 -174.151   15.871   -8.586   -8.763 -176.398   62.779   51.726    0.000 batch_000322_000287
  33 H   -72.567  -40.686 -177.227   19.288   -7.305   -7.702  -70.610  -60.384  -67.291    0.000 batch_000322_000287
  34 H   -83.987  -34.805 -176.277   18.264   -3.682   -7.175   68.621  -79.990    0.000    0.000 batch_000322_000287
  35 L    93.043   -3.854  179.527   14.740   -4.360   -5.923    0.000    0.000    0.000    0.000 batch_000322_000287
  36 L   -97.638  146.077  178.329   13.398   -1.707   -8.294    0.000    0.000    0.000    0.000 batch_000322_000287
  37 L   -74.645  120.727 -176.359   10.940   -2.369  -11.117  178.615   65.184   48.326    0.000 batch_000322_000287
  38 L  -106.343  119.897  174.971   12.739   -2.062  -14.451  -54.008  -59.440    0.000    0.000 batch_000322_000287
  39 E  -130.485  150.120  177.211   10.825   -1.229  -17.627  -64.004 -176.976 -180.353  180.818 batch_000322_000287
  40 E  -107.118  125.716 -175.593   11.906   -0.032  -21.069  -53.860  -60.211    0.000    0.000 batch_000322_000287
  41 E  -114.182  143.416  175.770    9.909    2.776  -22.673    0.000    0.000    0.000    0.000 batch_000322_000287
  42 L  -109.514  106.432 -179.761    9.839    4.026  -26.262 -175.731    2.557    0.000    0.000 batch_000322_000287
  43 L   -52.357  -41.503  180.637    9.258    7.778  -26.479  -30.103   38.310  -30.976    0.000 batch_000322_000287
  44 L  -172.431  138.328  177.254    8.376    7.388  -30.157   62.629    0.000    0.000    0.000 batch_000322_000287
  45 E   -54.354  124.446 -179.039    8.934    4.974  -33.041 -176.376  178.412   -0.626    0.000 batch_000322_000287
  46 L   106.144   -9.181  177.703   12.079    6.050  -34.887    0.000    0.000    0.000    0.000 batch_000322_000287
  47 L   -62.073  140.626  179.194   13.751    7.441  -31.769  173.915 -114.891    0.000    0.000 batch_000322_000287
  48 L   -81.199  -10.346 -177.529   17.516    6.939  -31.611   67.948  158.730    0.000    0.000 batch_000322_000287
  49 L  -136.232  172.568  178.494   17.269    6.439  -27.851    0.000    0.000    0.000    0.000 batch_000322_000287
  50 L  -135.623  174.278 -181.068   15.002    4.943  -25.191  -61.770  -69.848 -174.060  -86.617 batch_000322_000287
  51 E  -116.757  147.690  175.764   13.939    5.526  -21.587  -58.052  -63.927  -26.074    0.000 batch_000322_000287
  52 E  -112.985  124.055  177.549   14.391    3.363  -18.495  179.342    0.000    0.000    0.000 batch_000322_000287
  53 E   -94.582  120.439  180.095   11.708    3.279  -15.802  -61.678  -40.199    0.000    0.000 batch_000322_000287
  54 E  -122.013  102.177 -175.813   13.021    2.578  -12.303  -55.339  172.406    0.000    0.000 batch_000322_000287
  55 E  -109.153  124.131 -180.974   10.329    2.340   -9.631  -61.161  -80.027    0.000    0.000 batch_000322_000287
  56 L   166.926 -154.224  175.367   11.171    1.660   -5.986    0.000    0.000    0.000    0.000 batch_000322_000287
  57 L   -77.681  163.860 -180.752   13.016    3.157   -3.020   70.443  175.834    0.000    0.000 batch_000322_000287
  58 H   -57.641  -41.233  175.985   15.750    5.774   -3.387    0.000    0.000    0.000    0.000 batch_000322_000287
  59 H   -64.773  -45.359  179.891   18.326    3.108   -2.547    0.000    0.000    0.000    0.000 batch_000322_000287
  60 H   -58.735  -39.889  178.271   16.744    0.641   -4.970  -62.975   87.121    0.000    0.000 batch_000322_000287
  61 H   -62.990  -47.148 -178.595   16.949    3.246   -7.732  -67.837  167.402    0.000    0.000 batch_000322_000287
  62 H   -64.796  -31.241  175.119   20.627    3.955   -7.080   68.921  -32.532    0.000    0.000 batch_000322_000287
  63 H   -68.234  -42.125  176.097   21.283    0.212   -7.142  -70.280  171.570    0.000    0.000 batch_000322_000287
  64 H   -63.360  -43.481  178.769   19.561   -0.065  -10.519    0.000    0.000    0.000    0.000 batch_000322_000287
  65 H   -62.457  -40.821  175.806   21.534    2.911  -11.823  -70.408  174.075  -43.147    0.000 batch_000322_000287
  66 H   -57.395  -51.751  182.313   24.755    1.297  -10.612 -187.655   80.928 -179.455    0.000 batch_000322_000287
  67 H   -63.927  -38.012  175.080   24.004   -1.963  -12.418  -67.391  171.780    0.000    0.000 batch_000322_000287
  68 H   -60.784  -49.081 -179.754   22.993   -0.046  -15.540  -71.077  167.764    0.000    0.000 batch_000322_000287
  69 H   -62.033  -36.318  177.463   26.230    1.949  -15.505  -73.260  -19.970    0.000    0.000 batch_000322_000287
  70 H   -62.575  -39.668  178.506   28.179   -1.278  -15.011    0.000    0.000    0.000    0.000 batch_000322_000287
  71 H   -73.790  -34.221  178.836   26.577   -2.716  -18.144  -72.118  -68.287 -174.027 -173.356 batch_000322_000287
  72 H   -70.649  -33.310  178.644   27.098    0.536  -20.044  -69.229  173.885    0.000    0.000 batch_000322_000287
  73 L   -68.170    0.000    0.000   30.777    0.568  -19.086  176.096 -120.707    0.000    0.000 batch_000322_000287
SEQUENCE: ASTQTTHELTIPNNLIGCIIGRQGANINEIRQMSGAQIKIANPVEGSSGRQVTITGSAASISLAQYLINARLS
SCORE:       score     fa_atr     fa_rep     fa_sol    fa_intra_rep    fa_elec    pro_close    hbond_sr_bb    hbond_lr_bb    hbond_bb_sc    hbond_sc    dslf_fa13    atom_pair_constraint       rama      omega     fa_dun    p_aa_pp        ref        rdc    prefa_centroid_score    prefa_clean_score3        rms     maxsub    rms_full    rdc_filt    score_final    nrjumps       time    pool_converged_tag    pool_converged_rmsd    _archive_select_score_    eval_time         description
SCORE:    -113.957   -238.658     24.123    130.407           0.533    -19.998        0.085        -21.235        -16.743         -6.003      -4.270        0.000                   0.000     -5.490      3.266     46.069    -10.121      4.078      0.000                 -34.055               -39.658      1.472     73.000       1.472       0.000       -113.957      0.000     37.000   batch_000306_000608                   0.539                  -113.957        0.000 batch_000314_000173
REMARK source_file batch_000314/decoys.out
REMARK tag_in_file batch_000048_000064_0001
REMARK PROTEIN SILENTFILE
ANNOTATED_SEQUENCE: A[ALA_p:NtermProteinFull]STQTTH[HIS_D]ELTIPNNLIGCIIGRQGANINEIRQMSGAQIKIANPVEGSSGRQVTITGSAASISLAQYLINARLS[SER_p:CtermProteinFull] batch_000314_000173
   1 L     0.000  159.173  178.963    1.458    0.000    0.000    0.000    0.000    0.000    0.000 batch_000314_000173
   2 L   -82.289  168.329  179.904    3.914    2.867    0.453   68.387   86.233    0.000    0.000 batch_000314_000173
   3 L  -104.929  172.339  179.309    5.427    4.971   -2.329   65.674   83.757    0.000    0.000 batch_000314_000173
   4 L   -97.444  163.536 -179.027    9.011    5.610   -3.425  -56.481  -61.237  -57.761    0.000 batch_000314_000173
   5 E  -107.070  131.184 -179.464   11.098    8.759   -2.989  -61.690   80.704    0.000    0.000 batch_000314_000173
   6 E  -100.908  120.966  176.103   12.437   10.726   -5.954  -62.176  -68.815    0.000    0.000 batch_000314_000173
   7 E  -101.922  137.221  177.170   15.774   12.506   -5.582  176.171   73.678    0.000    0.000 batch_000314_000173
   8 E  -106.662  118.906 -179.960   16.882   15.253   -7.965 -177.588 -179.178   12.696    0.000 batch_000314_000173
   9 E  -122.600  126.864  178.570   20.616   15.540   -8.616  176.525   64.655    0.000    0.000 batch_000314_000173
  10 E   -97.116  124.463 -180.415   22.237   18.096  -10.918  -60.808  -80.255    0.000    0.000 batch_000314_000173
  11 E  -125.879  133.549  178.949   25.472   17.061  -12.626  -61.138  178.042    0.000    0.000 batch_000314_000173
  12 E   -51.649  140.918 -173.785   27.640   19.133  -14.964  -29.900   38.125  -30.913    0.000 batch_000314_000173
  13 L   -72.713   -5.736  173.949   27.183   18.115  -18.596   67.470   24.365    0.000    0.000 batch_000314_000173
  14 L   -87.170  -14.864 -179.581   30.941   17.597  -18.801  -70.506  -36.934    0.000    0.000 batch_000314_000173
  15 L  -110.998  -22.957 -175.968   30.688   14.837  -16.198  -58.753  176.056    0.000    0.000 batch_000314_000173
  16 H   -61.462  -25.347  178.588   27.261   13.429  -17.047 -160.952   66.383    0.000    0.000 batch_000314_000173
  17 H   -57.730  -38.056  180.135   28.860   11.570  -19.952    0.000    0.000    0.000    0.000 batch_000314_000173
  18 H   -81.058  -24.428  176.143   30.559    9.258  -17.457  -66.837  178.614    0.000    0.000 batch_000314_000173
  19 H   -75.098  -39.098  178.146   27.372    8.982  -15.403  -58.544  -56.258    0.000    0.000 batch_000314_000173
  20 H   -70.882  -53.502 -179.357   25.324    7.948  -18.435  -66.649  167.450    0.000    0.000 batch_000314_000173
  21 L    85.651 -178.753 -177.697   27.889    5.570  -19.927    0.000    0.000    0.000    0.000 batch_000314_000173
  22 H   -63.338  102.924 -179.408   27.869    3.875  -23.329 -177.390  177.385  179.234  179.484 batch_000314_000173
  23 H    58.340   34.920  177.630   24.263    4.275  -24.467  -60.866  -68.061  -61.951    0.000 batch_000314_000173
  24 H    84.096   25.587 -178.846   23.192    4.474  -20.825    0.000    0.000    0.000    0.000 batch_000314_000173
  25 H   -62.435  -41.654 -175.691   25.433    1.598  -19.747    0.000    0.000    0.000    0.000 batch_000314_000173
  26 H   -82.680  -23.331  167.979   26.239    3.205  -16.398  -70.503  -15.468    0.000    0.000 batch_000314_000173
  27 H   -59.561  -49.359  178.268   22.617    4.222  -15.917  -69.041  168.930    0.000    0.000 batch_000314_000173
  28 H   -66.002  -40.422  177.837   21.674    0.541  -16.028  -73.372  -22.377    0.000    0.000 batch_000314_000173
  29 H   -57.340  -55.943  180.950   24.673   -0.363  -13.873 -179.048  181.793   56.657    0.000 batch_000314_000173
  30 H   -62.170  -42.505  178.893   23.789    2.100  -11.115  -67.454  168.404    0.000    0.000 batch_000314_000173
  31 H   -55.395  -49.538 -176.004   20.088    1.279  -11.396 -183.045 -179.405 -182.296  -86.926 batch_000314_000173
  32 H   -69.235  -43.009 -175.251   20.674   -2.443  -10.893  -69.617  175.008  -13.307    0.000 batch_000314_000173
  33 H   -70.123  -44.793 -176.069   23.317   -2.094   -8.183  -69.603  175.504   70.174    0.000 batch_000314_000173
  34 H   -80.455  -34.527 -176.416   21.544    0.564   -6.124   69.269  -80.922    0.000    0.000 batch_000314_000173
  35 L    93.119   -4.465  179.421   18.008   -0.677   -6.758    0.000    0.000    0.000    0.000 batch_000314_000173
  36 L   -93.745  144.794  178.330   16.911    2.876   -7.549    0.000    0.000    0.000    0.000 batch_000314_000173
  37 E   -74.631  118.196 -176.894   15.379    3.898  -10.875  177.742   64.282   44.960    0.000 batch_000314_000173
  38 E  -104.028  124.318  176.751   17.889    6.043  -12.760  -53.908  -59.374    0.000    0.000 batch_000314_000173
  39 E  -140.232  122.032 -177.539   16.752    8.491  -15.437 -177.407  177.655  179.164 -179.957 batch_000314_000173
  40 E  -112.841  129.946 -176.803   18.869   11.284  -16.909  -60.183  171.920    0.000    0.000 batch_000314_000173
  41 E  -144.319  155.550  178.498   17.403   14.113  -18.983    0.000    0.000    0.000    0.000 batch_000314_000173
  42 L   -89.743  114.720  177.733   18.300   17.598  -20.208 -175.391   15.497    0.000    0.000 batch_000314_000173
  43 L   -50.543  -65.307  179.327   16.300   20.308  -18.444  -29.800   38.351  -31.339    0.000 batch_000314_000173
  44 L  -135.813  154.835  179.004   16.770   22.912  -21.174  -61.871    0.000    0.000    0.000 batch_000314_000173
  45 L   -61.517  124.479  177.347   18.764   23.207  -24.398 -176.235  178.426   -0.677    0.000 batch_000314_000173
  46 L    91.583    7.638  177.421   22.252   24.545  -23.692    0.000    0.000    0.000    0.000 batch_000314_000173
  47 L   -60.967  139.825  179.766   22.061   23.692  -19.992  174.563 -113.424    0.000    0.000 batch_000314_000173
  48 L   -77.606  -12.789  179.886   25.438   23.513  -18.253   67.879  139.871    0.000    0.000 batch_000314_000173
  49 E  -136.698  178.368  179.875   24.180   20.523  -16.269    0.000    0.000    0.000    0.000 batch_000314_000173
  50 E  -132.986  152.439 -176.482   21.766   17.597  -16.517  -62.931  -69.253 -177.214  -89.417 batch_000314_000173
  51 E   -90.320  122.928  177.076   18.918   16.311  -14.352 -177.571  181.545   64.684    0.000 batch_000314_000173
  52 E  -107.241  117.167  178.397   19.421   12.953  -12.642  179.697    0.000    0.000    0.000 batch_000314_000173
  53 E   -94.494  123.859  177.591   16.299   11.215  -11.343  -61.565   81.652    0.000    0.000 batch_000314_000173
  54 E  -124.396  100.310 -175.933   16.794    8.694   -8.541  -55.384  172.818    0.000    0.000 batch_000314_000173
  55 E  -108.065  124.821  179.081   13.578    6.996   -7.437  -61.534  138.182    0.000    0.000 batch_000314_000173
  56 E   167.456 -156.295  175.731   13.543    4.366   -4.691    0.000    0.000    0.000    0.000 batch_000314_000173
  57 L   -77.497  167.038  178.700   14.150    3.890   -0.969   70.405  174.085    0.000    0.000 batch_000314_000173
  58 H   -58.977  -40.243  176.274   16.404    6.137    1.111    0.000    0.000    0.000    0.000 batch_000314_000173
  59 H   -67.109  -42.940  179.585   19.046    3.404    1.077    0.000    0.000    0.000    0.000 batch_000314_000173
  60 H   -61.110  -41.875  176.826   18.601    2.857   -2.659  -62.670   85.693    0.000    0.000 batch_000314_000173
  61 H   -63.407  -46.196  178.781   19.086    6.574   -3.289  -67.440  167.285    0.000    0.000 batch_000314_000173
  62 H   -57.718  -42.326  178.630   22.177    6.665   -1.076  -64.838   72.031    0.000    0.000 batch_000314_000173
  63 H   -64.285  -41.790  177.438   23.638    3.735   -3.008  -70.085  171.384    0.000    0.000 batch_000314_000173
  64 H   -62.597  -44.108  178.696   22.913    5.467   -6.314    0.000    0.000    0.000    0.000 batch_000314_000173
  65 H   -63.318  -40.003  176.490   24.546    8.671   -5.081  -70.090  174.045  -45.513    0.000 batch_000314_000173
  66 H   -57.823  -51.521 -177.870   27.573    6.686   -3.920  172.736   80.942 -177.905    0.000 batch_000314_000173
  67 H   -64.197  -37.723  174.444   28.042    5.055   -7.322  -67.234  172.550    0.000    0.000 batch_000314_000173
  68 H   -61.922  -48.571 -179.388   27.547    8.414   -9.026  -70.469  168.042    0.000    0.000 batch_000314_000173
  69 H   -60.787  -34.698  174.045   30.102   10.077   -6.754  -73.633  -20.228    0.000    0.000 batch_000314_000173
  70 H   -62.192  -43.591  178.795   32.516    7.275   -7.624    0.000    0.000    0.000    0.000 batch_000314_000173
  71 H   -71.030  -24.083  177.544   32.014    8.014  -11.320  -70.801  -68.690 -175.700 -173.134 batch_000314_000173
  72 H   -84.855   -4.445 -178.132   32.456   11.709  -10.542  -65.842  175.479    0.000    0.000 batch_000314_000173
  73 L   -98.604    0.000    0.000   35.775   10.900   -8.873  -64.678   74.730    0.000    0.000 batch_000314_000173
SEQUENCE: ASTQTTHELTIPNNLIGCIIGRQGANINEIRQMSGAQIKIANPVEGSSGRQVTITGSAASISLAQYLINARLS
SCORE:       score     fa_atr     fa_rep     fa_sol    fa_intra_rep    fa_elec    pro_close    hbond_sr_bb    hbond_lr_bb    hbond_bb_sc    hbond_sc    dslf_fa13    atom_pair_constraint       rama      omega     fa_dun    p_aa_pp        ref        rdc    pool_converged_tag    pool_converged_rmsd    prefa_centroid_score    prefa_clean_score3        rms     maxsub    rms_full    rdc_filt    score_final    nrjumps       time    _archive_select_score_    eval_time         description
SCORE:    -113.950   -241.852     24.853    130.868           0.524    -20.342        0.019        -21.295        -16.159         -4.892      -4.462        0.000                   0.000     -5.914      4.472     47.119    -10.968      4.078      0.000   batch_000304_000410                   0.563                  19.945                 2.359      1.694     73.000       1.694       0.000       -113.940      0.000     53.000                  -113.940        0.000 batch_000328_000153
REMARK source_file batch_000328/decoys.out
REMARK tag_in_file batch_000304_000410_0001
REMARK PROTEIN SILENTFILE
ANNOTATED_SEQUENCE: A[ALA_p:NtermProteinFull]STQTTH[HIS_D]ELTIPNNLIGCIIGRQGANINEIRQMSGAQIKIANPVEGSSGRQVTITGSAASISLAQYLINARLS[SER_p:CtermProteinFull] batch_000328_000153
   1 L     0.000  157.365  179.013    1.462   -0.001    0.001    0.000    0.000    0.000    0.000 batch_000328_000153
   2 L   -68.489  140.413  179.062    3.903    2.871    0.495  176.630  -59.011    0.000    0.000 batch_000328_000153
   3 L   -64.890  129.690  178.284    4.270    5.289   -2.416  -59.442  -44.777    0.000    0.000 batch_000328_000153
   4 L  -123.871  147.851  178.654    7.429    4.667   -4.438  -62.705 -177.665  -31.872    0.000 batch_000328_000153
   5 E  -126.462  155.490 -177.007    9.101    6.699   -7.182   62.517  -21.179    0.000    0.000 batch_000328_000153
   6 E   -87.511  167.237 -180.270   11.635    5.843   -9.884   63.069  157.793    0.000    0.000 batch_000328_000153
   7 E  -156.085  135.269  178.607   15.151    7.215  -10.343 -183.274   71.001    0.000    0.000 batch_000328_000153
   8 E  -104.396  118.447  178.891   17.718    7.231  -13.148 -178.902 -179.704    0.257    0.000 batch_000328_000153
   9 L  -125.345  125.501 -178.359   21.368    6.917  -12.131  178.261   63.411    0.000    0.000 batch_000328_000153
  10 L   -87.896  119.746 -179.443   24.241    6.680  -14.609  -60.587  -40.285    0.000    0.000 batch_000328_000153
  11 L  -118.627  129.499  178.848   26.948    4.215  -13.582  -60.076  -62.303    0.000    0.000 batch_000328_000153
  12 L   -54.050  137.838 -177.093   30.241    3.709  -15.413  -28.398   37.968  -32.028    0.000 batch_000328_000153
  13 L   -70.917  -13.931  175.350   30.393    0.348  -17.183  -73.091  -33.458    0.000    0.000 batch_000328_000153
  14 L   -84.515  -15.127 -177.656   33.841   -0.136  -15.658  -69.453  -28.246    0.000    0.000 batch_000328_000153
  15 L  -118.624   -8.737 -176.554   32.343    0.193  -12.179  -60.958  175.277    0.000    0.000 batch_000328_000153
  16 H   -57.641  -32.297 -175.403   28.882   -1.240  -12.827 -166.958   67.802    0.000    0.000 batch_000328_000153
  17 H   -67.513  -18.910 -177.181   30.099   -4.686  -11.781    0.000    0.000    0.000    0.000 batch_000328_000153
  18 H   -73.770  -24.283  180.029   30.725   -3.371   -8.270  -66.460 -178.848    0.000    0.000 batch_000328_000153
  19 H  -109.150   -8.204  168.725   26.995   -2.925   -7.683   64.225  169.164    0.000    0.000 batch_000328_000153
  20 H   -78.472  -62.068  177.500   25.986   -5.958   -9.727  -66.847  168.733    0.000    0.000 batch_000328_000153
  21 L    81.306 -176.939 -177.664   28.057   -8.525   -7.836    0.000    0.000    0.000    0.000 batch_000328_000153
  22 L   -63.839  103.609 -180.338   28.106  -12.304   -8.253 -177.380  177.507  179.220  179.467 batch_000328_000153
  23 L    58.580   35.108  176.948   24.999  -13.020  -10.325  -60.942  -68.088  -62.005    0.000 batch_000328_000153
  24 L    85.124   24.913 -178.663   23.402   -9.833   -9.007    0.000    0.000    0.000    0.000 batch_000328_000153
  25 H   -62.837  -42.708 -175.013   24.544  -10.416   -5.427    0.000    0.000    0.000    0.000 batch_000328_000153
  26 H   -82.093  -20.814  169.046   25.241   -6.736   -4.782  -69.094   -4.996    0.000    0.000 batch_000328_000153
  27 H   -60.469  -49.418  178.977   22.007   -5.739   -6.497  -68.353  168.247    0.000    0.000 batch_000328_000153
  28 H   -70.009  -34.218  175.373   20.065   -7.628   -3.828  -76.629  -35.855    0.000    0.000 batch_000328_000153
  29 H   -59.021  -58.825  179.705   22.456   -6.339   -1.169 -178.706 -176.500   55.584    0.000 batch_000328_000153
  30 H   -61.388  -41.015  178.230   21.909   -2.679   -2.040  -67.486  168.486    0.000    0.000 batch_000328_000153
  31 H   -54.335  -58.306 -172.604   18.219   -3.336   -2.675 -184.799 -168.213   56.035   71.388 batch_000328_000153
  32 H   -66.796  -38.511 -178.002   17.479   -4.873    0.718 -172.674   62.837   49.528    0.000 batch_000328_000153
  33 H   -68.848  -43.934 -176.469   19.700   -2.475    2.658  -70.008  174.708   69.437    0.000 batch_000328_000153
  34 H   -79.327  -33.490 -175.965   18.362    0.680    1.013   67.768  -82.968    0.000    0.000 batch_000328_000153
  35 L    91.618    0.748  179.111   14.759   -0.503    0.758    0.000    0.000    0.000    0.000 batch_000328_000153
  36 L  -108.219  144.175 -179.325   14.684    0.560   -2.892    0.000    0.000    0.000    0.000 batch_000328_000153
  37 E   -74.201  123.522  178.889   14.387   -1.760   -5.889  177.350   67.937   61.204    0.000 batch_000328_000153
  38 E  -100.508  130.831  174.897   17.609   -1.945   -7.900  -54.795  -58.948    0.000    0.000 batch_000328_000153
  39 E  -135.878  123.234  179.436   17.584   -2.748  -11.615 -177.700  177.681  179.417 -180.004 batch_000328_000153
  40 E   -94.243  121.784 -178.348   20.646   -2.753  -13.869  -54.545  -59.361    0.000    0.000 batch_000328_000153
  41 L   -88.462 -166.728  177.473   19.959   -1.859  -17.500    0.000    0.000    0.000    0.000 batch_000328_000153
  42 L   -94.377  158.728  177.724   22.067   -2.312  -20.631  -67.133  -40.428    0.000    0.000 batch_000328_000153
  43 E   -52.688  136.403 -180.322   24.990   -0.149  -21.739  -28.551   37.968  -31.900    0.000 batch_000328_000153
  44 L   -93.146  122.428 -178.171   23.846    3.134  -23.277  177.172    0.000    0.000    0.000 batch_000328_000153
  45 E   -58.773  124.897  178.859   25.232    3.842  -26.746 -176.249  178.446   -0.648    0.000 batch_000328_000153
  46 L    99.577  -17.775 -178.715   27.462    6.921  -26.677    0.000    0.000    0.000    0.000 batch_000328_000153
  47 L  -103.820  150.665  175.668   27.838    6.798  -22.896  175.593  143.942    0.000    0.000 batch_000328_000153
  48 L   -81.606   -9.398 -178.754   30.701    5.399  -20.824   67.926   40.355    0.000    0.000 batch_000328_000153
  49 L  -125.290 -163.183  178.425   28.122    4.150  -18.324    0.000    0.000    0.000    0.000 batch_000328_000153
  50 L  -146.111  168.413 -177.036   24.600    2.721  -18.236   73.496  176.160   76.231 -171.020 batch_000328_000153
  51 L   -78.462  133.153  168.722   21.192    3.359  -16.678  -66.850 -185.013  -50.065    0.000 batch_000328_000153
  52 E  -119.530  126.653 -177.496   20.432    2.138  -13.168  176.803    0.000    0.000    0.000 batch_000328_000153
  53 E   -95.897  126.349  176.894   16.834    2.209  -11.943  -61.232  -40.303    0.000    0.000 batch_000328_000153
  54 E  -123.084  112.280 -175.916   16.127    2.875   -8.267  -56.115  173.581    0.000    0.000 batch_000328_000153
  55 E  -111.600  123.478 -179.358   12.509    2.632   -7.128  -60.532  159.393    0.000    0.000 batch_000328_000153
  56 E   167.858 -165.640  175.107   11.450    3.616   -3.612    0.000    0.000    0.000    0.000 batch_000328_000153
  57 L   -73.199  168.079  178.834   10.995    6.552   -1.241   70.367  176.667    0.000    0.000 batch_000328_000153
  58 H   -57.494  -40.784  176.663   13.232    9.626   -1.312    0.000    0.000    0.000    0.000 batch_000328_000153
  59 H   -68.365  -43.717 -179.085   15.128    8.227    1.671    0.000    0.000    0.000    0.000 batch_000328_000153
  60 H   -61.465  -42.878  177.201   15.272    4.733    0.177  -62.255   86.002    0.000    0.000 batch_000328_000153
  61 H   -64.319  -44.506  178.125   16.688    6.088   -3.080  -67.411  167.524    0.000    0.000 batch_000328_000153
  62 H   -57.845  -41.744  177.867   19.210    8.229   -1.206  -64.601   78.088    0.000    0.000 batch_000328_000153
  63 H   -63.882  -41.341  176.977   20.356    5.140    0.692  -70.136  171.399    0.000    0.000 batch_000328_000153
  64 H   -62.407  -42.283  176.655   20.724    3.236   -2.578    0.000    0.000    0.000    0.000 batch_000328_000153
  65 H   -60.407  -43.975  178.431   22.783    6.097   -4.003  -69.861  172.604  -23.750    0.000 batch_000328_000153
  66 H   -58.404  -51.102 -176.789   25.019    6.038   -0.928  172.570   80.612 -174.435    0.000 batch_000328_000153
  67 H   -63.387  -38.986  174.811   25.636    2.293   -1.136  -67.483  172.642    0.000    0.000 batch_000328_000153
  68 H   -62.982  -46.257  179.326   26.344    2.554   -4.861  -70.681  168.798    0.000    0.000 batch_000328_000153
  69 H   -59.903  -37.374  175.874   28.734    5.453   -4.278  -73.628  -19.830    0.000    0.000 batch_000328_000153
  70 H   -62.268  -38.147  177.827   30.527    3.332   -1.683    0.000    0.000    0.000    0.000 batch_000328_000153
  71 H   -74.184  -31.153  177.173   30.950    0.624   -4.318  -72.574  -63.815 -173.752 -172.788 batch_000328_000153
  72 H   -68.499  -36.134  178.565   32.072    3.224   -6.854  -68.638  175.317    0.000    0.000 batch_000328_000153
  73 L   -68.397    0.000    0.000   34.789    4.408   -4.472  176.083 -120.210    0.000    0.000 batch_000328_000153
SEQUENCE: ASTQTTHELTIPNNLIGCIIGRQGANINEIRQMSGAQIKIANPVEGSSGRQVTITGSAASISLAQYLINARLS
SCORE:       score     fa_atr     fa_rep     fa_sol    fa_intra_rep    fa_elec    pro_close    hbond_sr_bb    hbond_lr_bb    hbond_bb_sc    hbond_sc    dslf_fa13    atom_pair_constraint       rama      omega     fa_dun    p_aa_pp        ref        rdc    pool_converged_tag    pool_converged_rmsd    prefa_centroid_score    prefa_clean_score3        rms     maxsub    rms_full    rdc_filt    score_final    nrjumps       time    _archive_select_score_    eval_time         description
SCORE:    -114.595   -237.543     22.929    129.127           0.523    -19.633        0.028        -21.743        -15.596         -4.570      -4.335        0.000                   0.008     -5.536      3.338     45.696    -11.366      4.078      0.000   batch_000322_000280                   0.440                  61.757                 0.769      1.473     73.000       1.473       0.000       -113.829      0.000     52.000                  -113.829        0.000 batch_000330_000481
REMARK source_file batch_000330/decoys.out
REMARK tag_in_file batch_000326_000432_0001
REMARK PROTEIN SILENTFILE
ANNOTATED_SEQUENCE: A[ALA_p:NtermProteinFull]STQTTH[HIS_D]ELTIPNNLIGCIIGRQGANINEIRQMSGAQIKIANPVEGSSGRQVTITGSAASISLAQYLINARLS[SER_p:CtermProteinFull] batch_000330_000481
   1 L     0.000  158.751  178.976    1.457    0.026    0.009    0.000    0.000    0.000    0.000 batch_000330_000481
   2 L   -82.012  168.512  179.159    3.912    2.893    0.470   68.742   78.374    0.000    0.000 batch_000330_000481
   3 L   -86.695  168.774  179.238    5.451    4.991   -2.302   64.295   90.217    0.000    0.000 batch_000330_000481
   4 L   -94.184  159.284 -180.955    8.968    4.712   -3.719  -64.005 -179.542  -16.279    0.000 batch_000330_000481
   5 L  -123.704  160.089 -176.538   11.871    7.099   -3.142   62.666  -22.703    0.000    0.000 batch_000330_000481
   6 L  -114.960  125.319  175.329   14.753    8.310   -5.304  -61.753  138.382    0.000    0.000 batch_000330_000481
   7 E  -103.014  137.971  176.281   18.412    8.230   -4.280 -183.476   73.774    0.000    0.000 batch_000330_000481
   8 L  -106.410  117.154 -179.583   21.071   10.338   -5.993 -177.307 -179.437   12.906    0.000 batch_000330_000481
   9 L  -118.849  125.983 -179.800   24.538    8.785   -6.156  175.931   64.540    0.000    0.000 batch_000330_000481
  10 L   -96.425  122.444  178.102   27.550   10.555   -7.657  -60.778 -100.118    0.000    0.000 batch_000330_000481
  11 L  -127.256  132.139  177.282   30.197    8.371   -9.295  -61.070  176.232    0.000    0.000 batch_000330_000481
  12 L   -51.558  142.039 -174.447   33.348    9.497  -11.098  -29.204   38.088  -31.427    0.000 batch_000330_000481
  13 L   -72.012   -5.737  173.009   33.068    9.074  -14.864   65.717   -0.707    0.000    0.000 batch_000330_000481
  14 L   -90.422  -13.620 -179.065   36.179    6.900  -14.697  -69.489  -36.584    0.000    0.000 batch_000330_000481
  15 L  -113.845  -17.080 -175.490   34.387    4.498  -12.358  -59.630  176.377    0.000    0.000 batch_000330_000481
  16 H   -60.595  -28.533 -176.302   30.842    4.818  -13.689 -165.444   66.093    0.000    0.000 batch_000330_000481
  17 H   -65.124  -21.369  181.354   31.618    2.267  -16.397    0.000    0.000    0.000    0.000 batch_000330_000481
  18 H   -62.000  -28.672 -178.963   31.855   -0.411  -13.709  -68.264  188.672    0.000    0.000 batch_000330_000481
  19 H  -113.233   21.835  173.382   28.063   -0.360  -13.426   59.246  170.183    0.000    0.000 batch_000330_000481
  20 H  -117.232  -52.360  176.581   27.364    0.144  -17.126  -63.382  170.966    0.000    0.000 batch_000330_000481
  21 L    63.764 -130.825 -175.075   29.381   -2.539  -18.909    0.000    0.000    0.000    0.000 batch_000330_000481
  22 L   -80.154   82.493  177.181   28.069   -3.492  -22.346  -64.870  179.540 -179.489 -179.147 batch_000330_000481
  23 L    54.929   50.335  173.594   25.862   -0.505  -23.157  -63.349  -69.918  -64.875    0.000 batch_000330_000481
  24 L    87.657   19.932  177.181   23.972   -0.580  -19.861    0.000    0.000    0.000    0.000 batch_000330_000481
  25 H   -62.996  -43.234 -177.984   24.311   -4.327  -19.316    0.000    0.000    0.000    0.000 batch_000330_000481
  26 H   -80.096  -20.528  172.000   25.255   -3.830  -15.666  -70.678   -3.033    0.000    0.000 batch_000330_000481
  27 H   -64.424  -48.794  177.954   22.556   -1.182  -15.312  -68.378  171.233    0.000    0.000 batch_000330_000481
  28 H   -68.748  -35.364  175.612   19.863   -3.739  -16.130  -76.816  -39.865    0.000    0.000 batch_000330_000481
  29 H   -58.147  -57.350  180.044   21.690   -6.314  -14.013  179.296 -179.577  -58.506    0.000 batch_000330_000481
  30 H   -62.297  -41.584  179.301   21.693   -4.130  -10.902  -67.443  168.429    0.000    0.000 batch_000330_000481
  31 H   -57.164  -48.833 -176.402   18.191   -2.865  -11.669  177.930  179.046   60.488   76.506 batch_000330_000481
  32 H   -69.469  -41.628 -176.357   16.743   -6.373  -11.890 -175.156   62.670   50.684    0.000 batch_000330_000481
  33 H   -69.536  -44.924 -176.449   18.670   -7.761   -8.922  -69.937  174.482   69.679    0.000 batch_000330_000481
  34 H   -79.934  -33.860 -176.382   18.009   -4.850   -6.568   68.426  -81.170    0.000    0.000 batch_000330_000481
  35 L    91.586   -2.023  179.714   14.496   -4.106   -7.817    0.000    0.000    0.000    0.000 batch_000330_000481
  36 L   -97.293  140.566  179.193   15.367   -0.409   -7.987    0.000    0.000    0.000    0.000 batch_000330_000481
  37 E   -70.024  113.597 -178.860   15.139    1.613  -11.199  177.864   67.361   52.404    0.000 batch_000330_000481
  38 E   -99.988  123.635  176.614   18.700    2.396  -12.277  -53.833  -58.836    0.000    0.000 batch_000330_000481
  39 E  -139.960  120.678 -179.240   19.325    5.349  -14.588 -177.722  177.950  179.033 -179.992 batch_000330_000481
  40 E  -106.383  127.194 -176.094   22.713    6.938  -15.261  -60.436  172.064    0.000    0.000 batch_000330_000481
  41 E  -145.787  176.531  179.179   22.877   10.422  -16.774    0.000    0.000    0.000    0.000 batch_000330_000481
  42 L  -139.326   86.677 -179.178   24.902   13.638  -16.891 -171.845   19.058    0.000    0.000 batch_000330_000481
  43 L   -54.998  -34.933 -177.948   22.873   16.799  -16.303  -28.559   37.767  -31.581    0.000 batch_000330_000481
  44 L  -110.907   99.099  178.932   26.082   18.817  -16.598  179.873    0.000    0.000    0.000 batch_000330_000481
  45 E   -58.443  126.157 -180.112   28.016   18.065  -19.784 -176.276  178.393   -0.627    0.000 batch_000330_000481
  46 L   102.910   -6.034  178.247   31.746   18.015  -19.050    0.000    0.000    0.000    0.000 batch_000330_000481
  47 L   -61.728  143.550  179.423   31.269   16.933  -15.437  174.935  178.864    0.000    0.000 batch_000330_000481
  48 L   -78.842  -11.562  178.565   33.993   14.700  -14.006   67.864   40.041    0.000    0.000 batch_000330_000481
  49 L  -118.097  181.409  177.571   31.291   12.608  -12.340    0.000    0.000    0.000    0.000 batch_000330_000481
  50 L  -138.409  147.565 -176.545   27.987   11.016  -13.342  -66.041  -70.089 -176.521  -88.990 batch_000330_000481
  51 E   -90.516  122.331  176.666   24.509   11.026  -11.808 -177.487  181.908   65.301    0.000 batch_000330_000481
  52 E  -106.495  115.850  177.639   23.085    7.671  -10.726  179.874    0.000    0.000    0.000 batch_000330_000481
  53 E   -92.680  124.955  178.081   19.329    7.553  -10.154  -61.675   83.561    0.000    0.000 batch_000330_000481
  54 E  -125.593   98.690 -176.572   18.070    4.803   -7.851  -54.413  173.360    0.000    0.000 batch_000330_000481
  55 E  -106.000  125.936 -179.362   14.288    4.739   -7.468  -61.083  -81.742    0.000    0.000 batch_000330_000481
  56 L   166.816 -163.864  175.354   12.590    2.131   -5.284    0.000    0.000    0.000    0.000 batch_000330_000481
  57 L   -73.008  166.953  178.820   12.057    1.029   -1.686   70.360  173.867    0.000    0.000 batch_000330_000481
  58 H   -57.912  -40.181  176.353   14.629    1.629    1.049    0.000    0.000    0.000    0.000 batch_000330_000481
  59 H   -67.760  -43.508 -179.718   15.673   -2.014    0.754    0.000    0.000    0.000    0.000 batch_000330_000481
  60 H   -60.987  -42.812  177.424   15.736   -1.849   -3.044  -62.619   85.534    0.000    0.000 batch_000330_000481
  61 H   -64.297  -45.289  178.273   17.970    1.225   -2.941  -67.390  167.909    0.000    0.000 batch_000330_000481
  62 H   -57.512  -42.576  178.448   20.265   -0.382   -0.371  -64.543   74.349    0.000    0.000 batch_000330_000481
  63 H   -64.179  -41.549  177.545   20.602   -3.435   -2.611  -70.022  171.314    0.000    0.000 batch_000330_000481
  64 H   -62.162  -44.338  178.464   21.393   -1.226   -5.602    0.000    0.000    0.000    0.000 batch_000330_000481
  65 H   -62.215  -41.076  176.562   24.045    0.638   -3.616  -70.259  173.679  -46.069    0.000 batch_000330_000481
  66 H   -58.129  -52.024 -176.836   25.557   -2.675   -2.525  172.224   80.444 -177.417    0.000 batch_000330_000481
  67 H   -64.126  -38.830  175.962   25.784   -3.998   -6.082  -67.436  172.382    0.000    0.000 batch_000330_000481
  68 H   -62.160  -48.987 -179.719   27.194   -0.691   -7.318  -70.421  168.128    0.000    0.000 batch_000330_000481
  69 H   -61.780  -35.976  176.571   29.824   -0.604   -4.574  -73.522  -19.574    0.000    0.000 batch_000330_000481
  70 H   -62.125  -39.080  178.209   30.725   -4.205   -5.396    0.000    0.000    0.000    0.000 batch_000330_000481
  71 H   -74.745  -32.961  178.093   31.371   -3.167   -8.996  -72.012  -66.530 -177.201 -177.519 batch_000330_000481
  72 H   -69.923  -33.917  178.592   33.248   -0.062   -7.862  -69.162  174.330    0.000    0.000 batch_000330_000481
  73 L   -68.354    0.000    0.000   35.495   -2.189   -5.652  176.079 -121.449    0.000    0.000 batch_000330_000481
SEQUENCE: ASTQTTHELTIPNNLIGCIIGRQGANINEIRQMSGAQIKIANPVEGSSGRQVTITGSAASISLAQYLINARLS
SCORE:       score     fa_atr     fa_rep     fa_sol    fa_intra_rep    fa_elec    pro_close    hbond_sr_bb    hbond_lr_bb    hbond_bb_sc    hbond_sc    dslf_fa13    atom_pair_constraint       rama      omega     fa_dun    p_aa_pp        ref        rdc    pool_converged_tag    pool_converged_rmsd    prefa_centroid_score    prefa_clean_score3        rms     maxsub    rms_full    rdc_filt    score_final    nrjumps       time    _archive_select_score_    eval_time         description
SCORE:    -113.752   -234.939     24.428    126.406           0.522    -21.452        0.108        -21.192        -18.597         -3.097      -4.475        0.000                   0.000     -5.110      3.043     47.307    -10.783      4.078      0.000   batch_000326_000346                   0.527                 195.129                34.247      2.021     73.000       2.021       0.000       -113.752      0.000    226.000                  -113.752        0.000 batch_000329_000141
REMARK source_file batch_000329/decoys.out
REMARK tag_in_file batch_000304_000289_0001
REMARK PROTEIN SILENTFILE
ANNOTATED_SEQUENCE: A[ALA_p:NtermProteinFull]STQTTH[HIS_D]ELTIPNNLIGCIIGRQGANINEIRQMSGAQIKIANPVEGSSGRQVTITGSAASISLAQYLINARLS[SER_p:CtermProteinFull] batch_000329_000141
   1 L     0.000  162.674  177.855    1.457    0.000   -0.001    0.000    0.000    0.000    0.000 batch_000329_000141
   2 L   -81.294  -19.981  178.574    3.943    2.854    0.352   67.541   59.458    0.000    0.000 batch_000329_000141
   3 L   -86.511  167.277  179.868    4.930    2.468   -3.300   64.354   92.441    0.000    0.000 batch_000329_000141
   4 L   -99.983  163.570 -178.695    2.941    3.634   -6.323  -55.881  -60.778  -58.418    0.000 batch_000329_000141
   5 L  -108.180  132.135 -179.455    1.261    1.575   -9.043  -61.582   80.349    0.000    0.000 batch_000329_000141
   6 L   -98.901  123.232  178.472    2.199    1.852  -12.717  -62.413  -65.888    0.000    0.000 batch_000329_000141
   7 L  -109.005  140.803  176.648   -0.571    1.473  -15.293  173.684   71.306    0.000    0.000 batch_000329_000141
   8 L  -100.581  116.191 -177.859   -0.100    0.928  -19.026 -177.105 -179.665   11.408    0.000 batch_000329_000141
   9 L  -118.870  137.951  177.249   -2.559    2.894  -21.156  179.042   67.037    0.000    0.000 batch_000329_000141
  10 L  -104.862  124.005  177.951   -2.923    2.954  -24.939  -60.689  -39.214    0.000    0.000 batch_000329_000141
  11 L  -119.606  131.089 -179.493   -4.023    6.186  -26.614  -61.918  177.316    0.000    0.000 batch_000329_000141
  12 L   -50.615  131.904 -176.332   -4.801    6.519  -30.321  -31.146   38.352  -30.214    0.000 batch_000329_000141
  13 H   -52.684  -40.332 -171.575   -1.907    8.224  -32.100 -180.343   67.729    0.000    0.000 batch_000329_000141
  14 H   -71.677  -13.591 -177.432   -4.225   10.709  -33.795  -70.674  -22.465    0.000    0.000 batch_000329_000141
  15 H  -108.127    0.390 -179.538   -5.535   11.884  -30.426  -60.672  176.704    0.000    0.000 batch_000329_000141
  16 H   -63.961  -39.504  179.666   -2.134   12.219  -28.758  -67.048  -64.646    0.000    0.000 batch_000329_000141
  17 H   -58.445  -38.264  178.566   -1.843   15.849  -29.850    0.000    0.000    0.000    0.000 batch_000329_000141
  18 H   -68.151  -39.518  177.617   -5.063   16.619  -27.981  -69.406 -172.864    0.000    0.000 batch_000329_000141
  19 H   -65.414  -39.023  177.960   -3.771   14.885  -24.854  -65.147  -58.586    0.000    0.000 batch_000329_000141
  20 H   -67.026  -51.798 -177.418   -0.535   16.869  -25.064  -67.681  168.948    0.000    0.000 batch_000329_000141
  21 L    70.577 -136.177 -178.186   -2.186   20.234  -25.700    0.000    0.000    0.000    0.000 batch_000329_000141
  22 L   -80.192   80.292 -180.547    0.091   23.254  -25.310  -64.900  179.532 -179.486 -179.016 batch_000329_000141
  23 L    55.227   49.583  172.885    3.427   21.456  -24.999  -63.191  -69.837  -64.428    0.000 batch_000329_000141
  24 L    89.992   11.698 -178.461    2.201   19.034  -22.342    0.000    0.000    0.000    0.000 batch_000329_000141
  25 H   -64.334  -44.400 -178.042   -0.234   21.507  -20.791    0.000    0.000    0.000    0.000 batch_000329_000141
  26 H   -73.257  -31.297  174.534   -3.169   19.093  -20.901  -75.209  -14.429    0.000    0.000 batch_000329_000141
  27 H   -64.424  -51.277 -178.669   -0.978   16.257  -19.638  -67.475  168.961    0.000    0.000 batch_000329_000141
  28 H   -63.950  -36.072  172.898    0.240   18.233  -16.627  -72.525  -19.488    0.000    0.000 batch_000329_000141
  29 H   -54.276  -53.280  180.428   -3.336   19.334  -15.970 -179.200 -173.060   23.693    0.000 batch_000329_000141
  30 H   -63.497  -40.809  178.820   -4.463   15.711  -15.729  -65.889  168.701    0.000    0.000 batch_000329_000141
  31 H   -56.634  -45.696 -177.524   -1.388   14.783  -13.695  -71.952  174.513   65.982 -157.522 batch_000329_000141
  32 H   -69.565  -42.439 -177.463   -2.181   17.428  -11.083  -69.389  174.376  -17.694    0.000 batch_000329_000141
  33 H   -67.818  -42.732 -176.286   -5.906   16.677  -10.949  -69.269  174.391   69.985    0.000 batch_000329_000141
  34 H   -84.222  -29.267 -178.081   -5.488   12.904  -10.738   65.506  -73.186    0.000    0.000 batch_000329_000141
  35 H    81.539   44.820 -176.532   -2.301   12.987   -8.667    0.000    0.000    0.000    0.000 batch_000329_000141
  36 L  -146.448  152.479  176.817   -0.278   10.752  -10.982    0.000    0.000    0.000    0.000 batch_000329_000141
  37 E   -86.893  126.625 -177.886    2.744   10.900  -13.284 -177.605  177.225    0.470    0.000 batch_000329_000141
  38 E  -119.542  120.865  177.911    1.883   10.616  -16.976  -60.769  173.074    0.000    0.000 batch_000329_000141
  39 L  -120.751  126.808  177.185    4.478    9.909  -19.663 -179.772  178.918  178.713  179.923 batch_000329_000141
  40 L   -91.939  117.753 -178.192    3.697    9.676  -23.376  -54.452  -59.200    0.000    0.000 batch_000329_000141
  41 L  -104.399 -172.093 -175.815    5.893    7.125  -25.144    0.000    0.000    0.000    0.000 batch_000329_000141
  42 L   -73.978  160.776  177.622    6.294    5.970  -28.743  -69.056  -35.639    0.000    0.000 batch_000329_000141
  43 E   -54.601  141.348  179.061    3.591    4.214  -30.759  -27.426   37.710  -32.535    0.000 batch_000329_000141
  44 E   -80.791  124.477  179.096    3.122    0.550  -29.860  176.403    0.000    0.000    0.000 batch_000329_000141
  45 E   -60.660  125.765 -179.873    4.246   -1.839  -32.595 -176.256  178.431   -0.654    0.000 batch_000329_000141
  46 L    96.052   -5.910  179.835    1.266   -3.795  -33.920    0.000    0.000    0.000    0.000 batch_000329_000141
  47 E  -116.256 -165.665  176.369   -1.175   -1.196  -32.600 -176.064  121.191    0.000    0.000 batch_000329_000141
  48 L  -131.343    0.480  176.412   -2.421    2.252  -33.605   63.054  -20.013    0.000    0.000 batch_000329_000141
  49 L  -112.545 -175.037 -179.709   -2.010    4.044  -30.278    0.000    0.000    0.000    0.000 batch_000329_000141
  50 L  -115.530  153.579  177.708    0.945    4.982  -28.076  -60.446 -164.222 -176.908 -160.799 batch_000329_000141
  51 L   -75.399  128.124 -179.915    2.213    3.554  -24.789 -173.932  178.265   60.580    0.000 batch_000329_000141
  52 L  -122.149  127.994  179.334    1.328    5.717  -21.791  178.871    0.000    0.000    0.000 batch_000329_000141
  53 L   -98.205  118.216  177.731    2.831    5.353  -18.318  -61.588  -43.659    0.000    0.000 batch_000329_000141
  54 E  -118.874  107.546 -176.769    0.559    6.307  -15.423  -58.816  173.037    0.000    0.000 batch_000329_000141
  55 E  -112.441  122.827 -179.255    2.144    6.020  -11.979  -61.459  135.017    0.000    0.000 batch_000329_000141
  56 L   173.360 -159.922  175.600    0.180    6.819   -8.823    0.000    0.000    0.000    0.000 batch_000329_000141
  57 L   -73.260  162.988  178.550   -2.556    5.541   -6.515   72.403  -83.556    0.000    0.000 batch_000329_000141
  58 H   -57.244  -41.968  175.781   -5.287    3.190   -7.725    0.000    0.000    0.000    0.000 batch_000329_000141
  59 H   -65.337  -45.018 -178.822   -7.740    6.090   -7.584    0.000    0.000    0.000    0.000 batch_000329_000141
  60 H   -58.674  -39.607  178.051   -5.286    8.437   -9.295  -66.875  -77.760    0.000    0.000 batch_000329_000141
  61 H   -61.334  -47.748  180.282   -4.923    5.970  -12.166  -68.381  167.156    0.000    0.000 batch_000329_000141
  62 H   -67.292  -31.731  175.812   -8.684    5.762  -12.686   68.538  -31.725    0.000    0.000 batch_000329_000141
  63 H   -69.560  -40.592  175.852   -8.889    9.548  -12.423  -70.673  171.316    0.000    0.000 batch_000329_000141
  64 H   -62.192  -45.320  177.792   -6.175    9.918  -15.059    0.000    0.000    0.000    0.000 batch_000329_000141
  65 H   -59.945  -43.747  178.008   -8.013    7.500  -17.346  -70.566  173.997  -44.877    0.000 batch_000329_000141
  66 H   -58.765  -53.298 -175.186  -11.242    9.444  -16.843  172.610   79.857 -178.360    0.000 batch_000329_000141
  67 H   -66.499  -37.610  174.294   -9.698   12.836  -17.585  -67.363  172.115    0.000    0.000 batch_000329_000141
  68 H   -61.135  -49.166  179.889   -7.764   11.441  -20.544  -71.144  167.982    0.000    0.000 batch_000329_000141
  69 H   -60.225  -35.701  175.955  -10.909    9.860  -21.981  -74.029  -18.985    0.000    0.000 batch_000329_000141
  70 H   -61.659  -38.947  177.317  -12.666   13.202  -21.547    0.000    0.000    0.000    0.000 batch_000329_000141
  71 H   -74.355  -31.186  179.150   -9.963   14.798  -23.692  -73.428  -65.651 -171.509 -173.608 batch_000329_000141
  72 H   -72.648  -31.998  178.419  -10.146   11.914  -26.162  -66.662  177.921    0.000    0.000 batch_000329_000141
  73 L   -69.659    0.000    0.000  -13.902   12.374  -26.527  176.025 -120.903    0.000    0.000 batch_000329_000141
SEQUENCE: ASTQTTHELTIPNNLIGCIIGRQGANINEIRQMSGAQIKIANPVEGSSGRQVTITGSAASISLAQYLINARLS
SCORE:       score     fa_atr     fa_rep     fa_sol    fa_intra_rep    fa_elec    pro_close    hbond_sr_bb    hbond_lr_bb    hbond_bb_sc    hbond_sc    dslf_fa13    atom_pair_constraint       rama      omega     fa_dun    p_aa_pp        ref        rdc    pool_converged_tag    pool_converged_rmsd    prefa_centroid_score    prefa_clean_score3        rms     maxsub    rms_full    rdc_filt    score_final    nrjumps       time    _archive_select_score_    eval_time         description
SCORE:    -114.722   -239.352     24.067    129.738           0.502    -20.326        0.114        -21.295        -18.249         -4.221      -3.410        0.000                   0.010     -4.424      3.071     45.703    -10.728      4.078      0.000   batch_000323_000368                   0.623                 348.228               101.232      1.944     73.000       1.944       0.000       -113.710      0.000    250.000                  -113.710        0.000 batch_000325_000445
REMARK source_file batch_000325/decoys.out
REMARK tag_in_file batch_000322_000169_0001
REMARK PROTEIN SILENTFILE
ANNOTATED_SEQUENCE: A[ALA_p:NtermProteinFull]STQTTH[HIS_D]ELTIPNNLIGCIIGRQGANINEIRQMSGAQIKIANPVEGSSGRQVTITGSAASISLAQYLINARLS[SER_p:CtermProteinFull] batch_000325_000445
   1 L     0.000  174.180  178.517    1.454   -0.002   -0.002    0.000    0.000    0.000    0.000 batch_000325_000445
   2 L  -113.100   10.275 -179.353    3.979    2.839    0.102   61.331   99.934    0.000    0.000 batch_000325_000445
   3 L   -86.475  168.299  179.361    5.494    2.100   -3.306   64.530   85.082    0.000    0.000 batch_000325_000445
   4 L  -123.987  153.126 -177.728    5.026    4.062   -6.528  -63.588 -180.668   36.345    0.000 batch_000325_000445
   5 L  -111.125  133.969  180.717    4.211    2.994  -10.084  -61.435  160.384    0.000    0.000 batch_000325_000445
   6 L   -92.923  122.368  178.549    6.018    4.255  -13.183  -62.145  138.722    0.000    0.000 batch_000325_000445
   7 L  -106.727  139.841  176.991    3.828    5.114  -16.169  173.845   70.813    0.000    0.000 batch_000325_000445
   8 L  -102.665  118.285 -178.235    5.070    5.574  -19.733 -177.596 -178.409   12.728    0.000 batch_000325_000445
   9 E  -121.972  129.224  178.064    3.338    8.343  -21.680  177.203   64.928    0.000    0.000 batch_000325_000445
  10 E  -101.243  122.821  178.297    4.015    9.327  -25.289  -60.953  -41.524    0.000    0.000 batch_000325_000445
  11 L  -122.525  131.151  179.862    3.363   12.939  -26.277  -61.095  173.232    0.000    0.000 batch_000325_000445
  12 L   -50.478  137.932 -174.929    3.760   14.371  -29.777  -30.947   38.305  -30.306    0.000 batch_000325_000445
  13 H   -64.001  -21.914  179.767    6.933   16.442  -30.069  -74.086  -24.822    0.000    0.000 batch_000325_000445
  14 H   -78.988  -14.916 -175.256    4.849   19.314  -31.435  -70.340  -26.635    0.000    0.000 batch_000325_000445
  15 H  -112.172  -29.860 -176.662    2.779   19.362  -28.248  -59.550  177.401    0.000    0.000 batch_000325_000445
  16 H   -58.934  -28.186  177.996    5.282   18.348  -25.572 -168.202   64.435    0.000    0.000 batch_000325_000445
  17 H   -56.232  -39.812 -178.951    6.779   21.833  -25.836    0.000    0.000    0.000    0.000 batch_000325_000445
  18 H   -82.506  -28.393  176.205    3.620   23.252  -24.267  -67.318  178.781    0.000    0.000 batch_000325_000445
  19 H   -68.733  -38.424  177.969    3.326   20.382  -21.792  -63.154  -57.321    0.000    0.000 batch_000325_000445
  20 H   -69.827  -56.092 -178.719    6.839   21.079  -20.516  -66.294  167.967    0.000    0.000 batch_000325_000445
  21 L    82.466 -172.421 -177.249    6.569   24.868  -20.352    0.000    0.000    0.000    0.000 batch_000325_000445
  22 H   -63.481  101.366 -179.867    9.303   27.319  -19.370 -177.477  177.302  179.238  179.582 batch_000325_000445
  23 H    58.099   34.719  176.931   12.059   25.035  -18.088  -60.825  -68.001  -61.787    0.000 batch_000325_000445
  24 H    84.567   22.162 -176.877    9.425   22.483  -17.089    0.000    0.000    0.000    0.000 batch_000325_000445
  25 H   -62.220  -42.617 -175.561    7.182   25.114  -15.509    0.000    0.000    0.000    0.000 batch_000325_000445
  26 H   -73.722  -35.153  171.927    3.965   23.494  -16.722  -72.999  -15.629    0.000    0.000 batch_000325_000445
  27 H   -60.981  -44.690  179.163    5.107   20.043  -15.625  -70.273  168.892    0.000    0.000 batch_000325_000445
  28 H   -57.426  -41.785  175.545    5.851   21.451  -12.173  -73.591  -20.612    0.000    0.000 batch_000325_000445
  29 H   -60.716  -44.954  178.499    2.276   22.729  -11.998  -70.238  179.984   -5.265    0.000 batch_000325_000445
  30 H   -62.171  -44.134 -177.217    0.985   19.295  -12.994  -66.829  167.422    0.000    0.000 batch_000325_000445
  31 H   -62.617  -38.577 -180.407    3.211   17.539  -10.462  -71.021  181.841   65.244 -167.546 batch_000325_000445
  32 H   -69.361  -42.808 -176.666    1.948   19.757   -7.643  -69.766  174.240  -15.653    0.000 batch_000325_000445
  33 H   -73.619  -40.334 -176.265   -1.715   19.373   -8.583  -71.421 -172.212  -77.713    0.000 batch_000325_000445
  34 H   -87.138  -28.948 -175.092   -1.563   15.650   -9.336   65.301  -63.047    0.000    0.000 batch_000325_000445
  35 L    75.080   60.255 -172.840    1.067   14.754   -6.743    0.000    0.000    0.000    0.000 batch_000325_000445
  36 L  -142.748  160.641  174.504    3.394   12.898   -9.102    0.000    0.000    0.000    0.000 batch_000325_000445
  37 E  -103.047   96.913 -176.765    7.019   12.645  -10.213  -61.911  184.736   79.843    0.000 batch_000325_000445
  38 E  -101.408  122.392  181.617    7.074   13.633  -13.883  -59.331  171.766    0.000    0.000 batch_000325_000445
  39 E  -121.899  153.061  179.861   10.385   13.440  -15.742  -63.022 -178.960 -179.152  179.935 batch_000325_000445
  40 E   -96.826  119.377  178.848   11.410   14.193  -19.325  -59.751  168.973    0.000    0.000 batch_000325_000445
  41 L  -105.914 -173.103 -176.459   12.929   11.288  -21.250    0.000    0.000    0.000    0.000 batch_000325_000445
  42 L   -76.099  159.812  176.481   14.267   10.866  -24.783  -68.708  -35.660    0.000    0.000 batch_000325_000445
  43 E   -56.526  148.526 -179.620   12.152   10.978  -27.939  -25.475   37.290  -33.698    0.000 batch_000325_000445
  44 L   -78.376  111.127  177.846   10.332    7.759  -28.819  177.173    0.000    0.000    0.000 batch_000325_000445
  45 E   -63.749  126.603 -180.181   12.282    5.920  -31.515 -176.347  178.371   -0.679    0.000 batch_000325_000445
  46 L    96.584    0.564  177.824    9.965    4.811  -34.319    0.000    0.000    0.000    0.000 batch_000325_000445
  47 L  -135.452 -167.366 -178.261    7.415    7.516  -33.521 -171.144  105.779    0.000    0.000 batch_000325_000445
  48 L  -124.089   14.850  179.168    7.002   11.296  -33.511   60.359   19.518    0.000    0.000 batch_000325_000445
  49 L  -115.083 -176.379 -179.988    6.423   11.823  -29.790    0.000    0.000    0.000    0.000 batch_000325_000445
  50 L  -121.158  144.965  178.749    8.565   11.917  -26.651 -179.494 -178.068  -67.866  -87.018 batch_000325_000445
  51 E   -74.117  127.631  177.521    8.784    9.481  -23.740 -174.597  179.555   66.374    0.000 batch_000325_000445
  52 E  -119.261  130.115 -178.978    7.391   10.863  -20.485  177.723    0.000    0.000    0.000 batch_000325_000445
  53 E   -99.343  117.670  179.031    7.992    9.257  -17.092  -61.744  -59.014    0.000    0.000 batch_000325_000445
  54 E  -120.670  101.034 -176.715    5.160    9.563  -14.574  -57.416  174.021    0.000    0.000 batch_000325_000445
  55 E  -108.118  127.767  179.587    5.892    7.882  -11.244  -60.329  -94.304    0.000    0.000 batch_000325_000445
  56 L   169.329 -163.170  176.799    3.422    7.927   -8.354    0.000    0.000    0.000    0.000 batch_000325_000445
  57 L   -71.296  166.471  177.430    0.170    6.448   -7.054   72.002  -76.143    0.000    0.000 batch_000325_000445
  58 H   -57.055  -41.537  175.583   -2.596    5.198   -9.343    0.000    0.000    0.000    0.000 batch_000325_000445
  59 H   -65.804  -45.612 -179.710   -4.503    8.399   -8.594    0.000    0.000    0.000    0.000 batch_000325_000445
  60 H   -55.537  -43.458  180.576   -1.396   10.535   -9.081  -64.776 -117.997    0.000    0.000 batch_000325_000445
  61 H   -65.359  -48.351 -177.598   -0.863    9.056  -12.543  -67.237  167.384    0.000    0.000 batch_000325_000445
  62 H   -64.802  -32.621  175.825   -4.480    9.446  -13.646   68.183  -33.105    0.000    0.000 batch_000325_000445
  63 H   -70.307  -41.378  175.799   -4.455   13.034  -12.392  -70.711  171.288    0.000    0.000 batch_000325_000445
  64 H   -61.771  -43.688  177.863   -1.240   13.744  -14.291    0.000    0.000    0.000    0.000 batch_000325_000445
  65 H   -61.647  -43.946  177.315   -2.760   12.234  -17.432  -70.275  173.530  -40.614    0.000 batch_000325_000445
  66 H   -57.947  -52.054 -175.385   -5.882   14.359  -16.994  172.087   80.376 -178.650    0.000 batch_000325_000445
  67 H   -64.726  -39.585  175.840   -3.938   17.590  -16.521  -67.993  170.357    0.000    0.000 batch_000325_000445
  68 H   -63.089  -48.303 -179.881   -1.647   16.811  -19.452  -69.479  168.011    0.000    0.000 batch_000325_000445
  69 H   -61.137  -36.554  176.413   -4.577   15.936  -21.710  -73.648  -18.994    0.000    0.000 batch_000325_000445
  70 H   -61.835  -39.880  177.530   -6.267   19.180  -20.674    0.000    0.000    0.000    0.000 batch_000325_000445
  71 H   -72.753  -33.491  177.795   -3.178   21.084  -21.806  -69.226 -179.842 -168.973  -90.035 batch_000325_000445
  72 H   -67.035  -36.044  178.658   -3.009   19.011  -24.989  -69.521  173.994    0.000    0.000 batch_000325_000445
  73 L   -68.252    0.000    0.000   -6.601   19.952  -25.806  176.078 -120.096    0.000    0.000 batch_000325_000445
SEQUENCE: ASTQTTHELTIPNNLIGCIIGRQGANINEIRQMSGAQIKIANPVEGSSGRQVTITGSAASISLAQYLINARLS
SCORE:       score     fa_atr     fa_rep     fa_sol    fa_intra_rep    fa_elec    pro_close    hbond_sr_bb    hbond_lr_bb    hbond_bb_sc    hbond_sc    dslf_fa13    atom_pair_constraint       rama      omega     fa_dun    p_aa_pp        ref        rdc    pool_converged_tag    pool_converged_rmsd    prefa_centroid_score    prefa_clean_score3        rms     maxsub    rms_full    rdc_filt    score_final    nrjumps       time    _archive_select_score_    eval_time         description
SCORE:    -113.720   -238.020     23.976    125.618           0.494    -19.539        0.088        -21.377        -19.092         -3.960      -2.568        0.000                   0.000     -5.247      3.599     49.288    -11.057      4.078      0.000   batch_000304_000554                   0.536                  34.170                 0.931      1.863     73.000       1.863       0.000       -113.707      0.000     53.000                  -113.707        0.000 batch_000322_000172
REMARK source_file batch_000322/decoys.out
REMARK tag_in_file batch_000304_000312_0001
REMARK PROTEIN SILENTFILE
ANNOTATED_SEQUENCE: A[ALA_p:NtermProteinFull]STQTTH[HIS_D]ELTIPNNLIGCIIGRQGANINEIRQMSGAQIKIANPVEGSSGRQVTITGSAASISLAQYLINARLS[SER_p:CtermProteinFull] batch_000322_000172
   1 L     0.000  157.096  178.982    1.458   -0.001   -0.002    0.000    0.000    0.000    0.000 batch_000322_000172
   2 L   -81.996  168.555  179.105    3.897    2.873    0.496   68.751   79.247    0.000    0.000 batch_000322_000172
   3 L   -86.683  168.713  179.025    5.511    4.943   -2.255   64.250   93.082    0.000    0.000 batch_000322_000172
   4 L   -96.579  160.356 -177.373    9.067    4.654   -3.569  -64.879 -180.106  -41.714    0.000 batch_000322_000172
   5 E  -115.302  136.494  180.922   11.927    7.094   -3.007  -60.767  101.852    0.000    0.000 batch_000322_000172
   6 E   -85.139  166.454 -179.263   14.166    8.612   -5.678   63.700  159.168    0.000    0.000 batch_000322_000172
   7 E  -157.258  136.854  180.975   17.942    9.028   -5.517 -178.906   72.901    0.000    0.000 batch_000322_000172
   8 E   -97.571  128.333  179.592   20.564   10.967   -7.472 -175.459  179.266   15.498    0.000 batch_000322_000172
   9 L  -136.122  138.374  178.498   23.761    9.203   -8.529  178.021   66.893    0.000    0.000 batch_000322_000172
  10 L  -105.734  125.060  177.773   26.672   10.295  -10.718  -60.554  -41.658    0.000    0.000 batch_000322_000172
  11 L  -120.542  129.794 -178.708   28.446    7.744  -12.908  -60.846  176.166    0.000    0.000 batch_000322_000172
  12 L   -51.959  133.291 -177.724   31.575    8.505  -14.930  -30.725   38.263  -30.444    0.000 batch_000322_000172
  13 H   -56.116  -34.183 -174.497   30.764    8.825  -18.630 -178.474   75.727    0.000    0.000 batch_000322_000172
  14 H   -75.572  -16.803 -175.498   33.650    6.501  -19.471  -70.356  -23.344    0.000    0.000 batch_000322_000172
  15 H  -111.887  -23.759 -174.617   32.282    3.777  -17.201  -60.105  177.471    0.000    0.000 batch_000322_000172
  16 H   -65.146  -23.478  175.996   28.532    4.319  -17.484 -159.555  168.217    0.000    0.000 batch_000322_000172
  17 H   -61.691  -31.876  178.055   28.611    2.592  -20.869    0.000    0.000    0.000    0.000 batch_000322_000172
  18 H   -84.096  -30.186  172.988   29.400   -0.620  -18.995  -67.090  176.664    0.000    0.000 batch_000322_000172
  19 H   -62.641  -40.110  175.852   26.784    0.134  -16.346  -63.542  -58.169    0.000    0.000 batch_000322_000172
  20 H   -72.065  -55.495  178.542   24.213    0.282  -19.142  -65.755  167.472    0.000    0.000 batch_000322_000172
  21 L    86.004 -177.022 -177.449   25.605   -2.632  -21.149    0.000    0.000    0.000    0.000 batch_000322_000172
  22 L   -63.430  103.745 -178.978   24.554   -3.934  -24.562 -177.372  177.350  179.219  178.961 batch_000322_000172
  23 L    58.872   33.784  175.955   21.218   -2.212  -25.164  -59.751 -176.989  -25.535    0.000 batch_000322_000172
  24 L    84.645   20.649 -176.910   20.789   -1.839  -21.406    0.000    0.000    0.000    0.000 batch_000322_000172
  25 H   -61.349  -44.915 -170.776   21.737   -5.457  -20.727    0.000    0.000    0.000    0.000 batch_000322_000172
  26 H   -79.460  -38.614  179.264   23.794   -4.737  -17.618  -71.687  -15.694    0.000    0.000 batch_000322_000172
  27 H   -69.012  -29.293  173.763   21.554   -2.077  -16.082 -163.768  168.726    0.000    0.000 batch_000322_000172
  28 H   -64.697  -41.759  174.678   18.625   -4.467  -16.466  -77.385  -19.537    0.000    0.000 batch_000322_000172
  29 H   -61.339  -42.962  177.660   20.532   -6.997  -14.368  -69.670  178.711   -8.140    0.000 batch_000322_000172
  30 H   -61.904  -45.607  178.897   21.187   -4.287  -11.783  -68.004  168.256    0.000    0.000 batch_000322_000172
  31 H   -57.685  -46.188 -174.810   17.515   -3.300  -11.737  -71.650  169.329 -176.772  162.376 batch_000322_000172
  32 H   -69.336  -44.590 -175.937   16.366   -6.888  -11.239  -69.726  174.362  -14.523    0.000 batch_000322_000172
  33 H   -71.075  -37.334  180.492   18.925   -7.843   -8.596  -71.789 -170.792  -72.794    0.000 batch_000322_000172
  34 H   -80.653  -27.457 -176.367   18.517   -4.614   -6.630   66.094  -74.593    0.000    0.000 batch_000322_000172
  35 L    74.964   43.295 -173.500   14.741   -4.547   -7.061    0.000    0.000    0.000    0.000 batch_000322_000172
  36 L  -145.113  165.307  176.210   14.782   -0.908   -8.155    0.000    0.000    0.000    0.000 batch_000322_000172
  37 E  -103.594  111.107 -179.141   14.287    1.401  -11.133  177.941   67.045   59.319    0.000 batch_000322_000172
  38 E  -111.190  115.530 -177.452   17.553    2.903  -12.371  -59.253   92.813    0.000    0.000 batch_000322_000172
  39 E  -112.474  143.034  178.948   17.328    5.474  -15.162  -64.680 -177.090  179.574 -178.981 batch_000322_000172
  40 E  -100.019  119.911 -179.564   20.159    7.160  -17.059  -53.396  -57.619    0.000    0.000 batch_000322_000172
  41 E  -105.122 -172.784 -175.171   19.795   10.906  -17.594    0.000    0.000    0.000    0.000 batch_000322_000172
  42 E   -67.975  156.728  177.338   21.856   13.551  -19.384  -68.936  -30.645    0.000    0.000 batch_000322_000172
  43 E   -55.526  145.286 -180.383   25.484   14.262  -18.501  -26.585   37.445  -32.922    0.000 batch_000322_000172
  44 E   -82.807  119.457  179.387   25.996   16.552  -15.510  176.680    0.000    0.000    0.000 batch_000322_000172
  45 E   -62.711  126.393 -180.427   27.246   19.996  -16.529 -176.298  178.389   -0.668    0.000 batch_000322_000172
  46 L    94.512   -3.333  179.727   30.536   20.801  -14.803    0.000    0.000    0.000    0.000 batch_000322_000172
  47 L  -116.181 -165.789  176.496   31.192   17.126  -14.083 -176.101  118.203    0.000    0.000 batch_000322_000172
  48 L  -127.973   -2.117  177.003   32.525   14.096  -15.950   63.486   38.656    0.000    0.000 batch_000322_000172
  49 L  -111.888 -174.955 -180.443   29.719   11.653  -15.168    0.000    0.000    0.000    0.000 batch_000322_000172
  50 E  -117.153  155.377  179.416   25.997   11.493  -15.928  -57.029 -168.217 -174.017 -164.256 batch_000322_000172
  51 E   -75.928  130.355  180.463   22.928   11.971  -13.736 -173.591  177.233   59.848    0.000 batch_000322_000172
  52 E  -125.539  134.978  179.972   21.288    8.727  -12.622  177.843    0.000    0.000    0.000 batch_000322_000172
  53 E  -108.249  122.163  178.494   17.913    8.256  -10.937  -61.106 -100.148    0.000    0.000 batch_000322_000172
  54 E  -116.326  113.944 -175.718   17.372    5.308   -8.599  -57.740  172.713    0.000    0.000 batch_000322_000172
  55 E  -112.457  128.374  178.354   13.816    4.743   -7.382  -60.011  156.970    0.000    0.000 batch_000322_000172
  56 E   165.354 -157.496  174.478   12.826    2.198   -4.737    0.000    0.000    0.000    0.000 batch_000322_000172
  57 L   -77.719  168.969  178.062   13.219    1.390   -1.045   73.001  -82.788    0.000    0.000 batch_000322_000172
  58 H   -58.586  -42.065  176.667   16.210    2.449    1.050    0.000    0.000    0.000    0.000 batch_000322_000172
  59 H   -68.701  -42.126  180.745   17.585   -1.085    0.786    0.000    0.000    0.000    0.000 batch_000322_000172
  60 H   -61.083  -42.225  176.865   16.739   -1.308   -2.914  -62.422  -87.862    0.000    0.000 batch_000322_000172
  61 H   -63.864  -45.851  178.056   18.646    1.907   -3.605  -67.339  166.754    0.000    0.000 batch_000322_000172
  62 H   -57.871  -42.074  178.623   21.619    0.708   -1.561  -64.783   74.826    0.000    0.000 batch_000322_000172
  63 H   -64.915  -41.144  177.664   21.637   -2.539   -3.539  -70.233  171.465    0.000    0.000 batch_000322_000172
  64 H   -60.847  -45.760  178.265   21.492   -0.622   -6.819    0.000    0.000    0.000    0.000 batch_000322_000172
  65 H   -63.827  -41.010  177.285   24.453    1.525   -5.784  -70.226  175.343  -59.991    0.000 batch_000322_000172
  66 H   -58.039  -51.775 -176.624   26.342   -1.570   -4.642  171.537   80.146 -179.189    0.000 batch_000322_000172
  67 H   -64.636  -39.391  175.320   25.840   -3.386   -7.943  -67.349  170.777    0.000    0.000 batch_000322_000172
  68 H   -61.360  -49.416  180.035   26.748   -0.266   -9.915  -70.001  167.257    0.000    0.000 batch_000322_000172
  69 H   -61.997  -36.452  176.758   29.904    0.275   -7.864  -73.295  -19.173    0.000    0.000 batch_000322_000172
  70 H   -62.301  -38.458  177.374   30.775   -3.397   -8.316    0.000    0.000    0.000    0.000 batch_000322_000172
  71 H   -74.133  -32.712  177.938   30.565   -2.911  -12.081  -70.230  -67.140 -170.117 -174.187 batch_000322_000172
  72 H   -69.157  -34.378  178.607   32.533    0.332  -11.829  -68.761  175.456    0.000    0.000 batch_000322_000172
  73 L   -68.754    0.000    0.000   35.301   -1.467   -9.943  176.062 -120.153    0.000    0.000 batch_000322_000172
SEQUENCE: ASTQTTHELTIPNNLIGCIIGRQGANINEIRQMSGAQIKIANPVEGSSGRQVTITGSAASISLAQYLINARLS
SCORE:       score     fa_atr     fa_rep     fa_sol    fa_intra_rep    fa_elec    pro_close    hbond_sr_bb    hbond_lr_bb    hbond_bb_sc    hbond_sc    dslf_fa13    atom_pair_constraint       rama      omega     fa_dun    p_aa_pp        ref        rdc    pool_converged_tag    pool_converged_rmsd    prefa_centroid_score    prefa_clean_score3        rms     maxsub    rms_full    rdc_filt    score_final    nrjumps       time    _archive_select_score_    eval_time         description
SCORE:    -114.443   -234.781     23.071    125.211           0.532    -20.482        0.122        -21.596        -16.318         -4.760      -4.113        0.000                   0.008     -5.822      3.653     47.982    -11.228      4.078      0.000   batch_000324_000453                   0.739                 120.206                30.895      2.016     72.000       2.016       0.000       -113.655      0.000    256.000                  -113.655        0.000 batch_000330_000463
REMARK source_file batch_000330/decoys.out
REMARK tag_in_file batch_000326_000238_0001
REMARK PROTEIN SILENTFILE
ANNOTATED_SEQUENCE: A[ALA_p:NtermProteinFull]STQTTH[HIS_D]ELTIPNNLIGCIIGRQGANINEIRQMSGAQIKIANPVEGSSGRQVTITGSAASISLAQYLINARLS[SER_p:CtermProteinFull] batch_000330_000463
   1 L     0.000   92.930  179.230    1.458    0.000    0.001    0.000    0.000    0.000    0.000 batch_000330_000463
   2 L   -84.202  -22.327  178.647    2.824    3.290    1.330   66.600   60.356    0.000    0.000 batch_000330_000463
   3 L   -89.093  165.513  179.646    6.394    1.983    1.266   63.622  140.457    0.000    0.000 batch_000330_000463
   4 L  -125.714  154.305  179.700    8.549    1.366   -1.805  -63.301 -176.531  -26.963    0.000 batch_000330_000463
   5 L  -153.304 -168.720 -179.488   10.954   -1.395   -2.828 -170.899  140.011    0.000    0.000 batch_000330_000463
   6 E  -120.704  151.323  176.638   12.668   -3.093   -5.766   61.389   -0.475    0.000    0.000 batch_000330_000463
   7 E  -129.981  137.682  177.553   11.751   -6.088   -7.921 -185.673   74.061    0.000    0.000 batch_000330_000463
   8 E   -97.492  118.636 -178.190   13.980   -8.319  -10.045 -178.521  181.016   -1.394    0.000 batch_000330_000463
   9 E  -124.340  127.762  178.112   12.448   -9.286  -13.387  177.460   64.395    0.000    0.000 batch_000330_000463
  10 E   -92.363  121.469  179.943   14.045  -11.467  -16.061  -60.855  -39.470    0.000    0.000 batch_000330_000463
  11 E  -124.139  130.390  179.383   13.213  -10.445  -19.628  -63.387  176.184    0.000    0.000 batch_000330_000463
  12 L   -53.288  139.406 -176.274   14.364  -12.201  -22.798  -29.149   38.077  -31.495    0.000 batch_000330_000463
  13 L   -66.865  -19.312  179.071   16.988  -10.203  -24.688  -72.419  -26.263    0.000    0.000 batch_000330_000463
  14 L   -80.790  -15.465 -176.217   14.894  -10.609  -27.835  -70.097  -27.314    0.000    0.000 batch_000330_000463
  15 L  -111.492  -26.670 -176.275   11.969   -8.850  -26.162  -60.479  177.457    0.000    0.000 batch_000330_000463
  16 H   -59.830  -27.362  177.324   13.729   -6.345  -23.909 -165.656   64.738    0.000    0.000 batch_000330_000463
  17 H   -58.032  -37.947  180.286   14.352   -4.206  -26.989    0.000    0.000    0.000    0.000 batch_000330_000463
  18 H   -82.743  -28.913  175.455   10.612   -3.549  -27.184  -67.295  175.667    0.000    0.000 batch_000330_000463
  19 H   -67.782  -38.262  177.113   10.306   -3.154  -23.417  -62.886  -56.937    0.000    0.000 batch_000330_000463
  20 H   -71.367  -55.481 -178.638   12.956   -0.429  -23.505  -65.936  167.644    0.000    0.000 batch_000330_000463
  21 L    84.487 -176.565 -177.814   11.731    1.349  -26.635    0.000    0.000    0.000    0.000 batch_000330_000463
  22 L   -63.232  101.856 -179.320   13.391    4.218  -28.498 -177.426  177.292  179.243  179.549 batch_000330_000463
  23 L    58.219   35.030  177.470   16.019    5.406  -26.020  -60.861  -68.047  -61.867    0.000 batch_000330_000463
  24 L    84.660   24.287 -177.656   13.857    4.099  -23.180    0.000    0.000    0.000    0.000 batch_000330_000463
  25 H   -63.042  -41.212 -175.616   10.652    5.505  -24.666    0.000    0.000    0.000    0.000 batch_000330_000463
  26 H   -80.993  -26.647  167.114    8.555    2.529  -23.572  -71.629  -16.857    0.000    0.000 batch_000330_000463
  27 H   -60.002  -45.752  177.902   10.192    2.529  -20.153  -70.976  167.848    0.000    0.000 batch_000330_000463
  28 H   -62.719  -40.958  176.054    8.995    6.119  -19.790  -72.432  -20.542    0.000    0.000 batch_000330_000463
  29 H   -58.971  -56.005 -177.884    5.526    5.060  -20.927  178.220 -176.665  -53.376    0.000 batch_000330_000463
  30 H   -61.288  -41.810  178.474    5.287    2.167  -18.472  -67.653  168.417    0.000    0.000 batch_000330_000463
  31 H   -59.092  -46.427 -178.154    6.804    4.257  -15.682 -180.724 -175.362   66.643 -169.466 batch_000330_000463
  32 H   -62.696  -37.787 -177.278    4.284    7.055  -16.211 -175.004   64.103   51.918    0.000 batch_000330_000463
  33 H   -78.793  -43.786 -173.031    1.370    4.614  -16.170  -68.010  175.091   70.452    0.000 batch_000330_000463
  34 H   -84.233  -38.910 -175.481    2.544    2.308  -13.389   66.634  -80.237    0.000    0.000 batch_000330_000463
  35 L    95.335    1.757  179.780    4.375    4.802  -11.182    0.000    0.000    0.000    0.000 batch_000330_000463
  36 L  -111.126  142.962  179.985    7.372    2.473  -10.964    0.000    0.000    0.000    0.000 batch_000330_000463
  37 L   -86.978  128.163  175.711   10.819    3.050  -12.460  175.848   70.564   60.847    0.000 batch_000330_000463
  38 L  -101.429  124.628  178.707   12.172    0.398  -14.822  -64.742   85.876    0.000    0.000 batch_000330_000463
  39 L  -121.397  143.375 -178.012   15.949    0.039  -15.057  -63.842 -177.662 -179.900 -179.559 batch_000330_000463
  40 L   -98.313  118.047 -179.364   17.981   -2.219  -17.344  -53.407  -58.321    0.000    0.000 batch_000330_000463
  41 L  -105.387 -174.247 -176.285   20.720   -4.244  -15.655    0.000    0.000    0.000    0.000 batch_000330_000463
  42 L   -74.978  152.062  176.996   23.319   -6.739  -16.866  -68.267  -34.692    0.000    0.000 batch_000330_000463
  43 E   -75.122  162.296  178.749   22.395  -10.129  -18.317   31.206  -37.365   28.479    0.000 batch_000330_000463
  44 L  -109.521  127.530 -179.874   23.085  -13.400  -16.505  177.728    0.000    0.000    0.000 batch_000330_000463
  45 E   -55.607  124.724  179.982   25.333  -16.049  -18.049 -176.344  178.434   -0.628    0.000 batch_000330_000463
  46 L   104.669  -20.251  179.829   23.223  -19.051  -19.045    0.000    0.000    0.000    0.000 batch_000330_000463
  47 L   -95.876  147.254  177.522   20.014  -17.029  -19.303  175.347  140.600    0.000    0.000 batch_000330_000463
  48 L   -84.788   -5.707 -179.649   18.379  -15.942  -22.558   67.017   20.692    0.000    0.000 batch_000330_000463
  49 L  -120.183 -163.246  179.738   17.235  -12.746  -20.845    0.000    0.000    0.000    0.000 batch_000330_000463
  50 E  -143.162  165.689 -178.343   18.652  -10.083  -18.531   68.340 -179.683   67.429 -169.726 batch_000330_000463
  51 E   -76.246  131.781  175.050   18.023   -8.532  -15.117  -67.122  178.082  -60.503    0.000 batch_000330_000463
  52 E  -127.730  132.746 -175.100   15.486   -5.707  -14.944  176.974    0.000    0.000    0.000 batch_000330_000463
  53 E  -103.263  129.033  174.551   14.815   -3.599  -11.854  -61.415 -100.117    0.000    0.000 batch_000330_000463
  54 E  -115.115  117.233 -174.831   11.397   -2.204  -10.954  -57.366  172.579    0.000    0.000 batch_000330_000463
  55 E  -111.207  126.490 -180.137   11.372    0.443   -8.226  -60.561 -120.482    0.000    0.000 batch_000330_000463
  56 L   158.765 -170.324  176.605    8.200    1.630   -6.498    0.000    0.000    0.000    0.000 batch_000330_000463
  57 L   -68.767  163.313  180.072    5.322    0.543   -4.266   70.549  173.563    0.000    0.000 batch_000330_000463
  58 H   -55.374  -41.866  176.156    4.013   -3.026   -4.327    0.000    0.000    0.000    0.000 batch_000330_000463
  59 H   -65.765  -46.332 -179.031    1.052   -1.833   -6.390    0.000    0.000    0.000    0.000 batch_000330_000463
  60 H   -59.366  -40.744  179.124    3.255    0.254   -8.680  -62.710   88.334    0.000    0.000 batch_000330_000463
  61 H   -63.944  -46.011  180.788    5.514   -2.737   -9.315  -68.039  167.958    0.000    0.000 batch_000330_000463
  62 H   -64.112  -31.752  174.684    2.599   -5.033  -10.144   69.010  -33.684    0.000    0.000 batch_000330_000463
  63 H   -68.452  -41.501  175.891    1.334   -2.389  -12.562  -70.050  171.583    0.000    0.000 batch_000330_000463
  64 H   -63.218  -43.101  177.837    4.749   -2.260  -14.225    0.000    0.000    0.000    0.000 batch_000330_000463
  65 H   -60.116  -43.529  177.046    4.810   -6.056  -14.432  -71.213  174.804  -54.089    0.000 batch_000330_000463
  66 H   -57.696  -52.670 -175.695    1.382   -6.025  -16.076  172.513   80.450 -177.878    0.000 batch_000330_000463
  67 H   -65.280  -39.230  175.569    2.363   -3.436  -18.680  -67.772  172.042    0.000    0.000 batch_000330_000463
  68 H   -61.688  -50.019  180.473    5.677   -5.172  -19.355  -70.157  167.714    0.000    0.000 batch_000330_000463
  69 H   -60.360  -36.875  176.673    4.008   -8.565  -19.756  -73.589  -19.158    0.000    0.000 batch_000330_000463
  70 H   -61.507  -38.129  178.966    1.477   -6.981  -22.109    0.000    0.000    0.000    0.000 batch_000330_000463
  71 H   -78.224  -29.561  176.843    4.352   -5.754  -24.273  -69.515  -63.789 -173.945 -171.331 batch_000330_000463
  72 H   -68.927  -35.570  178.425    6.139   -9.094  -23.966  -69.094  176.104    0.000    0.000 batch_000330_000463
  73 L   -69.390    0.000    0.000    3.058  -10.877  -25.300  176.033 -120.634    0.000    0.000 batch_000330_000463
SEQUENCE: ASTQTTHELTIPNNLIGCIIGRQGANINEIRQMSGAQIKIANPVEGSSGRQVTITGSAASISLAQYLINARLS
SCORE:       score     fa_atr     fa_rep     fa_sol    fa_intra_rep    fa_elec    pro_close    hbond_sr_bb    hbond_lr_bb    hbond_bb_sc    hbond_sc    dslf_fa13    atom_pair_constraint       rama      omega     fa_dun    p_aa_pp        ref        rdc    pool_converged_tag    pool_converged_rmsd    prefa_centroid_score    prefa_clean_score3        rms     maxsub    rms_full    rdc_filt    score_final    nrjumps       time    _archive_select_score_    eval_time         description
SCORE:    -114.627   -241.796     24.047    129.560           0.511    -19.249        0.061        -21.282        -16.940         -4.950      -2.964        0.000                   0.010     -5.115      2.875     47.298    -10.771      4.078      0.000   batch_000322_000442                   0.912                  39.661                -1.017      1.971     73.000       1.971       0.000       -113.592      0.000    169.000                  -113.592        0.000 batch_000324_000352
REMARK source_file batch_000324/decoys.out
REMARK tag_in_file batch_000312_000552_0001
REMARK PROTEIN SILENTFILE
ANNOTATED_SEQUENCE: A[ALA_p:NtermProteinFull]STQTTH[HIS_D]ELTIPNNLIGCIIGRQGANINEIRQMSGAQIKIANPVEGSSGRQVTITGSAASISLAQYLINARLS[SER_p:CtermProteinFull] batch_000324_000352
   1 L     0.000  101.248  179.724    1.460    0.003    0.001    0.000    0.000    0.000    0.000 batch_000324_000352
   2 L   -84.268  -19.032  179.562    2.995    3.227    1.306   66.987   60.954    0.000    0.000 batch_000324_000352
   3 L  -105.046  169.340  179.422    6.515    1.958    0.628   65.429   99.229    0.000    0.000 batch_000324_000352
   4 L  -126.068  158.605  179.068    8.255    0.853   -2.567  -62.624 -177.081  -26.537    0.000 batch_000324_000352
   5 E  -153.281 -169.275 -179.322   10.572   -2.004   -3.527 -170.784  139.987    0.000    0.000 batch_000324_000352
   6 E  -126.978  131.267 -179.825   12.050   -3.959   -6.434  -61.892  119.692    0.000    0.000 batch_000324_000352
   7 E  -109.561  137.808  174.737   10.750   -7.204   -7.928  173.495   71.630    0.000    0.000 batch_000324_000352
   8 E  -101.431  116.376 -176.737   12.750   -9.719   -9.958 -178.546  180.383   -1.468    0.000 batch_000324_000352
   9 E  -116.377  125.799  180.152   10.681  -11.359  -12.693  178.213   64.332    0.000    0.000 batch_000324_000352
  10 E   -93.688  116.901  179.524   11.939  -14.222  -14.856  -61.083  -40.383    0.000    0.000 batch_000324_000352
  11 L  -118.714  129.884  176.732   10.599  -14.173  -18.414  -60.152  -64.062    0.000    0.000 batch_000324_000352
  12 L   -52.212  138.987 -175.176   11.357  -16.766  -21.088  -28.699   38.132  -31.938    0.000 batch_000324_000352
  13 H   -61.684  -26.379 -177.530   13.602  -15.338  -23.802  -73.803  -25.914    0.000    0.000 batch_000324_000352
  14 H   -78.505  -15.660 -175.956   11.058  -16.375  -26.430  -70.451  -26.211    0.000    0.000 batch_000324_000352
  15 H  -105.480  -35.320 -174.495    8.345  -14.320  -24.738  -61.632  179.744    0.000    0.000 batch_000324_000352
  16 H   -62.490  -27.572 -178.890   10.214  -11.257  -23.485 -166.329   63.081    0.000    0.000 batch_000324_000352
  17 H   -56.385  -48.766  179.254   10.857  -10.167  -27.070    0.000    0.000    0.000    0.000 batch_000324_000352
  18 H   -72.066  -37.059  178.717    7.193   -9.326  -27.639  -69.337   60.233    0.000    0.000 batch_000324_000352
  19 H   -60.236  -40.286  177.310    6.793   -7.995  -24.100  -68.745  164.925    0.000    0.000 batch_000324_000352
  20 H   -63.897  -54.002 -179.767    9.576   -5.490  -24.756  -67.643  166.928    0.000    0.000 batch_000324_000352
  21 L    85.585 -175.577 -176.971    8.174   -4.319  -28.091    0.000    0.000    0.000    0.000 batch_000324_000352
  22 H   -63.089  101.851 -179.531    9.770   -2.017  -30.661 -177.436  177.276  179.238  179.533 batch_000324_000352
  23 H    58.206   34.137  176.990   12.749   -0.588  -28.779  -60.724  -67.941  -61.745    0.000 batch_000324_000352
  24 H    82.789   22.640 -177.774   10.862   -1.099  -25.519    0.000    0.000    0.000    0.000 batch_000324_000352
  25 H   -60.702  -43.108 -177.551    7.682    0.466  -26.893    0.000    0.000    0.000    0.000 batch_000324_000352
  26 H   -70.627  -39.230  176.121    5.435   -1.948  -25.002  -74.176  -19.597    0.000    0.000 batch_000324_000352
  27 H   -60.008  -44.237 -179.447    7.394   -1.544  -21.769  -68.890  168.390    0.000    0.000 batch_000324_000352
  28 H   -56.511  -42.728  176.644    7.057    2.236  -21.992  -74.045  -21.681    0.000    0.000 batch_000324_000352
  29 H   -66.149  -40.947  177.346    3.275    1.878  -22.120  -69.943 -177.353   -9.707    0.000 batch_000324_000352
  30 H   -61.270  -41.575  177.395    3.378   -0.602  -19.241  -68.403  168.266    0.000    0.000 batch_000324_000352
  31 H   -56.836  -45.468 -177.451    5.414    1.877  -17.201  -71.294  176.267 -177.974  169.784 batch_000324_000352
  32 H   -68.528  -42.332 -174.934    2.777    4.569  -17.698  -68.697  175.935  -17.542    0.000 batch_000324_000352
  33 H   -72.487  -40.913 -177.569   -0.199    2.301  -17.034  -71.600 -172.246  -76.092    0.000 batch_000324_000352
  34 H   -83.112  -34.802 -174.218    1.258    0.569  -13.979   66.335  -80.072    0.000    0.000 batch_000324_000352
  35 L    86.387    5.689 -179.162    3.196    3.540  -12.616    0.000    0.000    0.000    0.000 batch_000324_000352
  36 L   -99.658  164.886  175.740    6.144    1.205  -12.056    0.000    0.000    0.000    0.000 batch_000324_000352
  37 E  -101.208  103.319 -177.509    9.674    1.260  -13.464  -59.835  -64.483  -52.852    0.000 batch_000324_000352
  38 E  -101.782  120.764  180.641   10.137   -1.789  -15.688  -61.297   87.012    0.000    0.000 batch_000324_000352
  39 E  -127.508  152.619  178.432   13.634   -2.506  -16.997  -62.832 -179.140 -179.076  179.892 batch_000324_000352
  40 E   -98.746  122.286  180.225   15.235   -5.388  -18.890  -57.207  -58.995    0.000    0.000 batch_000324_000352
  41 L  -105.511 -171.842 -175.833   18.270   -6.994  -17.256    0.000    0.000    0.000    0.000 batch_000324_000352
  42 L   -67.157  153.280  175.864   20.705   -9.733  -18.261  -68.567  -32.114    0.000    0.000 batch_000324_000352
  43 E   -56.571  151.659  178.991   19.518  -13.218  -19.205  -25.046   37.039  -33.807    0.000 batch_000324_000352
  44 L   -77.138  110.053  179.371   19.194  -15.737  -16.376  177.028    0.000    0.000    0.000 batch_000324_000352
  45 L   -63.395  126.090  178.306   22.388  -17.798  -16.297 -176.336  178.394   -0.679    0.000 batch_000324_000352
  46 L    95.966    0.820  178.464   21.618  -21.519  -16.150    0.000    0.000    0.000    0.000 batch_000324_000352
  47 L  -135.922 -167.478 -178.396   18.117  -21.055  -17.559 -171.145  119.187    0.000    0.000 batch_000324_000352
  48 L  -120.639   14.179  179.968   16.295  -19.950  -20.708   60.159  -19.983    0.000    0.000 batch_000324_000352
  49 L  -110.928 -172.133 -177.678   14.639  -16.826  -19.309    0.000    0.000    0.000    0.000 batch_000324_000352
  50 L  -139.754  145.677 -178.597   15.712  -13.248  -18.601 -180.273  172.747  -65.154  176.944 batch_000324_000352
  51 E   -74.110  129.462  174.183   15.765  -10.997  -15.538  -66.167  177.466  -62.727    0.000 batch_000324_000352
  52 E  -119.355  128.199 -176.754   13.158   -8.233  -15.453  177.738    0.000    0.000    0.000 batch_000324_000352
  53 E  -100.353  119.939  177.556   13.394   -5.396  -12.935  -61.804  -59.923    0.000    0.000 batch_000324_000352
  54 E  -121.805  109.673 -177.080   10.166   -3.852  -11.650  -55.663  172.384    0.000    0.000 batch_000324_000352
  55 E  -108.614  133.014 -179.414   10.523   -1.030   -9.128  -61.949  -78.763    0.000    0.000 batch_000324_000352
  56 E   156.329 -168.766  176.377    7.588    0.597   -7.341    0.000    0.000    0.000    0.000 batch_000324_000352
  57 L   -69.317  164.255  179.347    4.834   -0.049   -4.802   70.462  172.162    0.000    0.000 batch_000324_000352
  58 H   -57.315  -39.126  176.112    3.375   -3.520   -4.278    0.000    0.000    0.000    0.000 batch_000324_000352
  59 H   -67.900  -44.305 -179.399    0.321   -2.426   -6.258    0.000    0.000    0.000    0.000 batch_000324_000352
  60 H   -61.595  -42.230  177.295    2.445   -0.836   -8.982  -62.646   86.848    0.000    0.000 batch_000324_000352
  61 H   -64.456  -45.217  177.814    4.505   -4.012   -9.332  -67.377  167.723    0.000    0.000 batch_000324_000352
  62 H   -57.861  -42.235  178.040    1.372   -6.164   -9.422  -64.430   76.088    0.000    0.000 batch_000324_000352
  63 H   -63.694  -41.972  177.865   -0.025   -3.947  -12.177  -70.438  171.154    0.000    0.000 batch_000324_000352
  64 H   -60.684  -45.293  178.526    3.221   -4.241  -14.134    0.000    0.000    0.000    0.000 batch_000324_000352
  65 H   -62.090  -42.742  176.469    3.129   -8.032  -13.861  -69.968  172.692  -53.413    0.000 batch_000324_000352
  66 H   -57.802  -50.028 -176.221   -0.501   -8.053  -14.989  171.637   80.656 -179.359    0.000 batch_000324_000352
  67 H   -64.879  -37.338  174.696    0.233   -5.876  -18.018  -67.915  170.917    0.000    0.000 batch_000324_000352
  68 H   -59.564  -44.866  175.454    3.223   -8.037  -18.933  -70.226  167.433    0.000    0.000 batch_000324_000352
  69 H   -65.351  -34.223  178.170    0.937  -11.073  -18.893  -72.876  -21.415    0.000    0.000 batch_000324_000352
  70 H   -64.868  -33.410  175.039   -1.594   -9.058  -20.889    0.000    0.000    0.000    0.000 batch_000324_000352
  71 H   -63.904  -36.139  178.970    1.060   -8.597  -23.570  -64.817  -67.693 -177.577 -173.262 batch_000324_000352
  72 H   -79.554  -28.634  178.981    1.384  -12.381  -23.763  -64.214  178.350    0.000    0.000 batch_000324_000352
  73 L   -67.244    0.000    0.000   -2.388  -12.848  -23.661  176.297 -100.258    0.000    0.000 batch_000324_000352
SEQUENCE: ASTQTTHELTIPNNLIGCIIGRQGANINEIRQMSGAQIKIANPVEGSSGRQVTITGSAASISLAQYLINARLS
SCORE:       score     fa_atr     fa_rep     fa_sol    fa_intra_rep    fa_elec    pro_close    hbond_sr_bb    hbond_lr_bb    hbond_bb_sc    hbond_sc    dslf_fa13    atom_pair_constraint       rama      omega     fa_dun    p_aa_pp        ref        rdc    pool_converged_tag    pool_converged_rmsd    prefa_centroid_score    prefa_clean_score3        rms     maxsub    rms_full    rdc_filt    score_final    nrjumps       time    _archive_select_score_    eval_time         description
SCORE:    -113.750   -240.200     24.966    129.214           0.527    -20.546        0.040        -20.365        -17.605         -6.907      -4.154        0.000                   0.002     -5.526      3.956     48.069     -9.298      4.078      0.000   batch_000322_000191                   0.539                  41.329                 6.112      2.010     73.000       2.010       0.000       -113.503      0.000     55.000                  -113.503        0.000 batch_000325_000162
REMARK source_file batch_000325/decoys.out
REMARK tag_in_file batch_000304_000408_0001
REMARK PROTEIN SILENTFILE
ANNOTATED_SEQUENCE: A[ALA_p:NtermProteinFull]STQTTH[HIS_D]ELTIPNNLIGCIIGRQGANINEIRQMSGAQIKIANPVEGSSGRQVTITGSAASISLAQYLINARLS[SER_p:CtermProteinFull] batch_000325_000162
   1 L     0.000  161.731  177.823    1.458    0.001    0.002    0.000    0.000    0.000    0.000 batch_000325_000162
   2 L   -81.773  -19.301  178.503    3.939    2.858    0.375   67.453   59.331    0.000    0.000 batch_000325_000162
   3 L   -87.082  168.143  179.383    4.992    2.438   -3.254   64.405   94.333    0.000    0.000 batch_000325_000162
   4 L  -123.795  154.046  180.187    3.066    3.547   -6.339  -64.241 -179.347  -39.337    0.000 batch_000325_000162
   5 L  -111.716  131.799 -178.617    2.199    1.830   -9.619  -61.368  160.497    0.000    0.000 batch_000325_000162
   6 L   -94.727  120.059  176.956    2.595    3.513  -13.005  -61.843  120.153    0.000    0.000 batch_000325_000162
   7 E  -105.808  141.314  177.034   -0.138    2.848  -15.563  176.069   72.822    0.000    0.000 batch_000325_000162
   8 E  -103.121  117.702 -176.786    0.103    3.688  -19.262 -177.087  179.074   11.405    0.000 batch_000325_000162
   9 E  -119.081  129.898 -180.157   -3.122    5.018  -20.774  179.228   65.162    0.000    0.000 batch_000325_000162
  10 L   -94.094  118.388 -177.773   -3.690    5.834  -24.444  -60.677  -22.933    0.000    0.000 batch_000325_000162
  11 L  -121.205  130.003  179.598   -5.877    8.893  -25.002  -65.252  -63.209    0.000    0.000 batch_000325_000162
  12 L   -52.479  125.068  178.919   -7.021   10.249  -28.365  -29.700   38.052  -31.066    0.000 batch_000325_000162
  13 H   -56.143  -36.279 -170.394   -5.073   13.416  -29.159  173.648   55.941    0.000    0.000 batch_000325_000162
  14 H   -64.075  -23.803 -172.972   -8.163   14.958  -30.735  -72.152  -20.822    0.000    0.000 batch_000325_000162
  15 H  -114.580    6.981 -175.359  -10.000   15.035  -27.411  -61.855  174.069    0.000    0.000 batch_000325_000162
  16 H   -69.984  -26.763 -176.993   -7.050   15.742  -25.122 -159.224   64.700    0.000    0.000 batch_000325_000162
  17 H   -58.411  -43.918  179.467   -7.821   19.464  -25.054    0.000    0.000    0.000    0.000 batch_000325_000162
  18 H   -68.632  -39.967  178.104  -10.937   18.926  -22.943  -69.538  177.737    0.000    0.000 batch_000325_000162
  19 H   -63.859  -39.808  176.897   -9.137   16.478  -20.659  -67.979  166.974    0.000    0.000 batch_000325_000162
  20 H   -64.779  -52.777 -178.434   -6.339   19.001  -20.155  -67.996  166.982    0.000    0.000 batch_000325_000162
  21 L    83.300 -156.452 -178.837   -8.663   21.935  -19.488    0.000    0.000    0.000    0.000 batch_000325_000162
  22 L   -74.719   91.984  178.782   -7.448   25.469  -18.785 -177.721  177.511  179.203 -179.729 batch_000325_000162
  23 L    60.308   36.332  177.487   -3.674   25.005  -18.800  -60.630  -67.906  -62.424    0.000 batch_000325_000162
  24 L    89.784   19.561 -178.873   -4.038   21.605  -17.139    0.000    0.000    0.000    0.000 batch_000325_000162
  25 H   -63.334  -43.237 -178.330   -6.891   22.709  -14.882    0.000    0.000    0.000    0.000 batch_000325_000162
  26 H   -75.464  -30.805  171.931   -8.863   19.510  -15.456  -74.088  -18.060    0.000    0.000 batch_000325_000162
  27 H   -61.216  -46.861  178.130   -5.705   17.433  -15.092  -68.796  167.727    0.000    0.000 batch_000325_000162
  28 H   -60.163  -40.332  173.251   -5.113   18.991  -11.676  -73.938  -22.120    0.000    0.000 batch_000325_000162
  29 H   -56.214  -49.829  180.055   -8.705   18.131  -10.786 -179.629 -177.239   46.330    0.000 batch_000325_000162
  30 H   -61.394  -42.485  177.909   -8.101   14.513  -11.787  -66.369  166.938    0.000    0.000 batch_000325_000162
  31 H   -55.304  -47.572 -175.012   -4.843   14.438   -9.829  -72.148  176.051  180.304  166.161 batch_000325_000162
  32 H   -70.286  -43.508 -174.888   -6.561   15.587   -6.639  -68.950  175.259  -21.375    0.000 batch_000325_000162
  33 H   -69.783  -44.681 -176.457   -9.667   13.420   -6.957  -69.347  176.262   70.463    0.000 batch_000325_000162
  34 H   -83.024  -35.131 -175.924   -7.899   10.197   -7.924   68.400  -81.514    0.000    0.000 batch_000325_000162
  35 L    90.363   -0.302 -178.956   -4.696   10.789   -5.965    0.000    0.000    0.000    0.000 batch_000325_000162
  36 L   -92.211  148.398  172.805   -2.697    9.678   -9.003    0.000    0.000    0.000    0.000 batch_000325_000162
  37 E   -78.986  114.333 -174.743    0.075   11.643  -10.701  179.664   66.895   54.961    0.000 batch_000325_000162
  38 E  -105.832  123.256  177.373   -1.263   12.555  -14.139  -53.316  -59.394    0.000    0.000 batch_000325_000162
  39 E  -131.762  124.829  177.030    1.060   13.508  -16.994 -178.145  178.429  179.027 -180.046 batch_000325_000162
  40 L   -95.117  110.979 -177.850    0.052   14.071  -20.616  -53.291  -58.003    0.000    0.000 batch_000325_000162
  41 L   -95.165 -167.860  180.629    2.939   13.220  -22.938    0.000    0.000    0.000    0.000 batch_000325_000162
  42 L   -77.974  162.999  178.046    3.363   13.379  -26.713  -70.498  -36.880    0.000    0.000 batch_000325_000162
  43 E   -55.411  140.171 -180.516    1.418   11.269  -29.206  -27.150   37.825  -32.905    0.000 batch_000325_000162
  44 L   -76.080  128.803  179.249    2.510    7.629  -29.316  175.425    0.000    0.000    0.000 batch_000325_000162
  45 E   -54.265  123.611 -179.625    4.409    6.673  -32.468 -176.338  178.444   -0.631    0.000 batch_000325_000162
  46 L    87.241   14.439  179.731    2.083    4.660  -34.703    0.000    0.000    0.000    0.000 batch_000325_000162
  47 L  -146.897  151.760  177.882   -0.984    5.926  -32.846  176.617  140.379    0.000    0.000 batch_000325_000162
  48 L   -89.614   -2.132  179.203   -3.298    8.942  -32.869   66.629   21.391    0.000    0.000 batch_000325_000162
  49 L   -96.109  175.033 -180.695   -3.477    8.829  -29.073    0.000    0.000    0.000    0.000 batch_000325_000162
  50 L  -114.301  155.609  173.713   -1.077   10.154  -26.438  -69.648  175.287  176.802  -98.154 batch_000325_000162
  51 L   -79.501  114.914  178.720    0.924    8.460  -23.688 -175.398  178.154   66.794    0.000 batch_000325_000162
  52 E  -108.498  124.236  178.517   -0.714    9.248  -20.348  178.137    0.000    0.000    0.000 batch_000325_000162
  53 E   -90.481  125.546  176.251    1.133    8.515  -17.107  -61.628  -21.145    0.000    0.000 batch_000325_000162
  54 E  -126.287   94.582 -175.734   -0.986    7.461  -14.132  -57.184  174.432    0.000    0.000 batch_000325_000162
  55 E  -106.660  121.357 -180.196    1.145    6.811  -11.052  -60.533  -90.368    0.000    0.000 batch_000325_000162
  56 L   169.581 -157.737  177.442   -0.511    5.954   -7.739    0.000    0.000    0.000    0.000 batch_000325_000162
  57 L   -72.540  165.210  177.763   -2.560    3.293   -5.958   72.463  -77.901    0.000    0.000 batch_000325_000162
  58 H   -58.536  -40.565  175.974   -4.653    0.706   -7.797    0.000    0.000    0.000    0.000 batch_000325_000162
  59 H   -66.405  -41.835  179.202   -7.765    2.633   -6.771    0.000    0.000    0.000    0.000 batch_000325_000162
  60 H   -61.444  -40.246  177.484   -6.167    5.917   -7.829  -66.331  -71.544    0.000    0.000 batch_000325_000162
  61 H   -62.709  -47.556  177.470   -5.405    4.449  -11.252  -68.035  167.301    0.000    0.000 batch_000325_000162
  62 H   -58.737  -46.206  179.637   -8.990    3.259  -11.677  179.541   78.980    0.000    0.000 batch_000325_000162
  63 H   -63.506  -40.952  178.667  -10.320    6.646  -10.574  -69.791  171.334    0.000    0.000 batch_000325_000162
  64 H   -62.136  -45.562  177.324   -7.911    8.444  -12.901    0.000    0.000    0.000    0.000 batch_000325_000162
  65 H   -59.440  -43.914  177.663   -9.017    6.317  -15.852  -70.807  172.839  -45.956    0.000 batch_000325_000162
  66 H   -59.407  -52.062 -173.766  -12.653    7.039  -15.009  172.122   79.479 -178.570    0.000 batch_000325_000162
  67 H   -67.321  -38.326  175.403  -12.170   10.792  -14.664  -67.219  171.670    0.000    0.000 batch_000325_000162
  68 H   -63.539  -44.406  178.251  -10.040   11.005  -17.805  -69.019  168.155    0.000    0.000 batch_000325_000162
  69 H   -67.431  -31.676  175.650  -12.636    9.023  -19.750  -74.155  -20.358    0.000    0.000 batch_000325_000162
  70 H   -63.756  -39.565  175.764  -15.326   11.266  -18.274    0.000    0.000    0.000    0.000 batch_000325_000162
  71 H   -79.940  -25.883  178.056  -13.537   14.264  -19.775  -67.733  -67.585 -174.470 -174.088 batch_000325_000162
  72 H   -64.335  -49.559  179.524  -12.727   12.241  -22.890 -179.591   61.384    0.000    0.000 batch_000325_000162
  73 L   -71.039    0.000    0.000  -16.383   11.670  -23.763  175.671 -118.525    0.000    0.000 batch_000325_000162
SEQUENCE: ASTQTTHELTIPNNLIGCIIGRQGANINEIRQMSGAQIKIANPVEGSSGRQVTITGSAASISLAQYLINARLS
SCORE:       score     fa_atr     fa_rep     fa_sol    fa_intra_rep    fa_elec    pro_close    hbond_sr_bb    hbond_lr_bb    hbond_bb_sc    hbond_sc    dslf_fa13    atom_pair_constraint       rama      omega     fa_dun    p_aa_pp        ref        rdc    pool_converged_tag    pool_converged_rmsd    prefa_centroid_score    prefa_clean_score3        rms     maxsub    rms_full    rdc_filt    score_final    nrjumps       time    _archive_select_score_    eval_time         description
SCORE:    -115.214   -241.640     24.770    130.075           0.525    -21.533        0.062        -22.129        -17.239         -5.533      -3.842        0.000                   0.018     -5.234      5.634     47.052    -10.279      4.078      0.000   batch_000326_000360                   0.542                 337.821                88.283      1.876     73.000       1.876       0.000       -113.433      0.000    262.000                  -113.433        0.000 batch_000327_000345
REMARK source_file batch_000327/decoys.out
REMARK tag_in_file batch_000318_000246_0001
REMARK PROTEIN SILENTFILE
ANNOTATED_SEQUENCE: A[ALA_p:NtermProteinFull]STQTTH[HIS_D]ELTIPNNLIGCIIGRQGANINEIRQMSGAQIKIANPVEGSSGRQVTITGSAASISLAQYLINARLS[SER_p:CtermProteinFull] batch_000327_000345
   1 L     0.000  161.388  178.638    1.459    0.008    0.010    0.000    0.000    0.000    0.000 batch_000327_000345
   2 L   -82.478  -22.337  177.752    3.938    2.863    0.403   66.665   99.859    0.000    0.000 batch_000327_000345
   3 L   -64.673  127.635 -179.739    5.092    2.456   -3.197  -59.377 -159.969    0.000    0.000 batch_000327_000345
   4 L   -99.845  163.547 -176.937    3.555    5.127   -5.424  -56.630  -60.755  -58.604    0.000 batch_000327_000345
   5 L  -104.090  131.147  179.885    2.679    4.953   -9.119  -61.228  -19.185    0.000    0.000 batch_000327_000345
   6 L   -87.278  164.898 -177.658    4.441    7.083  -11.729   62.941  140.109    0.000    0.000 batch_000327_000345
   7 L  -163.558  141.098 -177.172    2.846    8.658  -14.799 -173.820   65.694    0.000    0.000 batch_000327_000345
   8 L  -121.375  128.805  172.477    3.925   10.657  -17.847 -179.353  178.065   -5.452    0.000 batch_000327_000345
   9 L  -114.683  148.399  171.528    1.954   13.281  -19.760  -63.447  175.808    0.000    0.000 batch_000327_000345
  10 E  -104.858  108.492 -175.304    2.851   15.075  -22.984  -60.796  -40.213    0.000    0.000 batch_000327_000345
  11 E  -109.416  127.427  179.217    1.847   18.728  -22.689  -55.302  -60.118    0.000    0.000 batch_000327_000345
  12 E   -52.758  133.994 -176.563    2.034   21.180  -25.589  -29.330   38.116  -31.440    0.000 batch_000327_000345
  13 L   -62.089  -27.993 -176.090    4.803   23.722  -25.020  -73.958  -25.620    0.000    0.000 batch_000327_000345
  14 L   -78.191  -15.570 -175.113    2.438   26.527  -26.013  -70.526  -26.017    0.000    0.000 batch_000327_000345
  15 L  -111.530  -29.918 -177.412   -0.043   25.558  -23.302  -60.273  177.656    0.000    0.000 batch_000327_000345
  16 H   -63.230  -23.828  177.095    2.197   24.269  -20.514 -161.364  169.871    0.000    0.000 batch_000327_000345
  17 H   -56.793  -39.060 -178.520    3.285   27.864  -19.928    0.000    0.000    0.000    0.000 batch_000327_000345
  18 H   -86.001  -32.617  174.473   -0.142   28.585  -18.447  -67.089  173.267    0.000    0.000 batch_000327_000345
  19 H   -62.223  -41.838  174.361   -0.461   25.192  -16.766  -67.718  166.060    0.000    0.000 batch_000327_000345
  20 H   -67.485  -52.968  176.932    2.788   25.925  -14.938  -67.279  168.129    0.000    0.000 batch_000327_000345
  21 L    87.227 -177.675 -177.293    1.846   29.542  -14.246    0.000    0.000    0.000    0.000 batch_000327_000345
  22 L   -63.544  104.170 -178.919    3.910   32.396  -12.816 -177.329  177.493  179.237  179.445 batch_000327_000345
  23 L    59.080   33.621  175.762    6.955   30.642  -11.363  -60.600  -67.894  -61.883    0.000 batch_000327_000345
  24 L    84.885   20.396 -176.438    4.917   27.447  -11.072    0.000    0.000    0.000    0.000 batch_000327_000345
  25 H   -60.274  -42.389 -170.408    1.969   29.226   -9.461    0.000    0.000    0.000    0.000 batch_000327_000345
  26 H   -84.193  -36.079  177.603   -0.672   27.206  -11.292  -71.496  -19.384    0.000    0.000 batch_000327_000345
  27 H   -71.064  -26.829  170.555    1.036   23.811  -11.186 -161.890   64.711    0.000    0.000 batch_000327_000345
  28 H   -63.522  -46.007  173.371    1.388   24.317   -7.441  -74.851  -17.554    0.000    0.000 batch_000327_000345
  29 H   -56.380  -50.157 -178.209   -2.390   24.679   -7.270 -182.914  183.848  -63.540    0.000 batch_000327_000345
  30 H   -59.323  -47.215 -178.550   -2.842   21.573   -9.414  -68.350  168.151    0.000    0.000 batch_000327_000345
  31 H   -58.616  -46.395 -176.976   -0.402   19.510   -7.354 -171.181 -176.551  -56.840  107.895 batch_000327_000345
  32 H   -65.861  -42.123 -176.990   -2.052   20.437   -4.057  -69.696  174.272  -19.725    0.000 batch_000327_000345
  33 H   -68.115  -42.540 -176.901   -5.588   19.825   -5.312  -70.310  175.684   69.521    0.000 batch_000327_000345
  34 H   -72.989  -36.901 -178.191   -4.810   16.467   -6.915   70.508  -80.472    0.000    0.000 batch_000327_000345
  35 L    91.503   -4.477 -180.277   -2.707   15.220   -4.003    0.000    0.000    0.000    0.000 batch_000327_000345
  36 L   -95.918  150.945  176.676   -0.173   13.779   -6.444    0.000    0.000    0.000    0.000 batch_000327_000345
  37 L   -80.426  114.224 -173.649    3.470   14.814   -6.770  178.806   66.139   55.548    0.000 batch_000327_000345
  38 L  -116.738  122.970  177.941    3.792   16.679  -10.064  -56.853  173.789    0.000    0.000 batch_000327_000345
  39 L  -123.453  147.702  177.219    7.092   17.716  -11.643  -63.826 -177.534 -179.828 -179.548 batch_000327_000345
  40 L   -94.939  110.736 -176.195    7.880   19.421  -14.948  -54.468  -59.038    0.000    0.000 batch_000327_000345
  41 L   -93.293 -166.828 -174.562   10.442   17.373  -16.869    0.000    0.000    0.000    0.000 batch_000327_000345
  42 L   -73.365  153.874  175.597   12.346   17.974  -20.102  -67.917  -33.969    0.000    0.000 batch_000327_000345
  43 E   -56.127  150.188 -180.687   10.670   18.787  -23.415  -25.310   37.194  -33.735    0.000 batch_000327_000345
  44 L   -78.287  107.808 -179.155    9.713   15.812  -25.581  177.554    0.000    0.000    0.000 batch_000327_000345
  45 E   -61.907  125.053  177.870   12.462   15.423  -28.179 -176.296  178.434   -0.677    0.000 batch_000327_000345
  46 L   100.720  -14.887 -179.052   11.002   15.094  -31.674    0.000    0.000    0.000    0.000 batch_000327_000345
  47 L  -118.193 -166.340  179.791    7.637   16.542  -30.655 -172.523  119.458    0.000    0.000 batch_000327_000345
  48 L  -120.310   13.296 -179.101    6.181   19.898  -29.621   60.392  -19.562    0.000    0.000 batch_000327_000345
  49 L  -111.397 -172.445 -176.889    5.149   18.928  -26.092    0.000    0.000    0.000    0.000 batch_000327_000345
  50 E  -141.885  143.450 -174.612    6.882   18.528  -22.733 -176.377  161.099 -174.967  178.307 batch_000327_000345
  51 E   -74.047  130.414  172.483    7.191   15.687  -20.227  -64.934  177.859  -64.947    0.000 batch_000327_000345
  52 L  -121.304  126.653 -175.764    5.198   15.935  -17.003  177.626    0.000    0.000    0.000 batch_000327_000345
  53 L  -101.321  123.578  179.967    5.835   13.473  -14.178  -61.321  -58.721    0.000    0.000 batch_000327_000345
  54 L  -123.065  115.064 -177.460    2.986   12.540  -11.839  -56.587  170.930    0.000    0.000 batch_000327_000345
  55 L  -118.845  127.704  178.158    3.655   10.250   -8.880  -59.961  139.740    0.000    0.000 batch_000327_000345
  56 L   162.882 -151.321  176.318    1.046    9.075   -6.376    0.000    0.000    0.000    0.000 batch_000327_000345
  57 L   -76.931  156.264  179.316   -2.193    7.092   -6.209   67.799 -161.348    0.000    0.000 batch_000327_000345
  58 H   -58.014  -37.798  178.382   -4.136    6.198   -9.352    0.000    0.000    0.000    0.000 batch_000327_000345
  59 H   -64.610  -47.885 -177.635   -6.974    8.418   -8.140    0.000    0.000    0.000    0.000 batch_000327_000345
  60 H   -68.462  -29.192  173.759   -4.721   11.411   -7.493   60.661  -81.833    0.000    0.000 batch_000327_000345
  61 H   -65.239  -45.871  179.615   -3.094   10.865  -10.883  -69.348  167.502    0.000    0.000 batch_000327_000345
  62 H   -66.096  -31.197  173.386   -6.472   11.009  -12.621   69.289  -32.079    0.000    0.000 batch_000327_000345
  63 H   -67.677  -41.073  175.696   -7.213   14.173  -10.652  -70.038  173.042    0.000    0.000 batch_000327_000345
  64 H   -62.404  -42.763  175.985   -3.927   15.646  -11.868    0.000    0.000    0.000    0.000 batch_000327_000345
  65 H   -55.597  -49.784  179.652   -4.867   14.699  -15.427  -70.767  174.428  -21.101    0.000 batch_000327_000345
  66 H   -58.248  -52.389 -172.814   -8.187   16.523  -15.097  172.394   80.306 -178.958    0.000 batch_000327_000345
  67 H   -65.639  -40.254  176.543   -6.741   19.657  -13.511  -68.701  171.148    0.000    0.000 batch_000327_000345
  68 H   -63.917  -44.548  178.811   -3.865   19.877  -15.986  -69.219  169.011    0.000    0.000 batch_000327_000345
  69 H   -67.684  -31.307  176.567   -6.235   19.382  -18.918  -73.668  -19.939    0.000    0.000 batch_000327_000345
  70 H   -63.815  -39.799  176.084   -8.566   21.966  -17.388    0.000    0.000    0.000    0.000 batch_000327_000345
  71 H   -81.335  -26.714  176.828   -5.753   24.518  -17.531  -65.142  -63.098 -176.686 -171.453 batch_000327_000345
  72 H   -62.031  -52.257 -179.644   -4.570   23.089  -20.849 -173.278  150.508    0.000    0.000 batch_000327_000345
  73 L   -72.203    0.000    0.000   -7.838   23.866  -22.629  175.573 -119.431    0.000    0.000 batch_000327_000345
SEQUENCE: ASTQTTHELTIPNNLIGCIIGRQGANINEIRQMSGAQIKIANPVEGSSGRQVTITGSAASISLAQYLINARLS
SCORE:       score     fa_atr     fa_rep     fa_sol    fa_intra_rep    fa_elec    pro_close    hbond_sr_bb    hbond_lr_bb    hbond_bb_sc    hbond_sc    dslf_fa13    atom_pair_constraint       rama      omega     fa_dun    p_aa_pp        ref        rdc    pool_converged_tag    pool_converged_rmsd    prefa_centroid_score    prefa_clean_score3        rms     maxsub    rms_full    rdc_filt    score_final    nrjumps       time    _archive_select_score_    eval_time         description
SCORE:    -113.876   -248.131     25.450    139.534           0.538    -21.889        0.027        -21.135        -16.736         -7.110      -5.233        0.000                   0.005     -4.979      4.970     46.404     -9.669      4.078      0.000   batch_000326_000295                   0.413                  74.828                 7.923      1.652     73.000       1.652       0.000       -113.340      0.000     52.000                  -113.340        0.000 batch_000328_000244
REMARK source_file batch_000328/decoys.out
REMARK tag_in_file batch_000312_000149_0001
REMARK PROTEIN SILENTFILE
ANNOTATED_SEQUENCE: A[ALA_p:NtermProteinFull]STQTTH[HIS_D]ELTIPNNLIGCIIGRQGANINEIRQMSGAQIKIANPVEGSSGRQVTITGSAASISLAQYLINARLS[SER_p:CtermProteinFull] batch_000328_000244
   1 L     0.000  160.228  177.800    1.457    0.001    0.002    0.000    0.000    0.000    0.000 batch_000328_000244
   2 L   -81.677  -19.525  178.430    3.928    2.861    0.408   67.442   59.594    0.000    0.000 batch_000328_000244
   3 L   -87.165  168.086  179.320    5.068    2.407   -3.191   64.415   97.184    0.000    0.000 batch_000328_000244
   4 L  -123.784  154.261 -180.087    3.209    3.471   -6.332  -63.912 -179.603  -47.400    0.000 batch_000328_000244
   5 L  -111.672  132.001 -177.516    2.434    1.723   -9.618  -61.343  159.926    0.000    0.000 batch_000328_000244
   6 L   -97.172  117.266  173.602    2.917    3.400  -12.995  -61.758  119.848    0.000    0.000 batch_000328_000244
   7 L  -108.562  144.258 -176.957    0.330    2.711  -15.691 -176.454   72.409    0.000    0.000 batch_000328_000244
   8 L  -122.503  137.544  173.024    0.635    3.976  -19.262  -66.263  -72.012  -21.271    0.000 batch_000328_000244
   9 L  -117.700  145.985  173.661   -1.997    4.675  -21.910  -59.440  172.667    0.000    0.000 batch_000328_000244
  10 L  -100.792  106.249 -171.576   -1.535    5.244  -25.638  -60.687  100.173    0.000    0.000 batch_000328_000244
  11 E  -120.916  130.806  178.392   -3.797    8.140  -26.596  -57.402  -62.969    0.000    0.000 batch_000328_000244
  12 E   -55.535  146.059 -176.450   -4.172    9.869  -29.961  -27.212   37.520  -32.472    0.000 batch_000328_000244
  13 H   -54.228  -36.941 -175.865   -2.903   13.451  -30.045  -70.201  -22.933    0.000    0.000 batch_000328_000244
  14 H   -64.971  -24.856  180.804   -6.417   14.717  -30.745  -72.422  -21.609    0.000    0.000 batch_000328_000244
  15 H  -101.013  -20.734  169.785   -7.584   13.248  -27.438  -61.123  177.786    0.000    0.000 batch_000328_000244
  16 H   -57.287  -40.958  177.131   -4.415   14.158  -25.557  -69.967  -68.313    0.000    0.000 batch_000328_000244
  17 H   -54.859  -39.894  178.943   -5.562   17.764  -25.913    0.000    0.000    0.000    0.000 batch_000328_000244
  18 H   -68.684  -40.610  176.797   -8.703   16.822  -23.989  -69.240 -176.829    0.000    0.000 batch_000328_000244
  19 H   -62.616  -40.461 -181.147   -6.667   15.084  -21.289  -67.954  169.071    0.000    0.000 batch_000328_000244
  20 H   -65.693  -54.696 -175.342   -4.470   18.171  -20.964  -67.997  168.584    0.000    0.000 batch_000328_000244
  21 L    95.212 -151.015  179.705   -7.263   20.747  -20.870    0.000    0.000    0.000    0.000 batch_000328_000244
  22 L   -62.565  -63.839  173.699   -6.674   24.496  -21.111 -177.585 -178.791   62.462   77.907 batch_000328_000244
  23 L  -140.390   54.983 -173.608   -3.115   24.459  -19.781  -67.156 -175.258  -52.369    0.000 batch_000328_000244
  24 L    87.329   14.653 -176.329   -2.896   21.150  -17.926    0.000    0.000    0.000    0.000 batch_000328_000244
  25 H   -64.758  -43.201 -177.232   -6.196   21.964  -16.223    0.000    0.000    0.000    0.000 batch_000328_000244
  26 H   -78.102  -28.367  169.570   -7.719   18.536  -16.842  -71.854  -16.090    0.000    0.000 batch_000328_000244
  27 H   -60.353  -47.362  178.282   -4.447   16.854  -15.912  -70.752  168.049    0.000    0.000 batch_000328_000244
  28 H   -64.185  -40.101  176.568   -4.604   18.612  -12.545  -73.150  -21.715    0.000    0.000 batch_000328_000244
  29 H   -57.645  -56.430 -177.523   -8.271   17.666  -12.209 -179.698  185.898   12.241    0.000 batch_000328_000244
  30 H   -62.887  -42.598  178.804   -7.682   13.966  -12.854  -65.875  167.829    0.000    0.000 batch_000328_000244
  31 H   -56.354  -49.121 -175.559   -4.502   13.933  -10.770  176.728 -178.295  177.965  -85.753 batch_000328_000244
  32 H   -68.237  -41.842 -175.393   -6.227   15.437   -7.735 -176.534   63.116   51.776    0.000 batch_000328_000244
  33 H   -70.883  -44.281 -175.244   -9.387   13.343   -8.001  -69.538  175.447   70.213    0.000 batch_000328_000244
  34 H   -82.085  -34.979 -176.249   -7.708    9.995   -8.644   68.349  -81.594    0.000    0.000 batch_000328_000244
  35 L    93.443   -2.249 -180.503   -4.623   10.568   -6.498    0.000    0.000    0.000    0.000 batch_000328_000244
  36 L   -97.548  140.898  177.961   -2.412    9.358   -9.345    0.000    0.000    0.000    0.000 batch_000328_000244
  37 E   -70.350  117.011 -178.376    0.300   11.499  -10.931  179.001   65.732   45.371    0.000 batch_000328_000244
  38 E  -102.759  126.498 -179.832   -0.830   12.389  -14.450  -55.351  -59.100    0.000    0.000 batch_000328_000244
  39 E  -146.264  139.804  174.889    1.749   13.320  -17.084 -176.715  176.422  179.499  179.920 batch_000328_000244
  40 E   -94.746  123.262 -174.911    1.872   13.445  -20.880  -54.855  -58.455    0.000    0.000 batch_000328_000244
  41 E  -115.069  150.630  180.628    5.033   11.893  -22.308    0.000    0.000    0.000    0.000 batch_000328_000244
  42 L  -129.998   76.711 -176.341    6.554   11.982  -25.791 -175.781   15.684    0.000    0.000 batch_000328_000244
  43 L   -76.926  -19.667 -177.528    8.993    9.087  -26.146   29.142  -37.404   30.360    0.000 batch_000328_000244
  44 L  -126.528  105.918  178.405    8.528    8.999  -29.918  179.654    0.000    0.000    0.000 batch_000328_000244
  45 E   -65.629  127.488  178.913    8.909   12.200  -31.934 -176.449  178.279   -0.685    0.000 batch_000328_000244
  46 L    94.048    2.056  178.586    6.367   12.387  -34.755    0.000    0.000    0.000    0.000 batch_000328_000244
  47 L   -64.677  143.648  178.796    4.043    9.912  -33.043  173.343 -114.303    0.000    0.000 batch_000328_000244
  48 L   -77.093  -10.346  176.256    0.340   10.224  -33.847   67.887  159.613    0.000    0.000 batch_000328_000244
  49 E  -138.473  178.772  177.209   -0.342    9.751  -30.137    0.000    0.000    0.000    0.000 batch_000328_000244
  50 E  -131.638  169.610 -180.587    1.284   10.279  -26.742  -62.010  -70.244 -176.673  -89.128 batch_000328_000244
  51 E   -97.003  136.793  177.498    1.793    8.337  -23.513  -65.429  -64.404  -60.647    0.000 batch_000328_000244
  52 E  -108.068  111.373  181.179   -0.290    9.021  -20.408 -179.329    0.000    0.000    0.000 batch_000328_000244
  53 E   -82.040  129.036  177.611    1.533    8.355  -17.138  -62.951  -53.807    0.000    0.000 batch_000328_000244
  54 E  -129.021   89.996 -175.754   -0.606    7.210  -14.211  -54.652  172.271    0.000    0.000 batch_000328_000244
  55 E  -104.381  115.190 -179.150    1.482    6.733  -11.071  -60.462  -85.684    0.000    0.000 batch_000328_000244
  56 L   175.068 -158.595  177.922   -0.390    5.914   -7.865    0.000    0.000    0.000    0.000 batch_000328_000244
  57 L   -72.507  163.993  178.150   -2.425    3.234   -6.096   72.099  -79.610    0.000    0.000 batch_000328_000244
  58 H   -57.697  -41.138  175.431   -4.306    0.501   -7.952    0.000    0.000    0.000    0.000 batch_000328_000244
  59 H   -64.895  -44.915  179.955   -7.545    2.315   -7.137    0.000    0.000    0.000    0.000 batch_000328_000244
  60 H   -59.060  -39.051  178.071   -6.066    5.653   -8.199  -66.812  -74.577    0.000    0.000 batch_000328_000244
  61 H   -61.619  -47.918  180.401   -5.089    4.127  -11.541  -68.490  167.519    0.000    0.000 batch_000328_000244
  62 H   -66.180  -32.433  175.786   -8.612    2.855  -12.194   68.118  -29.521    0.000    0.000 batch_000328_000244
  63 H   -69.375  -41.952  177.087   -9.981    6.241  -11.141  -70.273  171.155    0.000    0.000 batch_000328_000244
  64 H   -63.147  -44.636  178.181   -7.603    8.029  -13.507    0.000    0.000    0.000    0.000 batch_000328_000244
  65 H   -59.201  -43.916  177.004   -8.556    5.695  -16.353  -71.421  173.613  -46.322    0.000 batch_000328_000244
  66 H   -57.814  -52.642 -176.209  -12.235    6.390  -15.697  173.045   80.307 -179.759    0.000 batch_000328_000244
  67 H   -65.448  -38.317  175.359  -11.780   10.164  -15.676  -66.857  172.232    0.000    0.000 batch_000328_000244
  68 H   -62.342  -46.878  179.764   -9.539   10.019  -18.742  -69.827  167.247    0.000    0.000 batch_000328_000244
  69 H   -56.536  -38.011  175.342  -12.071    7.885  -20.611  -74.048  -18.844    0.000    0.000 batch_000328_000244
  70 H   -60.455  -38.378  178.565  -14.658   10.577  -19.904    0.000    0.000    0.000    0.000 batch_000328_000244
  71 H   -77.228  -28.553  177.792  -12.327   13.090  -21.550  -69.142  -61.219 -177.887 -168.555 batch_000328_000244
  72 H   -68.883  -35.667  178.105  -11.600   10.665  -24.386  -66.236  179.024    0.000    0.000 batch_000328_000244
  73 L   -69.853    0.000    0.000  -15.307   10.468  -25.206  175.997 -119.938    0.000    0.000 batch_000328_000244
SEQUENCE: ASTQTTHELTIPNNLIGCIIGRQGANINEIRQMSGAQIKIANPVEGSSGRQVTITGSAASISLAQYLINARLS
SCORE:       score     fa_atr     fa_rep     fa_sol    fa_intra_rep    fa_elec    pro_close    hbond_sr_bb    hbond_lr_bb    hbond_bb_sc    hbond_sc    dslf_fa13    atom_pair_constraint       rama      omega     fa_dun    p_aa_pp        ref        rdc    pool_converged_tag    pool_converged_rmsd    prefa_centroid_score    prefa_clean_score3        rms     maxsub    rms_full    rdc_filt    score_final    nrjumps       time    _archive_select_score_    eval_time         description
SCORE:    -114.460   -242.381     23.717    132.378           0.535    -19.325        0.022        -22.911        -15.323         -6.225      -3.307        0.000                   0.011     -6.028      3.570     47.143    -10.414      4.078      0.000   batch_000306_000600                   0.617                 540.925                95.736      1.653     73.000       1.653       0.000       -113.323      0.000    240.000                  -113.323        0.000 batch_000327_000172
REMARK source_file batch_000327/decoys.out
REMARK tag_in_file batch_000304_000601_0001
REMARK PROTEIN SILENTFILE
ANNOTATED_SEQUENCE: A[ALA_p:NtermProteinFull]STQTTH[HIS_D]ELTIPNNLIGCIIGRQGANINEIRQMSGAQIKIANPVEGSSGRQVTITGSAASISLAQYLINARLS[SER_p:CtermProteinFull] batch_000327_000172
   1 L     0.000  158.795  178.981    1.458    0.000    0.000    0.000    0.000    0.000    0.000 batch_000327_000172
   2 E   -82.033  168.518  179.029    3.911    2.868    0.461   68.795   78.903    0.000    0.000 batch_000327_000172
   3 L   -86.605  168.331  179.260    5.451    4.966   -2.311   64.157   93.485    0.000    0.000 batch_000327_000172
   4 E  -124.000  155.080 -177.935    8.969    4.676   -3.724  -63.927 -178.781  -46.622    0.000 batch_000327_000172
   5 L  -112.662  133.997 -178.538   11.666    7.238   -4.506  -60.857  178.654    0.000    0.000 batch_000327_000172
   6 L   -85.225  166.407 -179.993   13.658    7.360   -7.742   63.773  159.414    0.000    0.000 batch_000327_000172
   7 L  -155.413  134.777  179.570   17.377    8.054   -8.120 -181.762   73.173    0.000    0.000 batch_000327_000172
   8 L  -100.812  122.198 -178.076   19.661    9.003  -11.008 -177.398 -178.630   13.842    0.000 batch_000327_000172
   9 L  -133.410  121.332 -180.186   23.085    7.351  -11.081  179.056   62.696    0.000    0.000 batch_000327_000172
  10 L   -86.054  120.631 -175.082   25.659    7.655  -13.863  -60.170  -79.998    0.000    0.000 batch_000327_000172
  11 L  -124.406  131.998  178.882   27.527    4.390  -14.408  -64.621  -64.276    0.000    0.000 batch_000327_000172
  12 L   -56.256  146.490 -176.809   30.431    3.667  -16.753  -27.098   37.604  -32.628    0.000 batch_000327_000172
  13 H   -55.270  -39.000 -178.690   29.596    1.397  -19.686  -70.877  -21.798    0.000    0.000 batch_000327_000172
  14 H   -61.641  -42.658  179.174   32.055   -1.210  -18.415  -72.582  -19.674    0.000    0.000 batch_000327_000172
  15 H   -73.617  -33.930  171.383   30.317   -1.394  -15.039 -179.296   50.119    0.000    0.000 batch_000327_000172
  16 H   -53.761  -42.415  176.509   26.940   -1.382  -16.776  -70.784  -65.701    0.000    0.000 batch_000327_000172
  17 H   -56.972  -44.505  178.468   28.080   -4.612  -18.423    0.000    0.000    0.000    0.000 batch_000327_000172
  18 H   -66.751  -38.475  178.307   28.722   -6.102  -14.985  -69.351 -173.063    0.000    0.000 batch_000327_000172
  19 H   -62.744  -43.034  179.849   25.376   -4.803  -13.731  -68.856  168.564    0.000    0.000 batch_000327_000172
  20 H   -68.024  -52.112 -177.740   23.541   -6.441  -16.631  -67.213  168.142    0.000    0.000 batch_000327_000172
  21 L    66.640 -134.111 -177.947   25.418   -9.746  -16.539    0.000    0.000    0.000    0.000 batch_000327_000172
  22 L   -80.194   79.355  178.765   23.658  -12.577  -18.368  -64.838  179.561 -179.491 -178.981 batch_000327_000172
  23 L    54.976   49.810  172.357   20.977  -10.561  -20.158  -63.326  -69.949  -64.311    0.000 batch_000327_000172
  24 L    91.593    7.577 -179.479   19.801   -8.758  -17.028    0.000    0.000    0.000    0.000 batch_000327_000172
  25 H   -63.231  -44.448 -178.010   20.585  -11.655  -14.694    0.000    0.000    0.000    0.000 batch_000327_000172
  26 H   -73.877  -28.527  172.943   22.753   -9.523  -12.412  -74.777   -8.477    0.000    0.000 batch_000327_000172
  27 H   -61.857  -45.870  177.935   20.161   -6.748  -12.509  -69.086  169.704    0.000    0.000 batch_000327_000172
  28 H   -60.923  -40.456  178.562   17.565   -9.153  -11.119  -73.186  -23.539    0.000    0.000 batch_000327_000172
  29 H   -63.219  -45.786  179.010   20.002  -10.193   -8.392  -70.846  181.158   -6.529    0.000 batch_000327_000172
  30 H   -61.955  -44.892  178.794   20.690   -6.582   -7.420  -68.512  167.816    0.000    0.000 batch_000327_000172
  31 H   -59.987  -42.766 -178.304   16.977   -5.765   -7.366 -181.055 -186.199   63.445 -182.641 batch_000327_000172
  32 H   -66.633  -41.040 -175.494   16.249   -8.788   -5.179 -176.337   63.391   53.502    0.000 batch_000327_000172
  33 H   -75.748  -41.698 -176.412   19.058   -8.049   -2.728  -71.777 -172.401  -76.433    0.000 batch_000327_000172
  34 H   -83.675  -36.917 -174.941   18.549   -4.289   -2.497   66.581  -83.957    0.000    0.000 batch_000327_000172
  35 L    90.376    2.772  180.259   14.771   -4.220   -2.903    0.000    0.000    0.000    0.000 batch_000327_000172
  36 L  -107.275  140.865  179.283   15.143   -1.372   -5.394    0.000    0.000    0.000    0.000 batch_000327_000172
  37 E   -75.896  125.049 -177.691   14.140   -1.496   -9.059  174.662   65.780   51.045    0.000 batch_000327_000172
  38 E  -106.071  116.985  174.311   17.148   -1.142  -11.356  -53.853  -59.172    0.000    0.000 batch_000327_000172
  39 E  -121.800  146.608  179.983   16.686    0.331  -14.828  -64.083 -177.169  179.811 -178.970 batch_000327_000172
  40 E  -122.188  114.291 -178.201   19.339    1.331  -17.361  -58.880  171.015    0.000    0.000 batch_000327_000172
  41 E  -106.320  162.597  177.587   18.578    4.076  -19.879    0.000    0.000    0.000    0.000 batch_000327_000172
  42 L  -133.399   76.048 -175.251   20.575    5.508  -22.780 -174.436   14.011    0.000    0.000 batch_000327_000172
  43 L   -76.912  -19.310 -177.882   19.519    9.124  -23.282   28.592  -37.382   30.817    0.000 batch_000327_000172
  44 L  -125.576  105.475  178.292   22.860   10.026  -24.856  179.816    0.000    0.000    0.000 batch_000327_000172
  45 E   -66.590  127.442  179.254   24.163    7.941  -27.755 -176.405  178.256   -0.696    0.000 batch_000327_000172
  46 L    94.362    1.426  178.534   27.939    7.525  -27.593    0.000    0.000    0.000    0.000 batch_000327_000172
  47 L   -64.545  143.624  178.159   28.016    8.268  -23.865  173.364 -115.313    0.000    0.000 batch_000327_000172
  48 L   -76.662  -10.963  175.824   30.842    6.691  -21.869   67.693   40.647    0.000    0.000 batch_000327_000172
  49 L  -136.843  180.097  179.396   28.254    5.846  -19.216    0.000    0.000    0.000    0.000 batch_000327_000172
  50 L  -130.024  166.918 -174.370   24.541    5.103  -18.875  -64.123  -70.178 -178.870  -90.801 batch_000327_000172
  51 E   -98.613  101.971 -178.653   21.628    6.425  -16.824 -175.948 -177.170   56.166    0.000 batch_000327_000172
  52 E   -89.774  126.167  176.037   20.769    4.061  -13.973  176.638    0.000    0.000    0.000 batch_000327_000172
  53 E  -103.414  123.933  179.629   17.415    4.518  -12.244  -61.079  -19.315    0.000    0.000 batch_000327_000172
  54 E  -116.522  109.141 -174.335   17.090    3.200   -8.693  -56.023  173.256    0.000    0.000 batch_000327_000172
  55 E  -111.124  123.027  179.161   13.542    3.149   -7.332  -60.099  140.457    0.000    0.000 batch_000327_000172
  56 L   166.183 -157.251  174.904   12.749    2.221   -3.731    0.000    0.000    0.000    0.000 batch_000327_000172
  57 L   -76.688  166.469  178.887   13.353    3.314   -0.142   70.565  175.983    0.000    0.000 batch_000327_000172
  58 H   -58.195  -40.902  176.198   16.365    5.370    0.931    0.000    0.000    0.000    0.000 batch_000327_000172
  59 H   -66.798  -42.948  179.939   17.914    2.220    2.389    0.000    0.000    0.000    0.000 batch_000327_000172
  60 H   -61.147  -40.990  177.161   17.048    0.213   -0.721  -62.732   86.707    0.000    0.000 batch_000327_000172
  61 H   -63.493  -46.062  177.618   18.742    2.821   -2.908  -67.498  167.161    0.000    0.000 batch_000327_000172
  62 H   -58.426  -42.059  178.316   21.845    2.795   -0.711  -65.029   72.264    0.000    0.000 batch_000327_000172
  63 H   -64.045  -41.328  178.214   21.938   -0.999   -0.943  -70.259  171.462    0.000    0.000 batch_000327_000172
  64 H   -61.227  -44.156  178.052   21.606   -0.837   -4.726    0.000    0.000    0.000    0.000 batch_000327_000172
  65 H   -62.773  -41.868  175.336   24.520    1.596   -4.939  -69.415  174.248  -33.452    0.000 batch_000327_000172
  66 H   -57.616  -49.787 -176.674   26.579   -0.689   -2.707  171.896   80.527 -176.504    0.000 batch_000327_000172
  67 H   -63.704  -37.539  174.564   25.828   -3.721   -4.874  -68.270  172.093    0.000    0.000 batch_000327_000172
  68 H   -60.035  -43.531  175.365   26.739   -1.763   -8.001  -70.380  167.845    0.000    0.000 batch_000327_000172
  69 H   -64.854  -33.854  176.539   30.084   -0.948   -6.392  -72.709  -21.647    0.000    0.000 batch_000327_000172
  70 H   -66.126  -35.843  174.939   30.386   -4.633   -5.509    0.000    0.000    0.000    0.000 batch_000327_000172
  71 H   -65.552  -35.148  177.318   29.931   -5.453   -9.192  -63.593  -69.014 -174.203 -166.506 batch_000327_000172
  72 H   -68.144  -46.899 -179.296   32.761   -3.033   -9.961 -178.212   59.921    0.000    0.000 batch_000327_000172
  73 L   -62.616    0.000    0.000   35.097   -4.539   -7.367  176.313 -117.770    0.000    0.000 batch_000327_000172
SEQUENCE: ASTQTTHELTIPNNLIGCIIGRQGANINEIRQMSGAQIKIANPVEGSSGRQVTITGSAASISLAQYLINARLS
SCORE:       score     fa_atr     fa_rep     fa_sol    fa_intra_rep    fa_elec    pro_close    hbond_sr_bb    hbond_lr_bb    hbond_bb_sc    hbond_sc    dslf_fa13    atom_pair_constraint       rama      omega     fa_dun    p_aa_pp        ref        rdc    pool_converged_tag    pool_converged_rmsd    prefa_centroid_score    prefa_clean_score3        rms     maxsub    rms_full    rdc_filt    score_final    nrjumps       time    _archive_select_score_    eval_time         description
SCORE:    -114.281   -237.873     23.604    129.885           0.537    -20.101        0.042        -21.115        -15.627         -6.698      -4.729        0.000                   0.011     -6.031      4.605     45.661    -10.530      4.078      0.000   batch_000324_000362                   0.248                 175.219                26.610      1.534     73.000       1.534       0.000       -113.182      0.000    219.000                  -113.182        0.000 batch_000330_000407
REMARK source_file batch_000330/decoys.out
REMARK tag_in_file batch_000324_000362_0001
REMARK PROTEIN SILENTFILE
ANNOTATED_SEQUENCE: A[ALA_p:NtermProteinFull]STQTTH[HIS_D]ELTIPNNLIGCIIGRQGANINEIRQMSGAQIKIANPVEGSSGRQVTITGSAASISLAQYLINARLS[SER_p:CtermProteinFull] batch_000330_000407
   1 L     0.000  120.475  178.140    1.458    0.000    0.001    0.000    0.000    0.000    0.000 batch_000330_000407
   2 L   -72.970  -26.104  175.626    3.408    3.063    1.129   66.858   62.794    0.000    0.000 batch_000330_000407
   3 L  -118.602  119.713 -177.973    6.196    2.068   -1.255  -60.170  -82.193    0.000    0.000 batch_000330_000407
   4 L  -130.676  146.993  180.674    5.306    1.183   -4.844  -61.623 -179.112   33.472    0.000 batch_000330_000407
   5 E  -127.273  138.307 -177.415    7.361    0.562   -7.981  -59.384  -39.090    0.000    0.000 batch_000330_000407
   6 E   -96.406  125.308  175.590    6.314    0.850  -11.624  -61.424  -65.582    0.000    0.000 batch_000330_000407
   7 E  -121.561  150.087 -177.960    7.284   -1.884  -14.080  -71.365 -103.149    0.000    0.000 batch_000330_000407
   8 E  -117.367  124.638  176.551    6.588   -2.153  -17.807 -179.128  180.082    2.190    0.000 batch_000330_000407
   9 E  -115.480  154.932  176.202    5.790   -5.406  -19.604  -57.054  175.768    0.000    0.000 batch_000330_000407
  10 E  -117.306  122.085  179.133    5.183   -6.154  -23.282  -60.108  -41.411    0.000    0.000 batch_000330_000407
  11 E  -124.039  132.808  178.745    2.485   -8.621  -24.323  -62.507  176.712    0.000    0.000 batch_000330_000407
  12 E   -51.513  141.455 -173.531    1.546   -9.622  -27.869  -29.889   38.147  -30.954    0.000 batch_000330_000407
  13 L   -72.339   -5.757  173.474   -1.699   -7.997  -28.992   66.237   29.445    0.000    0.000 batch_000330_000407
  14 L   -91.674  -13.162 -178.895   -3.048  -11.476  -29.710  -69.835  -38.898    0.000    0.000 batch_000330_000407
  15 L  -112.952  -18.500 -176.011   -2.495  -12.481  -26.085  -59.557  176.803    0.000    0.000 batch_000330_000407
  16 H   -60.525  -28.735 -176.608   -3.224   -9.168  -24.370 -165.270   67.209    0.000    0.000 batch_000330_000407
  17 H   -65.731  -18.645  179.469   -6.951   -9.895  -24.559    0.000    0.000    0.000    0.000 batch_000330_000407
  18 H   -65.446  -29.362 -177.253   -6.414  -12.662  -22.008  -68.608 -176.583    0.000    0.000 batch_000330_000407
  19 H  -115.207    6.981  166.813   -5.856  -10.038  -19.314   61.643  169.289    0.000    0.000 batch_000330_000407
  20 H   -97.740  -52.591  178.124   -8.230   -7.446  -20.735  -64.679  170.598    0.000    0.000 batch_000330_000407
  21 L    66.099 -134.390 -175.814  -11.329   -9.615  -21.113    0.000    0.000    0.000    0.000 batch_000330_000407
  22 L   -79.952   82.065  177.964  -14.644   -7.757  -21.165  -64.842  179.530 -179.488 -179.128 batch_000330_000407
  23 L    54.996   50.132  173.298  -13.446   -4.191  -21.718  -63.289  -69.891  -64.809    0.000 batch_000330_000407
  24 L    88.766   16.089  177.510  -10.855   -4.289  -18.942    0.000    0.000    0.000    0.000 batch_000330_000407
  25 H   -63.286  -42.041 -177.589  -12.751   -6.775  -16.779    0.000    0.000    0.000    0.000 batch_000330_000407
  26 H   -80.626  -19.340  171.528   -9.641   -8.911  -16.306  -68.628   -0.944    0.000    0.000 batch_000330_000407
  27 H   -64.870  -48.898  178.222   -7.567   -5.786  -15.711  -68.248  171.200    0.000    0.000 batch_000330_000407
  28 H   -69.221  -33.260  173.614   -9.622   -4.940  -12.626  -76.431  -35.939    0.000    0.000 batch_000330_000407
  29 H   -57.282  -59.640  180.407   -9.601   -8.621  -11.687  178.428 -175.303   -9.223    0.000 batch_000330_000407
  30 H   -61.676  -41.432  178.509   -5.806   -8.855  -11.673  -67.128  168.126    0.000    0.000 batch_000330_000407
  31 H   -54.820  -58.175 -172.609   -5.520   -5.372  -10.175  176.757 -167.826   55.306   71.454 batch_000330_000407
  32 H   -66.841  -38.689 -177.980   -7.760   -6.012   -7.174 -172.808   62.737   47.656    0.000 batch_000330_000407
  33 H   -68.320  -44.794 -176.145   -6.490   -9.542   -6.557  -70.321  174.580   69.117    0.000 batch_000330_000407
  34 H   -79.147  -33.997 -175.837   -2.798   -8.660   -6.746   68.010  -82.126    0.000    0.000 batch_000330_000407
  35 L    93.851   -4.008  179.485   -3.102   -5.252   -5.090    0.000    0.000    0.000    0.000 batch_000330_000407
  36 L   -97.859  144.350  178.510   -1.056   -3.712   -7.901    0.000    0.000    0.000    0.000 batch_000330_000407
  37 L   -73.340  119.099 -178.585   -2.349   -1.027  -10.262  178.868   67.002   52.251    0.000 batch_000330_000407
  38 L  -106.632  126.257  176.855   -2.842   -2.527  -13.720  -53.535  -60.152    0.000    0.000 batch_000330_000407
  39 L  -138.895  122.163  177.386   -2.984   -0.355  -16.837 -177.890  177.884  179.108  179.784 batch_000330_000407
  40 L  -107.900  127.328 -172.479   -2.850   -1.542  -20.447  -61.206  172.236    0.000    0.000 batch_000330_000407
  41 L  -134.480  162.510  178.131   -2.126    1.053  -23.124    0.000    0.000    0.000    0.000 batch_000330_000407
  42 L  -133.649   77.636 -176.770   -1.323    1.334  -26.830 -172.918   24.639    0.000    0.000 batch_000330_000407
  43 L   -74.302  -18.566  179.591    0.939    4.334  -27.405   27.766  -37.260   31.413    0.000 batch_000330_000407
  44 L  -115.617  100.561  179.378    2.144    2.822  -30.679  179.906    0.000    0.000    0.000 batch_000330_000407
  45 L   -62.472  126.800  178.859   -0.634    2.265  -33.213 -176.309  178.357   -0.661    0.000 batch_000330_000407
  46 L    93.457    3.492  178.412   -0.070   -0.939  -35.181    0.000    0.000    0.000    0.000 batch_000330_000407
  47 L   -62.692  142.154  177.858    2.212   -2.377  -32.501  173.200 -114.798    0.000    0.000 batch_000330_000407
  48 L   -75.617  -12.525  178.093    2.477   -6.168  -32.398   67.829  139.998    0.000    0.000 batch_000330_000407
  49 E  -134.542  179.596 -177.216    2.296   -5.910  -28.610    0.000    0.000    0.000    0.000 batch_000330_000407
  50 E  -131.670  151.714 -175.753    0.723   -3.756  -25.901  -64.562  -69.935 -178.701  -91.163 batch_000330_000407
  51 E   -84.605  122.913  178.870    2.069   -1.758  -22.962 -177.717  180.747   64.746    0.000 batch_000330_000407
  52 E  -113.623  116.066  179.792    1.379   -3.240  -19.529  179.200    0.000    0.000    0.000 batch_000330_000407
  53 E  -101.397  126.461  176.114    1.965   -1.044  -16.481  -61.311  100.063    0.000    0.000 batch_000330_000407
  54 E  -123.511  114.218  179.596    2.227   -2.607  -13.026  -56.944  173.030    0.000    0.000 batch_000330_000407
  55 E  -120.076  121.606  178.971    2.578   -0.340   -9.994  -59.512  120.143    0.000    0.000 batch_000330_000407
  56 E   171.999 -168.453  176.979    2.691   -1.702   -6.446    0.000    0.000    0.000    0.000 batch_000330_000407
  57 L   -71.623  166.607  180.077    4.810   -3.486   -3.843   70.403  173.571    0.000    0.000 batch_000330_000407
  58 H   -56.929  -41.039  176.892    7.243   -6.268   -4.736    0.000    0.000    0.000    0.000 batch_000330_000407
  59 H   -68.016  -44.261  179.958    4.697   -8.821   -3.531    0.000    0.000    0.000    0.000 batch_000330_000407
  60 H   -61.482  -41.636  178.348    1.830   -7.067   -5.309  -61.945   88.246    0.000    0.000 batch_000330_000407
  61 H   -64.764  -45.460  177.684    3.809   -6.983   -8.555  -66.840  165.513    0.000    0.000 batch_000330_000407
  62 H   -56.810  -43.080  178.085    4.730  -10.660   -8.253  -64.516   77.431    0.000    0.000 batch_000330_000407
  63 H   -65.352  -40.617  178.641    1.051  -11.500   -7.783  -69.387  171.732    0.000    0.000 batch_000330_000407
  64 H   -61.556  -47.511  179.985    0.102   -9.328  -10.756    0.000    0.000    0.000    0.000 batch_000330_000407
  65 H   -65.012  -38.068  175.417    2.638  -11.021  -13.027  -68.966  177.995  -17.472    0.000 batch_000330_000407
  66 H   -57.853  -52.320 -176.985    1.506  -14.424  -11.771  171.863   80.076 -175.699    0.000 batch_000330_000407
  67 H   -64.760  -38.141  175.143   -2.141  -13.733  -12.592  -67.713  172.483    0.000    0.000 batch_000330_000407
  68 H   -60.370  -51.535 -179.157   -1.180  -12.282  -15.970  -70.633  167.878    0.000    0.000 batch_000330_000407
  69 H   -62.544  -35.164  177.769    0.927  -15.317  -16.869  -73.236  -19.803    0.000    0.000 batch_000330_000407
  70 H   -61.849  -39.424  179.145   -1.869  -17.590  -15.658    0.000    0.000    0.000    0.000 batch_000330_000407
  71 H   -77.379  -32.169  177.434   -4.258  -15.956  -18.123  -71.452  -62.563 -177.113 -169.595 batch_000330_000407
  72 H   -67.994  -35.410  178.545   -1.626  -15.928  -20.866  -69.595  174.543    0.000    0.000 batch_000330_000407
  73 L   -69.014    0.000    0.000   -1.127  -19.673  -20.436  176.057 -121.379    0.000    0.000 batch_000330_000407
SEQUENCE: ASTQTTHELTIPNNLIGCIIGRQGANINEIRQMSGAQIKIANPVEGSSGRQVTITGSAASISLAQYLINARLS
SCORE:       score     fa_atr     fa_rep     fa_sol    fa_intra_rep    fa_elec    pro_close    hbond_sr_bb    hbond_lr_bb    hbond_bb_sc    hbond_sc    dslf_fa13    atom_pair_constraint       rama      omega     fa_dun    p_aa_pp        ref        rdc    pool_converged_tag    pool_converged_rmsd    prefa_centroid_score    prefa_clean_score3        rms     maxsub    rms_full    rdc_filt    score_final    nrjumps       time    _archive_select_score_    eval_time         description
SCORE:    -114.476   -238.497     23.988    127.473           0.507    -20.883        0.082        -20.797        -16.129         -3.768      -4.616        0.000                   0.015     -5.474      4.076     45.466     -9.996      4.078      0.000   batch_000312_000427                   0.752                 339.554                72.132      1.939     73.000       1.939       0.000       -113.039      0.000    252.000                  -113.039        0.000 batch_000324_000415
REMARK source_file batch_000324/decoys.out
REMARK tag_in_file batch_000316_000313_0001
REMARK PROTEIN SILENTFILE
ANNOTATED_SEQUENCE: A[ALA_p:NtermProteinFull]STQTTH[HIS_D]ELTIPNNLIGCIIGRQGANINEIRQMSGAQIKIANPVEGSSGRQVTITGSAASISLAQYLINARLS[SER_p:CtermProteinFull] batch_000324_000415
   1 L     0.000  160.018  178.167    1.459    0.008   -0.003    0.000    0.000    0.000    0.000 batch_000324_000415
   2 L   -82.083  -21.182  178.292    3.928    2.869    0.414   67.030   60.816    0.000    0.000 batch_000324_000415
   3 L   -85.830  126.648 -179.654    5.133    2.416   -3.164  -61.078 -179.515    0.000    0.000 batch_000324_000415
   4 L  -123.018  156.528 -179.189    3.046    4.216   -5.783  -62.902 -179.452  -29.339    0.000 batch_000324_000415
   5 L  -113.436  133.727 -179.451    3.142    4.360   -9.581  -61.348  -20.020    0.000    0.000 batch_000324_000415
   6 L   -92.897  118.335  177.545    2.944    7.560  -11.625  -62.471  -60.743    0.000    0.000 batch_000324_000415
   7 L   -99.612  134.163  177.532    0.717    7.369  -14.700  175.214   65.407    0.000    0.000 batch_000324_000415
   8 L   -99.046  119.079 -178.727    1.063    9.884  -17.530 -177.439 -178.016   15.570    0.000 batch_000324_000415
   9 L  -123.748  125.027  179.014   -2.219   10.871  -19.177  177.095   64.204    0.000    0.000 batch_000324_000415
  10 L  -101.639  123.929 -179.864   -2.555   13.313  -22.072  -61.332  160.772    0.000    0.000 batch_000324_000415
  11 L  -125.296  130.965  178.450   -5.885   15.096  -22.505  -59.603  172.777    0.000    0.000 batch_000324_000415
  12 L   -50.942  137.362 -175.174   -6.833   17.555  -25.246  -30.163   38.325  -30.966    0.000 batch_000324_000415
  13 H   -59.126  -30.893 -176.759   -6.905   21.114  -23.916  -73.149  -23.116    0.000    0.000 batch_000324_000415
  14 H   -75.040  -18.033 -175.493  -10.450   21.554  -25.217  -71.103  -24.385    0.000    0.000 batch_000324_000415
  15 H  -106.380  -32.511 -172.647  -11.641   18.549  -23.217  -60.044  178.540    0.000    0.000 batch_000324_000415
  16 H   -63.199  -25.220  180.145   -9.507   18.681  -20.078 -162.567  169.309    0.000    0.000 batch_000324_000415
  17 H   -60.842  -25.857 -177.685  -11.413   21.749  -18.891    0.000    0.000    0.000    0.000 batch_000324_000415
  18 H   -70.674  -43.519 -177.305  -14.390   19.473  -18.250  -69.040 -175.399    0.000    0.000 batch_000324_000415
  19 H   -80.001  -20.884  174.390  -12.622   17.220  -15.750   69.718  168.120    0.000    0.000 batch_000324_000415
  20 H   -73.715  -53.670 -179.681  -10.957   20.222  -14.121  -67.045  168.146    0.000    0.000 batch_000324_000415
  21 L    66.470 -131.698 -177.487  -14.154   22.189  -13.517    0.000    0.000    0.000    0.000 batch_000324_000415
  22 L   -80.043   79.814  178.828  -13.850   24.815  -10.785  -64.934  179.538 -179.487 -178.994 batch_000324_000415
  23 L    54.981   49.582  172.587  -10.063   24.937  -10.467  -63.307  -69.923  -64.369    0.000 batch_000324_000415
  24 L    88.765   12.947 -179.547   -9.669   21.175  -10.121    0.000    0.000    0.000    0.000 batch_000324_000415
  25 H   -63.658  -44.282 -179.034  -12.971   20.689   -8.301    0.000    0.000    0.000    0.000 batch_000324_000415
  26 H   -72.704  -29.756  172.609  -14.064   17.868  -10.603  -74.741  -14.356    0.000    0.000 batch_000324_000415
  27 H   -63.655  -45.470  180.003  -10.596   16.339  -10.356  -69.155  170.146    0.000    0.000 batch_000324_000415
  28 H   -59.477  -38.400  173.941  -10.859   16.283   -6.563  -73.305  -21.922    0.000    0.000 batch_000324_000415
  29 H   -58.934  -47.440  178.153  -14.138   14.396   -6.920  -69.780  176.416   -6.170    0.000 batch_000324_000415
  30 H   -62.915  -40.270  179.055  -12.406   11.821   -9.116  -67.086  168.202    0.000    0.000 batch_000324_000415
  31 H   -60.309  -41.402  179.492   -9.505   11.634   -6.665  -71.295  172.434   66.384 -151.236 batch_000324_000415
  32 H   -67.107  -41.324 -176.637  -11.903   10.832   -3.826  -69.909  173.820  -21.262    0.000 batch_000324_000415
  33 H   -73.235  -40.940 -176.258  -13.767    8.202   -5.839  -71.109 -172.480  -76.381    0.000 batch_000324_000415
  34 H   -85.065  -38.821 -175.226  -10.686    6.553   -7.335   66.263  -80.719    0.000    0.000 batch_000324_000415
  35 L    92.983    0.983 -178.778   -8.258    7.079   -4.458    0.000    0.000    0.000    0.000 batch_000324_000415
  36 L   -88.348  154.873  177.403   -5.606    8.223   -6.930    0.000    0.000    0.000    0.000 batch_000324_000415
  37 E   -95.682  102.935 -173.556   -3.537   11.400   -6.652  -58.917  -59.824  -45.863    0.000 batch_000324_000415
  38 E  -105.004  119.968 -179.828   -4.356   13.486   -9.721  -57.315  170.944    0.000    0.000 batch_000324_000415
  39 L  -123.025  153.441  178.122   -2.347   16.629  -10.457  -63.552 -178.573 -179.574  179.695 batch_000324_000415
  40 L   -93.470  120.543  178.410   -2.292   19.085  -13.359  -60.414  170.334    0.000    0.000 batch_000324_000415
  41 L  -105.181 -173.429 -174.828    1.027   19.311  -15.200    0.000    0.000    0.000    0.000 batch_000324_000415
  42 L   -72.443  153.337  175.137    2.288   21.444  -18.081  -68.085  -32.835    0.000    0.000 batch_000324_000415
  43 E   -55.297  147.805 -178.062    0.788   21.341  -21.571  -25.659   37.325  -33.581    0.000 batch_000324_000415
  44 L   -80.654  107.918  178.349    2.303   18.720  -23.871  177.556    0.000    0.000    0.000 batch_000324_000415
  45 E   -63.554  127.367 -180.068    4.765   20.423  -26.215 -176.357  178.351   -0.666    0.000 batch_000324_000415
  46 L    99.404   -2.198  177.764    4.316   19.188  -29.782    0.000    0.000    0.000    0.000 batch_000324_000415
  47 L  -135.209 -168.055  181.102    0.655   18.318  -29.238 -171.275  119.093    0.000    0.000 batch_000324_000415
  48 L  -120.156   12.691 -179.753   -2.682   19.931  -28.392   60.378   19.409    0.000    0.000 batch_000324_000415
  49 L  -112.225 -174.603 -177.076   -3.268   18.206  -25.055    0.000    0.000    0.000    0.000 batch_000324_000415
  50 L  -133.488  142.853 -174.872   -2.019   18.639  -21.490 -175.180  161.864 -170.956  170.508 batch_000324_000415
  51 L   -74.651  129.871  176.080   -0.029   16.359  -19.192 -174.135  179.594   66.098    0.000 batch_000324_000415
  52 L  -117.732  130.880 -179.169   -1.911   14.815  -16.273  177.815    0.000    0.000    0.000 batch_000324_000415
  53 L   -99.901  117.538  179.165   -0.163   13.164  -13.327  -61.977  -47.215    0.000    0.000 batch_000324_000415
  54 E  -122.150   98.983 -174.517   -1.974   10.215  -11.752  -56.485  174.220    0.000    0.000 batch_000324_000415
  55 E  -108.392  132.235  177.422    0.004    8.619   -8.927  -61.242  119.447    0.000    0.000 batch_000324_000415
  56 L   161.281 -153.694  176.397   -1.164    5.695   -6.797    0.000    0.000    0.000    0.000 batch_000324_000415
  57 L   -74.751  155.102  179.405   -2.083    2.016   -7.053   67.637 -161.673    0.000    0.000 batch_000324_000415
  58 H   -57.659  -37.386  178.150   -2.672    0.392  -10.440    0.000    0.000    0.000    0.000 batch_000324_000415
  59 H   -64.422  -49.206 -177.055   -6.303   -0.149   -9.450    0.000    0.000    0.000    0.000 batch_000324_000415
  60 H   -67.864  -29.709  174.503   -6.871    3.462   -8.404   61.310  -82.585    0.000    0.000 batch_000324_000415
  61 H   -65.635  -46.388  179.008   -5.153    4.632  -11.586  -69.103  167.481    0.000    0.000 batch_000324_000415
  62 H   -66.041  -31.627  173.579   -7.506    2.567  -13.743   69.244  -34.803    0.000    0.000 batch_000324_000415
  63 H   -68.036  -40.940  175.388  -10.393    3.962  -11.704  -70.350  172.557    0.000    0.000 batch_000324_000415
  64 H   -61.704  -44.653  177.391   -9.105    7.476  -12.362    0.000    0.000    0.000    0.000 batch_000324_000415
  65 H   -56.702  -47.946  178.618   -8.872    6.696  -16.075  -70.882  174.235  -26.844    0.000 batch_000324_000415
  66 H   -59.033  -53.199 -174.000  -12.477    5.490  -16.101  172.337   80.064 -176.337    0.000 batch_000324_000415
  67 H   -65.380  -39.948  176.261  -13.856    8.423  -14.117  -68.422  170.385    0.000    0.000 batch_000324_000415
  68 H   -61.329  -48.828  179.176  -11.861   10.970  -16.113  -70.406  168.044    0.000    0.000 batch_000324_000415
  69 H   -61.558  -36.764  177.335  -13.029    9.489  -19.414  -73.653  -18.936    0.000    0.000 batch_000324_000415
  70 H   -63.205  -37.722  179.655  -16.592    9.485  -18.089    0.000    0.000    0.000    0.000 batch_000324_000415
  71 H   -79.903  -27.091  174.059  -16.300   13.201  -17.339  -68.159  -66.532  179.644   92.324 batch_000324_000415
  72 H   -69.512  -36.234  178.491  -14.609   13.811  -20.687  -71.293  172.639    0.000    0.000 batch_000324_000415
  73 L   -68.124    0.000    0.000  -17.558   12.170  -22.437  176.088 -120.538    0.000    0.000 batch_000324_000415
SEQUENCE: ASTQTTHELTIPNNLIGCIIGRQGANINEIRQMSGAQIKIANPVEGSSGRQVTITGSAASISLAQYLINARLS
SCORE:       score     fa_atr     fa_rep     fa_sol    fa_intra_rep    fa_elec    pro_close    hbond_sr_bb    hbond_lr_bb    hbond_bb_sc    hbond_sc    dslf_fa13    atom_pair_constraint       rama      omega     fa_dun    p_aa_pp        ref        rdc    pool_converged_tag    pool_converged_rmsd    prefa_centroid_score    prefa_clean_score3        rms     maxsub    rms_full    rdc_filt    score_final    nrjumps       time    _archive_select_score_    eval_time         description
SCORE:    -115.236   -242.749     24.254    132.348           0.536    -19.820        0.065        -21.880        -15.797         -6.190      -3.140        0.000                   0.025     -6.515      3.968     45.918    -10.336      4.078      0.000   batch_000325_000320                   0.614                 433.530                25.305      1.492     73.000       1.492       0.000       -112.797      0.000    259.000                  -112.797        0.000 batch_000326_000229
REMARK source_file batch_000326/decoys.out
REMARK tag_in_file batch_000308_000285_0001
REMARK PROTEIN SILENTFILE
ANNOTATED_SEQUENCE: A[ALA_p:NtermProteinFull]STQTTH[HIS_D]ELTIPNNLIGCIIGRQGANINEIRQMSGAQIKIANPVEGSSGRQVTITGSAASISLAQYLINARLS[SER_p:CtermProteinFull] batch_000326_000229
   1 L     0.000  158.553  178.624    1.456    0.002    0.001    0.000    0.000    0.000    0.000 batch_000326_000229
   2 L   -81.951  -22.648  177.816    3.909    2.870    0.460   66.683   99.492    0.000    0.000 batch_000326_000229
   3 L   -64.469  127.973 -179.588    5.214    2.415   -3.081  -59.399 -160.132    0.000    0.000 batch_000326_000229
   4 L   -99.936  163.636 -177.427    3.765    5.046   -5.412  -56.913  -61.083  -59.411    0.000 batch_000326_000229
   5 L  -106.156  131.565  179.858    3.032    4.821   -9.136  -61.244  -16.258    0.000    0.000 batch_000326_000229
   6 L   -88.445  165.170  179.850    4.790    6.989  -11.717   63.097  159.311    0.000    0.000 batch_000326_000229
   7 L  -156.036  135.020  178.276    3.301    8.421  -14.909 -183.078   73.526    0.000    0.000 batch_000326_000229
   8 L  -102.601  116.991  180.891    4.671   10.062  -18.053 -176.022  178.990   18.375    0.000 batch_000326_000229
   9 L  -119.575  125.174 -179.072    2.556   12.901  -19.440  177.197   64.501    0.000    0.000 batch_000326_000229
  10 L   -92.438  118.032 -179.284    3.435   14.786  -22.622  -60.784  -81.168    0.000    0.000 batch_000326_000229
  11 L  -118.558  128.611  175.556    2.511   18.473  -22.535  -61.313  -63.730    0.000    0.000 batch_000326_000229
  12 L   -52.776  138.144 -173.306    2.893   20.926  -25.413  -27.748   37.975  -32.563    0.000 batch_000326_000229
  13 L   -72.928   -5.344  175.584    5.587   23.486  -24.621   67.282   21.923    0.000    0.000 batch_000326_000229
  14 L   -92.297  -12.759  180.925    3.086   26.232  -25.427  -70.005  -40.280    0.000    0.000 batch_000326_000229
  15 L  -107.370  -30.333 -175.232    0.745   25.035  -22.680  -60.682  177.428    0.000    0.000 batch_000326_000229
  16 H   -63.415  -26.348 -179.509    3.220   23.950  -20.008 -162.830   64.503    0.000    0.000 batch_000326_000229
  17 H   -58.487  -48.390  178.770    4.152   27.588  -19.414    0.000    0.000    0.000    0.000 batch_000326_000229
  18 H   -72.741  -36.292  178.717    0.752   28.383  -17.909  -69.210   60.859    0.000    0.000 batch_000326_000229
  19 H   -60.643  -42.782  175.229    0.546   24.978  -16.230  -68.436  165.162    0.000    0.000 batch_000326_000229
  20 H   -65.854  -54.174  178.448    3.792   25.704  -14.390  -67.245  167.406    0.000    0.000 batch_000326_000229
  21 L    85.025 -176.126  181.686    2.848   29.296  -13.579    0.000    0.000    0.000    0.000 batch_000326_000229
  22 H   -62.609  105.216 -180.567    4.945   32.008  -11.934 -177.288  177.571  179.255  179.309 batch_000326_000229
  23 H    58.257   31.987  174.620    7.956   30.135  -10.563  -60.660  -67.760  -61.630    0.000 batch_000326_000229
  24 H    85.892   10.813 -177.206    5.883   26.951  -10.458    0.000    0.000    0.000    0.000 batch_000326_000229
  25 H   -53.646  -45.675 -171.201    3.078   28.648   -8.532    0.000    0.000    0.000    0.000 batch_000326_000229
  26 H   -73.683  -46.463  181.893    0.333   26.992  -10.565  -74.125  -15.674    0.000    0.000 batch_000326_000229
  27 H   -68.908  -28.600  175.816    1.725   23.459  -10.751 -166.095   63.256    0.000    0.000 batch_000326_000229
  28 H   -65.660  -40.920  173.599    2.501   23.593   -7.032  -76.485  -19.597    0.000    0.000 batch_000326_000229
  29 H   -62.089  -41.860  176.850   -1.183   24.225   -6.349  -70.831  180.054   -8.832    0.000 batch_000326_000229
  30 H   -61.072  -43.107  177.339   -2.009   21.293   -8.624  -68.854  168.738    0.000    0.000 batch_000326_000229
  31 H   -60.214  -43.399 -177.781    0.418   19.108   -6.679  -72.167  167.133   65.221 -151.660 batch_000326_000229
  32 H   -67.833  -42.526 -175.781   -1.164   20.140   -3.380  -70.030  173.161  -20.355    0.000 batch_000326_000229
  33 H   -71.361  -40.469  180.816   -4.747   19.666   -4.557  -72.195 -172.270  -74.784    0.000 batch_000326_000229
  34 H   -80.200  -33.986 -175.696   -4.126   16.308   -6.228   67.108  -83.297    0.000    0.000 batch_000326_000229
  35 L    89.783   -2.197 -178.009   -1.638   15.069   -3.636    0.000    0.000    0.000    0.000 batch_000326_000229
  36 L   -92.363  149.598  175.226    0.591   13.869   -6.472    0.000    0.000    0.000    0.000 batch_000326_000229
  37 E   -90.813  127.891 -173.498    4.232   14.813   -7.014  -61.655  -61.885  -50.716    0.000 batch_000326_000229
  38 E  -122.098  120.521  175.470    4.870   16.471  -10.372  -58.689  173.713    0.000    0.000 batch_000326_000229
  39 E  -114.047  125.772 -177.921    8.262   16.944  -12.021 -179.671  178.860  178.946  179.841 batch_000326_000229
  40 E  -114.640  122.614 -176.471    8.524   18.953  -15.238  -58.488  169.107    0.000    0.000 batch_000326_000229
  41 L  -151.038  159.898  177.859   11.646   18.747  -17.397    0.000    0.000    0.000    0.000 batch_000326_000229
  42 L  -108.035  102.839 -177.199   12.827   18.807  -21.010 -173.002   19.239    0.000    0.000 batch_000326_000229
  43 L   -77.771  -20.228 -178.023   14.559   15.546  -21.914   30.087  -37.443   29.616    0.000 batch_000326_000229
  44 L  -129.564  110.512  179.136   14.945   16.619  -25.541  178.958    0.000    0.000    0.000 batch_000326_000229
  45 L   -59.555  125.460 -182.000   16.279   20.056  -26.469 -176.228  178.396   -0.654    0.000 batch_000326_000229
  46 L    91.000    6.992 -181.186   14.023   21.703  -29.048    0.000    0.000    0.000    0.000 batch_000326_000229
  47 L   -64.330  143.603  177.145   11.120   19.385  -28.237  173.135 -116.698    0.000    0.000 batch_000326_000229
  48 L   -76.970  -11.338  178.405    7.632   20.616  -29.117   67.719   41.402    0.000    0.000 batch_000326_000229
  49 L  -135.356  178.990  182.108    6.477   19.201  -25.783    0.000    0.000    0.000    0.000 batch_000326_000229
  50 L  -132.442  150.795 -176.392    7.744   18.622  -22.246  -62.782  -69.808 -177.900  -90.867 batch_000326_000229
  51 L   -88.174  118.757  177.862    8.015   15.583  -19.978 -175.952  177.095   63.002    0.000 batch_000326_000229
  52 E  -111.827  115.589  179.758    5.728   15.640  -16.942  180.120    0.000    0.000    0.000 batch_000326_000229
  53 E   -98.199  119.018  181.646    6.290   12.965  -14.299  -61.293  -21.881    0.000    0.000 batch_000326_000229
  54 E  -114.426  115.466 -175.610    3.343   12.364  -11.973  -57.508  172.344    0.000    0.000 batch_000326_000229
  55 E  -114.341  128.293  178.268    3.922   10.156   -8.934  -60.266  138.894    0.000    0.000 batch_000326_000229
  56 L   164.939 -155.481  173.512    1.207    8.972   -6.550    0.000    0.000    0.000    0.000 batch_000326_000229
  57 L   -77.480  164.478  178.963   -1.914    6.810   -6.432   70.494  172.350    0.000    0.000 batch_000326_000229
  58 H   -56.362  -41.987  176.125   -3.974    6.020   -9.528    0.000    0.000    0.000    0.000 batch_000326_000229
  59 H   -65.550  -46.183 -178.318   -6.577    8.525   -8.343    0.000    0.000    0.000    0.000 batch_000326_000229
  60 H   -58.242  -40.128  178.574   -3.947   11.127   -7.465  -63.546   86.608    0.000    0.000 batch_000326_000229
  61 H   -63.427  -47.339  180.633   -2.494   10.880  -10.969  -67.547  167.119    0.000    0.000 batch_000326_000229
  62 H   -66.416  -31.083  175.213   -5.882   11.319  -12.637   68.645  -30.817    0.000    0.000 batch_000326_000229
  63 H   -68.190  -41.557  175.801   -6.574   14.244  -10.312  -71.308  171.261    0.000    0.000 batch_000326_000229
  64 H   -60.523  -46.444  178.819   -3.299   15.869  -11.352    0.000    0.000    0.000    0.000 batch_000326_000229
  65 H   -60.996  -43.570  176.763   -4.173   15.400  -15.022  -69.610  173.772  -41.245    0.000 batch_000326_000229
  66 H   -58.169  -50.443  185.002   -7.627   16.872  -14.426 -188.680   80.391  180.814    0.000 batch_000326_000229
  67 H   -66.792  -34.176  174.246   -6.267   19.909  -12.589  -69.005  171.244    0.000    0.000 batch_000326_000229
  68 H   -60.478  -46.693  176.399   -3.646   20.456  -15.285  -70.892  167.073    0.000    0.000 batch_000326_000229
  69 H   -65.677  -39.211  178.004   -6.400   20.571  -17.903  -72.957  -20.929    0.000    0.000 batch_000326_000229
  70 H   -65.513  -34.111  176.370   -8.506   22.736  -15.594    0.000    0.000    0.000    0.000 batch_000326_000229
  71 H   -63.027  -40.356  176.894   -5.546   25.093  -15.229  181.664   67.035   67.279 -182.453 batch_000326_000229
  72 H   -69.957  -36.154  179.974   -5.473   25.518  -19.006  -68.511  174.247    0.000    0.000 batch_000326_000229
  73 L   -63.908    0.000    0.000   -9.250   25.945  -19.095  176.385 -100.615    0.000    0.000 batch_000326_000229
SEQUENCE: ASTQTTHELTIPNNLIGCIIGRQGANINEIRQMSGAQIKIANPVEGSSGRQVTITGSAASISLAQYLINARLS
SCORE:       score     fa_atr     fa_rep     fa_sol    fa_intra_rep    fa_elec    pro_close    hbond_sr_bb    hbond_lr_bb    hbond_bb_sc    hbond_sc    dslf_fa13    atom_pair_constraint       rama      omega     fa_dun    p_aa_pp        ref        rdc    pool_converged_tag    pool_converged_rmsd    prefa_centroid_score    prefa_clean_score3        rms     maxsub    rms_full    rdc_filt    score_final    nrjumps       time    _archive_select_score_    eval_time         description
SCORE:    -114.615   -243.415     24.889    133.384           0.565    -21.019        0.058        -21.535        -16.435         -5.997      -4.523        0.000                   0.021     -5.316      3.650     47.191    -10.210      4.078      0.000   batch_000304_000171                   0.325                 109.320                36.022      1.433     73.000       1.433       0.000       -112.570      0.000     78.000                  -112.570        0.000 batch_000325_000132
REMARK source_file batch_000325/decoys.out
REMARK tag_in_file batch_000304_000171_0001
REMARK PROTEIN SILENTFILE
ANNOTATED_SEQUENCE: A[ALA_p:NtermProteinFull]STQTTH[HIS_D]ELTIPNNLIGCIIGRQGANINEIRQMSGAQIKIANPVEGSSGRQVTITGSAASISLAQYLINARLS[SER_p:CtermProteinFull] batch_000325_000132
   1 L     0.000  158.354  179.032    1.456    0.003    0.001    0.000    0.000    0.000    0.000 batch_000325_000132
   2 L   -82.109  166.835 -179.710    3.906    2.873    0.472   68.004   60.697    0.000    0.000 batch_000325_000132
   3 L  -107.296  171.227  178.770    5.408    4.980   -2.313   65.034   93.714    0.000    0.000 batch_000325_000132
   4 E  -104.260   98.880  179.427    8.977    5.787   -3.345  -62.679  -67.419  -54.149    0.000 batch_000325_000132
   5 E  -105.220  130.902 -176.503    9.783    9.401   -2.484  -61.481  141.382    0.000    0.000 batch_000325_000132
   6 E   -92.973  117.053  174.836   13.262   10.788   -3.138  -62.367  -63.416    0.000    0.000 batch_000325_000132
   7 E   -99.019  133.049  176.978   14.742   12.996   -0.422  175.767   73.998    0.000    0.000 batch_000325_000132
   8 E  -103.903  118.400 -179.222   17.746   15.191   -1.203 -176.884  180.270   18.439    0.000 batch_000325_000132
   9 E  -121.734  124.612 -179.729   20.097   15.841    1.714  176.504   64.262    0.000    0.000 batch_000325_000132
  10 E   -95.395  119.754 -178.783   23.205   18.018    1.473  -60.717  -99.901    0.000    0.000 batch_000325_000132
  11 E  -121.142  134.587  175.700   26.056   16.991    3.769  -60.473  -63.766    0.000    0.000 batch_000325_000132
  12 E   -51.340  140.043 -173.197   29.433   18.668    4.246  -28.780   38.211  -31.922    0.000 batch_000325_000132
  13 E   -73.479   -3.130  174.564   32.177   16.699    2.506   67.327   22.912    0.000    0.000 batch_000325_000132
  14 L   -89.896  -14.735 -178.766   34.020   16.530    5.825  -70.114  -38.117    0.000    0.000 batch_000325_000132
  15 L  -111.265  -22.733 -177.200   31.176   14.530    7.364  -59.795  175.845    0.000    0.000 batch_000325_000132
  16 H   -59.486  -27.592  180.217   30.037   12.538    4.333 -163.672   65.361    0.000    0.000 batch_000325_000132
  17 H   -59.089  -38.120  179.354   32.972   10.190    4.909    0.000    0.000    0.000    0.000 batch_000325_000132
  18 H   -71.315  -36.769  177.861   31.301    8.902    8.072  -69.211  179.515    0.000    0.000 batch_000325_000132
  19 H   -67.117  -42.515 -178.198   27.983    8.438    6.274  -64.757  168.084    0.000    0.000 batch_000325_000132
  20 H   -67.449  -53.799 -179.501   29.595    6.550    3.395  -66.963  167.606    0.000    0.000 batch_000325_000132
  21 L    84.023 -177.324 -177.454   31.797    4.262    5.485    0.000    0.000    0.000    0.000 batch_000325_000132
  22 L   -63.538  102.838 -179.911   34.481    1.845    4.299 -177.414  177.425  179.227  179.494 batch_000325_000132
  23 L    58.398   34.763  177.172   33.816    1.566    0.566  -60.847  -68.033  -61.918    0.000 batch_000325_000132
  24 L    84.318   23.934 -179.192   30.169    2.439    1.187    0.000    0.000    0.000    0.000 batch_000325_000132
  25 H   -62.688  -41.175 -175.249   29.869    0.123    4.188    0.000    0.000    0.000    0.000 batch_000325_000132
  26 H   -82.963  -21.045  167.632   27.668    2.557    6.104  -69.889  -15.680    0.000    0.000 batch_000325_000132
  27 H   -60.402  -49.164  177.482   25.604    3.248    2.999  -68.894  168.758    0.000    0.000 batch_000325_000132
  28 H   -65.184  -38.962  176.738   24.611   -0.422    2.984  -73.444  -22.384    0.000    0.000 batch_000325_000132
  29 H   -57.569  -56.816 -178.124   24.118   -0.296    6.751 -179.336 -175.788   44.091    0.000 batch_000325_000132
  30 H   -61.833  -42.734  178.643   21.740    2.669    6.640  -67.371  168.397    0.000    0.000 batch_000325_000132
  31 H   -56.077  -48.610 -176.094   19.973    1.314    3.558 -182.351 -179.511 -182.102  -86.720 batch_000325_000132
  32 H   -69.336  -42.426 -174.914   19.283   -2.041    5.207 -176.635   62.984   52.088    0.000 batch_000325_000132
  33 H   -70.992  -45.037 -176.157   18.342   -0.647    8.615  -69.740  175.948   70.217    0.000 batch_000325_000132
  34 H   -80.662  -35.563 -176.809   16.095    2.170    7.407   69.238  -81.318    0.000    0.000 batch_000325_000132
  35 L    94.569   -5.231 -180.250   14.694    0.360    4.371    0.000    0.000    0.000    0.000 batch_000325_000132
  36 L   -94.068  146.021 -179.667   15.334    3.428    2.219    0.000    0.000    0.000    0.000 batch_000325_000132
  37 E   -75.464  118.274 -177.397   17.584    3.399   -0.846  177.485   64.232   45.877    0.000 batch_000325_000132
  38 E  -103.414  124.536  177.134   20.808    5.260   -0.073  -53.713  -59.238    0.000    0.000 batch_000325_000132
  39 E  -142.109  121.683 -176.415   22.900    6.753   -2.874 -177.367  177.424  179.276 -179.952 batch_000325_000132
  40 E  -113.552  131.591 -177.199   25.641    9.350   -2.439  -61.080  169.900    0.000    0.000 batch_000325_000132
  41 L  -142.760  155.121  177.779   27.166   11.345   -5.293    0.000    0.000    0.000    0.000 batch_000325_000132
  42 L   -91.195  114.212  179.079   29.324   14.425   -5.849 -175.809    0.167    0.000    0.000 batch_000325_000132
  43 L   -52.794  -39.204 -177.998   27.358   17.255   -7.457  -29.241   38.291  -31.711    0.000 batch_000325_000132
  44 L  -172.505  138.226  178.570   30.628   18.666   -8.788   62.600    0.000    0.000    0.000 batch_000325_000132
  45 E   -53.879  124.431  179.538   34.367   18.430   -8.141 -176.370  178.405   -0.622    0.000 batch_000325_000132
  46 L   104.654   -7.270  178.575   35.329   21.064   -5.573    0.000    0.000    0.000    0.000 batch_000325_000132
  47 L   -61.643  139.793  179.376   31.925   21.054   -3.880  174.109 -115.322    0.000    0.000 batch_000325_000132
  48 L   -79.086  -11.173 -179.647   32.007   21.716   -0.137   67.827   40.426    0.000    0.000 batch_000325_000132
  49 E  -136.613  177.771 -179.550   29.191   19.200    0.304    0.000    0.000    0.000    0.000 batch_000325_000132
  50 E  -134.573  153.221 -176.486   27.815   15.989   -1.197  -62.824  -69.396 -176.680  -89.089 batch_000325_000132
  51 E   -88.737  118.922  175.847   24.405   14.826   -2.408 -176.920 -179.359   63.420    0.000 batch_000325_000132
  52 E  -104.511  115.387 -180.127   22.704   12.185   -0.268  179.452    0.000    0.000    0.000 batch_000325_000132
  53 E   -95.102  125.111  177.169   19.790   10.425   -1.961  -61.545   97.478    0.000    0.000 batch_000325_000132
  54 E  -126.214   97.551 -175.141   17.180    8.780    0.260  -54.387  172.829    0.000    0.000 batch_000325_000132
  55 E  -105.841  125.456  177.789   14.402    7.112   -1.726  -61.557  120.885    0.000    0.000 batch_000325_000132
  56 E   161.526 -155.724  177.775   11.527    5.284   -0.038    0.000    0.000    0.000    0.000 batch_000325_000132
  57 E   -73.027  156.543 -179.959    8.664    5.805    2.409   68.017 -162.281    0.000    0.000 batch_000325_000132
  58 H   -56.704  -38.228  177.941    8.496    8.914    4.592    0.000    0.000    0.000    0.000 batch_000325_000132
  59 H   -64.428  -49.072 -177.100    9.108    6.715    7.632    0.000    0.000    0.000    0.000 batch_000325_000132
  60 H   -67.803  -29.499  174.288   12.127    4.964    6.123   60.412  -81.564    0.000    0.000 batch_000325_000132
  61 H   -64.371  -48.086  180.010   13.485    8.332    5.004  -69.147  167.260    0.000    0.000 batch_000325_000132
  62 H   -64.713  -34.366  176.176   13.336    9.717    8.542   68.739  -39.397    0.000    0.000 batch_000325_000132
  63 H   -65.525  -41.998  174.730   14.966    6.528    9.814  -70.330  172.642    0.000    0.000 batch_000325_000132
  64 H   -61.648  -41.664  178.418   17.801    7.004    7.329    0.000    0.000    0.000    0.000 batch_000325_000132
  65 H   -62.715  -39.465  179.431   18.133   10.613    8.478  -70.648  174.762  -36.166    0.000 batch_000325_000132
  66 H   -64.129  -41.456  177.696   18.330    9.471   12.099  -66.444  -24.725   -1.659    0.000 batch_000325_000132
  67 H   -68.824  -37.782  173.932   21.134    7.043   11.266  -67.027  172.117    0.000    0.000 batch_000325_000132
  68 H   -61.691  -44.855  179.414   22.881    9.762    9.268  -71.180  168.252    0.000    0.000 batch_000325_000132
  69 H   -57.809  -38.313  175.420   22.573   12.138   12.221  -73.717  -19.948    0.000    0.000 batch_000325_000132
  70 H   -61.200  -39.462  179.059   24.340    9.533   14.351    0.000    0.000    0.000    0.000 batch_000325_000132
  71 H   -74.961  -29.988  177.477   27.171    9.484   11.813  -69.040  -59.966  180.103 -167.902 batch_000325_000132
  72 H   -70.128  -35.532  178.376   27.177   13.282   11.656  -68.543  174.903    0.000    0.000 batch_000325_000132
  73 L   -68.346    0.000    0.000   27.610   13.481   15.428  176.068 -120.259    0.000    0.000 batch_000325_000132
SEQUENCE: ASTQTTHELTIPNNLIGCIIGRQGANINEIRQMSGAQIKIANPVEGSSGRQVTITGSAASISLAQYLINARLS
SCORE:       score     fa_atr     fa_rep     fa_sol    fa_intra_rep    fa_elec    pro_close    hbond_sr_bb    hbond_lr_bb    hbond_bb_sc    hbond_sc    dslf_fa13    atom_pair_constraint       rama      omega     fa_dun    p_aa_pp        ref        rdc    pool_converged_tag    pool_converged_rmsd    prefa_centroid_score    prefa_clean_score3        rms     maxsub    rms_full    rdc_filt    score_final    nrjumps       time    _archive_select_score_    eval_time         description
SCORE:    -113.795   -240.493     24.035    129.743           0.508    -21.323        0.089        -21.370        -16.678         -4.677      -2.946        0.000                   0.015     -5.323      3.651     47.149    -10.253      4.078      0.000   batch_000312_000589                   0.905                  86.010                -9.718      1.957     73.000       1.957       0.000       -112.351      0.000    104.000                  -112.351        0.000 batch_000324_000453
REMARK source_file batch_000324/decoys.out
REMARK tag_in_file batch_000318_000442_0001
REMARK PROTEIN SILENTFILE
ANNOTATED_SEQUENCE: A[ALA_p:NtermProteinFull]STQTTHELTIPNNLIGCIIGRQGANINEIRQMSGAQIKIANPVEGSSGRQVTITGSAASISLAQYLINARLS[SER_p:CtermProteinFull] batch_000324_000453
   1 L     0.000  155.375  178.267    1.458    0.004    0.000    0.000    0.000    0.000    0.000 batch_000324_000453
   2 L   -82.921  -20.091  179.146    3.889    2.880    0.521   67.113  119.933    0.000    0.000 batch_000324_000453
   3 L   -62.858  129.915 -178.464    5.400    2.309   -2.921  -58.547  -19.731    0.000    0.000 batch_000324_000453
   4 L   -99.897  102.054 -179.356    4.348    5.030   -5.360  -57.205  -65.588  -61.096    0.000 batch_000324_000453
   5 L  -106.476  167.067 -178.034    3.648    3.539   -8.787   64.377  -38.512    0.000    0.000 batch_000324_000453
   6 L  -132.972  134.272  176.883    2.158    5.031  -11.951  -61.205  119.628    0.000    0.000 batch_000324_000453
   7 L  -130.481  149.825 -177.949   -0.266    3.594  -14.503  -67.138   78.138    0.000    0.000 batch_000324_000453
   8 L  -103.140  132.572  180.132   -1.712    4.995  -17.728 -178.018  179.781    3.627    0.000 batch_000324_000453
   9 L  -125.780  128.535  177.773   -5.443    4.946  -18.459  177.983   65.330    0.000    0.000 batch_000324_000453
  10 E  -100.491  121.703 -179.653   -7.119    5.798  -21.763  -60.665  -41.188    0.000    0.000 batch_000324_000453
  11 E  -119.980  131.949  179.721  -10.659    7.169  -21.545  -61.523  173.004    0.000    0.000 batch_000324_000453
  12 E   -51.140  137.997 -175.838  -12.934    7.930  -24.494  -30.591   38.333  -30.612    0.000 batch_000324_000453
  13 L   -62.811  -23.114 -178.067  -13.159   11.666  -25.162  -74.047  -27.295    0.000    0.000 batch_000324_000453
  14 L   -81.350  -14.707 -173.906  -16.949   11.387  -25.064  -69.944  -27.652    0.000    0.000 batch_000324_000453
  15 L  -113.477  -28.105 -177.370  -16.879    9.922  -21.558  -60.335  178.078    0.000    0.000 batch_000324_000453
  16 H   -57.091  -29.578  177.248  -13.898   11.644  -19.947 -171.144   63.450    0.000    0.000 batch_000324_000453
  17 H   -57.664  -39.575 -178.640  -16.114   14.701  -19.504    0.000    0.000    0.000    0.000 batch_000324_000453
  18 H   -82.643  -27.510  176.460  -18.260   12.734  -17.058  -67.084  173.046    0.000    0.000 batch_000324_000453
  19 H   -69.298  -38.857  176.905  -15.244   11.081  -15.439  -63.122  -56.238    0.000    0.000 batch_000324_000453
  20 L   -69.667  -55.192 -178.958  -13.750   14.487  -14.654  -66.189  168.223    0.000    0.000 batch_000324_000453
  21 L    84.468 -175.787 -177.640  -16.973   16.134  -13.492    0.000    0.000    0.000    0.000 batch_000324_000453
  22 L   -63.117  101.688 -179.223  -17.541   19.778  -12.568 -177.426  177.259  179.245  179.554 batch_000324_000453
  23 L    58.170   34.814  177.337  -13.995   21.128  -12.320  -60.827  -68.027  -61.828    0.000 batch_000324_000453
  24 L    84.406   23.737 -176.858  -12.786   17.632  -11.444    0.000    0.000    0.000    0.000 batch_000324_000453
  25 H   -62.044  -41.652 -176.072  -15.628   17.035   -8.991    0.000    0.000    0.000    0.000 batch_000324_000453
  26 H   -77.115  -33.196  170.639  -15.952   13.355   -9.886  -72.819  -18.125    0.000    0.000 batch_000324_000453
  27 H   -59.967  -42.731  177.924  -12.189   12.858   -9.834  -69.358  167.937    0.000    0.000 batch_000324_000453
  28 H   -57.102  -42.652  177.335  -12.215   14.275   -6.306  -74.344  -26.622    0.000    0.000 batch_000324_000453
  29 H   -63.382  -44.534 -177.615  -14.732   11.607   -5.309  -69.804  181.495   -5.807    0.000 batch_000324_000453
  30 H   -63.898  -48.731 -175.026  -12.692    8.844   -6.939  -66.844  166.782    0.000    0.000 batch_000324_000453
  31 H   -73.619  -24.147  172.892   -9.348    9.857   -5.444   70.843 -176.116  176.676   87.714 batch_000324_000453
  32 H   -68.879  -40.250  180.229  -10.989   10.377   -2.057 -176.639   62.643   52.393    0.000 batch_000324_000453
  33 H   -76.113  -40.257 -174.763  -12.291    6.805   -2.108  -71.327 -173.497  -80.685    0.000 batch_000324_000453
  34 H   -87.713  -49.278 -175.650   -9.174    5.258   -3.636   67.592  -92.260    0.000    0.000 batch_000324_000453
  35 L   100.393    0.603 -179.493   -6.373    7.511   -2.403    0.000    0.000    0.000    0.000 batch_000324_000453
  36 L   -91.326  141.067  179.334   -4.722    7.539   -5.828    0.000    0.000    0.000    0.000 batch_000324_000453
  37 E   -81.962  119.574 -177.557   -3.677   10.781   -7.516  178.129   67.178   56.719    0.000 batch_000324_000453
  38 E  -109.805  118.581  177.209   -5.493   11.245  -10.824  -59.668  171.366    0.000    0.000 batch_000324_000453
  39 E  -116.047  138.936  179.978   -4.171   13.714  -13.394  -63.825 -178.624 -179.677  180.224 batch_000324_000453
  40 E   -97.532  120.366 -179.537   -5.770   14.506  -16.752  -55.434  -59.032    0.000    0.000 batch_000324_000453
  41 L  -104.856 -172.524 -177.053   -3.380   14.774  -19.696    0.000    0.000    0.000    0.000 batch_000324_000453
  42 L   -68.791  155.154  175.656   -3.779   15.598  -23.386  -68.471  -30.546    0.000    0.000 batch_000324_000453
  43 E   -55.191  148.382 -178.310   -5.979   13.536  -25.700  -25.960   37.353  -33.347    0.000 batch_000324_000453
  44 E   -77.375  108.913 -179.924   -4.315   10.449  -27.167  177.545    0.000    0.000    0.000 batch_000324_000453
  45 E   -62.053  125.635  178.912   -3.086   11.336  -30.655 -176.309  178.419   -0.667    0.000 batch_000324_000453
  46 L   101.350  -15.219 -179.852   -4.173    8.705  -33.176    0.000    0.000    0.000    0.000 batch_000324_000453
  47 L  -117.920 -166.828  179.636   -6.979    7.422  -30.955 -172.738  119.636    0.000    0.000 batch_000324_000453
  48 L  -120.595   11.438 -178.465  -10.354    8.624  -29.681   60.780  -19.754    0.000    0.000 batch_000324_000453
  49 E  -113.290 -172.885 -176.275   -9.533    8.584  -25.969    0.000    0.000    0.000    0.000 batch_000324_000453
  50 E  -133.615  140.665 -174.716   -7.602   10.764  -23.527 -173.682  162.399 -173.551  174.343 batch_000324_000453
  51 E   -75.305  126.262  175.927   -4.447   10.114  -21.509 -175.968  178.426   65.932    0.000 batch_000324_000453
  52 E  -123.939  132.973 -179.905   -4.928    9.819  -17.750  177.278    0.000    0.000    0.000 batch_000324_000453
  53 E  -107.025  122.525  179.972   -2.140    9.420  -15.195  -61.616  140.379    0.000    0.000 batch_000324_000453
  54 E  -120.193  116.820 -172.583   -2.874    7.616  -11.930  -55.501  173.521    0.000    0.000 batch_000324_000453
  55 E  -123.689  138.537  177.967   -0.151    7.547   -9.282  -61.729  -85.830    0.000    0.000 batch_000324_000453
  56 L   149.369 -154.577  175.620   -0.028    6.027   -5.800    0.000    0.000    0.000    0.000 batch_000324_000453
  57 L   -64.729  138.689 -174.889   -0.458    2.644   -4.122  176.438 -100.004    0.000    0.000 batch_000324_000453
  58 H   -57.732  -37.759  177.785   -1.110   -0.148   -6.616    0.000    0.000    0.000    0.000 batch_000324_000453
  59 H   -64.319  -43.383  178.828   -4.250   -1.157   -4.725    0.000    0.000    0.000    0.000 batch_000324_000453
  60 H   -67.264  -37.496  177.662   -5.557    2.413   -4.787  -69.080  -96.132    0.000    0.000 batch_000324_000453
  61 H   -63.041  -46.999  177.760   -4.696    2.716   -8.477  -66.881  168.684    0.000    0.000 batch_000324_000453
  62 H   -59.440  -43.111  178.363   -6.613   -0.458   -9.316  -65.062   75.973    0.000    0.000 batch_000324_000453
  63 H   -66.599  -41.861  177.374   -9.585    0.796   -7.304 -179.899   56.143    0.000    0.000 batch_000324_000453
  64 H   -56.999  -45.182  177.688   -9.353    4.231   -8.917    0.000    0.000    0.000    0.000 batch_000324_000453
  65 H   -65.939  -39.880  174.574   -9.543    2.615  -12.353  -69.299  177.445  -22.403    0.000 batch_000324_000453
  66 H   -58.185  -49.202 -179.534  -12.414    0.433  -11.155  171.868   80.402 -177.500    0.000 batch_000324_000453
  67 H   -60.894  -39.668  173.883  -14.303    3.485   -9.901  -68.144  169.135    0.000    0.000 batch_000324_000453
  68 H   -62.076  -47.398  180.547  -13.696    5.178  -13.248  -69.154  167.734    0.000    0.000 batch_000324_000453
  69 H   -60.665  -36.872  176.374  -14.866    2.081  -15.118  -73.248  -20.838    0.000    0.000 batch_000324_000453
  70 H   -61.670  -39.426  177.090  -18.014    2.048  -12.987    0.000    0.000    0.000    0.000 batch_000324_000453
  71 H   -72.496  -33.325  177.978  -18.710    5.617  -14.098  -68.701 -180.769 -169.639  -90.436 batch_000324_000453
  72 H   -67.418  -35.983  178.735  -17.881    4.694  -17.692  -69.278  174.050    0.000    0.000 batch_000324_000453
  73 L   -68.399    0.000    0.000  -20.433    1.878  -17.583  176.076 -119.957    0.000    0.000 batch_000324_000453
SEQUENCE: ASTQTTHELTIPNNLIGCIIGRQGANINEIRQMSGAQIKIANPVEGSSGRQVTITGSAASISLAQYLINARLS
SCORE:       score     fa_atr     fa_rep     fa_sol    fa_intra_rep    fa_elec    pro_close    hbond_sr_bb    hbond_lr_bb    hbond_bb_sc    hbond_sc    dslf_fa13    atom_pair_constraint       rama      omega     fa_dun    p_aa_pp        ref        rdc    pool_converged_tag    pool_converged_rmsd    prefa_centroid_score    prefa_clean_score3        rms     maxsub    rms_full    rdc_filt    score_final    nrjumps       time    _archive_select_score_    eval_time         description
SCORE:    -114.176   -231.136     22.623    124.904           0.531    -21.398        0.045        -21.476        -17.115         -5.857      -3.285        0.000                   0.022     -5.421      2.931     47.137    -10.757      4.078      0.000   batch_000314_000617                   0.295                   0.428               -21.201      1.402     73.000       1.402       0.000       -112.045      0.000     47.000                  -112.045        0.000 batch_000323_000431
REMARK source_file batch_000323/decoys.out
REMARK tag_in_file batch_000314_000617_0001
REMARK PROTEIN SILENTFILE
ANNOTATED_SEQUENCE: A[ALA_p:NtermProteinFull]STQTTH[HIS_D]ELTIPNNLIGCIIGRQGANINEIRQMSGAQIKIANPVEGSSGRQVTITGSAASISLAQYLINARLS[SER_p:CtermProteinFull] batch_000323_000431
   1 L     0.000  157.783  178.991    1.459    0.000    0.001    0.000    0.000    0.000    0.000 batch_000323_000431
   2 L   -82.246  168.787  179.040    3.904    2.871    0.484   68.822   78.948    0.000    0.000 batch_000323_000431
   3 L   -86.598  168.351  179.209    5.504    4.946   -2.271   64.168   95.904    0.000    0.000 batch_000323_000431
   4 L  -123.775  156.562 -178.971    9.046    4.633   -3.618  -63.782 -179.985  -48.558    0.000 batch_000323_000431
   5 E  -112.129  133.624  179.963   11.783    7.154   -4.400  -61.300  160.168    0.000    0.000 batch_000323_000431
   6 E   -92.865  129.188 -179.285   13.769    7.238   -7.641  -63.090  -59.498    0.000    0.000 batch_000323_000431
   7 E  -117.403  130.488  178.391   17.504    7.906   -7.399  173.437   64.770    0.000    0.000 batch_000323_000431
   8 E   -97.826  119.983  180.291   19.739    8.924  -10.302 -178.019 -177.464    9.765    0.000 batch_000323_000431
   9 E  -131.732  125.352  178.967   23.309    7.628  -10.125  178.321   63.355    0.000    0.000 batch_000323_000431
  10 E   -91.699  123.601  179.837   25.969    7.913  -12.827  -60.927  -80.030    0.000    0.000 batch_000323_000431
  11 E  -112.339  128.362  181.063   28.378    4.980  -13.055  -60.423  -61.187    0.000    0.000 batch_000323_000431
  12 L   -54.901  142.379 -177.974   31.650    5.207  -14.977  -28.855   37.861  -31.496    0.000 batch_000323_000431
  13 L   -63.552  -21.911  181.252   31.755    3.100  -18.140  -73.469  -25.680    0.000    0.000 batch_000323_000431
  14 L   -82.282  -16.336  185.931   34.953    1.516  -16.825  -69.855  -28.664    0.000    0.000 batch_000323_000431
  15 L  -117.422  -13.488 -179.009   33.251    0.386  -13.621  -60.637  175.986    0.000    0.000 batch_000323_000431
  16 H   -59.068  -27.481  179.364   29.726   -0.303  -14.869 -166.769   67.198    0.000    0.000 batch_000323_000431
  17 H   -60.258  -31.539  179.359   30.884   -3.833  -15.677    0.000    0.000    0.000    0.000 batch_000323_000431
  18 H   -83.437  -33.282  174.839   31.114   -4.479  -11.937  -67.231  178.773    0.000    0.000 batch_000323_000431
  19 H   -64.850  -38.918  180.462   27.789   -2.785  -11.216  -85.111   54.512    0.000    0.000 batch_000323_000431
  20 H   -78.098  -58.769 -178.138   26.109   -5.013  -13.798  -65.357  168.843    0.000    0.000 batch_000323_000431
  21 L    85.091 -174.995  182.269   27.957   -8.297  -13.298    0.000    0.000    0.000    0.000 batch_000323_000431
  22 L   -63.335  101.593 -179.263   27.567  -11.515  -15.284 -177.436  176.965  179.238  178.953 batch_000323_000431
  23 L    58.040   34.882  177.637   24.415  -10.859  -17.307  -59.901 -177.008  -25.997    0.000 batch_000323_000431
  24 L    84.149   23.957 -178.075   23.233   -8.488  -14.581    0.000    0.000    0.000    0.000 batch_000323_000431
  25 H   -63.015  -42.471 -175.769   24.224  -10.862  -11.782    0.000    0.000    0.000    0.000 batch_000323_000431
  26 H   -77.164  -27.711  169.882   25.431   -8.072   -9.501  -71.145  -14.484    0.000    0.000 batch_000323_000431
  27 H   -60.257  -50.390  178.671   22.331   -6.017  -10.257  -68.110  166.798    0.000    0.000 batch_000323_000431
  28 H   -60.615  -39.562  174.860   20.154   -8.882   -9.029  -72.740  -20.567    0.000    0.000 batch_000323_000431
  29 H   -56.354  -54.184 -177.062   22.393   -9.171   -5.972  180.150 -174.120   23.867    0.000 batch_000323_000431
  30 H   -63.058  -43.204 -179.114   22.001   -5.493   -5.093  -66.954  168.014    0.000    0.000 batch_000323_000431
  31 H   -60.925  -41.502 -178.540   18.271   -5.475   -5.827  -72.968  184.600   64.091 -163.946 batch_000323_000431
  32 H   -69.974  -42.390 -176.485   17.683   -8.482   -3.576 -176.262   62.958   52.101    0.000 batch_000323_000431
  33 H   -71.684  -44.015 -175.764   19.841   -7.202   -0.720  -69.027  175.651   70.674    0.000 batch_000323_000431
  34 H   -86.997  -26.405 -177.432   18.619   -3.603   -0.787   66.558  -76.994    0.000    0.000 batch_000323_000431
  35 L    75.816   60.478 -174.431   15.087   -4.395   -1.949    0.000    0.000    0.000    0.000 batch_000323_000431
  36 L  -147.349  171.895  174.480   14.962   -2.058   -4.942    0.000    0.000    0.000    0.000 batch_000323_000431
  37 E  -110.587  130.340 -178.886   14.603   -1.859   -8.720 -178.457  178.022    7.507    0.000 batch_000323_000431
  38 E  -117.267  123.390  175.238   17.620   -1.062  -10.892  -62.006  173.668    0.000    0.000 batch_000323_000431
  39 E  -129.551  117.452 -174.261   17.384    0.077  -14.510 -178.282  178.638  179.016 -179.987 batch_000323_000431
  40 E  -103.594  120.385  181.172   20.537    1.139  -16.346  -57.318  172.641    0.000    0.000 batch_000323_000431
  41 L   -80.323  157.927  179.008   20.219    3.334  -19.434    0.000    0.000    0.000    0.000 batch_000323_000431
  42 L   -69.307  153.230 -179.819   22.518    3.115  -22.454  -68.671  -31.811    0.000    0.000 batch_000323_000431
  43 E   -74.346  153.018  178.614   25.542    5.408  -22.694   29.553  -37.386   29.929    0.000 batch_000323_000431
  44 L  -127.543  158.978 -179.785   25.495    8.531  -24.863  -60.494    0.000    0.000    0.000 batch_000323_000431
  45 E   -59.469  125.362  178.228   28.131   10.618  -26.637 -176.267  178.454   -0.649    0.000 batch_000323_000431
  46 L   105.910  -18.175  180.546   29.822   12.988  -24.193    0.000    0.000    0.000    0.000 batch_000323_000431
  47 L   -88.599  143.352  178.199   29.019   10.895  -21.123  176.665 -119.282    0.000    0.000 batch_000323_000431
  48 L   -95.558   -1.353 -175.477   31.731    9.203  -19.064   65.519   19.265    0.000    0.000 batch_000323_000431
  49 L  -158.043 -169.370 -178.866   29.249    6.734  -17.583    0.000    0.000    0.000    0.000 batch_000323_000431
  50 E  -121.082  149.335 -179.422   25.700    5.377  -17.694  -67.097  175.432   69.222  176.746 batch_000323_000431
  51 E   -78.621  117.469  178.226   22.504    6.519  -15.978 -176.744  183.585   65.439    0.000 batch_000323_000431
  52 E  -104.270  119.331  179.432   21.475    4.109  -13.223  180.096    0.000    0.000    0.000 batch_000323_000431
  53 E   -95.934  117.264  179.471   17.875    4.323  -12.019  -61.105   98.731    0.000    0.000 batch_000323_000431
  54 E  -117.287  111.772  181.440   17.335    3.104   -8.459  -58.900  170.477    0.000    0.000 batch_000323_000431
  55 E  -113.819  125.547 -179.750   13.757    3.022   -7.174  -61.287  121.467    0.000    0.000 batch_000323_000431
  56 E   172.288 -161.814  176.932   12.904    1.971   -3.621    0.000    0.000    0.000    0.000 batch_000323_000431
  57 L   -72.970  165.921  177.410   12.913    3.090    0.012   72.487  -77.656    0.000    0.000 batch_000323_000431
  58 H   -59.285  -39.949  175.775   15.411    5.587    1.418    0.000    0.000    0.000    0.000 batch_000323_000431
  59 H   -66.838  -41.781  179.475   17.175    2.693    3.139    0.000    0.000    0.000    0.000 batch_000323_000431
  60 H   -60.455  -42.478  177.456   17.069    0.629   -0.052  -64.852  -76.076    0.000    0.000 batch_000323_000431
  61 H   -63.362  -46.094  178.270   18.728    3.456   -1.978  -67.711  167.508    0.000    0.000 batch_000323_000431
  62 H   -59.543  -43.306  178.847   21.400    3.870    0.695  -65.074   77.279    0.000    0.000 batch_000323_000431
  63 H   -65.805  -39.942  176.857   22.062    0.126    0.660  -69.937  171.270    0.000    0.000 batch_000323_000431
  64 H   -61.653  -44.715  177.829   22.218    0.135   -3.138    0.000    0.000    0.000    0.000 batch_000323_000431
  65 H   -60.513  -43.673 -181.625   24.740    2.979   -3.071  -70.568  173.433  -25.034    0.000 batch_000323_000431
  66 H   -57.652  -52.292 -176.646   26.844    1.103   -0.520 -186.923   80.602  180.111    0.000 batch_000323_000431
  67 H   -65.527  -38.195  175.596   26.940   -2.103   -2.560  -67.481  172.898    0.000    0.000 batch_000323_000431
  68 H   -62.982  -44.494  178.471   27.609   -0.166   -5.761  -70.872  168.461    0.000    0.000 batch_000323_000431
  69 H   -58.638  -38.151  175.154   30.456    1.712   -4.081  -74.223  -19.871    0.000    0.000 batch_000323_000431
  70 H   -62.118  -38.213  178.502   31.949   -1.656   -3.146    0.000    0.000    0.000    0.000 batch_000323_000431
  71 H   -75.384  -30.002  176.638   31.756   -2.652   -6.810  -68.185  -61.570 -178.891 -169.554 batch_000323_000431
  72 H   -68.616  -36.670  178.371   33.200    0.709   -7.843  -69.705  173.860    0.000    0.000 batch_000323_000431
  73 L   -67.877    0.000    0.000   36.209    0.127   -5.593  176.098 -119.970    0.000    0.000 batch_000323_000431
SEQUENCE: ASTQTTHELTIPNNLIGCIIGRQGANINEIRQMSGAQIKIANPVEGSSGRQVTITGSAASISLAQYLINARLS
SCORE:       score     fa_atr     fa_rep     fa_sol    fa_intra_rep    fa_elec    pro_close    hbond_sr_bb    hbond_lr_bb    hbond_bb_sc    hbond_sc    dslf_fa13    atom_pair_constraint       rama      omega     fa_dun    p_aa_pp        ref        rdc    pool_converged_tag    pool_converged_rmsd    prefa_centroid_score    prefa_clean_score3        rms     maxsub    rms_full    rdc_filt    score_final    nrjumps       time    _archive_select_score_    eval_time         description
SCORE:    -115.613   -241.728     25.029    130.760           0.517    -21.499        0.055        -21.756        -18.302         -6.096      -3.834        0.000                   0.037     -5.851      3.758     49.700    -10.482      4.078      0.000   batch_000307_000058                   0.824                 404.554               123.616      2.200     72.000       2.200       0.000       -111.903      0.000    262.000                  -111.903        0.000 batch_000322_000281
REMARK source_file batch_000322/decoys.out
REMARK tag_in_file batch_000307_000058_0001
REMARK PROTEIN SILENTFILE
ANNOTATED_SEQUENCE: A[ALA_p:NtermProteinFull]STQTTHELTIPNNLIGCIIGRQGANINEIRQMSGAQIKIANPVEGSSGRQVTITGSAASISLAQYLINARLS[SER_p:CtermProteinFull] batch_000322_000281
   1 L     0.000  133.644  178.827    1.459    0.002    0.002    0.000    0.000    0.000    0.000 batch_000322_000281
   2 L   -75.346  158.584 -179.585    3.621    2.983    0.948   67.558   97.297    0.000    0.000 batch_000322_000281
   3 L  -104.091  -25.901  178.540    5.745    4.835   -1.603   61.647   77.946    0.000    0.000 batch_000322_000281
   4 L  -152.652  109.599  174.971    8.415    6.143    0.768 -176.311  177.278    9.540    0.000 batch_000322_000281
   5 E  -157.515  168.108 -178.615    9.173    4.886    4.273 -169.769 -139.452    0.000    0.000 batch_000322_000281
   6 L  -117.108  125.426  178.302   11.951    3.440    6.429  -60.184  -76.076    0.000    0.000 batch_000322_000281
   7 L  -103.376  143.378 -177.614   11.837   -0.040    7.955 -172.564  -88.863    0.000    0.000 batch_000322_000281
   8 L  -104.985  127.203  179.832   13.940   -1.108   10.937 -178.758 -178.225   49.126    0.000 batch_000322_000281
   9 L  -119.995  152.212  173.621   15.656   -4.500   11.008  -63.919   86.376    0.000    0.000 batch_000322_000281
  10 L  -122.848  113.275 -176.018   17.719   -6.337   13.616  -58.930  -40.238    0.000    0.000 batch_000322_000281
  11 L  -118.538  130.005  180.128   20.366   -8.722   12.291  -62.777  171.895    0.000    0.000 batch_000322_000281
  12 L   -52.524  139.590 -179.146   22.715  -10.841   14.400  -29.821   38.031  -30.894    0.000 batch_000322_000281
  13 L   -62.582  -21.726  179.526   26.311   -9.608   14.340  -74.865  -25.620    0.000    0.000 batch_000322_000281
  14 L   -77.233  -17.542 -175.810   27.304  -13.146   13.366  -70.652  -25.779    0.000    0.000 batch_000322_000281
  15 L  -110.793  -27.131 -175.738   25.211  -12.883   10.204  -60.480  177.586    0.000    0.000 batch_000322_000281
  16 H   -60.510  -26.624  177.287   25.496   -9.190    9.351 -164.131   65.782    0.000    0.000 batch_000322_000281
  17 H   -57.695  -39.508  179.996   28.992   -9.884    8.029    0.000    0.000    0.000    0.000 batch_000322_000281
  18 H   -81.576  -28.472  174.980   27.444  -11.847    5.163  -67.497  178.489    0.000    0.000 batch_000322_000281
  19 H   -66.291  -39.090  178.149   24.648   -9.305    4.754  -62.464  -57.077    0.000    0.000 batch_000322_000281
  20 H   -71.761  -55.660 -178.632   27.238   -6.572    4.230  -65.974  167.553    0.000    0.000 batch_000322_000281
  21 L    83.963 -175.304 -177.488   29.631   -8.527    2.014    0.000    0.000    0.000    0.000 batch_000322_000281
  22 L   -63.291  101.613  180.532   33.028   -7.422    0.714 -177.457  177.262  179.242  179.557 batch_000322_000281
  23 L    58.023   34.835  177.389   33.055   -3.704    1.510  -60.828  -68.021  -61.783    0.000 batch_000322_000281
  24 L    84.044   24.030 -177.598   29.261   -3.681    1.271    0.000    0.000    0.000    0.000 batch_000322_000281
  25 H   -62.813  -43.473 -176.098   29.231   -5.764   -1.910    0.000    0.000    0.000    0.000 batch_000322_000281
  26 H   -75.825  -29.294  171.479   26.130   -7.726   -0.922  -73.071  -16.548    0.000    0.000 batch_000322_000281
  27 H   -61.220  -48.851  178.972   24.383   -4.555    0.223  -67.774  166.670    0.000    0.000 batch_000322_000281
  28 H   -60.131  -39.837  173.662   24.900   -3.016   -3.215  -73.633  -21.675    0.000    0.000 batch_000322_000281
  29 H   -55.730  -51.509 -179.107   23.520   -6.207   -4.747 -179.116 -174.387   16.520    0.000 batch_000322_000281
  30 H   -62.246  -42.146  178.219   20.382   -5.951   -2.614  -66.904  167.943    0.000    0.000 batch_000322_000281
  31 H   -55.806  -47.285 -175.497   20.041   -2.242   -3.374  -72.951  176.917  179.005  171.467 batch_000322_000281
  32 H   -69.937  -43.190 -175.191   20.108   -2.851   -7.125  -69.189  174.815  -21.189    0.000 batch_000322_000281
  33 H   -71.406  -43.243 -176.642   17.844   -5.904   -7.130  -69.027  176.519   70.728    0.000 batch_000322_000281
  34 H   -82.387  -35.111 -176.031   15.239   -4.551   -4.714   68.471  -81.739    0.000    0.000 batch_000322_000281
  35 L    87.349    4.714 -179.093   15.464   -0.906   -5.768    0.000    0.000    0.000    0.000 batch_000322_000281
  36 L   -97.246  166.385  177.574   15.438    0.084   -2.098    0.000    0.000    0.000    0.000 batch_000322_000281
  37 E  -100.216  102.460 -178.402   17.986    2.029   -0.053  -59.091  -64.075  -55.996    0.000 batch_000322_000281
  38 E   -98.757  124.253 -177.527   19.659   -0.336    2.408  -62.387   82.594    0.000    0.000 batch_000322_000281
  39 E  -132.717  133.507 -180.021   21.901    1.211    5.060 -178.785  177.477  179.662  179.986 batch_000322_000281
  40 E   -88.934  123.860 -179.785   23.740   -0.406    7.969  -53.922  -59.340    0.000    0.000 batch_000322_000281
  41 E  -104.561 -172.055 -176.712   23.414    1.418   11.289    0.000    0.000    0.000    0.000 batch_000322_000281
  42 E   -69.978  155.377  175.941   24.990    0.991   14.722  -68.469  -31.906    0.000    0.000 batch_000322_000281
  43 E   -55.102  146.894 -178.167   24.624   -2.196   16.762  -26.176   37.406  -33.217    0.000 batch_000322_000281
  44 E   -76.794  123.203  180.719   21.426   -2.408   18.805  176.193    0.000    0.000    0.000 batch_000322_000281
  45 E   -61.480  125.781  178.268   21.959   -1.456   22.447 -176.269  178.415   -0.661    0.000 batch_000322_000281
  46 L    80.945   19.906  179.336   21.265   -4.402   24.747    0.000    0.000    0.000    0.000 batch_000322_000281
  47 L  -145.601  154.574  177.527   21.206   -6.834   21.825  176.523  120.261    0.000    0.000 batch_000322_000281
  48 L   -87.879   -0.605  178.009   23.610   -9.027   19.858   66.238   38.232    0.000    0.000 batch_000322_000281
  49 L   -94.286  175.349 -177.013   21.953   -7.857   16.643    0.000    0.000    0.000    0.000 batch_000322_000281
  50 E  -129.149  142.214 -175.619   22.641   -4.744   14.573 -175.783  163.293 -174.768  173.816 batch_000322_000281
  51 E   -74.047  126.135  175.560   20.327   -1.972   13.386 -174.766 -179.081   48.191    0.000 batch_000322_000281
  52 E  -129.056  135.503 -176.947   19.600   -1.951    9.656  177.058    0.000    0.000    0.000 batch_000322_000281
  53 E  -114.762  141.519  174.981   17.377    0.507    7.794   59.065  -41.473    0.000    0.000 batch_000322_000281
  54 E  -128.886  117.061 -175.047   15.612    0.150    4.447  -55.577  174.552    0.000    0.000 batch_000322_000281
  55 E  -110.001  132.907  177.390   14.139    3.233    2.782  -61.228  115.690    0.000    0.000 batch_000322_000281
  56 L   151.443 -155.954  177.527   11.761    3.241   -0.184    0.000    0.000    0.000    0.000 batch_000322_000281
  57 E   -73.336  155.079  179.989    8.432    1.768   -1.280   67.737 -160.638    0.000    0.000 batch_000322_000281
  58 H   -57.615  -37.544  178.540    6.785   -1.006    0.731    0.000    0.000    0.000    0.000 batch_000322_000281
  59 H   -64.821  -49.894 -176.851    7.271   -3.347   -2.225    0.000    0.000    0.000    0.000 batch_000322_000281
  60 H   -67.537  -30.540  174.444   10.965   -2.563   -2.668   61.407  -83.083    0.000    0.000 batch_000322_000281
  61 H   -65.173  -46.770  180.602   11.473   -2.886    1.084  -68.886  167.548    0.000    0.000 batch_000322_000281
  62 H   -65.553  -31.007  174.299    9.907   -6.350    1.134   69.312  -35.515    0.000    0.000 batch_000322_000281
  63 H   -67.023  -43.016  175.562   12.133   -7.293   -1.799  -70.483  172.597    0.000    0.000 batch_000322_000281
  64 H   -63.142  -41.202  178.019   15.189   -6.169    0.161    0.000    0.000    0.000    0.000 batch_000322_000281
  65 H   -61.100  -43.302  176.252   13.936   -8.110    3.181  -70.278  172.408  -14.314    0.000 batch_000322_000281
  66 H   -56.997  -50.320 -177.345   13.600  -11.234    1.041  172.697   81.222 -177.667    0.000 batch_000322_000281
  67 H   -63.791  -38.179  174.097   17.150  -10.897   -0.279  -66.958  172.122    0.000    0.000 batch_000322_000281
  68 H   -61.297  -48.411  180.019   18.438  -10.317    3.248  -69.930  168.035    0.000    0.000 batch_000322_000281
  69 H   -60.437  -36.878  176.662   16.597  -13.392    4.518  -72.979  -20.238    0.000    0.000 batch_000322_000281
  70 H   -61.944  -38.251  178.235   18.101  -15.394    1.658    0.000    0.000    0.000    0.000 batch_000322_000281
  71 H   -76.402  -31.219  177.378   21.561  -14.335    2.824  -72.437  -67.794 -171.997 -174.926 batch_000322_000281
  72 H   -68.282  -35.892  178.558   20.631  -14.993    6.451  -69.278  174.962    0.000    0.000 batch_000322_000281
  73 L   -69.164    0.000    0.000   19.627  -18.552    5.568  176.051 -121.012    0.000    0.000 batch_000322_000281
SEQUENCE: ASTQTTHELTIPNNLIGCIIGRQGANINEIRQMSGAQIKIANPVEGSSGRQVTITGSAASISLAQYLINARLS
SCORE:       score     fa_atr     fa_rep     fa_sol    fa_intra_rep    fa_elec    pro_close    hbond_sr_bb    hbond_lr_bb    hbond_bb_sc    hbond_sc    dslf_fa13    atom_pair_constraint       rama      omega     fa_dun    p_aa_pp        ref        rdc    pool_converged_tag    pool_converged_rmsd    prefa_centroid_score    prefa_clean_score3        rms     maxsub    rms_full    rdc_filt    score_final    nrjumps       time    _archive_select_score_    eval_time         description
SCORE:    -113.861   -235.695     24.529    124.423           0.508    -20.856        0.061        -21.493        -16.195         -4.848      -3.507        0.000                   0.028     -5.193      3.847     46.868    -10.415      4.078      0.000   batch_000322_000312                   0.709                  -4.513               -29.413      1.770     73.000       1.770       0.000       -111.102      0.000     41.000                  -111.102        0.000 batch_000323_000252
REMARK source_file batch_000323/decoys.out
REMARK tag_in_file batch_000308_000314_0001
REMARK PROTEIN SILENTFILE
ANNOTATED_SEQUENCE: A[ALA_p:NtermProteinFull]STQTTH[HIS_D]ELTIPNNLIGCIIGRQGANINEIRQMSGAQIKIANPVEGSSGRQVTITGSAASISLAQYLINARLS[SER_p:CtermProteinFull] batch_000323_000252
   1 L     0.000  162.554  177.832    1.459    0.000    0.000    0.000    0.000    0.000    0.000 batch_000323_000252
   2 L   -81.712  -19.709  178.607    3.944    2.855    0.355   67.432   59.631    0.000    0.000 batch_000323_000252
   3 L   -86.566  167.640 -179.638    4.956    2.454   -3.288   64.243   99.518    0.000    0.000 batch_000323_000252
   4 L   -98.994  162.785  180.113    2.995    3.619   -6.330  -58.986  -63.189  -57.845    0.000 batch_000323_000252
   5 E   -98.516  133.186  179.232    1.262    1.559   -9.014  -61.683  -19.642    0.000    0.000 batch_000323_000252
   6 E   -97.035  159.147  178.786    2.557    1.536  -12.589   62.450  139.707    0.000    0.000 batch_000323_000252
   7 E  -157.777  139.849 -176.538    0.556    1.111  -15.794 -170.126   66.601    0.000    0.000 batch_000323_000252
   8 E  -119.356  129.611  175.776    1.367    0.867  -19.500 -176.881  177.590    4.364    0.000 batch_000323_000252
   9 E  -122.891  152.519  171.662   -0.835    1.930  -22.410  -63.983  173.751    0.000    0.000 batch_000323_000252
  10 E  -118.707  117.997 -175.127   -0.397    1.858  -26.181  -59.738  -40.010    0.000    0.000 batch_000323_000252
  11 E  -119.300  126.317  179.693   -2.054    4.693  -28.094  -60.767  171.952    0.000    0.000 batch_000323_000252
  12 E   -51.705  138.470 -177.845   -2.188    5.005  -31.881  -30.047   38.089  -30.791    0.000 batch_000323_000252
  13 H   -61.406  -22.317 -179.842   -0.046    7.868  -33.174 -171.861   67.389    0.000    0.000 batch_000323_000252
  14 H   -78.804  -17.238 -175.985   -3.134    9.130  -34.999  -70.362  -25.856    0.000    0.000 batch_000323_000252
  15 H  -109.420  -27.725 -176.055   -5.015    9.450  -31.712  -60.448  178.462    0.000    0.000 batch_000323_000252
  16 H   -60.338  -26.611  177.765   -2.238   10.417  -29.303 -165.073   65.772    0.000    0.000 batch_000323_000252
  17 H   -57.005  -38.865 -179.248   -2.338   13.918  -30.780    0.000    0.000    0.000    0.000 batch_000323_000252
  18 H   -83.989  -31.097  175.158   -5.733   14.437  -29.148  -67.316 -180.187    0.000    0.000 batch_000323_000252
  19 H   -64.094  -40.095  175.696   -4.760   12.574  -25.982  -64.402  -58.960    0.000    0.000 batch_000323_000252
  20 H   -70.443  -55.847 -180.219   -1.864   14.996  -25.541  -66.235  167.438    0.000    0.000 batch_000323_000252
  21 L    86.694 -176.427 -177.629   -3.762   18.119  -26.590    0.000    0.000    0.000    0.000 batch_000323_000252
  22 L   -63.331  102.845 -178.698   -2.454   21.644  -27.151 -177.395  177.383  179.238  179.487 batch_000323_000252
  23 L    58.903   33.540  175.684    1.024   21.505  -25.621  -60.531  -67.854  -61.751    0.000 batch_000323_000252
  24 L    86.400   15.888 -175.265   -0.128   18.645  -23.399    0.000    0.000    0.000    0.000 batch_000323_000252
  25 H   -58.676  -44.507 -171.245   -3.289   20.487  -22.372    0.000    0.000    0.000    0.000 batch_000323_000252
  26 H   -75.537  -44.286 -178.422   -5.545   17.437  -22.522  -72.677  -15.572    0.000    0.000 batch_000323_000252
  27 H   -70.292  -29.639  175.663   -3.239   14.885  -20.901 -164.440   62.648    0.000    0.000 batch_000323_000252
  28 H   -67.590  -40.260  171.946   -2.413   17.370  -18.147  -76.232  -18.066    0.000    0.000 batch_000323_000252
  29 H   -56.245  -46.404  177.669   -6.123   17.647  -17.385 -177.751  179.609    3.753    0.000 batch_000323_000252
  30 H   -60.362  -43.229  178.254   -6.219   13.857  -17.109  -67.940  169.184    0.000    0.000 batch_000323_000252
  31 H   -60.601  -41.065  180.734   -3.195   13.927  -14.807  -71.896  169.008   66.026 -151.703 batch_000323_000252
  32 H   -69.042  -43.047 -177.805   -4.886   16.516  -12.595  -70.025  173.284  -23.050    0.000 batch_000323_000252
  33 H   -68.064  -44.955 -176.215   -8.219   14.690  -12.486  -69.718  173.932   69.493    0.000 batch_000323_000252
  34 H   -81.885  -33.999 -175.452   -6.749   11.242  -11.851   66.660  -81.011    0.000    0.000 batch_000323_000252
  35 L    89.430    0.556 -178.140   -3.774   12.382   -9.779    0.000    0.000    0.000    0.000 batch_000323_000252
  36 L   -88.919  149.106  173.322   -1.565   10.058  -11.821    0.000    0.000    0.000    0.000 batch_000323_000252
  37 E   -92.115  121.062 -173.151    1.714   11.015  -13.485  -59.722  -61.018  -51.213    0.000 batch_000323_000252
  38 E  -115.587  121.766  177.521    1.581   10.264  -17.206  -57.572  172.848    0.000    0.000 batch_000323_000252
  39 E  -115.090  106.377  178.654    4.638   10.081  -19.459 -178.171  179.249  178.441  179.995 batch_000323_000252
  40 E   -87.528  113.118 -174.883    3.880    9.723  -23.167  -60.578  169.048    0.000    0.000 batch_000323_000252
  41 E   -93.218 -167.203 -177.958    6.958    8.355  -24.927    0.000    0.000    0.000    0.000 batch_000323_000252
  42 E   -78.781  162.861  176.899    7.884    7.867  -28.582  -69.147  -36.501    0.000    0.000 batch_000323_000252
  43 E   -53.471  138.674 -179.646    6.149    5.515  -31.012  -27.944   37.966  -32.372    0.000 batch_000323_000252
  44 E   -77.771  126.177  178.347    6.957    1.861  -30.340  176.192    0.000    0.000    0.000 batch_000323_000252
  45 E   -60.017  125.500 -178.801    9.168    0.251  -32.981 -176.239  178.446   -0.653    0.000 batch_000323_000252
  46 L    96.588   -7.618  179.428    7.190   -2.429  -34.814    0.000    0.000    0.000    0.000 batch_000323_000252
  47 L  -116.546 -165.448  176.656    3.895   -0.838  -33.782 -175.905  118.033    0.000    0.000 batch_000323_000252
  48 L  -131.995    0.165  177.432    1.801    2.174  -34.777   63.167   39.223    0.000    0.000 batch_000323_000252
  49 E  -113.470 -175.947 -178.531    1.088    3.614  -31.332    0.000    0.000    0.000    0.000 batch_000323_000252
  50 E  -115.125  151.748  177.418    3.176    5.167  -28.561  -59.120 -166.370 -177.293 -159.745 batch_000323_000252
  51 E   -81.747  123.643 -180.703    4.308    3.826  -25.188 -175.967  177.453   49.452    0.000 batch_000323_000252
  52 E  -118.334  123.701  179.509    2.610    5.561  -22.263  178.834    0.000    0.000    0.000 batch_000323_000252
  53 E  -106.474  126.258 -177.653    3.781    5.099  -18.675  -61.323  -61.978    0.000    0.000 batch_000323_000252
  54 E  -123.188  129.860  180.287    1.419    5.966  -15.825  -54.449  173.731    0.000    0.000 batch_000323_000252
  55 E  -130.118  130.512  178.624    2.280    6.044  -12.123  -59.258  120.660    0.000    0.000 batch_000323_000252
  56 E   174.868 -163.689  176.621   -0.020    6.784   -9.188    0.000    0.000    0.000    0.000 batch_000323_000252
  57 L   -70.793  164.901  179.269   -2.520    5.295   -6.742   73.081  -79.845    0.000    0.000 batch_000323_000252
  58 H   -55.625  -42.658  176.470   -4.755    2.361   -7.664    0.000    0.000    0.000    0.000 batch_000323_000252
  59 H   -67.092  -42.165 -179.214   -7.647    4.786   -8.117    0.000    0.000    0.000    0.000 batch_000323_000252
  60 H   -61.822  -40.070  177.521   -5.457    7.244  -10.019  -65.230  -70.864    0.000    0.000 batch_000323_000252
  61 H   -63.376  -45.001  178.250   -4.399    4.504  -12.433  -66.198  -60.709    0.000    0.000 batch_000323_000252
  62 H   -62.183  -42.923 -178.956   -8.016    3.501  -13.037  -65.364   78.490    0.000    0.000 batch_000323_000252
  63 H   -68.219  -41.682 -180.048   -9.046    7.124  -13.557  -69.856  171.300    0.000    0.000 batch_000323_000252
  64 H   -61.514  -49.970  177.735   -6.111    7.872  -15.855    0.000    0.000    0.000    0.000 batch_000323_000252
  65 H   -60.930  -43.811  179.368   -6.813    4.870  -18.079 -177.678  179.654   31.078    0.000 batch_000323_000252
  66 H   -57.888  -53.060 -174.501  -10.536    5.640  -18.050  171.733   79.783 -179.048    0.000 batch_000323_000252
  67 H   -63.854  -38.962  175.847  -10.147    9.286  -19.046  -69.071  171.925    0.000    0.000 batch_000323_000252
  68 H   -62.683  -48.956  179.947   -7.671    8.415  -21.795  -69.247  168.194    0.000    0.000 batch_000323_000252
  69 H   -63.478  -34.045  177.234   -9.929    5.689  -23.183  -73.977  -15.784    0.000    0.000 batch_000323_000252
  70 H   -61.956  -39.992  177.126  -12.866    8.095  -22.987    0.000    0.000    0.000    0.000 batch_000323_000252
  71 H   -72.711  -33.451  177.681  -10.999   10.495  -25.269  -71.189 -175.003 -175.517  -84.108 batch_000323_000252
  72 H   -68.378  -34.336  178.786   -9.980    7.609  -27.525  -69.026  174.513    0.000    0.000 batch_000323_000252
  73 L   -68.361    0.000    0.000  -13.621    6.565  -27.845  176.082 -120.140    0.000    0.000 batch_000323_000252
SEQUENCE: ASTQTTHELTIPNNLIGCIIGRQGANINEIRQMSGAQIKIANPVEGSSGRQVTITGSAASISLAQYLINARLS
SCORE:       score     fa_atr     fa_rep     fa_sol    fa_intra_rep    fa_elec    pro_close    hbond_sr_bb    hbond_lr_bb    hbond_bb_sc    hbond_sc    dslf_fa13    atom_pair_constraint       rama      omega     fa_dun    p_aa_pp        ref        rdc    pool_converged_tag    pool_converged_rmsd    prefa_centroid_score    prefa_clean_score3        rms     maxsub    rms_full    rdc_filt    score_final    nrjumps       time    _archive_select_score_    eval_time         description
SCORE:    -113.650   -229.698     22.584    122.858           0.504    -20.141        0.042        -21.420        -15.453         -4.933      -2.935        0.000                   0.036     -5.754      3.551     44.379    -11.347      4.078      0.000   batch_000325_000255                   0.707                 216.305                32.561      1.645     72.000       1.645       0.000       -110.084      0.000    219.000                  -110.084        0.000 batch_000328_000486
REMARK source_file batch_000328/decoys.out
REMARK tag_in_file batch_000325_000255_0001
REMARK PROTEIN SILENTFILE
ANNOTATED_SEQUENCE: A[ALA_p:NtermProteinFull]STQTTH[HIS_D]ELTIPNNLIGCIIGRQGANINEIRQMSGAQIKIANPVEGSSGRQVTITGSAASISLAQYLINARLS[SER_p:CtermProteinFull] batch_000328_000486
   1 L     0.000   93.330  179.301    1.458    0.000    0.000    0.000    0.000    0.000    0.000 batch_000328_000486
   2 L   -84.203  -22.330  178.763    2.832    3.287    1.329   66.605   61.843    0.000    0.000 batch_000328_000486
   3 L   -89.131  165.196  179.579    6.404    1.985    1.239   63.595  140.966    0.000    0.000 batch_000328_000486
   4 L  -126.022  154.805  179.715    8.541    1.386   -1.848  -62.988 -177.098  -29.889    0.000 batch_000328_000486
   5 L  -153.215 -168.586 -178.666   10.978   -1.340   -2.891 -170.876  140.312    0.000    0.000 batch_000328_000486
   6 L  -119.165  170.327  178.934   12.720   -2.989   -5.840   64.364   -4.987    0.000    0.000 batch_000328_000486
   7 L  -154.250  134.582 -180.463   12.156   -6.047   -8.027 -182.864   73.895    0.000    0.000 batch_000328_000486
   8 L   -99.091  120.219  180.503   14.373   -8.163  -10.278 -177.279  180.731   10.858    0.000 batch_000328_000486
   9 L  -129.240  124.265  178.293   12.817   -9.287  -13.559  177.122   63.628    0.000    0.000 batch_000328_000486
  10 L   -92.198  122.592 -177.990   14.581  -11.197  -16.333  -60.987  -77.536    0.000    0.000 batch_000328_000486
  11 L  -123.399  126.121  180.616   13.325  -10.381  -19.828  -62.767  172.394    0.000    0.000 batch_000328_000486
  12 L   -54.340  143.178 -177.476   14.443  -12.136  -23.010  -28.866   37.793  -31.425    0.000 batch_000328_000486
  13 L   -63.137  -23.711  182.739   16.420   -9.932  -25.395  -75.505  -71.998    0.000    0.000 batch_000328_000486
  14 L   -79.586  -16.216 -175.263   13.937  -10.807  -28.137  -70.330  -26.375    0.000    0.000 batch_000328_000486
  15 L  -109.916  -30.522 -177.955   11.034   -9.400  -26.128  -60.611  177.824    0.000    0.000 batch_000328_000486
  16 H   -63.378  -27.715 -179.299   12.633   -6.483  -24.287 -165.215   64.347    0.000    0.000 batch_000328_000486
  17 H   -57.428  -46.164  178.292   13.036   -4.677  -27.609    0.000    0.000    0.000    0.000 batch_000328_000486
  18 H   -70.858  -38.374  178.312    9.279   -4.176  -27.904  -69.426  163.767    0.000    0.000 batch_000328_000486
  19 H   -61.263  -38.708  175.748    8.963   -3.424  -24.191  -68.918  166.667    0.000    0.000 batch_000328_000486
  20 H   -64.544  -55.388 -180.330   11.520   -0.644  -24.612  -67.685  166.619    0.000    0.000 batch_000328_000486
  21 L    82.660 -174.876 -177.396    9.857    0.847  -27.689    0.000    0.000    0.000    0.000 batch_000328_000486
  22 L   -63.505  101.977 -179.936   11.056    3.761  -29.816 -177.448  177.444  179.232  179.530 batch_000328_000486
  23 L    58.141   34.903  177.167   13.854    5.255  -27.718  -60.815  -68.097  -61.855    0.000 batch_000328_000486
  24 L    84.171   24.103 -178.022   12.152    3.941  -24.583    0.000    0.000    0.000    0.000 batch_000328_000486
  25 H   -63.593  -41.803 -175.608    8.700    5.075  -25.700    0.000    0.000    0.000    0.000 batch_000328_000486
  26 H   -79.974  -24.629  167.594    6.960    1.995  -24.310  -72.780  -19.547    0.000    0.000 batch_000328_000486
  27 H   -61.369  -48.824  177.753    8.951    2.263  -21.093  -68.397  166.802    0.000    0.000 batch_000328_000486
  28 H   -59.229  -39.563  174.535    7.545    5.766  -20.636  -72.541  -20.705    0.000    0.000 batch_000328_000486
  29 H   -56.942  -55.219  183.352    4.091    4.330  -21.306 -180.487  186.485   42.043    0.000 batch_000328_000486
  30 H   -62.690  -42.729 -178.521    4.449    1.626  -18.659  -67.218  168.499    0.000    0.000 batch_000328_000486
  31 H   -66.260  -37.578  179.013    6.069    3.971  -16.142  -71.447  188.864   64.535 -162.011 batch_000328_000486
  32 H   -66.180  -39.713 -177.929    3.360    6.588  -16.660 -176.459   63.253   53.498    0.000 batch_000328_000486
  33 H   -77.068  -43.501 -174.617    0.589    4.044  -16.110  -68.025  175.203   70.644    0.000 batch_000328_000486
  34 H   -84.434  -37.648 -175.421    2.206    2.097  -13.276   66.604  -82.762    0.000    0.000 batch_000328_000486
  35 L    89.600    3.536 -177.392    4.130    4.922  -11.614    0.000    0.000    0.000    0.000 batch_000328_000486
  36 L   -88.886  167.057  173.227    7.124    2.601  -11.288    0.000    0.000    0.000    0.000 batch_000328_000486
  37 L  -106.306  131.644 -177.961   10.728    3.112  -12.375 -178.950  177.854  -11.687    0.000 batch_000328_000486
  38 L  -111.206  116.464  176.821   12.199    0.798  -15.008  -60.726  172.244    0.000    0.000 batch_000328_000486
  39 L  -116.828  106.334 -177.878   15.957    0.237  -15.136 -177.931  178.889  178.573 -180.093 batch_000328_000486
  40 L   -95.471  112.751 -181.661   17.077   -2.126  -17.895  -59.070  170.746    0.000    0.000 batch_000328_000486
  41 L   -81.485  159.032  179.497   20.631   -3.410  -17.481    0.000    0.000    0.000    0.000 batch_000328_000486
  42 L   -72.696  147.110 -180.280   22.787   -4.618  -20.370  -68.258  -36.919    0.000    0.000 batch_000328_000486
  43 E   -73.627  153.534  179.423   22.838   -8.326  -21.208   29.092  -37.157   30.063    0.000 batch_000328_000486
  44 L  -126.144  161.306 -179.705   25.882  -10.470  -20.439  -60.348    0.000    0.000    0.000 batch_000328_000486
  45 E   -57.132  124.950  178.876   27.418  -13.628  -21.896 -176.341  178.420   -0.639    0.000 batch_000328_000486
  46 L   106.959  -21.275  180.319   25.386  -16.661  -20.835    0.000    0.000    0.000    0.000 batch_000328_000486
  47 L   -92.907  135.263  178.060   22.175  -14.708  -20.260  178.105 -106.013    0.000    0.000 batch_000328_000486
  48 L   -87.001  -18.452 -178.139   19.235  -15.079  -22.641   66.737  179.417    0.000    0.000 batch_000328_000486
  49 L  -132.458  192.751  180.424   17.570  -11.937  -21.297    0.000    0.000    0.000    0.000 batch_000328_000486
  50 L  -117.142  150.616 -184.727   18.336   -8.701  -19.453  -60.079 -179.489 -172.867  188.829 batch_000328_000486
  51 L   -81.847  112.072 -177.659   18.275   -7.791  -15.764 -176.084  181.124   59.099    0.000 batch_000328_000486
  52 L  -114.275  127.683  179.311   15.460   -5.283  -15.271  179.158    0.000    0.000    0.000 batch_000328_000486
  53 L  -100.697  129.510  175.698   14.798   -3.473  -11.994  -61.500   82.651    0.000    0.000 batch_000328_000486
  54 L  -112.955  113.175 -173.926   11.306   -2.270  -11.096  -57.361  172.082    0.000    0.000 batch_000328_000486
  55 L  -110.274  134.719 -180.777   11.249    0.317   -8.314  -60.594  156.473    0.000    0.000 batch_000328_000486
  56 L   151.746 -168.404  176.969    8.167    1.618   -6.506    0.000    0.000    0.000    0.000 batch_000328_000486
  57 L   -68.021  163.195 -180.778    5.280    0.532   -4.285   70.006  174.469    0.000    0.000 batch_000328_000486
  58 H   -55.530  -40.423  175.538    4.017   -3.054   -4.288    0.000    0.000    0.000    0.000 batch_000328_000486
  59 H   -65.559  -47.412 -178.760    1.073   -1.888   -6.391    0.000    0.000    0.000    0.000 batch_000328_000486
  60 H   -57.901  -42.045  179.678    3.294    0.128   -8.727  -62.841   85.775    0.000    0.000 batch_000328_000486
  61 H   -65.065  -46.145 -178.687    5.534   -2.890   -9.307  -67.385  168.214    0.000    0.000 batch_000328_000486
  62 H   -64.991  -31.593  175.211    2.623   -5.245   -9.969   68.780  -32.708    0.000    0.000 batch_000328_000486
  63 H   -68.312  -42.622  175.412    1.217   -2.710  -12.426  -70.916  170.842    0.000    0.000 batch_000328_000486
  64 H   -62.504  -44.107  178.461    4.550   -2.580  -14.249    0.000    0.000    0.000    0.000 batch_000328_000486
  65 H   -60.254  -43.852  178.231    4.713   -6.379  -14.269  -71.310  174.608  -50.054    0.000 batch_000328_000486
  66 H   -56.942  -51.978 -176.026    1.197   -6.570  -15.705  173.222   80.760 -177.320    0.000 batch_000328_000486
  67 H   -67.320  -36.993  174.123    1.951   -4.166  -18.551  -66.866  172.896    0.000    0.000 batch_000328_000486
  68 H   -62.672  -44.821  178.585    5.290   -5.851  -19.223  -70.351  167.946    0.000    0.000 batch_000328_000486
  69 H   -59.628  -37.783  175.582    3.571   -9.241  -19.326  -73.999  -19.833    0.000    0.000 batch_000328_000486
  70 H   -61.301  -37.829  178.173    1.160   -7.815  -21.894    0.000    0.000    0.000    0.000 batch_000328_000486
  71 H   -76.428  -31.091  177.031    4.164   -6.834  -24.008  -69.332  -66.121 -176.379 -173.689 batch_000328_000486
  72 H   -67.044  -37.096  178.494    5.797  -10.210  -23.387  -70.402  173.332    0.000    0.000 batch_000328_000486
  73 L   -69.033    0.000    0.000    2.711  -11.965  -24.749  176.051 -120.184    0.000    0.000 batch_000328_000486
SEQUENCE: ASTQTTHELTIPNNLIGCIIGRQGANINEIRQMSGAQIKIANPVEGSSGRQVTITGSAASISLAQYLINARLS
SCORE:       score     fa_atr     fa_rep     fa_sol    fa_intra_rep    fa_elec    pro_close    hbond_sr_bb    hbond_lr_bb    hbond_bb_sc    hbond_sc    dslf_fa13    atom_pair_constraint       rama      omega     fa_dun    p_aa_pp        ref        rdc    pool_converged_tag    pool_converged_rmsd    prefa_centroid_score    prefa_clean_score3        rms     maxsub    rms_full    rdc_filt    score_final    nrjumps       time    _archive_select_score_    eval_time         description
SCORE:    -115.547   -236.051     23.760    125.639           0.525    -19.780        0.078        -21.395        -19.250         -4.368      -2.742        0.000                   0.062     -5.427      3.062     47.451    -11.188      4.078      0.000   batch_000308_000240                   0.581                 426.624                34.345      2.377     71.000       2.377       0.000       -109.378      0.000    179.000                  -109.378        0.000 batch_000326_000224
REMARK source_file batch_000326/decoys.out
REMARK tag_in_file batch_000308_000240_0001
REMARK PROTEIN SILENTFILE
ANNOTATED_SEQUENCE: A[ALA_p:NtermProteinFull]STQTTH[HIS_D]ELTIPNNLIGCIIGRQGANINEIRQMSGAQIKIANPVEGSSGRQVTITGSAASISLAQYLINARLS[SER_p:CtermProteinFull] batch_000326_000224
   1 L     0.000  158.225  179.049    1.456    0.000    0.000    0.000    0.000    0.000    0.000 batch_000326_000224
   2 L   -75.884  156.254  179.161    3.905    2.869    0.475   66.593    3.121    0.000    0.000 batch_000326_000224
   3 L  -126.486  156.476 -177.960    4.923    5.151   -2.391   63.286  120.100    0.000    0.000 batch_000326_000224
   4 L   -84.180  128.653  177.237    8.107    7.040   -3.256 -176.742  177.186   -3.389    0.000 batch_000326_000224
   5 L  -155.173 -169.300  178.575    8.102   10.799   -2.690 -170.829  140.486    0.000    0.000 batch_000326_000224
   6 L  -129.291  131.164 -178.776    9.984   13.700   -1.109  -61.967  -84.117    0.000    0.000 batch_000326_000224
   7 L  -109.963  142.688  176.457    9.276   15.307    2.263 -185.469   68.683    0.000    0.000 batch_000326_000224
   8 L  -109.526  105.238 -175.210   10.266   18.779    3.453  -64.133  178.742   -7.653    0.000 batch_000326_000224
   9 L  -103.290  132.125  178.006   10.974   18.774    7.187  180.486   65.024    0.000    0.000 batch_000326_000224
  10 L   -98.129  119.195 -180.376   11.568   21.930    9.221  -60.440  121.267    0.000    0.000 batch_000326_000224
  11 L  -122.102  130.438  177.923   14.055   21.563   12.074  -61.810  174.442    0.000    0.000 batch_000326_000224
  12 L   -49.874  133.485 -174.681   15.091   24.292   14.510  -30.460   38.361  -30.754    0.000 batch_000326_000224
  13 L   -72.010   -5.274  173.880   18.576   25.520   13.621   65.706   -5.278    0.000    0.000 batch_000326_000224
  14 L   -90.424  -13.703 -178.900   19.480   25.137   17.291  -69.478  -36.572    0.000    0.000 batch_000326_000224
  15 L  -111.825  -23.040 -176.526   18.719   21.416   17.125  -59.868  176.972    0.000    0.000 batch_000326_000224
  16 H   -59.355  -27.615  178.067   19.790   20.649   13.560 -165.353   65.105    0.000    0.000 batch_000326_000224
  17 H   -57.624  -38.942  180.423   23.383   20.542   14.798    0.000    0.000    0.000    0.000 batch_000326_000224
  18 H   -82.198  -28.572  175.318   22.570   17.359   16.713  -67.254  176.673    0.000    0.000 batch_000326_000224
  19 H   -67.858  -38.330 -182.027   20.452   15.994   13.868  -62.822  -56.733    0.000    0.000 batch_000326_000224
  20 H   -70.922  -56.020 -178.714   23.402   16.363   11.500  -66.204  167.690    0.000    0.000 batch_000326_000224
  21 L    82.839 -173.298 -177.321   26.103   15.043   13.828    0.000    0.000    0.000    0.000 batch_000326_000224
  22 L   -63.456  101.407 -179.740   29.837   14.841   13.142 -177.473  177.309  179.239  179.579 batch_000326_000224
  23 L    58.017   34.923  177.331   30.052   15.656    9.434  -60.848  -68.033  -61.824    0.000 batch_000326_000224
  24 L    84.235   23.814 -177.301   26.546   14.262    8.971    0.000    0.000    0.000    0.000 batch_000326_000224
  25 H   -63.059  -42.853 -175.779   27.246   11.202   11.116    0.000    0.000    0.000    0.000 batch_000326_000224
  26 H   -75.771  -31.242  170.524   23.785   11.165   12.686  -73.285  -16.082    0.000    0.000 batch_000326_000224
  27 H   -60.493  -48.881  179.606   22.136   11.724    9.313  -69.474  167.581    0.000    0.000 batch_000326_000224
  28 H   -58.101  -41.933  174.720   23.973    8.698    7.925  -73.043  -20.247    0.000    0.000 batch_000326_000224
  29 H   -56.067  -52.895 -178.220   22.741    6.665   10.890 -179.252 -174.292   33.438    0.000 batch_000326_000224
  30 H   -62.182  -41.506 -179.078   19.134    7.701   10.282  -67.191  168.007    0.000    0.000 batch_000326_000224
  31 H   -61.618  -40.882 -179.701   19.439    7.151    6.533  -72.911  182.893   64.877 -166.526 batch_000326_000224
  32 H   -69.717  -42.746 -177.428   20.713    3.605    7.047  -70.097  173.709  -15.524    0.000 batch_000326_000224
  33 H   -70.046  -44.242 -176.700   18.105    2.722    9.669  -69.094  174.617   69.998    0.000 batch_000326_000224
  34 H   -84.976  -27.583 -177.528   15.153    4.272    7.843   65.835  -67.820    0.000    0.000 batch_000326_000224
  35 H    75.362   60.110 -174.740   16.459    3.541    4.348    0.000    0.000    0.000    0.000 batch_000326_000224
  36 L  -148.708  166.985  175.836   16.110    7.038    2.902    0.000    0.000    0.000    0.000 batch_000326_000224
  37 L  -104.305  116.379 -176.998   18.016    9.951    1.376 -178.618  177.046   -7.340    0.000 batch_000326_000224
  38 L  -116.266  125.344  179.607   18.409   12.918    3.720  -60.446  172.524    0.000    0.000 batch_000326_000224
  39 L  -131.879  134.973 -180.046   19.918   16.244    2.664 -179.536  177.791  179.598  179.985 batch_000326_000224
  40 E   -85.807  122.111  181.787   20.234   19.487    4.624  -55.486  -58.925    0.000    0.000 batch_000326_000224
  41 L  -105.103 -172.164 -178.524   18.967   22.519    2.713    0.000    0.000    0.000    0.000 batch_000326_000224
  42 L   -69.045  156.090  176.696   18.913   26.269    3.337  -68.713  -31.420    0.000    0.000 batch_000326_000224
  43 E   -55.694  146.851 -179.648   17.130   27.781    6.335  -26.157   37.374  -33.198    0.000 batch_000326_000224
  44 L   -77.164  124.022  179.652   13.387   28.292    5.904  175.793    0.000    0.000    0.000 batch_000326_000224
  45 E   -60.406  125.244  178.618   12.474   31.895    5.103 -176.214  178.458   -0.654    0.000 batch_000326_000224
  46 L    82.625   19.001  178.940   10.412   33.397    7.922    0.000    0.000    0.000    0.000 batch_000326_000224
  47 L  -145.139  153.154  178.118   11.317   30.560   10.286  176.342  118.945    0.000    0.000 batch_000326_000224
  48 L   -86.381   -4.015 -181.448   14.019   29.726   12.826   66.285   52.696    0.000    0.000 batch_000326_000224
  49 L   -95.624  175.419 -179.126   14.137   26.177   11.468    0.000    0.000    0.000    0.000 batch_000326_000224
  50 L  -124.760  149.907 -178.595   15.873   24.788    8.384  -63.589  188.606   57.042 -192.697 batch_000326_000224
  51 L   -76.850  129.357  175.193   14.598   22.829    5.386 -177.032  177.893  -11.857    0.000 batch_000326_000224
  52 E  -121.285  126.965 -178.060   15.497   19.138    5.284  177.740    0.000    0.000    0.000 batch_000326_000224
  53 L   -93.823  119.217  178.551   14.941   17.023    2.174  -61.398  160.757    0.000    0.000 batch_000326_000224
  54 L  -120.551  111.025 -176.671   13.892   13.422    2.795  -55.968  172.814    0.000    0.000 batch_000326_000224
  55 L  -110.621  132.819 -178.764   13.426   11.217   -0.266  -62.373  133.155    0.000    0.000 batch_000326_000224
  56 L   160.451 -170.041  175.838   12.103    7.654   -0.155    0.000    0.000    0.000    0.000 batch_000326_000224
  57 L   -68.874  159.313  178.651    8.983    5.555    0.395   70.591  165.687    0.000    0.000 batch_000326_000224
  58 H   -54.576  -38.517  176.524    6.195    6.793    2.664    0.000    0.000    0.000    0.000 batch_000326_000224
  59 H   -68.146  -44.780 -179.103    7.347    4.219    5.213    0.000    0.000    0.000    0.000 batch_000326_000224
  60 H   -61.583  -42.485  177.933   11.006    5.179    4.825  -63.419   88.489    0.000    0.000 batch_000326_000224
  61 H   -65.113  -44.447  177.222   10.192    8.859    5.320  -67.311  168.440    0.000    0.000 batch_000326_000224
  62 H   -57.167  -42.576  177.981    8.022    8.085    8.344  -64.509   74.743    0.000    0.000 batch_000326_000224
  63 H   -64.961  -41.046  177.039   10.917    6.132    9.849  -69.976  171.353    0.000    0.000 batch_000326_000224
  64 H   -61.313  -44.493  178.086   13.291    9.012    9.127    0.000    0.000    0.000    0.000 batch_000326_000224
  65 H   -61.874  -42.394  177.771   10.918   11.449   10.826  -70.503  173.150  -51.768    0.000 batch_000326_000224
  66 H   -57.871  -51.837 -176.058   10.646    9.136   13.831  172.197   80.420 -174.603    0.000 batch_000326_000224
  67 H   -65.587  -38.056  174.790   14.410    8.829   14.263  -67.362  172.278    0.000    0.000 batch_000326_000224
  68 H   -62.276  -47.659  179.431   14.869   12.571   13.785  -69.781  168.012    0.000    0.000 batch_000326_000224
  69 H   -61.370  -36.401  176.684   12.168   13.323   16.353  -73.475  -19.573    0.000    0.000 batch_000326_000224
  70 H   -61.842  -38.175  177.219   13.860   10.897   18.741    0.000    0.000    0.000    0.000 batch_000326_000224
  71 H   -74.308  -33.751  178.423   17.057   12.927   18.401  -72.149  -63.786 -170.522 -169.974 batch_000326_000224
  72 H   -67.154  -38.334  178.431   15.120   16.182   18.738  -69.886  174.254    0.000    0.000 batch_000326_000224
  73 L  -163.256    0.000    0.000   13.570   14.998   22.001  178.545   99.083    0.000    0.000 batch_000326_000224
SEQUENCE: ASTQTTHELTIPNNLIGCIIGRQGANINEIRQMSGAQIKIANPVEGSSGRQVTITGSAASISLAQYLINARLS
SCORE:       score     fa_atr     fa_rep     fa_sol    fa_intra_rep    fa_elec    pro_close    hbond_sr_bb    hbond_lr_bb    hbond_bb_sc    hbond_sc    dslf_fa13    atom_pair_constraint       rama      omega     fa_dun    p_aa_pp        ref        rdc    pool_converged_tag    pool_converged_rmsd    prefa_centroid_score    prefa_clean_score3        rms     maxsub    rms_full    rdc_filt    score_final    nrjumps       time    _archive_select_score_    eval_time         description
SCORE:    -114.352   -236.011     23.188    129.012           0.533    -23.053        0.030        -21.342        -17.373         -4.657      -3.553        0.000                   0.066     -5.549      3.583     47.380    -10.684      4.078      0.000   batch_000324_000238                   0.648                 104.294                 7.376      1.953     72.000       1.953       0.000       -107.798      0.000    125.000                  -107.798        0.000 batch_000328_000445
REMARK source_file batch_000328/decoys.out
REMARK tag_in_file batch_000324_000238_0001
REMARK PROTEIN SILENTFILE
ANNOTATED_SEQUENCE: A[ALA_p:NtermProteinFull]STQTTH[HIS_D]ELTIPNNLIGCIIGRQGANINEIRQMSGAQIKIANPVEGSSGRQVTITGSAASISLAQYLINARLS[SER_p:CtermProteinFull] batch_000328_000445
   1 L     0.000  146.475  178.314    1.459   -0.001   -0.001    0.000    0.000    0.000    0.000 batch_000328_000445
   2 L   -71.923  128.887  178.921    3.801    2.910    0.704  173.321  -43.175    0.000    0.000 batch_000328_000445
   3 L  -126.531  167.709 -178.910    4.650    4.929   -2.403   65.314  116.189    0.000    0.000 batch_000328_000445
   4 E   -80.681  125.990  178.013    6.765    7.978   -3.234 -176.414  176.967   -1.810    0.000 batch_000328_000445
   5 E  -155.409 -169.268  179.379    4.966   11.312   -2.914 -170.944  140.390    0.000    0.000 batch_000328_000445
   6 E  -131.039  134.748 -178.825    5.112   14.786   -1.375  -62.127  -84.835    0.000    0.000 batch_000328_000445
   7 E  -113.992  133.356  174.756    3.381   16.077    1.754  175.217   70.816    0.000    0.000 batch_000328_000445
   8 E  -100.063  119.794 -177.589    2.577   19.702    2.564 -179.759 -177.379   -4.826    0.000 batch_000328_000445
   9 L  -124.114  124.735  178.200    2.641   20.487    6.284  178.788   63.005    0.000    0.000 batch_000328_000445
  10 L   -94.824  124.208 -178.123    1.849   23.861    7.847  -60.945  -80.920    0.000    0.000 batch_000328_000445
  11 L  -128.262  131.545  178.640    3.667   24.616   11.099  -61.735  175.048    0.000    0.000 batch_000328_000445
  12 L   -53.504  141.402 -174.860    3.406   27.701   13.306  -28.658   37.957  -31.771    0.000 batch_000328_000445
  13 L   -65.165  -23.800 -178.440    6.493   29.908   13.092  -72.709  -30.494    0.000    0.000 batch_000328_000445
  14 L   -77.848  -17.082 -176.563    6.840   29.789   16.877  -70.608  -26.095    0.000    0.000 batch_000328_000445
  15 L  -106.169  -33.746 -177.042    7.166   26.002   16.792  -60.302  177.550    0.000    0.000 batch_000328_000445
  16 H   -63.728  -27.163 -178.376    9.082   25.422   13.560 -164.193   64.359    0.000    0.000 batch_000328_000445
  17 H   -55.879  -46.792  177.943   12.078   27.239   15.037    0.000    0.000    0.000    0.000 batch_000328_000445
  18 H   -70.711  -37.676  177.992   12.808   24.337   17.382  -69.446  176.847    0.000    0.000 batch_000328_000445
  19 H   -61.370  -38.798  178.293   11.940   21.809   14.678  -68.450  167.000    0.000    0.000 batch_000328_000445
  20 H   -65.907  -54.421 -179.941   14.523   23.416   12.396  -67.572  166.359    0.000    0.000 batch_000328_000445
  21 L    82.952 -174.720 -177.130   17.310   23.512   14.981    0.000    0.000    0.000    0.000 batch_000328_000445
  22 L   -63.468  102.018 -180.130   20.768   25.051   14.632 -177.446  177.348  179.226  179.544 batch_000328_000445
  23 L    58.099   34.854  177.200   21.007   25.801   10.912  -60.880  -68.038  -61.829    0.000 batch_000328_000445
  24 L    84.067   23.822 -178.643   18.591   22.949   10.218    0.000    0.000    0.000    0.000 batch_000328_000445
  25 H   -62.811  -41.721 -176.333   20.337   20.575   12.621    0.000    0.000    0.000    0.000 batch_000328_000445
  26 H   -79.160  -23.423  169.708   17.068   19.054   13.827  -72.730  -18.772    0.000    0.000 batch_000328_000445
  27 H   -64.681  -46.488  176.824   15.830   18.788   10.249  -62.515  -59.734    0.000    0.000 batch_000328_000445
  28 H   -60.404  -39.215  173.965   18.866   16.655    9.422  -72.767  -21.114    0.000    0.000 batch_000328_000445
  29 H   -56.405  -55.057 -177.287   18.054   14.566   12.490 -179.862 -172.682   30.679    0.000 batch_000328_000445
  30 H   -62.426  -42.925 -178.886   14.472   13.962   11.368  -67.056  168.370    0.000    0.000 batch_000328_000445
  31 H   -62.609  -40.064 -179.221   15.478   13.361    7.751  -72.774  182.003   64.850 -165.785 batch_000328_000445
  32 H   -69.991  -42.064 -177.447   18.099   10.804    8.776 -176.247   62.883   52.541    0.000 batch_000328_000445
  33 H   -70.753  -44.313 -176.917   15.811    8.976   11.201  -69.231  174.574   70.120    0.000 batch_000328_000445
  34 H   -84.711  -28.190 -177.786   12.759    8.928    8.935   65.354  -65.772    0.000    0.000 batch_000328_000445
  35 L    75.677   60.219 -175.375   14.720    8.690    5.687    0.000    0.000    0.000    0.000 batch_000328_000445
  36 L  -149.757  168.724  176.621   13.061   11.552    3.816    0.000    0.000    0.000    0.000 batch_000328_000445
  37 E  -104.267  119.141 -177.841   13.645   14.956    2.227 -178.964  176.813    2.823    0.000 batch_000328_000445
  38 E  -118.402  122.008  177.685   12.413   17.925    4.256  -60.475  173.348    0.000    0.000 batch_000328_000445
  39 E  -118.551  127.771 -180.821   12.456   21.499    2.960 -179.815  178.909  179.019 -179.991 batch_000328_000445
  40 L   -93.315  112.154  180.231   11.444   24.492    5.073  -54.251  -59.184    0.000    0.000 batch_000328_000445
  41 L   -89.488  154.478  179.840    9.693   27.150    2.994    0.000    0.000    0.000    0.000 batch_000328_000445
  42 L   -74.066  145.159 -179.269    9.362   30.810    3.969  -68.488  -36.181    0.000    0.000 batch_000328_000445
  43 E   -73.489  152.079  173.701    6.069   32.007    5.444   28.371  -37.061   30.615    0.000 batch_000328_000445
  44 E   -93.867  135.429 -177.647    3.715   34.321    3.563  176.059    0.000    0.000    0.000 batch_000328_000445
  45 E   -49.815  124.067 -177.999    2.889   37.660    5.182 -176.448  178.415   -0.604    0.000 batch_000328_000445
  46 L   111.361  -23.320  178.857   -0.316   37.231    7.183    0.000    0.000    0.000    0.000 batch_000328_000445
  47 L   -84.687  142.872  176.747    0.304   33.570    8.000  174.100 -111.899    0.000    0.000 batch_000328_000445
  48 L   -84.867  -13.059 -178.314    1.076   32.464   11.555   67.489  159.764    0.000    0.000 batch_000328_000445
  49 L  -134.507 -169.818 -179.017    3.026   29.490   10.210    0.000    0.000    0.000    0.000 batch_000328_000445
  50 L  -140.238  166.752 -175.080    5.011   28.319    7.186   65.884 -177.024   65.584 -168.790 batch_000328_000445
  51 L   -88.335  137.179  173.726    5.006   25.518    4.617  -65.693  173.186  -66.343    0.000 batch_000328_000445
  52 L  -120.122  126.732  180.838    7.050   22.341    5.027  177.424    0.000    0.000    0.000 batch_000328_000445
  53 E  -100.569  117.862  178.474    7.743   20.045    2.077  -61.609  -58.414    0.000    0.000 batch_000328_000445
  54 E  -116.154  111.527 -176.043    8.251   16.362    2.874  -56.259  172.690    0.000    0.000 batch_000328_000445
  55 E  -114.075  135.216 -179.263    9.192   14.155   -0.074  -62.436  137.377    0.000    0.000 batch_000328_000445
  56 E   152.657 -164.131  177.018    9.695   10.387    0.003    0.000    0.000    0.000    0.000 batch_000328_000445
  57 E   -68.202  149.990  180.148    7.833    7.145    0.690   68.203 -163.095    0.000    0.000 batch_000328_000445
  58 H   -54.781  -38.278  176.957    4.486    7.343    2.483    0.000    0.000    0.000    0.000 batch_000328_000445
  59 H   -62.094  -50.637 -176.510    6.048    5.400    5.353    0.000    0.000    0.000    0.000 batch_000328_000445
  60 H   -67.938  -29.709  175.149    9.039    7.725    5.661   61.614  -83.259    0.000    0.000 batch_000328_000445
  61 H   -65.542  -46.794  179.210    6.732   10.735    5.406  -68.725  168.512    0.000    0.000 batch_000328_000445
  62 H   -64.569  -34.341  175.577    4.607    9.518    8.315   68.759  -39.776    0.000    0.000 batch_000328_000445
  63 H   -65.861  -41.604  174.512    7.797    8.868   10.278  -70.231  172.705    0.000    0.000 batch_000328_000445
  64 H   -61.031  -41.985  177.745    8.899   12.441    9.601    0.000    0.000    0.000    0.000 batch_000328_000445
  65 H   -61.879  -40.820 -179.296    5.490   13.639   10.782  -71.117  175.824  -50.627    0.000 batch_000328_000445
  66 H   -64.094  -41.007  179.298    5.828   11.599   13.973  -66.552  -24.703   -1.396    0.000 batch_000328_000445
  67 H   -71.224  -37.326  172.917    9.228   13.120   14.739  -67.089  172.173    0.000    0.000 batch_000328_000445
  68 H   -62.353  -43.682  178.302    7.903   16.589   13.940  -70.016  167.743    0.000    0.000 batch_000328_000445
  69 H   -60.216  -38.151  176.014    4.954   15.942   16.251  -73.843  -19.939    0.000    0.000 batch_000328_000445
  70 H   -61.109  -38.072  177.861    7.425   15.015   18.987    0.000    0.000    0.000    0.000 batch_000328_000445
  71 H   -75.198  -32.527  177.037    9.088   18.397   18.487  -70.919  -65.461 -175.777 -174.320 batch_000328_000445
  72 H   -66.741  -39.538  178.518    5.702   20.121   18.369  -71.666  171.535    0.000    0.000 batch_000328_000445
  73 L  -163.464    0.000    0.000    4.751   18.591   21.716  178.516   99.238    0.000    0.000 batch_000328_000445
