# Supplementary material for: Combining Evolutionary Information and an Iterative Sampling Strategy for Accurate Protein Structure Prediction
Source: PLoS Comput Biol. 2015 Dec 29;11(12):e1004661. doi: 10.1371/journal.pcbi.1004661 (PMC4694711; doi:10.1371/journal.pcbi.1004661)
Supplement: S1 File — Input files for target 1wvn and scripts to carry out the steps outlined in the protocol capture in S1 Text as well as exemplary output files are provided in this attachement. The supplementary materials are also included with Rosetta under the directory “Rosetta/demos/protocol_capture/2015/ rasrec_evolutionary_restraints” (ZIP) [file pcbi.1004661.s003.zip › protocol_capture/outputs/5_refinement_run/low_30.pdb]

MODEL        1
REMARK ROSETTA-TAG batch_000314_000173_0001
ATOM      1  N   ALA A   1       7.397  -0.686   3.504  1.00  0.00           N  
ATOM      2  CA  ALA A   1       6.493   0.197   2.779  1.00  0.00           C  
ATOM      3  C   ALA A   1       6.324  -0.252   1.334  1.00  0.00           C  
ATOM      4  O   ALA A   1       7.161  -0.979   0.798  1.00  0.00           O  
ATOM      5  CB  ALA A   1       6.998   1.632   2.832  1.00  0.00           C  
ATOM      6 1H   ALA A   1       7.490  -0.369   4.448  1.00  0.00           H  
ATOM      7 2H   ALA A   1       7.030  -1.616   3.501  1.00  0.00           H  
ATOM      8 3H   ALA A   1       8.294  -0.681   3.062  1.00  0.00           H  
ATOM      9  HA  ALA A   1       5.515   0.150   3.260  1.00  0.00           H  
ATOM     10 1HB  ALA A   1       6.312   2.280   2.286  1.00  0.00           H  
ATOM     11 2HB  ALA A   1       7.058   1.959   3.870  1.00  0.00           H  
ATOM     12 3HB  ALA A   1       7.986   1.686   2.377  1.00  0.00           H  
ATOM     13  N   SER A   2       5.237   0.184   0.707  1.00  0.00           N  
ATOM     14  CA  SER A   2       4.968  -0.155  -0.686  1.00  0.00           C  
ATOM     15  C   SER A   2       5.727   0.765  -1.633  1.00  0.00           C  
ATOM     16  O   SER A   2       6.282   1.781  -1.215  1.00  0.00           O  
ATOM     17  CB  SER A   2       3.480  -0.067  -0.966  1.00  0.00           C  
ATOM     18  OG  SER A   2       3.036   1.261  -0.910  1.00  0.00           O  
ATOM     19  H   SER A   2       4.580   0.765   1.208  1.00  0.00           H  
ATOM     20  HA  SER A   2       5.299  -1.179  -0.863  1.00  0.00           H  
ATOM     21 1HB  SER A   2       3.271  -0.483  -1.951  1.00  0.00           H  
ATOM     22 2HB  SER A   2       2.937  -0.666  -0.236  1.00  0.00           H  
ATOM     23  HG  SER A   2       3.184   1.626  -1.786  1.00  0.00           H  
ATOM     24  N   THR A   3       5.749   0.402  -2.911  1.00  0.00           N  
ATOM     25  CA  THR A   3       6.440   1.195  -3.921  1.00  0.00           C  
ATOM     26  C   THR A   3       5.452   1.970  -4.783  1.00  0.00           C  
ATOM     27  O   THR A   3       4.240   1.778  -4.681  1.00  0.00           O  
ATOM     28  CB  THR A   3       7.321   0.305  -4.817  1.00  0.00           C  
ATOM     29  OG1 THR A   3       6.491  -0.580  -5.580  1.00  0.00           O  
ATOM     30  CG2 THR A   3       8.286  -0.513  -3.973  1.00  0.00           C  
ATOM     31  H   THR A   3       5.276  -0.446  -3.190  1.00  0.00           H  
ATOM     32  HA  THR A   3       7.082   1.916  -3.415  1.00  0.00           H  
ATOM     33  HB  THR A   3       7.889   0.931  -5.505  1.00  0.00           H  
ATOM     34  HG1 THR A   3       6.176  -0.126  -6.365  1.00  0.00           H  
ATOM     35 1HG2 THR A   3       8.901  -1.135  -4.623  1.00  0.00           H  
ATOM     36 2HG2 THR A   3       8.927   0.158  -3.400  1.00  0.00           H  
ATOM     37 3HG2 THR A   3       7.724  -1.148  -3.290  1.00  0.00           H  
ATOM     38  N   GLN A   4       5.976   2.847  -5.632  1.00  0.00           N  
ATOM     39  CA  GLN A   4       5.141   3.643  -6.524  1.00  0.00           C  
ATOM     40  C   GLN A   4       5.068   3.018  -7.912  1.00  0.00           C  
ATOM     41  O   GLN A   4       5.881   2.164  -8.263  1.00  0.00           O  
ATOM     42  CB  GLN A   4       5.675   5.074  -6.623  1.00  0.00           C  
ATOM     43  CG  GLN A   4       5.797   5.786  -5.287  1.00  0.00           C  
ATOM     44  CD  GLN A   4       4.461   5.928  -4.582  1.00  0.00           C  
ATOM     45  OE1 GLN A   4       3.517   6.510  -5.124  1.00  0.00           O  
ATOM     46  NE2 GLN A   4       4.374   5.397  -3.368  1.00  0.00           N  
ATOM     47  H   GLN A   4       6.979   2.965  -5.660  1.00  0.00           H  
ATOM     48  HA  GLN A   4       4.131   3.675  -6.116  1.00  0.00           H  
ATOM     49 1HB  GLN A   4       6.660   5.064  -7.090  1.00  0.00           H  
ATOM     50 2HB  GLN A   4       5.017   5.665  -7.260  1.00  0.00           H  
ATOM     51 1HG  GLN A   4       6.465   5.215  -4.641  1.00  0.00           H  
ATOM     52 2HG  GLN A   4       6.203   6.784  -5.454  1.00  0.00           H  
ATOM     53 1HE2 GLN A   4       3.517   5.460  -2.855  1.00  0.00           H  
ATOM     54 2HE2 GLN A   4       5.164   4.934  -2.966  1.00  0.00           H  
ATOM     55  N   THR A   5       4.088   3.451  -8.698  1.00  0.00           N  
ATOM     56  CA  THR A   5       3.893   2.920 -10.042  1.00  0.00           C  
ATOM     57  C   THR A   5       4.315   3.932 -11.100  1.00  0.00           C  
ATOM     58  O   THR A   5       3.926   5.098 -11.048  1.00  0.00           O  
ATOM     59  CB  THR A   5       2.426   2.514 -10.271  1.00  0.00           C  
ATOM     60  OG1 THR A   5       2.065   1.478  -9.349  1.00  0.00           O  
ATOM     61  CG2 THR A   5       2.226   2.014 -11.694  1.00  0.00           C  
ATOM     62  H   THR A   5       3.462   4.166  -8.356  1.00  0.00           H  
ATOM     63  HA  THR A   5       4.517   2.033 -10.158  1.00  0.00           H  
ATOM     64  HB  THR A   5       1.779   3.375 -10.100  1.00  0.00           H  
ATOM     65  HG1 THR A   5       1.856   1.867  -8.496  1.00  0.00           H  
ATOM     66 1HG2 THR A   5       1.183   1.732 -11.837  1.00  0.00           H  
ATOM     67 2HG2 THR A   5       2.489   2.804 -12.397  1.00  0.00           H  
ATOM     68 3HG2 THR A   5       2.863   1.148 -11.867  1.00  0.00           H  
ATOM     69  N   THR A   6       5.113   3.478 -12.061  1.00  0.00           N  
ATOM     70  CA  THR A   6       5.599   4.345 -13.127  1.00  0.00           C  
ATOM     71  C   THR A   6       4.803   4.141 -14.409  1.00  0.00           C  
ATOM     72  O   THR A   6       4.751   3.036 -14.950  1.00  0.00           O  
ATOM     73  CB  THR A   6       7.094   4.101 -13.403  1.00  0.00           C  
ATOM     74  OG1 THR A   6       7.857   4.417 -12.230  1.00  0.00           O  
ATOM     75  CG2 THR A   6       7.571   4.964 -14.561  1.00  0.00           C  
ATOM     76  H   THR A   6       5.391   2.506 -12.052  1.00  0.00           H  
ATOM     77  HA  THR A   6       5.473   5.382 -12.814  1.00  0.00           H  
ATOM     78  HB  THR A   6       7.252   3.051 -13.650  1.00  0.00           H  
ATOM     79  HG1 THR A   6       7.832   5.365 -12.080  1.00  0.00           H  
ATOM     80 1HG2 THR A   6       8.630   4.777 -14.742  1.00  0.00           H  
ATOM     81 2HG2 THR A   6       7.001   4.717 -15.457  1.00  0.00           H  
ATOM     82 3HG2 THR A   6       7.425   6.015 -14.316  1.00  0.00           H  
ATOM     83  N   HIS A   7       4.183   5.212 -14.892  1.00  0.00           N  
ATOM     84  CA  HIS A   7       3.456   5.173 -16.156  1.00  0.00           C  
ATOM     85  C   HIS A   7       4.269   5.806 -17.278  1.00  0.00           C  
ATOM     86  O   HIS A   7       4.888   6.854 -17.094  1.00  0.00           O  
ATOM     87  CB  HIS A   7       2.108   5.889 -16.027  1.00  0.00           C  
ATOM     88  CG  HIS A   7       1.344   5.968 -17.313  1.00  0.00           C  
ATOM     89  ND1 HIS A   7       0.712   4.876 -17.870  1.00  0.00           N  
ATOM     90  CD2 HIS A   7       1.112   7.006 -18.149  1.00  0.00           C  
ATOM     91  CE1 HIS A   7       0.122   5.241 -18.996  1.00  0.00           C  
ATOM     92  NE2 HIS A   7       0.350   6.528 -19.187  1.00  0.00           N  
ATOM     93  H   HIS A   7       4.215   6.076 -14.370  1.00  0.00           H  
ATOM     94  HA  HIS A   7       3.263   4.137 -16.432  1.00  0.00           H  
ATOM     95 1HB  HIS A   7       1.489   5.371 -15.294  1.00  0.00           H  
ATOM     96 2HB  HIS A   7       2.268   6.903 -15.663  1.00  0.00           H  
ATOM     97  HD1 HIS A   7       0.629   3.968 -17.460  1.00  0.00           H  
ATOM     98  HD2 HIS A   7       1.407   8.055 -18.127  1.00  0.00           H  
ATOM     99  HE1 HIS A   7      -0.435   4.518 -19.590  1.00  0.00           H  
ATOM    100  N   GLU A   8       4.263   5.163 -18.441  1.00  0.00           N  
ATOM    101  CA  GLU A   8       4.950   5.694 -19.612  1.00  0.00           C  
ATOM    102  C   GLU A   8       3.958   6.236 -20.634  1.00  0.00           C  
ATOM    103  O   GLU A   8       3.119   5.498 -21.150  1.00  0.00           O  
ATOM    104  CB  GLU A   8       5.820   4.611 -20.256  1.00  0.00           C  
ATOM    105  CG  GLU A   8       6.625   5.085 -21.458  1.00  0.00           C  
ATOM    106  CD  GLU A   8       7.452   3.991 -22.075  1.00  0.00           C  
ATOM    107  OE1 GLU A   8       7.236   2.850 -21.744  1.00  0.00           O  
ATOM    108  OE2 GLU A   8       8.301   4.297 -22.879  1.00  0.00           O  
ATOM    109  H   GLU A   8       3.771   4.285 -18.515  1.00  0.00           H  
ATOM    110  HA  GLU A   8       5.593   6.515 -19.294  1.00  0.00           H  
ATOM    111 1HB  GLU A   8       6.520   4.220 -19.517  1.00  0.00           H  
ATOM    112 2HB  GLU A   8       5.190   3.783 -20.581  1.00  0.00           H  
ATOM    113 1HG  GLU A   8       5.941   5.475 -22.210  1.00  0.00           H  
ATOM    114 2HG  GLU A   8       7.281   5.897 -21.146  1.00  0.00           H  
ATOM    115  N   LEU A   9       4.060   7.529 -20.921  1.00  0.00           N  
ATOM    116  CA  LEU A   9       3.172   8.172 -21.881  1.00  0.00           C  
ATOM    117  C   LEU A   9       3.960   8.826 -23.009  1.00  0.00           C  
ATOM    118  O   LEU A   9       4.868   9.620 -22.766  1.00  0.00           O  
ATOM    119  CB  LEU A   9       2.305   9.225 -21.179  1.00  0.00           C  
ATOM    120  CG  LEU A   9       1.378  10.040 -22.090  1.00  0.00           C  
ATOM    121  CD1 LEU A   9       0.341   9.118 -22.715  1.00  0.00           C  
ATOM    122  CD2 LEU A   9       0.713  11.143 -21.281  1.00  0.00           C  
ATOM    123  H   LEU A   9       4.772   8.080 -20.463  1.00  0.00           H  
ATOM    124  HA  LEU A   9       2.520   7.413 -22.313  1.00  0.00           H  
ATOM    125 1HB  LEU A   9       1.684   8.724 -20.437  1.00  0.00           H  
ATOM    126 2HB  LEU A   9       2.960   9.925 -20.660  1.00  0.00           H  
ATOM    127  HG  LEU A   9       1.961  10.483 -22.898  1.00  0.00           H  
ATOM    128 1HD1 LEU A   9      -0.318   9.697 -23.363  1.00  0.00           H  
ATOM    129 2HD1 LEU A   9       0.844   8.350 -23.304  1.00  0.00           H  
ATOM    130 3HD1 LEU A   9      -0.247   8.646 -21.929  1.00  0.00           H  
ATOM    131 1HD2 LEU A   9       0.055  11.723 -21.929  1.00  0.00           H  
ATOM    132 2HD2 LEU A   9       0.129  10.701 -20.473  1.00  0.00           H  
ATOM    133 3HD2 LEU A   9       1.476  11.797 -20.860  1.00  0.00           H  
ATOM    134  N   THR A  10       3.607   8.487 -24.245  1.00  0.00           N  
ATOM    135  CA  THR A  10       4.260   9.063 -25.414  1.00  0.00           C  
ATOM    136  C   THR A  10       3.456  10.228 -25.976  1.00  0.00           C  
ATOM    137  O   THR A  10       2.276  10.083 -26.295  1.00  0.00           O  
ATOM    138  CB  THR A  10       4.470   8.003 -26.510  1.00  0.00           C  
ATOM    139  OG1 THR A  10       5.308   6.953 -26.009  1.00  0.00           O  
ATOM    140  CG2 THR A  10       5.122   8.625 -27.736  1.00  0.00           C  
ATOM    141  H   THR A  10       2.866   7.812 -24.377  1.00  0.00           H  
ATOM    142  HA  THR A  10       5.236   9.443 -25.112  1.00  0.00           H  
ATOM    143  HB  THR A  10       3.508   7.577 -26.794  1.00  0.00           H  
ATOM    144  HG1 THR A  10       6.226   7.230 -26.049  1.00  0.00           H  
ATOM    145 1HG2 THR A  10       5.262   7.861 -28.500  1.00  0.00           H  
ATOM    146 2HG2 THR A  10       4.482   9.416 -28.126  1.00  0.00           H  
ATOM    147 3HG2 THR A  10       6.089   9.044 -27.460  1.00  0.00           H  
ATOM    148  N   ILE A  11       4.101  11.383 -26.095  1.00  0.00           N  
ATOM    149  CA  ILE A  11       3.449  12.574 -26.627  1.00  0.00           C  
ATOM    150  C   ILE A  11       4.239  13.161 -27.790  1.00  0.00           C  
ATOM    151  O   ILE A  11       5.458  13.311 -27.712  1.00  0.00           O  
ATOM    152  CB  ILE A  11       3.277  13.642 -25.532  1.00  0.00           C  
ATOM    153  CG1 ILE A  11       2.397  13.108 -24.398  1.00  0.00           C  
ATOM    154  CG2 ILE A  11       2.682  14.914 -26.117  1.00  0.00           C  
ATOM    155  CD1 ILE A  11       2.215  14.081 -23.256  1.00  0.00           C  
ATOM    156  H   ILE A  11       5.068  11.438 -25.809  1.00  0.00           H  
ATOM    157  HA  ILE A  11       2.462  12.293 -26.993  1.00  0.00           H  
ATOM    158  HB  ILE A  11       4.247  13.874 -25.094  1.00  0.00           H  
ATOM    159 1HG1 ILE A  11       1.413  12.855 -24.791  1.00  0.00           H  
ATOM    160 2HG1 ILE A  11       2.834  12.193 -23.999  1.00  0.00           H  
ATOM    161 1HG2 ILE A  11       2.567  15.658 -25.330  1.00  0.00           H  
ATOM    162 2HG2 ILE A  11       3.345  15.303 -26.889  1.00  0.00           H  
ATOM    163 3HG2 ILE A  11       1.708  14.692 -26.553  1.00  0.00           H  
ATOM    164 1HD1 ILE A  11       1.581  13.631 -22.492  1.00  0.00           H  
ATOM    165 2HD1 ILE A  11       3.187  14.322 -22.825  1.00  0.00           H  
ATOM    166 3HD1 ILE A  11       1.746  14.992 -23.625  1.00  0.00           H  
ATOM    167  N   PRO A  12       3.536  13.492 -28.868  1.00  0.00           N  
ATOM    168  CA  PRO A  12       4.167  14.084 -30.042  1.00  0.00           C  
ATOM    169  C   PRO A  12       5.019  15.287 -29.660  1.00  0.00           C  
ATOM    170  O   PRO A  12       4.642  16.079 -28.796  1.00  0.00           O  
ATOM    171  CB  PRO A  12       2.971  14.490 -30.908  1.00  0.00           C  
ATOM    172  CG  PRO A  12       1.915  13.496 -30.563  1.00  0.00           C  
ATOM    173  CD  PRO A  12       2.075  13.279 -29.082  1.00  0.00           C  
ATOM    174  HA  PRO A  12       4.778  13.322 -30.547  1.00  0.00           H  
ATOM    175 1HB  PRO A  12       2.675  15.525 -30.679  1.00  0.00           H  
ATOM    176 2HB  PRO A  12       3.250  14.464 -31.972  1.00  0.00           H  
ATOM    177 1HG  PRO A  12       0.922  13.889 -30.828  1.00  0.00           H  
ATOM    178 2HG  PRO A  12       2.057  12.574 -31.144  1.00  0.00           H  
ATOM    179 1HD  PRO A  12       1.474  14.021 -28.535  1.00  0.00           H  
ATOM    180 2HD  PRO A  12       1.759  12.257 -28.824  1.00  0.00           H  
ATOM    181  N   ASN A  13       6.171  15.420 -30.310  1.00  0.00           N  
ATOM    182  CA  ASN A  13       7.140  16.448 -29.950  1.00  0.00           C  
ATOM    183  C   ASN A  13       6.660  17.830 -30.375  1.00  0.00           C  
ATOM    184  O   ASN A  13       7.292  18.840 -30.065  1.00  0.00           O  
ATOM    185  CB  ASN A  13       8.495  16.142 -30.559  1.00  0.00           C  
ATOM    186  CG  ASN A  13       8.492  16.253 -32.059  1.00  0.00           C  
ATOM    187  OD1 ASN A  13       7.664  16.963 -32.640  1.00  0.00           O  
ATOM    188  ND2 ASN A  13       9.404  15.563 -32.697  1.00  0.00           N  
ATOM    189  H   ASN A  13       6.381  14.792 -31.073  1.00  0.00           H  
ATOM    190  HA  ASN A  13       7.242  16.462 -28.863  1.00  0.00           H  
ATOM    191 1HB  ASN A  13       9.239  16.831 -30.157  1.00  0.00           H  
ATOM    192 2HB  ASN A  13       8.800  15.133 -30.282  1.00  0.00           H  
ATOM    193 1HD2 ASN A  13       9.449  15.598 -33.696  1.00  0.00           H  
ATOM    194 2HD2 ASN A  13      10.054  15.002 -32.186  1.00  0.00           H  
ATOM    195  N   ASN A  14       5.539  17.868 -31.088  1.00  0.00           N  
ATOM    196  CA  ASN A  14       4.902  19.130 -31.447  1.00  0.00           C  
ATOM    197  C   ASN A  14       3.951  19.598 -30.353  1.00  0.00           C  
ATOM    198  O   ASN A  14       3.529  20.754 -30.337  1.00  0.00           O  
ATOM    199  CB  ASN A  14       4.172  19.001 -32.771  1.00  0.00           C  
ATOM    200  CG  ASN A  14       5.110  18.876 -33.939  1.00  0.00           C  
ATOM    201  OD1 ASN A  14       6.173  19.507 -33.967  1.00  0.00           O  
ATOM    202  ND2 ASN A  14       4.739  18.074 -34.903  1.00  0.00           N  
ATOM    203  H   ASN A  14       5.117  17.001 -31.388  1.00  0.00           H  
ATOM    204  HA  ASN A  14       5.677  19.892 -31.549  1.00  0.00           H  
ATOM    205 1HB  ASN A  14       3.523  18.124 -32.745  1.00  0.00           H  
ATOM    206 2HB  ASN A  14       3.536  19.874 -32.922  1.00  0.00           H  
ATOM    207 1HD2 ASN A  14       5.324  17.952 -35.706  1.00  0.00           H  
ATOM    208 2HD2 ASN A  14       3.870  17.583 -34.839  1.00  0.00           H  
ATOM    209  N   LEU A  15       3.617  18.693 -29.440  1.00  0.00           N  
ATOM    210  CA  LEU A  15       2.707  19.009 -28.345  1.00  0.00           C  
ATOM    211  C   LEU A  15       3.438  19.027 -27.009  1.00  0.00           C  
ATOM    212  O   LEU A  15       2.988  19.657 -26.052  1.00  0.00           O  
ATOM    213  CB  LEU A  15       1.563  17.988 -28.295  1.00  0.00           C  
ATOM    214  CG  LEU A  15       0.709  17.884 -29.565  1.00  0.00           C  
ATOM    215  CD1 LEU A  15      -0.315  16.769 -29.399  1.00  0.00           C  
ATOM    216  CD2 LEU A  15       0.027  19.218 -29.829  1.00  0.00           C  
ATOM    217  H   LEU A  15       4.003  17.762 -29.505  1.00  0.00           H  
ATOM    218  HA  LEU A  15       2.286  19.998 -28.520  1.00  0.00           H  
ATOM    219 1HB  LEU A  15       1.984  17.004 -28.098  1.00  0.00           H  
ATOM    220 2HB  LEU A  15       0.900  18.249 -27.470  1.00  0.00           H  
ATOM    221  HG  LEU A  15       1.345  17.628 -30.412  1.00  0.00           H  
ATOM    222 1HD1 LEU A  15      -0.922  16.695 -30.301  1.00  0.00           H  
ATOM    223 2HD1 LEU A  15       0.200  15.824 -29.231  1.00  0.00           H  
ATOM    224 3HD1 LEU A  15      -0.958  16.990 -28.547  1.00  0.00           H  
ATOM    225 1HD2 LEU A  15      -0.580  19.144 -30.732  1.00  0.00           H  
ATOM    226 2HD2 LEU A  15      -0.612  19.474 -28.983  1.00  0.00           H  
ATOM    227 3HD2 LEU A  15       0.782  19.993 -29.962  1.00  0.00           H  
ATOM    228  N   ILE A  16       4.568  18.330 -26.949  1.00  0.00           N  
ATOM    229  CA  ILE A  16       5.319  18.194 -25.707  1.00  0.00           C  
ATOM    230  C   ILE A  16       5.789  19.550 -25.195  1.00  0.00           C  
ATOM    231  O   ILE A  16       6.013  19.728 -23.998  1.00  0.00           O  
ATOM    232  CB  ILE A  16       6.534  17.268 -25.899  1.00  0.00           C  
ATOM    233  CG1 ILE A  16       7.032  16.753 -24.546  1.00  0.00           C  
ATOM    234  CG2 ILE A  16       7.647  17.996 -26.637  1.00  0.00           C  
ATOM    235  CD1 ILE A  16       6.056  15.836 -23.845  1.00  0.00           C  
ATOM    236  H   ILE A  16       4.916  17.884 -27.786  1.00  0.00           H  
ATOM    237  HA  ILE A  16       4.666  17.754 -24.955  1.00  0.00           H  
ATOM    238  HB  ILE A  16       6.238  16.394 -26.478  1.00  0.00           H  
ATOM    239 1HG1 ILE A  16       7.968  16.213 -24.684  1.00  0.00           H  
ATOM    240 2HG1 ILE A  16       7.237  17.598 -23.888  1.00  0.00           H  
ATOM    241 1HG2 ILE A  16       8.498  17.328 -26.763  1.00  0.00           H  
ATOM    242 2HG2 ILE A  16       7.287  18.314 -27.614  1.00  0.00           H  
ATOM    243 3HG2 ILE A  16       7.954  18.870 -26.061  1.00  0.00           H  
ATOM    244 1HD1 ILE A  16       6.479  15.513 -22.893  1.00  0.00           H  
ATOM    245 2HD1 ILE A  16       5.121  16.369 -23.664  1.00  0.00           H  
ATOM    246 3HD1 ILE A  16       5.863  14.965 -24.469  1.00  0.00           H  
ATOM    247  N   GLY A  17       5.936  20.503 -26.109  1.00  0.00           N  
ATOM    248  CA  GLY A  17       6.350  21.853 -25.748  1.00  0.00           C  
ATOM    249  C   GLY A  17       5.391  22.472 -24.739  1.00  0.00           C  
ATOM    250  O   GLY A  17       5.810  23.184 -23.826  1.00  0.00           O  
ATOM    251  H   GLY A  17       5.756  20.286 -27.079  1.00  0.00           H  
ATOM    252 1HA  GLY A  17       7.356  21.826 -25.329  1.00  0.00           H  
ATOM    253 2HA  GLY A  17       6.391  22.473 -26.643  1.00  0.00           H  
ATOM    254  N   CYS A  18       4.102  22.197 -24.910  1.00  0.00           N  
ATOM    255  CA  CYS A  18       3.081  22.729 -24.016  1.00  0.00           C  
ATOM    256  C   CYS A  18       2.983  21.905 -22.738  1.00  0.00           C  
ATOM    257  O   CYS A  18       2.542  22.400 -21.701  1.00  0.00           O  
ATOM    258  CB  CYS A  18       1.718  22.750 -24.708  1.00  0.00           C  
ATOM    259  SG  CYS A  18       1.610  23.912 -26.091  1.00  0.00           S  
ATOM    260  H   CYS A  18       3.823  21.604 -25.678  1.00  0.00           H  
ATOM    261  HA  CYS A  18       3.351  23.751 -23.750  1.00  0.00           H  
ATOM    262 1HB  CYS A  18       1.486  21.754 -25.086  1.00  0.00           H  
ATOM    263 2HB  CYS A  18       0.946  23.014 -23.985  1.00  0.00           H  
ATOM    264  HG  CYS A  18       0.356  23.618 -26.421  1.00  0.00           H  
ATOM    265  N   ILE A  19       3.397  20.645 -22.820  1.00  0.00           N  
ATOM    266  CA  ILE A  19       3.434  19.773 -21.652  1.00  0.00           C  
ATOM    267  C   ILE A  19       4.605  20.122 -20.742  1.00  0.00           C  
ATOM    268  O   ILE A  19       4.482  20.096 -19.518  1.00  0.00           O  
ATOM    269  CB  ILE A  19       3.531  18.295 -22.072  1.00  0.00           C  
ATOM    270  CG1 ILE A  19       2.341  17.912 -22.955  1.00  0.00           C  
ATOM    271  CG2 ILE A  19       3.600  17.397 -20.847  1.00  0.00           C  
ATOM    272  CD1 ILE A  19       0.997  18.169 -22.314  1.00  0.00           C  
ATOM    273  H   ILE A  19       3.693  20.282 -23.715  1.00  0.00           H  
ATOM    274  HA  ILE A  19       2.512  19.911 -21.088  1.00  0.00           H  
ATOM    275  HB  ILE A  19       4.429  18.146 -22.671  1.00  0.00           H  
ATOM    276 1HG1 ILE A  19       2.386  18.471 -23.889  1.00  0.00           H  
ATOM    277 2HG1 ILE A  19       2.401  16.853 -23.207  1.00  0.00           H  
ATOM    278 1HG2 ILE A  19       3.668  16.356 -21.162  1.00  0.00           H  
ATOM    279 2HG2 ILE A  19       4.478  17.655 -20.256  1.00  0.00           H  
ATOM    280 3HG2 ILE A  19       2.703  17.536 -20.243  1.00  0.00           H  
ATOM    281 1HD1 ILE A  19       0.203  17.872 -23.000  1.00  0.00           H  
ATOM    282 2HD1 ILE A  19       0.916  17.590 -21.393  1.00  0.00           H  
ATOM    283 3HD1 ILE A  19       0.900  19.230 -22.085  1.00  0.00           H  
ATOM    284  N   ILE A  20       5.742  20.446 -21.348  1.00  0.00           N  
ATOM    285  CA  ILE A  20       6.927  20.839 -20.595  1.00  0.00           C  
ATOM    286  C   ILE A  20       6.748  22.213 -19.962  1.00  0.00           C  
ATOM    287  O   ILE A  20       6.927  22.380 -18.756  1.00  0.00           O  
ATOM    288  CB  ILE A  20       8.174  20.848 -21.497  1.00  0.00           C  
ATOM    289  CG1 ILE A  20       8.515  19.426 -21.952  1.00  0.00           C  
ATOM    290  CG2 ILE A  20       9.354  21.474 -20.769  1.00  0.00           C  
ATOM    291  CD1 ILE A  20       9.530  19.369 -23.070  1.00  0.00           C  
ATOM    292  H   ILE A  20       5.787  20.421 -22.357  1.00  0.00           H  
ATOM    293  HA  ILE A  20       7.085  20.114 -19.796  1.00  0.00           H  
ATOM    294  HB  ILE A  20       7.967  21.425 -22.398  1.00  0.00           H  
ATOM    295 1HG1 ILE A  20       8.904  18.858 -21.107  1.00  0.00           H  
ATOM    296 2HG1 ILE A  20       7.608  18.925 -22.291  1.00  0.00           H  
ATOM    297 1HG2 ILE A  20      10.227  21.472 -21.421  1.00  0.00           H  
ATOM    298 2HG2 ILE A  20       9.109  22.499 -20.495  1.00  0.00           H  
ATOM    299 3HG2 ILE A  20       9.572  20.900 -19.869  1.00  0.00           H  
ATOM    300 1HD1 ILE A  20       9.720  18.329 -23.337  1.00  0.00           H  
ATOM    301 2HD1 ILE A  20       9.145  19.902 -23.939  1.00  0.00           H  
ATOM    302 3HD1 ILE A  20      10.459  19.833 -22.741  1.00  0.00           H  
ATOM    303  N   GLY A  21       6.392  23.195 -20.784  1.00  0.00           N  
ATOM    304  CA  GLY A  21       6.201  24.560 -20.308  1.00  0.00           C  
ATOM    305  C   GLY A  21       7.518  25.324 -20.284  1.00  0.00           C  
ATOM    306  O   GLY A  21       8.563  24.792 -20.659  1.00  0.00           O  
ATOM    307  H   GLY A  21       6.251  22.991 -21.762  1.00  0.00           H  
ATOM    308 1HA  GLY A  21       5.490  25.074 -20.955  1.00  0.00           H  
ATOM    309 2HA  GLY A  21       5.770  24.540 -19.308  1.00  0.00           H  
ATOM    310  N   ARG A  22       7.462  26.576 -19.841  1.00  0.00           N  
ATOM    311  CA  ARG A  22       8.642  27.432 -19.813  1.00  0.00           C  
ATOM    312  C   ARG A  22       9.703  26.878 -18.871  1.00  0.00           C  
ATOM    313  O   ARG A  22       9.592  27.004 -17.652  1.00  0.00           O  
ATOM    314  CB  ARG A  22       8.270  28.842 -19.379  1.00  0.00           C  
ATOM    315  CG  ARG A  22       9.421  29.836 -19.376  1.00  0.00           C  
ATOM    316  CD  ARG A  22       8.968  31.200 -19.003  1.00  0.00           C  
ATOM    317  NE  ARG A  22      10.069  32.150 -18.981  1.00  0.00           N  
ATOM    318  CZ  ARG A  22       9.944  33.458 -18.686  1.00  0.00           C  
ATOM    319  NH1 ARG A  22       8.764  33.956 -18.389  1.00  0.00           N  
ATOM    320  NH2 ARG A  22      11.009  34.242 -18.694  1.00  0.00           N  
ATOM    321  H   ARG A  22       6.580  26.943 -19.515  1.00  0.00           H  
ATOM    322  HA  ARG A  22       9.060  27.477 -20.819  1.00  0.00           H  
ATOM    323 1HB  ARG A  22       7.498  29.234 -20.040  1.00  0.00           H  
ATOM    324 2HB  ARG A  22       7.855  28.815 -18.371  1.00  0.00           H  
ATOM    325 1HG  ARG A  22      10.175  29.516 -18.657  1.00  0.00           H  
ATOM    326 2HG  ARG A  22       9.864  29.882 -20.372  1.00  0.00           H  
ATOM    327 1HD  ARG A  22       8.230  31.549 -19.725  1.00  0.00           H  
ATOM    328 2HD  ARG A  22       8.520  31.175 -18.010  1.00  0.00           H  
ATOM    329  HE  ARG A  22      10.992  31.804 -19.204  1.00  0.00           H  
ATOM    330 1HH1 ARG A  22       7.950  33.357 -18.383  1.00  0.00           H  
ATOM    331 2HH1 ARG A  22       8.671  34.937 -18.168  1.00  0.00           H  
ATOM    332 1HH2 ARG A  22      11.916  33.859 -18.921  1.00  0.00           H  
ATOM    333 2HH2 ARG A  22      10.916  35.222 -18.472  1.00  0.00           H  
ATOM    334  N   GLN A  23      10.732  26.263 -19.444  1.00  0.00           N  
ATOM    335  CA  GLN A  23      11.810  25.677 -18.656  1.00  0.00           C  
ATOM    336  C   GLN A  23      11.277  24.628 -17.689  1.00  0.00           C  
ATOM    337  O   GLN A  23      11.786  24.479 -16.578  1.00  0.00           O  
ATOM    338  CB  GLN A  23      12.563  26.764 -17.885  1.00  0.00           C  
ATOM    339  CG  GLN A  23      13.219  27.813 -18.768  1.00  0.00           C  
ATOM    340  CD  GLN A  23      14.371  27.249 -19.577  1.00  0.00           C  
ATOM    341  OE1 GLN A  23      15.368  26.779 -19.020  1.00  0.00           O  
ATOM    342  NE2 GLN A  23      14.243  27.293 -20.898  1.00  0.00           N  
ATOM    343  H   GLN A  23      10.769  26.201 -20.452  1.00  0.00           H  
ATOM    344  HA  GLN A  23      12.507  25.185 -19.335  1.00  0.00           H  
ATOM    345 1HB  GLN A  23      11.875  27.275 -17.211  1.00  0.00           H  
ATOM    346 2HB  GLN A  23      13.340  26.305 -17.274  1.00  0.00           H  
ATOM    347 1HG  GLN A  23      12.475  28.206 -19.461  1.00  0.00           H  
ATOM    348 2HG  GLN A  23      13.603  28.615 -18.138  1.00  0.00           H  
ATOM    349 1HE2 GLN A  23      14.971  26.935 -21.484  1.00  0.00           H  
ATOM    350 2HE2 GLN A  23      13.418  27.683 -21.308  1.00  0.00           H  
ATOM    351  N   GLY A  24      10.250  23.903 -18.117  1.00  0.00           N  
ATOM    352  CA  GLY A  24       9.678  22.832 -17.310  1.00  0.00           C  
ATOM    353  C   GLY A  24       8.664  23.375 -16.312  1.00  0.00           C  
ATOM    354  O   GLY A  24       8.422  22.772 -15.267  1.00  0.00           O  
ATOM    355  H   GLY A  24       9.855  24.098 -19.026  1.00  0.00           H  
ATOM    356 1HA  GLY A  24       9.198  22.101 -17.962  1.00  0.00           H  
ATOM    357 2HA  GLY A  24      10.475  22.312 -16.778  1.00  0.00           H  
ATOM    358  N   ALA A  25       8.073  24.519 -16.640  1.00  0.00           N  
ATOM    359  CA  ALA A  25       7.101  25.159 -15.762  1.00  0.00           C  
ATOM    360  C   ALA A  25       5.879  24.274 -15.554  1.00  0.00           C  
ATOM    361  O   ALA A  25       5.364  24.162 -14.442  1.00  0.00           O  
ATOM    362  CB  ALA A  25       6.686  26.510 -16.326  1.00  0.00           C  
ATOM    363  H   ALA A  25       8.302  24.956 -17.522  1.00  0.00           H  
ATOM    364  HA  ALA A  25       7.572  25.312 -14.791  1.00  0.00           H  
ATOM    365 1HB  ALA A  25       5.961  26.976 -15.659  1.00  0.00           H  
ATOM    366 2HB  ALA A  25       7.562  27.153 -16.414  1.00  0.00           H  
ATOM    367 3HB  ALA A  25       6.238  26.371 -17.309  1.00  0.00           H  
ATOM    368  N   ASN A  26       5.419  23.647 -16.631  1.00  0.00           N  
ATOM    369  CA  ASN A  26       4.203  22.843 -16.589  1.00  0.00           C  
ATOM    370  C   ASN A  26       4.486  21.443 -16.061  1.00  0.00           C  
ATOM    371  O   ASN A  26       3.590  20.768 -15.552  1.00  0.00           O  
ATOM    372  CB  ASN A  26       3.560  22.777 -17.962  1.00  0.00           C  
ATOM    373  CG  ASN A  26       2.956  24.088 -18.381  1.00  0.00           C  
ATOM    374  OD1 ASN A  26       2.754  24.985 -17.555  1.00  0.00           O  
ATOM    375  ND2 ASN A  26       2.662  24.217 -19.650  1.00  0.00           N  
ATOM    376  H   ASN A  26       5.925  23.728 -17.501  1.00  0.00           H  
ATOM    377  HA  ASN A  26       3.501  23.314 -15.898  1.00  0.00           H  
ATOM    378 1HB  ASN A  26       4.307  22.481 -18.700  1.00  0.00           H  
ATOM    379 2HB  ASN A  26       2.780  22.014 -17.962  1.00  0.00           H  
ATOM    380 1HD2 ASN A  26       2.258  25.068 -19.986  1.00  0.00           H  
ATOM    381 2HD2 ASN A  26       2.843  23.465 -20.283  1.00  0.00           H  
ATOM    382  N   ILE A  27       5.736  21.011 -16.184  1.00  0.00           N  
ATOM    383  CA  ILE A  27       6.203  19.811 -15.499  1.00  0.00           C  
ATOM    384  C   ILE A  27       6.056  19.947 -13.989  1.00  0.00           C  
ATOM    385  O   ILE A  27       5.520  19.059 -13.326  1.00  0.00           O  
ATOM    386  CB  ILE A  27       7.674  19.517 -15.848  1.00  0.00           C  
ATOM    387  CG1 ILE A  27       7.799  19.082 -17.310  1.00  0.00           C  
ATOM    388  CG2 ILE A  27       8.237  18.450 -14.921  1.00  0.00           C  
ATOM    389  CD1 ILE A  27       9.224  19.029 -17.812  1.00  0.00           C  
ATOM    390  H   ILE A  27       6.380  21.526 -16.767  1.00  0.00           H  
ATOM    391  HA  ILE A  27       5.596  18.968 -15.826  1.00  0.00           H  
ATOM    392  HB  ILE A  27       8.263  20.427 -15.738  1.00  0.00           H  
ATOM    393 1HG1 ILE A  27       7.356  18.095 -17.435  1.00  0.00           H  
ATOM    394 2HG1 ILE A  27       7.241  19.772 -17.944  1.00  0.00           H  
ATOM    395 1HG2 ILE A  27       9.277  18.254 -15.182  1.00  0.00           H  
ATOM    396 2HG2 ILE A  27       8.181  18.798 -13.891  1.00  0.00           H  
ATOM    397 3HG2 ILE A  27       7.657  17.533 -15.028  1.00  0.00           H  
ATOM    398 1HD1 ILE A  27       9.231  18.713 -18.855  1.00  0.00           H  
ATOM    399 2HD1 ILE A  27       9.677  20.017 -17.729  1.00  0.00           H  
ATOM    400 3HD1 ILE A  27       9.793  18.318 -17.214  1.00  0.00           H  
ATOM    401  N   ASN A  28       6.535  21.063 -13.451  1.00  0.00           N  
ATOM    402  CA  ASN A  28       6.425  21.334 -12.022  1.00  0.00           C  
ATOM    403  C   ASN A  28       4.971  21.518 -11.607  1.00  0.00           C  
ATOM    404  O   ASN A  28       4.552  21.044 -10.551  1.00  0.00           O  
ATOM    405  CB  ASN A  28       7.246  22.553 -11.645  1.00  0.00           C  
ATOM    406  CG  ASN A  28       8.724  22.278 -11.650  1.00  0.00           C  
ATOM    407  OD1 ASN A  28       9.154  21.125 -11.529  1.00  0.00           O  
ATOM    408  ND2 ASN A  28       9.511  23.315 -11.788  1.00  0.00           N  
ATOM    409  H   ASN A  28       6.988  21.742 -14.046  1.00  0.00           H  
ATOM    410  HA  ASN A  28       6.811  20.472 -11.476  1.00  0.00           H  
ATOM    411 1HB  ASN A  28       7.036  23.364 -12.343  1.00  0.00           H  
ATOM    412 2HB  ASN A  28       6.956  22.894 -10.651  1.00  0.00           H  
ATOM    413 1HD2 ASN A  28      10.503  23.192 -11.799  1.00  0.00           H  
ATOM    414 2HD2 ASN A  28       9.119  24.230 -11.882  1.00  0.00           H  
ATOM    415  N   GLU A  29       4.205  22.208 -12.445  1.00  0.00           N  
ATOM    416  CA  GLU A  29       2.784  22.417 -12.189  1.00  0.00           C  
ATOM    417  C   GLU A  29       2.052  21.090 -12.038  1.00  0.00           C  
ATOM    418  O   GLU A  29       1.397  20.843 -11.025  1.00  0.00           O  
ATOM    419  CB  GLU A  29       2.153  23.233 -13.319  1.00  0.00           C  
ATOM    420  CG  GLU A  29       0.671  23.524 -13.132  1.00  0.00           C  
ATOM    421  CD  GLU A  29       0.076  24.290 -14.280  1.00  0.00           C  
ATOM    422  OE1 GLU A  29       0.166  23.825 -15.391  1.00  0.00           O  
ATOM    423  OE2 GLU A  29      -0.470  25.343 -14.047  1.00  0.00           O  
ATOM    424  H   GLU A  29       4.617  22.599 -13.280  1.00  0.00           H  
ATOM    425  HA  GLU A  29       2.678  22.971 -11.256  1.00  0.00           H  
ATOM    426 1HB  GLU A  29       2.672  24.187 -13.412  1.00  0.00           H  
ATOM    427 2HB  GLU A  29       2.273  22.701 -14.263  1.00  0.00           H  
ATOM    428 1HG  GLU A  29       0.137  22.581 -13.024  1.00  0.00           H  
ATOM    429 2HG  GLU A  29       0.536  24.093 -12.213  1.00  0.00           H  
ATOM    430  N   ILE A  30       2.166  20.238 -13.051  1.00  0.00           N  
ATOM    431  CA  ILE A  30       1.497  18.942 -13.041  1.00  0.00           C  
ATOM    432  C   ILE A  30       1.997  18.073 -11.894  1.00  0.00           C  
ATOM    433  O   ILE A  30       1.211  17.409 -11.218  1.00  0.00           O  
ATOM    434  CB  ILE A  30       1.710  18.204 -14.376  1.00  0.00           C  
ATOM    435  CG1 ILE A  30       0.986  18.933 -15.510  1.00  0.00           C  
ATOM    436  CG2 ILE A  30       1.229  16.765 -14.271  1.00  0.00           C  
ATOM    437  CD1 ILE A  30       1.363  18.443 -16.890  1.00  0.00           C  
ATOM    438  H   ILE A  30       2.730  20.495 -13.848  1.00  0.00           H  
ATOM    439  HA  ILE A  30       0.429  19.105 -12.904  1.00  0.00           H  
ATOM    440  HB  ILE A  30       2.770  18.205 -14.627  1.00  0.00           H  
ATOM    441 1HG1 ILE A  30      -0.090  18.816 -15.389  1.00  0.00           H  
ATOM    442 2HG1 ILE A  30       1.206  20.000 -15.457  1.00  0.00           H  
ATOM    443 1HG2 ILE A  30       1.386  16.259 -15.222  1.00  0.00           H  
ATOM    444 2HG2 ILE A  30       1.787  16.251 -13.489  1.00  0.00           H  
ATOM    445 3HG2 ILE A  30       0.167  16.754 -14.025  1.00  0.00           H  
ATOM    446 1HD1 ILE A  30       0.810  19.008 -17.641  1.00  0.00           H  
ATOM    447 2HD1 ILE A  30       2.433  18.584 -17.046  1.00  0.00           H  
ATOM    448 3HD1 ILE A  30       1.119  17.386 -16.979  1.00  0.00           H  
ATOM    449  N   ARG A  31       3.308  18.082 -11.680  1.00  0.00           N  
ATOM    450  CA  ARG A  31       3.913  17.313 -10.599  1.00  0.00           C  
ATOM    451  C   ARG A  31       3.289  17.667  -9.255  1.00  0.00           C  
ATOM    452  O   ARG A  31       2.895  16.785  -8.491  1.00  0.00           O  
ATOM    453  CB  ARG A  31       5.413  17.561 -10.539  1.00  0.00           C  
ATOM    454  CG  ARG A  31       6.132  16.860  -9.397  1.00  0.00           C  
ATOM    455  CD  ARG A  31       7.586  17.162  -9.397  1.00  0.00           C  
ATOM    456  NE  ARG A  31       8.270  16.537  -8.276  1.00  0.00           N  
ATOM    457  CZ  ARG A  31       8.391  17.087  -7.052  1.00  0.00           C  
ATOM    458  NH1 ARG A  31       7.871  18.269  -6.808  1.00  0.00           N  
ATOM    459  NH2 ARG A  31       9.033  16.437  -6.096  1.00  0.00           N  
ATOM    460  H   ARG A  31       3.901  18.635 -12.281  1.00  0.00           H  
ATOM    461  HA  ARG A  31       3.743  16.253 -10.791  1.00  0.00           H  
ATOM    462 1HB  ARG A  31       5.873  17.232 -11.470  1.00  0.00           H  
ATOM    463 2HB  ARG A  31       5.601  18.630 -10.441  1.00  0.00           H  
ATOM    464 1HG  ARG A  31       5.713  17.191  -8.446  1.00  0.00           H  
ATOM    465 2HG  ARG A  31       6.005  15.782  -9.495  1.00  0.00           H  
ATOM    466 1HD  ARG A  31       8.035  16.791 -10.319  1.00  0.00           H  
ATOM    467 2HD  ARG A  31       7.735  18.239  -9.330  1.00  0.00           H  
ATOM    468  HE  ARG A  31       8.683  15.626  -8.425  1.00  0.00           H  
ATOM    469 1HH1 ARG A  31       7.380  18.766  -7.538  1.00  0.00           H  
ATOM    470 2HH1 ARG A  31       7.962  18.681  -5.890  1.00  0.00           H  
ATOM    471 1HH2 ARG A  31       9.433  15.528  -6.284  1.00  0.00           H  
ATOM    472 2HH2 ARG A  31       9.124  16.849  -5.180  1.00  0.00           H  
ATOM    473  N   GLN A  32       3.202  18.962  -8.972  1.00  0.00           N  
ATOM    474  CA  GLN A  32       2.705  19.433  -7.684  1.00  0.00           C  
ATOM    475  C   GLN A  32       1.214  19.157  -7.536  1.00  0.00           C  
ATOM    476  O   GLN A  32       0.755  18.723  -6.479  1.00  0.00           O  
ATOM    477  CB  GLN A  32       2.979  20.930  -7.519  1.00  0.00           C  
ATOM    478  CG  GLN A  32       4.447  21.278  -7.345  1.00  0.00           C  
ATOM    479  CD  GLN A  32       4.686  22.776  -7.306  1.00  0.00           C  
ATOM    480  OE1 GLN A  32       3.804  23.568  -7.649  1.00  0.00           O  
ATOM    481  NE2 GLN A  32       5.882  23.173  -6.887  1.00  0.00           N  
ATOM    482  H   GLN A  32       3.487  19.637  -9.666  1.00  0.00           H  
ATOM    483  HA  GLN A  32       3.226  18.894  -6.894  1.00  0.00           H  
ATOM    484 1HB  GLN A  32       2.607  21.466  -8.392  1.00  0.00           H  
ATOM    485 2HB  GLN A  32       2.438  21.305  -6.650  1.00  0.00           H  
ATOM    486 1HG  GLN A  32       4.802  20.851  -6.407  1.00  0.00           H  
ATOM    487 2HG  GLN A  32       5.010  20.864  -8.181  1.00  0.00           H  
ATOM    488 1HE2 GLN A  32       6.098  24.149  -6.840  1.00  0.00           H  
ATOM    489 2HE2 GLN A  32       6.568  22.496  -6.619  1.00  0.00           H  
ATOM    490  N   MET A  33       0.461  19.413  -8.600  1.00  0.00           N  
ATOM    491  CA  MET A  33      -0.991  19.290  -8.559  1.00  0.00           C  
ATOM    492  C   MET A  33      -1.418  17.832  -8.456  1.00  0.00           C  
ATOM    493  O   MET A  33      -2.298  17.487  -7.666  1.00  0.00           O  
ATOM    494  CB  MET A  33      -1.611  19.941  -9.794  1.00  0.00           C  
ATOM    495  CG  MET A  33      -1.504  21.459  -9.827  1.00  0.00           C  
ATOM    496  SD  MET A  33      -2.133  22.167 -11.362  1.00  0.00           S  
ATOM    497  CE  MET A  33      -3.889  21.875 -11.174  1.00  0.00           C  
ATOM    498  H   MET A  33       0.906  19.699  -9.460  1.00  0.00           H  
ATOM    499  HA  MET A  33      -1.357  19.805  -7.671  1.00  0.00           H  
ATOM    500 1HB  MET A  33      -1.129  19.553 -10.690  1.00  0.00           H  
ATOM    501 2HB  MET A  33      -2.669  19.679  -9.851  1.00  0.00           H  
ATOM    502 1HG  MET A  33      -2.067  21.882  -8.996  1.00  0.00           H  
ATOM    503 2HG  MET A  33      -0.460  21.752  -9.715  1.00  0.00           H  
ATOM    504 1HE  MET A  33      -4.418  22.259 -12.047  1.00  0.00           H  
ATOM    505 2HE  MET A  33      -4.072  20.804 -11.080  1.00  0.00           H  
ATOM    506 3HE  MET A  33      -4.250  22.384 -10.279  1.00  0.00           H  
ATOM    507  N   SER A  34      -0.790  16.978  -9.257  1.00  0.00           N  
ATOM    508  CA  SER A  34      -1.162  15.570  -9.318  1.00  0.00           C  
ATOM    509  C   SER A  34      -0.555  14.789  -8.160  1.00  0.00           C  
ATOM    510  O   SER A  34      -1.162  13.850  -7.645  1.00  0.00           O  
ATOM    511  CB  SER A  34      -0.712  14.968 -10.635  1.00  0.00           C  
ATOM    512  OG  SER A  34       0.685  14.874 -10.693  1.00  0.00           O  
ATOM    513  H   SER A  34      -0.036  17.314  -9.839  1.00  0.00           H  
ATOM    514  HA  SER A  34      -2.248  15.495  -9.250  1.00  0.00           H  
ATOM    515 1HB  SER A  34      -1.151  13.978 -10.752  1.00  0.00           H  
ATOM    516 2HB  SER A  34      -1.072  15.584 -11.458  1.00  0.00           H  
ATOM    517  HG  SER A  34       0.999  15.747 -10.938  1.00  0.00           H  
ATOM    518  N   GLY A  35       0.648  15.183  -7.753  1.00  0.00           N  
ATOM    519  CA  GLY A  35       1.372  14.474  -6.705  1.00  0.00           C  
ATOM    520  C   GLY A  35       2.308  13.426  -7.295  1.00  0.00           C  
ATOM    521  O   GLY A  35       3.066  12.780  -6.573  1.00  0.00           O  
ATOM    522  H   GLY A  35       1.070  15.995  -8.180  1.00  0.00           H  
ATOM    523 1HA  GLY A  35       1.946  15.187  -6.113  1.00  0.00           H  
ATOM    524 2HA  GLY A  35       0.662  13.995  -6.032  1.00  0.00           H  
ATOM    525  N   ALA A  36       2.249  13.263  -8.613  1.00  0.00           N  
ATOM    526  CA  ALA A  36       3.100  12.302  -9.304  1.00  0.00           C  
ATOM    527  C   ALA A  36       4.375  12.962  -9.814  1.00  0.00           C  
ATOM    528  O   ALA A  36       4.364  14.122 -10.224  1.00  0.00           O  
ATOM    529  CB  ALA A  36       2.343  11.655 -10.455  1.00  0.00           C  
ATOM    530  H   ALA A  36       1.599  13.819  -9.149  1.00  0.00           H  
ATOM    531  HA  ALA A  36       3.387  11.529  -8.591  1.00  0.00           H  
ATOM    532 1HB  ALA A  36       2.991  10.940 -10.961  1.00  0.00           H  
ATOM    533 2HB  ALA A  36       1.465  11.138 -10.067  1.00  0.00           H  
ATOM    534 3HB  ALA A  36       2.029  12.423 -11.160  1.00  0.00           H  
ATOM    535  N   GLN A  37       5.474  12.215  -9.786  1.00  0.00           N  
ATOM    536  CA  GLN A  37       6.752  12.714 -10.279  1.00  0.00           C  
ATOM    537  C   GLN A  37       6.779  12.751 -11.802  1.00  0.00           C  
ATOM    538  O   GLN A  37       6.657  11.718 -12.460  1.00  0.00           O  
ATOM    539  CB  GLN A  37       7.902  11.848  -9.757  1.00  0.00           C  
ATOM    540  CG  GLN A  37       9.273  12.263 -10.265  1.00  0.00           C  
ATOM    541  CD  GLN A  37       9.673  13.646  -9.787  1.00  0.00           C  
ATOM    542  OE1 GLN A  37       9.507  13.984  -8.612  1.00  0.00           O  
ATOM    543  NE2 GLN A  37      10.204  14.455 -10.697  1.00  0.00           N  
ATOM    544  H   GLN A  37       5.422  11.277  -9.414  1.00  0.00           H  
ATOM    545  HA  GLN A  37       6.889  13.732  -9.915  1.00  0.00           H  
ATOM    546 1HB  GLN A  37       7.921  11.886  -8.668  1.00  0.00           H  
ATOM    547 2HB  GLN A  37       7.736  10.810 -10.046  1.00  0.00           H  
ATOM    548 1HG  GLN A  37      10.013  11.549  -9.905  1.00  0.00           H  
ATOM    549 2HG  GLN A  37       9.259  12.269 -11.355  1.00  0.00           H  
ATOM    550 1HE2 GLN A  37      10.487  15.380 -10.440  1.00  0.00           H  
ATOM    551 2HE2 GLN A  37      10.320  14.140 -11.639  1.00  0.00           H  
ATOM    552  N   ILE A  38       6.939  13.948 -12.356  1.00  0.00           N  
ATOM    553  CA  ILE A  38       6.915  14.132 -13.802  1.00  0.00           C  
ATOM    554  C   ILE A  38       8.320  14.335 -14.355  1.00  0.00           C  
ATOM    555  O   ILE A  38       9.044  15.231 -13.922  1.00  0.00           O  
ATOM    556  CB  ILE A  38       6.032  15.333 -14.189  1.00  0.00           C  
ATOM    557  CG1 ILE A  38       4.635  15.186 -13.581  1.00  0.00           C  
ATOM    558  CG2 ILE A  38       5.947  15.464 -15.702  1.00  0.00           C  
ATOM    559  CD1 ILE A  38       3.907  13.936 -14.019  1.00  0.00           C  
ATOM    560  H   ILE A  38       7.080  14.751 -11.760  1.00  0.00           H  
ATOM    561  HA  ILE A  38       6.496  13.235 -14.258  1.00  0.00           H  
ATOM    562  HB  ILE A  38       6.461  16.246 -13.778  1.00  0.00           H  
ATOM    563 1HG1 ILE A  38       4.711  15.174 -12.494  1.00  0.00           H  
ATOM    564 2HG1 ILE A  38       4.027  16.048 -13.856  1.00  0.00           H  
ATOM    565 1HG2 ILE A  38       5.319  16.317 -15.958  1.00  0.00           H  
ATOM    566 2HG2 ILE A  38       6.945  15.613 -16.111  1.00  0.00           H  
ATOM    567 3HG2 ILE A  38       5.514  14.556 -16.122  1.00  0.00           H  
ATOM    568 1HD1 ILE A  38       2.924  13.903 -13.547  1.00  0.00           H  
ATOM    569 2HD1 ILE A  38       3.788  13.945 -15.103  1.00  0.00           H  
ATOM    570 3HD1 ILE A  38       4.480  13.059 -13.723  1.00  0.00           H  
ATOM    571  N   LYS A  39       8.700  13.496 -15.313  1.00  0.00           N  
ATOM    572  CA  LYS A  39       9.993  13.625 -15.975  1.00  0.00           C  
ATOM    573  C   LYS A  39       9.876  13.349 -17.469  1.00  0.00           C  
ATOM    574  O   LYS A  39       9.441  12.273 -17.879  1.00  0.00           O  
ATOM    575  CB  LYS A  39      11.015  12.679 -15.344  1.00  0.00           C  
ATOM    576  CG  LYS A  39      12.417  12.786 -15.929  1.00  0.00           C  
ATOM    577  CD  LYS A  39      13.387  11.858 -15.213  1.00  0.00           C  
ATOM    578  CE  LYS A  39      14.783  11.949 -15.810  1.00  0.00           C  
ATOM    579  NZ  LYS A  39      15.743  11.045 -15.119  1.00  0.00           N  
ATOM    580  H   LYS A  39       8.078  12.751 -15.590  1.00  0.00           H  
ATOM    581  HA  LYS A  39      10.344  14.650 -15.852  1.00  0.00           H  
ATOM    582 1HB  LYS A  39      11.083  12.879 -14.274  1.00  0.00           H  
ATOM    583 2HB  LYS A  39      10.680  11.648 -15.464  1.00  0.00           H  
ATOM    584 1HG  LYS A  39      12.390  12.523 -16.987  1.00  0.00           H  
ATOM    585 2HG  LYS A  39      12.772  13.811 -15.836  1.00  0.00           H  
ATOM    586 1HD  LYS A  39      13.434  12.126 -14.156  1.00  0.00           H  
ATOM    587 2HD  LYS A  39      13.034  10.830 -15.293  1.00  0.00           H  
ATOM    588 1HE  LYS A  39      14.746  11.681 -16.865  1.00  0.00           H  
ATOM    589 2HE  LYS A  39      15.147  12.973 -15.731  1.00  0.00           H  
ATOM    590 1HZ  LYS A  39      16.656  11.135 -15.544  1.00  0.00           H  
ATOM    591 2HZ  LYS A  39      15.801  11.297 -14.142  1.00  0.00           H  
ATOM    592 3HZ  LYS A  39      15.427  10.090 -15.202  1.00  0.00           H  
ATOM    593  N   ILE A  40      10.268  14.326 -18.279  1.00  0.00           N  
ATOM    594  CA  ILE A  40      10.159  14.211 -19.728  1.00  0.00           C  
ATOM    595  C   ILE A  40      11.535  14.150 -20.380  1.00  0.00           C  
ATOM    596  O   ILE A  40      12.401  14.980 -20.104  1.00  0.00           O  
ATOM    597  CB  ILE A  40       9.364  15.391 -20.315  1.00  0.00           C  
ATOM    598  CG1 ILE A  40       7.949  15.423 -19.732  1.00  0.00           C  
ATOM    599  CG2 ILE A  40       9.317  15.298 -21.832  1.00  0.00           C  
ATOM    600  CD1 ILE A  40       7.162  16.659 -20.106  1.00  0.00           C  
ATOM    601  H   ILE A  40      10.651  15.172 -17.880  1.00  0.00           H  
ATOM    602  HA  ILE A  40       9.630  13.288 -19.962  1.00  0.00           H  
ATOM    603  HB  ILE A  40       9.842  16.328 -20.032  1.00  0.00           H  
ATOM    604 1HG1 ILE A  40       7.395  14.550 -20.075  1.00  0.00           H  
ATOM    605 2HG1 ILE A  40       8.001  15.370 -18.645  1.00  0.00           H  
ATOM    606 1HG2 ILE A  40       8.750  16.140 -22.231  1.00  0.00           H  
ATOM    607 2HG2 ILE A  40      10.330  15.323 -22.230  1.00  0.00           H  
ATOM    608 3HG2 ILE A  40       8.835  14.365 -22.125  1.00  0.00           H  
ATOM    609 1HD1 ILE A  40       6.170  16.609 -19.656  1.00  0.00           H  
ATOM    610 2HD1 ILE A  40       7.682  17.545 -19.741  1.00  0.00           H  
ATOM    611 3HD1 ILE A  40       7.066  16.715 -21.190  1.00  0.00           H  
ATOM    612  N   ALA A  41      11.729  13.162 -21.248  1.00  0.00           N  
ATOM    613  CA  ALA A  41      13.021  12.950 -21.890  1.00  0.00           C  
ATOM    614  C   ALA A  41      12.850  12.466 -23.324  1.00  0.00           C  
ATOM    615  O   ALA A  41      11.824  11.882 -23.674  1.00  0.00           O  
ATOM    616  CB  ALA A  41      13.852  11.956 -21.092  1.00  0.00           C  
ATOM    617  H   ALA A  41      10.963  12.542 -21.467  1.00  0.00           H  
ATOM    618  HA  ALA A  41      13.545  13.905 -21.920  1.00  0.00           H  
ATOM    619 1HB  ALA A  41      14.814  11.808 -21.584  1.00  0.00           H  
ATOM    620 2HB  ALA A  41      14.016  12.344 -20.086  1.00  0.00           H  
ATOM    621 3HB  ALA A  41      13.325  11.006 -21.033  1.00  0.00           H  
ATOM    622  N   ASN A  42      13.861  12.711 -24.150  1.00  0.00           N  
ATOM    623  CA  ASN A  42      13.838  12.272 -25.540  1.00  0.00           C  
ATOM    624  C   ASN A  42      14.430  10.876 -25.687  1.00  0.00           C  
ATOM    625  O   ASN A  42      15.620  10.668 -25.447  1.00  0.00           O  
ATOM    626  CB  ASN A  42      14.575  13.260 -26.425  1.00  0.00           C  
ATOM    627  CG  ASN A  42      14.485  12.909 -27.884  1.00  0.00           C  
ATOM    628  OD1 ASN A  42      13.647  12.095 -28.289  1.00  0.00           O  
ATOM    629  ND2 ASN A  42      15.333  13.507 -28.682  1.00  0.00           N  
ATOM    630  H   ASN A  42      14.666  13.215 -23.807  1.00  0.00           H  
ATOM    631  HA  ASN A  42      12.799  12.218 -25.870  1.00  0.00           H  
ATOM    632 1HB  ASN A  42      14.163  14.259 -26.277  1.00  0.00           H  
ATOM    633 2HB  ASN A  42      15.626  13.294 -26.136  1.00  0.00           H  
ATOM    634 1HD2 ASN A  42      15.319  13.312 -29.663  1.00  0.00           H  
ATOM    635 2HD2 ASN A  42      15.994  14.159 -28.311  1.00  0.00           H  
ATOM    636  N   PRO A  43      13.594   9.922 -26.082  1.00  0.00           N  
ATOM    637  CA  PRO A  43      14.044   8.554 -26.308  1.00  0.00           C  
ATOM    638  C   PRO A  43      15.269   8.519 -27.212  1.00  0.00           C  
ATOM    639  O   PRO A  43      16.355   8.124 -26.786  1.00  0.00           O  
ATOM    640  CB  PRO A  43      12.831   7.898 -26.976  1.00  0.00           C  
ATOM    641  CG  PRO A  43      11.662   8.636 -26.417  1.00  0.00           C  
ATOM    642  CD  PRO A  43      12.127  10.066 -26.333  1.00  0.00           C  
ATOM    643  HA  PRO A  43      14.263   8.081 -25.340  1.00  0.00           H  
ATOM    644 1HB  PRO A  43      12.909   7.989 -28.070  1.00  0.00           H  
ATOM    645 2HB  PRO A  43      12.808   6.824 -26.743  1.00  0.00           H  
ATOM    646 1HG  PRO A  43      10.787   8.514 -27.072  1.00  0.00           H  
ATOM    647 2HG  PRO A  43      11.385   8.222 -25.436  1.00  0.00           H  
ATOM    648 1HD  PRO A  43      11.928  10.574 -27.288  1.00  0.00           H  
ATOM    649 2HD  PRO A  43      11.608  10.573 -25.507  1.00  0.00           H  
ATOM    650  N   VAL A  44      15.089   8.935 -28.461  1.00  0.00           N  
ATOM    651  CA  VAL A  44      16.184   8.966 -29.423  1.00  0.00           C  
ATOM    652  C   VAL A  44      16.181  10.265 -30.220  1.00  0.00           C  
ATOM    653  O   VAL A  44      15.142  10.906 -30.375  1.00  0.00           O  
ATOM    654  CB  VAL A  44      16.079   7.773 -30.391  1.00  0.00           C  
ATOM    655  CG1 VAL A  44      16.190   6.460 -29.632  1.00  0.00           C  
ATOM    656  CG2 VAL A  44      14.767   7.843 -31.158  1.00  0.00           C  
ATOM    657  H   VAL A  44      14.171   9.238 -28.751  1.00  0.00           H  
ATOM    658  HA  VAL A  44      17.126   8.893 -28.878  1.00  0.00           H  
ATOM    659  HB  VAL A  44      16.912   7.811 -31.092  1.00  0.00           H  
ATOM    660 1HG1 VAL A  44      16.114   5.627 -30.331  1.00  0.00           H  
ATOM    661 2HG1 VAL A  44      17.152   6.416 -29.120  1.00  0.00           H  
ATOM    662 3HG1 VAL A  44      15.385   6.393 -28.900  1.00  0.00           H  
ATOM    663 1HG2 VAL A  44      14.699   6.997 -31.841  1.00  0.00           H  
ATOM    664 2HG2 VAL A  44      13.933   7.811 -30.456  1.00  0.00           H  
ATOM    665 3HG2 VAL A  44      14.727   8.772 -31.727  1.00  0.00           H  
ATOM    666  N   GLU A  45      17.349  10.647 -30.724  1.00  0.00           N  
ATOM    667  CA  GLU A  45      17.479  11.859 -31.524  1.00  0.00           C  
ATOM    668  C   GLU A  45      16.634  11.777 -32.789  1.00  0.00           C  
ATOM    669  O   GLU A  45      16.772  10.843 -33.579  1.00  0.00           O  
ATOM    670  CB  GLU A  45      18.944  12.100 -31.892  1.00  0.00           C  
ATOM    671  CG  GLU A  45      19.196  13.394 -32.654  1.00  0.00           C  
ATOM    672  CD  GLU A  45      20.650  13.616 -32.965  1.00  0.00           C  
ATOM    673  OE1 GLU A  45      21.451  12.794 -32.590  1.00  0.00           O  
ATOM    674  OE2 GLU A  45      20.961  14.609 -33.580  1.00  0.00           O  
ATOM    675  H   GLU A  45      18.169  10.083 -30.548  1.00  0.00           H  
ATOM    676  HA  GLU A  45      17.124  12.704 -30.933  1.00  0.00           H  
ATOM    677 1HB  GLU A  45      19.549  12.123 -30.985  1.00  0.00           H  
ATOM    678 2HB  GLU A  45      19.306  11.275 -32.506  1.00  0.00           H  
ATOM    679 1HG  GLU A  45      18.636  13.369 -33.588  1.00  0.00           H  
ATOM    680 2HG  GLU A  45      18.825  14.230 -32.062  1.00  0.00           H  
ATOM    681  N   GLY A  46      15.760  12.760 -32.975  1.00  0.00           N  
ATOM    682  CA  GLY A  46      14.931  12.831 -34.172  1.00  0.00           C  
ATOM    683  C   GLY A  46      13.599  12.122 -33.963  1.00  0.00           C  
ATOM    684  O   GLY A  46      12.821  11.953 -34.902  1.00  0.00           O  
ATOM    685  H   GLY A  46      15.667  13.476 -32.269  1.00  0.00           H  
ATOM    686 1HA  GLY A  46      14.755  13.875 -34.431  1.00  0.00           H  
ATOM    687 2HA  GLY A  46      15.461  12.378 -35.009  1.00  0.00           H  
ATOM    688  N   SER A  47      13.342  11.709 -32.727  1.00  0.00           N  
ATOM    689  CA  SER A  47      12.080  11.067 -32.380  1.00  0.00           C  
ATOM    690  C   SER A  47      10.901  11.997 -32.633  1.00  0.00           C  
ATOM    691  O   SER A  47      10.973  13.195 -32.360  1.00  0.00           O  
ATOM    692  CB  SER A  47      12.094  10.638 -30.926  1.00  0.00           C  
ATOM    693  OG  SER A  47      10.847  10.130 -30.540  1.00  0.00           O  
ATOM    694  H   SER A  47      14.039  11.844 -32.008  1.00  0.00           H  
ATOM    695  HA  SER A  47      11.959  10.182 -33.006  1.00  0.00           H  
ATOM    696 1HB  SER A  47      12.861   9.878 -30.778  1.00  0.00           H  
ATOM    697 2HB  SER A  47      12.353  11.490 -30.298  1.00  0.00           H  
ATOM    698  HG  SER A  47      10.495  10.751 -29.897  1.00  0.00           H  
ATOM    699  N   SER A  48       9.815  11.438 -33.158  1.00  0.00           N  
ATOM    700  CA  SER A  48       8.615  12.216 -33.444  1.00  0.00           C  
ATOM    701  C   SER A  48       7.822  12.494 -32.174  1.00  0.00           C  
ATOM    702  O   SER A  48       6.913  13.324 -32.167  1.00  0.00           O  
ATOM    703  CB  SER A  48       7.744  11.482 -34.445  1.00  0.00           C  
ATOM    704  OG  SER A  48       7.206  10.317 -33.882  1.00  0.00           O  
ATOM    705  H   SER A  48       9.821  10.449 -33.363  1.00  0.00           H  
ATOM    706  HA  SER A  48       8.917  13.172 -33.875  1.00  0.00           H  
ATOM    707 1HB  SER A  48       6.937  12.137 -34.774  1.00  0.00           H  
ATOM    708 2HB  SER A  48       8.335  11.226 -35.323  1.00  0.00           H  
ATOM    709  HG  SER A  48       6.301  10.265 -34.198  1.00  0.00           H  
ATOM    710  N   GLY A  49       8.172  11.795 -31.099  1.00  0.00           N  
ATOM    711  CA  GLY A  49       7.494  11.967 -29.820  1.00  0.00           C  
ATOM    712  C   GLY A  49       8.493  12.012 -28.670  1.00  0.00           C  
ATOM    713  O   GLY A  49       9.699  11.878 -28.877  1.00  0.00           O  
ATOM    714  H   GLY A  49       8.926  11.127 -31.171  1.00  0.00           H  
ATOM    715 1HA  GLY A  49       6.912  12.888 -29.837  1.00  0.00           H  
ATOM    716 2HA  GLY A  49       6.794  11.147 -29.666  1.00  0.00           H  
ATOM    717  N   ARG A  50       7.983  12.200 -27.458  1.00  0.00           N  
ATOM    718  CA  ARG A  50       8.828  12.260 -26.271  1.00  0.00           C  
ATOM    719  C   ARG A  50       8.269  11.391 -25.152  1.00  0.00           C  
ATOM    720  O   ARG A  50       7.062  11.164 -25.073  1.00  0.00           O  
ATOM    721  CB  ARG A  50       8.960  13.694 -25.780  1.00  0.00           C  
ATOM    722  CG  ARG A  50       9.635  14.645 -26.755  1.00  0.00           C  
ATOM    723  CD  ARG A  50      11.080  14.339 -26.908  1.00  0.00           C  
ATOM    724  NE  ARG A  50      11.744  15.286 -27.790  1.00  0.00           N  
ATOM    725  CZ  ARG A  50      11.854  15.141 -29.125  1.00  0.00           C  
ATOM    726  NH1 ARG A  50      11.341  14.085 -29.716  1.00  0.00           N  
ATOM    727  NH2 ARG A  50      12.478  16.061 -29.840  1.00  0.00           N  
ATOM    728  H   ARG A  50       6.983  12.304 -27.355  1.00  0.00           H  
ATOM    729  HA  ARG A  50       9.820  11.890 -26.535  1.00  0.00           H  
ATOM    730 1HB  ARG A  50       7.971  14.094 -25.559  1.00  0.00           H  
ATOM    731 2HB  ARG A  50       9.534  13.709 -24.853  1.00  0.00           H  
ATOM    732 1HG  ARG A  50       9.161  14.560 -27.733  1.00  0.00           H  
ATOM    733 2HG  ARG A  50       9.537  15.668 -26.391  1.00  0.00           H  
ATOM    734 1HD  ARG A  50      11.567  14.382 -25.934  1.00  0.00           H  
ATOM    735 2HD  ARG A  50      11.199  13.342 -27.329  1.00  0.00           H  
ATOM    736  HE  ARG A  50      12.152  16.112 -27.371  1.00  0.00           H  
ATOM    737 1HH1 ARG A  50      10.864  13.383 -29.169  1.00  0.00           H  
ATOM    738 2HH1 ARG A  50      11.423  13.977 -30.716  1.00  0.00           H  
ATOM    739 1HH2 ARG A  50      12.873  16.873 -29.386  1.00  0.00           H  
ATOM    740 2HH2 ARG A  50      12.561  15.952 -30.840  1.00  0.00           H  
ATOM    741  N   GLN A  51       9.154  10.908 -24.286  1.00  0.00           N  
ATOM    742  CA  GLN A  51       8.761  10.003 -23.213  1.00  0.00           C  
ATOM    743  C   GLN A  51       8.392  10.771 -21.951  1.00  0.00           C  
ATOM    744  O   GLN A  51       9.194  11.542 -21.425  1.00  0.00           O  
ATOM    745  CB  GLN A  51       9.887   9.010 -22.910  1.00  0.00           C  
ATOM    746  CG  GLN A  51       9.544   7.987 -21.841  1.00  0.00           C  
ATOM    747  CD  GLN A  51      10.699   7.049 -21.546  1.00  0.00           C  
ATOM    748  OE1 GLN A  51      11.750   7.471 -21.055  1.00  0.00           O  
ATOM    749  NE2 GLN A  51      10.511   5.768 -21.844  1.00  0.00           N  
ATOM    750  H   GLN A  51      10.125  11.175 -24.374  1.00  0.00           H  
ATOM    751  HA  GLN A  51       7.883   9.444 -23.537  1.00  0.00           H  
ATOM    752 1HB  GLN A  51      10.152   8.471 -23.820  1.00  0.00           H  
ATOM    753 2HB  GLN A  51      10.773   9.554 -22.583  1.00  0.00           H  
ATOM    754 1HG  GLN A  51       9.285   8.511 -20.921  1.00  0.00           H  
ATOM    755 2HG  GLN A  51       8.698   7.391 -22.182  1.00  0.00           H  
ATOM    756 1HE2 GLN A  51      11.237   5.102 -21.671  1.00  0.00           H  
ATOM    757 2HE2 GLN A  51       9.643   5.469 -22.241  1.00  0.00           H  
ATOM    758  N   VAL A  52       7.172  10.557 -21.470  1.00  0.00           N  
ATOM    759  CA  VAL A  52       6.716  11.181 -20.234  1.00  0.00           C  
ATOM    760  C   VAL A  52       6.636  10.166 -19.101  1.00  0.00           C  
ATOM    761  O   VAL A  52       5.864   9.209 -19.165  1.00  0.00           O  
ATOM    762  CB  VAL A  52       5.332  11.826 -20.440  1.00  0.00           C  
ATOM    763  CG1 VAL A  52       4.848  12.472 -19.150  1.00  0.00           C  
ATOM    764  CG2 VAL A  52       5.400  12.849 -21.564  1.00  0.00           C  
ATOM    765  H   VAL A  52       6.545   9.946 -21.973  1.00  0.00           H  
ATOM    766  HA  VAL A  52       7.427  11.960 -19.956  1.00  0.00           H  
ATOM    767  HB  VAL A  52       4.614  11.048 -20.699  1.00  0.00           H  
ATOM    768 1HG1 VAL A  52       3.869  12.923 -19.314  1.00  0.00           H  
ATOM    769 2HG1 VAL A  52       4.773  11.715 -18.370  1.00  0.00           H  
ATOM    770 3HG1 VAL A  52       5.555  13.243 -18.843  1.00  0.00           H  
ATOM    771 1HG2 VAL A  52       4.418  13.300 -21.704  1.00  0.00           H  
ATOM    772 2HG2 VAL A  52       6.123  13.624 -21.307  1.00  0.00           H  
ATOM    773 3HG2 VAL A  52       5.708  12.356 -22.486  1.00  0.00           H  
ATOM    774  N   THR A  53       7.439  10.380 -18.064  1.00  0.00           N  
ATOM    775  CA  THR A  53       7.436   9.503 -16.899  1.00  0.00           C  
ATOM    776  C   THR A  53       6.519  10.040 -15.808  1.00  0.00           C  
ATOM    777  O   THR A  53       6.673  11.174 -15.356  1.00  0.00           O  
ATOM    778  CB  THR A  53       8.858   9.324 -16.337  1.00  0.00           C  
ATOM    779  OG1 THR A  53       9.693   8.713 -17.329  1.00  0.00           O  
ATOM    780  CG2 THR A  53       8.833   8.449 -15.093  1.00  0.00           C  
ATOM    781  H   THR A  53       8.067  11.171 -18.083  1.00  0.00           H  
ATOM    782  HA  THR A  53       7.061   8.526 -17.203  1.00  0.00           H  
ATOM    783  HB  THR A  53       9.274  10.298 -16.081  1.00  0.00           H  
ATOM    784  HG1 THR A  53      10.002   9.383 -17.943  1.00  0.00           H  
ATOM    785 1HG2 THR A  53       9.847   8.334 -14.709  1.00  0.00           H  
ATOM    786 2HG2 THR A  53       8.208   8.917 -14.332  1.00  0.00           H  
ATOM    787 3HG2 THR A  53       8.427   7.470 -15.344  1.00  0.00           H  
ATOM    788  N   ILE A  54       5.563   9.218 -15.388  1.00  0.00           N  
ATOM    789  CA  ILE A  54       4.651   9.589 -14.313  1.00  0.00           C  
ATOM    790  C   ILE A  54       4.677   8.561 -13.189  1.00  0.00           C  
ATOM    791  O   ILE A  54       4.051   7.506 -13.286  1.00  0.00           O  
ATOM    792  CB  ILE A  54       3.212   9.738 -14.840  1.00  0.00           C  
ATOM    793  CG1 ILE A  54       3.168  10.740 -15.997  1.00  0.00           C  
ATOM    794  CG2 ILE A  54       2.277  10.172 -13.721  1.00  0.00           C  
ATOM    795  CD1 ILE A  54       1.825  10.818 -16.686  1.00  0.00           C  
ATOM    796  H   ILE A  54       5.465   8.313 -15.826  1.00  0.00           H  
ATOM    797  HA  ILE A  54       4.969  10.548 -13.905  1.00  0.00           H  
ATOM    798  HB  ILE A  54       2.869   8.783 -15.237  1.00  0.00           H  
ATOM    799 1HG1 ILE A  54       3.421  11.733 -15.628  1.00  0.00           H  
ATOM    800 2HG1 ILE A  54       3.917  10.468 -16.742  1.00  0.00           H  
ATOM    801 1HG2 ILE A  54       1.265  10.273 -14.111  1.00  0.00           H  
ATOM    802 2HG2 ILE A  54       2.288   9.424 -12.929  1.00  0.00           H  
ATOM    803 3HG2 ILE A  54       2.609  11.130 -13.321  1.00  0.00           H  
ATOM    804 1HD1 ILE A  54       1.873  11.548 -17.495  1.00  0.00           H  
ATOM    805 2HD1 ILE A  54       1.567   9.841 -17.095  1.00  0.00           H  
ATOM    806 3HD1 ILE A  54       1.065  11.123 -15.968  1.00  0.00           H  
ATOM    807  N   THR A  55       5.404   8.876 -12.123  1.00  0.00           N  
ATOM    808  CA  THR A  55       5.584   7.944 -11.016  1.00  0.00           C  
ATOM    809  C   THR A  55       4.803   8.391  -9.787  1.00  0.00           C  
ATOM    810  O   THR A  55       4.968   9.514  -9.310  1.00  0.00           O  
ATOM    811  CB  THR A  55       7.074   7.793 -10.656  1.00  0.00           C  
ATOM    812  OG1 THR A  55       7.789   7.264 -11.780  1.00  0.00           O  
ATOM    813  CG2 THR A  55       7.243   6.858  -9.467  1.00  0.00           C  
ATOM    814  H   THR A  55       5.844   9.784 -12.078  1.00  0.00           H  
ATOM    815  HA  THR A  55       5.204   6.969 -11.320  1.00  0.00           H  
ATOM    816  HB  THR A  55       7.488   8.769 -10.405  1.00  0.00           H  
ATOM    817  HG1 THR A  55       8.626   7.726 -11.872  1.00  0.00           H  
ATOM    818 1HG2 THR A  55       8.301   6.764  -9.227  1.00  0.00           H  
ATOM    819 2HG2 THR A  55       6.709   7.263  -8.607  1.00  0.00           H  
ATOM    820 3HG2 THR A  55       6.839   5.878  -9.716  1.00  0.00           H  
ATOM    821  N   GLY A  56       3.953   7.506  -9.279  1.00  0.00           N  
ATOM    822  CA  GLY A  56       3.159   7.801  -8.092  1.00  0.00           C  
ATOM    823  C   GLY A  56       2.058   6.768  -7.895  1.00  0.00           C  
ATOM    824  O   GLY A  56       2.160   5.639  -8.375  1.00  0.00           O  
ATOM    825  H   GLY A  56       3.854   6.606  -9.725  1.00  0.00           H  
ATOM    826 1HA  GLY A  56       3.807   7.819  -7.215  1.00  0.00           H  
ATOM    827 2HA  GLY A  56       2.719   8.793  -8.186  1.00  0.00           H  
ATOM    828  N   SER A  57       1.004   7.160  -7.186  1.00  0.00           N  
ATOM    829  CA  SER A  57      -0.158   6.300  -7.001  1.00  0.00           C  
ATOM    830  C   SER A  57      -1.036   6.286  -8.246  1.00  0.00           C  
ATOM    831  O   SER A  57      -0.872   7.112  -9.143  1.00  0.00           O  
ATOM    832  CB  SER A  57      -0.967   6.765  -5.806  1.00  0.00           C  
ATOM    833  OG  SER A  57      -1.609   7.981  -6.077  1.00  0.00           O  
ATOM    834  H   SER A  57       1.009   8.078  -6.765  1.00  0.00           H  
ATOM    835  HA  SER A  57       0.190   5.283  -6.816  1.00  0.00           H  
ATOM    836 1HB  SER A  57      -1.708   6.008  -5.551  1.00  0.00           H  
ATOM    837 2HB  SER A  57      -0.310   6.882  -4.946  1.00  0.00           H  
ATOM    838  HG  SER A  57      -2.170   8.159  -5.318  1.00  0.00           H  
ATOM    839  N   ALA A  58      -1.970   5.341  -8.295  1.00  0.00           N  
ATOM    840  CA  ALA A  58      -2.894   5.235  -9.417  1.00  0.00           C  
ATOM    841  C   ALA A  58      -3.705   6.514  -9.586  1.00  0.00           C  
ATOM    842  O   ALA A  58      -3.943   6.966 -10.706  1.00  0.00           O  
ATOM    843  CB  ALA A  58      -3.821   4.043  -9.229  1.00  0.00           C  
ATOM    844  H   ALA A  58      -2.041   4.680  -7.534  1.00  0.00           H  
ATOM    845  HA  ALA A  58      -2.309   5.088 -10.325  1.00  0.00           H  
ATOM    846 1HB  ALA A  58      -4.505   3.977 -10.075  1.00  0.00           H  
ATOM    847 2HB  ALA A  58      -3.230   3.129  -9.168  1.00  0.00           H  
ATOM    848 3HB  ALA A  58      -4.392   4.168  -8.310  1.00  0.00           H  
ATOM    849  N   ALA A  59      -4.126   7.094  -8.468  1.00  0.00           N  
ATOM    850  CA  ALA A  59      -4.842   8.364  -8.486  1.00  0.00           C  
ATOM    851  C   ALA A  59      -3.938   9.499  -8.948  1.00  0.00           C  
ATOM    852  O   ALA A  59      -4.346  10.348  -9.741  1.00  0.00           O  
ATOM    853  CB  ALA A  59      -5.413   8.670  -7.109  1.00  0.00           C  
ATOM    854  H   ALA A  59      -3.946   6.643  -7.582  1.00  0.00           H  
ATOM    855  HA  ALA A  59      -5.663   8.280  -9.198  1.00  0.00           H  
ATOM    856 1HB  ALA A  59      -5.944   9.621  -7.138  1.00  0.00           H  
ATOM    857 2HB  ALA A  59      -6.102   7.878  -6.817  1.00  0.00           H  
ATOM    858 3HB  ALA A  59      -4.602   8.730  -6.384  1.00  0.00           H  
ATOM    859  N   SER A  60      -2.707   9.510  -8.448  1.00  0.00           N  
ATOM    860  CA  SER A  60      -1.739  10.536  -8.816  1.00  0.00           C  
ATOM    861  C   SER A  60      -1.449  10.509 -10.311  1.00  0.00           C  
ATOM    862  O   SER A  60      -1.353  11.555 -10.953  1.00  0.00           O  
ATOM    863  CB  SER A  60      -0.451  10.342  -8.039  1.00  0.00           C  
ATOM    864  OG  SER A  60      -0.669  10.486  -6.662  1.00  0.00           O  
ATOM    865  H   SER A  60      -2.434   8.788  -7.796  1.00  0.00           H  
ATOM    866  HA  SER A  60      -2.157  11.512  -8.565  1.00  0.00           H  
ATOM    867 1HB  SER A  60      -0.048   9.351  -8.244  1.00  0.00           H  
ATOM    868 2HB  SER A  60       0.287  11.071  -8.370  1.00  0.00           H  
ATOM    869  HG  SER A  60      -0.953   9.624  -6.348  1.00  0.00           H  
ATOM    870  N   ILE A  61      -1.310   9.308 -10.860  1.00  0.00           N  
ATOM    871  CA  ILE A  61      -1.099   9.140 -12.293  1.00  0.00           C  
ATOM    872  C   ILE A  61      -2.295   9.644 -13.089  1.00  0.00           C  
ATOM    873  O   ILE A  61      -2.139  10.362 -14.077  1.00  0.00           O  
ATOM    874  CB  ILE A  61      -0.835   7.663 -12.640  1.00  0.00           C  
ATOM    875  CG1 ILE A  61       0.507   7.210 -12.059  1.00  0.00           C  
ATOM    876  CG2 ILE A  61      -0.863   7.458 -14.147  1.00  0.00           C  
ATOM    877  CD1 ILE A  61       0.709   5.712 -12.086  1.00  0.00           C  
ATOM    878  H   ILE A  61      -1.352   8.489 -10.270  1.00  0.00           H  
ATOM    879  HA  ILE A  61      -0.226   9.723 -12.584  1.00  0.00           H  
ATOM    880  HB  ILE A  61      -1.603   7.040 -12.184  1.00  0.00           H  
ATOM    881 1HG1 ILE A  61       1.320   7.674 -12.617  1.00  0.00           H  
ATOM    882 2HG1 ILE A  61       0.588   7.545 -11.025  1.00  0.00           H  
ATOM    883 1HG2 ILE A  61      -0.674   6.409 -14.375  1.00  0.00           H  
ATOM    884 2HG2 ILE A  61      -1.840   7.743 -14.534  1.00  0.00           H  
ATOM    885 3HG2 ILE A  61      -0.094   8.074 -14.613  1.00  0.00           H  
ATOM    886 1HD1 ILE A  61       1.681   5.468 -11.658  1.00  0.00           H  
ATOM    887 2HD1 ILE A  61      -0.076   5.228 -11.503  1.00  0.00           H  
ATOM    888 3HD1 ILE A  61       0.667   5.358 -13.115  1.00  0.00           H  
ATOM    889  N   SER A  62      -3.492   9.263 -12.654  1.00  0.00           N  
ATOM    890  CA  SER A  62      -4.719   9.696 -13.310  1.00  0.00           C  
ATOM    891  C   SER A  62      -4.820  11.216 -13.342  1.00  0.00           C  
ATOM    892  O   SER A  62      -5.209  11.801 -14.353  1.00  0.00           O  
ATOM    893  CB  SER A  62      -5.925   9.116 -12.598  1.00  0.00           C  
ATOM    894  OG  SER A  62      -5.947   7.719 -12.704  1.00  0.00           O  
ATOM    895  H   SER A  62      -3.552   8.657 -11.848  1.00  0.00           H  
ATOM    896  HA  SER A  62      -4.710   9.332 -14.339  1.00  0.00           H  
ATOM    897 1HB  SER A  62      -5.900   9.403 -11.547  1.00  0.00           H  
ATOM    898 2HB  SER A  62      -6.836   9.530 -13.028  1.00  0.00           H  
ATOM    899  HG  SER A  62      -5.242   7.399 -12.136  1.00  0.00           H  
ATOM    900  N   LEU A  63      -4.466  11.851 -12.230  1.00  0.00           N  
ATOM    901  CA  LEU A  63      -4.487  13.306 -12.138  1.00  0.00           C  
ATOM    902  C   LEU A  63      -3.483  13.933 -13.096  1.00  0.00           C  
ATOM    903  O   LEU A  63      -3.775  14.935 -13.749  1.00  0.00           O  
ATOM    904  CB  LEU A  63      -4.181  13.751 -10.702  1.00  0.00           C  
ATOM    905  CG  LEU A  63      -5.275  13.457  -9.667  1.00  0.00           C  
ATOM    906  CD1 LEU A  63      -4.746  13.756  -8.271  1.00  0.00           C  
ATOM    907  CD2 LEU A  63      -6.506  14.295  -9.977  1.00  0.00           C  
ATOM    908  H   LEU A  63      -4.175  11.311 -11.427  1.00  0.00           H  
ATOM    909  HA  LEU A  63      -5.484  13.654 -12.408  1.00  0.00           H  
ATOM    910 1HB  LEU A  63      -3.270  13.254 -10.372  1.00  0.00           H  
ATOM    911 2HB  LEU A  63      -4.005  14.826 -10.702  1.00  0.00           H  
ATOM    912  HG  LEU A  63      -5.537  12.399  -9.705  1.00  0.00           H  
ATOM    913 1HD1 LEU A  63      -5.523  13.547  -7.535  1.00  0.00           H  
ATOM    914 2HD1 LEU A  63      -3.878  13.129  -8.069  1.00  0.00           H  
ATOM    915 3HD1 LEU A  63      -4.460  14.805  -8.208  1.00  0.00           H  
ATOM    916 1HD2 LEU A  63      -7.283  14.085  -9.242  1.00  0.00           H  
ATOM    917 2HD2 LEU A  63      -6.245  15.353  -9.938  1.00  0.00           H  
ATOM    918 3HD2 LEU A  63      -6.873  14.048 -10.974  1.00  0.00           H  
ATOM    919  N   ALA A  64      -2.298  13.338 -13.176  1.00  0.00           N  
ATOM    920  CA  ALA A  64      -1.266  13.804 -14.094  1.00  0.00           C  
ATOM    921  C   ALA A  64      -1.723  13.684 -15.543  1.00  0.00           C  
ATOM    922  O   ALA A  64      -1.527  14.598 -16.343  1.00  0.00           O  
ATOM    923  CB  ALA A  64       0.025  13.027 -13.881  1.00  0.00           C  
ATOM    924  H   ALA A  64      -2.106  12.541 -12.584  1.00  0.00           H  
ATOM    925  HA  ALA A  64      -1.082  14.859 -13.889  1.00  0.00           H  
ATOM    926 1HB  ALA A  64       0.785  13.387 -14.574  1.00  0.00           H  
ATOM    927 2HB  ALA A  64       0.370  13.170 -12.857  1.00  0.00           H  
ATOM    928 3HB  ALA A  64      -0.155  11.968 -14.058  1.00  0.00           H  
ATOM    929  N   GLN A  65      -2.333  12.550 -15.873  1.00  0.00           N  
ATOM    930  CA  GLN A  65      -2.844  12.319 -17.219  1.00  0.00           C  
ATOM    931  C   GLN A  65      -3.947  13.311 -17.567  1.00  0.00           C  
ATOM    932  O   GLN A  65      -4.015  13.808 -18.691  1.00  0.00           O  
ATOM    933  CB  GLN A  65      -3.367  10.887 -17.355  1.00  0.00           C  
ATOM    934  CG  GLN A  65      -2.282   9.824 -17.342  1.00  0.00           C  
ATOM    935  CD  GLN A  65      -2.850   8.417 -17.333  1.00  0.00           C  
ATOM    936  OE1 GLN A  65      -3.779   8.112 -16.580  1.00  0.00           O  
ATOM    937  NE2 GLN A  65      -2.294   7.551 -18.173  1.00  0.00           N  
ATOM    938  H   GLN A  65      -2.446  11.830 -15.174  1.00  0.00           H  
ATOM    939  HA  GLN A  65      -2.028  12.461 -17.927  1.00  0.00           H  
ATOM    940 1HB  GLN A  65      -4.058  10.673 -16.539  1.00  0.00           H  
ATOM    941 2HB  GLN A  65      -3.922  10.790 -18.288  1.00  0.00           H  
ATOM    942 1HG  GLN A  65      -1.665   9.938 -18.233  1.00  0.00           H  
ATOM    943 2HG  GLN A  65      -1.673   9.952 -16.447  1.00  0.00           H  
ATOM    944 1HE2 GLN A  65      -2.627   6.608 -18.212  1.00  0.00           H  
ATOM    945 2HE2 GLN A  65      -1.543   7.840 -18.766  1.00  0.00           H  
ATOM    946  N   TYR A  66      -4.808  13.596 -16.596  1.00  0.00           N  
ATOM    947  CA  TYR A  66      -5.864  14.585 -16.774  1.00  0.00           C  
ATOM    948  C   TYR A  66      -5.288  15.945 -17.146  1.00  0.00           C  
ATOM    949  O   TYR A  66      -5.707  16.561 -18.126  1.00  0.00           O  
ATOM    950  CB  TYR A  66      -6.712  14.697 -15.506  1.00  0.00           C  
ATOM    951  CG  TYR A  66      -7.721  15.823 -15.544  1.00  0.00           C  
ATOM    952  CD1 TYR A  66      -8.928  15.652 -16.206  1.00  0.00           C  
ATOM    953  CD2 TYR A  66      -7.440  17.027 -14.915  1.00  0.00           C  
ATOM    954  CE1 TYR A  66      -9.849  16.680 -16.241  1.00  0.00           C  
ATOM    955  CE2 TYR A  66      -8.362  18.056 -14.950  1.00  0.00           C  
ATOM    956  CZ  TYR A  66      -9.562  17.885 -15.609  1.00  0.00           C  
ATOM    957  OH  TYR A  66     -10.480  18.910 -15.644  1.00  0.00           O  
ATOM    958  H   TYR A  66      -4.729  13.114 -15.712  1.00  0.00           H  
ATOM    959  HA  TYR A  66      -6.505  14.262 -17.595  1.00  0.00           H  
ATOM    960 1HB  TYR A  66      -7.251  13.762 -15.344  1.00  0.00           H  
ATOM    961 2HB  TYR A  66      -6.062  14.852 -14.646  1.00  0.00           H  
ATOM    962  HD1 TYR A  66      -9.149  14.705 -16.700  1.00  0.00           H  
ATOM    963  HD2 TYR A  66      -6.492  17.162 -14.396  1.00  0.00           H  
ATOM    964  HE1 TYR A  66     -10.797  16.546 -16.761  1.00  0.00           H  
ATOM    965  HE2 TYR A  66      -8.140  19.003 -14.457  1.00  0.00           H  
ATOM    966  HH  TYR A  66     -11.267  18.618 -16.110  1.00  0.00           H  
ATOM    967  N   LEU A  67      -4.324  16.409 -16.357  1.00  0.00           N  
ATOM    968  CA  LEU A  67      -3.720  17.718 -16.575  1.00  0.00           C  
ATOM    969  C   LEU A  67      -2.981  17.769 -17.906  1.00  0.00           C  
ATOM    970  O   LEU A  67      -3.002  18.786 -18.600  1.00  0.00           O  
ATOM    971  CB  LEU A  67      -2.752  18.051 -15.433  1.00  0.00           C  
ATOM    972  CG  LEU A  67      -3.396  18.274 -14.059  1.00  0.00           C  
ATOM    973  CD1 LEU A  67      -2.307  18.411 -13.003  1.00  0.00           C  
ATOM    974  CD2 LEU A  67      -4.272  19.517 -14.104  1.00  0.00           C  
ATOM    975  H   LEU A  67      -4.002  15.840 -15.587  1.00  0.00           H  
ATOM    976  HA  LEU A  67      -4.512  18.466 -16.593  1.00  0.00           H  
ATOM    977 1HB  LEU A  67      -2.036  17.236 -15.335  1.00  0.00           H  
ATOM    978 2HB  LEU A  67      -2.205  18.957 -15.694  1.00  0.00           H  
ATOM    979  HG  LEU A  67      -4.006  17.409 -13.798  1.00  0.00           H  
ATOM    980 1HD1 LEU A  67      -2.765  18.569 -12.027  1.00  0.00           H  
ATOM    981 2HD1 LEU A  67      -1.708  17.500 -12.979  1.00  0.00           H  
ATOM    982 3HD1 LEU A  67      -1.669  19.259 -13.246  1.00  0.00           H  
ATOM    983 1HD2 LEU A  67      -4.731  19.675 -13.128  1.00  0.00           H  
ATOM    984 2HD2 LEU A  67      -3.662  20.383 -14.363  1.00  0.00           H  
ATOM    985 3HD2 LEU A  67      -5.052  19.385 -14.854  1.00  0.00           H  
ATOM    986  N   ILE A  68      -2.329  16.666 -18.258  1.00  0.00           N  
ATOM    987  CA  ILE A  68      -1.682  16.540 -19.558  1.00  0.00           C  
ATOM    988  C   ILE A  68      -2.697  16.637 -20.690  1.00  0.00           C  
ATOM    989  O   ILE A  68      -2.500  17.381 -21.651  1.00  0.00           O  
ATOM    990  CB  ILE A  68      -0.918  15.208 -19.665  1.00  0.00           C  
ATOM    991  CG1 ILE A  68       0.319  15.227 -18.763  1.00  0.00           C  
ATOM    992  CG2 ILE A  68      -0.524  14.935 -21.109  1.00  0.00           C  
ATOM    993  CD1 ILE A  68       0.966  13.873 -18.585  1.00  0.00           C  
ATOM    994  H   ILE A  68      -2.280  15.895 -17.607  1.00  0.00           H  
ATOM    995  HA  ILE A  68      -0.968  17.356 -19.670  1.00  0.00           H  
ATOM    996  HB  ILE A  68      -1.553  14.395 -19.312  1.00  0.00           H  
ATOM    997 1HG1 ILE A  68       1.061  15.908 -19.178  1.00  0.00           H  
ATOM    998 2HG1 ILE A  68       0.045  15.605 -17.778  1.00  0.00           H  
ATOM    999 1HG2 ILE A  68       0.016  13.990 -21.166  1.00  0.00           H  
ATOM   1000 2HG2 ILE A  68      -1.419  14.879 -21.726  1.00  0.00           H  
ATOM   1001 3HG2 ILE A  68       0.116  15.740 -21.469  1.00  0.00           H  
ATOM   1002 1HD1 ILE A  68       1.835  13.967 -17.933  1.00  0.00           H  
ATOM   1003 2HD1 ILE A  68       0.249  13.183 -18.136  1.00  0.00           H  
ATOM   1004 3HD1 ILE A  68       1.281  13.489 -19.554  1.00  0.00           H  
ATOM   1005  N   ASN A  69      -3.783  15.881 -20.570  1.00  0.00           N  
ATOM   1006  CA  ASN A  69      -4.825  15.870 -21.590  1.00  0.00           C  
ATOM   1007  C   ASN A  69      -5.439  17.253 -21.764  1.00  0.00           C  
ATOM   1008  O   ASN A  69      -5.814  17.642 -22.870  1.00  0.00           O  
ATOM   1009  CB  ASN A  69      -5.895  14.849 -21.249  1.00  0.00           C  
ATOM   1010  CG  ASN A  69      -5.435  13.435 -21.471  1.00  0.00           C  
ATOM   1011  OD1 ASN A  69      -4.478  13.189 -22.214  1.00  0.00           O  
ATOM   1012  ND2 ASN A  69      -6.099  12.499 -20.841  1.00  0.00           N  
ATOM   1013  H   ASN A  69      -3.889  15.298 -19.752  1.00  0.00           H  
ATOM   1014  HA  ASN A  69      -4.373  15.595 -22.544  1.00  0.00           H  
ATOM   1015 1HB  ASN A  69      -6.188  14.964 -20.205  1.00  0.00           H  
ATOM   1016 2HB  ASN A  69      -6.779  15.031 -21.860  1.00  0.00           H  
ATOM   1017 1HD2 ASN A  69      -5.838  11.540 -20.951  1.00  0.00           H  
ATOM   1018 2HD2 ASN A  69      -6.868  12.744 -20.250  1.00  0.00           H  
ATOM   1019  N   ALA A  70      -5.541  17.992 -20.665  1.00  0.00           N  
ATOM   1020  CA  ALA A  70      -5.991  19.378 -20.712  1.00  0.00           C  
ATOM   1021  C   ALA A  70      -5.040  20.238 -21.535  1.00  0.00           C  
ATOM   1022  O   ALA A  70      -5.472  21.061 -22.342  1.00  0.00           O  
ATOM   1023  CB  ALA A  70      -6.128  19.939 -19.304  1.00  0.00           C  
ATOM   1024  H   ALA A  70      -5.300  17.584 -19.773  1.00  0.00           H  
ATOM   1025  HA  ALA A  70      -6.967  19.401 -21.198  1.00  0.00           H  
ATOM   1026 1HB  ALA A  70      -6.465  20.975 -19.357  1.00  0.00           H  
ATOM   1027 2HB  ALA A  70      -6.855  19.349 -18.747  1.00  0.00           H  
ATOM   1028 3HB  ALA A  70      -5.164  19.897 -18.801  1.00  0.00           H  
ATOM   1029  N   ARG A  71      -3.743  20.043 -21.325  1.00  0.00           N  
ATOM   1030  CA  ARG A  71      -2.727  20.783 -22.065  1.00  0.00           C  
ATOM   1031  C   ARG A  71      -2.666  20.330 -23.518  1.00  0.00           C  
ATOM   1032  O   ARG A  71      -2.229  21.077 -24.394  1.00  0.00           O  
ATOM   1033  CB  ARG A  71      -1.359  20.603 -21.423  1.00  0.00           C  
ATOM   1034  CG  ARG A  71      -1.183  21.305 -20.087  1.00  0.00           C  
ATOM   1035  CD  ARG A  71      -1.166  22.782 -20.241  1.00  0.00           C  
ATOM   1036  NE  ARG A  71      -0.897  23.456 -18.980  1.00  0.00           N  
ATOM   1037  CZ  ARG A  71      -0.954  24.790 -18.798  1.00  0.00           C  
ATOM   1038  NH1 ARG A  71      -1.270  25.577 -19.802  1.00  0.00           N  
ATOM   1039  NH2 ARG A  71      -0.691  25.306 -17.611  1.00  0.00           N  
ATOM   1040  H   ARG A  71      -3.452  19.365 -20.635  1.00  0.00           H  
ATOM   1041  HA  ARG A  71      -2.985  21.842 -22.043  1.00  0.00           H  
ATOM   1042 1HB  ARG A  71      -1.168  19.542 -21.266  1.00  0.00           H  
ATOM   1043 2HB  ARG A  71      -0.589  20.978 -22.097  1.00  0.00           H  
ATOM   1044 1HG  ARG A  71      -2.007  21.039 -19.424  1.00  0.00           H  
ATOM   1045 2HG  ARG A  71      -0.240  20.996 -19.635  1.00  0.00           H  
ATOM   1046 1HD  ARG A  71      -0.389  23.065 -20.950  1.00  0.00           H  
ATOM   1047 2HD  ARG A  71      -2.133  23.121 -20.609  1.00  0.00           H  
ATOM   1048  HE  ARG A  71      -0.650  22.883 -18.184  1.00  0.00           H  
ATOM   1049 1HH1 ARG A  71      -1.470  25.182 -20.710  1.00  0.00           H  
ATOM   1050 2HH1 ARG A  71      -1.312  26.577 -19.666  1.00  0.00           H  
ATOM   1051 1HH2 ARG A  71      -0.448  24.701 -16.838  1.00  0.00           H  
ATOM   1052 2HH2 ARG A  71      -0.734  26.305 -17.474  1.00  0.00           H  
ATOM   1053  N   LEU A  72      -3.108  19.102 -23.770  1.00  0.00           N  
ATOM   1054  CA  LEU A  72      -3.153  18.567 -25.125  1.00  0.00           C  
ATOM   1055  C   LEU A  72      -4.436  18.977 -25.837  1.00  0.00           C  
ATOM   1056  O   LEU A  72      -4.620  18.689 -27.019  1.00  0.00           O  
ATOM   1057  CB  LEU A  72      -3.046  17.037 -25.094  1.00  0.00           C  
ATOM   1058  CG  LEU A  72      -1.709  16.474 -24.593  1.00  0.00           C  
ATOM   1059  CD1 LEU A  72      -1.795  14.956 -24.514  1.00  0.00           C  
ATOM   1060  CD2 LEU A  72      -0.591  16.911 -25.527  1.00  0.00           C  
ATOM   1061  H   LEU A  72      -3.420  18.525 -23.002  1.00  0.00           H  
ATOM   1062  HA  LEU A  72      -2.307  18.966 -25.683  1.00  0.00           H  
ATOM   1063 1HB  LEU A  72      -3.832  16.646 -24.450  1.00  0.00           H  
ATOM   1064 2HB  LEU A  72      -3.208  16.656 -26.102  1.00  0.00           H  
ATOM   1065  HG  LEU A  72      -1.510  16.849 -23.588  1.00  0.00           H  
ATOM   1066 1HD1 LEU A  72      -0.846  14.556 -24.157  1.00  0.00           H  
ATOM   1067 2HD1 LEU A  72      -2.590  14.671 -23.824  1.00  0.00           H  
ATOM   1068 3HD1 LEU A  72      -2.010  14.552 -25.502  1.00  0.00           H  
ATOM   1069 1HD2 LEU A  72       0.358  16.511 -25.171  1.00  0.00           H  
ATOM   1070 2HD2 LEU A  72      -0.789  16.535 -26.532  1.00  0.00           H  
ATOM   1071 3HD2 LEU A  72      -0.541  17.999 -25.551  1.00  0.00           H  
ATOM   1072  N   SER A  73      -5.320  19.652 -25.110  1.00  0.00           N  
ATOM   1073  CA  SER A  73      -6.604  20.069 -25.659  1.00  0.00           C  
ATOM   1074  C   SER A  73      -6.566  21.525 -26.105  1.00  0.00           C  
ATOM   1075  O   SER A  73      -6.076  21.817 -27.160  1.00  0.00           O  
ATOM   1076  OXT SER A  73      -7.027  22.380 -25.400  1.00  0.00           O  
ATOM   1077  CB  SER A  73      -7.700  19.875 -24.629  1.00  0.00           C  
ATOM   1078  OG  SER A  73      -7.870  18.517 -24.327  1.00  0.00           O  
ATOM   1079  H   SER A  73      -5.096  19.882 -24.152  1.00  0.00           H  
ATOM   1080  HA  SER A  73      -6.826  19.450 -26.529  1.00  0.00           H  
ATOM   1081 1HB  SER A  73      -7.448  20.423 -23.722  1.00  0.00           H  
ATOM   1082 2HB  SER A  73      -8.634  20.285 -25.010  1.00  0.00           H  
ATOM   1083  HG  SER A  73      -7.124  18.274 -23.773  1.00  0.00           H  
TER                                                                             
# All scores below are weighted scores, not raw scores.
#BEGIN_POSE_ENERGIES_TABLE batch_000314_000173_0001.pdb
label fa_atr fa_rep fa_sol fa_intra_rep fa_elec pro_close hbond_sr_bb hbond_lr_bb hbond_bb_sc hbond_sc dslf_fa13 atom_pair_constraint rama omega fa_dun p_aa_pp ref rdc total
weights 1 1 1 1 1 1 1 1 1 1 1 1 1 1 1 1 1 1 NA
pose#END_POSE_ENERGIES_TABLE batch_000314_000173_0001.pdb
ENDMDL
MODEL        2
REMARK ROSETTA-TAG batch_000322_000157_0001
ATOM      1  N   ALA A   1      -3.419   0.461  -8.196  1.00  0.00           N  
ATOM      2  CA  ALA A   1      -2.173   0.587  -7.449  1.00  0.00           C  
ATOM      3  C   ALA A   1      -2.245   1.729  -6.444  1.00  0.00           C  
ATOM      4  O   ALA A   1      -2.092   2.896  -6.805  1.00  0.00           O  
ATOM      5  CB  ALA A   1      -1.003   0.792  -8.400  1.00  0.00           C  
ATOM      6 1H   ALA A   1      -3.344  -0.294  -8.846  1.00  0.00           H  
ATOM      7 2H   ALA A   1      -4.171   0.282  -7.562  1.00  0.00           H  
ATOM      8 3H   ALA A   1      -3.597   1.311  -8.692  1.00  0.00           H  
ATOM      9  HA  ALA A   1      -2.017  -0.338  -6.893  1.00  0.00           H  
ATOM     10 1HB  ALA A   1      -0.080   0.884  -7.828  1.00  0.00           H  
ATOM     11 2HB  ALA A   1      -0.928  -0.061  -9.075  1.00  0.00           H  
ATOM     12 3HB  ALA A   1      -1.162   1.700  -8.980  1.00  0.00           H  
ATOM     13  N   SER A   2      -2.481   1.387  -5.182  1.00  0.00           N  
ATOM     14  CA  SER A   2      -2.494   2.375  -4.110  1.00  0.00           C  
ATOM     15  C   SER A   2      -1.080   2.760  -3.697  1.00  0.00           C  
ATOM     16  O   SER A   2      -0.861   3.817  -3.106  1.00  0.00           O  
ATOM     17  CB  SER A   2      -3.251   1.835  -2.912  1.00  0.00           C  
ATOM     18  OG  SER A   2      -2.559   0.771  -2.319  1.00  0.00           O  
ATOM     19  H   SER A   2      -2.655   0.417  -4.960  1.00  0.00           H  
ATOM     20  HA  SER A   2      -3.001   3.271  -4.472  1.00  0.00           H  
ATOM     21 1HB  SER A   2      -3.393   2.631  -2.182  1.00  0.00           H  
ATOM     22 2HB  SER A   2      -4.238   1.500  -3.227  1.00  0.00           H  
ATOM     23  HG  SER A   2      -1.709   1.126  -2.047  1.00  0.00           H  
ATOM     24  N   THR A   3      -0.121   1.895  -4.013  1.00  0.00           N  
ATOM     25  CA  THR A   3       1.281   2.165  -3.719  1.00  0.00           C  
ATOM     26  C   THR A   3       1.946   2.927  -4.858  1.00  0.00           C  
ATOM     27  O   THR A   3       1.368   3.084  -5.933  1.00  0.00           O  
ATOM     28  CB  THR A   3       2.053   0.860  -3.450  1.00  0.00           C  
ATOM     29  OG1 THR A   3       2.068   0.058  -4.638  1.00  0.00           O  
ATOM     30  CG2 THR A   3       1.399   0.076  -2.322  1.00  0.00           C  
ATOM     31  H   THR A   3      -0.370   1.029  -4.468  1.00  0.00           H  
ATOM     32  HA  THR A   3       1.334   2.785  -2.823  1.00  0.00           H  
ATOM     33  HB  THR A   3       3.080   1.095  -3.173  1.00  0.00           H  
ATOM     34  HG1 THR A   3       2.861   0.252  -5.144  1.00  0.00           H  
ATOM     35 1HG2 THR A   3       1.957  -0.843  -2.146  1.00  0.00           H  
ATOM     36 2HG2 THR A   3       1.395   0.679  -1.414  1.00  0.00           H  
ATOM     37 3HG2 THR A   3       0.374  -0.170  -2.597  1.00  0.00           H  
ATOM     38  N   GLN A   4       3.164   3.399  -4.615  1.00  0.00           N  
ATOM     39  CA  GLN A   4       3.909   4.149  -5.620  1.00  0.00           C  
ATOM     40  C   GLN A   4       4.400   3.236  -6.737  1.00  0.00           C  
ATOM     41  O   GLN A   4       4.948   2.164  -6.480  1.00  0.00           O  
ATOM     42  CB  GLN A   4       5.096   4.872  -4.977  1.00  0.00           C  
ATOM     43  CG  GLN A   4       5.879   5.755  -5.934  1.00  0.00           C  
ATOM     44  CD  GLN A   4       6.977   6.534  -5.236  1.00  0.00           C  
ATOM     45  OE1 GLN A   4       6.735   7.213  -4.234  1.00  0.00           O  
ATOM     46  NE2 GLN A   4       8.193   6.441  -5.761  1.00  0.00           N  
ATOM     47  H   GLN A   4       3.585   3.234  -3.712  1.00  0.00           H  
ATOM     48  HA  GLN A   4       3.245   4.892  -6.060  1.00  0.00           H  
ATOM     49 1HB  GLN A   4       4.741   5.497  -4.158  1.00  0.00           H  
ATOM     50 2HB  GLN A   4       5.784   4.140  -4.556  1.00  0.00           H  
ATOM     51 1HG  GLN A   4       6.338   5.127  -6.698  1.00  0.00           H  
ATOM     52 2HG  GLN A   4       5.196   6.467  -6.397  1.00  0.00           H  
ATOM     53 1HE2 GLN A   4       8.958   6.933  -5.343  1.00  0.00           H  
ATOM     54 2HE2 GLN A   4       8.346   5.879  -6.574  1.00  0.00           H  
ATOM     55  N   THR A   5       4.199   3.668  -7.977  1.00  0.00           N  
ATOM     56  CA  THR A   5       4.658   2.911  -9.135  1.00  0.00           C  
ATOM     57  C   THR A   5       5.015   3.836 -10.292  1.00  0.00           C  
ATOM     58  O   THR A   5       5.091   5.053 -10.125  1.00  0.00           O  
ATOM     59  CB  THR A   5       3.592   1.898  -9.593  1.00  0.00           C  
ATOM     60  OG1 THR A   5       4.150   1.031 -10.589  1.00  0.00           O  
ATOM     61  CG2 THR A   5       2.385   2.619 -10.172  1.00  0.00           C  
ATOM     62  H   THR A   5       3.717   4.544  -8.121  1.00  0.00           H  
ATOM     63  HA  THR A   5       5.557   2.360  -8.855  1.00  0.00           H  
ATOM     64  HB  THR A   5       3.275   1.295  -8.743  1.00  0.00           H  
ATOM     65  HG1 THR A   5       3.838   0.135 -10.443  1.00  0.00           H  
ATOM     66 1HG2 THR A   5       1.642   1.888 -10.490  1.00  0.00           H  
ATOM     67 2HG2 THR A   5       1.952   3.271  -9.414  1.00  0.00           H  
ATOM     68 3HG2 THR A   5       2.695   3.217 -11.029  1.00  0.00           H  
ATOM     69  N   THR A   6       5.233   3.251 -11.465  1.00  0.00           N  
ATOM     70  CA  THR A   6       5.650   4.013 -12.636  1.00  0.00           C  
ATOM     71  C   THR A   6       4.668   3.836 -13.787  1.00  0.00           C  
ATOM     72  O   THR A   6       3.878   2.892 -13.801  1.00  0.00           O  
ATOM     73  CB  THR A   6       7.062   3.602 -13.092  1.00  0.00           C  
ATOM     74  OG1 THR A   6       7.057   2.222 -13.483  1.00  0.00           O  
ATOM     75  CG2 THR A   6       8.066   3.802 -11.967  1.00  0.00           C  
ATOM     76  H   THR A   6       5.107   2.252 -11.548  1.00  0.00           H  
ATOM     77  HA  THR A   6       5.670   5.071 -12.370  1.00  0.00           H  
ATOM     78  HB  THR A   6       7.359   4.207 -13.948  1.00  0.00           H  
ATOM     79  HG1 THR A   6       6.184   1.852 -13.336  1.00  0.00           H  
ATOM     80 1HG2 THR A   6       9.058   3.507 -12.308  1.00  0.00           H  
ATOM     81 2HG2 THR A   6       8.080   4.852 -11.675  1.00  0.00           H  
ATOM     82 3HG2 THR A   6       7.780   3.192 -11.111  1.00  0.00           H  
ATOM     83  N   HIS A   7       4.723   4.749 -14.751  1.00  0.00           N  
ATOM     84  CA  HIS A   7       3.889   4.656 -15.943  1.00  0.00           C  
ATOM     85  C   HIS A   7       4.569   5.300 -17.143  1.00  0.00           C  
ATOM     86  O   HIS A   7       5.147   6.382 -17.035  1.00  0.00           O  
ATOM     87  CB  HIS A   7       2.528   5.317 -15.703  1.00  0.00           C  
ATOM     88  CG  HIS A   7       1.653   5.349 -16.918  1.00  0.00           C  
ATOM     89  ND1 HIS A   7       1.031   4.223 -17.416  1.00  0.00           N  
ATOM     90  CD2 HIS A   7       1.296   6.369 -17.733  1.00  0.00           C  
ATOM     91  CE1 HIS A   7       0.328   4.550 -18.487  1.00  0.00           C  
ATOM     92  NE2 HIS A   7       0.473   5.846 -18.700  1.00  0.00           N  
ATOM     93  H   HIS A   7       5.360   5.527 -14.655  1.00  0.00           H  
ATOM     94  HA  HIS A   7       3.716   3.607 -16.185  1.00  0.00           H  
ATOM     95 1HB  HIS A   7       1.997   4.784 -14.914  1.00  0.00           H  
ATOM     96 2HB  HIS A   7       2.676   6.342 -15.363  1.00  0.00           H  
ATOM     97  HD1 HIS A   7       1.031   3.314 -16.999  1.00  0.00           H  
ATOM     98  HD2 HIS A   7       1.537   7.432 -17.739  1.00  0.00           H  
ATOM     99  HE1 HIS A   7      -0.241   3.796 -19.029  1.00  0.00           H  
ATOM    100  N   GLU A   8       4.497   4.630 -18.288  1.00  0.00           N  
ATOM    101  CA  GLU A   8       5.054   5.165 -19.525  1.00  0.00           C  
ATOM    102  C   GLU A   8       3.975   5.817 -20.379  1.00  0.00           C  
ATOM    103  O   GLU A   8       3.032   5.157 -20.816  1.00  0.00           O  
ATOM    104  CB  GLU A   8       5.746   4.056 -20.321  1.00  0.00           C  
ATOM    105  CG  GLU A   8       6.423   4.529 -21.600  1.00  0.00           C  
ATOM    106  CD  GLU A   8       7.066   3.409 -22.370  1.00  0.00           C  
ATOM    107  OE1 GLU A   8       6.755   2.273 -22.101  1.00  0.00           O  
ATOM    108  OE2 GLU A   8       7.868   3.689 -23.229  1.00  0.00           O  
ATOM    109  H   GLU A   8       4.044   3.728 -18.302  1.00  0.00           H  
ATOM    110  HA  GLU A   8       5.793   5.926 -19.271  1.00  0.00           H  
ATOM    111 1HB  GLU A   8       6.504   3.579 -19.698  1.00  0.00           H  
ATOM    112 2HB  GLU A   8       5.017   3.292 -20.591  1.00  0.00           H  
ATOM    113 1HG  GLU A   8       5.681   5.011 -22.234  1.00  0.00           H  
ATOM    114 2HG  GLU A   8       7.180   5.269 -21.345  1.00  0.00           H  
ATOM    115  N   LEU A   9       4.118   7.117 -20.613  1.00  0.00           N  
ATOM    116  CA  LEU A   9       3.132   7.872 -21.377  1.00  0.00           C  
ATOM    117  C   LEU A   9       3.756   8.492 -22.621  1.00  0.00           C  
ATOM    118  O   LEU A   9       4.739   9.227 -22.533  1.00  0.00           O  
ATOM    119  CB  LEU A   9       2.513   8.972 -20.506  1.00  0.00           C  
ATOM    120  CG  LEU A   9       1.478   9.867 -21.199  1.00  0.00           C  
ATOM    121  CD1 LEU A   9       0.251   9.041 -21.558  1.00  0.00           C  
ATOM    122  CD2 LEU A   9       1.111  11.023 -20.281  1.00  0.00           C  
ATOM    123  H   LEU A   9       4.931   7.596 -20.251  1.00  0.00           H  
ATOM    124  HA  LEU A   9       2.343   7.189 -21.693  1.00  0.00           H  
ATOM    125 1HB  LEU A   9       2.027   8.505 -19.650  1.00  0.00           H  
ATOM    126 2HB  LEU A   9       3.313   9.614 -20.137  1.00  0.00           H  
ATOM    127  HG  LEU A   9       1.899  10.259 -22.126  1.00  0.00           H  
ATOM    128 1HD1 LEU A   9      -0.485   9.677 -22.051  1.00  0.00           H  
ATOM    129 2HD1 LEU A   9       0.539   8.233 -22.230  1.00  0.00           H  
ATOM    130 3HD1 LEU A   9      -0.183   8.621 -20.651  1.00  0.00           H  
ATOM    131 1HD2 LEU A   9       0.376  11.660 -20.774  1.00  0.00           H  
ATOM    132 2HD2 LEU A   9       0.689  10.632 -19.355  1.00  0.00           H  
ATOM    133 3HD2 LEU A   9       2.003  11.607 -20.056  1.00  0.00           H  
ATOM    134  N   THR A  10       3.179   8.190 -23.779  1.00  0.00           N  
ATOM    135  CA  THR A  10       3.644   8.761 -25.038  1.00  0.00           C  
ATOM    136  C   THR A  10       2.758   9.919 -25.478  1.00  0.00           C  
ATOM    137  O   THR A  10       1.554   9.752 -25.675  1.00  0.00           O  
ATOM    138  CB  THR A  10       3.690   7.693 -26.147  1.00  0.00           C  
ATOM    139  OG1 THR A  10       4.608   6.656 -25.778  1.00  0.00           O  
ATOM    140  CG2 THR A  10       4.132   8.312 -27.465  1.00  0.00           C  
ATOM    141  H   THR A  10       2.399   7.549 -23.788  1.00  0.00           H  
ATOM    142  HA  THR A  10       4.653   9.146 -24.891  1.00  0.00           H  
ATOM    143  HB  THR A  10       2.699   7.256 -26.272  1.00  0.00           H  
ATOM    144  HG1 THR A  10       4.139   5.820 -25.723  1.00  0.00           H  
ATOM    145 1HG2 THR A  10       4.158   7.543 -28.237  1.00  0.00           H  
ATOM    146 2HG2 THR A  10       3.429   9.093 -27.754  1.00  0.00           H  
ATOM    147 3HG2 THR A  10       5.126   8.742 -27.349  1.00  0.00           H  
ATOM    148  N   ILE A  11       3.360  11.093 -25.631  1.00  0.00           N  
ATOM    149  CA  ILE A  11       2.629  12.280 -26.058  1.00  0.00           C  
ATOM    150  C   ILE A  11       3.306  12.946 -27.248  1.00  0.00           C  
ATOM    151  O   ILE A  11       4.503  12.770 -27.472  1.00  0.00           O  
ATOM    152  CB  ILE A  11       2.503  13.292 -24.905  1.00  0.00           C  
ATOM    153  CG1 ILE A  11       3.888  13.784 -24.473  1.00  0.00           C  
ATOM    154  CG2 ILE A  11       1.766  12.670 -23.729  1.00  0.00           C  
ATOM    155  CD1 ILE A  11       3.849  14.915 -23.471  1.00  0.00           C  
ATOM    156  H   ILE A  11       4.351  11.166 -25.448  1.00  0.00           H  
ATOM    157  HA  ILE A  11       1.627  11.978 -26.361  1.00  0.00           H  
ATOM    158  HB  ILE A  11       1.951  14.167 -25.246  1.00  0.00           H  
ATOM    159 1HG1 ILE A  11       4.446  12.958 -24.034  1.00  0.00           H  
ATOM    160 2HG1 ILE A  11       4.442  14.124 -25.348  1.00  0.00           H  
ATOM    161 1HG2 ILE A  11       1.687  13.399 -22.922  1.00  0.00           H  
ATOM    162 2HG2 ILE A  11       0.768  12.369 -24.044  1.00  0.00           H  
ATOM    163 3HG2 ILE A  11       2.314  11.796 -23.376  1.00  0.00           H  
ATOM    164 1HD1 ILE A  11       4.867  15.208 -23.214  1.00  0.00           H  
ATOM    165 2HD1 ILE A  11       3.324  15.767 -23.904  1.00  0.00           H  
ATOM    166 3HD1 ILE A  11       3.330  14.586 -22.572  1.00  0.00           H  
ATOM    167  N   PRO A  12       2.532  13.713 -28.010  1.00  0.00           N  
ATOM    168  CA  PRO A  12       3.046  14.372 -29.205  1.00  0.00           C  
ATOM    169  C   PRO A  12       4.261  15.231 -28.881  1.00  0.00           C  
ATOM    170  O   PRO A  12       4.190  16.137 -28.051  1.00  0.00           O  
ATOM    171  CB  PRO A  12       1.859  15.224 -29.665  1.00  0.00           C  
ATOM    172  CG  PRO A  12       0.663  14.471 -29.192  1.00  0.00           C  
ATOM    173  CD  PRO A  12       1.071  13.925 -27.849  1.00  0.00           C  
ATOM    174  HA  PRO A  12       3.299  13.611 -29.957  1.00  0.00           H  
ATOM    175 1HB  PRO A  12       1.928  16.232 -29.230  1.00  0.00           H  
ATOM    176 2HB  PRO A  12       1.883  15.343 -30.758  1.00  0.00           H  
ATOM    177 1HG  PRO A  12      -0.208  15.141 -29.129  1.00  0.00           H  
ATOM    178 2HG  PRO A  12       0.403  13.679 -29.910  1.00  0.00           H  
ATOM    179 1HD  PRO A  12       0.853  14.669 -27.069  1.00  0.00           H  
ATOM    180 2HD  PRO A  12       0.530  12.988 -27.654  1.00  0.00           H  
ATOM    181  N   ASN A  13       5.378  14.940 -29.541  1.00  0.00           N  
ATOM    182  CA  ASN A  13       6.614  15.680 -29.319  1.00  0.00           C  
ATOM    183  C   ASN A  13       6.443  17.153 -29.665  1.00  0.00           C  
ATOM    184  O   ASN A  13       7.031  18.024 -29.023  1.00  0.00           O  
ATOM    185  CB  ASN A  13       7.751  15.072 -30.118  1.00  0.00           C  
ATOM    186  CG  ASN A  13       9.052  15.798 -29.917  1.00  0.00           C  
ATOM    187  OD1 ASN A  13       9.439  16.102 -28.782  1.00  0.00           O  
ATOM    188  ND2 ASN A  13       9.736  16.082 -30.996  1.00  0.00           N  
ATOM    189  H   ASN A  13       5.369  14.186 -30.213  1.00  0.00           H  
ATOM    190  HA  ASN A  13       6.865  15.624 -28.258  1.00  0.00           H  
ATOM    191 1HB  ASN A  13       7.883  14.028 -29.829  1.00  0.00           H  
ATOM    192 2HB  ASN A  13       7.500  15.088 -31.179  1.00  0.00           H  
ATOM    193 1HD2 ASN A  13      10.609  16.565 -30.922  1.00  0.00           H  
ATOM    194 2HD2 ASN A  13       9.385  15.817 -31.893  1.00  0.00           H  
ATOM    195  N   ASN A  14       5.635  17.427 -30.683  1.00  0.00           N  
ATOM    196  CA  ASN A  14       5.457  18.787 -31.176  1.00  0.00           C  
ATOM    197  C   ASN A  14       4.666  19.633 -30.186  1.00  0.00           C  
ATOM    198  O   ASN A  14       4.641  20.860 -30.284  1.00  0.00           O  
ATOM    199  CB  ASN A  14       4.777  18.779 -32.533  1.00  0.00           C  
ATOM    200  CG  ASN A  14       5.676  18.273 -33.627  1.00  0.00           C  
ATOM    201  OD1 ASN A  14       6.906  18.308 -33.502  1.00  0.00           O  
ATOM    202  ND2 ASN A  14       5.087  17.803 -34.697  1.00  0.00           N  
ATOM    203  H   ASN A  14       5.131  16.673 -31.128  1.00  0.00           H  
ATOM    204  HA  ASN A  14       6.440  19.249 -31.283  1.00  0.00           H  
ATOM    205 1HB  ASN A  14       3.887  18.150 -32.491  1.00  0.00           H  
ATOM    206 2HB  ASN A  14       4.453  19.789 -32.784  1.00  0.00           H  
ATOM    207 1HD2 ASN A  14       5.635  17.453 -35.456  1.00  0.00           H  
ATOM    208 2HD2 ASN A  14       4.089  17.794 -34.754  1.00  0.00           H  
ATOM    209  N   LEU A  15       4.022  18.970 -29.232  1.00  0.00           N  
ATOM    210  CA  LEU A  15       3.209  19.658 -28.236  1.00  0.00           C  
ATOM    211  C   LEU A  15       3.866  19.613 -26.862  1.00  0.00           C  
ATOM    212  O   LEU A  15       3.248  19.963 -25.857  1.00  0.00           O  
ATOM    213  CB  LEU A  15       1.813  19.026 -28.163  1.00  0.00           C  
ATOM    214  CG  LEU A  15       0.981  19.100 -29.449  1.00  0.00           C  
ATOM    215  CD1 LEU A  15      -0.336  18.364 -29.246  1.00  0.00           C  
ATOM    216  CD2 LEU A  15       0.742  20.557 -29.815  1.00  0.00           C  
ATOM    217  H   LEU A  15       4.097  17.963 -29.195  1.00  0.00           H  
ATOM    218  HA  LEU A  15       3.106  20.700 -28.534  1.00  0.00           H  
ATOM    219 1HB  LEU A  15       1.921  17.975 -27.899  1.00  0.00           H  
ATOM    220 2HB  LEU A  15       1.248  19.521 -27.373  1.00  0.00           H  
ATOM    221  HG  LEU A  15       1.518  18.606 -30.259  1.00  0.00           H  
ATOM    222 1HD1 LEU A  15      -0.928  18.417 -30.160  1.00  0.00           H  
ATOM    223 2HD1 LEU A  15      -0.136  17.320 -29.004  1.00  0.00           H  
ATOM    224 3HD1 LEU A  15      -0.889  18.827 -28.429  1.00  0.00           H  
ATOM    225 1HD2 LEU A  15       0.151  20.611 -30.730  1.00  0.00           H  
ATOM    226 2HD2 LEU A  15       0.204  21.053 -29.007  1.00  0.00           H  
ATOM    227 3HD2 LEU A  15       1.699  21.055 -29.972  1.00  0.00           H  
ATOM    228  N   ILE A  16       5.122  19.181 -26.827  1.00  0.00           N  
ATOM    229  CA  ILE A  16       5.842  19.023 -25.569  1.00  0.00           C  
ATOM    230  C   ILE A  16       6.001  20.358 -24.853  1.00  0.00           C  
ATOM    231  O   ILE A  16       6.088  20.410 -23.626  1.00  0.00           O  
ATOM    232  CB  ILE A  16       7.229  18.398 -25.805  1.00  0.00           C  
ATOM    233  CG1 ILE A  16       7.819  17.892 -24.486  1.00  0.00           C  
ATOM    234  CG2 ILE A  16       8.163  19.406 -26.457  1.00  0.00           C  
ATOM    235  CD1 ILE A  16       7.030  16.766 -23.857  1.00  0.00           C  
ATOM    236  H   ILE A  16       5.590  18.956 -27.693  1.00  0.00           H  
ATOM    237  HA  ILE A  16       5.270  18.357 -24.924  1.00  0.00           H  
ATOM    238  HB  ILE A  16       7.132  17.532 -26.459  1.00  0.00           H  
ATOM    239 1HG1 ILE A  16       8.837  17.544 -24.652  1.00  0.00           H  
ATOM    240 2HG1 ILE A  16       7.868  18.713 -23.770  1.00  0.00           H  
ATOM    241 1HG2 ILE A  16       9.139  18.948 -26.616  1.00  0.00           H  
ATOM    242 2HG2 ILE A  16       7.749  19.719 -27.414  1.00  0.00           H  
ATOM    243 3HG2 ILE A  16       8.271  20.275 -25.807  1.00  0.00           H  
ATOM    244 1HD1 ILE A  16       7.509  16.462 -22.926  1.00  0.00           H  
ATOM    245 2HD1 ILE A  16       6.015  17.104 -23.649  1.00  0.00           H  
ATOM    246 3HD1 ILE A  16       6.998  15.919 -24.541  1.00  0.00           H  
ATOM    247  N   GLY A  17       6.039  21.438 -25.627  1.00  0.00           N  
ATOM    248  CA  GLY A  17       6.243  22.771 -25.073  1.00  0.00           C  
ATOM    249  C   GLY A  17       5.037  23.220 -24.260  1.00  0.00           C  
ATOM    250  O   GLY A  17       5.127  24.152 -23.461  1.00  0.00           O  
ATOM    251  H   GLY A  17       5.923  21.332 -26.625  1.00  0.00           H  
ATOM    252 1HA  GLY A  17       7.132  22.770 -24.443  1.00  0.00           H  
ATOM    253 2HA  GLY A  17       6.425  23.477 -25.883  1.00  0.00           H  
ATOM    254  N   CYS A  18       3.907  22.553 -24.468  1.00  0.00           N  
ATOM    255  CA  CYS A  18       2.670  22.906 -23.781  1.00  0.00           C  
ATOM    256  C   CYS A  18       2.755  22.582 -22.295  1.00  0.00           C  
ATOM    257  O   CYS A  18       2.285  23.349 -21.455  1.00  0.00           O  
ATOM    258  CB  CYS A  18       1.483  22.162 -24.393  1.00  0.00           C  
ATOM    259  SG  CYS A  18       1.061  22.696 -26.069  1.00  0.00           S  
ATOM    260  H   CYS A  18       3.905  21.781 -25.120  1.00  0.00           H  
ATOM    261  HA  CYS A  18       2.505  23.977 -23.895  1.00  0.00           H  
ATOM    262 1HB  CYS A  18       1.700  21.094 -24.424  1.00  0.00           H  
ATOM    263 2HB  CYS A  18       0.604  22.299 -23.764  1.00  0.00           H  
ATOM    264  HG  CYS A  18       0.006  21.900 -26.207  1.00  0.00           H  
ATOM    265  N   ILE A  19       3.356  21.441 -21.976  1.00  0.00           N  
ATOM    266  CA  ILE A  19       3.487  21.004 -20.591  1.00  0.00           C  
ATOM    267  C   ILE A  19       4.776  21.526 -19.969  1.00  0.00           C  
ATOM    268  O   ILE A  19       4.908  21.581 -18.746  1.00  0.00           O  
ATOM    269  CB  ILE A  19       3.454  19.468 -20.494  1.00  0.00           C  
ATOM    270  CG1 ILE A  19       4.691  18.864 -21.164  1.00  0.00           C  
ATOM    271  CG2 ILE A  19       2.183  18.922 -21.126  1.00  0.00           C  
ATOM    272  CD1 ILE A  19       4.860  17.383 -20.913  1.00  0.00           C  
ATOM    273  H   ILE A  19       3.732  20.861 -22.713  1.00  0.00           H  
ATOM    274  HA  ILE A  19       2.648  21.404 -20.023  1.00  0.00           H  
ATOM    275  HB  ILE A  19       3.486  19.169 -19.447  1.00  0.00           H  
ATOM    276 1HG1 ILE A  19       4.636  19.024 -22.241  1.00  0.00           H  
ATOM    277 2HG1 ILE A  19       5.585  19.374 -20.805  1.00  0.00           H  
ATOM    278 1HG2 ILE A  19       2.176  17.835 -21.049  1.00  0.00           H  
ATOM    279 2HG2 ILE A  19       1.316  19.328 -20.606  1.00  0.00           H  
ATOM    280 3HG2 ILE A  19       2.145  19.212 -22.176  1.00  0.00           H  
ATOM    281 1HD1 ILE A  19       5.758  17.028 -21.419  1.00  0.00           H  
ATOM    282 2HD1 ILE A  19       4.953  17.204 -19.841  1.00  0.00           H  
ATOM    283 3HD1 ILE A  19       3.992  16.848 -21.296  1.00  0.00           H  
ATOM    284  N   ILE A  20       5.724  21.908 -20.817  1.00  0.00           N  
ATOM    285  CA  ILE A  20       6.942  22.566 -20.360  1.00  0.00           C  
ATOM    286  C   ILE A  20       6.662  23.996 -19.916  1.00  0.00           C  
ATOM    287  O   ILE A  20       7.079  24.414 -18.836  1.00  0.00           O  
ATOM    288  CB  ILE A  20       8.013  22.571 -21.466  1.00  0.00           C  
ATOM    289  CG1 ILE A  20       8.504  21.148 -21.741  1.00  0.00           C  
ATOM    290  CG2 ILE A  20       9.175  23.473 -21.077  1.00  0.00           C  
ATOM    291  CD1 ILE A  20       9.349  21.023 -22.988  1.00  0.00           C  
ATOM    292  H   ILE A  20       5.599  21.737 -21.805  1.00  0.00           H  
ATOM    293  HA  ILE A  20       7.333  22.015 -19.505  1.00  0.00           H  
ATOM    294  HB  ILE A  20       7.575  22.938 -22.394  1.00  0.00           H  
ATOM    295 1HG1 ILE A  20       9.091  20.795 -20.894  1.00  0.00           H  
ATOM    296 2HG1 ILE A  20       7.647  20.481 -21.843  1.00  0.00           H  
ATOM    297 1HG2 ILE A  20       9.922  23.464 -21.870  1.00  0.00           H  
ATOM    298 2HG2 ILE A  20       8.813  24.489 -20.931  1.00  0.00           H  
ATOM    299 3HG2 ILE A  20       9.623  23.110 -20.152  1.00  0.00           H  
ATOM    300 1HD1 ILE A  20       9.659  19.986 -23.116  1.00  0.00           H  
ATOM    301 2HD1 ILE A  20       8.767  21.338 -23.855  1.00  0.00           H  
ATOM    302 3HD1 ILE A  20      10.231  21.655 -22.894  1.00  0.00           H  
ATOM    303  N   GLY A  21       5.953  24.742 -20.756  1.00  0.00           N  
ATOM    304  CA  GLY A  21       5.629  26.133 -20.459  1.00  0.00           C  
ATOM    305  C   GLY A  21       6.803  27.051 -20.774  1.00  0.00           C  
ATOM    306  O   GLY A  21       7.104  27.313 -21.938  1.00  0.00           O  
ATOM    307  H   GLY A  21       5.630  24.336 -21.623  1.00  0.00           H  
ATOM    308 1HA  GLY A  21       4.759  26.436 -21.041  1.00  0.00           H  
ATOM    309 2HA  GLY A  21       5.361  26.227 -19.408  1.00  0.00           H  
ATOM    310  N   ARG A  22       7.464  27.538 -19.729  1.00  0.00           N  
ATOM    311  CA  ARG A  22       8.645  28.376 -19.892  1.00  0.00           C  
ATOM    312  C   ARG A  22       9.917  27.538 -19.911  1.00  0.00           C  
ATOM    313  O   ARG A  22      10.591  27.439 -20.937  1.00  0.00           O  
ATOM    314  CB  ARG A  22       8.734  29.401 -18.771  1.00  0.00           C  
ATOM    315  CG  ARG A  22       9.897  30.374 -18.884  1.00  0.00           C  
ATOM    316  CD  ARG A  22       9.851  31.410 -17.821  1.00  0.00           C  
ATOM    317  NE  ARG A  22      10.981  32.322 -17.903  1.00  0.00           N  
ATOM    318  CZ  ARG A  22      11.200  33.347 -17.057  1.00  0.00           C  
ATOM    319  NH1 ARG A  22      10.360  33.578 -16.073  1.00  0.00           N  
ATOM    320  NH2 ARG A  22      12.259  34.121 -17.217  1.00  0.00           N  
ATOM    321  H   ARG A  22       7.139  27.321 -18.797  1.00  0.00           H  
ATOM    322  HA  ARG A  22       8.565  28.906 -20.842  1.00  0.00           H  
ATOM    323 1HB  ARG A  22       7.816  29.987 -18.741  1.00  0.00           H  
ATOM    324 2HB  ARG A  22       8.825  28.887 -17.814  1.00  0.00           H  
ATOM    325 1HG  ARG A  22      10.837  29.829 -18.791  1.00  0.00           H  
ATOM    326 2HG  ARG A  22       9.861  30.874 -19.852  1.00  0.00           H  
ATOM    327 1HD  ARG A  22       8.935  31.992 -17.920  1.00  0.00           H  
ATOM    328 2HD  ARG A  22       9.871  30.930 -16.843  1.00  0.00           H  
ATOM    329  HE  ARG A  22      11.649  32.176 -18.649  1.00  0.00           H  
ATOM    330 1HH1 ARG A  22       9.550  32.986 -15.950  1.00  0.00           H  
ATOM    331 2HH1 ARG A  22      10.524  34.346 -15.438  1.00  0.00           H  
ATOM    332 1HH2 ARG A  22      12.905  33.944 -17.974  1.00  0.00           H  
ATOM    333 2HH2 ARG A  22      12.423  34.889 -16.583  1.00  0.00           H  
ATOM    334  N   GLN A  23      10.241  26.937 -18.772  1.00  0.00           N  
ATOM    335  CA  GLN A  23      11.395  26.052 -18.673  1.00  0.00           C  
ATOM    336  C   GLN A  23      11.102  24.863 -17.768  1.00  0.00           C  
ATOM    337  O   GLN A  23      11.963  24.423 -17.006  1.00  0.00           O  
ATOM    338  CB  GLN A  23      12.614  26.818 -18.152  1.00  0.00           C  
ATOM    339  CG  GLN A  23      13.138  27.878 -19.105  1.00  0.00           C  
ATOM    340  CD  GLN A  23      14.350  28.605 -18.553  1.00  0.00           C  
ATOM    341  OE1 GLN A  23      14.534  28.699 -17.337  1.00  0.00           O  
ATOM    342  NE2 GLN A  23      15.185  29.124 -19.446  1.00  0.00           N  
ATOM    343  H   GLN A  23       9.672  27.097 -17.952  1.00  0.00           H  
ATOM    344  HA  GLN A  23      11.624  25.669 -19.668  1.00  0.00           H  
ATOM    345 1HB  GLN A  23      12.362  27.306 -17.211  1.00  0.00           H  
ATOM    346 2HB  GLN A  23      13.425  26.117 -17.950  1.00  0.00           H  
ATOM    347 1HG  GLN A  23      13.423  27.401 -20.042  1.00  0.00           H  
ATOM    348 2HG  GLN A  23      12.351  28.612 -19.283  1.00  0.00           H  
ATOM    349 1HE2 GLN A  23      16.002  29.615 -19.142  1.00  0.00           H  
ATOM    350 2HE2 GLN A  23      14.997  29.024 -20.424  1.00  0.00           H  
ATOM    351  N   GLY A  24       9.881  24.346 -17.856  1.00  0.00           N  
ATOM    352  CA  GLY A  24       9.440  23.268 -16.978  1.00  0.00           C  
ATOM    353  C   GLY A  24       8.513  23.790 -15.888  1.00  0.00           C  
ATOM    354  O   GLY A  24       8.210  23.084 -14.926  1.00  0.00           O  
ATOM    355  H   GLY A  24       9.242  24.709 -18.548  1.00  0.00           H  
ATOM    356 1HA  GLY A  24       8.926  22.508 -17.565  1.00  0.00           H  
ATOM    357 2HA  GLY A  24      10.308  22.791 -16.524  1.00  0.00           H  
ATOM    358  N   ALA A  25       8.063  25.031 -16.045  1.00  0.00           N  
ATOM    359  CA  ALA A  25       7.153  25.643 -15.084  1.00  0.00           C  
ATOM    360  C   ALA A  25       5.827  24.896 -15.029  1.00  0.00           C  
ATOM    361  O   ALA A  25       5.280  24.662 -13.951  1.00  0.00           O  
ATOM    362  CB  ALA A  25       6.922  27.106 -15.432  1.00  0.00           C  
ATOM    363  H   ALA A  25       8.360  25.563 -16.850  1.00  0.00           H  
ATOM    364  HA  ALA A  25       7.612  25.583 -14.097  1.00  0.00           H  
ATOM    365 1HB  ALA A  25       6.241  27.550 -14.706  1.00  0.00           H  
ATOM    366 2HB  ALA A  25       7.872  27.640 -15.411  1.00  0.00           H  
ATOM    367 3HB  ALA A  25       6.488  27.179 -16.428  1.00  0.00           H  
ATOM    368  N   ASN A  26       5.314  24.524 -16.196  1.00  0.00           N  
ATOM    369  CA  ASN A  26       4.040  23.821 -16.284  1.00  0.00           C  
ATOM    370  C   ASN A  26       4.190  22.358 -15.886  1.00  0.00           C  
ATOM    371  O   ASN A  26       3.228  21.720 -15.457  1.00  0.00           O  
ATOM    372  CB  ASN A  26       3.460  23.937 -17.682  1.00  0.00           C  
ATOM    373  CG  ASN A  26       2.896  25.302 -17.961  1.00  0.00           C  
ATOM    374  OD1 ASN A  26       2.811  26.148 -17.064  1.00  0.00           O  
ATOM    375  ND2 ASN A  26       2.507  25.533 -19.190  1.00  0.00           N  
ATOM    376  H   ASN A  26       5.819  24.734 -17.045  1.00  0.00           H  
ATOM    377  HA  ASN A  26       3.343  24.277 -15.580  1.00  0.00           H  
ATOM    378 1HB  ASN A  26       4.237  23.720 -18.417  1.00  0.00           H  
ATOM    379 2HB  ASN A  26       2.671  23.197 -17.812  1.00  0.00           H  
ATOM    380 1HD2 ASN A  26       2.123  26.424 -19.434  1.00  0.00           H  
ATOM    381 2HD2 ASN A  26       2.594  24.819 -19.884  1.00  0.00           H  
ATOM    382  N   ILE A  27       5.401  21.832 -16.031  1.00  0.00           N  
ATOM    383  CA  ILE A  27       5.720  20.497 -15.539  1.00  0.00           C  
ATOM    384  C   ILE A  27       5.619  20.430 -14.021  1.00  0.00           C  
ATOM    385  O   ILE A  27       5.010  19.514 -13.469  1.00  0.00           O  
ATOM    386  CB  ILE A  27       7.133  20.073 -15.979  1.00  0.00           C  
ATOM    387  CG1 ILE A  27       7.179  19.859 -17.494  1.00  0.00           C  
ATOM    388  CG2 ILE A  27       7.562  18.811 -15.247  1.00  0.00           C  
ATOM    389  CD1 ILE A  27       8.572  19.637 -18.038  1.00  0.00           C  
ATOM    390  H   ILE A  27       6.119  22.371 -16.493  1.00  0.00           H  
ATOM    391  HA  ILE A  27       5.003  19.793 -15.959  1.00  0.00           H  
ATOM    392  HB  ILE A  27       7.840  20.871 -15.752  1.00  0.00           H  
ATOM    393 1HG1 ILE A  27       6.568  18.997 -17.758  1.00  0.00           H  
ATOM    394 2HG1 ILE A  27       6.752  20.727 -17.997  1.00  0.00           H  
ATOM    395 1HG2 ILE A  27       8.563  18.525 -15.570  1.00  0.00           H  
ATOM    396 2HG2 ILE A  27       7.567  18.996 -14.174  1.00  0.00           H  
ATOM    397 3HG2 ILE A  27       6.864  18.004 -15.472  1.00  0.00           H  
ATOM    398 1HD1 ILE A  27       8.523  19.494 -19.117  1.00  0.00           H  
ATOM    399 2HD1 ILE A  27       9.193  20.506 -17.815  1.00  0.00           H  
ATOM    400 3HD1 ILE A  27       9.007  18.752 -17.574  1.00  0.00           H  
ATOM    401  N   ASN A  28       6.220  21.407 -13.349  1.00  0.00           N  
ATOM    402  CA  ASN A  28       6.142  21.498 -11.896  1.00  0.00           C  
ATOM    403  C   ASN A  28       4.702  21.675 -11.431  1.00  0.00           C  
ATOM    404  O   ASN A  28       4.294  21.112 -10.415  1.00  0.00           O  
ATOM    405  CB  ASN A  28       7.011  22.632 -11.385  1.00  0.00           C  
ATOM    406  CG  ASN A  28       8.478  22.307 -11.443  1.00  0.00           C  
ATOM    407  OD1 ASN A  28       8.866  21.133 -11.462  1.00  0.00           O  
ATOM    408  ND2 ASN A  28       9.301  23.324 -11.471  1.00  0.00           N  
ATOM    409  H   ASN A  28       6.743  22.104 -13.858  1.00  0.00           H  
ATOM    410  HA  ASN A  28       6.506  20.561 -11.470  1.00  0.00           H  
ATOM    411 1HB  ASN A  28       6.826  23.529 -11.978  1.00  0.00           H  
ATOM    412 2HB  ASN A  28       6.742  22.860 -10.353  1.00  0.00           H  
ATOM    413 1HD2 ASN A  28      10.288  23.167 -11.510  1.00  0.00           H  
ATOM    414 2HD2 ASN A  28       8.943  24.257 -11.454  1.00  0.00           H  
ATOM    415  N   GLU A  29       3.936  22.460 -12.181  1.00  0.00           N  
ATOM    416  CA  GLU A  29       2.506  22.601 -11.932  1.00  0.00           C  
ATOM    417  C   GLU A  29       1.810  21.246 -11.945  1.00  0.00           C  
ATOM    418  O   GLU A  29       1.080  20.904 -11.014  1.00  0.00           O  
ATOM    419  CB  GLU A  29       1.871  23.522 -12.975  1.00  0.00           C  
ATOM    420  CG  GLU A  29       0.374  23.737 -12.796  1.00  0.00           C  
ATOM    421  CD  GLU A  29      -0.240  24.536 -13.911  1.00  0.00           C  
ATOM    422  OE1 GLU A  29       0.018  24.226 -15.050  1.00  0.00           O  
ATOM    423  OE2 GLU A  29      -0.967  25.457 -13.624  1.00  0.00           O  
ATOM    424  H   GLU A  29       4.355  22.973 -12.944  1.00  0.00           H  
ATOM    425  HA  GLU A  29       2.369  23.043 -10.944  1.00  0.00           H  
ATOM    426 1HB  GLU A  29       2.355  24.498 -12.941  1.00  0.00           H  
ATOM    427 2HB  GLU A  29       2.033  23.110 -13.971  1.00  0.00           H  
ATOM    428 1HG  GLU A  29      -0.118  22.766 -12.746  1.00  0.00           H  
ATOM    429 2HG  GLU A  29       0.202  24.250 -11.850  1.00  0.00           H  
ATOM    430  N   ILE A  30       2.039  20.479 -13.005  1.00  0.00           N  
ATOM    431  CA  ILE A  30       1.448  19.152 -13.132  1.00  0.00           C  
ATOM    432  C   ILE A  30       1.879  18.245 -11.986  1.00  0.00           C  
ATOM    433  O   ILE A  30       1.065  17.514 -11.421  1.00  0.00           O  
ATOM    434  CB  ILE A  30       1.836  18.504 -14.474  1.00  0.00           C  
ATOM    435  CG1 ILE A  30       1.180  19.252 -15.637  1.00  0.00           C  
ATOM    436  CG2 ILE A  30       1.441  17.036 -14.490  1.00  0.00           C  
ATOM    437  CD1 ILE A  30       1.734  18.879 -16.993  1.00  0.00           C  
ATOM    438  H   ILE A  30       2.638  20.823 -13.741  1.00  0.00           H  
ATOM    439  HA  ILE A  30       0.364  19.251 -13.098  1.00  0.00           H  
ATOM    440  HB  ILE A  30       2.914  18.582 -14.617  1.00  0.00           H  
ATOM    441 1HG1 ILE A  30       0.109  19.052 -15.640  1.00  0.00           H  
ATOM    442 2HG1 ILE A  30       1.311  20.326 -15.500  1.00  0.00           H  
ATOM    443 1HG2 ILE A  30       1.722  16.594 -15.445  1.00  0.00           H  
ATOM    444 2HG2 ILE A  30       1.953  16.512 -13.684  1.00  0.00           H  
ATOM    445 3HG2 ILE A  30       0.363  16.948 -14.352  1.00  0.00           H  
ATOM    446 1HD1 ILE A  30       1.220  19.450 -17.766  1.00  0.00           H  
ATOM    447 2HD1 ILE A  30       2.801  19.104 -17.025  1.00  0.00           H  
ATOM    448 3HD1 ILE A  30       1.582  17.815 -17.168  1.00  0.00           H  
ATOM    449  N   ARG A  31       3.163  18.296 -11.648  1.00  0.00           N  
ATOM    450  CA  ARG A  31       3.703  17.482 -10.566  1.00  0.00           C  
ATOM    451  C   ARG A  31       2.957  17.734  -9.262  1.00  0.00           C  
ATOM    452  O   ARG A  31       2.552  16.795  -8.576  1.00  0.00           O  
ATOM    453  CB  ARG A  31       5.183  17.774 -10.364  1.00  0.00           C  
ATOM    454  CG  ARG A  31       6.095  17.235 -11.455  1.00  0.00           C  
ATOM    455  CD  ARG A  31       7.507  17.646 -11.242  1.00  0.00           C  
ATOM    456  NE  ARG A  31       8.381  17.143 -12.290  1.00  0.00           N  
ATOM    457  CZ  ARG A  31       9.669  17.507 -12.451  1.00  0.00           C  
ATOM    458  NH1 ARG A  31      10.215  18.374 -11.628  1.00  0.00           N  
ATOM    459  NH2 ARG A  31      10.382  16.991 -13.437  1.00  0.00           N  
ATOM    460  H   ARG A  31       3.780  18.915 -12.154  1.00  0.00           H  
ATOM    461  HA  ARG A  31       3.589  16.431 -10.833  1.00  0.00           H  
ATOM    462 1HB  ARG A  31       5.337  18.850 -10.308  1.00  0.00           H  
ATOM    463 2HB  ARG A  31       5.512  17.346  -9.418  1.00  0.00           H  
ATOM    464 1HG  ARG A  31       6.052  16.146 -11.461  1.00  0.00           H  
ATOM    465 2HG  ARG A  31       5.769  17.617 -12.423  1.00  0.00           H  
ATOM    466 1HD  ARG A  31       7.572  18.733 -11.237  1.00  0.00           H  
ATOM    467 2HD  ARG A  31       7.859  17.256 -10.288  1.00  0.00           H  
ATOM    468  HE  ARG A  31       7.996  16.474 -12.943  1.00  0.00           H  
ATOM    469 1HH1 ARG A  31       9.670  18.768 -10.875  1.00  0.00           H  
ATOM    470 2HH1 ARG A  31      11.180  18.646 -11.750  1.00  0.00           H  
ATOM    471 1HH2 ARG A  31       9.962  16.324 -14.070  1.00  0.00           H  
ATOM    472 2HH2 ARG A  31      11.346  17.263 -13.558  1.00  0.00           H  
ATOM    473  N   GLN A  32       2.777  19.006  -8.925  1.00  0.00           N  
ATOM    474  CA  GLN A  32       2.175  19.384  -7.652  1.00  0.00           C  
ATOM    475  C   GLN A  32       0.691  19.042  -7.622  1.00  0.00           C  
ATOM    476  O   GLN A  32       0.182  18.527  -6.627  1.00  0.00           O  
ATOM    477  CB  GLN A  32       2.372  20.879  -7.388  1.00  0.00           C  
ATOM    478  CG  GLN A  32       3.811  21.277  -7.108  1.00  0.00           C  
ATOM    479  CD  GLN A  32       3.977  22.777  -6.953  1.00  0.00           C  
ATOM    480  OE1 GLN A  32       3.150  23.560  -7.428  1.00  0.00           O  
ATOM    481  NE2 GLN A  32       5.050  23.186  -6.285  1.00  0.00           N  
ATOM    482  H   GLN A  32       3.066  19.731  -9.567  1.00  0.00           H  
ATOM    483  HA  GLN A  32       2.665  18.822  -6.857  1.00  0.00           H  
ATOM    484 1HB  GLN A  32       2.027  21.449  -8.251  1.00  0.00           H  
ATOM    485 2HB  GLN A  32       1.767  21.181  -6.534  1.00  0.00           H  
ATOM    486 1HG  GLN A  32       4.136  20.800  -6.183  1.00  0.00           H  
ATOM    487 2HG  GLN A  32       4.437  20.948  -7.938  1.00  0.00           H  
ATOM    488 1HE2 GLN A  32       5.213  24.165  -6.150  1.00  0.00           H  
ATOM    489 2HE2 GLN A  32       5.696  22.518  -5.916  1.00  0.00           H  
ATOM    490  N   MET A  33       0.000  19.332  -8.720  1.00  0.00           N  
ATOM    491  CA  MET A  33      -1.442  19.131  -8.793  1.00  0.00           C  
ATOM    492  C   MET A  33      -1.793  17.649  -8.799  1.00  0.00           C  
ATOM    493  O   MET A  33      -2.732  17.220  -8.128  1.00  0.00           O  
ATOM    494  CB  MET A  33      -2.009  19.818 -10.034  1.00  0.00           C  
ATOM    495  CG  MET A  33      -1.982  21.339  -9.980  1.00  0.00           C  
ATOM    496  SD  MET A  33      -2.555  22.100 -11.511  1.00  0.00           S  
ATOM    497  CE  MET A  33      -4.299  21.698 -11.457  1.00  0.00           C  
ATOM    498  H   MET A  33       0.487  19.700  -9.525  1.00  0.00           H  
ATOM    499  HA  MET A  33      -1.898  19.575  -7.908  1.00  0.00           H  
ATOM    500 1HB  MET A  33      -1.444  19.505 -10.912  1.00  0.00           H  
ATOM    501 2HB  MET A  33      -3.043  19.507 -10.182  1.00  0.00           H  
ATOM    502 1HG  MET A  33      -2.616  21.685  -9.164  1.00  0.00           H  
ATOM    503 2HG  MET A  33      -0.964  21.678  -9.787  1.00  0.00           H  
ATOM    504 1HE  MET A  33      -4.794  22.102 -12.340  1.00  0.00           H  
ATOM    505 2HE  MET A  33      -4.423  20.614 -11.434  1.00  0.00           H  
ATOM    506 3HE  MET A  33      -4.745  22.132 -10.561  1.00  0.00           H  
ATOM    507  N   SER A  34      -1.032  16.869  -9.560  1.00  0.00           N  
ATOM    508  CA  SER A  34      -1.298  15.443  -9.701  1.00  0.00           C  
ATOM    509  C   SER A  34      -0.702  14.654  -8.542  1.00  0.00           C  
ATOM    510  O   SER A  34      -1.197  13.584  -8.187  1.00  0.00           O  
ATOM    511  CB  SER A  34      -0.733  14.934 -11.014  1.00  0.00           C  
ATOM    512  OG  SER A  34       0.667  14.989 -11.013  1.00  0.00           O  
ATOM    513  H   SER A  34      -0.250  17.276 -10.054  1.00  0.00           H  
ATOM    514  HA  SER A  34      -2.378  15.290  -9.700  1.00  0.00           H  
ATOM    515 1HB  SER A  34      -1.060  13.907 -11.176  1.00  0.00           H  
ATOM    516 2HB  SER A  34      -1.123  15.535 -11.834  1.00  0.00           H  
ATOM    517  HG  SER A  34       0.895  15.921 -11.044  1.00  0.00           H  
ATOM    518  N   GLY A  35       0.364  15.189  -7.956  1.00  0.00           N  
ATOM    519  CA  GLY A  35       1.076  14.499  -6.886  1.00  0.00           C  
ATOM    520  C   GLY A  35       1.957  13.386  -7.440  1.00  0.00           C  
ATOM    521  O   GLY A  35       2.015  12.291  -6.880  1.00  0.00           O  
ATOM    522  H   GLY A  35       0.689  16.096  -8.258  1.00  0.00           H  
ATOM    523 1HA  GLY A  35       1.689  15.214  -6.338  1.00  0.00           H  
ATOM    524 2HA  GLY A  35       0.359  14.083  -6.180  1.00  0.00           H  
ATOM    525  N   ALA A  36       2.641  13.672  -8.542  1.00  0.00           N  
ATOM    526  CA  ALA A  36       3.421  12.660  -9.244  1.00  0.00           C  
ATOM    527  C   ALA A  36       4.628  13.278  -9.938  1.00  0.00           C  
ATOM    528  O   ALA A  36       4.588  14.434 -10.361  1.00  0.00           O  
ATOM    529  CB  ALA A  36       2.550  11.924 -10.252  1.00  0.00           C  
ATOM    530  H   ALA A  36       2.620  14.615  -8.903  1.00  0.00           H  
ATOM    531  HA  ALA A  36       3.790  11.946  -8.507  1.00  0.00           H  
ATOM    532 1HB  ALA A  36       3.147  11.172 -10.767  1.00  0.00           H  
ATOM    533 2HB  ALA A  36       1.724  11.438  -9.732  1.00  0.00           H  
ATOM    534 3HB  ALA A  36       2.156  12.634 -10.977  1.00  0.00           H  
ATOM    535  N   GLN A  37       5.700  12.502 -10.053  1.00  0.00           N  
ATOM    536  CA  GLN A  37       6.917  12.968 -10.707  1.00  0.00           C  
ATOM    537  C   GLN A  37       6.802  12.864 -12.222  1.00  0.00           C  
ATOM    538  O   GLN A  37       6.523  11.793 -12.761  1.00  0.00           O  
ATOM    539  CB  GLN A  37       8.128  12.170 -10.218  1.00  0.00           C  
ATOM    540  CG  GLN A  37       9.457  12.650 -10.777  1.00  0.00           C  
ATOM    541  CD  GLN A  37      10.633  11.865 -10.227  1.00  0.00           C  
ATOM    542  OE1 GLN A  37      10.457  10.843  -9.559  1.00  0.00           O  
ATOM    543  NE2 GLN A  37      11.842  12.340 -10.505  1.00  0.00           N  
ATOM    544  H   GLN A  37       5.672  11.565  -9.677  1.00  0.00           H  
ATOM    545  HA  GLN A  37       7.066  14.018 -10.453  1.00  0.00           H  
ATOM    546 1HB  GLN A  37       8.182  12.220  -9.131  1.00  0.00           H  
ATOM    547 2HB  GLN A  37       8.007  11.122 -10.492  1.00  0.00           H  
ATOM    548 1HG  GLN A  37       9.446  12.535 -11.861  1.00  0.00           H  
ATOM    549 2HG  GLN A  37       9.592  13.699 -10.514  1.00  0.00           H  
ATOM    550 1HE2 GLN A  37      12.656  11.865 -10.169  1.00  0.00           H  
ATOM    551 2HE2 GLN A  37      11.939  13.173 -11.050  1.00  0.00           H  
ATOM    552  N   ILE A  38       7.019  13.982 -12.906  1.00  0.00           N  
ATOM    553  CA  ILE A  38       6.948  14.017 -14.362  1.00  0.00           C  
ATOM    554  C   ILE A  38       8.338  14.096 -14.980  1.00  0.00           C  
ATOM    555  O   ILE A  38       8.984  15.143 -14.946  1.00  0.00           O  
ATOM    556  CB  ILE A  38       6.103  15.211 -14.842  1.00  0.00           C  
ATOM    557  CG1 ILE A  38       4.724  15.190 -14.179  1.00  0.00           C  
ATOM    558  CG2 ILE A  38       5.970  15.192 -16.357  1.00  0.00           C  
ATOM    559  CD1 ILE A  38       3.931  13.934 -14.458  1.00  0.00           C  
ATOM    560  H   ILE A  38       7.239  14.831 -12.404  1.00  0.00           H  
ATOM    561  HA  ILE A  38       6.474  13.098 -14.706  1.00  0.00           H  
ATOM    562  HB  ILE A  38       6.584  16.141 -14.541  1.00  0.00           H  
ATOM    563 1HG1 ILE A  38       4.838  15.290 -13.100  1.00  0.00           H  
ATOM    564 2HG1 ILE A  38       4.141  16.044 -14.525  1.00  0.00           H  
ATOM    565 1HG2 ILE A  38       5.369  16.043 -16.680  1.00  0.00           H  
ATOM    566 2HG2 ILE A  38       6.958  15.253 -16.810  1.00  0.00           H  
ATOM    567 3HG2 ILE A  38       5.485  14.267 -16.668  1.00  0.00           H  
ATOM    568 1HD1 ILE A  38       2.965  13.994 -13.955  1.00  0.00           H  
ATOM    569 2HD1 ILE A  38       3.774  13.833 -15.533  1.00  0.00           H  
ATOM    570 3HD1 ILE A  38       4.479  13.068 -14.088  1.00  0.00           H  
ATOM    571  N   LYS A  39       8.793  12.982 -15.544  1.00  0.00           N  
ATOM    572  CA  LYS A  39      10.100  12.929 -16.190  1.00  0.00           C  
ATOM    573  C   LYS A  39       9.965  12.943 -17.707  1.00  0.00           C  
ATOM    574  O   LYS A  39       9.396  12.025 -18.298  1.00  0.00           O  
ATOM    575  CB  LYS A  39      10.869  11.685 -15.741  1.00  0.00           C  
ATOM    576  CG  LYS A  39      12.255  11.547 -16.357  1.00  0.00           C  
ATOM    577  CD  LYS A  39      12.957  10.292 -15.861  1.00  0.00           C  
ATOM    578  CE  LYS A  39      14.333  10.140 -16.494  1.00  0.00           C  
ATOM    579  NZ  LYS A  39      15.030   8.913 -16.022  1.00  0.00           N  
ATOM    580  H   LYS A  39       8.220  12.151 -15.525  1.00  0.00           H  
ATOM    581  HA  LYS A  39      10.666  13.814 -15.897  1.00  0.00           H  
ATOM    582 1HB  LYS A  39      10.984  11.700 -14.657  1.00  0.00           H  
ATOM    583 2HB  LYS A  39      10.298  10.793 -15.998  1.00  0.00           H  
ATOM    584 1HG  LYS A  39      12.168  11.500 -17.443  1.00  0.00           H  
ATOM    585 2HG  LYS A  39      12.857  12.417 -16.096  1.00  0.00           H  
ATOM    586 1HD  LYS A  39      13.069  10.341 -14.777  1.00  0.00           H  
ATOM    587 2HD  LYS A  39      12.356   9.417 -16.108  1.00  0.00           H  
ATOM    588 1HE  LYS A  39      14.231  10.091 -17.577  1.00  0.00           H  
ATOM    589 2HE  LYS A  39      14.945  11.007 -16.248  1.00  0.00           H  
ATOM    590 1HZ  LYS A  39      15.936   8.849 -16.463  1.00  0.00           H  
ATOM    591 2HZ  LYS A  39      15.146   8.956 -15.019  1.00  0.00           H  
ATOM    592 3HZ  LYS A  39      14.481   8.100 -16.262  1.00  0.00           H  
ATOM    593  N   ILE A  40      10.491  13.990 -18.333  1.00  0.00           N  
ATOM    594  CA  ILE A  40      10.473  14.102 -19.786  1.00  0.00           C  
ATOM    595  C   ILE A  40      11.726  13.492 -20.402  1.00  0.00           C  
ATOM    596  O   ILE A  40      12.840  13.947 -20.145  1.00  0.00           O  
ATOM    597  CB  ILE A  40      10.351  15.574 -20.222  1.00  0.00           C  
ATOM    598  CG1 ILE A  40       9.134  16.227 -19.562  1.00  0.00           C  
ATOM    599  CG2 ILE A  40      10.256  15.674 -21.737  1.00  0.00           C  
ATOM    600  CD1 ILE A  40       7.826  15.533 -19.869  1.00  0.00           C  
ATOM    601  H   ILE A  40      10.915  14.727 -17.788  1.00  0.00           H  
ATOM    602  HA  ILE A  40       9.608  13.558 -20.164  1.00  0.00           H  
ATOM    603  HB  ILE A  40      11.227  16.127 -19.885  1.00  0.00           H  
ATOM    604 1HG1 ILE A  40       9.269  16.238 -18.481  1.00  0.00           H  
ATOM    605 2HG1 ILE A  40       9.054  17.264 -19.890  1.00  0.00           H  
ATOM    606 1HG2 ILE A  40      10.169  16.721 -22.028  1.00  0.00           H  
ATOM    607 2HG2 ILE A  40      11.151  15.246 -22.186  1.00  0.00           H  
ATOM    608 3HG2 ILE A  40       9.379  15.128 -22.084  1.00  0.00           H  
ATOM    609 1HD1 ILE A  40       7.011  16.054 -19.367  1.00  0.00           H  
ATOM    610 2HD1 ILE A  40       7.654  15.543 -20.946  1.00  0.00           H  
ATOM    611 3HD1 ILE A  40       7.870  14.504 -19.517  1.00  0.00           H  
ATOM    612  N   ALA A  41      11.536  12.460 -21.216  1.00  0.00           N  
ATOM    613  CA  ALA A  41      12.654  11.725 -21.795  1.00  0.00           C  
ATOM    614  C   ALA A  41      12.784  12.003 -23.287  1.00  0.00           C  
ATOM    615  O   ALA A  41      12.394  13.069 -23.765  1.00  0.00           O  
ATOM    616  CB  ALA A  41      12.491  10.232 -21.548  1.00  0.00           C  
ATOM    617  H   ALA A  41      10.592  12.177 -21.441  1.00  0.00           H  
ATOM    618  HA  ALA A  41      13.570  12.065 -21.311  1.00  0.00           H  
ATOM    619 1HB  ALA A  41      13.334   9.697 -21.986  1.00  0.00           H  
ATOM    620 2HB  ALA A  41      12.459  10.042 -20.475  1.00  0.00           H  
ATOM    621 3HB  ALA A  41      11.565   9.887 -22.005  1.00  0.00           H  
ATOM    622  N   ASN A  42      13.333  11.040 -24.018  1.00  0.00           N  
ATOM    623  CA  ASN A  42      13.622  11.223 -25.435  1.00  0.00           C  
ATOM    624  C   ASN A  42      12.417  10.862 -26.294  1.00  0.00           C  
ATOM    625  O   ASN A  42      11.529  10.129 -25.858  1.00  0.00           O  
ATOM    626  CB  ASN A  42      14.833  10.405 -25.844  1.00  0.00           C  
ATOM    627  CG  ASN A  42      16.105  10.903 -25.215  1.00  0.00           C  
ATOM    628  OD1 ASN A  42      16.315  12.114 -25.085  1.00  0.00           O  
ATOM    629  ND2 ASN A  42      16.957   9.991 -24.822  1.00  0.00           N  
ATOM    630  H   ASN A  42      13.556  10.157 -23.581  1.00  0.00           H  
ATOM    631  HA  ASN A  42      13.839  12.278 -25.610  1.00  0.00           H  
ATOM    632 1HB  ASN A  42      14.683   9.364 -25.557  1.00  0.00           H  
ATOM    633 2HB  ASN A  42      14.943  10.434 -26.928  1.00  0.00           H  
ATOM    634 1HD2 ASN A  42      17.821  10.263 -24.397  1.00  0.00           H  
ATOM    635 2HD2 ASN A  42      16.746   9.022 -24.947  1.00  0.00           H  
ATOM    636  N   PRO A  43      12.391  11.381 -27.517  1.00  0.00           N  
ATOM    637  CA  PRO A  43      11.330  11.060 -28.464  1.00  0.00           C  
ATOM    638  C   PRO A  43      11.225   9.557 -28.685  1.00  0.00           C  
ATOM    639  O   PRO A  43      12.223   8.839 -28.619  1.00  0.00           O  
ATOM    640  CB  PRO A  43      11.771  11.789 -29.737  1.00  0.00           C  
ATOM    641  CG  PRO A  43      12.619  12.910 -29.241  1.00  0.00           C  
ATOM    642  CD  PRO A  43      13.368  12.325 -28.073  1.00  0.00           C  
ATOM    643  HA  PRO A  43      10.377  11.464 -28.089  1.00  0.00           H  
ATOM    644 1HB  PRO A  43      12.319  11.099 -30.395  1.00  0.00           H  
ATOM    645 2HB  PRO A  43      10.890  12.136 -30.297  1.00  0.00           H  
ATOM    646 1HG  PRO A  43      13.289  13.263 -30.040  1.00  0.00           H  
ATOM    647 2HG  PRO A  43      11.989  13.765 -28.954  1.00  0.00           H  
ATOM    648 1HD  PRO A  43      14.274  11.818 -28.435  1.00  0.00           H  
ATOM    649 2HD  PRO A  43      13.629  13.126 -27.366  1.00  0.00           H  
ATOM    650  N   VAL A  44      10.011   9.086 -28.948  1.00  0.00           N  
ATOM    651  CA  VAL A  44       9.774   7.668 -29.189  1.00  0.00           C  
ATOM    652  C   VAL A  44      10.140   7.283 -30.617  1.00  0.00           C  
ATOM    653  O   VAL A  44       9.489   7.709 -31.571  1.00  0.00           O  
ATOM    654  CB  VAL A  44       8.297   7.320 -28.930  1.00  0.00           C  
ATOM    655  CG1 VAL A  44       8.029   5.858 -29.253  1.00  0.00           C  
ATOM    656  CG2 VAL A  44       7.938   7.628 -27.484  1.00  0.00           C  
ATOM    657  H   VAL A  44       9.231   9.727 -28.982  1.00  0.00           H  
ATOM    658  HA  VAL A  44      10.395   7.092 -28.502  1.00  0.00           H  
ATOM    659  HB  VAL A  44       7.671   7.916 -29.594  1.00  0.00           H  
ATOM    660 1HG1 VAL A  44       6.979   5.630 -29.064  1.00  0.00           H  
ATOM    661 2HG1 VAL A  44       8.257   5.669 -30.301  1.00  0.00           H  
ATOM    662 3HG1 VAL A  44       8.655   5.226 -28.624  1.00  0.00           H  
ATOM    663 1HG2 VAL A  44       6.892   7.381 -27.308  1.00  0.00           H  
ATOM    664 2HG2 VAL A  44       8.568   7.036 -26.819  1.00  0.00           H  
ATOM    665 3HG2 VAL A  44       8.099   8.688 -27.287  1.00  0.00           H  
ATOM    666  N   GLU A  45      11.186   6.476 -30.757  1.00  0.00           N  
ATOM    667  CA  GLU A  45      11.643   6.036 -32.070  1.00  0.00           C  
ATOM    668  C   GLU A  45      10.571   5.221 -32.782  1.00  0.00           C  
ATOM    669  O   GLU A  45      10.041   4.257 -32.229  1.00  0.00           O  
ATOM    670  CB  GLU A  45      12.924   5.208 -31.939  1.00  0.00           C  
ATOM    671  CG  GLU A  45      13.531   4.775 -33.266  1.00  0.00           C  
ATOM    672  CD  GLU A  45      14.807   3.998 -33.099  1.00  0.00           C  
ATOM    673  OE1 GLU A  45      15.223   3.807 -31.981  1.00  0.00           O  
ATOM    674  OE2 GLU A  45      15.367   3.594 -34.091  1.00  0.00           O  
ATOM    675  H   GLU A  45      11.678   6.159 -29.934  1.00  0.00           H  
ATOM    676  HA  GLU A  45      11.858   6.917 -32.676  1.00  0.00           H  
ATOM    677 1HB  GLU A  45      13.676   5.784 -31.399  1.00  0.00           H  
ATOM    678 2HB  GLU A  45      12.719   4.310 -31.356  1.00  0.00           H  
ATOM    679 1HG  GLU A  45      12.809   4.156 -33.799  1.00  0.00           H  
ATOM    680 2HG  GLU A  45      13.726   5.659 -33.870  1.00  0.00           H  
ATOM    681  N   GLY A  46      10.256   5.613 -34.011  1.00  0.00           N  
ATOM    682  CA  GLY A  46       9.256   4.911 -34.807  1.00  0.00           C  
ATOM    683  C   GLY A  46       7.927   5.655 -34.803  1.00  0.00           C  
ATOM    684  O   GLY A  46       6.996   5.286 -35.520  1.00  0.00           O  
ATOM    685  H   GLY A  46      10.720   6.419 -34.405  1.00  0.00           H  
ATOM    686 1HA  GLY A  46       9.615   4.804 -35.831  1.00  0.00           H  
ATOM    687 2HA  GLY A  46       9.115   3.906 -34.410  1.00  0.00           H  
ATOM    688  N   SER A  47       7.844   6.704 -33.992  1.00  0.00           N  
ATOM    689  CA  SER A  47       6.636   7.517 -33.911  1.00  0.00           C  
ATOM    690  C   SER A  47       6.972   9.002 -33.892  1.00  0.00           C  
ATOM    691  O   SER A  47       8.104   9.396 -34.175  1.00  0.00           O  
ATOM    692  CB  SER A  47       5.844   7.152 -32.671  1.00  0.00           C  
ATOM    693  OG  SER A  47       4.589   7.775 -32.676  1.00  0.00           O  
ATOM    694  H   SER A  47       8.639   6.945 -33.417  1.00  0.00           H  
ATOM    695  HA  SER A  47       6.024   7.315 -34.792  1.00  0.00           H  
ATOM    696 1HB  SER A  47       5.716   6.071 -32.626  1.00  0.00           H  
ATOM    697 2HB  SER A  47       6.399   7.453 -31.784  1.00  0.00           H  
ATOM    698  HG  SER A  47       3.945   7.072 -32.789  1.00  0.00           H  
ATOM    699  N   SER A  48       5.983   9.823 -33.557  1.00  0.00           N  
ATOM    700  CA  SER A  48       6.171  11.268 -33.504  1.00  0.00           C  
ATOM    701  C   SER A  48       5.931  11.804 -32.098  1.00  0.00           C  
ATOM    702  O   SER A  48       5.819  13.012 -31.895  1.00  0.00           O  
ATOM    703  CB  SER A  48       5.235  11.952 -34.482  1.00  0.00           C  
ATOM    704  OG  SER A  48       3.896  11.684 -34.167  1.00  0.00           O  
ATOM    705  H   SER A  48       5.077   9.436 -33.334  1.00  0.00           H  
ATOM    706  HA  SER A  48       7.200  11.494 -33.786  1.00  0.00           H  
ATOM    707 1HB  SER A  48       5.408  13.028 -34.459  1.00  0.00           H  
ATOM    708 2HB  SER A  48       5.449  11.608 -35.492  1.00  0.00           H  
ATOM    709  HG  SER A  48       3.907  10.904 -33.606  1.00  0.00           H  
ATOM    710  N   GLY A  49       5.855  10.897 -31.131  1.00  0.00           N  
ATOM    711  CA  GLY A  49       5.598  11.274 -29.746  1.00  0.00           C  
ATOM    712  C   GLY A  49       6.885  11.284 -28.930  1.00  0.00           C  
ATOM    713  O   GLY A  49       7.980  11.170 -29.480  1.00  0.00           O  
ATOM    714  H   GLY A  49       5.977   9.921 -31.360  1.00  0.00           H  
ATOM    715 1HA  GLY A  49       5.137  12.261 -29.717  1.00  0.00           H  
ATOM    716 2HA  GLY A  49       4.889  10.575 -29.304  1.00  0.00           H  
ATOM    717  N   ARG A  50       6.745  11.421 -27.616  1.00  0.00           N  
ATOM    718  CA  ARG A  50       7.897  11.459 -26.723  1.00  0.00           C  
ATOM    719  C   ARG A  50       7.612  10.715 -25.425  1.00  0.00           C  
ATOM    720  O   ARG A  50       6.500  10.766 -24.900  1.00  0.00           O  
ATOM    721  CB  ARG A  50       8.283  12.896 -26.406  1.00  0.00           C  
ATOM    722  CG  ARG A  50       9.501  13.049 -25.509  1.00  0.00           C  
ATOM    723  CD  ARG A  50       9.767  14.473 -25.182  1.00  0.00           C  
ATOM    724  NE  ARG A  50      10.272  15.208 -26.330  1.00  0.00           N  
ATOM    725  CZ  ARG A  50      11.577  15.412 -26.595  1.00  0.00           C  
ATOM    726  NH1 ARG A  50      12.495  14.931 -25.786  1.00  0.00           N  
ATOM    727  NH2 ARG A  50      11.935  16.096 -27.668  1.00  0.00           N  
ATOM    728  H   ARG A  50       5.818  11.502 -27.226  1.00  0.00           H  
ATOM    729  HA  ARG A  50       8.738  10.975 -27.223  1.00  0.00           H  
ATOM    730 1HB  ARG A  50       8.487  13.430 -27.333  1.00  0.00           H  
ATOM    731 2HB  ARG A  50       7.448  13.397 -25.917  1.00  0.00           H  
ATOM    732 1HG  ARG A  50       9.337  12.507 -24.577  1.00  0.00           H  
ATOM    733 2HG  ARG A  50      10.378  12.643 -26.015  1.00  0.00           H  
ATOM    734 1HD  ARG A  50       8.844  14.948 -24.851  1.00  0.00           H  
ATOM    735 2HD  ARG A  50      10.510  14.531 -24.387  1.00  0.00           H  
ATOM    736  HE  ARG A  50       9.595  15.594 -26.976  1.00  0.00           H  
ATOM    737 1HH1 ARG A  50      12.221  14.408 -24.966  1.00  0.00           H  
ATOM    738 2HH1 ARG A  50      13.473  15.083 -25.985  1.00  0.00           H  
ATOM    739 1HH2 ARG A  50      11.229  16.466 -28.290  1.00  0.00           H  
ATOM    740 2HH2 ARG A  50      12.912  16.249 -27.866  1.00  0.00           H  
ATOM    741  N   GLN A  51       8.624  10.022 -24.911  1.00  0.00           N  
ATOM    742  CA  GLN A  51       8.461   9.199 -23.719  1.00  0.00           C  
ATOM    743  C   GLN A  51       8.386  10.057 -22.463  1.00  0.00           C  
ATOM    744  O   GLN A  51       9.277  10.864 -22.197  1.00  0.00           O  
ATOM    745  CB  GLN A  51       9.612   8.196 -23.600  1.00  0.00           C  
ATOM    746  CG  GLN A  51       9.467   7.217 -22.448  1.00  0.00           C  
ATOM    747  CD  GLN A  51      10.628   6.244 -22.365  1.00  0.00           C  
ATOM    748  OE1 GLN A  51      11.772   6.640 -22.125  1.00  0.00           O  
ATOM    749  NE2 GLN A  51      10.340   4.963 -22.564  1.00  0.00           N  
ATOM    750  H   GLN A  51       9.528  10.068 -25.358  1.00  0.00           H  
ATOM    751  HA  GLN A  51       7.526   8.647 -23.805  1.00  0.00           H  
ATOM    752 1HB  GLN A  51       9.691   7.621 -24.522  1.00  0.00           H  
ATOM    753 2HB  GLN A  51      10.551   8.734 -23.468  1.00  0.00           H  
ATOM    754 1HG  GLN A  51       9.422   7.775 -21.513  1.00  0.00           H  
ATOM    755 2HG  GLN A  51       8.550   6.644 -22.585  1.00  0.00           H  
ATOM    756 1HE2 GLN A  51      11.066   4.274 -22.522  1.00  0.00           H  
ATOM    757 2HE2 GLN A  51       9.399   4.685 -22.756  1.00  0.00           H  
ATOM    758  N   VAL A  52       7.318   9.878 -21.693  1.00  0.00           N  
ATOM    759  CA  VAL A  52       7.196  10.522 -20.391  1.00  0.00           C  
ATOM    760  C   VAL A  52       6.986   9.495 -19.286  1.00  0.00           C  
ATOM    761  O   VAL A  52       6.103   8.643 -19.377  1.00  0.00           O  
ATOM    762  CB  VAL A  52       6.019  11.516 -20.395  1.00  0.00           C  
ATOM    763  CG1 VAL A  52       5.859  12.157 -19.024  1.00  0.00           C  
ATOM    764  CG2 VAL A  52       6.240  12.576 -21.464  1.00  0.00           C  
ATOM    765  H   VAL A  52       6.572   9.281 -22.018  1.00  0.00           H  
ATOM    766  HA  VAL A  52       8.117  11.071 -20.188  1.00  0.00           H  
ATOM    767  HB  VAL A  52       5.098  10.973 -20.605  1.00  0.00           H  
ATOM    768 1HG1 VAL A  52       5.023  12.857 -19.045  1.00  0.00           H  
ATOM    769 2HG1 VAL A  52       5.667  11.384 -18.281  1.00  0.00           H  
ATOM    770 3HG1 VAL A  52       6.772  12.693 -18.764  1.00  0.00           H  
ATOM    771 1HG2 VAL A  52       5.404  13.274 -21.461  1.00  0.00           H  
ATOM    772 2HG2 VAL A  52       7.165  13.115 -21.256  1.00  0.00           H  
ATOM    773 3HG2 VAL A  52       6.310  12.098 -22.441  1.00  0.00           H  
ATOM    774  N   THR A  53       7.803   9.582 -18.241  1.00  0.00           N  
ATOM    775  CA  THR A  53       7.700   8.668 -17.110  1.00  0.00           C  
ATOM    776  C   THR A  53       6.999   9.328 -15.930  1.00  0.00           C  
ATOM    777  O   THR A  53       7.425  10.380 -15.452  1.00  0.00           O  
ATOM    778  CB  THR A  53       9.089   8.168 -16.673  1.00  0.00           C  
ATOM    779  OG1 THR A  53       9.701   7.446 -17.750  1.00  0.00           O  
ATOM    780  CG2 THR A  53       8.971   7.257 -15.460  1.00  0.00           C  
ATOM    781  H   THR A  53       8.513  10.300 -18.231  1.00  0.00           H  
ATOM    782  HA  THR A  53       7.105   7.806 -17.415  1.00  0.00           H  
ATOM    783  HB  THR A  53       9.719   9.020 -16.421  1.00  0.00           H  
ATOM    784  HG1 THR A  53       9.045   6.886 -18.173  1.00  0.00           H  
ATOM    785 1HG2 THR A  53       9.963   6.914 -15.166  1.00  0.00           H  
ATOM    786 2HG2 THR A  53       8.517   7.807 -14.636  1.00  0.00           H  
ATOM    787 3HG2 THR A  53       8.350   6.398 -15.710  1.00  0.00           H  
ATOM    788  N   ILE A  54       5.922   8.706 -15.464  1.00  0.00           N  
ATOM    789  CA  ILE A  54       5.155   9.237 -14.343  1.00  0.00           C  
ATOM    790  C   ILE A  54       5.254   8.326 -13.126  1.00  0.00           C  
ATOM    791  O   ILE A  54       4.925   7.142 -13.197  1.00  0.00           O  
ATOM    792  CB  ILE A  54       3.675   9.420 -14.728  1.00  0.00           C  
ATOM    793  CG1 ILE A  54       3.551  10.339 -15.947  1.00  0.00           C  
ATOM    794  CG2 ILE A  54       2.885   9.978 -13.554  1.00  0.00           C  
ATOM    795  CD1 ILE A  54       2.159  10.388 -16.535  1.00  0.00           C  
ATOM    796  H   ILE A  54       5.627   7.842 -15.896  1.00  0.00           H  
ATOM    797  HA  ILE A  54       5.564  10.210 -14.074  1.00  0.00           H  
ATOM    798  HB  ILE A  54       3.252   8.458 -15.015  1.00  0.00           H  
ATOM    799 1HG1 ILE A  54       3.841  11.352 -15.670  1.00  0.00           H  
ATOM    800 2HG1 ILE A  54       4.237  10.005 -16.726  1.00  0.00           H  
ATOM    801 1HG2 ILE A  54       1.842  10.102 -13.844  1.00  0.00           H  
ATOM    802 2HG2 ILE A  54       2.949   9.288 -12.714  1.00  0.00           H  
ATOM    803 3HG2 ILE A  54       3.299  10.944 -13.264  1.00  0.00           H  
ATOM    804 1HD1 ILE A  54       2.151  11.059 -17.394  1.00  0.00           H  
ATOM    805 2HD1 ILE A  54       1.862   9.388 -16.852  1.00  0.00           H  
ATOM    806 3HD1 ILE A  54       1.460  10.753 -15.784  1.00  0.00           H  
ATOM    807  N   THR A  55       5.710   8.885 -12.011  1.00  0.00           N  
ATOM    808  CA  THR A  55       5.898   8.113 -10.788  1.00  0.00           C  
ATOM    809  C   THR A  55       4.925   8.555  -9.703  1.00  0.00           C  
ATOM    810  O   THR A  55       4.826   9.742  -9.391  1.00  0.00           O  
ATOM    811  CB  THR A  55       7.343   8.237 -10.270  1.00  0.00           C  
ATOM    812  OG1 THR A  55       8.253   7.747 -11.263  1.00  0.00           O  
ATOM    813  CG2 THR A  55       7.520   7.441  -8.987  1.00  0.00           C  
ATOM    814  H   THR A  55       5.933   9.870 -12.010  1.00  0.00           H  
ATOM    815  HA  THR A  55       5.702   7.063 -11.008  1.00  0.00           H  
ATOM    816  HB  THR A  55       7.570   9.285 -10.075  1.00  0.00           H  
ATOM    817  HG1 THR A  55       9.037   8.302 -11.280  1.00  0.00           H  
ATOM    818 1HG2 THR A  55       8.547   7.541  -8.636  1.00  0.00           H  
ATOM    819 2HG2 THR A  55       6.837   7.819  -8.227  1.00  0.00           H  
ATOM    820 3HG2 THR A  55       7.303   6.390  -9.178  1.00  0.00           H  
ATOM    821  N   GLY A  56       4.210   7.594  -9.129  1.00  0.00           N  
ATOM    822  CA  GLY A  56       3.213   7.887  -8.107  1.00  0.00           C  
ATOM    823  C   GLY A  56       2.151   6.797  -8.043  1.00  0.00           C  
ATOM    824  O   GLY A  56       2.303   5.734  -8.645  1.00  0.00           O  
ATOM    825  H   GLY A  56       4.360   6.635  -9.409  1.00  0.00           H  
ATOM    826 1HA  GLY A  56       3.702   7.980  -7.137  1.00  0.00           H  
ATOM    827 2HA  GLY A  56       2.742   8.846  -8.322  1.00  0.00           H  
ATOM    828  N   SER A  57       1.075   7.067  -7.311  1.00  0.00           N  
ATOM    829  CA  SER A  57      -0.058   6.152  -7.248  1.00  0.00           C  
ATOM    830  C   SER A  57      -0.840   6.152  -8.555  1.00  0.00           C  
ATOM    831  O   SER A  57      -0.705   7.064  -9.370  1.00  0.00           O  
ATOM    832  CB  SER A  57      -0.973   6.533  -6.101  1.00  0.00           C  
ATOM    833  OG  SER A  57      -1.640   7.736  -6.369  1.00  0.00           O  
ATOM    834  H   SER A  57       1.042   7.929  -6.785  1.00  0.00           H  
ATOM    835  HA  SER A  57       0.321   5.143  -7.075  1.00  0.00           H  
ATOM    836 1HB  SER A  57      -1.701   5.739  -5.937  1.00  0.00           H  
ATOM    837 2HB  SER A  57      -0.389   6.634  -5.187  1.00  0.00           H  
ATOM    838  HG  SER A  57      -2.232   7.882  -5.627  1.00  0.00           H  
ATOM    839  N   ALA A  58      -1.657   5.123  -8.749  1.00  0.00           N  
ATOM    840  CA  ALA A  58      -2.471   5.008  -9.954  1.00  0.00           C  
ATOM    841  C   ALA A  58      -3.355   6.234 -10.141  1.00  0.00           C  
ATOM    842  O   ALA A  58      -3.519   6.729 -11.256  1.00  0.00           O  
ATOM    843  CB  ALA A  58      -3.321   3.747  -9.900  1.00  0.00           C  
ATOM    844  H   ALA A  58      -1.717   4.401  -8.045  1.00  0.00           H  
ATOM    845  HA  ALA A  58      -1.801   4.945 -10.811  1.00  0.00           H  
ATOM    846 1HB  ALA A  58      -3.923   3.675 -10.806  1.00  0.00           H  
ATOM    847 2HB  ALA A  58      -2.673   2.874  -9.825  1.00  0.00           H  
ATOM    848 3HB  ALA A  58      -3.977   3.787  -9.032  1.00  0.00           H  
ATOM    849  N   ALA A  59      -3.922   6.721  -9.042  1.00  0.00           N  
ATOM    850  CA  ALA A  59      -4.718   7.943  -9.068  1.00  0.00           C  
ATOM    851  C   ALA A  59      -3.866   9.147  -9.450  1.00  0.00           C  
ATOM    852  O   ALA A  59      -4.259   9.955 -10.292  1.00  0.00           O  
ATOM    853  CB  ALA A  59      -5.382   8.171  -7.718  1.00  0.00           C  
ATOM    854  H   ALA A  59      -3.799   6.233  -8.167  1.00  0.00           H  
ATOM    855  HA  ALA A  59      -5.492   7.827  -9.827  1.00  0.00           H  
ATOM    856 1HB  ALA A  59      -5.972   9.087  -7.753  1.00  0.00           H  
ATOM    857 2HB  ALA A  59      -6.033   7.329  -7.486  1.00  0.00           H  
ATOM    858 3HB  ALA A  59      -4.618   8.262  -6.948  1.00  0.00           H  
ATOM    859  N   SER A  60      -2.699   9.261  -8.826  1.00  0.00           N  
ATOM    860  CA  SER A  60      -1.778  10.354  -9.117  1.00  0.00           C  
ATOM    861  C   SER A  60      -1.361  10.347 -10.582  1.00  0.00           C  
ATOM    862  O   SER A  60      -1.248  11.400 -11.210  1.00  0.00           O  
ATOM    863  CB  SER A  60      -0.552  10.253  -8.232  1.00  0.00           C  
ATOM    864  OG  SER A  60      -0.899  10.358  -6.878  1.00  0.00           O  
ATOM    865  H   SER A  60      -2.442   8.573  -8.133  1.00  0.00           H  
ATOM    866  HA  SER A  60      -2.285  11.298  -8.910  1.00  0.00           H  
ATOM    867 1HB  SER A  60      -0.053   9.301  -8.409  1.00  0.00           H  
ATOM    868 2HB  SER A  60       0.151  11.044  -8.492  1.00  0.00           H  
ATOM    869  HG  SER A  60      -1.115   9.468  -6.591  1.00  0.00           H  
ATOM    870  N   ILE A  61      -1.131   9.155 -11.121  1.00  0.00           N  
ATOM    871  CA  ILE A  61      -0.746   9.007 -12.520  1.00  0.00           C  
ATOM    872  C   ILE A  61      -1.859   9.473 -13.449  1.00  0.00           C  
ATOM    873  O   ILE A  61      -1.613  10.199 -14.413  1.00  0.00           O  
ATOM    874  CB  ILE A  61      -0.388   7.544 -12.839  1.00  0.00           C  
ATOM    875  CG1 ILE A  61       0.898   7.139 -12.115  1.00  0.00           C  
ATOM    876  CG2 ILE A  61      -0.242   7.349 -14.340  1.00  0.00           C  
ATOM    877  CD1 ILE A  61       1.143   5.648 -12.093  1.00  0.00           C  
ATOM    878  H   ILE A  61      -1.227   8.329 -10.547  1.00  0.00           H  
ATOM    879  HA  ILE A  61       0.132   9.625 -12.703  1.00  0.00           H  
ATOM    880  HB  ILE A  61      -1.176   6.888 -12.472  1.00  0.00           H  
ATOM    881 1HG1 ILE A  61       1.752   7.618 -12.594  1.00  0.00           H  
ATOM    882 2HG1 ILE A  61       0.862   7.493 -11.084  1.00  0.00           H  
ATOM    883 1HG2 ILE A  61       0.012   6.309 -14.549  1.00  0.00           H  
ATOM    884 2HG2 ILE A  61      -1.181   7.598 -14.833  1.00  0.00           H  
ATOM    885 3HG2 ILE A  61       0.549   7.998 -14.717  1.00  0.00           H  
ATOM    886 1HD1 ILE A  61       2.072   5.439 -11.563  1.00  0.00           H  
ATOM    887 2HD1 ILE A  61       0.316   5.150 -11.586  1.00  0.00           H  
ATOM    888 3HD1 ILE A  61       1.218   5.277 -13.114  1.00  0.00           H  
ATOM    889  N   SER A  62      -3.085   9.052 -13.155  1.00  0.00           N  
ATOM    890  CA  SER A  62      -4.235   9.410 -13.976  1.00  0.00           C  
ATOM    891  C   SER A  62      -4.492  10.911 -13.940  1.00  0.00           C  
ATOM    892  O   SER A  62      -4.963  11.493 -14.917  1.00  0.00           O  
ATOM    893  CB  SER A  62      -5.468   8.666 -13.499  1.00  0.00           C  
ATOM    894  OG  SER A  62      -5.880   9.129 -12.243  1.00  0.00           O  
ATOM    895  H   SER A  62      -3.222   8.469 -12.342  1.00  0.00           H  
ATOM    896  HA  SER A  62      -4.028   9.122 -15.007  1.00  0.00           H  
ATOM    897 1HB  SER A  62      -6.274   8.797 -14.221  1.00  0.00           H  
ATOM    898 2HB  SER A  62      -5.250   7.600 -13.443  1.00  0.00           H  
ATOM    899  HG  SER A  62      -5.077   9.369 -11.773  1.00  0.00           H  
ATOM    900  N   LEU A  63      -4.179  11.533 -12.808  1.00  0.00           N  
ATOM    901  CA  LEU A  63      -4.259  12.983 -12.684  1.00  0.00           C  
ATOM    902  C   LEU A  63      -3.211  13.669 -13.551  1.00  0.00           C  
ATOM    903  O   LEU A  63      -3.489  14.680 -14.195  1.00  0.00           O  
ATOM    904  CB  LEU A  63      -4.073  13.401 -11.220  1.00  0.00           C  
ATOM    905  CG  LEU A  63      -5.228  13.044 -10.275  1.00  0.00           C  
ATOM    906  CD1 LEU A  63      -4.814  13.328  -8.837  1.00  0.00           C  
ATOM    907  CD2 LEU A  63      -6.463  13.845 -10.656  1.00  0.00           C  
ATOM    908  H   LEU A  63      -3.879  10.986 -12.014  1.00  0.00           H  
ATOM    909  HA  LEU A  63      -5.245  13.305 -13.018  1.00  0.00           H  
ATOM    910 1HB  LEU A  63      -3.172  12.926 -10.835  1.00  0.00           H  
ATOM    911 2HB  LEU A  63      -3.935  14.481 -11.181  1.00  0.00           H  
ATOM    912  HG  LEU A  63      -5.447  11.979 -10.354  1.00  0.00           H  
ATOM    913 1HD1 LEU A  63      -5.634  13.074  -8.165  1.00  0.00           H  
ATOM    914 2HD1 LEU A  63      -3.940  12.727  -8.584  1.00  0.00           H  
ATOM    915 3HD1 LEU A  63      -4.571  14.384  -8.730  1.00  0.00           H  
ATOM    916 1HD2 LEU A  63      -7.284  13.591  -9.985  1.00  0.00           H  
ATOM    917 2HD2 LEU A  63      -6.245  14.911 -10.576  1.00  0.00           H  
ATOM    918 3HD2 LEU A  63      -6.747  13.610 -11.682  1.00  0.00           H  
ATOM    919  N   ALA A  64      -2.004  13.112 -13.562  1.00  0.00           N  
ATOM    920  CA  ALA A  64      -0.935  13.619 -14.415  1.00  0.00           C  
ATOM    921  C   ALA A  64      -1.302  13.500 -15.888  1.00  0.00           C  
ATOM    922  O   ALA A  64      -1.072  14.421 -16.672  1.00  0.00           O  
ATOM    923  CB  ALA A  64       0.364  12.879 -14.132  1.00  0.00           C  
ATOM    924  H   ALA A  64      -1.823  12.318 -12.966  1.00  0.00           H  
ATOM    925  HA  ALA A  64      -0.795  14.676 -14.190  1.00  0.00           H  
ATOM    926 1HB  ALA A  64       1.152  13.268 -14.776  1.00  0.00           H  
ATOM    927 2HB  ALA A  64       0.644  13.021 -13.088  1.00  0.00           H  
ATOM    928 3HB  ALA A  64       0.227  11.816 -14.328  1.00  0.00           H  
ATOM    929  N   GLN A  65      -1.875  12.360 -16.260  1.00  0.00           N  
ATOM    930  CA  GLN A  65      -2.323  12.138 -17.629  1.00  0.00           C  
ATOM    931  C   GLN A  65      -3.372  13.164 -18.038  1.00  0.00           C  
ATOM    932  O   GLN A  65      -3.321  13.714 -19.139  1.00  0.00           O  
ATOM    933  CB  GLN A  65      -2.887  10.723 -17.787  1.00  0.00           C  
ATOM    934  CG  GLN A  65      -1.840   9.625 -17.720  1.00  0.00           C  
ATOM    935  CD  GLN A  65      -2.453   8.238 -17.750  1.00  0.00           C  
ATOM    936  OE1 GLN A  65      -3.459   7.974 -17.085  1.00  0.00           O  
ATOM    937  NE2 GLN A  65      -1.850   7.342 -18.523  1.00  0.00           N  
ATOM    938  H   GLN A  65      -2.003  11.627 -15.576  1.00  0.00           H  
ATOM    939  HA  GLN A  65      -1.467  12.248 -18.296  1.00  0.00           H  
ATOM    940 1HB  GLN A  65      -3.622  10.536 -17.004  1.00  0.00           H  
ATOM    941 2HB  GLN A  65      -3.400  10.641 -18.745  1.00  0.00           H  
ATOM    942 1HG  GLN A  65      -1.171   9.722 -18.575  1.00  0.00           H  
ATOM    943 2HG  GLN A  65      -1.277   9.730 -16.792  1.00  0.00           H  
ATOM    944 1HE2 GLN A  65      -2.209   6.410 -18.582  1.00  0.00           H  
ATOM    945 2HE2 GLN A  65      -1.037   7.598 -19.045  1.00  0.00           H  
ATOM    946  N   TYR A  66      -4.323  13.419 -17.146  1.00  0.00           N  
ATOM    947  CA  TYR A  66      -5.357  14.416 -17.392  1.00  0.00           C  
ATOM    948  C   TYR A  66      -4.749  15.788 -17.654  1.00  0.00           C  
ATOM    949  O   TYR A  66      -5.060  16.435 -18.655  1.00  0.00           O  
ATOM    950  CB  TYR A  66      -6.328  14.484 -16.210  1.00  0.00           C  
ATOM    951  CG  TYR A  66      -7.323  15.619 -16.302  1.00  0.00           C  
ATOM    952  CD1 TYR A  66      -8.451  15.490 -17.100  1.00  0.00           C  
ATOM    953  CD2 TYR A  66      -7.108  16.789 -15.588  1.00  0.00           C  
ATOM    954  CE1 TYR A  66      -9.360  16.527 -17.183  1.00  0.00           C  
ATOM    955  CE2 TYR A  66      -8.017  17.826 -15.672  1.00  0.00           C  
ATOM    956  CZ  TYR A  66      -9.139  17.697 -16.466  1.00  0.00           C  
ATOM    957  OH  TYR A  66     -10.045  18.730 -16.549  1.00  0.00           O  
ATOM    958  H   TYR A  66      -4.329  12.908 -16.274  1.00  0.00           H  
ATOM    959  HA  TYR A  66      -5.913  14.125 -18.283  1.00  0.00           H  
ATOM    960 1HB  TYR A  66      -6.884  13.548 -16.142  1.00  0.00           H  
ATOM    961 2HB  TYR A  66      -5.766  14.598 -15.284  1.00  0.00           H  
ATOM    962  HD1 TYR A  66      -8.619  14.571 -17.661  1.00  0.00           H  
ATOM    963  HD2 TYR A  66      -6.222  16.890 -14.962  1.00  0.00           H  
ATOM    964  HE1 TYR A  66     -10.245  16.426 -17.810  1.00  0.00           H  
ATOM    965  HE2 TYR A  66      -7.848  18.745 -15.112  1.00  0.00           H  
ATOM    966  HH  TYR A  66     -10.799  18.451 -17.073  1.00  0.00           H  
ATOM    967  N   LEU A  67      -3.880  16.227 -16.750  1.00  0.00           N  
ATOM    968  CA  LEU A  67      -3.311  17.568 -16.822  1.00  0.00           C  
ATOM    969  C   LEU A  67      -2.438  17.730 -18.060  1.00  0.00           C  
ATOM    970  O   LEU A  67      -2.450  18.777 -18.706  1.00  0.00           O  
ATOM    971  CB  LEU A  67      -2.484  17.860 -15.564  1.00  0.00           C  
ATOM    972  CG  LEU A  67      -3.279  17.974 -14.257  1.00  0.00           C  
ATOM    973  CD1 LEU A  67      -2.314  18.071 -13.082  1.00  0.00           C  
ATOM    974  CD2 LEU A  67      -4.188  19.193 -14.319  1.00  0.00           C  
ATOM    975  H   LEU A  67      -3.607  15.617 -15.993  1.00  0.00           H  
ATOM    976  HA  LEU A  67      -4.127  18.287 -16.880  1.00  0.00           H  
ATOM    977 1HB  LEU A  67      -1.751  17.065 -15.437  1.00  0.00           H  
ATOM    978 2HB  LEU A  67      -1.950  18.799 -15.710  1.00  0.00           H  
ATOM    979  HG  LEU A  67      -3.883  17.077 -14.119  1.00  0.00           H  
ATOM    980 1HD1 LEU A  67      -2.879  18.151 -12.153  1.00  0.00           H  
ATOM    981 2HD1 LEU A  67      -1.690  17.178 -13.050  1.00  0.00           H  
ATOM    982 3HD1 LEU A  67      -1.684  18.951 -13.201  1.00  0.00           H  
ATOM    983 1HD2 LEU A  67      -4.753  19.273 -13.390  1.00  0.00           H  
ATOM    984 2HD2 LEU A  67      -3.584  20.090 -14.456  1.00  0.00           H  
ATOM    985 3HD2 LEU A  67      -4.878  19.089 -15.157  1.00  0.00           H  
ATOM    986  N   ILE A  68      -1.682  16.687 -18.385  1.00  0.00           N  
ATOM    987  CA  ILE A  68      -0.874  16.675 -19.599  1.00  0.00           C  
ATOM    988  C   ILE A  68      -1.748  16.772 -20.843  1.00  0.00           C  
ATOM    989  O   ILE A  68      -1.482  17.572 -21.740  1.00  0.00           O  
ATOM    990  CB  ILE A  68      -0.013  15.401 -19.673  1.00  0.00           C  
ATOM    991  CG1 ILE A  68       1.087  15.438 -18.610  1.00  0.00           C  
ATOM    992  CG2 ILE A  68       0.589  15.246 -21.061  1.00  0.00           C  
ATOM    993  CD1 ILE A  68       1.794  14.115 -18.417  1.00  0.00           C  
ATOM    994  H   ILE A  68      -1.667  15.881 -17.776  1.00  0.00           H  
ATOM    995  HA  ILE A  68      -0.211  17.539 -19.581  1.00  0.00           H  
ATOM    996  HB  ILE A  68      -0.632  14.531 -19.457  1.00  0.00           H  
ATOM    997 1HG1 ILE A  68       1.830  16.186 -18.881  1.00  0.00           H  
ATOM    998 2HG1 ILE A  68       0.658  15.736 -17.652  1.00  0.00           H  
ATOM    999 1HG2 ILE A  68       1.195  14.341 -21.096  1.00  0.00           H  
ATOM   1000 2HG2 ILE A  68      -0.210  15.177 -21.799  1.00  0.00           H  
ATOM   1001 3HG2 ILE A  68       1.214  16.111 -21.285  1.00  0.00           H  
ATOM   1002 1HD1 ILE A  68       2.559  14.221 -17.648  1.00  0.00           H  
ATOM   1003 2HD1 ILE A  68       1.073  13.358 -18.110  1.00  0.00           H  
ATOM   1004 3HD1 ILE A  68       2.262  13.814 -19.353  1.00  0.00           H  
ATOM   1005  N   ASN A  69      -2.792  15.952 -20.892  1.00  0.00           N  
ATOM   1006  CA  ASN A  69      -3.716  15.954 -22.020  1.00  0.00           C  
ATOM   1007  C   ASN A  69      -4.414  17.300 -22.158  1.00  0.00           C  
ATOM   1008  O   ASN A  69      -4.676  17.763 -23.268  1.00  0.00           O  
ATOM   1009  CB  ASN A  69      -4.733  14.836 -21.879  1.00  0.00           C  
ATOM   1010  CG  ASN A  69      -4.143  13.480 -22.149  1.00  0.00           C  
ATOM   1011  OD1 ASN A  69      -3.085  13.364 -22.779  1.00  0.00           O  
ATOM   1012  ND2 ASN A  69      -4.806  12.452 -21.685  1.00  0.00           N  
ATOM   1013  H   ASN A  69      -2.951  15.311 -20.127  1.00  0.00           H  
ATOM   1014  HA  ASN A  69      -3.145  15.790 -22.935  1.00  0.00           H  
ATOM   1015 1HB  ASN A  69      -5.146  14.845 -20.870  1.00  0.00           H  
ATOM   1016 2HB  ASN A  69      -5.558  15.005 -22.572  1.00  0.00           H  
ATOM   1017 1HD2 ASN A  69      -4.461  11.525 -21.835  1.00  0.00           H  
ATOM   1018 2HD2 ASN A  69      -5.658  12.592 -21.181  1.00  0.00           H  
ATOM   1019  N   ALA A  70      -4.714  17.925 -21.024  1.00  0.00           N  
ATOM   1020  CA  ALA A  70      -5.333  19.245 -21.017  1.00  0.00           C  
ATOM   1021  C   ALA A  70      -4.433  20.279 -21.682  1.00  0.00           C  
ATOM   1022  O   ALA A  70      -4.907  21.157 -22.401  1.00  0.00           O  
ATOM   1023  CB  ALA A  70      -5.662  19.668 -19.593  1.00  0.00           C  
ATOM   1024  H   ALA A  70      -4.508  17.473 -20.145  1.00  0.00           H  
ATOM   1025  HA  ALA A  70      -6.257  19.189 -21.591  1.00  0.00           H  
ATOM   1026 1HB  ALA A  70      -6.123  20.655 -19.604  1.00  0.00           H  
ATOM   1027 2HB  ALA A  70      -6.352  18.950 -19.150  1.00  0.00           H  
ATOM   1028 3HB  ALA A  70      -4.747  19.702 -19.003  1.00  0.00           H  
ATOM   1029  N   ARG A  71      -3.132  20.168 -21.436  1.00  0.00           N  
ATOM   1030  CA  ARG A  71      -2.157  21.060 -22.053  1.00  0.00           C  
ATOM   1031  C   ARG A  71      -1.955  20.723 -23.524  1.00  0.00           C  
ATOM   1032  O   ARG A  71      -1.738  21.610 -24.350  1.00  0.00           O  
ATOM   1033  CB  ARG A  71      -0.822  20.977 -21.328  1.00  0.00           C  
ATOM   1034  CG  ARG A  71      -0.798  21.627 -19.954  1.00  0.00           C  
ATOM   1035  CD  ARG A  71      -1.014  23.094 -20.036  1.00  0.00           C  
ATOM   1036  NE  ARG A  71      -0.882  23.736 -18.738  1.00  0.00           N  
ATOM   1037  CZ  ARG A  71      -1.190  25.023 -18.485  1.00  0.00           C  
ATOM   1038  NH1 ARG A  71      -1.645  25.791 -19.450  1.00  0.00           N  
ATOM   1039  NH2 ARG A  71      -1.034  25.513 -17.268  1.00  0.00           N  
ATOM   1040  H   ARG A  71      -2.809  19.447 -20.807  1.00  0.00           H  
ATOM   1041  HA  ARG A  71      -2.529  22.083 -21.979  1.00  0.00           H  
ATOM   1042 1HB  ARG A  71      -0.540  19.933 -21.204  1.00  0.00           H  
ATOM   1043 2HB  ARG A  71      -0.050  21.455 -21.932  1.00  0.00           H  
ATOM   1044 1HG  ARG A  71      -1.587  21.199 -19.335  1.00  0.00           H  
ATOM   1045 2HG  ARG A  71       0.169  21.448 -19.483  1.00  0.00           H  
ATOM   1046 1HD  ARG A  71      -0.278  23.533 -20.709  1.00  0.00           H  
ATOM   1047 2HD  ARG A  71      -2.016  23.294 -20.415  1.00  0.00           H  
ATOM   1048  HE  ARG A  71      -0.535  23.176 -17.970  1.00  0.00           H  
ATOM   1049 1HH1 ARG A  71      -1.764  25.416 -20.381  1.00  0.00           H  
ATOM   1050 2HH1 ARG A  71      -1.876  26.756 -19.261  1.00  0.00           H  
ATOM   1051 1HH2 ARG A  71      -0.684  24.922 -16.526  1.00  0.00           H  
ATOM   1052 2HH2 ARG A  71      -1.265  26.477 -17.079  1.00  0.00           H  
ATOM   1053  N   LEU A  72      -2.027  19.436 -23.847  1.00  0.00           N  
ATOM   1054  CA  LEU A  72      -1.889  18.983 -25.225  1.00  0.00           C  
ATOM   1055  C   LEU A  72      -3.039  19.487 -26.088  1.00  0.00           C  
ATOM   1056  O   LEU A  72      -2.848  19.833 -27.254  1.00  0.00           O  
ATOM   1057  CB  LEU A  72      -1.837  17.451 -25.277  1.00  0.00           C  
ATOM   1058  CG  LEU A  72      -0.573  16.809 -24.690  1.00  0.00           C  
ATOM   1059  CD1 LEU A  72      -0.740  15.296 -24.656  1.00  0.00           C  
ATOM   1060  CD2 LEU A  72       0.634  17.207 -25.526  1.00  0.00           C  
ATOM   1061  H   LEU A  72      -2.180  18.754 -23.117  1.00  0.00           H  
ATOM   1062  HA  LEU A  72      -0.958  19.380 -25.629  1.00  0.00           H  
ATOM   1063 1HB  LEU A  72      -2.692  17.055 -24.732  1.00  0.00           H  
ATOM   1064 2HB  LEU A  72      -1.916  17.135 -26.317  1.00  0.00           H  
ATOM   1065  HG  LEU A  72      -0.433  17.152 -23.665  1.00  0.00           H  
ATOM   1066 1HD1 LEU A  72       0.157  14.839 -24.239  1.00  0.00           H  
ATOM   1067 2HD1 LEU A  72      -1.599  15.039 -24.036  1.00  0.00           H  
ATOM   1068 3HD1 LEU A  72      -0.899  14.925 -25.668  1.00  0.00           H  
ATOM   1069 1HD2 LEU A  72       1.533  16.751 -25.109  1.00  0.00           H  
ATOM   1070 2HD2 LEU A  72       0.496  16.863 -26.551  1.00  0.00           H  
ATOM   1071 3HD2 LEU A  72       0.741  18.292 -25.518  1.00  0.00           H  
ATOM   1072  N   SER A  73      -4.234  19.525 -25.508  1.00  0.00           N  
ATOM   1073  CA  SER A  73      -5.413  20.013 -26.214  1.00  0.00           C  
ATOM   1074  C   SER A  73      -5.317  21.509 -26.479  1.00  0.00           C  
ATOM   1075  O   SER A  73      -4.659  21.915 -27.398  1.00  0.00           O  
ATOM   1076  OXT SER A  73      -5.898  22.283 -25.770  1.00  0.00           O  
ATOM   1077  CB  SER A  73      -6.664  19.712 -25.412  1.00  0.00           C  
ATOM   1078  OG  SER A  73      -7.800  20.250 -26.031  1.00  0.00           O  
ATOM   1079  H   SER A  73      -4.329  19.208 -24.554  1.00  0.00           H  
ATOM   1080  HA  SER A  73      -5.479  19.498 -27.174  1.00  0.00           H  
ATOM   1081 1HB  SER A  73      -6.780  18.633 -25.309  1.00  0.00           H  
ATOM   1082 2HB  SER A  73      -6.562  20.126 -24.410  1.00  0.00           H  
ATOM   1083  HG  SER A  73      -8.184  20.859 -25.396  1.00  0.00           H  
TER                                                                             
# All scores below are weighted scores, not raw scores.
#BEGIN_POSE_ENERGIES_TABLE batch_000322_000157_0001.pdb
label fa_atr fa_rep fa_sol fa_intra_rep fa_elec pro_close hbond_sr_bb hbond_lr_bb hbond_bb_sc hbond_sc dslf_fa13 atom_pair_constraint rama omega fa_dun p_aa_pp ref rdc total
weights 1 1 1 1 1 1 1 1 1 1 1 1 1 1 1 1 1 1 NA
pose#END_POSE_ENERGIES_TABLE batch_000322_000157_0001.pdb
ENDMDL
MODEL        3
REMARK ROSETTA-TAG batch_000322_000172_0001
ATOM      1  N   ALA A   1       5.406   3.080   4.668  1.00  0.00           N  
ATOM      2  CA  ALA A   1       4.647   3.474   3.488  1.00  0.00           C  
ATOM      3  C   ALA A   1       4.972   2.579   2.299  1.00  0.00           C  
ATOM      4  O   ALA A   1       6.035   1.959   2.249  1.00  0.00           O  
ATOM      5  CB  ALA A   1       4.921   4.931   3.144  1.00  0.00           C  
ATOM      6 1H   ALA A   1       5.174   3.683   5.432  1.00  0.00           H  
ATOM      7 2H   ALA A   1       5.182   2.136   4.910  1.00  0.00           H  
ATOM      8 3H   ALA A   1       6.385   3.150   4.475  1.00  0.00           H  
ATOM      9  HA  ALA A   1       3.587   3.358   3.713  1.00  0.00           H  
ATOM     10 1HB  ALA A   1       4.347   5.210   2.260  1.00  0.00           H  
ATOM     11 2HB  ALA A   1       4.629   5.564   3.982  1.00  0.00           H  
ATOM     12 3HB  ALA A   1       5.983   5.063   2.943  1.00  0.00           H  
ATOM     13  N   SER A   2       4.051   2.515   1.344  1.00  0.00           N  
ATOM     14  CA  SER A   2       4.248   1.712   0.143  1.00  0.00           C  
ATOM     15  C   SER A   2       5.089   2.457  -0.886  1.00  0.00           C  
ATOM     16  O   SER A   2       5.334   3.656  -0.751  1.00  0.00           O  
ATOM     17  CB  SER A   2       2.908   1.339  -0.461  1.00  0.00           C  
ATOM     18  OG  SER A   2       2.264   2.465  -0.989  1.00  0.00           O  
ATOM     19  H   SER A   2       3.193   3.036   1.452  1.00  0.00           H  
ATOM     20  HA  SER A   2       4.776   0.798   0.420  1.00  0.00           H  
ATOM     21 1HB  SER A   2       3.056   0.599  -1.247  1.00  0.00           H  
ATOM     22 2HB  SER A   2       2.280   0.882   0.303  1.00  0.00           H  
ATOM     23  HG  SER A   2       2.675   2.631  -1.840  1.00  0.00           H  
ATOM     24  N   THR A   3       5.528   1.740  -1.915  1.00  0.00           N  
ATOM     25  CA  THR A   3       6.326   2.336  -2.979  1.00  0.00           C  
ATOM     26  C   THR A   3       5.440   2.938  -4.061  1.00  0.00           C  
ATOM     27  O   THR A   3       4.230   2.711  -4.084  1.00  0.00           O  
ATOM     28  CB  THR A   3       7.276   1.299  -3.607  1.00  0.00           C  
ATOM     29  OG1 THR A   3       6.510   0.270  -4.246  1.00  0.00           O  
ATOM     30  CG2 THR A   3       8.165   0.677  -2.541  1.00  0.00           C  
ATOM     31  H   THR A   3       5.303   0.756  -1.961  1.00  0.00           H  
ATOM     32  HA  THR A   3       6.928   3.138  -2.552  1.00  0.00           H  
ATOM     33  HB  THR A   3       7.902   1.785  -4.355  1.00  0.00           H  
ATOM     34  HG1 THR A   3       6.387   0.491  -5.172  1.00  0.00           H  
ATOM     35 1HG2 THR A   3       8.830  -0.053  -3.003  1.00  0.00           H  
ATOM     36 2HG2 THR A   3       8.758   1.455  -2.061  1.00  0.00           H  
ATOM     37 3HG2 THR A   3       7.546   0.181  -1.795  1.00  0.00           H  
ATOM     38  N   GLN A   4       6.049   3.708  -4.958  1.00  0.00           N  
ATOM     39  CA  GLN A   4       5.319   4.328  -6.057  1.00  0.00           C  
ATOM     40  C   GLN A   4       5.429   3.497  -7.329  1.00  0.00           C  
ATOM     41  O   GLN A   4       6.330   2.669  -7.465  1.00  0.00           O  
ATOM     42  CB  GLN A   4       5.837   5.746  -6.312  1.00  0.00           C  
ATOM     43  CG  GLN A   4       5.596   6.712  -5.165  1.00  0.00           C  
ATOM     44  CD  GLN A   4       6.127   8.103  -5.458  1.00  0.00           C  
ATOM     45  OE1 GLN A   4       7.220   8.262  -6.009  1.00  0.00           O  
ATOM     46  NE2 GLN A   4       5.355   9.119  -5.092  1.00  0.00           N  
ATOM     47  H   GLN A   4       7.043   3.867  -4.875  1.00  0.00           H  
ATOM     48  HA  GLN A   4       4.266   4.386  -5.784  1.00  0.00           H  
ATOM     49 1HB  GLN A   4       6.910   5.712  -6.504  1.00  0.00           H  
ATOM     50 2HB  GLN A   4       5.358   6.154  -7.202  1.00  0.00           H  
ATOM     51 1HG  GLN A   4       4.523   6.786  -4.985  1.00  0.00           H  
ATOM     52 2HG  GLN A   4       6.099   6.335  -4.274  1.00  0.00           H  
ATOM     53 1HE2 GLN A   4       5.652  10.060  -5.259  1.00  0.00           H  
ATOM     54 2HE2 GLN A   4       4.476   8.945  -4.648  1.00  0.00           H  
ATOM     55  N   THR A   5       4.508   3.724  -8.260  1.00  0.00           N  
ATOM     56  CA  THR A   5       4.466   2.958  -9.499  1.00  0.00           C  
ATOM     57  C   THR A   5       4.741   3.847 -10.706  1.00  0.00           C  
ATOM     58  O   THR A   5       4.219   4.958 -10.802  1.00  0.00           O  
ATOM     59  CB  THR A   5       3.106   2.257  -9.672  1.00  0.00           C  
ATOM     60  OG1 THR A   5       2.892   1.349  -8.584  1.00  0.00           O  
ATOM     61  CG2 THR A   5       3.066   1.488 -10.984  1.00  0.00           C  
ATOM     62  H   THR A   5       3.819   4.446  -8.104  1.00  0.00           H  
ATOM     63  HA  THR A   5       5.244   2.194  -9.460  1.00  0.00           H  
ATOM     64  HB  THR A   5       2.310   3.001  -9.669  1.00  0.00           H  
ATOM     65  HG1 THR A   5       2.288   1.745  -7.951  1.00  0.00           H  
ATOM     66 1HG2 THR A   5       2.097   0.999 -11.089  1.00  0.00           H  
ATOM     67 2HG2 THR A   5       3.217   2.177 -11.815  1.00  0.00           H  
ATOM     68 3HG2 THR A   5       3.853   0.736 -10.989  1.00  0.00           H  
ATOM     69  N   THR A   6       5.563   3.351 -11.624  1.00  0.00           N  
ATOM     70  CA  THR A   6       5.924   4.108 -12.817  1.00  0.00           C  
ATOM     71  C   THR A   6       4.887   3.928 -13.918  1.00  0.00           C  
ATOM     72  O   THR A   6       4.038   3.039 -13.846  1.00  0.00           O  
ATOM     73  CB  THR A   6       7.311   3.690 -13.340  1.00  0.00           C  
ATOM     74  OG1 THR A   6       7.276   2.317 -13.750  1.00  0.00           O  
ATOM     75  CG2 THR A   6       8.364   3.865 -12.257  1.00  0.00           C  
ATOM     76  H   THR A   6       5.947   2.426 -11.493  1.00  0.00           H  
ATOM     77  HA  THR A   6       5.959   5.166 -12.558  1.00  0.00           H  
ATOM     78  HB  THR A   6       7.576   4.305 -14.199  1.00  0.00           H  
ATOM     79  HG1 THR A   6       8.000   2.147 -14.358  1.00  0.00           H  
ATOM     80 1HG2 THR A   6       9.338   3.566 -12.644  1.00  0.00           H  
ATOM     81 2HG2 THR A   6       8.401   4.910 -11.951  1.00  0.00           H  
ATOM     82 3HG2 THR A   6       8.109   3.245 -11.398  1.00  0.00           H  
ATOM     83  N   HIS A   7       4.960   4.777 -14.938  1.00  0.00           N  
ATOM     84  CA  HIS A   7       4.018   4.724 -16.049  1.00  0.00           C  
ATOM     85  C   HIS A   7       4.602   5.370 -17.298  1.00  0.00           C  
ATOM     86  O   HIS A   7       5.219   6.433 -17.228  1.00  0.00           O  
ATOM     87  CB  HIS A   7       2.702   5.415 -15.677  1.00  0.00           C  
ATOM     88  CG  HIS A   7       1.674   5.377 -16.764  1.00  0.00           C  
ATOM     89  ND1 HIS A   7       0.990   4.227 -17.101  1.00  0.00           N  
ATOM     90  CD2 HIS A   7       1.213   6.344 -17.590  1.00  0.00           C  
ATOM     91  CE1 HIS A   7       0.152   4.491 -18.088  1.00  0.00           C  
ATOM     92  NE2 HIS A   7       0.268   5.767 -18.403  1.00  0.00           N  
ATOM     93  H   HIS A   7       5.687   5.478 -14.943  1.00  0.00           H  
ATOM     94  HA  HIS A   7       3.796   3.684 -16.288  1.00  0.00           H  
ATOM     95 1HB  HIS A   7       2.280   4.941 -14.790  1.00  0.00           H  
ATOM     96 2HB  HIS A   7       2.897   6.458 -15.428  1.00  0.00           H  
ATOM     97  HD1 HIS A   7       1.044   3.347 -16.628  1.00  0.00           H  
ATOM     98  HD2 HIS A   7       1.453   7.402 -17.698  1.00  0.00           H  
ATOM     99  HE1 HIS A   7      -0.485   3.708 -18.499  1.00  0.00           H  
ATOM    100  N   GLU A   8       4.404   4.722 -18.441  1.00  0.00           N  
ATOM    101  CA  GLU A   8       4.929   5.223 -19.706  1.00  0.00           C  
ATOM    102  C   GLU A   8       3.864   5.991 -20.479  1.00  0.00           C  
ATOM    103  O   GLU A   8       2.758   5.495 -20.692  1.00  0.00           O  
ATOM    104  CB  GLU A   8       5.456   4.067 -20.559  1.00  0.00           C  
ATOM    105  CG  GLU A   8       6.126   4.497 -21.856  1.00  0.00           C  
ATOM    106  CD  GLU A   8       6.647   3.337 -22.659  1.00  0.00           C  
ATOM    107  OE1 GLU A   8       6.259   2.227 -22.384  1.00  0.00           O  
ATOM    108  OE2 GLU A   8       7.435   3.562 -23.547  1.00  0.00           O  
ATOM    109  H   GLU A   8       3.876   3.861 -18.434  1.00  0.00           H  
ATOM    110  HA  GLU A   8       5.753   5.904 -19.494  1.00  0.00           H  
ATOM    111 1HB  GLU A   8       6.182   3.491 -19.983  1.00  0.00           H  
ATOM    112 2HB  GLU A   8       4.635   3.397 -20.813  1.00  0.00           H  
ATOM    113 1HG  GLU A   8       5.404   5.047 -22.460  1.00  0.00           H  
ATOM    114 2HG  GLU A   8       6.950   5.170 -21.622  1.00  0.00           H  
ATOM    115  N   LEU A   9       4.205   7.206 -20.896  1.00  0.00           N  
ATOM    116  CA  LEU A   9       3.282   8.042 -21.654  1.00  0.00           C  
ATOM    117  C   LEU A   9       3.983   8.711 -22.830  1.00  0.00           C  
ATOM    118  O   LEU A   9       5.113   9.184 -22.704  1.00  0.00           O  
ATOM    119  CB  LEU A   9       2.666   9.111 -20.743  1.00  0.00           C  
ATOM    120  CG  LEU A   9       1.707  10.095 -21.426  1.00  0.00           C  
ATOM    121  CD1 LEU A   9       0.459   9.353 -21.883  1.00  0.00           C  
ATOM    122  CD2 LEU A   9       1.354  11.215 -20.458  1.00  0.00           C  
ATOM    123  H   LEU A   9       5.127   7.558 -20.683  1.00  0.00           H  
ATOM    124  HA  LEU A   9       2.484   7.412 -22.044  1.00  0.00           H  
ATOM    125 1HB  LEU A   9       2.117   8.613 -19.945  1.00  0.00           H  
ATOM    126 2HB  LEU A   9       3.472   9.692 -20.294  1.00  0.00           H  
ATOM    127  HG  LEU A   9       2.187  10.517 -22.309  1.00  0.00           H  
ATOM    128 1HD1 LEU A   9      -0.223  10.052 -22.368  1.00  0.00           H  
ATOM    129 2HD1 LEU A   9       0.738   8.571 -22.589  1.00  0.00           H  
ATOM    130 3HD1 LEU A   9      -0.035   8.905 -21.021  1.00  0.00           H  
ATOM    131 1HD2 LEU A   9       0.673  11.914 -20.943  1.00  0.00           H  
ATOM    132 2HD2 LEU A   9       0.873  10.794 -19.575  1.00  0.00           H  
ATOM    133 3HD2 LEU A   9       2.262  11.739 -20.161  1.00  0.00           H  
ATOM    134  N   THR A  10       3.307   8.747 -23.973  1.00  0.00           N  
ATOM    135  CA  THR A  10       3.851   9.387 -25.165  1.00  0.00           C  
ATOM    136  C   THR A  10       3.166  10.721 -25.435  1.00  0.00           C  
ATOM    137  O   THR A  10       1.942  10.791 -25.542  1.00  0.00           O  
ATOM    138  CB  THR A  10       3.709   8.474 -26.397  1.00  0.00           C  
ATOM    139  OG1 THR A  10       4.430   7.254 -26.176  1.00  0.00           O  
ATOM    140  CG2 THR A  10       4.255   9.164 -27.637  1.00  0.00           C  
ATOM    141  H   THR A  10       2.392   8.321 -24.017  1.00  0.00           H  
ATOM    142  HA  THR A  10       4.911   9.580 -25.001  1.00  0.00           H  
ATOM    143  HB  THR A  10       2.657   8.236 -26.554  1.00  0.00           H  
ATOM    144  HG1 THR A  10       5.270   7.451 -25.756  1.00  0.00           H  
ATOM    145 1HG2 THR A  10       4.147   8.505 -28.498  1.00  0.00           H  
ATOM    146 2HG2 THR A  10       3.702  10.086 -27.814  1.00  0.00           H  
ATOM    147 3HG2 THR A  10       5.309   9.397 -27.490  1.00  0.00           H  
ATOM    148  N   ILE A  11       3.964  11.778 -25.544  1.00  0.00           N  
ATOM    149  CA  ILE A  11       3.441  13.104 -25.850  1.00  0.00           C  
ATOM    150  C   ILE A  11       4.044  13.651 -27.137  1.00  0.00           C  
ATOM    151  O   ILE A  11       5.263  13.648 -27.313  1.00  0.00           O  
ATOM    152  CB  ILE A  11       3.719  14.083 -24.695  1.00  0.00           C  
ATOM    153  CG1 ILE A  11       3.039  13.602 -23.411  1.00  0.00           C  
ATOM    154  CG2 ILE A  11       3.248  15.483 -25.059  1.00  0.00           C  
ATOM    155  CD1 ILE A  11       3.338  14.460 -22.203  1.00  0.00           C  
ATOM    156  H   ILE A  11       4.959  11.659 -25.413  1.00  0.00           H  
ATOM    157  HA  ILE A  11       2.363  13.028 -25.985  1.00  0.00           H  
ATOM    158  HB  ILE A  11       4.790  14.112 -24.492  1.00  0.00           H  
ATOM    159 1HG1 ILE A  11       1.959  13.582 -23.557  1.00  0.00           H  
ATOM    160 2HG1 ILE A  11       3.356  12.583 -23.191  1.00  0.00           H  
ATOM    161 1HG2 ILE A  11       3.451  16.162 -24.231  1.00  0.00           H  
ATOM    162 2HG2 ILE A  11       3.776  15.825 -25.947  1.00  0.00           H  
ATOM    163 3HG2 ILE A  11       2.176  15.465 -25.258  1.00  0.00           H  
ATOM    164 1HD1 ILE A  11       2.821  14.056 -21.332  1.00  0.00           H  
ATOM    165 2HD1 ILE A  11       4.412  14.465 -22.017  1.00  0.00           H  
ATOM    166 3HD1 ILE A  11       2.996  15.478 -22.386  1.00  0.00           H  
ATOM    167  N   PRO A  12       3.185  14.121 -28.034  1.00  0.00           N  
ATOM    168  CA  PRO A  12       3.629  14.647 -29.319  1.00  0.00           C  
ATOM    169  C   PRO A  12       4.717  15.698 -29.138  1.00  0.00           C  
ATOM    170  O   PRO A  12       4.593  16.595 -28.305  1.00  0.00           O  
ATOM    171  CB  PRO A  12       2.350  15.253 -29.905  1.00  0.00           C  
ATOM    172  CG  PRO A  12       1.257  14.405 -29.351  1.00  0.00           C  
ATOM    173  CD  PRO A  12       1.690  14.110 -27.939  1.00  0.00           C  
ATOM    174  HA  PRO A  12       3.994  13.817 -29.943  1.00  0.00           H  
ATOM    175 1HB  PRO A  12       2.264  16.309 -29.608  1.00  0.00           H  
ATOM    176 2HB  PRO A  12       2.392  15.231 -31.004  1.00  0.00           H  
ATOM    177 1HG  PRO A  12       0.299  14.944 -29.396  1.00  0.00           H  
ATOM    178 2HG  PRO A  12       1.138  13.494 -29.956  1.00  0.00           H  
ATOM    179 1HD  PRO A  12       1.325  14.903 -27.270  1.00  0.00           H  
ATOM    180 2HD  PRO A  12       1.297  13.131 -27.631  1.00  0.00           H  
ATOM    181  N   ASN A  13       5.783  15.581 -29.922  1.00  0.00           N  
ATOM    182  CA  ASN A  13       6.916  16.491 -29.816  1.00  0.00           C  
ATOM    183  C   ASN A  13       6.476  17.940 -29.980  1.00  0.00           C  
ATOM    184  O   ASN A  13       7.034  18.843 -29.357  1.00  0.00           O  
ATOM    185  CB  ASN A  13       7.983  16.139 -30.836  1.00  0.00           C  
ATOM    186  CG  ASN A  13       9.190  17.029 -30.742  1.00  0.00           C  
ATOM    187  OD1 ASN A  13      10.015  16.883 -29.832  1.00  0.00           O  
ATOM    188  ND2 ASN A  13       9.311  17.949 -31.664  1.00  0.00           N  
ATOM    189  H   ASN A  13       5.809  14.841 -30.610  1.00  0.00           H  
ATOM    190  HA  ASN A  13       7.345  16.395 -28.817  1.00  0.00           H  
ATOM    191 1HB  ASN A  13       8.296  15.104 -30.692  1.00  0.00           H  
ATOM    192 2HB  ASN A  13       7.566  16.217 -31.840  1.00  0.00           H  
ATOM    193 1HD2 ASN A  13      10.095  18.571 -31.651  1.00  0.00           H  
ATOM    194 2HD2 ASN A  13       8.620  18.032 -32.381  1.00  0.00           H  
ATOM    195  N   ASN A  14       5.471  18.156 -30.823  1.00  0.00           N  
ATOM    196  CA  ASN A  14       5.031  19.505 -31.161  1.00  0.00           C  
ATOM    197  C   ASN A  14       4.226  20.122 -30.025  1.00  0.00           C  
ATOM    198  O   ASN A  14       4.030  21.337 -29.979  1.00  0.00           O  
ATOM    199  CB  ASN A  14       4.223  19.496 -32.445  1.00  0.00           C  
ATOM    200  CG  ASN A  14       5.067  19.215 -33.657  1.00  0.00           C  
ATOM    201  OD1 ASN A  14       6.283  19.439 -33.648  1.00  0.00           O  
ATOM    202  ND2 ASN A  14       4.446  18.729 -34.701  1.00  0.00           N  
ATOM    203  H   ASN A  14       5.001  17.366 -31.240  1.00  0.00           H  
ATOM    204  HA  ASN A  14       5.913  20.130 -31.309  1.00  0.00           H  
ATOM    205 1HB  ASN A  14       3.441  18.739 -32.378  1.00  0.00           H  
ATOM    206 2HB  ASN A  14       3.734  20.462 -32.573  1.00  0.00           H  
ATOM    207 1HD2 ASN A  14       4.957  18.522 -35.536  1.00  0.00           H  
ATOM    208 2HD2 ASN A  14       3.461  18.563 -34.665  1.00  0.00           H  
ATOM    209  N   LEU A  15       3.762  19.279 -29.109  1.00  0.00           N  
ATOM    210  CA  LEU A  15       2.897  19.727 -28.024  1.00  0.00           C  
ATOM    211  C   LEU A  15       3.606  19.632 -26.679  1.00  0.00           C  
ATOM    212  O   LEU A  15       3.253  20.332 -25.730  1.00  0.00           O  
ATOM    213  CB  LEU A  15       1.611  18.890 -27.992  1.00  0.00           C  
ATOM    214  CG  LEU A  15       0.751  18.944 -29.260  1.00  0.00           C  
ATOM    215  CD1 LEU A  15      -0.449  18.020 -29.100  1.00  0.00           C  
ATOM    216  CD2 LEU A  15       0.308  20.377 -29.513  1.00  0.00           C  
ATOM    217  H   LEU A  15       4.015  18.303 -29.165  1.00  0.00           H  
ATOM    218  HA  LEU A  15       2.633  20.769 -28.200  1.00  0.00           H  
ATOM    219 1HB  LEU A  15       1.879  17.849 -27.817  1.00  0.00           H  
ATOM    220 2HB  LEU A  15       0.996  19.230 -27.159  1.00  0.00           H  
ATOM    221  HG  LEU A  15       1.333  18.589 -30.111  1.00  0.00           H  
ATOM    222 1HD1 LEU A  15      -1.061  18.058 -30.002  1.00  0.00           H  
ATOM    223 2HD1 LEU A  15      -0.103  16.999 -28.940  1.00  0.00           H  
ATOM    224 3HD1 LEU A  15      -1.043  18.341 -28.245  1.00  0.00           H  
ATOM    225 1HD2 LEU A  15      -0.304  20.416 -30.415  1.00  0.00           H  
ATOM    226 2HD2 LEU A  15      -0.276  20.733 -28.664  1.00  0.00           H  
ATOM    227 3HD2 LEU A  15       1.184  21.012 -29.641  1.00  0.00           H  
ATOM    228  N   ILE A  16       4.607  18.761 -26.604  1.00  0.00           N  
ATOM    229  CA  ILE A  16       5.292  18.488 -25.346  1.00  0.00           C  
ATOM    230  C   ILE A  16       6.036  19.720 -24.846  1.00  0.00           C  
ATOM    231  O   ILE A  16       6.306  19.852 -23.652  1.00  0.00           O  
ATOM    232  CB  ILE A  16       6.281  17.319 -25.501  1.00  0.00           C  
ATOM    233  CG1 ILE A  16       6.609  16.711 -24.135  1.00  0.00           C  
ATOM    234  CG2 ILE A  16       7.550  17.784 -26.199  1.00  0.00           C  
ATOM    235  CD1 ILE A  16       7.343  15.392 -24.213  1.00  0.00           C  
ATOM    236  H   ILE A  16       4.900  18.275 -27.439  1.00  0.00           H  
ATOM    237  HA  ILE A  16       4.548  18.213 -24.599  1.00  0.00           H  
ATOM    238  HB  ILE A  16       5.820  16.529 -26.095  1.00  0.00           H  
ATOM    239 1HG1 ILE A  16       7.220  17.409 -23.564  1.00  0.00           H  
ATOM    240 2HG1 ILE A  16       5.686  16.554 -23.576  1.00  0.00           H  
ATOM    241 1HG2 ILE A  16       8.238  16.946 -26.300  1.00  0.00           H  
ATOM    242 2HG2 ILE A  16       7.301  18.171 -27.186  1.00  0.00           H  
ATOM    243 3HG2 ILE A  16       8.021  18.571 -25.610  1.00  0.00           H  
ATOM    244 1HD1 ILE A  16       7.540  15.025 -23.206  1.00  0.00           H  
ATOM    245 2HD1 ILE A  16       6.732  14.667 -24.751  1.00  0.00           H  
ATOM    246 3HD1 ILE A  16       8.287  15.532 -24.738  1.00  0.00           H  
ATOM    247  N   GLY A  17       6.364  20.621 -25.766  1.00  0.00           N  
ATOM    248  CA  GLY A  17       7.001  21.883 -25.409  1.00  0.00           C  
ATOM    249  C   GLY A  17       6.103  22.717 -24.504  1.00  0.00           C  
ATOM    250  O   GLY A  17       6.585  23.463 -23.652  1.00  0.00           O  
ATOM    251  H   GLY A  17       6.168  20.426 -26.737  1.00  0.00           H  
ATOM    252 1HA  GLY A  17       7.947  21.684 -24.905  1.00  0.00           H  
ATOM    253 2HA  GLY A  17       7.231  22.443 -26.315  1.00  0.00           H  
ATOM    254  N   CYS A  18       4.794  22.585 -24.694  1.00  0.00           N  
ATOM    255  CA  CYS A  18       3.825  23.295 -23.868  1.00  0.00           C  
ATOM    256  C   CYS A  18       3.546  22.539 -22.575  1.00  0.00           C  
ATOM    257  O   CYS A  18       3.239  23.141 -21.546  1.00  0.00           O  
ATOM    258  CB  CYS A  18       2.514  23.495 -24.629  1.00  0.00           C  
ATOM    259  SG  CYS A  18       2.645  24.617 -26.042  1.00  0.00           S  
ATOM    260  H   CYS A  18       4.463  21.978 -25.430  1.00  0.00           H  
ATOM    261  HA  CYS A  18       4.235  24.273 -23.617  1.00  0.00           H  
ATOM    262 1HB  CYS A  18       2.154  22.533 -24.994  1.00  0.00           H  
ATOM    263 2HB  CYS A  18       1.758  23.892 -23.952  1.00  0.00           H  
ATOM    264  HG  CYS A  18       1.390  24.467 -26.454  1.00  0.00           H  
ATOM    265  N   ILE A  19       3.653  21.216 -22.634  1.00  0.00           N  
ATOM    266  CA  ILE A  19       3.560  20.386 -21.439  1.00  0.00           C  
ATOM    267  C   ILE A  19       4.685  20.701 -20.461  1.00  0.00           C  
ATOM    268  O   ILE A  19       4.473  20.744 -19.249  1.00  0.00           O  
ATOM    269  CB  ILE A  19       3.601  18.891 -21.804  1.00  0.00           C  
ATOM    270  CG1 ILE A  19       2.384  18.516 -22.655  1.00  0.00           C  
ATOM    271  CG2 ILE A  19       3.658  18.037 -20.547  1.00  0.00           C  
ATOM    272  CD1 ILE A  19       1.059  18.801 -21.985  1.00  0.00           C  
ATOM    273  H   ILE A  19       3.803  20.774 -23.530  1.00  0.00           H  
ATOM    274  HA  ILE A  19       2.612  20.594 -20.946  1.00  0.00           H  
ATOM    275  HB  ILE A  19       4.483  18.688 -22.410  1.00  0.00           H  
ATOM    276 1HG1 ILE A  19       2.416  19.064 -23.596  1.00  0.00           H  
ATOM    277 2HG1 ILE A  19       2.422  17.453 -22.896  1.00  0.00           H  
ATOM    278 1HG2 ILE A  19       3.685  16.983 -20.823  1.00  0.00           H  
ATOM    279 2HG2 ILE A  19       4.553  18.286 -19.979  1.00  0.00           H  
ATOM    280 3HG2 ILE A  19       2.776  18.229 -19.936  1.00  0.00           H  
ATOM    281 1HD1 ILE A  19       0.245  18.509 -22.649  1.00  0.00           H  
ATOM    282 2HD1 ILE A  19       0.992  18.234 -21.056  1.00  0.00           H  
ATOM    283 3HD1 ILE A  19       0.984  19.866 -21.767  1.00  0.00           H  
ATOM    284  N   ILE A  20       5.882  20.920 -20.995  1.00  0.00           N  
ATOM    285  CA  ILE A  20       7.023  21.318 -20.179  1.00  0.00           C  
ATOM    286  C   ILE A  20       6.882  22.757 -19.699  1.00  0.00           C  
ATOM    287  O   ILE A  20       6.934  23.030 -18.500  1.00  0.00           O  
ATOM    288  CB  ILE A  20       8.339  21.165 -20.963  1.00  0.00           C  
ATOM    289  CG1 ILE A  20       8.611  19.689 -21.266  1.00  0.00           C  
ATOM    290  CG2 ILE A  20       9.496  21.774 -20.186  1.00  0.00           C  
ATOM    291  CD1 ILE A  20       9.711  19.466 -22.279  1.00  0.00           C  
ATOM    292  H   ILE A  20       6.005  20.807 -21.991  1.00  0.00           H  
ATOM    293  HA  ILE A  20       7.066  20.670 -19.304  1.00  0.00           H  
ATOM    294  HB  ILE A  20       8.252  21.672 -21.923  1.00  0.00           H  
ATOM    295 1HG1 ILE A  20       8.885  19.173 -20.346  1.00  0.00           H  
ATOM    296 2HG1 ILE A  20       7.701  19.221 -21.644  1.00  0.00           H  
ATOM    297 1HG2 ILE A  20      10.418  21.656 -20.754  1.00  0.00           H  
ATOM    298 2HG2 ILE A  20       9.305  22.833 -20.020  1.00  0.00           H  
ATOM    299 3HG2 ILE A  20       9.594  21.268 -19.225  1.00  0.00           H  
ATOM    300 1HD1 ILE A  20       9.845  18.396 -22.442  1.00  0.00           H  
ATOM    301 2HD1 ILE A  20       9.441  19.945 -23.221  1.00  0.00           H  
ATOM    302 3HD1 ILE A  20      10.640  19.895 -21.907  1.00  0.00           H  
ATOM    303  N   GLY A  21       6.702  23.675 -20.643  1.00  0.00           N  
ATOM    304  CA  GLY A  21       6.522  25.084 -20.317  1.00  0.00           C  
ATOM    305  C   GLY A  21       7.863  25.792 -20.172  1.00  0.00           C  
ATOM    306  O   GLY A  21       8.918  25.193 -20.380  1.00  0.00           O  
ATOM    307  H   GLY A  21       6.691  23.389 -21.612  1.00  0.00           H  
ATOM    308 1HA  GLY A  21       5.934  25.566 -21.098  1.00  0.00           H  
ATOM    309 2HA  GLY A  21       5.957  25.173 -19.389  1.00  0.00           H  
ATOM    310  N   ARG A  22       7.815  27.071 -19.814  1.00  0.00           N  
ATOM    311  CA  ARG A  22       9.023  27.878 -19.693  1.00  0.00           C  
ATOM    312  C   ARG A  22       9.936  27.344 -18.597  1.00  0.00           C  
ATOM    313  O   ARG A  22       9.678  27.542 -17.410  1.00  0.00           O  
ATOM    314  CB  ARG A  22       8.671  29.328 -19.394  1.00  0.00           C  
ATOM    315  CG  ARG A  22       9.860  30.271 -19.311  1.00  0.00           C  
ATOM    316  CD  ARG A  22       9.433  31.675 -19.080  1.00  0.00           C  
ATOM    317  NE  ARG A  22      10.568  32.578 -18.981  1.00  0.00           N  
ATOM    318  CZ  ARG A  22      10.473  33.909 -18.793  1.00  0.00           C  
ATOM    319  NH1 ARG A  22       9.291  34.475 -18.686  1.00  0.00           N  
ATOM    320  NH2 ARG A  22      11.568  34.645 -18.717  1.00  0.00           N  
ATOM    321  H   ARG A  22       6.919  27.495 -19.620  1.00  0.00           H  
ATOM    322  HA  ARG A  22       9.561  27.840 -20.641  1.00  0.00           H  
ATOM    323 1HB  ARG A  22       8.003  29.707 -20.167  1.00  0.00           H  
ATOM    324 2HB  ARG A  22       8.138  29.384 -18.445  1.00  0.00           H  
ATOM    325 1HG  ARG A  22      10.507  29.969 -18.487  1.00  0.00           H  
ATOM    326 2HG  ARG A  22      10.422  30.233 -20.245  1.00  0.00           H  
ATOM    327 1HD  ARG A  22       8.806  32.005 -19.907  1.00  0.00           H  
ATOM    328 2HD  ARG A  22       8.868  31.735 -18.150  1.00  0.00           H  
ATOM    329  HE  ARG A  22      11.495  32.179 -19.059  1.00  0.00           H  
ATOM    330 1HH1 ARG A  22       8.455  33.912 -18.744  1.00  0.00           H  
ATOM    331 2HH1 ARG A  22       9.220  35.472 -18.545  1.00  0.00           H  
ATOM    332 1HH2 ARG A  22      12.477  34.210 -18.799  1.00  0.00           H  
ATOM    333 2HH2 ARG A  22      11.497  35.642 -18.576  1.00  0.00           H  
ATOM    334  N   GLN A  23      11.004  26.666 -19.001  1.00  0.00           N  
ATOM    335  CA  GLN A  23      11.946  26.083 -18.053  1.00  0.00           C  
ATOM    336  C   GLN A  23      11.252  25.093 -17.126  1.00  0.00           C  
ATOM    337  O   GLN A  23      11.616  24.963 -15.957  1.00  0.00           O  
ATOM    338  CB  GLN A  23      12.628  27.180 -17.232  1.00  0.00           C  
ATOM    339  CG  GLN A  23      13.410  28.184 -18.061  1.00  0.00           C  
ATOM    340  CD  GLN A  23      14.128  29.209 -17.204  1.00  0.00           C  
ATOM    341  OE1 GLN A  23      13.716  29.492 -16.075  1.00  0.00           O  
ATOM    342  NE2 GLN A  23      15.207  29.771 -17.735  1.00  0.00           N  
ATOM    343  H   GLN A  23      11.168  26.551 -19.991  1.00  0.00           H  
ATOM    344  HA  GLN A  23      12.709  25.541 -18.612  1.00  0.00           H  
ATOM    345 1HB  GLN A  23      11.877  27.727 -16.661  1.00  0.00           H  
ATOM    346 2HB  GLN A  23      13.315  26.726 -16.518  1.00  0.00           H  
ATOM    347 1HG  GLN A  23      14.154  27.650 -18.652  1.00  0.00           H  
ATOM    348 2HG  GLN A  23      12.719  28.712 -18.719  1.00  0.00           H  
ATOM    349 1HE2 GLN A  23      15.722  30.455 -17.216  1.00  0.00           H  
ATOM    350 2HE2 GLN A  23      15.506  29.512 -18.654  1.00  0.00           H  
ATOM    351  N   GLY A  24      10.251  24.398 -17.653  1.00  0.00           N  
ATOM    352  CA  GLY A  24       9.560  23.357 -16.900  1.00  0.00           C  
ATOM    353  C   GLY A  24       8.458  23.947 -16.030  1.00  0.00           C  
ATOM    354  O   GLY A  24       8.020  23.326 -15.061  1.00  0.00           O  
ATOM    355  H   GLY A  24       9.960  24.594 -18.600  1.00  0.00           H  
ATOM    356 1HA  GLY A  24       9.134  22.630 -17.592  1.00  0.00           H  
ATOM    357 2HA  GLY A  24      10.277  22.825 -16.276  1.00  0.00           H  
ATOM    358  N   ALA A  25       8.013  25.148 -16.381  1.00  0.00           N  
ATOM    359  CA  ALA A  25       7.007  25.853 -15.594  1.00  0.00           C  
ATOM    360  C   ALA A  25       5.704  25.066 -15.535  1.00  0.00           C  
ATOM    361  O   ALA A  25       5.097  24.931 -14.473  1.00  0.00           O  
ATOM    362  CB  ALA A  25       6.762  27.241 -16.168  1.00  0.00           C  
ATOM    363  H   ALA A  25       8.380  25.585 -17.214  1.00  0.00           H  
ATOM    364  HA  ALA A  25       7.383  25.953 -14.576  1.00  0.00           H  
ATOM    365 1HB  ALA A  25       6.009  27.754 -15.570  1.00  0.00           H  
ATOM    366 2HB  ALA A  25       7.691  27.811 -16.150  1.00  0.00           H  
ATOM    367 3HB  ALA A  25       6.411  27.152 -17.195  1.00  0.00           H  
ATOM    368  N   ASN A  26       5.278  24.550 -16.683  1.00  0.00           N  
ATOM    369  CA  ASN A  26       3.956  23.949 -16.809  1.00  0.00           C  
ATOM    370  C   ASN A  26       3.938  22.534 -16.245  1.00  0.00           C  
ATOM    371  O   ASN A  26       2.966  22.119 -15.613  1.00  0.00           O  
ATOM    372  CB  ASN A  26       3.503  23.952 -18.257  1.00  0.00           C  
ATOM    373  CG  ASN A  26       3.150  25.328 -18.749  1.00  0.00           C  
ATOM    374  OD1 ASN A  26       2.960  26.255 -17.954  1.00  0.00           O  
ATOM    375  ND2 ASN A  26       3.059  25.479 -20.046  1.00  0.00           N  
ATOM    376  H   ASN A  26       5.886  24.575 -17.489  1.00  0.00           H  
ATOM    377  HA  ASN A  26       3.250  24.539 -16.223  1.00  0.00           H  
ATOM    378 1HB  ASN A  26       4.296  23.545 -18.887  1.00  0.00           H  
ATOM    379 2HB  ASN A  26       2.633  23.305 -18.368  1.00  0.00           H  
ATOM    380 1HD2 ASN A  26       2.826  26.373 -20.431  1.00  0.00           H  
ATOM    381 2HD2 ASN A  26       3.221  24.701 -20.652  1.00  0.00           H  
ATOM    382  N   ILE A  27       5.019  21.797 -16.476  1.00  0.00           N  
ATOM    383  CA  ILE A  27       5.137  20.431 -15.978  1.00  0.00           C  
ATOM    384  C   ILE A  27       5.270  20.408 -14.460  1.00  0.00           C  
ATOM    385  O   ILE A  27       4.858  19.450 -13.806  1.00  0.00           O  
ATOM    386  CB  ILE A  27       6.345  19.718 -16.610  1.00  0.00           C  
ATOM    387  CG1 ILE A  27       6.237  18.204 -16.409  1.00  0.00           C  
ATOM    388  CG2 ILE A  27       7.644  20.245 -16.019  1.00  0.00           C  
ATOM    389  CD1 ILE A  27       7.231  17.407 -17.223  1.00  0.00           C  
ATOM    390  H   ILE A  27       5.779  22.192 -17.011  1.00  0.00           H  
ATOM    391  HA  ILE A  27       4.234  19.886 -16.249  1.00  0.00           H  
ATOM    392  HB  ILE A  27       6.349  19.893 -17.686  1.00  0.00           H  
ATOM    393 1HG1 ILE A  27       6.388  17.965 -15.357  1.00  0.00           H  
ATOM    394 2HG1 ILE A  27       5.234  17.872 -16.678  1.00  0.00           H  
ATOM    395 1HG2 ILE A  27       8.488  19.730 -16.477  1.00  0.00           H  
ATOM    396 2HG2 ILE A  27       7.723  21.314 -16.212  1.00  0.00           H  
ATOM    397 3HG2 ILE A  27       7.651  20.069 -14.943  1.00  0.00           H  
ATOM    398 1HD1 ILE A  27       7.092  16.344 -17.028  1.00  0.00           H  
ATOM    399 2HD1 ILE A  27       7.074  17.604 -18.284  1.00  0.00           H  
ATOM    400 3HD1 ILE A  27       8.243  17.697 -16.946  1.00  0.00           H  
ATOM    401  N   ASN A  28       5.846  21.469 -13.906  1.00  0.00           N  
ATOM    402  CA  ASN A  28       5.915  21.635 -12.459  1.00  0.00           C  
ATOM    403  C   ASN A  28       4.525  21.791 -11.856  1.00  0.00           C  
ATOM    404  O   ASN A  28       4.226  21.223 -10.806  1.00  0.00           O  
ATOM    405  CB  ASN A  28       6.790  22.821 -12.098  1.00  0.00           C  
ATOM    406  CG  ASN A  28       8.257  22.513 -12.214  1.00  0.00           C  
ATOM    407  OD1 ASN A  28       8.661  21.345 -12.213  1.00  0.00           O  
ATOM    408  ND2 ASN A  28       9.063  23.540 -12.313  1.00  0.00           N  
ATOM    409  H   ASN A  28       6.248  22.179 -14.502  1.00  0.00           H  
ATOM    410  HA  ASN A  28       6.355  20.734 -12.028  1.00  0.00           H  
ATOM    411 1HB  ASN A  28       6.554  23.660 -12.754  1.00  0.00           H  
ATOM    412 2HB  ASN A  28       6.576  23.134 -11.076  1.00  0.00           H  
ATOM    413 1HD2 ASN A  28      10.050  23.395 -12.393  1.00  0.00           H  
ATOM    414 2HD2 ASN A  28       8.693  24.468 -12.309  1.00  0.00           H  
ATOM    415  N   GLU A  29       3.678  22.565 -12.526  1.00  0.00           N  
ATOM    416  CA  GLU A  29       2.285  22.707 -12.121  1.00  0.00           C  
ATOM    417  C   GLU A  29       1.557  21.370 -12.171  1.00  0.00           C  
ATOM    418  O   GLU A  29       0.793  21.034 -11.267  1.00  0.00           O  
ATOM    419  CB  GLU A  29       1.570  23.722 -13.016  1.00  0.00           C  
ATOM    420  CG  GLU A  29       2.018  25.163 -12.815  1.00  0.00           C  
ATOM    421  CD  GLU A  29       1.317  26.126 -13.732  1.00  0.00           C  
ATOM    422  OE1 GLU A  29       0.614  25.680 -14.606  1.00  0.00           O  
ATOM    423  OE2 GLU A  29       1.485  27.310 -13.557  1.00  0.00           O  
ATOM    424  H   GLU A  29       4.008  23.068 -13.337  1.00  0.00           H  
ATOM    425  HA  GLU A  29       2.259  23.069 -11.093  1.00  0.00           H  
ATOM    426 1HB  GLU A  29       1.733  23.463 -14.062  1.00  0.00           H  
ATOM    427 2HB  GLU A  29       0.496  23.677 -12.831  1.00  0.00           H  
ATOM    428 1HG  GLU A  29       1.822  25.453 -11.783  1.00  0.00           H  
ATOM    429 2HG  GLU A  29       3.092  25.225 -12.984  1.00  0.00           H  
ATOM    430  N   ILE A  30       1.800  20.610 -13.234  1.00  0.00           N  
ATOM    431  CA  ILE A  30       1.207  19.286 -13.380  1.00  0.00           C  
ATOM    432  C   ILE A  30       1.657  18.355 -12.262  1.00  0.00           C  
ATOM    433  O   ILE A  30       0.846  17.642 -11.671  1.00  0.00           O  
ATOM    434  CB  ILE A  30       1.573  18.668 -14.742  1.00  0.00           C  
ATOM    435  CG1 ILE A  30       0.896  19.440 -15.878  1.00  0.00           C  
ATOM    436  CG2 ILE A  30       1.179  17.200 -14.783  1.00  0.00           C  
ATOM    437  CD1 ILE A  30       1.416  19.084 -17.252  1.00  0.00           C  
ATOM    438  H   ILE A  30       2.411  20.959 -13.959  1.00  0.00           H  
ATOM    439  HA  ILE A  30       0.124  19.384 -13.327  1.00  0.00           H  
ATOM    440  HB  ILE A  30       2.648  18.750 -14.902  1.00  0.00           H  
ATOM    441 1HG1 ILE A  30      -0.176  19.249 -15.858  1.00  0.00           H  
ATOM    442 2HG1 ILE A  30       1.040  20.510 -15.727  1.00  0.00           H  
ATOM    443 1HG2 ILE A  30       1.444  16.779 -15.753  1.00  0.00           H  
ATOM    444 2HG2 ILE A  30       1.706  16.660 -13.997  1.00  0.00           H  
ATOM    445 3HG2 ILE A  30       0.104  17.107 -14.629  1.00  0.00           H  
ATOM    446 1HD1 ILE A  30       0.888  19.672 -18.004  1.00  0.00           H  
ATOM    447 2HD1 ILE A  30       2.483  19.301 -17.305  1.00  0.00           H  
ATOM    448 3HD1 ILE A  30       1.251  18.024 -17.440  1.00  0.00           H  
ATOM    449  N   ARG A  31       2.954  18.365 -11.976  1.00  0.00           N  
ATOM    450  CA  ARG A  31       3.511  17.538 -10.912  1.00  0.00           C  
ATOM    451  C   ARG A  31       2.849  17.843  -9.574  1.00  0.00           C  
ATOM    452  O   ARG A  31       2.471  16.933  -8.836  1.00  0.00           O  
ATOM    453  CB  ARG A  31       5.012  17.758 -10.792  1.00  0.00           C  
ATOM    454  CG  ARG A  31       5.836  17.171 -11.928  1.00  0.00           C  
ATOM    455  CD  ARG A  31       7.246  17.637 -11.880  1.00  0.00           C  
ATOM    456  NE  ARG A  31       8.019  17.139 -13.006  1.00  0.00           N  
ATOM    457  CZ  ARG A  31       9.198  17.651 -13.411  1.00  0.00           C  
ATOM    458  NH1 ARG A  31       9.723  18.674 -12.774  1.00  0.00           N  
ATOM    459  NH2 ARG A  31       9.825  17.126 -14.449  1.00  0.00           N  
ATOM    460  H   ARG A  31       3.571  18.961 -12.510  1.00  0.00           H  
ATOM    461  HA  ARG A  31       3.331  16.491 -11.157  1.00  0.00           H  
ATOM    462 1HB  ARG A  31       5.221  18.826 -10.751  1.00  0.00           H  
ATOM    463 2HB  ARG A  31       5.371  17.318  -9.862  1.00  0.00           H  
ATOM    464 1HG  ARG A  31       5.832  16.083 -11.856  1.00  0.00           H  
ATOM    465 2HG  ARG A  31       5.407  17.474 -12.883  1.00  0.00           H  
ATOM    466 1HD  ARG A  31       7.270  18.726 -11.905  1.00  0.00           H  
ATOM    467 2HD  ARG A  31       7.714  17.284 -10.962  1.00  0.00           H  
ATOM    468  HE  ARG A  31       7.647  16.352 -13.521  1.00  0.00           H  
ATOM    469 1HH1 ARG A  31       9.244  19.076 -11.981  1.00  0.00           H  
ATOM    470 2HH1 ARG A  31      10.606  19.058 -13.078  1.00  0.00           H  
ATOM    471 1HH2 ARG A  31       9.421  16.340 -14.939  1.00  0.00           H  
ATOM    472 2HH2 ARG A  31      10.707  17.510 -14.753  1.00  0.00           H  
ATOM    473  N   GLN A  32       2.710  19.128  -9.267  1.00  0.00           N  
ATOM    474  CA  GLN A  32       2.196  19.556  -7.972  1.00  0.00           C  
ATOM    475  C   GLN A  32       0.717  19.221  -7.829  1.00  0.00           C  
ATOM    476  O   GLN A  32       0.280  18.723  -6.791  1.00  0.00           O  
ATOM    477  CB  GLN A  32       2.413  21.059  -7.778  1.00  0.00           C  
ATOM    478  CG  GLN A  32       3.867  21.459  -7.594  1.00  0.00           C  
ATOM    479  CD  GLN A  32       4.050  22.964  -7.542  1.00  0.00           C  
ATOM    480  OE1 GLN A  32       3.150  23.726  -7.905  1.00  0.00           O  
ATOM    481  NE2 GLN A  32       5.220  23.401  -7.091  1.00  0.00           N  
ATOM    482  H   GLN A  32       2.969  19.827  -9.949  1.00  0.00           H  
ATOM    483  HA  GLN A  32       2.738  19.022  -7.191  1.00  0.00           H  
ATOM    484 1HB  GLN A  32       2.023  21.597  -8.642  1.00  0.00           H  
ATOM    485 2HB  GLN A  32       1.857  21.397  -6.904  1.00  0.00           H  
ATOM    486 1HG  GLN A  32       4.233  21.038  -6.657  1.00  0.00           H  
ATOM    487 2HG  GLN A  32       4.448  21.072  -8.430  1.00  0.00           H  
ATOM    488 1HE2 GLN A  32       5.400  24.385  -7.035  1.00  0.00           H  
ATOM    489 2HE2 GLN A  32       5.923  22.749  -6.808  1.00  0.00           H  
ATOM    490  N   MET A  33      -0.051  19.498  -8.878  1.00  0.00           N  
ATOM    491  CA  MET A  33      -1.496  19.308  -8.840  1.00  0.00           C  
ATOM    492  C   MET A  33      -1.858  17.829  -8.837  1.00  0.00           C  
ATOM    493  O   MET A  33      -2.807  17.413  -8.172  1.00  0.00           O  
ATOM    494  CB  MET A  33      -2.152  20.014 -10.026  1.00  0.00           C  
ATOM    495  CG  MET A  33      -2.158  21.533  -9.929  1.00  0.00           C  
ATOM    496  SD  MET A  33      -3.168  22.307 -11.208  1.00  0.00           S  
ATOM    497  CE  MET A  33      -2.139  22.053 -12.651  1.00  0.00           C  
ATOM    498  H   MET A  33       0.377  19.849  -9.722  1.00  0.00           H  
ATOM    499  HA  MET A  33      -1.879  19.744  -7.917  1.00  0.00           H  
ATOM    500 1HB  MET A  33      -1.634  19.741 -10.944  1.00  0.00           H  
ATOM    501 2HB  MET A  33      -3.186  19.681 -10.121  1.00  0.00           H  
ATOM    502 1HG  MET A  33      -2.545  21.834  -8.956  1.00  0.00           H  
ATOM    503 2HG  MET A  33      -1.139  21.908 -10.021  1.00  0.00           H  
ATOM    504 1HE  MET A  33      -2.629  22.479 -13.527  1.00  0.00           H  
ATOM    505 2HE  MET A  33      -1.175  22.541 -12.501  1.00  0.00           H  
ATOM    506 3HE  MET A  33      -1.985  20.985 -12.805  1.00  0.00           H  
ATOM    507  N   SER A  34      -1.095  17.037  -9.583  1.00  0.00           N  
ATOM    508  CA  SER A  34      -1.341  15.603  -9.675  1.00  0.00           C  
ATOM    509  C   SER A  34      -0.765  14.867  -8.472  1.00  0.00           C  
ATOM    510  O   SER A  34      -1.256  13.805  -8.089  1.00  0.00           O  
ATOM    511  CB  SER A  34      -0.738  15.051 -10.953  1.00  0.00           C  
ATOM    512  OG  SER A  34       0.660  15.141 -10.928  1.00  0.00           O  
ATOM    513  H   SER A  34      -0.326  17.439 -10.100  1.00  0.00           H  
ATOM    514  HA  SER A  34      -2.419  15.436  -9.695  1.00  0.00           H  
ATOM    515 1HB  SER A  34      -1.036  14.010 -11.076  1.00  0.00           H  
ATOM    516 2HB  SER A  34      -1.125  15.606 -11.806  1.00  0.00           H  
ATOM    517  HG  SER A  34       0.869  16.067 -11.070  1.00  0.00           H  
ATOM    518  N   GLY A  35       0.279  15.437  -7.880  1.00  0.00           N  
ATOM    519  CA  GLY A  35       0.972  14.798  -6.768  1.00  0.00           C  
ATOM    520  C   GLY A  35       1.845  13.647  -7.251  1.00  0.00           C  
ATOM    521  O   GLY A  35       1.871  12.577  -6.642  1.00  0.00           O  
ATOM    522  H   GLY A  35       0.600  16.336  -8.209  1.00  0.00           H  
ATOM    523 1HA  GLY A  35       1.588  15.535  -6.252  1.00  0.00           H  
ATOM    524 2HA  GLY A  35       0.243  14.429  -6.048  1.00  0.00           H  
ATOM    525  N   ALA A  36       2.559  13.873  -8.349  1.00  0.00           N  
ATOM    526  CA  ALA A  36       3.325  12.814  -8.996  1.00  0.00           C  
ATOM    527  C   ALA A  36       4.616  13.356  -9.595  1.00  0.00           C  
ATOM    528  O   ALA A  36       4.783  14.567  -9.743  1.00  0.00           O  
ATOM    529  CB  ALA A  36       2.488  12.134 -10.069  1.00  0.00           C  
ATOM    530  H   ALA A  36       2.570  14.801  -8.746  1.00  0.00           H  
ATOM    531  HA  ALA A  36       3.592  12.078  -8.237  1.00  0.00           H  
ATOM    532 1HB  ALA A  36       3.074  11.346 -10.543  1.00  0.00           H  
ATOM    533 2HB  ALA A  36       1.597  11.701  -9.616  1.00  0.00           H  
ATOM    534 3HB  ALA A  36       2.194  12.867 -10.819  1.00  0.00           H  
ATOM    535  N   GLN A  37       5.529  12.453  -9.938  1.00  0.00           N  
ATOM    536  CA  GLN A  37       6.773  12.833 -10.596  1.00  0.00           C  
ATOM    537  C   GLN A  37       6.730  12.510 -12.084  1.00  0.00           C  
ATOM    538  O   GLN A  37       6.729  11.343 -12.476  1.00  0.00           O  
ATOM    539  CB  GLN A  37       7.963  12.125  -9.942  1.00  0.00           C  
ATOM    540  CG  GLN A  37       9.301  12.423 -10.596  1.00  0.00           C  
ATOM    541  CD  GLN A  37       9.724  13.868 -10.415  1.00  0.00           C  
ATOM    542  OE1 GLN A  37       9.876  14.348  -9.288  1.00  0.00           O  
ATOM    543  NE2 GLN A  37       9.918  14.571 -11.525  1.00  0.00           N  
ATOM    544  H   GLN A  37       5.356  11.478  -9.737  1.00  0.00           H  
ATOM    545  HA  GLN A  37       6.906  13.909 -10.489  1.00  0.00           H  
ATOM    546 1HB  GLN A  37       8.028  12.416  -8.894  1.00  0.00           H  
ATOM    547 2HB  GLN A  37       7.806  11.047  -9.973  1.00  0.00           H  
ATOM    548 1HG  GLN A  37      10.063  11.785 -10.149  1.00  0.00           H  
ATOM    549 2HG  GLN A  37       9.224  12.221 -11.665  1.00  0.00           H  
ATOM    550 1HE2 GLN A  37      10.198  15.530 -11.468  1.00  0.00           H  
ATOM    551 2HE2 GLN A  37       9.783  14.143 -12.418  1.00  0.00           H  
ATOM    552  N   ILE A  38       6.693  13.551 -12.909  1.00  0.00           N  
ATOM    553  CA  ILE A  38       6.631  13.381 -14.355  1.00  0.00           C  
ATOM    554  C   ILE A  38       7.928  13.827 -15.019  1.00  0.00           C  
ATOM    555  O   ILE A  38       8.286  15.004 -14.975  1.00  0.00           O  
ATOM    556  CB  ILE A  38       5.451  14.169 -14.951  1.00  0.00           C  
ATOM    557  CG1 ILE A  38       4.130  13.696 -14.340  1.00  0.00           C  
ATOM    558  CG2 ILE A  38       5.423  14.023 -16.465  1.00  0.00           C  
ATOM    559  CD1 ILE A  38       3.694  14.495 -13.133  1.00  0.00           C  
ATOM    560  H   ILE A  38       6.709  14.485 -12.524  1.00  0.00           H  
ATOM    561  HA  ILE A  38       6.484  12.323 -14.573  1.00  0.00           H  
ATOM    562  HB  ILE A  38       5.554  15.224 -14.700  1.00  0.00           H  
ATOM    563 1HG1 ILE A  38       3.341  13.752 -15.090  1.00  0.00           H  
ATOM    564 2HG1 ILE A  38       4.221  12.651 -14.041  1.00  0.00           H  
ATOM    565 1HG2 ILE A  38       4.583  14.586 -16.870  1.00  0.00           H  
ATOM    566 2HG2 ILE A  38       6.353  14.407 -16.884  1.00  0.00           H  
ATOM    567 3HG2 ILE A  38       5.315  12.970 -16.727  1.00  0.00           H  
ATOM    568 1HD1 ILE A  38       2.750  14.100 -12.756  1.00  0.00           H  
ATOM    569 2HD1 ILE A  38       4.454  14.423 -12.355  1.00  0.00           H  
ATOM    570 3HD1 ILE A  38       3.562  15.539 -13.417  1.00  0.00           H  
ATOM    571  N   LYS A  39       8.628  12.880 -15.634  1.00  0.00           N  
ATOM    572  CA  LYS A  39       9.914  13.163 -16.261  1.00  0.00           C  
ATOM    573  C   LYS A  39       9.828  13.030 -17.776  1.00  0.00           C  
ATOM    574  O   LYS A  39       9.134  12.156 -18.294  1.00  0.00           O  
ATOM    575  CB  LYS A  39      10.995  12.232 -15.711  1.00  0.00           C  
ATOM    576  CG  LYS A  39      11.295  12.422 -14.230  1.00  0.00           C  
ATOM    577  CD  LYS A  39      12.427  11.513 -13.775  1.00  0.00           C  
ATOM    578  CE  LYS A  39      12.735  11.709 -12.298  1.00  0.00           C  
ATOM    579  NZ  LYS A  39      13.857  10.843 -11.844  1.00  0.00           N  
ATOM    580  H   LYS A  39       8.261  11.940 -15.668  1.00  0.00           H  
ATOM    581  HA  LYS A  39      10.191  14.193 -16.032  1.00  0.00           H  
ATOM    582 1HB  LYS A  39      10.692  11.195 -15.861  1.00  0.00           H  
ATOM    583 2HB  LYS A  39      11.922  12.385 -16.263  1.00  0.00           H  
ATOM    584 1HG  LYS A  39      11.577  13.459 -14.046  1.00  0.00           H  
ATOM    585 2HG  LYS A  39      10.403  12.198 -13.646  1.00  0.00           H  
ATOM    586 1HD  LYS A  39      12.148  10.472 -13.944  1.00  0.00           H  
ATOM    587 2HD  LYS A  39      13.324  11.729 -14.355  1.00  0.00           H  
ATOM    588 1HE  LYS A  39      13.000  12.750 -12.117  1.00  0.00           H  
ATOM    589 2HE  LYS A  39      11.850  11.474 -11.707  1.00  0.00           H  
ATOM    590 1HZ  LYS A  39      14.030  11.002 -10.861  1.00  0.00           H  
ATOM    591 2HZ  LYS A  39      13.615   9.873 -11.990  1.00  0.00           H  
ATOM    592 3HZ  LYS A  39      14.689  11.065 -12.371  1.00  0.00           H  
ATOM    593  N   ILE A  40      10.540  13.902 -18.483  1.00  0.00           N  
ATOM    594  CA  ILE A  40      10.564  13.869 -19.940  1.00  0.00           C  
ATOM    595  C   ILE A  40      11.824  13.186 -20.455  1.00  0.00           C  
ATOM    596  O   ILE A  40      12.938  13.631 -20.183  1.00  0.00           O  
ATOM    597  CB  ILE A  40      10.475  15.291 -20.523  1.00  0.00           C  
ATOM    598  CG1 ILE A  40       9.262  16.029 -19.951  1.00  0.00           C  
ATOM    599  CG2 ILE A  40      10.404  15.240 -22.041  1.00  0.00           C  
ATOM    600  CD1 ILE A  40       7.947  15.325 -20.198  1.00  0.00           C  
ATOM    601  H   ILE A  40      11.077  14.606 -17.998  1.00  0.00           H  
ATOM    602  HA  ILE A  40       9.702  13.300 -20.287  1.00  0.00           H  
ATOM    603  HB  ILE A  40      11.357  15.860 -20.229  1.00  0.00           H  
ATOM    604 1HG1 ILE A  40       9.386  16.153 -18.875  1.00  0.00           H  
ATOM    605 2HG1 ILE A  40       9.202  17.025 -20.389  1.00  0.00           H  
ATOM    606 1HG2 ILE A  40      10.341  16.254 -22.437  1.00  0.00           H  
ATOM    607 2HG2 ILE A  40      11.296  14.753 -22.431  1.00  0.00           H  
ATOM    608 3HG2 ILE A  40       9.521  14.677 -22.345  1.00  0.00           H  
ATOM    609 1HD1 ILE A  40       7.135  15.908 -19.764  1.00  0.00           H  
ATOM    610 2HD1 ILE A  40       7.786  15.222 -21.272  1.00  0.00           H  
ATOM    611 3HD1 ILE A  40       7.971  14.338 -19.738  1.00  0.00           H  
ATOM    612  N   ALA A  41      11.640  12.101 -21.200  1.00  0.00           N  
ATOM    613  CA  ALA A  41      12.763  11.348 -21.747  1.00  0.00           C  
ATOM    614  C   ALA A  41      12.924  11.606 -23.240  1.00  0.00           C  
ATOM    615  O   ALA A  41      12.248  12.464 -23.808  1.00  0.00           O  
ATOM    616  CB  ALA A  41      12.581   9.861 -21.484  1.00  0.00           C  
ATOM    617  H   ALA A  41      10.699  11.790 -21.393  1.00  0.00           H  
ATOM    618  HA  ALA A  41      13.672  11.687 -21.250  1.00  0.00           H  
ATOM    619 1HB  ALA A  41      13.427   9.312 -21.898  1.00  0.00           H  
ATOM    620 2HB  ALA A  41      12.526   9.685 -20.409  1.00  0.00           H  
ATOM    621 3HB  ALA A  41      11.662   9.517 -21.954  1.00  0.00           H  
ATOM    622  N   ASN A  42      13.822  10.858 -23.871  1.00  0.00           N  
ATOM    623  CA  ASN A  42      14.148  11.073 -25.275  1.00  0.00           C  
ATOM    624  C   ASN A  42      12.974  10.711 -26.175  1.00  0.00           C  
ATOM    625  O   ASN A  42      12.106   9.926 -25.793  1.00  0.00           O  
ATOM    626  CB  ASN A  42      15.383  10.281 -25.665  1.00  0.00           C  
ATOM    627  CG  ASN A  42      16.635  10.808 -25.020  1.00  0.00           C  
ATOM    628  OD1 ASN A  42      16.752  12.010 -24.753  1.00  0.00           O  
ATOM    629  ND2 ASN A  42      17.573   9.932 -24.764  1.00  0.00           N  
ATOM    630  H   ASN A  42      14.292  10.121 -23.364  1.00  0.00           H  
ATOM    631  HA  ASN A  42      14.355  12.134 -25.424  1.00  0.00           H  
ATOM    632 1HB  ASN A  42      15.251   9.237 -25.377  1.00  0.00           H  
ATOM    633 2HB  ASN A  42      15.507  10.309 -26.747  1.00  0.00           H  
ATOM    634 1HD2 ASN A  42      18.428  10.226 -24.335  1.00  0.00           H  
ATOM    635 2HD2 ASN A  42      17.435   8.970 -24.996  1.00  0.00           H  
ATOM    636  N   PRO A  43      12.952  11.288 -27.372  1.00  0.00           N  
ATOM    637  CA  PRO A  43      11.914  10.984 -28.350  1.00  0.00           C  
ATOM    638  C   PRO A  43      11.844   9.489 -28.632  1.00  0.00           C  
ATOM    639  O   PRO A  43      12.863   8.799 -28.630  1.00  0.00           O  
ATOM    640  CB  PRO A  43      12.364  11.772 -29.585  1.00  0.00           C  
ATOM    641  CG  PRO A  43      13.162  12.901 -29.028  1.00  0.00           C  
ATOM    642  CD  PRO A  43      13.903  12.298 -27.865  1.00  0.00           C  
ATOM    643  HA  PRO A  43      10.947  11.354 -27.978  1.00  0.00           H  
ATOM    644 1HB  PRO A  43      12.950  11.123 -30.252  1.00  0.00           H  
ATOM    645 2HB  PRO A  43      11.486  12.110 -30.156  1.00  0.00           H  
ATOM    646 1HG  PRO A  43      13.837  13.304 -29.797  1.00  0.00           H  
ATOM    647 2HG  PRO A  43      12.497  13.723 -28.727  1.00  0.00           H  
ATOM    648 1HD  PRO A  43      14.838  11.842 -28.221  1.00  0.00           H  
ATOM    649 2HD  PRO A  43      14.111  13.078 -27.118  1.00  0.00           H  
ATOM    650  N   VAL A  44      10.635   8.994 -28.874  1.00  0.00           N  
ATOM    651  CA  VAL A  44      10.431   7.580 -29.166  1.00  0.00           C  
ATOM    652  C   VAL A  44      10.697   7.277 -30.635  1.00  0.00           C  
ATOM    653  O   VAL A  44      10.036   7.821 -31.520  1.00  0.00           O  
ATOM    654  CB  VAL A  44       8.991   7.164 -28.812  1.00  0.00           C  
ATOM    655  CG1 VAL A  44       8.748   5.711 -29.191  1.00  0.00           C  
ATOM    656  CG2 VAL A  44       8.738   7.384 -27.328  1.00  0.00           C  
ATOM    657  H   VAL A  44       9.837   9.613 -28.855  1.00  0.00           H  
ATOM    658  HA  VAL A  44      11.123   6.997 -28.558  1.00  0.00           H  
ATOM    659  HB  VAL A  44       8.294   7.768 -29.393  1.00  0.00           H  
ATOM    660 1HG1 VAL A  44       7.725   5.434 -28.934  1.00  0.00           H  
ATOM    661 2HG1 VAL A  44       8.899   5.584 -30.263  1.00  0.00           H  
ATOM    662 3HG1 VAL A  44       9.444   5.072 -28.647  1.00  0.00           H  
ATOM    663 1HG2 VAL A  44       7.718   7.088 -27.085  1.00  0.00           H  
ATOM    664 2HG2 VAL A  44       9.439   6.784 -26.747  1.00  0.00           H  
ATOM    665 3HG2 VAL A  44       8.878   8.438 -27.088  1.00  0.00           H  
ATOM    666  N   GLU A  45      11.668   6.407 -30.888  1.00  0.00           N  
ATOM    667  CA  GLU A  45      12.015   6.020 -32.250  1.00  0.00           C  
ATOM    668  C   GLU A  45      10.849   5.322 -32.938  1.00  0.00           C  
ATOM    669  O   GLU A  45      10.301   4.349 -32.419  1.00  0.00           O  
ATOM    670  CB  GLU A  45      13.241   5.104 -32.249  1.00  0.00           C  
ATOM    671  CG  GLU A  45      13.737   4.715 -33.635  1.00  0.00           C  
ATOM    672  CD  GLU A  45      14.964   3.848 -33.595  1.00  0.00           C  
ATOM    673  OE1 GLU A  45      15.431   3.561 -32.519  1.00  0.00           O  
ATOM    674  OE2 GLU A  45      15.435   3.471 -34.642  1.00  0.00           O  
ATOM    675  H   GLU A  45      12.180   6.002 -30.116  1.00  0.00           H  
ATOM    676  HA  GLU A  45      12.253   6.921 -32.816  1.00  0.00           H  
ATOM    677 1HB  GLU A  45      14.061   5.595 -31.726  1.00  0.00           H  
ATOM    678 2HB  GLU A  45      13.009   4.187 -31.707  1.00  0.00           H  
ATOM    679 1HG  GLU A  45      12.944   4.180 -34.156  1.00  0.00           H  
ATOM    680 2HG  GLU A  45      13.956   5.621 -34.198  1.00  0.00           H  
ATOM    681  N   GLY A  46      10.473   5.825 -34.110  1.00  0.00           N  
ATOM    682  CA  GLY A  46       9.376   5.245 -34.876  1.00  0.00           C  
ATOM    683  C   GLY A  46       8.063   5.959 -34.584  1.00  0.00           C  
ATOM    684  O   GLY A  46       7.032   5.652 -35.183  1.00  0.00           O  
ATOM    685  H   GLY A  46      10.960   6.629 -34.479  1.00  0.00           H  
ATOM    686 1HA  GLY A  46       9.602   5.310 -35.940  1.00  0.00           H  
ATOM    687 2HA  GLY A  46       9.282   4.187 -34.632  1.00  0.00           H  
ATOM    688  N   SER A  47       8.106   6.913 -33.661  1.00  0.00           N  
ATOM    689  CA  SER A  47       6.920   7.677 -33.292  1.00  0.00           C  
ATOM    690  C   SER A  47       7.084   9.151 -33.640  1.00  0.00           C  
ATOM    691  O   SER A  47       7.988   9.526 -34.388  1.00  0.00           O  
ATOM    692  CB  SER A  47       6.642   7.526 -31.809  1.00  0.00           C  
ATOM    693  OG  SER A  47       5.456   8.181 -31.452  1.00  0.00           O  
ATOM    694  H   SER A  47       8.983   7.115 -33.203  1.00  0.00           H  
ATOM    695  HA  SER A  47       6.069   7.286 -33.851  1.00  0.00           H  
ATOM    696 1HB  SER A  47       6.566   6.469 -31.559  1.00  0.00           H  
ATOM    697 2HB  SER A  47       7.474   7.938 -31.240  1.00  0.00           H  
ATOM    698  HG  SER A  47       4.868   7.500 -31.118  1.00  0.00           H  
ATOM    699  N   SER A  48       6.205   9.984 -33.094  1.00  0.00           N  
ATOM    700  CA  SER A  48       6.296  11.427 -33.284  1.00  0.00           C  
ATOM    701  C   SER A  48       6.261  12.162 -31.951  1.00  0.00           C  
ATOM    702  O   SER A  48       6.365  13.388 -31.904  1.00  0.00           O  
ATOM    703  CB  SER A  48       5.162  11.909 -34.168  1.00  0.00           C  
ATOM    704  OG  SER A  48       3.920  11.688 -33.556  1.00  0.00           O  
ATOM    705  H   SER A  48       5.455   9.608 -32.531  1.00  0.00           H  
ATOM    706  HA  SER A  48       7.244  11.652 -33.775  1.00  0.00           H  
ATOM    707 1HB  SER A  48       5.286  12.972 -34.371  1.00  0.00           H  
ATOM    708 2HB  SER A  48       5.197  11.386 -35.123  1.00  0.00           H  
ATOM    709  HG  SER A  48       4.047  11.878 -32.624  1.00  0.00           H  
ATOM    710  N   GLY A  49       6.113  11.406 -30.868  1.00  0.00           N  
ATOM    711  CA  GLY A  49       6.128  11.978 -29.527  1.00  0.00           C  
ATOM    712  C   GLY A  49       7.367  11.541 -28.755  1.00  0.00           C  
ATOM    713  O   GLY A  49       8.246  10.874 -29.301  1.00  0.00           O  
ATOM    714  H   GLY A  49       5.987  10.410 -30.977  1.00  0.00           H  
ATOM    715 1HA  GLY A  49       6.103  13.066 -29.595  1.00  0.00           H  
ATOM    716 2HA  GLY A  49       5.233  11.669 -28.989  1.00  0.00           H  
ATOM    717  N   ARG A  50       7.431  11.921 -27.484  1.00  0.00           N  
ATOM    718  CA  ARG A  50       8.558  11.560 -26.632  1.00  0.00           C  
ATOM    719  C   ARG A  50       8.111  10.683 -25.469  1.00  0.00           C  
ATOM    720  O   ARG A  50       6.950  10.721 -25.061  1.00  0.00           O  
ATOM    721  CB  ARG A  50       9.240  12.808 -26.090  1.00  0.00           C  
ATOM    722  CG  ARG A  50       9.734  13.779 -27.151  1.00  0.00           C  
ATOM    723  CD  ARG A  50      10.624  14.817 -26.572  1.00  0.00           C  
ATOM    724  NE  ARG A  50      10.987  15.828 -27.553  1.00  0.00           N  
ATOM    725  CZ  ARG A  50      12.002  16.703 -27.410  1.00  0.00           C  
ATOM    726  NH1 ARG A  50      12.743  16.679 -26.325  1.00  0.00           N  
ATOM    727  NH2 ARG A  50      12.252  17.585 -28.362  1.00  0.00           N  
ATOM    728  H   ARG A  50       6.679  12.473 -27.097  1.00  0.00           H  
ATOM    729  HA  ARG A  50       9.279  11.002 -27.230  1.00  0.00           H  
ATOM    730 1HB  ARG A  50       8.549  13.348 -25.445  1.00  0.00           H  
ATOM    731 2HB  ARG A  50      10.097  12.519 -25.482  1.00  0.00           H  
ATOM    732 1HG  ARG A  50      10.292  13.233 -27.912  1.00  0.00           H  
ATOM    733 2HG  ARG A  50       8.881  14.277 -27.614  1.00  0.00           H  
ATOM    734 1HD  ARG A  50      10.117  15.312 -25.745  1.00  0.00           H  
ATOM    735 2HD  ARG A  50      11.539  14.351 -26.209  1.00  0.00           H  
ATOM    736  HE  ARG A  50      10.440  15.877 -28.402  1.00  0.00           H  
ATOM    737 1HH1 ARG A  50      12.551  16.004 -25.597  1.00  0.00           H  
ATOM    738 2HH1 ARG A  50      13.503  17.335 -26.218  1.00  0.00           H  
ATOM    739 1HH2 ARG A  50      11.682  17.604 -29.197  1.00  0.00           H  
ATOM    740 2HH2 ARG A  50      13.011  18.241 -28.255  1.00  0.00           H  
ATOM    741  N   GLN A  51       9.040   9.895 -24.939  1.00  0.00           N  
ATOM    742  CA  GLN A  51       8.746   9.016 -23.813  1.00  0.00           C  
ATOM    743  C   GLN A  51       8.662   9.799 -22.510  1.00  0.00           C  
ATOM    744  O   GLN A  51       9.549  10.591 -22.192  1.00  0.00           O  
ATOM    745  CB  GLN A  51       9.811   7.921 -23.697  1.00  0.00           C  
ATOM    746  CG  GLN A  51       9.506   6.866 -22.646  1.00  0.00           C  
ATOM    747  CD  GLN A  51      10.551   5.767 -22.611  1.00  0.00           C  
ATOM    748  OE1 GLN A  51      11.734   6.023 -22.371  1.00  0.00           O  
ATOM    749  NE2 GLN A  51      10.119   4.534 -22.849  1.00  0.00           N  
ATOM    750  H   GLN A  51       9.973   9.904 -25.326  1.00  0.00           H  
ATOM    751  HA  GLN A  51       7.779   8.544 -23.986  1.00  0.00           H  
ATOM    752 1HB  GLN A  51       9.921   7.417 -24.657  1.00  0.00           H  
ATOM    753 2HB  GLN A  51      10.772   8.373 -23.451  1.00  0.00           H  
ATOM    754 1HG  GLN A  51       9.477   7.342 -21.666  1.00  0.00           H  
ATOM    755 2HG  GLN A  51       8.540   6.413 -22.870  1.00  0.00           H  
ATOM    756 1HE2 GLN A  51      10.762   3.767 -22.839  1.00  0.00           H  
ATOM    757 2HE2 GLN A  51       9.151   4.371 -23.039  1.00  0.00           H  
ATOM    758  N   VAL A  52       7.589   9.574 -21.759  1.00  0.00           N  
ATOM    759  CA  VAL A  52       7.382  10.266 -20.492  1.00  0.00           C  
ATOM    760  C   VAL A  52       7.158   9.278 -19.355  1.00  0.00           C  
ATOM    761  O   VAL A  52       6.400   8.317 -19.494  1.00  0.00           O  
ATOM    762  CB  VAL A  52       6.170  11.212 -20.593  1.00  0.00           C  
ATOM    763  CG1 VAL A  52       5.917  11.897 -19.258  1.00  0.00           C  
ATOM    764  CG2 VAL A  52       6.405  12.239 -21.690  1.00  0.00           C  
ATOM    765  H   VAL A  52       6.900   8.905 -22.073  1.00  0.00           H  
ATOM    766  HA  VAL A  52       8.271  10.858 -20.272  1.00  0.00           H  
ATOM    767  HB  VAL A  52       5.282  10.625 -20.827  1.00  0.00           H  
ATOM    768 1HG1 VAL A  52       5.057  12.561 -19.347  1.00  0.00           H  
ATOM    769 2HG1 VAL A  52       5.716  11.144 -18.495  1.00  0.00           H  
ATOM    770 3HG1 VAL A  52       6.795  12.477 -18.974  1.00  0.00           H  
ATOM    771 1HG2 VAL A  52       5.544  12.904 -21.756  1.00  0.00           H  
ATOM    772 2HG2 VAL A  52       7.297  12.821 -21.459  1.00  0.00           H  
ATOM    773 3HG2 VAL A  52       6.542  11.728 -22.643  1.00  0.00           H  
ATOM    774  N   THR A  53       7.821   9.519 -18.229  1.00  0.00           N  
ATOM    775  CA  THR A  53       7.695   8.651 -17.064  1.00  0.00           C  
ATOM    776  C   THR A  53       6.903   9.330 -15.955  1.00  0.00           C  
ATOM    777  O   THR A  53       7.272  10.406 -15.484  1.00  0.00           O  
ATOM    778  CB  THR A  53       9.079   8.234 -16.532  1.00  0.00           C  
ATOM    779  OG1 THR A  53       9.784   7.505 -17.545  1.00  0.00           O  
ATOM    780  CG2 THR A  53       8.933   7.363 -15.293  1.00  0.00           C  
ATOM    781  H   THR A  53       8.428  10.325 -18.179  1.00  0.00           H  
ATOM    782  HA  THR A  53       7.156   7.751 -17.360  1.00  0.00           H  
ATOM    783  HB  THR A  53       9.654   9.124 -16.277  1.00  0.00           H  
ATOM    784  HG1 THR A  53       9.718   6.564 -17.365  1.00  0.00           H  
ATOM    785 1HG2 THR A  53       9.921   7.078 -14.931  1.00  0.00           H  
ATOM    786 2HG2 THR A  53       8.407   7.918 -14.517  1.00  0.00           H  
ATOM    787 3HG2 THR A  53       8.367   6.467 -15.544  1.00  0.00           H  
ATOM    788  N   ILE A  54       5.812   8.694 -15.540  1.00  0.00           N  
ATOM    789  CA  ILE A  54       4.983   9.220 -14.462  1.00  0.00           C  
ATOM    790  C   ILE A  54       4.980   8.282 -13.262  1.00  0.00           C  
ATOM    791  O   ILE A  54       4.475   7.162 -13.338  1.00  0.00           O  
ATOM    792  CB  ILE A  54       3.537   9.445 -14.941  1.00  0.00           C  
ATOM    793  CG1 ILE A  54       3.514  10.402 -16.136  1.00  0.00           C  
ATOM    794  CG2 ILE A  54       2.679   9.983 -13.807  1.00  0.00           C  
ATOM    795  CD1 ILE A  54       2.153  10.543 -16.779  1.00  0.00           C  
ATOM    796  H   ILE A  54       5.551   7.825 -15.983  1.00  0.00           H  
ATOM    797  HA  ILE A  54       5.394  10.177 -14.145  1.00  0.00           H  
ATOM    798  HB  ILE A  54       3.117   8.501 -15.286  1.00  0.00           H  
ATOM    799 1HG1 ILE A  54       3.844  11.390 -15.817  1.00  0.00           H  
ATOM    800 2HG1 ILE A  54       4.214  10.054 -16.895  1.00  0.00           H  
ATOM    801 1HG2 ILE A  54       1.660  10.137 -14.163  1.00  0.00           H  
ATOM    802 2HG2 ILE A  54       2.671   9.268 -12.985  1.00  0.00           H  
ATOM    803 3HG2 ILE A  54       3.089  10.931 -13.458  1.00  0.00           H  
ATOM    804 1HD1 ILE A  54       2.217  11.237 -17.617  1.00  0.00           H  
ATOM    805 2HD1 ILE A  54       1.818   9.569 -17.138  1.00  0.00           H  
ATOM    806 3HD1 ILE A  54       1.443  10.924 -16.047  1.00  0.00           H  
ATOM    807  N   THR A  55       5.548   8.746 -12.153  1.00  0.00           N  
ATOM    808  CA  THR A  55       5.695   7.917 -10.963  1.00  0.00           C  
ATOM    809  C   THR A  55       4.818   8.426  -9.826  1.00  0.00           C  
ATOM    810  O   THR A  55       4.858   9.606  -9.479  1.00  0.00           O  
ATOM    811  CB  THR A  55       7.163   7.865 -10.501  1.00  0.00           C  
ATOM    812  OG1 THR A  55       7.976   7.313 -11.544  1.00  0.00           O  
ATOM    813  CG2 THR A  55       7.299   7.008  -9.251  1.00  0.00           C  
ATOM    814  H   THR A  55       5.887   9.697 -12.135  1.00  0.00           H  
ATOM    815  HA  THR A  55       5.376   6.903 -11.206  1.00  0.00           H  
ATOM    816  HB  THR A  55       7.511   8.874 -10.282  1.00  0.00           H  
ATOM    817  HG1 THR A  55       8.885   7.599 -11.426  1.00  0.00           H  
ATOM    818 1HG2 THR A  55       8.342   6.984  -8.939  1.00  0.00           H  
ATOM    819 2HG2 THR A  55       6.690   7.432  -8.452  1.00  0.00           H  
ATOM    820 3HG2 THR A  55       6.960   5.996  -9.466  1.00  0.00           H  
ATOM    821  N   GLY A  56       4.026   7.528  -9.249  1.00  0.00           N  
ATOM    822  CA  GLY A  56       3.164   7.877  -8.126  1.00  0.00           C  
ATOM    823  C   GLY A  56       2.115   6.800  -7.882  1.00  0.00           C  
ATOM    824  O   GLY A  56       2.292   5.647  -8.274  1.00  0.00           O  
ATOM    825  H   GLY A  56       4.022   6.580  -9.596  1.00  0.00           H  
ATOM    826 1HA  GLY A  56       3.770   8.010  -7.229  1.00  0.00           H  
ATOM    827 2HA  GLY A  56       2.674   8.829  -8.326  1.00  0.00           H  
ATOM    828  N   SER A  57       1.021   7.183  -7.233  1.00  0.00           N  
ATOM    829  CA  SER A  57      -0.110   6.283  -7.039  1.00  0.00           C  
ATOM    830  C   SER A  57      -0.944   6.166  -8.308  1.00  0.00           C  
ATOM    831  O   SER A  57      -0.761   6.929  -9.256  1.00  0.00           O  
ATOM    832  CB  SER A  57      -0.978   6.774  -5.896  1.00  0.00           C  
ATOM    833  OG  SER A  57      -1.706   7.911  -6.271  1.00  0.00           O  
ATOM    834  H   SER A  57       0.971   8.122  -6.864  1.00  0.00           H  
ATOM    835  HA  SER A  57       0.274   5.294  -6.789  1.00  0.00           H  
ATOM    836 1HB  SER A  57      -1.663   5.983  -5.594  1.00  0.00           H  
ATOM    837 2HB  SER A  57      -0.350   7.008  -5.037  1.00  0.00           H  
ATOM    838  HG  SER A  57      -1.112   8.656  -6.157  1.00  0.00           H  
ATOM    839  N   ALA A  58      -1.862   5.205  -8.319  1.00  0.00           N  
ATOM    840  CA  ALA A  58      -2.755   5.012  -9.456  1.00  0.00           C  
ATOM    841  C   ALA A  58      -3.572   6.267  -9.733  1.00  0.00           C  
ATOM    842  O   ALA A  58      -3.757   6.658 -10.886  1.00  0.00           O  
ATOM    843  CB  ALA A  58      -3.675   3.825  -9.211  1.00  0.00           C  
ATOM    844  H   ALA A  58      -1.943   4.593  -7.521  1.00  0.00           H  
ATOM    845  HA  ALA A  58      -2.144   4.810 -10.336  1.00  0.00           H  
ATOM    846 1HB  ALA A  58      -4.335   3.694 -10.069  1.00  0.00           H  
ATOM    847 2HB  ALA A  58      -3.077   2.924  -9.073  1.00  0.00           H  
ATOM    848 3HB  ALA A  58      -4.271   4.005  -8.319  1.00  0.00           H  
ATOM    849  N   ALA A  59      -4.061   6.896  -8.670  1.00  0.00           N  
ATOM    850  CA  ALA A  59      -4.799   8.147  -8.792  1.00  0.00           C  
ATOM    851  C   ALA A  59      -3.887   9.285  -9.232  1.00  0.00           C  
ATOM    852  O   ALA A  59      -4.259  10.101 -10.075  1.00  0.00           O  
ATOM    853  CB  ALA A  59      -5.478   8.493  -7.474  1.00  0.00           C  
ATOM    854  H   ALA A  59      -3.917   6.497  -7.753  1.00  0.00           H  
ATOM    855  HA  ALA A  59      -5.563   8.016  -9.558  1.00  0.00           H  
ATOM    856 1HB  ALA A  59      -6.025   9.429  -7.581  1.00  0.00           H  
ATOM    857 2HB  ALA A  59      -6.171   7.697  -7.202  1.00  0.00           H  
ATOM    858 3HB  ALA A  59      -4.725   8.600  -6.695  1.00  0.00           H  
ATOM    859  N   SER A  60      -2.691   9.334  -8.656  1.00  0.00           N  
ATOM    860  CA  SER A  60      -1.728  10.381  -8.976  1.00  0.00           C  
ATOM    861  C   SER A  60      -1.344  10.345 -10.449  1.00  0.00           C  
ATOM    862  O   SER A  60      -1.242  11.385 -11.100  1.00  0.00           O  
ATOM    863  CB  SER A  60      -0.488  10.230  -8.117  1.00  0.00           C  
ATOM    864  OG  SER A  60      -0.796  10.378  -6.758  1.00  0.00           O  
ATOM    865  H   SER A  60      -2.441   8.627  -7.978  1.00  0.00           H  
ATOM    866  HA  SER A  60      -2.186  11.348  -8.765  1.00  0.00           H  
ATOM    867 1HB  SER A  60      -0.044   9.250  -8.287  1.00  0.00           H  
ATOM    868 2HB  SER A  60       0.249  10.977  -8.409  1.00  0.00           H  
ATOM    869  HG  SER A  60      -0.733  11.318  -6.574  1.00  0.00           H  
ATOM    870  N   ILE A  61      -1.134   9.141 -10.971  1.00  0.00           N  
ATOM    871  CA  ILE A  61      -0.827   8.963 -12.385  1.00  0.00           C  
ATOM    872  C   ILE A  61      -1.990   9.407 -13.262  1.00  0.00           C  
ATOM    873  O   ILE A  61      -1.799  10.112 -14.253  1.00  0.00           O  
ATOM    874  CB  ILE A  61      -0.484   7.493 -12.691  1.00  0.00           C  
ATOM    875  CG1 ILE A  61       0.834   7.101 -12.019  1.00  0.00           C  
ATOM    876  CG2 ILE A  61      -0.408   7.266 -14.193  1.00  0.00           C  
ATOM    877  CD1 ILE A  61       1.089   5.611 -11.998  1.00  0.00           C  
ATOM    878  H   ILE A  61      -1.188   8.329 -10.373  1.00  0.00           H  
ATOM    879  HA  ILE A  61       0.039   9.576 -12.631  1.00  0.00           H  
ATOM    880  HB  ILE A  61      -1.255   6.846 -12.275  1.00  0.00           H  
ATOM    881 1HG1 ILE A  61       1.663   7.581 -12.537  1.00  0.00           H  
ATOM    882 2HG1 ILE A  61       0.839   7.461 -10.990  1.00  0.00           H  
ATOM    883 1HG2 ILE A  61      -0.165   6.223 -14.392  1.00  0.00           H  
ATOM    884 2HG2 ILE A  61      -1.369   7.507 -14.647  1.00  0.00           H  
ATOM    885 3HG2 ILE A  61       0.365   7.907 -14.619  1.00  0.00           H  
ATOM    886 1HD1 ILE A  61       2.041   5.411 -11.506  1.00  0.00           H  
ATOM    887 2HD1 ILE A  61       0.287   5.112 -11.453  1.00  0.00           H  
ATOM    888 3HD1 ILE A  61       1.123   5.233 -13.019  1.00  0.00           H  
ATOM    889  N   SER A  62      -3.196   8.990 -12.892  1.00  0.00           N  
ATOM    890  CA  SER A  62      -4.398   9.379 -13.620  1.00  0.00           C  
ATOM    891  C   SER A  62      -4.547  10.894 -13.668  1.00  0.00           C  
ATOM    892  O   SER A  62      -4.902  11.460 -14.702  1.00  0.00           O  
ATOM    893  CB  SER A  62      -5.623   8.762 -12.974  1.00  0.00           C  
ATOM    894  OG  SER A  62      -5.591   7.365 -13.070  1.00  0.00           O  
ATOM    895  H   SER A  62      -3.283   8.389 -12.085  1.00  0.00           H  
ATOM    896  HA  SER A  62      -4.317   9.010 -14.644  1.00  0.00           H  
ATOM    897 1HB  SER A  62      -5.668   9.056 -11.925  1.00  0.00           H  
ATOM    898 2HB  SER A  62      -6.521   9.142 -13.459  1.00  0.00           H  
ATOM    899  HG  SER A  62      -4.942   7.069 -12.428  1.00  0.00           H  
ATOM    900  N   LEU A  63      -4.274  11.547 -12.543  1.00  0.00           N  
ATOM    901  CA  LEU A  63      -4.349  13.001 -12.463  1.00  0.00           C  
ATOM    902  C   LEU A  63      -3.306  13.656 -13.360  1.00  0.00           C  
ATOM    903  O   LEU A  63      -3.585  14.651 -14.028  1.00  0.00           O  
ATOM    904  CB  LEU A  63      -4.150  13.463 -11.014  1.00  0.00           C  
ATOM    905  CG  LEU A  63      -5.299  13.141 -10.050  1.00  0.00           C  
ATOM    906  CD1 LEU A  63      -4.872  13.466  -8.625  1.00  0.00           C  
ATOM    907  CD2 LEU A  63      -6.533  13.938 -10.446  1.00  0.00           C  
ATOM    908  H   LEU A  63      -4.008  11.022 -11.722  1.00  0.00           H  
ATOM    909  HA  LEU A  63      -5.337  13.315 -12.799  1.00  0.00           H  
ATOM    910 1HB  LEU A  63      -3.248  12.996 -10.622  1.00  0.00           H  
ATOM    911 2HB  LEU A  63      -4.006  14.543 -11.011  1.00  0.00           H  
ATOM    912  HG  LEU A  63      -5.525  12.076 -10.096  1.00  0.00           H  
ATOM    913 1HD1 LEU A  63      -5.688  13.237  -7.939  1.00  0.00           H  
ATOM    914 2HD1 LEU A  63      -3.999  12.868  -8.361  1.00  0.00           H  
ATOM    915 3HD1 LEU A  63      -4.623  14.524  -8.552  1.00  0.00           H  
ATOM    916 1HD2 LEU A  63      -7.349  13.709  -9.761  1.00  0.00           H  
ATOM    917 2HD2 LEU A  63      -6.308  15.004 -10.399  1.00  0.00           H  
ATOM    918 3HD2 LEU A  63      -6.826  13.673 -11.462  1.00  0.00           H  
ATOM    919  N   ALA A  64      -2.103  13.092 -13.369  1.00  0.00           N  
ATOM    920  CA  ALA A  64      -1.030  13.590 -14.222  1.00  0.00           C  
ATOM    921  C   ALA A  64      -1.412  13.506 -15.694  1.00  0.00           C  
ATOM    922  O   ALA A  64      -1.210  14.454 -16.452  1.00  0.00           O  
ATOM    923  CB  ALA A  64       0.254  12.815 -13.963  1.00  0.00           C  
ATOM    924  H   ALA A  64      -1.928  12.297 -12.771  1.00  0.00           H  
ATOM    925  HA  ALA A  64      -0.864  14.639 -13.979  1.00  0.00           H  
ATOM    926 1HB  ALA A  64       1.046  13.199 -14.607  1.00  0.00           H  
ATOM    927 2HB  ALA A  64       0.546  12.933 -12.920  1.00  0.00           H  
ATOM    928 3HB  ALA A  64       0.092  11.760 -14.178  1.00  0.00           H  
ATOM    929  N   GLN A  65      -1.964  12.365 -16.093  1.00  0.00           N  
ATOM    930  CA  GLN A  65      -2.410  12.169 -17.467  1.00  0.00           C  
ATOM    931  C   GLN A  65      -3.542  13.124 -17.821  1.00  0.00           C  
ATOM    932  O   GLN A  65      -3.578  13.679 -18.919  1.00  0.00           O  
ATOM    933  CB  GLN A  65      -2.861  10.722 -17.683  1.00  0.00           C  
ATOM    934  CG  GLN A  65      -1.729   9.708 -17.670  1.00  0.00           C  
ATOM    935  CD  GLN A  65      -2.229   8.280 -17.774  1.00  0.00           C  
ATOM    936  OE1 GLN A  65      -2.991   7.811 -16.923  1.00  0.00           O  
ATOM    937  NE2 GLN A  65      -1.804   7.580 -18.819  1.00  0.00           N  
ATOM    938  H   GLN A  65      -2.079  11.615 -15.426  1.00  0.00           H  
ATOM    939  HA  GLN A  65      -1.574  12.376 -18.134  1.00  0.00           H  
ATOM    940 1HB  GLN A  65      -3.571  10.442 -16.905  1.00  0.00           H  
ATOM    941 2HB  GLN A  65      -3.375  10.640 -18.640  1.00  0.00           H  
ATOM    942 1HG  GLN A  65      -1.072   9.903 -18.517  1.00  0.00           H  
ATOM    943 2HG  GLN A  65      -1.175   9.810 -16.737  1.00  0.00           H  
ATOM    944 1HE2 GLN A  65      -2.101   6.632 -18.941  1.00  0.00           H  
ATOM    945 2HE2 GLN A  65      -1.187   7.999 -19.485  1.00  0.00           H  
ATOM    946  N   TYR A  66      -4.465  13.313 -16.884  1.00  0.00           N  
ATOM    947  CA  TYR A  66      -5.569  14.247 -17.073  1.00  0.00           C  
ATOM    948  C   TYR A  66      -5.058  15.655 -17.350  1.00  0.00           C  
ATOM    949  O   TYR A  66      -5.460  16.291 -18.324  1.00  0.00           O  
ATOM    950  CB  TYR A  66      -6.486  14.246 -15.848  1.00  0.00           C  
ATOM    951  CG  TYR A  66      -7.540  15.331 -15.875  1.00  0.00           C  
ATOM    952  CD1 TYR A  66      -8.695  15.157 -16.624  1.00  0.00           C  
ATOM    953  CD2 TYR A  66      -7.353  16.498 -15.150  1.00  0.00           C  
ATOM    954  CE1 TYR A  66      -9.658  16.148 -16.648  1.00  0.00           C  
ATOM    955  CE2 TYR A  66      -8.316  17.488 -15.174  1.00  0.00           C  
ATOM    956  CZ  TYR A  66      -9.464  17.316 -15.919  1.00  0.00           C  
ATOM    957  OH  TYR A  66     -10.423  18.302 -15.944  1.00  0.00           O  
ATOM    958  H   TYR A  66      -4.400  12.797 -16.019  1.00  0.00           H  
ATOM    959  HA  TYR A  66      -6.147  13.928 -17.941  1.00  0.00           H  
ATOM    960 1HB  TYR A  66      -6.991  13.282 -15.771  1.00  0.00           H  
ATOM    961 2HB  TYR A  66      -5.888  14.375 -14.946  1.00  0.00           H  
ATOM    962  HD1 TYR A  66      -8.842  14.240 -17.194  1.00  0.00           H  
ATOM    963  HD2 TYR A  66      -6.445  16.635 -14.561  1.00  0.00           H  
ATOM    964  HE1 TYR A  66     -10.564  16.012 -17.237  1.00  0.00           H  
ATOM    965  HE2 TYR A  66      -8.168  18.406 -14.604  1.00  0.00           H  
ATOM    966  HH  TYR A  66     -11.157  18.020 -16.495  1.00  0.00           H  
ATOM    967  N   LEU A  67      -4.170  16.137 -16.487  1.00  0.00           N  
ATOM    968  CA  LEU A  67      -3.657  17.497 -16.596  1.00  0.00           C  
ATOM    969  C   LEU A  67      -2.854  17.682 -17.877  1.00  0.00           C  
ATOM    970  O   LEU A  67      -2.939  18.723 -18.530  1.00  0.00           O  
ATOM    971  CB  LEU A  67      -2.779  17.831 -15.383  1.00  0.00           C  
ATOM    972  CG  LEU A  67      -3.512  17.926 -14.038  1.00  0.00           C  
ATOM    973  CD1 LEU A  67      -2.493  18.033 -12.912  1.00  0.00           C  
ATOM    974  CD2 LEU A  67      -4.442  19.129 -14.051  1.00  0.00           C  
ATOM    975  H   LEU A  67      -3.842  15.546 -15.737  1.00  0.00           H  
ATOM    976  HA  LEU A  67      -4.501  18.185 -16.618  1.00  0.00           H  
ATOM    977 1HB  LEU A  67      -2.011  17.065 -15.289  1.00  0.00           H  
ATOM    978 2HB  LEU A  67      -2.289  18.788 -15.562  1.00  0.00           H  
ATOM    979  HG  LEU A  67      -4.094  17.018 -13.876  1.00  0.00           H  
ATOM    980 1HD1 LEU A  67      -3.013  18.100 -11.956  1.00  0.00           H  
ATOM    981 2HD1 LEU A  67      -1.853  17.151 -12.914  1.00  0.00           H  
ATOM    982 3HD1 LEU A  67      -1.884  18.925 -13.056  1.00  0.00           H  
ATOM    983 1HD2 LEU A  67      -4.963  19.196 -13.095  1.00  0.00           H  
ATOM    984 2HD2 LEU A  67      -3.861  20.038 -14.211  1.00  0.00           H  
ATOM    985 3HD2 LEU A  67      -5.171  19.018 -14.854  1.00  0.00           H  
ATOM    986  N   ILE A  68      -2.075  16.667 -18.234  1.00  0.00           N  
ATOM    987  CA  ILE A  68      -1.333  16.674 -19.488  1.00  0.00           C  
ATOM    988  C   ILE A  68      -2.273  16.751 -20.684  1.00  0.00           C  
ATOM    989  O   ILE A  68      -2.087  17.575 -21.580  1.00  0.00           O  
ATOM    990  CB  ILE A  68      -0.448  15.420 -19.610  1.00  0.00           C  
ATOM    991  CG1 ILE A  68       0.712  15.485 -18.613  1.00  0.00           C  
ATOM    992  CG2 ILE A  68       0.076  15.274 -21.031  1.00  0.00           C  
ATOM    993  CD1 ILE A  68       1.449  14.176 -18.447  1.00  0.00           C  
ATOM    994  H   ILE A  68      -1.995  15.869 -17.619  1.00  0.00           H  
ATOM    995  HA  ILE A  68      -0.689  17.552 -19.504  1.00  0.00           H  
ATOM    996  HB  ILE A  68      -1.032  14.536 -19.356  1.00  0.00           H  
ATOM    997 1HG1 ILE A  68       1.426  16.242 -18.935  1.00  0.00           H  
ATOM    998 2HG1 ILE A  68       0.334  15.789 -17.636  1.00  0.00           H  
ATOM    999 1HG2 ILE A  68       0.700  14.383 -21.099  1.00  0.00           H  
ATOM   1000 2HG2 ILE A  68      -0.763  15.183 -21.720  1.00  0.00           H  
ATOM   1001 3HG2 ILE A  68       0.667  16.152 -21.293  1.00  0.00           H  
ATOM   1002 1HD1 ILE A  68       2.256  14.302 -17.724  1.00  0.00           H  
ATOM   1003 2HD1 ILE A  68       0.758  13.412 -18.090  1.00  0.00           H  
ATOM   1004 3HD1 ILE A  68       1.866  13.870 -19.405  1.00  0.00           H  
ATOM   1005  N   ASN A  69      -3.283  15.888 -20.693  1.00  0.00           N  
ATOM   1006  CA  ASN A  69      -4.254  15.856 -21.780  1.00  0.00           C  
ATOM   1007  C   ASN A  69      -5.013  17.173 -21.879  1.00  0.00           C  
ATOM   1008  O   ASN A  69      -5.336  17.634 -22.974  1.00  0.00           O  
ATOM   1009  CB  ASN A  69      -5.217  14.696 -21.602  1.00  0.00           C  
ATOM   1010  CG  ASN A  69      -4.582  13.367 -21.902  1.00  0.00           C  
ATOM   1011  OD1 ASN A  69      -3.546  13.297 -22.573  1.00  0.00           O  
ATOM   1012  ND2 ASN A  69      -5.183  12.310 -21.418  1.00  0.00           N  
ATOM   1013  H   ASN A  69      -3.380  15.236 -19.927  1.00  0.00           H  
ATOM   1014  HA  ASN A  69      -3.717  15.721 -22.720  1.00  0.00           H  
ATOM   1015 1HB  ASN A  69      -5.588  14.685 -20.576  1.00  0.00           H  
ATOM   1016 2HB  ASN A  69      -6.076  14.832 -22.259  1.00  0.00           H  
ATOM   1017 1HD2 ASN A  69      -4.806  11.399 -21.586  1.00  0.00           H  
ATOM   1018 2HD2 ASN A  69      -6.020  12.413 -20.880  1.00  0.00           H  
ATOM   1019  N   ALA A  70      -5.297  17.774 -20.728  1.00  0.00           N  
ATOM   1020  CA  ALA A  70      -5.957  19.073 -20.686  1.00  0.00           C  
ATOM   1021  C   ALA A  70      -5.106  20.146 -21.352  1.00  0.00           C  
ATOM   1022  O   ALA A  70      -5.625  21.027 -22.037  1.00  0.00           O  
ATOM   1023  CB  ALA A  70      -6.269  19.462 -19.248  1.00  0.00           C  
ATOM   1024  H   ALA A  70      -5.048  17.320 -19.861  1.00  0.00           H  
ATOM   1025  HA  ALA A  70      -6.892  18.996 -21.241  1.00  0.00           H  
ATOM   1026 1HB  ALA A  70      -6.762  20.434 -19.232  1.00  0.00           H  
ATOM   1027 2HB  ALA A  70      -6.926  18.715 -18.803  1.00  0.00           H  
ATOM   1028 3HB  ALA A  70      -5.343  19.516 -18.677  1.00  0.00           H  
ATOM   1029  N   ARG A  71      -3.796  20.067 -21.146  1.00  0.00           N  
ATOM   1030  CA  ARG A  71      -2.864  20.998 -21.772  1.00  0.00           C  
ATOM   1031  C   ARG A  71      -2.692  20.692 -23.254  1.00  0.00           C  
ATOM   1032  O   ARG A  71      -2.483  21.595 -24.064  1.00  0.00           O  
ATOM   1033  CB  ARG A  71      -1.508  20.942 -21.084  1.00  0.00           C  
ATOM   1034  CG  ARG A  71      -1.478  21.525 -19.680  1.00  0.00           C  
ATOM   1035  CD  ARG A  71      -1.699  22.994 -19.690  1.00  0.00           C  
ATOM   1036  NE  ARG A  71      -1.445  23.589 -18.388  1.00  0.00           N  
ATOM   1037  CZ  ARG A  71      -1.673  24.881 -18.080  1.00  0.00           C  
ATOM   1038  NH1 ARG A  71      -2.159  25.697 -18.989  1.00  0.00           N  
ATOM   1039  NH2 ARG A  71      -1.408  25.327 -16.865  1.00  0.00           N  
ATOM   1040  H   ARG A  71      -3.436  19.343 -20.541  1.00  0.00           H  
ATOM   1041  HA  ARG A  71      -3.264  22.008 -21.671  1.00  0.00           H  
ATOM   1042 1HB  ARG A  71      -1.176  19.907 -21.018  1.00  0.00           H  
ATOM   1043 2HB  ARG A  71      -0.774  21.484 -21.682  1.00  0.00           H  
ATOM   1044 1HG  ARG A  71      -2.262  21.064 -19.078  1.00  0.00           H  
ATOM   1045 2HG  ARG A  71      -0.507  21.327 -19.224  1.00  0.00           H  
ATOM   1046 1HD  ARG A  71      -1.029  23.457 -20.414  1.00  0.00           H  
ATOM   1047 2HD  ARG A  71      -2.732  23.204 -19.966  1.00  0.00           H  
ATOM   1048  HE  ARG A  71      -1.071  22.992 -17.663  1.00  0.00           H  
ATOM   1049 1HH1 ARG A  71      -2.361  25.356 -19.918  1.00  0.00           H  
ATOM   1050 2HH1 ARG A  71      -2.330  26.665 -18.758  1.00  0.00           H  
ATOM   1051 1HH2 ARG A  71      -1.034  24.699 -16.166  1.00  0.00           H  
ATOM   1052 2HH2 ARG A  71      -1.579  26.294 -16.634  1.00  0.00           H  
ATOM   1053  N   LEU A  72      -2.779  19.413 -23.603  1.00  0.00           N  
ATOM   1054  CA  LEU A  72      -2.677  18.989 -24.994  1.00  0.00           C  
ATOM   1055  C   LEU A  72      -3.892  19.437 -25.797  1.00  0.00           C  
ATOM   1056  O   LEU A  72      -3.781  19.762 -26.979  1.00  0.00           O  
ATOM   1057  CB  LEU A  72      -2.538  17.464 -25.075  1.00  0.00           C  
ATOM   1058  CG  LEU A  72      -1.216  16.888 -24.551  1.00  0.00           C  
ATOM   1059  CD1 LEU A  72      -1.272  15.367 -24.593  1.00  0.00           C  
ATOM   1060  CD2 LEU A  72      -0.063  17.416 -25.392  1.00  0.00           C  
ATOM   1061  H   LEU A  72      -2.921  18.716 -22.885  1.00  0.00           H  
ATOM   1062  HA  LEU A  72      -1.789  19.446 -25.430  1.00  0.00           H  
ATOM   1063 1HB  LEU A  72      -3.346  17.010 -24.503  1.00  0.00           H  
ATOM   1064 2HB  LEU A  72      -2.642  17.160 -26.116  1.00  0.00           H  
ATOM   1065  HG  LEU A  72      -1.074  17.188 -23.512  1.00  0.00           H  
ATOM   1066 1HD1 LEU A  72      -0.333  14.958 -24.220  1.00  0.00           H  
ATOM   1067 2HD1 LEU A  72      -2.093  15.016 -23.967  1.00  0.00           H  
ATOM   1068 3HD1 LEU A  72      -1.430  15.037 -25.619  1.00  0.00           H  
ATOM   1069 1HD2 LEU A  72       0.877  17.007 -25.019  1.00  0.00           H  
ATOM   1070 2HD2 LEU A  72      -0.203  17.115 -26.431  1.00  0.00           H  
ATOM   1071 3HD2 LEU A  72      -0.036  18.504 -25.330  1.00  0.00           H  
ATOM   1072  N   SER A  73      -5.051  19.453 -25.148  1.00  0.00           N  
ATOM   1073  CA  SER A  73      -6.284  19.890 -25.792  1.00  0.00           C  
ATOM   1074  C   SER A  73      -6.255  21.385 -26.080  1.00  0.00           C  
ATOM   1075  O   SER A  73      -5.664  21.801 -27.038  1.00  0.00           O  
ATOM   1076  OXT SER A  73      -6.822  22.148 -25.347  1.00  0.00           O  
ATOM   1077  CB  SER A  73      -7.476  19.557 -24.916  1.00  0.00           C  
ATOM   1078  OG  SER A  73      -8.663  20.049 -25.477  1.00  0.00           O  
ATOM   1079  H   SER A  73      -5.079  19.154 -24.184  1.00  0.00           H  
ATOM   1080  HA  SER A  73      -6.385  19.361 -26.740  1.00  0.00           H  
ATOM   1081 1HB  SER A  73      -7.548  18.477 -24.795  1.00  0.00           H  
ATOM   1082 2HB  SER A  73      -7.332  19.988 -23.927  1.00  0.00           H  
ATOM   1083  HG  SER A  73      -9.029  20.657 -24.830  1.00  0.00           H  
TER                                                                             
# All scores below are weighted scores, not raw scores.
#BEGIN_POSE_ENERGIES_TABLE batch_000322_000172_0001.pdb
label fa_atr fa_rep fa_sol fa_intra_rep fa_elec pro_close hbond_sr_bb hbond_lr_bb hbond_bb_sc hbond_sc dslf_fa13 atom_pair_constraint rama omega fa_dun p_aa_pp ref rdc total
weights 1 1 1 1 1 1 1 1 1 1 1 1 1 1 1 1 1 1 NA
pose#END_POSE_ENERGIES_TABLE batch_000322_000172_0001.pdb
ENDMDL
MODEL        4
REMARK ROSETTA-TAG batch_000322_000281_0001
ATOM      1  N   ALA A   1      -5.805  -0.053  -6.808  1.00  0.00           N  
ATOM      2  CA  ALA A   1      -4.926   1.050  -7.177  1.00  0.00           C  
ATOM      3  C   ALA A   1      -3.537   0.870  -6.578  1.00  0.00           C  
ATOM      4  O   ALA A   1      -3.396   0.554  -5.396  1.00  0.00           O  
ATOM      5  CB  ALA A   1      -5.525   2.376  -6.733  1.00  0.00           C  
ATOM      6 1H   ALA A   1      -6.708   0.090  -7.214  1.00  0.00           H  
ATOM      7 2H   ALA A   1      -5.422  -0.913  -7.145  1.00  0.00           H  
ATOM      8 3H   ALA A   1      -5.890  -0.094  -5.813  1.00  0.00           H  
ATOM      9  HA  ALA A   1      -4.823   1.054  -8.262  1.00  0.00           H  
ATOM     10 1HB  ALA A   1      -4.857   3.190  -7.015  1.00  0.00           H  
ATOM     11 2HB  ALA A   1      -6.492   2.518  -7.216  1.00  0.00           H  
ATOM     12 3HB  ALA A   1      -5.656   2.373  -5.653  1.00  0.00           H  
ATOM     13  N   SER A   2      -2.513   1.073  -7.400  1.00  0.00           N  
ATOM     14  CA  SER A   2      -1.132   0.958  -6.946  1.00  0.00           C  
ATOM     15  C   SER A   2      -0.723   2.166  -6.112  1.00  0.00           C  
ATOM     16  O   SER A   2      -1.332   3.232  -6.207  1.00  0.00           O  
ATOM     17  CB  SER A   2      -0.202   0.816  -8.135  1.00  0.00           C  
ATOM     18  OG  SER A   2      -0.168   1.996  -8.890  1.00  0.00           O  
ATOM     19  H   SER A   2      -2.695   1.313  -8.363  1.00  0.00           H  
ATOM     20  HA  SER A   2      -1.045   0.067  -6.323  1.00  0.00           H  
ATOM     21 1HB  SER A   2       0.802   0.576  -7.785  1.00  0.00           H  
ATOM     22 2HB  SER A   2      -0.536  -0.010  -8.761  1.00  0.00           H  
ATOM     23  HG  SER A   2       0.611   2.475  -8.599  1.00  0.00           H  
ATOM     24  N   THR A   3       0.311   1.993  -5.296  1.00  0.00           N  
ATOM     25  CA  THR A   3       0.797   3.067  -4.437  1.00  0.00           C  
ATOM     26  C   THR A   3       2.082   3.673  -4.987  1.00  0.00           C  
ATOM     27  O   THR A   3       2.395   4.833  -4.722  1.00  0.00           O  
ATOM     28  CB  THR A   3       1.035   2.563  -3.002  1.00  0.00           C  
ATOM     29  OG1 THR A   3       2.038   1.539  -3.012  1.00  0.00           O  
ATOM     30  CG2 THR A   3      -0.251   2.003  -2.413  1.00  0.00           C  
ATOM     31  H   THR A   3       0.772   1.095  -5.270  1.00  0.00           H  
ATOM     32  HA  THR A   3       0.041   3.852  -4.405  1.00  0.00           H  
ATOM     33  HB  THR A   3       1.383   3.388  -2.380  1.00  0.00           H  
ATOM     34  HG1 THR A   3       2.906   1.943  -3.090  1.00  0.00           H  
ATOM     35 1HG2 THR A   3      -0.064   1.652  -1.398  1.00  0.00           H  
ATOM     36 2HG2 THR A   3      -1.012   2.782  -2.393  1.00  0.00           H  
ATOM     37 3HG2 THR A   3      -0.599   1.171  -3.025  1.00  0.00           H  
ATOM     38  N   GLN A   4       2.823   2.880  -5.753  1.00  0.00           N  
ATOM     39  CA  GLN A   4       4.060   3.347  -6.367  1.00  0.00           C  
ATOM     40  C   GLN A   4       4.360   2.584  -7.651  1.00  0.00           C  
ATOM     41  O   GLN A   4       4.702   1.402  -7.617  1.00  0.00           O  
ATOM     42  CB  GLN A   4       5.231   3.205  -5.390  1.00  0.00           C  
ATOM     43  CG  GLN A   4       6.548   3.750  -5.913  1.00  0.00           C  
ATOM     44  CD  GLN A   4       7.664   3.649  -4.890  1.00  0.00           C  
ATOM     45  OE1 GLN A   4       7.509   3.014  -3.843  1.00  0.00           O  
ATOM     46  NE2 GLN A   4       8.796   4.276  -5.187  1.00  0.00           N  
ATOM     47  H   GLN A   4       2.522   1.929  -5.914  1.00  0.00           H  
ATOM     48  HA  GLN A   4       3.945   4.400  -6.621  1.00  0.00           H  
ATOM     49 1HB  GLN A   4       4.995   3.726  -4.462  1.00  0.00           H  
ATOM     50 2HB  GLN A   4       5.375   2.152  -5.146  1.00  0.00           H  
ATOM     51 1HG  GLN A   4       6.841   3.180  -6.795  1.00  0.00           H  
ATOM     52 2HG  GLN A   4       6.417   4.800  -6.174  1.00  0.00           H  
ATOM     53 1HE2 GLN A   4       9.568   4.245  -4.550  1.00  0.00           H  
ATOM     54 2HE2 GLN A   4       8.879   4.779  -6.047  1.00  0.00           H  
ATOM     55  N   THR A   5       4.230   3.268  -8.783  1.00  0.00           N  
ATOM     56  CA  THR A   5       4.589   2.690 -10.073  1.00  0.00           C  
ATOM     57  C   THR A   5       4.880   3.776 -11.101  1.00  0.00           C  
ATOM     58  O   THR A   5       4.593   4.951 -10.874  1.00  0.00           O  
ATOM     59  CB  THR A   5       3.474   1.767 -10.597  1.00  0.00           C  
ATOM     60  OG1 THR A   5       3.950   1.035 -11.734  1.00  0.00           O  
ATOM     61  CG2 THR A   5       2.252   2.580 -10.997  1.00  0.00           C  
ATOM     62  H   THR A   5       3.872   4.212  -8.750  1.00  0.00           H  
ATOM     63  HA  THR A   5       5.495   2.096  -9.945  1.00  0.00           H  
ATOM     64  HB  THR A   5       3.192   1.058  -9.818  1.00  0.00           H  
ATOM     65  HG1 THR A   5       3.257   0.989 -12.397  1.00  0.00           H  
ATOM     66 1HG2 THR A   5       1.474   1.911 -11.365  1.00  0.00           H  
ATOM     67 2HG2 THR A   5       1.881   3.128 -10.132  1.00  0.00           H  
ATOM     68 3HG2 THR A   5       2.525   3.283 -11.782  1.00  0.00           H  
ATOM     69  N   THR A   6       5.451   3.375 -12.232  1.00  0.00           N  
ATOM     70  CA  THR A   6       5.809   4.317 -13.285  1.00  0.00           C  
ATOM     71  C   THR A   6       5.031   4.035 -14.564  1.00  0.00           C  
ATOM     72  O   THR A   6       5.052   2.917 -15.081  1.00  0.00           O  
ATOM     73  CB  THR A   6       7.320   4.274 -13.578  1.00  0.00           C  
ATOM     74  OG1 THR A   6       8.049   4.619 -12.393  1.00  0.00           O  
ATOM     75  CG2 THR A   6       7.676   5.248 -14.691  1.00  0.00           C  
ATOM     76  H   THR A   6       5.642   2.392 -12.365  1.00  0.00           H  
ATOM     77  HA  THR A   6       5.553   5.323 -12.951  1.00  0.00           H  
ATOM     78  HB  THR A   6       7.603   3.266 -13.881  1.00  0.00           H  
ATOM     79  HG1 THR A   6       8.003   5.569 -12.256  1.00  0.00           H  
ATOM     80 1HG2 THR A   6       8.747   5.203 -14.884  1.00  0.00           H  
ATOM     81 2HG2 THR A   6       7.132   4.980 -15.596  1.00  0.00           H  
ATOM     82 3HG2 THR A   6       7.404   6.259 -14.389  1.00  0.00           H  
ATOM     83  N   HIS A   7       4.345   5.054 -15.071  1.00  0.00           N  
ATOM     84  CA  HIS A   7       3.589   4.927 -16.311  1.00  0.00           C  
ATOM     85  C   HIS A   7       4.322   5.584 -17.473  1.00  0.00           C  
ATOM     86  O   HIS A   7       4.963   6.622 -17.308  1.00  0.00           O  
ATOM     87  CB  HIS A   7       2.196   5.548 -16.162  1.00  0.00           C  
ATOM     88  CG  HIS A   7       1.298   5.301 -17.334  1.00  0.00           C  
ATOM     89  ND1 HIS A   7       1.251   6.143 -18.425  1.00  0.00           N  
ATOM     90  CD2 HIS A   7       0.413   4.308 -17.586  1.00  0.00           C  
ATOM     91  CE1 HIS A   7       0.375   5.678 -19.298  1.00  0.00           C  
ATOM     92  NE2 HIS A   7      -0.147   4.566 -18.813  1.00  0.00           N  
ATOM     93  H   HIS A   7       4.348   5.939 -14.585  1.00  0.00           H  
ATOM     94  HA  HIS A   7       3.463   3.872 -16.554  1.00  0.00           H  
ATOM     95 1HB  HIS A   7       1.712   5.146 -15.270  1.00  0.00           H  
ATOM     96 2HB  HIS A   7       2.291   6.625 -16.025  1.00  0.00           H  
ATOM     97  HD2 HIS A   7       0.186   3.463 -16.936  1.00  0.00           H  
ATOM     98  HE1 HIS A   7       0.126   6.133 -20.257  1.00  0.00           H  
ATOM     99  HE2 HIS A   7      -0.845   3.994 -19.266  1.00  0.00           H  
ATOM    100  N   GLU A   8       4.224   4.973 -18.649  1.00  0.00           N  
ATOM    101  CA  GLU A   8       4.919   5.470 -19.831  1.00  0.00           C  
ATOM    102  C   GLU A   8       3.955   6.159 -20.788  1.00  0.00           C  
ATOM    103  O   GLU A   8       2.935   5.589 -21.174  1.00  0.00           O  
ATOM    104  CB  GLU A   8       5.635   4.324 -20.549  1.00  0.00           C  
ATOM    105  CG  GLU A   8       6.417   4.747 -21.784  1.00  0.00           C  
ATOM    106  CD  GLU A   8       7.071   3.591 -22.487  1.00  0.00           C  
ATOM    107  OE1 GLU A   8       6.404   2.614 -22.732  1.00  0.00           O  
ATOM    108  OE2 GLU A   8       8.240   3.683 -22.780  1.00  0.00           O  
ATOM    109  H   GLU A   8       3.652   4.144 -18.727  1.00  0.00           H  
ATOM    110  HA  GLU A   8       5.663   6.201 -19.513  1.00  0.00           H  
ATOM    111 1HB  GLU A   8       6.330   3.841 -19.862  1.00  0.00           H  
ATOM    112 2HB  GLU A   8       4.905   3.575 -20.857  1.00  0.00           H  
ATOM    113 1HG  GLU A   8       5.740   5.244 -22.479  1.00  0.00           H  
ATOM    114 2HG  GLU A   8       7.181   5.465 -21.489  1.00  0.00           H  
ATOM    115  N   LEU A   9       4.285   7.389 -21.168  1.00  0.00           N  
ATOM    116  CA  LEU A   9       3.451   8.157 -22.085  1.00  0.00           C  
ATOM    117  C   LEU A   9       4.217   8.526 -23.349  1.00  0.00           C  
ATOM    118  O   LEU A   9       5.441   8.656 -23.329  1.00  0.00           O  
ATOM    119  CB  LEU A   9       2.943   9.431 -21.397  1.00  0.00           C  
ATOM    120  CG  LEU A   9       2.016   9.212 -20.195  1.00  0.00           C  
ATOM    121  CD1 LEU A   9       2.852   9.033 -18.935  1.00  0.00           C  
ATOM    122  CD2 LEU A   9       1.071  10.398 -20.060  1.00  0.00           C  
ATOM    123  H   LEU A   9       5.136   7.802 -20.814  1.00  0.00           H  
ATOM    124  HA  LEU A   9       2.595   7.546 -22.368  1.00  0.00           H  
ATOM    125 1HB  LEU A   9       3.801  10.006 -21.054  1.00  0.00           H  
ATOM    126 2HB  LEU A   9       2.400  10.028 -22.130  1.00  0.00           H  
ATOM    127  HG  LEU A   9       1.436   8.301 -20.343  1.00  0.00           H  
ATOM    128 1HD1 LEU A   9       2.193   8.878 -18.080  1.00  0.00           H  
ATOM    129 2HD1 LEU A   9       3.504   8.167 -19.051  1.00  0.00           H  
ATOM    130 3HD1 LEU A   9       3.456   9.924 -18.769  1.00  0.00           H  
ATOM    131 1HD2 LEU A   9       0.412  10.242 -19.206  1.00  0.00           H  
ATOM    132 2HD2 LEU A   9       1.650  11.309 -19.911  1.00  0.00           H  
ATOM    133 3HD2 LEU A   9       0.474  10.492 -20.967  1.00  0.00           H  
ATOM    134  N   THR A  10       3.489   8.694 -24.448  1.00  0.00           N  
ATOM    135  CA  THR A  10       4.078   9.181 -25.690  1.00  0.00           C  
ATOM    136  C   THR A  10       3.376  10.443 -26.174  1.00  0.00           C  
ATOM    137  O   THR A  10       2.205  10.407 -26.553  1.00  0.00           O  
ATOM    138  CB  THR A  10       4.023   8.104 -26.789  1.00  0.00           C  
ATOM    139  OG1 THR A  10       4.729   6.935 -26.352  1.00  0.00           O  
ATOM    140  CG2 THR A  10       4.651   8.620 -28.074  1.00  0.00           C  
ATOM    141  H   THR A  10       2.503   8.479 -24.422  1.00  0.00           H  
ATOM    142  HA  THR A  10       5.123   9.428 -25.503  1.00  0.00           H  
ATOM    143  HB  THR A  10       2.985   7.834 -26.982  1.00  0.00           H  
ATOM    144  HG1 THR A  10       5.527   7.199 -25.888  1.00  0.00           H  
ATOM    145 1HG2 THR A  10       4.603   7.846 -28.839  1.00  0.00           H  
ATOM    146 2HG2 THR A  10       4.110   9.502 -28.415  1.00  0.00           H  
ATOM    147 3HG2 THR A  10       5.692   8.883 -27.889  1.00  0.00           H  
ATOM    148  N   ILE A  11       4.098  11.558 -26.160  1.00  0.00           N  
ATOM    149  CA  ILE A  11       3.521  12.849 -26.516  1.00  0.00           C  
ATOM    150  C   ILE A  11       4.218  13.446 -27.732  1.00  0.00           C  
ATOM    151  O   ILE A  11       5.446  13.523 -27.781  1.00  0.00           O  
ATOM    152  CB  ILE A  11       3.610  13.835 -25.337  1.00  0.00           C  
ATOM    153  CG1 ILE A  11       2.793  13.321 -24.149  1.00  0.00           C  
ATOM    154  CG2 ILE A  11       3.130  15.214 -25.760  1.00  0.00           C  
ATOM    155  CD1 ILE A  11       2.980  14.128 -22.885  1.00  0.00           C  
ATOM    156  H   ILE A  11       5.071  11.510 -25.894  1.00  0.00           H  
ATOM    157  HA  ILE A  11       2.471  12.701 -26.764  1.00  0.00           H  
ATOM    158  HB  ILE A  11       4.644  13.907 -25.001  1.00  0.00           H  
ATOM    159 1HG1 ILE A  11       1.734  13.328 -24.405  1.00  0.00           H  
ATOM    160 2HG1 ILE A  11       3.069  12.288 -23.937  1.00  0.00           H  
ATOM    161 1HG2 ILE A  11       3.198  15.899 -24.915  1.00  0.00           H  
ATOM    162 2HG2 ILE A  11       3.752  15.582 -26.575  1.00  0.00           H  
ATOM    163 3HG2 ILE A  11       2.094  15.153 -26.094  1.00  0.00           H  
ATOM    164 1HD1 ILE A  11       2.369  13.702 -22.088  1.00  0.00           H  
ATOM    165 2HD1 ILE A  11       4.029  14.104 -22.589  1.00  0.00           H  
ATOM    166 3HD1 ILE A  11       2.675  15.158 -23.063  1.00  0.00           H  
ATOM    167  N   PRO A  12       3.428  13.869 -28.713  1.00  0.00           N  
ATOM    168  CA  PRO A  12       3.967  14.458 -29.932  1.00  0.00           C  
ATOM    169  C   PRO A  12       4.930  15.595 -29.615  1.00  0.00           C  
ATOM    170  O   PRO A  12       4.686  16.395 -28.712  1.00  0.00           O  
ATOM    171  CB  PRO A  12       2.715  14.964 -30.654  1.00  0.00           C  
ATOM    172  CG  PRO A  12       1.639  14.027 -30.221  1.00  0.00           C  
ATOM    173  CD  PRO A  12       1.943  13.753 -28.772  1.00  0.00           C  
ATOM    174  HA  PRO A  12       4.472  13.676 -30.519  1.00  0.00           H  
ATOM    175 1HB  PRO A  12       2.512  16.007 -30.370  1.00  0.00           H  
ATOM    176 2HB  PRO A  12       2.877  14.953 -31.742  1.00  0.00           H  
ATOM    177 1HG  PRO A  12       0.652  14.489 -30.367  1.00  0.00           H  
ATOM    178 2HG  PRO A  12       1.658  13.116 -30.837  1.00  0.00           H  
ATOM    179 1HD  PRO A  12       1.453  14.513 -28.145  1.00  0.00           H  
ATOM    180 2HD  PRO A  12       1.591  12.745 -28.507  1.00  0.00           H  
ATOM    181  N   ASN A  13       6.026  15.661 -30.364  1.00  0.00           N  
ATOM    182  CA  ASN A  13       7.038  16.690 -30.152  1.00  0.00           C  
ATOM    183  C   ASN A  13       6.467  18.081 -30.391  1.00  0.00           C  
ATOM    184  O   ASN A  13       7.002  19.075 -29.900  1.00  0.00           O  
ATOM    185  CB  ASN A  13       8.242  16.446 -31.043  1.00  0.00           C  
ATOM    186  CG  ASN A  13       9.099  15.310 -30.558  1.00  0.00           C  
ATOM    187  OD1 ASN A  13       9.111  14.991 -29.363  1.00  0.00           O  
ATOM    188  ND2 ASN A  13       9.818  14.694 -31.461  1.00  0.00           N  
ATOM    189  H   ASN A  13       6.162  14.981 -31.098  1.00  0.00           H  
ATOM    190  HA  ASN A  13       7.361  16.648 -29.110  1.00  0.00           H  
ATOM    191 1HB  ASN A  13       7.906  16.225 -32.057  1.00  0.00           H  
ATOM    192 2HB  ASN A  13       8.849  17.350 -31.089  1.00  0.00           H  
ATOM    193 1HD2 ASN A  13      10.407  13.930 -31.196  1.00  0.00           H  
ATOM    194 2HD2 ASN A  13       9.777  14.985 -32.416  1.00  0.00           H  
ATOM    195  N   ASN A  14       5.377  18.146 -31.148  1.00  0.00           N  
ATOM    196  CA  ASN A  14       4.725  19.416 -31.446  1.00  0.00           C  
ATOM    197  C   ASN A  14       3.902  19.904 -30.260  1.00  0.00           C  
ATOM    198  O   ASN A  14       3.544  21.079 -30.183  1.00  0.00           O  
ATOM    199  CB  ASN A  14       3.856  19.293 -32.684  1.00  0.00           C  
ATOM    200  CG  ASN A  14       4.663  19.151 -33.944  1.00  0.00           C  
ATOM    201  OD1 ASN A  14       5.814  19.597 -34.013  1.00  0.00           O  
ATOM    202  ND2 ASN A  14       4.082  18.538 -34.944  1.00  0.00           N  
ATOM    203  H   ASN A  14       4.990  17.294 -31.528  1.00  0.00           H  
ATOM    204  HA  ASN A  14       5.496  20.165 -31.635  1.00  0.00           H  
ATOM    205 1HB  ASN A  14       3.202  18.425 -32.585  1.00  0.00           H  
ATOM    206 2HB  ASN A  14       3.220  20.173 -32.771  1.00  0.00           H  
ATOM    207 1HD2 ASN A  14       4.572  18.415 -35.808  1.00  0.00           H  
ATOM    208 2HD2 ASN A  14       3.149  18.193 -34.845  1.00  0.00           H  
ATOM    209  N   LEU A  15       3.606  18.994 -29.338  1.00  0.00           N  
ATOM    210  CA  LEU A  15       2.750  19.308 -28.200  1.00  0.00           C  
ATOM    211  C   LEU A  15       3.544  19.319 -26.900  1.00  0.00           C  
ATOM    212  O   LEU A  15       3.182  20.007 -25.946  1.00  0.00           O  
ATOM    213  CB  LEU A  15       1.607  18.290 -28.100  1.00  0.00           C  
ATOM    214  CG  LEU A  15       0.669  18.222 -29.311  1.00  0.00           C  
ATOM    215  CD1 LEU A  15      -0.370  17.132 -29.089  1.00  0.00           C  
ATOM    216  CD2 LEU A  15       0.006  19.576 -29.516  1.00  0.00           C  
ATOM    217  H   LEU A  15       3.984  18.062 -29.427  1.00  0.00           H  
ATOM    218  HA  LEU A  15       2.325  20.300 -28.350  1.00  0.00           H  
ATOM    219 1HB  LEU A  15       2.036  17.300 -27.957  1.00  0.00           H  
ATOM    220 2HB  LEU A  15       1.003  18.531 -27.225  1.00  0.00           H  
ATOM    221  HG  LEU A  15       1.242  17.960 -30.201  1.00  0.00           H  
ATOM    222 1HD1 LEU A  15      -1.037  17.084 -29.950  1.00  0.00           H  
ATOM    223 2HD1 LEU A  15       0.131  16.172 -28.965  1.00  0.00           H  
ATOM    224 3HD1 LEU A  15      -0.949  17.359 -28.194  1.00  0.00           H  
ATOM    225 1HD2 LEU A  15      -0.661  19.528 -30.378  1.00  0.00           H  
ATOM    226 2HD2 LEU A  15      -0.568  19.839 -28.627  1.00  0.00           H  
ATOM    227 3HD2 LEU A  15       0.771  20.333 -29.691  1.00  0.00           H  
ATOM    228  N   ILE A  16       4.629  18.552 -26.868  1.00  0.00           N  
ATOM    229  CA  ILE A  16       5.425  18.400 -25.656  1.00  0.00           C  
ATOM    230  C   ILE A  16       5.985  19.739 -25.194  1.00  0.00           C  
ATOM    231  O   ILE A  16       6.248  19.937 -24.008  1.00  0.00           O  
ATOM    232  CB  ILE A  16       6.582  17.409 -25.880  1.00  0.00           C  
ATOM    233  CG1 ILE A  16       7.163  16.955 -24.538  1.00  0.00           C  
ATOM    234  CG2 ILE A  16       7.662  18.039 -26.746  1.00  0.00           C  
ATOM    235  CD1 ILE A  16       6.203  16.141 -23.701  1.00  0.00           C  
ATOM    236  H   ILE A  16       4.909  18.061 -27.705  1.00  0.00           H  
ATOM    237  HA  ILE A  16       4.784  18.009 -24.868  1.00  0.00           H  
ATOM    238  HB  ILE A  16       6.205  16.516 -26.378  1.00  0.00           H  
ATOM    239 1HG1 ILE A  16       8.056  16.357 -24.712  1.00  0.00           H  
ATOM    240 2HG1 ILE A  16       7.464  17.828 -23.958  1.00  0.00           H  
ATOM    241 1HG2 ILE A  16       8.472  17.325 -26.893  1.00  0.00           H  
ATOM    242 2HG2 ILE A  16       7.240  18.313 -27.712  1.00  0.00           H  
ATOM    243 3HG2 ILE A  16       8.050  18.931 -26.253  1.00  0.00           H  
ATOM    244 1HD1 ILE A  16       6.687  15.857 -22.766  1.00  0.00           H  
ATOM    245 2HD1 ILE A  16       5.315  16.736 -23.484  1.00  0.00           H  
ATOM    246 3HD1 ILE A  16       5.915  15.244 -24.247  1.00  0.00           H  
ATOM    247  N   GLY A  17       6.165  20.657 -26.138  1.00  0.00           N  
ATOM    248  CA  GLY A  17       6.639  21.999 -25.821  1.00  0.00           C  
ATOM    249  C   GLY A  17       5.716  22.688 -24.825  1.00  0.00           C  
ATOM    250  O   GLY A  17       6.174  23.387 -23.921  1.00  0.00           O  
ATOM    251  H   GLY A  17       5.968  20.419 -27.099  1.00  0.00           H  
ATOM    252 1HA  GLY A  17       7.647  21.941 -25.409  1.00  0.00           H  
ATOM    253 2HA  GLY A  17       6.699  22.589 -26.735  1.00  0.00           H  
ATOM    254  N   CYS A  18       4.414  22.488 -24.996  1.00  0.00           N  
ATOM    255  CA  CYS A  18       3.423  23.090 -24.111  1.00  0.00           C  
ATOM    256  C   CYS A  18       3.265  22.282 -22.830  1.00  0.00           C  
ATOM    257  O   CYS A  18       2.921  22.825 -21.780  1.00  0.00           O  
ATOM    258  CB  CYS A  18       2.069  23.194 -24.813  1.00  0.00           C  
ATOM    259  SG  CYS A  18       2.039  24.365 -26.191  1.00  0.00           S  
ATOM    260  H   CYS A  18       4.102  21.903 -25.758  1.00  0.00           H  
ATOM    261  HA  CYS A  18       3.757  24.094 -23.850  1.00  0.00           H  
ATOM    262 1HB  CYS A  18       1.781  22.215 -25.196  1.00  0.00           H  
ATOM    263 2HB  CYS A  18       1.309  23.500 -24.093  1.00  0.00           H  
ATOM    264  HG  CYS A  18       0.773  24.146 -26.532  1.00  0.00           H  
ATOM    265  N   ILE A  19       3.517  20.980 -22.922  1.00  0.00           N  
ATOM    266  CA  ILE A  19       3.508  20.113 -21.750  1.00  0.00           C  
ATOM    267  C   ILE A  19       4.642  20.466 -20.795  1.00  0.00           C  
ATOM    268  O   ILE A  19       4.469  20.445 -19.577  1.00  0.00           O  
ATOM    269  CB  ILE A  19       3.624  18.634 -22.160  1.00  0.00           C  
ATOM    270  CG1 ILE A  19       2.419  18.220 -23.010  1.00  0.00           C  
ATOM    271  CG2 ILE A  19       3.741  17.748 -20.930  1.00  0.00           C  
ATOM    272  CD1 ILE A  19       1.088  18.438 -22.328  1.00  0.00           C  
ATOM    273  H   ILE A  19       3.721  20.582 -23.827  1.00  0.00           H  
ATOM    274  HA  ILE A  19       2.565  20.252 -21.224  1.00  0.00           H  
ATOM    275  HB  ILE A  19       4.509  18.497 -22.781  1.00  0.00           H  
ATOM    276 1HG1 ILE A  19       2.422  18.782 -23.943  1.00  0.00           H  
ATOM    277 2HG1 ILE A  19       2.501  17.163 -23.266  1.00  0.00           H  
ATOM    278 1HG2 ILE A  19       3.821  16.706 -21.238  1.00  0.00           H  
ATOM    279 2HG2 ILE A  19       4.628  18.028 -20.363  1.00  0.00           H  
ATOM    280 3HG2 ILE A  19       2.857  17.875 -20.305  1.00  0.00           H  
ATOM    281 1HD1 ILE A  19       0.283  18.121 -22.992  1.00  0.00           H  
ATOM    282 2HD1 ILE A  19       1.050  17.855 -21.408  1.00  0.00           H  
ATOM    283 3HD1 ILE A  19       0.968  19.495 -22.094  1.00  0.00           H  
ATOM    284  N   ILE A  20       5.802  20.790 -21.356  1.00  0.00           N  
ATOM    285  CA  ILE A  20       6.955  21.187 -20.557  1.00  0.00           C  
ATOM    286  C   ILE A  20       6.758  22.572 -19.954  1.00  0.00           C  
ATOM    287  O   ILE A  20       6.846  22.749 -18.739  1.00  0.00           O  
ATOM    288  CB  ILE A  20       8.241  21.173 -21.403  1.00  0.00           C  
ATOM    289  CG1 ILE A  20       8.581  19.743 -21.833  1.00  0.00           C  
ATOM    290  CG2 ILE A  20       9.395  21.787 -20.627  1.00  0.00           C  
ATOM    291  CD1 ILE A  20       9.647  19.665 -22.903  1.00  0.00           C  
ATOM    292  H   ILE A  20       5.887  20.761 -22.362  1.00  0.00           H  
ATOM    293  HA  ILE A  20       7.071  20.474 -19.741  1.00  0.00           H  
ATOM    294  HB  ILE A  20       8.082  21.747 -22.315  1.00  0.00           H  
ATOM    295 1HG1 ILE A  20       8.923  19.175 -20.969  1.00  0.00           H  
ATOM    296 2HG1 ILE A  20       7.684  19.253 -22.211  1.00  0.00           H  
ATOM    297 1HG2 ILE A  20      10.296  21.769 -21.239  1.00  0.00           H  
ATOM    298 2HG2 ILE A  20       9.153  22.818 -20.370  1.00  0.00           H  
ATOM    299 3HG2 ILE A  20       9.565  21.216 -19.714  1.00  0.00           H  
ATOM    300 1HD1 ILE A  20       9.833  18.621 -23.155  1.00  0.00           H  
ATOM    301 2HD1 ILE A  20       9.309  20.199 -23.792  1.00  0.00           H  
ATOM    302 3HD1 ILE A  20      10.566  20.118 -22.534  1.00  0.00           H  
ATOM    303  N   GLY A  21       6.490  23.551 -20.811  1.00  0.00           N  
ATOM    304  CA  GLY A  21       6.309  24.929 -20.368  1.00  0.00           C  
ATOM    305  C   GLY A  21       7.647  25.641 -20.223  1.00  0.00           C  
ATOM    306  O   GLY A  21       8.696  25.086 -20.550  1.00  0.00           O  
ATOM    307  H   GLY A  21       6.411  23.336 -21.795  1.00  0.00           H  
ATOM    308 1HA  GLY A  21       5.684  25.462 -21.085  1.00  0.00           H  
ATOM    309 2HA  GLY A  21       5.782  24.937 -19.415  1.00  0.00           H  
ATOM    310  N   ARG A  22       7.604  26.875 -19.731  1.00  0.00           N  
ATOM    311  CA  ARG A  22       8.808  27.686 -19.592  1.00  0.00           C  
ATOM    312  C   ARG A  22       9.787  27.055 -18.610  1.00  0.00           C  
ATOM    313  O   ARG A  22       9.614  27.155 -17.395  1.00  0.00           O  
ATOM    314  CB  ARG A  22       8.456  29.089 -19.121  1.00  0.00           C  
ATOM    315  CG  ARG A  22       9.637  30.039 -19.000  1.00  0.00           C  
ATOM    316  CD  ARG A  22       9.207  31.403 -18.600  1.00  0.00           C  
ATOM    317  NE  ARG A  22      10.335  32.310 -18.466  1.00  0.00           N  
ATOM    318  CZ  ARG A  22      10.236  33.609 -18.123  1.00  0.00           C  
ATOM    319  NH1 ARG A  22       9.057  34.137 -17.882  1.00  0.00           N  
ATOM    320  NH2 ARG A  22      11.325  34.353 -18.028  1.00  0.00           N  
ATOM    321  H   ARG A  22       6.715  27.260 -19.446  1.00  0.00           H  
ATOM    322  HA  ARG A  22       9.292  27.758 -20.566  1.00  0.00           H  
ATOM    323 1HB  ARG A  22       7.743  29.537 -19.812  1.00  0.00           H  
ATOM    324 2HB  ARG A  22       7.975  29.036 -18.144  1.00  0.00           H  
ATOM    325 1HG  ARG A  22      10.331  29.663 -18.248  1.00  0.00           H  
ATOM    326 2HG  ARG A  22      10.147  30.109 -19.962  1.00  0.00           H  
ATOM    327 1HD  ARG A  22       8.532  31.807 -19.353  1.00  0.00           H  
ATOM    328 2HD  ARG A  22       8.693  31.355 -17.641  1.00  0.00           H  
ATOM    329  HE  ARG A  22      11.260  31.940 -18.644  1.00  0.00           H  
ATOM    330 1HH1 ARG A  22       8.225  33.569 -17.955  1.00  0.00           H  
ATOM    331 2HH1 ARG A  22       8.982  35.111 -17.625  1.00  0.00           H  
ATOM    332 1HH2 ARG A  22      12.232  33.947 -18.213  1.00  0.00           H  
ATOM    333 2HH2 ARG A  22      11.251  35.326 -17.771  1.00  0.00           H  
ATOM    334  N   GLN A  23      10.815  26.405 -19.144  1.00  0.00           N  
ATOM    335  CA  GLN A  23      11.818  25.746 -18.315  1.00  0.00           C  
ATOM    336  C   GLN A  23      11.182  24.706 -17.402  1.00  0.00           C  
ATOM    337  O   GLN A  23      11.624  24.506 -16.270  1.00  0.00           O  
ATOM    338  CB  GLN A  23      12.585  26.776 -17.481  1.00  0.00           C  
ATOM    339  CG  GLN A  23      13.338  27.807 -18.304  1.00  0.00           C  
ATOM    340  CD  GLN A  23      14.501  27.201 -19.067  1.00  0.00           C  
ATOM    341  OE1 GLN A  23      15.440  26.665 -18.472  1.00  0.00           O  
ATOM    342  NE2 GLN A  23      14.445  27.284 -20.391  1.00  0.00           N  
ATOM    343  H   GLN A  23      10.905  26.365 -20.149  1.00  0.00           H  
ATOM    344  HA  GLN A  23      12.524  25.233 -18.969  1.00  0.00           H  
ATOM    345 1HB  GLN A  23      11.890  27.307 -16.830  1.00  0.00           H  
ATOM    346 2HB  GLN A  23      13.304  26.264 -16.842  1.00  0.00           H  
ATOM    347 1HG  GLN A  23      12.652  28.254 -19.023  1.00  0.00           H  
ATOM    348 2HG  GLN A  23      13.730  28.574 -17.635  1.00  0.00           H  
ATOM    349 1HE2 GLN A  23      15.183  26.902 -20.948  1.00  0.00           H  
ATOM    350 2HE2 GLN A  23      13.665  27.727 -20.833  1.00  0.00           H  
ATOM    351  N   GLY A  24      10.142  24.046 -17.899  1.00  0.00           N  
ATOM    352  CA  GLY A  24       9.477  22.987 -17.150  1.00  0.00           C  
ATOM    353  C   GLY A  24       8.445  23.557 -16.187  1.00  0.00           C  
ATOM    354  O   GLY A  24       8.101  22.928 -15.186  1.00  0.00           O  
ATOM    355  H   GLY A  24       9.803  24.285 -18.820  1.00  0.00           H  
ATOM    356 1HA  GLY A  24       8.992  22.300 -17.844  1.00  0.00           H  
ATOM    357 2HA  GLY A  24      10.219  22.413 -16.596  1.00  0.00           H  
ATOM    358  N   ALA A  25       7.953  24.753 -16.494  1.00  0.00           N  
ATOM    359  CA  ALA A  25       6.997  25.434 -15.629  1.00  0.00           C  
ATOM    360  C   ALA A  25       5.702  24.641 -15.508  1.00  0.00           C  
ATOM    361  O   ALA A  25       5.150  24.499 -14.417  1.00  0.00           O  
ATOM    362  CB  ALA A  25       6.713  26.834 -16.152  1.00  0.00           C  
ATOM    363  H   ALA A  25       8.250  25.202 -17.349  1.00  0.00           H  
ATOM    364  HA  ALA A  25       7.436  25.511 -14.634  1.00  0.00           H  
ATOM    365 1HB  ALA A  25       5.998  27.330 -15.496  1.00  0.00           H  
ATOM    366 2HB  ALA A  25       7.640  27.408 -16.178  1.00  0.00           H  
ATOM    367 3HB  ALA A  25       6.299  26.770 -17.157  1.00  0.00           H  
ATOM    368  N   ASN A  26       5.223  24.126 -16.635  1.00  0.00           N  
ATOM    369  CA  ASN A  26       3.949  23.417 -16.672  1.00  0.00           C  
ATOM    370  C   ASN A  26       4.078  22.020 -16.080  1.00  0.00           C  
ATOM    371  O   ASN A  26       3.120  21.476 -15.531  1.00  0.00           O  
ATOM    372  CB  ASN A  26       3.417  23.349 -18.091  1.00  0.00           C  
ATOM    373  CG  ASN A  26       2.895  24.673 -18.577  1.00  0.00           C  
ATOM    374  OD1 ASN A  26       2.640  25.584 -17.781  1.00  0.00           O  
ATOM    375  ND2 ASN A  26       2.731  24.797 -19.870  1.00  0.00           N  
ATOM    376  H   ASN A  26       5.754  24.227 -17.488  1.00  0.00           H  
ATOM    377  HA  ASN A  26       3.231  23.963 -16.057  1.00  0.00           H  
ATOM    378 1HB  ASN A  26       4.210  23.016 -18.762  1.00  0.00           H  
ATOM    379 2HB  ASN A  26       2.614  22.614 -18.144  1.00  0.00           H  
ATOM    380 1HD2 ASN A  26       2.387  25.656 -20.250  1.00  0.00           H  
ATOM    381 2HD2 ASN A  26       2.950  24.034 -20.477  1.00  0.00           H  
ATOM    382  N   ILE A  27       5.269  21.442 -16.194  1.00  0.00           N  
ATOM    383  CA  ILE A  27       5.582  20.190 -15.516  1.00  0.00           C  
ATOM    384  C   ILE A  27       5.474  20.340 -14.004  1.00  0.00           C  
ATOM    385  O   ILE A  27       4.842  19.525 -13.333  1.00  0.00           O  
ATOM    386  CB  ILE A  27       6.996  19.704 -15.885  1.00  0.00           C  
ATOM    387  CG1 ILE A  27       7.050  19.288 -17.358  1.00  0.00           C  
ATOM    388  CG2 ILE A  27       7.412  18.549 -14.987  1.00  0.00           C  
ATOM    389  CD1 ILE A  27       8.453  19.103 -17.888  1.00  0.00           C  
ATOM    390  H   ILE A  27       5.976  21.882 -16.766  1.00  0.00           H  
ATOM    391  HA  ILE A  27       4.864  19.435 -15.835  1.00  0.00           H  
ATOM    392  HB  ILE A  27       7.705  20.521 -15.762  1.00  0.00           H  
ATOM    393 1HG1 ILE A  27       6.508  18.353 -17.492  1.00  0.00           H  
ATOM    394 2HG1 ILE A  27       6.553  20.044 -17.967  1.00  0.00           H  
ATOM    395 1HG2 ILE A  27       8.413  18.217 -15.262  1.00  0.00           H  
ATOM    396 2HG2 ILE A  27       7.411  18.877 -13.949  1.00  0.00           H  
ATOM    397 3HG2 ILE A  27       6.710  17.723 -15.108  1.00  0.00           H  
ATOM    398 1HD1 ILE A  27       8.410  18.810 -18.937  1.00  0.00           H  
ATOM    399 2HD1 ILE A  27       9.004  20.039 -17.796  1.00  0.00           H  
ATOM    400 3HD1 ILE A  27       8.959  18.326 -17.316  1.00  0.00           H  
ATOM    401  N   ASN A  28       6.096  21.388 -13.473  1.00  0.00           N  
ATOM    402  CA  ASN A  28       6.053  21.659 -12.042  1.00  0.00           C  
ATOM    403  C   ASN A  28       4.622  21.870 -11.564  1.00  0.00           C  
ATOM    404  O   ASN A  28       4.243  21.413 -10.485  1.00  0.00           O  
ATOM    405  CB  ASN A  28       6.913  22.862 -11.700  1.00  0.00           C  
ATOM    406  CG  ASN A  28       8.384  22.558 -11.764  1.00  0.00           C  
ATOM    407  OD1 ASN A  28       8.794  21.395 -11.670  1.00  0.00           O  
ATOM    408  ND2 ASN A  28       9.185  23.580 -11.921  1.00  0.00           N  
ATOM    409  H   ASN A  28       6.612  22.012 -14.077  1.00  0.00           H  
ATOM    410  HA  ASN A  28       6.445  20.790 -11.512  1.00  0.00           H  
ATOM    411 1HB  ASN A  28       6.692  23.676 -12.392  1.00  0.00           H  
ATOM    412 2HB  ASN A  28       6.669  23.211 -10.696  1.00  0.00           H  
ATOM    413 1HD2 ASN A  28      10.174  23.437 -11.970  1.00  0.00           H  
ATOM    414 2HD2 ASN A  28       8.810  24.503 -11.992  1.00  0.00           H  
ATOM    415  N   GLU A  29       3.830  22.566 -12.373  1.00  0.00           N  
ATOM    416  CA  GLU A  29       2.406  22.724 -12.101  1.00  0.00           C  
ATOM    417  C   GLU A  29       1.721  21.372 -11.951  1.00  0.00           C  
ATOM    418  O   GLU A  29       1.019  21.127 -10.970  1.00  0.00           O  
ATOM    419  CB  GLU A  29       1.736  23.525 -13.220  1.00  0.00           C  
ATOM    420  CG  GLU A  29       0.246  23.762 -13.017  1.00  0.00           C  
ATOM    421  CD  GLU A  29      -0.405  24.433 -14.194  1.00  0.00           C  
ATOM    422  OE1 GLU A  29       0.181  24.439 -15.250  1.00  0.00           O  
ATOM    423  OE2 GLU A  29      -1.491  24.941 -14.037  1.00  0.00           O  
ATOM    424  H   GLU A  29       4.224  22.996 -13.197  1.00  0.00           H  
ATOM    425  HA  GLU A  29       2.291  23.269 -11.164  1.00  0.00           H  
ATOM    426 1HB  GLU A  29       2.220  24.497 -13.312  1.00  0.00           H  
ATOM    427 2HB  GLU A  29       1.865  23.004 -14.168  1.00  0.00           H  
ATOM    428 1HG  GLU A  29      -0.244  22.805 -12.842  1.00  0.00           H  
ATOM    429 2HG  GLU A  29       0.105  24.378 -12.130  1.00  0.00           H  
ATOM    430  N   ILE A  30       1.928  20.497 -12.929  1.00  0.00           N  
ATOM    431  CA  ILE A  30       1.315  19.174 -12.916  1.00  0.00           C  
ATOM    432  C   ILE A  30       1.785  18.360 -11.717  1.00  0.00           C  
ATOM    433  O   ILE A  30       0.992  17.677 -11.069  1.00  0.00           O  
ATOM    434  CB  ILE A  30       1.634  18.408 -14.213  1.00  0.00           C  
ATOM    435  CG1 ILE A  30       0.956  19.081 -15.410  1.00  0.00           C  
ATOM    436  CG2 ILE A  30       1.196  16.957 -14.096  1.00  0.00           C  
ATOM    437  CD1 ILE A  30       1.441  18.575 -16.750  1.00  0.00           C  
ATOM    438  H   ILE A  30       2.526  20.754 -13.701  1.00  0.00           H  
ATOM    439  HA  ILE A  30       0.235  19.294 -12.844  1.00  0.00           H  
ATOM    440  HB  ILE A  30       2.707  18.440 -14.400  1.00  0.00           H  
ATOM    441 1HG1 ILE A  30      -0.120  18.922 -15.355  1.00  0.00           H  
ATOM    442 2HG1 ILE A  30       1.130  20.157 -15.370  1.00  0.00           H  
ATOM    443 1HG2 ILE A  30       1.428  16.431 -15.021  1.00  0.00           H  
ATOM    444 2HG2 ILE A  30       1.722  16.484 -13.268  1.00  0.00           H  
ATOM    445 3HG2 ILE A  30       0.122  16.915 -13.914  1.00  0.00           H  
ATOM    446 1HD1 ILE A  30       0.915  19.099 -17.549  1.00  0.00           H  
ATOM    447 2HD1 ILE A  30       2.513  18.757 -16.841  1.00  0.00           H  
ATOM    448 3HD1 ILE A  30       1.246  17.507 -16.828  1.00  0.00           H  
ATOM    449  N   ARG A  31       3.079  18.438 -11.427  1.00  0.00           N  
ATOM    450  CA  ARG A  31       3.651  17.739 -10.282  1.00  0.00           C  
ATOM    451  C   ARG A  31       2.938  18.122  -8.991  1.00  0.00           C  
ATOM    452  O   ARG A  31       2.572  17.258  -8.193  1.00  0.00           O  
ATOM    453  CB  ARG A  31       5.134  18.050 -10.150  1.00  0.00           C  
ATOM    454  CG  ARG A  31       6.022  17.389 -11.192  1.00  0.00           C  
ATOM    455  CD  ARG A  31       7.442  17.797 -11.044  1.00  0.00           C  
ATOM    456  NE  ARG A  31       8.298  17.149 -12.024  1.00  0.00           N  
ATOM    457  CZ  ARG A  31       9.594  17.455 -12.228  1.00  0.00           C  
ATOM    458  NH1 ARG A  31      10.168  18.399 -11.515  1.00  0.00           N  
ATOM    459  NH2 ARG A  31      10.289  16.806 -13.146  1.00  0.00           N  
ATOM    460  H   ARG A  31       3.683  18.995 -12.014  1.00  0.00           H  
ATOM    461  HA  ARG A  31       3.533  16.666 -10.437  1.00  0.00           H  
ATOM    462 1HB  ARG A  31       5.287  19.126 -10.222  1.00  0.00           H  
ATOM    463 2HB  ARG A  31       5.487  17.734  -9.168  1.00  0.00           H  
ATOM    464 1HG  ARG A  31       5.964  16.305 -11.085  1.00  0.00           H  
ATOM    465 2HG  ARG A  31       5.685  17.673 -12.190  1.00  0.00           H  
ATOM    466 1HD  ARG A  31       7.526  18.875 -11.178  1.00  0.00           H  
ATOM    467 2HD  ARG A  31       7.796  17.527 -10.050  1.00  0.00           H  
ATOM    468  HE  ARG A  31       7.892  16.417 -12.592  1.00  0.00           H  
ATOM    469 1HH1 ARG A  31       9.636  18.895 -10.814  1.00  0.00           H  
ATOM    470 2HH1 ARG A  31      11.139  18.628 -11.669  1.00  0.00           H  
ATOM    471 1HH2 ARG A  31       9.848  16.080 -13.695  1.00  0.00           H  
ATOM    472 2HH2 ARG A  31      11.260  17.034 -13.300  1.00  0.00           H  
ATOM    473  N   GLN A  32       2.744  19.421  -8.791  1.00  0.00           N  
ATOM    474  CA  GLN A  32       2.162  19.927  -7.554  1.00  0.00           C  
ATOM    475  C   GLN A  32       0.687  19.563  -7.450  1.00  0.00           C  
ATOM    476  O   GLN A  32       0.212  19.154  -6.390  1.00  0.00           O  
ATOM    477  CB  GLN A  32       2.333  21.446  -7.463  1.00  0.00           C  
ATOM    478  CG  GLN A  32       3.768  21.900  -7.260  1.00  0.00           C  
ATOM    479  CD  GLN A  32       3.909  23.409  -7.302  1.00  0.00           C  
ATOM    480  OE1 GLN A  32       3.056  24.112  -7.851  1.00  0.00           O  
ATOM    481  NE2 GLN A  32       4.990  23.918  -6.721  1.00  0.00           N  
ATOM    482  H   GLN A  32       3.006  20.074  -9.515  1.00  0.00           H  
ATOM    483  HA  GLN A  32       2.682  19.467  -6.714  1.00  0.00           H  
ATOM    484 1HB  GLN A  32       1.959  21.909  -8.376  1.00  0.00           H  
ATOM    485 2HB  GLN A  32       1.738  21.830  -6.635  1.00  0.00           H  
ATOM    486 1HG  GLN A  32       4.115  21.550  -6.288  1.00  0.00           H  
ATOM    487 2HG  GLN A  32       4.388  21.476  -8.051  1.00  0.00           H  
ATOM    488 1HE2 GLN A  32       5.137  24.908  -6.716  1.00  0.00           H  
ATOM    489 2HE2 GLN A  32       5.657  23.312  -6.287  1.00  0.00           H  
ATOM    490  N   MET A  33      -0.034  19.713  -8.555  1.00  0.00           N  
ATOM    491  CA  MET A  33      -1.477  19.500  -8.565  1.00  0.00           C  
ATOM    492  C   MET A  33      -1.815  18.021  -8.431  1.00  0.00           C  
ATOM    493  O   MET A  33      -2.721  17.646  -7.686  1.00  0.00           O  
ATOM    494  CB  MET A  33      -2.087  20.072  -9.843  1.00  0.00           C  
ATOM    495  CG  MET A  33      -2.061  21.592  -9.927  1.00  0.00           C  
ATOM    496  SD  MET A  33      -2.700  22.213 -11.495  1.00  0.00           S  
ATOM    497  CE  MET A  33      -4.444  21.846 -11.318  1.00  0.00           C  
ATOM    498  H   MET A  33       0.429  19.983  -9.412  1.00  0.00           H  
ATOM    499  HA  MET A  33      -1.908  20.016  -7.708  1.00  0.00           H  
ATOM    500 1HB  MET A  33      -1.553  19.681 -10.707  1.00  0.00           H  
ATOM    501 2HB  MET A  33      -3.126  19.751  -9.926  1.00  0.00           H  
ATOM    502 1HG  MET A  33      -2.661  22.011  -9.120  1.00  0.00           H  
ATOM    503 2HG  MET A  33      -1.037  21.945  -9.809  1.00  0.00           H  
ATOM    504 1HE  MET A  33      -4.977  22.173 -12.212  1.00  0.00           H  
ATOM    505 2HE  MET A  33      -4.579  20.772 -11.186  1.00  0.00           H  
ATOM    506 3HE  MET A  33      -4.840  22.371 -10.448  1.00  0.00           H  
ATOM    507  N   SER A  34      -1.082  17.183  -9.156  1.00  0.00           N  
ATOM    508  CA  SER A  34      -1.350  15.750  -9.175  1.00  0.00           C  
ATOM    509  C   SER A  34      -0.720  15.056  -7.974  1.00  0.00           C  
ATOM    510  O   SER A  34      -1.277  14.101  -7.434  1.00  0.00           O  
ATOM    511  CB  SER A  34      -0.823  15.137 -10.458  1.00  0.00           C  
ATOM    512  OG  SER A  34       0.578  15.159 -10.487  1.00  0.00           O  
ATOM    513  H   SER A  34      -0.320  17.548  -9.709  1.00  0.00           H  
ATOM    514  HA  SER A  34      -2.429  15.599  -9.130  1.00  0.00           H  
ATOM    515 1HB  SER A  34      -1.175  14.110 -10.542  1.00  0.00           H  
ATOM    516 2HB  SER A  34      -1.215  15.688 -11.312  1.00  0.00           H  
ATOM    517  HG  SER A  34       0.823  16.042 -10.774  1.00  0.00           H  
ATOM    518  N   GLY A  35       0.446  15.542  -7.561  1.00  0.00           N  
ATOM    519  CA  GLY A  35       1.195  14.918  -6.477  1.00  0.00           C  
ATOM    520  C   GLY A  35       2.107  13.816  -7.002  1.00  0.00           C  
ATOM    521  O   GLY A  35       2.757  13.114  -6.228  1.00  0.00           O  
ATOM    522  H   GLY A  35       0.822  16.366  -8.009  1.00  0.00           H  
ATOM    523 1HA  GLY A  35       1.790  15.673  -5.963  1.00  0.00           H  
ATOM    524 2HA  GLY A  35       0.502  14.503  -5.747  1.00  0.00           H  
ATOM    525  N   ALA A  36       2.151  13.670  -8.322  1.00  0.00           N  
ATOM    526  CA  ALA A  36       2.969  12.640  -8.952  1.00  0.00           C  
ATOM    527  C   ALA A  36       4.306  13.206  -9.415  1.00  0.00           C  
ATOM    528  O   ALA A  36       4.490  14.421  -9.472  1.00  0.00           O  
ATOM    529  CB  ALA A  36       2.225  12.016 -10.123  1.00  0.00           C  
ATOM    530  H   ALA A  36       1.604  14.288  -8.904  1.00  0.00           H  
ATOM    531  HA  ALA A  36       3.172  11.868  -8.210  1.00  0.00           H  
ATOM    532 1HB  ALA A  36       2.849  11.249 -10.583  1.00  0.00           H  
ATOM    533 2HB  ALA A  36       1.299  11.564  -9.767  1.00  0.00           H  
ATOM    534 3HB  ALA A  36       1.994  12.784 -10.859  1.00  0.00           H  
ATOM    535  N   GLN A  37       5.236  12.316  -9.745  1.00  0.00           N  
ATOM    536  CA  GLN A  37       6.541  12.724 -10.253  1.00  0.00           C  
ATOM    537  C   GLN A  37       6.604  12.600 -11.769  1.00  0.00           C  
ATOM    538  O   GLN A  37       6.756  11.503 -12.307  1.00  0.00           O  
ATOM    539  CB  GLN A  37       7.651  11.887  -9.613  1.00  0.00           C  
ATOM    540  CG  GLN A  37       7.709  11.983  -8.098  1.00  0.00           C  
ATOM    541  CD  GLN A  37       8.046  13.383  -7.620  1.00  0.00           C  
ATOM    542  OE1 GLN A  37       9.070  13.955  -8.001  1.00  0.00           O  
ATOM    543  NE2 GLN A  37       7.183  13.944  -6.780  1.00  0.00           N  
ATOM    544  H   GLN A  37       5.035  11.332  -9.640  1.00  0.00           H  
ATOM    545  HA  GLN A  37       6.701  13.771  -9.994  1.00  0.00           H  
ATOM    546 1HB  GLN A  37       7.515  10.838  -9.878  1.00  0.00           H  
ATOM    547 2HB  GLN A  37       8.617  12.201 -10.007  1.00  0.00           H  
ATOM    548 1HG  GLN A  37       6.738  11.706  -7.689  1.00  0.00           H  
ATOM    549 2HG  GLN A  37       8.477  11.303  -7.730  1.00  0.00           H  
ATOM    550 1HE2 GLN A  37       7.352  14.866  -6.430  1.00  0.00           H  
ATOM    551 2HE2 GLN A  37       6.364  13.444  -6.496  1.00  0.00           H  
ATOM    552  N   ILE A  38       6.488  13.732 -12.456  1.00  0.00           N  
ATOM    553  CA  ILE A  38       6.498  13.748 -13.914  1.00  0.00           C  
ATOM    554  C   ILE A  38       7.874  14.120 -14.451  1.00  0.00           C  
ATOM    555  O   ILE A  38       8.423  15.167 -14.109  1.00  0.00           O  
ATOM    556  CB  ILE A  38       5.450  14.735 -14.459  1.00  0.00           C  
ATOM    557  CG1 ILE A  38       4.041  14.303 -14.043  1.00  0.00           C  
ATOM    558  CG2 ILE A  38       5.552  14.838 -15.973  1.00  0.00           C  
ATOM    559  CD1 ILE A  38       3.657  14.737 -12.647  1.00  0.00           C  
ATOM    560  H   ILE A  38       6.390  14.604 -11.955  1.00  0.00           H  
ATOM    561  HA  ILE A  38       6.250  12.750 -14.272  1.00  0.00           H  
ATOM    562  HB  ILE A  38       5.618  15.721 -14.025  1.00  0.00           H  
ATOM    563 1HG1 ILE A  38       3.313  14.714 -14.741  1.00  0.00           H  
ATOM    564 2HG1 ILE A  38       3.964  13.216 -14.094  1.00  0.00           H  
ATOM    565 1HG2 ILE A  38       4.804  15.539 -16.342  1.00  0.00           H  
ATOM    566 2HG2 ILE A  38       6.546  15.190 -16.247  1.00  0.00           H  
ATOM    567 3HG2 ILE A  38       5.380  13.857 -16.417  1.00  0.00           H  
ATOM    568 1HD1 ILE A  38       2.647  14.394 -12.424  1.00  0.00           H  
ATOM    569 2HD1 ILE A  38       4.354  14.307 -11.926  1.00  0.00           H  
ATOM    570 3HD1 ILE A  38       3.692  15.824 -12.581  1.00  0.00           H  
ATOM    571  N   LYS A  39       8.427  13.255 -15.295  1.00  0.00           N  
ATOM    572  CA  LYS A  39       9.763  13.464 -15.841  1.00  0.00           C  
ATOM    573  C   LYS A  39       9.783  13.244 -17.348  1.00  0.00           C  
ATOM    574  O   LYS A  39       9.241  12.258 -17.848  1.00  0.00           O  
ATOM    575  CB  LYS A  39      10.771  12.537 -15.160  1.00  0.00           C  
ATOM    576  CG  LYS A  39      12.205  12.704 -15.644  1.00  0.00           C  
ATOM    577  CD  LYS A  39      13.155  11.794 -14.879  1.00  0.00           C  
ATOM    578  CE  LYS A  39      14.588  11.953 -15.367  1.00  0.00           C  
ATOM    579  NZ  LYS A  39      15.529  11.070 -14.628  1.00  0.00           N  
ATOM    580  H   LYS A  39       7.909  12.431 -15.565  1.00  0.00           H  
ATOM    581  HA  LYS A  39      10.056  14.497 -15.651  1.00  0.00           H  
ATOM    582 1HB  LYS A  39      10.758  12.714 -14.084  1.00  0.00           H  
ATOM    583 2HB  LYS A  39      10.480  11.500 -15.325  1.00  0.00           H  
ATOM    584 1HG  LYS A  39      12.261  12.462 -16.706  1.00  0.00           H  
ATOM    585 2HG  LYS A  39      12.517  13.738 -15.508  1.00  0.00           H  
ATOM    586 1HD  LYS A  39      13.114  12.036 -13.816  1.00  0.00           H  
ATOM    587 2HD  LYS A  39      12.850  10.756 -15.010  1.00  0.00           H  
ATOM    588 1HE  LYS A  39      14.639  11.711 -16.428  1.00  0.00           H  
ATOM    589 2HE  LYS A  39      14.904  12.988 -15.238  1.00  0.00           H  
ATOM    590 1HZ  LYS A  39      16.466  11.205 -14.980  1.00  0.00           H  
ATOM    591 2HZ  LYS A  39      15.504  11.298 -13.644  1.00  0.00           H  
ATOM    592 3HZ  LYS A  39      15.258  10.105 -14.756  1.00  0.00           H  
ATOM    593  N   ILE A  40      10.411  14.167 -18.067  1.00  0.00           N  
ATOM    594  CA  ILE A  40      10.503  14.075 -19.520  1.00  0.00           C  
ATOM    595  C   ILE A  40      11.737  13.289 -19.944  1.00  0.00           C  
ATOM    596  O   ILE A  40      12.860  13.629 -19.572  1.00  0.00           O  
ATOM    597  CB  ILE A  40      10.541  15.475 -20.158  1.00  0.00           C  
ATOM    598  CG1 ILE A  40       9.348  16.310 -19.685  1.00  0.00           C  
ATOM    599  CG2 ILE A  40      10.553  15.369 -21.675  1.00  0.00           C  
ATOM    600  CD1 ILE A  40       8.006  15.701 -20.022  1.00  0.00           C  
ATOM    601  H   ILE A  40      10.835  14.953 -17.596  1.00  0.00           H  
ATOM    602  HA  ILE A  40       9.623  13.551 -19.889  1.00  0.00           H  
ATOM    603  HB  ILE A  40      11.440  15.999 -19.833  1.00  0.00           H  
ATOM    604 1HG1 ILE A  40       9.402  16.443 -18.605  1.00  0.00           H  
ATOM    605 2HG1 ILE A  40       9.394  17.301 -20.138  1.00  0.00           H  
ATOM    606 1HG2 ILE A  40      10.580  16.368 -22.110  1.00  0.00           H  
ATOM    607 2HG2 ILE A  40      11.433  14.811 -21.993  1.00  0.00           H  
ATOM    608 3HG2 ILE A  40       9.655  14.850 -22.010  1.00  0.00           H  
ATOM    609 1HD1 ILE A  40       7.210  16.349 -19.655  1.00  0.00           H  
ATOM    610 2HD1 ILE A  40       7.916  15.591 -21.103  1.00  0.00           H  
ATOM    611 3HD1 ILE A  40       7.922  14.723 -19.549  1.00  0.00           H  
ATOM    612  N   ALA A  41      11.522  12.236 -20.726  1.00  0.00           N  
ATOM    613  CA  ALA A  41      12.617  11.397 -21.199  1.00  0.00           C  
ATOM    614  C   ALA A  41      12.928  11.672 -22.664  1.00  0.00           C  
ATOM    615  O   ALA A  41      12.393  12.609 -23.257  1.00  0.00           O  
ATOM    616  CB  ALA A  41      12.282   9.926 -20.997  1.00  0.00           C  
ATOM    617  H   ALA A  41      10.576  12.012 -20.999  1.00  0.00           H  
ATOM    618  HA  ALA A  41      13.506  11.640 -20.617  1.00  0.00           H  
ATOM    619 1HB  ALA A  41      13.108   9.312 -21.355  1.00  0.00           H  
ATOM    620 2HB  ALA A  41      12.119   9.733 -19.936  1.00  0.00           H  
ATOM    621 3HB  ALA A  41      11.379   9.679 -21.553  1.00  0.00           H  
ATOM    622  N   ASN A  42      13.797  10.851 -23.244  1.00  0.00           N  
ATOM    623  CA  ASN A  42      14.235  11.046 -24.620  1.00  0.00           C  
ATOM    624  C   ASN A  42      13.110  10.751 -25.604  1.00  0.00           C  
ATOM    625  O   ASN A  42      12.186   9.997 -25.297  1.00  0.00           O  
ATOM    626  CB  ASN A  42      15.447  10.185 -24.922  1.00  0.00           C  
ATOM    627  CG  ASN A  42      16.675  10.633 -24.178  1.00  0.00           C  
ATOM    628  OD1 ASN A  42      16.852  11.828 -23.912  1.00  0.00           O  
ATOM    629  ND2 ASN A  42      17.525   9.699 -23.838  1.00  0.00           N  
ATOM    630  H   ASN A  42      14.163  10.071 -22.717  1.00  0.00           H  
ATOM    631  HA  ASN A  42      14.511  12.094 -24.750  1.00  0.00           H  
ATOM    632 1HB  ASN A  42      15.234   9.149 -24.656  1.00  0.00           H  
ATOM    633 2HB  ASN A  42      15.655  10.211 -25.992  1.00  0.00           H  
ATOM    634 1HD2 ASN A  42      18.360   9.939 -23.341  1.00  0.00           H  
ATOM    635 2HD2 ASN A  42      17.341   8.745 -24.074  1.00  0.00           H  
ATOM    636  N   PRO A  43      13.193  11.350 -26.787  1.00  0.00           N  
ATOM    637  CA  PRO A  43      12.229  11.085 -27.849  1.00  0.00           C  
ATOM    638  C   PRO A  43      12.144   9.596 -28.157  1.00  0.00           C  
ATOM    639  O   PRO A  43      13.136   8.874 -28.056  1.00  0.00           O  
ATOM    640  CB  PRO A  43      12.795  11.876 -29.033  1.00  0.00           C  
ATOM    641  CG  PRO A  43      13.583  12.971 -28.398  1.00  0.00           C  
ATOM    642  CD  PRO A  43      14.214  12.327 -27.192  1.00  0.00           C  
ATOM    643  HA  PRO A  43      11.245  11.475 -27.550  1.00  0.00           H  
ATOM    644 1HB  PRO A  43      13.410  11.218 -29.665  1.00  0.00           H  
ATOM    645 2HB  PRO A  43      11.974  12.250 -29.662  1.00  0.00           H  
ATOM    646 1HG  PRO A  43      14.327  13.363 -29.107  1.00  0.00           H  
ATOM    647 2HG  PRO A  43      12.923  13.810 -28.134  1.00  0.00           H  
ATOM    648 1HD  PRO A  43      15.157  11.843 -27.485  1.00  0.00           H  
ATOM    649 2HD  PRO A  43      14.393  13.091 -26.421  1.00  0.00           H  
ATOM    650  N   VAL A  44      10.953   9.142 -28.533  1.00  0.00           N  
ATOM    651  CA  VAL A  44      10.727   7.730 -28.819  1.00  0.00           C  
ATOM    652  C   VAL A  44      11.289   7.347 -30.182  1.00  0.00           C  
ATOM    653  O   VAL A  44      10.925   7.934 -31.202  1.00  0.00           O  
ATOM    654  CB  VAL A  44       9.221   7.412 -28.780  1.00  0.00           C  
ATOM    655  CG1 VAL A  44       8.973   5.962 -29.170  1.00  0.00           C  
ATOM    656  CG2 VAL A  44       8.667   7.700 -27.393  1.00  0.00           C  
ATOM    657  H   VAL A  44      10.185   9.791 -28.623  1.00  0.00           H  
ATOM    658  HA  VAL A  44      11.231   7.137 -28.055  1.00  0.00           H  
ATOM    659  HB  VAL A  44       8.708   8.034 -29.514  1.00  0.00           H  
ATOM    660 1HG1 VAL A  44       7.903   5.754 -29.137  1.00  0.00           H  
ATOM    661 2HG1 VAL A  44       9.345   5.788 -30.179  1.00  0.00           H  
ATOM    662 3HG1 VAL A  44       9.491   5.304 -28.472  1.00  0.00           H  
ATOM    663 1HG2 VAL A  44       7.601   7.473 -27.373  1.00  0.00           H  
ATOM    664 2HG2 VAL A  44       9.183   7.082 -26.659  1.00  0.00           H  
ATOM    665 3HG2 VAL A  44       8.818   8.753 -27.153  1.00  0.00           H  
ATOM    666  N   GLU A  45      12.178   6.360 -30.194  1.00  0.00           N  
ATOM    667  CA  GLU A  45      12.803   5.907 -31.431  1.00  0.00           C  
ATOM    668  C   GLU A  45      11.765   5.372 -32.409  1.00  0.00           C  
ATOM    669  O   GLU A  45      10.979   4.487 -32.072  1.00  0.00           O  
ATOM    670  CB  GLU A  45      13.846   4.826 -31.137  1.00  0.00           C  
ATOM    671  CG  GLU A  45      14.620   4.351 -32.358  1.00  0.00           C  
ATOM    672  CD  GLU A  45      15.661   3.318 -32.025  1.00  0.00           C  
ATOM    673  OE1 GLU A  45      15.791   2.983 -30.872  1.00  0.00           O  
ATOM    674  OE2 GLU A  45      16.326   2.862 -32.925  1.00  0.00           O  
ATOM    675  H   GLU A  45      12.426   5.911 -29.324  1.00  0.00           H  
ATOM    676  HA  GLU A  45      13.303   6.757 -31.898  1.00  0.00           H  
ATOM    677 1HB  GLU A  45      14.566   5.203 -30.410  1.00  0.00           H  
ATOM    678 2HB  GLU A  45      13.356   3.959 -30.693  1.00  0.00           H  
ATOM    679 1HG  GLU A  45      13.920   3.926 -33.077  1.00  0.00           H  
ATOM    680 2HG  GLU A  45      15.103   5.208 -32.826  1.00  0.00           H  
ATOM    681  N   GLY A  46      11.769   5.914 -33.623  1.00  0.00           N  
ATOM    682  CA  GLY A  46      10.852   5.466 -34.664  1.00  0.00           C  
ATOM    683  C   GLY A  46       9.475   6.096 -34.495  1.00  0.00           C  
ATOM    684  O   GLY A  46       8.483   5.593 -35.022  1.00  0.00           O  
ATOM    685  H   GLY A  46      12.423   6.655 -33.829  1.00  0.00           H  
ATOM    686 1HA  GLY A  46      11.257   5.725 -35.642  1.00  0.00           H  
ATOM    687 2HA  GLY A  46      10.765   4.380 -34.630  1.00  0.00           H  
ATOM    688  N   SER A  47       9.422   7.199 -33.756  1.00  0.00           N  
ATOM    689  CA  SER A  47       8.169   7.909 -33.528  1.00  0.00           C  
ATOM    690  C   SER A  47       8.395   9.413 -33.445  1.00  0.00           C  
ATOM    691  O   SER A  47       9.486   9.868 -33.102  1.00  0.00           O  
ATOM    692  CB  SER A  47       7.515   7.415 -32.252  1.00  0.00           C  
ATOM    693  OG  SER A  47       6.348   8.139 -31.973  1.00  0.00           O  
ATOM    694  H   SER A  47      10.272   7.556 -33.343  1.00  0.00           H  
ATOM    695  HA  SER A  47       7.500   7.709 -34.366  1.00  0.00           H  
ATOM    696 1HB  SER A  47       7.274   6.357 -32.353  1.00  0.00           H  
ATOM    697 2HB  SER A  47       8.214   7.514 -31.423  1.00  0.00           H  
ATOM    698  HG  SER A  47       5.635   7.497 -31.959  1.00  0.00           H  
ATOM    699  N   SER A  48       7.357  10.180 -33.760  1.00  0.00           N  
ATOM    700  CA  SER A  48       7.424  11.634 -33.670  1.00  0.00           C  
ATOM    701  C   SER A  48       7.045  12.118 -32.277  1.00  0.00           C  
ATOM    702  O   SER A  48       7.052  13.318 -32.002  1.00  0.00           O  
ATOM    703  CB  SER A  48       6.506  12.263 -34.701  1.00  0.00           C  
ATOM    704  OG  SER A  48       5.163  11.984 -34.414  1.00  0.00           O  
ATOM    705  H   SER A  48       6.500   9.745 -34.070  1.00  0.00           H  
ATOM    706  HA  SER A  48       8.449  11.946 -33.874  1.00  0.00           H  
ATOM    707 1HB  SER A  48       6.661  13.341 -34.715  1.00  0.00           H  
ATOM    708 2HB  SER A  48       6.756  11.883 -35.690  1.00  0.00           H  
ATOM    709  HG  SER A  48       5.082  12.028 -33.458  1.00  0.00           H  
ATOM    710  N   GLY A  49       6.713  11.177 -31.399  1.00  0.00           N  
ATOM    711  CA  GLY A  49       6.371  11.502 -30.019  1.00  0.00           C  
ATOM    712  C   GLY A  49       7.587  11.387 -29.109  1.00  0.00           C  
ATOM    713  O   GLY A  49       8.663  10.973 -29.543  1.00  0.00           O  
ATOM    714  H   GLY A  49       6.697  10.211 -31.695  1.00  0.00           H  
ATOM    715 1HA  GLY A  49       5.972  12.515 -29.972  1.00  0.00           H  
ATOM    716 2HA  GLY A  49       5.587  10.831 -29.671  1.00  0.00           H  
ATOM    717  N   ARG A  50       7.410  11.754 -27.844  1.00  0.00           N  
ATOM    718  CA  ARG A  50       8.509  11.753 -26.885  1.00  0.00           C  
ATOM    719  C   ARG A  50       8.130  11.004 -25.615  1.00  0.00           C  
ATOM    720  O   ARG A  50       6.993  11.085 -25.150  1.00  0.00           O  
ATOM    721  CB  ARG A  50       8.910  13.177 -26.530  1.00  0.00           C  
ATOM    722  CG  ARG A  50      10.116  13.291 -25.611  1.00  0.00           C  
ATOM    723  CD  ARG A  50      10.690  14.661 -25.625  1.00  0.00           C  
ATOM    724  NE  ARG A  50      11.914  14.745 -24.845  1.00  0.00           N  
ATOM    725  CZ  ARG A  50      12.707  15.832 -24.780  1.00  0.00           C  
ATOM    726  NH1 ARG A  50      12.393  16.916 -25.454  1.00  0.00           N  
ATOM    727  NH2 ARG A  50      13.802  15.808 -24.040  1.00  0.00           N  
ATOM    728  H   ARG A  50       6.491  12.042 -27.540  1.00  0.00           H  
ATOM    729  HA  ARG A  50       9.365  11.254 -27.340  1.00  0.00           H  
ATOM    730 1HB  ARG A  50       9.137  13.729 -27.441  1.00  0.00           H  
ATOM    731 2HB  ARG A  50       8.075  13.680 -26.042  1.00  0.00           H  
ATOM    732 1HG  ARG A  50       9.819  13.054 -24.589  1.00  0.00           H  
ATOM    733 2HG  ARG A  50      10.888  12.593 -25.936  1.00  0.00           H  
ATOM    734 1HD  ARG A  50      10.919  14.949 -26.651  1.00  0.00           H  
ATOM    735 2HD  ARG A  50       9.969  15.362 -25.205  1.00  0.00           H  
ATOM    736  HE  ARG A  50      12.188  13.930 -24.312  1.00  0.00           H  
ATOM    737 1HH1 ARG A  50      11.556  16.934 -26.020  1.00  0.00           H  
ATOM    738 2HH1 ARG A  50      12.988  17.731 -25.405  1.00  0.00           H  
ATOM    739 1HH2 ARG A  50      14.043  14.974 -23.522  1.00  0.00           H  
ATOM    740 2HH2 ARG A  50      14.396  16.622 -23.991  1.00  0.00           H  
ATOM    741  N   GLN A  51       9.089  10.274 -25.056  1.00  0.00           N  
ATOM    742  CA  GLN A  51       8.833   9.434 -23.892  1.00  0.00           C  
ATOM    743  C   GLN A  51       8.679  10.274 -22.630  1.00  0.00           C  
ATOM    744  O   GLN A  51       9.548  11.081 -22.300  1.00  0.00           O  
ATOM    745  CB  GLN A  51       9.962   8.416 -23.707  1.00  0.00           C  
ATOM    746  CG  GLN A  51       9.720   7.414 -22.591  1.00  0.00           C  
ATOM    747  CD  GLN A  51      10.871   6.440 -22.428  1.00  0.00           C  
ATOM    748  OE1 GLN A  51      12.038   6.839 -22.375  1.00  0.00           O  
ATOM    749  NE2 GLN A  51      10.550   5.154 -22.348  1.00  0.00           N  
ATOM    750  H   GLN A  51      10.020  10.301 -25.448  1.00  0.00           H  
ATOM    751  HA  GLN A  51       7.900   8.894 -24.053  1.00  0.00           H  
ATOM    752 1HB  GLN A  51      10.105   7.859 -24.633  1.00  0.00           H  
ATOM    753 2HB  GLN A  51      10.893   8.940 -23.493  1.00  0.00           H  
ATOM    754 1HG  GLN A  51       9.594   7.955 -21.653  1.00  0.00           H  
ATOM    755 2HG  GLN A  51       8.819   6.844 -22.817  1.00  0.00           H  
ATOM    756 1HE2 GLN A  51      11.267   4.464 -22.240  1.00  0.00           H  
ATOM    757 2HE2 GLN A  51       9.591   4.874 -22.395  1.00  0.00           H  
ATOM    758  N   VAL A  52       7.568  10.079 -21.929  1.00  0.00           N  
ATOM    759  CA  VAL A  52       7.340  10.747 -20.653  1.00  0.00           C  
ATOM    760  C   VAL A  52       6.941   9.750 -19.572  1.00  0.00           C  
ATOM    761  O   VAL A  52       6.112   8.870 -19.802  1.00  0.00           O  
ATOM    762  CB  VAL A  52       6.237  11.812 -20.797  1.00  0.00           C  
ATOM    763  CG1 VAL A  52       5.945  12.462 -19.453  1.00  0.00           C  
ATOM    764  CG2 VAL A  52       6.656  12.856 -21.821  1.00  0.00           C  
ATOM    765  H   VAL A  52       6.862   9.451 -22.288  1.00  0.00           H  
ATOM    766  HA  VAL A  52       8.265  11.239 -20.350  1.00  0.00           H  
ATOM    767  HB  VAL A  52       5.318  11.328 -21.126  1.00  0.00           H  
ATOM    768 1HG1 VAL A  52       5.163  13.212 -19.573  1.00  0.00           H  
ATOM    769 2HG1 VAL A  52       5.613  11.702 -18.746  1.00  0.00           H  
ATOM    770 3HG1 VAL A  52       6.850  12.939 -19.075  1.00  0.00           H  
ATOM    771 1HG2 VAL A  52       5.871  13.606 -21.918  1.00  0.00           H  
ATOM    772 2HG2 VAL A  52       7.579  13.336 -21.495  1.00  0.00           H  
ATOM    773 3HG2 VAL A  52       6.819  12.375 -22.785  1.00  0.00           H  
ATOM    774  N   THR A  53       7.536   9.894 -18.393  1.00  0.00           N  
ATOM    775  CA  THR A  53       7.293   8.967 -17.294  1.00  0.00           C  
ATOM    776  C   THR A  53       6.596   9.662 -16.131  1.00  0.00           C  
ATOM    777  O   THR A  53       6.894  10.814 -15.815  1.00  0.00           O  
ATOM    778  CB  THR A  53       8.607   8.331 -16.804  1.00  0.00           C  
ATOM    779  OG1 THR A  53       9.505   9.359 -16.368  1.00  0.00           O  
ATOM    780  CG2 THR A  53       9.261   7.532 -17.921  1.00  0.00           C  
ATOM    781  H   THR A  53       8.173  10.665 -18.254  1.00  0.00           H  
ATOM    782  HA  THR A  53       6.639   8.171 -17.651  1.00  0.00           H  
ATOM    783  HB  THR A  53       8.399   7.668 -15.964  1.00  0.00           H  
ATOM    784  HG1 THR A  53       9.467  10.098 -16.981  1.00  0.00           H  
ATOM    785 1HG2 THR A  53      10.188   7.089 -17.557  1.00  0.00           H  
ATOM    786 2HG2 THR A  53       8.585   6.742 -18.247  1.00  0.00           H  
ATOM    787 3HG2 THR A  53       9.480   8.191 -18.760  1.00  0.00           H  
ATOM    788  N   ILE A  54       5.667   8.955 -15.497  1.00  0.00           N  
ATOM    789  CA  ILE A  54       5.002   9.461 -14.302  1.00  0.00           C  
ATOM    790  C   ILE A  54       5.050   8.442 -13.172  1.00  0.00           C  
ATOM    791  O   ILE A  54       4.498   7.348 -13.285  1.00  0.00           O  
ATOM    792  CB  ILE A  54       3.537   9.827 -14.602  1.00  0.00           C  
ATOM    793  CG1 ILE A  54       3.462  10.826 -15.759  1.00  0.00           C  
ATOM    794  CG2 ILE A  54       2.865  10.393 -13.361  1.00  0.00           C  
ATOM    795  CD1 ILE A  54       2.052  11.140 -16.205  1.00  0.00           C  
ATOM    796  H   ILE A  54       5.414   8.044 -15.852  1.00  0.00           H  
ATOM    797  HA  ILE A  54       5.521  10.360 -13.973  1.00  0.00           H  
ATOM    798  HB  ILE A  54       2.997   8.935 -14.921  1.00  0.00           H  
ATOM    799 1HG1 ILE A  54       3.942  11.759 -15.466  1.00  0.00           H  
ATOM    800 2HG1 ILE A  54       4.010  10.433 -16.616  1.00  0.00           H  
ATOM    801 1HG2 ILE A  54       1.830  10.647 -13.591  1.00  0.00           H  
ATOM    802 2HG2 ILE A  54       2.888   9.651 -12.564  1.00  0.00           H  
ATOM    803 3HG2 ILE A  54       3.395  11.289 -13.037  1.00  0.00           H  
ATOM    804 1HD1 ILE A  54       2.081  11.854 -17.028  1.00  0.00           H  
ATOM    805 2HD1 ILE A  54       1.563  10.223 -16.538  1.00  0.00           H  
ATOM    806 3HD1 ILE A  54       1.494  11.568 -15.374  1.00  0.00           H  
ATOM    807  N   THR A  55       5.715   8.807 -12.081  1.00  0.00           N  
ATOM    808  CA  THR A  55       5.928   7.887 -10.969  1.00  0.00           C  
ATOM    809  C   THR A  55       5.109   8.296  -9.752  1.00  0.00           C  
ATOM    810  O   THR A  55       5.096   9.464  -9.364  1.00  0.00           O  
ATOM    811  CB  THR A  55       7.418   7.813 -10.589  1.00  0.00           C  
ATOM    812  OG1 THR A  55       8.175   7.327 -11.705  1.00  0.00           O  
ATOM    813  CG2 THR A  55       7.620   6.884  -9.402  1.00  0.00           C  
ATOM    814  H   THR A  55       6.082   9.746 -12.019  1.00  0.00           H  
ATOM    815  HA  THR A  55       5.602   6.893 -11.276  1.00  0.00           H  
ATOM    816  HB  THR A  55       7.778   8.808 -10.330  1.00  0.00           H  
ATOM    817  HG1 THR A  55       8.778   8.011 -12.005  1.00  0.00           H  
ATOM    818 1HG2 THR A  55       8.679   6.844  -9.147  1.00  0.00           H  
ATOM    819 2HG2 THR A  55       7.055   7.258  -8.548  1.00  0.00           H  
ATOM    820 3HG2 THR A  55       7.271   5.885  -9.658  1.00  0.00           H  
ATOM    821  N   GLY A  56       4.426   7.327  -9.152  1.00  0.00           N  
ATOM    822  CA  GLY A  56       3.648   7.573  -7.943  1.00  0.00           C  
ATOM    823  C   GLY A  56       2.469   6.614  -7.843  1.00  0.00           C  
ATOM    824  O   GLY A  56       2.490   5.526  -8.420  1.00  0.00           O  
ATOM    825  H   GLY A  56       4.447   6.396  -9.542  1.00  0.00           H  
ATOM    826 1HA  GLY A  56       4.289   7.460  -7.069  1.00  0.00           H  
ATOM    827 2HA  GLY A  56       3.286   8.600  -7.947  1.00  0.00           H  
ATOM    828  N   SER A  57       1.441   7.023  -7.108  1.00  0.00           N  
ATOM    829  CA  SER A  57       0.229   6.224  -6.974  1.00  0.00           C  
ATOM    830  C   SER A  57      -0.598   6.259  -8.253  1.00  0.00           C  
ATOM    831  O   SER A  57      -0.506   7.203  -9.037  1.00  0.00           O  
ATOM    832  CB  SER A  57      -0.603   6.728  -5.810  1.00  0.00           C  
ATOM    833  OG  SER A  57      -1.120   8.002  -6.077  1.00  0.00           O  
ATOM    834  H   SER A  57       1.500   7.911  -6.630  1.00  0.00           H  
ATOM    835  HA  SER A  57       0.515   5.190  -6.780  1.00  0.00           H  
ATOM    836 1HB  SER A  57      -1.420   6.033  -5.619  1.00  0.00           H  
ATOM    837 2HB  SER A  57       0.013   6.763  -4.912  1.00  0.00           H  
ATOM    838  HG  SER A  57      -1.356   8.376  -5.224  1.00  0.00           H  
ATOM    839  N   ALA A  58      -1.407   5.224  -8.457  1.00  0.00           N  
ATOM    840  CA  ALA A  58      -2.252   5.134  -9.641  1.00  0.00           C  
ATOM    841  C   ALA A  58      -3.178   6.339  -9.749  1.00  0.00           C  
ATOM    842  O   ALA A  58      -3.438   6.837 -10.844  1.00  0.00           O  
ATOM    843  CB  ALA A  58      -3.061   3.845  -9.619  1.00  0.00           C  
ATOM    844  H   ALA A  58      -1.436   4.480  -7.774  1.00  0.00           H  
ATOM    845  HA  ALA A  58      -1.606   5.130 -10.519  1.00  0.00           H  
ATOM    846 1HB  ALA A  58      -3.687   3.793 -10.509  1.00  0.00           H  
ATOM    847 2HB  ALA A  58      -2.383   2.991  -9.600  1.00  0.00           H  
ATOM    848 3HB  ALA A  58      -3.691   3.827  -8.731  1.00  0.00           H  
ATOM    849  N   ALA A  59      -3.674   6.802  -8.607  1.00  0.00           N  
ATOM    850  CA  ALA A  59      -4.548   7.968  -8.568  1.00  0.00           C  
ATOM    851  C   ALA A  59      -3.812   9.223  -9.019  1.00  0.00           C  
ATOM    852  O   ALA A  59      -4.297   9.967  -9.871  1.00  0.00           O  
ATOM    853  CB  ALA A  59      -5.113   8.160  -7.168  1.00  0.00           C  
ATOM    854  H   ALA A  59      -3.440   6.334  -7.743  1.00  0.00           H  
ATOM    855  HA  ALA A  59      -5.372   7.797  -9.261  1.00  0.00           H  
ATOM    856 1HB  ALA A  59      -5.764   9.035  -7.155  1.00  0.00           H  
ATOM    857 2HB  ALA A  59      -5.686   7.278  -6.883  1.00  0.00           H  
ATOM    858 3HB  ALA A  59      -4.296   8.305  -6.463  1.00  0.00           H  
ATOM    859  N   SER A  60      -2.638   9.454  -8.441  1.00  0.00           N  
ATOM    860  CA  SER A  60      -1.863  10.654  -8.732  1.00  0.00           C  
ATOM    861  C   SER A  60      -1.351  10.645 -10.167  1.00  0.00           C  
ATOM    862  O   SER A  60      -1.186  11.697 -10.784  1.00  0.00           O  
ATOM    863  CB  SER A  60      -0.697  10.769  -7.770  1.00  0.00           C  
ATOM    864  OG  SER A  60       0.169   9.676  -7.898  1.00  0.00           O  
ATOM    865  H   SER A  60      -2.272   8.780  -7.783  1.00  0.00           H  
ATOM    866  HA  SER A  60      -2.511  11.523  -8.606  1.00  0.00           H  
ATOM    867 1HB  SER A  60      -0.153  11.693  -7.967  1.00  0.00           H  
ATOM    868 2HB  SER A  60      -1.072  10.822  -6.749  1.00  0.00           H  
ATOM    869  HG  SER A  60      -0.212   8.973  -7.366  1.00  0.00           H  
ATOM    870  N   ILE A  61      -1.100   9.450 -10.692  1.00  0.00           N  
ATOM    871  CA  ILE A  61      -0.720   9.293 -12.091  1.00  0.00           C  
ATOM    872  C   ILE A  61      -1.855   9.705 -13.020  1.00  0.00           C  
ATOM    873  O   ILE A  61      -1.644  10.438 -13.986  1.00  0.00           O  
ATOM    874  CB  ILE A  61      -0.314   7.838 -12.389  1.00  0.00           C  
ATOM    875  CG1 ILE A  61       1.003   7.497 -11.688  1.00  0.00           C  
ATOM    876  CG2 ILE A  61      -0.196   7.616 -13.889  1.00  0.00           C  
ATOM    877  CD1 ILE A  61       1.325   6.019 -11.678  1.00  0.00           C  
ATOM    878  H   ILE A  61      -1.174   8.630 -10.107  1.00  0.00           H  
ATOM    879  HA  ILE A  61       0.135   9.937 -12.291  1.00  0.00           H  
ATOM    880  HB  ILE A  61      -1.068   7.161 -11.990  1.00  0.00           H  
ATOM    881 1HG1 ILE A  61       1.823   8.021 -12.179  1.00  0.00           H  
ATOM    882 2HG1 ILE A  61       0.966   7.843 -10.655  1.00  0.00           H  
ATOM    883 1HG2 ILE A  61       0.092   6.583 -14.083  1.00  0.00           H  
ATOM    884 2HG2 ILE A  61      -1.155   7.820 -14.364  1.00  0.00           H  
ATOM    885 3HG2 ILE A  61       0.561   8.286 -14.298  1.00  0.00           H  
ATOM    886 1HD1 ILE A  61       2.272   5.857 -11.164  1.00  0.00           H  
ATOM    887 2HD1 ILE A  61       0.533   5.478 -11.160  1.00  0.00           H  
ATOM    888 3HD1 ILE A  61       1.402   5.657 -12.702  1.00  0.00           H  
ATOM    889  N   SER A  62      -3.059   9.230 -12.721  1.00  0.00           N  
ATOM    890  CA  SER A  62      -4.228   9.538 -13.536  1.00  0.00           C  
ATOM    891  C   SER A  62      -4.566  11.022 -13.476  1.00  0.00           C  
ATOM    892  O   SER A  62      -5.084  11.590 -14.438  1.00  0.00           O  
ATOM    893  CB  SER A  62      -5.418   8.721 -13.073  1.00  0.00           C  
ATOM    894  OG  SER A  62      -5.859   9.145 -11.813  1.00  0.00           O  
ATOM    895  H   SER A  62      -3.168   8.641 -11.908  1.00  0.00           H  
ATOM    896  HA  SER A  62      -4.005   9.280 -14.572  1.00  0.00           H  
ATOM    897 1HB  SER A  62      -6.228   8.815 -13.796  1.00  0.00           H  
ATOM    898 2HB  SER A  62      -5.140   7.668 -13.028  1.00  0.00           H  
ATOM    899  HG  SER A  62      -5.070   9.397 -11.327  1.00  0.00           H  
ATOM    900  N   LEU A  63      -4.270  11.646 -12.341  1.00  0.00           N  
ATOM    901  CA  LEU A  63      -4.428  13.088 -12.195  1.00  0.00           C  
ATOM    902  C   LEU A  63      -3.443  13.842 -13.079  1.00  0.00           C  
ATOM    903  O   LEU A  63      -3.802  14.827 -13.724  1.00  0.00           O  
ATOM    904  CB  LEU A  63      -4.227  13.498 -10.731  1.00  0.00           C  
ATOM    905  CG  LEU A  63      -5.338  13.072  -9.762  1.00  0.00           C  
ATOM    906  CD1 LEU A  63      -4.914  13.385  -8.334  1.00  0.00           C  
ATOM    907  CD2 LEU A  63      -6.628  13.795 -10.121  1.00  0.00           C  
ATOM    908  H   LEU A  63      -3.926  11.107 -11.559  1.00  0.00           H  
ATOM    909  HA  LEU A  63      -5.439  13.358 -12.499  1.00  0.00           H  
ATOM    910 1HB  LEU A  63      -3.293  13.065 -10.374  1.00  0.00           H  
ATOM    911 2HB  LEU A  63      -4.142  14.583 -10.682  1.00  0.00           H  
ATOM    912  HG  LEU A  63      -5.493  11.996  -9.837  1.00  0.00           H  
ATOM    913 1HD1 LEU A  63      -5.704  13.082  -7.646  1.00  0.00           H  
ATOM    914 2HD1 LEU A  63      -4.000  12.839  -8.098  1.00  0.00           H  
ATOM    915 3HD1 LEU A  63      -4.736  14.454  -8.233  1.00  0.00           H  
ATOM    916 1HD2 LEU A  63      -7.418  13.492  -9.433  1.00  0.00           H  
ATOM    917 2HD2 LEU A  63      -6.475  14.872 -10.045  1.00  0.00           H  
ATOM    918 3HD2 LEU A  63      -6.917  13.540 -11.140  1.00  0.00           H  
ATOM    919  N   ALA A  64      -2.200  13.374 -13.105  1.00  0.00           N  
ATOM    920  CA  ALA A  64      -1.185  13.944 -13.982  1.00  0.00           C  
ATOM    921  C   ALA A  64      -1.558  13.762 -15.448  1.00  0.00           C  
ATOM    922  O   ALA A  64      -1.377  14.668 -16.262  1.00  0.00           O  
ATOM    923  CB  ALA A  64       0.173  13.316 -13.700  1.00  0.00           C  
ATOM    924  H   ALA A  64      -1.952  12.603 -12.502  1.00  0.00           H  
ATOM    925  HA  ALA A  64      -1.127  15.014 -13.783  1.00  0.00           H  
ATOM    926 1HB  ALA A  64       0.920  13.752 -14.363  1.00  0.00           H  
ATOM    927 2HB  ALA A  64       0.452  13.505 -12.664  1.00  0.00           H  
ATOM    928 3HB  ALA A  64       0.119  12.242 -13.871  1.00  0.00           H  
ATOM    929  N   GLN A  65      -2.079  12.586 -15.779  1.00  0.00           N  
ATOM    930  CA  GLN A  65      -2.518  12.298 -17.139  1.00  0.00           C  
ATOM    931  C   GLN A  65      -3.630  13.245 -17.571  1.00  0.00           C  
ATOM    932  O   GLN A  65      -3.626  13.752 -18.693  1.00  0.00           O  
ATOM    933  CB  GLN A  65      -2.994  10.847 -17.253  1.00  0.00           C  
ATOM    934  CG  GLN A  65      -1.881   9.818 -17.158  1.00  0.00           C  
ATOM    935  CD  GLN A  65      -2.409   8.398 -17.091  1.00  0.00           C  
ATOM    936  OE1 GLN A  65      -3.599   8.174 -16.852  1.00  0.00           O  
ATOM    937  NE2 GLN A  65      -1.527   7.428 -17.301  1.00  0.00           N  
ATOM    938  H   GLN A  65      -2.174  11.873 -15.070  1.00  0.00           H  
ATOM    939  HA  GLN A  65      -1.674  12.441 -17.813  1.00  0.00           H  
ATOM    940 1HB  GLN A  65      -3.714  10.637 -16.462  1.00  0.00           H  
ATOM    941 2HB  GLN A  65      -3.503  10.705 -18.206  1.00  0.00           H  
ATOM    942 1HG  GLN A  65      -1.244   9.904 -18.039  1.00  0.00           H  
ATOM    943 2HG  GLN A  65      -1.298  10.009 -16.257  1.00  0.00           H  
ATOM    944 1HE2 GLN A  65      -1.817   6.471 -17.269  1.00  0.00           H  
ATOM    945 2HE2 GLN A  65      -0.571   7.653 -17.492  1.00  0.00           H  
ATOM    946  N   TYR A  66      -4.582  13.481 -16.674  1.00  0.00           N  
ATOM    947  CA  TYR A  66      -5.659  14.429 -16.931  1.00  0.00           C  
ATOM    948  C   TYR A  66      -5.109  15.812 -17.257  1.00  0.00           C  
ATOM    949  O   TYR A  66      -5.493  16.424 -18.254  1.00  0.00           O  
ATOM    950  CB  TYR A  66      -6.604  14.504 -15.730  1.00  0.00           C  
ATOM    951  CG  TYR A  66      -7.650  15.591 -15.843  1.00  0.00           C  
ATOM    952  CD1 TYR A  66      -8.798  15.374 -16.590  1.00  0.00           C  
ATOM    953  CD2 TYR A  66      -7.460  16.805 -15.199  1.00  0.00           C  
ATOM    954  CE1 TYR A  66      -9.753  16.368 -16.693  1.00  0.00           C  
ATOM    955  CE2 TYR A  66      -8.415  17.798 -15.302  1.00  0.00           C  
ATOM    956  CZ  TYR A  66      -9.557  17.582 -16.045  1.00  0.00           C  
ATOM    957  OH  TYR A  66     -10.508  18.571 -16.147  1.00  0.00           O  
ATOM    958  H   TYR A  66      -4.558  12.990 -15.792  1.00  0.00           H  
ATOM    959  HA  TYR A  66      -6.223  14.085 -17.798  1.00  0.00           H  
ATOM    960 1HB  TYR A  66      -7.118  13.549 -15.611  1.00  0.00           H  
ATOM    961 2HB  TYR A  66      -6.027  14.680 -14.823  1.00  0.00           H  
ATOM    962  HD1 TYR A  66      -8.947  14.420 -17.096  1.00  0.00           H  
ATOM    963  HD2 TYR A  66      -6.557  16.975 -14.612  1.00  0.00           H  
ATOM    964  HE1 TYR A  66     -10.655  16.197 -17.280  1.00  0.00           H  
ATOM    965  HE2 TYR A  66      -8.265  18.752 -14.796  1.00  0.00           H  
ATOM    966  HH  TYR A  66     -11.249  18.249 -16.665  1.00  0.00           H  
ATOM    967  N   LEU A  67      -4.208  16.299 -16.411  1.00  0.00           N  
ATOM    968  CA  LEU A  67      -3.646  17.634 -16.576  1.00  0.00           C  
ATOM    969  C   LEU A  67      -2.848  17.740 -17.870  1.00  0.00           C  
ATOM    970  O   LEU A  67      -2.883  18.766 -18.549  1.00  0.00           O  
ATOM    971  CB  LEU A  67      -2.745  17.981 -15.384  1.00  0.00           C  
ATOM    972  CG  LEU A  67      -3.460  18.145 -14.036  1.00  0.00           C  
ATOM    973  CD1 LEU A  67      -2.427  18.292 -12.927  1.00  0.00           C  
ATOM    974  CD2 LEU A  67      -4.378  19.358 -14.093  1.00  0.00           C  
ATOM    975  H   LEU A  67      -3.905  15.730 -15.634  1.00  0.00           H  
ATOM    976  HA  LEU A  67      -4.464  18.352 -16.618  1.00  0.00           H  
ATOM    977 1HB  LEU A  67      -2.001  17.195 -15.270  1.00  0.00           H  
ATOM    978 2HB  LEU A  67      -2.227  18.915 -15.600  1.00  0.00           H  
ATOM    979  HG  LEU A  67      -4.050  17.253 -13.826  1.00  0.00           H  
ATOM    980 1HD1 LEU A  67      -2.935  18.409 -11.970  1.00  0.00           H  
ATOM    981 2HD1 LEU A  67      -1.797  17.403 -12.897  1.00  0.00           H  
ATOM    982 3HD1 LEU A  67      -1.810  19.169 -13.119  1.00  0.00           H  
ATOM    983 1HD2 LEU A  67      -4.886  19.474 -13.135  1.00  0.00           H  
ATOM    984 2HD2 LEU A  67      -3.788  20.251 -14.301  1.00  0.00           H  
ATOM    985 3HD2 LEU A  67      -5.117  19.218 -14.882  1.00  0.00           H  
ATOM    986  N   ILE A  68      -2.130  16.674 -18.205  1.00  0.00           N  
ATOM    987  CA  ILE A  68      -1.424  16.595 -19.478  1.00  0.00           C  
ATOM    988  C   ILE A  68      -2.392  16.674 -20.651  1.00  0.00           C  
ATOM    989  O   ILE A  68      -2.182  17.440 -21.592  1.00  0.00           O  
ATOM    990  CB  ILE A  68      -0.607  15.294 -19.574  1.00  0.00           C  
ATOM    991  CG1 ILE A  68       0.581  15.337 -18.609  1.00  0.00           C  
ATOM    992  CG2 ILE A  68      -0.130  15.068 -21.000  1.00  0.00           C  
ATOM    993  CD1 ILE A  68       1.268  14.003 -18.425  1.00  0.00           C  
ATOM    994  H   ILE A  68      -2.072  15.897 -17.562  1.00  0.00           H  
ATOM    995  HA  ILE A  68      -0.738  17.438 -19.546  1.00  0.00           H  
ATOM    996  HB  ILE A  68      -1.228  14.451 -19.271  1.00  0.00           H  
ATOM    997 1HG1 ILE A  68       1.318  16.054 -18.971  1.00  0.00           H  
ATOM    998 2HG1 ILE A  68       0.243  15.683 -17.631  1.00  0.00           H  
ATOM    999 1HG2 ILE A  68       0.447  14.145 -21.049  1.00  0.00           H  
ATOM   1000 2HG2 ILE A  68      -0.990  14.995 -21.664  1.00  0.00           H  
ATOM   1001 3HG2 ILE A  68       0.497  15.904 -21.310  1.00  0.00           H  
ATOM   1002 1HD1 ILE A  68       2.098  14.114 -17.728  1.00  0.00           H  
ATOM   1003 2HD1 ILE A  68       0.556  13.278 -18.029  1.00  0.00           H  
ATOM   1004 3HD1 ILE A  68       1.646  13.654 -19.385  1.00  0.00           H  
ATOM   1005  N   ASN A  69      -3.455  15.879 -20.590  1.00  0.00           N  
ATOM   1006  CA  ASN A  69      -4.458  15.857 -21.647  1.00  0.00           C  
ATOM   1007  C   ASN A  69      -5.108  17.225 -21.818  1.00  0.00           C  
ATOM   1008  O   ASN A  69      -5.417  17.641 -22.935  1.00  0.00           O  
ATOM   1009  CB  ASN A  69      -5.508  14.798 -21.366  1.00  0.00           C  
ATOM   1010  CG  ASN A  69      -4.993  13.402 -21.582  1.00  0.00           C  
ATOM   1011  OD1 ASN A  69      -3.996  13.197 -22.284  1.00  0.00           O  
ATOM   1012  ND2 ASN A  69      -5.654  12.439 -20.993  1.00  0.00           N  
ATOM   1013  H   ASN A  69      -3.571  15.274 -19.790  1.00  0.00           H  
ATOM   1014  HA  ASN A  69      -3.963  15.615 -22.589  1.00  0.00           H  
ATOM   1015 1HB  ASN A  69      -5.852  14.891 -20.335  1.00  0.00           H  
ATOM   1016 2HB  ASN A  69      -6.370  14.959 -22.014  1.00  0.00           H  
ATOM   1017 1HD2 ASN A  69      -5.357  11.490 -21.101  1.00  0.00           H  
ATOM   1018 2HD2 ASN A  69      -6.455  12.651 -20.434  1.00  0.00           H  
ATOM   1019  N   ALA A  70      -5.313  17.920 -20.705  1.00  0.00           N  
ATOM   1020  CA  ALA A  70      -5.861  19.271 -20.735  1.00  0.00           C  
ATOM   1021  C   ALA A  70      -4.942  20.221 -21.491  1.00  0.00           C  
ATOM   1022  O   ALA A  70      -5.405  21.099 -22.220  1.00  0.00           O  
ATOM   1023  CB  ALA A  70      -6.097  19.778 -19.320  1.00  0.00           C  
ATOM   1024  H   ALA A  70      -5.084  17.502 -19.814  1.00  0.00           H  
ATOM   1025  HA  ALA A  70      -6.814  19.238 -21.262  1.00  0.00           H  
ATOM   1026 1HB  ALA A  70      -6.506  20.788 -19.359  1.00  0.00           H  
ATOM   1027 2HB  ALA A  70      -6.802  19.121 -18.810  1.00  0.00           H  
ATOM   1028 3HB  ALA A  70      -5.154  19.790 -18.776  1.00  0.00           H  
ATOM   1029  N   ARG A  71      -3.637  20.041 -21.314  1.00  0.00           N  
ATOM   1030  CA  ARG A  71      -2.650  20.857 -22.010  1.00  0.00           C  
ATOM   1031  C   ARG A  71      -2.506  20.429 -23.464  1.00  0.00           C  
ATOM   1032  O   ARG A  71      -2.216  21.247 -24.337  1.00  0.00           O  
ATOM   1033  CB  ARG A  71      -1.296  20.763 -21.321  1.00  0.00           C  
ATOM   1034  CG  ARG A  71      -1.205  21.492 -19.989  1.00  0.00           C  
ATOM   1035  CD  ARG A  71      -1.287  22.965 -20.163  1.00  0.00           C  
ATOM   1036  NE  ARG A  71      -1.014  23.673 -18.922  1.00  0.00           N  
ATOM   1037  CZ  ARG A  71      -1.114  25.007 -18.765  1.00  0.00           C  
ATOM   1038  NH1 ARG A  71      -1.482  25.763 -19.776  1.00  0.00           N  
ATOM   1039  NH2 ARG A  71      -0.844  25.557 -17.594  1.00  0.00           N  
ATOM   1040  H   ARG A  71      -3.322  19.319 -20.682  1.00  0.00           H  
ATOM   1041  HA  ARG A  71      -2.981  21.896 -21.985  1.00  0.00           H  
ATOM   1042 1HB  ARG A  71      -1.052  19.718 -21.141  1.00  0.00           H  
ATOM   1043 2HB  ARG A  71      -0.526  21.173 -21.974  1.00  0.00           H  
ATOM   1044 1HG  ARG A  71      -2.025  21.177 -19.345  1.00  0.00           H  
ATOM   1045 2HG  ARG A  71      -0.254  21.255 -19.509  1.00  0.00           H  
ATOM   1046 1HD  ARG A  71      -0.556  23.285 -20.905  1.00  0.00           H  
ATOM   1047 2HD  ARG A  71      -2.287  23.237 -20.497  1.00  0.00           H  
ATOM   1048  HE  ARG A  71      -0.728  23.125 -18.121  1.00  0.00           H  
ATOM   1049 1HH1 ARG A  71      -1.689  25.343 -20.671  1.00  0.00           H  
ATOM   1050 2HH1 ARG A  71      -1.557  26.763 -19.658  1.00  0.00           H  
ATOM   1051 1HH2 ARG A  71      -0.561  24.976 -16.816  1.00  0.00           H  
ATOM   1052 2HH2 ARG A  71      -0.919  26.556 -17.476  1.00  0.00           H  
ATOM   1053  N   LEU A  72      -2.711  19.141 -23.719  1.00  0.00           N  
ATOM   1054  CA  LEU A  72      -2.660  18.611 -25.077  1.00  0.00           C  
ATOM   1055  C   LEU A  72      -3.825  19.125 -25.913  1.00  0.00           C  
ATOM   1056  O   LEU A  72      -3.680  19.378 -27.109  1.00  0.00           O  
ATOM   1057  CB  LEU A  72      -2.680  17.078 -25.048  1.00  0.00           C  
ATOM   1058  CG  LEU A  72      -1.417  16.407 -24.493  1.00  0.00           C  
ATOM   1059  CD1 LEU A  72      -1.635  14.902 -24.413  1.00  0.00           C  
ATOM   1060  CD2 LEU A  72      -0.230  16.741 -25.385  1.00  0.00           C  
ATOM   1061  H   LEU A  72      -2.907  18.513 -22.953  1.00  0.00           H  
ATOM   1062  HA  LEU A  72      -1.732  18.941 -25.542  1.00  0.00           H  
ATOM   1063 1HB  LEU A  72      -3.522  16.752 -24.441  1.00  0.00           H  
ATOM   1064 2HB  LEU A  72      -2.829  16.713 -26.065  1.00  0.00           H  
ATOM   1065  HG  LEU A  72      -1.226  16.770 -23.483  1.00  0.00           H  
ATOM   1066 1HD1 LEU A  72      -0.737  14.425 -24.018  1.00  0.00           H  
ATOM   1067 2HD1 LEU A  72      -2.477  14.690 -23.754  1.00  0.00           H  
ATOM   1068 3HD1 LEU A  72      -1.845  14.511 -25.408  1.00  0.00           H  
ATOM   1069 1HD2 LEU A  72       0.668  16.264 -24.989  1.00  0.00           H  
ATOM   1070 2HD2 LEU A  72      -0.420  16.376 -26.394  1.00  0.00           H  
ATOM   1071 3HD2 LEU A  72      -0.087  17.821 -25.410  1.00  0.00           H  
ATOM   1072  N   SER A  73      -4.982  19.277 -25.276  1.00  0.00           N  
ATOM   1073  CA  SER A  73      -6.167  19.790 -25.952  1.00  0.00           C  
ATOM   1074  C   SER A  73      -6.006  21.263 -26.305  1.00  0.00           C  
ATOM   1075  O   SER A  73      -5.375  21.583 -27.274  1.00  0.00           O  
ATOM   1076  OXT SER A  73      -6.511  22.104 -25.613  1.00  0.00           O  
ATOM   1077  CB  SER A  73      -7.391  19.601 -25.077  1.00  0.00           C  
ATOM   1078  OG  SER A  73      -8.526  20.168 -25.671  1.00  0.00           O  
ATOM   1079  H   SER A  73      -5.041  19.030 -24.298  1.00  0.00           H  
ATOM   1080  HA  SER A  73      -6.307  19.230 -26.878  1.00  0.00           H  
ATOM   1081 1HB  SER A  73      -7.557  18.537 -24.910  1.00  0.00           H  
ATOM   1082 2HB  SER A  73      -7.217  20.061 -24.105  1.00  0.00           H  
ATOM   1083  HG  SER A  73      -8.850  20.824 -25.050  1.00  0.00           H  
TER                                                                             
# All scores below are weighted scores, not raw scores.
#BEGIN_POSE_ENERGIES_TABLE batch_000322_000281_0001.pdb
label fa_atr fa_rep fa_sol fa_intra_rep fa_elec pro_close hbond_sr_bb hbond_lr_bb hbond_bb_sc hbond_sc dslf_fa13 atom_pair_constraint rama omega fa_dun p_aa_pp ref rdc total
weights 1 1 1 1 1 1 1 1 1 1 1 1 1 1 1 1 1 1 NA
pose#END_POSE_ENERGIES_TABLE batch_000322_000281_0001.pdb
ENDMDL
MODEL        5
REMARK ROSETTA-TAG batch_000322_000287_0001
ATOM      1  N   ALA A   1      10.132   3.526   1.877  1.00  0.00           N  
ATOM      2  CA  ALA A   1       8.896   4.061   1.319  1.00  0.00           C  
ATOM      3  C   ALA A   1       8.161   3.008   0.500  1.00  0.00           C  
ATOM      4  O   ALA A   1       8.763   2.047   0.022  1.00  0.00           O  
ATOM      5  CB  ALA A   1       9.187   5.287   0.466  1.00  0.00           C  
ATOM      6 1H   ALA A   1      10.594   4.236   2.409  1.00  0.00           H  
ATOM      7 2H   ALA A   1       9.922   2.749   2.471  1.00  0.00           H  
ATOM      8 3H   ALA A   1      10.731   3.224   1.135  1.00  0.00           H  
ATOM      9  HA  ALA A   1       8.249   4.352   2.147  1.00  0.00           H  
ATOM     10 1HB  ALA A   1       8.255   5.675   0.057  1.00  0.00           H  
ATOM     11 2HB  ALA A   1       9.661   6.053   1.080  1.00  0.00           H  
ATOM     12 3HB  ALA A   1       9.855   5.013  -0.349  1.00  0.00           H  
ATOM     13  N   SER A   2       6.855   3.196   0.341  1.00  0.00           N  
ATOM     14  CA  SER A   2       6.038   2.274  -0.440  1.00  0.00           C  
ATOM     15  C   SER A   2       6.379   2.356  -1.922  1.00  0.00           C  
ATOM     16  O   SER A   2       6.634   3.437  -2.452  1.00  0.00           O  
ATOM     17  CB  SER A   2       4.567   2.578  -0.233  1.00  0.00           C  
ATOM     18  OG  SER A   2       3.766   1.747  -1.028  1.00  0.00           O  
ATOM     19  H   SER A   2       6.417   3.998   0.771  1.00  0.00           H  
ATOM     20  HA  SER A   2       6.239   1.258  -0.097  1.00  0.00           H  
ATOM     21 1HB  SER A   2       4.311   2.438   0.817  1.00  0.00           H  
ATOM     22 2HB  SER A   2       4.372   3.620  -0.481  1.00  0.00           H  
ATOM     23  HG  SER A   2       4.028   1.918  -1.936  1.00  0.00           H  
ATOM     24  N   THR A   3       6.382   1.205  -2.587  1.00  0.00           N  
ATOM     25  CA  THR A   3       6.691   1.144  -4.011  1.00  0.00           C  
ATOM     26  C   THR A   3       5.682   1.940  -4.828  1.00  0.00           C  
ATOM     27  O   THR A   3       4.472   1.766  -4.678  1.00  0.00           O  
ATOM     28  CB  THR A   3       6.727  -0.312  -4.508  1.00  0.00           C  
ATOM     29  OG1 THR A   3       7.714  -1.047  -3.773  1.00  0.00           O  
ATOM     30  CG2 THR A   3       7.064  -0.362  -5.991  1.00  0.00           C  
ATOM     31  H   THR A   3       6.165   0.351  -2.094  1.00  0.00           H  
ATOM     32  HA  THR A   3       7.675   1.586  -4.170  1.00  0.00           H  
ATOM     33  HB  THR A   3       5.754  -0.776  -4.347  1.00  0.00           H  
ATOM     34  HG1 THR A   3       8.494  -0.502  -3.653  1.00  0.00           H  
ATOM     35 1HG2 THR A   3       7.084  -1.399  -6.325  1.00  0.00           H  
ATOM     36 2HG2 THR A   3       6.309   0.187  -6.554  1.00  0.00           H  
ATOM     37 3HG2 THR A   3       8.040   0.092  -6.157  1.00  0.00           H  
ATOM     38  N   GLN A   4       6.185   2.814  -5.693  1.00  0.00           N  
ATOM     39  CA  GLN A   4       5.328   3.638  -6.536  1.00  0.00           C  
ATOM     40  C   GLN A   4       5.183   3.038  -7.929  1.00  0.00           C  
ATOM     41  O   GLN A   4       5.966   2.175  -8.328  1.00  0.00           O  
ATOM     42  CB  GLN A   4       5.883   5.062  -6.636  1.00  0.00           C  
ATOM     43  CG  GLN A   4       6.062   5.755  -5.296  1.00  0.00           C  
ATOM     44  CD  GLN A   4       4.748   5.941  -4.561  1.00  0.00           C  
ATOM     45  OE1 GLN A   4       3.831   6.601  -5.057  1.00  0.00           O  
ATOM     46  NE2 GLN A   4       4.649   5.359  -3.372  1.00  0.00           N  
ATOM     47  H   GLN A   4       7.188   2.909  -5.769  1.00  0.00           H  
ATOM     48  HA  GLN A   4       4.337   3.682  -6.084  1.00  0.00           H  
ATOM     49 1HB  GLN A   4       6.852   5.040  -7.135  1.00  0.00           H  
ATOM     50 2HB  GLN A   4       5.215   5.671  -7.244  1.00  0.00           H  
ATOM     51 1HG  GLN A   4       6.721   5.152  -4.671  1.00  0.00           H  
ATOM     52 2HG  GLN A   4       6.502   6.738  -5.463  1.00  0.00           H  
ATOM     53 1HE2 GLN A   4       3.806   5.446  -2.840  1.00  0.00           H  
ATOM     54 2HE2 GLN A   4       5.417   4.832  -3.007  1.00  0.00           H  
ATOM     55  N   THR A   5       4.178   3.500  -8.665  1.00  0.00           N  
ATOM     56  CA  THR A   5       3.925   3.004 -10.013  1.00  0.00           C  
ATOM     57  C   THR A   5       4.335   4.029 -11.062  1.00  0.00           C  
ATOM     58  O   THR A   5       4.006   5.210 -10.953  1.00  0.00           O  
ATOM     59  CB  THR A   5       2.441   2.638 -10.199  1.00  0.00           C  
ATOM     60  OG1 THR A   5       2.085   1.594  -9.284  1.00  0.00           O  
ATOM     61  CG2 THR A   5       2.182   2.170 -11.623  1.00  0.00           C  
ATOM     62  H   THR A   5       3.574   4.212  -8.281  1.00  0.00           H  
ATOM     63  HA  THR A   5       4.522   2.105 -10.169  1.00  0.00           H  
ATOM     64  HB  THR A   5       1.822   3.512  -9.992  1.00  0.00           H  
ATOM     65  HG1 THR A   5       2.855   1.346  -8.767  1.00  0.00           H  
ATOM     66 1HG2 THR A   5       1.128   1.916 -11.736  1.00  0.00           H  
ATOM     67 2HG2 THR A   5       2.441   2.966 -12.321  1.00  0.00           H  
ATOM     68 3HG2 THR A   5       2.790   1.291 -11.833  1.00  0.00           H  
ATOM     69  N   THR A   6       5.057   3.570 -12.080  1.00  0.00           N  
ATOM     70  CA  THR A   6       5.548   4.453 -13.130  1.00  0.00           C  
ATOM     71  C   THR A   6       4.788   4.236 -14.432  1.00  0.00           C  
ATOM     72  O   THR A   6       4.721   3.119 -14.945  1.00  0.00           O  
ATOM     73  CB  THR A   6       7.055   4.244 -13.371  1.00  0.00           C  
ATOM     74  OG1 THR A   6       7.781   4.570 -12.178  1.00  0.00           O  
ATOM     75  CG2 THR A   6       7.540   5.125 -14.512  1.00  0.00           C  
ATOM     76  H   THR A   6       5.271   2.584 -12.126  1.00  0.00           H  
ATOM     77  HA  THR A   6       5.390   5.485 -12.817  1.00  0.00           H  
ATOM     78  HB  THR A   6       7.242   3.200 -13.620  1.00  0.00           H  
ATOM     79  HG1 THR A   6       8.269   3.798 -11.881  1.00  0.00           H  
ATOM     80 1HG2 THR A   6       8.607   4.964 -14.667  1.00  0.00           H  
ATOM     81 2HG2 THR A   6       6.998   4.872 -15.423  1.00  0.00           H  
ATOM     82 3HG2 THR A   6       7.364   6.171 -14.264  1.00  0.00           H  
ATOM     83  N   HIS A   7       4.215   5.311 -14.963  1.00  0.00           N  
ATOM     84  CA  HIS A   7       3.521   5.256 -16.244  1.00  0.00           C  
ATOM     85  C   HIS A   7       4.335   5.930 -17.341  1.00  0.00           C  
ATOM     86  O   HIS A   7       4.982   6.951 -17.109  1.00  0.00           O  
ATOM     87  CB  HIS A   7       2.143   5.918 -16.142  1.00  0.00           C  
ATOM     88  CG  HIS A   7       1.407   5.979 -17.445  1.00  0.00           C  
ATOM     89  ND1 HIS A   7       0.829   4.869 -18.025  1.00  0.00           N  
ATOM     90  CD2 HIS A   7       1.156   7.014 -18.280  1.00  0.00           C  
ATOM     91  CE1 HIS A   7       0.253   5.220 -19.161  1.00  0.00           C  
ATOM     92  NE2 HIS A   7       0.437   6.516 -19.338  1.00  0.00           N  
ATOM     93  H   HIS A   7       4.262   6.189 -14.466  1.00  0.00           H  
ATOM     94  HA  HIS A   7       3.375   4.216 -16.534  1.00  0.00           H  
ATOM     95 1HB  HIS A   7       1.528   5.370 -15.428  1.00  0.00           H  
ATOM     96 2HB  HIS A   7       2.255   6.935 -15.766  1.00  0.00           H  
ATOM     97  HD1 HIS A   7       0.771   3.954 -17.623  1.00  0.00           H  
ATOM     98  HD2 HIS A   7       1.411   8.073 -18.244  1.00  0.00           H  
ATOM     99  HE1 HIS A   7      -0.264   4.481 -19.773  1.00  0.00           H  
ATOM    100  N   GLU A   8       4.299   5.353 -18.537  1.00  0.00           N  
ATOM    101  CA  GLU A   8       4.982   5.931 -19.688  1.00  0.00           C  
ATOM    102  C   GLU A   8       3.989   6.362 -20.759  1.00  0.00           C  
ATOM    103  O   GLU A   8       3.279   5.535 -21.331  1.00  0.00           O  
ATOM    104  CB  GLU A   8       5.978   4.928 -20.276  1.00  0.00           C  
ATOM    105  CG  GLU A   8       6.788   5.461 -21.449  1.00  0.00           C  
ATOM    106  CD  GLU A   8       7.791   4.468 -21.967  1.00  0.00           C  
ATOM    107  OE1 GLU A   8       7.867   3.392 -21.425  1.00  0.00           O  
ATOM    108  OE2 GLU A   8       8.483   4.787 -22.905  1.00  0.00           O  
ATOM    109  H   GLU A   8       3.784   4.491 -18.652  1.00  0.00           H  
ATOM    110  HA  GLU A   8       5.530   6.814 -19.357  1.00  0.00           H  
ATOM    111 1HB  GLU A   8       6.678   4.614 -19.502  1.00  0.00           H  
ATOM    112 2HB  GLU A   8       5.444   4.041 -20.614  1.00  0.00           H  
ATOM    113 1HG  GLU A   8       6.107   5.727 -22.257  1.00  0.00           H  
ATOM    114 2HG  GLU A   8       7.308   6.366 -21.137  1.00  0.00           H  
ATOM    115  N   LEU A   9       3.944   7.663 -21.028  1.00  0.00           N  
ATOM    116  CA  LEU A   9       2.996   8.214 -21.988  1.00  0.00           C  
ATOM    117  C   LEU A   9       3.716   8.831 -23.181  1.00  0.00           C  
ATOM    118  O   LEU A   9       4.600   9.671 -23.018  1.00  0.00           O  
ATOM    119  CB  LEU A   9       2.113   9.272 -21.314  1.00  0.00           C  
ATOM    120  CG  LEU A   9       1.099   9.972 -22.227  1.00  0.00           C  
ATOM    121  CD1 LEU A   9       0.088   8.954 -22.739  1.00  0.00           C  
ATOM    122  CD2 LEU A   9       0.408  11.089 -21.458  1.00  0.00           C  
ATOM    123  H   LEU A   9       4.583   8.286 -20.554  1.00  0.00           H  
ATOM    124  HA  LEU A   9       2.361   7.407 -22.350  1.00  0.00           H  
ATOM    125 1HB  LEU A   9       1.559   8.798 -20.506  1.00  0.00           H  
ATOM    126 2HB  LEU A   9       2.756  10.039 -20.884  1.00  0.00           H  
ATOM    127  HG  LEU A   9       1.615  10.392 -23.091  1.00  0.00           H  
ATOM    128 1HD1 LEU A   9      -0.632   9.452 -23.389  1.00  0.00           H  
ATOM    129 2HD1 LEU A   9       0.607   8.178 -23.302  1.00  0.00           H  
ATOM    130 3HD1 LEU A   9      -0.434   8.504 -21.896  1.00  0.00           H  
ATOM    131 1HD2 LEU A   9      -0.312  11.587 -22.108  1.00  0.00           H  
ATOM    132 2HD2 LEU A   9      -0.110  10.669 -20.595  1.00  0.00           H  
ATOM    133 3HD2 LEU A   9       1.152  11.811 -21.119  1.00  0.00           H  
ATOM    134  N   THR A  10       3.332   8.407 -24.381  1.00  0.00           N  
ATOM    135  CA  THR A  10       3.957   8.899 -25.603  1.00  0.00           C  
ATOM    136  C   THR A  10       3.250  10.145 -26.120  1.00  0.00           C  
ATOM    137  O   THR A  10       2.050  10.122 -26.392  1.00  0.00           O  
ATOM    138  CB  THR A  10       3.963   7.816 -26.697  1.00  0.00           C  
ATOM    139  OG1 THR A  10       4.714   6.681 -26.246  1.00  0.00           O  
ATOM    140  CG2 THR A  10       4.584   8.354 -27.977  1.00  0.00           C  
ATOM    141  H   THR A  10       2.588   7.727 -24.448  1.00  0.00           H  
ATOM    142  HA  THR A  10       4.990   9.167 -25.379  1.00  0.00           H  
ATOM    143  HB  THR A  10       2.940   7.499 -26.901  1.00  0.00           H  
ATOM    144  HG1 THR A  10       5.116   6.881 -25.397  1.00  0.00           H  
ATOM    145 1HG2 THR A  10       4.579   7.575 -28.739  1.00  0.00           H  
ATOM    146 2HG2 THR A  10       4.008   9.209 -28.329  1.00  0.00           H  
ATOM    147 3HG2 THR A  10       5.610   8.663 -27.781  1.00  0.00           H  
ATOM    148  N   ILE A  11       4.001  11.233 -26.254  1.00  0.00           N  
ATOM    149  CA  ILE A  11       3.461  12.475 -26.794  1.00  0.00           C  
ATOM    150  C   ILE A  11       4.389  13.068 -27.846  1.00  0.00           C  
ATOM    151  O   ILE A  11       5.589  13.219 -27.616  1.00  0.00           O  
ATOM    152  CB  ILE A  11       3.230  13.505 -25.673  1.00  0.00           C  
ATOM    153  CG1 ILE A  11       2.268  12.945 -24.622  1.00  0.00           C  
ATOM    154  CG2 ILE A  11       2.694  14.807 -26.250  1.00  0.00           C  
ATOM    155  CD1 ILE A  11       2.063  13.857 -23.434  1.00  0.00           C  
ATOM    156  H   ILE A  11       4.971  11.198 -25.976  1.00  0.00           H  
ATOM    157  HA  ILE A  11       2.504  12.259 -27.266  1.00  0.00           H  
ATOM    158  HB  ILE A  11       4.172  13.706 -25.163  1.00  0.00           H  
ATOM    159 1HG1 ILE A  11       1.298  12.757 -25.081  1.00  0.00           H  
ATOM    160 2HG1 ILE A  11       2.646  11.990 -24.256  1.00  0.00           H  
ATOM    161 1HG2 ILE A  11       2.536  15.523 -25.444  1.00  0.00           H  
ATOM    162 2HG2 ILE A  11       3.413  15.213 -26.960  1.00  0.00           H  
ATOM    163 3HG2 ILE A  11       1.748  14.617 -26.758  1.00  0.00           H  
ATOM    164 1HD1 ILE A  11       1.369  13.391 -22.734  1.00  0.00           H  
ATOM    165 2HD1 ILE A  11       3.018  14.030 -22.938  1.00  0.00           H  
ATOM    166 3HD1 ILE A  11       1.652  14.807 -23.772  1.00  0.00           H  
ATOM    167  N   PRO A  12       3.826  13.403 -29.002  1.00  0.00           N  
ATOM    168  CA  PRO A  12       4.589  14.040 -30.069  1.00  0.00           C  
ATOM    169  C   PRO A  12       5.324  15.273 -29.560  1.00  0.00           C  
ATOM    170  O   PRO A  12       4.807  16.016 -28.726  1.00  0.00           O  
ATOM    171  CB  PRO A  12       3.509  14.409 -31.092  1.00  0.00           C  
ATOM    172  CG  PRO A  12       2.444  13.387 -30.882  1.00  0.00           C  
ATOM    173  CD  PRO A  12       2.413  13.179 -29.392  1.00  0.00           C  
ATOM    174  HA  PRO A  12       5.299  13.313 -30.491  1.00  0.00           H  
ATOM    175 1HB  PRO A  12       3.157  15.435 -30.914  1.00  0.00           H  
ATOM    176 2HB  PRO A  12       3.929  14.385 -32.108  1.00  0.00           H  
ATOM    177 1HG  PRO A  12       1.485  13.752 -31.279  1.00  0.00           H  
ATOM    178 2HG  PRO A  12       2.686  12.467 -31.434  1.00  0.00           H  
ATOM    179 1HD  PRO A  12       1.740  13.917 -28.931  1.00  0.00           H  
ATOM    180 2HD  PRO A  12       2.075  12.155 -29.171  1.00  0.00           H  
ATOM    181  N   ASN A  13       6.534  15.486 -30.067  1.00  0.00           N  
ATOM    182  CA  ASN A  13       7.413  16.523 -29.542  1.00  0.00           C  
ATOM    183  C   ASN A  13       6.819  17.909 -29.756  1.00  0.00           C  
ATOM    184  O   ASN A  13       7.126  18.847 -29.020  1.00  0.00           O  
ATOM    185  CB  ASN A  13       8.789  16.428 -30.175  1.00  0.00           C  
ATOM    186  CG  ASN A  13       9.797  17.318 -29.503  1.00  0.00           C  
ATOM    187  OD1 ASN A  13      10.032  17.208 -28.294  1.00  0.00           O  
ATOM    188  ND2 ASN A  13      10.398  18.198 -30.263  1.00  0.00           N  
ATOM    189  H   ASN A  13       6.852  14.914 -30.836  1.00  0.00           H  
ATOM    190  HA  ASN A  13       7.515  16.378 -28.465  1.00  0.00           H  
ATOM    191 1HB  ASN A  13       9.142  15.397 -30.126  1.00  0.00           H  
ATOM    192 2HB  ASN A  13       8.725  16.702 -31.228  1.00  0.00           H  
ATOM    193 1HD2 ASN A  13      11.079  18.817 -29.869  1.00  0.00           H  
ATOM    194 2HD2 ASN A  13      10.177  18.252 -31.236  1.00  0.00           H  
ATOM    195  N   ASN A  14       5.967  18.032 -30.768  1.00  0.00           N  
ATOM    196  CA  ASN A  14       5.337  19.307 -31.088  1.00  0.00           C  
ATOM    197  C   ASN A  14       4.182  19.605 -30.141  1.00  0.00           C  
ATOM    198  O   ASN A  14       3.719  20.741 -30.049  1.00  0.00           O  
ATOM    199  CB  ASN A  14       4.862  19.321 -32.530  1.00  0.00           C  
ATOM    200  CG  ASN A  14       5.999  19.374 -33.512  1.00  0.00           C  
ATOM    201  OD1 ASN A  14       7.091  19.859 -33.192  1.00  0.00           O  
ATOM    202  ND2 ASN A  14       5.765  18.884 -34.703  1.00  0.00           N  
ATOM    203  H   ASN A  14       5.751  17.222 -31.330  1.00  0.00           H  
ATOM    204  HA  ASN A  14       6.075  20.101 -30.958  1.00  0.00           H  
ATOM    205 1HB  ASN A  14       4.269  18.427 -32.726  1.00  0.00           H  
ATOM    206 2HB  ASN A  14       4.217  20.185 -32.692  1.00  0.00           H  
ATOM    207 1HD2 ASN A  14       6.485  18.893 -35.398  1.00  0.00           H  
ATOM    208 2HD2 ASN A  14       4.867  18.502 -34.919  1.00  0.00           H  
ATOM    209  N   LEU A  15       3.722  18.577 -29.437  1.00  0.00           N  
ATOM    210  CA  LEU A  15       2.581  18.712 -28.539  1.00  0.00           C  
ATOM    211  C   LEU A  15       3.019  18.678 -27.081  1.00  0.00           C  
ATOM    212  O   LEU A  15       2.390  19.291 -26.219  1.00  0.00           O  
ATOM    213  CB  LEU A  15       1.565  17.593 -28.801  1.00  0.00           C  
ATOM    214  CG  LEU A  15       0.970  17.552 -30.214  1.00  0.00           C  
ATOM    215  CD1 LEU A  15       0.023  16.365 -30.332  1.00  0.00           C  
ATOM    216  CD2 LEU A  15       0.245  18.859 -30.498  1.00  0.00           C  
ATOM    217  H   LEU A  15       4.174  17.678 -29.525  1.00  0.00           H  
ATOM    218  HA  LEU A  15       2.102  19.672 -28.731  1.00  0.00           H  
ATOM    219 1HB  LEU A  15       2.049  16.635 -28.617  1.00  0.00           H  
ATOM    220 2HB  LEU A  15       0.740  17.701 -28.097  1.00  0.00           H  
ATOM    221  HG  LEU A  15       1.770  17.414 -30.942  1.00  0.00           H  
ATOM    222 1HD1 LEU A  15      -0.400  16.335 -31.337  1.00  0.00           H  
ATOM    223 2HD1 LEU A  15       0.572  15.442 -30.143  1.00  0.00           H  
ATOM    224 3HD1 LEU A  15      -0.780  16.466 -29.603  1.00  0.00           H  
ATOM    225 1HD2 LEU A  15      -0.177  18.830 -31.503  1.00  0.00           H  
ATOM    226 2HD2 LEU A  15      -0.556  18.997 -29.772  1.00  0.00           H  
ATOM    227 3HD2 LEU A  15       0.949  19.688 -30.424  1.00  0.00           H  
ATOM    228  N   ILE A  16       4.103  17.958 -26.811  1.00  0.00           N  
ATOM    229  CA  ILE A  16       4.551  17.731 -25.443  1.00  0.00           C  
ATOM    230  C   ILE A  16       5.004  19.030 -24.789  1.00  0.00           C  
ATOM    231  O   ILE A  16       5.026  19.145 -23.564  1.00  0.00           O  
ATOM    232  CB  ILE A  16       5.700  16.707 -25.403  1.00  0.00           C  
ATOM    233  CG1 ILE A  16       5.856  16.132 -23.993  1.00  0.00           C  
ATOM    234  CG2 ILE A  16       7.000  17.348 -25.866  1.00  0.00           C  
ATOM    235  CD1 ILE A  16       6.763  14.926 -23.922  1.00  0.00           C  
ATOM    236  H   ILE A  16       4.630  17.557 -27.574  1.00  0.00           H  
ATOM    237  HA  ILE A  16       3.716  17.333 -24.867  1.00  0.00           H  
ATOM    238  HB  ILE A  16       5.465  15.871 -26.060  1.00  0.00           H  
ATOM    239 1HG1 ILE A  16       6.255  16.899 -23.330  1.00  0.00           H  
ATOM    240 2HG1 ILE A  16       4.877  15.845 -23.607  1.00  0.00           H  
ATOM    241 1HG2 ILE A  16       7.801  16.611 -25.832  1.00  0.00           H  
ATOM    242 2HG2 ILE A  16       6.883  17.710 -26.887  1.00  0.00           H  
ATOM    243 3HG2 ILE A  16       7.246  18.184 -25.211  1.00  0.00           H  
ATOM    244 1HD1 ILE A  16       6.823  14.575 -22.891  1.00  0.00           H  
ATOM    245 2HD1 ILE A  16       6.362  14.131 -24.552  1.00  0.00           H  
ATOM    246 3HD1 ILE A  16       7.758  15.198 -24.270  1.00  0.00           H  
ATOM    247  N   GLY A  17       5.366  20.007 -25.614  1.00  0.00           N  
ATOM    248  CA  GLY A  17       5.795  21.309 -25.118  1.00  0.00           C  
ATOM    249  C   GLY A  17       4.698  21.974 -24.296  1.00  0.00           C  
ATOM    250  O   GLY A  17       4.970  22.845 -23.470  1.00  0.00           O  
ATOM    251  H   GLY A  17       5.343  19.843 -26.610  1.00  0.00           H  
ATOM    252 1HA  GLY A  17       6.690  21.189 -24.508  1.00  0.00           H  
ATOM    253 2HA  GLY A  17       6.062  21.948 -25.959  1.00  0.00           H  
ATOM    254  N   CYS A  18       3.457  21.559 -24.528  1.00  0.00           N  
ATOM    255  CA  CYS A  18       2.315  22.121 -23.818  1.00  0.00           C  
ATOM    256  C   CYS A  18       2.364  21.774 -22.335  1.00  0.00           C  
ATOM    257  O   CYS A  18       1.891  22.538 -21.493  1.00  0.00           O  
ATOM    258  CB  CYS A  18       1.005  21.607 -24.413  1.00  0.00           C  
ATOM    259  SG  CYS A  18       0.655  22.229 -26.075  1.00  0.00           S  
ATOM    260  H   CYS A  18       3.301  20.835 -25.215  1.00  0.00           H  
ATOM    261  HA  CYS A  18       2.343  23.206 -23.922  1.00  0.00           H  
ATOM    262 1HB  CYS A  18       1.028  20.518 -24.458  1.00  0.00           H  
ATOM    263 2HB  CYS A  18       0.175  21.891 -23.766  1.00  0.00           H  
ATOM    264  HG  CYS A  18      -0.561  21.700 -26.168  1.00  0.00           H  
ATOM    265  N   ILE A  19       2.939  20.618 -22.022  1.00  0.00           N  
ATOM    266  CA  ILE A  19       2.999  20.141 -20.645  1.00  0.00           C  
ATOM    267  C   ILE A  19       4.395  20.318 -20.062  1.00  0.00           C  
ATOM    268  O   ILE A  19       4.610  20.111 -18.867  1.00  0.00           O  
ATOM    269  CB  ILE A  19       2.590  18.659 -20.560  1.00  0.00           C  
ATOM    270  CG1 ILE A  19       3.591  17.784 -21.320  1.00  0.00           C  
ATOM    271  CG2 ILE A  19       1.184  18.463 -21.106  1.00  0.00           C  
ATOM    272  CD1 ILE A  19       3.439  16.305 -21.046  1.00  0.00           C  
ATOM    273  H   ILE A  19       3.345  20.056 -22.756  1.00  0.00           H  
ATOM    274  HA  ILE A  19       2.303  20.726 -20.046  1.00  0.00           H  
ATOM    275  HB  ILE A  19       2.615  18.335 -19.520  1.00  0.00           H  
ATOM    276 1HG1 ILE A  19       3.476  17.947 -22.391  1.00  0.00           H  
ATOM    277 2HG1 ILE A  19       4.606  18.077 -21.053  1.00  0.00           H  
ATOM    278 1HG2 ILE A  19       0.912  17.410 -21.038  1.00  0.00           H  
ATOM    279 2HG2 ILE A  19       0.482  19.058 -20.523  1.00  0.00           H  
ATOM    280 3HG2 ILE A  19       1.151  18.780 -22.148  1.00  0.00           H  
ATOM    281 1HD1 ILE A  19       4.183  15.751 -21.620  1.00  0.00           H  
ATOM    282 2HD1 ILE A  19       3.586  16.115 -19.983  1.00  0.00           H  
ATOM    283 3HD1 ILE A  19       2.441  15.982 -21.339  1.00  0.00           H  
ATOM    284  N   ILE A  20       5.342  20.701 -20.911  1.00  0.00           N  
ATOM    285  CA  ILE A  20       6.667  21.101 -20.453  1.00  0.00           C  
ATOM    286  C   ILE A  20       6.656  22.527 -19.915  1.00  0.00           C  
ATOM    287  O   ILE A  20       6.959  22.761 -18.745  1.00  0.00           O  
ATOM    288  CB  ILE A  20       7.699  20.989 -21.589  1.00  0.00           C  
ATOM    289  CG1 ILE A  20       7.904  19.523 -21.981  1.00  0.00           C  
ATOM    290  CG2 ILE A  20       9.018  21.622 -21.174  1.00  0.00           C  
ATOM    291  CD1 ILE A  20       8.723  19.336 -23.238  1.00  0.00           C  
ATOM    292  H   ILE A  20       5.139  20.715 -21.901  1.00  0.00           H  
ATOM    293  HA  ILE A  20       6.969  20.435 -19.646  1.00  0.00           H  
ATOM    294  HB  ILE A  20       7.323  21.502 -22.474  1.00  0.00           H  
ATOM    295 1HG1 ILE A  20       8.402  18.996 -21.168  1.00  0.00           H  
ATOM    296 2HG1 ILE A  20       6.935  19.048 -22.133  1.00  0.00           H  
ATOM    297 1HG2 ILE A  20       9.737  21.533 -21.989  1.00  0.00           H  
ATOM    298 2HG2 ILE A  20       8.860  22.675 -20.944  1.00  0.00           H  
ATOM    299 3HG2 ILE A  20       9.405  21.111 -20.292  1.00  0.00           H  
ATOM    300 1HD1 ILE A  20       8.824  18.272 -23.452  1.00  0.00           H  
ATOM    301 2HD1 ILE A  20       8.224  19.828 -24.074  1.00  0.00           H  
ATOM    302 3HD1 ILE A  20       9.710  19.773 -23.098  1.00  0.00           H  
ATOM    303  N   GLY A  21       6.304  23.476 -20.776  1.00  0.00           N  
ATOM    304  CA  GLY A  21       6.194  24.873 -20.373  1.00  0.00           C  
ATOM    305  C   GLY A  21       7.560  25.546 -20.340  1.00  0.00           C  
ATOM    306  O   GLY A  21       8.565  24.952 -20.730  1.00  0.00           O  
ATOM    307  H   GLY A  21       6.108  23.223 -21.734  1.00  0.00           H  
ATOM    308 1HA  GLY A  21       5.540  25.401 -21.067  1.00  0.00           H  
ATOM    309 2HA  GLY A  21       5.732  24.932 -19.388  1.00  0.00           H  
ATOM    310  N   ARG A  22       7.590  26.789 -19.873  1.00  0.00           N  
ATOM    311  CA  ARG A  22       8.822  27.569 -19.848  1.00  0.00           C  
ATOM    312  C   ARG A  22       9.854  26.938 -18.921  1.00  0.00           C  
ATOM    313  O   ARG A  22       9.754  27.047 -17.699  1.00  0.00           O  
ATOM    314  CB  ARG A  22       8.544  28.995 -19.396  1.00  0.00           C  
ATOM    315  CG  ARG A  22       9.756  29.913 -19.397  1.00  0.00           C  
ATOM    316  CD  ARG A  22       9.394  31.300 -19.007  1.00  0.00           C  
ATOM    317  NE  ARG A  22      10.552  32.179 -18.992  1.00  0.00           N  
ATOM    318  CZ  ARG A  22      10.512  33.492 -18.693  1.00  0.00           C  
ATOM    319  NH1 ARG A  22       9.368  34.062 -18.387  1.00  0.00           N  
ATOM    320  NH2 ARG A  22      11.624  34.207 -18.707  1.00  0.00           N  
ATOM    321  H   ARG A  22       6.738  27.206 -19.527  1.00  0.00           H  
ATOM    322  HA  ARG A  22       9.234  27.598 -20.857  1.00  0.00           H  
ATOM    323 1HB  ARG A  22       7.792  29.442 -20.045  1.00  0.00           H  
ATOM    324 2HB  ARG A  22       8.139  28.984 -18.384  1.00  0.00           H  
ATOM    325 1HG  ARG A  22      10.496  29.540 -18.688  1.00  0.00           H  
ATOM    326 2HG  ARG A  22      10.192  29.941 -20.396  1.00  0.00           H  
ATOM    327 1HD  ARG A  22       8.671  31.701 -19.717  1.00  0.00           H  
ATOM    328 2HD  ARG A  22       8.957  31.295 -18.009  1.00  0.00           H  
ATOM    329  HE  ARG A  22      11.451  31.777 -19.222  1.00  0.00           H  
ATOM    330 1HH1 ARG A  22       8.518  33.516 -18.376  1.00  0.00           H  
ATOM    331 2HH1 ARG A  22       9.338  35.046 -18.163  1.00  0.00           H  
ATOM    332 1HH2 ARG A  22      12.504  33.769 -18.942  1.00  0.00           H  
ATOM    333 2HH2 ARG A  22      11.594  35.191 -18.483  1.00  0.00           H  
ATOM    334  N   GLN A  23      10.845  26.278 -19.510  1.00  0.00           N  
ATOM    335  CA  GLN A  23      11.906  25.640 -18.739  1.00  0.00           C  
ATOM    336  C   GLN A  23      11.339  24.614 -17.766  1.00  0.00           C  
ATOM    337  O   GLN A  23      11.856  24.438 -16.663  1.00  0.00           O  
ATOM    338  CB  GLN A  23      12.719  26.690 -17.976  1.00  0.00           C  
ATOM    339  CG  GLN A  23      13.390  27.723 -18.864  1.00  0.00           C  
ATOM    340  CD  GLN A  23      14.246  28.696 -18.075  1.00  0.00           C  
ATOM    341  OE1 GLN A  23      14.011  28.928 -16.886  1.00  0.00           O  
ATOM    342  NE2 GLN A  23      15.245  29.272 -18.733  1.00  0.00           N  
ATOM    343  H   GLN A  23      10.865  26.216 -20.518  1.00  0.00           H  
ATOM    344  HA  GLN A  23      12.569  25.119 -19.428  1.00  0.00           H  
ATOM    345 1HB  GLN A  23      12.068  27.217 -17.278  1.00  0.00           H  
ATOM    346 2HB  GLN A  23      13.493  26.195 -17.391  1.00  0.00           H  
ATOM    347 1HG  GLN A  23      14.030  27.210 -19.582  1.00  0.00           H  
ATOM    348 2HG  GLN A  23      12.622  28.291 -19.388  1.00  0.00           H  
ATOM    349 1HE2 GLN A  23      15.844  29.923 -18.265  1.00  0.00           H  
ATOM    350 2HE2 GLN A  23      15.400  29.056 -19.697  1.00  0.00           H  
ATOM    351  N   GLY A  24      10.272  23.939 -18.181  1.00  0.00           N  
ATOM    352  CA  GLY A  24       9.669  22.886 -17.373  1.00  0.00           C  
ATOM    353  C   GLY A  24       8.703  23.465 -16.347  1.00  0.00           C  
ATOM    354  O   GLY A  24       8.477  22.874 -15.291  1.00  0.00           O  
ATOM    355  H   GLY A  24       9.869  24.161 -19.080  1.00  0.00           H  
ATOM    356 1HA  GLY A  24       9.142  22.186 -18.021  1.00  0.00           H  
ATOM    357 2HA  GLY A  24      10.452  22.325 -16.864  1.00  0.00           H  
ATOM    358  N   ALA A  25       8.134  24.623 -16.665  1.00  0.00           N  
ATOM    359  CA  ALA A  25       7.207  25.294 -15.762  1.00  0.00           C  
ATOM    360  C   ALA A  25       5.963  24.448 -15.521  1.00  0.00           C  
ATOM    361  O   ALA A  25       5.488  24.334 -14.391  1.00  0.00           O  
ATOM    362  CB  ALA A  25       6.819  26.657 -16.318  1.00  0.00           C  
ATOM    363  H   ALA A  25       8.350  25.049 -17.555  1.00  0.00           H  
ATOM    364  HA  ALA A  25       7.707  25.433 -14.804  1.00  0.00           H  
ATOM    365 1HB  ALA A  25       6.127  27.146 -15.633  1.00  0.00           H  
ATOM    366 2HB  ALA A  25       7.713  27.271 -16.430  1.00  0.00           H  
ATOM    367 3HB  ALA A  25       6.342  26.531 -17.288  1.00  0.00           H  
ATOM    368  N   ASN A  26       5.440  23.856 -16.589  1.00  0.00           N  
ATOM    369  CA  ASN A  26       4.204  23.087 -16.511  1.00  0.00           C  
ATOM    370  C   ASN A  26       4.461  21.684 -15.975  1.00  0.00           C  
ATOM    371  O   ASN A  26       3.559  21.037 -15.443  1.00  0.00           O  
ATOM    372  CB  ASN A  26       3.526  23.025 -17.867  1.00  0.00           C  
ATOM    373  CG  ASN A  26       2.959  24.351 -18.291  1.00  0.00           C  
ATOM    374  OD1 ASN A  26       2.916  25.302 -17.502  1.00  0.00           O  
ATOM    375  ND2 ASN A  26       2.524  24.434 -19.522  1.00  0.00           N  
ATOM    376  H   ASN A  26       5.911  23.940 -17.479  1.00  0.00           H  
ATOM    377  HA  ASN A  26       3.532  23.582 -15.808  1.00  0.00           H  
ATOM    378 1HB  ASN A  26       4.245  22.693 -18.618  1.00  0.00           H  
ATOM    379 2HB  ASN A  26       2.721  22.291 -17.838  1.00  0.00           H  
ATOM    380 1HD2 ASN A  26       2.137  25.292 -19.859  1.00  0.00           H  
ATOM    381 2HD2 ASN A  26       2.580  23.639 -20.126  1.00  0.00           H  
ATOM    382  N   ILE A  27       5.697  21.218 -16.119  1.00  0.00           N  
ATOM    383  CA  ILE A  27       6.140  20.001 -15.449  1.00  0.00           C  
ATOM    384  C   ILE A  27       6.031  20.134 -13.936  1.00  0.00           C  
ATOM    385  O   ILE A  27       5.498  19.252 -13.262  1.00  0.00           O  
ATOM    386  CB  ILE A  27       7.592  19.662 -15.832  1.00  0.00           C  
ATOM    387  CG1 ILE A  27       7.670  19.224 -17.297  1.00  0.00           C  
ATOM    388  CG2 ILE A  27       8.143  18.577 -14.919  1.00  0.00           C  
ATOM    389  CD1 ILE A  27       9.079  19.157 -17.840  1.00  0.00           C  
ATOM    390  H   ILE A  27       6.347  21.721 -16.707  1.00  0.00           H  
ATOM    391  HA  ILE A  27       5.499  19.180 -15.766  1.00  0.00           H  
ATOM    392  HB  ILE A  27       8.212  20.553 -15.736  1.00  0.00           H  
ATOM    393 1HG1 ILE A  27       7.215  18.240 -17.407  1.00  0.00           H  
ATOM    394 2HG1 ILE A  27       7.100  19.918 -17.915  1.00  0.00           H  
ATOM    395 1HG2 ILE A  27       9.170  18.349 -15.204  1.00  0.00           H  
ATOM    396 2HG2 ILE A  27       8.122  18.925 -13.887  1.00  0.00           H  
ATOM    397 3HG2 ILE A  27       7.533  17.679 -15.012  1.00  0.00           H  
ATOM    398 1HD1 ILE A  27       9.052  18.840 -18.883  1.00  0.00           H  
ATOM    399 2HD1 ILE A  27       9.543  20.142 -17.772  1.00  0.00           H  
ATOM    400 3HD1 ILE A  27       9.659  18.442 -17.259  1.00  0.00           H  
ATOM    401  N   ASN A  28       6.538  21.242 -13.406  1.00  0.00           N  
ATOM    402  CA  ASN A  28       6.449  21.519 -11.977  1.00  0.00           C  
ATOM    403  C   ASN A  28       5.000  21.684 -11.538  1.00  0.00           C  
ATOM    404  O   ASN A  28       4.609  21.218 -10.467  1.00  0.00           O  
ATOM    405  CB  ASN A  28       7.259  22.751 -11.620  1.00  0.00           C  
ATOM    406  CG  ASN A  28       8.741  22.499 -11.654  1.00  0.00           C  
ATOM    407  OD1 ASN A  28       9.190  21.352 -11.547  1.00  0.00           O  
ATOM    408  ND2 ASN A  28       9.509  23.548 -11.801  1.00  0.00           N  
ATOM    409  H   ASN A  28       6.997  21.910 -14.009  1.00  0.00           H  
ATOM    410  HA  ASN A  28       6.857  20.665 -11.434  1.00  0.00           H  
ATOM    411 1HB  ASN A  28       7.024  23.556 -12.318  1.00  0.00           H  
ATOM    412 2HB  ASN A  28       6.983  23.092 -10.622  1.00  0.00           H  
ATOM    413 1HD2 ASN A  28      10.503  23.440 -11.831  1.00  0.00           H  
ATOM    414 2HD2 ASN A  28       9.103  24.457 -11.884  1.00  0.00           H  
ATOM    415  N   GLU A  29       4.207  22.350 -12.370  1.00  0.00           N  
ATOM    416  CA  GLU A  29       2.785  22.526 -12.097  1.00  0.00           C  
ATOM    417  C   GLU A  29       2.079  21.183 -11.968  1.00  0.00           C  
ATOM    418  O   GLU A  29       1.457  20.893 -10.945  1.00  0.00           O  
ATOM    419  CB  GLU A  29       2.128  23.354 -13.203  1.00  0.00           C  
ATOM    420  CG  GLU A  29       0.640  23.605 -13.002  1.00  0.00           C  
ATOM    421  CD  GLU A  29       0.017  24.369 -14.137  1.00  0.00           C  
ATOM    422  OE1 GLU A  29       0.138  23.935 -15.257  1.00  0.00           O  
ATOM    423  OE2 GLU A  29      -0.581  25.388 -13.882  1.00  0.00           O  
ATOM    424  H   GLU A  29       4.598  22.744 -13.213  1.00  0.00           H  
ATOM    425  HA  GLU A  29       2.678  23.058 -11.151  1.00  0.00           H  
ATOM    426 1HB  GLU A  29       2.624  24.323 -13.276  1.00  0.00           H  
ATOM    427 2HB  GLU A  29       2.256  22.849 -14.161  1.00  0.00           H  
ATOM    428 1HG  GLU A  29       0.132  22.646 -12.902  1.00  0.00           H  
ATOM    429 2HG  GLU A  29       0.498  24.159 -12.075  1.00  0.00           H  
ATOM    430  N   ILE A  30       2.178  20.365 -13.010  1.00  0.00           N  
ATOM    431  CA  ILE A  30       1.515  19.066 -13.031  1.00  0.00           C  
ATOM    432  C   ILE A  30       2.020  18.172 -11.907  1.00  0.00           C  
ATOM    433  O   ILE A  30       1.240  17.476 -11.256  1.00  0.00           O  
ATOM    434  CB  ILE A  30       1.729  18.362 -14.384  1.00  0.00           C  
ATOM    435  CG1 ILE A  30       0.996  19.114 -15.498  1.00  0.00           C  
ATOM    436  CG2 ILE A  30       1.258  16.918 -14.312  1.00  0.00           C  
ATOM    437  CD1 ILE A  30       1.368  18.655 -16.890  1.00  0.00           C  
ATOM    438  H   ILE A  30       2.727  20.650 -13.808  1.00  0.00           H  
ATOM    439  HA  ILE A  30       0.446  19.222 -12.889  1.00  0.00           H  
ATOM    440  HB  ILE A  30       2.788  18.377 -14.638  1.00  0.00           H  
ATOM    441 1HG1 ILE A  30      -0.079  18.991 -15.374  1.00  0.00           H  
ATOM    442 2HG1 ILE A  30       1.213  20.180 -15.422  1.00  0.00           H  
ATOM    443 1HG2 ILE A  30       1.415  16.436 -15.276  1.00  0.00           H  
ATOM    444 2HG2 ILE A  30       1.822  16.389 -13.545  1.00  0.00           H  
ATOM    445 3HG2 ILE A  30       0.196  16.894 -14.063  1.00  0.00           H  
ATOM    446 1HD1 ILE A  30       0.809  19.234 -17.625  1.00  0.00           H  
ATOM    447 2HD1 ILE A  30       2.437  18.803 -17.049  1.00  0.00           H  
ATOM    448 3HD1 ILE A  30       1.127  17.599 -17.001  1.00  0.00           H  
ATOM    449  N   ARG A  31       3.330  18.194 -11.683  1.00  0.00           N  
ATOM    450  CA  ARG A  31       3.935  17.421 -10.604  1.00  0.00           C  
ATOM    451  C   ARG A  31       3.293  17.750  -9.263  1.00  0.00           C  
ATOM    452  O   ARG A  31       2.906  16.854  -8.513  1.00  0.00           O  
ATOM    453  CB  ARG A  31       5.431  17.692 -10.527  1.00  0.00           C  
ATOM    454  CG  ARG A  31       6.152  16.979  -9.394  1.00  0.00           C  
ATOM    455  CD  ARG A  31       7.599  17.313  -9.367  1.00  0.00           C  
ATOM    456  NE  ARG A  31       8.286  16.662  -8.264  1.00  0.00           N  
ATOM    457  CZ  ARG A  31       8.373  17.162  -7.015  1.00  0.00           C  
ATOM    458  NH1 ARG A  31       7.813  18.316  -6.729  1.00  0.00           N  
ATOM    459  NH2 ARG A  31       9.022  16.491  -6.079  1.00  0.00           N  
ATOM    460  H   ARG A  31       3.921  18.760 -12.274  1.00  0.00           H  
ATOM    461  HA  ARG A  31       3.785  16.361 -10.811  1.00  0.00           H  
ATOM    462 1HB  ARG A  31       5.904  17.391 -11.460  1.00  0.00           H  
ATOM    463 2HB  ARG A  31       5.601  18.762 -10.404  1.00  0.00           H  
ATOM    464 1HG  ARG A  31       5.714  17.274  -8.441  1.00  0.00           H  
ATOM    465 2HG  ARG A  31       6.052  15.900  -9.522  1.00  0.00           H  
ATOM    466 1HD  ARG A  31       8.065  16.989 -10.298  1.00  0.00           H  
ATOM    467 2HD  ARG A  31       7.721  18.390  -9.257  1.00  0.00           H  
ATOM    468  HE  ARG A  31       8.729  15.772  -8.446  1.00  0.00           H  
ATOM    469 1HH1 ARG A  31       7.317  18.828  -7.444  1.00  0.00           H  
ATOM    470 2HH1 ARG A  31       7.878  18.690  -5.793  1.00  0.00           H  
ATOM    471 1HH2 ARG A  31       9.452  15.604  -6.300  1.00  0.00           H  
ATOM    472 2HH2 ARG A  31       9.087  16.865  -5.144  1.00  0.00           H  
ATOM    473  N   GLN A  32       3.181  19.040  -8.966  1.00  0.00           N  
ATOM    474  CA  GLN A  32       2.643  19.489  -7.687  1.00  0.00           C  
ATOM    475  C   GLN A  32       1.152  19.196  -7.583  1.00  0.00           C  
ATOM    476  O   GLN A  32       0.664  18.773  -6.535  1.00  0.00           O  
ATOM    477  CB  GLN A  32       2.896  20.986  -7.495  1.00  0.00           C  
ATOM    478  CG  GLN A  32       2.446  21.526  -6.148  1.00  0.00           C  
ATOM    479  CD  GLN A  32       3.197  20.895  -4.991  1.00  0.00           C  
ATOM    480  OE1 GLN A  32       4.430  20.864  -4.977  1.00  0.00           O  
ATOM    481  NE2 GLN A  32       2.456  20.387  -4.013  1.00  0.00           N  
ATOM    482  H   GLN A  32       3.475  19.728  -9.645  1.00  0.00           H  
ATOM    483  HA  GLN A  32       3.149  18.945  -6.890  1.00  0.00           H  
ATOM    484 1HB  GLN A  32       3.961  21.192  -7.600  1.00  0.00           H  
ATOM    485 2HB  GLN A  32       2.376  21.546  -8.273  1.00  0.00           H  
ATOM    486 1HG  GLN A  32       2.620  22.602  -6.123  1.00  0.00           H  
ATOM    487 2HG  GLN A  32       1.383  21.316  -6.021  1.00  0.00           H  
ATOM    488 1HE2 GLN A  32       2.896  19.957  -3.223  1.00  0.00           H  
ATOM    489 2HE2 GLN A  32       1.458  20.433  -4.065  1.00  0.00           H  
ATOM    490  N   MET A  33       0.432  19.422  -8.677  1.00  0.00           N  
ATOM    491  CA  MET A  33      -1.021  19.303  -8.675  1.00  0.00           C  
ATOM    492  C   MET A  33      -1.455  17.845  -8.604  1.00  0.00           C  
ATOM    493  O   MET A  33      -2.405  17.503  -7.900  1.00  0.00           O  
ATOM    494  CB  MET A  33      -1.607  19.973  -9.917  1.00  0.00           C  
ATOM    495  CG  MET A  33      -1.516  21.493  -9.915  1.00  0.00           C  
ATOM    496  SD  MET A  33      -2.397  22.240  -8.529  1.00  0.00           S  
ATOM    497  CE  MET A  33      -4.091  21.845  -8.952  1.00  0.00           C  
ATOM    498  H   MET A  33       0.903  19.683  -9.531  1.00  0.00           H  
ATOM    499  HA  MET A  33      -1.408  19.807  -7.790  1.00  0.00           H  
ATOM    500 1HB  MET A  33      -1.090  19.609 -10.804  1.00  0.00           H  
ATOM    501 2HB  MET A  33      -2.658  19.701 -10.016  1.00  0.00           H  
ATOM    502 1HG  MET A  33      -0.470  21.795  -9.862  1.00  0.00           H  
ATOM    503 2HG  MET A  33      -1.937  21.884 -10.841  1.00  0.00           H  
ATOM    504 1HE  MET A  33      -4.759  22.241  -8.188  1.00  0.00           H  
ATOM    505 2HE  MET A  33      -4.338  22.289  -9.918  1.00  0.00           H  
ATOM    506 3HE  MET A  33      -4.209  20.762  -9.011  1.00  0.00           H  
ATOM    507  N   SER A  34      -0.752  16.988  -9.337  1.00  0.00           N  
ATOM    508  CA  SER A  34      -1.100  15.573  -9.405  1.00  0.00           C  
ATOM    509  C   SER A  34      -0.507  14.803  -8.232  1.00  0.00           C  
ATOM    510  O   SER A  34      -1.113  13.859  -7.727  1.00  0.00           O  
ATOM    511  CB  SER A  34      -0.612  14.978 -10.711  1.00  0.00           C  
ATOM    512  OG  SER A  34       0.788  14.919 -10.744  1.00  0.00           O  
ATOM    513  H   SER A  34       0.043  17.324  -9.861  1.00  0.00           H  
ATOM    514  HA  SER A  34      -2.186  15.481  -9.361  1.00  0.00           H  
ATOM    515 1HB  SER A  34      -1.024  13.976 -10.831  1.00  0.00           H  
ATOM    516 2HB  SER A  34      -0.972  15.581 -11.543  1.00  0.00           H  
ATOM    517  HG  SER A  34       1.085  15.803 -10.972  1.00  0.00           H  
ATOM    518  N   GLY A  35       0.682  15.213  -7.803  1.00  0.00           N  
ATOM    519  CA  GLY A  35       1.396  14.513  -6.741  1.00  0.00           C  
ATOM    520  C   GLY A  35       2.354  13.476  -7.312  1.00  0.00           C  
ATOM    521  O   GLY A  35       3.099  12.832  -6.574  1.00  0.00           O  
ATOM    522  H   GLY A  35       1.102  16.030  -8.223  1.00  0.00           H  
ATOM    523 1HA  GLY A  35       1.950  15.234  -6.139  1.00  0.00           H  
ATOM    524 2HA  GLY A  35       0.679  14.027  -6.081  1.00  0.00           H  
ATOM    525  N   ALA A  36       2.331  13.320  -8.631  1.00  0.00           N  
ATOM    526  CA  ALA A  36       3.205  12.367  -9.305  1.00  0.00           C  
ATOM    527  C   ALA A  36       4.445  13.056  -9.862  1.00  0.00           C  
ATOM    528  O   ALA A  36       4.387  14.209 -10.290  1.00  0.00           O  
ATOM    529  CB  ALA A  36       2.452  11.652 -10.418  1.00  0.00           C  
ATOM    530  H   ALA A  36       1.691  13.875  -9.182  1.00  0.00           H  
ATOM    531  HA  ALA A  36       3.534  11.631  -8.572  1.00  0.00           H  
ATOM    532 1HB  ALA A  36       3.119  10.945 -10.912  1.00  0.00           H  
ATOM    533 2HB  ALA A  36       1.602  11.117  -9.996  1.00  0.00           H  
ATOM    534 3HB  ALA A  36       2.097  12.382 -11.144  1.00  0.00           H  
ATOM    535  N   GLN A  37       5.566  12.342  -9.854  1.00  0.00           N  
ATOM    536  CA  GLN A  37       6.814  12.871 -10.392  1.00  0.00           C  
ATOM    537  C   GLN A  37       6.796  12.883 -11.915  1.00  0.00           C  
ATOM    538  O   GLN A  37       6.641  11.841 -12.552  1.00  0.00           O  
ATOM    539  CB  GLN A  37       8.004  12.049  -9.889  1.00  0.00           C  
ATOM    540  CG  GLN A  37       9.349  12.508 -10.426  1.00  0.00           C  
ATOM    541  CD  GLN A  37       9.720  13.898  -9.945  1.00  0.00           C  
ATOM    542  OE1 GLN A  37       9.631  14.202  -8.752  1.00  0.00           O  
ATOM    543  NE2 GLN A  37      10.138  14.752 -10.872  1.00  0.00           N  
ATOM    544  H   GLN A  37       5.553  11.410  -9.466  1.00  0.00           H  
ATOM    545  HA  GLN A  37       6.930  13.898 -10.048  1.00  0.00           H  
ATOM    546 1HB  GLN A  37       8.043  12.094  -8.801  1.00  0.00           H  
ATOM    547 2HB  GLN A  37       7.869  11.004 -10.169  1.00  0.00           H  
ATOM    548 1HG  GLN A  37      10.119  11.814 -10.091  1.00  0.00           H  
ATOM    549 2HG  GLN A  37       9.307  12.523 -11.515  1.00  0.00           H  
ATOM    550 1HE2 GLN A  37      10.397  15.684 -10.615  1.00  0.00           H  
ATOM    551 2HE2 GLN A  37      10.195  14.464 -11.829  1.00  0.00           H  
ATOM    552  N   ILE A  38       6.957  14.068 -12.494  1.00  0.00           N  
ATOM    553  CA  ILE A  38       6.882  14.230 -13.941  1.00  0.00           C  
ATOM    554  C   ILE A  38       8.263  14.455 -14.542  1.00  0.00           C  
ATOM    555  O   ILE A  38       8.948  15.421 -14.204  1.00  0.00           O  
ATOM    556  CB  ILE A  38       5.961  15.406 -14.315  1.00  0.00           C  
ATOM    557  CG1 ILE A  38       4.587  15.237 -13.661  1.00  0.00           C  
ATOM    558  CG2 ILE A  38       5.825  15.515 -15.826  1.00  0.00           C  
ATOM    559  CD1 ILE A  38       3.873  13.966 -14.061  1.00  0.00           C  
ATOM    560  H   ILE A  38       7.135  14.877 -11.916  1.00  0.00           H  
ATOM    561  HA  ILE A  38       6.468  13.318 -14.370  1.00  0.00           H  
ATOM    562  HB  ILE A  38       6.381  16.334 -13.929  1.00  0.00           H  
ATOM    563 1HG1 ILE A  38       4.697  15.240 -12.577  1.00  0.00           H  
ATOM    564 2HG1 ILE A  38       3.951  16.082 -13.926  1.00  0.00           H  
ATOM    565 1HG2 ILE A  38       5.170  16.351 -16.072  1.00  0.00           H  
ATOM    566 2HG2 ILE A  38       6.807  15.681 -16.268  1.00  0.00           H  
ATOM    567 3HG2 ILE A  38       5.400  14.592 -16.221  1.00  0.00           H  
ATOM    568 1HD1 ILE A  38       2.907  13.917 -13.558  1.00  0.00           H  
ATOM    569 2HD1 ILE A  38       3.720  13.958 -15.141  1.00  0.00           H  
ATOM    570 3HD1 ILE A  38       4.474  13.105 -13.773  1.00  0.00           H  
ATOM    571  N   LYS A  39       8.668  13.559 -15.435  1.00  0.00           N  
ATOM    572  CA  LYS A  39       9.920  13.715 -16.165  1.00  0.00           C  
ATOM    573  C   LYS A  39       9.714  13.522 -17.661  1.00  0.00           C  
ATOM    574  O   LYS A  39       8.831  12.776 -18.085  1.00  0.00           O  
ATOM    575  CB  LYS A  39      10.968  12.728 -15.647  1.00  0.00           C  
ATOM    576  CG  LYS A  39      11.379  12.950 -14.197  1.00  0.00           C  
ATOM    577  CD  LYS A  39      12.474  11.981 -13.778  1.00  0.00           C  
ATOM    578  CE  LYS A  39      12.891  12.207 -12.332  1.00  0.00           C
[truncated: 2,247,910 more chars]
