# Supplementary material for: Combining Evolutionary Information and an Iterative Sampling Strategy for Accurate Protein Structure Prediction
Source: PLoS Comput Biol. 2015 Dec 29;11(12):e1004661. doi: 10.1371/journal.pcbi.1004661 (PMC4694711; doi:10.1371/journal.pcbi.1004661)
Supplement: S1 File — Input files for target 1wvn and scripts to carry out the steps outlined in the protocol capture in S1 Text as well as exemplary output files are provided in this attachement. The supplementary materials are also included with Rosetta under the directory “Rosetta/demos/protocol_capture/2015/ rasrec_evolutionary_restraints” (ZIP) [file pcbi.1004661.s003.zip › protocol_capture/rosetta_flags/rerun/flags_denovo]

-run:protocol broker

-frag3 ../../../inputs/fragments/t001_.200.3mers
-frag9 ../../../inputs/fragments/t001_.200.9mers
-in:file:fasta ../../../inputs/1wvn.fasta

-out:file:silent_print_all_score_headers


#-out:file:silent_struct_type protein_float
#-in:file:silent_struct_type protein_float

#don't have prove that this actually helps.. maybe in the refinement stage..
-increase_cycles 2.000000

#jumping
-templates::topology_rank_cutoff 0.8
-jumps:ramp_chainbreaks
-jumps:sep_switch_accelerate 0.8
-abinitio:skip_convergence_check
-jumps:overlap_chainbreak

#magic energy fixes
-rsd_wt_helix 0.5
-rsd_wt_loop 0.5
-rg_reweight 0.5
#-correct

# for loop closing
-overwrite_filter_scorefxn score3
#-score:weights score12_full


-detect_disulf false

#loop-closing filter in SlidingWindow
-fast_loops:overwrite_filter_scorefxn score3

-abrelax:fail_unclosed

#log-output
-unmute memory_usage
-out:levels core.chemical:error
-out:levels core.io.pdb:error
-out:levels protocols.jobdist:error

@flags_nmr_patches
