# Supplementary material for: Combining Evolutionary Information and an Iterative Sampling Strategy for Accurate Protein Structure Prediction
Source: PLoS Comput Biol. 2015 Dec 29;11(12):e1004661. doi: 10.1371/journal.pcbi.1004661 (PMC4694711; doi:10.1371/journal.pcbi.1004661)
Supplement: S1 File — Input files for target 1wvn and scripts to carry out the steps outlined in the protocol capture in S1 Text as well as exemplary output files are provided in this attachement. The supplementary materials are also included with Rosetta under the directory “Rosetta/demos/protocol_capture/2015/ rasrec_evolutionary_restraints” (ZIP) [file pcbi.1004661.s003.zip › protocol_capture/rosetta_flags/rerun/flags_iterative]

-iterative:enumerate:skip_half
-iterative:pool_size 500
-iterative:accept_ratio 0.1 0.1 0.1  0.1 0.1 0.1 0.1 0.1
-jumps::max_strand_gap_allowed 10
-jumps:contact_score 0.2
-iterative:rmsf_nstruct 50

-out:level 400
-out:levels all:warning
-out:levels protocols.jd2.MPIArchiveJobDistributor:info
-out:levels protocols.jd2.Archive:debug
-out:levels protocols.iterative:info
-out:levels core.util.prof:info

#obsolete
-iterative:evaluate_only_on_slaves

#-correct
-iterative:fa_score talaris2013
-iterative:cen_score score3

#Stages:
# (1)  SS-RANDOM
# (2)  MIX
# (3)  BETA-TOP
# (4)  RESAM
# (5)  NOE-BETA-TOP
# (6)  NOE-RESAM
# (7)  CEN2FULL
# (8)  FULL-REFINE

-iterative:max_nstruct 0 0 0 0 -1 -1 0 0
-iterative:min_diversity 0 0 0 2.0 3.0 2.0 2.0 1.5
-iterative:fullatom

-iterative:safety_hatch_scorecut 0.1
-iterative::super_quick_relax_patch super_quick_relax.patch

#this is the relative weight the noesy-cst will have for filtering
#the relative weight provided in the following is multiplied with the overall weight for atom_pair_constraint in the patches
#given by -iterative:cen_score_patch and -iterative:fa_score_patch
-iterative:cenpool_noesy_cst_weight 1
-iterative:fapool_noesy_cst_weight 1

#exit as soon as queue is drained
-jd2:mpi_nowait_for_remaining_jobs
-jd2:mpi_timeout_factor 0

-iterative:flags_fullatom flags_fullatom

#important to obtain intermediate structures for proto-fold resampling (aka stage2 resampling)
-abinitio:debug
-abinitio:debug_structures

-archive:completion_notify_frequency 125
