# Supplementary material for: Combining Evolutionary Information and an Iterative Sampling Strategy for Accurate Protein Structure Prediction
Source: PLoS Comput Biol. 2015 Dec 29;11(12):e1004661. doi: 10.1371/journal.pcbi.1004661 (PMC4694711; doi:10.1371/journal.pcbi.1004661)
Supplement: S1 File — Input files for target 1wvn and scripts to carry out the steps outlined in the protocol capture in S1 Text as well as exemplary output files are provided in this attachement. The supplementary materials are also included with Rosetta under the directory “Rosetta/demos/protocol_capture/2015/ rasrec_evolutionary_restraints” (ZIP) [file pcbi.1004661.s003.zip › protocol_capture/rosetta_flags/rerun/flags_nmr_patches]

#for abinitio stages
-abinitio::stage2_patch nmr_patch
-abinitio::stage3a_patch nmr_patch
-abinitio::stage3b_patch nmr_patch
-abinitio::stage4_patch nmr_patch

#for fullatom-relax
-score::patch nmr_relax_patch

# for loop closing
-fast_loops:patch_filter_scorefxn nmr_patch
-patch_filter_scorefxn nmr_patch

-iterative:fa_score_patch  nmr_pool_patch
-iterative:cen_score_patch nmr_pool_patch
