# Supplementary material for: Combining Evolutionary Information and an Iterative Sampling Strategy for Accurate Protein Structure Prediction
Source: PLoS Comput Biol. 2015 Dec 29;11(12):e1004661. doi: 10.1371/journal.pcbi.1004661 (PMC4694711; doi:10.1371/journal.pcbi.1004661)
Supplement: S1 File — Input files for target 1wvn and scripts to carry out the steps outlined in the protocol capture in S1 Text as well as exemplary output files are provided in this attachement. The supplementary materials are also included with Rosetta under the directory “Rosetta/demos/protocol_capture/2015/ rasrec_evolutionary_restraints” (ZIP) [file pcbi.1004661.s003.zip › protocol_capture/rosetta_flags/rerun/production.slurm.job]

#!/bin/bash -x
#SBATCH -J csrosetta
#SBATCH -p medium


NSLOTS=$SLURM_NTASKS

module load openmpi/gcc/64/1.4.4

LOGS=logs_`echo $SLURM_JOB_ID | awk -v FS="." '{print $1}'`
mkdir -p $LOGS

GIT_VER=`cat $ROSETTA3_PATH/.git/HEAD`
echo "Using git commit $GIT_VER"
echo -e "Rosetta Version based on Git Commit:\n$GIT_VER" > rosetta_version.txt

## have NSLOTS - 3 worker processes -- determines number of structures per generation...
NSTRUCT=`echo $NSLOTS | awk '{print $1-3}'`


echo "running on $NSLOTS cpus ..."
EXE=minirosetta.mpi.linuxgccrelease
CMDLINE="-out:level 300 -mute all_high_mpi_rank_filebuf -out:mpi_tracer_to_file $LOGS/log -out:file:silent decoys.out @flags_denovo @flags_rasrec @flags_iterative -run:archive"
CYCLES="-out:nstruct $NSTRUCT "
$MPI_RUN -n $NSLOTS $EXE $CMDLINE $CYCLES
