# Supplementary material for: Combining Evolutionary Information and an Iterative Sampling Strategy for Accurate Protein Structure Prediction
Source: PLoS Comput Biol. 2015 Dec 29;11(12):e1004661. doi: 10.1371/journal.pcbi.1004661 (PMC4694711; doi:10.1371/journal.pcbi.1004661)
Supplement: S1 File — Input files for target 1wvn and scripts to carry out the steps outlined in the protocol capture in S1 Text as well as exemplary output files are provided in this attachement. The supplementary materials are also included with Rosetta under the directory “Rosetta/demos/protocol_capture/2015/ rasrec_evolutionary_restraints” (ZIP) [file pcbi.1004661.s003.zip › protocol_capture/rosetta_flags/rerun/setup_init.tpb]

CLAIMER ConstraintClaimer
file ../../../1wvn_PLM_ub8_lb1.5_w1_m5_CB_70_SIGMOID.cst
FULLATOM
CENTROID
SKIP_REDUNDANT 0
FILTER_WEIGHT  1.00
FILTER_NAME evolutionary_restraints
END_CLAIMER
