# Supplementary material for: Combining Evolutionary Information and an Iterative Sampling Strategy for Accurate Protein Structure Prediction
Source: PLoS Comput Biol. 2015 Dec 29;11(12):e1004661. doi: 10.1371/journal.pcbi.1004661 (PMC4694711; doi:10.1371/journal.pcbi.1004661)
Supplement: S1 File — Input files for target 1wvn and scripts to carry out the steps outlined in the protocol capture in S1 Text as well as exemplary output files are provided in this attachement. The supplementary materials are also included with Rosetta under the directory “Rosetta/demos/protocol_capture/2015/ rasrec_evolutionary_restraints” (ZIP) [file pcbi.1004661.s003.zip › protocol_capture/rosetta_flags/template/README.txt]

README.txt

To start a Rasrec run using these files, you need to change the following lines:

flags_denovo:
FRAGS_3MERS - frag file containing 3mers
FRAGS_9MERS - frag file containing 9mers
FASTA_SEQUENCE - fasta sequence file

flags_rasrec:
REFERENCE_STRUCTURE - PDB File of reference structure
REFERENCE_RESIDUES - optional: rigid file containing residues for RMSD calculation
BROKER_FILE - either setup_init.tpb (Core Run) or setup_rerun.tpb (Refinement Run)

setup_init.tpb:
RESTRAINTS_FIRSTRUN - cst file containint distance restraints

setup_rerun.tpb:
CONVERGED_DISTANCES - *_converged_distances.cst
FILTERED_CONTACTMAPS - *.filtered_contactmaps.cst

The runtime of RASREC can be adjusted by changing the poolsize in flags_iterative.
