# Supplementary material for: Combining Evolutionary Information and an Iterative Sampling Strategy for Accurate Protein Structure Prediction
Source: PLoS Comput Biol. 2015 Dec 29;11(12):e1004661. doi: 10.1371/journal.pcbi.1004661 (PMC4694711; doi:10.1371/journal.pcbi.1004661)
Supplement: S1 File — Input files for target 1wvn and scripts to carry out the steps outlined in the protocol capture in S1 Text as well as exemplary output files are provided in this attachement. The supplementary materials are also included with Rosetta under the directory “Rosetta/demos/protocol_capture/2015/ rasrec_evolutionary_restraints” (ZIP) [file pcbi.1004661.s003.zip › protocol_capture/scripts/create_evfold_contactmap.py]

#! /usr/bin/env python


import argparse
import Utils as utils
import numpy as np


def parse_csv_store_matrix( fi, output, fasta, value_int, a1_int, a2_int, offset, separator=" " ):
	x_l,y_l, dict = [], [], {}
	f = open (fi, "r")
	for line in f:
		split = line.split( separator )
		try:
			if len(split) > 1:
				x = int(split[a1_int])-offset+1
				y = int(split[a2_int])-offset+1
				x_l.append(x)
				y_l.append(y)
				dict[(x,y)] = round(float(split[value_int]),3)
		except:
			print "Problems with line: {0}".format( line )
	fasta_len = len(utils.parse_fasta( fasta ))
	ma = np.zeros([fasta_len, fasta_len])
	max_val = max(dict.values())
	min_val = min(dict.values())
	for ele in dict:
		ma[ele[0]-1, ele[1]-1] = dict[ele]
		ma[ele[1]-1, ele[0]-1] = dict[ele]

	o=open (output, "w")
	for line in ma:
		o.write(" ".join(map(str,line)))
		o.write("\n")
	o.close()


def main():

	parser = argparse.ArgumentParser(description='Parses EVFold all-by-all residue pairings ({jobname}_{scoringmethod}.txt) and generate lxl contact map',formatter_class=argparse.ArgumentDefaultsHelpFormatter )
	parser.add_argument( '-i', "--input", help="Input residue-residue pairing scores (*_PLM.txt)", required=True )
	parser.add_argument( "-f", "--fasta", help="Fasta file for length comparison", required="True")
	parser.add_argument( "-o", "--output", help="Output Contactmap", default = "contactmap.cmp")
	parser.add_argument( "-c", "--column", help = "index of score column", default = 5, type=int)
	parser.add_argument( "-aa1", help = "index of 1st residue column", default = 0, type=int)
	parser.add_argument( "-aa2", help = "index of 2nd residue column", default = 2, type=int)
	parser.add_argument( "-offset", help = "residue offset", default = 1, type=int)
	parser.add_argument( "-d", "--delimiter", help="pairing score file delimiter", default = " ")

	args = parser.parse_args()

	parse_csv_store_matrix(args.input, args.output, args.fasta, args.column, args.aa1, args.aa2, args.offset, args.delimiter)


if __name__ == main():
	main()
