# Supplementary material for: Combining Evolutionary Information and an Iterative Sampling Strategy for Accurate Protein Structure Prediction
Source: PLoS Comput Biol. 2015 Dec 29;11(12):e1004661. doi: 10.1371/journal.pcbi.1004661 (PMC4694711; doi:10.1371/journal.pcbi.1004661)
Supplement: S1 File — Input files for target 1wvn and scripts to carry out the steps outlined in the protocol capture in S1 Text as well as exemplary output files are provided in this attachement. The supplementary materials are also included with Rosetta under the directory “Rosetta/demos/protocol_capture/2015/ rasrec_evolutionary_restraints” (ZIP) [file pcbi.1004661.s003.zip › protocol_capture/scripts/extract_top_cm_restraints.py]

#! /usr/bin/env python

import argparse
import Utils as utils

def main():

	parser = argparse.ArgumentParser(description='Extract top scoring restraints from contactmap', formatter_class=argparse.ArgumentDefaultsHelpFormatter )
	parser.add_argument( "cmp", help = "contactmap" )

	parser.add_argument("-ms", "--min_sep", help = "minimum sequence seperation", default = 5, type = int)
	parser.add_argument("-w", "--weighted", help = "use weighted atom pair restraints", action="store_true")

	opt = parser.add_argument_group( "Restraint Output Options" )
	opt.add_argument( '-o', help = "restraint file name" )
	opt.add_argument( '-r_f', '--r_func', help = "Restraint Function (default: %(default)s)", choices=["BOUNDED", "SIGMOID"], default="SIGMOID")
	opt.add_argument( '-r_ub', help = "upper bound (default: %(default)s)", type=float, default = 8 )
	opt.add_argument( '-r_lb', help = "lower bound (default: %(default)s)", type=float, default = 1.5 )
	opt.add_argument( '-r_atom', help = "restraint atoms", default = "CB", choices=["CA", "CB"] )
	opt.add_argument( '-r_num', help = "number of restraints", type = int )
	opt.add_argument( '-r_w', help="restraint function weight", default = 1, type = float )
	opt.add_argument( '-r_fasta', help = "fasta file (necessary if CB is selected)" )
	opt.add_argument( '-r_num_perc', help = "percentage of sequence length converted into restraints", type = float )

	args = parser.parse_args()

	cmp = utils.parse_cmpfile( args.cmp )
	restraints = utils.extract_cm_restraints( cmp , args.min_sep )
	fasta = utils.parse_fasta( args.r_fasta ) if args.r_fasta else ""

	if args.r_num or args.r_num_perc:
		num = (int(( len(fasta) * args.r_num_perc)* 1.0)/10) * 10 if args.r_fasta and args.r_num_perc else args.r_num
		res = restraints[:num]
	else:
		num = "all"
		res = restraints
	protein = args.cmp.split('/')[-1][:-4]

	name = protein  + "_ub" + str(args.r_ub) + "_lb" + str(args.r_lb) + "_w" + str(args.r_w) + "_m" +str(args.min_sep)+ "_"+ args.r_atom + "_" + str(num) + "_" + args.r_func + ".cst" if not args.o else args.o

	o = open( name, "w" )
	o.write( utils.print_restraints(res, args.r_lb, args.r_ub, args.r_atom, args.r_func, args.r_w, fasta, args.weighted) )
	o.close()

if __name__ == main():
		main()
