# Supplementary material for: Combining Evolutionary Information and an Iterative Sampling Strategy for Accurate Protein Structure Prediction
Source: PLoS Comput Biol. 2015 Dec 29;11(12):e1004661. doi: 10.1371/journal.pcbi.1004661 (PMC4694711; doi:10.1371/journal.pcbi.1004661)
Supplement: S1 File — Input files for target 1wvn and scripts to carry out the steps outlined in the protocol capture in S1 Text as well as exemplary output files are provided in this attachement. The supplementary materials are also included with Rosetta under the directory “Rosetta/demos/protocol_capture/2015/ rasrec_evolutionary_restraints” (ZIP) [file pcbi.1004661.s003.zip › protocol_capture/scripts/median.py]

#!/usr/bin/python

###
###
### This file is part of the CS-Rosetta Toolbox and is made available under
### GNU General Public License
### Copyright (C) 2011-2013 Oliver Lange
### email: oliver.lange@tum.de
### web: www.csrosetta.org
### version: 2.0
###
### This program is free software: you can redistribute it and/or modify
### it under the terms of the GNU General Public License as published by
### the Free Software Foundation, either version 3 of the License, or
### (at your option) any later version.
###
### This program is distributed in the hope that it will be useful,
### but WITHOUT ANY WARRANTY; without even the implied warranty of
### MERCHANTABILITY or FITNESS FOR A PARTICULAR PURPOSE.  See the
### GNU General Public License for more details.
###
### You should have received a copy of the GNU General Public License
### along with this program.  If not, see <http://www.gnu.org/licenses/>.
###
###

import string
from glob import glob
from sys import argv,stderr,exit,stdout,stdin
from os import popen,system
from os.path import exists
from operator import add
from math import sqrt

def getMedian(numericValues):
  theValues = sorted(numericValues)
  if len(theValues) % 2 == 1:
    Q2= theValues[(len(theValues)+1)/2-1]
  else:
    lower = theValues[len(theValues)/2-1]
    upper = theValues[len(theValues)/2]
    Q2= (float(lower + upper)) / 2
  L1=int((len(theValues)*25.0/100))
  L2=int((len(theValues)*75.0/100))
  Q1=(theValues[L1-1]+theValues[L1])/2
  Q3=(theValues[L2-1]+theValues[L2])/2
  return (Q2,Q1,Q3)


def mean(nums):
  if len(nums):
    return float( sum(nums) ) / float( len(nums) )
  else:
    return 0.0

def std(nums):
  if len(nums):
    N=len(nums)
    m=mean(nums)
    sqr_sum=0
    for num in nums:
      sqr_sum=sqr_sum+(num-m)*(num-m);
    return sqrt( float( sqr_sum )/(N-1) )

#main program

lines = stdin.readlines()
words = string.split(lines[0])

#figure out the columns with numbers
ct=0;
cols=[]
for word in words:
    try:
       float(word)
       cols.append(ct)
       ct=ct+1
    except ValueError:
       ct=ct+1

nums=[]
for col in cols:
    nums.append([])

for line in lines:
    words=string.split(line)
    ct=0
    for col in cols:
    	num=float(words[col])
   	nums[ct].append(num)
	ct=ct+1

med=[]
q1=[]
q3=[]
hi=[]
lo=[]

ave=[]

ct=0;
for col in cols:
  (Q2,Q1,Q3)=getMedian(nums[ct])
  med.append(Q2)
  q1.append(Q1)
  q3.append(Q3)
  hi.append(max(nums[ct]))
  lo.append(min(nums[ct]))
  average = mean(nums[ct])
  ave.append(average)
  ct=ct+1

res=[ med, q1, q3, hi, lo, ave ]
text=[ "median", "Q1", "Q3", "hi", "lo","mean" ];
ct=0;
keepcols=0
if keepcols:
  for r in res:
    print "%10s"%text[ct],
    ct=ct+1
    ct_col=0
    for col in cols:
      print "%8.3f"%r[ct_col],
      ct_col=ct_col+1
    print
else:
  for r in text:
    print "%8s"%r,
  print
  ct_col=0
  for col in cols:
    for r in res:
      print "%8.3f"%r[ct_col],
    print
    ct_col=ct_col+1
