# Supplementary material for: Combining Evolutionary Information and an Iterative Sampling Strategy for Accurate Protein Structure Prediction
Source: PLoS Comput Biol. 2015 Dec 29;11(12):e1004661. doi: 10.1371/journal.pcbi.1004661 (PMC4694711; doi:10.1371/journal.pcbi.1004661)
Supplement: S1 File — Input files for target 1wvn and scripts to carry out the steps outlined in the protocol capture in S1 Text as well as exemplary output files are provided in this attachement. The supplementary materials are also included with Rosetta under the directory “Rosetta/demos/protocol_capture/2015/ rasrec_evolutionary_restraints” (ZIP) [file pcbi.1004661.s003.zip › protocol_capture/scripts/repick_restraints_final.py]

#! /usr/bin/env python

import argparse
import Utils as utils
import numpy as np
from copy import copy


def main():
	parser = argparse.ArgumentParser(description='extract restraints from contactmap and top scoring decoys (pdb)', formatter_class=argparse.ArgumentDefaultsHelpFormatter)
	parser.add_argument( '-c', '--cmp', help='contact map', required=True )
	parser.add_argument( '-s', '--structures', help='top scoring structures', required=True, nargs="+" )
	parser.add_argument( '-ch', '--chain', help="protein chain", default = "A")
	parser.add_argument( '-a', '--atom', help=' atoms used for distance restraints [CA/CB]', default = "CA")
	parser.add_argument( '-m', '--min_dist', help='minimum sequence seperation for distance restraints', default = 5)
	parser.add_argument( '-f', '--function', help='function for the restraints [BOUNDED/SIGMOID]', default = "BOUNDED")
	parser.add_argument( '-lb', '--lower_bound', help= 'lower bound used for restraints', default = 1.5, type = float )
	parser.add_argument( '-ub', '--upper_bound', help= 'upper bound/x0 used for restraints', default = 8, type = float )
	parser.add_argument( '-p', '--padding', help="use padding instead of mixed boundaries", default = -1, type = float )
	parser.add_argument( '-sd', '--standard_deviation', help="standard deviation used for getting converged distances", default = 1, type = float)
	parser.add_argument( '-o', '--outfile', help ="file name for restraint files", default = "repicked_restraints")
	parser.add_argument( '-pa', '--parameter', help = 'parameter for restraint function [slope, sd]', default = 1, type = float )
	parser.add_argument( '-nr', '--number_res', help = "number of top scoring residue pairs that gets used for repicking", default = 2000, type=int )
	args = parser.parse_args()

	# parse contact map
	cmp = utils.parse_cmpfile( args.cmp )

	# parse pdb structures
	distance_matrices = []
	for pdb_file in args.structures:
		seq = utils.get_pdb_sequence( pdb_file , args.chain )[0]
		coordinates = utils.get_all_coordinates( pdb_file , args.chain )
		for coords in coordinates:
			distance_ma = utils.calculate_dist_matrix_from_coords( coords , args.atom )
			distance_matrices.append( distance_ma )
	#	for model in range(0, utils.get_model_count( pdb_file )):
	#		distance_ma = utils.calc_dist_matrix(pdb_file, args.chain, args.atom, model)
	#		distance_matrices.append( distance_ma )
	if len(cmp) != len(distance_matrices[0]):
		print "Structures do not match CMP file."
		exit(-1)
	else:
		size_matrix = len(cmp)


	#stack matrices and create mean and std array
	multi_array = np.array( distance_matrices )
	mean_array = np.zeros(( size_matrix, size_matrix ),np.float )
	std_array = np.zeros(( size_matrix, size_matrix ),np.float )
	for i in range( size_matrix ):
		for j in range( size_matrix ):
			eles = list( multi_array[:,i,j] )
			mean_array[i,j] = np.mean( eles )
			std_array[i,j] =  np.std( eles )

	# extract restraints
	# atom distances that are similar in top restraints
	lowstd_sr = []
	lowstd_lr = []
	for i in range(0, size_matrix-1):
		for j in range(i+args.min_dist, size_matrix):
			if std_array[i,j] < args.standard_deviation and mean_array[i,j] > 0:
				if mean_array[i,j] <= 8:
					lowstd_sr.append((i+1,j+1, mean_array[i,j]))
				else:
					lowstd_lr.append((i+1,j+1, mean_array[i,j]))


	cm_restraints = utils.extract_cm_restraints( cmp , 4 )

	filtered_restraints = []

	# remove_restraints that are already on other lists ....
	for restraint in cm_restraints[:args.number_res]: # look at top 200 constraints
		i = restraint[0]-1
		j = restraint[1]-1
		if mean_array[i,j] <= args.upper_bound and std_array[i,j] > args.standard_deviation:	# seems to be a bit unsure
			filtered_restraints.append(restraint)


	# print restraint files
	print_files = []

	if len(lowstd_sr) > 0:
		print_files.append((lowstd_sr, "_converged_distances.cst", args.padding))
	if len(filtered_restraints) > 0:
		print_files.append((filtered_restraints, "_filtered_contactmaps.cst", -1))

	for ele in print_files:
		o = open( args.outfile + ele[1], "w")
		if ele[2] == -1:
			o.write(utils.print_restraints(ele[0], args.lower_bound, args.upper_bound, args.atom, args.function, args.parameter,seq))
		else:
			o.write(utils.print_padded_restraints(ele[0], args.padding, args.atom, args.function, args.parameter, seq))
		o.close()


if __name__ == main():
		main()
