# Supplementary material for: Combining Evolutionary Information and an Iterative Sampling Strategy for Accurate Protein Structure Prediction
Source: PLoS Comput Biol. 2015 Dec 29;11(12):e1004661. doi: 10.1371/journal.pcbi.1004661 (PMC4694711; doi:10.1371/journal.pcbi.1004661)
Supplement: S1 File — Input files for target 1wvn and scripts to carry out the steps outlined in the protocol capture in S1 Text as well as exemplary output files are provided in this attachement. The supplementary materials are also included with Rosetta under the directory “Rosetta/demos/protocol_capture/2015/ rasrec_evolutionary_restraints” (ZIP) [file pcbi.1004661.s003.zip › protocol_capture/scripts/Utils.py]

#! /usr/bin/env python

import numpy
import operator

dict_3to1 = {'CYS': 'C', 'ASP': 'D', 'SER': 'S', 'GLN': 'Q', 'LYS': 'K',
     'ILE': 'I', 'PRO': 'P', 'THR': 'T', 'PHE': 'F', 'ASN': 'N',
     'GLY': 'G', 'HIS': 'H', 'LEU': 'L', 'ARG': 'R', 'TRP': 'W',
     'ALA': 'A', 'VAL':'V', 'GLU': 'E', 'TYR': 'Y', 'MET': 'M'}

dict_1to3 = dict((v,k) for k, v in dict_3to1.iteritems())

def get_3l_code( letter ):
	return dict_1to3[ letter.upper() ]

def get_1l_code( letters ):
	return dict_3to1[ letters.upper() ]

def parse_fasta( file ):
	        f = open ( file, 'r' )
		sequence=""
		grep_sequence = False
		for line in f:
				if ( grep_sequence and line.startswith(">") ):
						grep_sequence  = False
						break
				if ( grep_sequence and not line.startswith(">") ):
						sequence += line.strip()
				if not grep_sequence:
						grep_sequence = True
		f.close()
		return sequence

#parses cmpfile and returns a numpy array
def parse_cmpfile( file ):
	f = open (file, 'r')
	count = 0
	for line in f:
		split = line.split()
		if (count == 0):
			ma = numpy.zeros((len(split), len(split)), numpy.float)
		for i in range (0, len(split)):
			ma[count, i] = numpy.float(split[i])
		count += 1
	f.close()
	return ma

#parse rigid file and return residues in rigid file
def parse_rigid_file( file ):
	converged_residues = []
	f = open( file, "r" )
	for line in f:
		if len( line.strip() ) > 0 and line.split()[0] == "RIGID":
			converged_residues += range( int(line.split()[1]), int(line.split()[2])+1 )
	f.close()
	return converged_residues
	
	
# extract all restraints from matrix, sorted by value
def extract_cm_restraints( matrix, min_sep, one_indexed=True ):
	restraints = []
	for i in range(matrix[0].size):
		for j in range(i+min_sep, matrix[0].size):
			if one_indexed and matrix[i,j]>0:
				restraints.append((i+1,j+1,matrix[i,j]))
			elif matrix[i,j]>0:
				restraints.append((i, j, matrix[i,j]))
	return sorted(restraints, key=operator.itemgetter(2), reverse = True) # Sort according to Value stored in ContactMap


def print_restraints( constraints, lb, ub, atom, function, weight, seq="", use_weights = False ):
	restraints = ""
	a1 = a2 = atom
	for ele in constraints:
		a1 = a2 = atom
		if seq != "" and atom == "CB":
			if seq[ele[0]-1:ele[0]] == "G":
				a1 = "CA"
			if seq[ele[1]-1:ele[1]] == "G":
				a2 = "CA"
		if use_weights:
			we = ele[2] if ele[2] > 0 else 0.0001
			weights = "SCALARWEIGHTEDFUNC {0:.4f}".format( we )
		else:
			weights = ""
		if ele[2] > 0:
			if function == "BOUNDED":
				restraints += "AtomPair {0:>4} {1:>4} {2:>4} {3:>4} {8} BOUNDED {4:.2f} {5:.2f} {6:.2f} #ContactMap: {7:.2f}\n".format(a1, ele[0], a2, ele[1], lb, ub, weight, ele[2], weights )
			elif function == "SIGMOID":
				restraints += "AtomPair {0:>4} {1:>4} {2:>4} {3:>4} {7} SIGMOID {4:.2f} {5:.2f} #ContactMap: {6:.2f}\n".format(a1, ele[0], a2, ele[1], ub, weight, ele[2], weights )
			else:
				print "Function {} not implemented!".format( function )
				return ""
	return restraints
	
def print_padded_restraints( constraints, padding, atom, function, weight, seq=""  ):

	restraints = ""
	for ele in constraints:
		lb = ele[2] - padding
		ub = ele[2] + padding
		a1 = a2 = atom
		if seq != "" and atom == "CB":
			if seq[ele[0]-1:ele[0]] == "G":
				a1 = "CA"
			if seq[ele[1]-1:ele[1]] == "G":
				a2 = "CA"
		if function == "BOUNDED":
			restraints += "AtomPair {0:>4} {1:>4} {7:>4} {2:>4} BOUNDED {3:.2f} {4:.2f} {5:.2f} #ContactMap: {6:.2f}\n".format(a1, ele[0], ele[1], lb, ub, weight, ele[2], a2 )
		elif function == "SIGMOID":
			restraints += "AtomPair {0:>4} {1:>4} {6:>4} {2:>4} SIGMOID {3:.2f} {4:.2f} #ContactMap: {5:.2f}\n".format(a1, ele[0], ele[1], ub, weight, ele[2], a2 )
		else:
			print "Function {} not implemented!".format( function )
			return ""
	return restraints
	
def get_pdb_sequence( pdb_file, chain ):

	models = []
	seq = ""

	pre_res = -100000


	f = open( pdb_file, "r" )
	for line in f:
		if line.startswith("ATOM"):
			if line[21:22] == chain or chain =="*":
				cur_res = int(line[22:26].strip())
				if pre_res == -100000:
					pre_res = cur_res -1
				if cur_res == pre_res +1:
					aa = dict_3to1[line[17:20].strip()]
					seq += aa
					pre_res = cur_res
		elif line.startswith(("TER","END")):
			if len(seq) != 0:
				models.append( seq )
			pre_res = -100000
			seq = ""

	if len(seq ) != 0:
		models.append( seq )

	f.close()
	return models
	
def get_all_coordinates( pdb_file, chain = "*" ):

	models = []
	residues = []
	pre_res = -1
	atoms = {}

	f = open( pdb_file, "r" )
	for line in f:
		if line.startswith("ATOM"):
			if line[21:22] == chain or chain == "*":
				cur_res = int(line[22:26].strip())
				if pre_res == -1:
					pre_res = cur_res -1
				if cur_res == pre_res +1:
					if line[12] != "H":
						atoms[line[12:16].strip()] = (float(line[30:38].strip()), float(line[38:46].strip()), float(line[46:54].strip()))
				else:
					residues.append(atoms)
					atoms = {}
					if line[12] != "H":
						atoms[line[12:16].strip()] = (float(line[30:38].strip()), float(line[38:46].strip()), float(line[46:54].strip()))
					pre_res = cur_res - 1
		elif line.startswith(("TER","END")):
			if len(atoms.keys()) != 0:
				residues.append(atoms)
			if len(residues) !=0:
				models.append( residues )
				residues = []
				atoms={}
			pre_res = 0

	if len(atoms.keys()) != 0:
		residues.append(atoms)
	if len(residues) !=0:
		models.append( residues )
		residues = []


	f.close()
	return models
	
def calculate_dist_matrix_from_coords( coords, atom):

	matrix = numpy.zeros((len(coords), len(coords)), numpy.float)

	for i in range( 0,len(coords) ):
		for j in range( i+1, len(coords) ):

			a1 = a2 = atom

			if not a1 in coords[i].keys():
				print "Using atom CA at position {0}".format(i+1)
				a1 = "CA"
			if not a2 in coords[j].keys():
				print "Using atom CA at position {0}".format(j+1)
				a2 = "CA"

			dist = get_distance( coords[i][a1], coords[j][a2])
			matrix[i,j] = dist
			matrix[j,i] = dist

	return matrix
	
def get_distance( coord1 , coord2 ):
	sum=0
	for i in range(0, len(coord1) ):
		sum += ( coord1[i] - coord2[i] ) * ( coord1[i] - coord2[i] )
	return numpy.sqrt( sum )

def calc_dist_matrix_from_coords( coordinates ):
	matrix = numpy.zeros((len(coordinates), len(coordinates)), numpy.float)

	for i in range( 0,len(coordinates) ):
		for j in range( i+1, len(coordinates) ):
			dist = get_distance( coordinates[i], coordinates[j])
			matrix[i,j] = dist
			matrix[j,i] = dist

	return matrix
