# Supplementary material for: Combining Evolutionary Information and an Iterative Sampling Strategy for Accurate Protein Structure Prediction
Source: PLoS Comput Biol. 2015 Dec 29;11(12):e1004661. doi: 10.1371/journal.pcbi.1004661 (PMC4694711; doi:10.1371/journal.pcbi.1004661)
Supplement: S2 File — FASTA sequences and PLM contact predictions for all targets of the benchmark set. (ZIP) [file pcbi.1004661.s004.zip]

Archive with 64 entries (57 files):
- data/
- data/evfold_benchmarkset/
- data/evfold_benchmarkset/contactpredictions/
- data/evfold_benchmarkset/contactpredictions/1bkr_PLM.txt
- data/evfold_benchmarkset/contactpredictions/1e6k_PLM.txt
- data/evfold_benchmarkset/contactpredictions/1f21_PLM.txt
- data/evfold_benchmarkset/contactpredictions/1g2e_PLM.txt
- data/evfold_benchmarkset/contactpredictions/1odd_PLM.txt
- data/evfold_benchmarkset/contactpredictions/1r9h_PLM.txt
- data/evfold_benchmarkset/contactpredictions/1rqm_PLM.txt
- data/evfold_benchmarkset/contactpredictions/1wvn_PLM.txt
- data/evfold_benchmarkset/contactpredictions/2hda_PLM.txt
- data/evfold_benchmarkset/contactpredictions/2it6_PLM.txt
- data/evfold_benchmarkset/contactpredictions/2o72_PLM.txt
- data/evfold_benchmarkset/contactpredictions/3tgi_PLM.txt
- data/evfold_benchmarkset/contactpredictions/5p21_PLM.txt
- data/evfold_benchmarkset/contactpredictions/5pti_PLM.txt
- data/evfold_benchmarkset/sequences/
- data/evfold_benchmarkset/sequences/1bkr.fasta
- data/evfold_benchmarkset/sequences/1e6k.fasta
- data/evfold_benchmarkset/sequences/1f21.fasta
- data/evfold_benchmarkset/sequences/1g2e.fasta
- data/evfold_benchmarkset/sequences/1odd.fasta
- data/evfold_benchmarkset/sequences/1r9h.fasta
- data/evfold_benchmarkset/sequences/1rqm.fasta
- data/evfold_benchmarkset/sequences/1wvn.fasta
- data/evfold_benchmarkset/sequences/2hda.fasta
- data/evfold_benchmarkset/sequences/2it6.fasta
- data/evfold_benchmarkset/sequences/2o72.fasta
- data/evfold_benchmarkset/sequences/3tgi.fasta
- data/evfold_benchmarkset/sequences/5p21.fasta
- data/evfold_benchmarkset/sequences/5pti.fasta
- data/pconsfold_benchmarkset/
- data/pconsfold_benchmarkset/contactpredictions/
- data/pconsfold_benchmarkset/contactpredictions/1a3a_PLM.txt
- data/pconsfold_benchmarkset/contactpredictions/1atz_PLM.txt
- data/pconsfold_benchmarkset/contactpredictions/1bdo_PLM.txt
- data/pconsfold_benchmarkset/contactpredictions/1chd_PLM.txt
- data/pconsfold_benchmarkset/contactpredictions/1fqt_PLM.txt
- data/pconsfold_benchmarkset/contactpredictions/1hdo_PLM.txt
- data/pconsfold_benchmarkset/contactpredictions/1ihz_PLM.txt
- data/pconsfold_benchmarkset/contactpredictions/1im5_PLM.txt
- data/pconsfold_benchmarkset/contactpredictions/1jo8_PLM.txt
- data/pconsfold_benchmarkset/contactpredictions/1jwq_PLM.txt
- data/pconsfold_benchmarkset/contactpredictions/1o1z_PLM.txt
- data/pconsfold_benchmarkset/contactpredictions/1tqh_PLM.txt
- data/pconsfold_benchmarkset/contactpredictions/1vp6_PLM.txt
- data/pconsfold_benchmarkset/contactpredictions/2cua_PLM.txt
- data/pconsfold_benchmarkset/sequences/
- data/pconsfold_benchmarkset/sequences/1a3a.fasta
- data/pconsfold_benchmarkset/sequences/1atz.fasta
- data/pconsfold_benchmarkset/sequences/1bdo.fasta
- data/pconsfold_benchmarkset/sequences/1chd.fasta
- data/pconsfold_benchmarkset/sequences/1fqt.fasta
- data/pconsfold_benchmarkset/sequences/1hdo.fasta
- data/pconsfold_benchmarkset/sequences/1ihz.fasta
- data/pconsfold_benchmarkset/sequences/1im5.fasta
- data/pconsfold_benchmarkset/sequences/1jo8.fasta
- data/pconsfold_benchmarkset/sequences/1jwq.fasta
- data/pconsfold_benchmarkset/sequences/1o1z.fasta
- data/pconsfold_benchmarkset/sequences/1tqh.fasta
- data/pconsfold_benchmarkset/sequences/1vp6.fasta
- data/pconsfold_benchmarkset/sequences/2cua.fasta
- data/README.txt
