# Supplementary material for: Combining Evolutionary Information and an Iterative Sampling Strategy for Accurate Protein Structure Prediction
Source: PLoS Comput Biol. 2015 Dec 29;11(12):e1004661. doi: 10.1371/journal.pcbi.1004661 (PMC4694711; doi:10.1371/journal.pcbi.1004661)
Supplement: S2 File — FASTA sequences and PLM contact predictions for all targets of the benchmark set. (ZIP) [file pcbi.1004661.s004.zip › data/evfold_benchmarkset/contactpredictions/1bkr_PLM.txt]

7 K 8 S 0 1.54673
7 K 9 A 0 0.651359
7 K 10 K 0 0.373915
7 K 11 D 0 0.231301
7 K 12 A 0 0.157793
7 K 13 L 0 0.065589
7 K 14 L 0 0.13458
7 K 15 L 0 0.180108
7 K 16 W 0 -0.0302588
7 K 17 C 0 -0.00445321
7 K 18 Q 0 -0.0159883
7 K 19 M 0 0.0817789
7 K 20 K 0 0.105765
7 K 21 T 0 -0.0486335
7 K 22 A 0 0.0496703
7 K 23 G 0 0.0721166
7 K 24 Y 0 -0.0097396
7 K 25 P 0 -0.0135947
7 K 26 N 0 0.0117681
7 K 27 V 0 -0.00602839
7 K 28 N 0 0.0241439
7 K 29 I 0 0.0184967
7 K 30 H 0 0.0325461
7 K 31 N 0 0.00649978
7 K 32 F 0 0.00236135
7 K 33 T 0 0.0766093
7 K 34 T 0 0.0862408
7 K 35 S 0 -0.110952
7 K 36 W 0 -0.0708727
7 K 37 R 0 0.0459901
7 K 38 D 0 -0.0106395
7 K 39 G 0 0.00534901
7 K 40 M 0 0.024589
7 K 41 A 0 0.005426
7 K 42 F 0 -0.0176333
7 K 43 N 0 -0.0662469
7 K 44 A 0 -0.090674
7 K 45 L 0 -0.0298537
7 K 46 I 0 0.0160811
7 K 47 H 0 -0.0360747
7 K 48 K 0 -0.0138232
7 K 49 H 0 0.0138072
7 K 50 R 0 0.0288981
7 K 51 P 0 -0.00556318
7 K 52 D 0 -0.0460707
7 K 53 L 0 -0.0888697
7 K 54 I 0 -0.0253941
7 K 55 D 0 0.0319673
7 K 56 F 0 -0.0594415
7 K 57 D 0 -0.00619983
7 K 58 K 0 -0.0365738
7 K 59 L 0 -0.00738921
7 K 60 K 0 0.025444
7 K 61 K 0 -0.0233755
7 K 62 S 0 -0.055925
7 K 63 N 0 -0.146933
7 K 64 A 0 -0.0410514
7 K 65 H 0 -0.0664455
7 K 66 Y 0 -0.0908005
7 K 67 N 0 -0.0945279
7 K 68 L 0 0.00337443
7 K 69 Q 0 -0.0684085
7 K 70 N 0 -0.0401286
7 K 71 A 0 -0.0714614
7 K 72 F 0 -0.0777821
7 K 73 N 0 0.0385896
7 K 74 L 0 -0.0400462
7 K 75 A 0 -0.0601663
7 K 76 E 0 -0.0596444
7 K 78 H 0 -0.0287911
7 K 79 L 0 -0.0405284
7 K 80 G 0 0.0332465
7 K 81 L 0 -0.0886814
7 K 82 T 0 -0.0542005
7 K 83 K 0 -0.136065
7 K 84 L 0 -0.0747792
7 K 85 L 0 -0.0908534
7 K 86 D 0 -0.0741502
7 K 87 P 0 -0.119527
7 K 88 E 0 -0.063296
7 K 89 D 0 -0.101517
7 K 90 I 0 -0.0729502
7 K 91 S 0 -0.122317
7 K 92 V 0 -0.026749
7 K 93 D 0 -0.0276741
7 K 94 H 0 -0.099959
7 K 95 P 0 -0.0401569
7 K 98 K 0 -0.107617
7 K 99 S 0 -0.0402126
7 K 100 I 0 -0.105641
7 K 101 I 0 -0.0751961
7 K 102 T 0 -0.10311
7 K 103 Y 0 -0.115888
7 K 104 V 0 -0.105708
7 K 105 V 0 -0.0497329
7 K 106 T 0 -0.0691196
7 K 107 Y 0 -0.0642722
7 K 108 Y 0 -0.149786
7 K 109 H 0 -0.0846788
7 K 110 Y 0 0.0126675
7 K 111 F 0 -0.0664716
7 K 112 S 0 -0.0155263
8 S 9 A 0 1.21671
8 S 10 K 0 0.41021
8 S 11 D 0 0.26387
8 S 12 A 0 0.195861
8 S 13 L 0 0.153369
8 S 14 L 0 0.0408062
8 S 15 L 0 0.157671
8 S 16 W 0 -0.0152154
8 S 17 C 0 0.0121884
8 S 18 Q 0 0.0279074
8 S 19 M 0 0.113655
8 S 20 K 0 0.0108005
8 S 21 T 0 0.0270838
8 S 22 A 0 0.051388
8 S 23 G 0 3.40339e-05
8 S 24 Y 0 0.0421917
8 S 25 P 0 0.0341856
8 S 26 N 0 -0.086886
8 S 27 V 0 -0.0588089
8 S 28 N 0 0.0542848
8 S 29 I 0 0.0203494
8 S 30 H 0 0.0101889
8 S 31 N 0 0.0134721
8 S 32 F 0 -0.0111084
8 S 33 T 0 -0.0384995
8 S 34 T 0 -0.0566834
8 S 35 S 0 -0.0439603
8 S 36 W 0 -0.022749
8 S 37 R 0 -0.0946175
8 S 38 D 0 0.00926857
8 S 39 G 0 0.0375866
8 S 40 M 0 -0.0308797
8 S 41 A 0 0.00838866
8 S 42 F 0 -0.0394241
8 S 43 N 0 -0.0638496
8 S 44 A 0 -0.000802692
8 S 45 L 0 -0.0728933
8 S 46 I 0 -0.072901
8 S 47 H 0 -0.0172871
8 S 48 K 0 -0.071434
8 S 49 H 0 -0.0353264
8 S 50 R 0 -0.0767967
8 S 51 P 0 -0.0579863
8 S 52 D 0 -0.0973796
8 S 53 L 0 -0.0173054
8 S 54 I 0 -0.0512096
8 S 55 D 0 -0.0704489
8 S 56 F 0 -0.0128366
8 S 57 D 0 -0.0436916
8 S 58 K 0 -0.0730104
8 S 59 L 0 -0.0252147
8 S 60 K 0 -0.0329287
8 S 61 K 0 0.020132
8 S 62 S 0 -0.0786393
8 S 63 N 0 0.0513823
8 S 64 A 0 -0.0953132
8 S 65 H 0 -0.00382297
8 S 66 Y 0 -0.0353983
8 S 67 N 0 -0.0572108
8 S 68 L 0 -0.0543797
8 S 69 Q 0 -0.033634
8 S 70 N 0 -0.0763732
8 S 71 A 0 -0.0317294
8 S 72 F 0 -0.135032
8 S 73 N 0 -0.0846899
8 S 74 L 0 -0.0917089
8 S 75 A 0 0.00306259
8 S 76 E 0 -0.052234
8 S 78 H 0 -0.139671
8 S 79 L 0 -0.0370017
8 S 80 G 0 -0.100328
8 S 81 L 0 -0.0851298
8 S 82 T 0 -0.0827622
8 S 83 K 0 -0.0754521
8 S 84 L 0 -0.0851006
8 S 85 L 0 -0.0339604
8 S 86 D 0 -0.0301289
8 S 87 P 0 -0.0125612
8 S 88 E 0 -0.0821679
8 S 89 D 0 -0.0223031
8 S 90 I 0 -0.0133554
8 S 91 S 0 -0.0227329
8 S 92 V 0 -0.104412
8 S 93 D 0 -0.108386
8 S 94 H 0 -0.0854844
8 S 95 P 0 -0.0362955
8 S 98 K 0 -0.121915
8 S 99 S 0 -0.0688551
8 S 100 I 0 -0.0897947
8 S 101 I 0 -0.102372
8 S 102 T 0 -0.117824
8 S 103 Y 0 -0.107253
8 S 104 V 0 -0.00777575
8 S 105 V 0 -0.0582015
8 S 106 T 0 -0.0431492
8 S 107 Y 0 -0.123701
8 S 108 Y 0 -0.0981775
8 S 109 H 0 -0.0272533
8 S 110 Y 0 -0.0690082
8 S 111 F 0 -0.0661869
8 S 112 S 0 -0.0607579
9 A 10 K 0 0.90237
9 A 11 D 0 0.4011
9 A 12 A 0 0.320333
9 A 13 L 0 0.191096
9 A 14 L 0 0.0857154
9 A 15 L 0 0.179017
9 A 16 W 0 0.0245856
9 A 17 C 0 -0.0124808
9 A 18 Q 0 0.118365
9 A 19 M 0 0.0695768
9 A 20 K 0 0.0357015
9 A 21 T 0 0.00475223
9 A 22 A 0 0.0213436
9 A 23 G 0 -0.0225902
9 A 24 Y 0 0.0217322
9 A 25 P 0 -0.0010205
9 A 26 N 0 -0.0064619
9 A 27 V 0 -0.106749
9 A 28 N 0 -0.0250148
9 A 29 I 0 -0.0550351
9 A 30 H 0 -0.0163288
9 A 31 N 0 0.0439018
9 A 32 F 0 0.0426769
9 A 33 T 0 0.0628879
9 A 34 T 0 -0.0146561
9 A 35 S 0 0.0152401
9 A 36 W 0 -0.0518656
9 A 37 R 0 -0.0327894
9 A 38 D 0 -0.0717584
9 A 39 G 0 -0.0369682
9 A 40 M 0 -0.0457359
9 A 41 A 0 -0.0465999
9 A 42 F 0 0.0347701
9 A 43 N 0 -0.0110133
9 A 44 A 0 -0.0302708
9 A 45 L 0 -0.0224484
9 A 46 I 0 -0.066046
9 A 47 H 0 -0.0653703
9 A 48 K 0 -0.117512
9 A 49 H 0 0.0549611
9 A 50 R 0 -0.0658116
9 A 51 P 0 -0.076144
9 A 52 D 0 -0.120447
9 A 53 L 0 0.00318784
9 A 54 I 0 -0.0530991
9 A 55 D 0 -0.0302336
9 A 56 F 0 -0.0726528
9 A 57 D 0 -0.0494109
9 A 58 K 0 -0.107429
9 A 59 L 0 0.0240704
9 A 60 K 0 -0.0263996
9 A 61 K 0 -0.0485659
9 A 62 S 0 -0.107661
9 A 63 N 0 -0.0643803
9 A 64 A 0 -0.0471678
9 A 65 H 0 -0.149525
9 A 66 Y 0 -0.0824693
9 A 67 N 0 0.0107281
9 A 68 L 0 -0.0572556
9 A 69 Q 0 -0.01878
9 A 70 N 0 -0.0941407
9 A 71 A 0 -0.147727
9 A 72 F 0 -0.0370299
9 A 73 N 0 0.0287817
9 A 74 L 0 0.0279459
9 A 75 A 0 0.0880226
9 A 76 E 0 -0.111091
9 A 78 H 0 -0.140398
9 A 79 L 0 -0.0837864
9 A 80 G 0 -0.0577411
9 A 81 L 0 -0.0862639
9 A 82 T 0 -0.0401041
9 A 83 K 0 -0.0725395
9 A 84 L 0 -0.102066
9 A 85 L 0 -0.044075
9 A 86 D 0 -0.130562
9 A 87 P 0 -0.0874474
9 A 88 E 0 -0.108584
9 A 89 D 0 -0.0573635
9 A 90 I 0 -0.116918
9 A 91 S 0 -0.0581651
9 A 92 V 0 -0.0481955
9 A 93 D 0 -0.07866
9 A 94 H 0 -0.0646506
9 A 95 P 0 -0.093439
9 A 98 K 0 -0.0488779
9 A 99 S 0 -0.0947062
9 A 100 I 0 -0.103693
9 A 101 I 0 -0.0160563
9 A 102 T 0 -0.028934
9 A 103 Y 0 -0.0808288
9 A 104 V 0 0.00339455
9 A 105 V 0 0.0647018
9 A 106 T 0 -0.0208238
9 A 107 Y 0 -0.0664149
9 A 108 Y 0 -0.0850383
9 A 109 H 0 -0.0626165
9 A 110 Y 0 -0.117428
9 A 111 F 0 -0.0765978
9 A 112 S 0 -0.0734028
10 K 11 D 0 0.811477
10 K 12 A 0 0.278114
10 K 13 L 0 0.154947
10 K 14 L 0 0.230045
10 K 15 L 0 0.141712
10 K 16 W 0 0.0552609
10 K 17 C 0 0.0449644
10 K 18 Q 0 0.085021
10 K 19 M 0 0.0369093
10 K 20 K 0 0.0914773
10 K 21 T 0 0.0102694
10 K 22 A 0 0.0225763
10 K 23 G 0 0.0138442
10 K 24 Y 0 -0.016962
10 K 25 P 0 1.86142e-05
10 K 26 N 0 0.0205546
10 K 27 V 0 0.012111
10 K 28 N 0 -0.0403822
10 K 29 I 0 -0.0223303
10 K 30 H 0 -0.0326205
10 K 31 N 0 0.156392
10 K 32 F 0 0.0201433
10 K 33 T 0 0.144984
10 K 34 T 0 -0.0532398
10 K 35 S 0 -0.0278074
10 K 36 W 0 0.052407
10 K 37 R 0 -0.0440053
10 K 38 D 0 0.0287821
10 K 39 G 0 -0.0702688
10 K 40 M 0 -0.0305188
10 K 41 A 0 -0.0657874
10 K 42 F 0 -0.0368163
10 K 43 N 0 -0.0551633
10 K 44 A 0 -0.0908397
10 K 45 L 0 0.0110566
10 K 46 I 0 -0.0529465
10 K 47 H 0 -0.0388495
10 K 48 K 0 -0.154326
10 K 49 H 0 0.0226237
10 K 50 R 0 -0.0683051
10 K 51 P 0 -0.00306666
10 K 52 D 0 -0.0186889
10 K 53 L 0 -0.111335
10 K 54 I 0 0.00358583
10 K 55 D 0 -0.0185515
10 K 56 F 0 -0.100147
10 K 57 D 0 -0.0863442
10 K 58 K 0 -0.112276
10 K 59 L 0 -0.086661
10 K 60 K 0 -0.148364
10 K 61 K 0 -0.0302952
10 K 62 S 0 -0.0857892
10 K 63 N 0 -0.0760776
10 K 64 A 0 -0.0996273
10 K 65 H 0 0.0843732
10 K 66 Y 0 -0.0463944
10 K 67 N 0 -0.0315689
10 K 68 L 0 0.0231369
10 K 69 Q 0 -0.0230894
10 K 70 N 0 -0.072427
10 K 71 A 0 -0.135788
10 K 72 F 0 0.00696376
10 K 73 N 0 -0.0528526
10 K 74 L 0 -0.021617
10 K 75 A 0 -0.030378
10 K 76 E 0 -0.0677463
10 K 78 H 0 -0.0773064
10 K 79 L 0 -0.0278695
10 K 80 G 0 -0.0917221
10 K 81 L 0 -0.157773
10 K 82 T 0 -0.11112
10 K 83 K 0 0.0142834
10 K 84 L 0 -0.0226887
10 K 85 L 0 -0.061179
10 K 86 D 0 -0.0557041
10 K 87 P 0 -0.078885
10 K 88 E 0 -0.0325358
10 K 89 D 0 -0.0296799
10 K 90 I 0 -0.0128144
10 K 91 S 0 -0.118009
10 K 92 V 0 -0.106345
10 K 93 D 0 -0.101808
10 K 94 H 0 -0.0850159
10 K 95 P 0 0.0201997
10 K 98 K 0 -0.0504584
10 K 99 S 0 -0.0132505
10 K 100 I 0 -0.0814428
10 K 101 I 0 -0.0210363
10 K 102 T 0 0.0082432
10 K 103 Y 0 -0.127855
10 K 104 V 0 -0.0932853
10 K 105 V 0 -0.0209084
10 K 106 T 0 -0.125488
10 K 107 Y 0 0.0090593
10 K 108 Y 0 -0.0776543
10 K 109 H 0 0.0376646
10 K 110 Y 0 -0.0653444
10 K 111 F 0 -0.13868
10 K 112 S 0 0.0101087
11 D 12 A 0 0.696224
11 D 13 L 0 0.293293
11 D 14 L 0 0.206051
11 D 15 L 0 0.286428
11 D 16 W 0 0.0829857
11 D 17 C 0 0.0243985
11 D 18 Q 0 0.0484496
11 D 19 M 0 0.171601
11 D 20 K 0 0.0691861
11 D 21 T 0 0.0131407
11 D 22 A 0 0.0349655
11 D 23 G 0 0.0290375
11 D 24 Y 0 0.0162775
11 D 25 P 0 0.0104537
11 D 26 N 0 -0.0482182
11 D 27 V 0 -0.0484353
11 D 28 N 0 0.0676591
11 D 29 I 0 -0.024016
11 D 30 H 0 0.0678487
11 D 31 N 0 -0.0994081
11 D 32 F 0 0.0420349
11 D 33 T 0 -0.0168214
11 D 34 T 0 0.00287767
11 D 35 S 0 -0.0838623
11 D 36 W 0 -0.0754992
11 D 37 R 0 0.0419493
11 D 38 D 0 -0.0318772
11 D 39 G 0 0.0644293
11 D 40 M 0 -0.0331174
11 D 41 A 0 0.0322523
11 D 42 F 0 0.0150312
11 D 43 N 0 -0.00785094
11 D 44 A 0 -0.106351
11 D 45 L 0 0.0451086
11 D 46 I 0 0.0221425
11 D 47 H 0 -0.0667584
11 D 48 K 0 0.0235579
11 D 49 H 0 -0.041989
11 D 50 R 0 -0.0287
11 D 51 P 0 -0.109744
11 D 52 D 0 -0.0686296
11 D 53 L 0 -0.0617314
11 D 54 I 0 -0.0520973
11 D 55 D 0 -0.05461
11 D 56 F 0 -0.0742498
11 D 57 D 0 -0.0501399
11 D 58 K 0 -0.0247784
11 D 59 L 0 -0.048273
11 D 60 K 0 -8.04013e-05
11 D 61 K 0 0.0843649
11 D 62 S 0 -0.058909
11 D 63 N 0 -0.0405661
11 D 64 A 0 -0.0989336
11 D 65 H 0 -0.142778
11 D 66 Y 0 -0.0105257
11 D 67 N 0 -0.0317224
11 D 68 L 0 -0.136731
11 D 69 Q 0 0.0557801
11 D 70 N 0 -0.0938582
11 D 71 A 0 -0.111326
11 D 72 F 0 -0.020716
11 D 73 N 0 -0.0244061
11 D 74 L 0 -0.039279
11 D 75 A 0 -0.101801
11 D 76 E 0 0.0113383
11 D 78 H 0 -0.139212
11 D 79 L 0 -0.138796
11 D 80 G 0 -0.143799
11 D 81 L 0 -0.0511646
11 D 82 T 0 -0.00191344
11 D 83 K 0 -0.0706017
11 D 84 L 0 -0.0502991
11 D 85 L 0 -0.105518
11 D 86 D 0 -0.119763
11 D 87 P 0 -0.0526754
11 D 88 E 0 -0.0750687
11 D 89 D 0 -0.0171911
11 D 90 I 0 -0.00202695
11 D 91 S 0 -0.127855
11 D 92 V 0 -0.138485
11 D 93 D 0 -0.0698662
11 D 94 H 0 0.0735277
11 D 95 P 0 -0.0970173
11 D 98 K 0 -0.0337859
11 D 99 S 0 -0.152907
11 D 100 I 0 -0.0638547
11 D 101 I 0 -0.0153835
11 D 102 T 0 -0.030953
11 D 103 Y 0 -0.0533242
11 D 104 V 0 0.0421179
11 D 105 V 0 -0.0512492
11 D 106 T 0 -0.0908684
11 D 107 Y 0 -0.141087
11 D 108 Y 0 -0.0563859
11 D 109 H 0 -0.0486135
11 D 110 Y 0 0.0269785
11 D 111 F 0 -0.0237716
11 D 112 S 0 -0.0529306
12 A 13 L 0 0.406286
12 A 14 L 0 0.24872
12 A 15 L 0 0.295606
12 A 16 W 0 0.146144
12 A 17 C 0 0.0804564
12 A 18 Q 0 0.110384
12 A 19 M 0 0.150527
12 A 20 K 0 0.113829
12 A 21 T 0 0.136715
12 A 22 A 0 0.119658
12 A 23 G 0 0.0142206
12 A 24 Y 0 0.00353504
12 A 25 P 0 0.127316
12 A 26 N 0 0.0108291
12 A 27 V 0 0.0237149
12 A 28 N 0 0.0380312
12 A 29 I 0 0.0270355
12 A 30 H 0 0.0208547
12 A 31 N 0 -0.0318899
12 A 32 F 0 -0.146301
12 A 33 T 0 -0.0663217
12 A 34 T 0 0.0454106
12 A 35 S 0 0.0775486
12 A 36 W 0 -0.0168127
12 A 37 R 0 0.0366244
12 A 38 D 0 -0.0467404
12 A 39 G 0 0.00590108
12 A 40 M 0 -0.0259252
12 A 41 A 0 -0.0854122
12 A 42 F 0 -0.0510825
12 A 43 N 0 0.0329436
12 A 44 A 0 -0.0482933
12 A 45 L 0 -0.0315055
12 A 46 I 0 0.00754433
12 A 47 H 0 -0.0532076
12 A 48 K 0 -0.00938994
12 A 49 H 0 -0.0616903
12 A 50 R 0 0.00893312
12 A 51 P 0 -0.0549067
12 A 52 D 0 -0.113638
12 A 53 L 0 -0.124042
12 A 54 I 0 0.0583811
12 A 55 D 0 -0.130263
12 A 56 F 0 -0.0676049
12 A 57 D 0 0.0222827
12 A 58 K 0 -0.104482
12 A 59 L 0 -0.06735
12 A 60 K 0 0.00152422
12 A 61 K 0 -0.0262813
12 A 62 S 0 -0.0253842
12 A 63 N 0 -0.0641064
12 A 64 A 0 -0.0614211
12 A 65 H 0 -0.0950336
12 A 66 Y 0 -0.0796746
12 A 67 N 0 -0.0599401
12 A 68 L 0 0.0167671
12 A 69 Q 0 -0.0609743
12 A 70 N 0 -0.103583
12 A 71 A 0 -0.115483
12 A 72 F 0 0.0321932
12 A 73 N 0 -0.0237411
12 A 74 L 0 -0.0445513
12 A 75 A 0 -0.0157267
12 A 76 E 0 -0.102924
12 A 78 H 0 -0.0139773
12 A 79 L 0 -0.107587
12 A 80 G 0 -0.063061
12 A 81 L 0 -0.059983
12 A 82 T 0 -0.0677303
12 A 83 K 0 -0.0456856
12 A 84 L 0 -0.0605948
12 A 85 L 0 -0.038088
12 A 86 D 0 -0.07313
12 A 87 P 0 -0.107191
12 A 88 E 0 -0.104017
12 A 89 D 0 -0.0724912
12 A 90 I 0 -0.0939129
12 A 91 S 0 -0.0950922
12 A 92 V 0 -0.0720212
12 A 93 D 0 -0.0635738
12 A 94 H 0 -0.0604966
12 A 95 P 0 -0.125875
12 A 98 K 0 -0.0451656
12 A 99 S 0 -0.056152
12 A 100 I 0 -0.105896
12 A 101 I 0 -0.0896437
12 A 102 T 0 -0.0353641
12 A 103 Y 0 -0.067402
12 A 104 V 0 0.0313524
12 A 105 V 0 0.0417436
12 A 106 T 0 -0.037826
12 A 107 Y 0 -0.0906123
12 A 108 Y 0 -0.0359865
12 A 109 H 0 0.0455879
12 A 110 Y 0 0.044915
12 A 111 F 0 -0.0211388
12 A 112 S 0 -0.0492534
13 L 14 L 0 0.674164
13 L 15 L 0 0.350287
13 L 16 W 0 0.252816
13 L 17 C 0 0.0920141
13 L 18 Q 0 0.182403
13 L 19 M 0 0.107198
13 L 20 K 0 0.177763
13 L 21 T 0 0.125621
13 L 22 A 0 0.0386962
13 L 23 G 0 0.0857901
13 L 24 Y 0 0.112205
13 L 25 P 0 -0.0353747
13 L 26 N 0 -0.0487986
13 L 27 V 0 0.097644
13 L 28 N 0 -0.0902064
13 L 29 I 0 0.0243638
13 L 30 H 0 0.0338304
13 L 31 N 0 0.038913
13 L 32 F 0 0.115166
13 L 33 T 0 -0.0168242
13 L 34 T 0 -0.113007
13 L 35 S 0 0.141865
13 L 36 W 0 -0.0854705
13 L 37 R 0 -0.0682456
13 L 38 D 0 0.0647111
13 L 39 G 0 -0.00541053
13 L 40 M 0 -0.069181
13 L 41 A 0 -0.0136849
13 L 42 F 0 -0.0139706
13 L 43 N 0 -0.0748125
13 L 44 A 0 -0.0855415
13 L 45 L 0 -0.00312254
13 L 46 I 0 -0.00288817
13 L 47 H 0 0.00537306
13 L 48 K 0 -0.0143719
13 L 49 H 0 0.0106442
13 L 50 R 0 -0.0652093
13 L 51 P 0 -0.0066654
13 L 52 D 0 -0.0561037
13 L 53 L 0 -0.0886091
13 L 54 I 0 -0.0404519
13 L 55 D 0 0.0163641
13 L 56 F 0 -0.153885
13 L 57 D 0 -0.0746988
13 L 58 K 0 -0.0846324
13 L 59 L 0 -0.0881681
13 L 60 K 0 -0.052652
13 L 61 K 0 -0.063321
13 L 62 S 0 -0.0180422
13 L 63 N 0 0.0728044
13 L 64 A 0 -0.0507566
13 L 65 H 0 -0.129729
13 L 66 Y 0 -0.100805
13 L 67 N 0 -0.0110159
13 L 68 L 0 -0.0906206
13 L 69 Q 0 -0.0628491
13 L 70 N 0 -0.0918787
13 L 71 A 0 0.0531033
13 L 72 F 0 -0.0652089
13 L 73 N 0 -0.192953
13 L 74 L 0 -0.0810737
13 L 75 A 0 -0.0403367
13 L 76 E 0 -0.107129
13 L 78 H 0 -0.0391308
13 L 79 L 0 -0.0424642
13 L 80 G 0 -0.118618
13 L 81 L 0 -0.104068
13 L 82 T 0 -0.0225415
13 L 83 K 0 -0.0296978
13 L 84 L 0 -0.0289845
13 L 85 L 0 0.0207412
13 L 86 D 0 -0.0426018
13 L 87 P 0 -0.0247333
13 L 88 E 0 -0.124089
13 L 89 D 0 -0.0775888
13 L 90 I 0 -0.0243096
13 L 91 S 0 -0.110109
13 L 92 V 0 -0.0884046
13 L 93 D 0 -0.0543372
13 L 94 H 0 -0.112934
13 L 95 P 0 -0.0387546
13 L 98 K 0 -0.0687034
13 L 99 S 0 -0.0431103
13 L 100 I 0 -0.0542902
13 L 101 I 0 -0.0572177
13 L 102 T 0 -0.0123202
13 L 103 Y 0 -0.110232
13 L 104 V 0 0.0980009
13 L 105 V 0 0.0815255
13 L 106 T 0 -0.0753936
13 L 107 Y 0 -0.108955
13 L 108 Y 0 0.178383
13 L 109 H 0 -0.104485
13 L 110 Y 0 -0.118713
13 L 111 F 0 -0.0997261
13 L 112 S 0 -0.114797
14 L 15 L 0 0.346852
14 L 16 W 0 0.309068
14 L 17 C 0 0.203563
14 L 18 Q 0 0.481973
14 L 19 M 0 0.121561
14 L 20 K 0 0.0449139
14 L 21 T 0 0.169626
14 L 22 A 0 0.0184327
14 L 23 G 0 0.0454491
14 L 24 Y 0 0.0843319
14 L 25 P 0 -0.0025642
14 L 26 N 0 -0.0458742
14 L 27 V 0 0.0568231
14 L 28 N 0 0.0580137
14 L 29 I 0 0.12961
14 L 30 H 0 0.045415
14 L 31 N 0 0.0831798
14 L 32 F 0 0.242279
14 L 33 T 0 0.0837664
14 L 34 T 0 -0.0535488
14 L 35 S 0 0.111125
14 L 36 W 0 0.0645355
14 L 37 R 0 -0.00294531
14 L 38 D 0 -0.0184093
14 L 39 G 0 -0.023608
14 L 40 M 0 -0.0101953
14 L 41 A 0 0.0325712
14 L 42 F 0 -0.0536139
14 L 43 N 0 -0.0274662
14 L 44 A 0 -0.0516512
14 L 45 L 0 0.0888167
14 L 46 I 0 -0.00430908
14 L 47 H 0 -0.00751356
14 L 48 K 0 -0.0359679
14 L 49 H 0 -0.157247
14 L 50 R 0 -0.0496792
14 L 51 P 0 -0.010472
14 L 52 D 0 -0.0733298
14 L 53 L 0 -0.103999
14 L 54 I 0 -0.106404
14 L 55 D 0 -0.0906033
14 L 56 F 0 -0.0490906
14 L 57 D 0 -0.0384216
14 L 58 K 0 -0.0916575
14 L 59 L 0 -0.0631472
14 L 60 K 0 -0.133591
14 L 61 K 0 -0.0558316
14 L 62 S 0 -0.0511227
14 L 63 N 0 0.0668095
14 L 64 A 0 -0.0445258
14 L 65 H 0 -0.0872255
14 L 66 Y 0 -0.112793
14 L 67 N 0 -0.0483189
14 L 68 L 0 -0.0288746
14 L 69 Q 0 -0.0631121
14 L 70 N 0 -0.134383
14 L 71 A 0 -0.0818699
14 L 72 F 0 -0.0282288
14 L 73 N 0 0.011232
14 L 74 L 0 -0.10722
14 L 75 A 0 -0.0959323
14 L 76 E 0 -0.0451216
14 L 78 H 0 -0.0685532
14 L 79 L 0 -0.0985497
14 L 80 G 0 -0.13294
14 L 81 L 0 -0.0915358
14 L 82 T 0 -0.0194429
14 L 83 K 0 0.0102605
14 L 84 L 0 -0.11568
14 L 85 L 0 -0.0744877
14 L 86 D 0 -0.0878677
14 L 87 P 0 -0.0453937
14 L 88 E 0 -0.043697
14 L 89 D 0 -0.049233
14 L 90 I 0 -0.0995547
14 L 91 S 0 -0.0711719
14 L 92 V 0 -0.0398259
14 L 93 D 0 -0.0900788
14 L 94 H 0 -0.0993809
14 L 95 P 0 -0.088127
14 L 98 K 0 -0.117725
14 L 99 S 0 -0.180532
14 L 100 I 0 -0.057993
14 L 101 I 0 -0.0146022
14 L 102 T 0 -0.0277049
14 L 103 Y 0 -0.0256043
14 L 104 V 0 0.00106096
14 L 105 V 0 -0.0329735
14 L 106 T 0 -0.165285
14 L 107 Y 0 -0.0064254
14 L 108 Y 0 -0.0692809
14 L 109 H 0 -0.0601196
14 L 110 Y 0 -0.0917422
14 L 111 F 0 -0.0163845
14 L 112 S 0 -0.109261
15 L 16 W 0 0.417868
15 L 17 C 0 0.321744
15 L 18 Q 0 0.291294
15 L 19 M 0 0.272544
15 L 20 K 0 0.170786
15 L 21 T 0 0.163005
15 L 22 A 0 0.158688
15 L 23 G 0 0.0353582
15 L 24 Y 0 -0.0433825
15 L 25 P 0 0.0858357
15 L 26 N 0 -0.0209424
15 L 27 V 0 -0.0588642
15 L 28 N 0 0.0129458
15 L 29 I 0 0.0489691
15 L 30 H 0 0.0364423
15 L 31 N 0 -0.0355282
15 L 32 F 0 -0.0674979
15 L 33 T 0 0.00311384
15 L 34 T 0 0.0812855
15 L 35 S 0 -0.00619185
15 L 36 W 0 -0.0990922
15 L 37 R 0 -0.0245097
15 L 38 D 0 -0.0827781
15 L 39 G 0 -0.0963331
15 L 40 M 0 -0.0719115
15 L 41 A 0 -0.0631537
15 L 42 F 0 -0.0574372
15 L 43 N 0 0.000594635
15 L 44 A 0 0.00618676
15 L 45 L 0 -0.0123735
15 L 46 I 0 0.0368491
15 L 47 H 0 -0.10558
15 L 48 K 0 0.0109424
15 L 49 H 0 -0.0462327
15 L 50 R 0 0.0210448
15 L 51 P 0 -0.0731571
15 L 52 D 0 0.00612301
15 L 53 L 0 -0.0963362
15 L 54 I 0 -0.0992764
15 L 55 D 0 -0.0787292
15 L 56 F 0 -0.0569571
15 L 57 D 0 -0.0619269
15 L 58 K 0 -0.0169379
15 L 59 L 0 -0.0602876
15 L 60 K 0 -0.0210218
15 L 61 K 0 0.0180378
15 L 62 S 0 0.0112732
15 L 63 N 0 -0.0720767
15 L 64 A 0 -0.0616174
15 L 65 H 0 -0.0633861
15 L 66 Y 0 0.0293407
15 L 67 N 0 -0.0196031
15 L 68 L 0 -0.114653
15 L 69 Q 0 -0.0123187
15 L 70 N 0 -0.114348
15 L 71 A 0 -0.145856
15 L 72 F 0 -0.0189345
15 L 73 N 0 -0.00482779
15 L 74 L 0 -0.0215042
15 L 75 A 0 -0.0823274
15 L 76 E 0 -0.0379803
15 L 78 H 0 -0.049443
15 L 79 L 0 -0.100796
15 L 80 G 0 -0.0906063
15 L 81 L 0 -0.0542163
15 L 82 T 0 -0.0433996
15 L 83 K 0 -0.0445797
15 L 84 L 0 -0.0116269
15 L 85 L 0 -0.0852071
15 L 86 D 0 -0.0441059
15 L 87 P 0 -0.105549
15 L 88 E 0 -0.127913
15 L 89 D 0 -0.025551
15 L 90 I 0 -0.181962
15 L 91 S 0 -0.0357538
15 L 92 V 0 -0.0375949
15 L 93 D 0 -0.0800582
15 L 94 H 0 -0.139409
15 L 95 P 0 -0.0668705
15 L 98 K 0 -0.0443749
15 L 99 S 0 0.0320335
15 L 100 I 0 -0.0758413
15 L 101 I 0 -0.0892672
15 L 102 T 0 -0.038775
15 L 103 Y 0 -0.125609
15 L 104 V 0 -0.0526593
15 L 105 V 0 -0.036309
15 L 106 T 0 -0.091669
15 L 107 Y 0 -0.0610587
15 L 108 Y 0 -0.0557087
15 L 109 H 0 0.0980416
15 L 110 Y 0 -0.026645
15 L 111 F 0 -0.000260378
15 L 112 S 0 0.0220758
16 W 17 C 0 0.503834
16 W 18 Q 0 0.331589
16 W 19 M 0 0.247417
16 W 20 K 0 0.228603
16 W 21 T 0 0.195573
16 W 22 A 0 0.121222
16 W 23 G 0 0.0547793
16 W 24 Y 0 0.0894694
16 W 25 P 0 -0.0181362
16 W 26 N 0 -0.0639174
16 W 27 V 0 0.0270412
16 W 28 N 0 0.01618
16 W 29 I 0 0.113975
16 W 30 H 0 0.0120125
16 W 31 N 0 -0.00627679
16 W 32 F 0 0.0911445
16 W 33 T 0 -0.0291623
16 W 34 T 0 0.0151621
16 W 35 S 0 0.0274872
16 W 36 W 0 0.0148421
16 W 37 R 0 -0.0506481
16 W 38 D 0 0.0776876
16 W 39 G 0 0.0583678
16 W 40 M 0 -0.0412545
16 W 41 A 0 -0.016998
16 W 42 F 0 0.0693677
16 W 43 N 0 -0.0645022
16 W 44 A 0 -0.0855164
16 W 45 L 0 0.122138
16 W 46 I 0 0.0277598
16 W 47 H 0 0.0471657
16 W 48 K 0 -0.0422992
16 W 49 H 0 0.0237243
16 W 50 R 0 -0.0744366
16 W 51 P 0 0.020728
16 W 52 D 0 -0.0248485
16 W 53 L 0 -0.0560682
16 W 54 I 0 -0.0538013
16 W 55 D 0 -0.0237533
16 W 56 F 0 -0.0813366
16 W 57 D 0 -0.0125801
16 W 58 K 0 -0.0772255
16 W 59 L 0 -0.0082173
16 W 60 K 0 -0.168707
16 W 61 K 0 0.00971679
16 W 62 S 0 -0.112492
16 W 63 N 0 -0.0837005
16 W 64 A 0 -0.0883832
16 W 65 H 0 -0.075769
16 W 66 Y 0 -0.0156291
16 W 67 N 0 -0.0340317
16 W 68 L 0 -0.0809393
16 W 69 Q 0 -0.146855
16 W 70 N 0 -0.110649
16 W 71 A 0 -0.0292545
16 W 72 F 0 -0.00587056
16 W 73 N 0 -0.115584
16 W 74 L 0 -0.0756837
16 W 75 A 0 -0.0609611
16 W 76 E 0 -0.0180283
16 W 78 H 0 -0.0461129
16 W 79 L 0 -0.0389125
16 W 80 G 0 -0.0513909
16 W 81 L 0 -0.0639117
16 W 82 T 0 -0.0491221
16 W 83 K 0 -0.128337
16 W 84 L 0 -0.124917
16 W 85 L 0 0.00736824
16 W 86 D 0 -0.0858188
16 W 87 P 0 -0.0619769
16 W 88 E 0 -0.0888104
16 W 89 D 0 -0.0692693
16 W 90 I 0 0.00911556
16 W 91 S 0 -0.097208
16 W 92 V 0 -0.122125
16 W 93 D 0 -0.159603
16 W 94 H 0 0.00687614
16 W 95 P 0 -0.0474497
16 W 98 K 0 -0.0184507
16 W 99 S 0 -0.105298
16 W 100 I 0 0.0385121
16 W 101 I 0 0.00175164
16 W 102 T 0 -0.106922
16 W 103 Y 0 0.00604043
16 W 104 V 0 -0.010206
16 W 105 V 0 -0.0363325
16 W 106 T 0 -0.102489
16 W 107 Y 0 -0.0347771
16 W 108 Y 0 -0.0260027
16 W 109 H 0 -0.0595505
16 W 110 Y 0 -0.131077
16 W 111 F 0 -0.0604079
16 W 112 S 0 -0.0418786
17 C 18 Q 0 0.370857
17 C 19 M 0 0.206728
17 C 20 K 0 0.19633
17 C 21 T 0 0.256836
17 C 22 A 0 0.221864
17 C 23 G 0 0.19049
17 C 24 Y 0 0.12093
17 C 25 P 0 -0.0229948
17 C 26 N 0 0.0913902
17 C 27 V 0 0.0903886
17 C 28 N 0 0.0121644
17 C 29 I 0 0.167278
17 C 30 H 0 -0.0478397
17 C 31 N 0 -0.0596475
17 C 32 F 0 -0.0118624
17 C 33 T 0 -0.066305
17 C 34 T 0 0.0222906
17 C 35 S 0 -0.00331025
17 C 36 W 0 0.197642
17 C 37 R 0 -0.0859219
17 C 38 D 0 -0.0514726
17 C 39 G 0 0.0762815
17 C 40 M 0 -0.0255685
17 C 41 A 0 0.218074
17 C 42 F 0 0.183017
17 C 43 N 0 0.0700794
17 C 44 A 0 -0.0154725
17 C 45 L 0 0.11836
17 C 46 I 0 -0.00924457
17 C 47 H 0 0.0614247
17 C 48 K 0 -0.0677434
17 C 49 H 0 0.0539037
17 C 50 R 0 -0.00276511
17 C 51 P 0 0.0291017
17 C 52 D 0 -0.096498
17 C 53 L 0 -0.0145883
17 C 54 I 0 -0.0428416
17 C 55 D 0 -0.0721181
17 C 56 F 0 -0.000402415
17 C 57 D 0 -0.0160977
17 C 58 K 0 -0.0852742
17 C 59 L 0 -0.0421022
17 C 60 K 0 -0.148849
17 C 61 K 0 -0.143754
17 C 62 S 0 -0.089223
17 C 63 N 0 0.00128931
17 C 64 A 0 -0.125441
17 C 65 H 0 -0.0942593
17 C 66 Y 0 -0.0924844
17 C 67 N 0 -0.046146
17 C 68 L 0 -0.0731129
17 C 69 Q 0 0.041772
17 C 70 N 0 -0.148659
17 C 71 A 0 -0.0757163
17 C 72 F 0 -0.135807
17 C 73 N 0 -0.027903
17 C 74 L 0 -0.0641231
17 C 75 A 0 -0.152362
17 C 76 E 0 -0.0930932
17 C 78 H 0 -0.136469
17 C 79 L 0 0.0130719
17 C 80 G 0 -0.00468168
17 C 81 L 0 -0.0631355
17 C 82 T 0 -0.0450415
17 C 83 K 0 -0.0542427
17 C 84 L 0 -0.0662079
17 C 85 L 0 -0.0687525
17 C 86 D 0 -0.0944104
17 C 87 P 0 -0.0156403
17 C 88 E 0 -0.0448893
17 C 89 D 0 -0.0536041
17 C 90 I 0 -0.0579059
17 C 91 S 0 -0.0736481
17 C 92 V 0 -0.107774
17 C 93 D 0 -0.0944308
17 C 94 H 0 -0.0364036
17 C 95 P 0 -0.0894761
17 C 98 K 0 -0.0463792
17 C 99 S 0 -0.0793625
17 C 100 I 0 -0.026701
17 C 101 I 0 -0.0613194
17 C 102 T 0 -0.12736
17 C 103 Y 0 -0.112014
17 C 104 V 0 -0.0148165
17 C 105 V 0 -0.0817161
17 C 106 T 0 -0.0685086
17 C 107 Y 0 0.0289311
17 C 108 Y 0 -0.0307089
17 C 109 H 0 -0.0578714
17 C 110 Y 0 -0.0631326
17 C 111 F 0 -0.063878
17 C 112 S 0 -0.0480178
18 Q 19 M 0 0.382365
18 Q 20 K 0 0.259287
18 Q 21 T 0 0.367792
18 Q 22 A 0 0.206198
18 Q 23 G 0 0.140295
18 Q 24 Y 0 0.316294
18 Q 25 P 0 0.0568239
18 Q 26 N 0 0.00648822
18 Q 27 V 0 0.132986
18 Q 28 N 0 0.0169838
18 Q 29 I 0 0.219252
18 Q 30 H 0 -0.000874956
18 Q 31 N 0 0.0671894
18 Q 32 F 0 0.00285074
18 Q 33 T 0 -0.00597266
18 Q 34 T 0 -0.0863827
18 Q 35 S 0 0.154687
18 Q 36 W 0 0.0910426
18 Q 37 R 0 -0.0684171
18 Q 38 D 0 -0.00724598
18 Q 39 G 0 -0.0505509
18 Q 40 M 0 -0.0471929
18 Q 41 A 0 0.00875718
18 Q 42 F 0 -0.00763403
18 Q 43 N 0 -0.07867
18 Q 44 A 0 -0.0788867
18 Q 45 L 0 -0.0310443
18 Q 46 I 0 -0.000323846
18 Q 47 H 0 0.0150381
18 Q 48 K 0 -0.0556765
18 Q 49 H 0 -0.0272615
18 Q 50 R 0 -0.0748697
18 Q 51 P 0 -0.00426416
18 Q 52 D 0 -0.0853716
18 Q 53 L 0 -0.0545407
18 Q 54 I 0 -0.0246993
18 Q 55 D 0 -0.0854932
18 Q 56 F 0 -0.125399
18 Q 57 D 0 -0.0177713
18 Q 58 K 0 -0.0478844
18 Q 59 L 0 -0.059097
18 Q 60 K 0 -0.125632
18 Q 61 K 0 -0.0256563
18 Q 62 S 0 -0.0609161
18 Q 63 N 0 -0.135003
18 Q 64 A 0 -0.0679015
18 Q 65 H 0 -0.0971193
18 Q 66 Y 0 -0.072581
18 Q 67 N 0 0.0670498
18 Q 68 L 0 -0.0802137
18 Q 69 Q 0 -0.03813
18 Q 70 N 0 -0.0728121
18 Q 71 A 0 -0.00885744
18 Q 72 F 0 -0.0753606
18 Q 73 N 0 -0.00627636
18 Q 74 L 0 -0.103132
18 Q 75 A 0 -0.0567683
18 Q 76 E 0 -0.026742
18 Q 78 H 0 -0.0569914
18 Q 79 L 0 -0.119777
18 Q 80 G 0 0.0122143
18 Q 81 L 0 -0.0648125
18 Q 82 T 0 -0.0806611
18 Q 83 K 0 0.0105363
18 Q 84 L 0 -0.0898696
18 Q 85 L 0 -0.0862774
18 Q 86 D 0 -0.160013
18 Q 87 P 0 -0.120161
18 Q 88 E 0 -0.0560484
18 Q 89 D 0 -0.0523336
18 Q 90 I 0 -0.0833079
18 Q 91 S 0 -0.125223
18 Q 92 V 0 -0.0568746
18 Q 93 D 0 -0.0107943
18 Q 94 H 0 -0.0195242
18 Q 95 P 0 -0.0905582
18 Q 98 K 0 -0.0700854
18 Q 99 S 0 -0.0747954
18 Q 100 I 0 -0.056425
18 Q 101 I 0 -0.0399533
18 Q 102 T 0 -0.11424
18 Q 103 Y 0 0.0272522
18 Q 104 V 0 -0.101731
18 Q 105 V 0 -0.0790142
18 Q 106 T 0 -0.171863
18 Q 107 Y 0 -0.0517183
18 Q 108 Y 0 -0.112325
18 Q 109 H 0 -0.103913
18 Q 110 Y 0 -0.0715166
18 Q 111 F 0 -0.0620563
18 Q 112 S 0 -0.119434
19 M 20 K 0 0.418898
19 M 21 T 0 0.163383
19 M 22 A 0 0.364276
19 M 23 G 0 0.186518
19 M 24 Y 0 0.0793349
19 M 25 P 0 0.100366
19 M 26 N 0 0.0189561
19 M 27 V 0 0.0601541
19 M 28 N 0 0.035848
19 M 29 I 0 0.044829
19 M 30 H 0 0.00306257
19 M 31 N 0 -0.0116564
19 M 32 F 0 -0.0529064
19 M 33 T 0 0.0423221
19 M 34 T 0 0.0844806
19 M 35 S 0 0.0108413
19 M 36 W 0 -0.0415789
19 M 37 R 0 -0.00570249
19 M 38 D 0 0.0172007
19 M 39 G 0 -0.0366117
19 M 40 M 0 -0.00331211
19 M 41 A 0 0.00256179
19 M 42 F 0 -0.0129196
19 M 43 N 0 0.0698664
19 M 44 A 0 -0.00560033
19 M 45 L 0 0.0188917
19 M 46 I 0 0.0389656
19 M 47 H 0 -0.133736
19 M 48 K 0 -0.0740355
19 M 49 H 0 0.0831086
19 M 50 R 0 -0.0403725
19 M 51 P 0 -0.0325971
19 M 52 D 0 0.0356761
19 M 53 L 0 0.0658601
19 M 54 I 0 -0.0303678
19 M 55 D 0 -0.0292429
19 M 56 F 0 -0.0739525
19 M 57 D 0 -0.0254073
19 M 58 K 0 -0.0681808
19 M 59 L 0 -0.0525724
19 M 60 K 0 -0.0350148
19 M 61 K 0 -0.0215461
19 M 62 S 0 0.00271302
19 M 63 N 0 0.0675701
19 M 64 A 0 -0.0403869
19 M 65 H 0 0.00858975
19 M 66 Y 0 -0.0805384
19 M 67 N 0 -0.0794339
19 M 68 L 0 -0.135644
19 M 69 Q 0 -0.00707276
19 M 70 N 0 -0.0848791
19 M 71 A 0 -0.0136519
19 M 72 F 0 -0.0974756
19 M 73 N 0 -0.14137
19 M 74 L 0 -0.0194671
19 M 75 A 0 -0.0760064
19 M 76 E 0 -0.0103299
19 M 78 H 0 -0.0915919
19 M 79 L 0 -0.00423778
19 M 80 G 0 -0.154974
19 M 81 L 0 -0.0813781
19 M 82 T 0 -0.0595534
19 M 83 K 0 -0.089957
19 M 84 L 0 -0.0560935
19 M 85 L 0 -0.118302
19 M 86 D 0 -0.0451707
19 M 87 P 0 -0.0238994
19 M 88 E 0 -0.0929789
19 M 89 D 0 -0.0901533
19 M 90 I 0 -0.0770427
19 M 91 S 0 -0.0459033
19 M 92 V 0 -0.0793041
19 M 93 D 0 -0.113271
19 M 94 H 0 -0.108838
19 M 95 P 0 -0.0944117
19 M 98 K 0 -0.153608
19 M 99 S 0 -0.129959
19 M 100 I 0 -0.0942405
19 M 101 I 0 -0.0569683
19 M 102 T 0 -0.0462341
19 M 103 Y 0 -0.0639148
19 M 104 V 0 -0.0286642
19 M 105 V 0 -0.0585218
19 M 106 T 0 -0.105279
19 M 107 Y 0 -0.0122458
19 M 108 Y 0 -0.0447368
19 M 109 H 0 -0.00380319
19 M 110 Y 0 -0.0269412
19 M 111 F 0 -0.0464603
19 M 112 S 0 -0.0189289
20 K 21 T 0 0.451209
20 K 22 A 0 0.256824
20 K 23 G 0 0.340269
20 K 24 Y 0 0.205784
20 K 25 P 0 -0.0477305
20 K 26 N 0 0.0209343
20 K 27 V 0 0.0490702
20 K 28 N 0 0.0532047
20 K 29 I 0 -0.0414938
20 K 30 H 0 0.0541727
20 K 31 N 0 0.0090312
20 K 32 F 0 -0.0855659
20 K 33 T 0 -0.0397137
20 K 34 T 0 -0.0667145
20 K 35 S 0 -0.0432942
20 K 36 W 0 -0.0974595
20 K 37 R 0 0.0124668
20 K 38 D 0 -0.0400445
20 K 39 G 0 -0.0845143
20 K 40 M 0 0.0446866
20 K 41 A 0 -0.0476655
20 K 42 F 0 -0.0265903
20 K 43 N 0 -0.00444591
20 K 44 A 0 0.0392451
20 K 45 L 0 0.216647
20 K 46 I 0 -0.167319
20 K 47 H 0 -0.022664
20 K 48 K 0 0.423839
20 K 49 H 0 0.166576
20 K 50 R 0 -0.0318826
20 K 51 P 0 -0.00686622
20 K 52 D 0 0.00432415
20 K 53 L 0 -0.0071684
20 K 54 I 0 -0.144822
20 K 55 D 0 -0.0188125
20 K 56 F 0 -0.0589086
20 K 57 D 0 -0.0100777
20 K 58 K 0 -0.0660858
20 K 59 L 0 -0.0403242
20 K 60 K 0 -0.0574249
20 K 61 K 0 0.0234759
20 K 62 S 0 0.0247003
20 K 63 N 0 -0.0196608
20 K 64 A 0 -0.0400235
20 K 65 H 0 -0.0939874
20 K 66 Y 0 -0.128966
20 K 67 N 0 -0.00101657
20 K 68 L 0 -0.0521793
20 K 69 Q 0 -0.00538266
20 K 70 N 0 -0.0589953
20 K 71 A 0 0.0386108
20 K 72 F 0 -0.0779878
20 K 73 N 0 -0.0555993
20 K 74 L 0 -0.143627
20 K 75 A 0 -0.156219
20 K 76 E 0 -0.0523356
20 K 78 H 0 -0.0117822
20 K 79 L 0 -0.05089
20 K 80 G 0 -0.0455625
20 K 81 L 0 -0.0182413
20 K 82 T 0 -0.0583842
20 K 83 K 0 -0.094397
20 K 84 L 0 -0.0904219
20 K 85 L 0 -0.0610874
20 K 86 D 0 -0.123515
20 K 87 P 0 -0.106779
20 K 88 E 0 -0.013677
20 K 89 D 0 -0.0779257
20 K 90 I 0 -0.0346771
20 K 91 S 0 -0.00823942
20 K 92 V 0 -0.0398916
20 K 93 D 0 -0.0456894
20 K 94 H 0 -0.112696
20 K 95 P 0 -0.083586
20 K 98 K 0 -0.110244
20 K 99 S 0 -0.152458
20 K 100 I 0 -0.0398387
20 K 101 I 0 -0.0537623
20 K 102 T 0 -0.0818641
20 K 103 Y 0 -0.115484
20 K 104 V 0 -0.0748978
20 K 105 V 0 -0.0432157
20 K 106 T 0 -0.0672075
20 K 107 Y 0 -0.124012
20 K 108 Y 0 -0.130458
20 K 109 H 0 -2.01534e-06
20 K 110 Y 0 -0.0254811
20 K 111 F 0 -0.0718502
20 K 112 S 0 0.052642
21 T 22 A 0 0.434222
21 T 23 G 0 0.314526
21 T 24 Y 0 0.212497
21 T 25 P 0 0.158839
21 T 26 N 0 0.108685
21 T 27 V 0 0.105594
21 T 28 N 0 0.133081
21 T 29 I 0 0.0813791
21 T 30 H 0 -0.0307091
21 T 31 N 0 0.0184397
21 T 32 F 0 0.0717749
21 T 33 T 0 -0.0245623
21 T 34 T 0 0.0146103
21 T 35 S 0 0.1498
21 T 36 W 0 0.0530675
21 T 37 R 0 -0.0598566
21 T 38 D 0 -0.039405
21 T 39 G 0 -0.0696064
21 T 40 M 0 0.0222962
21 T 41 A 0 0.0737525
21 T 42 F 0 -0.0875089
21 T 43 N 0 -0.0331298
21 T 44 A 0 0.0173891
21 T 45 L 0 0.0684431
21 T 46 I 0 -0.0535551
21 T 47 H 0 0.0106109
21 T 48 K 0 0.0797015
21 T 49 H 0 0.0618763
21 T 50 R 0 -0.0261421
21 T 51 P 0 -0.0602295
21 T 52 D 0 -0.0700484
21 T 53 L 0 -0.10449
21 T 54 I 0 0.00118558
21 T 55 D 0 -0.0218645
21 T 56 F 0 -0.0887185
21 T 57 D 0 -0.0467432
21 T 58 K 0 -0.0684925
21 T 59 L 0 -0.0442632
21 T 60 K 0 -0.0890907
21 T 61 K 0 -0.0686324
21 T 62 S 0 -0.0640246
21 T 63 N 0 -0.0744259
21 T 64 A 0 -0.0578724
21 T 65 H 0 -0.0698354
21 T 66 Y 0 -0.160547
21 T 67 N 0 -0.0350057
21 T 68 L 0 -0.00371716
21 T 69 Q 0 -0.146531
21 T 70 N 0 -0.0481522
21 T 71 A 0 -0.110004
21 T 72 F 0 0.0181085
21 T 73 N 0 -0.106445
21 T 74 L 0 -0.0942546
21 T 75 A 0 -0.108924
21 T 76 E 0 -0.0105685
21 T 78 H 0 -0.109538
21 T 79 L 0 -0.0538863
21 T 80 G 0 -0.0276767
21 T 81 L 0 -0.0228066
21 T 82 T 0 -0.00721985
21 T 83 K 0 -0.124695
21 T 84 L 0 -0.0876676
21 T 85 L 0 -0.0472345
21 T 86 D 0 -0.00243017
21 T 87 P 0 -0.00344715
21 T 88 E 0 -0.055845
21 T 89 D 0 -0.08457
21 T 90 I 0 -0.0904779
21 T 91 S 0 -0.119306
21 T 92 V 0 -0.128622
21 T 93 D 0 -0.0445226
21 T 94 H 0 -0.0355763
21 T 95 P 0 -0.0915321
21 T 98 K 0 -0.135932
21 T 99 S 0 -0.145366
21 T 100 I 0 -0.0366744
21 T 101 I 0 -0.0438086
21 T 102 T 0 -0.0985618
21 T 103 Y 0 -0.100468
21 T 104 V 0 -0.0329088
21 T 105 V 0 -0.0871425
21 T 106 T 0 -0.0456286
21 T 107 Y 0 -0.0866744
21 T 108 Y 0 -0.00175724
21 T 109 H 0 -0.0653189
21 T 110 Y 0 -0.0296876
21 T 111 F 0 0.0123516
21 T 112 S 0 -0.0922881
22 A 23 G 0 0.472696
22 A 24 Y 0 0.273364
22 A 25 P 0 0.151515
22 A 26 N 0 0.147536
22 A 27 V 0 0.108337
22 A 28 N 0 0.0995315
22 A 29 I 0 0.0188802
22 A 30 H 0 0.105998
22 A 31 N 0 -0.0226989
22 A 32 F 0 -0.0077127
22 A 33 T 0 -0.003732
22 A 34 T 0 0.0789696
22 A 35 S 0 -0.0649337
22 A 36 W 0 0.00419664
22 A 37 R 0 0.00153784
22 A 38 D 0 0.017478
22 A 39 G 0 -0.00623716
22 A 40 M 0 0.00478748
22 A 41 A 0 0.0480035
22 A 42 F 0 -0.0352855
22 A 43 N 0 0.017755
22 A 44 A 0 -0.109928
22 A 45 L 0 0.00698501
22 A 46 I 0 0.021028
22 A 47 H 0 0.0364674
22 A 48 K 0 0.0903015
22 A 49 H 0 0.0210394
22 A 50 R 0 0.0225353
22 A 51 P 0 -0.0143996
22 A 52 D 0 0.0213596
22 A 53 L 0 -0.0130449
22 A 54 I 0 -0.0169428
22 A 55 D 0 -0.0172736
22 A 56 F 0 0.0146512
22 A 57 D 0 0.0262692
22 A 58 K 0 0.0531569
22 A 59 L 0 -0.0719428
22 A 60 K 0 -0.0766371
22 A 61 K 0 0.0238587
22 A 62 S 0 0.0245431
22 A 63 N 0 -0.00742621
22 A 64 A 0 -0.0317823
22 A 65 H 0 -0.121679
22 A 66 Y 0 -0.0458921
22 A 67 N 0 -0.0845228
22 A 68 L 0 -0.17852
22 A 69 Q 0 -0.0345857
22 A 70 N 0 -0.000150255
22 A 71 A 0 -0.0276997
22 A 72 F 0 -0.12958
22 A 73 N 0 -0.039268
22 A 74 L 0 -0.0355814
22 A 75 A 0 -0.141826
22 A 76 E 0 -0.0694206
22 A 78 H 0 -0.00327395
22 A 79 L 0 -0.0510038
22 A 80 G 0 -0.00348933
22 A 81 L 0 -0.0841414
22 A 82 T 0 -0.115088
22 A 83 K 0 0.0146503
22 A 84 L 0 -0.116926
22 A 85 L 0 -0.131132
22 A 86 D 0 -0.098181
22 A 87 P 0 -0.0731836
22 A 88 E 0 -0.0258185
22 A 89 D 0 -0.0682909
22 A 90 I 0 -0.104367
22 A 91 S 0 -0.00144294
22 A 92 V 0 -0.0463955
22 A 93 D 0 -0.0961036
22 A 94 H 0 -0.0885907
22 A 95 P 0 -0.0482855
22 A 98 K 0 -0.134513
22 A 99 S 0 -0.0628297
22 A 100 I 0 -0.0959813
22 A 101 I 0 -0.0757469
22 A 102 T 0 -0.0391739
22 A 103 Y 0 -0.120612
22 A 104 V 0 -0.135921
22 A 105 V 0 -0.111845
22 A 106 T 0 -0.0995455
22 A 107 Y 0 -0.1104
22 A 108 Y 0 -0.113051
22 A 109 H 0 -0.0839587
22 A 110 Y 0 -0.0202194
22 A 111 F 0 -0.108604
22 A 112 S 0 -0.101529
23 G 24 Y 0 0.557301
23 G 25 P 0 0.238292
23 G 26 N 0 0.278893
23 G 27 V 0 0.0751555
23 G 28 N 0 0.0808345
23 G 29 I 0 0.0133204
23 G 30 H 0 0.0723509
23 G 31 N 0 0.0528095
23 G 32 F 0 0.0388395
23 G 33 T 0 -0.0194079
23 G 34 T 0 0.0481728
23 G 35 S 0 -0.00239269
23 G 36 W 0 -0.00847371
23 G 37 R 0 0.0521874
23 G 38 D 0 -0.0636687
23 G 39 G 0 -0.0795835
23 G 40 M 0 -0.0512796
23 G 41 A 0 -0.0695661
23 G 42 F 0 -0.0355327
23 G 43 N 0 -0.0566883
23 G 44 A 0 0.350742
23 G 45 L 0 -0.0459385
23 G 46 I 0 0.00379942
23 G 47 H 0 -0.0139389
23 G 48 K 0 0.190395
23 G 49 H 0 -0.0403795
23 G 50 R 0 0.0339983
23 G 51 P 0 0.0159467
23 G 52 D 0 0.0495123
23 G 53 L 0 -0.0754452
23 G 54 I 0 0.0106177
23 G 55 D 0 -0.0557
23 G 56 F 0 -0.0040894
23 G 57 D 0 0.0464812
23 G 58 K 0 -0.0375903
23 G 59 L 0 -0.00314407
23 G 60 K 0 0.0250716
23 G 61 K 0 -0.0839124
23 G 62 S 0 -0.0407882
23 G 63 N 0 -0.102702
23 G 64 A 0 -0.0277963
23 G 65 H 0 -0.0475712
23 G 66 Y 0 -0.0444476
23 G 67 N 0 -0.0986476
23 G 68 L 0 -0.0431252
23 G 69 Q 0 -0.0431862
23 G 70 N 0 0.0158924
23 G 71 A 0 -0.0985716
23 G 72 F 0 -0.0797947
23 G 73 N 0 -0.0330048
23 G 74 L 0 -0.131721
23 G 75 A 0 -0.0938163
23 G 76 E 0 -0.0159981
23 G 78 H 0 0.0476212
23 G 79 L 0 -0.0954491
23 G 80 G 0 -0.0559533
23 G 81 L 0 -0.130343
23 G 82 T 0 0.0140161
23 G 83 K 0 -0.00635427
23 G 84 L 0 -0.0601778
23 G 85 L 0 -0.136777
23 G 86 D 0 -0.0518694
23 G 87 P 0 -0.0563924
23 G 88 E 0 -0.0610373
23 G 89 D 0 -0.0649489
23 G 90 I 0 -0.139205
23 G 91 S 0 -0.0552213
23 G 92 V 0 -0.0324577
23 G 93 D 0 0.00208626
23 G 94 H 0 -0.0429037
23 G 95 P 0 -0.0672744
23 G 98 K 0 -0.061627
23 G 99 S 0 -0.151671
23 G 100 I 0 -0.0543224
23 G 101 I 0 -0.0448579
23 G 102 T 0 -0.113308
23 G 103 Y 0 -0.0865759
23 G 104 V 0 -0.111241
23 G 105 V 0 -0.142907
23 G 106 T 0 -0.10979
23 G 107 Y 0 -0.0966408
23 G 108 Y 0 -0.136629
23 G 109 H 0 -0.0595433
23 G 110 Y 0 -0.0861402
23 G 111 F 0 -0.134279
23 G 112 S 0 -0.110987
24 Y 25 P 0 0.620227
24 Y 26 N 0 0.172403
24 Y 27 V 0 0.294724
24 Y 28 N 0 0.122619
24 Y 29 I 0 0.0374923
24 Y 30 H 0 -0.00368858
24 Y 31 N 0 -0.0537085
24 Y 32 F 0 -0.023618
24 Y 33 T 0 0.103007
24 Y 34 T 0 0.00579238
24 Y 35 S 0 0.0241868
24 Y 36 W 0 0.0173791
24 Y 37 R 0 -0.0325036
24 Y 38 D 0 -0.068279
24 Y 39 G 0 -0.103725
24 Y 40 M 0 0.072684
24 Y 41 A 0 -0.029908
24 Y 42 F 0 -0.102393
24 Y 43 N 0 0.0545685
24 Y 44 A 0 0.233425
24 Y 45 L 0 -0.0958672
24 Y 46 I 0 -0.0192587
24 Y 47 H 0 0.191151
24 Y 48 K 0 0.174267
24 Y 49 H 0 0.0453975
24 Y 50 R 0 -0.00946165
24 Y 51 P 0 -0.0784741
24 Y 52 D 0 0.00737743
24 Y 53 L 0 0.0116356
24 Y 54 I 0 0.0125232
24 Y 55 D 0 0.0367867
24 Y 56 F 0 0.111905
24 Y 57 D 0 -0.0301289
24 Y 58 K 0 0.024352
24 Y 59 L 0 0.00512732
24 Y 60 K 0 0.00832112
24 Y 61 K 0 0.0185548
24 Y 62 S 0 -0.0485646
24 Y 63 N 0 -0.118605
24 Y 64 A 0 -0.0880346
24 Y 65 H 0 -0.106399
24 Y 66 Y 0 -0.159255
24 Y 67 N 0 -0.082518
24 Y 68 L 0 -0.0792629
24 Y 69 Q 0 -0.0955577
24 Y 70 N 0 0.00114416
24 Y 71 A 0 -0.054677
24 Y 72 F 0 -0.131748
24 Y 73 N 0 0.00356467
24 Y 74 L 0 -0.0208828
24 Y 75 A 0 0.00584098
24 Y 76 E 0 -0.117476
24 Y 78 H 0 0.0176875
24 Y 79 L 0 -0.0564659
24 Y 80 G 0 -0.0709037
24 Y 81 L 0 -0.0139477
24 Y 82 T 0 -0.0375485
24 Y 83 K 0 -0.065368
24 Y 84 L 0 -0.0466545
24 Y 85 L 0 -0.0897651
24 Y 86 D 0 -0.131975
24 Y 87 P 0 -0.0832037
24 Y 88 E 0 -0.105895
24 Y 89 D 0 -0.0793778
24 Y 90 I 0 -0.0840314
24 Y 91 S 0 -0.116087
24 Y 92 V 0 -0.135304
24 Y 93 D 0 -0.0328922
24 Y 94 H 0 -0.0886725
24 Y 95 P 0 -0.00782648
24 Y 98 K 0 -0.0485893
24 Y 99 S 0 -0.0467885
24 Y 100 I 0 -0.0701534
24 Y 101 I 0 -0.0903811
24 Y 102 T 0 -0.145976
24 Y 103 Y 0 -0.108991
24 Y 104 V 0 -0.0794966
24 Y 105 V 0 -0.12018
24 Y 106 T 0 -0.0887146
24 Y 107 Y 0 -0.152393
24 Y 108 Y 0 -0.118483
24 Y 109 H 0 -0.130015
24 Y 110 Y 0 -0.10111
24 Y 111 F 0 -0.086201
24 Y 112 S 0 -0.0660316
25 P 26 N 0 0.880272
25 P 27 V 0 0.342888
25 P 28 N 0 0.104329
25 P 29 I 0 0.108387
25 P 30 H 0 0.0561508
25 P 31 N 0 -0.093947
25 P 32 F 0 -0.00581072
25 P 33 T 0 0.0516661
25 P 34 T 0 0.0549808
25 P 35 S 0 0.0211266
25 P 36 W 0 -0.0293683
25 P 37 R 0 -0.0547104
25 P 38 D 0 0.0276006
25 P 39 G 0 -0.00986947
25 P 40 M 0 0.0103961
25 P 41 A 0 0.00242569
25 P 42 F 0 -0.0269974
25 P 43 N 0 -0.0888391
25 P 44 A 0 0.00296892
25 P 45 L 0 0.00348269
25 P 46 I 0 -0.0252889
25 P 47 H 0 0.0201142
25 P 48 K 0 0.0193866
25 P 49 H 0 0.00267829
25 P 50 R 0 0.0688898
25 P 51 P 0 -0.0168206
25 P 52 D 0 -0.0101925
25 P 53 L 0 -0.0462376
25 P 54 I 0 0.0527466
25 P 55 D 0 -0.0783362
25 P 56 F 0 0.062586
25 P 57 D 0 0.0991343
25 P 58 K 0 -0.0483835
25 P 59 L 0 -0.0543272
25 P 60 K 0 0.0464696
25 P 61 K 0 -0.0662043
25 P 62 S 0 -0.0189914
25 P 63 N 0 -0.0975116
25 P 64 A 0 -0.0416847
25 P 65 H 0 -0.0242627
25 P 66 Y 0 -0.0155956
25 P 67 N 0 -0.0714463
25 P 68 L 0 -0.0519568
25 P 69 Q 0 -0.0734816
25 P 70 N 0 -0.0649578
25 P 71 A 0 -0.0544873
25 P 72 F 0 -0.102865
25 P 73 N 0 -0.0046297
25 P 74 L 0 -0.0498242
25 P 75 A 0 -0.0743836
25 P 76 E 0 0.0311787
25 P 78 H 0 -0.108496
25 P 79 L 0 -0.0767314
25 P 80 G 0 0.0023002
25 P 81 L 0 -0.108119
25 P 82 T 0 0.00960894
25 P 83 K 0 -0.0702364
25 P 84 L 0 -0.0980196
25 P 85 L 0 -0.0920945
25 P 86 D 0 -0.112006
25 P 87 P 0 -0.0858218
25 P 88 E 0 -0.0355334
25 P 89 D 0 -0.0918838
25 P 90 I 0 -0.0522029
25 P 91 S 0 -0.0348585
25 P 92 V 0 -0.00923815
25 P 93 D 0 0.0146297
25 P 94 H 0 -0.0900102
25 P 95 P 0 -0.0905383
25 P 98 K 0 -0.0737327
25 P 99 S 0 -0.095739
25 P 100 I 0 -0.000667983
25 P 101 I 0 0.00438844
25 P 102 T 0 -0.145422
25 P 103 Y 0 -0.141135
25 P 104 V 0 -0.0876771
25 P 105 V 0 -0.0322753
25 P 106 T 0 -0.0358255
25 P 107 Y 0 -0.0887553
25 P 108 Y 0 -0.144406
25 P 109 H 0 -0.0499323
25 P 110 Y 0 -0.0393361
25 P 111 F 0 -0.0264554
25 P 112 S 0 -0.0347709
26 N 27 V 0 0.933295
26 N 28 N 0 0.293893
26 N 29 I 0 0.120943
26 N 30 H 0 0.050995
26 N 31 N 0 0.0328307
26 N 32 F 0 0.0288547
26 N 33 T 0 -0.0115798
26 N 34 T 0 0.052043
26 N 35 S 0 -0.04279
26 N 36 W 0 0.0432848
26 N 37 R 0 -0.0285034
26 N 38 D 0 0.125505
26 N 39 G 0 0.0303727
26 N 40 M 0 -0.0219704
26 N 41 A 0 -0.00212483
26 N 42 F 0 -0.0783525
26 N 43 N 0 0.0784092
26 N 44 A 0 0.236218
26 N 45 L 0 -0.0799023
26 N 46 I 0 0.0124384
26 N 47 H 0 0.0200417
26 N 48 K 0 0.00382205
26 N 49 H 0 0.0191337
26 N 50 R 0 0.00112775
26 N 51 P 0 0.0316948
26 N 52 D 0 -0.0262862
26 N 53 L 0 -0.0140866
26 N 54 I 0 -0.0412658
26 N 55 D 0 0.0385075
26 N 56 F 0 0.0184761
26 N 57 D 0 0.0075854
26 N 58 K 0 -0.0230305
26 N 59 L 0 0.0105477
26 N 60 K 0 -0.0205291
26 N 61 K 0 -0.00212575
26 N 62 S 0 -0.0509167
26 N 63 N 0 -0.122505
26 N 64 A 0 -0.0104704
26 N 65 H 0 -0.0336384
26 N 66 Y 0 -0.0540667
26 N 67 N 0 0.0137078
26 N 68 L 0 -0.137237
26 N 69 Q 0 -0.0877945
26 N 70 N 0 -0.083034
26 N 71 A 0 -0.0890091
26 N 72 F 0 -0.109402
26 N 73 N 0 -0.050566
26 N 74 L 0 -0.00523678
26 N 75 A 0 -0.112162
26 N 76 E 0 0.0149679
26 N 78 H 0 -0.0353526
26 N 79 L 0 -0.090492
26 N 80 G 0 0.0329044
26 N 81 L 0 -0.0710892
26 N 82 T 0 -0.0439349
26 N 83 K 0 -0.025871
26 N 84 L 0 -0.103427
26 N 85 L 0 -0.040389
26 N 86 D 0 -0.0662592
26 N 87 P 0 -0.079885
26 N 88 E 0 -0.0142764
26 N 89 D 0 -0.114328
26 N 90 I 0 -0.0893126
26 N 91 S 0 -0.011552
26 N 92 V 0 -0.0203183
26 N 93 D 0 -0.128277
26 N 94 H 0 -0.045507
26 N 95 P 0 -0.0546596
26 N 98 K 0 -0.0995348
26 N 99 S 0 -0.122823
26 N 100 I 0 -0.107281
26 N 101 I 0 -0.130722
26 N 102 T 0 -0.0968134
26 N 103 Y 0 -0.107591
26 N 104 V 0 -0.0407866
26 N 105 V 0 -0.102417
26 N 106 T 0 -0.07917
26 N 107 Y 0 -0.0652586
26 N 108 Y 0 -0.0439402
26 N 109 H 0 -0.070853
26 N 110 Y 0 -0.0381357
26 N 111 F 0 -0.0639274
26 N 112 S 0 -0.0796132
27 V 28 N 0 0.674454
27 V 29 I 0 0.227223
27 V 30 H 0 0.153612
27 V 31 N 0 0.038809
27 V 32 F 0 -0.0153104
27 V 33 T 0 0.0155478
27 V 34 T 0 0.00385542
27 V 35 S 0 0.197153
27 V 36 W 0 0.0376154
27 V 37 R 0 0.0298228
27 V 38 D 0 0.0356405
27 V 39 G 0 0.0264566
27 V 40 M 0 0.132251
27 V 41 A 0 0.1706
27 V 42 F 0 -0.00887508
27 V 43 N 0 0.0137616
27 V 44 A 0 0.25787
27 V 45 L 0 -0.0691206
27 V 46 I 0 -0.119212
27 V 47 H 0 0.0553581
27 V 48 K 0 0.0638628
27 V 49 H 0 0.00268029
27 V 50 R 0 -0.096274
27 V 51 P 0 0.0191749
27 V 52 D 0 -0.0131733
27 V 53 L 0 0.0552973
27 V 54 I 0 -0.0511109
27 V 55 D 0 0.0296733
27 V 56 F 0 -0.0166421
27 V 57 D 0 -0.0512063
27 V 58 K 0 0.0181118
27 V 59 L 0 -0.108809
27 V 60 K 0 -0.100943
27 V 61 K 0 -0.0373237
27 V 62 S 0 -0.116548
27 V 63 N 0 -0.0294328
27 V 64 A 0 -0.0373681
27 V 65 H 0 0.00221308
27 V 66 Y 0 -0.119796
27 V 67 N 0 -0.0873985
27 V 68 L 0 -0.130549
27 V 69 Q 0 -0.0350144
27 V 70 N 0 -0.0861376
27 V 71 A 0 -0.0780826
27 V 72 F 0 -0.129594
27 V 73 N 0 -0.0981514
27 V 74 L 0 -0.0785593
27 V 75 A 0 -0.0961819
27 V 76 E 0 -0.0228932
27 V 78 H 0 0.0157684
27 V 79 L 0 0.00681698
27 V 80 G 0 -0.0910553
27 V 81 L 0 -0.113586
27 V 82 T 0 -0.0702676
27 V 83 K 0 -0.0678119
27 V 84 L 0 0.00117004
27 V 85 L 0 -0.0499379
27 V 86 D 0 -0.0472618
27 V 87 P 0 -0.138336
27 V 88 E 0 -0.0499138
27 V 89 D 0 -0.088514
27 V 90 I 0 -0.154228
27 V 91 S 0 -0.100008
27 V 92 V 0 -0.107033
27 V 93 D 0 -0.0725581
27 V 94 H 0 -0.0872162
27 V 95 P 0 -0.111513
27 V 98 K 0 -0.0486405
27 V 99 S 0 -0.0389059
27 V 100 I 0 -0.0644315
27 V 101 I 0 -0.19924
27 V 102 T 0 -0.0897725
27 V 103 Y 0 -0.0764076
27 V 104 V 0 -0.0410543
27 V 105 V 0 -0.129537
27 V 106 T 0 -0.0510464
27 V 107 Y 0 -0.0949931
27 V 108 Y 0 -0.115498
27 V 109 H 0 -0.101735
27 V 110 Y 0 -0.0470545
27 V 111 F 0 -0.0732919
27 V 112 S 0 -0.00584886
28 N 29 I 0 0.414184
28 N 30 H 0 0.423087
28 N 31 N 0 0.164845
28 N 32 F 0 0.118142
28 N 33 T 0 0.136788
28 N 34 T 0 0.0583253
28 N 35 S 0 0.07759
28 N 36 W 0 0.0473254
28 N 37 R 0 -0.0821613
28 N 38 D 0 -0.0860178
28 N 39 G 0 -0.0817968
28 N 40 M 0 0.0480223
28 N 41 A 0 0.0835796
28 N 42 F 0 -0.0432225
28 N 43 N 0 -0.00567053
28 N 44 A 0 0.00933684
28 N 45 L 0 -0.024573
28 N 46 I 0 -0.0849562
28 N 47 H 0 -0.0200629
28 N 48 K 0 0.032633
28 N 49 H 0 -0.0442315
28 N 50 R 0 -0.0326291
28 N 51 P 0 -0.050246
28 N 52 D 0 0.012656
28 N 53 L 0 0.0517998
28 N 54 I 0 0.00689075
28 N 55 D 0 -0.029811
28 N 56 F 0 0.0383616
28 N 57 D 0 -0.0287463
28 N 58 K 0 0.0113479
28 N 59 L 0 -0.0260379
28 N 60 K 0 0.0634559
28 N 61 K 0 -0.0428073
28 N 62 S 0 -0.0187134
28 N 63 N 0 0.0385306
28 N 64 A 0 0.0967254
28 N 65 H 0 -0.0855639
28 N 66 Y 0 -0.0499858
28 N 67 N 0 -0.0087294
28 N 68 L 0 -0.0719719
28 N 69 Q 0 -0.0578107
28 N 70 N 0 0.0801279
28 N 71 A 0 -0.0775823
28 N 72 F 0 -0.0376209
28 N 73 N 0 0.0549063
28 N 74 L 0 -0.0946863
28 N 75 A 0 -0.113629
28 N 76 E 0 0.00949168
28 N 78 H 0 0.0566348
28 N 79 L 0 -0.0521523
28 N 80 G 0 0.0138107
28 N 81 L 0 -0.103706
28 N 82 T 0 -0.038194
28 N 83 K 0 -0.0442635
28 N 84 L 0 -0.0932733
28 N 85 L 0 -0.0698952
28 N 86 D 0 -0.0923553
28 N 87 P 0 -0.110157
28 N 88 E 0 -0.0570477
28 N 89 D 0 -0.0699493
28 N 90 I 0 -0.0555816
28 N 91 S 0 0.00110101
28 N 92 V 0 -0.0968462
28 N 93 D 0 -0.0818036
28 N 94 H 0 -0.0613044
28 N 95 P 0 -0.0410198
28 N 98 K 0 0.0340979
28 N 99 S 0 -0.140446
28 N 100 I 0 -0.0944733
28 N 101 I 0 -0.0847021
28 N 102 T 0 -0.0842481
28 N 103 Y 0 -0.142305
28 N 104 V 0 -0.0962501
28 N 105 V 0 -0.151158
28 N 106 T 0 -0.114149
28 N 107 Y 0 -0.120026
28 N 108 Y 0 -0.0455879
28 N 109 H 0 -0.100403
28 N 110 Y 0 -0.0881482
28 N 111 F 0 -0.0618406
28 N 112 S 0 -0.10883
29 I 30 H 0 0.252876
29 I 31 N 0 0.271659
29 I 32 F 0 0.178993
29 I 33 T 0 0.0769634
29 I 34 T 0 -0.00845648
29 I 35 S 0 0.272364
29 I 36 W 0 0.056954
29 I 37 R 0 -0.036249
29 I 38 D 0 -0.00450058
29 I 39 G 0 0.0779639
29 I 40 M 0 -0.037245
29 I 41 A 0 0.404732
29 I 42 F 0 0.0199964
29 I 43 N 0 -0.0924599
29 I 44 A 0 0.0117837
29 I 45 L 0 0.00593401
29 I 46 I 0 0.00843752
29 I 47 H 0 0.0300543
29 I 48 K 0 0.10826
29 I 49 H 0 0.0683887
29 I 50 R 0 -0.0474444
29 I 51 P 0 0.0564243
29 I 52 D 0 -0.0276351
29 I 53 L 0 -0.0620318
29 I 54 I 0 -0.0269341
29 I 55 D 0 -0.0739348
29 I 56 F 0 0.0413391
29 I 57 D 0 -0.101493
29 I 58 K 0 0.0360395
29 I 59 L 0 0.0393768
29 I 60 K 0 -0.0730557
29 I 61 K 0 -0.0309667
29 I 62 S 0 -0.00478323
29 I 63 N 0 -0.0498014
29 I 64 A 0 -0.0750934
29 I 65 H 0 0.0082959
29 I 66 Y 0 -0.0857451
29 I 67 N 0 -0.0866902
29 I 68 L 0 -0.0878538
29 I 69 Q 0 -0.0920587
29 I 70 N 0 -0.0455043
29 I 71 A 0 0.0410902
29 I 72 F 0 -0.0950383
29 I 73 N 0 -0.0806434
29 I 74 L 0 -0.0935508
29 I 75 A 0 -0.0458546
29 I 76 E 0 -0.0402386
29 I 78 H 0 -0.0496626
29 I 79 L 0 -0.0316603
29 I 80 G 0 -0.0321675
29 I 81 L 0 -0.027575
29 I 82 T 0 -0.0419983
29 I 83 K 0 -0.0301112
29 I 84 L 0 -0.0328835
29 I 85 L 0 -0.107008
29 I 86 D 0 -0.0860744
29 I 87 P 0 -0.114488
29 I 88 E 0 0.00486318
29 I 89 D 0 -0.107751
29 I 90 I 0 -0.0100464
29 I 91 S 0 -0.0388632
29 I 92 V 0 -0.0941372
29 I 93 D 0 -0.0922232
29 I 94 H 0 -0.126951
29 I 95 P 0 0.00361646
29 I 98 K 0 0.00829658
29 I 99 S 0 -0.104138
29 I 100 I 0 -0.0436433
29 I 101 I 0 0.0102811
29 I 102 T 0 -0.0743322
29 I 103 Y 0 -0.0244116
29 I 104 V 0 -0.0635578
29 I 105 V 0 -0.134006
29 I 106 T 0 -0.176168
29 I 107 Y 0 -0.0849442
29 I 108 Y 0 -0.111817
29 I 109 H 0 -0.0719652
29 I 110 Y 0 -0.144619
29 I 111 F 0 -0.113419
29 I 112 S 0 -0.148475
30 H 31 N 0 0.441982
30 H 32 F 0 0.150469
30 H 33 T 0 0.10327
30 H 34 T 0 0.108367
30 H 35 S 0 0.208512
30 H 36 W 0 -0.0116739
30 H 37 R 0 -0.00249013
30 H 38 D 0 -0.0251344
30 H 39 G 0 0.0608404
30 H 40 M 0 0.02153
30 H 41 A 0 0.0480414
30 H 42 F 0 -0.0329547
30 H 43 N 0 0.0555429
30 H 44 A 0 0.00540968
30 H 45 L 0 -0.0687292
30 H 46 I 0 0.00504263
30 H 47 H 0 0.0183303
30 H 48 K 0 0.00944746
30 H 49 H 0 -0.0348623
30 H 50 R 0 0.0168813
30 H 51 P 0 -0.00227357
30 H 52 D 0 -0.0625836
30 H 53 L 0 -0.00752263
30 H 54 I 0 -0.0466428
30 H 55 D 0 0.110891
30 H 56 F 0 -0.00330213
30 H 57 D 0 0.032926
30 H 58 K 0 0.0365388
30 H 59 L 0 -0.0873495
30 H 60 K 0 -0.0132542
30 H 61 K 0 -0.00329762
30 H 62 S 0 0.0471998
30 H 63 N 0 0.00783154
30 H 64 A 0 -0.0273424
30 H 65 H 0 -0.0318921
30 H 66 Y 0 0.0217934
30 H 67 N 0 0.0422924
30 H 68 L 0 -0.0401837
30 H 69 Q 0 0.00704509
30 H 70 N 0 0.071323
30 H 71 A 0 -0.11001
30 H 72 F 0 -0.0859952
30 H 73 N 0 -0.0161822
30 H 74 L 0 -0.0398266
30 H 75 A 0 -0.0921384
30 H 76 E 0 -0.0235046
30 H 78 H 0 0.0203928
30 H 79 L 0 -0.111491
30 H 80 G 0 -0.0536229
30 H 81 L 0 -0.00307191
30 H 82 T 0 -0.0147417
30 H 83 K 0 0.0255278
30 H 84 L 0 -0.050746
30 H 85 L 0 -0.0487307
30 H 86 D 0 -0.044449
30 H 87 P 0 -0.143492
30 H 88 E 0 0.0156343
30 H 89 D 0 -0.116142
30 H 90 I 0 -0.0104102
30 H 91 S 0 0.0246277
30 H 92 V 0 -0.0247842
30 H 93 D 0 0.0379076
30 H 94 H 0 -0.0085752
30 H 95 P 0 -0.0595144
30 H 98 K 0 -0.0943978
30 H 99 S 0 -0.0962704
30 H 100 I 0 -0.131447
30 H 101 I 0 -0.0627148
30 H 102 T 0 -0.086959
30 H 103 Y 0 -0.113255
30 H 104 V 0 -0.107622
30 H 105 V 0 -0.0591167
30 H 106 T 0 -0.130129
30 H 107 Y 0 -0.0770535
30 H 108 Y 0 -0.117299
30 H 109 H 0 -0.1074
30 H 110 Y 0 -0.0823961
30 H 111 F 0 -0.0430138
30 H 112 S 0 -0.0908821
31 N 32 F 0 0.573549
31 N 33 T 0 0.406497
31 N 34 T 0 0.377449
31 N 35 S 0 0.308454
31 N 36 W 0 0.0663515
31 N 37 R 0 0.0715479
31 N 38 D 0 0.0982512
31 N 39 G 0 0.122796
31 N 40 M 0 0.0437907
31 N 41 A 0 0.0978713
31 N 42 F 0 0.0646023
31 N 43 N 0 -0.0161068
31 N 44 A 0 -0.000822346
31 N 45 L 0 -0.0106413
31 N 46 I 0 -0.0274501
31 N 47 H 0 -0.0596961
31 N 48 K 0 -0.049377
31 N 49 H 0 0.0202482
31 N 50 R 0 -0.0017722
31 N 51 P 0 0.0109536
31 N 52 D 0 -0.119581
31 N 53 L 0 -0.000472454
31 N 54 I 0 -0.0451857
31 N 55 D 0 -0.0602841
31 N 56 F 0 -0.0745525
31 N 57 D 0 -0.00957188
31 N 58 K 0 -0.00704236
31 N 59 L 0 -0.0425365
31 N 60 K 0 -0.0707674
31 N 61 K 0 -0.0180538
31 N 62 S 0 -0.0860697
31 N 63 N 0 -0.0339822
31 N 64 A 0 -0.11004
31 N 65 H 0 -0.0536193
31 N 66 Y 0 -0.104156
31 N 67 N 0 -0.0730784
31 N 68 L 0 -0.070055
31 N 69 Q 0 -0.0268605
31 N 70 N 0 -0.0301451
31 N 71 A 0 -0.0569262
31 N 72 F 0 0.00298999
31 N 73 N 0 -0.102247
31 N 74 L 0 -0.0530123
31 N 75 A 0 0.119066
31 N 76 E 0 -0.0735606
31 N 78 H 0 -0.109549
31 N 79 L 0 -0.110023
31 N 80 G 0 -0.0171909
31 N 81 L 0 -0.0267639
31 N 82 T 0 -0.0468772
31 N 83 K 0 -0.0474062
31 N 84 L 0 -0.0548074
31 N 85 L 0 -0.0217225
31 N 86 D 0 -0.0619327
31 N 87 P 0 -0.0838159
31 N 88 E 0 -0.0989717
31 N 89 D 0 -0.0679669
31 N 90 I 0 0.0141378
31 N 91 S 0 -0.0798515
31 N 92 V 0 -0.0958724
31 N 93 D 0 -0.0260122
31 N 94 H 0 0.0461863
31 N 95 P 0 -0.0277221
31 N 98 K 0 0.0312796
31 N 99 S 0 -0.0788913
31 N 100 I 0 -0.0276987
31 N 101 I 0 -0.0781601
31 N 102 T 0 0.0218904
31 N 103 Y 0 -0.0637278
31 N 104 V 0 -0.071223
31 N 105 V 0 -0.0760561
31 N 106 T 0 -0.180468
31 N 107 Y 0 -0.0939586
31 N 108 Y 0 -0.110641
31 N 109 H 0 -0.126295
31 N 110 Y 0 -0.0861088
31 N 111 F 0 -0.0608486
31 N 112 S 0 -0.0593513
32 F 33 T 0 0.322688
32 F 34 T 0 0.271759
32 F 35 S 0 0.123648
32 F 36 W 0 0.196026
32 F 37 R 0 0.0431885
32 F 38 D 0 0.0936054
32 F 39 G 0 0.0944096
32 F 40 M 0 0.00942655
32 F 41 A 0 -0.0137327
32 F 42 F 0 0.05512
32 F 43 N 0 -0.0386872
32 F 44 A 0 -0.0560012
32 F 45 L 0 0.0327756
32 F 46 I 0 0.0153148
32 F 47 H 0 -0.0484498
32 F 48 K 0 6.68693e-05
32 F 49 H 0 0.034
32 F 50 R 0 -0.00876484
32 F 51 P 0 0.135124
32 F 52 D 0 -0.0645019
32 F 53 L 0 -0.0804679
32 F 54 I 0 -0.0762618
32 F 55 D 0 -0.0634719
32 F 56 F 0 -0.141631
32 F 57 D 0 -0.0666352
32 F 58 K 0 -0.155428
32 F 59 L 0 -0.0238015
32 F 60 K 0 -0.0476972
32 F 61 K 0 -0.00416997
32 F 62 S 0 -0.158746
32 F 63 N 0 -0.0506781
32 F 64 A 0 0.025704
32 F 65 H 0 -0.114066
32 F 66 Y 0 -4.9548e-05
32 F 67 N 0 0.0482954
32 F 68 L 0 -0.0419811
32 F 69 Q 0 -0.123137
32 F 70 N 0 -0.0948242
32 F 71 A 0 -0.107834
32 F 72 F 0 0.0214166
32 F 73 N 0 0.0499241
32 F 74 L 0 -0.0962997
32 F 75 A 0 -0.0417944
32 F 76 E 0 -0.0374755
32 F 78 H 0 -0.0542812
32 F 79 L 0 -0.0147837
32 F 80 G 0 -0.0036856
32 F 81 L 0 -0.105287
32 F 82 T 0 -0.0648371
32 F 83 K 0 -0.0347689
32 F 84 L 0 -0.0654779
32 F 85 L 0 -0.109946
32 F 86 D 0 -0.0289219
32 F 87 P 0 -0.00709471
32 F 88 E 0 -0.0365389
32 F 89 D 0 0.0853553
32 F 90 I 0 -0.0247779
32 F 91 S 0 -0.0381295
32 F 92 V 0 -0.0826602
32 F 93 D 0 -0.0576592
32 F 94 H 0 -0.0641602
32 F 95 P 0 -0.0603926
32 F 98 K 0 -0.0676545
32 F 99 S 0 -0.0729997
32 F 100 I 0 0.00638549
32 F 101 I 0 -0.0270674
32 F 102 T 0 -0.000403881
32 F 103 Y 0 -0.0369251
32 F 104 V 0 0.132707
32 F 105 V 0 0.0642129
32 F 106 T 0 -0.106139
32 F 107 Y 0 -0.0355407
32 F 108 Y 0 -0.07792
32 F 109 H 0 -0.100464
32 F 110 Y 0 -0.0415171
32 F 111 F 0 -0.0605707
32 F 112 S 0 -0.0211398
33 T 34 T 0 0.538931
33 T 35 S 0 0.181482
33 T 36 W 0 0.142772
33 T 37 R 0 0.0723383
33 T 38 D 0 -0.0905674
33 T 39 G 0 -0.0111137
33 T 40 M 0 0.00357951
33 T 41 A 0 0.0530173
33 T 42 F 0 -0.0439424
33 T 43 N 0 0.081157
33 T 44 A 0 0.0256075
33 T 45 L 0 -0.0564951
33 T 46 I 0 -0.0472316
33 T 47 H 0 -0.0205514
33 T 48 K 0 -0.00952302
33 T 49 H 0 -0.0204308
33 T 50 R 0 0.0473217
33 T 51 P 0 -0.00976201
33 T 52 D 0 -0.0311121
33 T 53 L 0 -0.0206799
33 T 54 I 0 -0.0248498
33 T 55 D 0 0.0045991
33 T 56 F 0 0.0103563
33 T 57 D 0 -0.0381937
33 T 58 K 0 -0.116743
33 T 59 L 0 -0.0264795
33 T 60 K 0 0.0225739
33 T 61 K 0 -0.0901896
33 T 62 S 0 -0.0153181
33 T 63 N 0 0.00764561
33 T 64 A 0 -0.032373
33 T 65 H 0 -0.0627387
33 T 66 Y 0 -0.0818228
33 T 67 N 0 -0.0134355
33 T 68 L 0 -0.0467354
33 T 69 Q 0 -0.0370162
33 T 70 N 0 -0.0512775
33 T 71 A 0 -0.12452
33 T 72 F 0 0.0145046
33 T 73 N 0 -0.071889
33 T 74 L 0 -0.106975
33 T 75 A 0 -0.0321273
33 T 76 E 0 -0.00779284
33 T 78 H 0 -0.0862219
33 T 79 L 0 -0.0272677
33 T 80 G 0 0.0204448
33 T 81 L 0 0.0700671
33 T 82 T 0 -0.0256128
33 T 83 K 0 -0.0166257
33 T 84 L 0 0.0624016
33 T 85 L 0 -0.0635234
33 T 86 D 0 -0.109104
33 T 87 P 0 -0.0560169
33 T 88 E 0 -0.0344695
33 T 89 D 0 -0.0868061
33 T 90 I 0 -0.0290992
33 T 91 S 0 0.0323743
33 T 92 V 0 -0.056513
33 T 93 D 0 0.100925
33 T 94 H 0 -0.0124585
33 T 95 P 0 0.123208
33 T 98 K 0 -0.00522581
33 T 99 S 0 0.00110596
33 T 100 I 0 0.00743977
33 T 101 I 0 -0.0638419
33 T 102 T 0 -0.0522378
33 T 103 Y 0 -0.102115
33 T 104 V 0 -0.0768869
33 T 105 V 0 -0.0807254
33 T 106 T 0 -0.0179188
33 T 107 Y 0 0.000944409
33 T 108 Y 0 -0.0452683
33 T 109 H 0 -0.0752575
33 T 110 Y 0 -0.145872
33 T 111 F 0 -0.0849107
33 T 112 S 0 -0.103925
34 T 35 S 0 0.264021
34 T 36 W 0 0.152976
34 T 37 R 0 0.407214
34 T 38 D 0 0.1312
34 T 39 G 0 0.0482978
34 T 40 M 0 -0.00475544
34 T 41 A 0 0.0327679
34 T 42 F 0 -0.0432119
34 T 43 N 0 -0.0614573
34 T 44 A 0 -0.00132268
34 T 45 L 0 -0.0756139
34 T 46 I 0 -0.124241
34 T 47 H 0 -0.0680061
34 T 48 K 0 0.0316707
34 T 49 H 0 -0.143317
34 T 50 R 0 -0.0187768
34 T 51 P 0 -0.00980437
34 T 52 D 0 0.103015
34 T 53 L 0 -0.0582776
34 T 54 I 0 0.0152304
34 T 55 D 0 -0.0462251
34 T 56 F 0 0.039267
34 T 57 D 0 0.00578487
34 T 58 K 0 -0.0699673
34 T 59 L 0 -0.0208517
34 T 60 K 0 0.0548437
34 T 61 K 0 0.126851
34 T 62 S 0 -0.00498524
34 T 63 N 0 -0.00582766
34 T 64 A 0 -0.037022
34 T 65 H 0 -0.0340476
34 T 66 Y 0 0.0652619
34 T 67 N 0 -0.0754661
34 T 68 L 0 -0.074059
34 T 69 Q 0 -0.0312098
34 T 70 N 0 0.00321097
34 T 71 A 0 -0.0671025
34 T 72 F 0 -0.0445186
34 T 73 N 0 0.046696
34 T 74 L 0 -0.0773959
34 T 75 A 0 -0.0703413
34 T 76 E 0 0.00879573
34 T 78 H 0 0.0198663
34 T 79 L 0 -0.0784009
34 T 80 G 0 0.0961546
34 T 81 L 0 -0.102251
34 T 82 T 0 -0.0969384
34 T 83 K 0 -0.0477277
34 T 84 L 0 0.0218999
34 T 85 L 0 -0.0907582
34 T 86 D 0 -0.0328982
34 T 87 P 0 -0.0165399
34 T 88 E 0 -0.0073098
34 T 89 D 0 -0.135521
34 T 90 I 0 -0.0423573
34 T 91 S 0 -0.0309235
34 T 92 V 0 -0.0346131
34 T 93 D 0 0.0711878
34 T 94 H 0 -0.0109912
34 T 95 P 0 0.0255909
34 T 98 K 0 -0.0792648
34 T 99 S 0 -0.0648169
34 T 100 I 0 -0.0948742
34 T 101 I 0 -0.0896974
34 T 102 T 0 -0.084545
34 T 103 Y 0 -0.148088
34 T 104 V 0 -0.00471036
34 T 105 V 0 -0.0660121
34 T 106 T 0 -0.0943145
34 T 107 Y 0 -0.0995245
34 T 108 Y 0 -0.070096
34 T 109 H 0 -0.0931064
34 T 110 Y 0 -0.0667722
34 T 111 F 0 -0.0711741
34 T 112 S 0 -0.0703415
35 S 36 W 0 0.269064
35 S 37 R 0 0.149181
35 S 38 D 0 0.0744867
35 S 39 G 0 0.109325
35 S 40 M 0 0.0882914
35 S 41 A 0 0.157068
35 S 42 F 0 0.0459558
35 S 43 N 0 0.0357184
35 S 44 A 0 0.0154045
35 S 45 L 0 -0.0181201
35 S 46 I 0 -0.00730498
35 S 47 H 0 0.0370325
35 S 48 K 0 0.007957
35 S 49 H 0 0.0178881
35 S 50 R 0 0.155601
35 S 51 P 0 -0.0679637
35 S 52 D 0 -0.049076
35 S 53 L 0 -0.0475803
35 S 54 I 0 -0.0512926
35 S 55 D 0 -0.0417347
35 S 56 F 0 -0.0529364
35 S 57 D 0 0.0232936
35 S 58 K 0 -0.0466188
35 S 59 L 0 -0.0630512
35 S 60 K 0 -0.0450767
35 S 61 K 0 -0.03184
35 S 62 S 0 -0.0392026
35 S 63 N 0 -0.0137155
35 S 64 A 0 -0.106079
35 S 65 H 0 -0.0682238
35 S 66 Y 0 -0.117327
35 S 67 N 0 -0.0902426
35 S 68 L 0 -0.0473433
35 S 69 Q 0 -0.0817725
35 S 70 N 0 -0.0768697
35 S 71 A 0 -0.0181673
35 S 72 F 0 0.120274
35 S 73 N 0 -0.0544485
35 S 74 L 0 -0.086557
35 S 75 A 0 -0.0102895
35 S 76 E 0 -0.00303261
35 S 78 H 0 -0.0387689
35 S 79 L 0 -0.0640924
35 S 80 G 0 0.00487893
35 S 81 L 0 -0.0287142
35 S 82 T 0 -0.0232097
35 S 83 K 0 -0.0209737
35 S 84 L 0 -0.0543983
35 S 85 L 0 -0.13624
35 S 86 D 0 0.0078786
35 S 87 P 0 -0.00570096
35 S 88 E 0 -0.0608648
35 S 89 D 0 -0.114308
35 S 90 I 0 -0.0160541
35 S 91 S 0 -0.0489419
35 S 92 V 0 -0.0435075
35 S 93 D 0 0.0544726
35 S 94 H 0 -0.0278475
35 S 95 P 0 0.020762
35 S 98 K 0 -0.021552
35 S 99 S 0 -0.133749
35 S 100 I 0 0.0194922
35 S 101 I 0 -0.0630367
35 S 102 T 0 -0.0519634
35 S 103 Y 0 0.00741093
35 S 104 V 0 -0.0786942
35 S 105 V 0 -0.0660133
35 S 106 T 0 -0.224689
35 S 107 Y 0 -0.1268
35 S 108 Y 0 -0.083612
35 S 109 H 0 -0.139445
35 S 110 Y 0 -0.121628
35 S 111 F 0 -0.0948377
35 S 112 S 0 -0.175851
36 W 37 R 0 0.204618
36 W 38 D 0 0.245847
36 W 39 G 0 0.273221
36 W 40 M 0 0.0494266
36 W 41 A 0 0.17818
36 W 42 F 0 0.156731
36 W 43 N 0 0.0217638
36 W 44 A 0 0.163643
36 W 45 L 0 0.0732917
36 W 46 I 0 0.015388
36 W 47 H 0 -0.00783897
36 W 48 K 0 0.0455674
36 W 49 H 0 0.0617761
36 W 50 R 0 -0.0143245
36 W 51 P 0 0.0547403
36 W 52 D 0 -0.00141626
36 W 53 L 0 -0.105523
36 W 54 I 0 -0.119618
36 W 55 D 0 -0.00625813
36 W 56 F 0 -0.0750059
36 W 57 D 0 0.0304052
36 W 58 K 0 -0.0386835
36 W 59 L 0 0.0159849
36 W 60 K 0 -0.0621613
36 W 61 K 0 -0.0930925
36 W 62 S 0 -0.0255458
36 W 63 N 0 -0.130907
36 W 64 A 0 -0.0143582
36 W 65 H 0 -0.0834066
36 W 66 Y 0 -0.125377
36 W 67 N 0 -0.0466792
36 W 68 L 0 -0.0402467
36 W 69 Q 0 -0.136873
36 W 70 N 0 -0.127137
36 W 71 A 0 0.0720388
36 W 72 F 0 0.0530526
36 W 73 N 0 -0.0634979
36 W 74 L 0 -0.0883555
36 W 75 A 0 -0.0233013
36 W 76 E 0 -0.0583329
36 W 78 H 0 -0.0977521
36 W 79 L 0 -0.0904003
36 W 80 G 0 -0.093555
36 W 81 L 0 -0.0111424
36 W 82 T 0 0.0149143
36 W 83 K 0 -0.089925
36 W 84 L 0 -0.0574527
36 W 85 L 0 -0.0253279
36 W 86 D 0 -0.107286
36 W 87 P 0 -0.153257
36 W 88 E 0 -0.0596792
36 W 89 D 0 -0.0371298
36 W 90 I 0 0.0153122
36 W 91 S 0 -0.00386265
36 W 92 V 0 0.0259852
36 W 93 D 0 -0.0566496
36 W 94 H 0 -0.0289893
36 W 95 P 0 0.0262882
36 W 98 K 0 -0.00409751
36 W 99 S 0 -0.0623164
36 W 100 I 0 0.068206
36 W 101 I 0 0.0167021
36 W 102 T 0 -0.0342904
36 W 103 Y 0 0.0996844
36 W 104 V 0 0.0769473
36 W 105 V 0 -0.0984637
36 W 106 T 0 -0.0549454
36 W 107 Y 0 0.019304
36 W 108 Y 0 -0.100168
36 W 109 H 0 -0.0329539
36 W 110 Y 0 -0.149339
36 W 111 F 0 0.0329461
36 W 112 S 0 -0.140824
37 R 38 D 0 0.103627
37 R 39 G 0 0.168767
37 R 40 M 0 0.100982
37 R 41 A 0 0.0357395
37 R 42 F 0 0.144312
37 R 43 N 0 0.0287656
37 R 44 A 0 0.0674122
37 R 45 L 0 0.04595
37 R 46 I 0 -0.0273937
37 R 47 H 0 0.046385
37 R 48 K 0 0.0406126
37 R 49 H 0 -0.0394428
37 R 50 R 0 0.0819765
37 R 51 P 0 0.112228
37 R 52 D 0 -0.0190293
37 R 53 L 0 -0.0529578
37 R 54 I 0 0.0334634
37 R 55 D 0 -0.058694
37 R 56 F 0 0.083338
37 R 57 D 0 -0.0186079
37 R 58 K 0 -0.0079856
37 R 59 L 0 0.0054049
37 R 60 K 0 -0.0182268
37 R 61 K 0 -0.0719218
37 R 62 S 0 0.105137
37 R 63 N 0 -0.054985
37 R 64 A 0 0.328056
37 R 65 H 0 -0.0369383
37 R 66 Y 0 0.0216339
37 R 67 N 0 -0.0386811
37 R 68 L 0 0.153653
37 R 69 Q 0 -0.0439294
37 R 70 N 0 0.0264605
37 R 71 A 0 -0.0524108
37 R 72 F 0 -0.0382333
37 R 73 N 0 -0.0222148
37 R 74 L 0 -0.138839
37 R 75 A 0 -0.0783539
37 R 76 E 0 0.0104486
37 R 78 H 0 -0.0795692
37 R 79 L 0 -0.0253757
37 R 80 G 0 -0.0185115
37 R 81 L 0 -0.061425
37 R 82 T 0 -0.0454746
37 R 83 K 0 -0.0245427
37 R 84 L 0 -0.0167283
37 R 85 L 0 -0.0156099
37 R 86 D 0 -0.0688667
37 R 87 P 0 -0.0641235
37 R 88 E 0 0.031529
37 R 89 D 0 -0.0157452
37 R 90 I 0 -0.0383121
37 R 91 S 0 0.0981972
37 R 92 V 0 -0.0156122
37 R 93 D 0 0.217537
37 R 94 H 0 -0.0606646
37 R 95 P 0 0.00887262
37 R 98 K 0 -0.0691673
37 R 99 S 0 -0.0665336
37 R 100 I 0 0.0684386
37 R 101 I 0 -0.117436
37 R 102 T 0 -0.0408072
37 R 103 Y 0 -0.0898215
37 R 104 V 0 -0.0662863
37 R 105 V 0 -0.0395153
37 R 106 T 0 0.064547
37 R 107 Y 0 -0.178951
37 R 108 Y 0 -0.0799949
37 R 109 H 0 -0.155978
37 R 110 Y 0 -0.101306
37 R 111 F 0 -0.128656
37 R 112 S 0 -0.0492195
38 D 39 G 0 0.512482
38 D 40 M 0 0.321663
38 D 41 A 0 0.266949
38 D 42 F 0 0.177044
38 D 43 N 0 0.0800117
38 D 44 A 0 0.06458
38 D 45 L 0 0.120986
38 D 46 I 0 0.00728537
38 D 47 H 0 0.0667929
38 D 48 K 0 0.00123945
38 D 49 H 0 0.0464963
38 D 50 R 0 -0.000413957
38 D 51 P 0 0.00480929
38 D 52 D 0 -0.103014
38 D 53 L 0 -0.097571
38 D 54 I 0 0.0094821
38 D 55 D 0 -0.0388122
38 D 56 F 0 -0.0829353
38 D 57 D 0 -0.0287304
38 D 58 K 0 -0.0435959
38 D 59 L 0 -0.0463901
38 D 60 K 0 -0.00446903
38 D 61 K 0 0.0617174
38 D 62 S 0 -0.0366745
38 D 63 N 0 -0.127736
38 D 64 A 0 0.0929603
38 D 65 H 0 -0.0853963
38 D 66 Y 0 0.182978
38 D 67 N 0 0.0493339
38 D 68 L 0 -0.0794507
38 D 69 Q 0 -0.0435532
38 D 70 N 0 -0.0807837
38 D 71 A 0 -0.0508217
38 D 72 F 0 -0.0701805
38 D 73 N 0 -0.0214088
38 D 74 L 0 -0.00503404
38 D 75 A 0 -0.154994
38 D 76 E 0 -0.0783088
38 D 78 H 0 -0.0825522
38 D 79 L 0 -0.0543522
38 D 80 G 0 -0.0237678
38 D 81 L 0 -0.0973322
38 D 82 T 0 -0.0969371
38 D 83 K 0 -0.12502
38 D 84 L 0 0.00146414
38 D 85 L 0 -0.0392673
38 D 86 D 0 -0.0940944
38 D 87 P 0 -0.0563582
38 D 88 E 0 -0.0866745
38 D 89 D 0 0.0308067
38 D 90 I 0 -0.035171
38 D 91 S 0 -0.0596773
38 D 92 V 0 -0.0318942
38 D 93 D 0 -0.0239711
38 D 94 H 0 -0.0189294
38 D 95 P 0 -0.0329492
38 D 98 K 0 -0.0904913
38 D 99 S 0 0.0340614
38 D 100 I 0 0.0271506
38 D 101 I 0 0.0593754
38 D 102 T 0 -0.0732543
38 D 103 Y 0 -0.0704877
38 D 104 V 0 -0.0495168
38 D 105 V 0 -0.0532741
38 D 106 T 0 -0.0780732
38 D 107 Y 0 0.00461347
38 D 108 Y 0 0.0128801
38 D 109 H 0 -0.0095606
38 D 110 Y 0 -0.039253
38 D 111 F 0 -0.0814472
38 D 112 S 0 0.0163908
39 G 40 M 0 0.213838
39 G 41 A 0 0.123925
39 G 42 F 0 0.318588
39 G 43 N 0 0.200458
39 G 44 A 0 0.0892887
39 G 45 L 0 0.167413
39 G 46 I 0 0.0918599
39 G 47 H 0 0.0407112
39 G 48 K 0 -0.0504911
39 G 49 H 0 0.148679
39 G 50 R 0 0.0436511
39 G 51 P 0 0.102145
39 G 52 D 0 0.00245095
39 G 53 L 0 0.00730748
39 G 54 I 0 0.0464188
39 G 55 D 0 0.0131967
39 G 56 F 0 -0.132336
39 G 57 D 0 -0.0253352
39 G 58 K 0 -0.0379888
39 G 59 L 0 -0.0495521
39 G 60 K 0 -0.0827524
39 G 61 K 0 -0.0943723
39 G 62 S 0 -0.127416
39 G 63 N 0 -0.0128679
39 G 64 A 0 -0.040759
39 G 65 H 0 -0.0749452
39 G 66 Y 0 -0.0796205
39 G 67 N 0 0.0606063
39 G 68 L 0 0.144092
39 G 69 Q 0 -0.130488
39 G 70 N 0 -0.0684896
39 G 71 A 0 0.102219
39 G 72 F 0 -0.0242936
39 G 73 N 0 -0.110011
39 G 74 L 0 -0.0576125
39 G 75 A 0 -0.0273152
39 G 76 E 0 -0.100533
39 G 78 H 0 -0.097898
39 G 79 L 0 -0.121253
39 G 80 G 0 -0.0771249
39 G 81 L 0 0.0252951
39 G 82 T 0 -0.0760229
39 G 83 K 0 -0.0914745
39 G 84 L 0 -0.150391
39 G 85 L 0 0.0480652
39 G 86 D 0 -0.132275
39 G 87 P 0 -0.0755503
39 G 88 E 0 -0.0462632
39 G 89 D 0 0.0112955
39 G 90 I 0 0.0315246
39 G 91 S 0 -0.0740435
39 G 92 V 0 -0.0711147
39 G 93 D 0 -0.076136
39 G 94 H 0 -0.0507276
39 G 95 P 0 -0.0798873
39 G 98 K 0 -0.065413
39 G 99 S 0 -0.0365194
39 G 100 I 0 -0.0169175
39 G 101 I 0 -0.0368829
39 G 102 T 0 -0.106463
39 G 103 Y 0 -0.0376168
39 G 104 V 0 0.0178202
39 G 105 V 0 -0.108081
39 G 106 T 0 -0.0531545
39 G 107 Y 0 0.0281419
39 G 108 Y 0 -0.0876355
39 G 109 H 0 -0.0631681
39 G 110 Y 0 -0.000695033
39 G 111 F 0 -0.0426247
39 G 112 S 0 -0.0476107
40 M 41 A 0 0.267287
40 M 42 F 0 0.0965752
40 M 43 N 0 0.0840356
40 M 44 A 0 0.259058
40 M 45 L 0 -0.0116784
40 M 46 I 0 0.0356787
40 M 47 H 0 -0.0143547
40 M 48 K 0 0.0290741
40 M 49 H 0 0.0426906
40 M 50 R 0 -0.0322008
40 M 51 P 0 -0.0258644
40 M 52 D 0 -0.0575136
40 M 53 L 0 0.0854958
40 M 54 I 0 0.0652887
40 M 55 D 0 0.0438943
40 M 56 F 0 0.0760384
40 M 57 D 0 -0.0320832
40 M 58 K 0 0.0931198
40 M 59 L 0 0.129894
40 M 60 K 0 0.00200304
40 M 61 K 0 0.0571726
40 M 62 S 0 -0.0620606
40 M 63 N 0 -0.0710411
40 M 64 A 0 0.115167
40 M 65 H 0 -0.0384228
40 M 66 Y 0 -0.0380651
40 M 67 N 0 0.121477
40 M 68 L 0 -0.0830937
40 M 69 Q 0 -0.0198757
40 M 70 N 0 0.119805
40 M 71 A 0 -0.0133754
40 M 72 F 0 -0.0544358
40 M 73 N 0 0.0311155
40 M 74 L 0 -0.101027
40 M 75 A 0 -0.109383
40 M 76 E 0 0.000221409
40 M 78 H 0 -0.037297
40 M 79 L 0 -0.0344963
40 M 80 G 0 0.0296818
40 M 81 L 0 0.00253045
40 M 82 T 0 -0.077189
40 M 83 K 0 -0.0959185
40 M 84 L 0 -0.125294
40 M 85 L 0 -0.0123459
40 M 86 D 0 -0.0143499
40 M 87 P 0 0.0508765
40 M 88 E 0 0.00129069
40 M 89 D 0 -0.0977548
40 M 90 I 0 -0.0695194
40 M 91 S 0 -0.014731
40 M 92 V 0 -0.0855271
40 M 93 D 0 -0.0584025
40 M 94 H 0 -0.083439
40 M 95 P 0 0.110259
40 M 98 K 0 0.0204988
40 M 99 S 0 -0.0865532
40 M 100 I 0 -0.0355381
40 M 101 I 0 -0.128949
40 M 102 T 0 -0.0522876
40 M 103 Y 0 -0.0339141
40 M 104 V 0 -0.0495558
40 M 105 V 0 -0.0554553
40 M 106 T 0 -0.146952
40 M 107 Y 0 -0.0295552
40 M 108 Y 0 -0.0975421
40 M 109 H 0 -0.0292625
40 M 110 Y 0 -0.0401128
40 M 111 F 0 -0.0641012
40 M 112 S 0 -0.166004
41 A 42 F 0 0.292876
41 A 43 N 0 0.207516
41 A 44 A 0 0.202306
41 A 45 L 0 0.069729
41 A 46 I 0 0.112491
41 A 47 H 0 0.077181
41 A 48 K 0 0.129513
41 A 49 H 0 -0.0277942
41 A 50 R 0 0.0208056
41 A 51 P 0 0.074551
41 A 52 D 0 0.0270779
41 A 53 L 0 0.0585699
41 A 54 I 0 -0.00226557
41 A 55 D 0 0.0165143
41 A 56 F 0 0.0489536
41 A 57 D 0 -0.0591273
41 A 58 K 0 -0.0815895
41 A 59 L 0 -0.0445455
41 A 60 K 0 -0.0268599
41 A 61 K 0 -0.0787632
41 A 62 S 0 -0.0924276
41 A 63 N 0 -0.0030513
41 A 64 A 0 0.0123854
41 A 65 H 0 -0.0218409
41 A 66 Y 0 -0.0720823
41 A 67 N 0 -0.0159275
41 A 68 L 0 -0.0890363
41 A 69 Q 0 -0.0570176
41 A 70 N 0 -0.0215486
41 A 71 A 0 0.0553791
41 A 72 F 0 -0.0427507
41 A 73 N 0 -0.0536115
41 A 74 L 0 -0.0328019
41 A 75 A 0 -0.04839
41 A 76 E 0 -0.0838859
41 A 78 H 0 -0.0409475
41 A 79 L 0 -0.020803
41 A 80 G 0 0.00883257
41 A 81 L 0 -0.0835797
41 A 82 T 0 -0.0702038
41 A 83 K 0 -0.0843573
41 A 84 L 0 -0.107137
41 A 85 L 0 -0.0430675
41 A 86 D 0 0.0115671
41 A 87 P 0 0.033888
41 A 88 E 0 -0.0107739
41 A 89 D 0 -0.0220132
41 A 90 I 0 -0.0304933
41 A 91 S 0 -0.116479
41 A 92 V 0 -0.21454
41 A 93 D 0 0.00166765
41 A 94 H 0 -0.0764048
41 A 95 P 0 -0.0559488
41 A 98 K 0 -0.0666219
41 A 99 S 0 -0.0701826
41 A 100 I 0 -0.078042
41 A 101 I 0 -0.110625
41 A 102 T 0 -0.114773
41 A 103 Y 0 -0.121886
41 A 104 V 0 0.0024553
41 A 105 V 0 -0.105365
41 A 106 T 0 -0.0939018
41 A 107 Y 0 -0.0847959
41 A 108 Y 0 -0.155237
41 A 109 H 0 -0.108635
41 A 110 Y 0 -0.165524
41 A 111 F 0 -0.0318345
41 A 112 S 0 -0.0996845
42 F 43 N 0 0.206421
42 F 44 A 0 0.14954
42 F 45 L 0 0.202862
42 F 46 I 0 0.169782
42 F 47 H 0 0.159605
42 F 48 K 0 0.109381
42 F 49 H 0 0.154807
42 F 50 R 0 0.0311026
42 F 51 P 0 -0.0138452
42 F 52 D 0 -0.0525962
42 F 53 L 0 -0.0458976
42 F 54 I 0 0.0228193
42 F 55 D 0 -0.0378573
42 F 56 F 0 -0.0842846
42 F 57 D 0 -0.113708
42 F 58 K 0 -0.0581001
42 F 59 L 0 -0.0519063
42 F 60 K 0 -0.146438
42 F 61 K 0 -0.079
42 F 62 S 0 -0.0258229
42 F 63 N 0 -0.0516292
42 F 64 A 0 -0.0408877
42 F 65 H 0 0.00150076
42 F 66 Y 0 -0.0798867
42 F 67 N 0 0.0466143
42 F 68 L 0 0.140462
42 F 69 Q 0 -0.0607671
42 F 70 N 0 -0.0972598
42 F 71 A 0 0.06991
42 F 72 F 0 0.14304
42 F 73 N 0 -0.105961
42 F 74 L 0 0.0364674
42 F 75 A 0 -0.0782917
42 F 76 E 0 -0.0971404
42 F 78 H 0 -0.0594869
42 F 79 L 0 -0.111469
42 F 80 G 0 -0.0206193
42 F 81 L 0 -0.0892104
42 F 82 T 0 -0.0756301
42 F 83 K 0 -0.118679
42 F 84 L 0 -0.013508
42 F 85 L 0 0.0876082
42 F 86 D 0 0.05767
42 F 87 P 0 -0.0955357
42 F 88 E 0 -0.13381
42 F 89 D 0 0.0349396
42 F 90 I 0 0.0126321
42 F 91 S 0 -0.0720088
42 F 92 V 0 0.00590012
42 F 93 D 0 -0.0572751
42 F 94 H 0 -0.140887
42 F 95 P 0 -0.0606015
42 F 98 K 0 -0.0603162
42 F 99 S 0 -0.00761134
42 F 100 I 0 0.184501
42 F 101 I 0 -0.0784875
42 F 102 T 0 -0.0531742
42 F 103 Y 0 -0.0113689
42 F 104 V 0 0.12551
42 F 105 V 0 -0.0959633
42 F 106 T 0 -0.0619132
42 F 107 Y 0 0.00498138
42 F 108 Y 0 -0.0691389
42 F 109 H 0 -0.122854
42 F 110 Y 0 -0.0532039
42 F 111 F 0 -0.0508582
42 F 112 S 0 -0.0736385
43 N 44 A 0 0.158616
43 N 45 L 0 0.0639964
43 N 46 I 0 0.183062
43 N 47 H 0 0.248636
43 N 48 K 0 0.0518279
43 N 49 H 0 0.0828077
43 N 50 R 0 0.144101
43 N 51 P 0 0.156662
43 N 52 D 0 0.0351276
43 N 53 L 0 0.0615508
43 N 54 I 0 0.13163
43 N 55 D 0 -0.0234113
43 N 56 F 0 -6.09654e-05
43 N 57 D 0 0.0669361
43 N 58 K 0 0.0168508
43 N 59 L 0 0.0416861
43 N 60 K 0 -0.0142198
43 N 61 K 0 -0.0777119
43 N 62 S 0 -0.0803081
43 N 63 N 0 0.00865956
43 N 64 A 0 0.0203556
43 N 65 H 0 -0.0168072
43 N 66 Y 0 -0.0649822
43 N 67 N 0 0.0493677
43 N 68 L 0 -0.0578105
43 N 69 Q 0 -0.0618262
43 N 70 N 0 0.337917
43 N 71 A 0 0.419713
43 N 72 F 0 -0.102342
43 N 73 N 0 -0.131558
43 N 74 L 0 0.26016
43 N 75 A 0 -0.117569
43 N 76 E 0 -0.0308537
43 N 78 H 0 -0.125312
43 N 79 L 0 -0.0246287
43 N 80 G 0 0.0586275
43 N 81 L 0 -0.167156
43 N 82 T 0 -0.0622768
43 N 83 K 0 -0.00921448
43 N 84 L 0 -0.0716973
43 N 85 L 0 -0.0625206
43 N 86 D 0 -0.134891
43 N 87 P 0 -0.00166939
43 N 88 E 0 -0.114691
43 N 89 D 0 -0.00962493
43 N 90 I 0 -0.0238385
43 N 91 S 0 -0.0746313
43 N 92 V 0 -0.126595
43 N 93 D 0 -0.111407
43 N 94 H 0 0.0522461
43 N 95 P 0 -0.0768163
43 N 98 K 0 -0.0206248
43 N 99 S 0 -0.123446
43 N 100 I 0 -0.0416435
43 N 101 I 0 -0.211326
43 N 102 T 0 -0.0728699
43 N 103 Y 0 -0.133406
43 N 104 V 0 -0.0388543
43 N 105 V 0 -0.124588
43 N 106 T 0 -0.0867306
43 N 107 Y 0 -0.0891484
43 N 108 Y 0 -0.0708566
43 N 109 H 0 -0.0629257
43 N 110 Y 0 0.0048146
43 N 111 F 0 -0.026058
43 N 112 S 0 -0.0492524
44 A 45 L 0 0.114837
44 A 46 I 0 0.0234293
44 A 47 H 0 0.140218
44 A 48 K 0 0.167821
44 A 49 H 0 0.059766
44 A 50 R 0 0.00499693
44 A 51 P 0 -0.000791664
44 A 52 D 0 0.0563288
44 A 53 L 0 0.173065
44 A 54 I 0 0.115712
44 A 55 D 0 0.0204697
44 A 56 F 0 0.208938
44 A 57 D 0 0.0640534
44 A 58 K 0 0.0501359
44 A 59 L 0 0.162653
44 A 60 K 0 0.109943
44 A 61 K 0 -0.0834678
44 A 62 S 0 -0.0608519
44 A 63 N 0 -0.0776842
44 A 64 A 0 0.00644198
44 A 65 H 0 -0.0342678
44 A 66 Y 0 0.0257657
44 A 67 N 0 -0.0534761
44 A 68 L 0 -0.0445137
44 A 69 Q 0 -0.0348804
44 A 70 N 0 -0.0431703
44 A 71 A 0 0.0439273
44 A 72 F 0 -0.0150857
44 A 73 N 0 -0.0276712
44 A 74 L 0 -0.0552257
44 A 75 A 0 -0.0873968
44 A 76 E 0 0.0105495
44 A 78 H 0 -0.00315276
44 A 79 L 0 -0.0680845
44 A 80 G 0 -0.00346829
44 A 81 L 0 -0.0255346
44 A 82 T 0 -0.0494953
44 A 83 K 0 -0.00990055
44 A 84 L 0 -0.030555
44 A 85 L 0 -0.0212007
44 A 86 D 0 -0.0624592
44 A 87 P 0 -0.144633
44 A 88 E 0 -0.0619403
44 A 89 D 0 -0.0664582
44 A 90 I 0 -0.109378
44 A 91 S 0 -0.124709
44 A 92 V 0 -0.153256
44 A 93 D 0 -0.0764449
44 A 94 H 0 -0.093269
44 A 95 P 0 -0.0284838
44 A 98 K 0 -0.03756
44 A 99 S 0 -0.0853525
44 A 100 I 0 -0.084308
44 A 101 I 0 -0.108819
44 A 102 T 0 -0.0977025
44 A 103 Y 0 0.0079207
44 A 104 V 0 -0.15684
44 A 105 V 0 -0.112138
44 A 106 T 0 -0.0892899
44 A 107 Y 0 -0.0847747
44 A 108 Y 0 -0.120396
44 A 109 H 0 -0.15303
44 A 110 Y 0 -0.0359284
44 A 111 F 0 -0.0118257
44 A 112 S 0 -0.0883272
45 L 46 I 0 0.218164
45 L 47 H 0 0.140713
45 L 48 K 0 0.178329
45 L 49 H 0 0.143454
45 L 50 R 0 0.0684831
45 L 51 P 0 0.0514766
45 L 52 D 0 0.021673
45 L 53 L 0 0.0403051
45 L 54 I 0 0.0485627
45 L 55 D 0 0.0345987
45 L 56 F 0 -0.103791
45 L 57 D 0 -0.0804452
45 L 58 K 0 -0.00983685
45 L 59 L 0 -0.0194134
45 L 60 K 0 -0.00410159
45 L 61 K 0 -0.140183
45 L 62 S 0 -0.088643
45 L 63 N 0 -0.0342762
45 L 64 A 0 -0.00572593
45 L 65 H 0 0.0195378
45 L 66 Y 0 -0.0279138
45 L 67 N 0 -0.0598743
45 L 68 L 0 0.0284848
45 L 69 Q 0 -0.0544119
45 L 70 N 0 -0.0969301
45 L 71 A 0 -0.0102972
45 L 72 F 0 -0.0528217
45 L 73 N 0 -0.026294
45 L 74 L 0 0.0134463
45 L 75 A 0 0.0303718
45 L 76 E 0 -0.0619621
45 L 78 H 0 -0.0638893
45 L 79 L 0 -0.135418
45 L 80 G 0 -0.0600819
45 L 81 L 0 -0.0782351
45 L 82 T 0 -0.110897
45 L 83 K 0 -0.0557583
45 L 84 L 0 -0.0199592
45 L 85 L 0 -0.106198
45 L 86 D 0 -0.0789931
45 L 87 P 0 -0.0794543
45 L 88 E 0 -0.0484677
45 L 89 D 0 -0.0854294
45 L 90 I 0 -0.0714357
45 L 91 S 0 0.0438794
45 L 92 V 0 0.0241817
45 L 93 D 0 -0.0580651
45 L 94 H 0 0.00338245
45 L 95 P 0 0.0354985
45 L 98 K 0 -0.00851138
45 L 99 S 0 -0.060207
45 L 100 I 0 -0.047646
45 L 101 I 0 -0.0643944
45 L 102 T 0 0.0383029
45 L 103 Y 0 -0.0755479
45 L 104 V 0 0.0309718
45 L 105 V 0 -0.105205
45 L 106 T 0 -0.0122969
45 L 107 Y 0 0.106055
45 L 108 Y 0 -0.0300432
45 L 109 H 0 0.0319014
45 L 110 Y 0 0.0220723
45 L 111 F 0 -0.0379066
45 L 112 S 0 0.0369316
46 I 47 H 0 0.0955398
46 I 48 K 0 0.0973402
46 I 49 H 0 0.10287
46 I 50 R 0 0.14921
46 I 51 P 0 0.0640251
46 I 52 D 0 0.0291381
46 I 53 L 0 0.138699
46 I 54 I 0 0.0625578
46 I 55 D 0 0.0561361
46 I 56 F 0 -0.0527433
46 I 57 D 0 -0.0507568
46 I 58 K 0 0.00343791
46 I 59 L 0 -0.0116866
46 I 60 K 0 -0.093441
46 I 61 K 0 -0.0166193
46 I 62 S 0 0.0633297
46 I 63 N 0 0.0175693
46 I 64 A 0 -0.105409
46 I 65 H 0 -0.0289445
46 I 66 Y 0 -0.0163693
46 I 67 N 0 -0.00229886
46 I 68 L 0 -0.0594298
46 I 69 Q 0 -0.0463143
46 I 70 N 0 -0.0610993
46 I 71 A 0 0.124118
46 I 72 F 0 -0.0646219
46 I 73 N 0 -0.0934453
46 I 74 L 0 0.131123
46 I 75 A 0 0.269514
46 I 76 E 0 0.0199022
46 I 78 H 0 0.109164
46 I 79 L 0 0.0350442
46 I 80 G 0 -0.0528161
46 I 81 L 0 0.0587736
46 I 82 T 0 0.0408844
46 I 83 K 0 -0.0509215
46 I 84 L 0 -0.0531714
46 I 85 L 0 -0.00496872
46 I 86 D 0 -0.115156
46 I 87 P 0 -0.0626827
46 I 88 E 0 -0.00612798
46 I 89 D 0 -0.0220305
46 I 90 I 0 -0.059965
46 I 91 S 0 -0.137167
46 I 92 V 0 -0.0742156
46 I 93 D 0 -0.0634429
46 I 94 H 0 -0.0250707
46 I 95 P 0 -0.0980262
46 I 98 K 0 -0.0158221
46 I 99 S 0 -0.0722332
46 I 100 I 0 -0.0950645
46 I 101 I 0 -0.0185145
46 I 102 T 0 -0.0204995
46 I 103 Y 0 0.00399861
46 I 104 V 0 0.00088224
46 I 105 V 0 -0.0548739
46 I 106 T 0 -0.0178002
46 I 107 Y 0 0.145103
46 I 108 Y 0 -0.0434503
46 I 109 H 0 -0.0677481
46 I 110 Y 0 -0.0363256
46 I 111 F 0 0.00428049
46 I 112 S 0 -0.055193
47 H 48 K 0 0.18428
47 H 49 H 0 0.201328
47 H 50 R 0 0.211141
47 H 51 P 0 0.179663
47 H 52 D 0 0.428537
47 H 53 L 0 0.234992
47 H 54 I 0 0.140845
47 H 55 D 0 0.0774
47 H 56 F 0 0.0746801
47 H 57 D 0 0.00470105
47 H 58 K 0 0.0213527
47 H 59 L 0 0.0903762
47 H 60 K 0 -0.0235308
47 H 61 K 0 -0.00976426
47 H 62 S 0 -0.042883
47 H 63 N 0 -0.110874
47 H 64 A 0 -0.0592032
47 H 65 H 0 0.0352357
47 H 66 Y 0 0.0159725
47 H 67 N 0 -0.0941166
47 H 68 L 0 -0.0514732
47 H 69 Q 0 -0.160481
47 H 70 N 0 -0.0778098
47 H 71 A 0 0.0759449
47 H 72 F 0 0.0445106
47 H 73 N 0 -0.138573
47 H 74 L 0 0.136208
47 H 75 A 0 -0.0665582
47 H 76 E 0 -0.0939928
47 H 78 H 0 -0.0473902
47 H 79 L 0 -0.0583171
47 H 80 G 0 -0.0593552
47 H 81 L 0 0.00262034
47 H 82 T 0 -0.097195
47 H 83 K 0 -0.0534988
47 H 84 L 0 -0.0528195
47 H 85 L 0 -0.0550509
47 H 86 D 0 -0.140628
47 H 87 P 0 -0.0935276
47 H 88 E 0 -0.126707
47 H 89 D 0 -0.0920309
47 H 90 I 0 -0.0830505
47 H 91 S 0 -0.0563995
47 H 92 V 0 -0.0308304
47 H 93 D 0 -0.125855
47 H 94 H 0 -0.0172801
47 H 95 P 0 -0.095498
47 H 98 K 0 -0.136995
47 H 99 S 0 -0.0441717
47 H 100 I 0 -0.115323
47 H 101 I 0 -0.0189259
47 H 102 T 0 -0.0193472
47 H 103 Y 0 0.0289972
47 H 104 V 0 -0.025605
47 H 105 V 0 -0.143821
47 H 106 T 0 -0.0697518
47 H 107 Y 0 -0.0221256
47 H 108 Y 0 -0.0135508
47 H 109 H 0 -0.0985486
47 H 110 Y 0 -0.0436047
47 H 111 F 0 0.0180363
47 H 112 S 0 -0.0491077
48 K 49 H 0 0.2701
48 K 50 R 0 0.186182
48 K 51 P 0 0.0747097
48 K 52 D 0 0.088848
48 K 53 L 0 6.31478e-05
48 K 54 I 0 -0.0567411
48 K 55 D 0 0.108397
48 K 56 F 0 0.00527296
48 K 57 D 0 -0.00959307
48 K 58 K 0 -0.0345815
48 K 59 L 0 -0.0139115
48 K 60 K 0 0.0333786
48 K 61 K 0 -0.00937417
48 K 62 S 0 -0.019519
48 K 63 N 0 0.0214599
48 K 64 A 0 -0.0102378
48 K 65 H 0 -0.00144982
48 K 66 Y 0 -0.0344539
48 K 67 N 0 -0.139761
48 K 68 L 0 -0.0366842
48 K 69 Q 0 0.00452339
48 K 70 N 0 0.0761528
48 K 71 A 0 -0.0685309
48 K 72 F 0 -0.0194495
48 K 73 N 0 -0.0393993
48 K 74 L 0 -0.036016
48 K 75 A 0 -0.0923823
48 K 76 E 0 -0.0095017
48 K 78 H 0 0.0620662
48 K 79 L 0 -0.0285133
48 K 80 G 0 -0.0425682
48 K 81 L 0 -0.0455017
48 K 82 T 0 -0.0732444
48 K 83 K 0 -0.0700345
48 K 84 L 0 0.0363865
48 K 85 L 0 -0.074624
48 K 86 D 0 -0.0216335
48 K 87 P 0 -0.107357
48 K 88 E 0 -0.00753506
48 K 89 D 0 -0.0530723
48 K 90 I 0 -0.0759429
48 K 91 S 0 0.0435648
48 K 92 V 0 -0.0990057
48 K 93 D 0 -0.0292366
48 K 94 H 0 0.0237302
48 K 95 P 0 -0.0190818
48 K 98 K 0 -0.0759831
48 K 99 S 0 -0.134398
48 K 100 I 0 -0.0615936
48 K 101 I 0 -0.00986
48 K 102 T 0 -0.123061
48 K 103 Y 0 -0.158627
48 K 104 V 0 -0.00124649
48 K 105 V 0 -0.090429
48 K 106 T 0 -0.014131
48 K 107 Y 0 -0.165802
48 K 108 Y 0 -0.0365056
48 K 109 H 0 -0.0531128
48 K 110 Y 0 0.00591966
48 K 111 F 0 -0.0557053
48 K 112 S 0 -0.100511
49 H 50 R 0 0.24223
49 H 51 P 0 0.202375
49 H 52 D 0 0.166272
49 H 53 L 0 0.171859
49 H 54 I 0 0.112273
49 H 55 D 0 -0.0583755
49 H 56 F 0 0.094937
49 H 57 D 0 0.0191365
49 H 58 K 0 -0.0606314
49 H 59 L 0 -0.0478664
49 H 60 K 0 0.0491167
49 H 61 K 0 -0.0499776
49 H 62 S 0 0.0119036
49 H 63 N 0 -0.119987
49 H 64 A 0 -0.0985485
49 H 65 H 0 0.0404998
49 H 66 Y 0 -0.0607831
49 H 67 N 0 -0.0728906
49 H 68 L 0 -0.0711307
49 H 69 Q 0 -0.0612697
49 H 70 N 0 -0.0553275
49 H 71 A 0 -0.128553
49 H 72 F 0 -0.0738482
49 H 73 N 0 -0.0823486
49 H 74 L 0 -0.114459
49 H 75 A 0 -0.124163
49 H 76 E 0 -0.030128
49 H 78 H 0 -0.0932199
49 H 79 L 0 0.036795
49 H 80 G 0 -0.132828
49 H 81 L 0 -0.100864
49 H 82 T 0 -0.00599726
49 H 83 K 0 -0.0764282
49 H 84 L 0 -0.101322
49 H 85 L 0 -0.0846409
49 H 86 D 0 -0.0213389
49 H 87 P 0 -0.0630486
49 H 88 E 0 -0.0673439
49 H 89 D 0 -0.0261923
49 H 90 I 0 -0.0978836
49 H 91 S 0 0.00866408
49 H 92 V 0 -0.0634603
49 H 93 D 0 0.0208055
49 H 94 H 0 0.00439361
49 H 95 P 0 0.00129657
49 H 98 K 0 -0.0645794
49 H 99 S 0 -0.00905002
49 H 100 I 0 -0.155416
49 H 101 I 0 -0.0711395
49 H 102 T 0 -0.0523163
49 H 103 Y 0 -0.0851116
49 H 104 V 0 -0.0324537
49 H 105 V 0 -0.0144235
49 H 106 T 0 -0.0213552
49 H 107 Y 0 0.138509
49 H 108 Y 0 0.0118849
49 H 109 H 0 -0.01354
49 H 110 Y 0 -0.122977
49 H 111 F 0 0.0827555
49 H 112 S 0 0.154694
50 R 51 P 0 0.452447
50 R 52 D 0 0.50279
50 R 53 L 0 0.298298
50 R 54 I 0 0.0526143
50 R 55 D 0 -0.0117389
50 R 56 F 0 -0.000598157
50 R 57 D 0 0.0128265
50 R 58 K 0 0.00630147
50 R 59 L 0 -0.0200358
50 R 60 K 0 -0.0442802
50 R 61 K 0 -0.0125935
50 R 62 S 0 -0.0952047
50 R 63 N 0 0.0422133
50 R 64 A 0 -0.0332178
50 R 65 H 0 -0.0449287
50 R 66 Y 0 -0.0328009
50 R 67 N 0 -0.155911
50 R 68 L 0 0.0780119
50 R 69 Q 0 -0.0579542
50 R 70 N 0 0.0176716
50 R 71 A 0 -0.100489
50 R 72 F 0 -0.0352092
50 R 73 N 0 -0.0520818
50 R 74 L 0 0.0664598
50 R 75 A 0 0.0924984
50 R 76 E 0 -0.0570349
50 R 78 H 0 0.0881793
50 R 79 L 0 0.121773
50 R 80 G 0 -0.0462339
50 R 81 L 0 -0.0968375
50 R 82 T 0 0.0543809
50 R 83 K 0 -0.124566
50 R 84 L 0 -0.00268571
50 R 85 L 0 -0.135252
50 R 86 D 0 -0.0719126
50 R 87 P 0 -0.0596163
50 R 88 E 0 -0.0913893
50 R 89 D 0 -0.0118404
50 R 90 I 0 -0.103146
50 R 91 S 0 -0.015686
50 R 92 V 0 0.00782559
50 R 93 D 0 -0.0516957
50 R 94 H 0 -0.10977
50 R 95 P 0 -0.0751008
50 R 98 K 0 -0.0214945
50 R 99 S 0 -0.0479857
50 R 100 I 0 -0.188404
50 R 101 I 0 -0.0702892
50 R 102 T 0 -0.0891814
50 R 103 Y 0 -0.0785372
50 R 104 V 0 -0.0288093
50 R 105 V 0 -0.0460686
50 R 106 T 0 0.0564934
50 R 107 Y 0 -0.0972439
50 R 108 Y 0 -0.0601897
50 R 109 H 0 -0.0701751
50 R 110 Y 0 -0.0127657
50 R 111 F 0 0.143169
50 R 112 S 0 -0.132247
51 P 52 D 0 0.38978
51 P 53 L 0 0.451957
51 P 54 I 0 0.185921
51 P 55 D 0 0.139098
51 P 56 F 0 0.0452884
51 P 57 D 0 -0.00923348
51 P 58 K 0 -0.0154153
51 P 59 L 0 0.0371451
51 P 60 K 0 -0.033551
51 P 61 K 0 -0.118487
51 P 62 S 0 -0.0456777
51 P 63 N 0 0.0144694
51 P 64 A 0 -0.107624
51 P 65 H 0 -0.0312018
51 P 66 Y 0 -0.0356971
51 P 67 N 0 -0.0444776
51 P 68 L 0 -0.137631
51 P 69 Q 0 -0.113853
51 P 70 N 0 0.04604
51 P 71 A 0 -0.0252974
51 P 72 F 0 -0.07368
51 P 73 N 0 -0.0437059
51 P 74 L 0 -0.0440308
51 P 75 A 0 -0.0463938
51 P 76 E 0 -0.0546155
51 P 78 H 0 -0.00973826
51 P 79 L 0 0.117588
51 P 80 G 0 0.00711477
51 P 81 L 0 -0.0418103
51 P 82 T 0 -0.0987039
51 P 83 K 0 -0.0683399
51 P 84 L 0 -0.0108121
51 P 85 L 0 -0.0919243
51 P 86 D 0 -0.0589495
51 P 87 P 0 0.0203986
51 P 88 E 0 -0.0439551
51 P 89 D 0 0.019236
51 P 90 I 0 -0.0127211
51 P 91 S 0 -0.0855567
51 P 92 V 0 0.00125064
51 P 93 D 0 -0.114829
51 P 94 H 0 -0.048017
51 P 95 P 0 0.0286859
51 P 98 K 0 -0.0920524
51 P 99 S 0 -0.0342443
51 P 100 I 0 -0.101542
51 P 101 I 0 -0.0458377
51 P 102 T 0 -0.0289464
51 P 103 Y 0 -0.0628221
51 P 104 V 0 -0.100768
51 P 105 V 0 -0.0277351
51 P 106 T 0 -0.100818
51 P 107 Y 0 -0.11197
51 P 108 Y 0 -0.0527345
51 P 109 H 0 -0.0714001
51 P 110 Y 0 -0.0456428
51 P 111 F 0 -0.0868948
51 P 112 S 0 -0.010376
52 D 53 L 0 0.456139
52 D 54 I 0 0.155183
52 D 55 D 0 0.149823
52 D 56 F 0 0.0731624
52 D 57 D 0 0.08075
52 D 58 K 0 0.0573475
52 D 59 L 0 -0.00863024
52 D 60 K 0 0.0175625
52 D 61 K 0 0.0236317
52 D 62 S 0 -0.0361314
52 D 63 N 0 -0.0376965
52 D 64 A 0 -0.0401255
52 D 65 H 0 -0.0664512
52 D 66 Y 0 0.0312803
52 D 67 N 0 -0.0880251
52 D 68 L 0 -0.0742351
52 D 69 Q 0 -0.0330433
52 D 70 N 0 -0.0396842
52 D 71 A 0 -0.0346595
52 D 72 F 0 0.00635893
52 D 73 N 0 -0.00734931
52 D 74 L 0 0.13676
52 D 75 A 0 -0.0852432
52 D 76 E 0 0.000492263
52 D 78 H 0 0.104559
52 D 79 L 0 0.1527
52 D 80 G 0 0.0124277
52 D 81 L 0 0.0295101
52 D 82 T 0 0.0512461
52 D 83 K 0 -0.0572837
52 D 84 L 0 -0.0585781
52 D 85 L 0 0.0251629
52 D 86 D 0 -0.145694
52 D 87 P 0 -0.0505247
52 D 88 E 0 0.0490768
52 D 89 D 0 -0.0478843
52 D 90 I 0 -0.0920192
52 D 91 S 0 -0.00505572
52 D 92 V 0 -0.022325
52 D 93 D 0 -0.0937499
52 D 94 H 0 -0.00210988
52 D 95 P 0 -0.0771069
52 D 98 K 0 -0.027116
52 D 99 S 0 -0.0236345
52 D 100 I 0 -0.0936221
52 D 101 I 0 -0.110118
52 D 102 T 0 -0.0405642
52 D 103 Y 0 -0.0924522
52 D 104 V 0 -0.0575767
52 D 105 V 0 -0.0614236
52 D 106 T 0 -0.0769979
52 D 107 Y 0 -0.00205791
52 D 108 Y 0 -0.0829151
52 D 109 H 0 -0.106828
52 D 110 Y 0 -0.0760171
52 D 111 F 0 0.0710433
52 D 112 S 0 -0.0429641
53 L 54 I 0 0.3462
53 L 55 D 0 0.185003
53 L 56 F 0 0.0759078
53 L 57 D 0 0.121778
53 L 58 K 0 -0.028041
53 L 59 L 0 0.0787486
53 L 60 K 0 0.00997085
53 L 61 K 0 0.043565
53 L 62 S 0 0.0345415
53 L 63 N 0 -0.0532101
53 L 64 A 0 -0.00990666
53 L 65 H 0 -0.0145031
53 L 66 Y 0 0.000849239
53 L 67 N 0 0.033713
53 L 68 L 0 -0.102501
53 L 69 Q 0 0.00240823
53 L 70 N 0 0.126674
53 L 71 A 0 0.0146273
53 L 72 F 0 -0.0824669
53 L 73 N 0 -0.00216656
53 L 74 L 0 0.124679
53 L 75 A 0 0.0193334
53 L 76 E 0 0.0555586
53 L 78 H 0 0.0755813
53 L 79 L 0 0.159863
53 L 80 G 0 -0.0441983
53 L 81 L 0 -0.0655096
53 L 82 T 0 -0.0353241
53 L 83 K 0 -0.0353396
53 L 84 L 0 -0.0435445
53 L 85 L 0 -0.0637787
53 L 86 D 0 -0.097733
53 L 87 P 0 -0.0548743
53 L 88 E 0 -0.0274899
53 L 89 D 0 -0.0030022
53 L 90 I 0 -0.0602083
53 L 91 S 0 -0.0447931
53 L 92 V 0 -0.088637
53 L 93 D 0 -0.0606565
53 L 94 H 0 -0.0864388
53 L 95 P 0 -0.0364389
53 L 98 K 0 -0.0544324
53 L 99 S 0 0.0238308
53 L 100 I 0 -0.0308889
53 L 101 I 0 -0.131899
53 L 102 T 0 -0.0816495
53 L 103 Y 0 -0.0712067
53 L 104 V 0 -0.0917415
53 L 105 V 0 -0.0926857
53 L 106 T 0 -0.0720853
53 L 107 Y 0 -0.0628567
53 L 108 Y 0 -0.08643
53 L 109 H 0 -0.084104
53 L 110 Y 0 -0.111853
53 L 111 F 0 0.00406244
53 L 112 S 0 -0.0531017
54 I 55 D 0 0.317906
54 I 56 F 0 0.177983
54 I 57 D 0 0.0553099
54 I 58 K 0 -0.023974
54 I 59 L 0 0.13457
54 I 60 K 0 0.0869475
54 I 61 K 0 -0.102407
54 I 62 S 0 0.00930358
54 I 63 N 0 -0.0023423
54 I 64 A 0 -0.0438614
54 I 65 H 0 -0.0529279
54 I 66 Y 0 -0.112927
54 I 67 N 0 0.119531
54 I 68 L 0 -0.0370507
54 I 69 Q 0 1.18614e-05
54 I 70 N 0 0.190506
54 I 71 A 0 -0.0460569
54 I 72 F 0 0.0808027
54 I 73 N 0 -0.0412313
54 I 74 L 0 0.125253
54 I 75 A 0 -0.00169081
54 I 76 E 0 0.0521077
54 I 78 H 0 -0.0349668
54 I 79 L 0 -0.0548824
54 I 80 G 0 -0.0373539
54 I 81 L 0 -0.086511
54 I 82 T 0 -0.0461174
54 I 83 K 0 -0.0489872
54 I 84 L 0 -0.0934493
54 I 85 L 0 -0.0550822
54 I 86 D 0 0.000835612
54 I 87 P 0 -0.0309205
54 I 88 E 0 -0.0977549
54 I 89 D 0 -0.00926622
54 I 90 I 0 -0.0406595
54 I 91 S 0 -0.0385867
54 I 92 V 0 -0.0393529
54 I 93 D 0 -0.00351674
54 I 94 H 0 -0.0057094
54 I 95 P 0 -0.00472649
54 I 98 K 0 -0.0547194
54 I 99 S 0 -0.0801341
54 I 100 I 0 -0.0867791
54 I 101 I 0 0.0108824
54 I 102 T 0 -0.0502058
54 I 103 Y 0 -0.0991309
54 I 104 V 0 -0.0983503
54 I 105 V 0 0.0399976
54 I 106 T 0 -0.0331903
54 I 107 Y 0 -0.10346
54 I 108 Y 0 -0.0320204
54 I 109 H 0 -0.0105575
54 I 110 Y 0 -0.0398332
54 I 111 F 0 0.0860285
54 I 112 S 0 -0.0554157
55 D 56 F 0 0.330557
55 D 57 D 0 0.272228
55 D 58 K 0 0.311553
55 D 59 L 0 0.108759
55 D 60 K 0 0.181872
55 D 61 K 0 0.110248
55 D 62 S 0 0.08724
55 D 63 N 0 0.112546
55 D 64 A 0 -0.0425111
55 D 65 H 0 -0.0576917
55 D 66 Y 0 0.0632612
55 D 67 N 0 0.0642071
55 D 68 L 0 -0.10135
55 D 69 Q 0 0.0816554
55 D 70 N 0 0.0748914
55 D 71 A 0 0.0130561
55 D 72 F 0 -0.0884828
55 D 73 N 0 0.00706022
55 D 74 L 0 0.0803461
55 D 75 A 0 0.0093911
55 D 76 E 0 -0.0508121
55 D 78 H 0 0.0619625
55 D 79 L 0 -0.025031
55 D 80 G 0 0.0661593
55 D 81 L 0 -0.0167929
55 D 82 T 0 0.0245375
55 D 83 K 0 -0.0711105
55 D 84 L 0 -0.108357
55 D 85 L 0 -0.0673472
55 D 86 D 0 -0.00813037
55 D 87 P 0 -0.00711264
55 D 88 E 0 -0.0153189
55 D 89 D 0 0.0341885
55 D 90 I 0 -0.173541
55 D 91 S 0 -0.092171
55 D 92 V 0 -0.0346295
55 D 93 D 0 -0.106229
55 D 94 H 0 -0.0128321
55 D 95 P 0 -0.055517
55 D 98 K 0 -0.0577129
55 D 99 S 0 0.00725194
55 D 100 I 0 -0.126012
55 D 101 I 0 -0.110925
55 D 102 T 0 -0.159918
55 D 103 Y 0 -0.105941
55 D 104 V 0 -0.0652833
55 D 105 V 0 -0.106311
55 D 106 T 0 0.0668832
55 D 107 Y 0 -0.0566402
55 D 108 Y 0 -0.0713682
55 D 109 H 0 0.00776986
55 D 110 Y 0 -0.0882135
55 D 111 F 0 -0.0419706
55 D 112 S 0 -0.0272049
56 F 57 D 0 0.669843
56 F 58 K 0 0.595612
56 F 59 L 0 0.306421
56 F 60 K 0 0.22839
56 F 61 K 0 0.17825
56 F 62 S 0 0.148036
56 F 63 N 0 0.112924
56 F 64 A 0 0.0464543
56 F 65 H 0 0.0374907
56 F 66 Y 0 0.0244779
56 F 67 N 0 -0.00552762
56 F 68 L 0 -0.0495461
56 F 69 Q 0 -0.00885344
56 F 70 N 0 -0.0385757
56 F 71 A 0 -0.0345438
56 F 72 F 0 -0.0347629
56 F 73 N 0 0.0188615
56 F 74 L 0 0.0306774
56 F 75 A 0 -0.0124948
56 F 76 E 0 0.0173493
56 F 78 H 0 0.0518922
56 F 79 L 0 -0.032149
56 F 80 G 0 -0.0573615
56 F 81 L 0 -0.1195
56 F 82 T 0 0.0673745
56 F 83 K 0 -0.0887483
56 F 84 L 0 0.0186788
56 F 85 L 0 0.0113313
56 F 86 D 0 -0.0616904
56 F 87 P 0 -0.0690415
56 F 88 E 0 -0.0220932
56 F 89 D 0 -0.0802684
56 F 90 I 0 -0.149608
56 F 91 S 0 -0.0488433
56 F 92 V 0 -0.104795
56 F 93 D 0 -0.0614041
56 F 94 H 0 -0.0801541
56 F 95 P 0 -0.0760403
56 F 98 K 0 0.0303018
56 F 99 S 0 -0.0797105
56 F 100 I 0 -0.0612622
56 F 101 I 0 -0.0915433
56 F 102 T 0 -0.0638986
56 F 103 Y 0 -0.0728482
56 F 104 V 0 -0.0684374
56 F 105 V 0 -0.159581
56 F 106 T 0 0.0196168
56 F 107 Y 0 -0.135205
56 F 108 Y 0 -0.0377627
56 F 109 H 0 -0.114367
56 F 110 Y 0 -0.0241307
56 F 111 F 0 -0.0419209
56 F 112 S 0 -0.0395132
57 D 58 K 0 0.516113
57 D 59 L 0 0.30358
57 D 60 K 0 0.275208
57 D 61 K 0 0.217529
57 D 62 S 0 0.151798
57 D 63 N 0 0.142302
57 D 64 A 0 -0.022734
57 D 65 H 0 0.00155938
57 D 66 Y 0 -0.0245852
57 D 67 N 0 -0.0153926
57 D 68 L 0 -0.133248
57 D 69 Q 0 0.0196348
57 D 70 N 0 0.0102715
57 D 71 A 0 -0.0203237
57 D 72 F 0 -0.020334
57 D 73 N 0 -0.0531671
57 D 74 L 0 -0.0706524
57 D 75 A 0 -0.0313559
57 D 76 E 0 0.0396178
57 D 78 H 0 -0.0895606
57 D 79 L 0 -0.0582303
57 D 80 G 0 0.0228737
57 D 81 L 0 0.0258988
57 D 82 T 0 -0.00821167
57 D 83 K 0 0.00859834
57 D 84 L 0 0.00784729
57 D 85 L 0 -0.00804295
57 D 86 D 0 -0.0140821
57 D 87 P 0 -0.031489
57 D 88 E 0 -0.0251383
57 D 89 D 0 -0.0929421
57 D 90 I 0 -0.0873568
57 D 91 S 0 -0.0802503
57 D 92 V 0 0.071585
57 D 93 D 0 -0.0540923
57 D 94 H 0 -0.0256737
57 D 95 P 0 -0.00648204
57 D 98 K 0 -0.0217731
57 D 99 S 0 -0.0783027
57 D 100 I 0 -0.0954188
57 D 101 I 0 -0.0214619
57 D 102 T 0 -0.028948
57 D 103 Y 0 -0.0672318
57 D 104 V 0 -0.078079
57 D 105 V 0 -0.0764209
57 D 106 T 0 -0.10157
57 D 107 Y 0 -0.196666
57 D 108 Y 0 -0.0770452
57 D 109 H 0 -0.0816625
57 D 110 Y 0 -0.00619685
57 D 111 F 0 -0.110076
57 D 112 S 0 -0.0936191
58 K 59 L 0 0.65793
58 K 60 K 0 0.37806
58 K 61 K 0 0.219325
58 K 62 S 0 0.267496
58 K 63 N 0 0.227635
58 K 64 A 0 0.0995861
58 K 65 H 0 -0.0325374
58 K 66 Y 0 -0.0268718
58 K 67 N 0 0.080899
58 K 68 L 0 -0.00975478
58 K 69 Q 0 0.0721294
58 K 70 N 0 0.185175
58 K 71 A 0 -0.0879461
58 K 72 F 0 0.0118536
58 K 73 N 0 -0.00373596
58 K 74 L 0 -0.0446319
58 K 75 A 0 -0.109844
58 K 76 E 0 -0.0393435
58 K 78 H 0 0.063775
58 K 79 L 0 -0.0192488
58 K 80 G 0 0.0121042
58 K 81 L 0 0.0144958
58 K 82 T 0 -0.0842573
58 K 83 K 0 0.0147605
58 K 84 L 0 -0.0731453
58 K 85 L 0 -0.0539482
58 K 86 D 0 -0.0759962
58 K 87 P 0 -0.0913815
58 K 88 E 0 0.00684073
58 K 89 D 0 -0.0592604
58 K 90 I 0 -0.0729534
58 K 91 S 0 0.0380682
58 K 92 V 0 -0.0898209
58 K 93 D 0 0.0527491
58 K 94 H 0 0.0481614
58 K 95 P 0 -0.0433291
58 K 98 K 0 -0.0762026
58 K 99 S 0 -0.148584
58 K 100 I 0 -0.10611
58 K 101 I 0 -0.0113705
58 K 102 T 0 -0.0802262
58 K 103 Y 0 -0.0945117
58 K 104 V 0 -0.0590985
58 K 105 V 0 -0.0464985
58 K 106 T 0 -0.046847
58 K 107 Y 0 -0.0326546
58 K 108 Y 0 -0.114422
58 K 109 H 0 -0.0860558
58 K 110 Y 0 -0.0130076
58 K 111 F 0 -0.130602
58 K 112 S 0 -0.128147
59 L 60 K 0 0.52952
59 L 61 K 0 0.283986
59 L 62 S 0 0.392328
59 L 63 N 0 0.112399
59 L 64 A 0 0.109777
59 L 65 H 0 -0.046101
59 L 66 Y 0 0.0768146
59 L 67 N 0 0.0121489
59 L 68 L 0 0.0529592
59 L 69 Q 0 -0.0775616
59 L 70 N 0 0.207458
59 L 71 A 0 -0.00477107
59 L 72 F 0 -0.0305084
59 L 73 N 0 0.0462579
59 L 74 L 0 -0.0482812
59 L 75 A 0 -0.0221146
59 L 76 E 0 0.0205385
59 L 78 H 0 -0.0367216
59 L 79 L 0 0.085228
59 L 80 G 0 -0.0222858
59 L 81 L 0 -0.0379399
59 L 82 T 0 -0.0218097
59 L 83 K 0 -0.0891653
59 L 84 L 0 0.0238216
59 L 85 L 0 -0.0404458
59 L 86 D 0 -0.0191726
59 L 87 P 0 -0.120328
59 L 88 E 0 -0.0841827
59 L 89 D 0 -0.0823113
59 L 90 I 0 -0.126549
59 L 91 S 0 -0.0772748
59 L 92 V 0 -0.0509473
59 L 93 D 0 -0.111874
59 L 94 H 0 -0.0208341
59 L 95 P 0 -0.0189125
59 L 98 K 0 -0.0899408
59 L 99 S 0 -0.0986338
59 L 100 I 0 -0.0497147
59 L 101 I 0 0.00262389
59 L 102 T 0 -0.136071
59 L 103 Y 0 -0.139119
59 L 104 V 0 -0.0793883
59 L 105 V 0 -0.116143
59 L 106 T 0 -0.110649
59 L 107 Y 0 0.00341812
59 L 108 Y 0 -0.120995
59 L 109 H 0 -0.0958304
59 L 110 Y 0 -0.0573746
59 L 111 F 0 -0.0630271
59 L 112 S 0 -0.167433
60 K 61 K 0 0.309946
60 K 62 S 0 0.408414
60 K 63 N 0 0.199161
60 K 64 A 0 0.135278
60 K 65 H 0 0.071152
60 K 66 Y 0 0.107997
60 K 67 N 0 0.111973
60 K 68 L 0 -0.0674226
60 K 69 Q 0 0.0174971
60 K 70 N 0 0.0664579
60 K 71 A 0 -0.113826
60 K 72 F 0 -0.0132284
60 K 73 N 0 -0.0232027
60 K 74 L 0 0.0174186
60 K 75 A 0 -0.0674805
60 K 76 E 0 -0.025702
60 K 78 H 0 0.0624757
60 K 79 L 0 -0.0494489
60 K 80 G 0 -0.0148379
60 K 81 L 0 -0.0233164
60 K 82 T 0 -0.0211709
60 K 83 K 0 -0.0108936
60 K 84 L 0 -0.0625465
60 K 85 L 0 -0.030415
60 K 86 D 0 0.0140696
60 K 87 P 0 0.0264509
60 K 88 E 0 -0.0163144
60 K 89 D 0 -0.0778768
60 K 90 I 0 -0.0571101
60 K 91 S 0 -0.0484461
60 K 92 V 0 0.018825
60 K 93 D 0 -0.0561735
60 K 94 H 0 -0.0429159
60 K 95 P 0 -0.0505894
60 K 98 K 0 -0.136584
60 K 99 S 0 -8.45685e-05
60 K 100 I 0 -0.0703011
60 K 101 I 0 0.0536945
60 K 102 T 0 -0.0965872
60 K 103 Y 0 -0.0970092
60 K 104 V 0 -0.102334
60 K 105 V 0 -0.0548549
60 K 106 T 0 0.0813006
60 K 107 Y 0 -0.0706361
60 K 108 Y 0 -0.0912886
60 K 109 H 0 -0.00723001
60 K 110 Y 0 0.0179649
60 K 111 F 0 -0.0233324
60 K 112 S 0 -0.115104
61 K 62 S 0 0.595756
61 K 63 N 0 0.25238
61 K 64 A 0 0.136663
61 K 65 H 0 0.0594138
61 K 66 Y 0 0.0920893
61 K 67 N 0 0.117984
61 K 68 L 0 -0.104917
61 K 69 Q 0 0.0740077
61 K 70 N 0 0.0232595
61 K 71 A 0 -0.0121758
61 K 72 F 0 0.0437458
61 K 73 N 0 0.110283
61 K 74 L 0 -0.0173455
61 K 75 A 0 0.0246707
61 K 76 E 0 -0.0582269
61 K 78 H 0 0.0400899
61 K 79 L 0 -0.0384043
61 K 80 G 0 -0.0107392
61 K 81 L 0 -0.0136928
61 K 82 T 0 -0.0386183
61 K 83 K 0 0.000623119
61 K 84 L 0 -0.0815474
61 K 85 L 0 -0.0753375
61 K 86 D 0 -0.0975277
61 K 87 P 0 -0.0161801
61 K 88 E 0 0.00445765
61 K 89 D 0 -0.0759914
61 K 90 I 0 -0.0133234
61 K 91 S 0 0.0583975
61 K 92 V 0 0.140461
61 K 93 D 0 0.0525137
61 K 94 H 0 -0.0232366
61 K 95 P 0 -0.0348007
61 K 98 K 0 0.0175239
61 K 99 S 0 -0.116652
61 K 100 I 0 -0.0434928
61 K 101 I 0 -0.0083103
61 K 102 T 0 -0.00633349
61 K 103 Y 0 -0.107897
61 K 104 V 0 -0.138245
61 K 105 V 0 -0.0760499
61 K 106 T 0 -0.0985102
61 K 107 Y 0 -0.0907205
61 K 108 Y 0 -0.107268
61 K 109 H 0 0.0419637
61 K 110 Y 0 -0.0345396
61 K 111 F 0 -0.0799731
61 K 112 S 0 -0.051162
62 S 63 N 0 0.295225
62 S 64 A 0 0.184117
62 S 65 H 0 0.147523
62 S 66 Y 0 0.20802
62 S 67 N 0 0.0881996
62 S 68 L 0 0.028846
62 S 69 Q 0 0.165338
62 S 70 N 0 0.109334
62 S 71 A 0 -0.0742377
62 S 72 F 0 0.0109936
62 S 73 N 0 0.0338856
62 S 74 L 0 -0.00962805
62 S 75 A 0 0.0164049
62 S 76 E 0 0.0469697
62 S 78 H 0 0.0348849
62 S 79 L 0 -0.0424676
62 S 80 G 0 -0.0276784
62 S 81 L 0 -0.0684076
62 S 82 T 0 -0.0298163
62 S 83 K 0 0.00625833
62 S 84 L 0 0.0267689
62 S 85 L 0 -0.0325768
62 S 86 D 0 0.0406553
62 S 87 P 0 -0.0558232
62 S 88 E 0 0.0682698
62 S 89 D 0 -0.0232949
62 S 90 I 0 -0.127737
62 S 91 S 0 -0.0268356
62 S 92 V 0 -0.0220207
62 S 93 D 0 0.0103124
62 S 94 H 0 -0.0599864
62 S 95 P 0 -0.0334663
62 S 98 K 0 -0.0474172
62 S 99 S 0 -0.0659171
62 S 100 I 0 -0.133405
62 S 101 I 0 -0.126396
62 S 102 T 0 -0.102873
62 S 103 Y 0 -0.0313837
62 S 104 V 0 -0.137099
62 S 105 V 0 -0.0496284
62 S 106 T 0 -0.0732332
62 S 107 Y 0 -0.0842353
62 S 108 Y 0 -0.0395069
62 S 109 H 0 -0.000269851
62 S 110 Y 0 0.0345082
62 S 111 F 0 -0.0318792
62 S 112 S 0 0.0192223
63 N 64 A 0 0.304622
63 N 65 H 0 0.18607
63 N 66 Y 0 0.530333
63 N 67 N 0 0.134657
63 N 68 L 0 0.0427281
63 N 69 Q 0 0.147531
63 N 70 N 0 0.120088
63 N 71 A 0 -0.0124435
63 N 72 F 0 -0.0277903
63 N 73 N 0 0.101923
63 N 74 L 0 -0.122911
63 N 75 A 0 0.0480963
63 N 76 E 0 0.00194796
63 N 78 H 0 -0.0346963
63 N 79 L 0 -0.0402864
63 N 80 G 0 0.0499246
63 N 81 L 0 -0.0435862
63 N 82 T 0 0.0471947
63 N 83 K 0 -0.0248538
63 N 84 L 0 0.0136638
63 N 85 L 0 -0.0839452
63 N 86 D 0 0.0495792
63 N 87 P 0 -0.0463944
63 N 88 E 0 0.011258
63 N 89 D 0 -0.109821
63 N 90 I 0 -0.0907597
63 N 91 S 0 0.0605476
63 N 92 V 0 -0.0148109
63 N 93 D 0 0.0143973
63 N 94 H 0 -0.0124202
63 N 95 P 0 -0.0440067
63 N 98 K 0 -0.14359
63 N 99 S 0 -0.0501262
63 N 100 I 0 -0.0807387
63 N 101 I 0 0.0152718
63 N 102 T 0 -0.0499374
63 N 103 Y 0 -0.0375792
63 N 104 V 0 -0.0534776
63 N 105 V 0 -0.0527013
63 N 106 T 0 -0.037847
63 N 107 Y 0 -0.0159013
63 N 108 Y 0 -0.0311763
63 N 109 H 0 -0.0406862
63 N 110 Y 0 -0.0351062
63 N 111 F 0 -0.0724785
63 N 112 S 0 0.0259567
64 A 65 H 0 0.253309
64 A 66 Y 0 0.172098
64 A 67 N 0 0.253427
64 A 68 L 0 0.233164
64 A 69 Q 0 0.0561228
64 A 70 N 0 0.0534942
64 A 71 A 0 0.0496759
64 A 72 F 0 0.0357575
64 A 73 N 0 0.0329856
64 A 74 L 0 0.048268
64 A 75 A 0 0.101878
64 A 76 E 0 0.0518726
64 A 78 H 0 0.00618038
64 A 79 L 0 0.00116308
64 A 80 G 0 0.0894978
64 A 81 L 0 -0.0441106
64 A 82 T 0 0.0306364
64 A 83 K 0 0.0157577
64 A 84 L 0 -0.0350683
64 A 85 L 0 -0.0695916
64 A 86 D 0 0.0385461
64 A 87 P 0 0.0314669
64 A 88 E 0 0.0574256
64 A 89 D 0 -0.0800172
64 A 90 I 0 0.143733
64 A 91 S 0 0.169051
64 A 92 V 0 0.00655245
64 A 93 D 0 -0.0104292
64 A 94 H 0 0.0493261
64 A 95 P 0 -0.0504522
64 A 98 K 0 0.0827184
64 A 99 S 0 -0.0471506
64 A 100 I 0 -0.068943
64 A 101 I 0 -0.0158623
64 A 102 T 0 -0.104061
64 A 103 Y 0 -0.120652
64 A 104 V 0 -0.112773
64 A 105 V 0 -0.0724625
64 A 106 T 0 -0.059023
64 A 107 Y 0 -0.120271
64 A 108 Y 0 -0.0857767
64 A 109 H 0 -0.0818281
64 A 110 Y 0 -0.0631894
64 A 111 F 0 -0.0458928
64 A 112 S 0 -0.0220542
65 H 66 Y 0 0.303987
65 H 67 N 0 0.204702
65 H 68 L 0 0.161324
65 H 69 Q 0 0.408152
65 H 70 N 0 0.00886134
65 H 71 A 0 0.132674
65 H 72 F 0 0.042057
65 H 73 N 0 -0.0525233
65 H 74 L 0 0.0592315
65 H 75 A 0 0.0214965
65 H 76 E 0 0.0740786
65 H 78 H 0 0.0199054
65 H 79 L 0 -0.0453242
65 H 80 G 0 -0.042931
65 H 81 L 0 0.0628521
65 H 82 T 0 0.026179
65 H 83 K 0 0.0996108
65 H 84 L 0 0.0682749
65 H 85 L 0 -0.0940426
65 H 86 D 0 0.115946
65 H 87 P 0 0.360141
65 H 88 E 0 0.165268
65 H 89 D 0 0.102171
65 H 90 I 0 0.0379041
65 H 91 S 0 0.297676
65 H 92 V 0 0.0595947
65 H 93 D 0 0.00939941
65 H 94 H 0 0.0382239
65 H 95 P 0 -0.0132796
65 H 98 K 0 -0.0939685
65 H 99 S 0 -0.0769634
65 H 100 I 0 -0.0674372
65 H 101 I 0 -0.0266079
65 H 102 T 0 -0.00948854
65 H 103 Y 0 -0.121632
65 H 104 V 0 -0.0355586
65 H 105 V 0 -0.160981
65 H 106 T 0 -0.0380182
65 H 107 Y 0 0.00388931
65 H 108 Y 0 -0.111686
65 H 109 H 0 -0.0668997
65 H 110 Y 0 0.0107284
65 H 111 F 0 -0.0993548
65 H 112 S 0 0.124026
66 Y 67 N 0 0.259025
66 Y 68 L 0 0.107738
66 Y 69 Q 0 0.293696
66 Y 70 N 0 0.226283
66 Y 71 A 0 -0.0277014
66 Y 72 F 0 0.0287661
66 Y 73 N 0 0.139795
66 Y 74 L 0 0.142691
66 Y 75 A 0 0.0958161
66 Y 76 E 0 -0.0391065
66 Y 78 H 0 0.0582346
66 Y 79 L 0 -0.038805
66 Y 80 G 0 0.068053
66 Y 81 L 0 0.0278639
66 Y 82 T 0 0.0699429
66 Y 83 K 0 0.0400418
66 Y 84 L 0 0.018731
66 Y 85 L 0 -0.0387003
66 Y 86 D 0 0.0284301
66 Y 87 P 0 -0.0648113
66 Y 88 E 0 0.0668744
66 Y 89 D 0 0.06081
66 Y 90 I 0 -0.0607158
66 Y 91 S 0 0.00375455
66 Y 92 V 0 -0.00204661
66 Y 93 D 0 0.0258349
66 Y 94 H 0 0.0520397
66 Y 95 P 0 -0.0242243
66 Y 98 K 0 -0.00579172
66 Y 99 S 0 0.0147366
66 Y 100 I 0 0.0109443
66 Y 101 I 0 -0.0519395
66 Y 102 T 0 -0.0850225
66 Y 103 Y 0 -0.0359425
66 Y 104 V 0 -0.0324072
66 Y 105 V 0 -0.0394445
66 Y 106 T 0 0.00414666
66 Y 107 Y 0 -0.0708702
66 Y 108 Y 0 -0.109733
66 Y 109 H 0 -0.0414449
66 Y 110 Y 0 0.0276107
66 Y 111 F 0 -0.0994872
66 Y 112 S 0 -0.0941104
67 N 68 L 0 0.179893
67 N 69 Q 0 0.138493
67 N 70 N 0 0.169005
67 N 71 A 0 0.231794
67 N 72 F 0 0.0224383
67 N 73 N 0 0.0579277
67 N 74 L 0 0.0712912
67 N 75 A 0 0.0430524
67 N 76 E 0 0.0395596
67 N 78 H 0 -0.0405947
67 N 79 L 0 -0.0651338
67 N 80 G 0 -0.0298322
67 N 81 L 0 -0.0338284
67 N 82 T 0 -0.0687262
67 N 83 K 0 -0.0452533
67 N 84 L 0 -0.0646072
67 N 85 L 0 0.0447728
67 N 86 D 0 -0.111083
67 N 87 P 0 -0.0244604
67 N 88 E 0 0.0131644
67 N 89 D 0 -0.00535805
67 N 90 I 0 0.0638572
67 N 91 S 0 -0.0604373
67 N 92 V 0 0.0429567
67 N 93 D 0 -0.0558814
67 N 94 H 0 -0.0704051
67 N 95 P 0 -0.115813
67 N 98 K 0 -0.0101971
67 N 99 S 0 -0.113999
67 N 100 I 0 0.110468
67 N 101 I 0 -0.0842338
67 N 102 T 0 0.0312951
67 N 103 Y 0 -0.0292458
67 N 104 V 0 -0.0338689
67 N 105 V 0 -0.0189511
67 N 106 T 0 -0.0979975
67 N 107 Y 0 -0.0251676
67 N 108 Y 0 0.013392
67 N 109 H 0 -0.0373501
67 N 110 Y 0 -0.0339703
67 N 111 F 0 -0.00692729
67 N 112 S 0 0.0319416
68 L 69 Q 0 0.207509
68 L 70 N 0 0.103448
68 L 71 A 0 0.1798
68 L 72 F 0 0.419596
68 L 73 N 0 -0.0593495
68 L 74 L 0 0.0176549
68 L 75 A 0 0.0746274
68 L 76 E 0 0.0805008
68 L 78 H 0 -0.0223369
68 L 79 L 0 0.0546648
68 L 80 G 0 0.00825972
68 L 81 L 0 0.038324
68 L 82 T 0 0.048281
68 L 83 K 0 0.0940805
68 L 84 L 0 0.0173931
68 L 85 L 0 0.0435311
68 L 86 D 0 0.153834
68 L 87 P 0 0.175486
68 L 88 E 0 -0.0175336
68 L 89 D 0 -0.0547922
68 L 90 I 0 0.185926
68 L 91 S 0 0.538335
68 L 92 V 0 -0.0415883
68 L 93 D 0 -0.0624204
68 L 94 H 0 0.0602092
68 L 95 P 0 -0.0266971
68 L 98 K 0 0.085042
68 L 99 S 0 -0.00923941
68 L 100 I 0 0.0594346
68 L 101 I 0 -0.072618
68 L 102 T 0 -0.038036
68 L 103 Y 0 -0.0329342
68 L 104 V 0 -0.0679596
68 L 105 V 0 0.00726885
68 L 106 T 0 0.0136807
68 L 107 Y 0 0.0144566
68 L 108 Y 0 0.028431
68 L 109 H 0 0.0173218
68 L 110 Y 0 -0.0600993
68 L 111 F 0 -0.0979476
68 L 112 S 0 -0.0147917
69 Q 70 N 0 0.242969
69 Q 71 A 0 0.038505
69 Q 72 F 0 0.0494901
69 Q 73 N 0 0.542277
69 Q 74 L 0 0.0890068
69 Q 75 A 0 0.0337983
69 Q 76 E 0 0.0442601
69 Q 78 H 0 0.0438488
69 Q 79 L 0 0.00291982
69 Q 80 G 0 0.0136578
69 Q 81 L 0 0.175938
69 Q 82 T 0 0.0103069
69 Q 83 K 0 0.128939
69 Q 84 L 0 0.129342
69 Q 85 L 0 -0.135119
69 Q 86 D 0 0.14401
69 Q 87 P 0 0.295794
69 Q 88 E 0 0.0885003
69 Q 89 D 0 -0.0699894
69 Q 90 I 0 -0.0103155
69 Q 91 S 0 0.0883179
69 Q 92 V 0 0.0183834
69 Q 93 D 0 0.0593383
69 Q 94 H 0 -0.030698
69 Q 95 P 0 -0.0498714
69 Q 98 K 0 -0.0797308
69 Q 99 S 0 -0.112489
69 Q 100 I 0 -0.0726223
69 Q 101 I 0 -0.00318299
69 Q 102 T 0 -0.0846981
69 Q 103 Y 0 -0.0822515
69 Q 104 V 0 -0.125744
69 Q 105 V 0 -0.105858
69 Q 106 T 0 -0.0709086
69 Q 107 Y 0 -0.112595
69 Q 108 Y 0 -0.113216
69 Q 109 H 0 0.0877504
69 Q 110 Y 0 -0.0262897
69 Q 111 F 0 -0.0721264
69 Q 112 S 0 0.0272425
70 N 71 A 0 0.222027
70 N 72 F 0 0.0495336
70 N 73 N 0 0.150715
70 N 74 L 0 0.221347
70 N 75 A 0 0.0377424
70 N 76 E 0 0.0675246
70 N 78 H 0 0.133602
70 N 79 L 0 0.0869022
70 N 80 G 0 0.0383346
70 N 81 L 0 0.0803102
70 N 82 T 0 0.10289
70 N 83 K 0 0.131752
70 N 84 L 0 0.0293733
70 N 85 L 0 -0.0210939
70 N 86 D 0 0.0405103
70 N 87 P 0 0.0283966
70 N 88 E 0 -0.00734366
70 N 89 D 0 -0.0061775
70 N 90 I 0 -0.0793054
70 N 91 S 0 -0.0510157
70 N 92 V 0 0.0132665
70 N 93 D 0 -0.0511067
70 N 94 H 0 -0.0515161
70 N 95 P 0 -0.0526287
70 N 98 K 0 -0.0836108
70 N 99 S 0 -0.0711154
70 N 100 I 0 -0.126536
70 N 101 I 0 -0.0827171
70 N 102 T 0 -0.103772
70 N 103 Y 0 -0.0723801
70 N 104 V 0 -0.0674031
70 N 105 V 0 -0.111158
70 N 106 T 0 -0.0610163
70 N 107 Y 0 -0.0557949
70 N 108 Y 0 0.0553694
70 N 109 H 0 -0.010385
70 N 110 Y 0 -0.126469
70 N 111 F 0 -0.069602
70 N 112 S 0 -0.0392108
71 A 72 F 0 0.367545
71 A 73 N 0 0.0469286
71 A 74 L 0 0.146891
71 A 75 A 0 0.232394
71 A 76 E 0 0.112901
71 A 78 H 0 0.0187453
71 A 79 L 0 -0.0291575
71 A 80 G 0 -0.0190409
71 A 81 L 0 0.124335
71 A 82 T 0 -0.00880227
71 A 83 K 0 0.0229551
71 A 84 L 0 -0.00899445
71 A 85 L 0 0.0940118
71 A 86 D 0 0.00349702
71 A 87 P 0 -0.0321393
71 A 88 E 0 -0.0407136
71 A 89 D 0 0.0244573
71 A 90 I 0 0.126624
71 A 91 S 0 -0.0605628
71 A 92 V 0 0.0176857
71 A 93 D 0 -0.110626
71 A 94 H 0 -0.129873
71 A 95 P 0 0.0394436
71 A 98 K 0 -0.00410982
71 A 99 S 0 -0.0892537
71 A 100 I 0 0.0149852
71 A 101 I 0 0.0163154
71 A 102 T 0 -0.00407447
71 A 103 Y 0 0.114689
71 A 104 V 0 -0.0202914
71 A 105 V 0 0.00204266
71 A 106 T 0 0.01623
71 A 107 Y 0 0.0132179
71 A 108 Y 0 0.0538615
71 A 109 H 0 -0.0627797
71 A 110 Y 0 0.0202561
71 A 111 F 0 -0.00792482
71 A 112 S 0 -0.0737751
72 F 73 N 0 0.114674
72 F 74 L 0 0.0800658
72 F 75 A 0 0.246233
72 F 76 E 0 0.291559
72 F 78 H 0 0.0326749
72 F 79 L 0 -0.0215868
72 F 80 G 0 0.0921004
72 F 81 L 0 0.0583497
72 F 82 T 0 -0.0100565
72 F 83 K 0 0.0385003
72 F 84 L 0 -0.00853339
72 F 85 L 0 0.112594
72 F 86 D 0 0.0917203
72 F 87 P 0 0.165973
72 F 88 E 0 -0.0298839
72 F 89 D 0 -0.0455698
72 F 90 I 0 0.103649
72 F 91 S 0 -0.0597582
72 F 92 V 0 -0.00982954
72 F 93 D 0 -0.0683714
72 F 94 H 0 0.000754011
72 F 95 P 0 -0.00375777
72 F 98 K 0 -0.0062927
72 F 99 S 0 0.0501949
72 F 100 I 0 -0.0298918
72 F 101 I 0 -0.0303504
72 F 102 T 0 -0.00316016
72 F 103 Y 0 0.0229876
72 F 104 V 0 0.018126
72 F 105 V 0 0.000370007
72 F 106 T 0 0.0303641
72 F 107 Y 0 -0.044097
72 F 108 Y 0 0.00427872
72 F 109 H 0 -0.0720626
72 F 110 Y 0 -0.0668854
72 F 111 F 0 0.0142183
72 F 112 S 0 -0.081358
73 N 74 L 0 0.16583
73 N 75 A 0 0.0924698
73 N 76 E 0 0.303969
73 N 78 H 0 0.216805
73 N 79 L 0 0.100055
73 N 80 G 0 0.0911227
73 N 81 L 0 0.0804649
73 N 82 T 0 0.0893863
73 N 83 K 0 0.236094
73 N 84 L 0 0.0489675
73 N 85 L 0 0.0010633
73 N 86 D 0 -0.0272615
73 N 87 P 0 0.0570245
73 N 88 E 0 -0.0310132
73 N 89 D 0 -0.0226899
73 N 90 I 0 -0.0771644
73 N 91 S 0 -0.0602843
73 N 92 V 0 -0.0227872
73 N 93 D 0 0.0182256
73 N 94 H 0 -0.0509613
73 N 95 P 0 0.016396
73 N 98 K 0 -0.00475503
73 N 99 S 0 -0.0142388
73 N 100 I 0 0.0400807
73 N 101 I 0 -0.102325
73 N 102 T 0 -0.0301859
73 N 103 Y 0 -0.0577707
73 N 104 V 0 -0.059993
73 N 105 V 0 -0.0691686
73 N 106 T 0 -0.0775657
73 N 107 Y 0 -0.0046747
73 N 108 Y 0 0.0042743
73 N 109 H 0 -0.00513277
73 N 110 Y 0 0.0232273
73 N 111 F 0 0.0471471
73 N 112 S 0 0.109648
74 L 75 A 0 0.186136
74 L 76 E 0 0.0870207
74 L 78 H 0 0.232921
74 L 79 L 0 0.23199
74 L 80 G 0 0.153945
74 L 81 L 0 0.0943372
74 L 82 T 0 0.0656287
74 L 83 K 0 -0.024122
74 L 84 L 0 -0.015156
74 L 85 L 0 0.078952
74 L 86 D 0 -0.039996
74 L 87 P 0 -0.0249809
74 L 88 E 0 0.0903516
74 L 89 D 0 -0.00706815
74 L 90 I 0 -0.0775915
74 L 91 S 0 -0.0520151
74 L 92 V 0 -0.00559838
74 L 93 D 0 0.00723195
74 L 94 H 0 -0.0380422
74 L 95 P 0 -0.0870876
74 L 98 K 0 0.00394685
74 L 99 S 0 -0.0275491
74 L 100 I 0 -0.049156
74 L 101 I 0 -0.0936726
74 L 102 T 0 0.0167417
74 L 103 Y 0 -0.0227388
74 L 104 V 0 0.00277829
74 L 105 V 0 -0.0775963
74 L 106 T 0 0.0719667
74 L 107 Y 0 0.0146014
74 L 108 Y 0 0.13378
74 L 109 H 0 0.000727361
74 L 110 Y 0 -0.0161386
74 L 111 F 0 -0.0413595
74 L 112 S 0 -0.0403638
75 A 76 E 0 0.222033
75 A 78 H 0 0.0392509
75 A 79 L 0 0.201163
75 A 80 G 0 0.12355
75 A 81 L 0 0.286408
75 A 82 T 0 0.198093
75 A 83 K 0 0.150637
75 A 84 L 0 0.080219
75 A 85 L 0 0.0912327
75 A 86 D 0 0.0460409
75 A 87 P 0 -0.0722719
75 A 88 E 0 -0.00393421
75 A 89 D 0 -0.0174241
75 A 90 I 0 -0.0549569
75 A 91 S 0 -0.0441082
75 A 92 V 0 -0.0132722
75 A 93 D 0 -0.0109261
75 A 94 H 0 -0.00203044
75 A 95 P 0 -0.0476184
75 A 98 K 0 -0.00743191
75 A 99 S 0 0.084706
75 A 100 I 0 -0.0252069
75 A 101 I 0 -0.0435099
75 A 102 T 0 0.0110816
75 A 103 Y 0 0.163605
75 A 104 V 0 -0.0132976
75 A 105 V 0 -0.040165
75 A 106 T 0 -0.101803
75 A 107 Y 0 0.162944
75 A 108 Y 0 -0.00628039
75 A 109 H 0 0.011863
75 A 110 Y 0 -0.0400672
75 A 111 F 0 -0.0174757
75 A 112 S 0 0.0996179
76 E 78 H 0 0.140088
76 E 79 L 0 0.11079
76 E 80 G 0 0.121682
76 E 81 L 0 0.0554429
76 E 82 T 0 0.269699
76 E 83 K 0 0.342329
76 E 84 L 0 0.0736941
76 E 85 L 0 -0.0839332
76 E 86 D 0 0.062159
76 E 87 P 0 -0.00760769
76 E 88 E 0 0.0122901
76 E 89 D 0 0.0641173
76 E 90 I 0 -0.0423442
76 E 91 S 0 -0.0632095
76 E 92 V 0 0.0228781
76 E 93 D 0 0.0142748
76 E 94 H 0 -0.0522021
76 E 95 P 0 -0.00402106
76 E 98 K 0 0.00981979
76 E 99 S 0 -0.0460175
76 E 100 I 0 -0.112631
76 E 101 I 0 -0.038769
76 E 102 T 0 -0.0157086
76 E 103 Y 0 -0.0340411
76 E 104 V 0 -0.071326
76 E 105 V 0 -0.0308802
76 E 106 T 0 -0.0466735
76 E 107 Y 0 -0.115436
76 E 108 Y 0 0.0560214
76 E 109 H 0 -0.0218096
76 E 110 Y 0 -0.0189583
76 E 111 F 0 -0.0409474
76 E 112 S 0 -0.0223778
78 H 79 L 0 0.641776
78 H 80 G 0 0.257515
78 H 81 L 0 0.167593
78 H 82 T 0 0.00190421
78 H 83 K 0 0.0256527
78 H 84 L 0 0.0848606
78 H 85 L 0 -0.028722
78 H 86 D 0 -0.030573
78 H 87 P 0 0.0220569
78 H 88 E 0 0.0542519
78 H 89 D 0 0.00469388
78 H 90 I 0 -0.0758454
78 H 91 S 0 -0.0728053
78 H 92 V 0 0.0192284
78 H 93 D 0 0.0719474
78 H 94 H 0 -0.00998937
78 H 95 P 0 -0.0210112
78 H 98 K 0 0.0449189
78 H 99 S 0 -0.0377003
78 H 100 I 0 -0.0397169
78 H 101 I 0 -0.0339939
78 H 102 T 0 -0.0397615
78 H 103 Y 0 -0.012739
78 H 104 V 0 -0.0991689
78 H 105 V 0 -0.0290322
78 H 106 T 0 0.0361137
78 H 107 Y 0 0.0243251
78 H 108 Y 0 0.0251714
78 H 109 H 0 -0.0742425
78 H 110 Y 0 0.0436272
78 H 111 F 0 0.0372326
78 H 112 S 0 -0.0240144
79 L 80 G 0 0.422028
79 L 81 L 0 0.225995
79 L 82 T 0 0.107414
79 L 83 K 0 0.153744
79 L 84 L 0 0.0363085
79 L 85 L 0 0.0611811
79 L 86 D 0 -0.0181809
79 L 87 P 0 0.00302526
79 L 88 E 0 0.0489714
79 L 89 D 0 -0.0133512
79 L 90 I 0 -0.0179222
79 L 91 S 0 0.0304292
79 L 92 V 0 -0.0333274
79 L 93 D 0 -0.0632692
79 L 94 H 0 -0.0151116
79 L 95 P 0 -0.0511908
79 L 98 K 0 -0.0179306
79 L 99 S 0 0.0133815
79 L 100 I 0 -0.0600073
79 L 101 I 0 -0.0216374
79 L 102 T 0 -0.0273395
79 L 103 Y 0 0.0956645
79 L 104 V 0 -0.00947876
79 L 105 V 0 0.0379415
79 L 106 T 0 0.0367177
79 L 107 Y 0 -0.0408143
79 L 108 Y 0 0.0124104
79 L 109 H 0 -0.0489494
79 L 110 Y 0 0.0891366
79 L 111 F 0 0.172714
79 L 112 S 0 -0.0650191
80 G 81 L 0 0.391592
80 G 82 T 0 0.13236
80 G 83 K 0 0.108745
80 G 84 L 0 0.0973293
80 G 85 L 0 -0.000947224
80 G 86 D 0 0.00436764
80 G 87 P 0 0.000714051
80 G 88 E 0 0.0677801
80 G 89 D 0 0.020882
80 G 90 I 0 -0.00326542
80 G 91 S 0 -0.0509282
80 G 92 V 0 0.00438766
80 G 93 D 0 -0.0646688
80 G 94 H 0 -0.0424123
80 G 95 P 0 0.00475419
80 G 98 K 0 0.0361399
80 G 99 S 0 0.00608446
80 G 100 I 0 -0.0284019
80 G 101 I 0 -0.0336433
80 G 102 T 0 -0.0760911
80 G 103 Y 0 -0.0785391
80 G 104 V 0 -0.0252061
80 G 105 V 0 -0.0638325
80 G 106 T 0 0.0164396
80 G 107 Y 0 0.00603767
80 G 108 Y 0 -0.103296
80 G 109 H 0 -0.0967165
80 G 110 Y 0 0.0491974
80 G 111 F 0 0.005558
80 G 112 S 0 0.0384346
81 L 82 T 0 0.360238
81 L 83 K 0 0.179352
81 L 84 L 0 0.144369
81 L 85 L 0 0.136503
81 L 86 D 0 0.0299791
81 L 87 P 0 0.00878952
81 L 88 E 0 0.00732359
81 L 89 D 0 0.0515169
81 L 90 I 0 0.0464706
81 L 91 S 0 0.00502901
81 L 92 V 0 -0.0107877
81 L 93 D 0 0.00773055
81 L 94 H 0 -0.0493796
81 L 95 P 0 -0.00174734
81 L 98 K 0 -0.050003
81 L 99 S 0 0.0534667
81 L 100 I 0 -0.0775871
81 L 101 I 0 0.0631013
81 L 102 T 0 -0.0470165
81 L 103 Y 0 0.07357
81 L 104 V 0 -0.0228557
81 L 105 V 0 0.0313559
81 L 106 T 0 0.0711786
81 L 107 Y 0 0.210675
81 L 108 Y 0 -0.0272524
81 L 109 H 0 0.0411939
81 L 110 Y 0 0.0370317
81 L 111 F 0 0.0277295
81 L 112 S 0 0.0286692
82 T 83 K 0 0.30881
82 T 84 L 0 0.204269
82 T 85 L 0 0.129863
82 T 86 D 0 0.10984
82 T 87 P 0 0.0898069
82 T 88 E 0 0.0510707
82 T 89 D 0 -0.0221755
82 T 90 I 0 0.0165435
82 T 91 S 0 -0.00312571
82 T 92 V 0 0.0150056
82 T 93 D 0 0.0327551
82 T 94 H 0 -0.108439
82 T 95 P 0 0.0266501
82 T 98 K 0 -0.0203822
82 T 99 S 0 0.0521165
82 T 100 I 0 -0.118292
82 T 101 I 0 -0.0179872
82 T 102 T 0 -0.00564586
82 T 103 Y 0 0.116138
82 T 104 V 0 0.0655557
82 T 105 V 0 0.00249642
82 T 106 T 0 0.0886545
82 T 107 Y 0 0.05765
82 T 108 Y 0 -0.0361928
82 T 109 H 0 -0.00496915
82 T 110 Y 0 0.0355814
82 T 111 F 0 -0.0652515
82 T 112 S 0 -0.0715976
83 K 84 L 0 0.310325
83 K 85 L 0 0.183887
83 K 86 D 0 0.162988
83 K 87 P 0 0.0806455
83 K 88 E 0 0.0690299
83 K 89 D 0 0.000426035
83 K 90 I 0 -0.02007
83 K 91 S 0 0.00825841
83 K 92 V 0 0.0427841
83 K 93 D 0 0.0796894
83 K 94 H 0 0.0475028
83 K 95 P 0 -0.0661069
83 K 98 K 0 0.0115649
83 K 99 S 0 0.0589568
83 K 100 I 0 -0.0599896
83 K 101 I 0 0.0307138
83 K 102 T 0 -0.0132254
83 K 103 Y 0 0.0694317
83 K 104 V 0 -0.059681
83 K 105 V 0 0.0337043
83 K 106 T 0 0.00987577
83 K 107 Y 0 -0.0073559
83 K 108 Y 0 0.112243
83 K 109 H 0 -0.00381087
83 K 110 Y 0 0.000717119
83 K 111 F 0 -0.0657207
83 K 112 S 0 -0.0184425
84 L 85 L 0 0.307422
84 L 86 D 0 0.278227
84 L 87 P 0 0.246832
84 L 88 E 0 0.16033
84 L 89 D 0 0.105394
84 L 90 I 0 -0.0178223
84 L 91 S 0 0.0982262
84 L 92 V 0 -0.0318812
84 L 93 D 0 0.0607697
84 L 94 H 0 0.0483154
84 L 95 P 0 -0.0082005
84 L 98 K 0 0.140016
84 L 99 S 0 0.173431
84 L 100 I 0 -0.0126588
84 L 101 I 0 0.0432147
84 L 102 T 0 0.0736646
84 L 103 Y 0 0.116531
84 L 104 V 0 -0.0939937
84 L 105 V 0 0.09569
84 L 106 T 0 0.154916
84 L 107 Y 0 -0.0656925
84 L 108 Y 0 -0.00509409
84 L 109 H 0 0.0593181
84 L 110 Y 0 0.000558907
84 L 111 F 0 -0.0925249
84 L 112 S 0 -0.020666
85 L 86 D 0 0.407897
85 L 87 P 0 0.322499
85 L 88 E 0 0.225586
85 L 89 D 0 0.234469
85 L 90 I 0 0.345276
85 L 91 S 0 0.0667512
85 L 92 V 0 -0.0111227
85 L 93 D 0 0.0801933
85 L 94 H 0 -0.047481
85 L 95 P 0 0.0786013
85 L 98 K 0 0.109339
85 L 99 S 0 0.0965261
85 L 100 I 0 0.055001
85 L 101 I 0 -0.0336524
85 L 102 T 0 0.0423947
85 L 103 Y 0 0.2409
85 L 104 V 0 0.00483983
85 L 105 V 0 0.0508813
85 L 106 T 0 0.116109
85 L 107 Y 0 -0.00961668
85 L 108 Y 0 0.0106838
85 L 109 H 0 -0.0284476
85 L 110 Y 0 -0.00848189
85 L 111 F 0 -0.0495804
85 L 112 S 0 0.0176168
86 D 87 P 0 0.359769
86 D 88 E 0 0.409593
86 D 89 D 0 0.352733
86 D 90 I 0 0.0939341
86 D 91 S 0 0.0760624
86 D 92 V 0 0.0923245
86 D 93 D 0 0.00379082
86 D 94 H 0 0.121176
86 D 95 P 0 0.109742
86 D 98 K 0 0.0495587
86 D 99 S 0 0.14483
86 D 100 I 0 0.152152
86 D 101 I 0 -0.0352504
86 D 102 T 0 0.154402
86 D 103 Y 0 -0.0231894
86 D 104 V 0 -0.024712
86 D 105 V 0 0.0364205
86 D 106 T 0 -0.0424166
86 D 107 Y 0 -0.0793201
86 D 108 Y 0 0.100872
86 D 109 H 0 0.0588287
86 D 110 Y 0 0.067619
86 D 111 F 0 -0.0514579
86 D 112 S 0 0.0338043
87 P 88 E 0 0.516047
87 P 89 D 0 0.186798
87 P 90 I 0 0.126286
87 P 91 S 0 0.188344
87 P 92 V 0 0.0550136
87 P 93 D 0 0.13084
87 P 94 H 0 0.0708688
87 P 95 P 0 0.00928369
87 P 98 K 0 -0.00974471
87 P 99 S 0 0.056636
87 P 100 I 0 -0.00914459
87 P 101 I 0 0.0446655
87 P 102 T 0 0.0687995
87 P 103 Y 0 -0.00357092
87 P 104 V 0 -0.0241103
87 P 105 V 0 0.137842
87 P 106 T 0 -0.0132763
87 P 107 Y 0 -0.0664663
87 P 108 Y 0 0.0179028
87 P 109 H 0 0.0184496
87 P 110 Y 0 -0.0275357
87 P 111 F 0 -0.0623965
87 P 112 S 0 0.0726815
88 E 89 D 0 0.22285
88 E 90 I 0 0.166775
88 E 91 S 0 0.0988176
88 E 92 V 0 0.244584
88 E 93 D 0 0.131131
88 E 94 H 0 0.0136817
88 E 95 P 0 0.107589
88 E 98 K 0 0.0405345
88 E 99 S 0 0.0813244
88 E 100 I 0 0.0227792
88 E 101 I 0 -0.0307955
88 E 102 T 0 0.0804097
88 E 103 Y 0 -0.0453751
88 E 104 V 0 -0.03752
88 E 105 V 0 -0.0816631
88 E 106 T 0 0.00322883
88 E 107 Y 0 -0.104633
88 E 108 Y 0 -0.0265073
88 E 109 H 0 -0.0859845
88 E 110 Y 0 -0.0206504
88 E 111 F 0 0.00531012
88 E 112 S 0 -0.018961
89 D 90 I 0 0.425726
89 D 91 S 0 0.139625
89 D 92 V 0 0.174276
89 D 93 D 0 0.144405
89 D 94 H 0 0.346115
89 D 95 P 0 0.0755293
89 D 98 K 0 0.124411
89 D 99 S 0 0.263718
89 D 100 I 0 0.0840232
89 D 101 I 0 0.0243423
89 D 102 T 0 0.1337
89 D 103 Y 0 0.0528851
89 D 104 V 0 -0.0504431
89 D 105 V 0 -0.00498711
89 D 106 T 0 0.0687094
89 D 107 Y 0 0.0316256
89 D 108 Y 0 0.0325689
89 D 109 H 0 -0.0515802
89 D 110 Y 0 -0.101455
89 D 111 F 0 -0.0188929
89 D 112 S 0 -0.00782026
90 I 91 S 0 0.348598
90 I 92 V 0 0.305597
90 I 93 D 0 0.186626
90 I 94 H 0 0.00727564
90 I 95 P 0 0.131993
90 I 98 K 0 0.102072
90 I 99 S 0 0.0843127
90 I 100 I 0 0.435799
90 I 101 I 0 0.0345188
90 I 102 T 0 0.0413679
90 I 103 Y 0 0.262354
90 I 104 V 0 0.0563115
90 I 105 V 0 -0.0673096
90 I 106 T 0 0.16189
90 I 107 Y 0 0.020298
90 I 108 Y 0 0.0842323
90 I 109 H 0 0.0426511
90 I 110 Y 0 -0.0944649
90 I 111 F 0 -0.00197344
90 I 112 S 0 0.0147424
91 S 92 V 0 0.558687
91 S 93 D 0 0.278018
91 S 94 H 0 0.156727
91 S 95 P 0 0.122899
91 S 98 K 0 0.0550949
91 S 99 S 0 -0.0211579
91 S 100 I 0 -0.0192235
91 S 101 I 0 0.0956195
91 S 102 T 0 0.0335706
91 S 103 Y 0 0.0354709
91 S 104 V 0 0.0568448
91 S 105 V 0 0.0827006
91 S 106 T 0 0.0256815
91 S 107 Y 0 -0.0887109
91 S 108 Y 0 -0.0276519
91 S 109 H 0 -0.00530932
91 S 110 Y 0 -0.0586636
91 S 111 F 0 -0.104119
91 S 112 S 0 -0.0101051
92 V 93 D 0 0.421487
92 V 94 H 0 0.274499
92 V 95 P 0 0.132474
92 V 98 K 0 0.083212
92 V 99 S 0 0.109255
92 V 100 I 0 0.0271588
92 V 101 I 0 0.121469
92 V 102 T 0 0.0738855
92 V 103 Y 0 0.00479934
92 V 104 V 0 0.0464636
92 V 105 V 0 0.125406
92 V 106 T 0 0.057552
92 V 107 Y 0 -0.0072209
92 V 108 Y 0 0.0776817
92 V 109 H 0 0.0277225
92 V 110 Y 0 0.123108
92 V 111 F 0 -0.0844858
92 V 112 S 0 0.121039
93 D 94 H 0 0.482885
93 D 95 P 0 0.20654
93 D 98 K 0 0.0899647
93 D 99 S 0 0.0621785
93 D 100 I 0 0.0848572
93 D 101 I 0 0.14612
93 D 102 T 0 0.155652
93 D 103 Y 0 0.0351213
93 D 104 V 0 -0.0536644
93 D 105 V 0 0.0929498
93 D 106 T 0 -0.0436416
93 D 107 Y 0 0.0262364
93 D 108 Y 0 -0.0333991
93 D 109 H 0 0.030808
93 D 110 Y 0 -0.0234132
93 D 111 F 0 -0.0368703
93 D 112 S 0 0.0621332
94 H 95 P 0 0.522165
94 H 98 K 0 0.198077
94 H 99 S 0 0.254085
94 H 100 I 0 0.16545
94 H 101 I 0 0.119762
94 H 102 T 0 0.0287621
94 H 103 Y 0 -0.0272483
94 H 104 V 0 0.155297
94 H 105 V 0 0.0624286
94 H 106 T 0 0.0456564
94 H 107 Y 0 0.0423379
94 H 108 Y 0 -0.0119817
94 H 109 H 0 0.0854665
94 H 110 Y 0 0.0463611
94 H 111 F 0 -0.00452839
94 H 112 S 0 -0.0199104
95 P 98 K 0 0.210491
95 P 99 S 0 0.203558
95 P 100 I 0 0.280911
95 P 101 I 0 0.0937469
95 P 102 T 0 0.134658
95 P 103 Y 0 0.200137
95 P 104 V 0 0.167152
95 P 105 V 0 0.0328132
95 P 106 T 0 0.0164805
95 P 107 Y 0 0.0638315
95 P 108 Y 0 0.00502735
95 P 109 H 0 -0.0110556
95 P 110 Y 0 -0.000817859
95 P 111 F 0 0.0318017
95 P 112 S 0 0.0018802
98 K 99 S 0 0.618044
98 K 100 I 0 0.421031
98 K 101 I 0 0.188353
98 K 102 T 0 0.206518
98 K 103 Y 0 0.158364
98 K 104 V 0 0.12784
98 K 105 V 0 0.0937771
98 K 106 T 0 0.210073
98 K 107 Y 0 0.0818394
98 K 108 Y 0 0.0293927
98 K 109 H 0 0.0577154
98 K 110 Y 0 -0.00583214
98 K 111 F 0 0.00976568
98 K 112 S 0 0.0318552
99 S 100 I 0 0.348567
99 S 101 I 0 0.373749
99 S 102 T 0 0.443453
99 S 103 Y 0 0.26371
99 S 104 V 0 0.136102
99 S 105 V 0 0.219052
99 S 106 T 0 0.150206
99 S 107 Y 0 0.130264
99 S 108 Y 0 0.0998276
99 S 109 H 0 0.0448752
99 S 110 Y 0 0.0264983
99 S 111 F 0 -0.0279738
99 S 112 S 0 0.108514
100 I 101 I 0 0.41957
100 I 102 T 0 0.304063
100 I 103 Y 0 0.381558
100 I 104 V 0 0.286993
100 I 105 V 0 0.139217
100 I 106 T 0 0.128619
100 I 107 Y 0 0.0451461
100 I 108 Y 0 0.143966
100 I 109 H 0 0.0802473
100 I 110 Y 0 -0.00863899
100 I 111 F 0 -0.0112696
100 I 112 S 0 0.0475852
101 I 102 T 0 0.499546
101 I 103 Y 0 0.392723
101 I 104 V 0 0.224478
101 I 105 V 0 0.369765
101 I 106 T 0 0.232706
101 I 107 Y 0 0.146189
101 I 108 Y 0 0.0739078
101 I 109 H 0 0.169733
101 I 110 Y 0 0.0376567
101 I 111 F 0 0.0131532
101 I 112 S 0 0.0716496
102 T 103 Y 0 0.474818
102 T 104 V 0 0.340584
102 T 105 V 0 0.430441
102 T 106 T 0 0.310924
102 T 107 Y 0 0.134332
102 T 108 Y 0 0.120489
102 T 109 H 0 0.0965177
102 T 110 Y 0 0.0219582
102 T 111 F 0 0.0486674
102 T 112 S 0 -0.00673765
103 Y 104 V 0 0.459909
103 Y 105 V 0 0.345821
103 Y 106 T 0 0.190629
103 Y 107 Y 0 0.271828
103 Y 108 Y 0 0.201391
103 Y 109 H 0 0.0210126
103 Y 110 Y 0 0.0682307
103 Y 111 F 0 0.0506686
103 Y 112 S 0 0.093126
104 V 105 V 0 0.453863
104 V 106 T 0 0.24209
104 V 107 Y 0 0.213848
104 V 108 Y 0 0.172031
104 V 109 H 0 0.139245
104 V 110 Y 0 0.0745554
104 V 111 F 0 0.034814
104 V 112 S 0 0.108941
105 V 106 T 0 0.513461
105 V 107 Y 0 0.392577
105 V 108 Y 0 0.554375
105 V 109 H 0 0.207189
105 V 110 Y 0 0.0586523
105 V 111 F 0 0.0429324
105 V 112 S 0 0.0745919
106 T 107 Y 0 0.607932
106 T 108 Y 0 0.360479
106 T 109 H 0 0.293593
106 T 110 Y 0 0.242376
106 T 111 F 0 0.12869
106 T 112 S 0 0.0987733
107 Y 108 Y 0 0.575545
107 Y 109 H 0 0.404264
107 Y 110 Y 0 0.170896
107 Y 111 F 0 0.259792
107 Y 112 S 0 0.241005
108 Y 109 H 0 0.76627
108 Y 110 Y 0 0.304741
108 Y 111 F 0 0.254987
108 Y 112 S 0 0.18991
109 H 110 Y 0 0.700631
109 H 111 F 0 0.423808
109 H 112 S 0 0.418598
110 Y 111 F 0 1.04287
110 Y 112 S 0 0.610926
111 F 112 S 0 1.19943
