# Supplementary material for: Combining Evolutionary Information and an Iterative Sampling Strategy for Accurate Protein Structure Prediction
Source: PLoS Comput Biol. 2015 Dec 29;11(12):e1004661. doi: 10.1371/journal.pcbi.1004661 (PMC4694711; doi:10.1371/journal.pcbi.1004661)
Supplement: S2 File — FASTA sequences and PLM contact predictions for all targets of the benchmark set. (ZIP) [file pcbi.1004661.s004.zip › data/evfold_benchmarkset/contactpredictions/1e6k_PLM.txt]

4 L 5 K 0 1.75313
4 L 6 F 0 0.491774
4 L 7 L 0 0.100657
4 L 8 V 0 0.114909
4 L 9 V 0 0.0511775
4 L 10 D 0 -0.0193042
4 L 11 D 0 -0.0447584
4 L 12 F 0 -0.097676
4 L 13 S 0 0.0411158
4 L 14 T 0 0.0259158
4 L 15 M 0 0.0267521
4 L 16 R 0 -0.10438
4 L 17 R 0 -0.0294521
4 L 18 I 0 0.0398161
4 L 19 V 0 0.0059717
4 L 20 R 0 -0.0861795
4 L 21 N 0 -0.0110218
4 L 22 L 0 -0.0298564
4 L 23 L 0 -0.0338353
4 L 24 K 0 0.0219835
4 L 25 E 0 0.0684428
4 L 26 L 0 0.0443149
4 L 27 G 0 0.157994
4 L 28 F 0 0.527897
4 L 29 N 0 0.187929
4 L 31 V 0 -0.00545141
4 L 32 E 0 0.164977
4 L 33 E 0 -0.13574
4 L 34 A 0 -0.0905143
4 L 35 E 0 -0.0720256
4 L 36 D 0 -0.106124
4 L 37 G 0 -0.128655
4 L 38 V 0 -0.0673159
4 L 39 D 0 -0.0788409
4 L 40 A 0 -0.103698
4 L 41 L 0 -0.0748658
4 L 42 N 0 0.00247263
4 L 43 K 0 -0.0440264
4 L 44 L 0 -0.121526
4 L 45 Q 0 -0.0808657
4 L 46 A 0 -0.00260861
4 L 47 G 0 0.0146273
4 L 48 G 0 -0.018639
4 L 49 Y 0 -0.0251578
4 L 50 G 0 0.3321
4 L 51 F 0 0.226275
4 L 52 V 0 -0.0676278
4 L 53 I 0 -0.0514525
4 L 54 S 0 -0.140679
4 L 55 D 0 -0.0385633
4 L 56 W 0 -0.0754323
4 L 57 N 0 -0.0589735
4 L 58 M 0 -0.0729061
4 L 59 P 0 -0.0576187
4 L 60 N 0 -0.0832726
4 L 61 M 0 -0.11197
4 L 62 D 0 -0.0698817
4 L 63 G 0 -0.0634839
4 L 64 L 0 -0.0444266
4 L 65 E 0 -0.0886384
4 L 66 L 0 -0.146863
4 L 67 L 0 -0.106312
4 L 68 K 0 -0.0927097
4 L 69 T 0 -0.068579
4 L 70 I 0 -0.0586907
4 L 71 R 0 -0.072954
4 L 72 A 0 -0.0493274
4 L 73 D 0 -0.0613945
4 L 74 G 0 -0.0744699
4 L 77 S 0 -0.0724035
4 L 78 A 0 -0.00657365
4 L 79 L 0 -0.0329872
4 L 80 P 0 0.0264928
4 L 81 V 0 -0.102936
4 L 82 L 0 -0.0245181
4 L 83 M 0 -0.0954984
4 L 84 V 0 -0.0391655
4 L 85 T 0 -0.100534
4 L 86 A 0 -0.0347016
4 L 87 E 0 -0.131313
4 L 88 A 0 -0.0702156
4 L 89 K 0 -0.0880484
4 L 90 K 0 0.022672
4 L 91 E 0 -0.0247047
4 L 92 N 0 -0.0607822
4 L 93 I 0 -0.0710749
4 L 94 I 0 -0.0468616
4 L 95 A 0 -0.0240913
4 L 96 A 0 -0.0800434
4 L 97 A 0 -0.0391152
4 L 98 Q 0 -0.0459014
4 L 99 A 0 -0.0043384
4 L 100 G 0 -0.0346785
4 L 101 A 0 -0.0454253
4 L 102 S 0 -0.0760954
4 L 103 G 0 -0.0911282
4 L 104 Y 0 -0.027874
4 L 105 V 0 -0.0148305
4 L 106 V 0 -0.0631355
4 L 107 K 0 -0.0537207
4 L 108 P 0 -0.0287318
4 L 109 F 0 -0.0312936
4 L 110 T 0 0.0100879
4 L 111 A 0 -0.0650741
4 L 112 A 0 -0.0423851
4 L 113 T 0 -0.0192713
4 L 114 L 0 -0.0661623
4 L 115 E 0 -0.000949921
4 L 116 E 0 -0.0065355
4 L 117 K 0 -0.00642698
4 L 118 L 0 0.147147
4 L 119 N 0 0.0577582
4 L 120 K 0 -0.0431479
4 L 121 I 0 0.0836347
4 L 122 F 0 0.556592
5 K 6 F 0 0.991126
5 K 7 L 0 0.373763
5 K 8 V 0 0.195205
5 K 9 V 0 0.0783661
5 K 10 D 0 -0.00858879
5 K 11 D 0 0.0215999
5 K 12 F 0 -0.0653102
5 K 13 S 0 0.0365378
5 K 14 T 0 -0.0336964
5 K 15 M 0 -0.107268
5 K 16 R 0 -0.0315976
5 K 17 R 0 -0.0158497
5 K 18 I 0 -0.113496
5 K 19 V 0 -0.0335839
5 K 20 R 0 -0.0106017
5 K 21 N 0 -0.0654218
5 K 22 L 0 -0.0799324
5 K 23 L 0 -0.0101759
5 K 24 K 0 -0.014133
5 K 25 E 0 -0.0699107
5 K 26 L 0 -0.0620176
5 K 27 G 0 -0.0246099
5 K 28 F 0 0.0558355
5 K 29 N 0 1.29315
5 K 31 V 0 0.0971263
5 K 32 E 0 1.06977
5 K 33 E 0 -0.0107667
5 K 34 A 0 -0.0294483
5 K 35 E 0 -0.0307988
5 K 36 D 0 -0.0654528
5 K 37 G 0 -0.117921
5 K 38 V 0 -0.0495923
5 K 39 D 0 -0.0371273
5 K 40 A 0 -0.0483188
5 K 41 L 0 -0.0648463
5 K 42 N 0 -0.0258933
5 K 43 K 0 0.0220772
5 K 44 L 0 -0.058748
5 K 45 Q 0 -0.0552499
5 K 46 A 0 0.0316686
5 K 47 G 0 0.618278
5 K 48 G 0 0.290629
5 K 49 Y 0 0.561477
5 K 50 G 0 0.530246
5 K 51 F 0 0.0121323
5 K 52 V 0 -0.0706918
5 K 53 I 0 -0.0795025
5 K 54 S 0 -0.116009
5 K 55 D 0 0.000604359
5 K 56 W 0 -0.166257
5 K 57 N 0 -0.110386
5 K 58 M 0 -0.0962859
5 K 59 P 0 -0.0487433
5 K 60 N 0 -0.11166
5 K 61 M 0 -0.103513
5 K 62 D 0 -0.0973923
5 K 63 G 0 -0.0679623
5 K 64 L 0 -0.0841614
5 K 65 E 0 -0.0861957
5 K 66 L 0 -0.153894
5 K 67 L 0 -0.109525
5 K 68 K 0 -0.0533865
5 K 69 T 0 -0.0750015
5 K 70 I 0 -0.0860421
5 K 71 R 0 -0.0701481
5 K 72 A 0 -0.0054262
5 K 73 D 0 -0.0762646
5 K 74 G 0 -0.0793169
5 K 77 S 0 -0.0965595
5 K 78 A 0 -0.0454076
5 K 79 L 0 -0.065579
5 K 80 P 0 -0.0323903
5 K 81 V 0 -0.0866702
5 K 82 L 0 -0.0563956
5 K 83 M 0 -0.143238
5 K 84 V 0 -0.0915676
5 K 85 T 0 -0.0999302
5 K 86 A 0 -0.157833
5 K 87 E 0 -0.166546
5 K 88 A 0 -0.123434
5 K 89 K 0 -0.160435
5 K 90 K 0 -0.129051
5 K 91 E 0 -0.0944351
5 K 92 N 0 -0.131599
5 K 93 I 0 -0.152783
5 K 94 I 0 -0.132612
5 K 95 A 0 -0.0943689
5 K 96 A 0 -0.135438
5 K 97 A 0 -0.0819945
5 K 98 Q 0 -0.106759
5 K 99 A 0 -0.0968778
5 K 100 G 0 -0.05932
5 K 101 A 0 -0.133863
5 K 102 S 0 -0.138502
5 K 103 G 0 -0.118546
5 K 104 Y 0 -0.123282
5 K 105 V 0 -0.0605496
5 K 106 V 0 -0.0695166
5 K 107 K 0 -0.0560881
5 K 108 P 0 -0.119051
5 K 109 F 0 -0.131968
5 K 110 T 0 -0.0838426
5 K 111 A 0 -0.176694
5 K 112 A 0 -0.0938645
5 K 113 T 0 -0.112543
5 K 114 L 0 -0.0873742
5 K 115 E 0 -0.100006
5 K 116 E 0 -0.0784519
5 K 117 K 0 -0.149795
5 K 118 L 0 -0.0833406
5 K 119 N 0 -0.0227315
5 K 120 K 0 -0.128401
5 K 121 I 0 -0.123333
5 K 122 F 0 -0.0294308
6 F 7 L 0 0.724007
6 F 8 V 0 0.40506
6 F 9 V 0 0.218861
6 F 10 D 0 0.147038
6 F 11 D 0 0.132942
6 F 12 F 0 0.0569845
6 F 13 S 0 0.0718898
6 F 14 T 0 0.0130089
6 F 15 M 0 0.035762
6 F 16 R 0 -0.034233
6 F 17 R 0 -0.0277457
6 F 18 I 0 -0.0287967
6 F 19 V 0 0.0479221
6 F 20 R 0 0.0375586
6 F 21 N 0 -0.0327028
6 F 22 L 0 -0.0640035
6 F 23 L 0 0.403245
6 F 24 K 0 0.0349286
6 F 25 E 0 -0.0243283
6 F 26 L 0 3.80172e-05
6 F 27 G 0 0.0344723
6 F 28 F 0 0.690629
6 F 29 N 0 0.0148031
6 F 31 V 0 0.193439
6 F 32 E 0 0.0740875
6 F 33 E 0 -0.0789251
6 F 34 A 0 -0.0220087
6 F 35 E 0 -0.0752377
6 F 36 D 0 -0.0590156
6 F 37 G 0 -0.0578463
6 F 38 V 0 -0.0343285
6 F 39 D 0 -0.0414713
6 F 40 A 0 0.0148957
6 F 41 L 0 -0.0548956
6 F 42 N 0 -0.0362963
6 F 43 K 0 -0.0996632
6 F 44 L 0 -0.0790519
6 F 45 Q 0 -0.0571387
6 F 46 A 0 -0.0485786
6 F 47 G 0 -0.0942377
6 F 48 G 0 -0.102621
6 F 49 Y 0 -0.0209642
6 F 50 G 0 0.0309777
6 F 51 F 0 0.382031
6 F 52 V 0 -0.0163757
6 F 53 I 0 0.239093
6 F 54 S 0 -0.0994824
6 F 55 D 0 0.0544219
6 F 56 W 0 -0.0792809
6 F 57 N 0 -0.108036
6 F 58 M 0 -0.0748214
6 F 59 P 0 -0.0252588
6 F 60 N 0 -0.0992126
6 F 61 M 0 -0.151995
6 F 62 D 0 -0.0841
6 F 63 G 0 -0.00313108
6 F 64 L 0 -0.139453
6 F 65 E 0 -0.0825065
6 F 66 L 0 -0.093008
6 F 67 L 0 -0.162147
6 F 68 K 0 -0.0844965
6 F 69 T 0 -0.0822249
6 F 70 I 0 -0.0408885
6 F 71 R 0 -0.0553383
6 F 72 A 0 -0.0400868
6 F 73 D 0 -0.0889972
6 F 74 G 0 -0.135025
6 F 77 S 0 -0.0866606
6 F 78 A 0 -0.0126786
6 F 79 L 0 -0.0117213
6 F 80 P 0 0.0114255
6 F 81 V 0 -0.0621345
6 F 82 L 0 0.00693361
6 F 83 M 0 -0.074521
6 F 84 V 0 0.0206758
6 F 85 T 0 -0.0395195
6 F 86 A 0 -0.0532492
6 F 87 E 0 -0.17404
6 F 88 A 0 -0.105867
6 F 89 K 0 -0.0996698
6 F 90 K 0 -0.0929146
6 F 91 E 0 -0.0820538
6 F 92 N 0 -0.0788633
6 F 93 I 0 -0.0826648
6 F 94 I 0 -0.141057
6 F 95 A 0 -0.0849319
6 F 96 A 0 -0.0622043
6 F 97 A 0 -0.0216062
6 F 98 Q 0 -0.130886
6 F 99 A 0 -0.113904
6 F 100 G 0 0.0254075
6 F 101 A 0 -0.122009
6 F 102 S 0 -0.147057
6 F 103 G 0 -0.0905824
6 F 104 Y 0 -0.0816129
6 F 105 V 0 -0.00929954
6 F 106 V 0 -0.110193
6 F 107 K 0 0.020217
6 F 108 P 0 -0.0536725
6 F 109 F 0 -0.0992297
6 F 110 T 0 -0.0995402
6 F 111 A 0 -0.104941
6 F 112 A 0 -0.0714004
6 F 113 T 0 -0.03658
6 F 114 L 0 0.0499756
6 F 115 E 0 -0.0122443
6 F 116 E 0 -0.0596372
6 F 117 K 0 -0.107398
6 F 118 L 0 0.141308
6 F 119 N 0 -0.0429571
6 F 120 K 0 -0.0624813
6 F 121 I 0 -0.0833628
6 F 122 F 0 0.0559359
7 L 8 V 0 0.583356
7 L 9 V 0 0.463483
7 L 10 D 0 0.152868
7 L 11 D 0 0.149757
7 L 12 F 0 0.0727136
7 L 13 S 0 0.101842
7 L 14 T 0 0.0841263
7 L 15 M 0 0.00759478
7 L 16 R 0 0.0221172
7 L 17 R 0 0.0331931
7 L 18 I 0 -0.0160339
7 L 19 V 0 -0.0207656
7 L 20 R 0 0.00489661
7 L 21 N 0 0.017447
7 L 22 L 0 -0.0852792
7 L 23 L 0 0.0734797
7 L 24 K 0 -0.00852279
7 L 25 E 0 -0.0340308
7 L 26 L 0 -0.141146
7 L 27 G 0 -0.0403123
7 L 28 F 0 -0.0762465
7 L 29 N 0 -0.0327361
7 L 31 V 0 0.0365318
7 L 32 E 0 0.288183
7 L 33 E 0 -0.0545625
7 L 34 A 0 1.04637
7 L 35 E 0 -0.117181
7 L 36 D 0 0.00311926
7 L 37 G 0 -0.0385379
7 L 38 V 0 -0.0715193
7 L 39 D 0 0.0710596
7 L 40 A 0 0.682966
7 L 41 L 0 -0.0707373
7 L 42 N 0 -0.0304384
7 L 43 K 0 0.387048
7 L 44 L 0 0.355655
7 L 45 Q 0 0.0580333
7 L 46 A 0 0.06509
7 L 47 G 0 0.103199
7 L 48 G 0 -0.0050622
7 L 49 Y 0 0.547647
7 L 50 G 0 0.066028
7 L 51 F 0 0.0198998
7 L 52 V 0 0.192572
7 L 53 I 0 -0.0651154
7 L 54 S 0 -0.0477068
7 L 55 D 0 0.0158026
7 L 56 W 0 -0.128453
7 L 57 N 0 -0.15018
7 L 58 M 0 -0.0797035
7 L 59 P 0 -0.0283631
7 L 60 N 0 -0.093467
7 L 61 M 0 -0.138094
7 L 62 D 0 -0.0998355
7 L 63 G 0 -0.0428996
7 L 64 L 0 -0.15234
7 L 65 E 0 -0.0719936
7 L 66 L 0 -0.0679717
7 L 67 L 0 -0.0657986
7 L 68 K 0 -0.116035
7 L 69 T 0 -0.0881212
7 L 70 I 0 -0.0303174
7 L 71 R 0 -0.0465088
7 L 72 A 0 -0.0786976
7 L 73 D 0 -0.127087
7 L 74 G 0 -0.133617
7 L 77 S 0 -0.120442
7 L 78 A 0 -0.0892511
7 L 79 L 0 -0.0478264
7 L 80 P 0 -0.0459129
7 L 81 V 0 -0.0712394
7 L 82 L 0 -0.0509992
7 L 83 M 0 -0.0915721
7 L 84 V 0 -0.109058
7 L 85 T 0 -0.0373061
7 L 86 A 0 -0.0192924
7 L 87 E 0 -0.172956
7 L 88 A 0 -0.117525
7 L 89 K 0 -0.110497
7 L 90 K 0 -0.106131
7 L 91 E 0 -0.0710551
7 L 92 N 0 -0.0956088
7 L 93 I 0 -0.136108
7 L 94 I 0 -0.0812292
7 L 95 A 0 -0.126083
7 L 96 A 0 -0.126389
7 L 97 A 0 -0.0855485
7 L 98 Q 0 -0.0743152
7 L 99 A 0 -0.0992196
7 L 100 G 0 -0.0699778
7 L 101 A 0 -0.105749
7 L 102 S 0 -0.121593
7 L 103 G 0 -0.0658471
7 L 104 Y 0 -0.104736
7 L 105 V 0 -0.0374122
7 L 106 V 0 -0.087304
7 L 107 K 0 -0.0262168
7 L 108 P 0 -0.0442612
7 L 109 F 0 -0.117418
7 L 110 T 0 -0.1517
7 L 111 A 0 -0.0742016
7 L 112 A 0 -0.0708801
7 L 113 T 0 -0.128626
7 L 114 L 0 -0.0130414
7 L 115 E 0 -0.149458
7 L 116 E 0 -0.108226
7 L 117 K 0 -0.127813
7 L 118 L 0 -0.0702154
7 L 119 N 0 -0.120186
7 L 120 K 0 -0.160312
7 L 121 I 0 -0.175902
7 L 122 F 0 -0.0221246
8 V 9 V 0 0.390217
8 V 10 D 0 0.399671
8 V 11 D 0 0.214332
8 V 12 F 0 0.079932
8 V 13 S 0 0.156701
8 V 14 T 0 0.0804986
8 V 15 M 0 0.104306
8 V 16 R 0 0.38502
8 V 17 R 0 -0.00616521
8 V 18 I 0 0.0373339
8 V 19 V 0 0.567444
8 V 20 R 0 0.401156
8 V 21 N 0 0.0228436
8 V 22 L 0 0.0141449
8 V 23 L 0 0.223912
8 V 24 K 0 -0.00378071
8 V 25 E 0 -0.0194782
8 V 26 L 0 -0.0386388
8 V 27 G 0 0.070185
8 V 28 F 0 -0.0216999
8 V 29 N 0 -0.0394223
8 V 31 V 0 0.470365
8 V 32 E 0 0.0327869
8 V 33 E 0 0.302141
8 V 34 A 0 0.00732859
8 V 35 E 0 -0.0484448
8 V 36 D 0 -0.00656968
8 V 37 G 0 -0.0442187
8 V 38 V 0 -0.0760716
8 V 39 D 0 -0.0248814
8 V 40 A 0 0.00172239
8 V 41 L 0 -0.102844
8 V 42 N 0 -0.0544633
8 V 43 K 0 -0.0603798
8 V 44 L 0 -0.0804173
8 V 45 Q 0 -0.0685375
8 V 46 A 0 -0.0922818
8 V 47 G 0 -0.102133
8 V 48 G 0 -0.0799235
8 V 49 Y 0 -0.0134803
8 V 50 G 0 -0.0308802
8 V 51 F 0 0.0028541
8 V 52 V 0 -0.0499384
8 V 53 I 0 0.140641
8 V 54 S 0 0.0351038
8 V 55 D 0 0.0317315
8 V 56 W 0 -0.0337607
8 V 57 N 0 -0.138888
8 V 58 M 0 -0.018857
8 V 59 P 0 -0.070846
8 V 60 N 0 -0.138967
8 V 61 M 0 -0.128259
8 V 62 D 0 -0.0584686
8 V 63 G 0 -0.0411202
8 V 64 L 0 -0.078423
8 V 65 E 0 -0.120508
8 V 66 L 0 -0.109694
8 V 67 L 0 -0.0800878
8 V 68 K 0 -0.0741386
8 V 69 T 0 -0.128131
8 V 70 I 0 -0.0458408
8 V 71 R 0 -0.0830167
8 V 72 A 0 -0.0817435
8 V 73 D 0 -0.0962117
8 V 74 G 0 -0.0903148
8 V 77 S 0 -0.109945
8 V 78 A 0 -0.109197
8 V 79 L 0 -0.138214
8 V 80 P 0 -0.0216711
8 V 81 V 0 0.0413753
8 V 82 L 0 -0.0322214
8 V 83 M 0 -0.0758748
8 V 84 V 0 0.0632883
8 V 85 T 0 -0.0492774
8 V 86 A 0 -0.00896306
8 V 87 E 0 -0.0552021
8 V 88 A 0 -0.070724
8 V 89 K 0 -0.0481502
8 V 90 K 0 -0.129364
8 V 91 E 0 -0.115683
8 V 92 N 0 -0.0597825
8 V 93 I 0 -0.109563
8 V 94 I 0 -0.126855
8 V 95 A 0 -0.159425
8 V 96 A 0 -0.0667745
8 V 97 A 0 -0.0340115
8 V 98 Q 0 -0.0291822
8 V 99 A 0 -0.12596
8 V 100 G 0 -0.0336363
8 V 101 A 0 -0.0204628
8 V 102 S 0 -0.0715609
8 V 103 G 0 -0.0722058
8 V 104 Y 0 -0.0421683
8 V 105 V 0 -0.0548969
8 V 106 V 0 -0.0811011
8 V 107 K 0 0.00591997
8 V 108 P 0 -0.0259609
8 V 109 F 0 -0.0208314
8 V 110 T 0 -0.0570616
8 V 111 A 0 -0.0989602
8 V 112 A 0 -0.0431123
8 V 113 T 0 -0.0747173
8 V 114 L 0 -0.00347125
8 V 115 E 0 -0.0359535
8 V 116 E 0 -0.0978668
8 V 117 K 0 -0.122252
8 V 118 L 0 0.0225706
8 V 119 N 0 -0.0663277
8 V 120 K 0 -0.10228
8 V 121 I 0 -0.1183
8 V 122 F 0 -0.0238624
9 V 10 D 0 0.331817
9 V 11 D 0 0.302916
9 V 12 F 0 0.112861
9 V 13 S 0 0.155976
9 V 14 T 0 0.0800204
9 V 15 M 0 0.0110277
9 V 16 R 0 0.0331066
9 V 17 R 0 -0.00773381
9 V 18 I 0 -0.0273028
9 V 19 V 0 0.0440044
9 V 20 R 0 -0.0199551
9 V 21 N 0 -0.0682428
9 V 22 L 0 -0.126936
9 V 23 L 0 0.0361039
9 V 24 K 0 -0.0145888
9 V 25 E 0 -0.0395314
9 V 26 L 0 -0.149401
9 V 27 G 0 -0.0552926
9 V 28 F 0 -0.0964921
9 V 29 N 0 -0.0474936
9 V 31 V 0 -0.0124416
9 V 32 E 0 -0.101284
9 V 33 E 0 -0.0479141
9 V 34 A 0 0.375982
9 V 35 E 0 -0.0249401
9 V 36 D 0 0.224854
9 V 37 G 0 0.380058
9 V 38 V 0 -0.0453387
9 V 39 D 0 0.0238498
9 V 40 A 0 1.234
9 V 41 L 0 0.0328904
9 V 42 N 0 -0.0339344
9 V 43 K 0 -0.0029712
9 V 44 L 0 0.0187974
9 V 45 Q 0 -0.0610525
9 V 46 A 0 -0.0914139
9 V 47 G 0 -0.0723041
9 V 48 G 0 -0.0807687
9 V 49 Y 0 0.0296905
9 V 50 G 0 -0.0554749
9 V 51 F 0 -0.071968
9 V 52 V 0 0.550375
9 V 53 I 0 0.0194459
9 V 54 S 0 0.295933
9 V 55 D 0 0.0332352
9 V 56 W 0 -0.11951
9 V 57 N 0 -0.125983
9 V 58 M 0 0.612106
9 V 59 P 0 0.0882534
9 V 60 N 0 0.0136361
9 V 61 M 0 0.00730002
9 V 62 D 0 -0.0154832
9 V 63 G 0 0.0173098
9 V 64 L 0 -0.075566
9 V 65 E 0 -0.0735624
9 V 66 L 0 0.364642
9 V 67 L 0 0.0559396
9 V 68 K 0 -0.0408467
9 V 69 T 0 -0.115961
9 V 70 I 0 0.0331809
9 V 71 R 0 -0.0282395
9 V 72 A 0 -0.0762755
9 V 73 D 0 -0.121568
9 V 74 G 0 -0.114801
9 V 77 S 0 -0.178234
9 V 78 A 0 -0.0818474
9 V 79 L 0 -0.102755
9 V 80 P 0 -0.0819585
9 V 81 V 0 -0.0136575
9 V 82 L 0 -0.0434042
9 V 83 M 0 -0.0462083
9 V 84 V 0 -0.0775009
9 V 85 T 0 -0.0237615
9 V 86 A 0 -0.0373003
9 V 87 E 0 -0.203187
9 V 88 A 0 -0.101585
9 V 89 K 0 -0.0261587
9 V 90 K 0 -0.102068
9 V 91 E 0 -0.118302
9 V 92 N 0 -0.0773043
9 V 93 I 0 -0.151711
9 V 94 I 0 -0.0702465
9 V 95 A 0 -0.138848
9 V 96 A 0 -0.124536
9 V 97 A 0 -0.119814
9 V 98 Q 0 -0.104601
9 V 99 A 0 -0.0850897
9 V 100 G 0 -0.0355565
9 V 101 A 0 -0.105277
9 V 102 S 0 -0.103109
9 V 103 G 0 -0.073447
9 V 104 Y 0 -0.106236
9 V 105 V 0 -0.0568014
9 V 106 V 0 -0.128306
9 V 107 K 0 0.00564039
9 V 108 P 0 -0.0534532
9 V 109 F 0 -0.0964795
9 V 110 T 0 -0.145559
9 V 111 A 0 -0.149089
9 V 112 A 0 -0.149794
9 V 113 T 0 -0.155384
9 V 114 L 0 -0.0633492
9 V 115 E 0 -0.135351
9 V 116 E 0 -0.168591
9 V 117 K 0 -0.125614
9 V 118 L 0 -0.0492882
9 V 119 N 0 -0.136868
9 V 120 K 0 -0.165861
9 V 121 I 0 -0.146097
9 V 122 F 0 -0.0307106
10 D 11 D 0 0.52011
10 D 12 F 0 0.344074
10 D 13 S 0 0.291846
10 D 14 T 0 0.148132
10 D 15 M 0 0.243578
10 D 16 R 0 0.802979
10 D 17 R 0 0.0907464
10 D 18 I 0 0.111403
10 D 19 V 0 0.0455272
10 D 20 R 0 0.325752
10 D 21 N 0 0.0250009
10 D 22 L 0 -0.0285348
10 D 23 L 0 0.0418465
10 D 24 K 0 0.0161445
10 D 25 E 0 0.00741626
10 D 26 L 0 -0.12787
10 D 27 G 0 -0.0806945
10 D 28 F 0 -0.0720227
10 D 29 N 0 -0.0435714
10 D 31 V 0 0.00270708
10 D 32 E 0 -0.127882
10 D 33 E 0 0.221344
10 D 34 A 0 -0.0111543
10 D 35 E 0 0.0912567
10 D 36 D 0 0.0870647
10 D 37 G 0 0.0824914
10 D 38 V 0 -0.00822773
10 D 39 D 0 0.0144519
10 D 40 A 0 0.0718071
10 D 41 L 0 -0.0374489
10 D 42 N 0 0.0241274
10 D 43 K 0 -0.0734374
10 D 44 L 0 -0.0872713
10 D 45 Q 0 -0.0783732
10 D 46 A 0 -0.105247
10 D 47 G 0 -0.0772988
10 D 48 G 0 -0.0860626
10 D 49 Y 0 -0.095905
10 D 50 G 0 -0.0678274
10 D 51 F 0 -0.0533598
10 D 52 V 0 -0.0764792
10 D 53 I 0 -0.045817
10 D 54 S 0 0.111509
10 D 55 D 0 0.0677914
10 D 56 W 0 0.0722317
10 D 57 N 0 -0.0970765
10 D 58 M 0 0.577358
10 D 59 P 0 0.0820769
10 D 60 N 0 -0.0276919
10 D 61 M 0 -0.0390268
10 D 62 D 0 -0.0153919
10 D 63 G 0 0.114123
10 D 64 L 0 -0.115241
10 D 65 E 0 -0.0612286
10 D 66 L 0 -0.0368343
10 D 67 L 0 -0.105022
10 D 68 K 0 -0.109325
10 D 69 T 0 -0.116542
10 D 70 I 0 -0.038809
10 D 71 R 0 -0.129134
10 D 72 A 0 -0.110586
10 D 73 D 0 -0.142501
10 D 74 G 0 -0.179885
10 D 77 S 0 -0.13273
10 D 78 A 0 -0.116017
10 D 79 L 0 -0.0575472
10 D 80 P 0 -0.0304731
10 D 81 V 0 -0.0759435
10 D 82 L 0 -0.00692127
10 D 83 M 0 0.00189818
10 D 84 V 0 0.0754681
10 D 85 T 0 0.115297
10 D 86 A 0 0.0483321
10 D 87 E 0 -0.0687296
10 D 88 A 0 -0.0630896
10 D 89 K 0 -0.0710961
10 D 90 K 0 -0.184278
10 D 91 E 0 -0.0835553
10 D 92 N 0 -0.128376
10 D 93 I 0 -0.155226
10 D 94 I 0 -0.124147
10 D 95 A 0 -0.159923
10 D 96 A 0 -0.102161
10 D 97 A 0 -0.0979806
10 D 98 Q 0 -0.091942
10 D 99 A 0 -0.11601
10 D 100 G 0 -0.0344349
10 D 101 A 0 -0.0662659
10 D 102 S 0 -0.0577883
10 D 103 G 0 -0.119758
10 D 104 Y 0 -0.0503853
10 D 105 V 0 -0.0707134
10 D 106 V 0 -0.0808233
10 D 107 K 0 0.355331
10 D 108 P 0 -0.0416016
10 D 109 F 0 0.0304603
10 D 110 T 0 -0.118186
10 D 111 A 0 0.0149542
10 D 112 A 0 -0.112283
10 D 113 T 0 -0.146762
10 D 114 L 0 0.0241771
10 D 115 E 0 -0.153103
10 D 116 E 0 -0.142678
10 D 117 K 0 -0.0998775
10 D 118 L 0 -0.062486
10 D 119 N 0 -0.124156
10 D 120 K 0 -0.163278
10 D 121 I 0 -0.0822341
10 D 122 F 0 -0.0597151
11 D 12 F 0 0.287752
11 D 13 S 0 0.295164
11 D 14 T 0 0.242891
11 D 15 M 0 0.210135
11 D 16 R 0 0.122478
11 D 17 R 0 0.120829
11 D 18 I 0 0.0490343
11 D 19 V 0 0.0803707
11 D 20 R 0 0.0646409
11 D 21 N 0 0.0210225
11 D 22 L 0 0.0127515
11 D 23 L 0 0.083477
11 D 24 K 0 0.0533222
11 D 25 E 0 0.00344695
11 D 26 L 0 -0.0619395
11 D 27 G 0 -0.0384818
11 D 28 F 0 -0.0464934
11 D 29 N 0 0.0360304
11 D 31 V 0 0.000861534
11 D 32 E 0 -0.0834696
11 D 33 E 0 -0.0949785
11 D 34 A 0 -0.0338416
11 D 35 E 0 -0.0506771
11 D 36 D 0 -0.0139617
11 D 37 G 0 -0.01109
11 D 38 V 0 -0.0352628
11 D 39 D 0 -0.00232328
11 D 40 A 0 -0.0290167
11 D 41 L 0 -0.0642693
11 D 42 N 0 -0.00598245
11 D 43 K 0 -0.0843107
11 D 44 L 0 -0.0919632
11 D 45 Q 0 -0.0512028
11 D 46 A 0 -0.0326168
11 D 47 G 0 -0.0643857
11 D 48 G 0 -0.066061
11 D 49 Y 0 -0.0591249
11 D 50 G 0 -0.0351123
11 D 51 F 0 -0.0346245
11 D 52 V 0 0.00356959
11 D 53 I 0 -0.0222775
11 D 54 S 0 0.0472361
11 D 55 D 0 0.710881
11 D 56 W 0 0.197582
11 D 57 N 0 0.0586159
11 D 58 M 0 0.343327
11 D 59 P 0 0.319463
11 D 60 N 0 -0.0737922
11 D 61 M 0 -0.0591149
11 D 62 D 0 0.020431
11 D 63 G 0 0.311445
11 D 64 L 0 -0.096646
11 D 65 E 0 -0.06157
11 D 66 L 0 -0.0828708
11 D 67 L 0 -0.0894408
11 D 68 K 0 -0.0677172
11 D 69 T 0 -0.0688113
11 D 70 I 0 -0.0375993
11 D 71 R 0 -0.107761
11 D 72 A 0 -0.0353192
11 D 73 D 0 -0.139742
11 D 74 G 0 -0.155108
11 D 77 S 0 -0.137315
11 D 78 A 0 -0.0865789
11 D 79 L 0 -0.0984976
11 D 80 P 0 -0.132674
11 D 81 V 0 -0.0278142
11 D 82 L 0 -0.0211557
11 D 83 M 0 -0.0447459
11 D 84 V 0 -0.0731926
11 D 85 T 0 0.355528
11 D 86 A 0 0.297286
11 D 87 E 0 0.0184561
11 D 88 A 0 -0.0441366
11 D 89 K 0 -0.0891839
11 D 90 K 0 -0.160499
11 D 91 E 0 -0.116738
11 D 92 N 0 -0.134535
11 D 93 I 0 -0.152555
11 D 94 I 0 -0.156693
11 D 95 A 0 -0.122865
11 D 96 A 0 -0.0809236
11 D 97 A 0 -0.125555
11 D 98 Q 0 -0.108694
11 D 99 A 0 -0.137207
11 D 100 G 0 -0.0641732
11 D 101 A 0 -0.145163
11 D 102 S 0 -0.122279
11 D 103 G 0 -0.137792
11 D 104 Y 0 -0.051429
11 D 105 V 0 -0.0239464
11 D 106 V 0 -0.0966306
11 D 107 K 0 0.233059
11 D 108 P 0 -0.0633452
11 D 109 F 0 -0.13486
11 D 110 T 0 -0.00763342
11 D 111 A 0 -0.138294
11 D 112 A 0 -0.0722757
11 D 113 T 0 -0.0918627
11 D 114 L 0 -0.0107405
11 D 115 E 0 -0.10878
11 D 116 E 0 -0.08612
11 D 117 K 0 -0.0714037
11 D 118 L 0 -0.00186879
11 D 119 N 0 -0.0894698
11 D 120 K 0 -0.0798816
11 D 121 I 0 -0.135441
11 D 122 F 0 -0.013815
12 F 13 S 0 0.431214
12 F 14 T 0 0.588321
12 F 15 M 0 0.645923
12 F 16 R 0 0.153638
12 F 17 R 0 0.156
12 F 18 I 0 0.326809
12 F 19 V 0 0.0641379
12 F 20 R 0 0.0118186
12 F 21 N 0 0.120099
12 F 22 L 0 0.0789277
12 F 23 L 0 -0.0778407
12 F 24 K 0 0.0133451
12 F 25 E 0 0.0138816
12 F 26 L 0 -0.0365637
12 F 27 G 0 -0.028789
12 F 28 F 0 -0.0362402
12 F 29 N 0 -0.095636
12 F 31 V 0 -0.058923
12 F 32 E 0 -0.101054
12 F 33 E 0 0.0349108
12 F 34 A 0 -0.10363
12 F 35 E 0 -0.0476343
12 F 36 D 0 -0.0992652
12 F 37 G 0 -0.128435
12 F 38 V 0 -0.103251
12 F 39 D 0 -0.0616989
12 F 40 A 0 -0.0428405
12 F 41 L 0 -0.122394
12 F 42 N 0 -0.0590145
12 F 43 K 0 -0.0835923
12 F 44 L 0 -0.0605991
12 F 45 Q 0 -0.108601
12 F 46 A 0 -0.112504
12 F 47 G 0 -0.128708
12 F 48 G 0 -0.0756225
12 F 49 Y 0 -0.144596
12 F 50 G 0 -0.0543818
12 F 51 F 0 -0.0419658
12 F 52 V 0 -0.0823429
12 F 53 I 0 0.0381496
12 F 54 S 0 -0.10311
12 F 55 D 0 0.025466
12 F 56 W 0 -0.0610748
12 F 57 N 0 0.261157
12 F 58 M 0 -0.0752545
12 F 59 P 0 -0.0653917
12 F 60 N 0 -0.0860224
12 F 61 M 0 -0.129849
12 F 62 D 0 -0.0643584
12 F 63 G 0 -0.0171062
12 F 64 L 0 -0.0371399
12 F 65 E 0 -0.0644387
12 F 66 L 0 -0.108555
12 F 67 L 0 -0.0661951
12 F 68 K 0 -0.134777
12 F 69 T 0 -0.131203
12 F 70 I 0 -0.0931532
12 F 71 R 0 -0.0725442
12 F 72 A 0 -0.0861764
12 F 73 D 0 -0.0660406
12 F 74 G 0 0.0488792
12 F 77 S 0 -0.0263701
12 F 78 A 0 -0.0776703
12 F 79 L 0 -0.0310877
12 F 80 P 0 0.0456627
12 F 81 V 0 -0.0739337
12 F 82 L 0 -0.0572553
12 F 83 M 0 0.0352027
12 F 84 V 0 0.00158023
12 F 85 T 0 -0.0172822
12 F 86 A 0 0.46065
12 F 87 E 0 0.254981
12 F 88 A 0 0.0237272
12 F 89 K 0 0.0329
12 F 90 K 0 0.0226338
12 F 91 E 0 -0.00372305
12 F 92 N 0 0.00633162
12 F 93 I 0 -0.0550113
12 F 94 I 0 -0.0837758
12 F 95 A 0 -0.0288537
12 F 96 A 0 -0.0628797
12 F 97 A 0 -0.0225678
12 F 98 Q 0 -0.116833
12 F 99 A 0 -0.0384661
12 F 100 G 0 -0.00867957
12 F 101 A 0 -0.0307599
12 F 102 S 0 0.0377347
12 F 103 G 0 0.0743287
12 F 104 Y 0 -0.0114271
12 F 105 V 0 -0.0793606
12 F 106 V 0 -0.0251943
12 F 107 K 0 0.0286198
12 F 108 P 0 0.272272
12 F 109 F 0 0.0399736
12 F 110 T 0 -0.0148114
12 F 111 A 0 -0.0135007
12 F 112 A 0 -0.0786829
12 F 113 T 0 -0.0142184
12 F 114 L 0 -0.0185774
12 F 115 E 0 -0.127016
12 F 116 E 0 -0.0763038
12 F 117 K 0 -0.0214641
12 F 118 L 0 -0.0940806
12 F 119 N 0 -0.0948584
12 F 120 K 0 -0.0194952
12 F 121 I 0 -0.0487282
12 F 122 F 0 -0.028523
13 S 14 T 0 0.48435
13 S 15 M 0 0.194377
13 S 16 R 0 0.641273
13 S 17 R 0 0.505922
13 S 18 I 0 0.106729
13 S 19 V 0 0.0754729
13 S 20 R 0 0.0755462
13 S 21 N 0 0.110405
13 S 22 L 0 -0.00904767
13 S 23 L 0 0.0204865
13 S 24 K 0 0.0668622
13 S 25 E 0 0.0600509
13 S 26 L 0 -0.0286707
13 S 27 G 0 -0.0351027
13 S 28 F 0 -0.0188847
13 S 29 N 0 0.0196332
13 S 31 V 0 -0.0214809
13 S 32 E 0 -0.00505645
13 S 33 E 0 0.224236
13 S 34 A 0 -0.0678095
13 S 35 E 0 0.502752
13 S 36 D 0 -0.0245839
13 S 37 G 0 -0.0993326
13 S 38 V 0 -0.0144622
13 S 39 D 0 0.0528027
13 S 40 A 0 -0.086412
13 S 41 L 0 -0.0368425
13 S 42 N 0 -0.0114877
13 S 43 K 0 -0.0144867
13 S 44 L 0 -0.0694533
13 S 45 Q 0 -0.0170469
13 S 46 A 0 -0.000590659
13 S 47 G 0 -0.00295351
13 S 48 G 0 0.00145231
13 S 49 Y 0 -0.0638265
13 S 50 G 0 -0.0322358
13 S 51 F 0 -0.0572945
13 S 52 V 0 -0.0990062
13 S 53 I 0 -0.069043
13 S 54 S 0 -0.10772
13 S 55 D 0 -0.029015
13 S 56 W 0 -0.0633738
13 S 57 N 0 0.0298327
13 S 58 M 0 -0.0835835
13 S 59 P 0 -0.0588386
13 S 60 N 0 -0.0370401
13 S 61 M 0 -0.0868896
13 S 62 D 0 -0.0660538
13 S 63 G 0 -0.0218202
13 S 64 L 0 -0.0742979
13 S 65 E 0 -0.0268283
13 S 66 L 0 -0.154745
13 S 67 L 0 -0.101386
13 S 68 K 0 -0.0268798
13 S 69 T 0 -0.0388652
13 S 70 I 0 -0.0697787
13 S 71 R 0 -0.0928976
13 S 72 A 0 -0.0127105
13 S 73 D 0 -0.00811883
13 S 74 G 0 -0.0731891
13 S 77 S 0 -0.0395571
13 S 78 A 0 -0.0197193
13 S 79 L 0 -0.110593
13 S 80 P 0 -0.0847205
13 S 81 V 0 -0.0885064
13 S 82 L 0 -0.0582093
13 S 83 M 0 -0.0954758
13 S 84 V 0 -0.0882845
13 S 85 T 0 -0.0567717
13 S 86 A 0 -0.0057318
13 S 87 E 0 -0.0147489
13 S 88 A 0 -0.0143355
13 S 89 K 0 -0.0569844
13 S 90 K 0 -0.061233
13 S 91 E 0 -0.0389486
13 S 92 N 0 -0.0790758
13 S 93 I 0 -0.0538813
13 S 94 I 0 -0.0749687
13 S 95 A 0 -0.0856788
13 S 96 A 0 -0.0800155
13 S 97 A 0 -0.0870226
13 S 98 Q 0 -0.0543742
13 S 99 A 0 -0.0164451
13 S 100 G 0 -0.0724864
13 S 101 A 0 -0.10484
13 S 102 S 0 -0.0871993
13 S 103 G 0 -0.0685922
13 S 104 Y 0 -0.0754417
13 S 105 V 0 -0.034496
13 S 106 V 0 -0.0577087
13 S 107 K 0 -0.0658482
13 S 108 P 0 -0.0633452
13 S 109 F 0 -0.0206998
13 S 110 T 0 0.00266626
13 S 111 A 0 -0.000764792
13 S 112 A 0 -0.0198554
13 S 113 T 0 -0.0381207
13 S 114 L 0 -0.0423711
13 S 115 E 0 -0.0293452
13 S 116 E 0 -0.0801767
13 S 117 K 0 -0.0974485
13 S 118 L 0 -0.074586
13 S 119 N 0 -0.0613239
13 S 120 K 0 -0.0932668
13 S 121 I 0 -0.0685847
13 S 122 F 0 -0.0447143
14 T 15 M 0 0.357126
14 T 16 R 0 0.211619
14 T 17 R 0 0.358488
14 T 18 I 0 0.550543
14 T 19 V 0 0.0565266
14 T 20 R 0 0.0483029
14 T 21 N 0 0.309694
14 T 22 L 0 0.125005
14 T 23 L 0 0.0121826
14 T 24 K 0 0.0203107
14 T 25 E 0 0.158852
14 T 26 L 0 0.0231996
14 T 27 G 0 -0.0491111
14 T 28 F 0 -0.0338711
14 T 29 N 0 -0.00940047
14 T 31 V 0 -0.0621154
14 T 32 E 0 0.0649139
14 T 33 E 0 0.0456814
14 T 34 A 0 -0.0683564
14 T 35 E 0 -0.0114984
14 T 36 D 0 -0.0733801
14 T 37 G 0 -0.156632
14 T 38 V 0 -0.078746
14 T 39 D 0 -0.0722811
14 T 40 A 0 -0.0414991
14 T 41 L 0 -0.067141
14 T 42 N 0 -0.0649237
14 T 43 K 0 -0.0934556
14 T 44 L 0 -0.0793786
14 T 45 Q 0 -0.0481635
14 T 46 A 0 -0.0686431
14 T 47 G 0 -0.0623797
14 T 48 G 0 -0.0256919
14 T 49 Y 0 -0.0798188
14 T 50 G 0 -0.0367852
14 T 51 F 0 -0.0852257
14 T 52 V 0 -0.136551
14 T 53 I 0 -0.0368282
14 T 54 S 0 0.0151527
14 T 55 D 0 -0.0840409
14 T 56 W 0 -0.0676639
14 T 57 N 0 0.201183
14 T 58 M 0 -0.114373
14 T 59 P 0 -0.096369
14 T 60 N 0 -0.0647666
14 T 61 M 0 -0.101796
14 T 62 D 0 -0.066952
14 T 63 G 0 -0.10773
14 T 64 L 0 -0.0487509
14 T 65 E 0 -0.105477
14 T 66 L 0 -0.0681484
14 T 67 L 0 -0.0384336
14 T 68 K 0 -0.104164
14 T 69 T 0 -0.0793252
14 T 70 I 0 -0.129526
14 T 71 R 0 -0.0753573
14 T 72 A 0 -0.0835057
14 T 73 D 0 -0.0344491
14 T 74 G 0 -0.0306645
14 T 77 S 0 -0.0732399
14 T 78 A 0 -0.0141458
14 T 79 L 0 -0.0804251
14 T 80 P 0 -0.0724349
14 T 81 V 0 -0.10527
14 T 82 L 0 -0.0528476
14 T 83 M 0 -0.011412
14 T 84 V 0 0.0381654
14 T 85 T 0 -0.0362263
14 T 86 A 0 0.112049
14 T 87 E 0 0.0703667
14 T 88 A 0 0.0137426
14 T 89 K 0 -0.00540151
14 T 90 K 0 -0.0173395
14 T 91 E 0 -0.0140903
14 T 92 N 0 -0.050987
14 T 93 I 0 0.0444904
14 T 94 I 0 0.0101462
14 T 95 A 0 -0.0262075
14 T 96 A 0 -0.0481717
14 T 97 A 0 -0.0230454
14 T 98 Q 0 -0.0653792
14 T 99 A 0 -0.028918
14 T 100 G 0 -0.108991
14 T 101 A 0 0.0388097
14 T 102 S 0 -0.0954375
14 T 103 G 0 0.0909855
14 T 104 Y 0 0.00618064
14 T 105 V 0 -0.0366276
14 T 106 V 0 0.0938757
14 T 107 K 0 -0.0751407
14 T 108 P 0 -0.0180498
14 T 109 F 0 -0.0538291
14 T 110 T 0 0.0355639
14 T 111 A 0 0.0807374
14 T 112 A 0 -0.030238
14 T 113 T 0 -0.0568256
14 T 114 L 0 -0.0984304
14 T 115 E 0 -0.0519064
14 T 116 E 0 -0.0535608
14 T 117 K 0 -0.0125807
14 T 118 L 0 -0.117949
14 T 119 N 0 -0.0620278
14 T 120 K 0 -0.0733758
14 T 121 I 0 -0.0257268
14 T 122 F 0 -0.0734316
15 M 16 R 0 0.307733
15 M 17 R 0 0.230698
15 M 18 I 0 0.523931
15 M 19 V 0 0.236304
15 M 20 R 0 0.0633785
15 M 21 N 0 0.244877
15 M 22 L 0 0.149193
15 M 23 L 0 -0.0480231
15 M 24 K 0 -0.0343144
15 M 25 E 0 -0.0218765
15 M 26 L 0 0.0735464
15 M 27 G 0 -0.00917022
15 M 28 F 0 0.0173043
15 M 29 N 0 -0.0797403
15 M 31 V 0 0.0254704
15 M 32 E 0 -0.118341
15 M 33 E 0 -0.0400217
15 M 34 A 0 -0.0710936
15 M 35 E 0 -0.0119712
15 M 36 D 0 -0.109485
15 M 37 G 0 -0.121163
15 M 38 V 0 -0.10211
15 M 39 D 0 -0.118304
15 M 40 A 0 -0.0833637
15 M 41 L 0 -0.120087
15 M 42 N 0 -0.115815
15 M 43 K 0 -0.10963
15 M 44 L 0 -0.15772
15 M 45 Q 0 -0.136031
15 M 46 A 0 -0.0958573
15 M 47 G 0 -0.127038
15 M 48 G 0 -0.129756
15 M 49 Y 0 -0.0936362
15 M 50 G 0 -0.105487
15 M 51 F 0 -0.104822
15 M 52 V 0 -0.0772928
15 M 53 I 0 0.0669804
15 M 54 S 0 -0.0486065
15 M 55 D 0 0.0112135
15 M 56 W 0 0.05113
15 M 57 N 0 0.099519
15 M 58 M 0 -0.0237222
15 M 59 P 0 -0.078949
15 M 60 N 0 -0.0637794
15 M 61 M 0 -0.0685562
15 M 62 D 0 -0.0762991
15 M 63 G 0 -0.0583849
15 M 64 L 0 0.0682603
15 M 65 E 0 -0.0527089
15 M 66 L 0 -0.119463
15 M 67 L 0 -0.0968163
15 M 68 K 0 -0.111153
15 M 69 T 0 -0.142736
15 M 70 I 0 -0.110304
15 M 71 R 0 -0.0617596
15 M 72 A 0 -0.0987549
15 M 73 D 0 -0.107699
15 M 74 G 0 0.0611849
15 M 77 S 0 -0.0387807
15 M 78 A 0 -0.0729182
15 M 79 L 0 -0.0933661
15 M 80 P 0 -0.0132924
15 M 81 V 0 -0.135717
15 M 82 L 0 -0.0423488
15 M 83 M 0 0.0659231
15 M 84 V 0 0.139953
15 M 85 T 0 -0.0611586
15 M 86 A 0 0.239724
15 M 87 E 0 0.216491
15 M 88 A 0 0.11143
15 M 89 K 0 0.0642387
15 M 90 K 0 0.00979038
15 M 91 E 0 -0.0646833
15 M 92 N 0 -0.0262224
15 M 93 I 0 -0.0676507
15 M 94 I 0 -0.0507167
15 M 95 A 0 -0.0453586
15 M 96 A 0 -0.00377285
15 M 97 A 0 -0.0420421
15 M 98 Q 0 -0.0799652
15 M 99 A 0 0.0019889
15 M 100 G 0 -0.021902
15 M 101 A 0 0.0274478
15 M 102 S 0 -0.00959457
15 M 103 G 0 -0.079211
15 M 104 Y 0 -0.0741011
15 M 105 V 0 -0.0986751
15 M 106 V 0 0.0526205
15 M 107 K 0 0.0717202
15 M 108 P 0 0.164428
15 M 109 F 0 0.448348
15 M 110 T 0 0.0141866
15 M 111 A 0 0.0460904
15 M 112 A 0 -0.0259635
15 M 113 T 0 -0.0466807
15 M 114 L 0 -0.0553951
15 M 115 E 0 -0.0361775
15 M 116 E 0 -0.0383366
15 M 117 K 0 -0.12964
15 M 118 L 0 -0.0735721
15 M 119 N 0 -0.127333
15 M 120 K 0 -0.0437839
15 M 121 I 0 -0.0587646
15 M 122 F 0 -0.0647187
16 R 17 R 0 0.245216
16 R 18 I 0 0.16376
16 R 19 V 0 0.211191
16 R 20 R 0 0.342162
16 R 21 N 0 0.0344675
16 R 22 L 0 0.0884734
16 R 23 L 0 0.0100765
16 R 24 K 0 0.013386
16 R 25 E 0 -0.0450922
16 R 26 L 0 -0.0840386
16 R 27 G 0 0.00627508
16 R 28 F 0 -0.0956065
16 R 29 N 0 -0.0497953
16 R 31 V 0 0.186978
16 R 32 E 0 0.022701
16 R 33 E 0 1.90028
16 R 34 A 0 0.19837
16 R 35 E 0 1.51201
16 R 36 D 0 0.0617193
16 R 37 G 0 0.106866
16 R 38 V 0 -0.101738
16 R 39 D 0 0.0706202
16 R 40 A 0 -0.0875358
16 R 41 L 0 -0.0617851
16 R 42 N 0 -0.0532936
16 R 43 K 0 -0.055089
16 R 44 L 0 -0.112343
16 R 45 Q 0 -0.108466
16 R 46 A 0 -0.0642993
16 R 47 G 0 -0.0733241
16 R 48 G 0 -0.108973
16 R 49 Y 0 -0.101659
16 R 50 G 0 -0.0207032
16 R 51 F 0 -0.10688
16 R 52 V 0 -0.111869
16 R 53 I 0 -0.0297352
16 R 54 S 0 -0.0481172
16 R 55 D 0 -0.0351367
16 R 56 W 0 -0.0104952
16 R 57 N 0 -0.0902562
16 R 58 M 0 0.0723156
16 R 59 P 0 -0.0797243
16 R 60 N 0 -0.0850299
16 R 61 M 0 -0.0860529
16 R 62 D 0 -0.0752367
16 R 63 G 0 -0.0274863
16 R 64 L 0 -0.127763
16 R 65 E 0 -0.0794432
16 R 66 L 0 -0.0725706
16 R 67 L 0 -0.048778
16 R 68 K 0 -0.111963
16 R 69 T 0 -0.111525
16 R 70 I 0 -0.109716
16 R 71 R 0 -0.124959
16 R 72 A 0 -0.127371
16 R 73 D 0 -0.105192
16 R 74 G 0 -0.100687
16 R 77 S 0 -0.134887
16 R 78 A 0 -0.110648
16 R 79 L 0 -0.14063
16 R 80 P 0 -0.101661
16 R 81 V 0 -0.0389778
16 R 82 L 0 -0.0856094
16 R 83 M 0 -0.069114
16 R 84 V 0 -0.0863588
16 R 85 T 0 -0.107682
16 R 86 A 0 -0.129487
16 R 87 E 0 -0.0899382
16 R 88 A 0 -0.0604656
16 R 89 K 0 -0.0585527
16 R 90 K 0 -0.1164
16 R 91 E 0 -0.0904938
16 R 92 N 0 -0.103193
16 R 93 I 0 -0.144131
16 R 94 I 0 -0.189945
16 R 95 A 0 -0.125757
16 R 96 A 0 -0.0689069
16 R 97 A 0 -0.179376
16 R 98 Q 0 -0.110879
16 R 99 A 0 -0.134346
16 R 100 G 0 -0.0964911
16 R 101 A 0 -0.0941395
16 R 102 S 0 -0.127469
16 R 103 G 0 -0.0643801
16 R 104 Y 0 -0.1411
16 R 105 V 0 -0.0438744
16 R 106 V 0 -0.0493934
16 R 107 K 0 -0.0739863
16 R 108 P 0 -0.137639
16 R 109 F 0 -0.0242828
16 R 110 T 0 -0.0596187
16 R 111 A 0 -0.0639773
16 R 112 A 0 -0.0711996
16 R 113 T 0 -0.136483
16 R 114 L 0 -0.0667528
16 R 115 E 0 -0.131199
16 R 116 E 0 -0.069773
16 R 117 K 0 -0.148269
16 R 118 L 0 -0.113317
16 R 119 N 0 -0.0999494
16 R 120 K 0 -0.0804357
16 R 121 I 0 -0.0967227
16 R 122 F 0 -0.0973754
17 R 18 I 0 0.32592
17 R 19 V 0 0.157354
17 R 20 R 0 0.543989
17 R 21 N 0 0.453647
17 R 22 L 0 0.121404
17 R 23 L 0 -0.00301893
17 R 24 K 0 0.127512
17 R 25 E 0 0.215305
17 R 26 L 0 0.0383572
17 R 27 G 0 0.0215273
17 R 28 F 0 0.0148602
17 R 29 N 0 -0.00491753
17 R 31 V 0 -0.0178327
17 R 32 E 0 -0.0842793
17 R 33 E 0 0.419603
17 R 34 A 0 -0.0880084
17 R 35 E 0 0.117242
17 R 36 D 0 -0.0574641
17 R 37 G 0 -0.117447
17 R 38 V 0 -0.0105174
17 R 39 D 0 1.05894e-05
17 R 40 A 0 -0.087211
17 R 41 L 0 -0.0452584
17 R 42 N 0 -0.0174083
17 R 43 K 0 -0.0572852
17 R 44 L 0 -0.0685803
17 R 45 Q 0 -0.0154297
17 R 46 A 0 -0.016838
17 R 47 G 0 -0.0264245
17 R 48 G 0 -0.00647614
17 R 49 Y 0 -0.102001
17 R 50 G 0 -0.0749576
17 R 51 F 0 -0.0575525
17 R 52 V 0 -0.106697
17 R 53 I 0 -0.0509444
17 R 54 S 0 -0.14475
17 R 55 D 0 -0.0497849
17 R 56 W 0 -0.0802401
17 R 57 N 0 0.0333777
17 R 58 M 0 -0.162173
17 R 59 P 0 -0.0626857
17 R 60 N 0 -0.0514569
17 R 61 M 0 -0.0424304
17 R 62 D 0 -0.0997299
17 R 63 G 0 -0.0654585
17 R 64 L 0 -0.0264537
17 R 65 E 0 -0.0312305
17 R 66 L 0 -0.0715265
17 R 67 L 0 -0.083841
17 R 68 K 0 -0.0346906
17 R 69 T 0 -0.0332312
17 R 70 I 0 -0.0502379
17 R 71 R 0 -0.0264033
17 R 72 A 0 0.0152171
17 R 73 D 0 -0.0084338
17 R 74 G 0 -0.0381794
17 R 77 S 0 -0.0635157
17 R 78 A 0 -0.0116269
17 R 79 L 0 -0.0682314
17 R 80 P 0 -0.089873
17 R 81 V 0 -0.0738917
17 R 82 L 0 -0.0601573
17 R 83 M 0 -0.112443
17 R 84 V 0 -0.0463624
17 R 85 T 0 -0.0814902
17 R 86 A 0 0.00763763
17 R 87 E 0 -0.0148892
17 R 88 A 0 -0.0508024
17 R 89 K 0 0.0192604
17 R 90 K 0 -0.057935
17 R 91 E 0 -0.00833181
17 R 92 N 0 0.00126578
17 R 93 I 0 -0.0842511
17 R 94 I 0 -0.0128061
17 R 95 A 0 -0.0243859
17 R 96 A 0 -0.0409217
17 R 97 A 0 -0.0499904
17 R 98 Q 0 -0.0345748
17 R 99 A 0 -0.0716923
17 R 100 G 0 -0.0985084
17 R 101 A 0 -0.0956077
17 R 102 S 0 -0.0377925
17 R 103 G 0 -0.0745504
17 R 104 Y 0 0.0455809
17 R 105 V 0 -0.0412096
17 R 106 V 0 -0.0229404
17 R 107 K 0 -0.045793
17 R 108 P 0 -0.055193
17 R 109 F 0 -0.0338873
17 R 110 T 0 -0.0607496
17 R 111 A 0 0.0411137
17 R 112 A 0 0.0444412
17 R 113 T 0 -0.0407622
17 R 114 L 0 -0.0435244
17 R 115 E 0 -0.0249494
17 R 116 E 0 -0.0534082
17 R 117 K 0 -0.0623652
17 R 118 L 0 -0.108988
17 R 119 N 0 -0.0351377
17 R 120 K 0 -0.0233907
17 R 121 I 0 -0.0504532
17 R 122 F 0 -0.0629891
18 I 19 V 0 0.277656
18 I 20 R 0 0.143851
18 I 21 N 0 0.396734
18 I 22 L 0 0.433516
18 I 23 L 0 0.0366135
18 I 24 K 0 0.0132428
18 I 25 E 0 0.238437
18 I 26 L 0 0.0689277
18 I 27 G 0 -0.0102314
18 I 28 F 0 -0.0165602
18 I 29 N 0 -0.0481868
18 I 31 V 0 -0.074538
18 I 32 E 0 0.0479351
18 I 33 E 0 0.00656435
18 I 34 A 0 -0.115364
18 I 35 E 0 -0.071051
18 I 36 D 0 -0.0728026
18 I 37 G 0 -0.0897972
18 I 38 V 0 -0.0898724
18 I 39 D 0 -0.108358
18 I 40 A 0 -0.0832865
18 I 41 L 0 -0.0845403
18 I 42 N 0 -0.0496431
18 I 43 K 0 -0.131262
18 I 44 L 0 -0.0462706
18 I 45 Q 0 -0.0817481
18 I 46 A 0 -0.105216
18 I 47 G 0 -0.111391
18 I 48 G 0 -0.019431
18 I 49 Y 0 -0.14034
18 I 50 G 0 -0.0126276
18 I 51 F 0 0.00971587
18 I 52 V 0 -0.124771
18 I 53 I 0 -0.0628409
18 I 54 S 0 -0.0541346
18 I 55 D 0 -0.0624704
18 I 56 W 0 -0.0775394
18 I 57 N 0 0.145985
18 I 58 M 0 -0.0644157
18 I 59 P 0 0.0301551
18 I 60 N 0 -0.108331
18 I 61 M 0 -0.0707312
18 I 62 D 0 -0.0757662
18 I 63 G 0 -0.085315
18 I 64 L 0 -0.0671695
18 I 65 E 0 -0.0621919
18 I 66 L 0 -0.148445
18 I 67 L 0 -0.0741729
18 I 68 K 0 -0.0652017
18 I 69 T 0 -0.124193
18 I 70 I 0 -0.141581
18 I 71 R 0 -0.109878
18 I 72 A 0 -0.0658697
18 I 73 D 0 -0.0386013
18 I 74 G 0 -0.0437494
18 I 77 S 0 -0.097137
18 I 78 A 0 -0.0406699
18 I 79 L 0 -0.0911398
18 I 80 P 0 -0.0580304
18 I 81 V 0 -0.0781428
18 I 82 L 0 -0.00839698
18 I 83 M 0 -0.0472605
18 I 84 V 0 0.119892
18 I 85 T 0 -0.0852024
18 I 86 A 0 0.108483
18 I 87 E 0 0.0703093
18 I 88 A 0 0.0953621
18 I 89 K 0 0.0606412
18 I 90 K 0 0.0778051
18 I 91 E 0 -0.0173092
18 I 92 N 0 0.0608676
18 I 93 I 0 -0.0250767
18 I 94 I 0 -0.055143
18 I 95 A 0 -0.0359182
18 I 96 A 0 0.000438413
18 I 97 A 0 0.0211111
18 I 98 Q 0 -0.0145455
18 I 99 A 0 -0.100043
18 I 100 G 0 -0.0254757
18 I 101 A 0 -0.013442
18 I 102 S 0 -0.0311867
18 I 103 G 0 -0.0175729
18 I 104 Y 0 -0.060099
18 I 105 V 0 -0.00411989
18 I 106 V 0 0.0584395
18 I 107 K 0 -0.0968548
18 I 108 P 0 0.0879079
18 I 109 F 0 0.0907562
18 I 110 T 0 0.0817159
18 I 111 A 0 0.14683
18 I 112 A 0 -0.0311803
18 I 113 T 0 -0.0295296
18 I 114 L 0 -0.0238464
18 I 115 E 0 -0.0593487
18 I 116 E 0 -0.0448088
18 I 117 K 0 -0.0829226
18 I 118 L 0 -0.113077
18 I 119 N 0 -0.039672
18 I 120 K 0 0.00833841
18 I 121 I 0 -0.0631385
18 I 122 F 0 -0.0778454
19 V 20 R 0 0.306864
19 V 21 N 0 0.138422
19 V 22 L 0 0.209601
19 V 23 L 0 0.205491
19 V 24 K 0 0.158405
19 V 25 E 0 0.0865697
19 V 26 L 0 0.0995853
19 V 27 G 0 0.0583066
19 V 28 F 0 -0.0206669
19 V 29 N 0 -0.0255819
19 V 31 V 0 0.0287838
19 V 32 E 0 -0.0480456
19 V 33 E 0 0.0814232
19 V 34 A 0 -0.0508643
19 V 35 E 0 -0.0469142
19 V 36 D 0 -0.0299607
19 V 37 G 0 -0.0987191
19 V 38 V 0 -0.0349229
19 V 39 D 0 -0.0538077
19 V 40 A 0 -0.068536
19 V 41 L 0 -0.116518
19 V 42 N 0 -0.0666169
19 V 43 K 0 -0.0924084
19 V 44 L 0 -0.090342
19 V 45 Q 0 -0.0823689
19 V 46 A 0 -0.0756446
19 V 47 G 0 -0.0840786
19 V 48 G 0 -0.0526897
19 V 49 Y 0 -0.0846817
19 V 50 G 0 -0.0706927
19 V 51 F 0 -0.00553057
19 V 52 V 0 -0.101042
19 V 53 I 0 0.13689
19 V 54 S 0 -0.121946
19 V 55 D 0 -0.0141719
19 V 56 W 0 -0.0651901
19 V 57 N 0 0.0254481
19 V 58 M 0 -0.0948544
19 V 59 P 0 -0.0422025
19 V 60 N 0 -0.143032
19 V 61 M 0 -0.0786966
19 V 62 D 0 -0.0184593
19 V 63 G 0 -0.0624324
19 V 64 L 0 -0.0945684
19 V 65 E 0 -0.0950067
19 V 66 L 0 -0.0931057
19 V 67 L 0 -0.114465
19 V 68 K 0 -0.112462
19 V 69 T 0 -0.126451
19 V 70 I 0 -0.0773065
19 V 71 R 0 -0.0728608
19 V 72 A 0 -0.0883764
19 V 73 D 0 -0.113978
19 V 74 G 0 -0.0421381
19 V 77 S 0 -0.0995833
19 V 78 A 0 -0.0727136
19 V 79 L 0 -0.0745647
19 V 80 P 0 -0.0165412
19 V 81 V 0 -0.101513
19 V 82 L 0 -0.0777831
19 V 83 M 0 -0.02932
19 V 84 V 0 0.558891
19 V 85 T 0 -0.0932163
19 V 86 A 0 -0.011539
19 V 87 E 0 0.03104
19 V 88 A 0 -0.0280611
19 V 89 K 0 0.0420952
19 V 90 K 0 -0.120386
19 V 91 E 0 -0.0465709
19 V 92 N 0 -0.0223918
19 V 93 I 0 -0.0736445
19 V 94 I 0 -0.023726
19 V 95 A 0 -0.0643629
19 V 96 A 0 0.00633023
19 V 97 A 0 -0.0944922
19 V 98 Q 0 -0.0339851
19 V 99 A 0 -0.0534007
19 V 100 G 0 -0.0619126
19 V 101 A 0 0.0337147
19 V 102 S 0 -0.0229795
19 V 103 G 0 -0.133775
19 V 104 Y 0 -0.0665136
19 V 105 V 0 0.0593379
19 V 106 V 0 0.0846928
19 V 107 K 0 -0.0130572
19 V 108 P 0 0.0204505
19 V 109 F 0 0.271498
19 V 110 T 0 0.0427067
19 V 111 A 0 0.0486188
19 V 112 A 0 -0.0741104
19 V 113 T 0 -0.0247807
19 V 114 L 0 0.398839
19 V 115 E 0 0.0524768
19 V 116 E 0 -0.0950798
19 V 117 K 0 -0.0704145
19 V 118 L 0 0.0770657
19 V 119 N 0 -0.0914309
19 V 120 K 0 -0.068571
19 V 121 I 0 -0.0486876
19 V 122 F 0 -0.085104
20 R 21 N 0 0.384412
20 R 22 L 0 0.137264
20 R 23 L 0 0.136923
20 R 24 K 0 1.03262
20 R 25 E 0 0.106763
20 R 26 L 0 0.00359131
20 R 27 G 0 0.0761636
20 R 28 F 0 -0.0206393
20 R 29 N 0 0.0723967
20 R 31 V 0 0.444291
20 R 32 E 0 0.0764056
20 R 33 E 0 1.39273
20 R 34 A 0 -0.0339685
20 R 35 E 0 0.069799
20 R 36 D 0 -0.0524449
20 R 37 G 0 -0.100476
20 R 38 V 0 -0.00102285
20 R 39 D 0 0.0067534
20 R 40 A 0 -0.113491
20 R 41 L 0 -0.0718795
20 R 42 N 0 -0.0169816
20 R 43 K 0 -0.0207945
20 R 44 L 0 -0.0801949
20 R 45 Q 0 -0.0051565
20 R 46 A 0 0.0059526
20 R 47 G 0 0.00449794
20 R 48 G 0 0.0102209
20 R 49 Y 0 -0.0657071
20 R 50 G 0 -0.0574064
20 R 51 F 0 -0.0940764
20 R 52 V 0 -0.0794104
20 R 53 I 0 -0.112388
20 R 54 S 0 -0.155192
20 R 55 D 0 -0.0363114
20 R 56 W 0 -0.137865
20 R 57 N 0 -0.0934828
20 R 58 M 0 -0.143403
20 R 59 P 0 -0.0599602
20 R 60 N 0 -0.101066
20 R 61 M 0 -0.0807621
20 R 62 D 0 -0.0919273
20 R 63 G 0 -0.0469774
20 R 64 L 0 -0.122216
20 R 65 E 0 -0.0634687
20 R 66 L 0 -0.124936
20 R 67 L 0 -0.082828
20 R 68 K 0 -0.0254515
20 R 69 T 0 -0.0382619
20 R 70 I 0 -0.0789907
20 R 71 R 0 -0.101402
20 R 72 A 0 -0.0134151
20 R 73 D 0 -0.0277325
20 R 74 G 0 -0.0917112
20 R 77 S 0 -0.0692512
20 R 78 A 0 -0.0186112
20 R 79 L 0 -0.0949106
20 R 80 P 0 -0.036142
20 R 81 V 0 -0.0820837
20 R 82 L 0 -0.0372696
20 R 83 M 0 -0.132805
20 R 84 V 0 -0.0538833
20 R 85 T 0 -0.112346
20 R 86 A 0 -0.0920661
20 R 87 E 0 -0.111419
20 R 88 A 0 -0.0230737
20 R 89 K 0 -0.0979589
20 R 90 K 0 -0.109732
20 R 91 E 0 -0.0695219
20 R 92 N 0 -0.103619
20 R 93 I 0 -0.103576
20 R 94 I 0 -0.119701
20 R 95 A 0 -0.0537508
20 R 96 A 0 -0.119988
20 R 97 A 0 -0.0527695
20 R 98 Q 0 -0.0451375
20 R 99 A 0 -0.064033
20 R 100 G 0 -0.0818288
20 R 101 A 0 -0.0960072
20 R 102 S 0 -0.0808463
20 R 103 G 0 -0.120132
20 R 104 Y 0 -0.137045
20 R 105 V 0 -0.0594046
20 R 106 V 0 -0.0539527
20 R 107 K 0 -0.046856
20 R 108 P 0 -0.118516
20 R 109 F 0 -0.0684434
20 R 110 T 0 -0.0482665
20 R 111 A 0 -0.0754615
20 R 112 A 0 -0.0518753
20 R 113 T 0 -0.076461
20 R 114 L 0 -0.0600266
20 R 115 E 0 -0.050364
20 R 116 E 0 -0.0596336
20 R 117 K 0 -0.111027
20 R 118 L 0 -0.108449
20 R 119 N 0 -0.0585163
20 R 120 K 0 -0.0760035
20 R 121 I 0 -0.0827061
20 R 122 F 0 -0.0568744
21 N 22 L 0 0.476198
21 N 23 L 0 0.123448
21 N 24 K 0 0.303369
21 N 25 E 0 0.493086
21 N 26 L 0 0.0920034
21 N 27 G 0 -0.0110711
21 N 28 F 0 0.000629169
21 N 29 N 0 0.0380119
21 N 31 V 0 -0.0178467
21 N 32 E 0 -0.0734768
21 N 33 E 0 0.0292125
21 N 34 A 0 -0.051512
21 N 35 E 0 -0.00544349
21 N 36 D 0 -0.079287
21 N 37 G 0 -0.0924134
21 N 38 V 0 -0.0191474
21 N 39 D 0 -0.0828131
21 N 40 A 0 -0.059502
21 N 41 L 0 -0.0505908
21 N 42 N 0 -0.0319451
21 N 43 K 0 -0.0581596
21 N 44 L 0 -0.0965472
21 N 45 Q 0 -0.061503
21 N 46 A 0 -0.0382269
21 N 47 G 0 -0.0456774
21 N 48 G 0 0.0142181
21 N 49 Y 0 -0.0663836
21 N 50 G 0 0.00936651
21 N 51 F 0 -0.0264079
21 N 52 V 0 -0.0982495
21 N 53 I 0 -0.0564132
21 N 54 S 0 -0.131523
21 N 55 D 0 -0.062743
21 N 56 W 0 -0.103435
21 N 57 N 0 -0.00473602
21 N 58 M 0 -0.120195
21 N 59 P 0 -0.05307
21 N 60 N 0 -0.0853758
21 N 61 M 0 -0.113079
21 N 62 D 0 0.00230046
21 N 63 G 0 -0.0978714
21 N 64 L 0 -0.0110376
21 N 65 E 0 -0.0710282
21 N 66 L 0 -0.0956305
21 N 67 L 0 -0.0653782
21 N 68 K 0 0.0361458
21 N 69 T 0 -0.0721974
21 N 70 I 0 -0.053457
21 N 71 R 0 -0.105951
21 N 72 A 0 0.00493831
21 N 73 D 0 -0.0234948
21 N 74 G 0 -0.0210143
21 N 77 S 0 -0.0560619
21 N 78 A 0 -0.0531531
21 N 79 L 0 -0.078215
21 N 80 P 0 -0.0530529
21 N 81 V 0 -0.0199171
21 N 82 L 0 -0.0551054
21 N 83 M 0 -0.0709024
21 N 84 V 0 0.0594601
21 N 85 T 0 -0.0231848
21 N 86 A 0 -0.0734736
21 N 87 E 0 -0.054669
21 N 88 A 0 0.0547457
21 N 89 K 0 -0.0203498
21 N 90 K 0 0.00808026
21 N 91 E 0 0.0194183
21 N 92 N 0 -0.0752974
21 N 93 I 0 0.0305633
21 N 94 I 0 -0.00530273
21 N 95 A 0 -0.0338096
21 N 96 A 0 -0.0978873
21 N 97 A 0 -0.0744985
21 N 98 Q 0 0.0139871
21 N 99 A 0 -0.0533511
21 N 100 G 0 -0.0718881
21 N 101 A 0 -0.122547
21 N 102 S 0 -0.0186111
21 N 103 G 0 -0.046565
21 N 104 Y 0 0.0061701
21 N 105 V 0 0.0642932
21 N 106 V 0 -0.0202915
21 N 107 K 0 -0.120995
21 N 108 P 0 -0.0355054
21 N 109 F 0 -0.026978
21 N 110 T 0 0.0138651
21 N 111 A 0 0.184958
21 N 112 A 0 0.0806727
21 N 113 T 0 -0.0517341
21 N 114 L 0 -0.106801
21 N 115 E 0 0.0187273
21 N 116 E 0 0.010559
21 N 117 K 0 -0.111857
21 N 118 L 0 -0.0896265
21 N 119 N 0 -0.0332812
21 N 120 K 0 -0.00716281
21 N 121 I 0 -0.0233034
21 N 122 F 0 -0.0415864
22 L 23 L 0 0.185891
22 L 24 K 0 0.142494
22 L 25 E 0 0.260141
22 L 26 L 0 0.392926
22 L 27 G 0 0.0377974
22 L 28 F 0 0.016361
22 L 29 N 0 0.0444971
22 L 31 V 0 -0.000423908
22 L 32 E 0 -0.115142
22 L 33 E 0 -0.0490817
22 L 34 A 0 -0.104709
22 L 35 E 0 -0.0692359
22 L 36 D 0 -0.107905
22 L 37 G 0 -0.140958
22 L 38 V 0 -0.0950005
22 L 39 D 0 -0.0993586
22 L 40 A 0 -0.0576771
22 L 41 L 0 -0.0464196
22 L 42 N 0 -0.069162
22 L 43 K 0 -0.116965
22 L 44 L 0 -0.0204234
22 L 45 Q 0 0.00274998
22 L 46 A 0 -0.0494013
22 L 47 G 0 -0.0611368
22 L 48 G 0 -0.0684142
22 L 49 Y 0 -0.0867806
22 L 50 G 0 -0.0218543
22 L 51 F 0 -0.00289813
22 L 52 V 0 -0.128063
22 L 53 I 0 -0.0139985
22 L 54 S 0 -0.0668774
22 L 55 D 0 -0.0718892
22 L 56 W 0 0.0458949
22 L 57 N 0 0.0420574
22 L 58 M 0 -0.0540605
22 L 59 P 0 -0.101106
22 L 60 N 0 -0.112663
22 L 61 M 0 -0.0804566
22 L 62 D 0 -0.039245
22 L 63 G 0 -0.0803992
22 L 64 L 0 -0.0374825
22 L 65 E 0 -0.0906162
22 L 66 L 0 -0.0686087
22 L 67 L 0 -0.0665096
22 L 68 K 0 -0.106109
22 L 69 T 0 -0.0362779
22 L 70 I 0 -0.150255
22 L 71 R 0 -0.0393736
22 L 72 A 0 -0.0720943
22 L 73 D 0 -0.0773583
22 L 74 G 0 0.0128294
22 L 77 S 0 -0.0947
22 L 78 A 0 -0.0494087
22 L 79 L 0 -0.0919209
22 L 80 P 0 -0.0934685
22 L 81 V 0 -0.052939
22 L 82 L 0 -0.0128524
22 L 83 M 0 -0.0483231
22 L 84 V 0 -0.0230372
22 L 85 T 0 -0.0599835
22 L 86 A 0 -0.0437285
22 L 87 E 0 0.0650646
22 L 88 A 0 0.00699133
22 L 89 K 0 0.0267614
22 L 90 K 0 0.0218444
22 L 91 E 0 -0.00351951
22 L 92 N 0 -0.0252726
22 L 93 I 0 -0.0472046
22 L 94 I 0 0.0767193
22 L 95 A 0 -0.0382057
22 L 96 A 0 -0.0507502
22 L 97 A 0 0.0267031
22 L 98 Q 0 -0.0129865
22 L 99 A 0 0.0211012
22 L 100 G 0 -0.0956991
22 L 101 A 0 -0.0606788
22 L 102 S 0 -0.0640629
22 L 103 G 0 -0.0423222
22 L 104 Y 0 0.0264558
22 L 105 V 0 0.0441126
22 L 106 V 0 0.05984
22 L 107 K 0 -0.0804864
22 L 108 P 0 -0.0468736
22 L 109 F 0 0.00144139
22 L 110 T 0 0.0910031
22 L 111 A 0 0.910354
22 L 112 A 0 0.0437479
22 L 113 T 0 -0.0284931
22 L 114 L 0 0.130374
22 L 115 E 0 0.260954
22 L 116 E 0 -0.00874255
22 L 117 K 0 -0.0621546
22 L 118 L 0 0.0605406
22 L 119 N 0 -0.0337597
22 L 120 K 0 -0.00214622
22 L 121 I 0 -0.107352
22 L 122 F 0 -0.125805
23 L 24 K 0 0.314931
23 L 25 E 0 0.191659
23 L 26 L 0 0.148084
23 L 27 G 0 0.136942
23 L 28 F 0 0.360751
23 L 29 N 0 0.0700296
23 L 31 V 0 0.300481
23 L 32 E 0 0.0352795
23 L 33 E 0 -0.0237778
23 L 34 A 0 -0.0249088
23 L 35 E 0 -0.0523321
23 L 36 D 0 0.00125459
23 L 37 G 0 -0.0351362
23 L 38 V 0 -0.0142344
23 L 39 D 0 0.0189168
23 L 40 A 0 -0.0182525
23 L 41 L 0 -0.0474399
23 L 42 N 0 -0.0202198
23 L 43 K 0 -0.0113092
23 L 44 L 0 -0.0974606
23 L 45 Q 0 -0.0653112
23 L 46 A 0 -0.0583884
23 L 47 G 0 -0.074102
23 L 48 G 0 -0.0624568
23 L 49 Y 0 -0.0332126
23 L 50 G 0 0.0328665
23 L 51 F 0 0.0891465
23 L 52 V 0 0.00958834
23 L 53 I 0 0.0561356
23 L 54 S 0 -0.0398309
23 L 55 D 0 0.067918
23 L 56 W 0 -0.0772143
23 L 57 N 0 -0.0887455
23 L 58 M 0 -0.0673536
23 L 59 P 0 -0.0319811
23 L 60 N 0 -0.0275392
23 L 61 M 0 -0.110838
23 L 62 D 0 -0.0598239
23 L 63 G 0 0.0182925
23 L 64 L 0 -0.0872158
23 L 65 E 0 -0.0516042
23 L 66 L 0 -0.0975692
23 L 67 L 0 -0.0814897
23 L 68 K 0 -0.0748156
23 L 69 T 0 -0.0997483
23 L 70 I 0 -0.0271616
23 L 71 R 0 -0.0646717
23 L 72 A 0 -0.0567493
23 L 73 D 0 -0.125982
23 L 74 G 0 -0.152837
23 L 77 S 0 -0.117072
23 L 78 A 0 -0.0455485
23 L 79 L 0 -0.0831272
23 L 80 P 0 0.0417021
23 L 81 V 0 -0.0069285
23 L 82 L 0 0.0867452
23 L 83 M 0 -0.0841508
23 L 84 V 0 0.0347502
23 L 85 T 0 0.013136
23 L 86 A 0 -0.0775511
23 L 87 E 0 -0.110348
23 L 88 A 0 -0.046171
23 L 89 K 0 -0.0954234
23 L 90 K 0 0.0225402
23 L 91 E 0 -0.0899057
23 L 92 N 0 -0.0691792
23 L 93 I 0 -0.0922357
23 L 94 I 0 -0.0734465
23 L 95 A 0 -0.101297
23 L 96 A 0 -0.117288
23 L 97 A 0 -0.0916522
23 L 98 Q 0 -0.0217917
23 L 99 A 0 -0.053569
23 L 100 G 0 -0.0295474
23 L 101 A 0 -0.110434
23 L 102 S 0 -0.0698831
23 L 103 G 0 -0.0354708
23 L 104 Y 0 -0.0947084
23 L 105 V 0 0.0678248
23 L 106 V 0 -0.0773966
23 L 107 K 0 0.0199253
23 L 108 P 0 -0.0615216
23 L 109 F 0 -0.0257663
23 L 110 T 0 -0.063954
23 L 111 A 0 0.0187086
23 L 112 A 0 -0.0680397
23 L 113 T 0 -0.0454087
23 L 114 L 0 0.0946472
23 L 115 E 0 0.167724
23 L 116 E 0 -0.0896329
23 L 117 K 0 -0.0745467
23 L 118 L 0 0.563824
23 L 119 N 0 -0.0450663
23 L 120 K 0 -0.0851707
23 L 121 I 0 -0.0584152
23 L 122 F 0 0.00647357
24 K 25 E 0 0.371658
24 K 26 L 0 0.229544
24 K 27 G 0 0.279973
24 K 28 F 0 0.147765
24 K 29 N 0 0.31021
24 K 31 V 0 0.321617
24 K 32 E 0 0.078479
24 K 33 E 0 0.0565117
24 K 34 A 0 -0.0399588
24 K 35 E 0 0.0209773
24 K 36 D 0 -0.0203663
24 K 37 G 0 -0.0773893
24 K 38 V 0 0.0188196
24 K 39 D 0 -0.00509933
24 K 40 A 0 -0.067825
24 K 41 L 0 -0.0269215
24 K 42 N 0 0.0346783
24 K 43 K 0 -0.0214296
24 K 44 L 0 -0.0594448
24 K 45 Q 0 0.0219755
24 K 46 A 0 0.0595133
24 K 47 G 0 -0.014396
24 K 48 G 0 0.0228576
24 K 49 Y 0 -0.0619122
24 K 50 G 0 0.00415162
24 K 51 F 0 -0.0431912
24 K 52 V 0 -0.0602403
24 K 53 I 0 -0.0423772
24 K 54 S 0 -0.13823
24 K 55 D 0 0.00305883
24 K 56 W 0 -0.118541
24 K 57 N 0 -0.0971232
24 K 58 M 0 -0.0755532
24 K 59 P 0 -0.0314546
24 K 60 N 0 -0.0460985
24 K 61 M 0 -0.0666113
24 K 62 D 0 -0.0619303
24 K 63 G 0 -0.0380894
24 K 64 L 0 -0.0522709
24 K 65 E 0 -0.0555541
24 K 66 L 0 -0.138402
24 K 67 L 0 -0.0488634
24 K 68 K 0 -0.00699676
24 K 69 T 0 -0.040379
24 K 70 I 0 -0.0834144
24 K 71 R 0 -0.0600978
24 K 72 A 0 0.0290363
24 K 73 D 0 -0.016756
24 K 74 G 0 -0.0517657
24 K 77 S 0 -0.0355577
24 K 78 A 0 -0.00433219
24 K 79 L 0 -0.0914786
24 K 80 P 0 -0.0126568
24 K 81 V 0 0.0188884
24 K 82 L 0 -0.0581864
24 K 83 M 0 -0.129826
24 K 84 V 0 -0.0935392
24 K 85 T 0 0.00728463
24 K 86 A 0 -0.0169237
24 K 87 E 0 -0.0681421
24 K 88 A 0 -0.0368031
24 K 89 K 0 -0.0667276
24 K 90 K 0 -0.0161205
24 K 91 E 0 -0.048532
24 K 92 N 0 -0.0475322
24 K 93 I 0 -0.0850842
24 K 94 I 0 -0.0344428
24 K 95 A 0 -0.0561969
24 K 96 A 0 -0.0931636
24 K 97 A 0 -0.0920651
24 K 98 Q 0 -0.025502
24 K 99 A 0 -0.0755616
24 K 100 G 0 -0.0414001
24 K 101 A 0 -0.148091
24 K 102 S 0 -0.0876243
24 K 103 G 0 -0.113625
24 K 104 Y 0 -0.11402
24 K 105 V 0 -0.0572574
24 K 106 V 0 -0.0306322
24 K 107 K 0 -0.0102879
24 K 108 P 0 -0.0228412
24 K 109 F 0 -0.0544716
24 K 110 T 0 -0.0223906
24 K 111 A 0 -0.00974202
24 K 112 A 0 -0.0351547
24 K 113 T 0 -0.0600403
24 K 114 L 0 -0.0600553
24 K 115 E 0 -0.00357795
24 K 116 E 0 -0.0392834
24 K 117 K 0 -0.116633
24 K 118 L 0 -0.0647938
24 K 119 N 0 -0.0523051
24 K 120 K 0 -0.0953176
24 K 121 I 0 -0.12793
24 K 122 F 0 -0.0176828
25 E 26 L 0 0.53468
25 E 27 G 0 0.22854
25 E 28 F 0 0.0917069
25 E 29 N 0 0.094324
25 E 31 V 0 0.10739
25 E 32 E 0 -0.0631641
25 E 33 E 0 -0.00333573
25 E 34 A 0 -0.0244982
25 E 35 E 0 -0.028094
25 E 36 D 0 -0.0483731
25 E 37 G 0 -0.0629705
25 E 38 V 0 0.00513614
25 E 39 D 0 -0.0174214
25 E 40 A 0 -0.0174351
25 E 41 L 0 -0.0629188
25 E 42 N 0 0.0403621
25 E 43 K 0 -0.0493193
25 E 44 L 0 0.0212201
25 E 45 Q 0 0.0337609
25 E 46 A 0 -0.00236016
25 E 47 G 0 -0.0557676
25 E 48 G 0 0.00815295
25 E 49 Y 0 -0.122717
25 E 50 G 0 -0.00866836
25 E 51 F 0 -0.0152854
25 E 52 V 0 -0.0676437
25 E 53 I 0 -0.0642105
25 E 54 S 0 -0.0831605
25 E 55 D 0 -0.0479562
25 E 56 W 0 -0.0667976
25 E 57 N 0 0.0112233
25 E 58 M 0 -0.0586657
25 E 59 P 0 -0.0795139
25 E 60 N 0 -0.0878981
25 E 61 M 0 -0.0991431
25 E 62 D 0 -0.102364
25 E 63 G 0 -0.0797
25 E 64 L 0 0.0215949
25 E 65 E 0 -0.0326469
25 E 66 L 0 -0.11287
25 E 67 L 0 -0.0944323
25 E 68 K 0 -0.0126296
25 E 69 T 0 -0.00214784
25 E 70 I 0 -0.0942836
25 E 71 R 0 -0.0957134
25 E 72 A 0 -0.0260132
25 E 73 D 0 -0.0431034
25 E 74 G 0 -0.0561042
25 E 77 S 0 -0.0417371
25 E 78 A 0 -0.0121453
25 E 79 L 0 -0.0605142
25 E 80 P 0 -0.0342582
25 E 81 V 0 -0.0812674
25 E 82 L 0 -0.0476904
25 E 83 M 0 -0.0782123
25 E 84 V 0 -0.0933945
25 E 85 T 0 -0.0573007
25 E 86 A 0 -0.0212153
25 E 87 E 0 -0.00628482
25 E 88 A 0 -0.0045702
25 E 89 K 0 -0.00836682
25 E 90 K 0 0.0549742
25 E 91 E 0 0.0704235
25 E 92 N 0 -0.0216184
25 E 93 I 0 -0.00847694
25 E 94 I 0 -0.0682567
25 E 95 A 0 0.00700537
25 E 96 A 0 -0.0503036
25 E 97 A 0 -0.0351029
25 E 98 Q 0 -0.0303794
25 E 99 A 0 -0.0458838
25 E 100 G 0 -0.0593622
25 E 101 A 0 -0.0614577
25 E 102 S 0 -0.0750779
25 E 103 G 0 -0.0875478
25 E 104 Y 0 -0.00359107
25 E 105 V 0 -0.0513858
25 E 106 V 0 -0.0456231
25 E 107 K 0 -0.083359
25 E 108 P 0 -0.0552102
25 E 109 F 0 -0.0881618
25 E 110 T 0 0.0454738
25 E 111 A 0 0.258048
25 E 112 A 0 0.0852442
25 E 113 T 0 -0.12003
25 E 114 L 0 -0.00986187
25 E 115 E 0 0.112233
25 E 116 E 0 -0.0342325
25 E 117 K 0 -0.072014
25 E 118 L 0 -0.0973685
25 E 119 N 0 0.0320959
25 E 120 K 0 -0.0238339
25 E 121 I 0 -0.0727577
25 E 122 F 0 -0.0470778
26 L 27 G 0 0.871766
26 L 28 F 0 0.447976
26 L 29 N 0 0.0830129
26 L 31 V 0 0.139545
26 L 32 E 0 -0.0361712
26 L 33 E 0 -0.0802858
26 L 34 A 0 -0.0574909
26 L 35 E 0 -0.0594653
26 L 36 D 0 -0.104008
26 L 37 G 0 -0.0840342
26 L 38 V 0 -0.0798689
26 L 39 D 0 -0.065198
26 L 40 A 0 -0.0432086
26 L 41 L 0 -0.0668883
26 L 42 N 0 -0.0477431
26 L 43 K 0 -0.0510872
26 L 44 L 0 -0.0837068
26 L 45 Q 0 -0.104654
26 L 46 A 0 -0.0422706
26 L 47 G 0 -0.0188425
26 L 48 G 0 -0.0250078
26 L 49 Y 0 -0.0501378
26 L 50 G 0 -0.0526996
26 L 51 F 0 -0.0586793
26 L 52 V 0 -0.107925
26 L 53 I 0 0.062845
26 L 54 S 0 -0.0845723
26 L 55 D 0 -0.107836
26 L 56 W 0 -0.034448
26 L 57 N 0 -0.00146096
26 L 58 M 0 -0.135749
26 L 59 P 0 -0.0477054
26 L 60 N 0 -0.1217
26 L 61 M 0 -0.0505109
26 L 62 D 0 -0.106656
26 L 63 G 0 -0.107496
26 L 64 L 0 -0.111386
26 L 65 E 0 -0.0392252
26 L 66 L 0 -0.12332
26 L 67 L 0 -0.0168554
26 L 68 K 0 -0.0617135
26 L 69 T 0 -0.0627217
26 L 70 I 0 -0.115426
26 L 71 R 0 -0.0874548
26 L 72 A 0 -0.0468962
26 L 73 D 0 -0.0594106
26 L 74 G 0 -0.0526657
26 L 77 S 0 -0.0525683
26 L 78 A 0 -0.00236653
26 L 79 L 0 -0.0611209
26 L 80 P 0 -0.087485
26 L 81 V 0 -0.037505
26 L 82 L 0 -0.0744977
26 L 83 M 0 -0.0930026
26 L 84 V 0 -0.0156116
26 L 85 T 0 -0.129719
26 L 86 A 0 -0.0434544
26 L 87 E 0 0.00179413
26 L 88 A 0 0.0303411
26 L 89 K 0 -0.0535227
26 L 90 K 0 -0.0547427
26 L 91 E 0 -0.00943386
26 L 92 N 0 -0.0376031
26 L 93 I 0 -0.0755135
26 L 94 I 0 -0.00338951
26 L 95 A 0 -0.03784
26 L 96 A 0 -0.105406
26 L 97 A 0 -0.0334302
26 L 98 Q 0 -0.0809984
26 L 99 A 0 -0.0510007
26 L 100 G 0 -0.0506394
26 L 101 A 0 0.00560472
26 L 102 S 0 -0.0555079
26 L 103 G 0 -0.0682535
26 L 104 Y 0 -0.0467673
26 L 105 V 0 -0.0393163
26 L 106 V 0 -0.0921722
26 L 107 K 0 -0.127351
26 L 108 P 0 -0.0327352
26 L 109 F 0 0.0186841
26 L 110 T 0 0.0746931
26 L 111 A 0 0.241574
26 L 112 A 0 0.0785671
26 L 113 T 0 0.0301471
26 L 114 L 0 0.0121328
26 L 115 E 0 1.02153
26 L 116 E 0 -0.00126674
26 L 117 K 0 -0.0348295
26 L 118 L 0 0.209867
26 L 119 N 0 0.502185
26 L 120 K 0 -0.0241262
26 L 121 I 0 -0.0978621
26 L 122 F 0 -0.0622892
27 G 28 F 0 0.662958
27 G 29 N 0 0.229091
27 G 31 V 0 0.374053
27 G 32 E 0 0.0369555
27 G 33 E 0 0.022467
27 G 34 A 0 -0.0237661
27 G 35 E 0 0.00259293
27 G 36 D 0 -0.0115574
27 G 37 G 0 -0.079984
27 G 38 V 0 0.000897661
27 G 39 D 0 -0.0155576
27 G 40 A 0 -0.0888648
27 G 41 L 0 -0.0496456
27 G 42 N 0 0.00462022
27 G 43 K 0 0.00745338
27 G 44 L 0 -0.0507711
27 G 45 Q 0 -0.0280135
27 G 46 A 0 -0.000919586
27 G 47 G 0 -0.0465888
27 G 48 G 0 -0.00220181
27 G 49 Y 0 -0.0601829
27 G 50 G 0 -0.00488407
27 G 51 F 0 0.00937984
27 G 52 V 0 -0.0119788
27 G 53 I 0 0.00137362
27 G 54 S 0 -0.0614108
27 G 55 D 0 0.0196742
27 G 56 W 0 -0.0785717
27 G 57 N 0 -0.116061
27 G 58 M 0 -0.072515
27 G 59 P 0 -0.0494116
27 G 60 N 0 -0.0651449
27 G 61 M 0 -0.0804681
27 G 62 D 0 -0.0567143
27 G 63 G 0 -0.0363
27 G 64 L 0 -0.0831569
27 G 65 E 0 -0.0499851
27 G 66 L 0 -0.060131
27 G 67 L 0 -0.0572336
27 G 68 K 0 -0.0373539
27 G 69 T 0 -0.0581089
27 G 70 I 0 -0.0462952
27 G 71 R 0 -0.0133262
27 G 72 A 0 -0.0106488
27 G 73 D 0 -0.0482607
27 G 74 G 0 -0.0517095
27 G 77 S 0 -0.062038
27 G 78 A 0 -0.000668212
27 G 79 L 0 -0.0524325
27 G 80 P 0 -0.0619624
27 G 81 V 0 -0.000950294
27 G 82 L 0 -0.0347495
27 G 83 M 0 -0.0800515
27 G 84 V 0 -0.0252599
27 G 85 T 0 -0.0632476
27 G 86 A 0 -0.0667106
27 G 87 E 0 -0.113181
27 G 88 A 0 -0.0367013
27 G 89 K 0 -0.0831734
27 G 90 K 0 -0.069289
27 G 91 E 0 -0.0235555
27 G 92 N 0 -0.0497003
27 G 93 I 0 0.0187193
27 G 94 I 0 -0.0390011
27 G 95 A 0 -0.0810232
27 G 96 A 0 -0.0862245
27 G 97 A 0 0.0289026
27 G 98 Q 0 -0.0357656
27 G 99 A 0 -0.068663
27 G 100 G 0 -0.013583
27 G 101 A 0 -0.0542593
27 G 102 S 0 -0.0870477
27 G 103 G 0 -0.0884915
27 G 104 Y 0 -0.0724157
27 G 105 V 0 -0.0257162
27 G 106 V 0 -0.0615569
27 G 107 K 0 -0.0438373
27 G 108 P 0 0.0654704
27 G 109 F 0 0.021701
27 G 110 T 0 -0.051031
27 G 111 A 0 0.0122281
27 G 112 A 0 -0.0580937
27 G 113 T 0 0.0153367
27 G 114 L 0 -0.00465084
27 G 115 E 0 0.0767858
27 G 116 E 0 -0.0647143
27 G 117 K 0 -0.0844326
27 G 118 L 0 0.0468153
27 G 119 N 0 0.258316
27 G 120 K 0 -0.0342789
27 G 121 I 0 -0.117755
27 G 122 F 0 0.0456153
28 F 29 N 0 0.440955
28 F 31 V 0 0.285254
28 F 32 E 0 0.0973435
28 F 33 E 0 0.0219926
28 F 34 A 0 -0.0645327
28 F 35 E 0 -0.063566
28 F 36 D 0 -0.0487942
28 F 37 G 0 0.000936642
28 F 38 V 0 -0.0565904
28 F 39 D 0 -0.0760677
28 F 40 A 0 -0.0860163
28 F 41 L 0 -0.068725
28 F 42 N 0 -0.0546355
28 F 43 K 0 -0.0683862
28 F 44 L 0 -0.0271269
28 F 45 Q 0 -0.062073
28 F 46 A 0 -0.0525964
28 F 47 G 0 -0.0178431
28 F 48 G 0 -0.052628
28 F 49 Y 0 0.0119567
28 F 50 G 0 0.0949097
28 F 51 F 0 0.0543623
28 F 52 V 0 -0.0601454
28 F 53 I 0 -0.0120639
28 F 54 S 0 -0.0501607
28 F 55 D 0 -0.0489434
28 F 56 W 0 -0.0639253
28 F 57 N 0 0.039666
28 F 58 M 0 -0.134618
28 F 59 P 0 -0.0131555
28 F 60 N 0 -0.115935
28 F 61 M 0 -0.0773704
28 F 62 D 0 -0.125832
28 F 63 G 0 -0.0599404
28 F 64 L 0 -0.0164064
28 F 65 E 0 -0.0744077
28 F 66 L 0 -0.0797742
28 F 67 L 0 -0.136407
28 F 68 K 0 -0.0664094
28 F 69 T 0 -0.121009
28 F 70 I 0 -0.0730351
28 F 71 R 0 -0.11356
28 F 72 A 0 -0.0693675
28 F 73 D 0 -0.108184
28 F 74 G 0 -0.103132
28 F 77 S 0 -0.119861
28 F 78 A 0 -0.0647981
28 F 79 L 0 -0.0693135
28 F 80 P 0 -0.0617534
28 F 81 V 0 -0.0301397
28 F 82 L 0 -0.078412
28 F 83 M 0 -0.10859
28 F 84 V 0 -0.0363728
28 F 85 T 0 -0.126805
28 F 86 A 0 0.0215466
28 F 87 E 0 -0.0265308
28 F 88 A 0 -0.00992135
28 F 89 K 0 -0.016414
28 F 90 K 0 -0.092234
28 F 91 E 0 -0.101676
28 F 92 N 0 -0.0362694
28 F 93 I 0 -0.0978946
28 F 94 I 0 -0.0467794
28 F 95 A 0 -0.132774
28 F 96 A 0 0.0111898
28 F 97 A 0 -0.0916057
28 F 98 Q 0 -0.0278835
28 F 99 A 0 -0.0852147
28 F 100 G 0 -0.0595567
28 F 101 A 0 -0.0303779
28 F 102 S 0 -0.0159493
28 F 103 G 0 -0.0691687
28 F 104 Y 0 0.0714589
28 F 105 V 0 -0.0919144
28 F 106 V 0 -0.0290719
28 F 107 K 0 -0.059513
28 F 108 P 0 -0.0489651
28 F 109 F 0 0.0231577
28 F 110 T 0 -0.0236576
28 F 111 A 0 -0.0155616
28 F 112 A 0 -0.0845046
28 F 113 T 0 -0.0656991
28 F 114 L 0 -0.0757768
28 F 115 E 0 0.411948
28 F 116 E 0 0.0801625
28 F 117 K 0 -0.0277189
28 F 118 L 0 0.0616607
28 F 119 N 0 0.467579
28 F 120 K 0 -0.053535
28 F 121 I 0 -0.0284826
28 F 122 F 0 0.110311
29 N 31 V 0 0.289511
29 N 32 E 0 0.518184
29 N 33 E 0 0.0960232
29 N 34 A 0 0.0128672
29 N 35 E 0 0.081798
29 N 36 D 0 -0.0114007
29 N 37 G 0 -0.0509264
29 N 38 V 0 0.0452322
29 N 39 D 0 0.0669675
29 N 40 A 0 -0.0651645
29 N 41 L 0 0.0204555
29 N 42 N 0 0.0836756
29 N 43 K 0 0.0419738
29 N 44 L 0 -0.0442629
29 N 45 Q 0 0.0630637
29 N 46 A 0 0.0827838
29 N 47 G 0 0.219988
29 N 48 G 0 0.0611791
29 N 49 Y 0 0.0853154
29 N 50 G 0 0.0805379
29 N 51 F 0 -0.0463605
29 N 52 V 0 -0.0357937
29 N 53 I 0 -0.00714603
29 N 54 S 0 -0.108836
29 N 55 D 0 -0.00919877
29 N 56 W 0 -0.0721045
29 N 57 N 0 -0.0516093
29 N 58 M 0 -0.080885
29 N 59 P 0 -0.0565835
29 N 60 N 0 -0.0570721
29 N 61 M 0 -0.0757284
29 N 62 D 0 -0.0508492
29 N 63 G 0 -0.0350469
29 N 64 L 0 -0.0611816
29 N 65 E 0 -0.0374832
29 N 66 L 0 -0.117106
29 N 67 L 0 -0.142531
29 N 68 K 0 0.0105306
29 N 69 T 0 0.00857842
29 N 70 I 0 -0.0454214
29 N 71 R 0 -0.0420787
29 N 72 A 0 0.0422793
29 N 73 D 0 0.0096433
29 N 74 G 0 -0.0442051
29 N 77 S 0 -0.0334902
29 N 78 A 0 0.0425502
29 N 79 L 0 -0.0698504
29 N 80 P 0 -0.0948979
29 N 81 V 0 -0.0616576
29 N 82 L 0 -0.00484759
29 N 83 M 0 -0.122887
29 N 84 V 0 -0.109473
29 N 85 T 0 -0.0399123
29 N 86 A 0 -0.0904617
29 N 87 E 0 -0.0938549
29 N 88 A 0 -0.0613737
29 N 89 K 0 -0.102646
29 N 90 K 0 -0.0938882
29 N 91 E 0 -0.0446613
29 N 92 N 0 -0.107848
29 N 93 I 0 -0.0844431
29 N 94 I 0 -0.0759873
29 N 95 A 0 -0.0351016
29 N 96 A 0 -0.0749836
29 N 97 A 0 -0.0672264
29 N 98 Q 0 -0.033159
29 N 99 A 0 -0.0444627
29 N 100 G 0 -0.0486092
29 N 101 A 0 -0.105901
29 N 102 S 0 -0.110549
29 N 103 G 0 -0.11018
29 N 104 Y 0 -0.0997398
29 N 105 V 0 -0.0639769
29 N 106 V 0 -0.0636812
29 N 107 K 0 -0.0347706
29 N 108 P 0 -0.0852917
29 N 109 F 0 -0.118074
29 N 110 T 0 -0.0835378
29 N 111 A 0 -0.0719956
29 N 112 A 0 -0.00778858
29 N 113 T 0 -0.0720731
29 N 114 L 0 -0.0724185
29 N 115 E 0 -0.0257715
29 N 116 E 0 -0.0268294
29 N 117 K 0 -0.132656
29 N 118 L 0 -0.07694
29 N 119 N 0 -0.00622942
29 N 120 K 0 -0.0445446
29 N 121 I 0 -0.107329
29 N 122 F 0 -0.0176959
31 V 32 E 0 0.365236
31 V 33 E 0 0.533713
31 V 34 A 0 0.0793157
31 V 35 E 0 0.0472605
31 V 36 D 0 0.0464019
31 V 37 G 0 -0.0121207
31 V 38 V 0 -0.00592327
31 V 39 D 0 0.0278849
31 V 40 A 0 0.0216213
31 V 41 L 0 -0.0245155
31 V 42 N 0 -0.00165116
31 V 43 K 0 0.00483525
31 V 44 L 0 -0.0369866
31 V 45 Q 0 -0.0372753
31 V 46 A 0 -0.0347064
31 V 47 G 0 0.0049012
31 V 48 G 0 -0.0243881
31 V 49 Y 0 0.0542679
31 V 50 G 0 0.0775483
31 V 51 F 0 0.0327965
31 V 52 V 0 -0.0204476
31 V 53 I 0 -0.00289781
31 V 54 S 0 -0.070532
31 V 55 D 0 0.0234991
31 V 56 W 0 -0.0746271
31 V 57 N 0 -0.0799616
31 V 58 M 0 -0.0844858
31 V 59 P 0 -0.0311285
31 V 60 N 0 -0.0735293
31 V 61 M 0 -0.101249
31 V 62 D 0 -0.0397539
31 V 63 G 0 -0.0353435
31 V 64 L 0 -0.0968419
31 V 65 E 0 -0.0576238
31 V 66 L 0 -0.14972
31 V 67 L 0 -0.0943681
31 V 68 K 0 -0.0594217
31 V 69 T 0 -0.0572984
31 V 70 I 0 -0.05922
31 V 71 R 0 -0.0638069
31 V 72 A 0 -0.0627358
31 V 73 D 0 -0.044714
31 V 74 G 0 -0.0531124
31 V 77 S 0 -0.0742977
31 V 78 A 0 -0.0578453
31 V 79 L 0 -0.0525432
31 V 80 P 0 -0.0391779
31 V 81 V 0 -0.0487971
31 V 82 L 0 -0.0225236
31 V 83 M 0 -0.118066
31 V 84 V 0 -0.00714188
31 V 85 T 0 -0.0553031
31 V 86 A 0 -0.129537
31 V 87 E 0 -0.0968252
31 V 88 A 0 -0.0788735
31 V 89 K 0 -0.0835714
31 V 90 K 0 -0.0865874
31 V 91 E 0 -0.0508505
31 V 92 N 0 -0.119904
31 V 93 I 0 -0.0895494
31 V 94 I 0 -0.0907502
31 V 95 A 0 -0.102163
31 V 96 A 0 -0.111436
31 V 97 A 0 -0.0151956
31 V 98 Q 0 -0.0723222
31 V 99 A 0 -0.0614975
31 V 100 G 0 -0.0233235
31 V 101 A 0 -0.0959375
31 V 102 S 0 -0.0774174
31 V 103 G 0 -0.109281
31 V 104 Y 0 -0.047655
31 V 105 V 0 0.0164306
31 V 106 V 0 -0.106242
31 V 107 K 0 -0.0174521
31 V 108 P 0 -0.00985031
31 V 109 F 0 -0.0722834
31 V 110 T 0 -0.048208
31 V 111 A 0 -0.0927193
31 V 112 A 0 -0.0546938
31 V 113 T 0 -0.0762911
31 V 114 L 0 -0.0136742
31 V 115 E 0 0.00121297
31 V 116 E 0 -0.0625756
31 V 117 K 0 -0.130034
31 V 118 L 0 0.0271614
31 V 119 N 0 -0.05479
31 V 120 K 0 -0.0711065
31 V 121 I 0 -0.0352025
31 V 122 F 0 0.00941811
32 E 33 E 0 0.425236
32 E 34 A 0 0.416961
32 E 35 E 0 0.0566811
32 E 36 D 0 -0.0285955
32 E 37 G 0 -0.0787769
32 E 38 V 0 -0.0421472
32 E 39 D 0 0.0282944
32 E 40 A 0 0.0111279
32 E 41 L 0 -0.0328144
32 E 42 N 0 0.0163248
32 E 43 K 0 1.00614
32 E 44 L 0 0.0524534
32 E 45 Q 0 -0.0231027
32 E 46 A 0 0.125917
32 E 47 G 0 0.924011
32 E 48 G 0 0.129124
32 E 49 Y 0 1.76523
32 E 50 G 0 0.135596
32 E 51 F 0 -0.0262903
32 E 52 V 0 -0.0528294
32 E 53 I 0 -0.0754525
32 E 54 S 0 -0.119576
32 E 55 D 0 -0.0876242
32 E 56 W 0 -0.106127
32 E 57 N 0 -0.143723
32 E 58 M 0 -0.181249
32 E 59 P 0 -0.0541012
32 E 60 N 0 -0.1168
32 E 61 M 0 -0.152405
32 E 62 D 0 -0.141961
32 E 63 G 0 -0.114454
32 E 64 L 0 0.00386415
32 E 65 E 0 -0.0859911
32 E 66 L 0 -0.183065
32 E 67 L 0 -0.177977
32 E 68 K 0 -0.0743966
32 E 69 T 0 -0.0832552
32 E 70 I 0 -0.11383
32 E 71 R 0 -0.0204979
32 E 72 A 0 -0.0516904
32 E 73 D 0 -0.0763833
32 E 74 G 0 -0.0108177
32 E 77 S 0 -0.0264642
32 E 78 A 0 -0.0169219
32 E 79 L 0 -0.072489
32 E 80 P 0 0.104629
32 E 81 V 0 -0.0811792
32 E 82 L 0 -0.0855032
32 E 83 M 0 -0.213148
32 E 84 V 0 -0.150718
32 E 85 T 0 -0.120567
32 E 86 A 0 -0.115551
32 E 87 E 0 -0.0940671
32 E 88 A 0 -0.0658495
32 E 89 K 0 -0.140929
32 E 90 K 0 -0.110216
32 E 91 E 0 -0.103297
32 E 92 N 0 -0.0898339
32 E 93 I 0 -0.0358089
32 E 94 I 0 -0.126351
32 E 95 A 0 -0.132276
32 E 96 A 0 -0.127734
32 E 97 A 0 -0.146418
32 E 98 Q 0 -0.0909735
32 E 99 A 0 -0.109603
32 E 100 G 0 -0.122805
32 E 101 A 0 -0.105321
32 E 102 S 0 -0.0759378
32 E 103 G 0 -0.0840492
32 E 104 Y 0 -0.154174
32 E 105 V 0 -0.12193
32 E 106 V 0 -0.0164404
32 E 107 K 0 -0.103077
32 E 108 P 0 -0.139687
32 E 109 F 0 -0.132081
32 E 110 T 0 -0.096394
32 E 111 A 0 -0.117666
32 E 112 A 0 -0.112871
32 E 113 T 0 -0.137538
32 E 114 L 0 -0.147982
32 E 115 E 0 -0.140545
32 E 116 E 0 -0.137993
32 E 117 K 0 -0.0959305
32 E 118 L 0 -0.119877
32 E 119 N 0 -0.0944659
32 E 120 K 0 -0.146037
32 E 121 I 0 -0.129026
32 E 122 F 0 0.0694466
33 E 34 A 0 0.839051
33 E 35 E 0 0.547413
33 E 36 D 0 0.0535461
33 E 37 G 0 0.0821411
33 E 38 V 0 -0.0266991
33 E 39 D 0 0.0611309
33 E 40 A 0 -0.0305583
33 E 41 L 0 -0.0262306
33 E 42 N 0 -0.0114153
33 E 43 K 0 0.106898
33 E 44 L 0 -0.0952612
33 E 45 Q 0 -0.0757277
33 E 46 A 0 -0.0408508
33 E 47 G 0 -0.0191713
33 E 48 G 0 -0.0267164
33 E 49 Y 0 0.0604481
33 E 50 G 0 -0.0333487
33 E 51 F 0 -0.0643358
33 E 52 V 0 -0.065031
33 E 53 I 0 -0.0610058
33 E 54 S 0 -0.145414
33 E 55 D 0 -0.10641
33 E 56 W 0 -0.0971783
33 E 57 N 0 -0.0495549
33 E 58 M 0 -0.0591624
33 E 59 P 0 -0.0753894
33 E 60 N 0 -0.070122
33 E 61 M 0 -0.0971572
33 E 62 D 0 -0.0902918
33 E 63 G 0 -0.0642005
33 E 64 L 0 -0.11233
33 E 65 E 0 -0.105755
33 E 66 L 0 -0.157931
33 E 67 L 0 -0.126118
33 E 68 K 0 -0.102124
33 E 69 T 0 -0.103127
33 E 70 I 0 -0.0792514
33 E 71 R 0 -0.14601
33 E 72 A 0 -0.0509242
33 E 73 D 0 -0.114557
33 E 74 G 0 -0.0993413
33 E 77 S 0 -0.0896579
33 E 78 A 0 -0.0701565
33 E 79 L 0 -0.118767
33 E 80 P 0 -0.0637816
33 E 81 V 0 -0.0898363
33 E 82 L 0 -0.0822986
33 E 83 M 0 -0.165802
33 E 84 V 0 -0.0353774
33 E 85 T 0 -0.125561
33 E 86 A 0 -0.111935
33 E 87 E 0 -0.0922835
33 E 88 A 0 -0.104454
33 E 89 K 0 -0.0476008
33 E 90 K 0 -0.0747136
33 E 91 E 0 -0.08123
33 E 92 N 0 -0.0997306
33 E 93 I 0 0.000273527
33 E 94 I 0 -0.130005
33 E 95 A 0 -0.112436
33 E 96 A 0 -0.13573
33 E 97 A 0 -0.110107
33 E 98 Q 0 -0.10702
33 E 99 A 0 -0.0972277
33 E 100 G 0 -0.113953
33 E 101 A 0 -0.137226
33 E 102 S 0 -0.111773
33 E 103 G 0 -0.151492
33 E 104 Y 0 -0.144292
33 E 105 V 0 -0.0692963
33 E 106 V 0 -0.041171
33 E 107 K 0 -0.0935772
33 E 108 P 0 -0.0827418
33 E 109 F 0 -0.0887714
33 E 110 T 0 -0.0579964
33 E 111 A 0 -0.0328087
33 E 112 A 0 -0.0394021
33 E 113 T 0 -0.119749
33 E 114 L 0 -0.125501
33 E 115 E 0 -0.112588
33 E 116 E 0 -0.086107
33 E 117 K 0 -0.102442
33 E 118 L 0 -0.0657281
33 E 119 N 0 -0.112633
33 E 120 K 0 -0.0879358
33 E 121 I 0 -0.0752957
33 E 122 F 0 -0.0866112
34 A 35 E 0 0.334766
34 A 36 D 0 0.322625
34 A 37 G 0 0.378064
34 A 38 V 0 0.0185409
34 A 39 D 0 0.510008
34 A 40 A 0 0.760072
34 A 41 L 0 0.147533
34 A 42 N 0 0.0781266
34 A 43 K 0 1.20142
34 A 44 L 0 0.0999877
34 A 45 Q 0 0.0419893
34 A 46 A 0 0.0417565
34 A 47 G 0 0.0383553
34 A 48 G 0 -0.0295769
34 A 49 Y 0 0.0830308
34 A 50 G 0 -0.00308922
34 A 51 F 0 -0.0194522
34 A 52 V 0 0.00131625
34 A 53 I 0 -0.0352775
34 A 54 S 0 -0.100511
34 A 55 D 0 0.00716376
34 A 56 W 0 -0.136278
34 A 57 N 0 -0.147328
34 A 58 M 0 0.0202065
34 A 59 P 0 -0.0103614
34 A 60 N 0 -0.0197205
34 A 61 M 0 0.0535163
34 A 62 D 0 -0.125456
34 A 63 G 0 0.0045868
34 A 64 L 0 -0.114379
34 A 65 E 0 -0.071475
34 A 66 L 0 0.1302
34 A 67 L 0 -0.0448529
34 A 68 K 0 -0.0927246
34 A 69 T 0 -0.0700599
34 A 70 I 0 -0.0298563
34 A 71 R 0 -0.0640718
34 A 72 A 0 -0.0656495
34 A 73 D 0 -0.0255203
34 A 74 G 0 -0.145878
34 A 77 S 0 -0.106418
34 A 78 A 0 -0.0878098
34 A 79 L 0 -0.0407752
34 A 80 P 0 -0.112135
34 A 81 V 0 -0.108148
34 A 82 L 0 -0.0564605
34 A 83 M 0 -0.0443399
34 A 84 V 0 -0.109318
34 A 85 T 0 -0.062768
34 A 86 A 0 -0.0810967
34 A 87 E 0 -0.165458
34 A 88 A 0 -0.0924151
34 A 89 K 0 -0.10668
34 A 90 K 0 -0.129109
34 A 91 E 0 -0.0339728
34 A 92 N 0 -0.155071
34 A 93 I 0 -0.120278
34 A 94 I 0 -0.143189
34 A 95 A 0 -0.123436
34 A 96 A 0 -0.108377
34 A 97 A 0 -0.0922086
34 A 98 Q 0 -0.0939848
34 A 99 A 0 -0.139682
34 A 100 G 0 -0.0714189
34 A 101 A 0 -0.157864
34 A 102 S 0 -0.072763
34 A 103 G 0 -0.103379
34 A 104 Y 0 -0.0778664
34 A 105 V 0 -0.0767992
34 A 106 V 0 -0.0991175
34 A 107 K 0 -0.0637355
34 A 108 P 0 -0.0449407
34 A 109 F 0 -0.156487
34 A 110 T 0 -0.127396
34 A 111 A 0 -0.137706
34 A 112 A 0 -0.100488
34 A 113 T 0 -0.096621
34 A 114 L 0 -0.023749
34 A 115 E 0 -0.123343
34 A 116 E 0 -0.156908
34 A 117 K 0 -0.129719
34 A 118 L 0 -0.128019
34 A 119 N 0 -0.122556
34 A 120 K 0 -0.14459
34 A 121 I 0 -0.157643
34 A 122 F 0 -0.0487818
35 E 36 D 0 0.594008
35 E 37 G 0 0.186587
35 E 38 V 0 0.0983054
35 E 39 D 0 1.15403
35 E 40 A 0 -0.00681063
35 E 41 L 0 0.0085559
35 E 42 N 0 0.0938058
35 E 43 K 0 0.122413
35 E 44 L 0 -0.0319771
35 E 45 Q 0 0.025513
35 E 46 A 0 0.0286157
35 E 47 G 0 0.00552072
35 E 48 G 0 0.00881699
35 E 49 Y 0 -0.0198913
35 E 50 G 0 -0.0380719
35 E 51 F 0 -0.0816718
35 E 52 V 0 -0.0734204
35 E 53 I 0 -0.0679074
35 E 54 S 0 -0.110161
35 E 55 D 0 -0.0599517
35 E 56 W 0 -0.0830985
35 E 57 N 0 -0.0501905
35 E 58 M 0 0.021928
35 E 59 P 0 0.0192233
35 E 60 N 0 0.0689584
35 E 61 M 0 -0.0472431
35 E 62 D 0 -0.0457319
35 E 63 G 0 -0.0867124
35 E 64 L 0 -0.0714157
35 E 65 E 0 -0.0656095
35 E 66 L 0 -0.0943486
35 E 67 L 0 -0.139523
35 E 68 K 0 0.00142432
35 E 69 T 0 -0.0300159
35 E 70 I 0 -0.0510417
35 E 71 R 0 -0.0442894
35 E 72 A 0 0.0139688
35 E 73 D 0 -0.0247672
35 E 74 G 0 -0.10403
35 E 77 S 0 -0.079094
35 E 78 A 0 -0.00918946
35 E 79 L 0 -0.0949121
35 E 80 P 0 -0.0480329
35 E 81 V 0 -0.08783
35 E 82 L 0 -0.0743946
35 E 83 M 0 -0.133489
35 E 84 V 0 -0.102724
35 E 85 T 0 -0.0984808
35 E 86 A 0 -0.0886176
35 E 87 E 0 -0.00314572
35 E 88 A 0 -0.0416326
35 E 89 K 0 -0.105641
35 E 90 K 0 -0.109992
35 E 91 E 0 -0.0201355
35 E 92 N 0 -0.0666779
35 E 93 I 0 -0.0237626
35 E 94 I 0 -0.0626485
35 E 95 A 0 -0.0557536
35 E 96 A 0 -0.0392251
35 E 97 A 0 -0.115032
35 E 98 Q 0 -0.0554649
35 E 99 A 0 -0.0616536
35 E 100 G 0 -0.124227
35 E 101 A 0 -0.0742108
35 E 102 S 0 -0.0889485
35 E 103 G 0 -0.0627493
35 E 104 Y 0 -0.0944968
35 E 105 V 0 -0.0719833
35 E 106 V 0 -0.0876698
35 E 107 K 0 -0.0927409
35 E 108 P 0 -0.108607
35 E 109 F 0 -0.10547
35 E 110 T 0 -0.0432788
35 E 111 A 0 -0.0343542
35 E 112 A 0 -0.0759152
35 E 113 T 0 -0.0861607
35 E 114 L 0 -0.102147
35 E 115 E 0 -0.061945
35 E 116 E 0 -0.103743
35 E 117 K 0 -0.119307
35 E 118 L 0 -0.127721
35 E 119 N 0 -0.0731682
35 E 120 K 0 -0.0727032
35 E 121 I 0 -0.0972075
35 E 122 F 0 -0.0542953
36 D 37 G 0 0.464788
36 D 38 V 0 0.676289
36 D 39 D 0 1.0218
36 D 40 A 0 0.129407
36 D 41 L 0 0.0899659
36 D 42 N 0 0.119878
36 D 43 K 0 0.0317374
36 D 44 L 0 0.0408219
36 D 45 Q 0 0.039979
36 D 46 A 0 0.0308108
36 D 47 G 0 -0.028982
36 D 48 G 0 -0.0299029
36 D 49 Y 0 -0.0711014
36 D 50 G 0 -0.0278214
36 D 51 F 0 -0.0281747
36 D 52 V 0 -0.0478745
36 D 53 I 0 -0.0614268
36 D 54 S 0 -0.0765318
36 D 55 D 0 0.0237727
36 D 56 W 0 -0.0434379
36 D 57 N 0 -0.116404
36 D 58 M 0 0.387894
36 D 59 P 0 0.187873
36 D 60 N 0 1.45491
36 D 61 M 0 0.272426
36 D 62 D 0 -0.0214706
36 D 63 G 0 -0.0103436
36 D 64 L 0 -0.101421
36 D 65 E 0 -0.039434
36 D 66 L 0 0.0923258
36 D 67 L 0 -0.0893123
36 D 68 K 0 -0.0565241
36 D 69 T 0 -0.072549
36 D 70 I 0 -0.0497799
36 D 71 R 0 -0.0695195
36 D 72 A 0 -0.0347755
36 D 73 D 0 -0.0563623
36 D 74 G 0 -0.0968912
36 D 77 S 0 -0.0780905
36 D 78 A 0 -0.0748803
36 D 79 L 0 -0.0944405
36 D 80 P 0 -0.070744
36 D 81 V 0 -0.0591575
36 D 82 L 0 -0.0363746
36 D 83 M 0 -0.0796725
36 D 84 V 0 -0.0885866
36 D 85 T 0 -0.0387624
36 D 86 A 0 -0.0926028
36 D 87 E 0 -0.181732
36 D 88 A 0 -0.123829
36 D 89 K 0 -0.0963416
36 D 90 K 0 -0.155037
36 D 91 E 0 -0.0653324
36 D 92 N 0 -0.0955549
36 D 93 I 0 -0.139757
36 D 94 I 0 -0.144075
36 D 95 A 0 -0.0623534
36 D 96 A 0 -0.113235
36 D 97 A 0 -0.112633
36 D 98 Q 0 -0.097185
36 D 99 A 0 -0.105337
36 D 100 G 0 -0.0674909
36 D 101 A 0 -0.0893033
36 D 102 S 0 -0.0912306
36 D 103 G 0 -0.106807
36 D 104 Y 0 -0.102577
36 D 105 V 0 -0.0833085
36 D 106 V 0 -0.0872746
36 D 107 K 0 -0.00247284
36 D 108 P 0 -0.0273111
36 D 109 F 0 -0.0969666
36 D 110 T 0 -0.0952361
36 D 111 A 0 -0.0908033
36 D 112 A 0 -0.0663159
36 D 113 T 0 -0.089551
36 D 114 L 0 -0.0561888
36 D 115 E 0 -0.109466
36 D 116 E 0 -0.0921283
36 D 117 K 0 -0.118302
36 D 118 L 0 -0.0571899
36 D 119 N 0 -0.0912572
36 D 120 K 0 -0.0843474
36 D 121 I 0 -0.0797865
36 D 122 F 0 -0.0516311
37 G 38 V 0 0.398193
37 G 39 D 0 0.215052
37 G 40 A 0 0.217377
37 G 41 L 0 0.580852
37 G 42 N 0 0.0740856
37 G 43 K 0 0.0366693
37 G 44 L 0 0.0222306
37 G 45 Q 0 0.0237726
37 G 46 A 0 -0.000337404
37 G 47 G 0 -0.0815528
37 G 48 G 0 -0.0424377
37 G 49 Y 0 -0.116781
37 G 50 G 0 -0.0393569
37 G 51 F 0 -0.0647803
37 G 52 V 0 -0.012119
37 G 53 I 0 -0.0906255
37 G 54 S 0 0.00650908
37 G 55 D 0 -0.0409531
37 G 56 W 0 0.0215556
37 G 57 N 0 0.0379556
37 G 58 M 0 0.415869
37 G 59 P 0 0.29704
37 G 60 N 0 0.374349
37 G 61 M 0 1.26305
37 G 62 D 0 0.227775
37 G 63 G 0 0.256139
37 G 64 L 0 -0.0847568
37 G 65 E 0 0.138816
37 G 66 L 0 0.811487
37 G 67 L 0 -0.060359
37 G 68 K 0 -0.000353889
37 G 69 T 0 0.0695617
37 G 70 I 0 -0.0123967
37 G 71 R 0 -0.0560252
37 G 72 A 0 -0.0657971
37 G 73 D 0 -0.0278196
37 G 74 G 0 -0.0376289
37 G 77 S 0 -0.0481917
37 G 78 A 0 -0.111898
37 G 79 L 0 -0.109901
37 G 80 P 0 -0.0867795
37 G 81 V 0 -0.0527876
37 G 82 L 0 -0.0525412
37 G 83 M 0 -0.0901057
37 G 84 V 0 -0.132565
37 G 85 T 0 -0.0899959
37 G 86 A 0 -0.0337356
37 G 87 E 0 -0.134445
37 G 88 A 0 -0.0446854
37 G 89 K 0 -0.134758
37 G 90 K 0 -0.121351
37 G 91 E 0 -0.0837093
37 G 92 N 0 -0.0835542
37 G 93 I 0 -0.107902
37 G 94 I 0 -0.0966696
37 G 95 A 0 -0.094039
37 G 96 A 0 -0.0829321
37 G 97 A 0 -0.0966981
37 G 98 Q 0 -0.106406
37 G 99 A 0 -0.115087
37 G 100 G 0 -0.0581919
37 G 101 A 0 -0.149136
37 G 102 S 0 -0.0807906
37 G 103 G 0 -0.130034
37 G 104 Y 0 -0.0726999
37 G 105 V 0 -0.046836
37 G 106 V 0 -0.0699125
37 G 107 K 0 -0.0653961
37 G 108 P 0 -0.00312939
37 G 109 F 0 -0.063581
37 G 110 T 0 -0.108238
37 G 111 A 0 -0.127095
37 G 112 A 0 -0.141048
37 G 113 T 0 -0.0664003
37 G 114 L 0 -0.130222
37 G 115 E 0 -0.124561
37 G 116 E 0 -0.118792
37 G 117 K 0 -0.100737
37 G 118 L 0 -0.112329
37 G 119 N 0 -0.124073
37 G 120 K 0 -0.0789465
37 G 121 I 0 -0.150731
37 G 122 F 0 -0.0823093
38 V 39 D 0 0.284272
38 V 40 A 0 0.125856
38 V 41 L 0 0.18243
38 V 42 N 0 0.79637
38 V 43 K 0 0.0556978
38 V 44 L 0 2.27036e-05
38 V 45 Q 0 0.213078
38 V 46 A 0 0.0962581
38 V 47 G 0 -0.00239621
38 V 48 G 0 0.0539902
38 V 49 Y 0 -0.120672
38 V 50 G 0 -0.0462549
38 V 51 F 0 -0.0521253
38 V 52 V 0 -0.041552
38 V 53 I 0 -0.0432769
38 V 54 S 0 -0.0987326
38 V 55 D 0 -0.0166608
38 V 56 W 0 -0.0971385
38 V 57 N 0 -0.0495497
38 V 58 M 0 0.122438
38 V 59 P 0 0.116742
38 V 60 N 0 1.36063
38 V 61 M 0 0.681901
38 V 62 D 0 0.00887734
38 V 63 G 0 -0.0375982
38 V 64 L 0 -0.0686517
38 V 65 E 0 0.0323637
38 V 66 L 0 0.0443688
38 V 67 L 0 -0.091886
38 V 68 K 0 0.0497899
38 V 69 T 0 0.273742
38 V 70 I 0 -0.057589
38 V 71 R 0 -0.0160742
38 V 72 A 0 0.0603137
38 V 73 D 0 0.0236876
38 V 74 G 0 -0.0567252
38 V 77 S 0 -0.0346668
38 V 78 A 0 -0.0044561
38 V 79 L 0 -0.0753539
38 V 80 P 0 -0.103143
38 V 81 V 0 -0.0955394
38 V 82 L 0 -0.0622073
38 V 83 M 0 -0.119019
38 V 84 V 0 -0.0978049
38 V 85 T 0 -0.0455267
38 V 86 A 0 -0.0930626
38 V 87 E 0 -0.112801
38 V 88 A 0 -0.0995522
38 V 89 K 0 -0.0804197
38 V 90 K 0 -0.0938825
38 V 91 E 0 -0.023745
38 V 92 N 0 -0.141057
38 V 93 I 0 -0.0781584
38 V 94 I 0 -0.0743061
38 V 95 A 0 -0.0428723
38 V 96 A 0 -0.108821
38 V 97 A 0 -0.0800721
38 V 98 Q 0 -0.0417558
38 V 99 A 0 -0.0829831
38 V 100 G 0 -0.0595085
38 V 101 A 0 -0.120728
38 V 102 S 0 -0.111598
38 V 103 G 0 -0.119005
38 V 104 Y 0 -0.114058
38 V 105 V 0 -0.0804853
38 V 106 V 0 -0.0881348
38 V 107 K 0 -0.0348109
38 V 108 P 0 -0.097971
38 V 109 F 0 -0.0902167
38 V 110 T 0 -0.0545967
38 V 111 A 0 -0.0734708
38 V 112 A 0 -0.0100149
38 V 113 T 0 -0.0945136
38 V 114 L 0 -0.0937335
38 V 115 E 0 -0.0844252
38 V 116 E 0 -0.038415
38 V 117 K 0 -0.151471
38 V 118 L 0 -0.0941088
38 V 119 N 0 -0.036641
38 V 120 K 0 -0.10078
38 V 121 I 0 -0.10946
38 V 122 F 0 -0.0708032
39 D 40 A 0 0.215836
39 D 41 L 0 0.113105
39 D 42 N 0 0.536769
39 D 43 K 0 0.619635
39 D 44 L 0 0.037251
39 D 45 Q 0 0.0715045
39 D 46 A 0 0.0606651
39 D 47 G 0 -0.0170388
39 D 48 G 0 0.0350006
39 D 49 Y 0 -0.0348668
39 D 50 G 0 0.00401694
39 D 51 F 0 -0.0141336
39 D 52 V 0 -0.0238869
39 D 53 I 0 -0.0536318
39 D 54 S 0 -0.076249
39 D 55 D 0 0.0216823
39 D 56 W 0 -0.143261
39 D 57 N 0 -0.0666787
39 D 58 M 0 0.102579
39 D 59 P 0 -0.043597
39 D 60 N 0 0.255327
39 D 61 M 0 -0.0138148
39 D 62 D 0 -0.0826632
39 D 63 G 0 -0.0127193
39 D 64 L 0 -0.0765022
39 D 65 E 0 0.011389
39 D 66 L 0 -0.0170531
39 D 67 L 0 -0.0668861
39 D 68 K 0 -0.0316478
39 D 69 T 0 -0.0341482
39 D 70 I 0 -0.0497968
39 D 71 R 0 -0.0863018
39 D 72 A 0 -0.00288044
39 D 73 D 0 -0.0258484
39 D 74 G 0 -0.125754
39 D 77 S 0 -0.0330844
39 D 78 A 0 -0.0296236
39 D 79 L 0 -0.0491782
39 D 80 P 0 -0.114912
39 D 81 V 0 -0.0806175
39 D 82 L 0 -0.0490012
39 D 83 M 0 -0.11244
39 D 84 V 0 -0.0938937
39 D 85 T 0 -0.0210681
39 D 86 A 0 -0.0812325
39 D 87 E 0 -0.109565
39 D 88 A 0 -0.0839054
39 D 89 K 0 -0.113436
39 D 90 K 0 -0.0573548
39 D 91 E 0 -0.0652893
39 D 92 N 0 -0.134469
39 D 93 I 0 -0.0959231
39 D 94 I 0 -0.107508
39 D 95 A 0 -0.0754424
39 D 96 A 0 -0.080617
39 D 97 A 0 -0.0998429
39 D 98 Q 0 -0.0926249
39 D 99 A 0 -0.116411
39 D 100 G 0 -0.0776722
39 D 101 A 0 -0.121325
39 D 102 S 0 -0.127277
39 D 103 G 0 -0.123319
39 D 104 Y 0 -0.0680547
39 D 105 V 0 -0.0294479
39 D 106 V 0 -0.107558
39 D 107 K 0 -0.014835
39 D 108 P 0 -0.0869178
39 D 109 F 0 -0.128832
39 D 110 T 0 -0.0776024
39 D 111 A 0 -0.0720173
39 D 112 A 0 -0.0642839
39 D 113 T 0 -0.0929927
39 D 114 L 0 -0.00366573
39 D 115 E 0 -0.0806556
39 D 116 E 0 -0.0717173
39 D 117 K 0 -0.1244
39 D 118 L 0 -0.055805
39 D 119 N 0 -0.035621
39 D 120 K 0 -0.101632
39 D 121 I 0 -0.0880049
39 D 122 F 0 -0.0585535
40 A 41 L 0 0.396893
40 A 42 N 0 0.19512
40 A 43 K 0 0.219316
40 A 44 L 0 0.532875
40 A 45 Q 0 0.199847
40 A 46 A 0 0.06298
40 A 47 G 0 0.025181
40 A 48 G 0 -0.0145932
40 A 49 Y 0 0.0687577
40 A 50 G 0 0.018862
40 A 51 F 0 0.0482885
40 A 52 V 0 0.137705
40 A 53 I 0 0.0126701
40 A 54 S 0 0.0980121
40 A 55 D 0 0.0051783
40 A 56 W 0 -0.159646
40 A 57 N 0 -0.157567
40 A 58 M 0 -0.0315053
40 A 59 P 0 -0.00203219
40 A 60 N 0 0.03575
40 A 61 M 0 0.212091
40 A 62 D 0 -0.0347012
40 A 63 G 0 0.0875054
40 A 64 L 0 -0.103856
40 A 65 E 0 0.0391542
40 A 66 L 0 0.555395
40 A 67 L 0 -0.0231745
40 A 68 K 0 -0.0661473
40 A 69 T 0 -0.0222768
40 A 70 I 0 0.146402
40 A 71 R 0 -0.0767246
40 A 72 A 0 -0.0661511
40 A 73 D 0 -0.0832177
40 A 74 G 0 -0.070006
40 A 77 S 0 -0.0972441
40 A 78 A 0 -0.0921353
40 A 79 L 0 0.0226462
40 A 80 P 0 -0.121639
40 A 81 V 0 -0.0826679
40 A 82 L 0 -0.0561538
40 A 83 M 0 -0.0574531
40 A 84 V 0 -0.115295
40 A 85 T 0 -0.0648635
40 A 86 A 0 -0.0500598
40 A 87 E 0 -0.148979
40 A 88 A 0 -0.0647907
40 A 89 K 0 -0.144783
40 A 90 K 0 -0.154887
40 A 91 E 0 -0.0832149
40 A 92 N 0 -0.13326
40 A 93 I 0 -0.160622
40 A 94 I 0 -0.135745
40 A 95 A 0 -0.0439918
40 A 96 A 0 -0.0576053
40 A 97 A 0 -0.0870228
40 A 98 Q 0 -0.100646
40 A 99 A 0 -0.0928883
40 A 100 G 0 -0.067181
40 A 101 A 0 -0.0744729
40 A 102 S 0 -0.101403
40 A 103 G 0 -0.115252
40 A 104 Y 0 -0.100122
40 A 105 V 0 -0.0485572
40 A 106 V 0 -0.119988
40 A 107 K 0 -0.0279027
40 A 108 P 0 -0.0311559
40 A 109 F 0 -0.0904108
40 A 110 T 0 -0.086853
40 A 111 A 0 -0.1016
40 A 112 A 0 -0.0414763
40 A 113 T 0 -0.141026
40 A 114 L 0 -0.077784
40 A 115 E 0 -0.119658
40 A 116 E 0 -0.106231
40 A 117 K 0 -0.119885
40 A 118 L 0 -0.0910106
40 A 119 N 0 -0.105317
40 A 120 K 0 -0.168191
40 A 121 I 0 -0.109348
40 A 122 F 0 -0.0902541
41 L 42 N 0 0.318733
41 L 43 K 0 0.124721
41 L 44 L 0 0.445879
41 L 45 Q 0 0.442034
41 L 46 A 0 0.04956
41 L 47 G 0 -0.0101686
41 L 48 G 0 -0.0109498
41 L 49 Y 0 -0.0170556
41 L 50 G 0 -0.0489357
41 L 51 F 0 -0.0457333
41 L 52 V 0 -0.0223913
41 L 53 I 0 -0.0360248
41 L 54 S 0 0.0629508
41 L 55 D 0 -0.0393091
41 L 56 W 0 -0.0840147
41 L 57 N 0 -0.0979254
41 L 58 M 0 0.0629069
41 L 59 P 0 -0.0328879
41 L 60 N 0 0.0863886
41 L 61 M 0 0.685328
41 L 62 D 0 0.0242933
41 L 63 G 0 -0.0230947
41 L 64 L 0 -0.0711288
41 L 65 E 0 0.113387
41 L 66 L 0 0.902319
41 L 67 L 0 -0.0618048
41 L 68 K 0 -0.033837
41 L 69 T 0 0.947538
41 L 70 I 0 0.245552
41 L 71 R 0 -0.0297679
41 L 72 A 0 0.054731
41 L 73 D 0 0.247825
41 L 74 G 0 0.01533
41 L 77 S 0 -0.0413031
41 L 78 A 0 -0.0253702
41 L 79 L 0 -0.00216291
41 L 80 P 0 -0.115305
41 L 81 V 0 -0.0363072
41 L 82 L 0 -0.0669037
41 L 83 M 0 -0.102631
41 L 84 V 0 -0.0991737
41 L 85 T 0 -0.0498667
41 L 86 A 0 -0.145874
41 L 87 E 0 -0.145298
41 L 88 A 0 -0.0929851
41 L 89 K 0 -0.103491
41 L 90 K 0 -0.124109
41 L 91 E 0 -0.0872635
41 L 92 N 0 -0.128397
41 L 93 I 0 -0.123572
41 L 94 I 0 -0.0806825
41 L 95 A 0 -0.0754987
41 L 96 A 0 -0.053446
41 L 97 A 0 -0.134369
41 L 98 Q 0 -0.0437475
41 L 99 A 0 -0.0646917
41 L 100 G 0 -0.110701
41 L 101 A 0 -0.173326
41 L 102 S 0 -0.110389
41 L 103 G 0 -0.126407
41 L 104 Y 0 -0.081985
41 L 105 V 0 -0.0464535
41 L 106 V 0 -0.0696768
41 L 107 K 0 -0.0769968
41 L 108 P 0 -0.102385
41 L 109 F 0 -0.0930225
41 L 110 T 0 -0.0658034
41 L 111 A 0 -0.0895579
41 L 112 A 0 -0.0257062
41 L 113 T 0 -0.0887304
41 L 114 L 0 -0.0829041
41 L 115 E 0 -0.100521
41 L 116 E 0 -0.105655
41 L 117 K 0 -0.142129
41 L 118 L 0 -0.0880413
41 L 119 N 0 -0.0688709
41 L 120 K 0 -0.104738
41 L 121 I 0 -0.136565
41 L 122 F 0 -0.034749
42 N 43 K 0 0.502701
42 N 44 L 0 0.179572
42 N 45 Q 0 0.532738
42 N 46 A 0 0.662408
42 N 47 G 0 0.0823359
42 N 48 G 0 0.113195
42 N 49 Y 0 0.0124138
42 N 50 G 0 -0.036259
42 N 51 F 0 -0.0229726
42 N 52 V 0 -0.0328413
42 N 53 I 0 -0.0313624
42 N 54 S 0 -0.0916952
42 N 55 D 0 0.0341212
42 N 56 W 0 -0.0988542
42 N 57 N 0 -0.0530771
42 N 58 M 0 -0.0251182
42 N 59 P 0 -0.0375981
42 N 60 N 0 0.174078
42 N 61 M 0 -0.00704896
42 N 62 D 0 -0.0400371
42 N 63 G 0 -0.00455999
42 N 64 L 0 -0.0465514
42 N 65 E 0 -0.0143236
42 N 66 L 0 -0.0541929
42 N 67 L 0 -0.100005
42 N 68 K 0 0.0145658
42 N 69 T 0 0.0859738
42 N 70 I 0 -0.00442623
42 N 71 R 0 -0.0661809
42 N 72 A 0 0.0591556
42 N 73 D 0 0.0509381
42 N 74 G 0 -0.0599139
42 N 77 S 0 -0.0209904
42 N 78 A 0 0.00705098
42 N 79 L 0 -0.0826068
42 N 80 P 0 -0.114868
42 N 81 V 0 -0.100941
42 N 82 L 0 -0.0163507
42 N 83 M 0 -0.095027
42 N 84 V 0 -0.105064
42 N 85 T 0 -0.0500463
42 N 86 A 0 -0.110698
42 N 87 E 0 -0.131668
42 N 88 A 0 -0.0767854
42 N 89 K 0 -0.075749
42 N 90 K 0 -0.0485322
42 N 91 E 0 -0.0395585
42 N 92 N 0 -0.131549
42 N 93 I 0 -0.0606517
42 N 94 I 0 -0.0431231
42 N 95 A 0 -0.0571959
42 N 96 A 0 -0.110761
42 N 97 A 0 -0.0681852
42 N 98 Q 0 -0.0532179
42 N 99 A 0 -0.0630661
42 N 100 G 0 -0.0649988
42 N 101 A 0 -0.121989
42 N 102 S 0 -0.0763924
42 N 103 G 0 -0.10932
42 N 104 Y 0 -0.129175
42 N 105 V 0 -0.041739
42 N 106 V 0 -0.0876139
42 N 107 K 0 -0.0228323
42 N 108 P 0 -0.089307
42 N 109 F 0 -0.102529
42 N 110 T 0 -0.0632378
42 N 111 A 0 -0.0334311
42 N 112 A 0 -0.0176648
42 N 113 T 0 -0.0646313
42 N 114 L 0 -0.0922499
42 N 115 E 0 -0.0652721
42 N 116 E 0 -0.0553554
42 N 117 K 0 -0.0936716
42 N 118 L 0 -0.0840598
42 N 119 N 0 -0.0263637
42 N 120 K 0 -0.0867786
42 N 121 I 0 -0.0664144
42 N 122 F 0 -0.030807
43 K 44 L 0 0.371667
43 K 45 Q 0 0.259245
43 K 46 A 0 0.702087
43 K 47 G 0 0.673045
43 K 48 G 0 0.135147
43 K 49 Y 0 0.697047
43 K 50 G 0 -0.00749572
43 K 51 F 0 -0.0309352
43 K 52 V 0 -0.0183222
43 K 53 I 0 -0.0985366
43 K 54 S 0 -0.123673
43 K 55 D 0 -0.0539063
43 K 56 W 0 -0.143885
43 K 57 N 0 -0.0844174
43 K 58 M 0 -0.114505
43 K 59 P 0 -0.0482789
43 K 60 N 0 -0.0347282
43 K 61 M 0 -0.0171624
43 K 62 D 0 -0.111052
43 K 63 G 0 -0.033722
43 K 64 L 0 -0.0692415
43 K 65 E 0 -0.0929084
43 K 66 L 0 -0.0742331
43 K 67 L 0 -0.131175
43 K 68 K 0 -0.0537622
43 K 69 T 0 -0.0295061
43 K 70 I 0 -0.0674301
43 K 71 R 0 -0.0575234
43 K 72 A 0 0.0394436
43 K 73 D 0 0.0153758
43 K 74 G 0 -0.104855
43 K 77 S 0 -0.0325489
43 K 78 A 0 -0.024702
43 K 79 L 0 -0.0213613
43 K 80 P 0 -0.101039
43 K 81 V 0 -0.105202
43 K 82 L 0 -0.100972
43 K 83 M 0 -0.146401
43 K 84 V 0 -0.10645
43 K 85 T 0 -0.0931895
43 K 86 A 0 -0.0203457
43 K 87 E 0 -0.114564
43 K 88 A 0 -0.0576462
43 K 89 K 0 -0.12011
43 K 90 K 0 -0.147366
43 K 91 E 0 -0.0884806
43 K 92 N 0 -0.134741
43 K 93 I 0 -0.0681064
43 K 94 I 0 -0.126768
43 K 95 A 0 -0.0869458
43 K 96 A 0 -0.11408
43 K 97 A 0 -0.0441843
43 K 98 Q 0 -0.0633234
43 K 99 A 0 -0.105334
43 K 100 G 0 -0.0522054
43 K 101 A 0 -0.12473
43 K 102 S 0 -0.115872
43 K 103 G 0 -0.115337
43 K 104 Y 0 -0.146806
43 K 105 V 0 -0.0845793
43 K 106 V 0 -0.144089
43 K 107 K 0 -0.102981
43 K 108 P 0 -0.126988
43 K 109 F 0 -0.15534
43 K 110 T 0 -0.0954039
43 K 111 A 0 -0.0687735
43 K 112 A 0 -0.0758737
43 K 113 T 0 -0.122719
43 K 114 L 0 -0.0775664
43 K 115 E 0 -0.100704
43 K 116 E 0 -0.0799739
43 K 117 K 0 -0.140596
43 K 118 L 0 -0.135372
43 K 119 N 0 -0.0692741
43 K 120 K 0 -0.058169
43 K 121 I 0 -0.106433
43 K 122 F 0 -0.0682009
44 L 45 Q 0 0.605692
44 L 46 A 0 0.269378
44 L 47 G 0 0.27218
44 L 48 G 0 0.155296
44 L 49 Y 0 0.447424
44 L 50 G 0 0.0145712
44 L 51 F 0 0.0229518
44 L 52 V 0 0.358535
44 L 53 I 0 -0.0047136
44 L 54 S 0 -0.0141999
44 L 55 D 0 -0.0116861
44 L 56 W 0 -0.0687447
44 L 57 N 0 -0.0504782
44 L 58 M 0 -0.0659133
44 L 59 P 0 -0.0669169
44 L 60 N 0 -0.0773526
44 L 61 M 0 -0.0594524
44 L 62 D 0 -0.0525705
44 L 63 G 0 -0.0803527
44 L 64 L 0 -0.0789036
44 L 65 E 0 -0.111894
44 L 66 L 0 0.352124
44 L 67 L 0 0.0123061
44 L 68 K 0 -0.114458
44 L 69 T 0 0.0167966
44 L 70 I 0 0.816833
44 L 71 R 0 0.026972
44 L 72 A 0 -0.0353927
44 L 73 D 0 0.35517
44 L 74 G 0 0.437026
44 L 77 S 0 0.137374
44 L 78 A 0 -0.0079263
44 L 79 L 0 0.545238
44 L 80 P 0 -0.0168405
44 L 81 V 0 0.0281897
44 L 82 L 0 -0.0549786
44 L 83 M 0 -0.0923108
44 L 84 V 0 -0.0605686
44 L 85 T 0 -0.0758778
44 L 86 A 0 -0.130546
44 L 87 E 0 -0.109745
44 L 88 A 0 -0.13327
44 L 89 K 0 -0.0668644
44 L 90 K 0 -0.0778098
44 L 91 E 0 -0.0987818
44 L 92 N 0 -0.094688
44 L 93 I 0 -0.0929073
44 L 94 I 0 -0.124159
44 L 95 A 0 -0.119814
44 L 96 A 0 -0.10159
44 L 97 A 0 -0.122233
44 L 98 Q 0 -0.149976
44 L 99 A 0 -0.0862741
44 L 100 G 0 -0.124724
44 L 101 A 0 -0.0967655
44 L 102 S 0 -0.0695255
44 L 103 G 0 -0.110489
44 L 104 Y 0 -0.101918
44 L 105 V 0 -0.0849856
44 L 106 V 0 -0.138183
44 L 107 K 0 -0.0637316
44 L 108 P 0 -0.0996667
44 L 109 F 0 -0.147407
44 L 110 T 0 -0.0862026
44 L 111 A 0 -0.0515799
44 L 112 A 0 -0.0888762
44 L 113 T 0 -0.080861
44 L 114 L 0 -0.0974725
44 L 115 E 0 -0.115679
44 L 116 E 0 -0.121393
44 L 117 K 0 -0.145665
44 L 118 L 0 -0.129836
44 L 119 N 0 -0.0982533
44 L 120 K 0 -0.126269
44 L 121 I 0 -0.107223
44 L 122 F 0 -0.0970999
45 Q 46 A 0 0.53784
45 Q 47 G 0 0.249347
45 Q 48 G 0 0.210796
45 Q 49 Y 0 0.117896
45 Q 50 G 0 0.0426729
45 Q 51 F 0 -0.0318696
45 Q 52 V 0 0.00306374
45 Q 53 I 0 -0.0463473
45 Q 54 S 0 -0.093558
45 Q 55 D 0 -0.0215296
45 Q 56 W 0 -0.0936314
45 Q 57 N 0 -0.0785875
45 Q 58 M 0 -0.0831506
45 Q 59 P 0 -0.0447459
45 Q 60 N 0 0.0528566
45 Q 61 M 0 -0.0387753
45 Q 62 D 0 -0.0576882
45 Q 63 G 0 -0.0707527
45 Q 64 L 0 -0.0810643
45 Q 65 E 0 -0.053639
45 Q 66 L 0 -0.0513869
45 Q 67 L 0 -0.0987781
45 Q 68 K 0 -0.00708412
45 Q 69 T 0 0.402147
45 Q 70 I 0 -0.0500956
45 Q 71 R 0 -0.0334708
45 Q 72 A 0 0.0877266
45 Q 73 D 0 1.31619
45 Q 74 G 0 0.164158
45 Q 77 S 0 0.0793174
45 Q 78 A 0 0.0524767
45 Q 79 L 0 0.0062351
45 Q 80 P 0 -0.0872981
45 Q 81 V 0 -0.0581008
45 Q 82 L 0 -0.110626
45 Q 83 M 0 -0.123674
45 Q 84 V 0 -0.10107
45 Q 85 T 0 -0.0832296
45 Q 86 A 0 -0.100985
45 Q 87 E 0 -0.149808
45 Q 88 A 0 -0.0886164
45 Q 89 K 0 -0.0988238
45 Q 90 K 0 -0.113965
45 Q 91 E 0 -0.024011
45 Q 92 N 0 -0.0828898
45 Q 93 I 0 -0.068042
45 Q 94 I 0 -0.0321883
45 Q 95 A 0 -0.0209285
45 Q 96 A 0 -0.120282
45 Q 97 A 0 -0.0263198
45 Q 98 Q 0 -0.0541861
45 Q 99 A 0 -0.0894994
45 Q 100 G 0 -0.0640105
45 Q 101 A 0 -0.125438
45 Q 102 S 0 -0.0965464
45 Q 103 G 0 -0.0937948
45 Q 104 Y 0 -0.136633
45 Q 105 V 0 -0.0771725
45 Q 106 V 0 -0.0549361
45 Q 107 K 0 -0.0692688
45 Q 108 P 0 -0.146319
45 Q 109 F 0 -0.125121
45 Q 110 T 0 -0.0636857
45 Q 111 A 0 -0.0654837
45 Q 112 A 0 -0.00686522
45 Q 113 T 0 -0.0738877
45 Q 114 L 0 -0.0901593
45 Q 115 E 0 -0.0902034
45 Q 116 E 0 -0.034865
45 Q 117 K 0 -0.118277
45 Q 118 L 0 -0.0699449
45 Q 119 N 0 -0.0512228
45 Q 120 K 0 -0.0393801
45 Q 121 I 0 -0.0697276
45 Q 122 F 0 -0.0521945
46 A 47 G 0 0.676302
46 A 48 G 0 0.246246
46 A 49 Y 0 0.175815
46 A 50 G 0 0.0788664
46 A 51 F 0 0.0394203
46 A 52 V 0 -0.0263459
46 A 53 I 0 -0.0231564
46 A 54 S 0 -0.0823832
46 A 55 D 0 0.0218638
46 A 56 W 0 -0.0695294
46 A 57 N 0 -0.0324043
46 A 58 M 0 -0.0688713
46 A 59 P 0 -0.0224613
46 A 60 N 0 -0.0217131
46 A 61 M 0 -0.0580605
46 A 62 D 0 -0.0463612
46 A 63 G 0 -0.0245561
46 A 64 L 0 -0.0560761
46 A 65 E 0 0.00110425
46 A 66 L 0 -0.0954447
46 A 67 L 0 -0.0387774
46 A 68 K 0 0.0305782
46 A 69 T 0 0.0366005
46 A 70 I 0 -0.0143601
46 A 71 R 0 0.00221582
46 A 72 A 0 0.0976864
46 A 73 D 0 0.0859044
46 A 74 G 0 0.0138222
46 A 77 S 0 2.65822e-05
46 A 78 A 0 0.0253756
46 A 79 L 0 -0.0148388
46 A 80 P 0 -0.0279896
46 A 81 V 0 -0.042713
46 A 82 L 0 -0.03647
46 A 83 M 0 -0.101908
46 A 84 V 0 -0.0764335
46 A 85 T 0 -0.0558231
46 A 86 A 0 -0.098058
46 A 87 E 0 -0.0986004
46 A 88 A 0 -0.0628049
46 A 89 K 0 -0.0811915
46 A 90 K 0 -0.00553257
46 A 91 E 0 0.00215528
46 A 92 N 0 -0.0872948
46 A 93 I 0 -0.0668754
46 A 94 I 0 -0.0657875
46 A 95 A 0 -0.0213381
46 A 96 A 0 -0.0790098
46 A 97 A 0 -0.0719386
46 A 98 Q 0 -0.0181296
46 A 99 A 0 -0.0308727
46 A 100 G 0 -0.0499021
46 A 101 A 0 -0.118963
46 A 102 S 0 -0.0887032
46 A 103 G 0 -0.100302
46 A 104 Y 0 -0.0656422
46 A 105 V 0 -0.0489798
46 A 106 V 0 -0.0744216
46 A 107 K 0 -0.0329755
46 A 108 P 0 -0.11051
46 A 109 F 0 -0.0952519
46 A 110 T 0 -0.0539506
46 A 111 A 0 -0.0238336
46 A 112 A 0 -0.00801209
46 A 113 T 0 -0.0596178
46 A 114 L 0 -0.0621734
46 A 115 E 0 -0.0669084
46 A 116 E 0 -0.0320953
46 A 117 K 0 -0.0725147
46 A 118 L 0 -0.0890238
46 A 119 N 0 -0.0260086
46 A 120 K 0 -0.0670552
46 A 121 I 0 -0.104486
46 A 122 F 0 -0.00102355
47 G 48 G 0 0.724243
47 G 49 Y 0 1.22497
47 G 50 G 0 0.143046
47 G 51 F 0 0.0292911
47 G 52 V 0 0.00196959
47 G 53 I 0 0.0403867
47 G 54 S 0 -0.136552
47 G 55 D 0 -0.0585609
47 G 56 W 0 -0.0635859
47 G 57 N 0 -0.0809284
47 G 58 M 0 -0.127667
47 G 59 P 0 -0.0683591
47 G 60 N 0 -0.0562483
47 G 61 M 0 -0.0510147
47 G 62 D 0 -0.0847677
47 G 63 G 0 -0.0947812
47 G 64 L 0 -0.0671159
47 G 65 E 0 -0.0695021
47 G 66 L 0 -0.104489
47 G 67 L 0 -0.114545
47 G 68 K 0 -0.0510545
47 G 69 T 0 0.0012753
47 G 70 I 0 -0.0571327
47 G 71 R 0 -0.0637292
47 G 72 A 0 0.0241105
47 G 73 D 0 -0.00591487
47 G 74 G 0 0.0370999
47 G 77 S 0 -0.0183467
47 G 78 A 0 -0.000834421
47 G 79 L 0 0.0457647
47 G 80 P 0 0.000981012
47 G 81 V 0 -0.11561
47 G 82 L 0 -0.0172883
47 G 83 M 0 -0.101085
47 G 84 V 0 -0.112096
47 G 85 T 0 -0.0828893
47 G 86 A 0 -0.108746
47 G 87 E 0 -0.0731014
47 G 88 A 0 -0.0775112
47 G 89 K 0 -0.0661451
47 G 90 K 0 -0.0340278
47 G 91 E 0 -0.0518364
47 G 92 N 0 -0.0741461
47 G 93 I 0 -0.0799376
47 G 94 I 0 -0.0889073
47 G 95 A 0 -0.053629
47 G 96 A 0 -0.0950101
47 G 97 A 0 -0.0793334
47 G 98 Q 0 -0.062151
47 G 99 A 0 -0.0744415
47 G 100 G 0 -0.0749125
47 G 101 A 0 -0.11356
47 G 102 S 0 -0.0740777
47 G 103 G 0 -0.0976189
47 G 104 Y 0 -0.0827641
47 G 105 V 0 -0.0794619
47 G 106 V 0 -0.0408712
47 G 107 K 0 -0.103685
47 G 108 P 0 -0.125411
47 G 109 F 0 -0.0824426
47 G 110 T 0 -0.0157866
47 G 111 A 0 -0.0618645
47 G 112 A 0 -0.081729
47 G 113 T 0 -0.0747744
47 G 114 L 0 -0.0804138
47 G 115 E 0 -0.0477216
47 G 116 E 0 -0.0399513
47 G 117 K 0 -0.124665
47 G 118 L 0 -0.1089
47 G 119 N 0 -0.0520634
47 G 120 K 0 -0.0807517
47 G 121 I 0 -0.114536
47 G 122 F 0 -0.0997781
48 G 49 Y 0 1.28427
48 G 50 G 0 0.351645
48 G 51 F 0 0.0988041
48 G 52 V 0 0.042677
48 G 53 I 0 0.00611299
48 G 54 S 0 -0.0777195
48 G 55 D 0 -0.000269405
48 G 56 W 0 -0.0712354
48 G 57 N 0 -0.0716589
48 G 58 M 0 -0.088282
48 G 59 P 0 -0.0586949
48 G 60 N 0 0.000492324
48 G 61 M 0 -0.0795628
48 G 62 D 0 -0.0529869
48 G 63 G 0 -0.0507127
48 G 64 L 0 -0.0373124
48 G 65 E 0 -0.0387933
48 G 66 L 0 -0.0964106
48 G 67 L 0 -0.110008
48 G 68 K 0 0.0183841
48 G 69 T 0 0.0436814
48 G 70 I 0 -0.0350205
48 G 71 R 0 -0.0190986
48 G 72 A 0 0.0540646
48 G 73 D 0 0.114369
48 G 74 G 0 0.219389
48 G 77 S 0 0.1278
48 G 78 A 0 0.175729
48 G 79 L 0 0.117244
48 G 80 P 0 -0.0151397
48 G 81 V 0 -0.0665983
48 G 82 L 0 -0.0775945
48 G 83 M 0 -0.135055
48 G 84 V 0 -0.0869771
48 G 85 T 0 -0.0731375
48 G 86 A 0 -0.0971335
48 G 87 E 0 -0.0830085
48 G 88 A 0 -0.0339496
48 G 89 K 0 -0.0447261
48 G 90 K 0 -0.0550827
48 G 91 E 0 -0.0437295
48 G 92 N 0 -0.0757209
48 G 93 I 0 -0.0766776
48 G 94 I 0 -0.0729721
48 G 95 A 0 -0.0617631
48 G 96 A 0 -0.0891726
48 G 97 A 0 -0.0698746
48 G 98 Q 0 -0.0318054
48 G 99 A 0 -0.0314696
48 G 100 G 0 -0.0634892
48 G 101 A 0 -0.111074
48 G 102 S 0 -0.0646962
48 G 103 G 0 -0.068003
48 G 104 Y 0 -0.0821152
48 G 105 V 0 -0.0431954
48 G 106 V 0 -0.015778
48 G 107 K 0 -0.0709315
48 G 108 P 0 -0.132096
48 G 109 F 0 -0.110326
48 G 110 T 0 -0.0486468
48 G 111 A 0 -0.0877045
48 G 112 A 0 -0.0101567
48 G 113 T 0 -0.0570108
48 G 114 L 0 -0.0910319
48 G 115 E 0 -0.0438475
48 G 116 E 0 -0.00649998
48 G 117 K 0 -0.114317
48 G 118 L 0 -0.0672349
48 G 119 N 0 -0.0252732
48 G 120 K 0 -0.0310786
48 G 121 I 0 -0.0744247
48 G 122 F 0 -0.0398212
49 Y 50 G 0 0.298989
49 Y 51 F 0 0.242619
49 Y 52 V 0 0.137341
49 Y 53 I 0 0.000861325
49 Y 54 S 0 -0.0568501
49 Y 55 D 0 0.00827247
49 Y 56 W 0 -0.0295761
49 Y 57 N 0 -0.0994282
49 Y 58 M 0 -0.0813723
49 Y 59 P 0 -0.0991232
49 Y 60 N 0 -0.128539
49 Y 61 M 0 -0.134533
49 Y 62 D 0 -0.0962208
49 Y 63 G 0 -0.0146633
49 Y 64 L 0 -0.114764
49 Y 65 E 0 -0.0914134
49 Y 66 L 0 -0.0600625
49 Y 67 L 0 -0.130281
49 Y 68 K 0 -0.0854352
49 Y 69 T 0 -0.0978543
49 Y 70 I 0 -0.0429234
49 Y 71 R 0 -0.0798422
49 Y 72 A 0 -0.0812536
49 Y 73 D 0 0.0263732
49 Y 74 G 0 0.134489
49 Y 77 S 0 -0.0701824
49 Y 78 A 0 -0.096395
49 Y 79 L 0 0.201041
49 Y 80 P 0 -0.130149
49 Y 81 V 0 -0.0737968
49 Y 82 L 0 -0.074056
49 Y 83 M 0 -0.118276
49 Y 84 V 0 -0.0583989
49 Y 85 T 0 -0.0632737
49 Y 86 A 0 -0.115986
49 Y 87 E 0 -0.142641
49 Y 88 A 0 -0.133878
49 Y 89 K 0 -0.108425
49 Y 90 K 0 -0.139294
49 Y 91 E 0 -0.102303
49 Y 92 N 0 -0.138236
49 Y 93 I 0 -0.166793
49 Y 94 I 0 -0.120263
49 Y 95 A 0 -0.145742
49 Y 96 A 0 0.0320157
49 Y 97 A 0 -0.178946
49 Y 98 Q 0 -0.125078
49 Y 99 A 0 -0.128566
49 Y 100 G 0 -0.110512
49 Y 101 A 0 0.0493007
49 Y 102 S 0 -0.161774
49 Y 103 G 0 -0.158419
49 Y 104 Y 0 -0.0963918
49 Y 105 V 0 -0.126829
49 Y 106 V 0 -0.0926718
49 Y 107 K 0 -0.0783418
49 Y 108 P 0 -0.0658349
49 Y 109 F 0 -0.0546194
49 Y 110 T 0 -0.105178
49 Y 111 A 0 -0.112895
49 Y 112 A 0 -0.0714353
49 Y 113 T 0 -0.141754
49 Y 114 L 0 -0.114175
49 Y 115 E 0 -0.129076
49 Y 116 E 0 -0.110747
49 Y 117 K 0 -0.157893
49 Y 118 L 0 -0.102708
49 Y 119 N 0 -0.136739
49 Y 120 K 0 -0.142363
49 Y 121 I 0 -0.103147
49 Y 122 F 0 -0.0458062
50 G 51 F 0 0.299417
50 G 52 V 0 0.157675
50 G 53 I 0 0.0598312
50 G 54 S 0 0.0072621
50 G 55 D 0 0.0724833
50 G 56 W 0 0.00406101
50 G 57 N 0 -0.0378085
50 G 58 M 0 -0.0678091
50 G 59 P 0 -0.0306846
50 G 60 N 0 -0.0552883
50 G 61 M 0 -0.0906055
50 G 62 D 0 -0.0195304
50 G 63 G 0 0.0309149
50 G 64 L 0 -0.0199528
50 G 65 E 0 -0.0313468
50 G 66 L 0 -0.0717766
50 G 67 L 0 -0.0329162
50 G 68 K 0 -0.0198894
50 G 69 T 0 -0.0674578
50 G 70 I 0 0.0175002
50 G 71 R 0 -0.0255665
50 G 72 A 0 -0.0291701
50 G 73 D 0 -0.0627064
50 G 74 G 0 -0.0547443
50 G 77 S 0 -0.0405913
50 G 78 A 0 -0.0346073
50 G 79 L 0 0.0412286
50 G 80 P 0 0.176615
50 G 81 V 0 0.0249824
50 G 82 L 0 0.0262764
50 G 83 M 0 -0.104628
50 G 84 V 0 -0.0140896
50 G 85 T 0 -0.0325869
50 G 86 A 0 -0.090996
50 G 87 E 0 -0.0607685
50 G 88 A 0 -0.0249432
50 G 89 K 0 -0.0589738
50 G 90 K 0 -0.039435
50 G 91 E 0 -0.00932142
50 G 92 N 0 -0.0254574
50 G 93 I 0 -0.0101593
50 G 94 I 0 -0.0709632
50 G 95 A 0 -0.029911
50 G 96 A 0 -0.0602178
50 G 97 A 0 -0.0343586
50 G 98 Q 0 -0.00528654
50 G 99 A 0 -0.0811453
50 G 100 G 0 -0.0278015
50 G 101 A 0 -0.0339779
50 G 102 S 0 -0.0778947
50 G 103 G 0 -0.0940907
50 G 104 Y 0 -0.0149656
50 G 105 V 0 0.0293207
50 G 106 V 0 0.0187236
50 G 107 K 0 -0.0315749
50 G 108 P 0 -0.0141537
50 G 109 F 0 -0.0438793
50 G 110 T 0 -0.0619052
50 G 111 A 0 -0.0707732
50 G 112 A 0 -0.0518355
50 G 113 T 0 -0.054052
50 G 114 L 0 -0.0196278
50 G 115 E 0 -0.0734821
50 G 116 E 0 -0.0352044
50 G 117 K 0 -0.027035
50 G 118 L 0 0.0376482
50 G 119 N 0 -0.0766294
50 G 120 K 0 -0.0317544
50 G 121 I 0 -0.0389601
50 G 122 F 0 0.0425646
51 F 52 V 0 0.157113
51 F 53 I 0 0.274527
51 F 54 S 0 0.052542
51 F 55 D 0 0.114118
51 F 56 W 0 -0.0329448
51 F 57 N 0 -0.0936733
51 F 58 M 0 -0.0497657
51 F 59 P 0 0.0273216
51 F 60 N 0 -0.0734231
51 F 61 M 0 -0.114226
51 F 62 D 0 -0.0269799
51 F 63 G 0 0.00748983
51 F 64 L 0 -0.0659969
51 F 65 E 0 -0.0076826
51 F 66 L 0 -0.0528708
51 F 67 L 0 0.00873788
51 F 68 K 0 -0.0239267
51 F 69 T 0 -0.0813111
51 F 70 I 0 -0.0457991
51 F 71 R 0 0.00419505
51 F 72 A 0 -0.0179481
51 F 73 D 0 -0.0733855
51 F 74 G 0 -0.0210804
51 F 77 S 0 -0.0704308
51 F 78 A 0 -0.0365914
51 F 79 L 0 0.0226385
51 F 80 P 0 0.280721
51 F 81 V 0 -0.0296348
51 F 82 L 0 0.219412
51 F 83 M 0 -0.0450895
51 F 84 V 0 0.00985977
51 F 85 T 0 -0.0589146
51 F 86 A 0 -0.0653749
51 F 87 E 0 -0.091216
51 F 88 A 0 -0.074606
51 F 89 K 0 -0.0418557
51 F 90 K 0 -0.0281053
51 F 91 E 0 -0.011333
51 F 92 N 0 -0.0427045
51 F 93 I 0 -0.0428759
51 F 94 I 0 -0.0723561
51 F 95 A 0 -0.0908898
51 F 96 A 0 -0.10773
51 F 97 A 0 -0.0352276
51 F 98 Q 0 -0.0572152
51 F 99 A 0 -0.0916111
51 F 100 G 0 -0.0299627
51 F 101 A 0 -0.100432
51 F 102 S 0 -0.0346655
51 F 103 G 0 -0.044149
51 F 104 Y 0 -0.062497
51 F 105 V 0 -0.0397924
51 F 106 V 0 -0.0873581
51 F 107 K 0 0.00381462
51 F 108 P 0 -0.0111431
51 F 109 F 0 -0.0680429
51 F 110 T 0 -0.0415141
51 F 111 A 0 -0.0382235
51 F 112 A 0 -0.0837797
51 F 113 T 0 -0.0704507
51 F 114 L 0 0.136215
51 F 115 E 0 -0.0182674
51 F 116 E 0 -0.0978705
51 F 117 K 0 -0.06595
51 F 118 L 0 0.650873
51 F 119 N 0 -0.0868487
51 F 120 K 0 -0.0390546
51 F 121 I 0 0.193055
51 F 122 F 0 0.469777
52 V 53 I 0 0.192877
52 V 54 S 0 1.11017
52 V 55 D 0 0.115556
52 V 56 W 0 -0.0475853
52 V 57 N 0 -0.0683714
52 V 58 M 0 -0.012185
52 V 59 P 0 -0.00573632
52 V 60 N 0 -0.0277076
52 V 61 M 0 -0.0542853
52 V 62 D 0 0.00112788
52 V 63 G 0 0.0443466
52 V 64 L 0 -0.0785311
52 V 65 E 0 -0.0257525
52 V 66 L 0 0.267615
52 V 67 L 0 0.163718
52 V 68 K 0 -0.067659
52 V 69 T 0 -0.0732266
52 V 70 I 0 0.576142
52 V 71 R 0 -0.00149079
52 V 72 A 0 -0.0442767
52 V 73 D 0 -0.0738387
52 V 74 G 0 0.0289493
52 V 77 S 0 0.137545
52 V 78 A 0 -0.0381776
52 V 79 L 0 0.776085
52 V 80 P 0 0.0989139
52 V 81 V 0 0.476027
52 V 82 L 0 0.0158221
52 V 83 M 0 0.0223722
52 V 84 V 0 -0.0445796
52 V 85 T 0 -0.00838051
52 V 86 A 0 -0.0996114
52 V 87 E 0 -0.0904924
52 V 88 A 0 -0.0909012
52 V 89 K 0 -0.0238822
52 V 90 K 0 -0.133433
52 V 91 E 0 -0.0906196
52 V 92 N 0 -0.0479285
52 V 93 I 0 -0.0992768
52 V 94 I 0 -0.0892074
52 V 95 A 0 -0.0806449
52 V 96 A 0 -0.0884601
52 V 97 A 0 -0.0834045
52 V 98 Q 0 -0.0626884
52 V 99 A 0 -0.119647
52 V 100 G 0 -0.0173338
52 V 101 A 0 -0.0187592
52 V 102 S 0 -0.0755977
52 V 103 G 0 -0.0776727
52 V 104 Y 0 -0.0812654
52 V 105 V 0 -0.0206099
52 V 106 V 0 -0.143902
52 V 107 K 0 -3.66786e-05
52 V 108 P 0 0.0214732
52 V 109 F 0 -0.104932
52 V 110 T 0 -0.114238
52 V 111 A 0 -0.148289
52 V 112 A 0 -0.062844
52 V 113 T 0 -0.142375
52 V 114 L 0 -0.0108507
52 V 115 E 0 -0.0917614
52 V 116 E 0 -0.117605
52 V 117 K 0 -0.104513
52 V 118 L 0 -0.0455045
52 V 119 N 0 -0.128905
52 V 120 K 0 -0.121506
52 V 121 I 0 -0.0666149
52 V 122 F 0 -0.0527507
53 I 54 S 0 0.453473
53 I 55 D 0 0.168143
53 I 56 W 0 -0.0311866
53 I 57 N 0 0.0178698
53 I 58 M 0 -0.042859
53 I 59 P 0 -0.0532087
53 I 60 N 0 -0.0839982
53 I 61 M 0 -0.128589
53 I 62 D 0 -0.082181
53 I 63 G 0 -0.00634127
53 I 64 L 0 -0.125848
53 I 65 E 0 -0.00611463
53 I 66 L 0 0.0652207
53 I 67 L 0 -0.0641041
53 I 68 K 0 -0.111702
53 I 69 T 0 -0.0992011
53 I 70 I 0 -0.0128491
53 I 71 R 0 0.00158708
53 I 72 A 0 -0.0392789
53 I 73 D 0 -0.0903511
53 I 74 G 0 -0.0839927
53 I 77 S 0 -0.104337
53 I 78 A 0 0.00694184
53 I 79 L 0 -0.0319695
53 I 80 P 0 0.0745996
53 I 81 V 0 0.0275147
53 I 82 L 0 0.429258
53 I 83 M 0 0.0363908
53 I 84 V 0 0.551319
53 I 85 T 0 0.0453334
53 I 86 A 0 -0.0750154
53 I 87 E 0 -0.0475076
53 I 88 A 0 -0.104017
53 I 89 K 0 -0.0279113
53 I 90 K 0 -0.057404
53 I 91 E 0 -0.0942538
53 I 92 N 0 -0.116832
53 I 93 I 0 -0.097654
53 I 94 I 0 -0.114302
53 I 95 A 0 -0.087774
53 I 96 A 0 -0.0877062
53 I 97 A 0 -0.0795986
53 I 98 Q 0 -0.100709
53 I 99 A 0 -0.0546752
53 I 100 G 0 -0.0130528
53 I 101 A 0 -0.03425
53 I 102 S 0 -0.0536291
53 I 103 G 0 0.110941
53 I 104 Y 0 -0.0476069
53 I 105 V 0 0.168185
53 I 106 V 0 -0.0848738
53 I 107 K 0 -0.0037637
53 I 108 P 0 0.00131425
53 I 109 F 0 0.0809603
53 I 110 T 0 -0.0519362
53 I 111 A 0 -0.0635637
53 I 112 A 0 -0.116395
53 I 113 T 0 -0.0171074
53 I 114 L 0 0.371868
53 I 115 E 0 0.0855084
53 I 116 E 0 0.0032228
53 I 117 K 0 0.0622319
53 I 118 L 0 0.240794
53 I 119 N 0 -0.0835049
53 I 120 K 0 -0.0522753
53 I 121 I 0 0.155985
53 I 122 F 0 -0.00336893
54 S 55 D 0 0.213335
54 S 56 W 0 0.219979
54 S 57 N 0 0.0123751
54 S 58 M 0 0.371691
54 S 59 P 0 0.0238489
54 S 60 N 0 0.031414
54 S 61 M 0 -0.0660685
54 S 62 D 0 0.00624754
54 S 63 G 0 0.0175963
54 S 64 L 0 0.0136181
54 S 65 E 0 -0.0307375
54 S 66 L 0 1.29232
54 S 67 L 0 0.880026
54 S 68 K 0 0.00984494
54 S 69 T 0 -0.0359558
54 S 70 I 0 0.430415
54 S 71 R 0 -0.0560846
54 S 72 A 0 -0.0738705
54 S 73 D 0 -0.106581
54 S 74 G 0 -0.037003
54 S 77 S 0 -0.040039
54 S 78 A 0 -0.0635767
54 S 79 L 0 -0.0505836
54 S 80 P 0 -0.0661146
54 S 81 V 0 0.663556
54 S 82 L 0 -0.0689866
54 S 83 M 0 0.428072
54 S 84 V 0 0.0108362
54 S 85 T 0 0.0266319
54 S 86 A 0 -0.0597987
54 S 87 E 0 -0.00592709
54 S 88 A 0 -0.0344398
54 S 89 K 0 0.00564208
54 S 90 K 0 -0.0298182
54 S 91 E 0 -0.144613
54 S 92 N 0 -0.0446682
54 S 93 I 0 -0.0938104
54 S 94 I 0 -0.105137
54 S 95 A 0 -0.126832
54 S 96 A 0 -0.113221
54 S 97 A 0 -0.0550404
54 S 98 Q 0 -0.0886079
54 S 99 A 0 0.0242071
54 S 100 G 0 -0.0760154
54 S 101 A 0 0.00801307
54 S 102 S 0 -0.0449712
54 S 103 G 0 0.00249797
54 S 104 Y 0 -0.0133679
54 S 105 V 0 -0.101045
54 S 106 V 0 -0.106617
54 S 107 K 0 -0.0148431
54 S 108 P 0 -0.0303202
54 S 109 F 0 -0.080148
54 S 110 T 0 -0.160178
54 S 111 A 0 -0.160214
54 S 112 A 0 -0.0919162
54 S 113 T 0 -0.114917
54 S 114 L 0 -0.0574756
54 S 115 E 0 -0.102225
54 S 116 E 0 -0.135346
54 S 117 K 0 -0.0821453
54 S 118 L 0 -0.119173
54 S 119 N 0 -0.150844
54 S 120 K 0 -0.0781
54 S 121 I 0 -0.106344
54 S 122 F 0 -0.0872075
55 D 56 W 0 0.266557
55 D 57 N 0 0.0732957
55 D 58 M 0 0.293605
55 D 59 P 0 0.151115
55 D 60 N 0 0.0108215
55 D 61 M 0 -0.0540039
55 D 62 D 0 0.0225491
55 D 63 G 0 0.195094
55 D 64 L 0 -0.0447157
55 D 65 E 0 0.0173169
55 D 66 L 0 -0.036919
55 D 67 L 0 -0.0270537
55 D 68 K 0 0.000757688
55 D 69 T 0 -0.0424972
55 D 70 I 0 0.0311711
55 D 71 R 0 -0.0485244
55 D 72 A 0 0.0261637
55 D 73 D 0 -0.076324
55 D 74 G 0 -0.126157
55 D 77 S 0 -0.103849
55 D 78 A 0 -0.0414569
55 D 79 L 0 -0.0614946
55 D 80 P 0 -0.0850894
55 D 81 V 0 -0.00996625
55 D 82 L 0 0.0458727
55 D 83 M 0 0.01748
55 D 84 V 0 -0.0112507
55 D 85 T 0 0.267882
55 D 86 A 0 0.211105
55 D 87 E 0 -0.046327
55 D 88 A 0 -0.0609324
55 D 89 K 0 -0.101394
55 D 90 K 0 -0.118564
55 D 91 E 0 -0.0810545
55 D 92 N 0 -0.101042
55 D 93 I 0 -0.112476
55 D 94 I 0 -0.111792
55 D 95 A 0 -0.0898582
55 D 96 A 0 -0.0583791
55 D 97 A 0 -0.0987639
55 D 98 Q 0 -0.0665314
55 D 99 A 0 -0.0995131
55 D 100 G 0 -0.013593
55 D 101 A 0 -0.0774131
55 D 102 S 0 -0.115015
55 D 103 G 0 -0.0933332
55 D 104 Y 0 -0.024616
55 D 105 V 0 0.023971
55 D 106 V 0 -0.0917445
55 D 107 K 0 0.371047
55 D 108 P 0 -0.0195114
55 D 109 F 0 -0.0810507
55 D 110 T 0 -0.0463836
55 D 111 A 0 -0.103199
55 D 112 A 0 -0.036642
55 D 113 T 0 -0.0575855
55 D 114 L 0 0.0485855
55 D 115 E 0 -0.100298
55 D 116 E 0 -0.0272934
55 D 117 K 0 -0.0698514
55 D 118 L 0 0.0699167
55 D 119 N 0 -0.0344209
55 D 120 K 0 -0.0538342
55 D 121 I 0 -0.0185578
55 D 122 F 0 0.0601285
56 W 57 N 0 0.279778
56 W 58 M 0 0.167782
56 W 59 P 0 0.0206571
56 W 60 N 0 -0.049616
56 W 61 M 0 -0.0346993
56 W 62 D 0 0.488063
56 W 63 G 0 0.1612
56 W 64 L 0 0.686815
56 W 65 E 0 -0.074312
56 W 66 L 0 -0.0413399
56 W 67 L 0 0.149219
56 W 68 K 0 -0.00699986
56 W 69 T 0 -0.067571
56 W 70 I 0 -0.0826433
56 W 71 R 0 -0.0854051
56 W 72 A 0 -0.0876085
56 W 73 D 0 -0.10498
56 W 74 G 0 0.0983964
56 W 77 S 0 -0.0917671
56 W 78 A 0 -0.0660617
56 W 79 L 0 -0.0963049
56 W 80 P 0 -0.0586148
56 W 81 V 0 0.143306
56 W 82 L 0 -0.0537154
56 W 83 M 0 0.907991
56 W 84 V 0 0.00157407
56 W 85 T 0 0.133792
56 W 86 A 0 0.0394739
56 W 87 E 0 0.336937
56 W 88 A 0 0.0125878
56 W 89 K 0 -0.0462421
56 W 90 K 0 0.0275821
56 W 91 E 0 -0.00175068
56 W 92 N 0 0.432654
56 W 93 I 0 -0.0280347
56 W 94 I 0 -0.03496
56 W 95 A 0 0.0179013
56 W 96 A 0 0.397012
56 W 97 A 0 -0.0479863
56 W 98 Q 0 -0.0379697
56 W 99 A 0 0.149987
56 W 100 G 0 -0.090779
56 W 101 A 0 0.344278
56 W 102 S 0 -0.021097
56 W 103 G 0 -0.0379419
56 W 104 Y 0 0.00452998
56 W 105 V 0 -0.0372491
56 W 106 V 0 -0.0306692
56 W 107 K 0 0.0421599
56 W 108 P 0 -0.0187964
56 W 109 F 0 0.0382692
56 W 110 T 0 -0.00344349
56 W 111 A 0 -0.0324019
56 W 112 A 0 -0.0597807
56 W 113 T 0 -0.0679452
56 W 114 L 0 -0.107503
56 W 115 E 0 -0.0495684
56 W 116 E 0 -0.0598157
56 W 117 K 0 -0.00819032
56 W 118 L 0 -0.120624
56 W 119 N 0 -0.0863788
56 W 120 K 0 -0.0928509
56 W 121 I 0 -0.0787135
56 W 122 F 0 -0.126895
57 N 58 M 0 0.414076
57 N 59 P 0 0.0594182
57 N 60 N 0 0.133985
57 N 61 M 0 -0.0343784
57 N 62 D 0 0.179287
57 N 63 G 0 -0.0594246
57 N 64 L 0 0.061701
57 N 65 E 0 -0.00270535
57 N 66 L 0 -0.0444061
57 N 67 L 0 -0.0570387
57 N 68 K 0 -0.0741178
57 N 69 T 0 -0.0793277
57 N 70 I 0 -0.0435723
57 N 71 R 0 -0.0344059
57 N 72 A 0 -0.061355
57 N 73 D 0 -0.0263996
57 N 74 G 0 -0.0911282
57 N 77 S 0 -0.0968024
57 N 78 A 0 -0.0407382
57 N 79 L 0 -0.0588508
57 N 80 P 0 -0.0273934
57 N 81 V 0 -0.0693718
57 N 82 L 0 -0.102304
57 N 83 M 0 0.112023
57 N 84 V 0 0.168942
57 N 85 T 0 0.0918268
57 N 86 A 0 0.537946
57 N 87 E 0 1.13327
57 N 88 A 0 0.0407351
57 N 89 K 0 0.268738
57 N 90 K 0 0.0670232
57 N 91 E 0 0.0700365
57 N 92 N 0 0.247483
57 N 93 I 0 0.00822456
57 N 94 I 0 -0.0546431
57 N 95 A 0 0.0122578
57 N 96 A 0 0.0449976
57 N 97 A 0 -0.0409712
57 N 98 Q 0 -0.0467288
57 N 99 A 0 0.0703168
57 N 100 G 0 -0.0724412
57 N 101 A 0 -0.0524669
57 N 102 S 0 0.0136613
57 N 103 G 0 -0.0336033
57 N 104 Y 0 0.0304457
57 N 105 V 0 -0.00733329
57 N 106 V 0 0.0879856
57 N 107 K 0 -0.11981
57 N 108 P 0 -0.0227662
57 N 109 F 0 -0.0120551
57 N 110 T 0 0.046953
57 N 111 A 0 0.0108232
57 N 112 A 0 -0.0263706
57 N 113 T 0 -0.0197796
57 N 114 L 0 -0.103291
57 N 115 E 0 -0.0718383
57 N 116 E 0 -0.01155
57 N 117 K 0 -0.00105498
57 N 118 L 0 -0.128589
57 N 119 N 0 -0.0570202
57 N 120 K 0 -0.01754
57 N 121 I 0 -0.0667156
57 N 122 F 0 -0.101464
58 M 59 P 0 0.728904
58 M 60 N 0 0.617014
58 M 61 M 0 0.427187
58 M 62 D 0 0.273563
58 M 63 G 0 0.372256
58 M 64 L 0 0.00970071
58 M 65 E 0 0.0969687
58 M 66 L 0 0.489456
58 M 67 L 0 -0.0703259
58 M 68 K 0 -0.0225299
58 M 69 T 0 -0.0136121
58 M 70 I 0 -0.0346226
58 M 71 R 0 -0.10882
58 M 72 A 0 -0.0414293
58 M 73 D 0 -0.0933808
58 M 74 G 0 -0.0723535
58 M 77 S 0 -0.14444
58 M 78 A 0 -0.0842046
58 M 79 L 0 -0.104374
58 M 80 P 0 -0.127965
58 M 81 V 0 -0.0106854
58 M 82 L 0 -0.0452735
58 M 83 M 0 -0.0813165
58 M 84 V 0 -0.0139801
58 M 85 T 0 0.133808
58 M 86 A 0 0.0577277
58 M 87 E 0 -0.104977
58 M 88 A 0 -0.0407626
58 M 89 K 0 -0.116578
58 M 90 K 0 -0.100507
58 M 91 E 0 -0.112985
58 M 92 N 0 -0.102963
58 M 93 I 0 -0.175754
58 M 94 I 0 -0.0813099
58 M 95 A 0 -0.0735392
58 M 96 A 0 -0.111903
58 M 97 A 0 -0.165374
58 M 98 Q 0 -0.136023
58 M 99 A 0 -0.0971619
58 M 100 G 0 -0.0726835
58 M 101 A 0 -0.0113627
58 M 102 S 0 -0.0851167
58 M 103 G 0 -0.138216
58 M 104 Y 0 -0.0691012
58 M 105 V 0 -0.044996
58 M 106 V 0 -0.0756292
58 M 107 K 0 0.194167
58 M 108 P 0 -0.0747493
58 M 109 F 0 -0.0238617
58 M 110 T 0 -0.110239
58 M 111 A 0 -0.0411459
58 M 112 A 0 -0.113905
58 M 113 T 0 -0.129723
58 M 114 L 0 -0.0773403
58 M 115 E 0 -0.12464
58 M 116 E 0 -0.0806855
58 M 117 K 0 -0.12682
58 M 118 L 0 -0.104798
58 M 119 N 0 -0.0973433
58 M 120 K 0 -0.0739577
58 M 121 I 0 -0.12137
58 M 122 F 0 -0.0616196
59 P 60 N 0 0.438744
59 P 61 M 0 0.397745
59 P 62 D 0 0.198161
59 P 63 G 0 0.277202
59 P 64 L 0 -0.00830058
59 P 65 E 0 0.141013
59 P 66 L 0 0.0124385
59 P 67 L 0 0.00365892
59 P 68 K 0 -0.0152393
59 P 69 T 0 -0.0235646
59 P 70 I 0 -0.0129928
59 P 71 R 0 -0.0515418
59 P 72 A 0 0.0187176
59 P 73 D 0 -0.0870626
59 P 74 G 0 -0.092473
59 P 77 S 0 -0.0898289
59 P 78 A 0 -0.060737
59 P 79 L 0 -0.0536734
59 P 80 P 0 -0.0641805
59 P 81 V 0 -0.0106786
59 P 82 L 0 -0.0250994
59 P 83 M 0 0.0271819
59 P 84 V 0 -0.00725471
59 P 85 T 0 0.114695
59 P 86 A 0 0.0409032
59 P 87 E 0 -0.0449012
59 P 88 A 0 0.0256442
59 P 89 K 0 -0.0017593
59 P 90 K 0 -0.0943368
59 P 91 E 0 -0.0768009
59 P 92 N 0 0.00734278
59 P 93 I 0 -0.0537276
59 P 94 I 0 -0.0798093
59 P 95 A 0 -0.0528686
59 P 96 A 0 -0.0785495
59 P 97 A 0 -0.017378
59 P 98 Q 0 -0.0284094
59 P 99 A 0 -0.0351148
59 P 100 G 0 0.0143694
59 P 101 A 0 0.0481292
59 P 102 S 0 -0.0280965
59 P 103 G 0 -0.0206597
59 P 104 Y 0 -0.0498157
59 P 105 V 0 0.00483859
59 P 106 V 0 -0.0251941
59 P 107 K 0 0.0244605
59 P 108 P 0 -0.021567
59 P 109 F 0 -0.0360906
59 P 110 T 0 -0.0498154
59 P 111 A 0 0.0178011
59 P 112 A 0 -0.0785198
59 P 113 T 0 -0.0413305
59 P 114 L 0 -0.0366207
59 P 115 E 0 -0.0482692
59 P 116 E 0 -0.0650957
59 P 117 K 0 -0.07728
59 P 118 L 0 -0.0514046
59 P 119 N 0 -0.0357432
59 P 120 K 0 -0.0676207
59 P 121 I 0 -0.0681815
59 P 122 F 0 -0.0480426
60 N 61 M 0 0.813785
60 N 62 D 0 0.218297
60 N 63 G 0 0.0447318
60 N 64 L 0 -0.017272
60 N 65 E 0 0.128371
60 N 66 L 0 0.283828
60 N 67 L 0 -0.0488288
60 N 68 K 0 0.031193
60 N 69 T 0 0.0293377
60 N 70 I 0 -0.0539049
60 N 71 R 0 -0.079287
60 N 72 A 0 0.0178701
60 N 73 D 0 -0.0205831
60 N 74 G 0 -0.0910379
60 N 77 S 0 -0.0599945
60 N 78 A 0 -0.0242856
60 N 79 L 0 -0.0930103
60 N 80 P 0 -0.0455784
60 N 81 V 0 -0.0742482
60 N 82 L 0 -0.042713
60 N 83 M 0 -0.0358947
60 N 84 V 0 -0.0916537
60 N 85 T 0 -0.0439956
60 N 86 A 0 -0.00617341
60 N 87 E 0 -0.0481389
60 N 88 A 0 -0.0608766
60 N 89 K 0 -0.0862593
60 N 90 K 0 -0.110792
60 N 91 E 0 -0.0671539
60 N 92 N 0 -0.0886057
60 N 93 I 0 -0.0930676
60 N 94 I 0 -0.0802943
60 N 95 A 0 -0.0860216
60 N 96 A 0 -0.0533213
60 N 97 A 0 -0.0690873
60 N 98 Q 0 -0.0697256
60 N 99 A 0 -0.0954337
60 N 100 G 0 -0.0446751
60 N 101 A 0 -0.0826989
60 N 102 S 0 -0.0966617
60 N 103 G 0 -0.0581215
60 N 104 Y 0 -0.0956526
60 N 105 V 0 -0.0780419
60 N 106 V 0 -0.0614289
60 N 107 K 0 -0.0551487
60 N 108 P 0 -0.101491
60 N 109 F 0 -0.078213
60 N 110 T 0 -0.0670314
60 N 111 A 0 -0.0862854
60 N 112 A 0 -0.0969018
60 N 113 T 0 -0.0506183
60 N 114 L 0 -0.0526827
60 N 115 E 0 -0.0868661
60 N 116 E 0 -0.0736978
60 N 117 K 0 -0.0927854
60 N 118 L 0 -0.108704
60 N 119 N 0 -0.0914223
60 N 120 K 0 -0.0881522
60 N 121 I 0 -0.120146
60 N 122 F 0 -0.0846213
61 M 62 D 0 0.339444
61 M 63 G 0 0.251086
61 M 64 L 0 0.0287744
61 M 65 E 0 0.855673
61 M 66 L 0 0.399209
61 M 67 L 0 0.0168058
61 M 68 K 0 0.0512271
61 M 69 T 0 1.12306
61 M 70 I 0 -0.0301545
61 M 71 R 0 -0.0185718
61 M 72 A 0 0.0393629
61 M 73 D 0 -0.0143902
61 M 74 G 0 -0.067922
61 M 77 S 0 -0.0763278
61 M 78 A 0 -0.064204
61 M 79 L 0 -0.0853882
61 M 80 P 0 -0.0604066
61 M 81 V 0 -0.0426761
61 M 82 L 0 -0.0953698
61 M 83 M 0 -0.0932853
61 M 84 V 0 -0.0706517
61 M 85 T 0 -0.0432587
61 M 86 A 0 -0.0423041
61 M 87 E 0 -0.101721
61 M 88 A 0 -0.0203318
61 M 89 K 0 -0.118374
61 M 90 K 0 -0.153777
61 M 91 E 0 -0.0343851
61 M 92 N 0 -0.105416
61 M 93 I 0 -0.0741482
61 M 94 I 0 -0.11263
61 M 95 A 0 -0.0534426
61 M 96 A 0 -0.127032
61 M 97 A 0 -0.107591
61 M 98 Q 0 -0.0812502
61 M 99 A 0 -0.0742775
61 M 100 G 0 -0.100127
61 M 101 A 0 -0.135533
61 M 102 S 0 -0.110659
61 M 103 G 0 -0.0915022
61 M 104 Y 0 -0.0597387
61 M 105 V 0 -0.0588046
61 M 106 V 0 -0.0597223
61 M 107 K 0 -0.0645894
61 M 108 P 0 -0.000792168
61 M 109 F 0 -0.109715
61 M 110 T 0 -0.100168
61 M 111 A 0 -0.0730393
61 M 112 A 0 -0.118659
61 M 113 T 0 -0.0842847
61 M 114 L 0 -0.110591
61 M 115 E 0 -0.0999139
61 M 116 E 0 -0.0909668
61 M 117 K 0 -0.133358
61 M 118 L 0 -0.13496
61 M 119 N 0 -0.102563
61 M 120 K 0 -0.121646
61 M 121 I 0 -0.1534
61 M 122 F 0 -0.139301
62 D 63 G 0 0.367291
62 D 64 L 0 0.506006
62 D 65 E 0 1.32514
62 D 66 L 0 0.126387
62 D 67 L 0 0.0816879
62 D 68 K 0 0.192577
62 D 69 T 0 0.0766465
62 D 70 I 0 0.0302234
62 D 71 R 0 0.0464779
62 D 72 A 0 0.0307066
62 D 73 D 0 -0.0407519
62 D 74 G 0 -0.0470718
62 D 77 S 0 -0.0212235
62 D 78 A 0 -0.0329581
62 D 79 L 0 -0.0903566
62 D 80 P 0 -0.0451083
62 D 81 V 0 -0.00977344
62 D 82 L 0 -0.0308327
62 D 83 M 0 0.0205063
62 D 84 V 0 -0.0381798
62 D 85 T 0 -0.00886541
62 D 86 A 0 -0.0192773
62 D 87 E 0 0.0725473
62 D 88 A 0 -0.016714
62 D 89 K 0 -0.0745664
62 D 90 K 0 -0.0490728
62 D 91 E 0 -0.0461615
62 D 92 N 0 -0.00082354
62 D 93 I 0 -0.0328926
62 D 94 I 0 -0.0791888
62 D 95 A 0 0.220884
62 D 96 A 0 0.00115171
62 D 97 A 0 -0.0860614
62 D 98 Q 0 -0.0622093
62 D 99 A 0 0.0106147
62 D 100 G 0 -0.0135629
62 D 101 A 0 -0.0619416
62 D 102 S 0 -0.066141
62 D 103 G 0 -0.053273
62 D 104 Y 0 -0.0504648
62 D 105 V 0 -0.0276706
62 D 106 V 0 -0.0503327
62 D 107 K 0 0.00944285
62 D 108 P 0 0.0121668
62 D 109 F 0 0.0191847
62 D 110 T 0 -0.0944101
62 D 111 A 0 -0.0532296
62 D 112 A 0 -0.0813363
62 D 113 T 0 -0.0872202
62 D 114 L 0 -0.0615676
62 D 115 E 0 -0.0832659
62 D 116 E 0 -0.0925507
62 D 117 K 0 -0.10406
62 D 118 L 0 -0.087297
62 D 119 N 0 -0.0994808
62 D 120 K 0 -0.0594337
62 D 121 I 0 -0.133191
62 D 122 F 0 -0.0671563
63 G 64 L 0 0.266742
63 G 65 E 0 0.209951
63 G 66 L 0 0.18989
63 G 67 L 0 0.0866511
63 G 68 K 0 0.118571
63 G 69 T 0 0.00972237
63 G 70 I 0 0.0933996
63 G 71 R 0 0.0876832
63 G 72 A 0 0.0694807
63 G 73 D 0 -0.0437742
63 G 74 G 0 0.0235172
63 G 77 S 0 0.0954942
63 G 78 A 0 0.00488929
63 G 79 L 0 -0.0184247
63 G 80 P 0 -0.0609393
63 G 81 V 0 0.047106
63 G 82 L 0 0.0194464
63 G 83 M 0 0.0130692
63 G 84 V 0 0.0164729
63 G 85 T 0 0.201585
63 G 86 A 0 0.0855162
63 G 87 E 0 -0.078345
63 G 88 A 0 -0.0247158
63 G 89 K 0 -0.134229
63 G 90 K 0 -0.115595
63 G 91 E 0 -0.121992
63 G 92 N 0 -0.100745
63 G 93 I 0 -0.090193
63 G 94 I 0 -0.0940617
63 G 95 A 0 -0.0805829
63 G 96 A 0 0.00292449
63 G 97 A 0 -0.0740415
63 G 98 Q 0 -0.077429
63 G 99 A 0 -0.0750056
63 G 100 G 0 -0.0203819
63 G 101 A 0 -0.0195996
63 G 102 S 0 -0.0835859
63 G 103 G 0 -0.075871
63 G 104 Y 0 -0.0236174
63 G 105 V 0 -0.00349087
63 G 106 V 0 -0.0571446
63 G 107 K 0 0.145051
63 G 108 P 0 -0.0192586
63 G 109 F 0 -0.102598
63 G 110 T 0 -0.0959753
63 G 111 A 0 -0.115413
63 G 112 A 0 -0.0781544
63 G 113 T 0 -0.0615939
63 G 114 L 0 0.0262515
63 G 115 E 0 -0.101107
63 G 116 E 0 -0.0508857
63 G 117 K 0 -0.0986153
63 G 118 L 0 -0.0121813
63 G 119 N 0 -0.0603729
63 G 120 K 0 -0.06577
63 G 121 I 0 -0.0780095
63 G 122 F 0 -0.00302318
64 L 65 E 0 0.274137
64 L 66 L 0 0.0792306
64 L 67 L 0 0.0571039
64 L 68 K 0 0.314009
64 L 69 T 0 -0.0121006
64 L 70 I 0 -0.00634565
64 L 71 R 0 0.00378073
64 L 72 A 0 -0.0581131
64 L 73 D 0 -0.05491
64 L 74 G 0 -0.0146783
64 L 77 S 0 0.0516073
64 L 78 A 0 -0.0126219
64 L 79 L 0 -0.0396829
64 L 80 P 0 0.0176025
64 L 81 V 0 -0.00597689
64 L 82 L 0 -0.0286037
64 L 83 M 0 0.308558
64 L 84 V 0 -0.104605
64 L 85 T 0 -0.0555904
64 L 86 A 0 0.00851433
64 L 87 E 0 0.108487
64 L 88 A 0 0.065904
64 L 89 K 0 0.0744529
64 L 90 K 0 -0.0440163
64 L 91 E 0 0.0898825
64 L 92 N 0 0.360329
64 L 93 I 0 0.0768128
64 L 94 I 0 0.0129345
64 L 95 A 0 0.686432
64 L 96 A 0 0.488397
64 L 97 A 0 0.0385985
64 L 98 Q 0 -0.011067
64 L 99 A 0 0.40852
64 L 100 G 0 0.0894391
64 L 101 A 0 0.183894
64 L 102 S 0 -0.0442435
64 L 103 G 0 -0.0469232
64 L 104 Y 0 0.0724948
64 L 105 V 0 -0.0716455
64 L 106 V 0 0.0278647
64 L 107 K 0 -0.122599
64 L 108 P 0 -0.0850404
64 L 109 F 0 -0.099472
64 L 110 T 0 -0.0680251
64 L 111 A 0 -0.0621392
64 L 112 A 0 -0.036071
64 L 113 T 0 -0.00633936
64 L 114 L 0 -0.11517
64 L 115 E 0 -0.0860063
64 L 116 E 0 -0.10946
64 L 117 K 0 -0.121755
64 L 118 L 0 -0.0937146
64 L 119 N 0 -0.0555865
64 L 120 K 0 -0.13106
64 L 121 I 0 0.0255229
64 L 122 F 0 -0.078154
65 E 66 L 0 0.332651
65 E 67 L 0 0.134371
65 E 68 K 0 0.652413
65 E 69 T 0 0.649757
65 E 70 I 0 0.0763851
65 E 71 R 0 0.00203132
65 E 72 A 0 0.102859
65 E 73 D 0 -0.0218912
65 E 74 G 0 -0.0926129
65 E 77 S 0 -0.0155621
65 E 78 A 0 -0.0118736
65 E 79 L 0 -0.0528032
65 E 80 P 0 -0.0639464
65 E 81 V 0 -0.0252807
65 E 82 L 0 -0.0403946
65 E 83 M 0 -0.108681
65 E 84 V 0 -0.0318967
65 E 85 T 0 0.00654059
65 E 86 A 0 -0.0385222
65 E 87 E 0 -0.0631316
65 E 88 A 0 -0.0662396
65 E 89 K 0 -0.050587
65 E 90 K 0 -0.131463
65 E 91 E 0 0.0203631
65 E 92 N 0 -0.0664351
65 E 93 I 0 -0.100259
65 E 94 I 0 -0.0617227
65 E 95 A 0 0.0728523
65 E 96 A 0 -0.0383479
65 E 97 A 0 -0.0336579
65 E 98 Q 0 -0.0245961
65 E 99 A 0 0.0469643
65 E 100 G 0 -0.0737288
65 E 101 A 0 -0.0702633
65 E 102 S 0 -0.108425
65 E 103 G 0 -0.0834878
65 E 104 Y 0 -0.0198366
65 E 105 V 0 -0.00938091
65 E 106 V 0 -0.0905359
65 E 107 K 0 -0.0235637
65 E 108 P 0 -0.0630507
65 E 109 F 0 -0.0843911
65 E 110 T 0 -0.10062
65 E 111 A 0 -0.0937516
65 E 112 A 0 -0.0769384
65 E 113 T 0 -0.0737487
65 E 114 L 0 -0.0784901
65 E 115 E 0 -0.048968
65 E 116 E 0 -0.0857419
65 E 117 K 0 -0.0863555
65 E 118 L 0 -0.0448955
65 E 119 N 0 -0.0523815
65 E 120 K 0 -0.0746927
65 E 121 I 0 -0.0789707
65 E 122 F 0 -0.0468705
66 L 67 L 0 0.154496
66 L 68 K 0 0.142872
66 L 69 T 0 0.154419
66 L 70 I 0 0.474829
66 L 71 R 0 0.0498916
66 L 72 A 0 0.00127816
66 L 73 D 0 0.0910272
66 L 74 G 0 -0.0657488
66 L 77 S 0 -0.0959527
66 L 78 A 0 -0.0995361
66 L 79 L 0 -0.0327666
66 L 80 P 0 -0.163568
66 L 81 V 0 0.0198048
66 L 82 L 0 -0.0444356
66 L 83 M 0 -0.0114483
66 L 84 V 0 -0.0601849
66 L 85 T 0 -0.0300584
66 L 86 A 0 -0.0790419
66 L 87 E 0 -0.0649149
66 L 88 A 0 -0.0112722
66 L 89 K 0 -0.117489
66 L 90 K 0 -0.0388988
66 L 91 E 0 -0.0328442
66 L 92 N 0 -0.170887
66 L 93 I 0 -0.132251
66 L 94 I 0 -0.0991437
66 L 95 A 0 -0.148138
66 L 96 A 0 -0.124372
66 L 97 A 0 -0.136833
66 L 98 Q 0 -0.0623288
66 L 99 A 0 -0.0611946
66 L 100 G 0 -0.0955623
66 L 101 A 0 -0.0244081
66 L 102 S 0 -0.132678
66 L 103 G 0 -0.0918505
66 L 104 Y 0 -0.0969461
66 L 105 V 0 -0.0604724
66 L 106 V 0 -0.111495
66 L 107 K 0 -0.0292122
66 L 108 P 0 0.0153729
66 L 109 F 0 -0.0734906
66 L 110 T 0 -0.0789201
66 L 111 A 0 -0.106979
66 L 112 A 0 -0.105304
66 L 113 T 0 -0.1126
66 L 114 L 0 -0.0419477
66 L 115 E 0 -0.143405
66 L 116 E 0 -0.101377
66 L 117 K 0 -0.0617801
66 L 118 L 0 -0.0963469
66 L 119 N 0 -0.163452
66 L 120 K 0 -0.103955
66 L 121 I 0 -0.0828326
66 L 122 F 0 -0.0961889
67 L 68 K 0 0.369371
67 L 69 T 0 0.0467154
67 L 70 I 0 0.14555
67 L 71 R 0 0.282797
67 L 72 A 0 -0.00160187
67 L 73 D 0 -0.0495537
67 L 74 G 0 -0.0437834
67 L 77 S 0 -0.0185673
67 L 78 A 0 -0.00494819
67 L 79 L 0 -0.0660121
67 L 80 P 0 -0.0382421
67 L 81 V 0 1.05683
67 L 82 L 0 0.015121
67 L 83 M 0 0.773629
67 L 84 V 0 -0.061075
67 L 85 T 0 -0.0110125
67 L 86 A 0 -0.0587808
67 L 87 E 0 0.0169917
67 L 88 A 0 -0.0339152
67 L 89 K 0 0.0121184
67 L 90 K 0 -0.0120449
67 L 91 E 0 0.066774
67 L 92 N 0 0.0158846
67 L 93 I 0 -0.00569112
67 L 94 I 0 0.0119898
67 L 95 A 0 -0.0387774
67 L 96 A 0 0.0773542
67 L 97 A 0 0.126372
67 L 98 Q 0 0.0144866
67 L 99 A 0 0.529738
67 L 100 G 0 0.18656
67 L 101 A 0 0.462401
67 L 102 S 0 0.17781
67 L 103 G 0 -0.0675301
67 L 104 Y 0 -0.022623
67 L 105 V 0 -0.0504094
67 L 106 V 0 -0.128602
67 L 107 K 0 -0.0360421
67 L 108 P 0 -0.0691654
67 L 109 F 0 -0.0227756
67 L 110 T 0 -0.182341
67 L 111 A 0 -0.105476
67 L 112 A 0 -0.0620368
67 L 113 T 0 -0.0352389
67 L 114 L 0 -0.0970557
67 L 115 E 0 -0.0917491
67 L 116 E 0 -0.0584177
67 L 117 K 0 -0.10396
67 L 118 L 0 -0.110634
67 L 119 N 0 -0.112184
67 L 120 K 0 -0.0842557
67 L 121 I 0 0.0216041
67 L 122 F 0 -0.10654
68 K 69 T 0 0.41775
68 K 70 I 0 0.0529199
68 K 71 R 0 0.114814
68 K 72 A 0 0.393237
68 K 73 D 0 0.0692951
68 K 74 G 0 0.0294943
68 K 77 S 0 0.063397
68 K 78 A 0 0.00930019
68 K 79 L 0 -0.0175429
68 K 80 P 0 -0.0302188
68 K 81 V 0 0.00845034
68 K 82 L 0 0.00878701
68 K 83 M 0 -0.00229358
68 K 84 V 0 -0.040153
68 K 85 T 0 0.0227484
68 K 86 A 0 -0.0710583
68 K 87 E 0 -0.107823
68 K 88 A 0 -0.0384446
68 K 89 K 0 -0.0692181
68 K 90 K 0 -0.0542364
68 K 91 E 0 0.0398584
68 K 92 N 0 -0.053926
68 K 93 I 0 -0.0752191
68 K 94 I 0 -0.0444191
68 K 95 A 0 0.669671
68 K 96 A 0 0.0357328
68 K 97 A 0 -0.0667733
68 K 98 Q 0 0.212883
68 K 99 A 0 0.612318
68 K 100 G 0 0.0510023
68 K 101 A 0 -0.0561773
68 K 102 S 0 -0.00880846
68 K 103 G 0 -0.0722185
68 K 104 Y 0 -0.0574024
68 K 105 V 0 -0.0700273
68 K 106 V 0 -0.0579568
68 K 107 K 0 -0.00122279
68 K 108 P 0 -0.041509
68 K 109 F 0 -0.109601
68 K 110 T 0 -0.0559321
68 K 111 A 0 -0.0787791
68 K 112 A 0 -0.019851
68 K 113 T 0 -0.0949426
68 K 114 L 0 -0.0664874
68 K 115 E 0 -0.0607885
68 K 116 E 0 -0.0340961
68 K 117 K 0 -0.135608
68 K 118 L 0 -0.0682143
68 K 119 N 0 -0.0244349
68 K 120 K 0 -0.0778548
68 K 121 I 0 -0.0584479
68 K 122 F 0 -0.0653714
69 T 70 I 0 0.160716
69 T 71 R 0 0.105039
69 T 72 A 0 1.0314
69 T 73 D 0 0.761898
69 T 74 G 0 0.0430864
69 T 77 S 0 -0.00634076
69 T 78 A 0 -0.00876295
69 T 79 L 0 -0.0172535
69 T 80 P 0 -0.0738068
69 T 81 V 0 -0.0301963
69 T 82 L 0 -0.0538934
69 T 83 M 0 -0.13297
69 T 84 V 0 -0.0903222
69 T 85 T 0 -0.0704469
69 T 86 A 0 -0.0808944
69 T 87 E 0 -0.0917743
69 T 88 A 0 -0.0268077
69 T 89 K 0 -0.112521
69 T 90 K 0 -0.119726
69 T 91 E 0 -0.0652247
69 T 92 N 0 -0.110797
69 T 93 I 0 -0.0835212
69 T 94 I 0 -0.0595212
69 T 95 A 0 -0.0277816
69 T 96 A 0 -0.0653867
69 T 97 A 0 -0.113452
69 T 98 Q 0 -0.0637009
69 T 99 A 0 -0.00158145
69 T 100 G 0 -0.0535377
69 T 101 A 0 -0.108106
69 T 102 S 0 -0.11793
69 T 103 G 0 -0.129825
69 T 104 Y 0 -0.109481
69 T 105 V 0 -0.0403573
69 T 106 V 0 -0.0500315
69 T 107 K 0 -0.0441589
69 T 108 P 0 -0.0925925
69 T 109 F 0 -0.0838994
69 T 110 T 0 -0.0583661
69 T 111 A 0 -0.0498776
69 T 112 A 0 -0.0140333
69 T 113 T 0 -0.0673859
69 T 114 L 0 -0.114969
69 T 115 E 0 -0.0644179
69 T 116 E 0 -0.0314802
69 T 117 K 0 -0.0984382
69 T 118 L 0 -0.107418
69 T 119 N 0 -0.0253644
69 T 120 K 0 -0.0857406
69 T 121 I 0 -0.113491
69 T 122 F 0 -0.0830809
70 I 71 R 0 0.245274
70 I 72 A 0 0.117655
70 I 73 D 0 0.23559
70 I 74 G 0 0.341411
70 I 77 S 0 0.293967
70 I 78 A 0 0.00824806
70 I 79 L 0 0.260917
70 I 80 P 0 0.0507438
70 I 81 V 0 0.310472
70 I 82 L 0 0.0248075
70 I 83 M 0 -0.0773293
70 I 84 V 0 -0.0447066
70 I 85 T 0 -0.00510904
70 I 86 A 0 -0.0141779
70 I 87 E 0 -0.0782867
70 I 88 A 0 -0.0802102
70 I 89 K 0 -0.0977237
70 I 90 K 0 -0.0126279
70 I 91 E 0 -0.0949405
70 I 92 N 0 -0.0870449
70 I 93 I 0 -0.0663682
70 I 94 I 0 -0.0670534
70 I 95 A 0 -0.0750606
70 I 96 A 0 -0.0766746
70 I 97 A 0 -0.0664235
70 I 98 Q 0 -0.0869845
70 I 99 A 0 -0.0686919
70 I 100 G 0 -0.0189823
70 I 101 A 0 -0.0691984
70 I 102 S 0 0.023906
70 I 103 G 0 -0.0601227
70 I 104 Y 0 -0.0230947
70 I 105 V 0 -0.0108185
70 I 106 V 0 -0.0923256
70 I 107 K 0 0.0165636
70 I 108 P 0 -0.0547832
70 I 109 F 0 -0.0925553
70 I 110 T 0 -0.0484899
70 I 111 A 0 -0.0854141
70 I 112 A 0 -0.0445767
70 I 113 T 0 -0.0912182
70 I 114 L 0 -0.0403012
70 I 115 E 0 -0.0535671
70 I 116 E 0 -0.081826
70 I 117 K 0 -0.0470542
70 I 118 L 0 -0.0317772
70 I 119 N 0 -0.0853715
70 I 120 K 0 -0.0731508
70 I 121 I 0 -0.0937337
70 I 122 F 0 -0.0212104
71 R 72 A 0 0.295789
71 R 73 D 0 0.248902
71 R 74 G 0 0.464904
71 R 77 S 0 0.354572
71 R 78 A 0 0.366445
71 R 79 L 0 0.449063
71 R 80 P 0 0.300651
71 R 81 V 0 0.285958
71 R 82 L 0 0.0485135
71 R 83 M 0 -0.0159562
71 R 84 V 0 -0.00114108
71 R 85 T 0 -0.0294377
71 R 86 A 0 -0.0424666
71 R 87 E 0 -0.0261275
71 R 88 A 0 -0.0536725
71 R 89 K 0 -0.0578693
71 R 90 K 0 -0.0818484
71 R 91 E 0 0.00645391
71 R 92 N 0 -0.0941367
71 R 93 I 0 -0.055784
71 R 94 I 0 -0.0171706
71 R 95 A 0 -0.0352973
71 R 96 A 0 -0.110784
71 R 97 A 0 -0.0487131
71 R 98 Q 0 -9.09186e-05
71 R 99 A 0 0.0898874
71 R 100 G 0 0.101774
71 R 101 A 0 0.0241133
71 R 102 S 0 0.934778
71 R 103 G 0 -0.0277669
71 R 104 Y 0 0.045566
71 R 105 V 0 -0.00105147
71 R 106 V 0 -0.0917361
71 R 107 K 0 -0.035428
71 R 108 P 0 -0.0674775
71 R 109 F 0 -0.119904
71 R 110 T 0 -0.07153
71 R 111 A 0 -0.0861255
71 R 112 A 0 -0.0524467
71 R 113 T 0 -0.0739288
71 R 114 L 0 -0.0406385
71 R 115 E 0 -0.0766021
71 R 116 E 0 0.00527068
71 R 117 K 0 -0.015587
71 R 118 L 0 0.023328
71 R 119 N 0 -0.0627729
71 R 120 K 0 -0.0104402
71 R 121 I 0 -0.0483797
71 R 122 F 0 -0.0243216
72 A 73 D 0 0.55324
72 A 74 G 0 0.331047
72 A 77 S 0 0.202153
72 A 78 A 0 0.136849
72 A 79 L 0 0.0791953
72 A 80 P 0 -0.0124913
72 A 81 V 0 -0.000580498
72 A 82 L 0 -0.0100564
72 A 83 M 0 -0.0601027
72 A 84 V 0 -0.0759342
72 A 85 T 0 -0.00239227
72 A 86 A 0 -0.0466692
72 A 87 E 0 -0.115548
72 A 88 A 0 -0.0613264
72 A 89 K 0 -0.0715995
72 A 90 K 0 -0.0530832
72 A 91 E 0 -0.00251307
72 A 92 N 0 -0.0772769
72 A 93 I 0 -0.0441827
72 A 94 I 0 -0.0223878
72 A 95 A 0 0.000618585
72 A 96 A 0 -0.0963273
72 A 97 A 0 -0.0158878
72 A 98 Q 0 0.0119741
72 A 99 A 0 0.0228822
72 A 100 G 0 0.0293511
72 A 101 A 0 -0.0907809
72 A 102 S 0 -0.0444814
72 A 103 G 0 -0.104663
72 A 104 Y 0 -0.0781321
72 A 105 V 0 -0.0293309
72 A 106 V 0 -0.0654983
72 A 107 K 0 0.0115681
72 A 108 P 0 -0.0653399
72 A 109 F 0 -0.0701748
72 A 110 T 0 -0.0638099
72 A 111 A 0 -0.0742042
72 A 112 A 0 -0.00299539
72 A 113 T 0 -0.0607782
72 A 114 L 0 -0.0432433
72 A 115 E 0 -0.0641419
72 A 116 E 0 0.000718061
72 A 117 K 0 -0.073256
72 A 118 L 0 -0.055134
72 A 119 N 0 0.0217274
72 A 120 K 0 -0.0388953
72 A 121 I 0 -0.0658924
72 A 122 F 0 -0.0213332
73 D 74 G 0 0.890468
73 D 77 S 0 0.513557
73 D 78 A 0 0.208647
73 D 79 L 0 0.273987
73 D 80 P 0 0.00406157
73 D 81 V 0 -0.019629
73 D 82 L 0 -0.0312126
73 D 83 M 0 -0.0211079
73 D 84 V 0 -0.0801575
73 D 85 T 0 -0.00905606
73 D 86 A 0 -0.0756759
73 D 87 E 0 -0.0155537
73 D 88 A 0 -0.0865011
73 D 89 K 0 -0.0357227
73 D 90 K 0 -0.115685
73 D 91 E 0 -0.0249952
73 D 92 N 0 -0.0386859
73 D 93 I 0 -0.0323234
73 D 94 I 0 -0.0832166
73 D 95 A 0 -0.0681643
73 D 96 A 0 -0.0284059
73 D 97 A 0 -0.0775933
73 D 98 Q 0 -0.0366462
73 D 99 A 0 -0.0348394
73 D 100 G 0 -0.0932281
73 D 101 A 0 -0.0643203
73 D 102 S 0 -0.0457489
73 D 103 G 0 -0.0931244
73 D 104 Y 0 -0.065571
73 D 105 V 0 -0.0289727
73 D 106 V 0 -0.049173
73 D 107 K 0 -0.089056
73 D 108 P 0 -0.089255
73 D 109 F 0 -0.12283
73 D 110 T 0 -0.0411533
73 D 111 A 0 -0.0797575
73 D 112 A 0 -0.0869458
73 D 113 T 0 -0.0836529
73 D 114 L 0 -0.0724306
73 D 115 E 0 -0.0585781
73 D 116 E 0 -0.0881691
73 D 117 K 0 -0.110095
73 D 118 L 0 -0.131781
73 D 119 N 0 -0.0434671
73 D 120 K 0 -0.0501761
73 D 121 I 0 -0.11414
73 D 122 F 0 -0.0811987
74 G 77 S 0 1.79618
74 G 78 A 0 0.586161
74 G 79 L 0 0.567222
74 G 80 P 0 0.24453
74 G 81 V 0 -0.0264416
74 G 82 L 0 -0.114896
74 G 83 M 0 -0.084434
74 G 84 V 0 -0.0765131
74 G 85 T 0 -0.0957382
74 G 86 A 0 -0.0731421
74 G 87 E 0 -0.117619
74 G 88 A 0 -0.0716655
74 G 89 K 0 -0.061699
74 G 90 K 0 0.00158915
74 G 91 E 0 -0.00998487
74 G 92 N 0 -0.0428429
74 G 93 I 0 -0.0974588
74 G 94 I 0 -0.00101633
74 G 95 A 0 -0.0206199
74 G 96 A 0 -0.087001
74 G 97 A 0 -0.0867773
74 G 98 Q 0 -0.0707809
74 G 99 A 0 -0.0389704
74 G 100 G 0 -0.0910662
74 G 101 A 0 -0.108438
74 G 102 S 0 0.114735
74 G 103 G 0 -0.0406727
74 G 104 Y 0 -0.166118
74 G 105 V 0 -0.0504328
74 G 106 V 0 -0.0741226
74 G 107 K 0 -0.143182
74 G 108 P 0 -0.0643342
74 G 109 F 0 -0.0496195
74 G 110 T 0 -0.0635934
74 G 111 A 0 -0.0119257
74 G 112 A 0 0.0125067
74 G 113 T 0 -0.0690021
74 G 114 L 0 -0.115313
74 G 115 E 0 -0.0720747
74 G 116 E 0 0.015638
74 G 117 K 0 -0.142762
74 G 118 L 0 -0.0929822
74 G 119 N 0 -0.0440024
74 G 120 K 0 -0.00905521
74 G 121 I 0 -0.0764058
74 G 122 F 0 -0.109681
77 S 78 A 0 1.11064
77 S 79 L 0 0.924031
77 S 80 P 0 0.266983
77 S 81 V 0 0.110524
77 S 82 L 0 0.00597783
77 S 83 M 0 -0.0746663
77 S 84 V 0 -0.0549677
77 S 85 T 0 -0.0658629
77 S 86 A 0 -0.0405124
77 S 87 E 0 0.0416397
77 S 88 A 0 -0.0502302
77 S 89 K 0 -0.0635396
77 S 90 K 0 -0.0809209
77 S 91 E 0 -0.0437074
77 S 92 N 0 -0.0725915
77 S 93 I 0 0.034241
77 S 94 I 0 -0.0493421
77 S 95 A 0 -0.00318053
77 S 96 A 0 -0.151982
77 S 97 A 0 -0.00833809
77 S 98 Q 0 -0.0600231
77 S 99 A 0 -0.056656
77 S 100 G 0 -0.0716685
77 S 101 A 0 -0.092661
77 S 102 S 0 0.117109
77 S 103 G 0 -0.079072
77 S 104 Y 0 -0.104398
77 S 105 V 0 -0.0840559
77 S 106 V 0 -0.0381853
77 S 107 K 0 -0.0834494
77 S 108 P 0 -0.0976623
77 S 109 F 0 -0.0342468
77 S 110 T 0 -0.0626196
77 S 111 A 0 -0.0635216
77 S 112 A 0 -0.0642104
77 S 113 T 0 -0.061716
77 S 114 L 0 -0.119055
77 S 115 E 0 -0.0681618
77 S 116 E 0 -0.0125689
77 S 117 K 0 -0.0780857
77 S 118 L 0 -0.0972492
77 S 119 N 0 -0.0852918
77 S 120 K 0 -0.000960367
77 S 121 I 0 -0.00226298
77 S 122 F 0 -0.0330922
78 A 79 L 0 0.78149
78 A 80 P 0 0.1854
78 A 81 V 0 0.0558207
78 A 82 L 0 0.0272923
78 A 83 M 0 -0.0587988
78 A 84 V 0 -0.00547695
78 A 85 T 0 -0.00378422
78 A 86 A 0 -0.0425812
78 A 87 E 0 -0.0444914
78 A 88 A 0 -0.00689021
78 A 89 K 0 -0.0589807
78 A 90 K 0 -0.0525366
78 A 91 E 0 -0.0165364
78 A 92 N 0 -0.0318524
78 A 93 I 0 -0.0479311
78 A 94 I 0 -0.0430657
78 A 95 A 0 -0.0169837
78 A 96 A 0 -0.0460925
78 A 97 A 0 0.0193993
78 A 98 Q 0 -0.00462255
78 A 99 A 0 -0.0431397
78 A 100 G 0 -0.0179243
78 A 101 A 0 -0.132634
78 A 102 S 0 0.19203
78 A 103 G 0 -0.0379154
78 A 104 Y 0 0.0241297
78 A 105 V 0 -0.0515283
78 A 106 V 0 -0.0528955
78 A 107 K 0 -0.0406714
78 A 108 P 0 -0.114752
78 A 109 F 0 -0.0830677
78 A 110 T 0 -0.0389383
78 A 111 A 0 -0.0714193
78 A 112 A 0 -0.0179592
78 A 113 T 0 0.0563178
78 A 114 L 0 -0.0585554
78 A 115 E 0 -0.0247119
78 A 116 E 0 -0.0359237
78 A 117 K 0 0.00163098
78 A 118 L 0 -0.0547247
78 A 119 N 0 0.00502132
78 A 120 K 0 -0.0218016
78 A 121 I 0 -0.0516855
78 A 122 F 0 -0.0307632
79 L 80 P 0 1.11282
79 L 81 V 0 0.163654
79 L 82 L 0 0.0292531
79 L 83 M 0 -0.0758906
79 L 84 V 0 -0.0683129
79 L 85 T 0 -0.0102768
79 L 86 A 0 -0.0969422
79 L 87 E 0 -0.116209
79 L 88 A 0 -0.0312066
79 L 89 K 0 -0.0532455
79 L 90 K 0 -0.0499325
79 L 91 E 0 -0.0521214
79 L 92 N 0 -0.0816427
79 L 93 I 0 -0.00411355
79 L 94 I 0 -0.0448935
79 L 95 A 0 -0.0676466
79 L 96 A 0 -0.0427009
79 L 97 A 0 -0.0507785
79 L 98 Q 0 -0.11423
79 L 99 A 0 -0.0894087
79 L 100 G 0 -0.0483026
79 L 101 A 0 -0.103916
79 L 102 S 0 0.0213173
79 L 103 G 0 -0.077843
79 L 104 Y 0 -0.119003
79 L 105 V 0 -0.0939666
79 L 106 V 0 -0.0145077
79 L 107 K 0 -0.00690106
79 L 108 P 0 -0.0820203
79 L 109 F 0 -0.0876132
79 L 110 T 0 -0.0432426
79 L 111 A 0 -0.1059
79 L 112 A 0 -0.0858595
79 L 113 T 0 -0.0276749
79 L 114 L 0 -0.0759969
79 L 115 E 0 -0.0622728
79 L 116 E 0 -0.041391
79 L 117 K 0 -0.135738
79 L 118 L 0 -0.098842
79 L 119 N 0 -0.106236
79 L 120 K 0 -0.051494
79 L 121 I 0 -0.0623827
79 L 122 F 0 -0.041223
80 P 81 V 0 0.331295
80 P 82 L 0 0.185598
80 P 83 M 0 0.0362529
80 P 84 V 0 0.0504894
80 P 85 T 0 0.0367567
80 P 86 A 0 0.00622687
80 P 87 E 0 0.0646062
80 P 88 A 0 -0.0073438
80 P 89 K 0 -0.0394016
80 P 90 K 0 -0.0400388
80 P 91 E 0 -0.0426634
80 P 92 N 0 0.0758369
80 P 93 I 0 -0.0105759
80 P 94 I 0 0.0244411
80 P 95 A 0 -0.0909782
80 P 96 A 0 -0.0714884
80 P 97 A 0 -0.0695832
80 P 98 Q 0 -0.0454897
80 P 99 A 0 -0.00928835
80 P 100 G 0 -0.027603
80 P 101 A 0 -0.0864809
80 P 102 S 0 0.309514
80 P 103 G 0 0.141723
80 P 104 Y 0 -0.107632
80 P 105 V 0 0.023805
80 P 106 V 0 0.0109813
80 P 107 K 0 -0.0560919
80 P 108 P 0 -0.00207238
80 P 109 F 0 0.00141819
80 P 110 T 0 -0.0528801
80 P 111 A 0 -0.0401714
80 P 112 A 0 -0.075158
80 P 113 T 0 0.00483719
80 P 114 L 0 0.00181122
80 P 115 E 0 -0.00211213
80 P 116 E 0 -0.0280968
80 P 117 K 0 -0.0172818
80 P 118 L 0 -0.0130466
80 P 119 N 0 -0.0875721
80 P 120 K 0 0.0109057
80 P 121 I 0 0.192556
80 P 122 F 0 0.197669
81 V 82 L 0 0.127941
81 V 83 M 0 0.168519
81 V 84 V 0 0.00641904
81 V 85 T 0 0.0442092
81 V 86 A 0 0.0589624
81 V 87 E 0 -0.0363545
81 V 88 A 0 0.0401747
81 V 89 K 0 -0.0408673
81 V 90 K 0 -0.0375995
81 V 91 E 0 -0.0847479
81 V 92 N 0 -0.117168
81 V 93 I 0 -0.0392826
81 V 94 I 0 -0.0486248
81 V 95 A 0 -0.0543646
81 V 96 A 0 -0.0775537
81 V 97 A 0 -0.0110125
81 V 98 Q 0 0.0351228
81 V 99 A 0 -0.026445
81 V 100 G 0 -0.0295988
81 V 101 A 0 0.307842
81 V 102 S 0 0.203742
81 V 103 G 0 0.110159
81 V 104 Y 0 -0.00453238
81 V 105 V 0 -0.0422948
81 V 106 V 0 -0.0820844
81 V 107 K 0 -0.00203606
81 V 108 P 0 -0.0423927
81 V 109 F 0 0.0718105
81 V 110 T 0 -0.105007
81 V 111 A 0 -0.0375855
81 V 112 A 0 -0.0995517
81 V 113 T 0 -0.117563
81 V 114 L 0 -0.0447525
81 V 115 E 0 -0.0897396
81 V 116 E 0 -0.0773009
81 V 117 K 0 -0.108417
81 V 118 L 0 -0.0387575
81 V 119 N 0 -0.0852508
81 V 120 K 0 -0.0991496
81 V 121 I 0 -0.0315478
81 V 122 F 0 -0.0442523
82 L 83 M 0 0.0517276
82 L 84 V 0 0.113217
82 L 85 T 0 0.132923
82 L 86 A 0 0.0179672
82 L 87 E 0 -0.0468078
82 L 88 A 0 -0.0105255
82 L 89 K 0 -0.0462158
82 L 90 K 0 -0.0232877
82 L 91 E 0 -0.0360196
82 L 92 N 0 -0.0842271
82 L 93 I 0 -0.0789313
82 L 94 I 0 -0.0523956
82 L 95 A 0 -0.053831
82 L 96 A 0 -0.0472376
82 L 97 A 0 -0.0397639
82 L 98 Q 0 0.0358166
82 L 99 A 0 0.00795216
82 L 100 G 0 0.0215194
82 L 101 A 0 0.0889465
82 L 102 S 0 -0.0234187
82 L 103 G 0 0.40713
82 L 104 Y 0 0.044754
82 L 105 V 0 0.171472
82 L 106 V 0 -0.0895392
82 L 107 K 0 0.0465151
82 L 108 P 0 -0.0137815
82 L 109 F 0 0.0131573
82 L 110 T 0 0.0345312
82 L 111 A 0 -0.0954928
82 L 112 A 0 -0.0504301
82 L 113 T 0 0.00872307
82 L 114 L 0 0.0160378
82 L 115 E 0 -0.014453
82 L 116 E 0 -0.0557052
82 L 117 K 0 0.546002
82 L 118 L 0 0.186253
82 L 119 N 0 -0.0367304
82 L 120 K 0 0.00525175
82 L 121 I 0 0.502014
82 L 122 F 0 0.0704639
83 M 84 V 0 0.049853
83 M 85 T 0 0.284251
83 M 86 A 0 -0.0369042
83 M 87 E 0 -0.00350346
83 M 88 A 0 0.171679
83 M 89 K 0 0.111577
83 M 90 K 0 -0.00630719
83 M 91 E 0 -0.053836
83 M 92 N 0 0.00329153
83 M 93 I 0 0.0335518
83 M 94 I 0 0.050335
83 M 95 A 0 -0.0515793
83 M 96 A 0 0.593781
83 M 97 A 0 0.0686633
83 M 98 Q 0 -0.0723088
83 M 99 A 0 0.248119
83 M 100 G 0 0.236938
83 M 101 A 0 1.06044
83 M 102 S 0 0.151724
83 M 103 G 0 -0.0571275
83 M 104 Y 0 0.146666
83 M 105 V 0 -0.00367603
83 M 106 V 0 -0.0258787
83 M 107 K 0 0.0678039
83 M 108 P 0 -0.0567876
83 M 109 F 0 0.00583242
83 M 110 T 0 -0.075079
83 M 111 A 0 -0.101486
83 M 112 A 0 -0.0562833
83 M 113 T 0 -0.133938
83 M 114 L 0 -0.0280829
83 M 115 E 0 -0.116972
83 M 116 E 0 -0.0653992
83 M 117 K 0 0.0231871
83 M 118 L 0 -0.0533576
83 M 119 N 0 -0.0703463
83 M 120 K 0 -0.0539373
83 M 121 I 0 0.0329546
83 M 122 F 0 -0.0462089
84 V 85 T 0 0.207064
84 V 86 A 0 0.0302047
84 V 87 E 0 0.130494
84 V 88 A 0 0.0738472
84 V 89 K 0 0.115215
84 V 90 K 0 0.0399263
84 V 91 E 0 0.0266151
84 V 92 N 0 0.0411778
84 V 93 I 0 -0.0267515
84 V 94 I 0 -0.0183711
84 V 95 A 0 -0.00466268
84 V 96 A 0 0.0686808
84 V 97 A 0 -0.0170392
84 V 98 Q 0 -0.0249042
84 V 99 A 0 0.0447722
84 V 100 G 0 0.0420635
84 V 101 A 0 0.0100588
84 V 102 S 0 0.0715565
84 V 103 G 0 -0.00363114
84 V 104 Y 0 0.182528
84 V 105 V 0 0.195122
84 V 106 V 0 0.117122
84 V 107 K 0 0.0536553
84 V 108 P 0 0.327124
84 V 109 F 0 0.515494
84 V 110 T 0 0.0293113
84 V 111 A 0 -0.0388917
84 V 112 A 0 -0.0730393
84 V 113 T 0 -0.0150298
84 V 114 L 0 0.107177
84 V 115 E 0 0.00600867
84 V 116 E 0 -0.0574023
84 V 117 K 0 -0.0294847
84 V 118 L 0 -0.0158099
84 V 119 N 0 -0.0859084
84 V 120 K 0 -0.0181669
84 V 121 I 0 -0.141592
84 V 122 F 0 -0.0312425
85 T 86 A 0 0.391756
85 T 87 E 0 0.261458
85 T 88 A 0 0.116463
85 T 89 K 0 0.0245379
85 T 90 K 0 -0.00340878
85 T 91 E 0 0.0132807
85 T 92 N 0 0.0108708
85 T 93 I 0 0.104788
85 T 94 I 0 -0.0109251
85 T 95 A 0 -0.0641523
85 T 96 A 0 0.0289569
85 T 97 A 0 -0.0268614
85 T 98 Q 0 -0.019944
85 T 99 A 0 -0.0421017
85 T 100 G 0 0.0212097
85 T 101 A 0 0.0871124
85 T 102 S 0 -0.0423484
85 T 103 G 0 -0.0814853
85 T 104 Y 0 0.29209
85 T 105 V 0 0.0108861
85 T 106 V 0 0.100823
85 T 107 K 0 0.404066
85 T 108 P 0 0.0352472
85 T 109 F 0 -0.036477
85 T 110 T 0 -0.0274974
85 T 111 A 0 -0.0919788
85 T 112 A 0 -0.00364442
85 T 113 T 0 -0.037067
85 T 114 L 0 0.0021252
85 T 115 E 0 -0.0710554
85 T 116 E 0 -0.0641228
85 T 117 K 0 -0.0933221
85 T 118 L 0 0.0544183
85 T 119 N 0 -0.04323
85 T 120 K 0 -0.0455606
85 T 121 I 0 0.0122134
85 T 122 F 0 -0.0459279
86 A 87 E 0 0.41846
86 A 88 A 0 0.203532
86 A 89 K 0 0.0594674
86 A 90 K 0 0.0349536
86 A 91 E 0 0.0361153
86 A 92 N 0 0.0189524
86 A 93 I 0 0.152419
86 A 94 I 0 0.0090162
86 A 95 A 0 -0.00416999
86 A 96 A 0 0.000587728
86 A 97 A 0 -0.0131657
86 A 98 Q 0 -0.00834417
86 A 99 A 0 -0.0369041
86 A 100 G 0 -0.0147533
86 A 101 A 0 0.0358074
86 A 102 S 0 0.000667118
86 A 103 G 0 0.142731
86 A 104 Y 0 0.096102
86 A 105 V 0 0.0413047
86 A 106 V 0 0.167892
86 A 107 K 0 0.228875
86 A 108 P 0 0.355223
86 A 109 F 0 0.177398
86 A 110 T 0 0.0349391
86 A 111 A 0 -0.00263509
86 A 112 A 0 -0.0739112
86 A 113 T 0 -0.0763552
86 A 114 L 0 -0.00803738
86 A 115 E 0 -0.133902
86 A 116 E 0 -0.115732
86 A 117 K 0 -0.0477441
86 A 118 L 0 -0.110522
86 A 119 N 0 -0.0620379
86 A 120 K 0 -0.105107
86 A 121 I 0 -0.0317602
86 A 122 F 0 -0.070148
87 E 88 A 0 0.403699
87 E 89 K 0 0.283362
87 E 90 K 0 0.169741
87 E 91 E 0 0.0612346
87 E 92 N 0 0.737876
87 E 93 I 0 0.0936304
87 E 94 I 0 -0.0125478
87 E 95 A 0 0.128147
87 E 96 A 0 0.221737
87 E 97 A 0 0.00352991
87 E 98 Q 0 -0.00387232
87 E 99 A 0 -0.00169171
87 E 100 G 0 -0.0453365
87 E 101 A 0 0.0582477
87 E 102 S 0 0.125613
87 E 103 G 0 0.0305988
87 E 104 Y 0 0.169324
87 E 105 V 0 -0.0660839
87 E 106 V 0 0.219606
87 E 107 K 0 0.0144527
87 E 108 P 0 -0.00685136
87 E 109 F 0 0.0890082
87 E 110 T 0 0.0217211
87 E 111 A 0 0.0219164
87 E 112 A 0 -0.0361154
87 E 113 T 0 0.0668748
87 E 114 L 0 -0.0199733
87 E 115 E 0 -0.0605443
87 E 116 E 0 -0.0330915
87 E 117 K 0 -0.00236565
87 E 118 L 0 -0.0799422
87 E 119 N 0 -0.0732602
87 E 120 K 0 -0.0205106
87 E 121 I 0 -0.0291933
87 E 122 F 0 -0.0642813
88 A 89 K 0 0.477464
88 A 90 K 0 0.221688
88 A 91 E 0 0.164288
88 A 92 N 0 0.217143
88 A 93 I 0 0.178148
88 A 94 I 0 0.137977
88 A 95 A 0 0.00722988
88 A 96 A 0 0.0958303
88 A 97 A 0 0.118013
88 A 98 Q 0 0.0668251
88 A 99 A 0 0.0107648
88 A 100 G 0 0.0753377
88 A 101 A 0 0.0959076
88 A 102 S 0 0.0313729
88 A 103 G 0 -0.00381494
88 A 104 Y 0 0.157296
88 A 105 V 0 -0.0267776
88 A 106 V 0 0.486972
88 A 107 K 0 -0.0241356
88 A 108 P 0 0.163507
88 A 109 F 0 0.103726
88 A 110 T 0 0.026616
88 A 111 A 0 0.0312448
88 A 112 A 0 -0.00721175
88 A 113 T 0 -0.0586289
88 A 114 L 0 -0.0496438
88 A 115 E 0 -0.0398287
88 A 116 E 0 -0.00393735
88 A 117 K 0 -0.0624236
88 A 118 L 0 -0.118922
88 A 119 N 0 -0.0291735
88 A 120 K 0 -0.0234033
88 A 121 I 0 0.00288129
88 A 122 F 0 -0.0515542
89 K 90 K 0 1.29791
89 K 91 E 0 0.596397
89 K 92 N 0 0.654175
89 K 93 I 0 0.196582
89 K 94 I 0 0.166076
89 K 95 A 0 0.141028
89 K 96 A 0 0.128564
89 K 97 A 0 0.118779
89 K 98 Q 0 0.0413354
89 K 99 A 0 0.0299123
89 K 100 G 0 0.156734
89 K 101 A 0 0.0796343
89 K 102 S 0 0.0171036
89 K 103 G 0 -0.0413167
89 K 104 Y 0 0.177088
89 K 105 V 0 -0.0462173
89 K 106 V 0 0.0932992
89 K 107 K 0 -0.128865
89 K 108 P 0 -0.0143706
89 K 109 F 0 -0.0105264
89 K 110 T 0 0.0100115
89 K 111 A 0 0.0594248
89 K 112 A 0 0.0315498
89 K 113 T 0 -0.000793518
89 K 114 L 0 -0.06258
89 K 115 E 0 -0.0399892
89 K 116 E 0 -0.0248335
89 K 117 K 0 0.00353697
89 K 118 L 0 -0.0767629
89 K 119 N 0 -0.0457843
89 K 120 K 0 -0.0158858
89 K 121 I 0 0.00451343
89 K 122 F 0 -0.082294
90 K 91 E 0 0.689855
90 K 92 N 0 0.309758
90 K 93 I 0 0.407195
90 K 94 I 0 0.720578
90 K 95 A 0 0.137822
90 K 96 A 0 -0.0147796
90 K 97 A 0 0.199946
90 K 98 Q 0 0.166695
90 K 99 A 0 0.0673899
90 K 100 G 0 0.103932
90 K 101 A 0 -0.0172186
90 K 102 S 0 0.0261004
90 K 103 G 0 0.133489
90 K 104 Y 0 0.0266056
90 K 105 V 0 -0.0180064
90 K 106 V 0 0.110995
90 K 107 K 0 -0.133002
90 K 108 P 0 -0.00842689
90 K 109 F 0 0.0182898
90 K 110 T 0 0.548992
90 K 111 A 0 0.119932
90 K 112 A 0 0.243034
90 K 113 T 0 0.107466
90 K 114 L 0 -0.111905
90 K 115 E 0 -0.022961
90 K 116 E 0 -0.0013695
90 K 117 K 0 -0.0338529
90 K 118 L 0 -0.0875629
90 K 119 N 0 0.00349005
90 K 120 K 0 -0.000106638
90 K 121 I 0 -0.0649232
90 K 122 F 0 -0.0727017
91 E 92 N 0 0.627921
91 E 93 I 0 0.363171
91 E 94 I 0 0.422802
91 E 95 A 0 0.443921
91 E 96 A 0 0.189945
91 E 97 A 0 0.0994187
91 E 98 Q 0 0.0979444
91 E 99 A 0 0.117755
91 E 100 G 0 -0.00580443
91 E 101 A 0 -0.0305779
91 E 102 S 0 -0.082629
91 E 103 G 0 -0.0852463
91 E 104 Y 0 0.0654251
91 E 105 V 0 -0.0119651
91 E 106 V 0 0.0764884
91 E 107 K 0 -0.1031
91 E 108 P 0 -0.0182229
91 E 109 F 0 -0.0203236
91 E 110 T 0 0.0147894
91 E 111 A 0 0.0377727
91 E 112 A 0 0.178016
91 E 113 T 0 -0.000682275
91 E 114 L 0 -0.033826
91 E 115 E 0 -0.0458836
91 E 116 E 0 -0.0176756
91 E 117 K 0 -0.0728219
91 E 118 L 0 -0.0564526
91 E 119 N 0 -0.0240632
91 E 120 K 0 -0.0471542
91 E 121 I 0 -0.0480504
91 E 122 F 0 -0.00351059
92 N 93 I 0 0.599847
92 N 94 I 0 0.300449
92 N 95 A 0 0.485531
92 N 96 A 0 0.247754
92 N 97 A 0 0.117603
92 N 98 Q 0 0.0571426
92 N 99 A 0 0.0292973
92 N 100 G 0 0.144698
92 N 101 A 0 0.0327243
92 N 102 S 0 0.136032
92 N 103 G 0 -0.0845416
92 N 104 Y 0 0.387873
92 N 105 V 0 -0.0593638
92 N 106 V 0 0.226285
92 N 107 K 0 -0.0851756
92 N 108 P 0 0.0182507
92 N 109 F 0 0.0309993
92 N 110 T 0 -0.0280799
92 N 111 A 0 0.0266835
92 N 112 A 0 -0.0630053
92 N 113 T 0 -0.0558089
92 N 114 L 0 -0.0768428
92 N 115 E 0 -0.0682691
92 N 116 E 0 -0.0217661
92 N 117 K 0 -0.068927
92 N 118 L 0 -0.12197
92 N 119 N 0 -0.0787276
92 N 120 K 0 0.0136388
92 N 121 I 0 -0.0894669
92 N 122 F 0 -0.0823679
93 I 94 I 0 0.651324
93 I 95 A 0 0.277842
93 I 96 A 0 0.215591
93 I 97 A 0 0.390803
93 I 98 Q 0 0.169228
93 I 99 A 0 0.00664059
93 I 100 G 0 0.11106
93 I 101 A 0 0.102818
93 I 102 S 0 0.183094
93 I 103 G 0 0.171841
93 I 104 Y 0 0.2109
93 I 105 V 0 0.0233979
93 I 106 V 0 0.395692
93 I 107 K 0 -0.0934635
93 I 108 P 0 -0.0344281
93 I 109 F 0 -0.0220507
93 I 110 T 0 0.163916
93 I 111 A 0 -0.0281418
93 I 112 A 0 0.0293232
93 I 113 T 0 0.577196
93 I 114 L 0 -0.0431338
93 I 115 E 0 -0.0484947
93 I 116 E 0 -0.00159645
93 I 117 K 0 0.187611
93 I 118 L 0 -0.0884779
93 I 119 N 0 -0.0940195
93 I 120 K 0 0.0778162
93 I 121 I 0 0.0410903
93 I 122 F 0 -0.0971585
94 I 95 A 0 0.420807
94 I 96 A 0 0.385319
94 I 97 A 0 0.400979
94 I 98 Q 0 0.609836
94 I 99 A 0 0.0771253
94 I 100 G 0 0.119613
94 I 101 A 0 0.246198
94 I 102 S 0 0.0239612
94 I 103 G 0 0.248884
94 I 104 Y 0 0.202233
94 I 105 V 0 -0.0512331
94 I 106 V 0 0.0974785
94 I 107 K 0 -0.0362704
94 I 108 P 0 0.00819095
94 I 109 F 0 0.0332092
94 I 110 T 0 0.107318
94 I 111 A 0 0.00180465
94 I 112 A 0 0.148207
94 I 113 T 0 0.100385
94 I 114 L 0 -0.0953362
94 I 115 E 0 -0.0323973
94 I 116 E 0 0.225886
94 I 117 K 0 -0.0293383
94 I 118 L 0 -0.0427837
94 I 119 N 0 -0.040463
94 I 120 K 0 -0.00658745
94 I 121 I 0 0.0108825
94 I 122 F 0 -0.0545821
95 A 96 A 0 0.385559
95 A 97 A 0 0.250873
95 A 98 Q 0 0.550011
95 A 99 A 0 0.587382
95 A 100 G 0 0.0699288
95 A 101 A 0 -0.0494274
95 A 102 S 0 -0.011807
95 A 103 G 0 0.00603324
95 A 104 Y 0 0.0258902
95 A 105 V 0 0.0376553
95 A 106 V 0 0.0164222
95 A 107 K 0 -0.0428336
95 A 108 P 0 -0.0252309
95 A 109 F 0 -0.0374528
95 A 110 T 0 -0.0340897
95 A 111 A 0 -0.0110975
95 A 112 A 0 0.206751
95 A 113 T 0 -0.0293204
95 A 114 L 0 -0.0574948
95 A 115 E 0 -0.0743836
95 A 116 E 0 -0.0651717
95 A 117 K 0 -0.103859
95 A 118 L 0 -0.0586858
95 A 119 N 0 0.0198349
95 A 120 K 0 -0.0575129
95 A 121 I 0 -0.110696
95 A 122 F 0 -0.0107833
96 A 97 A 0 0.434733
96 A 98 Q 0 0.137488
96 A 99 A 0 0.136694
96 A 100 G 0 0.411192
96 A 101 A 0 0.461944
96 A 102 S 0 0.0549119
96 A 103 G 0 0.0716048
96 A 104 Y 0 0.442626
96 A 105 V 0 -0.00829016
96 A 106 V 0 0.0940545
96 A 107 K 0 -0.00786507
96 A 108 P 0 0.0442024
96 A 109 F 0 -0.0335312
96 A 110 T 0 0.00914747
96 A 111 A 0 0.000277766
96 A 112 A 0 -0.0867497
96 A 113 T 0 -0.0131948
96 A 114 L 0 -0.0074247
96 A 115 E 0 -0.0492831
96 A 116 E 0 0.056337
96 A 117 K 0 -0.0107938
96 A 118 L 0 -0.0770044
96 A 119 N 0 -0.0463373
96 A 120 K 0 0.0045944
96 A 121 I 0 -0.00130462
96 A 122 F 0 -0.0734017
97 A 98 Q 0 0.418921
97 A 99 A 0 0.313525
97 A 100 G 0 0.344568
97 A 101 A 0 0.361949
97 A 102 S 0 0.116807
97 A 103 G 0 0.444982
97 A 104 Y 0 0.381556
97 A 105 V 0 0.0192796
97 A 106 V 0 0.0855543
97 A 107 K 0 -0.0278027
97 A 108 P 0 -0.0330674
97 A 109 F 0 -0.0476154
97 A 110 T 0 -0.0105884
97 A 111 A 0 -0.0153745
97 A 112 A 0 0.0314337
97 A 113 T 0 0.0818616
97 A 114 L 0 0.0510887
97 A 115 E 0 -0.106362
97 A 116 E 0 0.149713
97 A 117 K 0 0.371348
97 A 118 L 0 -0.0893274
97 A 119 N 0 -0.0233388
97 A 120 K 0 0.113605
97 A 121 I 0 -0.0084449
97 A 122 F 0 -0.0739841
98 Q 99 A 0 0.431759
98 Q 100 G 0 0.320035
98 Q 101 A 0 0.112462
98 Q 102 S 0 0.143595
98 Q 103 G 0 0.109025
98 Q 104 Y 0 0.042052
98 Q 105 V 0 -0.0163898
98 Q 106 V 0 0.0264041
98 Q 107 K 0 0.0298502
98 Q 108 P 0 -0.00314681
98 Q 109 F 0 -0.0488644
98 Q 110 T 0 0.0191731
98 Q 111 A 0 0.00384002
98 Q 112 A 0 0.283185
98 Q 113 T 0 0.0469868
98 Q 114 L 0 -0.0508033
98 Q 115 E 0 0.0242903
98 Q 116 E 0 0.177567
98 Q 117 K 0 0.00728454
98 Q 118 L 0 -0.078232
98 Q 119 N 0 0.416468
98 Q 120 K 0 0.0452273
98 Q 121 I 0 0.00633372
98 Q 122 F 0 -0.0631467
99 A 100 G 0 0.590919
99 A 101 A 0 0.34618
99 A 102 S 0 0.149204
99 A 103 G 0 0.0717047
99 A 104 Y 0 0.0768814
99 A 105 V 0 0.0203984
99 A 106 V 0 0.0301048
99 A 107 K 0 -0.0272227
99 A 108 P 0 0.00206752
99 A 109 F 0 -0.0804748
99 A 110 T 0 -0.0586219
99 A 111 A 0 -0.00121264
99 A 112 A 0 0.0215842
99 A 113 T 0 -0.0578209
99 A 114 L 0 -0.0531484
99 A 115 E 0 0.00533021
99 A 116 E 0 -0.029742
99 A 117 K 0 -0.073934
99 A 118 L 0 -0.0724681
99 A 119 N 0 -0.0322351
99 A 120 K 0 -0.0401676
99 A 121 I 0 -0.0528374
99 A 122 F 0 -0.0509478
100 G 101 A 0 0.775847
100 G 102 S 0 0.186999
100 G 103 G 0 0.190391
100 G 104 Y 0 0.157512
100 G 105 V 0 0.104441
100 G 106 V 0 0.0666548
100 G 107 K 0 0.0298135
100 G 108 P 0 -0.0394586
100 G 109 F 0 -0.0877307
100 G 110 T 0 -0.05732
100 G 111 A 0 -0.0767548
100 G 112 A 0 -0.0588045
100 G 113 T 0 -0.0131359
100 G 114 L 0 0.0472037
100 G 115 E 0 -0.04202
100 G 116 E 0 -0.0679823
100 G 117 K 0 -0.0422691
100 G 118 L 0 -0.0559814
100 G 119 N 0 -0.0633742
100 G 120 K 0 0.0035264
100 G 121 I 0 -0.0887747
100 G 122 F 0 -0.0409007
101 A 102 S 0 0.298248
101 A 103 G 0 0.206321
101 A 104 Y 0 0.225886
101 A 105 V 0 0.0702407
101 A 106 V 0 0.0506033
101 A 107 K 0 0.0138044
101 A 108 P 0 -0.0452489
101 A 109 F 0 0.0311312
101 A 110 T 0 -0.0612416
101 A 111 A 0 -0.0754014
101 A 112 A 0 -0.0863221
101 A 113 T 0 -0.0840879
101 A 114 L 0 -0.0425208
101 A 115 E 0 -0.0588409
101 A 116 E 0 0.0191026
101 A 117 K 0 0.032259
101 A 118 L 0 -0.0703987
101 A 119 N 0 -0.0380138
101 A 120 K 0 -0.000568734
101 A 121 I 0 0.0129453
101 A 122 F 0 -0.114761
102 S 103 G 0 0.441001
102 S 104 Y 0 0.145006
102 S 105 V 0 0.0248107
102 S 106 V 0 0.114043
102 S 107 K 0 -0.0129877
102 S 108 P 0 0.034168
102 S 109 F 0 -0.10534
102 S 110 T 0 -0.000288888
102 S 111 A 0 0.000526262
102 S 112 A 0 -0.0432988
102 S 113 T 0 0.0411695
102 S 114 L 0 0.00642279
102 S 115 E 0 -0.00927048
102 S 116 E 0 0.0868176
102 S 117 K 0 0.215729
102 S 118 L 0 -0.0548527
102 S 119 N 0 -0.098528
102 S 120 K 0 0.202617
102 S 121 I 0 0.544201
102 S 122 F 0 -0.0283162
103 G 104 Y 0 0.437061
103 G 105 V 0 0.251958
103 G 106 V 0 0.194261
103 G 107 K 0 0.0741016
103 G 108 P 0 0.223294
103 G 109 F 0 0.10513
103 G 110 T 0 0.0105549
103 G 111 A 0 -0.0549773
103 G 112 A 0 -0.0547558
103 G 113 T 0 0.184264
103 G 114 L 0 -0.055753
103 G 115 E 0 -0.0781874
103 G 116 E 0 0.147244
103 G 117 K 0 0.99266
103 G 118 L 0 -0.025804
103 G 119 N 0 -0.0839526
103 G 120 K 0 0.526597
103 G 121 I 0 0.331842
103 G 122 F 0 -0.0379129
104 Y 105 V 0 0.168067
104 Y 106 V 0 0.644461
104 Y 107 K 0 0.175536
104 Y 108 P 0 0.179929
104 Y 109 F 0 0.0236092
104 Y 110 T 0 -0.011775
104 Y 111 A 0 -0.042498
104 Y 112 A 0 -0.0328751
104 Y 113 T 0 0.0356538
104 Y 114 L 0 -0.0370085
104 Y 115 E 0 -0.0643383
104 Y 116 E 0 -0.0594555
104 Y 117 K 0 -0.0702926
104 Y 118 L 0 -0.0710382
104 Y 119 N 0 0.00511639
104 Y 120 K 0 -0.0607747
104 Y 121 I 0 -0.0918018
104 Y 122 F 0 -0.05717
105 V 106 V 0 0.275013
105 V 107 K 0 0.262135
105 V 108 P 0 0.284451
105 V 109 F 0 0.274444
105 V 110 T 0 0.094522
105 V 111 A 0 0.0215745
105 V 112 A 0 0.00854449
105 V 113 T 0 0.221749
105 V 114 L 0 0.225785
105 V 115 E 0 0.0174796
105 V 116 E 0 0.00943606
105 V 117 K 0 0.220239
105 V 118 L 0 0.0591666
105 V 119 N 0 -0.0299863
105 V 120 K 0 -0.0187147
105 V 121 I 0 0.0683743
105 V 122 F 0 0.0521696
106 V 107 K 0 0.224237
106 V 108 P 0 0.338017
106 V 109 F 0 0.131769
106 V 110 T 0 0.0841674
106 V 111 A 0 -0.00558994
106 V 112 A 0 -0.0279187
106 V 113 T 0 0.180985
106 V 114 L 0 0.0157581
106 V 115 E 0 0.00382869
106 V 116 E 0 0.00718418
106 V 117 K 0 0.0447833
106 V 118 L 0 -0.0927356
106 V 119 N 0 -0.0635903
106 V 120 K 0 -0.0223672
106 V 121 I 0 -0.0330537
106 V 122 F 0 -0.0439063
107 K 108 P 0 0.293405
107 K 109 F 0 0.0484881
107 K 110 T 0 0.0705562
107 K 111 A 0 0.0214898
107 K 112 A 0 0.0421823
107 K 113 T 0 0.0197838
107 K 114 L 0 0.109501
107 K 115 E 0 -0.021665
107 K 116 E 0 0.0335683
107 K 117 K 0 -0.000836865
107 K 118 L 0 0.0664122
107 K 119 N 0 -0.0158863
107 K 120 K 0 0.0101746
107 K 121 I 0 -0.0270398
107 K 122 F 0 0.0489008
108 P 109 F 0 0.940495
108 P 110 T 0 0.244761
108 P 111 A 0 0.073007
108 P 112 A 0 -0.00469289
108 P 113 T 0 -0.0214051
108 P 114 L 0 0.0605534
108 P 115 E 0 0.0601314
108 P 116 E 0 0.0885195
108 P 117 K 0 0.0615273
108 P 118 L 0 0.0291475
108 P 119 N 0 0.0461365
108 P 120 K 0 -0.00546852
108 P 121 I 0 -0.0730132
108 P 122 F 0 0.0137913
109 F 110 T 0 0.493991
109 F 111 A 0 0.288491
109 F 112 A 0 0.153921
109 F 113 T 0 0.34163
109 F 114 L 0 0.34785
109 F 115 E 0 0.068841
109 F 116 E 0 0.0486705
109 F 117 K 0 0.251779
109 F 118 L 0 0.0571526
109 F 119 N 0 -0.0550455
109 F 120 K 0 -0.0247512
109 F 121 I 0 -0.0255788
109 F 122 F 0 -0.0501684
110 T 111 A 0 0.546657
110 T 112 A 0 0.582577
110 T 113 T 0 0.547632
110 T 114 L 0 0.201177
110 T 115 E 0 0.243051
110 T 116 E 0 0.158504
110 T 117 K 0 0.143367
110 T 118 L 0 0.0419321
110 T 119 N 0 0.0620991
110 T 120 K 0 0.00761371
110 T 121 I 0 0.0342555
110 T 122 F 0 -0.0267632
111 A 112 A 0 0.575249
111 A 113 T 0 0.342161
111 A 114 L 0 0.335909
111 A 115 E 0 0.484738
111 A 116 E 0 0.150819
111 A 117 K 0 0.0807752
111 A 118 L 0 0.137298
111 A 119 N 0 0.0657522
111 A 120 K 0 0.00155717
111 A 121 I 0 -0.00922279
111 A 122 F 0 -0.0644402
112 A 113 T 0 0.502513
112 A 114 L 0 0.328563
112 A 115 E 0 0.406158
112 A 116 E 0 0.404477
112 A 117 K 0 0.177113
112 A 118 L 0 0.130943
112 A 119 N 0 0.151505
112 A 120 K 0 0.0565309
112 A 121 I 0 0.0272244
112 A 122 F 0 0.0100606
113 T 114 L 0 0.433018
113 T 115 E 0 0.295594
113 T 116 E 0 0.619914
113 T 117 K 0 0.741527
113 T 118 L 0 0.127408
113 T 119 N 0 0.090328
113 T 120 K 0 0.165154
113 T 121 I 0 0.038363
113 T 122 F 0 -0.000410109
114 L 115 E 0 0.468541
114 L 116 E 0 0.345737
114 L 117 K 0 0.257565
114 L 118 L 0 0.298625
114 L 119 N 0 0.0894661
114 L 120 K 0 0.0305818
114 L 121 I 0 -0.00695268
114 L 122 F 0 0.0312364
115 E 116 E 0 0.544693
115 E 117 K 0 0.358478
115 E 118 L 0 0.408236
115 E 119 N 0 0.570906
115 E 120 K 0 0.0876869
115 E 121 I 0 0.0231557
115 E 122 F 0 0.0015767
116 E 117 K 0 0.615071
116 E 118 L 0 0.408837
116 E 119 N 0 0.371001
116 E 120 K 0 0.511787
116 E 121 I 0 0.195884
116 E 122 F 0 0.0619801
117 K 118 L 0 0.757255
117 K 119 N 0 0.381312
117 K 120 K 0 0.600575
117 K 121 I 0 0.38633
117 K 122 F 0 0.170251
118 L 119 N 0 0.708296
118 L 120 K 0 0.361646
118 L 121 I 0 0.298546
118 L 122 F 0 0.228857
119 N 120 K 0 1.10317
119 N 121 I 0 0.511082
119 N 122 F 0 0.348793
120 K 121 I 0 1.41792
120 K 122 F 0 0.655543
121 I 122 F 0 1.82084
