# Supplementary material for: Combining Evolutionary Information and an Iterative Sampling Strategy for Accurate Protein Structure Prediction
Source: PLoS Comput Biol. 2015 Dec 29;11(12):e1004661. doi: 10.1371/journal.pcbi.1004661 (PMC4694711; doi:10.1371/journal.pcbi.1004661)
Supplement: S2 File — FASTA sequences and PLM contact predictions for all targets of the benchmark set. (ZIP) [file pcbi.1004661.s004.zip › data/evfold_benchmarkset/contactpredictions/1f21_PLM.txt]

6 E 7 I 0 0.819463
6 E 8 F 0 0.582823
6 E 9 T 0 0.227634
6 E 10 D 0 0.186531
6 E 11 G 0 0.0995936
6 E 12 S 0 0.0409331
6 E 13 C 0 0.0493298
6 E 14 L 0 -0.0118149
6 E 15 G 0 0.0252674
6 E 16 N 0 0.0487874
6 E 17 P 0 -0.0168614
6 E 18 G 0 -0.0645156
6 E 19 P 0 -0.0181658
6 E 20 G 0 0.0082482
6 E 21 G 0 0.00996396
6 E 22 Y 0 -0.0522854
6 E 23 G 0 -0.0390606
6 E 24 A 0 0.114453
6 E 25 I 0 0.0340331
6 E 26 L 0 0.0256709
6 E 27 R 0 0.49777
6 E 28 Y 0 0.113973
6 E 29 R 0 0.0820164
6 E 30 G 0 0.0397267
6 E 31 R 0 0.158358
6 E 32 E 0 0.165245
6 E 33 K 0 0.0271281
6 E 34 T 0 -0.0322848
6 E 35 F 0 -0.0713944
6 E 36 S 0 0.0789116
6 E 37 A 0 0.00283614
6 E 38 G 0 -0.040897
6 E 39 Y 0 -0.0681258
6 E 40 T 0 0.0558331
6 E 41 R 0 -0.0190079
6 E 42 T 0 -0.0423934
6 E 43 T 0 -0.0918172
6 E 44 N 0 -0.0972947
6 E 45 N 0 -0.0382085
6 E 46 R 0 -0.0134833
6 E 47 M 0 -0.068568
6 E 48 E 0 -0.0803176
6 E 49 L 0 -0.0183317
6 E 50 M 0 0.0299667
6 E 51 A 0 0.0199285
6 E 52 A 0 -0.0440332
6 E 53 I 0 -0.103649
6 E 54 V 0 0.0332144
6 E 55 A 0 -0.076431
6 E 56 L 0 -0.0148136
6 E 57 E 0 0.0846567
6 E 58 A 0 0.0480774
6 E 59 L 0 -0.0596831
6 E 60 K 0 -0.0643806
6 E 61 E 0 0.0865307
6 E 62 H 0 0.00360158
6 E 63 C 0 -0.0712453
6 E 64 E 0 -0.0488768
6 E 65 V 0 0.0170075
6 E 66 I 0 0.438693
6 E 67 L 0 -0.0914085
6 E 68 S 0 0.543644
6 E 69 T 0 -0.0760033
6 E 70 D 0 -0.0810866
6 E 71 S 0 -0.0645111
6 E 72 Q 0 -0.0949103
6 E 73 Y 0 -0.125839
6 E 74 V 0 -0.0661712
6 E 75 R 0 -0.073016
6 E 76 Q 0 -0.0567455
6 E 77 G 0 -0.0707399
6 E 78 I 0 -0.0597812
6 E 79 T 0 -0.0466118
6 E 80 Q 0 -0.0516547
6 E 81 W 0 -0.0740487
6 E 82 I 0 -0.0216309
6 E 83 H 0 -0.0797829
6 E 84 N 0 -0.0460093
6 E 99 K 0 -0.0628218
6 E 100 N 0 -0.105209
6 E 101 V 0 -0.0148362
6 E 102 D 0 -0.0930733
6 E 103 L 0 -0.113638
6 E 104 W 0 -0.0891335
6 E 105 Q 0 -0.0562289
6 E 106 R 0 -0.040003
6 E 107 L 0 -0.0220214
6 E 108 D 0 -0.0477105
6 E 109 A 0 -0.0709558
6 E 110 A 0 -0.0889735
6 E 111 L 0 -0.0793669
6 E 112 G 0 -0.0498588
6 E 113 Q 0 -0.0889399
6 E 114 H 0 -0.079779
6 E 115 Q 0 -0.0268971
6 E 116 I 0 -0.0956524
6 E 117 K 0 0.0233256
6 E 118 W 0 0.0130612
6 E 119 E 0 0.0530292
6 E 120 W 0 -0.120064
6 E 121 V 0 0.00766653
6 E 122 K 0 -0.0224336
6 E 123 G 0 -0.110966
6 E 124 H 0 -0.0958075
6 E 125 A 0 -0.0892796
6 E 126 G 0 -0.104661
6 E 127 H 0 0.10261
6 E 128 P 0 -0.0506498
6 E 129 E 0 0.104216
6 E 130 N 0 -0.0589048
6 E 131 E 0 -0.0471647
6 E 132 R 0 -0.0326402
6 E 133 C 0 -0.0333713
6 E 134 D 0 -0.0104777
6 E 135 E 0 -0.026438
6 E 136 L 0 -0.0281015
6 E 137 A 0 -0.0811323
6 E 138 R 0 -0.114417
6 E 139 A 0 0.039035
6 E 140 A 0 -0.0700633
6 E 141 A 0 -0.0897228
6 E 142 M 0 -0.0797978
6 E 143 N 0 -0.0482822
7 I 8 F 0 0.531538
7 I 9 T 0 0.372453
7 I 10 D 0 0.351668
7 I 11 G 0 0.212015
7 I 12 S 0 0.172114
7 I 13 C 0 0.152626
7 I 14 L 0 0.0568348
7 I 15 G 0 0.0925532
7 I 16 N 0 -0.0120015
7 I 17 P 0 0.00793763
7 I 18 G 0 0.00396781
7 I 19 P 0 -0.102742
7 I 20 G 0 0.119464
7 I 21 G 0 0.00438215
7 I 22 Y 0 -0.0148098
7 I 23 G 0 -0.00503613
7 I 24 A 0 0.304785
7 I 25 I 0 0.0364413
7 I 26 L 0 0.33489
7 I 27 R 0 0.0215247
7 I 28 Y 0 -0.0148988
7 I 29 R 0 0.0210121
7 I 30 G 0 0.00193382
7 I 31 R 0 0.0647518
7 I 32 E 0 -0.0117628
7 I 33 K 0 0.0427471
7 I 34 T 0 -0.0194803
7 I 35 F 0 -0.00302177
7 I 36 S 0 -0.0780056
7 I 37 A 0 -0.00933741
7 I 38 G 0 -0.0384726
7 I 39 Y 0 -0.109438
7 I 40 T 0 0.00296208
7 I 41 R 0 -0.0224917
7 I 42 T 0 -0.0375511
7 I 43 T 0 -0.0638254
7 I 44 N 0 -0.0467002
7 I 45 N 0 0.0185697
7 I 46 R 0 -0.0705505
7 I 47 M 0 -0.0582135
7 I 48 E 0 0.0243953
7 I 49 L 0 0.0684188
7 I 50 M 0 -0.10346
7 I 51 A 0 -0.03128
7 I 52 A 0 0.098143
7 I 53 I 0 -0.0213981
7 I 54 V 0 -0.117558
7 I 55 A 0 1.05086
7 I 56 L 0 0.110897
7 I 57 E 0 -0.0294412
7 I 58 A 0 0.0284283
7 I 59 L 0 0.127336
7 I 60 K 0 -0.0822784
7 I 61 E 0 -0.0626172
7 I 62 H 0 -0.068309
7 I 63 C 0 -0.0653841
7 I 64 E 0 -0.0422386
7 I 65 V 0 0.29608
7 I 66 I 0 -0.0684307
7 I 67 L 0 0.154431
7 I 68 S 0 -0.000959073
7 I 69 T 0 -0.0408831
7 I 70 D 0 -0.0133685
7 I 71 S 0 -0.0247282
7 I 72 Q 0 -0.0809664
7 I 73 Y 0 -0.0835769
7 I 74 V 0 0.0232573
7 I 75 R 0 -0.107523
7 I 76 Q 0 -0.150245
7 I 77 G 0 -0.0850065
7 I 78 I 0 -0.124142
7 I 79 T 0 -0.0146225
7 I 80 Q 0 -0.0818318
7 I 81 W 0 -0.0708004
7 I 82 I 0 -0.109063
7 I 83 H 0 -0.0998502
7 I 84 N 0 -0.0781492
7 I 99 K 0 -0.0183634
7 I 100 N 0 -0.086849
7 I 101 V 0 -0.0651713
7 I 102 D 0 -0.0871962
7 I 103 L 0 -0.0871275
7 I 104 W 0 -0.0923098
7 I 105 Q 0 -0.128696
7 I 106 R 0 -0.0549677
7 I 107 L 0 -0.071577
7 I 108 D 0 -0.0785365
7 I 109 A 0 -0.0957438
7 I 110 A 0 -0.0271138
7 I 111 L 0 -0.0703357
7 I 112 G 0 -0.0965207
7 I 113 Q 0 -0.0958579
7 I 114 H 0 -0.00937459
7 I 115 Q 0 -0.0833069
7 I 116 I 0 -0.0298597
7 I 117 K 0 -0.101217
7 I 118 W 0 -0.0493995
7 I 119 E 0 -0.0798138
7 I 120 W 0 -0.0315323
7 I 121 V 0 -0.00105882
7 I 122 K 0 -0.100142
7 I 123 G 0 -0.0592219
7 I 124 H 0 -0.0562986
7 I 125 A 0 -0.0752033
7 I 126 G 0 -0.0183442
7 I 127 H 0 -0.063387
7 I 128 P 0 -0.170359
7 I 129 E 0 -0.100536
7 I 130 N 0 -0.00298419
7 I 131 E 0 -0.0515904
7 I 132 R 0 -0.0856063
7 I 133 C 0 0.0338335
7 I 134 D 0 -0.0275637
7 I 135 E 0 -0.169614
7 I 136 L 0 -0.0299645
7 I 137 A 0 -0.0235059
7 I 138 R 0 -0.172053
7 I 139 A 0 -0.105326
7 I 140 A 0 -0.134159
7 I 141 A 0 -0.111479
7 I 142 M 0 -0.101989
7 I 143 N 0 -0.0191808
8 F 9 T 0 0.425008
8 F 10 D 0 0.434622
8 F 11 G 0 0.253631
8 F 12 S 0 0.195734
8 F 13 C 0 0.12168
8 F 14 L 0 0.12609
8 F 15 G 0 0.134016
8 F 16 N 0 0.0188218
8 F 17 P 0 -0.0460354
8 F 18 G 0 -0.0815369
8 F 19 P 0 -0.0796325
8 F 20 G 0 -0.0126571
8 F 21 G 0 0.00703544
8 F 22 Y 0 -0.102344
8 F 23 G 0 0.0385744
8 F 24 A 0 0.122594
8 F 25 I 0 0.0892388
8 F 26 L 0 0.00120485
8 F 27 R 0 0.385384
8 F 28 Y 0 0.0560821
8 F 29 R 0 0.0724741
8 F 30 G 0 -0.034793
8 F 31 R 0 0.132966
8 F 32 E 0 0.0411675
8 F 33 K 0 0.0261971
8 F 34 T 0 0.070644
8 F 35 F 0 -0.0410612
8 F 36 S 0 0.0346702
8 F 37 A 0 -0.0471662
8 F 38 G 0 -0.0856118
8 F 39 Y 0 -0.0416083
8 F 40 T 0 -0.0252198
8 F 41 R 0 -0.0913687
8 F 42 T 0 0.0962164
8 F 43 T 0 -0.00553942
8 F 44 N 0 0.00415922
8 F 45 N 0 -0.0796
8 F 46 R 0 0.0730508
8 F 47 M 0 -0.0970615
8 F 48 E 0 0.0156706
8 F 49 L 0 -0.028027
8 F 50 M 0 -0.0575429
8 F 51 A 0 -0.0415778
8 F 52 A 0 -0.0457048
8 F 53 I 0 -0.0626199
8 F 54 V 0 -0.101215
8 F 55 A 0 0.0565749
8 F 56 L 0 -0.007594
8 F 57 E 0 0.0226573
8 F 58 A 0 -0.0716117
8 F 59 L 0 -0.00722917
8 F 60 K 0 0.017989
8 F 61 E 0 -0.0267291
8 F 62 H 0 -0.096021
8 F 63 C 0 -0.0979023
8 F 64 E 0 -0.0739363
8 F 65 V 0 -0.102408
8 F 66 I 0 0.0330309
8 F 67 L 0 -0.00938597
8 F 68 S 0 0.510746
8 F 69 T 0 -0.12681
8 F 70 D 0 -0.0491612
8 F 71 S 0 -0.0393839
8 F 72 Q 0 -0.115218
8 F 73 Y 0 -0.102703
8 F 74 V 0 -0.0713922
8 F 75 R 0 -0.043066
8 F 76 Q 0 -0.0291696
8 F 77 G 0 -0.0957988
8 F 78 I 0 -0.00748824
8 F 79 T 0 -0.135719
8 F 80 Q 0 -0.0699807
8 F 81 W 0 -0.0999948
8 F 82 I 0 -0.0921618
8 F 83 H 0 -0.0777613
8 F 84 N 0 0.0555972
8 F 99 K 0 -0.0864747
8 F 100 N 0 -0.108645
8 F 101 V 0 -0.0635888
8 F 102 D 0 -0.120706
8 F 103 L 0 -0.0803957
8 F 104 W 0 -0.0747601
8 F 105 Q 0 -0.0813883
8 F 106 R 0 -0.125724
8 F 107 L 0 -0.100618
8 F 108 D 0 -0.0996682
8 F 109 A 0 -0.104676
8 F 110 A 0 -0.0539631
8 F 111 L 0 -0.126304
8 F 112 G 0 -0.137684
8 F 113 Q 0 -0.050227
8 F 114 H 0 -0.153688
8 F 115 Q 0 -0.0794018
8 F 116 I 0 -0.0586668
8 F 117 K 0 -0.115459
8 F 118 W 0 -0.0220093
8 F 119 E 0 -0.00395038
8 F 120 W 0 -0.0366909
8 F 121 V 0 0.00490858
8 F 122 K 0 0.0392837
8 F 123 G 0 -0.0140289
8 F 124 H 0 0.0462376
8 F 125 A 0 -0.122039
8 F 126 G 0 -0.0498923
8 F 127 H 0 0.240863
8 F 128 P 0 -0.0155051
8 F 129 E 0 0.376281
8 F 130 N 0 0.014945
8 F 131 E 0 0.0219259
8 F 132 R 0 0.00317296
8 F 133 C 0 -0.06581
8 F 134 D 0 -0.037709
8 F 135 E 0 -0.0945482
8 F 136 L 0 -0.0485929
8 F 137 A 0 -0.087422
8 F 138 R 0 -0.00400248
8 F 139 A 0 -0.0799954
8 F 140 A 0 0.00883023
8 F 141 A 0 -0.0950471
8 F 142 M 0 -0.0762509
8 F 143 N 0 -0.0450923
9 T 10 D 0 0.573739
9 T 11 G 0 0.3628
9 T 12 S 0 0.246354
9 T 13 C 0 0.194145
9 T 14 L 0 0.164853
9 T 15 G 0 0.0742134
9 T 16 N 0 -0.0143163
9 T 17 P 0 0.0248102
9 T 18 G 0 0.0182711
9 T 19 P 0 -0.00172862
9 T 20 G 0 0.0232607
9 T 21 G 0 0.00465014
9 T 22 Y 0 0.0726424
9 T 23 G 0 0.00430257
9 T 24 A 0 0.0691419
9 T 25 I 0 0.0615385
9 T 26 L 0 0.0013648
9 T 27 R 0 -0.0577009
9 T 28 Y 0 -0.0499396
9 T 29 R 0 -0.0551727
9 T 30 G 0 -0.0398222
9 T 31 R 0 -0.00873719
9 T 32 E 0 -0.0280389
9 T 33 K 0 -0.0348553
9 T 34 T 0 -0.0633287
9 T 35 F 0 -0.0575286
9 T 36 S 0 -0.108559
9 T 37 A 0 -0.0171831
9 T 38 G 0 -0.0621823
9 T 39 Y 0 -0.111296
9 T 40 T 0 -0.123469
9 T 41 R 0 -0.0360957
9 T 42 T 0 0.00467085
9 T 43 T 0 0.0244324
9 T 44 N 0 -0.0549744
9 T 45 N 0 0.0720284
9 T 46 R 0 0.00543842
9 T 47 M 0 -0.0176855
9 T 48 E 0 0.0542843
9 T 49 L 0 0.0374206
9 T 50 M 0 0.0451274
9 T 51 A 0 0.350498
9 T 52 A 0 0.307064
9 T 53 I 0 -0.0390673
9 T 54 V 0 -0.130062
9 T 55 A 0 0.23433
9 T 56 L 0 -0.0292104
9 T 57 E 0 -0.068564
9 T 58 A 0 0.0834148
9 T 59 L 0 -0.0465967
9 T 60 K 0 -0.00174523
9 T 61 E 0 -0.0748411
9 T 62 H 0 -0.0745534
9 T 63 C 0 -0.0550243
9 T 64 E 0 -0.0807427
9 T 65 V 0 -0.0579853
9 T 66 I 0 -0.0343886
9 T 67 L 0 0.0955166
9 T 68 S 0 -0.0853083
9 T 69 T 0 0.764904
9 T 70 D 0 0.0649169
9 T 71 S 0 0.00399799
9 T 72 Q 0 -0.180565
9 T 73 Y 0 0.0398935
9 T 74 V 0 0.116871
9 T 75 R 0 0.0166275
9 T 76 Q 0 -0.0306134
9 T 77 G 0 -0.00422732
9 T 78 I 0 -0.0435654
9 T 79 T 0 -0.0460347
9 T 80 Q 0 0.00273976
9 T 81 W 0 -0.0650591
9 T 82 I 0 -0.0737744
9 T 83 H 0 -0.139089
9 T 84 N 0 -0.011601
9 T 99 K 0 -0.0536828
9 T 100 N 0 -0.132052
9 T 101 V 0 -0.133795
9 T 102 D 0 -0.108812
9 T 103 L 0 -0.0421269
9 T 104 W 0 -0.0671422
9 T 105 Q 0 -0.0765358
9 T 106 R 0 -0.121625
9 T 107 L 0 0.0160613
9 T 108 D 0 -0.0871167
9 T 109 A 0 -0.100806
9 T 110 A 0 -0.158268
9 T 111 L 0 -0.111621
9 T 112 G 0 -0.0718243
9 T 113 Q 0 -0.0167299
9 T 114 H 0 -0.0806138
9 T 115 Q 0 -0.106468
9 T 116 I 0 -0.0387948
9 T 117 K 0 -0.0752617
9 T 118 W 0 -0.0185311
9 T 119 E 0 -0.0886178
9 T 120 W 0 0.0498835
9 T 121 V 0 -0.0724688
9 T 122 K 0 -0.141341
9 T 123 G 0 0.0661063
9 T 124 H 0 0.0356505
9 T 125 A 0 -0.0845741
9 T 126 G 0 -0.0710716
9 T 127 H 0 -0.0357267
9 T 128 P 0 -0.0574371
9 T 129 E 0 -0.18654
9 T 130 N 0 0.0092809
9 T 131 E 0 -0.0552001
9 T 132 R 0 -0.01434
9 T 133 C 0 -0.0319535
9 T 134 D 0 -0.0225428
9 T 135 E 0 -0.085514
9 T 136 L 0 -0.0194847
9 T 137 A 0 -0.0391208
9 T 138 R 0 -0.0482274
9 T 139 A 0 -0.146426
9 T 140 A 0 -0.129843
9 T 141 A 0 -0.0555424
9 T 142 M 0 -0.12842
9 T 143 N 0 -0.0379091
10 D 11 G 0 0.55055
10 D 12 S 0 0.510222
10 D 13 C 0 0.289803
10 D 14 L 0 0.213127
10 D 15 G 0 0.204256
10 D 16 N 0 0.113523
10 D 17 P 0 0.0755893
10 D 18 G 0 -0.00193528
10 D 19 P 0 -0.0611221
10 D 20 G 0 0.0222777
10 D 21 G 0 0.0725068
10 D 22 Y 0 0.0358232
10 D 23 G 0 0.0747014
10 D 24 A 0 0.00521055
10 D 25 I 0 0.0345139
10 D 26 L 0 -0.000160834
10 D 27 R 0 -0.0573559
10 D 28 Y 0 -0.0455669
10 D 29 R 0 -0.0397915
10 D 30 G 0 -0.0037975
10 D 31 R 0 -0.0102886
10 D 32 E 0 -0.0874927
10 D 33 K 0 -0.0714917
10 D 34 T 0 -0.116143
10 D 35 F 0 -0.0612509
10 D 36 S 0 -0.0904689
10 D 37 A 0 -0.105537
10 D 38 G 0 -0.107271
10 D 39 Y 0 -0.0964414
10 D 40 T 0 -0.10484
10 D 41 R 0 -0.0656052
10 D 42 T 0 -0.071653
10 D 43 T 0 0.0314409
10 D 44 N 0 0.194376
10 D 45 N 0 0.00139932
10 D 46 R 0 -0.0386875
10 D 47 M 0 0.0158198
10 D 48 E 0 0.342618
10 D 49 L 0 -0.022378
10 D 50 M 0 -0.0671604
10 D 51 A 0 0.0515316
10 D 52 A 0 -0.0195076
10 D 53 I 0 -0.0898402
10 D 54 V 0 -0.108038
10 D 55 A 0 0.030511
10 D 56 L 0 0.0188553
10 D 57 E 0 -0.0726815
10 D 58 A 0 -0.112266
10 D 59 L 0 -0.038376
10 D 60 K 0 -0.0847979
10 D 61 E 0 -0.0642751
10 D 62 H 0 -0.0805235
10 D 63 C 0 -0.0864312
10 D 64 E 0 -0.0936942
10 D 65 V 0 -0.0161195
10 D 66 I 0 -0.121606
10 D 67 L 0 0.00664489
10 D 68 S 0 -0.0785809
10 D 69 T 0 -0.0482609
10 D 70 D 0 0.395574
10 D 71 S 0 0.0932089
10 D 72 Q 0 -0.0681423
10 D 73 Y 0 -0.0431115
10 D 74 V 0 0.036549
10 D 75 R 0 -0.0528092
10 D 76 Q 0 -0.10004
10 D 77 G 0 -0.119829
10 D 78 I 0 -0.0127245
10 D 79 T 0 -0.114319
10 D 80 Q 0 -0.0628757
10 D 81 W 0 -0.0780382
10 D 82 I 0 -0.121716
10 D 83 H 0 -0.0977906
10 D 84 N 0 -0.0854544
10 D 99 K 0 -0.0753355
10 D 100 N 0 -0.0269517
10 D 101 V 0 -0.111356
10 D 102 D 0 -0.0430122
10 D 103 L 0 -0.0641312
10 D 104 W 0 -0.0597019
10 D 105 Q 0 -0.0815837
10 D 106 R 0 -0.0558871
10 D 107 L 0 -0.0598496
10 D 108 D 0 -0.103016
10 D 109 A 0 -0.0846323
10 D 110 A 0 -0.0273223
10 D 111 L 0 -0.103219
10 D 112 G 0 -0.0536251
10 D 113 Q 0 -0.0874717
10 D 114 H 0 -0.101663
10 D 115 Q 0 -0.0638033
10 D 116 I 0 -0.0232056
10 D 117 K 0 -0.0843421
10 D 118 W 0 -0.0298859
10 D 119 E 0 -0.102929
10 D 120 W 0 0.023369
10 D 121 V 0 0.0612838
10 D 122 K 0 -0.0306451
10 D 123 G 0 0.0713898
10 D 124 H 0 0.168013
10 D 125 A 0 -0.0483896
10 D 126 G 0 -0.00278947
10 D 127 H 0 -0.0698497
10 D 128 P 0 -0.111969
10 D 129 E 0 -0.0727794
10 D 130 N 0 0.132451
10 D 131 E 0 -0.0698105
10 D 132 R 0 -0.118602
10 D 133 C 0 0.0230354
10 D 134 D 0 0.313888
10 D 135 E 0 -0.114133
10 D 136 L 0 -0.0504968
10 D 137 A 0 0.0224507
10 D 138 R 0 -0.0487349
10 D 139 A 0 -0.101771
10 D 140 A 0 -0.0808094
10 D 141 A 0 -0.0682272
10 D 142 M 0 -0.0599151
10 D 143 N 0 -0.043994
11 G 12 S 0 0.465748
11 G 13 C 0 0.380969
11 G 14 L 0 0.198416
11 G 15 G 0 0.25704
11 G 16 N 0 0.0547897
11 G 17 P 0 0.0674235
11 G 18 G 0 0.0176205
11 G 19 P 0 0.00326969
11 G 20 G 0 0.150395
11 G 21 G 0 0.127251
11 G 22 Y 0 0.0768577
11 G 23 G 0 0.176546
11 G 24 A 0 -0.000143162
11 G 25 I 0 -0.0150314
11 G 26 L 0 0.007965
11 G 27 R 0 -0.00872669
11 G 28 Y 0 -0.11169
11 G 29 R 0 -0.0742418
11 G 30 G 0 -0.0504444
11 G 31 R 0 -0.0740909
11 G 32 E 0 -0.0761746
11 G 33 K 0 -0.120972
11 G 34 T 0 -0.0641878
11 G 35 F 0 -0.066805
11 G 36 S 0 0.0135617
11 G 37 A 0 -0.0672413
11 G 38 G 0 -0.130989
11 G 39 Y 0 0.00672794
11 G 40 T 0 -0.0331532
11 G 41 R 0 -0.0718645
11 G 42 T 0 -0.0693139
11 G 43 T 0 0.127616
11 G 44 N 0 0.155125
11 G 45 N 0 0.0197281
11 G 46 R 0 -0.0432964
11 G 47 M 0 0.201067
11 G 48 E 0 0.132271
11 G 49 L 0 0.118483
11 G 50 M 0 -0.0596323
11 G 51 A 0 0.135617
11 G 52 A 0 -0.0110996
11 G 53 I 0 -0.0498103
11 G 54 V 0 -0.0214254
11 G 55 A 0 0.0655721
11 G 56 L 0 0.0125547
11 G 57 E 0 -0.0819198
11 G 58 A 0 -0.0582668
11 G 59 L 0 -0.0105791
11 G 60 K 0 -0.0807062
11 G 61 E 0 -0.110755
11 G 62 H 0 -0.0637192
11 G 63 C 0 -0.0590149
11 G 64 E 0 -0.121231
11 G 65 V 0 -0.00286088
11 G 66 I 0 -0.0162795
11 G 67 L 0 0.013806
11 G 68 S 0 -0.143385
11 G 69 T 0 0.0202732
11 G 70 D 0 0.138803
11 G 71 S 0 0.0326867
11 G 72 Q 0 -0.103847
11 G 73 Y 0 0.099938
11 G 74 V 0 -0.0174801
11 G 75 R 0 -0.117636
11 G 76 Q 0 -0.0393798
11 G 77 G 0 -0.0786784
11 G 78 I 0 -0.0287991
11 G 79 T 0 -0.049289
11 G 80 Q 0 -0.0556255
11 G 81 W 0 -0.0596931
11 G 82 I 0 -0.0568939
11 G 83 H 0 -0.0960944
11 G 84 N 0 -0.0496531
11 G 99 K 0 -0.125483
11 G 100 N 0 -0.0818226
11 G 101 V 0 -0.140395
11 G 102 D 0 -0.0679734
11 G 103 L 0 -0.0190907
11 G 104 W 0 -0.0623099
11 G 105 Q 0 -0.0560236
11 G 106 R 0 -0.0322349
11 G 107 L 0 -0.0589666
11 G 108 D 0 -0.138713
11 G 109 A 0 -0.0461356
11 G 110 A 0 -0.039561
11 G 111 L 0 -0.0615733
11 G 112 G 0 -0.0981779
11 G 113 Q 0 -0.0596238
11 G 114 H 0 -0.099778
11 G 115 Q 0 -0.0570363
11 G 116 I 0 -0.1037
11 G 117 K 0 -0.0765258
11 G 118 W 0 -0.0373579
11 G 119 E 0 -0.112833
11 G 120 W 0 0.0554531
11 G 121 V 0 -0.0249183
11 G 122 K 0 -0.0656613
11 G 123 G 0 0.0215094
11 G 124 H 0 0.00325904
11 G 125 A 0 -0.0924965
11 G 126 G 0 -0.00605164
11 G 127 H 0 -0.0622378
11 G 128 P 0 -0.0984116
11 G 129 E 0 -0.061266
11 G 130 N 0 0.071685
11 G 131 E 0 -0.0859401
11 G 132 R 0 -0.0824849
11 G 133 C 0 0.0533117
11 G 134 D 0 0.076322
11 G 135 E 0 -0.058491
11 G 136 L 0 0.00898757
11 G 137 A 0 0.00538865
11 G 138 R 0 -0.00915464
11 G 139 A 0 -0.06264
11 G 140 A 0 -0.0599542
11 G 141 A 0 -0.0235879
11 G 142 M 0 -0.0843109
11 G 143 N 0 -0.0204224
12 S 13 C 0 0.396192
12 S 14 L 0 0.81721
12 S 15 G 0 0.24727
12 S 16 N 0 0.136949
12 S 17 P 0 0.130535
12 S 18 G 0 0.0572716
12 S 19 P 0 0.14215
12 S 20 G 0 0.0806579
12 S 21 G 0 -0.00169141
12 S 22 Y 0 0.0477578
12 S 23 G 0 0.10622
12 S 24 A 0 -0.00438352
12 S 25 I 0 0.0757887
12 S 26 L 0 -0.0111942
12 S 27 R 0 -0.021782
12 S 28 Y 0 -0.100711
12 S 29 R 0 0.017061
12 S 30 G 0 -0.0648404
12 S 31 R 0 -0.0343888
12 S 32 E 0 -0.0527006
12 S 33 K 0 -0.106855
12 S 34 T 0 -0.0613402
12 S 35 F 0 -0.090207
12 S 36 S 0 0.0104695
12 S 37 A 0 -0.115389
12 S 38 G 0 -0.0189256
12 S 39 Y 0 0.0212143
12 S 40 T 0 -0.163708
12 S 41 R 0 -0.0467439
12 S 42 T 0 0.0207021
12 S 43 T 0 -0.0276106
12 S 44 N 0 0.177716
12 S 45 N 0 -0.0183551
12 S 46 R 0 -0.0565719
12 S 47 M 0 -0.0103714
12 S 48 E 0 0.166059
12 S 49 L 0 -0.00354338
12 S 50 M 0 -0.101198
12 S 51 A 0 0.0151535
12 S 52 A 0 -0.00819448
12 S 53 I 0 -0.0291179
12 S 54 V 0 -0.0888599
12 S 55 A 0 0.0104383
12 S 56 L 0 0.000798817
12 S 57 E 0 -0.159013
12 S 58 A 0 -0.167755
12 S 59 L 0 -0.137254
12 S 60 K 0 -0.0825519
12 S 61 E 0 -0.0454494
12 S 62 H 0 -0.0728082
12 S 63 C 0 -0.0512193
12 S 64 E 0 -0.127623
12 S 65 V 0 -0.0131924
12 S 66 I 0 -0.0838098
12 S 67 L 0 -0.0614105
12 S 68 S 0 0.0291138
12 S 69 T 0 -0.0079873
12 S 70 D 0 0.0685381
12 S 71 S 0 0.0652841
12 S 72 Q 0 -0.087394
12 S 73 Y 0 0.0105347
12 S 74 V 0 -0.0742376
12 S 75 R 0 -0.132099
12 S 76 Q 0 0.0574971
12 S 77 G 0 0.0126112
12 S 78 I 0 0.0145212
12 S 79 T 0 -0.128102
12 S 80 Q 0 -0.0775816
12 S 81 W 0 -0.1082
12 S 82 I 0 -0.11411
12 S 83 H 0 -0.157437
12 S 84 N 0 -0.0629283
12 S 99 K 0 -0.0354851
12 S 100 N 0 -0.137574
12 S 101 V 0 -0.139571
12 S 102 D 0 -0.000551813
12 S 103 L 0 -0.057575
12 S 104 W 0 -0.0893026
12 S 105 Q 0 -0.0324118
12 S 106 R 0 -0.097622
12 S 107 L 0 -0.0601043
12 S 108 D 0 -0.112839
12 S 109 A 0 -0.106237
12 S 110 A 0 -0.0974713
12 S 111 L 0 -0.0480348
12 S 112 G 0 -0.137622
12 S 113 Q 0 -0.109784
12 S 114 H 0 -0.0417146
12 S 115 Q 0 -0.102205
12 S 116 I 0 -0.0850433
12 S 117 K 0 -0.165754
12 S 118 W 0 -0.0797884
12 S 119 E 0 -0.118136
12 S 120 W 0 -0.024748
12 S 121 V 0 -0.0109243
12 S 122 K 0 -0.0452236
12 S 123 G 0 0.115869
12 S 124 H 0 0.0596779
12 S 125 A 0 -0.0882608
12 S 126 G 0 -0.129123
12 S 127 H 0 -0.0302721
12 S 128 P 0 -0.110798
12 S 129 E 0 -0.113327
12 S 130 N 0 -0.000706362
12 S 131 E 0 -0.0361411
12 S 132 R 0 -0.134097
12 S 133 C 0 0.0141799
12 S 134 D 0 0.0812969
12 S 135 E 0 -0.0609523
12 S 136 L 0 -0.0845779
12 S 137 A 0 0.364696
12 S 138 R 0 0.299794
12 S 139 A 0 -0.0789234
12 S 140 A 0 -0.0856933
12 S 141 A 0 0.554671
12 S 142 M 0 -0.0182472
12 S 143 N 0 -0.051423
13 C 14 L 0 0.437328
13 C 15 G 0 0.466991
13 C 16 N 0 0.385001
13 C 17 P 0 0.316975
13 C 18 G 0 0.192381
13 C 19 P 0 0.0778765
13 C 20 G 0 0.316186
13 C 21 G 0 -0.00537077
13 C 22 Y 0 -0.0161537
13 C 23 G 0 0.017753
13 C 24 A 0 -0.047998
13 C 25 I 0 -0.0328322
13 C 26 L 0 -0.0461018
13 C 27 R 0 0.0153316
13 C 28 Y 0 -0.0851768
13 C 29 R 0 -0.0118548
13 C 30 G 0 -0.00589997
13 C 31 R 0 -0.0179848
13 C 32 E 0 -0.0246103
13 C 33 K 0 0.0475554
13 C 34 T 0 -0.00434626
13 C 35 F 0 -0.0375008
13 C 36 S 0 0.000605402
13 C 37 A 0 0.0325516
13 C 38 G 0 0.0636446
13 C 39 Y 0 0.0902218
13 C 40 T 0 0.0309752
13 C 41 R 0 0.123234
13 C 42 T 0 0.108713
13 C 43 T 0 0.227417
13 C 44 N 0 0.233097
13 C 45 N 0 0.184558
13 C 46 R 0 0.0825321
13 C 47 M 0 0.0660076
13 C 48 E 0 -0.0623292
13 C 49 L 0 0.0926938
13 C 50 M 0 0.0283555
13 C 51 A 0 0.0122792
13 C 52 A 0 0.0163823
13 C 53 I 0 -0.0679726
13 C 54 V 0 -0.0235247
13 C 55 A 0 -0.0632242
13 C 56 L 0 0.0578205
13 C 57 E 0 -0.0295164
13 C 58 A 0 -0.0295542
13 C 59 L 0 -0.0680532
13 C 60 K 0 -0.084453
13 C 61 E 0 -0.0426645
13 C 62 H 0 -0.147542
13 C 63 C 0 -0.0574431
13 C 64 E 0 -0.0893924
13 C 65 V 0 -0.0102167
13 C 66 I 0 -0.0473765
13 C 67 L 0 -0.0170904
13 C 68 S 0 -0.0672549
13 C 69 T 0 -0.0681766
13 C 70 D 0 -0.0880868
13 C 71 S 0 0.127076
13 C 72 Q 0 -0.051787
13 C 73 Y 0 0.0752774
13 C 74 V 0 -0.0827068
13 C 75 R 0 -0.0858449
13 C 76 Q 0 -0.0586082
13 C 77 G 0 0.0205421
13 C 78 I 0 -0.0559527
13 C 79 T 0 -0.0460168
13 C 80 Q 0 -0.108765
13 C 81 W 0 -0.0726185
13 C 82 I 0 0.0366224
13 C 83 H 0 -0.077561
13 C 84 N 0 -0.107315
13 C 99 K 0 -0.0270232
13 C 100 N 0 -0.031969
13 C 101 V 0 -0.110896
13 C 102 D 0 -0.0212227
13 C 103 L 0 -0.0830371
13 C 104 W 0 -0.0316135
13 C 105 Q 0 -0.0716282
13 C 106 R 0 -0.153661
13 C 107 L 0 -0.0226295
13 C 108 D 0 0.00574726
13 C 109 A 0 -0.0747473
13 C 110 A 0 -0.115822
13 C 111 L 0 -0.0533234
13 C 112 G 0 -0.0939198
13 C 113 Q 0 -0.107962
13 C 114 H 0 -0.0666426
13 C 115 Q 0 -0.070714
13 C 116 I 0 -0.156309
13 C 117 K 0 -0.0948248
13 C 118 W 0 0.0542352
13 C 119 E 0 -0.06792
13 C 120 W 0 -0.0443114
13 C 121 V 0 -0.0797548
13 C 122 K 0 -0.0883878
13 C 123 G 0 -0.0917579
13 C 124 H 0 -0.0688883
13 C 125 A 0 -0.0737281
13 C 126 G 0 -0.0956804
13 C 127 H 0 -0.0868522
13 C 128 P 0 -0.0338397
13 C 129 E 0 -0.133172
13 C 130 N 0 -0.0811891
13 C 131 E 0 -0.103211
13 C 132 R 0 -0.037976
13 C 133 C 0 -0.148981
13 C 134 D 0 -0.0524871
13 C 135 E 0 -0.0600606
13 C 136 L 0 -0.0416294
13 C 137 A 0 -0.0764122
13 C 138 R 0 -0.0942831
13 C 139 A 0 -0.0919082
13 C 140 A 0 -0.140787
13 C 141 A 0 -0.0200646
13 C 142 M 0 -0.111611
13 C 143 N 0 -0.135682
14 L 15 G 0 0.499844
14 L 16 N 0 0.380135
14 L 17 P 0 0.32405
14 L 18 G 0 0.155573
14 L 19 P 0 0.185901
14 L 20 G 0 0.0702622
14 L 21 G 0 0.113028
14 L 22 Y 0 -0.0778579
14 L 23 G 0 -0.0216136
14 L 24 A 0 -0.0742656
14 L 25 I 0 0.0522053
14 L 26 L 0 0.00534104
14 L 27 R 0 0.0106144
14 L 28 Y 0 -0.00146562
14 L 29 R 0 0.0329412
14 L 30 G 0 0.00113561
14 L 31 R 0 -0.00605857
14 L 32 E 0 0.0635268
14 L 33 K 0 0.0527335
14 L 34 T 0 -0.0460003
14 L 35 F 0 -0.0210859
14 L 36 S 0 -0.0306233
14 L 37 A 0 0.0157832
14 L 38 G 0 0.0054098
14 L 39 Y 0 0.0415101
14 L 40 T 0 0.0376923
14 L 41 R 0 -0.00411697
14 L 42 T 0 0.0108603
14 L 43 T 0 -0.0716336
14 L 44 N 0 -0.0572321
14 L 45 N 0 -0.0589548
14 L 46 R 0 -0.00664302
14 L 47 M 0 -0.0766226
14 L 48 E 0 -0.0823703
14 L 49 L 0 -0.0881044
14 L 50 M 0 -0.115284
14 L 51 A 0 -0.0558944
14 L 52 A 0 -0.0308937
14 L 53 I 0 -0.053041
14 L 54 V 0 -0.0372194
14 L 55 A 0 -0.0190421
14 L 56 L 0 -0.0774276
14 L 57 E 0 -0.0352506
14 L 58 A 0 -0.0656509
14 L 59 L 0 -0.125042
14 L 60 K 0 -0.0686094
14 L 61 E 0 0.0646743
14 L 62 H 0 -0.0703997
14 L 63 C 0 -0.000832814
14 L 64 E 0 -0.0484115
14 L 65 V 0 -0.0686592
14 L 66 I 0 -0.103061
14 L 67 L 0 -0.127048
14 L 68 S 0 -0.0694727
14 L 69 T 0 0.0208373
14 L 70 D 0 -0.08434
14 L 71 S 0 -0.10738
14 L 72 Q 0 0.0132851
14 L 73 Y 0 -0.0565624
14 L 74 V 0 -0.0484124
14 L 75 R 0 -0.0849417
14 L 76 Q 0 -0.000243305
14 L 77 G 0 -0.0426745
14 L 78 I 0 -0.118768
14 L 79 T 0 0.00293802
14 L 80 Q 0 -0.0466652
14 L 81 W 0 -0.0453127
14 L 82 I 0 -0.0968557
14 L 83 H 0 -0.0399286
14 L 84 N 0 -0.0617975
14 L 99 K 0 -0.0338088
14 L 100 N 0 -0.095621
14 L 101 V 0 -0.105623
14 L 102 D 0 -0.11002
14 L 103 L 0 -0.0597862
14 L 104 W 0 -0.123433
14 L 105 Q 0 -0.0893812
14 L 106 R 0 -0.0658185
14 L 107 L 0 -0.100558
14 L 108 D 0 -0.0665859
14 L 109 A 0 -0.0840444
14 L 110 A 0 -0.0491854
14 L 111 L 0 -0.0831684
14 L 112 G 0 -0.0523119
14 L 113 Q 0 -0.0538272
14 L 114 H 0 -0.119662
14 L 115 Q 0 -0.0685188
14 L 116 I 0 -0.11276
14 L 117 K 0 -0.0600751
14 L 118 W 0 -0.0867556
14 L 119 E 0 -0.0388977
14 L 120 W 0 -0.0592557
14 L 121 V 0 -0.0550046
14 L 122 K 0 -0.116759
14 L 123 G 0 -0.112345
14 L 124 H 0 -0.159476
14 L 125 A 0 -0.0781943
14 L 126 G 0 -0.0951944
14 L 127 H 0 -0.0777105
14 L 128 P 0 -0.0507479
14 L 129 E 0 -0.103332
14 L 130 N 0 -0.122381
14 L 131 E 0 -0.0944902
14 L 132 R 0 -0.119185
14 L 133 C 0 -0.0961542
14 L 134 D 0 -0.0870483
14 L 135 E 0 -0.00855691
14 L 136 L 0 -0.0368117
14 L 137 A 0 -0.0146118
14 L 138 R 0 0.690325
14 L 139 A 0 -0.0016653
14 L 140 A 0 -0.0894743
14 L 141 A 0 0.548883
14 L 142 M 0 0.684591
14 L 143 N 0 -0.0334839
15 G 16 N 0 0.442935
15 G 17 P 0 0.542364
15 G 18 G 0 0.251168
15 G 19 P 0 0.145469
15 G 20 G 0 0.130892
15 G 21 G 0 0.0749696
15 G 22 Y 0 0.0130055
15 G 23 G 0 0.0681838
15 G 24 A 0 0.0819777
15 G 25 I 0 0.0792375
15 G 26 L 0 0.0882201
15 G 27 R 0 -0.00884441
15 G 28 Y 0 0.00453354
15 G 29 R 0 0.0473028
15 G 30 G 0 0.0461665
15 G 31 R 0 -0.0479453
15 G 32 E 0 0.060812
15 G 33 K 0 -0.0215738
15 G 34 T 0 0.00705414
15 G 35 F 0 0.00914767
15 G 36 S 0 0.049678
15 G 37 A 0 0.0101256
15 G 38 G 0 0.0634612
15 G 39 Y 0 -0.00175663
15 G 40 T 0 -0.0311445
15 G 41 R 0 0.0454975
15 G 42 T 0 0.0804229
15 G 43 T 0 0.0725284
15 G 44 N 0 0.0472551
15 G 45 N 0 -0.0231527
15 G 46 R 0 -0.0555709
15 G 47 M 0 -0.0415193
15 G 48 E 0 -0.052116
15 G 49 L 0 -0.0472168
15 G 50 M 0 -0.0651583
15 G 51 A 0 -0.0673073
15 G 52 A 0 0.0567145
15 G 53 I 0 0.0434795
15 G 54 V 0 0.00743741
15 G 55 A 0 -0.0762232
15 G 56 L 0 0.0178934
15 G 57 E 0 0.000847266
15 G 58 A 0 -0.0854115
15 G 59 L 0 0.0364034
15 G 60 K 0 -0.0314636
15 G 61 E 0 -0.0587693
15 G 62 H 0 -0.0183197
15 G 63 C 0 -0.0444149
15 G 64 E 0 0.0425718
15 G 65 V 0 -0.0447014
15 G 66 I 0 -0.0447693
15 G 67 L 0 -0.0410329
15 G 68 S 0 -0.0642645
15 G 69 T 0 -0.0320485
15 G 70 D 0 -0.0229673
15 G 71 S 0 0.00841769
15 G 72 Q 0 -0.0767626
15 G 73 Y 0 -0.0781314
15 G 74 V 0 -0.120576
15 G 75 R 0 -0.105474
15 G 76 Q 0 -0.084666
15 G 77 G 0 -0.0531714
15 G 78 I 0 -0.00172341
15 G 79 T 0 -0.111279
15 G 80 Q 0 -0.0397147
15 G 81 W 0 -0.040917
15 G 82 I 0 -0.0590152
15 G 83 H 0 -0.0660373
15 G 84 N 0 -0.039848
15 G 99 K 0 -0.101244
15 G 100 N 0 -0.0292792
15 G 101 V 0 -0.0694137
15 G 102 D 0 -0.071541
15 G 103 L 0 -0.0436648
15 G 104 W 0 -0.0714275
15 G 105 Q 0 -0.0427446
15 G 106 R 0 -0.127848
15 G 107 L 0 -0.0253537
15 G 108 D 0 -0.0168606
15 G 109 A 0 -0.0521631
15 G 110 A 0 -0.0123571
15 G 111 L 0 -0.0782128
15 G 112 G 0 0.025567
15 G 113 Q 0 -0.0722005
15 G 114 H 0 -0.0623131
15 G 115 Q 0 -0.0396872
15 G 116 I 0 -0.0220614
15 G 117 K 0 -0.0237007
15 G 118 W 0 -0.118954
15 G 119 E 0 -0.0560117
15 G 120 W 0 -0.0138473
15 G 121 V 0 -0.114457
15 G 122 K 0 -0.0664265
15 G 123 G 0 -0.105358
15 G 124 H 0 -0.122353
15 G 125 A 0 -0.103683
15 G 126 G 0 -0.0792302
15 G 127 H 0 -0.128199
15 G 128 P 0 -0.0135442
15 G 129 E 0 -0.0619854
15 G 130 N 0 -0.113785
15 G 131 E 0 -0.0797914
15 G 132 R 0 -0.118781
15 G 133 C 0 -0.11838
15 G 134 D 0 -0.0597424
15 G 135 E 0 -0.0921816
15 G 136 L 0 -0.0349737
15 G 137 A 0 -0.0205947
15 G 138 R 0 0.0499096
15 G 139 A 0 -0.0688022
15 G 140 A 0 -0.11863
15 G 141 A 0 0.127032
15 G 142 M 0 -0.0861587
15 G 143 N 0 -0.0869051
16 N 17 P 0 1.27064
16 N 18 G 0 0.276026
16 N 19 P 0 0.1297
16 N 20 G 0 0.0866001
16 N 21 G 0 0.0670405
16 N 22 Y 0 0.0238125
16 N 23 G 0 0.10103
16 N 24 A 0 -0.0477486
16 N 25 I 0 -0.0291352
16 N 26 L 0 0.00724936
16 N 27 R 0 0.0221039
16 N 28 Y 0 0.00365818
16 N 29 R 0 -0.0158597
16 N 30 G 0 0.0528325
16 N 31 R 0 -0.0233514
16 N 32 E 0 0.0684156
16 N 33 K 0 0.0543922
16 N 34 T 0 0.0313442
16 N 35 F 0 -0.0347029
16 N 36 S 0 0.0449872
16 N 37 A 0 0.0129279
16 N 38 G 0 0.0221167
16 N 39 Y 0 -0.00264864
16 N 40 T 0 0.0156958
16 N 41 R 0 0.0933547
16 N 42 T 0 0.000712492
16 N 43 T 0 0.168285
16 N 44 N 0 0.182955
16 N 45 N 0 0.00719831
16 N 46 R 0 -0.0649356
16 N 47 M 0 7.7913e-05
16 N 48 E 0 0.0196005
16 N 49 L 0 -0.052422
16 N 50 M 0 -0.0539522
16 N 51 A 0 -0.01468
16 N 52 A 0 -0.0457117
16 N 53 I 0 0.0067433
16 N 54 V 0 0.0297283
16 N 55 A 0 -0.0256499
16 N 56 L 0 0.00771439
16 N 57 E 0 0.0320107
16 N 58 A 0 -0.0903857
16 N 59 L 0 -0.0447596
16 N 60 K 0 -0.0848586
16 N 61 E 0 -0.0557184
16 N 62 H 0 -0.0288702
16 N 63 C 0 -0.00976926
16 N 64 E 0 0.00394737
16 N 65 V 0 -0.0754182
16 N 66 I 0 -0.0411497
16 N 67 L 0 -0.0377566
16 N 68 S 0 -0.148772
16 N 69 T 0 -0.0948999
16 N 70 D 0 0.00881281
16 N 71 S 0 0.00458399
16 N 72 Q 0 -0.0361754
16 N 73 Y 0 -0.0257116
16 N 74 V 0 -0.0605033
16 N 75 R 0 -0.0833545
16 N 76 Q 0 -0.0411601
16 N 77 G 0 -0.0122142
16 N 78 I 0 -0.0163449
16 N 79 T 0 -0.046601
16 N 80 Q 0 -0.00100625
16 N 81 W 0 0.0751132
16 N 82 I 0 -0.0768503
16 N 83 H 0 -0.0882848
16 N 84 N 0 0.018459
16 N 99 K 0 -0.00987361
16 N 100 N 0 -0.0061254
16 N 101 V 0 -0.0602016
16 N 102 D 0 -0.0236484
16 N 103 L 0 -0.0117266
16 N 104 W 0 -0.083863
16 N 105 Q 0 -0.0447613
16 N 106 R 0 -0.0303265
16 N 107 L 0 -0.0395869
16 N 108 D 0 -0.0991344
16 N 109 A 0 -0.0147305
16 N 110 A 0 -0.0766613
16 N 111 L 0 -0.068941
16 N 112 G 0 -0.00898708
16 N 113 Q 0 -0.0609418
16 N 114 H 0 -0.0854338
16 N 115 Q 0 -0.0306288
16 N 116 I 0 -0.0767265
16 N 117 K 0 -0.0368424
16 N 118 W 0 -0.134993
16 N 119 E 0 -0.0902055
16 N 120 W 0 -0.0982647
16 N 121 V 0 -0.0241075
16 N 122 K 0 -0.0539793
16 N 123 G 0 -0.0732896
16 N 124 H 0 -0.0976348
16 N 125 A 0 -0.149725
16 N 126 G 0 -0.0993293
16 N 127 H 0 -0.0866279
16 N 128 P 0 -0.0908942
16 N 129 E 0 -0.125725
16 N 130 N 0 -0.0490392
16 N 131 E 0 -0.022199
16 N 132 R 0 -0.0769021
16 N 133 C 0 -0.0691593
16 N 134 D 0 0.00398678
16 N 135 E 0 -0.0115775
16 N 136 L 0 -0.030846
16 N 137 A 0 -0.0693866
16 N 138 R 0 -0.0597317
16 N 139 A 0 -0.134469
16 N 140 A 0 -0.139545
16 N 141 A 0 -0.106598
16 N 142 M 0 -0.081982
16 N 143 N 0 -0.0769396
17 P 18 G 0 0.953763
17 P 19 P 0 0.436474
17 P 20 G 0 0.0531321
17 P 21 G 0 0.0320364
17 P 22 Y 0 -0.00234845
17 P 23 G 0 -0.00577898
17 P 24 A 0 0.000381918
17 P 25 I 0 -0.0304498
17 P 26 L 0 0.115554
17 P 27 R 0 -0.0220496
17 P 28 Y 0 -0.0327013
17 P 29 R 0 0.0241997
17 P 30 G 0 -0.017064
17 P 31 R 0 -0.037191
17 P 32 E 0 0.0354904
17 P 33 K 0 0.0143149
17 P 34 T 0 -0.0545938
17 P 35 F 0 0.0106546
17 P 36 S 0 -0.0236959
17 P 37 A 0 0.035172
17 P 38 G 0 0.0935048
17 P 39 Y 0 0.00899945
17 P 40 T 0 0.0970229
17 P 41 R 0 0.0748711
17 P 42 T 0 0.14613
17 P 43 T 0 0.0885995
17 P 44 N 0 0.0560104
17 P 45 N 0 -0.00915678
17 P 46 R 0 -0.0363125
17 P 47 M 0 -0.02845
17 P 48 E 0 -0.00909347
17 P 49 L 0 0.0135325
17 P 50 M 0 -0.0120605
17 P 51 A 0 0.00449486
17 P 52 A 0 -0.0934733
17 P 53 I 0 -0.0660799
17 P 54 V 0 -0.0989092
17 P 55 A 0 -0.0450627
17 P 56 L 0 -0.00573641
17 P 57 E 0 0.00824378
17 P 58 A 0 -0.0509841
17 P 59 L 0 -0.0536398
17 P 60 K 0 -0.0363945
17 P 61 E 0 -0.0868589
17 P 62 H 0 -0.0537281
17 P 63 C 0 -0.0854614
17 P 64 E 0 -0.049658
17 P 65 V 0 -0.0540387
17 P 66 I 0 -0.0858514
17 P 67 L 0 -0.00360689
17 P 68 S 0 -0.0372924
17 P 69 T 0 -0.0775554
17 P 70 D 0 -0.0420371
17 P 71 S 0 -0.0297514
17 P 72 Q 0 -0.0903066
17 P 73 Y 0 0.0298288
17 P 74 V 0 -0.0449886
17 P 75 R 0 -0.151936
17 P 76 Q 0 -0.0799016
17 P 77 G 0 -0.0935323
17 P 78 I 0 -0.049029
17 P 79 T 0 -0.0488793
17 P 80 Q 0 -0.0587696
17 P 81 W 0 -0.0327719
17 P 82 I 0 -0.0821898
17 P 83 H 0 -0.134028
17 P 84 N 0 -0.071177
17 P 99 K 0 -0.0304155
17 P 100 N 0 -0.0167226
17 P 101 V 0 -0.0966764
17 P 102 D 0 -0.0392733
17 P 103 L 0 -0.0128191
17 P 104 W 0 -0.0758927
17 P 105 Q 0 0.0368704
17 P 106 R 0 -0.00150243
17 P 107 L 0 -0.0751198
17 P 108 D 0 -0.11097
17 P 109 A 0 -0.0308908
17 P 110 A 0 -0.0661363
17 P 111 L 0 -0.0752351
17 P 112 G 0 -0.0375789
17 P 113 Q 0 -0.053069
17 P 114 H 0 -0.117771
17 P 115 Q 0 -0.0659711
17 P 116 I 0 -0.0544144
17 P 117 K 0 -0.0542808
17 P 118 W 0 -0.117562
17 P 119 E 0 -0.0984464
17 P 120 W 0 -0.0440128
17 P 121 V 0 -0.110058
17 P 122 K 0 -0.0788247
17 P 123 G 0 -0.0925694
17 P 124 H 0 -0.0606614
17 P 125 A 0 -0.0655172
17 P 126 G 0 -0.0843036
17 P 127 H 0 -0.0882595
17 P 128 P 0 -0.0342266
17 P 129 E 0 -0.0704924
17 P 130 N 0 -0.0737882
17 P 131 E 0 -0.0570137
17 P 132 R 0 -0.0834758
17 P 133 C 0 -0.0643635
17 P 134 D 0 -0.0438969
17 P 135 E 0 -0.100227
17 P 136 L 0 -0.0741271
17 P 137 A 0 -0.0207428
17 P 138 R 0 -0.0378804
17 P 139 A 0 -0.0797617
17 P 140 A 0 -0.04635
17 P 141 A 0 0.0604951
17 P 142 M 0 -0.0738041
17 P 143 N 0 -0.123224
18 G 19 P 0 1.43412
18 G 20 G 0 0.253003
18 G 21 G 0 0.173953
18 G 22 Y 0 0.0871565
18 G 23 G 0 0.0724428
18 G 24 A 0 0.112892
18 G 25 I 0 0.0469096
18 G 26 L 0 0.111887
18 G 27 R 0 0.0641898
18 G 28 Y 0 -0.00428894
18 G 29 R 0 0.065367
18 G 30 G 0 0.0368691
18 G 31 R 0 -0.0390011
18 G 32 E 0 0.0278295
18 G 33 K 0 0.0996873
18 G 34 T 0 0.0451239
18 G 35 F 0 0.00607475
18 G 36 S 0 -0.0607234
18 G 37 A 0 0.0188206
18 G 38 G 0 -0.00419017
18 G 39 Y 0 -0.00160562
18 G 40 T 0 0.0272307
18 G 41 R 0 0.0455079
18 G 42 T 0 0.0938448
18 G 43 T 0 0.00952273
18 G 44 N 0 0.052006
18 G 45 N 0 0.02202
18 G 46 R 0 -0.0710325
18 G 47 M 0 0.0750504
18 G 48 E 0 0.0345864
18 G 49 L 0 -0.0372629
18 G 50 M 0 -0.0653724
18 G 51 A 0 0.047825
18 G 52 A 0 -0.0737201
18 G 53 I 0 -0.0205591
18 G 54 V 0 -0.0482546
18 G 55 A 0 0.022502
18 G 56 L 0 -0.0365075
18 G 57 E 0 -0.00181109
18 G 58 A 0 -0.0894001
18 G 59 L 0 -0.0969681
18 G 60 K 0 -0.0865347
18 G 61 E 0 -0.0433737
18 G 62 H 0 -0.0101459
18 G 63 C 0 0.0219191
18 G 64 E 0 -0.107801
18 G 65 V 0 -0.0398625
18 G 66 I 0 -0.0971037
18 G 67 L 0 0.0278211
18 G 68 S 0 -0.0429153
18 G 69 T 0 -0.100551
18 G 70 D 0 0.0248097
18 G 71 S 0 -0.0334309
18 G 72 Q 0 -0.0676513
18 G 73 Y 0 -0.0630519
18 G 74 V 0 -0.0482986
18 G 75 R 0 -0.100004
18 G 76 Q 0 -0.0704175
18 G 77 G 0 -0.103616
18 G 78 I 0 -0.0390757
18 G 79 T 0 -0.0568687
18 G 80 Q 0 -0.110417
18 G 81 W 0 -0.119516
18 G 82 I 0 -0.0941996
18 G 83 H 0 -0.0453497
18 G 84 N 0 -0.0441037
18 G 99 K 0 -0.0744164
18 G 100 N 0 -0.0315142
18 G 101 V 0 -0.0867184
18 G 102 D 0 -0.0788462
18 G 103 L 0 -0.0855791
18 G 104 W 0 -0.0725146
18 G 105 Q 0 -0.0681881
18 G 106 R 0 -0.0327631
18 G 107 L 0 -0.0829204
18 G 108 D 0 -0.0897763
18 G 109 A 0 -0.043711
18 G 110 A 0 -0.0929239
18 G 111 L 0 -0.102636
18 G 112 G 0 -0.048475
18 G 113 Q 0 -0.03524
18 G 114 H 0 -0.0618751
18 G 115 Q 0 -0.120349
18 G 116 I 0 -0.0339951
18 G 117 K 0 -0.0117936
18 G 118 W 0 -0.0841504
18 G 119 E 0 -0.100458
18 G 120 W 0 -0.0606688
18 G 121 V 0 0.00342466
18 G 122 K 0 -0.0902284
18 G 123 G 0 -0.0319784
18 G 124 H 0 -0.057074
18 G 125 A 0 -0.104218
18 G 126 G 0 -0.0418279
18 G 127 H 0 -0.105691
18 G 128 P 0 -0.0963761
18 G 129 E 0 -0.0949279
18 G 130 N 0 -0.0456973
18 G 131 E 0 -0.0797014
18 G 132 R 0 -0.0869048
18 G 133 C 0 -0.0023877
18 G 134 D 0 0.000170606
18 G 135 E 0 -0.038908
18 G 136 L 0 -0.0437063
18 G 137 A 0 -0.050948
18 G 138 R 0 -0.032889
18 G 139 A 0 -0.0586181
18 G 140 A 0 -0.0408088
18 G 141 A 0 -0.0556507
18 G 142 M 0 -0.0678614
18 G 143 N 0 -0.100367
19 P 20 G 0 0.389946
19 P 21 G 0 0.232021
19 P 22 Y 0 0.112354
19 P 23 G 0 0.162955
19 P 24 A 0 0.0944402
19 P 25 I 0 0.0174024
19 P 26 L 0 0.0527594
19 P 27 R 0 0.0280137
19 P 28 Y 0 0.134713
19 P 29 R 0 0.0711145
19 P 30 G 0 0.0348004
19 P 31 R 0 -0.0401482
19 P 32 E 0 0.00973252
19 P 33 K 0 0.0429436
19 P 34 T 0 0.0224712
19 P 35 F 0 0.00754579
19 P 36 S 0 0.129517
19 P 37 A 0 0.0354018
19 P 38 G 0 0.123852
19 P 39 Y 0 0.013628
19 P 40 T 0 0.117918
19 P 41 R 0 0.0447377
19 P 42 T 0 0.0333071
19 P 43 T 0 -0.0103694
19 P 44 N 0 0.0115161
19 P 45 N 0 -0.0605765
19 P 46 R 0 0.0301255
19 P 47 M 0 -0.0426382
19 P 48 E 0 -0.0719197
19 P 49 L 0 -0.0098324
19 P 50 M 0 -0.0310418
19 P 51 A 0 0.0393662
19 P 52 A 0 -0.080598
19 P 53 I 0 0.00420557
19 P 54 V 0 0.0043887
19 P 55 A 0 -0.0623204
19 P 56 L 0 0.00513896
19 P 57 E 0 -0.0288465
19 P 58 A 0 -0.119101
19 P 59 L 0 -0.0688259
19 P 60 K 0 -0.00494232
19 P 61 E 0 -0.0286224
19 P 62 H 0 -0.0336891
19 P 63 C 0 0.0213074
19 P 64 E 0 -0.0328414
19 P 65 V 0 -0.0839142
19 P 66 I 0 0.0108262
19 P 67 L 0 -0.00619439
19 P 68 S 0 -0.048624
19 P 69 T 0 -0.0782085
19 P 70 D 0 -0.0530673
19 P 71 S 0 -0.0396322
19 P 72 Q 0 -0.0115694
19 P 73 Y 0 -0.0640995
19 P 74 V 0 -0.106321
19 P 75 R 0 -0.0216294
19 P 76 Q 0 0.0771795
19 P 77 G 0 -0.112568
19 P 78 I 0 -0.0831277
19 P 79 T 0 -0.05705
19 P 80 Q 0 -0.0153775
19 P 81 W 0 -0.0468399
19 P 82 I 0 -0.0827454
19 P 83 H 0 -0.0120265
19 P 84 N 0 -0.048575
19 P 99 K 0 -0.044166
19 P 100 N 0 -0.053503
19 P 101 V 0 -0.0598805
19 P 102 D 0 -0.0840378
19 P 103 L 0 -0.0776894
19 P 104 W 0 -0.0565607
19 P 105 Q 0 -0.0298718
19 P 106 R 0 -0.0391258
19 P 107 L 0 -0.0761498
19 P 108 D 0 -0.109475
19 P 109 A 0 -0.0534949
19 P 110 A 0 -0.0786024
19 P 111 L 0 -0.0629911
19 P 112 G 0 -0.0304085
19 P 113 Q 0 0.0498846
19 P 114 H 0 -0.100593
19 P 115 Q 0 -0.0169009
19 P 116 I 0 -0.107685
19 P 117 K 0 -0.0674328
19 P 118 W 0 -0.0960714
19 P 119 E 0 -0.121827
19 P 120 W 0 -0.0733931
19 P 121 V 0 -0.0670694
19 P 122 K 0 -0.0627705
19 P 123 G 0 -0.0829913
19 P 124 H 0 -0.0650359
19 P 125 A 0 -0.0493518
19 P 126 G 0 -0.0612711
19 P 127 H 0 -0.0863916
19 P 128 P 0 -0.0459749
19 P 129 E 0 -0.0865905
19 P 130 N 0 -0.0726195
19 P 131 E 0 -0.0491844
19 P 132 R 0 -0.0692565
19 P 133 C 0 -0.0150343
19 P 134 D 0 -0.131211
19 P 135 E 0 -0.0015859
19 P 136 L 0 -0.118116
19 P 137 A 0 -0.0488635
19 P 138 R 0 -0.0474351
19 P 139 A 0 -0.0466464
19 P 140 A 0 -0.0461863
19 P 141 A 0 0.0336814
19 P 142 M 0 -0.0183023
19 P 143 N 0 -0.0420496
20 G 21 G 0 0.641181
20 G 22 Y 0 0.223238
20 G 23 G 0 0.20997
20 G 24 A 0 0.234415
20 G 25 I 0 0.213863
20 G 26 L 0 0.039008
20 G 27 R 0 0.114749
20 G 28 Y 0 0.0288683
20 G 29 R 0 0.0798443
20 G 30 G 0 -0.0124886
20 G 31 R 0 -0.0328244
20 G 32 E 0 0.0228646
20 G 33 K 0 -0.0471585
20 G 34 T 0 0.0622258
20 G 35 F 0 -0.0317704
20 G 36 S 0 -0.0325526
20 G 37 A 0 0.0028034
20 G 38 G 0 0.0769985
20 G 39 Y 0 0.0628403
20 G 40 T 0 0.0512762
20 G 41 R 0 0.0747062
20 G 42 T 0 0.435992
20 G 43 T 0 0.0335088
20 G 44 N 0 0.0685256
20 G 45 N 0 0.0450497
20 G 46 R 0 0.124278
20 G 47 M 0 0.345607
20 G 48 E 0 -0.0106154
20 G 49 L 0 -0.00988992
20 G 50 M 0 0.0312927
20 G 51 A 0 0.0321954
20 G 52 A 0 0.0106494
20 G 53 I 0 -0.0631713
20 G 54 V 0 -0.0273032
20 G 55 A 0 -0.0377766
20 G 56 L 0 -0.0437557
20 G 57 E 0 -0.0516785
20 G 58 A 0 0.00176731
20 G 59 L 0 0.0508501
20 G 60 K 0 -0.0453695
20 G 61 E 0 -0.104537
20 G 62 H 0 -0.123025
20 G 63 C 0 -0.00551294
20 G 64 E 0 -0.0449558
20 G 65 V 0 -0.0265575
20 G 66 I 0 -0.101398
20 G 67 L 0 -0.0440966
20 G 68 S 0 -0.0157786
20 G 69 T 0 0.0809645
20 G 70 D 0 -0.0116072
20 G 71 S 0 0.00387806
20 G 72 Q 0 -0.0166285
20 G 73 Y 0 -0.0384939
20 G 74 V 0 -0.0646617
20 G 75 R 0 -0.0631207
20 G 76 Q 0 -0.0409984
20 G 77 G 0 -0.00558217
20 G 78 I 0 -0.0501847
20 G 79 T 0 -0.0136145
20 G 80 Q 0 -0.129505
20 G 81 W 0 -0.0376548
20 G 82 I 0 -0.0448108
20 G 83 H 0 -0.114711
20 G 84 N 0 -0.0954915
20 G 99 K 0 -0.15573
20 G 100 N 0 -0.0195856
20 G 101 V 0 -0.120432
20 G 102 D 0 -0.0913204
20 G 103 L 0 0.0261918
20 G 104 W 0 -0.051027
20 G 105 Q 0 -0.113329
20 G 106 R 0 -0.0950388
20 G 107 L 0 -0.0309401
20 G 108 D 0 -0.0722315
20 G 109 A 0 -0.117118
20 G 110 A 0 -0.0640662
20 G 111 L 0 -0.105002
20 G 112 G 0 -0.1019
20 G 113 Q 0 -0.0879377
20 G 114 H 0 -0.12565
20 G 115 Q 0 -0.0740378
20 G 116 I 0 -0.0557185
20 G 117 K 0 -0.0775481
20 G 118 W 0 -0.0252245
20 G 119 E 0 -0.0538414
20 G 120 W 0 -0.0739564
20 G 121 V 0 -0.0912908
20 G 122 K 0 -0.0872013
20 G 123 G 0 -0.071802
20 G 124 H 0 -0.0247167
20 G 125 A 0 -0.0855918
20 G 126 G 0 -0.0748344
20 G 127 H 0 -0.064532
20 G 128 P 0 -0.08604
20 G 129 E 0 -0.0939146
20 G 130 N 0 -0.0433021
20 G 131 E 0 -0.0926299
20 G 132 R 0 -0.0692513
20 G 133 C 0 -0.0342749
20 G 134 D 0 -0.0602902
20 G 135 E 0 -0.0878467
20 G 136 L 0 -0.0532306
20 G 137 A 0 -0.0324715
20 G 138 R 0 -0.0828942
20 G 139 A 0 -0.0991831
20 G 140 A 0 -0.0979577
20 G 141 A 0 -0.0738618
20 G 142 M 0 -0.142078
20 G 143 N 0 -0.140697
21 G 22 Y 0 0.420239
21 G 23 G 0 0.521265
21 G 24 A 0 0.299901
21 G 25 I 0 0.176203
21 G 26 L 0 0.138205
21 G 27 R 0 0.00402944
21 G 28 Y 0 -0.00501366
21 G 29 R 0 -0.0158066
21 G 30 G 0 0.0248339
21 G 31 R 0 0.0833573
21 G 32 E 0 0.0525423
21 G 33 K 0 -0.0281013
21 G 34 T 0 -0.0394215
21 G 35 F 0 0.0499124
21 G 36 S 0 0.0325027
21 G 37 A 0 0.0205444
21 G 38 G 0 -0.00406349
21 G 39 Y 0 0.0327155
21 G 40 T 0 -0.017656
21 G 41 R 0 0.0121553
21 G 42 T 0 -0.0137688
21 G 43 T 0 0.0201905
21 G 44 N 0 -0.00163821
21 G 45 N 0 0.0697462
21 G 46 R 0 -0.0470846
21 G 47 M 0 0.0511331
21 G 48 E 0 0.0767673
21 G 49 L 0 0.0272127
21 G 50 M 0 -0.011833
21 G 51 A 0 0.0712307
21 G 52 A 0 -0.0226751
21 G 53 I 0 -0.0135181
21 G 54 V 0 -0.0578372
21 G 55 A 0 -0.00217379
21 G 56 L 0 -0.0137733
21 G 57 E 0 -0.0321395
21 G 58 A 0 -0.108029
21 G 59 L 0 -0.0508466
21 G 60 K 0 -0.0704888
21 G 61 E 0 -0.0615578
21 G 62 H 0 -0.0987947
21 G 63 C 0 -0.112992
21 G 64 E 0 -0.0926782
21 G 65 V 0 -0.0599717
21 G 66 I 0 -0.061077
21 G 67 L 0 -0.00969305
21 G 68 S 0 -0.129308
21 G 69 T 0 -0.0948958
21 G 70 D 0 0.0255959
21 G 71 S 0 -0.00284546
21 G 72 Q 0 0.00977398
21 G 73 Y 0 -0.0753107
21 G 74 V 0 -0.11098
21 G 75 R 0 -0.0474003
21 G 76 Q 0 -0.0324736
21 G 77 G 0 -0.0381436
21 G 78 I 0 -0.0886578
21 G 79 T 0 -0.0624962
21 G 80 Q 0 -0.0810001
21 G 81 W 0 -0.0377609
21 G 82 I 0 -0.0410165
21 G 83 H 0 -0.101776
21 G 84 N 0 -0.0413819
21 G 99 K 0 -0.142097
21 G 100 N 0 -0.0741256
21 G 101 V 0 -0.0885124
21 G 102 D 0 -0.0651273
21 G 103 L 0 -0.0420948
21 G 104 W 0 -0.0249517
21 G 105 Q 0 -0.136565
21 G 106 R 0 -0.104496
21 G 107 L 0 -0.129218
21 G 108 D 0 -0.124959
21 G 109 A 0 -0.106464
21 G 110 A 0 -0.0292362
21 G 111 L 0 -0.129942
21 G 112 G 0 -0.0597987
21 G 113 Q 0 -0.0578032
21 G 114 H 0 -0.129411
21 G 115 Q 0 -0.114259
21 G 116 I 0 -0.0498911
21 G 117 K 0 -0.0258256
21 G 118 W 0 -0.0864902
21 G 119 E 0 -0.120063
21 G 120 W 0 -0.103495
21 G 121 V 0 -0.0876965
21 G 122 K 0 -0.0823811
21 G 123 G 0 0.0620763
21 G 124 H 0 -0.00195865
21 G 125 A 0 -0.0830674
21 G 126 G 0 -0.0745335
21 G 127 H 0 -0.0579161
21 G 128 P 0 -0.149931
21 G 129 E 0 -0.0467737
21 G 130 N 0 0.0261206
21 G 131 E 0 -0.0257686
21 G 132 R 0 -0.114929
21 G 133 C 0 0.0162286
21 G 134 D 0 0.0283354
21 G 135 E 0 -0.0183537
21 G 136 L 0 0.0175689
21 G 137 A 0 0.352811
21 G 138 R 0 -0.0481535
21 G 139 A 0 -0.115804
21 G 140 A 0 0.22645
21 G 141 A 0 0.451718
21 G 142 M 0 -0.098372
21 G 143 N 0 -0.061985
22 Y 23 G 0 0.517721
22 Y 24 A 0 0.345854
22 Y 25 I 0 0.14046
22 Y 26 L 0 0.121719
22 Y 27 R 0 0.0722853
22 Y 28 Y 0 0.0799477
22 Y 29 R 0 0.0450371
22 Y 30 G 0 0.00273743
22 Y 31 R 0 0.0481363
22 Y 32 E 0 -0.0264853
22 Y 33 K 0 0.040393
22 Y 34 T 0 -0.00493241
22 Y 35 F 0 0.0245202
22 Y 36 S 0 0.139275
22 Y 37 A 0 0.399363
22 Y 38 G 0 0.11706
22 Y 39 Y 0 0.367253
22 Y 40 T 0 0.043398
22 Y 41 R 0 -0.0395111
22 Y 42 T 0 -0.0464222
22 Y 43 T 0 -0.040782
22 Y 44 N 0 -0.0163554
22 Y 45 N 0 0.0728904
22 Y 46 R 0 0.0927987
22 Y 47 M 0 0.0657146
22 Y 48 E 0 -0.030553
22 Y 49 L 0 -0.0702879
22 Y 50 M 0 0.137811
22 Y 51 A 0 0.381332
22 Y 52 A 0 -0.0369438
22 Y 53 I 0 -0.0279748
22 Y 54 V 0 0.565339
22 Y 55 A 0 0.00512901
22 Y 56 L 0 -0.0359934
22 Y 57 E 0 -0.0755005
22 Y 58 A 0 -0.0405575
22 Y 59 L 0 0.0166281
22 Y 60 K 0 -0.0968723
22 Y 61 E 0 -0.120501
22 Y 62 H 0 -0.0204468
22 Y 63 C 0 -0.0621607
22 Y 64 E 0 -0.060271
22 Y 65 V 0 -0.0708132
22 Y 66 I 0 -0.0835226
22 Y 67 L 0 -0.00870478
22 Y 68 S 0 -0.103681
22 Y 69 T 0 -0.0360004
22 Y 70 D 0 -0.0293746
22 Y 71 S 0 -0.0110196
22 Y 72 Q 0 -0.0786992
22 Y 73 Y 0 -0.0475542
22 Y 74 V 0 -0.0333583
22 Y 75 R 0 -0.0145663
22 Y 76 Q 0 -0.062201
22 Y 77 G 0 -0.0182661
22 Y 78 I 0 -0.0702548
22 Y 79 T 0 -0.096939
22 Y 80 Q 0 -0.0214751
22 Y 81 W 0 -0.0541125
22 Y 82 I 0 -0.0376639
22 Y 83 H 0 -0.0717258
22 Y 84 N 0 -0.110358
22 Y 99 K 0 -0.0289351
22 Y 100 N 0 -0.0744618
22 Y 101 V 0 -0.041081
22 Y 102 D 0 0.0143532
22 Y 103 L 0 -0.0954275
22 Y 104 W 0 -0.0666104
22 Y 105 Q 0 -0.0759999
22 Y 106 R 0 -0.0147751
22 Y 107 L 0 0.0788725
22 Y 108 D 0 -0.0918931
22 Y 109 A 0 -0.065104
22 Y 110 A 0 -0.0800192
22 Y 111 L 0 -0.143923
22 Y 112 G 0 -0.106233
22 Y 113 Q 0 -0.123646
22 Y 114 H 0 -0.0834401
22 Y 115 Q 0 -0.0642153
22 Y 116 I 0 -0.0283989
22 Y 117 K 0 -0.12238
22 Y 118 W 0 -0.0875695
22 Y 119 E 0 -0.0618975
22 Y 120 W 0 -0.0958596
22 Y 121 V 0 -0.0523147
22 Y 122 K 0 -0.0776315
22 Y 123 G 0 -0.0456042
22 Y 124 H 0 -0.0664728
22 Y 125 A 0 -0.0627002
22 Y 126 G 0 -0.0354737
22 Y 127 H 0 -0.114973
22 Y 128 P 0 -0.124842
22 Y 129 E 0 -0.0838944
22 Y 130 N 0 -0.0206441
22 Y 131 E 0 -0.116758
22 Y 132 R 0 -0.142981
22 Y 133 C 0 0.071765
22 Y 134 D 0 -0.0199623
22 Y 135 E 0 -0.0740489
22 Y 136 L 0 -0.0375091
22 Y 137 A 0 -0.0770304
22 Y 138 R 0 -0.124946
22 Y 139 A 0 -0.0320536
22 Y 140 A 0 0.00835748
22 Y 141 A 0 -0.00430515
22 Y 142 M 0 -0.0418015
22 Y 143 N 0 0.00135982
23 G 24 A 0 0.326267
23 G 25 I 0 0.26678
23 G 26 L 0 0.217212
23 G 27 R 0 0.196466
23 G 28 Y 0 0.0941079
23 G 29 R 0 0.0335461
23 G 30 G 0 0.0500181
23 G 31 R 0 0.111039
23 G 32 E 0 0.126775
23 G 33 K 0 -0.0396408
23 G 34 T 0 0.0516559
23 G 35 F 0 0.197918
23 G 36 S 0 0.0430408
23 G 37 A 0 0.00176857
23 G 38 G 0 -0.0549946
23 G 39 Y 0 0.0510099
23 G 40 T 0 -0.0688834
23 G 41 R 0 -0.0843875
23 G 42 T 0 -0.0323324
23 G 43 T 0 -0.0184206
23 G 44 N 0 0.0119868
23 G 45 N 0 -0.0797429
23 G 46 R 0 -0.0592716
23 G 47 M 0 0.0874397
23 G 48 E 0 0.0650826
23 G 49 L 0 -0.00736483
23 G 50 M 0 -0.0614313
23 G 51 A 0 0.0495803
23 G 52 A 0 0.0109569
23 G 53 I 0 -0.0239671
23 G 54 V 0 -0.0229172
23 G 55 A 0 0.0222447
23 G 56 L 0 -0.0112378
23 G 57 E 0 -0.0460713
23 G 58 A 0 -0.0726584
23 G 59 L 0 -0.119571
23 G 60 K 0 -0.0856223
23 G 61 E 0 -0.0411869
23 G 62 H 0 -0.10541
23 G 63 C 0 -0.160225
23 G 64 E 0 -0.0705256
23 G 65 V 0 0.0467383
23 G 66 I 0 -0.132402
23 G 67 L 0 -0.0539914
23 G 68 S 0 -0.0821169
23 G 69 T 0 -0.0574401
23 G 70 D 0 0.0194705
23 G 71 S 0 -0.00891859
23 G 72 Q 0 -0.063806
23 G 73 Y 0 -0.0515299
23 G 74 V 0 -0.0515306
23 G 75 R 0 -0.0897378
23 G 76 Q 0 -0.0800139
23 G 77 G 0 -0.00905328
23 G 78 I 0 0.0299139
23 G 79 T 0 -0.0743312
23 G 80 Q 0 -0.0672537
23 G 81 W 0 -0.0612566
23 G 82 I 0 -0.141189
23 G 83 H 0 -0.126145
23 G 84 N 0 -0.0770923
23 G 99 K 0 -0.0690182
23 G 100 N 0 -0.0286864
23 G 101 V 0 -0.0829964
23 G 102 D 0 -0.0975984
23 G 103 L 0 -0.110404
23 G 104 W 0 -0.0996312
23 G 105 Q 0 -0.124935
23 G 106 R 0 -0.0934911
23 G 107 L 0 -0.0792942
23 G 108 D 0 -0.041266
23 G 109 A 0 -0.0516708
23 G 110 A 0 -0.0266881
23 G 111 L 0 -0.123846
23 G 112 G 0 -0.144554
23 G 113 Q 0 -0.0828729
23 G 114 H 0 -0.0586196
23 G 115 Q 0 -0.0398681
23 G 116 I 0 -0.0512925
23 G 117 K 0 -0.0480228
23 G 118 W 0 -0.0419664
23 G 119 E 0 -0.121852
23 G 120 W 0 -0.0789504
23 G 121 V 0 0.0159454
23 G 122 K 0 -0.0607842
23 G 123 G 0 -0.0169943
23 G 124 H 0 0.00772557
23 G 125 A 0 -0.102569
23 G 126 G 0 -0.0207418
23 G 127 H 0 -0.0366433
23 G 128 P 0 -0.0424942
23 G 129 E 0 -0.132157
23 G 130 N 0 0.00496485
23 G 131 E 0 -0.0820017
23 G 132 R 0 -0.034775
23 G 133 C 0 0.127741
23 G 134 D 0 -0.0279309
23 G 135 E 0 -0.0973602
23 G 136 L 0 0.302629
23 G 137 A 0 0.0581898
23 G 138 R 0 -0.036608
23 G 139 A 0 -0.0839666
23 G 140 A 0 0.425424
23 G 141 A 0 -0.0592269
23 G 142 M 0 -0.081408
23 G 143 N 0 -0.0636394
24 A 25 I 0 0.48867
24 A 26 L 0 0.384636
24 A 27 R 0 0.32749
24 A 28 Y 0 0.0927174
24 A 29 R 0 0.0559612
24 A 30 G 0 0.0600323
24 A 31 R 0 0.0345535
24 A 32 E 0 0.0548429
24 A 33 K 0 0.132424
24 A 34 T 0 0.0790321
24 A 35 F 0 0.413508
24 A 36 S 0 -0.0111239
24 A 37 A 0 0.190239
24 A 38 G 0 0.0738654
24 A 39 Y 0 -0.0442113
24 A 40 T 0 0.0119554
24 A 41 R 0 -0.00970157
24 A 42 T 0 0.0137659
24 A 43 T 0 -0.0338424
24 A 44 N 0 -0.136897
24 A 45 N 0 -0.0655697
24 A 46 R 0 0.0329137
24 A 47 M 0 -0.021665
24 A 48 E 0 -0.0322647
24 A 49 L 0 0.0212308
24 A 50 M 0 -0.0129789
24 A 51 A 0 0.0827658
24 A 52 A 0 -0.0598583
24 A 53 I 0 -0.015363
24 A 54 V 0 0.273953
24 A 55 A 0 0.332846
24 A 56 L 0 0.0474928
24 A 57 E 0 -0.0726957
24 A 58 A 0 0.302311
24 A 59 L 0 -0.096306
24 A 60 K 0 -0.0198354
24 A 61 E 0 -0.0606777
24 A 62 H 0 -0.0361866
24 A 63 C 0 -0.0717416
24 A 64 E 0 -0.0909303
24 A 65 V 0 -0.0152584
24 A 66 I 0 -0.108151
24 A 67 L 0 -0.0444675
24 A 68 S 0 0.0109437
24 A 69 T 0 -0.00840142
24 A 70 D 0 -0.0269222
24 A 71 S 0 -0.0711074
24 A 72 Q 0 -0.00593468
24 A 73 Y 0 -0.15482
24 A 74 V 0 -0.0867964
24 A 75 R 0 -0.0145455
24 A 76 Q 0 -0.0316308
24 A 77 G 0 0.00315758
24 A 78 I 0 -0.0523166
24 A 79 T 0 -0.0913208
24 A 80 Q 0 -0.12395
24 A 81 W 0 -0.130328
24 A 82 I 0 -0.107337
24 A 83 H 0 -0.0660486
24 A 84 N 0 -0.0757533
24 A 99 K 0 -0.0679669
24 A 100 N 0 -0.0869738
24 A 101 V 0 -0.102538
24 A 102 D 0 -0.0997728
24 A 103 L 0 -0.0738795
24 A 104 W 0 -0.038872
24 A 105 Q 0 -0.101103
24 A 106 R 0 -0.0905699
24 A 107 L 0 -0.0901057
24 A 108 D 0 -0.156032
24 A 109 A 0 -0.0997941
24 A 110 A 0 -0.111557
24 A 111 L 0 -0.131177
24 A 112 G 0 -0.104802
24 A 113 Q 0 -0.0784375
24 A 114 H 0 -0.0570604
24 A 115 Q 0 -0.0710919
24 A 116 I 0 -0.0852834
24 A 117 K 0 -0.136828
24 A 118 W 0 0.0032446
24 A 119 E 0 -0.103652
24 A 120 W 0 -0.105864
24 A 121 V 0 -0.0740181
24 A 122 K 0 -0.0531357
24 A 123 G 0 -0.105947
24 A 124 H 0 -0.0794884
24 A 125 A 0 -0.0430015
24 A 126 G 0 -0.0859862
24 A 127 H 0 -0.065928
24 A 128 P 0 -0.0621766
24 A 129 E 0 0.0526185
24 A 130 N 0 -0.0523724
24 A 131 E 0 -0.111502
24 A 132 R 0 -0.0324129
24 A 133 C 0 0.101947
24 A 134 D 0 -0.067868
24 A 135 E 0 -0.0799315
24 A 136 L 0 -0.0452397
24 A 137 A 0 0.0553216
24 A 138 R 0 -0.121336
24 A 139 A 0 -0.118804
24 A 140 A 0 0.00417539
24 A 141 A 0 -0.100843
24 A 142 M 0 -0.146671
24 A 143 N 0 -0.08128
25 I 26 L 0 0.329054
25 I 27 R 0 0.501684
25 I 28 Y 0 0.0845623
25 I 29 R 0 0.0949484
25 I 30 G 0 0.0621726
25 I 31 R 0 0.119809
25 I 32 E 0 0.207829
25 I 33 K 0 0.200841
25 I 34 T 0 0.0392491
25 I 35 F 0 0.136424
25 I 36 S 0 0.0327823
25 I 37 A 0 -0.0663319
25 I 38 G 0 0.00124514
25 I 39 Y 0 0.0502868
25 I 40 T 0 -0.00298088
25 I 41 R 0 -0.0448068
25 I 42 T 0 -0.059578
25 I 43 T 0 -0.0708832
25 I 44 N 0 -0.0671787
25 I 45 N 0 0.00697796
25 I 46 R 0 0.0310761
25 I 47 M 0 -0.0738455
25 I 48 E 0 -0.00411531
25 I 49 L 0 -0.018125
25 I 50 M 0 -0.0109319
25 I 51 A 0 0.00757037
25 I 52 A 0 -0.0234074
25 I 53 I 0 -0.0654091
25 I 54 V 0 -0.0245147
25 I 55 A 0 -0.00514174
25 I 56 L 0 -0.0106305
25 I 57 E 0 -0.104124
25 I 58 A 0 0.033352
25 I 59 L 0 0.0435488
25 I 60 K 0 -0.0262491
25 I 61 E 0 -0.0221546
25 I 62 H 0 -0.0358349
25 I 63 C 0 -0.0295611
25 I 64 E 0 -0.0518967
25 I 65 V 0 0.0148092
25 I 66 I 0 -0.0539612
25 I 67 L 0 -0.0569129
25 I 68 S 0 -0.0526158
25 I 69 T 0 -0.0712325
25 I 70 D 0 0.0680496
25 I 71 S 0 -0.116652
25 I 72 Q 0 -0.0978568
25 I 73 Y 0 -0.0584977
25 I 74 V 0 -0.0684775
25 I 75 R 0 0.0410681
25 I 76 Q 0 -0.0818091
25 I 77 G 0 -0.067063
25 I 78 I 0 -0.0369794
25 I 79 T 0 -0.0752602
25 I 80 Q 0 -0.0198134
25 I 81 W 0 -0.0818462
25 I 82 I 0 -0.0944705
25 I 83 H 0 -0.111485
25 I 84 N 0 -0.0627506
25 I 99 K 0 -0.125911
25 I 100 N 0 -0.0957574
25 I 101 V 0 -0.05557
25 I 102 D 0 -0.0392143
25 I 103 L 0 -0.113598
25 I 104 W 0 -0.126341
25 I 105 Q 0 -0.0818886
25 I 106 R 0 -0.0735913
25 I 107 L 0 -0.175819
25 I 108 D 0 -0.0516511
25 I 109 A 0 -0.015779
25 I 110 A 0 -0.0912219
25 I 111 L 0 -0.0277313
25 I 112 G 0 -0.074313
25 I 113 Q 0 -0.00229213
25 I 114 H 0 0.0028475
25 I 115 Q 0 -0.0736976
25 I 116 I 0 -0.0557399
25 I 117 K 0 -0.0735852
25 I 118 W 0 -0.0511864
25 I 119 E 0 -0.0294511
25 I 120 W 0 -0.129803
25 I 121 V 0 -0.0622611
25 I 122 K 0 -0.107549
25 I 123 G 0 -0.0975284
25 I 124 H 0 -0.0682401
25 I 125 A 0 -0.103203
25 I 126 G 0 -0.087365
25 I 127 H 0 -0.0121367
25 I 128 P 0 -0.0232032
25 I 129 E 0 0.140591
25 I 130 N 0 -0.0191666
25 I 131 E 0 -0.0892546
25 I 132 R 0 0.285431
25 I 133 C 0 0.295966
25 I 134 D 0 -0.0563125
25 I 135 E 0 -0.0472984
25 I 136 L 0 -0.0137653
25 I 137 A 0 0.0090188
25 I 138 R 0 -0.0324032
25 I 139 A 0 -0.0779569
25 I 140 A 0 0.0768513
25 I 141 A 0 -0.107944
25 I 142 M 0 -0.00151994
25 I 143 N 0 -0.0294281
26 L 27 R 0 0.35592
26 L 28 Y 0 0.347879
26 L 29 R 0 0.281437
26 L 30 G 0 0.164983
26 L 31 R 0 0.188223
26 L 32 E 0 0.0807541
26 L 33 K 0 0.218011
26 L 34 T 0 0.0979445
26 L 35 F 0 0.0860515
26 L 36 S 0 0.0173749
26 L 37 A 0 0.0376328
26 L 38 G 0 0.03698
26 L 39 Y 0 -0.047356
26 L 40 T 0 0.0464418
26 L 41 R 0 -0.0400908
26 L 42 T 0 0.0621661
26 L 43 T 0 -0.129329
26 L 44 N 0 -0.0250906
26 L 45 N 0 -0.0234236
26 L 46 R 0 0.0464179
26 L 47 M 0 -0.0203058
26 L 48 E 0 -0.0437089
26 L 49 L 0 -0.00739464
26 L 50 M 0 -0.0416131
26 L 51 A 0 -0.0164332
26 L 52 A 0 -0.0347419
26 L 53 I 0 0.0315874
26 L 54 V 0 -0.075345
26 L 55 A 0 0.175757
26 L 56 L 0 0.0641474
26 L 57 E 0 -0.0341945
26 L 58 A 0 0.180565
26 L 59 L 0 0.10517
26 L 60 K 0 0.0829498
26 L 61 E 0 0.0161938
26 L 62 H 0 0.0931613
26 L 63 C 0 0.037757
26 L 64 E 0 -0.0242381
26 L 65 V 0 0.103429
26 L 66 I 0 0.0298605
26 L 67 L 0 -0.0837717
26 L 68 S 0 -0.0912965
26 L 69 T 0 -0.0307815
26 L 70 D 0 -0.0626048
26 L 71 S 0 -0.114818
26 L 72 Q 0 -0.083594
26 L 73 Y 0 -0.111829
26 L 74 V 0 0.0193641
26 L 75 R 0 -0.0543507
26 L 76 Q 0 -0.156289
26 L 77 G 0 -0.0963897
26 L 78 I 0 -0.0534116
26 L 79 T 0 -0.0810815
26 L 80 Q 0 -0.027992
26 L 81 W 0 -0.043719
26 L 82 I 0 -0.0938715
26 L 83 H 0 -0.123596
26 L 84 N 0 -0.0478536
26 L 99 K 0 -0.0541898
26 L 100 N 0 -0.0743221
26 L 101 V 0 -0.065475
26 L 102 D 0 -0.0807762
26 L 103 L 0 -0.0980768
26 L 104 W 0 -0.120997
26 L 105 Q 0 -0.0290098
26 L 106 R 0 -0.0639524
26 L 107 L 0 -0.0660858
26 L 108 D 0 -0.10618
26 L 109 A 0 -0.0254638
26 L 110 A 0 -0.0930452
26 L 111 L 0 -0.0267233
26 L 112 G 0 -0.0480897
26 L 113 Q 0 -0.0513738
26 L 114 H 0 -0.0379136
26 L 115 Q 0 -0.0322174
26 L 116 I 0 -0.067849
26 L 117 K 0 -0.0971284
26 L 118 W 0 -0.123324
26 L 119 E 0 -0.0849352
26 L 120 W 0 -0.0558312
26 L 121 V 0 -0.0558558
26 L 122 K 0 -0.114362
26 L 123 G 0 -0.0185514
26 L 124 H 0 0.0330862
26 L 125 A 0 -0.0653514
26 L 126 G 0 -0.0526307
26 L 127 H 0 -0.051874
26 L 128 P 0 -0.0641093
26 L 129 E 0 -0.0872304
26 L 130 N 0 -0.0269064
26 L 131 E 0 -0.0709183
26 L 132 R 0 -0.0586608
26 L 133 C 0 -0.0350053
26 L 134 D 0 -0.107282
26 L 135 E 0 -0.0824756
26 L 136 L 0 -0.0546455
26 L 137 A 0 -0.0543938
26 L 138 R 0 -0.0799033
26 L 139 A 0 -0.1302
26 L 140 A 0 -0.0460074
26 L 141 A 0 -0.114422
26 L 142 M 0 -0.101272
26 L 143 N 0 -0.0608681
27 R 28 Y 0 0.489093
27 R 29 R 0 0.370011
27 R 30 G 0 0.316782
27 R 31 R 0 0.338133
27 R 32 E 0 0.390492
27 R 33 K 0 0.201053
27 R 34 T 0 0.0499782
27 R 35 F 0 0.0938742
27 R 36 S 0 0.0300825
27 R 37 A 0 0.0735202
27 R 38 G 0 0.0142786
27 R 39 Y 0 -0.00292038
27 R 40 T 0 0.00875495
27 R 41 R 0 0.0285764
27 R 42 T 0 -0.0291484
27 R 43 T 0 -0.12306
27 R 44 N 0 -0.0132959
27 R 45 N 0 0.00292347
27 R 46 R 0 0.016096
27 R 47 M 0 -0.0363146
27 R 48 E 0 -0.0931161
27 R 49 L 0 -0.00945568
27 R 50 M 0 0.0148241
27 R 51 A 0 -0.0728046
27 R 52 A 0 -0.0628479
27 R 53 I 0 -0.0967682
27 R 54 V 0 -0.0758002
27 R 55 A 0 -0.0101537
27 R 56 L 0 -0.0947525
27 R 57 E 0 -0.0495849
27 R 58 A 0 0.0315
27 R 59 L 0 0.0616645
27 R 60 K 0 0.0181637
27 R 61 E 0 -0.0441711
27 R 62 H 0 0.00879819
27 R 63 C 0 -0.0180178
27 R 64 E 0 -0.048854
27 R 65 V 0 0.0321034
27 R 66 I 0 -0.027417
27 R 67 L 0 -0.0779828
27 R 68 S 0 0.118198
27 R 69 T 0 -0.027336
27 R 70 D 0 -0.127533
27 R 71 S 0 -0.0446649
27 R 72 Q 0 -0.0907225
27 R 73 Y 0 -0.0899456
27 R 74 V 0 -0.174498
27 R 75 R 0 -0.0558478
27 R 76 Q 0 -0.0927289
27 R 77 G 0 -0.0155567
27 R 78 I 0 -0.0941811
27 R 79 T 0 -0.116175
27 R 80 Q 0 -0.0919307
27 R 81 W 0 -0.0960297
27 R 82 I 0 -0.0818941
27 R 83 H 0 -0.0293496
27 R 84 N 0 -0.0314536
27 R 99 K 0 -0.0559155
27 R 100 N 0 -0.1027
27 R 101 V 0 0.0347523
27 R 102 D 0 -0.118736
27 R 103 L 0 -0.104149
27 R 104 W 0 -0.023223
27 R 105 Q 0 -0.0265614
27 R 106 R 0 -0.0952948
27 R 107 L 0 -0.145867
27 R 108 D 0 -0.0599524
27 R 109 A 0 -0.133383
27 R 110 A 0 -0.0852571
27 R 111 L 0 -0.0281249
27 R 112 G 0 -0.080063
27 R 113 Q 0 -0.0271836
27 R 114 H 0 -0.0352446
27 R 115 Q 0 -0.0347061
27 R 116 I 0 -0.041016
27 R 117 K 0 -0.089603
27 R 118 W 0 -0.0663799
27 R 119 E 0 -0.00721626
27 R 120 W 0 -0.056395
27 R 121 V 0 -0.10041
27 R 122 K 0 -0.096669
27 R 123 G 0 -0.12194
27 R 124 H 0 -0.117946
27 R 125 A 0 -0.0758283
27 R 126 G 0 -0.0700227
27 R 127 H 0 0.0847468
27 R 128 P 0 -0.0114323
27 R 129 E 0 0.300019
27 R 130 N 0 -0.108725
27 R 131 E 0 -0.052062
27 R 132 R 0 0.0807916
27 R 133 C 0 -0.131971
27 R 134 D 0 -0.150921
27 R 135 E 0 -0.101628
27 R 136 L 0 -0.0307334
27 R 137 A 0 -0.0852495
27 R 138 R 0 -0.127085
27 R 139 A 0 -0.0830865
27 R 140 A 0 -0.0766481
27 R 141 A 0 -0.112153
27 R 142 M 0 -0.0909255
27 R 143 N 0 -0.124511
28 Y 29 R 0 0.612848
28 Y 30 G 0 0.445245
28 Y 31 R 0 0.423984
28 Y 32 E 0 0.349783
28 Y 33 K 0 0.103344
28 Y 34 T 0 0.164406
28 Y 35 F 0 0.106034
28 Y 36 S 0 0.0516884
28 Y 37 A 0 0.0210462
28 Y 38 G 0 0.0473477
28 Y 39 Y 0 -0.0262604
28 Y 40 T 0 0.0159444
28 Y 41 R 0 0.0431524
28 Y 42 T 0 -0.0290645
28 Y 43 T 0 -0.0758188
28 Y 44 N 0 0.0130165
28 Y 45 N 0 -0.0817049
28 Y 46 R 0 0.00852483
28 Y 47 M 0 0.00418451
28 Y 48 E 0 -0.069123
28 Y 49 L 0 -0.0597197
28 Y 50 M 0 0.0342761
28 Y 51 A 0 -0.0406634
28 Y 52 A 0 -0.0156412
28 Y 53 I 0 -0.101512
28 Y 54 V 0 0.0426501
28 Y 55 A 0 -0.0225498
28 Y 56 L 0 0.0384732
28 Y 57 E 0 -0.0414321
28 Y 58 A 0 0.0060882
28 Y 59 L 0 0.0632266
28 Y 60 K 0 0.0570624
28 Y 61 E 0 0.0888119
28 Y 62 H 0 0.140407
28 Y 63 C 0 0.239316
28 Y 64 E 0 0.0832455
28 Y 65 V 0 -0.0475513
28 Y 66 I 0 -0.0318318
28 Y 67 L 0 -0.0401582
28 Y 68 S 0 0.000785153
28 Y 69 T 0 -0.0882813
28 Y 70 D 0 -0.0952654
28 Y 71 S 0 -0.0696788
28 Y 72 Q 0 -0.0750918
28 Y 73 Y 0 -0.0732504
28 Y 74 V 0 -0.0978288
28 Y 75 R 0 -0.0460634
28 Y 76 Q 0 -0.0422263
28 Y 77 G 0 -0.159126
28 Y 78 I 0 -0.0582528
28 Y 79 T 0 -0.0799725
28 Y 80 Q 0 -0.0337035
28 Y 81 W 0 -0.0494916
28 Y 82 I 0 -0.0816319
28 Y 83 H 0 -0.0242057
28 Y 84 N 0 -0.060242
28 Y 99 K 0 -0.0456644
28 Y 100 N 0 -0.102853
28 Y 101 V 0 -0.0210712
28 Y 102 D 0 -0.0761414
28 Y 103 L 0 -0.0498369
28 Y 104 W 0 -0.0489718
28 Y 105 Q 0 0.00941308
28 Y 106 R 0 -0.0310879
28 Y 107 L 0 -0.0643275
28 Y 108 D 0 -0.0449685
28 Y 109 A 0 -0.00826666
28 Y 110 A 0 -0.0700792
28 Y 111 L 0 -0.0191903
28 Y 112 G 0 0.0309768
28 Y 113 Q 0 -0.0721753
28 Y 114 H 0 0.0342956
28 Y 115 Q 0 0.0591098
28 Y 116 I 0 -0.058287
28 Y 117 K 0 -0.0437231
28 Y 118 W 0 -0.100689
28 Y 119 E 0 -0.000861026
28 Y 120 W 0 -0.133412
28 Y 121 V 0 -0.0634135
28 Y 122 K 0 -0.0484363
28 Y 123 G 0 -0.0321146
28 Y 124 H 0 -0.07473
28 Y 125 A 0 -0.0814701
28 Y 126 G 0 -0.00963061
28 Y 127 H 0 -0.0871202
28 Y 128 P 0 -0.0245888
28 Y 129 E 0 -0.0960297
28 Y 130 N 0 -0.0945029
28 Y 131 E 0 -0.103333
28 Y 132 R 0 -0.0901522
28 Y 133 C 0 -0.0444731
28 Y 134 D 0 -0.145021
28 Y 135 E 0 -0.0437569
28 Y 136 L 0 -0.0659398
28 Y 137 A 0 -0.10449
28 Y 138 R 0 -0.0166214
28 Y 139 A 0 -0.100332
28 Y 140 A 0 -0.127897
28 Y 141 A 0 -0.0440873
28 Y 142 M 0 -0.0976742
28 Y 143 N 0 0.075606
29 R 30 G 0 0.871616
29 R 31 R 0 0.606607
29 R 32 E 0 0.213106
29 R 33 K 0 0.179185
29 R 34 T 0 0.0995911
29 R 35 F 0 0.0398702
29 R 36 S 0 0.0449934
29 R 37 A 0 0.0475363
29 R 38 G 0 0.0030815
29 R 39 Y 0 -0.047156
29 R 40 T 0 0.0856436
29 R 41 R 0 0.0160801
29 R 42 T 0 -0.0275847
29 R 43 T 0 -0.0763606
29 R 44 N 0 -0.0545747
29 R 45 N 0 -0.0639309
29 R 46 R 0 -0.0923252
29 R 47 M 0 -0.0652509
29 R 48 E 0 -0.0572287
29 R 49 L 0 -0.0213738
29 R 50 M 0 0.0568373
29 R 51 A 0 -0.0821122
29 R 52 A 0 -0.0872071
29 R 53 I 0 -0.0599753
29 R 54 V 0 -0.0182102
29 R 55 A 0 -0.0727428
29 R 56 L 0 -0.0640224
29 R 57 E 0 0.00966475
29 R 58 A 0 -0.0319773
29 R 59 L 0 -0.0161683
29 R 60 K 0 0.03747
29 R 61 E 0 0.0862123
29 R 62 H 0 0.0131945
29 R 63 C 0 -0.00337975
29 R 64 E 0 -0.0219612
29 R 65 V 0 0.0101385
29 R 66 I 0 0.0193111
29 R 67 L 0 -0.0479971
29 R 68 S 0 -0.0253719
29 R 69 T 0 -0.0687606
29 R 70 D 0 -0.0559177
29 R 71 S 0 -0.107907
29 R 72 Q 0 -0.102798
29 R 73 Y 0 -0.0897806
29 R 74 V 0 -0.0624418
29 R 75 R 0 -0.124338
29 R 76 Q 0 0.0247926
29 R 77 G 0 -0.053034
29 R 78 I 0 0.0164588
29 R 79 T 0 -0.069785
29 R 80 Q 0 -0.0226407
29 R 81 W 0 -0.0527493
29 R 82 I 0 -0.0915193
29 R 83 H 0 -0.0220258
29 R 84 N 0 0.0711022
29 R 99 K 0 -0.0743015
29 R 100 N 0 -0.0847287
29 R 101 V 0 0.0100332
29 R 102 D 0 -0.0557019
29 R 103 L 0 -0.0457355
29 R 104 W 0 -0.0937613
29 R 105 Q 0 -0.0107184
29 R 106 R 0 0.00420282
29 R 107 L 0 -0.105064
29 R 108 D 0 -0.077162
29 R 109 A 0 0.0293398
29 R 110 A 0 -0.0918954
29 R 111 L 0 -0.0156597
29 R 112 G 0 0.0348861
29 R 113 Q 0 -0.00928882
29 R 114 H 0 -0.0896857
29 R 115 Q 0 0.0629532
29 R 116 I 0 -0.0396397
29 R 117 K 0 -0.0468945
29 R 118 W 0 -0.043271
29 R 119 E 0 -0.0468075
29 R 120 W 0 -0.112129
29 R 121 V 0 -0.0201418
29 R 122 K 0 -0.0800826
29 R 123 G 0 -0.121198
29 R 124 H 0 -0.0885944
29 R 125 A 0 -0.0583771
29 R 126 G 0 -0.0812596
29 R 127 H 0 -0.0838556
29 R 128 P 0 -0.0123914
29 R 129 E 0 -0.0981497
29 R 130 N 0 -0.090476
29 R 131 E 0 -0.0934195
29 R 132 R 0 -0.0706501
29 R 133 C 0 -0.098709
29 R 134 D 0 -0.099257
29 R 135 E 0 0.0238913
29 R 136 L 0 0.0146468
29 R 137 A 0 -0.120529
29 R 138 R 0 0.00828528
29 R 139 A 0 0.0473038
29 R 140 A 0 -0.0904024
29 R 141 A 0 -0.111663
29 R 142 M 0 -0.0387238
29 R 143 N 0 -0.0477594
30 G 31 R 0 0.821506
30 G 32 E 0 0.483767
30 G 33 K 0 0.190158
30 G 34 T 0 0.136514
30 G 35 F 0 0.0873184
30 G 36 S 0 0.0898058
30 G 37 A 0 0.0180277
30 G 38 G 0 0.0383622
30 G 39 Y 0 0.105619
30 G 40 T 0 0.000357597
30 G 41 R 0 0.11704
30 G 42 T 0 -0.0476895
30 G 43 T 0 -0.0142269
30 G 44 N 0 -0.013887
30 G 45 N 0 -0.0901004
30 G 46 R 0 0.0634798
30 G 47 M 0 -0.0467408
30 G 48 E 0 -0.0661204
30 G 49 L 0 -0.0141941
30 G 50 M 0 -0.00351695
30 G 51 A 0 -0.0102105
30 G 52 A 0 0.00705517
30 G 53 I 0 -0.0710115
30 G 54 V 0 -0.0326481
30 G 55 A 0 -0.0807858
30 G 56 L 0 -0.018756
30 G 57 E 0 -0.0281901
30 G 58 A 0 0.0509802
30 G 59 L 0 -0.0316449
30 G 60 K 0 -0.00126741
30 G 61 E 0 0.00757064
30 G 62 H 0 0.014735
30 G 63 C 0 -0.0194537
30 G 64 E 0 -0.0427332
30 G 65 V 0 -0.0206491
30 G 66 I 0 0.00130392
30 G 67 L 0 -0.0719733
30 G 68 S 0 -0.112264
30 G 69 T 0 -0.110911
30 G 70 D 0 -0.0584692
30 G 71 S 0 -0.0547513
30 G 72 Q 0 -0.0394222
30 G 73 Y 0 -0.0959021
30 G 74 V 0 -0.0980639
30 G 75 R 0 -0.0374268
30 G 76 Q 0 -0.0678461
30 G 77 G 0 -0.11894
30 G 78 I 0 -0.0159934
30 G 79 T 0 -0.00625804
30 G 80 Q 0 0.0180266
30 G 81 W 0 -0.0466858
30 G 82 I 0 -0.0746496
30 G 83 H 0 -0.0203157
30 G 84 N 0 -0.0637207
30 G 99 K 0 -0.0828973
30 G 100 N 0 -0.0685842
30 G 101 V 0 0.0244281
30 G 102 D 0 -0.0520485
30 G 103 L 0 -0.0823899
30 G 104 W 0 -0.111488
30 G 105 Q 0 0.0457943
30 G 106 R 0 -0.0598317
30 G 107 L 0 -0.0710831
30 G 108 D 0 -0.0914505
30 G 109 A 0 0.0088859
30 G 110 A 0 -0.0640639
30 G 111 L 0 -0.0903709
30 G 112 G 0 0.0668816
30 G 113 Q 0 -0.0196233
30 G 114 H 0 -0.0552548
30 G 115 Q 0 -0.0335442
30 G 116 I 0 -0.0357537
30 G 117 K 0 -0.0191607
30 G 118 W 0 -0.0660703
30 G 119 E 0 -0.0648141
30 G 120 W 0 -0.056649
30 G 121 V 0 -0.0727939
30 G 122 K 0 -0.0143259
30 G 123 G 0 -0.0875345
30 G 124 H 0 -0.0669634
30 G 125 A 0 -0.054949
30 G 126 G 0 -0.0721995
30 G 127 H 0 -0.12052
30 G 128 P 0 -0.0494277
30 G 129 E 0 -0.111066
30 G 130 N 0 -0.0627043
30 G 131 E 0 -0.0327964
30 G 132 R 0 -0.121272
30 G 133 C 0 -0.143043
30 G 134 D 0 -0.0510494
30 G 135 E 0 -0.047728
30 G 136 L 0 -0.0672764
30 G 137 A 0 -0.00652965
30 G 138 R 0 -0.117363
30 G 139 A 0 -0.0184783
30 G 140 A 0 -0.0531364
30 G 141 A 0 -0.113114
30 G 142 M 0 0.00630148
30 G 143 N 0 0.021895
31 R 32 E 0 0.639515
31 R 33 K 0 0.30195
31 R 34 T 0 0.122328
31 R 35 F 0 0.0918416
31 R 36 S 0 0.105012
31 R 37 A 0 -0.00163367
31 R 38 G 0 -0.0148507
31 R 39 Y 0 -0.035492
31 R 40 T 0 0.0448608
31 R 41 R 0 0.0774522
31 R 42 T 0 -0.0436195
31 R 43 T 0 -0.0476581
31 R 44 N 0 -0.124902
31 R 45 N 0 -0.0791058
31 R 46 R 0 -0.0604745
31 R 47 M 0 -0.0154773
31 R 48 E 0 -0.0247505
31 R 49 L 0 -0.0345872
31 R 50 M 0 -0.0794825
31 R 51 A 0 -0.0339555
31 R 52 A 0 -0.0678126
31 R 53 I 0 -0.0730764
31 R 54 V 0 -0.00350536
31 R 55 A 0 -0.0111153
31 R 56 L 0 -0.000360277
31 R 57 E 0 -0.0899929
31 R 58 A 0 0.0439147
31 R 59 L 0 -0.0863551
31 R 60 K 0 0.0623352
31 R 61 E 0 0.0172782
31 R 62 H 0 0.00649325
31 R 63 C 0 0.00567946
31 R 64 E 0 0.0499008
31 R 65 V 0 -0.0247465
31 R 66 I 0 -0.043287
31 R 67 L 0 -0.101947
31 R 68 S 0 0.0135278
31 R 69 T 0 -0.120669
31 R 70 D 0 -0.0752359
31 R 71 S 0 -0.107218
31 R 72 Q 0 -0.0282896
31 R 73 Y 0 -0.0897928
31 R 74 V 0 -0.0927844
31 R 75 R 0 -0.00294519
31 R 76 Q 0 -0.0768576
31 R 77 G 0 -0.0864289
31 R 78 I 0 -0.0235837
31 R 79 T 0 -0.0792537
31 R 80 Q 0 0.00397516
31 R 81 W 0 -0.0667048
31 R 82 I 0 -0.0520851
31 R 83 H 0 -0.00996008
31 R 84 N 0 -0.10271
31 R 99 K 0 -0.0541213
31 R 100 N 0 -0.115084
31 R 101 V 0 -0.0359531
31 R 102 D 0 -0.0845774
31 R 103 L 0 -0.102171
31 R 104 W 0 -0.0620879
31 R 105 Q 0 -0.0441907
31 R 106 R 0 -0.0252183
31 R 107 L 0 0.0170452
31 R 108 D 0 -0.0178638
31 R 109 A 0 -0.0301215
31 R 110 A 0 -0.0909693
31 R 111 L 0 0.0052695
31 R 112 G 0 0.00214669
31 R 113 Q 0 0.0059686
31 R 114 H 0 0.0178044
31 R 115 Q 0 0.00524604
31 R 116 I 0 -0.042759
31 R 117 K 0 0.00972417
31 R 118 W 0 -0.0996632
31 R 119 E 0 -0.0244043
31 R 120 W 0 -0.0420059
31 R 121 V 0 -0.102318
31 R 122 K 0 -0.125617
31 R 123 G 0 -0.0538028
31 R 124 H 0 -0.044051
31 R 125 A 0 -0.0805944
31 R 126 G 0 -0.0942237
31 R 127 H 0 -0.0402501
31 R 128 P 0 -0.00561068
31 R 129 E 0 -0.0287193
31 R 130 N 0 -0.0111321
31 R 131 E 0 -0.0725132
31 R 132 R 0 -0.0434567
31 R 133 C 0 -0.0960586
31 R 134 D 0 -0.140487
31 R 135 E 0 5.5497e-05
31 R 136 L 0 -0.0543702
31 R 137 A 0 -0.118097
31 R 138 R 0 -0.0663948
31 R 139 A 0 -0.0121713
31 R 140 A 0 -0.0760714
31 R 141 A 0 -0.10337
31 R 142 M 0 0.0113684
31 R 143 N 0 -0.00703009
32 E 33 K 0 0.373731
32 E 34 T 0 0.26152
32 E 35 F 0 0.0432108
32 E 36 S 0 0.177147
32 E 37 A 0 0.0782047
32 E 38 G 0 -0.011009
32 E 39 Y 0 0.0127018
32 E 40 T 0 0.0451977
32 E 41 R 0 0.0620584
32 E 42 T 0 -0.0636444
32 E 43 T 0 -0.0854303
32 E 44 N 0 -0.0672751
32 E 45 N 0 -0.0935138
32 E 46 R 0 -0.0434965
32 E 47 M 0 -0.0501365
32 E 48 E 0 -0.0708802
32 E 49 L 0 -0.0396955
32 E 50 M 0 0.0231197
32 E 51 A 0 -0.0859226
32 E 52 A 0 -0.0121245
32 E 53 I 0 0.0125499
32 E 54 V 0 0.0374298
32 E 55 A 0 -0.0643599
32 E 56 L 0 0.000385992
32 E 57 E 0 0.070691
32 E 58 A 0 -0.0036814
32 E 59 L 0 -0.0261153
32 E 60 K 0 -0.0489824
32 E 61 E 0 -0.0341471
32 E 62 H 0 0.062916
32 E 63 C 0 0.0767537
32 E 64 E 0 0.0509508
32 E 65 V 0 -0.0745734
32 E 66 I 0 -0.021381
32 E 67 L 0 -0.0856854
32 E 68 S 0 -0.0821177
32 E 69 T 0 -0.0865059
32 E 70 D 0 -0.064839
32 E 71 S 0 -0.0821569
32 E 72 Q 0 -0.0531943
32 E 73 Y 0 -0.111294
32 E 74 V 0 -0.117875
32 E 75 R 0 -0.0240793
32 E 76 Q 0 0.0280824
32 E 77 G 0 -0.0345068
32 E 78 I 0 -0.0483045
32 E 79 T 0 -0.0457741
32 E 80 Q 0 -0.0141683
32 E 81 W 0 -0.0480634
32 E 82 I 0 -0.0231033
32 E 83 H 0 0.0374631
32 E 84 N 0 -0.0305077
32 E 99 K 0 -0.0605368
32 E 100 N 0 -0.0710956
32 E 101 V 0 -0.0149941
32 E 102 D 0 -0.0354067
32 E 103 L 0 -0.0565853
32 E 104 W 0 -0.0472269
32 E 105 Q 0 -0.0134553
32 E 106 R 0 -0.0751689
32 E 107 L 0 -0.12202
32 E 108 D 0 -0.0626098
32 E 109 A 0 -0.0479374
32 E 110 A 0 -0.0598756
32 E 111 L 0 -0.0316427
32 E 112 G 0 0.00614217
32 E 113 Q 0 -0.0379972
32 E 114 H 0 -0.0436011
32 E 115 Q 0 0.0210022
32 E 116 I 0 -0.0449419
32 E 117 K 0 -0.0409487
32 E 118 W 0 -0.0984019
32 E 119 E 0 -0.0426423
32 E 120 W 0 -0.0288103
32 E 121 V 0 -0.104276
32 E 122 K 0 -0.069362
32 E 123 G 0 -0.123692
32 E 124 H 0 -0.0955685
32 E 125 A 0 -0.101588
32 E 126 G 0 -0.075125
32 E 127 H 0 -0.0432795
32 E 128 P 0 -0.031399
32 E 129 E 0 0.108478
32 E 130 N 0 -0.0975194
32 E 131 E 0 -0.0317088
32 E 132 R 0 0.142807
32 E 133 C 0 -0.0616796
32 E 134 D 0 -0.0388358
32 E 135 E 0 -0.004543
32 E 136 L 0 -0.043456
32 E 137 A 0 -0.119124
32 E 138 R 0 -0.134812
32 E 139 A 0 -0.0344585
32 E 140 A 0 -0.0928912
32 E 141 A 0 -0.106671
32 E 142 M 0 -0.0774272
32 E 143 N 0 -0.0377171
33 K 34 T 0 0.939161
33 K 35 F 0 0.564862
33 K 36 S 0 0.37717
33 K 37 A 0 0.161772
33 K 38 G 0 0.165823
33 K 39 Y 0 0.00672743
33 K 40 T 0 0.019527
33 K 41 R 0 0.0381799
33 K 42 T 0 0.113776
33 K 43 T 0 -0.0531093
33 K 44 N 0 0.0110911
33 K 45 N 0 -0.0491202
33 K 46 R 0 0.0282845
33 K 47 M 0 -0.0472294
33 K 48 E 0 -0.0896358
33 K 49 L 0 0.00848628
33 K 50 M 0 0.0028837
33 K 51 A 0 -0.0168007
33 K 52 A 0 0.00308251
33 K 53 I 0 -0.0031262
33 K 54 V 0 -0.0183353
33 K 55 A 0 -0.0102906
33 K 56 L 0 -0.0766142
33 K 57 E 0 0.0107783
33 K 58 A 0 0.160553
33 K 59 L 0 0.0881093
33 K 60 K 0 0.103133
33 K 61 E 0 -0.0336076
33 K 62 H 0 -0.0442148
33 K 63 C 0 0.0239586
33 K 64 E 0 -0.0171838
33 K 65 V 0 -0.00164171
33 K 66 I 0 -0.025353
33 K 67 L 0 0.00474293
33 K 68 S 0 0.0428365
33 K 69 T 0 -0.0717532
33 K 70 D 0 -0.0425798
33 K 71 S 0 -0.0258049
33 K 72 Q 0 0.0299732
33 K 73 Y 0 -0.145782
33 K 74 V 0 -0.127232
33 K 75 R 0 -0.137023
33 K 76 Q 0 -0.0677564
33 K 77 G 0 -0.0660692
33 K 78 I 0 -0.0820065
33 K 79 T 0 -0.06987
33 K 80 Q 0 -0.035734
33 K 81 W 0 -0.0763289
33 K 82 I 0 -0.0966626
33 K 83 H 0 -0.0428243
33 K 84 N 0 -0.115376
33 K 99 K 0 -0.0777097
33 K 100 N 0 -0.0598781
33 K 101 V 0 -0.0204892
33 K 102 D 0 -0.0607115
33 K 103 L 0 -0.0413168
33 K 104 W 0 -0.0637984
33 K 105 Q 0 -0.060468
33 K 106 R 0 -0.0169955
33 K 107 L 0 -0.0520818
33 K 108 D 0 -0.0890563
33 K 109 A 0 -0.0024616
33 K 110 A 0 -0.100579
33 K 111 L 0 -0.0607906
33 K 112 G 0 -0.0218051
33 K 113 Q 0 -0.00121708
33 K 114 H 0 -0.034687
33 K 115 Q 0 -0.0991567
33 K 116 I 0 -0.0880614
33 K 117 K 0 -0.0177818
33 K 118 W 0 -0.0895111
33 K 119 E 0 -0.036329
33 K 120 W 0 -0.0617532
33 K 121 V 0 -0.0113959
33 K 122 K 0 -0.0677417
33 K 123 G 0 -0.0885357
33 K 124 H 0 -0.12468
33 K 125 A 0 -0.160026
33 K 126 G 0 -0.127168
33 K 127 H 0 -0.0954319
33 K 128 P 0 -0.0597795
33 K 129 E 0 -0.0380142
33 K 130 N 0 -0.0960966
33 K 131 E 0 -0.0595775
33 K 132 R 0 0.0159306
33 K 133 C 0 -0.108902
33 K 134 D 0 -0.0616803
33 K 135 E 0 -0.0440935
33 K 136 L 0 -0.0766784
33 K 137 A 0 -0.127657
33 K 138 R 0 -0.143373
33 K 139 A 0 -0.0482515
33 K 140 A 0 -0.0452746
33 K 141 A 0 -0.140356
33 K 142 M 0 -0.0510882
33 K 143 N 0 -0.0829838
34 T 35 F 0 0.86229
34 T 36 S 0 0.474746
34 T 37 A 0 0.244992
34 T 38 G 0 0.1236
34 T 39 Y 0 0.0476829
34 T 40 T 0 0.0266993
34 T 41 R 0 0.0456223
34 T 42 T 0 0.00435819
34 T 43 T 0 -0.0369349
34 T 44 N 0 -0.021992
34 T 45 N 0 -0.063259
34 T 46 R 0 0.0181456
34 T 47 M 0 -0.0620654
34 T 48 E 0 -0.0657852
34 T 49 L 0 -0.048874
34 T 50 M 0 -0.0270715
34 T 51 A 0 0.0471327
34 T 52 A 0 -0.121831
34 T 53 I 0 0.0170236
34 T 54 V 0 0.0406565
34 T 55 A 0 -0.0121385
34 T 56 L 0 -0.0144867
34 T 57 E 0 0.036505
34 T 58 A 0 0.0723285
34 T 59 L 0 0.00226399
34 T 60 K 0 -0.0272667
34 T 61 E 0 0.00130383
34 T 62 H 0 -0.0480437
34 T 63 C 0 0.0170165
34 T 64 E 0 0.0305902
34 T 65 V 0 -0.0452902
34 T 66 I 0 -0.033504
34 T 67 L 0 -0.0388905
34 T 68 S 0 0.0604198
34 T 69 T 0 -0.0830987
34 T 70 D 0 -0.0533069
34 T 71 S 0 -0.105035
34 T 72 Q 0 -0.0958359
34 T 73 Y 0 -0.12931
34 T 74 V 0 -0.0958234
34 T 75 R 0 -0.054751
34 T 76 Q 0 0.0386259
34 T 77 G 0 -0.0202841
34 T 78 I 0 -0.101461
34 T 79 T 0 -0.0512443
34 T 80 Q 0 0.0310263
34 T 81 W 0 -0.0723787
34 T 82 I 0 -0.0419562
34 T 83 H 0 -0.0542646
34 T 84 N 0 0.0186175
34 T 99 K 0 -0.0455148
34 T 100 N 0 -0.113452
34 T 101 V 0 -0.0484989
34 T 102 D 0 -0.0685837
34 T 103 L 0 -0.0856442
34 T 104 W 0 -0.105276
34 T 105 Q 0 -0.109864
34 T 106 R 0 -0.0953144
34 T 107 L 0 -0.0468495
34 T 108 D 0 -0.107393
34 T 109 A 0 -0.025179
34 T 110 A 0 -0.0966868
34 T 111 L 0 -0.0810522
34 T 112 G 0 -0.0596118
34 T 113 Q 0 -0.0334565
34 T 114 H 0 -0.0740995
34 T 115 Q 0 -0.00777763
34 T 116 I 0 -0.0697506
34 T 117 K 0 -0.100356
34 T 118 W 0 -0.0654078
34 T 119 E 0 -0.0191836
34 T 120 W 0 -0.031945
34 T 121 V 0 -0.0344722
34 T 122 K 0 -0.0808649
34 T 123 G 0 -0.127455
34 T 124 H 0 -0.0940588
34 T 125 A 0 -0.0755644
34 T 126 G 0 -0.0750798
34 T 127 H 0 -0.0954374
34 T 128 P 0 0.0157368
34 T 129 E 0 -0.100242
34 T 130 N 0 -0.0765642
34 T 131 E 0 -0.0353946
34 T 132 R 0 0.476942
34 T 133 C 0 -0.0640734
34 T 134 D 0 -0.103203
34 T 135 E 0 0.0225004
34 T 136 L 0 0.0214215
34 T 137 A 0 -0.0563898
34 T 138 R 0 -0.148195
34 T 139 A 0 0.0348089
34 T 140 A 0 -0.0125822
34 T 141 A 0 -0.0868246
34 T 142 M 0 -0.0435947
34 T 143 N 0 -0.07353
35 F 36 S 0 0.563476
35 F 37 A 0 0.255169
35 F 38 G 0 0.22889
35 F 39 Y 0 0.106398
35 F 40 T 0 0.109311
35 F 41 R 0 0.029922
35 F 42 T 0 0.0843945
35 F 43 T 0 -0.031775
35 F 44 N 0 -0.0146828
35 F 45 N 0 -0.0301584
35 F 46 R 0 0.00443508
35 F 47 M 0 0.00748746
35 F 48 E 0 -0.061516
35 F 49 L 0 -0.110582
35 F 50 M 0 -0.0081243
35 F 51 A 0 -0.0645025
35 F 52 A 0 -0.0489182
35 F 53 I 0 -0.0349687
35 F 54 V 0 0.118659
35 F 55 A 0 -0.0200697
35 F 56 L 0 0.0020236
35 F 57 E 0 -0.00303871
35 F 58 A 0 0.171985
35 F 59 L 0 -0.0170403
35 F 60 K 0 -0.0649348
35 F 61 E 0 0.0298758
35 F 62 H 0 0.0674919
35 F 63 C 0 0.00481625
35 F 64 E 0 -0.02339
35 F 65 V 0 -0.0308321
35 F 66 I 0 -0.0197583
35 F 67 L 0 -0.116397
35 F 68 S 0 0.0199498
35 F 69 T 0 -0.0957481
35 F 70 D 0 -0.0517895
35 F 71 S 0 -0.04872
35 F 72 Q 0 -0.0278764
35 F 73 Y 0 -0.0838266
35 F 74 V 0 -0.0454729
35 F 75 R 0 -0.0704634
35 F 76 Q 0 -0.0184658
35 F 77 G 0 -0.0852816
35 F 78 I 0 -0.120327
35 F 79 T 0 0.0214427
35 F 80 Q 0 -0.0707062
35 F 81 W 0 -0.055505
35 F 82 I 0 -0.0105879
35 F 83 H 0 0.0218443
35 F 84 N 0 -0.0878047
35 F 99 K 0 -0.0623297
35 F 100 N 0 -0.0473451
35 F 101 V 0 -0.0760889
35 F 102 D 0 -0.0490474
35 F 103 L 0 -0.0770879
35 F 104 W 0 -0.103504
35 F 105 Q 0 -0.00960739
35 F 106 R 0 0.00424125
35 F 107 L 0 -0.0970795
35 F 108 D 0 -0.0692695
35 F 109 A 0 0.025617
35 F 110 A 0 -0.0978555
35 F 111 L 0 -0.111061
35 F 112 G 0 -0.045455
35 F 113 Q 0 -0.0609691
35 F 114 H 0 -0.0523141
35 F 115 Q 0 -0.052039
35 F 116 I 0 -0.0803281
35 F 117 K 0 -0.0149881
35 F 118 W 0 -0.0806755
35 F 119 E 0 -0.03349
35 F 120 W 0 -0.0971435
35 F 121 V 0 -0.0493976
35 F 122 K 0 -0.0639655
35 F 123 G 0 -0.0872987
35 F 124 H 0 -0.0735675
35 F 125 A 0 -0.094993
35 F 126 G 0 -0.06379
35 F 127 H 0 -0.118017
35 F 128 P 0 -0.0387321
35 F 129 E 0 -0.0607841
35 F 130 N 0 -0.0475243
35 F 131 E 0 -0.0333142
35 F 132 R 0 -0.0522717
35 F 133 C 0 -0.0834766
35 F 134 D 0 -0.0665645
35 F 135 E 0 -0.00154785
35 F 136 L 0 0.0227986
35 F 137 A 0 -0.037349
35 F 138 R 0 -0.058043
35 F 139 A 0 -0.0651107
35 F 140 A 0 -0.0266994
35 F 141 A 0 -0.0916457
35 F 142 M 0 -0.0425238
35 F 143 N 0 -0.00577426
36 S 37 A 0 0.526838
36 S 38 G 0 0.271219
36 S 39 Y 0 0.190448
36 S 40 T 0 0.119557
36 S 41 R 0 0.0219522
36 S 42 T 0 0.00295868
36 S 43 T 0 -0.024176
36 S 44 N 0 -0.0799916
36 S 45 N 0 -0.0613087
36 S 46 R 0 0.0115454
36 S 47 M 0 -0.0842497
36 S 48 E 0 -0.0858499
36 S 49 L 0 -0.0249302
36 S 50 M 0 0.0154978
36 S 51 A 0 0.0248999
36 S 52 A 0 -0.0357405
36 S 53 I 0 -0.057151
36 S 54 V 0 0.102713
36 S 55 A 0 -0.078316
36 S 56 L 0 -0.00220512
36 S 57 E 0 -0.0265741
36 S 58 A 0 -0.0102127
36 S 59 L 0 -0.0415967
36 S 60 K 0 -0.014592
36 S 61 E 0 -0.0195475
36 S 62 H 0 -0.0886392
36 S 63 C 0 -0.0353212
36 S 64 E 0 -0.00276766
36 S 65 V 0 -0.0545132
36 S 66 I 0 -0.000639255
36 S 67 L 0 -0.131804
36 S 68 S 0 -0.064697
36 S 69 T 0 -0.0525079
36 S 70 D 0 -0.0799771
36 S 71 S 0 -0.076679
36 S 72 Q 0 -0.0176467
36 S 73 Y 0 -0.0567811
36 S 74 V 0 -0.04492
36 S 75 R 0 -0.0468515
36 S 76 Q 0 -0.0635977
36 S 77 G 0 -0.159708
36 S 78 I 0 -0.0846784
36 S 79 T 0 -0.145372
36 S 80 Q 0 -0.0718036
36 S 81 W 0 -0.109237
36 S 82 I 0 -0.0214652
36 S 83 H 0 -0.0428877
36 S 84 N 0 -0.041376
36 S 99 K 0 -0.0809157
36 S 100 N 0 -0.0859441
36 S 101 V 0 -0.0354437
36 S 102 D 0 -0.081108
36 S 103 L 0 -0.107382
36 S 104 W 0 -0.067123
36 S 105 Q 0 -0.0336401
36 S 106 R 0 -0.0698495
36 S 107 L 0 -0.129051
36 S 108 D 0 -0.0198078
36 S 109 A 0 -0.0163221
36 S 110 A 0 -0.0644011
36 S 111 L 0 0.0452192
36 S 112 G 0 -0.030885
36 S 113 Q 0 -0.0601087
36 S 114 H 0 -0.0816274
36 S 115 Q 0 -0.0109524
36 S 116 I 0 -0.00607774
36 S 117 K 0 -0.0719393
36 S 118 W 0 -0.05419
36 S 119 E 0 -0.0178953
36 S 120 W 0 -0.100131
36 S 121 V 0 -0.0989188
36 S 122 K 0 -0.052256
36 S 123 G 0 -0.0621104
36 S 124 H 0 -0.0719365
36 S 125 A 0 -0.0513911
36 S 126 G 0 -0.0621625
36 S 127 H 0 -0.0656175
36 S 128 P 0 -0.0575472
36 S 129 E 0 0.00778197
36 S 130 N 0 -0.0865982
36 S 131 E 0 -0.131991
36 S 132 R 0 0.0546646
36 S 133 C 0 -0.030579
36 S 134 D 0 -0.0953516
36 S 135 E 0 -0.0677123
36 S 136 L 0 0.193408
36 S 137 A 0 -0.0260167
36 S 138 R 0 0.0503707
36 S 139 A 0 0.233523
36 S 140 A 0 0.246759
36 S 141 A 0 0.0195442
36 S 142 M 0 -0.0616753
36 S 143 N 0 0.238595
37 A 38 G 0 0.860117
37 A 39 Y 0 0.395065
37 A 40 T 0 0.187415
37 A 41 R 0 0.104185
37 A 42 T 0 0.104965
37 A 43 T 0 0.0732536
37 A 44 N 0 0.014391
37 A 45 N 0 0.013418
37 A 46 R 0 0.0176586
37 A 47 M 0 0.0557302
37 A 48 E 0 -0.0366794
37 A 49 L 0 -0.0810424
37 A 50 M 0 0.109095
37 A 51 A 0 -0.0174978
37 A 52 A 0 -0.133213
37 A 53 I 0 0.022967
37 A 54 V 0 0.293921
37 A 55 A 0 -0.0370622
37 A 56 L 0 -0.0147879
37 A 57 E 0 -0.0191022
37 A 58 A 0 0.0797374
37 A 59 L 0 -0.0168757
37 A 60 K 0 0.00406417
37 A 61 E 0 0.00862956
37 A 62 H 0 0.0025138
37 A 63 C 0 0.026507
37 A 64 E 0 -0.0547745
37 A 65 V 0 -0.00465631
37 A 66 I 0 0.0173287
37 A 67 L 0 -0.04365
37 A 68 S 0 -0.0736628
37 A 69 T 0 -0.176919
37 A 70 D 0 -0.0773995
37 A 71 S 0 -0.0423367
37 A 72 Q 0 -0.0526507
37 A 73 Y 0 -0.0594504
37 A 74 V 0 0.00752323
37 A 75 R 0 -0.0651326
37 A 76 Q 0 -0.0912482
37 A 77 G 0 -0.0978279
37 A 78 I 0 -0.0111065
37 A 79 T 0 -0.0585848
37 A 80 Q 0 -0.0098818
37 A 81 W 0 -0.00448912
37 A 82 I 0 -0.0543427
37 A 83 H 0 -0.0436529
37 A 84 N 0 -0.0925049
37 A 99 K 0 -0.0349539
37 A 100 N 0 -0.021342
37 A 101 V 0 -0.101206
37 A 102 D 0 0.0801992
37 A 103 L 0 -0.0366245
37 A 104 W 0 -0.0441986
37 A 105 Q 0 -0.0610749
37 A 106 R 0 -0.0771361
37 A 107 L 0 -0.0322171
37 A 108 D 0 -0.0246084
37 A 109 A 0 0.0252892
37 A 110 A 0 -0.0409921
37 A 111 L 0 -0.0635537
37 A 112 G 0 -0.00984078
37 A 113 Q 0 -0.0449457
37 A 114 H 0 -0.0436836
37 A 115 Q 0 -0.0605137
37 A 116 I 0 -0.0723805
37 A 117 K 0 -0.0718535
37 A 118 W 0 -0.035106
37 A 119 E 0 -0.00592756
37 A 120 W 0 -0.0537555
37 A 121 V 0 -0.0745822
37 A 122 K 0 -0.0907105
37 A 123 G 0 -0.128402
37 A 124 H 0 -0.062796
37 A 125 A 0 -0.106147
37 A 126 G 0 -0.0750164
37 A 127 H 0 -0.114248
37 A 128 P 0 -0.119998
37 A 129 E 0 -0.058363
37 A 130 N 0 -0.11328
37 A 131 E 0 -0.0170711
37 A 132 R 0 -0.036395
37 A 133 C 0 -0.0622837
37 A 134 D 0 -0.108228
37 A 135 E 0 -0.0650177
37 A 136 L 0 -0.0599126
37 A 137 A 0 -0.108413
37 A 138 R 0 -0.0891181
37 A 139 A 0 -0.0404345
37 A 140 A 0 -0.0853428
37 A 141 A 0 -0.130356
37 A 142 M 0 -0.0751712
37 A 143 N 0 -0.0075568
38 G 39 Y 0 0.491046
38 G 40 T 0 0.244086
38 G 41 R 0 0.180031
38 G 42 T 0 0.202512
38 G 43 T 0 0.0387241
38 G 44 N 0 -0.0251494
38 G 45 N 0 0.00570959
38 G 46 R 0 -0.0255635
38 G 47 M 0 0.0678303
38 G 48 E 0 -0.0359841
38 G 49 L 0 -0.041966
38 G 50 M 0 0.110288
38 G 51 A 0 0.0100812
38 G 52 A 0 -0.019333
38 G 53 I 0 -0.0572667
38 G 54 V 0 0.0459468
38 G 55 A 0 -0.0610105
38 G 56 L 0 -0.0230155
38 G 57 E 0 -0.0175746
38 G 58 A 0 -0.0528271
38 G 59 L 0 -0.0125935
38 G 60 K 0 0.0576925
38 G 61 E 0 0.0528815
38 G 62 H 0 -0.0230508
38 G 63 C 0 0.0405704
38 G 64 E 0 -0.050799
38 G 65 V 0 -0.0708671
38 G 66 I 0 -0.0779148
38 G 67 L 0 -0.0601451
38 G 68 S 0 0.000988884
38 G 69 T 0 -0.00627008
38 G 70 D 0 -0.0515727
38 G 71 S 0 0.00887464
38 G 72 Q 0 -0.090541
38 G 73 Y 0 0.0368481
38 G 74 V 0 -0.020394
38 G 75 R 0 -0.0473742
38 G 76 Q 0 -0.0719879
38 G 77 G 0 0.00136652
38 G 78 I 0 -0.0532067
38 G 79 T 0 -0.0504162
38 G 80 Q 0 -0.0212446
38 G 81 W 0 0.0295536
38 G 82 I 0 -0.0112189
38 G 83 H 0 -0.0405398
38 G 84 N 0 -0.01508
38 G 99 K 0 -0.0206797
38 G 100 N 0 -0.037477
38 G 101 V 0 -0.0685766
38 G 102 D 0 -0.0623287
38 G 103 L 0 -0.068273
38 G 104 W 0 0.0209911
38 G 105 Q 0 -0.0858117
38 G 106 R 0 -0.0515327
38 G 107 L 0 -0.0290139
38 G 108 D 0 -0.0415958
38 G 109 A 0 -0.128089
38 G 110 A 0 -0.0447062
38 G 111 L 0 -0.0464706
38 G 112 G 0 -0.0553847
38 G 113 Q 0 -0.087805
38 G 114 H 0 -0.0688716
38 G 115 Q 0 -0.0516982
38 G 116 I 0 -0.0497305
38 G 117 K 0 -0.0619588
38 G 118 W 0 0.0436056
38 G 119 E 0 -0.0257421
38 G 120 W 0 -0.0533937
38 G 121 V 0 -0.141186
38 G 122 K 0 -0.0569755
38 G 123 G 0 -0.103183
38 G 124 H 0 -0.106947
38 G 125 A 0 -0.0545202
38 G 126 G 0 -0.112218
38 G 127 H 0 -0.0825692
38 G 128 P 0 -0.0643281
38 G 129 E 0 -0.105255
38 G 130 N 0 -0.0609697
38 G 131 E 0 -0.0200196
38 G 132 R 0 -0.0564563
38 G 133 C 0 -0.0255436
38 G 134 D 0 -0.045984
38 G 135 E 0 -0.0516537
38 G 136 L 0 -0.0299412
38 G 137 A 0 -0.0322996
38 G 138 R 0 -0.131849
38 G 139 A 0 -0.00102959
38 G 140 A 0 0.0565881
38 G 141 A 0 0.0435367
38 G 142 M 0 -0.0369659
38 G 143 N 0 0.0386538
39 Y 40 T 0 0.615957
39 Y 41 R 0 0.352372
39 Y 42 T 0 0.235972
39 Y 43 T 0 0.0305175
39 Y 44 N 0 0.0666365
39 Y 45 N 0 0.0227474
39 Y 46 R 0 0.23159
39 Y 47 M 0 0.1342
39 Y 48 E 0 -0.066924
39 Y 49 L 0 -0.00544689
39 Y 50 M 0 0.129919
39 Y 51 A 0 -0.0281201
39 Y 52 A 0 0.0368826
39 Y 53 I 0 -0.0576287
39 Y 54 V 0 0.134213
39 Y 55 A 0 -0.0188899
39 Y 56 L 0 -0.0810935
39 Y 57 E 0 0.0195299
39 Y 58 A 0 0.0332959
39 Y 59 L 0 0.0201202
39 Y 60 K 0 0.0872389
39 Y 61 E 0 -0.0412906
39 Y 62 H 0 -0.00474629
39 Y 63 C 0 0.0293066
39 Y 64 E 0 0.0590825
39 Y 65 V 0 -0.00877766
39 Y 66 I 0 -0.0634884
39 Y 67 L 0 -0.075377
39 Y 68 S 0 -0.0748445
39 Y 69 T 0 -0.083491
39 Y 70 D 0 -0.0592518
39 Y 71 S 0 -0.051882
39 Y 72 Q 0 0.00837379
39 Y 73 Y 0 -0.0478973
39 Y 74 V 0 -0.108184
39 Y 75 R 0 -0.0549131
39 Y 76 Q 0 -0.0330263
39 Y 77 G 0 -0.0474341
39 Y 78 I 0 -0.044605
39 Y 79 T 0 -0.0625853
39 Y 80 Q 0 0.0477542
39 Y 81 W 0 -0.0703399
39 Y 82 I 0 -0.0434986
39 Y 83 H 0 -0.0545249
39 Y 84 N 0 -0.0342595
39 Y 99 K 0 -0.0709124
39 Y 100 N 0 -0.0501045
39 Y 101 V 0 -0.0480272
39 Y 102 D 0 0.0201611
39 Y 103 L 0 -0.0491527
39 Y 104 W 0 -0.0500608
39 Y 105 Q 0 -0.0444646
39 Y 106 R 0 -0.00240219
39 Y 107 L 0 -0.0880327
39 Y 108 D 0 0.00580328
39 Y 109 A 0 0.0124672
39 Y 110 A 0 -0.0564555
39 Y 111 L 0 -0.0466526
39 Y 112 G 0 -0.0235876
39 Y 113 Q 0 -0.0408614
39 Y 114 H 0 -0.0925417
39 Y 115 Q 0 -0.00682984
39 Y 116 I 0 -0.0852847
39 Y 117 K 0 -0.0952867
39 Y 118 W 0 -0.00937101
39 Y 119 E 0 -0.0191826
39 Y 120 W 0 -0.0939913
39 Y 121 V 0 -0.0710522
39 Y 122 K 0 -0.0955474
39 Y 123 G 0 -0.0503918
39 Y 124 H 0 -0.0837917
39 Y 125 A 0 -0.0236372
39 Y 126 G 0 -0.0608656
39 Y 127 H 0 -0.127387
39 Y 128 P 0 -0.0177352
39 Y 129 E 0 -0.0212103
39 Y 130 N 0 -0.0897317
39 Y 131 E 0 -0.0351693
39 Y 132 R 0 -0.0814838
39 Y 133 C 0 -0.0202904
39 Y 134 D 0 -0.0778845
39 Y 135 E 0 0.00811894
39 Y 136 L 0 -0.116454
39 Y 137 A 0 -0.0599502
39 Y 138 R 0 -0.0949387
39 Y 139 A 0 -0.0512388
39 Y 140 A 0 -0.030405
39 Y 141 A 0 -0.0811737
39 Y 142 M 0 -0.0965151
39 Y 143 N 0 0.0171693
40 T 41 R 0 0.469531
40 T 42 T 0 0.278561
40 T 43 T 0 0.0946876
40 T 44 N 0 0.0615778
40 T 45 N 0 0.120536
40 T 46 R 0 0.0575484
40 T 47 M 0 0.108544
40 T 48 E 0 -0.0565382
40 T 49 L 0 0.0466122
40 T 50 M 0 0.159124
40 T 51 A 0 -0.0356998
40 T 52 A 0 0.0766887
40 T 53 I 0 -0.0523829
40 T 54 V 0 0.0543647
40 T 55 A 0 -0.0610737
40 T 56 L 0 -0.0900178
40 T 57 E 0 0.0176655
40 T 58 A 0 0.023573
40 T 59 L 0 0.0213962
40 T 60 K 0 -0.0210754
40 T 61 E 0 0.0585726
40 T 62 H 0 0.0972407
40 T 63 C 0 0.0124286
40 T 64 E 0 0.0678554
40 T 65 V 0 0.00681079
40 T 66 I 0 -0.0242788
40 T 67 L 0 -0.138737
40 T 68 S 0 -0.0512082
40 T 69 T 0 -0.0242023
40 T 70 D 0 -0.0630746
40 T 71 S 0 -0.0488401
40 T 72 Q 0 -0.045083
40 T 73 Y 0 -0.0173166
40 T 74 V 0 -0.124785
40 T 75 R 0 -0.0441726
40 T 76 Q 0 -0.0307766
40 T 77 G 0 -0.0772902
40 T 78 I 0 -0.0673376
40 T 79 T 0 -0.0523743
40 T 80 Q 0 -0.00373718
40 T 81 W 0 -0.0688672
40 T 82 I 0 0.00601155
40 T 83 H 0 0.0853746
40 T 84 N 0 0.0270519
40 T 99 K 0 -0.0578137
40 T 100 N 0 -0.0457807
40 T 101 V 0 -0.00790897
40 T 102 D 0 0.0141246
40 T 103 L 0 -0.00393595
40 T 104 W 0 -0.105994
40 T 105 Q 0 0.0214991
40 T 106 R 0 -0.074241
40 T 107 L 0 -0.0845621
40 T 108 D 0 -0.00502076
40 T 109 A 0 0.00779326
40 T 110 A 0 -0.0383605
40 T 111 L 0 -0.00476743
40 T 112 G 0 0.042384
40 T 113 Q 0 -0.00892793
40 T 114 H 0 -0.136344
40 T 115 Q 0 -0.0394159
40 T 116 I 0 -0.0741576
40 T 117 K 0 -0.0415833
40 T 118 W 0 -0.127434
40 T 119 E 0 -0.024834
40 T 120 W 0 -0.11991
40 T 121 V 0 0.0205113
40 T 122 K 0 0.0117217
40 T 123 G 0 -0.058162
40 T 124 H 0 -0.120269
40 T 125 A 0 -0.0727999
40 T 126 G 0 -0.0515192
40 T 127 H 0 -0.0646786
40 T 128 P 0 -0.0536749
40 T 129 E 0 -0.105105
40 T 130 N 0 -0.0975859
40 T 131 E 0 -0.0873472
40 T 132 R 0 -0.0575665
40 T 133 C 0 0.0308517
40 T 134 D 0 -0.122438
40 T 135 E 0 0.0707881
40 T 136 L 0 -0.0903148
40 T 137 A 0 -0.0661815
40 T 138 R 0 -0.103829
40 T 139 A 0 -0.0239471
40 T 140 A 0 -0.0638499
40 T 141 A 0 -0.0775341
40 T 142 M 0 -0.041171
40 T 143 N 0 -0.00308285
41 R 42 T 0 0.269069
41 R 43 T 0 0.178073
41 R 44 N 0 0.0715428
41 R 45 N 0 -0.0264578
41 R 46 R 0 0.187046
41 R 47 M 0 0.0284003
41 R 48 E 0 -0.0547537
41 R 49 L 0 -0.0606109
41 R 50 M 0 0.127546
41 R 51 A 0 -0.0663366
41 R 52 A 0 0.0610227
41 R 53 I 0 0.0245635
41 R 54 V 0 0.0630714
41 R 55 A 0 -0.00463674
41 R 56 L 0 -0.0991006
41 R 57 E 0 0.0581449
41 R 58 A 0 0.0416523
41 R 59 L 0 -0.0967896
41 R 60 K 0 -0.0158149
41 R 61 E 0 0.0434122
41 R 62 H 0 0.00251615
41 R 63 C 0 0.0709834
41 R 64 E 0 -0.0260322
41 R 65 V 0 0.0174786
41 R 66 I 0 0.0601669
41 R 67 L 0 0.00343416
41 R 68 S 0 0.0156266
41 R 69 T 0 -0.022492
41 R 70 D 0 -0.0964931
41 R 71 S 0 -0.0320786
41 R 72 Q 0 -0.0135584
41 R 73 Y 0 -0.0654655
41 R 74 V 0 -0.0208774
41 R 75 R 0 -0.0567905
41 R 76 Q 0 -0.0155914
41 R 77 G 0 -0.0739743
41 R 78 I 0 -0.0650102
41 R 79 T 0 0.0188828
41 R 80 Q 0 -0.00936972
41 R 81 W 0 -0.00757537
41 R 82 I 0 -0.0874216
41 R 83 H 0 0.0652607
41 R 84 N 0 0.0356461
41 R 99 K 0 0.110569
41 R 100 N 0 -0.0669036
41 R 101 V 0 0.0485874
41 R 102 D 0 -0.0220816
41 R 103 L 0 -0.0570362
41 R 104 W 0 -0.0706498
41 R 105 Q 0 -0.0238361
41 R 106 R 0 -0.010864
41 R 107 L 0 -0.107656
41 R 108 D 0 -0.105369
41 R 109 A 0 0.112766
41 R 110 A 0 -0.036849
41 R 111 L 0 -0.00602407
41 R 112 G 0 -0.0361476
41 R 113 Q 0 0.0185972
41 R 114 H 0 -0.148883
41 R 115 Q 0 0.0242843
41 R 116 I 0 -0.0373692
41 R 117 K 0 -0.0331111
41 R 118 W 0 -0.0844304
41 R 119 E 0 -0.0487127
41 R 120 W 0 -0.0827472
41 R 121 V 0 -0.030539
41 R 122 K 0 -0.00554328
41 R 123 G 0 -0.102601
41 R 124 H 0 -0.0876426
41 R 125 A 0 -0.0565456
41 R 126 G 0 -0.111644
41 R 127 H 0 -0.0933763
41 R 128 P 0 0.0221851
41 R 129 E 0 -0.0636599
41 R 130 N 0 -0.100237
41 R 131 E 0 -0.0248519
41 R 132 R 0 -0.0107574
41 R 133 C 0 -0.0263571
41 R 134 D 0 -0.078993
41 R 135 E 0 -0.0487627
41 R 136 L 0 -0.12372
41 R 137 A 0 -0.0475002
41 R 138 R 0 -0.049448
41 R 139 A 0 -0.0249653
41 R 140 A 0 -0.0559761
41 R 141 A 0 -0.0289891
41 R 142 M 0 -0.000171588
41 R 143 N 0 0.0152818
42 T 43 T 0 0.240883
42 T 44 N 0 0.125089
42 T 45 N 0 0.159241
42 T 46 R 0 0.402468
42 T 47 M 0 0.210842
42 T 48 E 0 -0.0219761
42 T 49 L 0 0.0899305
42 T 50 M 0 0.148293
42 T 51 A 0 -0.0335684
42 T 52 A 0 -0.0710066
42 T 53 I 0 0.0327818
42 T 54 V 0 0.0668002
42 T 55 A 0 0.0567793
42 T 56 L 0 0.105043
42 T 57 E 0 -0.0101481
42 T 58 A 0 0.0850622
42 T 59 L 0 -0.0668649
42 T 60 K 0 0.114905
42 T 61 E 0 0.0445212
42 T 62 H 0 -0.0523536
42 T 63 C 0 -0.0319566
42 T 64 E 0 -0.0467831
42 T 65 V 0 0.0106231
42 T 66 I 0 -0.0469451
42 T 67 L 0 -0.0175887
42 T 68 S 0 0.011022
42 T 69 T 0 -0.0644586
42 T 70 D 0 -0.0481314
42 T 71 S 0 -0.0669102
42 T 72 Q 0 -0.0600596
42 T 73 Y 0 -0.0190434
42 T 74 V 0 0.00647688
42 T 75 R 0 -0.106321
42 T 76 Q 0 -0.011013
42 T 77 G 0 0.0524611
42 T 78 I 0 -0.0798215
42 T 79 T 0 -0.0481732
42 T 80 Q 0 -0.0652184
42 T 81 W 0 -0.0269632
42 T 82 I 0 -0.0415833
42 T 83 H 0 -0.0531503
42 T 84 N 0 -0.0340543
42 T 99 K 0 -0.00673815
42 T 100 N 0 -0.0409209
42 T 101 V 0 0.0167096
42 T 102 D 0 -0.020804
42 T 103 L 0 -0.0417025
42 T 104 W 0 -0.0352651
42 T 105 Q 0 -0.0559345
42 T 106 R 0 -0.0275342
42 T 107 L 0 -0.0600524
42 T 108 D 0 -0.064698
42 T 109 A 0 -0.0503182
42 T 110 A 0 -0.0565803
42 T 111 L 0 -0.0903782
42 T 112 G 0 -0.0630523
42 T 113 Q 0 -0.0358577
42 T 114 H 0 -0.0787961
42 T 115 Q 0 -0.0877209
42 T 116 I 0 0.0323703
42 T 117 K 0 -0.0376176
42 T 118 W 0 -0.037771
42 T 119 E 0 -0.043063
42 T 120 W 0 -0.133356
42 T 121 V 0 -0.0353522
42 T 122 K 0 -0.132135
42 T 123 G 0 -0.0888747
42 T 124 H 0 -0.097435
42 T 125 A 0 -0.102655
42 T 126 G 0 -0.0315222
42 T 127 H 0 -0.14031
42 T 128 P 0 0.0123391
42 T 129 E 0 -0.0769337
42 T 130 N 0 -0.0768094
42 T 131 E 0 -0.00261536
42 T 132 R 0 -0.0941821
42 T 133 C 0 -0.0951758
42 T 134 D 0 -0.0864393
42 T 135 E 0 -0.0496715
42 T 136 L 0 0.00562973
42 T 137 A 0 0.0546697
42 T 138 R 0 0.000528196
42 T 139 A 0 -0.0770617
42 T 140 A 0 -0.076427
42 T 141 A 0 -0.122548
42 T 142 M 0 -0.0733849
42 T 143 N 0 -0.145009
43 T 44 N 0 0.39692
43 T 45 N 0 0.412485
43 T 46 R 0 0.409036
43 T 47 M 0 0.108289
43 T 48 E 0 0.0316479
43 T 49 L 0 0.0899502
43 T 50 M 0 0.0276074
43 T 51 A 0 0.0718874
43 T 52 A 0 0.0725921
43 T 53 I 0 0.0990108
43 T 54 V 0 -0.106926
43 T 55 A 0 -0.0143728
43 T 56 L 0 -0.0329548
43 T 57 E 0 -0.0127158
43 T 58 A 0 0.0285917
43 T 59 L 0 -0.0416542
43 T 60 K 0 -0.00871297
43 T 61 E 0 -0.135007
43 T 62 H 0 0.013747
43 T 63 C 0 -0.10215
43 T 64 E 0 -0.122989
43 T 65 V 0 -8.35861e-05
43 T 66 I 0 -0.0607625
43 T 67 L 0 -0.0327022
43 T 68 S 0 -0.0346254
43 T 69 T 0 0.15518
43 T 70 D 0 -0.0420199
43 T 71 S 0 0.136846
43 T 72 Q 0 0.0241001
43 T 73 Y 0 0.14599
43 T 74 V 0 0.0273026
43 T 75 R 0 -0.00752115
43 T 76 Q 0 -0.00455177
43 T 77 G 0 0.0644975
43 T 78 I 0 -0.0759381
43 T 79 T 0 -0.0655909
43 T 80 Q 0 0.000509168
43 T 81 W 0 0.040266
43 T 82 I 0 -0.0542348
43 T 83 H 0 -0.0418151
43 T 84 N 0 0.00854144
43 T 99 K 0 9.91786e-05
43 T 100 N 0 0.182041
43 T 101 V 0 -0.0840997
43 T 102 D 0 0.0382352
43 T 103 L 0 0.0156772
43 T 104 W 0 -0.0662389
43 T 105 Q 0 -0.0709522
43 T 106 R 0 -0.0557454
43 T 107 L 0 0.0788109
43 T 108 D 0 -0.0839852
43 T 109 A 0 -0.0322463
43 T 110 A 0 -0.0282751
43 T 111 L 0 -0.0496006
43 T 112 G 0 -0.0908616
43 T 113 Q 0 -0.119041
43 T 114 H 0 -0.0578079
43 T 115 Q 0 -0.0772598
43 T 116 I 0 -0.0451156
43 T 117 K 0 -0.0393499
43 T 118 W 0 0.0302385
43 T 119 E 0 -0.0394051
43 T 120 W 0 -0.0318649
43 T 121 V 0 -0.0099462
43 T 122 K 0 -0.0766262
43 T 123 G 0 -0.0216206
43 T 124 H 0 -0.029987
43 T 125 A 0 -0.0598468
43 T 126 G 0 -0.0588923
43 T 127 H 0 -0.107031
43 T 128 P 0 -0.0326549
43 T 129 E 0 0.0453764
43 T 130 N 0 -0.0100532
43 T 131 E 0 -0.053361
43 T 132 R 0 -0.097526
43 T 133 C 0 -0.090821
43 T 134 D 0 0.0636613
43 T 135 E 0 -0.0528836
43 T 136 L 0 -0.0960838
43 T 137 A 0 -0.0658735
43 T 138 R 0 -0.0155873
43 T 139 A 0 -0.0883895
43 T 140 A 0 -0.0663209
43 T 141 A 0 -0.0925108
43 T 142 M 0 -0.0296305
43 T 143 N 0 -0.0866106
44 N 45 N 0 0.808364
44 N 46 R 0 0.185764
44 N 47 M 0 0.105146
44 N 48 E 0 0.252656
44 N 49 L 0 0.149079
44 N 50 M 0 0.0241227
44 N 51 A 0 0.0690481
44 N 52 A 0 -0.0100672
44 N 53 I 0 0.0497367
44 N 54 V 0 -0.0474403
44 N 55 A 0 -0.0253705
44 N 56 L 0 -0.0171451
44 N 57 E 0 -0.038098
44 N 58 A 0 -0.0421571
44 N 59 L 0 -0.0107059
44 N 60 K 0 -0.00450623
44 N 61 E 0 0.0149469
44 N 62 H 0 -0.050307
44 N 63 C 0 -0.105477
44 N 64 E 0 -0.0409779
44 N 65 V 0 -0.0836498
44 N 66 I 0 -0.041246
44 N 67 L 0 -0.023785
44 N 68 S 0 -0.0354747
44 N 69 T 0 -0.0385326
44 N 70 D 0 0.184977
44 N 71 S 0 0.248583
44 N 72 Q 0 -0.0326021
44 N 73 Y 0 0.178815
44 N 74 V 0 0.0110373
44 N 75 R 0 -0.0943897
44 N 76 Q 0 -0.021502
44 N 77 G 0 0.0076253
44 N 78 I 0 -0.0854988
44 N 79 T 0 -0.0861259
44 N 80 Q 0 -0.0121703
44 N 81 W 0 0.0617395
44 N 82 I 0 0.0689189
44 N 83 H 0 -0.0399325
44 N 84 N 0 -0.034311
44 N 99 K 0 -0.11103
44 N 100 N 0 0.0210437
44 N 101 V 0 -0.0719995
44 N 102 D 0 -0.0144177
44 N 103 L 0 0.0379889
44 N 104 W 0 -0.0287048
44 N 105 Q 0 -0.055478
44 N 106 R 0 -0.0719707
44 N 107 L 0 -0.0107147
44 N 108 D 0 -0.0812008
44 N 109 A 0 -0.0827732
44 N 110 A 0 -0.115082
44 N 111 L 0 -0.0574337
44 N 112 G 0 -0.0773991
44 N 113 Q 0 -0.0841597
44 N 114 H 0 -0.0107798
44 N 115 Q 0 -0.0810288
44 N 116 I 0 -0.123881
44 N 117 K 0 -0.113239
44 N 118 W 0 -0.0656486
44 N 119 E 0 -0.12649
44 N 120 W 0 -0.00384058
44 N 121 V 0 -0.0438367
44 N 122 K 0 -0.0633882
44 N 123 G 0 -0.0382231
44 N 124 H 0 -0.0336089
44 N 125 A 0 -0.0195895
44 N 126 G 0 -0.027163
44 N 127 H 0 -0.00967882
44 N 128 P 0 -0.0921549
44 N 129 E 0 -0.0389782
44 N 130 N 0 0.000775351
44 N 131 E 0 -0.0464392
44 N 132 R 0 -0.053525
44 N 133 C 0 -0.0432176
44 N 134 D 0 0.113182
44 N 135 E 0 -0.0865817
44 N 136 L 0 0.0172681
44 N 137 A 0 -0.0655518
44 N 138 R 0 -0.183217
44 N 139 A 0 -0.0848506
44 N 140 A 0 -0.0957353
44 N 141 A 0 -0.0901792
44 N 142 M 0 -0.0883822
44 N 143 N 0 -0.0942775
45 N 46 R 0 0.304358
45 N 47 M 0 0.158327
45 N 48 E 0 0.0803543
45 N 49 L 0 0.261409
45 N 50 M 0 0.0033853
45 N 51 A 0 0.0355658
45 N 52 A 0 0.0394882
45 N 53 I 0 0.0386502
45 N 54 V 0 -0.0978873
45 N 55 A 0 -0.0815395
45 N 56 L 0 0.0353078
45 N 57 E 0 -0.0804564
45 N 58 A 0 -0.0364183
45 N 59 L 0 0.0539291
45 N 60 K 0 -0.033624
45 N 61 E 0 0.0147122
45 N 62 H 0 -0.00993356
45 N 63 C 0 -0.069998
45 N 64 E 0 -0.0367079
45 N 65 V 0 0.0607921
45 N 66 I 0 0.0480886
45 N 67 L 0 -0.049998
45 N 68 S 0 -0.0813296
45 N 69 T 0 0.0638356
45 N 70 D 0 -0.00886022
45 N 71 S 0 0.266973
45 N 72 Q 0 -0.0300806
45 N 73 Y 0 0.425221
45 N 74 V 0 0.0506959
45 N 75 R 0 -0.033318
45 N 76 Q 0 -0.087423
45 N 77 G 0 0.281141
45 N 78 I 0 -0.0170888
45 N 79 T 0 0.0212713
45 N 80 Q 0 -0.0268059
45 N 81 W 0 0.0230042
45 N 82 I 0 0.02968
45 N 83 H 0 0.00109662
45 N 84 N 0 0.0103411
45 N 99 K 0 0.0892868
45 N 100 N 0 0.157005
45 N 101 V 0 -0.071794
45 N 102 D 0 -0.0732004
45 N 103 L 0 -0.034409
45 N 104 W 0 -0.00655653
45 N 105 Q 0 -0.0752764
45 N 106 R 0 -0.0737642
45 N 107 L 0 -0.0693699
45 N 108 D 0 -0.0293692
45 N 109 A 0 -0.12568
45 N 110 A 0 -0.120575
45 N 111 L 0 -0.127193
45 N 112 G 0 -0.0961497
45 N 113 Q 0 -0.109395
45 N 114 H 0 -0.0591
45 N 115 Q 0 -0.0329732
45 N 116 I 0 -0.138385
45 N 117 K 0 0.0061525
45 N 118 W 0 -0.0988397
45 N 119 E 0 -0.0986104
45 N 120 W 0 0.0373051
45 N 121 V 0 -0.112487
45 N 122 K 0 0.0753681
45 N 123 G 0 -0.0592543
45 N 124 H 0 -0.0363041
45 N 125 A 0 -0.0716641
45 N 126 G 0 -0.113632
45 N 127 H 0 0.00158718
45 N 128 P 0 -0.123756
45 N 129 E 0 -0.114806
45 N 130 N 0 -0.0107945
45 N 131 E 0 -0.0257479
45 N 132 R 0 -0.0823204
45 N 133 C 0 -0.0798692
45 N 134 D 0 0.0411329
45 N 135 E 0 -0.0274745
45 N 136 L 0 -0.0185645
45 N 137 A 0 -0.0362112
45 N 138 R 0 -0.0740992
45 N 139 A 0 -0.114042
45 N 140 A 0 -0.0964926
45 N 141 A 0 -0.0420669
45 N 142 M 0 -0.0921343
45 N 143 N 0 -0.143319
46 R 47 M 0 0.169385
46 R 48 E 0 0.0916248
46 R 49 L 0 0.137559
46 R 50 M 0 0.0818216
46 R 51 A 0 -0.0378438
46 R 52 A 0 0.0467467
46 R 53 I 0 0.0816534
46 R 54 V 0 0.021461
46 R 55 A 0 -0.00565424
46 R 56 L 0 0.0291842
46 R 57 E 0 -0.0613458
46 R 58 A 0 0.00785984
46 R 59 L 0 -0.0265412
46 R 60 K 0 -0.0109858
46 R 61 E 0 -0.0324915
46 R 62 H 0 0.00629258
46 R 63 C 0 -0.0533503
46 R 64 E 0 -0.0195489
46 R 65 V 0 0.00332885
46 R 66 I 0 0.0359645
46 R 67 L 0 0.0661875
46 R 68 S 0 -0.0557312
46 R 69 T 0 0.0435537
46 R 70 D 0 -0.0509907
46 R 71 S 0 0.0597734
46 R 72 Q 0 -0.00569231
46 R 73 Y 0 0.0684145
46 R 74 V 0 -0.0397076
46 R 75 R 0 -0.0359822
46 R 76 Q 0 -0.107574
46 R 77 G 0 0.056891
46 R 78 I 0 -0.0673202
46 R 79 T 0 -0.017588
46 R 80 Q 0 0.0243184
46 R 81 W 0 0.00122809
46 R 82 I 0 -0.0352594
46 R 83 H 0 -0.0239839
46 R 84 N 0 0.00921391
46 R 99 K 0 0.084395
46 R 100 N 0 0.112354
46 R 101 V 0 -0.0154339
46 R 102 D 0 0.454089
46 R 103 L 0 0.131885
46 R 104 W 0 -0.0130004
46 R 105 Q 0 -0.0474207
46 R 106 R 0 -0.0737794
46 R 107 L 0 0.0156919
46 R 108 D 0 -0.0270306
46 R 109 A 0 -0.0656138
46 R 110 A 0 -0.15103
46 R 111 L 0 -0.109663
46 R 112 G 0 -0.106904
46 R 113 Q 0 -0.0407348
46 R 114 H 0 -0.133912
46 R 115 Q 0 -0.0331055
46 R 116 I 0 -0.0276164
46 R 117 K 0 -0.0634745
46 R 118 W 0 -0.0954744
46 R 119 E 0 -0.0791988
46 R 120 W 0 0.0589941
46 R 121 V 0 -0.0908121
46 R 122 K 0 -0.0349879
46 R 123 G 0 -0.0425011
46 R 124 H 0 -0.0377931
46 R 125 A 0 -0.0447146
46 R 126 G 0 -0.0848075
46 R 127 H 0 -0.0474657
46 R 128 P 0 -0.138133
46 R 129 E 0 -0.115754
46 R 130 N 0 -0.0755978
46 R 131 E 0 0.00285725
46 R 132 R 0 -0.0848756
46 R 133 C 0 -0.121866
46 R 134 D 0 -0.0680328
46 R 135 E 0 -0.0764306
46 R 136 L 0 -0.115827
46 R 137 A 0 -0.0791301
46 R 138 R 0 -0.0922628
46 R 139 A 0 -0.0552777
46 R 140 A 0 -0.0371303
46 R 141 A 0 -0.106927
46 R 142 M 0 -0.100539
46 R 143 N 0 -0.0804355
47 M 48 E 0 0.336431
47 M 49 L 0 0.153714
47 M 50 M 0 0.143482
47 M 51 A 0 0.15831
47 M 52 A 0 0.061606
47 M 53 I 0 0.0332712
47 M 54 V 0 0.020508
47 M 55 A 0 0.0408033
47 M 56 L 0 0.0712836
47 M 57 E 0 -0.0221511
47 M 58 A 0 -0.0540471
47 M 59 L 0 0.0531737
47 M 60 K 0 -0.03308
47 M 61 E 0 -0.00493163
47 M 62 H 0 -0.0487921
47 M 63 C 0 -0.0392914
47 M 64 E 0 -0.0950232
47 M 65 V 0 0.0192301
47 M 66 I 0 -0.0557496
47 M 67 L 0 -0.0491757
47 M 68 S 0 0.0565239
47 M 69 T 0 0.0234303
47 M 70 D 0 0.0344787
47 M 71 S 0 0.0730966
47 M 72 Q 0 -0.0344585
47 M 73 Y 0 -0.00813523
47 M 74 V 0 0.0470161
47 M 75 R 0 -0.0327818
47 M 76 Q 0 -0.0789989
47 M 77 G 0 0.0486869
47 M 78 I 0 0.0131868
47 M 79 T 0 -0.0155523
47 M 80 Q 0 -0.0321138
47 M 81 W 0 -0.00635915
47 M 82 I 0 -0.0870673
47 M 83 H 0 -0.125377
47 M 84 N 0 -0.0355469
47 M 99 K 0 -0.0899344
47 M 100 N 0 -0.0076316
47 M 101 V 0 -0.100344
47 M 102 D 0 -0.0127832
47 M 103 L 0 -0.0115987
47 M 104 W 0 0.055604
47 M 105 Q 0 -0.0204684
47 M 106 R 0 -0.0776503
47 M 107 L 0 -0.0942882
47 M 108 D 0 -0.0571692
47 M 109 A 0 -0.0603564
47 M 110 A 0 -0.0651466
47 M 111 L 0 -0.0955964
47 M 112 G 0 -0.068914
47 M 113 Q 0 -0.078914
47 M 114 H 0 -0.0681628
47 M 115 Q 0 -0.055124
47 M 116 I 0 -0.0179346
47 M 117 K 0 -0.0465393
47 M 118 W 0 -0.0433586
47 M 119 E 0 -0.148405
47 M 120 W 0 -0.0205325
47 M 121 V 0 -0.0558982
47 M 122 K 0 0.0841096
47 M 123 G 0 0.0100024
47 M 124 H 0 2.74574e-06
47 M 125 A 0 0.0126276
47 M 126 G 0 -0.0671704
47 M 127 H 0 0.00144934
47 M 128 P 0 -0.042821
47 M 129 E 0 -0.0610157
47 M 130 N 0 -0.0328913
47 M 131 E 0 -0.0144424
47 M 132 R 0 -0.00834847
47 M 133 C 0 0.0852868
47 M 134 D 0 -0.0371572
47 M 135 E 0 -0.112371
47 M 136 L 0 -0.0502312
47 M 137 A 0 0.0807551
47 M 138 R 0 -0.0193519
47 M 139 A 0 -0.0775566
47 M 140 A 0 -0.0227154
47 M 141 A 0 -0.0642011
47 M 142 M 0 -0.0901546
47 M 143 N 0 -0.0535863
48 E 49 L 0 0.185726
48 E 50 M 0 0.0507251
48 E 51 A 0 0.237774
48 E 52 A 0 0.0934067
48 E 53 I 0 0.0331757
48 E 54 V 0 0.0239234
48 E 55 A 0 0.0847254
48 E 56 L 0 0.125378
48 E 57 E 0 0.0139759
48 E 58 A 0 -0.0323043
48 E 59 L 0 0.00631415
48 E 60 K 0 -0.0642025
48 E 61 E 0 -0.0284038
48 E 62 H 0 -0.0707584
48 E 63 C 0 0.0265859
48 E 64 E 0 -0.0491101
48 E 65 V 0 -0.00980301
48 E 66 I 0 -0.0995588
48 E 67 L 0 0.0481211
48 E 68 S 0 -0.060145
48 E 69 T 0 -0.0554962
48 E 70 D 0 0.3108
48 E 71 S 0 0.278515
48 E 72 Q 0 -0.0299021
48 E 73 Y 0 -0.0276161
48 E 74 V 0 0.0281486
48 E 75 R 0 -0.0194188
48 E 76 Q 0 -0.0279196
48 E 77 G 0 -0.0639674
48 E 78 I 0 -0.0173517
48 E 79 T 0 -0.0324024
48 E 80 Q 0 -0.0333006
48 E 81 W 0 -0.043242
48 E 82 I 0 -0.0888156
48 E 83 H 0 -0.0895022
48 E 84 N 0 -0.0172285
48 E 99 K 0 -0.0654027
48 E 100 N 0 -0.0226031
48 E 101 V 0 -0.101096
48 E 102 D 0 -0.0558883
48 E 103 L 0 -0.0269345
48 E 104 W 0 -0.0287164
48 E 105 Q 0 -0.0303293
48 E 106 R 0 -0.0451634
48 E 107 L 0 -0.0283167
48 E 108 D 0 -0.0396527
48 E 109 A 0 -0.0509091
48 E 110 A 0 -0.0668989
48 E 111 L 0 -0.0454415
48 E 112 G 0 -0.0182188
48 E 113 Q 0 -0.0445381
48 E 114 H 0 -0.0618294
48 E 115 Q 0 -0.0679176
48 E 116 I 0 -0.0164691
48 E 117 K 0 -0.0563356
48 E 118 W 0 -0.0194549
48 E 119 E 0 -0.0755275
48 E 120 W 0 0.0453957
48 E 121 V 0 0.0214351
48 E 122 K 0 -0.0521512
48 E 123 G 0 0.0541038
48 E 124 H 0 0.172763
48 E 125 A 0 -0.0458765
48 E 126 G 0 0.00657003
48 E 127 H 0 -0.0272852
48 E 128 P 0 -0.0761514
48 E 129 E 0 -0.0823606
48 E 130 N 0 0.1088
48 E 131 E 0 -0.0890048
48 E 132 R 0 -0.0883049
48 E 133 C 0 0.0504316
48 E 134 D 0 0.234506
48 E 135 E 0 -0.0923847
48 E 136 L 0 -0.0298756
48 E 137 A 0 0.0529741
48 E 138 R 0 -0.0340739
48 E 139 A 0 -0.0410125
48 E 140 A 0 -0.05989
48 E 141 A 0 -0.00534383
48 E 142 M 0 -0.0577372
48 E 143 N 0 -0.0235065
49 L 50 M 0 8.67356e-05
49 L 51 A 0 0.0779075
49 L 52 A 0 0.0882725
49 L 53 I 0 0.243628
49 L 54 V 0 0.0337046
49 L 55 A 0 0.0571565
49 L 56 L 0 0.0290941
49 L 57 E 0 -0.0274555
49 L 58 A 0 0.0169418
49 L 59 L 0 -0.0202477
49 L 60 K 0 -0.0693022
49 L 61 E 0 0.030843
49 L 62 H 0 0.0201532
49 L 63 C 0 -0.145288
49 L 64 E 0 -0.0282559
49 L 65 V 0 -0.0247484
49 L 66 I 0 -0.0720741
49 L 67 L 0 0.0255569
49 L 68 S 0 -0.0124092
49 L 69 T 0 0.0638329
49 L 70 D 0 -0.0139785
49 L 71 S 0 0.0188811
49 L 72 Q 0 0.0255455
49 L 73 Y 0 0.322293
49 L 74 V 0 0.33113
49 L 75 R 0 -0.104844
49 L 76 Q 0 0.0278169
49 L 77 G 0 0.232618
49 L 78 I 0 0.0393468
49 L 79 T 0 -0.0194488
49 L 80 Q 0 0.0469885
49 L 81 W 0 0.0363688
49 L 82 I 0 0.0360265
49 L 83 H 0 -0.0487089
49 L 84 N 0 0.082091
49 L 99 K 0 -0.0529446
49 L 100 N 0 0.128228
49 L 101 V 0 -0.0817366
49 L 102 D 0 -0.0845909
49 L 103 L 0 0.135607
49 L 104 W 0 0.0288721
49 L 105 Q 0 -0.0615597
49 L 106 R 0 -0.0579887
49 L 107 L 0 0.133007
49 L 108 D 0 -0.120441
49 L 109 A 0 -0.0761418
49 L 110 A 0 -0.0877121
49 L 111 L 0 -0.0775528
49 L 112 G 0 -0.0951337
49 L 113 Q 0 -0.107532
49 L 114 H 0 -0.0796826
49 L 115 Q 0 -0.0678262
49 L 116 I 0 0.00232807
49 L 117 K 0 -0.101795
49 L 118 W 0 -0.0787032
49 L 119 E 0 0.0143281
49 L 120 W 0 -0.0514109
49 L 121 V 0 -0.0141672
49 L 122 K 0 -0.0290013
49 L 123 G 0 0.0149426
49 L 124 H 0 -0.00471864
49 L 125 A 0 -0.138383
49 L 126 G 0 -0.0439766
49 L 127 H 0 -0.0249715
49 L 128 P 0 -0.0135135
49 L 129 E 0 -0.0264816
49 L 130 N 0 -0.0447474
49 L 131 E 0 -0.0717128
49 L 132 R 0 -0.0869948
49 L 133 C 0 -0.0516404
49 L 134 D 0 -0.059571
49 L 135 E 0 -0.0601376
49 L 136 L 0 0.0170185
49 L 137 A 0 -0.0243393
49 L 138 R 0 -0.0672786
49 L 139 A 0 -0.0854635
49 L 140 A 0 -0.0312351
49 L 141 A 0 -0.0786281
49 L 142 M 0 -0.0556093
49 L 143 N 0 -0.0438416
50 M 51 A 0 0.152752
50 M 52 A 0 -0.0191686
50 M 53 I 0 0.303342
50 M 54 V 0 0.550488
50 M 55 A 0 0.0118615
50 M 56 L 0 -0.0715934
50 M 57 E 0 0.124921
50 M 58 A 0 -0.00379186
50 M 59 L 0 -0.0157193
50 M 60 K 0 0.0530373
50 M 61 E 0 0.0283743
50 M 62 H 0 0.0145032
50 M 63 C 0 -0.018636
50 M 64 E 0 0.0587027
50 M 65 V 0 -0.0473995
50 M 66 I 0 -0.00965673
50 M 67 L 0 -0.0522575
50 M 68 S 0 -0.0279881
50 M 69 T 0 -0.036964
50 M 70 D 0 -0.0930523
50 M 71 S 0 -0.0410229
50 M 72 Q 0 -0.0654992
50 M 73 Y 0 0.00950281
50 M 74 V 0 -0.0506341
50 M 75 R 0 -0.0874133
50 M 76 Q 0 -0.042761
50 M 77 G 0 -0.0115851
50 M 78 I 0 -0.0306467
50 M 79 T 0 -0.0205085
50 M 80 Q 0 -0.00759628
50 M 81 W 0 0.0542187
50 M 82 I 0 -0.0125632
50 M 83 H 0 0.0125818
50 M 84 N 0 -0.00652281
50 M 99 K 0 0.0503661
50 M 100 N 0 0.00416769
50 M 101 V 0 -0.0523702
50 M 102 D 0 0.0453273
50 M 103 L 0 0.195071
50 M 104 W 0 0.029771
50 M 105 Q 0 -0.0038323
50 M 106 R 0 0.191889
50 M 107 L 0 -0.0234167
50 M 108 D 0 -0.0313862
50 M 109 A 0 0.0071869
50 M 110 A 0 -0.00698579
50 M 111 L 0 0.0258178
50 M 112 G 0 -0.0290974
50 M 113 Q 0 -0.0204484
50 M 114 H 0 -0.0331586
50 M 115 Q 0 -0.0582613
50 M 116 I 0 -0.0492647
50 M 117 K 0 -0.00708318
50 M 118 W 0 -0.0858279
50 M 119 E 0 -0.00968062
50 M 120 W 0 -0.00371393
50 M 121 V 0 -0.0293603
50 M 122 K 0 -0.0190381
50 M 123 G 0 -0.0824061
50 M 124 H 0 -0.0783628
50 M 125 A 0 -0.0701803
50 M 126 G 0 -0.111543
50 M 127 H 0 -0.0788967
50 M 128 P 0 -0.0277554
50 M 129 E 0 -0.096971
50 M 130 N 0 -0.0849214
50 M 131 E 0 -0.0416904
50 M 132 R 0 -0.0843619
50 M 133 C 0 -0.106424
50 M 134 D 0 -0.113166
50 M 135 E 0 -0.0278619
50 M 136 L 0 0.0278147
50 M 137 A 0 -0.0184828
50 M 138 R 0 -0.0227017
50 M 139 A 0 -0.0566938
50 M 140 A 0 -0.00757882
50 M 141 A 0 -0.0415301
50 M 142 M 0 -0.0141862
50 M 143 N 0 0.0250557
51 A 52 A 0 0.185621
51 A 53 I 0 0.11362
51 A 54 V 0 0.12711
51 A 55 A 0 0.223183
51 A 56 L 0 0.107886
51 A 57 E 0 0.0101805
51 A 58 A 0 -0.0279167
51 A 59 L 0 0.0171324
51 A 60 K 0 0.0576493
51 A 61 E 0 0.0350838
51 A 62 H 0 -0.0912026
51 A 63 C 0 -0.0711077
51 A 64 E 0 -0.0799299
51 A 65 V 0 -0.0565289
51 A 66 I 0 -0.0968002
51 A 67 L 0 -0.0189082
51 A 68 S 0 -0.000136046
51 A 69 T 0 0.132785
51 A 70 D 0 0.0976599
51 A 71 S 0 0.0495839
51 A 72 Q 0 -0.0697525
51 A 73 Y 0 -0.0729094
51 A 74 V 0 0.0887821
51 A 75 R 0 -0.022158
51 A 76 Q 0 -0.0481657
51 A 77 G 0 -0.0275694
51 A 78 I 0 0.0465769
51 A 79 T 0 -0.0619378
51 A 80 Q 0 -0.0191727
51 A 81 W 0 0.0265486
51 A 82 I 0 -0.0671468
51 A 83 H 0 -0.0661588
51 A 84 N 0 -0.0549795
51 A 99 K 0 -0.0656813
51 A 100 N 0 -0.0519902
51 A 101 V 0 -0.0918335
51 A 102 D 0 -0.108383
51 A 103 L 0 -0.0205182
51 A 104 W 0 -0.0311239
51 A 105 Q 0 -0.12021
51 A 106 R 0 -0.130869
51 A 107 L 0 0.00181129
51 A 108 D 0 0.0255403
51 A 109 A 0 -0.0776469
51 A 110 A 0 -0.145337
51 A 111 L 0 0.0157437
51 A 112 G 0 -0.103699
51 A 113 Q 0 -0.112732
51 A 114 H 0 -0.00601667
51 A 115 Q 0 -0.101354
51 A 116 I 0 0.0666453
51 A 117 K 0 -0.0716815
51 A 118 W 0 -0.0960786
51 A 119 E 0 -0.101397
51 A 120 W 0 -0.0604816
51 A 121 V 0 -0.00540019
51 A 122 K 0 -0.0667287
51 A 123 G 0 0.0148577
51 A 124 H 0 0.0503304
51 A 125 A 0 -0.0344699
51 A 126 G 0 0.0187998
51 A 127 H 0 -0.101023
51 A 128 P 0 -0.0222419
51 A 129 E 0 -0.0277682
51 A 130 N 0 0.0595198
51 A 131 E 0 -0.0223654
51 A 132 R 0 -0.0984629
51 A 133 C 0 0.0374049
51 A 134 D 0 0.0993274
51 A 135 E 0 -0.0355846
51 A 136 L 0 -0.0717539
51 A 137 A 0 0.0398185
51 A 138 R 0 -0.0433302
51 A 139 A 0 -0.0328577
51 A 140 A 0 -0.0459964
51 A 141 A 0 0.0030236
51 A 142 M 0 -0.0965847
51 A 143 N 0 -0.0664163
52 A 53 I 0 0.15418
52 A 54 V 0 0.0339681
52 A 55 A 0 0.116015
52 A 56 L 0 0.132859
52 A 57 E 0 -0.0400538
52 A 58 A 0 0.0445699
52 A 59 L 0 0.00111613
52 A 60 K 0 0.0355973
52 A 61 E 0 -0.0841071
52 A 62 H 0 -0.0571711
52 A 63 C 0 -0.0861845
52 A 64 E 0 -0.0363193
52 A 65 V 0 -0.0446934
52 A 66 I 0 -0.000359708
52 A 67 L 0 0.639792
52 A 68 S 0 -0.0967781
52 A 69 T 0 0.293972
52 A 70 D 0 0.00271767
52 A 71 S 0 0.0074639
52 A 72 Q 0 -0.0354186
52 A 73 Y 0 -0.00563789
52 A 74 V 0 1.00236
52 A 75 R 0 0.1238
52 A 76 Q 0 -0.0169729
52 A 77 G 0 0.0592266
52 A 78 I 0 0.123434
52 A 79 T 0 -0.00188759
52 A 80 Q 0 -0.0737956
52 A 81 W 0 -0.152372
52 A 82 I 0 -0.0359176
52 A 83 H 0 -0.0276139
52 A 84 N 0 -0.0215973
52 A 99 K 0 -0.0972889
52 A 100 N 0 -0.0852143
52 A 101 V 0 -0.0423822
52 A 102 D 0 -0.0133826
52 A 103 L 0 -0.0215733
52 A 104 W 0 0.0679045
52 A 105 Q 0 0.0455643
52 A 106 R 0 -0.0642598
52 A 107 L 0 0.211336
52 A 108 D 0 -0.0917665
52 A 109 A 0 -0.00115529
52 A 110 A 0 -0.0666717
52 A 111 L 0 0.0461005
52 A 112 G 0 -0.0863277
52 A 113 Q 0 -0.074696
52 A 114 H 0 -0.082139
52 A 115 Q 0 -0.0833147
52 A 116 I 0 -0.014174
52 A 117 K 0 -0.0921552
52 A 118 W 0 0.194402
52 A 119 E 0 -0.122573
52 A 120 W 0 -0.0070893
52 A 121 V 0 -0.144359
52 A 122 K 0 -0.0817637
52 A 123 G 0 -0.130567
52 A 124 H 0 -0.0667122
52 A 125 A 0 -0.111907
52 A 126 G 0 -0.119224
52 A 127 H 0 -0.145499
52 A 128 P 0 -0.0259983
52 A 129 E 0 -0.0709578
52 A 130 N 0 -0.0347695
52 A 131 E 0 -0.0456808
52 A 132 R 0 -0.103005
52 A 133 C 0 -0.0209111
52 A 134 D 0 0.032368
52 A 135 E 0 -0.0581934
52 A 136 L 0 -0.0741584
52 A 137 A 0 -0.0403457
52 A 138 R 0 -0.0124946
52 A 139 A 0 0.0238974
52 A 140 A 0 -0.103808
52 A 141 A 0 -0.0543971
52 A 142 M 0 -0.0278326
52 A 143 N 0 -0.00454486
53 I 54 V 0 0.167061
53 I 55 A 0 0.127473
53 I 56 L 0 0.121012
53 I 57 E 0 0.407276
53 I 58 A 0 0.105494
53 I 59 L 0 -0.00737251
53 I 60 K 0 0.0596518
53 I 61 E 0 -0.0273894
53 I 62 H 0 0.0206806
53 I 63 C 0 0.0220166
53 I 64 E 0 0.00257376
53 I 65 V 0 0.0577898
53 I 66 I 0 -0.0576687
53 I 67 L 0 -0.0260597
53 I 68 S 0 -0.0350594
53 I 69 T 0 -0.0657379
53 I 70 D 0 -0.0499221
53 I 71 S 0 -0.018875
53 I 72 Q 0 0.0537366
53 I 73 Y 0 -0.00938246
53 I 74 V 0 0.0533153
53 I 75 R 0 -0.0375546
53 I 76 Q 0 0.00198488
53 I 77 G 0 0.0231645
53 I 78 I 0 -0.0305515
53 I 79 T 0 -0.0442474
53 I 80 Q 0 0.0514526
53 I 81 W 0 -0.00259432
53 I 82 I 0 -0.0138482
53 I 83 H 0 -0.0541146
53 I 84 N 0 -0.0213107
53 I 99 K 0 0.0591177
53 I 100 N 0 -0.0166124
53 I 101 V 0 -0.0191113
53 I 102 D 0 0.051213
53 I 103 L 0 0.321178
53 I 104 W 0 -0.0269946
53 I 105 Q 0 0.0462388
53 I 106 R 0 0.397188
53 I 107 L 0 0.412831
53 I 108 D 0 0.0345437
53 I 109 A 0 -0.0699041
53 I 110 A 0 0.238653
53 I 111 L 0 -0.00417597
53 I 112 G 0 -0.0569856
53 I 113 Q 0 -0.0597922
53 I 114 H 0 -0.0445535
53 I 115 Q 0 -0.0852734
53 I 116 I 0 -0.0569834
53 I 117 K 0 -0.00198411
53 I 118 W 0 0.0426966
53 I 119 E 0 -0.0163635
53 I 120 W 0 -0.055655
53 I 121 V 0 -0.0216853
53 I 122 K 0 -0.067819
53 I 123 G 0 -0.0879171
53 I 124 H 0 -0.111126
53 I 125 A 0 -0.0336572
53 I 126 G 0 -0.103906
53 I 127 H 0 -0.0863283
53 I 128 P 0 -0.0303929
53 I 129 E 0 -0.072724
53 I 130 N 0 -0.0513979
53 I 131 E 0 -0.0482232
53 I 132 R 0 -0.0292708
53 I 133 C 0 -0.0841169
53 I 134 D 0 -0.123091
53 I 135 E 0 0.0333681
53 I 136 L 0 -0.0770722
53 I 137 A 0 -0.0652438
53 I 138 R 0 -0.0655998
53 I 139 A 0 -0.0803852
53 I 140 A 0 -0.16674
53 I 141 A 0 -0.103401
53 I 142 M 0 -0.123112
53 I 143 N 0 -0.0754093
54 V 55 A 0 0.14415
54 V 56 L 0 0.0314028
54 V 57 E 0 1.12797
54 V 58 A 0 0.285694
54 V 59 L 0 -0.0399386
54 V 60 K 0 0.0929545
54 V 61 E 0 0.0406033
54 V 62 H 0 -0.0331158
54 V 63 C 0 -0.0461626
54 V 64 E 0 -0.0918083
54 V 65 V 0 0.0376403
54 V 66 I 0 0.00551888
54 V 67 L 0 -0.0567223
54 V 68 S 0 0.000515863
54 V 69 T 0 -0.111666
54 V 70 D 0 -0.0842402
54 V 71 S 0 -0.00870966
54 V 72 Q 0 -0.0157356
54 V 73 Y 0 -0.051496
54 V 74 V 0 -0.00806022
54 V 75 R 0 -0.0584359
54 V 76 Q 0 0.0262142
54 V 77 G 0 -0.0386277
54 V 78 I 0 -0.0368231
54 V 79 T 0 -0.0498171
54 V 80 Q 0 -0.00914764
54 V 81 W 0 -0.0765943
54 V 82 I 0 -0.0241638
54 V 83 H 0 0.0126438
54 V 84 N 0 -0.0484132
54 V 99 K 0 -0.0721325
54 V 100 N 0 -0.042132
54 V 101 V 0 -0.0262138
54 V 102 D 0 -0.0436481
54 V 103 L 0 -0.0480291
54 V 104 W 0 -0.0771243
54 V 105 Q 0 -0.0697068
54 V 106 R 0 0.0415222
54 V 107 L 0 -0.0285488
54 V 108 D 0 -0.0561875
54 V 109 A 0 0.0360058
54 V 110 A 0 0.0431781
54 V 111 L 0 0.00269456
54 V 112 G 0 -0.0278069
54 V 113 Q 0 -0.057446
54 V 114 H 0 -0.0360599
54 V 115 Q 0 0.0152644
54 V 116 I 0 -0.0360108
54 V 117 K 0 -0.0109056
54 V 118 W 0 -0.134325
54 V 119 E 0 -0.033569
54 V 120 W 0 -0.0472476
54 V 121 V 0 -0.0230751
54 V 122 K 0 -0.0641258
54 V 123 G 0 -0.100746
54 V 124 H 0 -0.143918
54 V 125 A 0 -0.0622293
54 V 126 G 0 -0.0545323
54 V 127 H 0 -0.154349
54 V 128 P 0 -0.135418
54 V 129 E 0 -0.0577043
54 V 130 N 0 -0.0799566
54 V 131 E 0 -0.103591
54 V 132 R 0 -0.0204829
54 V 133 C 0 -0.0762498
54 V 134 D 0 -0.0817499
54 V 135 E 0 0.0439666
54 V 136 L 0 -0.0211954
54 V 137 A 0 -0.121433
54 V 138 R 0 -0.0349926
54 V 139 A 0 -0.0174665
54 V 140 A 0 -0.0944094
54 V 141 A 0 -0.0726399
54 V 142 M 0 -0.063803
54 V 143 N 0 -0.0267337
55 A 56 L 0 0.248923
55 A 57 E 0 0.0906249
55 A 58 A 0 0.196161
55 A 59 L 0 0.145732
55 A 60 K 0 0.064472
55 A 61 E 0 0.0637253
55 A 62 H 0 -0.02131
55 A 63 C 0 -0.0554184
55 A 64 E 0 -0.0336484
55 A 65 V 0 0.142951
55 A 66 I 0 -0.0774093
55 A 67 L 0 0.15429
55 A 68 S 0 0.0177708
55 A 69 T 0 0.124275
55 A 70 D 0 0.0317447
55 A 71 S 0 -0.0582085
55 A 72 Q 0 -0.0312405
55 A 73 Y 0 0.0061624
55 A 74 V 0 -0.0452895
55 A 75 R 0 -0.0339608
55 A 76 Q 0 -0.110045
55 A 77 G 0 -0.0873996
55 A 78 I 0 -0.0204703
55 A 79 T 0 -0.0343996
55 A 80 Q 0 -0.0784986
55 A 81 W 0 -0.0675445
55 A 82 I 0 -0.129018
55 A 83 H 0 -0.085194
55 A 84 N 0 -0.0835585
55 A 99 K 0 -0.0135086
55 A 100 N 0 -0.02558
55 A 101 V 0 -0.0900197
55 A 102 D 0 -0.0768949
55 A 103 L 0 -0.0642984
55 A 104 W 0 -0.0518929
55 A 105 Q 0 -0.0692238
55 A 106 R 0 -0.0806709
55 A 107 L 0 -0.00388397
55 A 108 D 0 -0.074502
55 A 109 A 0 -0.00692885
55 A 110 A 0 -0.0366089
55 A 111 L 0 -0.0869034
55 A 112 G 0 -0.105428
55 A 113 Q 0 -0.0742339
55 A 114 H 0 -0.0541719
55 A 115 Q 0 -0.0248183
55 A 116 I 0 -0.0235955
55 A 117 K 0 -0.0594036
55 A 118 W 0 -0.0390784
55 A 119 E 0 -0.0149284
55 A 120 W 0 -0.0558681
55 A 121 V 0 -0.0730336
55 A 122 K 0 -0.113916
55 A 123 G 0 -0.0550318
55 A 124 H 0 -0.0179827
55 A 125 A 0 -0.0916382
55 A 126 G 0 -0.0736533
55 A 127 H 0 -0.0347241
55 A 128 P 0 -0.0607689
55 A 129 E 0 0.045959
55 A 130 N 0 -0.00119523
55 A 131 E 0 -0.0887793
55 A 132 R 0 -0.109571
55 A 133 C 0 -0.000847384
55 A 134 D 0 -0.00171332
55 A 135 E 0 -0.0826472
55 A 136 L 0 -0.0205161
55 A 137 A 0 0.0412624
55 A 138 R 0 -0.0897965
55 A 139 A 0 -0.00752161
55 A 140 A 0 -0.039273
55 A 141 A 0 0.0191463
55 A 142 M 0 -0.0753739
55 A 143 N 0 -0.0382205
56 L 57 E 0 0.195218
56 L 58 A 0 0.0990012
56 L 59 L 0 0.197743
56 L 60 K 0 0.138586
56 L 61 E 0 0.0281523
56 L 62 H 0 -0.0277479
56 L 63 C 0 -0.0163822
56 L 64 E 0 -0.027058
56 L 65 V 0 0.146251
56 L 66 I 0 -0.00669897
56 L 67 L 0 0.234778
56 L 68 S 0 -0.0431456
56 L 69 T 0 -0.0582687
56 L 70 D 0 0.0363485
56 L 71 S 0 -0.0430185
56 L 72 Q 0 -0.0454445
56 L 73 Y 0 0.0318407
56 L 74 V 0 -0.0164809
56 L 75 R 0 -0.0606876
56 L 76 Q 0 -0.000414657
56 L 77 G 0 -0.0684247
56 L 78 I 0 0.0620195
56 L 79 T 0 -0.0557873
56 L 80 Q 0 0.0246195
56 L 81 W 0 -0.0255423
56 L 82 I 0 -0.0345106
56 L 83 H 0 -0.0201936
56 L 84 N 0 -0.0602894
56 L 99 K 0 -0.0800986
56 L 100 N 0 -0.083574
56 L 101 V 0 -0.0200367
56 L 102 D 0 0.0131318
56 L 103 L 0 -0.00252863
56 L 104 W 0 0.0161016
56 L 105 Q 0 -0.0901245
56 L 106 R 0 -0.00261676
56 L 107 L 0 0.0120801
56 L 108 D 0 -0.0322656
56 L 109 A 0 -0.144406
56 L 110 A 0 0.12136
56 L 111 L 0 -0.00118703
56 L 112 G 0 0.0206005
56 L 113 Q 0 -0.00921787
56 L 114 H 0 0.0979127
56 L 115 Q 0 -0.0972656
56 L 116 I 0 0.124393
56 L 117 K 0 -0.0213024
56 L 118 W 0 -0.0736312
56 L 119 E 0 -0.0289367
56 L 120 W 0 -0.0384054
56 L 121 V 0 -0.0533731
56 L 122 K 0 -0.0225626
56 L 123 G 0 -0.0414712
56 L 124 H 0 -0.0124758
56 L 125 A 0 -0.0411905
56 L 126 G 0 -0.00904484
56 L 127 H 0 0.00982464
56 L 128 P 0 -0.0174301
56 L 129 E 0 -0.105049
56 L 130 N 0 -0.0121046
56 L 131 E 0 0.0110722
56 L 132 R 0 -0.0860226
56 L 133 C 0 -0.00606757
56 L 134 D 0 0.00802106
56 L 135 E 0 -0.0396428
56 L 136 L 0 -0.0127756
56 L 137 A 0 0.0393841
56 L 138 R 0 -0.0959066
56 L 139 A 0 -0.0702828
56 L 140 A 0 -0.0792598
56 L 141 A 0 -0.0935609
56 L 142 M 0 -0.0476103
56 L 143 N 0 -0.0164274
57 E 58 A 0 0.146878
57 E 59 L 0 0.0490316
57 E 60 K 0 0.0889825
57 E 61 E 0 0.185296
57 E 62 H 0 0.0370741
57 E 63 C 0 0.0227096
57 E 64 E 0 0.0496399
57 E 65 V 0 0.0253776
57 E 66 I 0 0.0300458
57 E 67 L 0 -0.034952
57 E 68 S 0 0.0195145
57 E 69 T 0 -0.0947625
57 E 70 D 0 -0.0592097
57 E 71 S 0 0.0203305
57 E 72 Q 0 -0.0424087
57 E 73 Y 0 -0.0626428
57 E 74 V 0 -0.00650798
57 E 75 R 0 -0.0604073
57 E 76 Q 0 -0.0766965
57 E 77 G 0 -0.0947894
57 E 78 I 0 -0.0495897
57 E 79 T 0 0.0241551
57 E 80 Q 0 0.0387523
57 E 81 W 0 -0.0620652
57 E 82 I 0 -0.0139906
57 E 83 H 0 0.000641545
57 E 84 N 0 -0.0603227
57 E 99 K 0 -0.0525182
57 E 100 N 0 -0.0626968
57 E 101 V 0 0.0657937
57 E 102 D 0 0.0307769
57 E 103 L 0 -0.02721
57 E 104 W 0 -0.11349
57 E 105 Q 0 -0.0371254
57 E 106 R 0 0.997171
57 E 107 L 0 -0.0839589
57 E 108 D 0 -0.0640762
57 E 109 A 0 -0.012446
57 E 110 A 0 0.599119
57 E 111 L 0 -0.113256
57 E 112 G 0 -0.0236472
57 E 113 Q 0 -0.00031212
57 E 114 H 0 -0.0702307
57 E 115 Q 0 -0.0203061
57 E 116 I 0 -0.0509557
57 E 117 K 0 -0.0293949
57 E 118 W 0 -0.125535
57 E 119 E 0 -0.0306205
57 E 120 W 0 -0.0637154
57 E 121 V 0 0.00578776
57 E 122 K 0 -0.0364474
57 E 123 G 0 -0.0886033
57 E 124 H 0 -0.0303566
57 E 125 A 0 -0.118917
57 E 126 G 0 -0.0452101
57 E 127 H 0 -0.112454
57 E 128 P 0 -0.0488895
57 E 129 E 0 -0.0695931
57 E 130 N 0 -0.0735605
57 E 131 E 0 -0.0886077
57 E 132 R 0 -0.0681699
57 E 133 C 0 -0.105586
57 E 134 D 0 -0.107161
57 E 135 E 0 -0.08251
57 E 136 L 0 -0.021664
57 E 137 A 0 -0.0987922
57 E 138 R 0 -0.0844508
57 E 139 A 0 0.00246822
57 E 140 A 0 -0.0967318
57 E 141 A 0 -0.100218
57 E 142 M 0 -0.0261785
57 E 143 N 0 -0.0394952
58 A 59 L 0 0.19425
58 A 60 K 0 0.157691
58 A 61 E 0 0.264574
58 A 62 H 0 0.199929
58 A 63 C 0 0.0755635
58 A 64 E 0 0.0234987
58 A 65 V 0 0.0563055
58 A 66 I 0 -0.0107377
58 A 67 L 0 -0.0438802
58 A 68 S 0 0.0758581
58 A 69 T 0 0.0316921
58 A 70 D 0 -0.0419441
58 A 71 S 0 -0.0424717
58 A 72 Q 0 -0.0260026
58 A 73 Y 0 -0.0179726
58 A 74 V 0 -0.000688301
58 A 75 R 0 0.00703279
58 A 76 Q 0 0.0104646
58 A 77 G 0 -0.0704058
58 A 78 I 0 -0.0366668
58 A 79 T 0 0.026953
58 A 80 Q 0 -0.0208272
58 A 81 W 0 0.00378605
58 A 82 I 0 -0.0248604
58 A 83 H 0 0.00548431
58 A 84 N 0 -0.042177
58 A 99 K 0 0.0156597
58 A 100 N 0 -0.0736384
58 A 101 V 0 -0.0545582
58 A 102 D 0 -0.0172626
58 A 103 L 0 -0.0901093
58 A 104 W 0 -0.0248482
58 A 105 Q 0 0.0475014
58 A 106 R 0 -0.0215499
58 A 107 L 0 -0.0277726
58 A 108 D 0 -0.00234731
58 A 109 A 0 0.000390873
58 A 110 A 0 -0.0993338
58 A 111 L 0 -0.0641582
58 A 112 G 0 -0.0305176
58 A 113 Q 0 0.0620237
58 A 114 H 0 -0.00276393
58 A 115 Q 0 -0.047949
58 A 116 I 0 -0.0434882
58 A 117 K 0 -0.0191234
58 A 118 W 0 -0.0150537
58 A 119 E 0 0.0324339
58 A 120 W 0 -0.0325941
58 A 121 V 0 -0.0410647
58 A 122 K 0 -0.105256
58 A 123 G 0 -0.0533703
58 A 124 H 0 -0.121274
58 A 125 A 0 0.000344986
58 A 126 G 0 -0.00154735
58 A 127 H 0 -0.088446
58 A 128 P 0 0.0016086
58 A 129 E 0 -0.0247703
58 A 130 N 0 -0.0738529
58 A 131 E 0 -0.0510505
58 A 132 R 0 0.0160255
58 A 133 C 0 -0.144496
58 A 134 D 0 -0.0806741
58 A 135 E 0 -0.0219322
58 A 136 L 0 0.000718096
58 A 137 A 0 -0.0588586
58 A 138 R 0 -0.0610922
58 A 139 A 0 0.00951155
58 A 140 A 0 -0.0446956
58 A 141 A 0 -0.143291
58 A 142 M 0 0.0289356
58 A 143 N 0 -0.00505024
59 L 60 K 0 0.69856
59 L 61 E 0 0.338222
59 L 62 H 0 0.395696
59 L 63 C 0 0.136033
59 L 64 E 0 0.0285394
59 L 65 V 0 0.518121
59 L 66 I 0 -0.0208214
59 L 67 L 0 0.00880354
59 L 68 S 0 0.0189381
59 L 69 T 0 -0.0598805
59 L 70 D 0 -0.00456553
59 L 71 S 0 -0.02452
59 L 72 Q 0 -0.0381687
59 L 73 Y 0 0.0163529
59 L 74 V 0 -0.0370366
59 L 75 R 0 0.0199599
59 L 76 Q 0 -0.0568813
59 L 77 G 0 -0.0619229
59 L 78 I 0 -0.0157737
59 L 79 T 0 -0.015492
59 L 80 Q 0 -0.0319342
59 L 81 W 0 -0.056058
59 L 82 I 0 -0.0299861
59 L 83 H 0 -0.0634671
59 L 84 N 0 -0.112636
59 L 99 K 0 0.0387312
59 L 100 N 0 -0.0660662
59 L 101 V 0 -0.0641153
59 L 102 D 0 -0.108721
59 L 103 L 0 -0.0462163
59 L 104 W 0 -0.0294018
59 L 105 Q 0 -0.0462619
59 L 106 R 0 -0.00984541
59 L 107 L 0 0.0128714
59 L 108 D 0 -0.0767503
59 L 109 A 0 -0.0345654
59 L 110 A 0 -0.0630783
59 L 111 L 0 0.0619355
59 L 112 G 0 -0.0305072
59 L 113 Q 0 -0.0381155
59 L 114 H 0 0.171949
59 L 115 Q 0 -0.0470121
59 L 116 I 0 -0.00484785
59 L 117 K 0 -0.00357463
59 L 118 W 0 0.0339588
59 L 119 E 0 -0.00036637
59 L 120 W 0 -0.0403567
59 L 121 V 0 -0.0327744
59 L 122 K 0 -0.0544022
59 L 123 G 0 -0.0546234
59 L 124 H 0 -0.0107892
59 L 125 A 0 -0.0971865
59 L 126 G 0 -0.0695306
59 L 127 H 0 0.0135767
59 L 128 P 0 -0.076541
59 L 129 E 0 -0.100855
59 L 130 N 0 -0.0140342
59 L 131 E 0 -0.0456006
59 L 132 R 0 -0.0458026
59 L 133 C 0 -0.00437835
59 L 134 D 0 -0.0639817
59 L 135 E 0 -0.0804003
59 L 136 L 0 0.027436
59 L 137 A 0 0.0223603
59 L 138 R 0 -0.0670614
59 L 139 A 0 -0.000641477
59 L 140 A 0 0.00101965
59 L 141 A 0 -0.070672
59 L 142 M 0 -0.0508602
59 L 143 N 0 -0.0567564
60 K 61 E 0 0.400048
60 K 62 H 0 0.172008
60 K 63 C 0 0.20209
60 K 64 E 0 0.0685461
60 K 65 V 0 0.0645281
60 K 66 I 0 -0.0348625
60 K 67 L 0 -0.0267559
60 K 68 S 0 0.0146839
60 K 69 T 0 0.0213347
60 K 70 D 0 -0.0397737
60 K 71 S 0 -0.111484
60 K 72 Q 0 0.0328859
60 K 73 Y 0 -0.0125883
60 K 74 V 0 -0.0459323
60 K 75 R 0 -0.0295137
60 K 76 Q 0 -0.0051097
60 K 77 G 0 -0.000188291
60 K 78 I 0 -0.00612079
60 K 79 T 0 0.0793039
60 K 80 Q 0 -0.0419604
60 K 81 W 0 -0.0244084
60 K 82 I 0 -0.0662364
60 K 83 H 0 0.0413984
60 K 84 N 0 0.00410071
60 K 99 K 0 -0.0149556
60 K 100 N 0 -0.0514618
60 K 101 V 0 -0.00698339
60 K 102 D 0 -0.0218625
60 K 103 L 0 0.00509961
60 K 104 W 0 -0.0840259
60 K 105 Q 0 -6.16e-07
60 K 106 R 0 0.0573722
60 K 107 L 0 -0.0487971
60 K 108 D 0 -0.052348
60 K 109 A 0 0.0318088
60 K 110 A 0 0.126329
60 K 111 L 0 0.0212079
60 K 112 G 0 0.0153656
60 K 113 Q 0 0.374186
60 K 114 H 0 0.210163
60 K 115 Q 0 0.010113
60 K 116 I 0 0.0114413
60 K 117 K 0 0.0427365
60 K 118 W 0 -0.0921985
60 K 119 E 0 -0.0713729
60 K 120 W 0 -0.0839025
60 K 121 V 0 -0.0259478
60 K 122 K 0 -0.0236645
60 K 123 G 0 -0.0659286
60 K 124 H 0 -0.101147
60 K 125 A 0 -0.0609156
60 K 126 G 0 -0.0753465
60 K 127 H 0 -0.113297
60 K 128 P 0 -0.0235901
60 K 129 E 0 0.0244192
60 K 130 N 0 -0.0889375
60 K 131 E 0 -0.0918845
60 K 132 R 0 -0.0742358
60 K 133 C 0 -0.107668
60 K 134 D 0 -0.0577297
60 K 135 E 0 4.27113e-05
60 K 136 L 0 -0.0877025
60 K 137 A 0 -0.106221
60 K 138 R 0 -0.09883
60 K 139 A 0 -0.0502468
60 K 140 A 0 -0.0501932
60 K 141 A 0 -0.101828
60 K 142 M 0 -0.0793988
60 K 143 N 0 0.00329987
61 E 62 H 0 0.577017
61 E 63 C 0 0.222653
61 E 64 E 0 0.125368
61 E 65 V 0 0.0511157
61 E 66 I 0 0.148584
61 E 67 L 0 -0.0132304
61 E 68 S 0 0.0718184
61 E 69 T 0 -0.0502161
61 E 70 D 0 0.0200539
61 E 71 S 0 -0.00230817
61 E 72 Q 0 -0.0194363
61 E 73 Y 0 -0.0466632
61 E 74 V 0 -0.00258685
61 E 75 R 0 -0.0454543
61 E 76 Q 0 -0.0263697
61 E 77 G 0 -0.000412309
61 E 78 I 0 0.0195753
61 E 79 T 0 -0.00552219
61 E 80 Q 0 0.01158
61 E 81 W 0 -0.0295698
61 E 82 I 0 -0.0400593
61 E 83 H 0 0.0339934
61 E 84 N 0 -0.0312034
61 E 99 K 0 -0.0581638
61 E 100 N 0 -0.0839635
61 E 101 V 0 0.0480006
61 E 102 D 0 -0.0351626
61 E 103 L 0 -0.0255601
61 E 104 W 0 -0.0595917
61 E 105 Q 0 0.0319855
61 E 106 R 0 -0.0967043
61 E 107 L 0 -0.0701843
61 E 108 D 0 0.0117397
61 E 109 A 0 0.00653751
61 E 110 A 0 0.0413912
61 E 111 L 0 0.0516453
61 E 112 G 0 0.0498356
61 E 113 Q 0 -0.0329298
61 E 114 H 0 0.0911668
61 E 115 Q 0 0.0150079
61 E 116 I 0 -0.0102794
61 E 117 K 0 0.0573977
61 E 118 W 0 -0.0797716
61 E 119 E 0 0.0302148
61 E 120 W 0 -0.0843803
61 E 121 V 0 -0.00182469
61 E 122 K 0 -0.0693655
61 E 123 G 0 -0.0499489
61 E 124 H 0 -0.0361014
61 E 125 A 0 -0.0762614
61 E 126 G 0 -0.0294784
61 E 127 H 0 -0.0556639
61 E 128 P 0 0.0373833
61 E 129 E 0 -0.0493707
61 E 130 N 0 -0.0814693
61 E 131 E 0 -0.0177548
61 E 132 R 0 -0.0552485
61 E 133 C 0 -0.0469567
61 E 134 D 0 -0.0677288
61 E 135 E 0 -0.0840587
61 E 136 L 0 -0.0476303
61 E 137 A 0 -0.124684
61 E 138 R 0 -0.0596421
61 E 139 A 0 -0.0611463
61 E 140 A 0 -0.0752463
61 E 141 A 0 -0.028008
61 E 142 M 0 -0.0693185
61 E 143 N 0 0.0163578
62 H 63 C 0 0.50146
62 H 64 E 0 0.248945
62 H 65 V 0 0.336618
62 H 66 I 0 0.150202
62 H 67 L 0 0.0496159
62 H 68 S 0 0.0273058
62 H 69 T 0 0.0616475
62 H 70 D 0 -0.00892016
62 H 71 S 0 -0.109512
62 H 72 Q 0 0.0503112
62 H 73 Y 0 0.0867121
62 H 74 V 0 0.0215873
62 H 75 R 0 -0.0218505
62 H 76 Q 0 0.0401921
62 H 77 G 0 0.0100531
62 H 78 I 0 0.0409481
62 H 79 T 0 0.0202395
62 H 80 Q 0 -0.0359495
62 H 81 W 0 -0.0108194
62 H 82 I 0 0.0608581
62 H 83 H 0 -0.0590357
62 H 84 N 0 0.0205298
62 H 99 K 0 -0.0592183
62 H 100 N 0 -0.0737553
62 H 101 V 0 0.0281818
62 H 102 D 0 0.0146464
62 H 103 L 0 -0.0392676
62 H 104 W 0 -0.0587818
62 H 105 Q 0 0.0064522
62 H 106 R 0 -0.0152758
62 H 107 L 0 -0.0227243
62 H 108 D 0 0.0164414
62 H 109 A 0 0.0742006
62 H 110 A 0 -0.00386164
62 H 111 L 0 0.00854314
62 H 112 G 0 0.0415955
62 H 113 Q 0 0.106451
62 H 114 H 0 0.192297
62 H 115 Q 0 0.0104415
62 H 116 I 0 -0.0213782
62 H 117 K 0 0.0145977
62 H 118 W 0 -0.117678
62 H 119 E 0 -0.0725446
62 H 120 W 0 -0.0615133
62 H 121 V 0 -0.0446639
62 H 122 K 0 -0.104171
62 H 123 G 0 -0.0715053
62 H 124 H 0 -0.0757874
62 H 125 A 0 -0.0298268
62 H 126 G 0 -0.123096
62 H 127 H 0 -0.0286764
62 H 128 P 0 0.0609358
62 H 129 E 0 -0.0780897
62 H 130 N 0 -0.0894262
62 H 131 E 0 -0.0681513
62 H 132 R 0 -0.0593416
62 H 133 C 0 -0.044365
62 H 134 D 0 -0.074751
62 H 135 E 0 -0.0400409
62 H 136 L 0 -0.0694424
62 H 137 A 0 -0.0863708
62 H 138 R 0 -0.116234
62 H 139 A 0 -0.0156571
62 H 140 A 0 -0.0650764
62 H 141 A 0 -0.0792296
62 H 142 M 0 -0.0261355
62 H 143 N 0 -0.0313133
63 C 64 E 0 0.526302
63 C 65 V 0 0.2395
63 C 66 I 0 0.15441
63 C 67 L 0 0.178775
63 C 68 S 0 0.0316522
63 C 69 T 0 -0.00323838
63 C 70 D 0 0.0478519
63 C 71 S 0 -0.0451713
63 C 72 Q 0 0.0354417
63 C 73 Y 0 -0.00664929
63 C 74 V 0 -0.0513097
63 C 75 R 0 0.0371238
63 C 76 Q 0 0.0548786
63 C 77 G 0 -0.0246147
63 C 78 I 0 -0.0131183
63 C 79 T 0 0.0510238
63 C 80 Q 0 0.0207251
63 C 81 W 0 -0.0353528
63 C 82 I 0 -0.0809373
63 C 83 H 0 -0.0361208
63 C 84 N 0 0.0329853
63 C 99 K 0 -0.0362105
63 C 100 N 0 -0.0394346
63 C 101 V 0 -0.015242
63 C 102 D 0 -0.0222476
63 C 103 L 0 0.00365681
63 C 104 W 0 0.0377368
63 C 105 Q 0 -0.00632544
63 C 106 R 0 -0.0250743
63 C 107 L 0 -0.00904389
63 C 108 D 0 0.00948076
63 C 109 A 0 0.0776299
63 C 110 A 0 0.0398465
63 C 111 L 0 -0.0486797
63 C 112 G 0 0.0114162
63 C 113 Q 0 0.0670793
63 C 114 H 0 0.216043
63 C 115 Q 0 0.0960588
63 C 116 I 0 0.0221454
63 C 117 K 0 0.029942
63 C 118 W 0 0.000770535
63 C 119 E 0 8.13551e-05
63 C 120 W 0 -0.0815086
63 C 121 V 0 0.0146644
63 C 122 K 0 -0.0902029
63 C 123 G 0 -0.130597
63 C 124 H 0 -0.0785359
63 C 125 A 0 -0.0781546
63 C 126 G 0 0.030186
63 C 127 H 0 -0.0546493
63 C 128 P 0 -0.0481083
63 C 129 E 0 -0.0106217
63 C 130 N 0 -0.0520208
63 C 131 E 0 -0.11362
63 C 132 R 0 -0.0265227
63 C 133 C 0 -0.0960802
63 C 134 D 0 -0.0226248
63 C 135 E 0 -0.00949771
63 C 136 L 0 -0.0677556
63 C 137 A 0 -0.0818622
63 C 138 R 0 -0.067212
63 C 139 A 0 -0.0118225
63 C 140 A 0 -0.0123876
63 C 141 A 0 -0.0751966
63 C 142 M 0 -0.0209025
63 C 143 N 0 -0.0201756
64 E 65 V 0 0.149743
64 E 66 I 0 0.302923
64 E 67 L 0 0.0943568
64 E 68 S 0 0.101523
64 E 69 T 0 0.078461
64 E 70 D 0 0.0654145
64 E 71 S 0 -0.0332575
64 E 72 Q 0 0.0240524
64 E 73 Y 0 -0.0368656
64 E 74 V 0 0.0323375
64 E 75 R 0 -0.0170047
64 E 76 Q 0 -0.010067
64 E 77 G 0 -0.0670412
64 E 78 I 0 -0.0678071
64 E 79 T 0 0.0666755
64 E 80 Q 0 0.0386816
64 E 81 W 0 0.0209479
64 E 82 I 0 -0.0399829
64 E 83 H 0 0.0628204
64 E 84 N 0 0.0252872
64 E 99 K 0 0.0234633
64 E 100 N 0 -0.0266376
64 E 101 V 0 0.0551507
64 E 102 D 0 0.0544561
64 E 103 L 0 -0.0198406
64 E 104 W 0 -0.136566
64 E 105 Q 0 -0.0293129
64 E 106 R 0 0.0495766
64 E 107 L 0 -0.0206914
64 E 108 D 0 -0.0410784
64 E 109 A 0 0.0772445
64 E 110 A 0 -0.0427747
64 E 111 L 0 0.0121426
64 E 112 G 0 0.0186422
64 E 113 Q 0 0.052868
64 E 114 H 0 0.189359
64 E 115 Q 0 0.939857
64 E 116 I 0 -0.0161683
64 E 117 K 0 0.223692
64 E 118 W 0 -0.0291612
64 E 119 E 0 -5.72159e-05
64 E 120 W 0 -0.0501984
64 E 121 V 0 -0.0138477
64 E 122 K 0 -0.0748147
64 E 123 G 0 -0.149126
64 E 124 H 0 -0.0684189
64 E 125 A 0 -0.0712772
64 E 126 G 0 -0.00997453
64 E 127 H 0 -0.0353658
64 E 128 P 0 0.00796857
64 E 129 E 0 -0.0137431
64 E 130 N 0 -0.0984764
64 E 131 E 0 -0.0247855
64 E 132 R 0 -0.0711358
64 E 133 C 0 -0.0942973
64 E 134 D 0 -0.0647301
64 E 135 E 0 0.0371859
64 E 136 L 0 -0.0642154
64 E 137 A 0 -0.107238
64 E 138 R 0 -0.0578535
64 E 139 A 0 -0.0280648
64 E 140 A 0 -0.114252
64 E 141 A 0 -0.0646398
64 E 142 M 0 0.0053227
64 E 143 N 0 0.0316914
65 V 66 I 0 0.184253
65 V 67 L 0 0.283182
65 V 68 S 0 0.033881
65 V 69 T 0 0.0379686
65 V 70 D 0 0.144291
65 V 71 S 0 0.0402938
65 V 72 Q 0 -0.0208274
65 V 73 Y 0 -0.0167196
65 V 74 V 0 0.0419713
65 V 75 R 0 -0.0162459
65 V 76 Q 0 -0.0247609
65 V 77 G 0 -0.0529729
65 V 78 I 0 0.0321473
65 V 79 T 0 -0.0259408
65 V 80 Q 0 -0.0243359
65 V 81 W 0 -0.0526895
65 V 82 I 0 -0.0225377
65 V 83 H 0 -0.0228942
65 V 84 N 0 -0.00542472
65 V 99 K 0 -0.0413438
65 V 100 N 0 -0.0340681
65 V 101 V 0 -0.0490224
65 V 102 D 0 0.0096382
65 V 103 L 0 -0.0721076
65 V 104 W 0 -0.0484422
65 V 105 Q 0 -0.0592769
65 V 106 R 0 -0.0122723
65 V 107 L 0 -0.046647
65 V 108 D 0 0.0754944
65 V 109 A 0 -0.0165111
65 V 110 A 0 -0.00414075
65 V 111 L 0 0.0516378
65 V 112 G 0 -0.0513287
65 V 113 Q 0 -0.02541
65 V 114 H 0 0.0350194
65 V 115 Q 0 -0.0447214
65 V 116 I 0 0.00156225
65 V 117 K 0 -0.0586339
65 V 118 W 0 -0.0149674
65 V 119 E 0 -0.0482814
65 V 120 W 0 -0.0223221
65 V 121 V 0 -0.0509631
65 V 122 K 0 -0.164442
65 V 123 G 0 -0.0650477
65 V 124 H 0 -0.0170243
65 V 125 A 0 -0.090475
65 V 126 G 0 0.00864716
65 V 127 H 0 -0.0224037
65 V 128 P 0 -0.0471706
65 V 129 E 0 -0.0672966
65 V 130 N 0 0.0109247
65 V 131 E 0 -0.0654204
65 V 132 R 0 0.0674675
65 V 133 C 0 0.00058513
65 V 134 D 0 -0.0334143
65 V 135 E 0 -0.11458
65 V 136 L 0 -0.0460411
65 V 137 A 0 -0.0876731
65 V 138 R 0 -0.0667887
65 V 139 A 0 -0.0750751
65 V 140 A 0 -0.0643971
65 V 141 A 0 -0.0836346
65 V 142 M 0 -0.0414112
65 V 143 N 0 -0.0311893
66 I 67 L 0 0.135633
66 I 68 S 0 0.442721
66 I 69 T 0 0.0142521
66 I 70 D 0 0.0358256
66 I 71 S 0 -0.0323269
66 I 72 Q 0 0.0288875
66 I 73 Y 0 0.0134549
66 I 74 V 0 -0.0264697
66 I 75 R 0 -0.034612
66 I 76 Q 0 -0.000567831
66 I 77 G 0 0.0771116
66 I 78 I 0 -0.0434026
66 I 79 T 0 0.0524384
66 I 80 Q 0 0.0373447
66 I 81 W 0 0.0171746
66 I 82 I 0 -0.0274084
66 I 83 H 0 0.0275887
66 I 84 N 0 0.00196103
66 I 99 K 0 -0.0232731
66 I 100 N 0 -0.0582714
66 I 101 V 0 -0.0827348
66 I 102 D 0 -0.00482929
66 I 103 L 0 0.000368517
66 I 104 W 0 -0.0585975
66 I 105 Q 0 -0.00862469
66 I 106 R 0 -7.47621e-05
66 I 107 L 0 0.0047026
66 I 108 D 0 -0.00840839
66 I 109 A 0 -0.0638338
66 I 110 A 0 -0.0480008
66 I 111 L 0 -0.104178
66 I 112 G 0 0.0599774
66 I 113 Q 0 -0.0197681
66 I 114 H 0 0.0188211
66 I 115 Q 0 -0.0207831
66 I 116 I 0 -0.0531384
66 I 117 K 0 0.587065
66 I 118 W 0 -0.0240015
66 I 119 E 0 1.14106
66 I 120 W 0 -0.0952157
66 I 121 V 0 0.00755265
66 I 122 K 0 -0.02473
66 I 123 G 0 -0.0240254
66 I 124 H 0 -0.116933
66 I 125 A 0 0.0153777
66 I 126 G 0 -0.0520093
66 I 127 H 0 0.0446449
66 I 128 P 0 0.00662625
66 I 129 E 0 0.0078879
66 I 130 N 0 -0.09046
66 I 131 E 0 -0.0247305
66 I 132 R 0 -0.0747516
66 I 133 C 0 -0.122459
66 I 134 D 0 -0.125918
66 I 135 E 0 -0.0597017
66 I 136 L 0 -0.0894686
66 I 137 A 0 -0.107387
66 I 138 R 0 -0.0723668
66 I 139 A 0 -0.0203972
66 I 140 A 0 -0.0468458
66 I 141 A 0 -0.0746859
66 I 142 M 0 -0.0462715
66 I 143 N 0 0.0400789
67 L 68 S 0 0.202364
67 L 69 T 0 0.308449
67 L 70 D 0 0.218663
67 L 71 S 0 0.112243
67 L 72 Q 0 0.0420481
67 L 73 Y 0 -0.00989481
67 L 74 V 0 0.0166481
67 L 75 R 0 0.0512063
67 L 76 Q 0 -0.0513155
67 L 77 G 0 0.0639868
67 L 78 I 0 0.0608811
67 L 79 T 0 -0.0048213
67 L 80 Q 0 -0.107968
67 L 81 W 0 -0.0289685
67 L 82 I 0 -0.141805
67 L 83 H 0 -0.0286895
67 L 84 N 0 -0.0255575
67 L 99 K 0 -0.0849302
67 L 100 N 0 -0.0663699
67 L 101 V 0 -0.0963732
67 L 102 D 0 -0.0415772
67 L 103 L 0 -0.0700741
67 L 104 W 0 -0.0996648
67 L 105 Q 0 -0.085504
67 L 106 R 0 -0.0154777
67 L 107 L 0 -0.0119022
67 L 108 D 0 0.0529152
67 L 109 A 0 -0.0116437
67 L 110 A 0 -0.0543151
67 L 111 L 0 0.0896601
67 L 112 G 0 -0.00873674
67 L 113 Q 0 -0.0637387
67 L 114 H 0 -0.00853898
67 L 115 Q 0 -0.089149
67 L 116 I 0 0.10566
67 L 117 K 0 -0.0209102
67 L 118 W 0 0.0659925
67 L 119 E 0 -0.024607
67 L 120 W 0 0.0708044
67 L 121 V 0 -0.0460279
67 L 122 K 0 0.0188795
67 L 123 G 0 -0.0374852
67 L 124 H 0 0.0886044
67 L 125 A 0 0.0294787
67 L 126 G 0 -0.0405041
67 L 127 H 0 -0.0151024
67 L 128 P 0 -0.0814266
67 L 129 E 0 -0.0573045
67 L 130 N 0 0.0404592
67 L 131 E 0 -0.0149187
67 L 132 R 0 -0.0431997
67 L 133 C 0 0.0327676
67 L 134 D 0 -0.0303826
67 L 135 E 0 -0.0106328
67 L 136 L 0 -0.0236544
67 L 137 A 0 0.010379
67 L 138 R 0 -0.0807984
67 L 139 A 0 -0.0499108
67 L 140 A 0 0.0561127
67 L 141 A 0 -0.0622613
67 L 142 M 0 -0.0343146
67 L 143 N 0 0.00850909
68 S 69 T 0 0.193332
68 S 70 D 0 0.117137
68 S 71 S 0 0.0298981
68 S 72 Q 0 0.0400896
68 S 73 Y 0 -0.00751568
68 S 74 V 0 -0.0573979
68 S 75 R 0 0.0720379
68 S 76 Q 0 0.0837075
68 S 77 G 0 0.0365468
68 S 78 I 0 -0.0135279
68 S 79 T 0 0.149784
68 S 80 Q 0 -0.0280529
68 S 81 W 0 -0.100499
68 S 82 I 0 -0.0088723
68 S 83 H 0 0.0157911
68 S 84 N 0 -0.102672
68 S 99 K 0 -0.0295104
68 S 100 N 0 -0.025139
68 S 101 V 0 -0.0349749
68 S 102 D 0 -0.0855981
68 S 103 L 0 -0.0990123
68 S 104 W 0 -0.0820176
68 S 105 Q 0 0.0274896
68 S 106 R 0 -0.0657181
68 S 107 L 0 -0.0441987
68 S 108 D 0 -0.0775399
68 S 109 A 0 -0.0522064
68 S 110 A 0 -0.0104747
68 S 111 L 0 -0.0931308
68 S 112 G 0 -0.0953807
68 S 113 Q 0 -0.0597089
68 S 114 H 0 -0.0895076
68 S 115 Q 0 0.0136278
68 S 116 I 0 0.0321973
68 S 117 K 0 -0.0290853
68 S 118 W 0 -0.0217565
68 S 119 E 0 0.491952
68 S 120 W 0 0.0867431
68 S 121 V 0 0.0888954
68 S 122 K 0 0.0698114
68 S 123 G 0 -0.0124263
68 S 124 H 0 -0.0162462
68 S 125 A 0 0.0526447
68 S 126 G 0 -0.0688549
68 S 127 H 0 0.261726
68 S 128 P 0 -0.0148179
68 S 129 E 0 0.186017
68 S 130 N 0 -0.0723717
68 S 131 E 0 -0.0718823
68 S 132 R 0 -0.00625967
68 S 133 C 0 -0.0987237
68 S 134 D 0 -0.0691969
68 S 135 E 0 -0.112734
68 S 136 L 0 -0.0273323
68 S 137 A 0 -0.095475
68 S 138 R 0 -0.0717868
68 S 139 A 0 -0.0568514
68 S 140 A 0 -0.0441363
68 S 141 A 0 0.0217223
68 S 142 M 0 -0.00120544
68 S 143 N 0 -0.0593068
69 T 70 D 0 0.201365
69 T 71 S 0 0.346238
69 T 72 Q 0 0.0291219
69 T 73 Y 0 0.0861012
69 T 74 V 0 0.414798
69 T 75 R 0 0.813558
69 T 76 Q 0 0.0678595
69 T 77 G 0 0.184029
69 T 78 I 0 0.0110947
69 T 79 T 0 0.0586794
69 T 80 Q 0 -0.00919018
69 T 81 W 0 -0.0322063
69 T 82 I 0 -0.037139
69 T 83 H 0 -0.0546354
69 T 84 N 0 0.0703137
69 T 99 K 0 -0.0877398
69 T 100 N 0 -0.0188144
69 T 101 V 0 -0.0389185
69 T 102 D 0 -0.071683
69 T 103 L 0 0.0112963
69 T 104 W 0 -0.00520803
69 T 105 Q 0 -0.0386344
69 T 106 R 0 -0.0384696
69 T 107 L 0 0.027681
69 T 108 D 0 -0.0683255
69 T 109 A 0 -0.0476005
69 T 110 A 0 0.0119356
69 T 111 L 0 -0.0296718
69 T 112 G 0 -0.0546333
69 T 113 Q 0 -0.1449
69 T 114 H 0 -0.0108609
69 T 115 Q 0 -0.0420082
69 T 116 I 0 -0.133535
69 T 117 K 0 -0.0691933
69 T 118 W 0 0.10335
69 T 119 E 0 -0.10038
69 T 120 W 0 -0.0832385
69 T 121 V 0 -0.0855252
69 T 122 K 0 -0.0579315
69 T 123 G 0 -0.0171933
69 T 124 H 0 -0.0506084
69 T 125 A 0 -0.0201082
69 T 126 G 0 0.000468349
69 T 127 H 0 0.0248724
69 T 128 P 0 -0.0983007
69 T 129 E 0 0.0338835
69 T 130 N 0 -0.00958504
69 T 131 E 0 -0.031636
69 T 132 R 0 -0.153422
69 T 133 C 0 -0.00139583
69 T 134 D 0 -0.058587
69 T 135 E 0 -0.032268
69 T 136 L 0 -0.03158
69 T 137 A 0 -3.55824e-05
69 T 138 R 0 -0.0437752
69 T 139 A 0 -0.0871648
69 T 140 A 0 -0.0613613
69 T 141 A 0 -0.0275296
69 T 142 M 0 -0.0937287
69 T 143 N 0 -0.0660679
70 D 71 S 0 0.355338
70 D 72 Q 0 0.0983483
70 D 73 Y 0 0.123292
70 D 74 V 0 0.170364
70 D 75 R 0 0.0757727
70 D 76 Q 0 0.0398466
70 D 77 G 0 -0.0189678
70 D 78 I 0 0.0589156
70 D 79 T 0 -0.00222926
70 D 80 Q 0 0.051894
70 D 81 W 0 -0.0589189
70 D 82 I 0 -0.0905499
70 D 83 H 0 -0.0704582
70 D 84 N 0 -0.0419966
70 D 99 K 0 -0.0275999
70 D 100 N 0 -0.055017
70 D 101 V 0 -0.100501
70 D 102 D 0 -0.0333596
70 D 103 L 0 -0.0406917
70 D 104 W 0 -0.0320164
70 D 105 Q 0 -0.0512315
70 D 106 R 0 -0.0627147
70 D 107 L 0 0.0151943
70 D 108 D 0 -0.0833878
70 D 109 A 0 -0.044398
70 D 110 A 0 -0.0575081
70 D 111 L 0 -0.0283388
70 D 112 G 0 -0.0747311
70 D 113 Q 0 -0.0632344
70 D 114 H 0 -0.113991
70 D 115 Q 0 -0.0467063
70 D 116 I 0 -0.0220307
70 D 117 K 0 -0.0708226
70 D 118 W 0 -0.0295877
70 D 119 E 0 -0.139486
70 D 120 W 0 -0.00119467
70 D 121 V 0 0.060879
70 D 122 K 0 0.0176137
70 D 123 G 0 0.0853562
70 D 124 H 0 0.212775
70 D 125 A 0 -0.00336081
70 D 126 G 0 0.0168209
70 D 127 H 0 -0.0572549
70 D 128 P 0 -0.0889352
70 D 129 E 0 -0.108723
70 D 130 N 0 0.232459
70 D 131 E 0 -0.0592447
70 D 132 R 0 -0.0877652
70 D 133 C 0 0.0169949
70 D 134 D 0 0.303244
70 D 135 E 0 -0.0825102
70 D 136 L 0 -0.0189352
70 D 137 A 0 0.0357387
70 D 138 R 0 -0.0479977
70 D 139 A 0 -0.119286
70 D 140 A 0 -0.0547802
70 D 141 A 0 -0.0344423
70 D 142 M 0 -0.0515653
70 D 143 N 0 -0.0463874
71 S 72 Q 0 0.348311
71 S 73 Y 0 0.53316
71 S 74 V 0 0.317005
71 S 75 R 0 0.185148
71 S 76 Q 0 0.0526104
71 S 77 G 0 0.166789
71 S 78 I 0 0.127342
71 S 79 T 0 0.0330434
71 S 80 Q 0 0.00383898
71 S 81 W 0 0.096211
71 S 82 I 0 0.0539408
71 S 83 H 0 -0.0129022
71 S 84 N 0 -0.0426388
71 S 99 K 0 -0.105014
71 S 100 N 0 -0.0322213
71 S 101 V 0 -0.0532898
71 S 102 D 0 -0.0604416
71 S 103 L 0 0.048699
71 S 104 W 0 -0.0477753
71 S 105 Q 0 -0.119849
71 S 106 R 0 -0.11917
71 S 107 L 0 -0.0773911
71 S 108 D 0 -0.0327818
71 S 109 A 0 -0.104667
71 S 110 A 0 -0.0745534
71 S 111 L 0 0.0333039
71 S 112 G 0 -0.10055
71 S 113 Q 0 -0.0913474
71 S 114 H 0 -0.0721236
71 S 115 Q 0 -0.109399
71 S 116 I 0 -0.0771441
71 S 117 K 0 -0.0926966
71 S 118 W 0 -0.00868302
71 S 119 E 0 -0.105086
71 S 120 W 0 -0.0383006
71 S 121 V 0 0.0183597
71 S 122 K 0 -0.0401054
71 S 123 G 0 -0.0151395
71 S 124 H 0 0.0238357
71 S 125 A 0 -0.0513785
71 S 126 G 0 0.0220607
71 S 127 H 0 -0.077229
71 S 128 P 0 -0.0826725
71 S 129 E 0 -0.0813151
71 S 130 N 0 0.0214337
71 S 131 E 0 -0.0542735
71 S 132 R 0 -0.114498
71 S 133 C 0 -0.0313217
71 S 134 D 0 0.103409
71 S 135 E 0 -0.0218313
71 S 136 L 0 -0.0227806
71 S 137 A 0 -0.00846722
71 S 138 R 0 0.0509355
71 S 139 A 0 -0.0791231
71 S 140 A 0 -0.0826309
71 S 141 A 0 -0.0706213
71 S 142 M 0 -0.0796826
71 S 143 N 0 -0.0589991
72 Q 73 Y 0 0.40593
72 Q 74 V 0 0.26066
72 Q 75 R 0 0.403836
72 Q 76 Q 0 1.18691
72 Q 77 G 0 0.0195156
72 Q 78 I 0 0.16051
72 Q 79 T 0 0.121998
72 Q 80 Q 0 0.162737
72 Q 81 W 0 0.0212208
72 Q 82 I 0 0.139243
72 Q 83 H 0 -0.0390306
72 Q 84 N 0 0.060825
72 Q 99 K 0 0.00213956
72 Q 100 N 0 -0.0561531
72 Q 101 V 0 0.000882719
72 Q 102 D 0 -0.0591441
72 Q 103 L 0 0.0102296
72 Q 104 W 0 0.105227
72 Q 105 Q 0 -0.126296
72 Q 106 R 0 -0.0909663
72 Q 107 L 0 -0.0557705
72 Q 108 D 0 0.113151
72 Q 109 A 0 -0.0691971
72 Q 110 A 0 -0.069183
72 Q 111 L 0 -0.0278447
72 Q 112 G 0 -0.0513732
72 Q 113 Q 0 -0.0118458
72 Q 114 H 0 -0.0899649
72 Q 115 Q 0 -0.0160075
72 Q 116 I 0 -0.0826246
72 Q 117 K 0 -0.00862248
72 Q 118 W 0 0.0231432
72 Q 119 E 0 -0.0121895
72 Q 120 W 0 0.4617
72 Q 121 V 0 0.052557
72 Q 122 K 0 0.0953784
72 Q 123 G 0 -0.040702
72 Q 124 H 0 -0.0711623
72 Q 125 A 0 -0.0671375
72 Q 126 G 0 0.0398094
72 Q 127 H 0 -0.0211584
72 Q 128 P 0 -0.0571244
72 Q 129 E 0 -0.0887787
72 Q 130 N 0 -0.0640503
72 Q 131 E 0 -0.0315045
72 Q 132 R 0 -0.0692852
72 Q 133 C 0 -0.073261
72 Q 134 D 0 -0.103659
72 Q 135 E 0 -0.032635
72 Q 136 L 0 -0.0838718
72 Q 137 A 0 -0.00570244
72 Q 138 R 0 0.00567214
72 Q 139 A 0 -0.0590425
72 Q 140 A 0 -0.0668452
72 Q 141 A 0 -0.00273157
72 Q 142 M 0 -0.0761356
72 Q 143 N 0 -0.0331188
73 Y 74 V 0 0.385133
73 Y 75 R 0 0.139195
73 Y 76 Q 0 0.178224
73 Y 77 G 0 0.318441
73 Y 78 I 0 0.109875
73 Y 79 T 0 0.135776
73 Y 80 Q 0 0.0892032
73 Y 81 W 0 0.105664
73 Y 82 I 0 0.128709
73 Y 83 H 0 0.0913037
73 Y 84 N 0 0.0350811
73 Y 99 K 0 0.068268
73 Y 100 N 0 0.262909
73 Y 101 V 0 -0.0492534
73 Y 102 D 0 0.0178778
73 Y 103 L 0 0.032472
73 Y 104 W 0 0.0818111
73 Y 105 Q 0 -0.00749195
73 Y 106 R 0 -0.0969463
73 Y 107 L 0 -0.0408461
73 Y 108 D 0 -0.0533508
73 Y 109 A 0 -0.0704877
73 Y 110 A 0 -0.0653144
73 Y 111 L 0 -0.0821888
73 Y 112 G 0 -0.0549358
73 Y 113 Q 0 -0.0810311
73 Y 114 H 0 -0.0696972
73 Y 115 Q 0 -0.0928366
73 Y 116 I 0 -0.0388576
73 Y 117 K 0 -0.0477936
73 Y 118 W 0 -0.047705
73 Y 119 E 0 -0.0487211
73 Y 120 W 0 -0.00759186
73 Y 121 V 0 -0.0202893
73 Y 122 K 0 -0.0394991
73 Y 123 G 0 0.00854522
73 Y 124 H 0 0.0205427
73 Y 125 A 0 0.0326582
73 Y 126 G 0 -0.0221528
73 Y 127 H 0 -0.0583103
73 Y 128 P 0 -0.0918057
73 Y 129 E 0 -0.0901436
73 Y 130 N 0 0.00393863
73 Y 131 E 0 -0.0158272
73 Y 132 R 0 -0.0815734
73 Y 133 C 0 -0.113958
73 Y 134 D 0 -0.0388219
73 Y 135 E 0 -0.110752
73 Y 136 L 0 -0.0300111
73 Y 137 A 0 -0.102683
73 Y 138 R 0 -0.0619505
73 Y 139 A 0 -0.0986179
73 Y 140 A 0 -0.0569085
73 Y 141 A 0 -0.0795183
73 Y 142 M 0 -0.0880396
73 Y 143 N 0 -0.0812839
74 V 75 R 0 0.307731
74 V 76 Q 0 0.154165
74 V 77 G 0 0.238527
74 V 78 I 0 0.159458
74 V 79 T 0 0.0835629
74 V 80 Q 0 0.00644408
74 V 81 W 0 -0.0316132
74 V 82 I 0 -0.00774283
74 V 83 H 0 -0.0389087
74 V 84 N 0 0.0796737
74 V 99 K 0 -0.0212265
74 V 100 N 0 -0.0731973
74 V 101 V 0 -0.0714067
74 V 102 D 0 -0.0767315
74 V 103 L 0 0.0167567
74 V 104 W 0 0.20704
74 V 105 Q 0 -0.0701283
74 V 106 R 0 -0.078912
74 V 107 L 0 0.0627363
74 V 108 D 0 -0.106508
74 V 109 A 0 -0.0851454
74 V 110 A 0 -0.0189022
74 V 111 L 0 -0.0554148
74 V 112 G 0 -0.103721
74 V 113 Q 0 -0.0787459
74 V 114 H 0 -0.0234105
74 V 115 Q 0 -0.109884
74 V 116 I 0 0.00348541
74 V 117 K 0 -0.0363673
74 V 118 W 0 0.0555105
74 V 119 E 0 -0.061697
74 V 120 W 0 0.0736572
74 V 121 V 0 -0.0785491
74 V 122 K 0 0.011299
74 V 123 G 0 -0.0638146
74 V 124 H 0 -0.0116541
74 V 125 A 0 -0.0458494
74 V 126 G 0 -0.0356365
74 V 127 H 0 -0.0755569
74 V 128 P 0 -0.0533993
74 V 129 E 0 -0.0292674
74 V 130 N 0 0.00406428
74 V 131 E 0 -0.0339747
74 V 132 R 0 -0.109173
74 V 133 C 0 -0.0295553
74 V 134 D 0 -0.0209886
74 V 135 E 0 -0.0974016
74 V 136 L 0 -0.00245206
74 V 137 A 0 -0.0351626
74 V 138 R 0 -0.0260051
74 V 139 A 0 -0.125441
74 V 140 A 0 -0.0297161
74 V 141 A 0 -0.0405707
74 V 142 M 0 -0.113395
74 V 143 N 0 -0.025312
75 R 76 Q 0 0.487272
75 R 77 G 0 0.236559
75 R 78 I 0 0.339313
75 R 79 T 0 0.396573
75 R 80 Q 0 0.0492935
75 R 81 W 0 0.0497774
75 R 82 I 0 0.055462
75 R 83 H 0 0.0506931
75 R 84 N 0 -0.0263365
75 R 99 K 0 -0.0160882
75 R 100 N 0 -0.0671375
75 R 101 V 0 0.0152972
75 R 102 D 0 -0.0256787
75 R 103 L 0 -0.0403142
75 R 104 W 0 0.00807962
75 R 105 Q 0 -0.0851067
75 R 106 R 0 -0.0131451
75 R 107 L 0 -0.126009
75 R 108 D 0 0.0461365
75 R 109 A 0 -0.00109688
75 R 110 A 0 0.0318296
75 R 111 L 0 0.0228106
75 R 112 G 0 -0.0590616
75 R 113 Q 0 -0.0784527
75 R 114 H 0 -0.035565
75 R 115 Q 0 -0.0239973
75 R 116 I 0 -0.0020718
75 R 117 K 0 -0.00550551
75 R 118 W 0 0.470812
75 R 119 E 0 0.0915531
75 R 120 W 0 -0.0276702
75 R 121 V 0 -0.0559722
75 R 122 K 0 -0.0862613
75 R 123 G 0 -0.0305741
75 R 124 H 0 0.00524495
75 R 125 A 0 0.0180575
75 R 126 G 0 0.0195043
75 R 127 H 0 -0.023457
75 R 128 P 0 -0.0167549
75 R 129 E 0 0.0250192
75 R 130 N 0 -0.0627568
75 R 131 E 0 -0.0662488
75 R 132 R 0 -0.0409814
75 R 133 C 0 -0.0704328
75 R 134 D 0 -0.0863976
75 R 135 E 0 0.065786
75 R 136 L 0 -0.0146732
75 R 137 A 0 -0.0659595
75 R 138 R 0 0.0553815
75 R 139 A 0 -0.104188
75 R 140 A 0 -0.00366236
75 R 141 A 0 -0.052591
75 R 142 M 0 -0.0610056
75 R 143 N 0 -0.0298175
76 Q 77 G 0 0.340212
76 Q 78 I 0 0.22324
76 Q 79 T 0 0.19705
76 Q 80 Q 0 0.972494
76 Q 81 W 0 0.269293
76 Q 82 I 0 0.141527
76 Q 83 H 0 0.0309968
76 Q 84 N 0 0.137266
76 Q 99 K 0 0.0415129
76 Q 100 N 0 -0.0327908
76 Q 101 V 0 0.018151
76 Q 102 D 0 0.0516018
76 Q 103 L 0 -0.044353
76 Q 104 W 0 -0.0922692
76 Q 105 Q 0 0.0120586
76 Q 106 R 0 -0.0824461
76 Q 107 L 0 -0.104334
76 Q 108 D 0 0.069639
76 Q 109 A 0 -0.0667984
76 Q 110 A 0 -0.0990655
76 Q 111 L 0 -0.061926
76 Q 112 G 0 -0.0553244
76 Q 113 Q 0 -0.0974672
76 Q 114 H 0 -0.0273832
76 Q 115 Q 0 -0.031639
76 Q 116 I 0 -0.0388993
76 Q 117 K 0 0.0116976
76 Q 118 W 0 -0.127444
76 Q 119 E 0 -0.100745
76 Q 120 W 0 -0.0364751
76 Q 121 V 0 0.00252871
76 Q 122 K 0 -0.0427016
76 Q 123 G 0 -0.0861556
76 Q 124 H 0 -0.103946
76 Q 125 A 0 0.00872905
76 Q 126 G 0 -0.0785615
76 Q 127 H 0 -0.0785722
76 Q 128 P 0 -0.0515487
76 Q 129 E 0 -0.0952656
76 Q 130 N 0 -0.0540597
76 Q 131 E 0 -0.0455005
76 Q 132 R 0 -0.0624513
76 Q 133 C 0 -0.0654245
76 Q 134 D 0 -0.0213009
76 Q 135 E 0 -0.0308534
76 Q 136 L 0 -0.0211255
76 Q 137 A 0 -0.0778286
76 Q 138 R 0 -0.0849082
76 Q 139 A 0 -0.0545224
76 Q 140 A 0 -0.0114083
76 Q 141 A 0 -0.108408
76 Q 142 M 0 -0.0229008
76 Q 143 N 0 -0.0671455
77 G 78 I 0 0.45571
77 G 79 T 0 0.283828
77 G 80 Q 0 0.271335
77 G 81 W 0 0.329607
77 G 82 I 0 0.205293
77 G 83 H 0 0.0468738
77 G 84 N 0 0.104893
77 G 99 K 0 0.0559063
77 G 100 N 0 0.0778442
77 G 101 V 0 0.0759555
77 G 102 D 0 0.0221805
77 G 103 L 0 0.00832485
77 G 104 W 0 0.422555
77 G 105 Q 0 -0.0155079
77 G 106 R 0 -0.0109633
77 G 107 L 0 -0.0123425
77 G 108 D 0 0.0915628
77 G 109 A 0 -0.0549655
77 G 110 A 0 -0.0953364
77 G 111 L 0 0.0369509
77 G 112 G 0 -0.0532818
77 G 113 Q 0 -0.0821698
77 G 114 H 0 -0.0349736
77 G 115 Q 0 -0.0762945
77 G 116 I 0 0.0181849
77 G 117 K 0 -0.0039403
77 G 118 W 0 0.0597652
77 G 119 E 0 -0.0814263
77 G 120 W 0 -0.0502888
77 G 121 V 0 -0.104663
77 G 122 K 0 -0.0583205
77 G 123 G 0 0.00915049
77 G 124 H 0 -0.090492
77 G 125 A 0 -0.0472398
77 G 126 G 0 -0.0252256
77 G 127 H 0 -0.064827
77 G 128 P 0 -0.0884926
77 G 129 E 0 -0.0741224
77 G 130 N 0 -0.0919243
77 G 131 E 0 -0.00525048
77 G 132 R 0 -0.105915
77 G 133 C 0 -0.134062
77 G 134 D 0 -0.0362241
77 G 135 E 0 -0.102871
77 G 136 L 0 -0.0565929
77 G 137 A 0 -0.028521
77 G 138 R 0 -0.0193186
77 G 139 A 0 -0.129168
77 G 140 A 0 -0.0520468
77 G 141 A 0 -0.0996725
77 G 142 M 0 -0.0569604
77 G 143 N 0 -0.11986
78 I 79 T 0 0.210521
78 I 80 Q 0 0.261007
78 I 81 W 0 0.110507
78 I 82 I 0 0.17188
78 I 83 H 0 0.127502
78 I 84 N 0 0.0400332
78 I 99 K 0 -0.021297
78 I 100 N 0 0.000547807
78 I 101 V 0 -0.047233
78 I 102 D 0 -0.00607147
78 I 103 L 0 -0.0457575
78 I 104 W 0 0.00141615
78 I 105 Q 0 -0.0193321
78 I 106 R 0 -0.0907308
78 I 107 L 0 0.220291
78 I 108 D 0 0.0549826
78 I 109 A 0 -0.0058658
78 I 110 A 0 -0.0548073
78 I 111 L 0 0.263316
78 I 112 G 0 -0.0832417
78 I 113 Q 0 -0.0785848
78 I 114 H 0 -0.0519075
78 I 115 Q 0 -0.0225933
78 I 116 I 0 0.00710985
78 I 117 K 0 0.0304129
78 I 118 W 0 0.148403
78 I 119 E 0 0.0117843
78 I 120 W 0 0.0382625
78 I 121 V 0 0.00548433
78 I 122 K 0 0.0188373
78 I 123 G 0 -0.0605308
78 I 124 H 0 -0.0394122
78 I 125 A 0 -0.0636712
78 I 126 G 0 0.0367912
78 I 127 H 0 -0.020686
78 I 128 P 0 -0.0393343
78 I 129 E 0 -0.0524856
78 I 130 N 0 -0.0206259
78 I 131 E 0 -0.023456
78 I 132 R 0 -0.0058565
78 I 133 C 0 -0.0859978
78 I 134 D 0 -0.0476749
78 I 135 E 0 -0.0581631
78 I 136 L 0 -0.0225919
78 I 137 A 0 -0.0529719
78 I 138 R 0 0.014224
78 I 139 A 0 -0.0526851
78 I 140 A 0 -0.046072
78 I 141 A 0 -0.0503582
78 I 142 M 0 -0.0733052
78 I 143 N 0 -0.0117576
79 T 80 Q 0 0.473525
79 T 81 W 0 0.221743
79 T 82 I 0 0.138647
79 T 83 H 0 0.19799
79 T 84 N 0 0.137703
79 T 99 K 0 0.0235915
79 T 100 N 0 0.0493725
79 T 101 V 0 0.00677788
79 T 102 D 0 0.050473
79 T 103 L 0 -0.0257272
79 T 104 W 0 0.034961
79 T 105 Q 0 0.110779
79 T 106 R 0 -0.00813988
79 T 107 L 0 -0.00536313
79 T 108 D 0 0.0114952
79 T 109 A 0 0.0165639
79 T 110 A 0 -0.023571
79 T 111 L 0 0.0615659
79 T 112 G 0 0.0135531
79 T 113 Q 0 0.0920216
79 T 114 H 0 -0.0640226
79 T 115 Q 0 0.0339442
79 T 116 I 0 -0.0472628
79 T 117 K 0 0.0699056
79 T 118 W 0 0.233965
79 T 119 E 0 0.133791
79 T 120 W 0 -0.0630012
79 T 121 V 0 -0.0436395
79 T 122 K 0 0.0234026
79 T 123 G 0 -0.0218555
79 T 124 H 0 -0.0794858
79 T 125 A 0 -0.0423024
79 T 126 G 0 -0.0514429
79 T 127 H 0 -0.0781793
79 T 128 P 0 -0.00615848
79 T 129 E 0 0.0296477
79 T 130 N 0 -0.0465239
79 T 131 E 0 -0.0699398
79 T 132 R 0 -0.0704156
79 T 133 C 0 -0.100781
79 T 134 D 0 -0.0644811
79 T 135 E 0 -0.00764539
79 T 136 L 0 -0.0173347
79 T 137 A 0 -0.0759528
79 T 138 R 0 -0.064281
79 T 139 A 0 -0.000491528
79 T 140 A 0 -0.0684288
79 T 141 A 0 -0.0403703
79 T 142 M 0 -0.0198024
79 T 143 N 0 -0.0434338
80 Q 81 W 0 0.351753
80 Q 82 I 0 0.218211
80 Q 83 H 0 0.160974
80 Q 84 N 0 0.196859
80 Q 99 K 0 0.0587456
80 Q 100 N 0 0.0290045
80 Q 101 V 0 0.00585514
80 Q 102 D 0 -0.0261622
80 Q 103 L 0 -0.0388473
80 Q 104 W 0 0.0507925
80 Q 105 Q 0 0.0943372
80 Q 106 R 0 -0.0791325
80 Q 107 L 0 -0.0708747
80 Q 108 D 0 0.063514
80 Q 109 A 0 -0.0251068
80 Q 110 A 0 0.0101384
80 Q 111 L 0 0.0800148
80 Q 112 G 0 0.0498043
80 Q 113 Q 0 -0.023847
80 Q 114 H 0 -0.0439272
80 Q 115 Q 0 0.00556233
80 Q 116 I 0 -0.0148004
80 Q 117 K 0 -0.0440632
80 Q 118 W 0 -0.0554696
80 Q 119 E 0 -0.0825131
80 Q 120 W 0 -0.126647
80 Q 121 V 0 -0.072532
80 Q 122 K 0 -0.0611853
80 Q 123 G 0 -0.0598314
80 Q 124 H 0 -0.0839075
80 Q 125 A 0 -0.00344859
80 Q 126 G 0 -0.0840551
80 Q 127 H 0 -0.0275174
80 Q 128 P 0 -0.0211423
80 Q 129 E 0 -0.0763066
80 Q 130 N 0 -0.0769333
80 Q 131 E 0 -0.0707836
80 Q 132 R 0 -0.0766136
80 Q 133 C 0 0.0133786
80 Q 134 D 0 -0.121315
80 Q 135 E 0 0.0393066
80 Q 136 L 0 -0.0802388
80 Q 137 A 0 -0.0745501
80 Q 138 R 0 -0.0340955
80 Q 139 A 0 -0.0332145
80 Q 140 A 0 -0.00525493
80 Q 141 A 0 -0.0321664
80 Q 142 M 0 -0.0362812
80 Q 143 N 0 -0.0427052
81 W 82 I 0 0.850514
81 W 83 H 0 0.476987
81 W 84 N 0 0.406324
81 W 99 K 0 0.0988854
81 W 100 N 0 0.127768
81 W 101 V 0 0.138593
81 W 102 D 0 0.0611778
81 W 103 L 0 0.0358741
81 W 104 W 0 0.0566603
81 W 105 Q 0 0.0505205
81 W 106 R 0 0.0612565
81 W 107 L 0 -0.0712582
81 W 108 D 0 0.0874735
81 W 109 A 0 -0.0280573
81 W 110 A 0 -0.0471615
81 W 111 L 0 -0.0493082
81 W 112 G 0 0.0264675
81 W 113 Q 0 -0.0261858
81 W 114 H 0 -0.0115902
81 W 115 Q 0 0.102857
81 W 116 I 0 -0.0191245
81 W 117 K 0 0.0226684
81 W 118 W 0 -0.0184412
81 W 119 E 0 -0.0517031
81 W 120 W 0 0.0246466
81 W 121 V 0 0.0175264
81 W 122 K 0 -0.0050515
81 W 123 G 0 -0.0364472
81 W 124 H 0 -0.00970771
81 W 125 A 0 -0.0598357
81 W 126 G 0 -0.0476111
81 W 127 H 0 -0.0762877
81 W 128 P 0 -0.0367489
81 W 129 E 0 -0.0843458
81 W 130 N 0 -0.101991
81 W 131 E 0 0.00104757
81 W 132 R 0 -0.00381598
81 W 133 C 0 -0.0726345
81 W 134 D 0 -0.101073
81 W 135 E 0 -0.098584
81 W 136 L 0 -0.0516258
81 W 137 A 0 -0.059224
81 W 138 R 0 -0.0712825
81 W 139 A 0 0.0271845
81 W 140 A 0 -0.0282227
81 W 141 A 0 -0.0533828
81 W 142 M 0 -0.121217
81 W 143 N 0 -0.0160937
82 I 83 H 0 1.48879
82 I 84 N 0 0.514705
82 I 99 K 0 0.0914768
82 I 100 N 0 0.00271696
82 I 101 V 0 0.0802495
82 I 102 D 0 -0.0646435
82 I 103 L 0 0.0227909
82 I 104 W 0 0.13976
82 I 105 Q 0 0.0409391
82 I 106 R 0 -0.0211672
82 I 107 L 0 0.0438081
82 I 108 D 0 0.359438
82 I 109 A 0 0.0134837
82 I 110 A 0 -0.0178168
82 I 111 L 0 -0.00985381
82 I 112 G 0 0.0222473
82 I 113 Q 0 0.00310225
82 I 114 H 0 -0.0417821
82 I 115 Q 0 -0.0156276
82 I 116 I 0 0.0727051
82 I 117 K 0 -0.0579499
82 I 118 W 0 0.0837081
82 I 119 E 0 -0.00436545
82 I 120 W 0 -0.0822912
82 I 121 V 0 -0.0624457
82 I 122 K 0 0.017958
82 I 123 G 0 -0.0659776
82 I 124 H 0 -0.122086
82 I 125 A 0 -0.0354391
82 I 126 G 0 -0.129114
82 I 127 H 0 0.0112219
82 I 128 P 0 -0.0869751
82 I 129 E 0 -0.0168111
82 I 130 N 0 -0.0638687
82 I 131 E 0 -0.0198148
82 I 132 R 0 0.0146627
82 I 133 C 0 -0.0494209
82 I 134 D 0 -0.068879
82 I 135 E 0 -0.128801
82 I 136 L 0 -0.053519
82 I 137 A 0 -0.0670791
82 I 138 R 0 0.0659296
82 I 139 A 0 -0.0963568
82 I 140 A 0 -0.155665
82 I 141 A 0 -0.108631
82 I 142 M 0 -0.0105545
82 I 143 N 0 0.00938576
83 H 84 N 0 0.868739
83 H 99 K 0 0.0521404
83 H 100 N 0 -0.0125139
83 H 101 V 0 0.060596
83 H 102 D 0 0.00717479
83 H 103 L 0 -0.0241585
83 H 104 W 0 0.0351322
83 H 105 Q 0 0.0805578
83 H 106 R 0 -0.00996466
83 H 107 L 0 0.0188481
83 H 108 D 0 0.11908
83 H 109 A 0 0.0773808
83 H 110 A 0 0.0240551
83 H 111 L 0 0.020029
83 H 112 G 0 0.0710092
83 H 113 Q 0 -0.0829989
83 H 114 H 0 -0.0116089
83 H 115 Q 0 -0.00178266
83 H 116 I 0 -0.0257397
83 H 117 K 0 -0.0055522
83 H 118 W 0 0.00413764
83 H 119 E 0 -0.0263228
83 H 120 W 0 -0.0722823
83 H 121 V 0 -0.0314835
83 H 122 K 0 -0.0448024
83 H 123 G 0 -0.0973876
83 H 124 H 0 -0.0878433
83 H 125 A 0 -0.00763796
83 H 126 G 0 -0.0712853
83 H 127 H 0 0.0199546
83 H 128 P 0 -0.0163404
83 H 129 E 0 -0.0326382
83 H 130 N 0 -0.0791982
83 H 131 E 0 -0.0150238
83 H 132 R 0 -0.00354548
83 H 133 C 0 -0.101187
83 H 134 D 0 -0.112936
83 H 135 E 0 0.0217495
83 H 136 L 0 -0.00416433
83 H 137 A 0 -0.0792864
83 H 138 R 0 -0.00976822
83 H 139 A 0 0.0786302
83 H 140 A 0 -0.0378266
83 H 141 A 0 0.0269869
83 H 142 M 0 -0.0259414
83 H 143 N 0 -0.00820038
84 N 99 K 0 0.048781
84 N 100 N 0 0.0761445
84 N 101 V 0 0.10353
84 N 102 D 0 0.127195
84 N 103 L 0 -0.0011544
84 N 104 W 0 0.10776
84 N 105 Q 0 0.0755238
84 N 106 R 0 -0.0371769
84 N 107 L 0 -0.0151627
84 N 108 D 0 0.0463295
84 N 109 A 0 0.0962462
84 N 110 A 0 -0.0160769
84 N 111 L 0 0.0598128
84 N 112 G 0 0.0761321
84 N 113 Q 0 -0.00283307
84 N 114 H 0 -0.0413512
84 N 115 Q 0 -0.0436026
84 N 116 I 0 -0.0249708
84 N 117 K 0 -0.037237
84 N 118 W 0 -0.0657572
84 N 119 E 0 0.0202277
84 N 120 W 0 0.0259297
84 N 121 V 0 0.00915852
84 N 122 K 0 -0.0500046
84 N 123 G 0 -0.0424899
84 N 124 H 0 -0.0522585
84 N 125 A 0 -0.0154299
84 N 126 G 0 -0.0741384
84 N 127 H 0 -0.0606574
84 N 128 P 0 0.0773543
84 N 129 E 0 -0.0100015
84 N 130 N 0 -0.0516026
84 N 131 E 0 -0.0202515
84 N 132 R 0 0.0347519
84 N 133 C 0 -0.117359
84 N 134 D 0 -0.0567612
84 N 135 E 0 0.0684362
84 N 136 L 0 -0.0268124
84 N 137 A 0 -0.103497
84 N 138 R 0 -0.0355487
84 N 139 A 0 -0.0374134
84 N 140 A 0 -0.0571886
84 N 141 A 0 -0.0846647
84 N 142 M 0 -0.0346589
84 N 143 N 0 -0.0182456
99 K 100 N 0 0.8675
99 K 101 V 0 0.395191
99 K 102 D 0 0.250808
99 K 103 L 0 0.176608
99 K 104 W 0 0.123078
99 K 105 Q 0 0.126685
99 K 106 R 0 0.153203
99 K 107 L 0 0.12321
99 K 108 D 0 0.0934466
99 K 109 A 0 0.0755819
99 K 110 A 0 0.160163
99 K 111 L 0 0.0444515
99 K 112 G 0 0.113672
99 K 113 Q 0 0.0975558
99 K 114 H 0 0.10627
99 K 115 Q 0 0.0168023
99 K 116 I 0 -0.0054423
99 K 117 K 0 0.0209528
99 K 118 W 0 0.0239372
99 K 119 E 0 0.0809594
99 K 120 W 0 0.0245595
99 K 121 V 0 0.0264805
99 K 122 K 0 0.00272979
99 K 123 G 0 -0.0710227
99 K 124 H 0 -0.0571855
99 K 125 A 0 0.0138173
99 K 126 G 0 -0.0093887
99 K 127 H 0 -0.007597
99 K 128 P 0 -0.0695742
99 K 129 E 0 -0.00057882
99 K 130 N 0 -0.0733631
99 K 131 E 0 0.0299528
99 K 132 R 0 -0.0269136
99 K 133 C 0 -0.0556165
99 K 134 D 0 -0.0193871
99 K 135 E 0 0.00304534
99 K 136 L 0 -0.0301588
99 K 137 A 0 -0.0325252
99 K 138 R 0 0.0304613
99 K 139 A 0 0.0671734
99 K 140 A 0 -0.0721708
99 K 141 A 0 -0.0762768
99 K 142 M 0 0.0389904
99 K 143 N 0 -0.0302817
100 N 101 V 0 0.515783
100 N 102 D 0 0.382264
100 N 103 L 0 0.349155
100 N 104 W 0 0.327026
100 N 105 Q 0 0.181857
100 N 106 R 0 0.071117
100 N 107 L 0 0.206553
100 N 108 D 0 0.159835
100 N 109 A 0 0.00398717
100 N 110 A 0 0.0501923
100 N 111 L 0 0.038827
100 N 112 G 0 0.0238797
100 N 113 Q 0 0.128606
100 N 114 H 0 0.150281
100 N 115 Q 0 0.00400504
100 N 116 I 0 -0.0216412
100 N 117 K 0 0.0294393
100 N 118 W 0 -0.0274857
100 N 119 E 0 -0.0032202
100 N 120 W 0 -0.0141309
100 N 121 V 0 0.00769997
100 N 122 K 0 -0.0301743
100 N 123 G 0 0.0101288
100 N 124 H 0 -0.00340227
100 N 125 A 0 0.0204494
100 N 126 G 0 -0.020909
100 N 127 H 0 -0.0203655
100 N 128 P 0 -0.0194339
100 N 129 E 0 -0.0623164
100 N 130 N 0 -0.0570988
100 N 131 E 0 -0.0480012
100 N 132 R 0 -0.0567111
100 N 133 C 0 -0.0536131
100 N 134 D 0 -0.0755655
100 N 135 E 0 -0.0446009
100 N 136 L 0 0.00413945
100 N 137 A 0 -0.0406795
100 N 138 R 0 -0.0685583
100 N 139 A 0 -0.00972465
100 N 140 A 0 -0.0563901
100 N 141 A 0 -0.00611276
100 N 142 M 0 -0.0816516
100 N 143 N 0 -0.0791969
101 V 102 D 0 0.291114
101 V 103 L 0 0.276657
101 V 104 W 0 0.252603
101 V 105 Q 0 0.98594
101 V 106 R 0 0.135268
101 V 107 L 0 0.0240922
101 V 108 D 0 0.166698
101 V 109 A 0 0.132287
101 V 110 A 0 0.145361
101 V 111 L 0 0.153642
101 V 112 G 0 0.0516105
101 V 113 Q 0 0.0853497
101 V 114 H 0 -0.0105817
101 V 115 Q 0 0.0922817
101 V 116 I 0 0.0288225
101 V 117 K 0 0.00326208
101 V 118 W 0 0.00819409
101 V 119 E 0 0.0626241
101 V 120 W 0 -0.0822006
101 V 121 V 0 -0.0310623
101 V 122 K 0 -0.00508296
101 V 123 G 0 -0.0757534
101 V 124 H 0 -0.0632424
101 V 125 A 0 -0.0182074
101 V 126 G 0 -0.0347999
101 V 127 H 0 0.00291045
101 V 128 P 0 0.0372053
101 V 129 E 0 -0.0209206
101 V 130 N 0 -0.0729506
101 V 131 E 0 -0.0609865
101 V 132 R 0 0.0412439
101 V 133 C 0 0.0182135
101 V 134 D 0 -0.054175
101 V 135 E 0 0.0199159
101 V 136 L 0 -0.0667074
101 V 137 A 0 -0.154697
101 V 138 R 0 0.00119775
101 V 139 A 0 0.0224867
101 V 140 A 0 -0.0847461
101 V 141 A 0 -0.0327444
101 V 142 M 0 0.0949876
101 V 143 N 0 0.0290692
102 D 103 L 0 0.455275
102 D 104 W 0 0.324994
102 D 105 Q 0 0.177409
102 D 106 R 0 0.205339
102 D 107 L 0 0.182276
102 D 108 D 0 0.12861
102 D 109 A 0 0.11639
102 D 110 A 0 0.0896433
102 D 111 L 0 0.0723745
102 D 112 G 0 0.135588
102 D 113 Q 0 0.00275271
102 D 114 H 0 0.0752152
102 D 115 Q 0 0.0263302
102 D 116 I 0 -0.0171165
102 D 117 K 0 0.0256288
102 D 118 W 0 -0.0706183
102 D 119 E 0 0.050417
102 D 120 W 0 0.0108392
102 D 121 V 0 -0.00448978
102 D 122 K 0 0.0194912
102 D 123 G 0 -0.042842
102 D 124 H 0 -0.05572
102 D 125 A 0 0.019158
102 D 126 G 0 -0.0574255
102 D 127 H 0 -0.06187
102 D 128 P 0 -0.000670019
102 D 129 E 0 -0.0368064
102 D 130 N 0 -0.0504306
102 D 131 E 0 0.0659287
102 D 132 R 0 0.016173
102 D 133 C 0 -0.0329124
102 D 134 D 0 -0.0299807
102 D 135 E 0 0.0274482
102 D 136 L 0 -0.0738602
102 D 137 A 0 -0.0849502
102 D 138 R 0 -0.0434608
102 D 139 A 0 -0.0434193
102 D 140 A 0 -0.0924561
102 D 141 A 0 0.00880587
102 D 142 M 0 -0.0453069
102 D 143 N 0 -0.0115042
103 L 104 W 0 0.341094
103 L 105 Q 0 0.220779
103 L 106 R 0 0.155067
103 L 107 L 0 0.24875
103 L 108 D 0 0.129038
103 L 109 A 0 0.0628661
103 L 110 A 0 0.137376
103 L 111 L 0 0.0558647
103 L 112 G 0 0.0823515
103 L 113 Q 0 0.0448862
103 L 114 H 0 0.129148
103 L 115 Q 0 0.0683177
103 L 116 I 0 0.0465664
103 L 117 K 0 0.0892727
103 L 118 W 0 0.0158721
103 L 119 E 0 -0.0771599
103 L 120 W 0 0.033014
103 L 121 V 0 0.0229784
103 L 122 K 0 0.00978808
103 L 123 G 0 0.00137146
103 L 124 H 0 -0.0353169
103 L 125 A 0 -0.0229899
103 L 126 G 0 -0.019715
103 L 127 H 0 -0.0168755
103 L 128 P 0 -0.00457121
103 L 129 E 0 -0.00646517
103 L 130 N 0 -0.0764953
103 L 131 E 0 -0.0695568
103 L 132 R 0 -0.026158
103 L 133 C 0 -0.0879696
103 L 134 D 0 -0.0578197
103 L 135 E 0 0.020992
103 L 136 L 0 -0.0842887
103 L 137 A 0 -0.0393102
103 L 138 R 0 -0.0283991
103 L 139 A 0 -0.00463654
103 L 140 A 0 -0.00933154
103 L 141 A 0 -0.0656722
103 L 142 M 0 -0.0745896
103 L 143 N 0 -0.0874449
104 W 105 Q 0 0.415705
104 W 106 R 0 0.219428
104 W 107 L 0 0.184721
104 W 108 D 0 0.256949
104 W 109 A 0 0.0747766
104 W 110 A 0 0.0965583
104 W 111 L 0 -0.0225066
104 W 112 G 0 0.0578811
104 W 113 Q 0 0.0743997
104 W 114 H 0 0.0928983
104 W 115 Q 0 0.000368054
104 W 116 I 0 0.125065
104 W 117 K 0 0.0176434
104 W 118 W 0 0.0246686
104 W 119 E 0 0.0306088
104 W 120 W 0 0.0142642
104 W 121 V 0 0.00826251
104 W 122 K 0 0.0202026
104 W 123 G 0 0.0119947
104 W 124 H 0 -0.0643901
104 W 125 A 0 -0.100411
104 W 126 G 0 -0.0870255
104 W 127 H 0 -0.0674385
104 W 128 P 0 -0.0391549
104 W 129 E 0 -0.0499812
104 W 130 N 0 -0.0189663
104 W 131 E 0 -0.030306
104 W 132 R 0 0.0376177
104 W 133 C 0 0.0289247
104 W 134 D 0 -0.036417
104 W 135 E 0 -0.00934251
104 W 136 L 0 0.00188686
104 W 137 A 0 -0.0498633
104 W 138 R 0 0.0620781
104 W 139 A 0 -0.0499868
104 W 140 A 0 -0.0440721
104 W 141 A 0 -0.0475428
104 W 142 M 0 -0.0198028
104 W 143 N 0 -0.0560907
105 Q 106 R 0 0.265159
105 Q 107 L 0 0.174715
105 Q 108 D 0 0.170588
105 Q 109 A 0 0.240683
105 Q 110 A 0 0.141768
105 Q 111 L 0 0.0329534
105 Q 112 G 0 0.137826
105 Q 113 Q 0 0.157081
105 Q 114 H 0 0.0470486
105 Q 115 Q 0 0.0475616
105 Q 116 I 0 -0.00490167
105 Q 117 K 0 0.0514103
105 Q 118 W 0 -0.0748112
105 Q 119 E 0 0.0315044
105 Q 120 W 0 -0.113824
105 Q 121 V 0 0.00462032
105 Q 122 K 0 0.0131543
105 Q 123 G 0 -0.0696889
105 Q 124 H 0 -0.0486065
105 Q 125 A 0 -0.0535878
105 Q 126 G 0 -0.0524701
105 Q 127 H 0 -0.105307
105 Q 128 P 0 0.042156
105 Q 129 E 0 0.0407065
105 Q 130 N 0 -0.0536266
105 Q 131 E 0 0.0166125
105 Q 132 R 0 0.0200991
105 Q 133 C 0 -0.0567036
105 Q 134 D 0 -0.00274891
105 Q 135 E 0 -0.0593696
105 Q 136 L 0 -0.0361025
105 Q 137 A 0 -0.101129
105 Q 138 R 0 -0.0732152
105 Q 139 A 0 0.00699206
105 Q 140 A 0 0.0203097
105 Q 141 A 0 0.00396859
105 Q 142 M 0 -0.0174313
105 Q 143 N 0 0.0403218
106 R 107 L 0 0.227866
106 R 108 D 0 0.158816
106 R 109 A 0 0.271626
106 R 110 A 0 0.345892
106 R 111 L 0 0.100387
106 R 112 G 0 0.0958299
106 R 113 Q 0 0.102108
106 R 114 H 0 0.0964913
106 R 115 Q 0 0.0634421
106 R 116 I 0 -0.0367986
106 R 117 K 0 0.0243646
106 R 118 W 0 0.0173942
106 R 119 E 0 0.035852
106 R 120 W 0 0.07357
106 R 121 V 0 -0.0193715
106 R 122 K 0 -0.00644719
106 R 123 G 0 0.0447918
106 R 124 H 0 -0.0464847
106 R 125 A 0 -0.0138535
106 R 126 G 0 -0.0759185
106 R 127 H 0 -0.0835274
106 R 128 P 0 0.026703
106 R 129 E 0 -0.0129707
106 R 130 N 0 -0.0499705
106 R 131 E 0 0.0391211
106 R 132 R 0 -0.0230254
106 R 133 C 0 -0.0538785
106 R 134 D 0 0.0041772
106 R 135 E 0 0.0451987
106 R 136 L 0 -0.035069
106 R 137 A 0 -0.0687448
106 R 138 R 0 0.00648674
106 R 139 A 0 0.0184862
106 R 140 A 0 -0.0897568
106 R 141 A 0 -0.0639686
106 R 142 M 0 -0.0412042
106 R 143 N 0 0.0313634
107 L 108 D 0 0.404821
107 L 109 A 0 0.155094
107 L 110 A 0 0.233273
107 L 111 L 0 0.347971
107 L 112 G 0 0.0388513
107 L 113 Q 0 0.0480956
107 L 114 H 0 0.0772219
107 L 115 Q 0 0.0268179
107 L 116 I 0 0.0218842
107 L 117 K 0 -0.00845724
107 L 118 W 0 0.215908
107 L 119 E 0 0.0266762
107 L 120 W 0 -0.00543765
107 L 121 V 0 -0.0179126
107 L 122 K 0 -0.010438
107 L 123 G 0 -0.0195768
107 L 124 H 0 0.00456072
107 L 125 A 0 -0.0295295
107 L 126 G 0 -0.00455018
107 L 127 H 0 -0.0550002
107 L 128 P 0 0.0241127
107 L 129 E 0 -0.0107835
107 L 130 N 0 0.0510104
107 L 131 E 0 -0.0683673
107 L 132 R 0 -0.0583429
107 L 133 C 0 0.0124583
107 L 134 D 0 -0.0533739
107 L 135 E 0 -0.0222151
107 L 136 L 0 0.0389351
107 L 137 A 0 -0.0352459
107 L 138 R 0 -0.0849755
107 L 139 A 0 -0.014096
107 L 140 A 0 -0.0469989
107 L 141 A 0 -0.100752
107 L 142 M 0 -0.0236691
107 L 143 N 0 -0.0121366
108 D 109 A 0 0.298714
108 D 110 A 0 0.153031
108 D 111 L 0 0.249779
108 D 112 G 0 0.40468
108 D 113 Q 0 0.126098
108 D 114 H 0 0.147687
108 D 115 Q 0 0.0359861
108 D 116 I 0 0.0639522
108 D 117 K 0 0.105241
108 D 118 W 0 0.123553
108 D 119 E 0 -0.000660018
108 D 120 W 0 0.0236695
108 D 121 V 0 -0.0290576
108 D 122 K 0 -0.0670595
108 D 123 G 0 -0.0337709
108 D 124 H 0 -0.044826
108 D 125 A 0 -0.0188721
108 D 126 G 0 0.00463678
108 D 127 H 0 -0.0364756
108 D 128 P 0 -0.00107695
108 D 129 E 0 -0.028522
108 D 130 N 0 -0.0658771
108 D 131 E 0 -0.0101004
108 D 132 R 0 0.0574164
108 D 133 C 0 0.0368187
108 D 134 D 0 -0.0828379
108 D 135 E 0 -0.0495215
108 D 136 L 0 -0.0587737
108 D 137 A 0 -0.0279254
108 D 138 R 0 -0.00372307
108 D 139 A 0 -0.000855918
108 D 140 A 0 -0.0128624
108 D 141 A 0 -0.054056
108 D 142 M 0 -0.0269115
108 D 143 N 0 0.0171126
109 A 110 A 0 0.310414
109 A 111 L 0 0.213375
109 A 112 G 0 0.361532
109 A 113 Q 0 0.223189
109 A 114 H 0 0.0506868
109 A 115 Q 0 0.115878
109 A 116 I 0 0.0954725
109 A 117 K 0 0.0590262
109 A 118 W 0 0.0411695
109 A 119 E 0 0.0581093
109 A 120 W 0 -0.0140593
109 A 121 V 0 0.00278061
109 A 122 K 0 0.0714061
109 A 123 G 0 -0.0609069
109 A 124 H 0 -0.00428171
109 A 125 A 0 -0.0404556
109 A 126 G 0 -0.0156271
109 A 127 H 0 -0.0316862
109 A 128 P 0 0.0472919
109 A 129 E 0 -0.0499776
109 A 130 N 0 -0.0157623
109 A 131 E 0 -0.0286633
109 A 132 R 0 0.0360744
109 A 133 C 0 -0.0405108
109 A 134 D 0 -0.0406736
109 A 135 E 0 -0.0302161
109 A 136 L 0 0.00518314
109 A 137 A 0 -0.0568698
109 A 138 R 0 -0.0427808
109 A 139 A 0 0.090897
109 A 140 A 0 -0.0495674
109 A 141 A 0 -0.026794
109 A 142 M 0 -0.00862396
109 A 143 N 0 0.121403
110 A 111 L 0 0.490943
110 A 112 G 0 0.318172
110 A 113 Q 0 0.481336
110 A 114 H 0 0.373005
110 A 115 Q 0 0.0269461
110 A 116 I 0 0.120958
110 A 117 K 0 0.0362464
110 A 118 W 0 0.0256119
110 A 119 E 0 0.00969379
110 A 120 W 0 -0.0355294
110 A 121 V 0 0.0428187
110 A 122 K 0 -0.00178686
110 A 123 G 0 -0.0415723
110 A 124 H 0 -0.0772991
110 A 125 A 0 0.00156258
110 A 126 G 0 0.0127059
110 A 127 H 0 -0.08314
110 A 128 P 0 0.0219824
110 A 129 E 0 -0.0713994
110 A 130 N 0 -0.0132982
110 A 131 E 0 -0.0167209
110 A 132 R 0 0.0998859
110 A 133 C 0 0.0193269
110 A 134 D 0 -0.0757811
110 A 135 E 0 -0.00905692
110 A 136 L 0 -0.0472427
110 A 137 A 0 -0.111223
110 A 138 R 0 -0.0514663
110 A 139 A 0 -0.0341546
110 A 140 A 0 -0.0709779
110 A 141 A 0 -0.011081
110 A 142 M 0 -0.0387814
110 A 143 N 0 0.0125147
111 L 112 G 0 0.392098
111 L 113 Q 0 0.18722
111 L 114 H 0 0.30617
111 L 115 Q 0 0.161278
111 L 116 I 0 0.306654
111 L 117 K 0 0.00230959
111 L 118 W 0 0.338985
111 L 119 E 0 0.0673469
111 L 120 W 0 -0.0254814
111 L 121 V 0 -0.0409706
111 L 122 K 0 0.00739916
111 L 123 G 0 -0.0743354
111 L 124 H 0 -0.0618774
111 L 125 A 0 -0.00890234
111 L 126 G 0 -0.0196819
111 L 127 H 0 -0.102328
111 L 128 P 0 0.0160649
111 L 129 E 0 0.00630732
111 L 130 N 0 -0.0692056
111 L 131 E 0 -0.081408
111 L 132 R 0 -0.024387
111 L 133 C 0 -0.00365477
111 L 134 D 0 -0.0830051
111 L 135 E 0 -0.0437909
111 L 136 L 0 0.00627727
111 L 137 A 0 -0.0455299
111 L 138 R 0 0.0358045
111 L 139 A 0 0.0159412
111 L 140 A 0 -0.0158389
111 L 141 A 0 -0.00190265
111 L 142 M 0 0.0368395
111 L 143 N 0 0.0421325
112 G 113 Q 0 0.45299
112 G 114 H 0 0.297315
112 G 115 Q 0 0.0814585
112 G 116 I 0 0.0798087
112 G 117 K 0 0.0933488
112 G 118 W 0 0.103812
112 G 119 E 0 0.0633039
112 G 120 W 0 -0.0252697
112 G 121 V 0 0.0651091
112 G 122 K 0 -0.00703163
112 G 123 G 0 0.0108292
112 G 124 H 0 -0.0977786
112 G 125 A 0 -0.0136681
112 G 126 G 0 -0.0289238
112 G 127 H 0 0.0173612
112 G 128 P 0 0.14685
112 G 129 E 0 0.0168325
112 G 130 N 0 -0.0688569
112 G 131 E 0 0.0138826
112 G 132 R 0 0.0409423
112 G 133 C 0 -0.0990293
112 G 134 D 0 -0.0666112
112 G 135 E 0 0.0327093
112 G 136 L 0 0.0364794
112 G 137 A 0 -0.0732431
112 G 138 R 0 -0.0153211
112 G 139 A 0 0.00954098
112 G 140 A 0 0.00742597
112 G 141 A 0 -0.128469
112 G 142 M 0 0.0177523
112 G 143 N 0 0.0671748
113 Q 114 H 0 0.864116
113 Q 115 Q 0 0.256116
113 Q 116 I 0 0.0320817
113 Q 117 K 0 0.0527803
113 Q 118 W 0 0.00738664
113 Q 119 E 0 0.0704985
113 Q 120 W 0 0.00385647
113 Q 121 V 0 0.00147091
113 Q 122 K 0 0.0284279
113 Q 123 G 0 -0.0933615
113 Q 124 H 0 -0.0403955
113 Q 125 A 0 -0.0194274
113 Q 126 G 0 -0.00171408
113 Q 127 H 0 0.000299963
113 Q 128 P 0 0.0609831
113 Q 129 E 0 0.00404163
113 Q 130 N 0 -0.0345171
113 Q 131 E 0 0.0192475
113 Q 132 R 0 -0.0150861
113 Q 133 C 0 -0.0515338
113 Q 134 D 0 -0.010665
113 Q 135 E 0 0.0156836
113 Q 136 L 0 -0.0214397
113 Q 137 A 0 -0.0676179
113 Q 138 R 0 -0.0658022
113 Q 139 A 0 0.0524772
113 Q 140 A 0 -0.0541302
113 Q 141 A 0 0.01295
113 Q 142 M 0 0.0667632
113 Q 143 N 0 0.0397566
114 H 115 Q 0 0.296521
114 H 116 I 0 0.277396
114 H 117 K 0 0.0263718
114 H 118 W 0 -0.0236602
114 H 119 E 0 0.0527551
114 H 120 W 0 0.0922122
114 H 121 V 0 -0.0126316
114 H 122 K 0 -0.00847078
114 H 123 G 0 0.0405717
114 H 124 H 0 -0.00527776
114 H 125 A 0 0.0345128
114 H 126 G 0 -0.00907931
114 H 127 H 0 0.0756051
114 H 128 P 0 -0.0716967
114 H 129 E 0 0.0360587
114 H 130 N 0 -0.109589
114 H 131 E 0 -0.0719268
114 H 132 R 0 0.0319614
114 H 133 C 0 -0.0352882
114 H 134 D 0 -0.0467685
114 H 135 E 0 0.000438687
114 H 136 L 0 -0.0307216
114 H 137 A 0 0.0282752
114 H 138 R 0 -0.0365431
114 H 139 A 0 0.00483703
114 H 140 A 0 -0.0324833
114 H 141 A 0 -0.0740987
114 H 142 M 0 -0.0529505
114 H 143 N 0 -0.0416291
115 Q 116 I 0 0.271196
115 Q 117 K 0 0.266281
115 Q 118 W 0 0.0927039
115 Q 119 E 0 0.0858962
115 Q 120 W 0 0.0898491
115 Q 121 V 0 0.0719208
115 Q 122 K 0 0.0334706
115 Q 123 G 0 0.0589563
115 Q 124 H 0 -0.0804471
115 Q 125 A 0 -0.0132783
115 Q 126 G 0 0.00773097
115 Q 127 H 0 -0.0322519
115 Q 128 P 0 0.0974874
115 Q 129 E 0 0.00559555
115 Q 130 N 0 -0.038635
115 Q 131 E 0 0.0183816
115 Q 132 R 0 0.0251335
115 Q 133 C 0 -0.0581559
115 Q 134 D 0 -0.0244501
115 Q 135 E 0 0.0277775
115 Q 136 L 0 -0.0205799
115 Q 137 A 0 -0.0464011
115 Q 138 R 0 -0.0730173
115 Q 139 A 0 0.0836908
115 Q 140 A 0 -0.00459189
115 Q 141 A 0 -0.0469158
115 Q 142 M 0 0.113138
115 Q 143 N 0 0.0732846
116 I 117 K 0 0.267281
116 I 118 W 0 0.401608
116 I 119 E 0 0.13395
116 I 120 W 0 0.159857
116 I 121 V 0 0.113304
116 I 122 K 0 0.165165
116 I 123 G 0 0.138511
116 I 124 H 0 0.0572827
116 I 125 A 0 0.0376839
116 I 126 G 0 0.124545
116 I 127 H 0 0.0558441
116 I 128 P 0 -0.0399384
116 I 129 E 0 0.0136819
116 I 130 N 0 0.0245969
116 I 131 E 0 0.00891847
116 I 132 R 0 0.0778392
116 I 133 C 0 0.0176954
116 I 134 D 0 0.0283355
116 I 135 E 0 -0.0286344
116 I 136 L 0 -0.0275958
116 I 137 A 0 -0.0599277
116 I 138 R 0 0.0126081
116 I 139 A 0 0.0271588
116 I 140 A 0 -0.0598753
116 I 141 A 0 -0.0314018
116 I 142 M 0 -0.0318116
116 I 143 N 0 0.00319247
117 K 118 W 0 0.218349
117 K 119 E 0 0.655328
117 K 120 W 0 0.132572
117 K 121 V 0 0.0973859
117 K 122 K 0 0.0723723
117 K 123 G 0 0.0595122
117 K 124 H 0 0.0359729
117 K 125 A 0 0.0611557
117 K 126 G 0 -0.0241951
117 K 127 H 0 0.0519086
117 K 128 P 0 0.0523975
117 K 129 E 0 -0.0278055
117 K 130 N 0 -0.0256831
117 K 131 E 0 0.0376104
117 K 132 R 0 0.0412822
117 K 133 C 0 -0.035908
117 K 134 D 0 -0.0169523
117 K 135 E 0 0.0686834
117 K 136 L 0 0.00272562
117 K 137 A 0 -0.0111905
117 K 138 R 0 -0.0521171
117 K 139 A 0 -0.0399351
117 K 140 A 0 0.0118569
117 K 141 A 0 0.000854341
117 K 142 M 0 0.11263
117 K 143 N 0 -0.0356856
118 W 119 E 0 0.268031
118 W 120 W 0 0.188032
118 W 121 V 0 0.198699
118 W 122 K 0 0.105207
118 W 123 G 0 0.0701451
118 W 124 H 0 0.068813
118 W 125 A 0 0.0151015
118 W 126 G 0 0.0150476
118 W 127 H 0 0.0233168
118 W 128 P 0 -0.0049635
118 W 129 E 0 0.0445245
118 W 130 N 0 0.0794719
118 W 131 E 0 -0.00860955
118 W 132 R 0 -0.0292236
118 W 133 C 0 -0.0222945
118 W 134 D 0 0.0358909
118 W 135 E 0 -0.0614051
118 W 136 L 0 0.00878294
118 W 137 A 0 0.0496943
118 W 138 R 0 0.0101824
118 W 139 A 0 -0.0450313
118 W 140 A 0 -0.00727408
118 W 141 A 0 -0.0128065
118 W 142 M 0 -0.0201026
118 W 143 N 0 -0.0429545
119 E 120 W 0 0.194629
119 E 121 V 0 0.120921
119 E 122 K 0 0.113537
119 E 123 G 0 0.0311905
119 E 124 H 0 0.014053
119 E 125 A 0 0.0614602
119 E 126 G 0 -0.0107101
119 E 127 H 0 0.0642603
119 E 128 P 0 0.105477
119 E 129 E 0 0.0061278
119 E 130 N 0 -0.0196863
119 E 131 E 0 0.012815
119 E 132 R 0 0.0337724
119 E 133 C 0 -0.0444137
119 E 134 D 0 -0.0479103
119 E 135 E 0 0.0550476
119 E 136 L 0 -0.0901353
119 E 137 A 0 -0.0104535
119 E 138 R 0 -0.0875052
119 E 139 A 0 0.0847868
119 E 140 A 0 -0.0966151
119 E 141 A 0 -0.0267036
119 E 142 M 0 -0.0309931
119 E 143 N 0 0.0220015
120 W 121 V 0 0.442656
120 W 122 K 0 0.755083
120 W 123 G 0 0.304761
120 W 124 H 0 0.142613
120 W 125 A 0 0.296996
120 W 126 G 0 0.139796
120 W 127 H 0 0.128846
120 W 128 P 0 0.0062398
120 W 129 E 0 0.110459
120 W 130 N 0 0.107855
120 W 131 E 0 0.130178
120 W 132 R 0 -0.0492685
120 W 133 C 0 0.00933879
120 W 134 D 0 0.0738733
120 W 135 E 0 -0.0357915
120 W 136 L 0 0.00368351
120 W 137 A 0 0.0114895
120 W 138 R 0 -0.0681202
120 W 139 A 0 0.0335478
120 W 140 A 0 -0.0742304
120 W 141 A 0 -0.0107381
120 W 142 M 0 -0.110894
120 W 143 N 0 -0.0782259
121 V 122 K 0 0.486162
121 V 123 G 0 0.263299
121 V 124 H 0 0.137553
121 V 125 A 0 0.226638
121 V 126 G 0 0.253597
121 V 127 H 0 0.226816
121 V 128 P 0 0.0576808
121 V 129 E 0 0.164332
121 V 130 N 0 0.160345
121 V 131 E 0 0.0893598
121 V 132 R 0 0.100677
121 V 133 C 0 0.0367178
121 V 134 D 0 0.0529655
121 V 135 E 0 -0.0102639
121 V 136 L 0 -0.0237834
121 V 137 A 0 -0.0113974
121 V 138 R 0 -0.0251656
121 V 139 A 0 -0.0575954
121 V 140 A 0 -0.0558108
121 V 141 A 0 -0.0349952
121 V 142 M 0 -0.0310058
121 V 143 N 0 -0.0833068
122 K 123 G 0 0.302438
122 K 124 H 0 0.189719
122 K 125 A 0 0.554361
122 K 126 G 0 0.151658
122 K 127 H 0 0.29894
122 K 128 P 0 0.249395
122 K 129 E 0 0.117023
122 K 130 N 0 0.122871
122 K 131 E 0 0.11911
122 K 132 R 0 0.0250313
122 K 133 C 0 -0.00353227
122 K 134 D 0 0.0699551
122 K 135 E 0 0.0340328
122 K 136 L 0 0.0443524
122 K 137 A 0 0.0208694
122 K 138 R 0 0.0368347
122 K 139 A 0 0.0493626
122 K 140 A 0 -0.00575319
122 K 141 A 0 0.0537406
122 K 142 M 0 -0.0443426
122 K 143 N 0 -0.108182
123 G 124 H 0 1.06272
123 G 125 A 0 0.74992
123 G 126 G 0 0.596229
123 G 127 H 0 0.267868
123 G 128 P 0 0.0826064
123 G 129 E 0 0.084203
123 G 130 N 0 0.123952
123 G 131 E 0 0.134838
123 G 132 R 0 -0.0550935
123 G 133 C 0 0.073349
123 G 134 D 0 0.122995
123 G 135 E 0 0.0535134
123 G 136 L 0 0.0518199
123 G 137 A 0 0.0722425
123 G 138 R 0 0.0719842
123 G 139 A 0 -0.0499661
123 G 140 A 0 -0.0404338
123 G 141 A 0 -0.0208222
123 G 142 M 0 -0.0710575
123 G 143 N 0 -0.0569425
124 H 125 A 0 0.886124
124 H 126 G 0 0.78428
124 H 127 H 0 0.260462
124 H 128 P 0 0.0454432
124 H 129 E 0 0.0795836
124 H 130 N 0 0.334665
124 H 131 E 0 0.116826
124 H 132 R 0 0.0364786
124 H 133 C 0 0.0342688
124 H 134 D 0 0.222097
124 H 135 E 0 -0.0305512
124 H 136 L 0 0.0550963
124 H 137 A 0 0.0165267
124 H 138 R 0 -0.00977632
124 H 139 A 0 -0.0911561
124 H 140 A 0 -0.0503869
124 H 141 A 0 -0.0461524
124 H 142 M 0 -0.0810039
124 H 143 N 0 -0.0781511
125 A 126 G 0 1.00105
125 A 127 H 0 0.376126
125 A 128 P 0 0.178135
125 A 129 E 0 0.0422868
125 A 130 N 0 0.0877838
125 A 131 E 0 0.292753
125 A 132 R 0 0.00557249
125 A 133 C 0 0.0237987
125 A 134 D 0 -0.0444052
125 A 135 E 0 0.0382354
125 A 136 L 0 -0.0100561
125 A 137 A 0 -0.0220613
125 A 138 R 0 0.0542116
125 A 139 A 0 -0.00502353
125 A 140 A 0 0.0474405
125 A 141 A 0 0.0318461
125 A 142 M 0 0.0446743
125 A 143 N 0 -0.0253778
126 G 127 H 0 0.52826
126 G 128 P 0 0.190716
126 G 129 E 0 0.120985
126 G 130 N 0 0.187132
126 G 131 E 0 0.837831
126 G 132 R 0 -0.00946207
126 G 133 C 0 0.0076798
126 G 134 D 0 0.0254089
126 G 135 E 0 0.0209559
126 G 136 L 0 -0.0232974
126 G 137 A 0 -0.00906116
126 G 138 R 0 -0.0159186
126 G 139 A 0 -0.0471599
126 G 140 A 0 -0.0302979
126 G 141 A 0 -0.0804781
126 G 142 M 0 0.0105872
126 G 143 N 0 -0.0700526
127 H 128 P 0 0.544459
127 H 129 E 0 0.655604
127 H 130 N 0 0.229335
127 H 131 E 0 0.494053
127 H 132 R 0 0.162284
127 H 133 C 0 0.128703
127 H 134 D 0 0.110236
127 H 135 E 0 0.0816933
127 H 136 L 0 -0.0133084
127 H 137 A 0 0.0833465
127 H 138 R 0 0.0277666
127 H 139 A 0 -0.102614
127 H 140 A 0 -0.0292566
127 H 141 A 0 -0.0663991
127 H 142 M 0 -0.0150406
127 H 143 N 0 -0.0316898
128 P 129 E 0 0.553843
128 P 130 N 0 0.309123
128 P 131 E 0 0.299629
128 P 132 R 0 0.424533
128 P 133 C 0 0.106427
128 P 134 D 0 0.137686
128 P 135 E 0 0.0793187
128 P 136 L 0 0.0180335
128 P 137 A 0 0.106808
128 P 138 R 0 0.024224
128 P 139 A 0 0.100802
128 P 140 A 0 -0.00920751
128 P 141 A 0 -0.0420974
128 P 142 M 0 0.0275934
128 P 143 N 0 -0.0220586
129 E 130 N 0 0.285178
129 E 131 E 0 0.272276
129 E 132 R 0 0.190635
129 E 133 C 0 0.297827
129 E 134 D 0 0.187395
129 E 135 E 0 0.0557086
129 E 136 L 0 0.0335182
129 E 137 A 0 0.054655
129 E 138 R 0 -0.0132606
129 E 139 A 0 0.0549645
129 E 140 A 0 0.168677
129 E 141 A 0 0.052925
129 E 142 M 0 0.014211
129 E 143 N 0 -0.0144512
130 N 131 E 0 0.333343
130 N 132 R 0 0.245149
130 N 133 C 0 0.340545
130 N 134 D 0 0.380249
130 N 135 E 0 0.113136
130 N 136 L 0 0.162889
130 N 137 A 0 0.216387
130 N 138 R 0 0.0735977
130 N 139 A 0 0.0456062
130 N 140 A 0 0.0560074
130 N 141 A 0 -0.000809078
130 N 142 M 0 -0.0348237
130 N 143 N 0 -0.0226205
131 E 132 R 0 0.265879
131 E 133 C 0 0.232934
131 E 134 D 0 0.248865
131 E 135 E 0 0.263817
131 E 136 L 0 0.110732
131 E 137 A 0 0.0593149
131 E 138 R 0 0.0239485
131 E 139 A 0 0.0543099
131 E 140 A 0 -0.010059
131 E 141 A 0 -0.0169019
131 E 142 M 0 0.000582813
131 E 143 N 0 -0.00789396
132 R 133 C 0 0.356232
132 R 134 D 0 0.260397
132 R 135 E 0 0.563715
132 R 136 L 0 0.242431
132 R 137 A 0 0.0961591
132 R 138 R 0 0.0757645
132 R 139 A 0 0.171552
132 R 140 A 0 0.142927
132 R 141 A 0 0.00794375
132 R 142 M 0 0.000907041
132 R 143 N 0 0.0908713
133 C 134 D 0 0.415691
133 C 135 E 0 0.267595
133 C 136 L 0 0.253733
133 C 137 A 0 0.379924
133 C 138 R 0 0.184085
133 C 139 A 0 0.0948133
133 C 140 A 0 0.365819
133 C 141 A 0 0.138927
133 C 142 M 0 0.0131106
133 C 143 N 0 0.11185
134 D 135 E 0 0.348592
134 D 136 L 0 0.260687
134 D 137 A 0 0.275229
134 D 138 R 0 0.356766
134 D 139 A 0 0.0398147
134 D 140 A 0 0.0256269
134 D 141 A 0 0.0162609
134 D 142 M 0 0.0674029
134 D 143 N 0 -0.0351989
135 E 136 L 0 0.339028
135 E 137 A 0 0.26783
135 E 138 R 0 0.393967
135 E 139 A 0 0.523914
135 E 140 A 0 0.134421
135 E 141 A 0 0.0561164
135 E 142 M 0 0.135704
135 E 143 N 0 0.0554085
136 L 137 A 0 0.50998
136 L 138 R 0 0.258543
136 L 139 A 0 0.301303
136 L 140 A 0 0.379504
136 L 141 A 0 0.0423444
136 L 142 M 0 0.0298823
136 L 143 N 0 0.0043728
137 A 138 R 0 0.524018
137 A 139 A 0 0.303427
137 A 140 A 0 0.380244
137 A 141 A 0 0.258412
137 A 142 M 0 0.154875
137 A 143 N 0 0.0361572
138 R 139 A 0 0.554211
138 R 140 A 0 0.314849
138 R 141 A 0 0.607976
138 R 142 M 0 0.472968
138 R 143 N 0 0.0968946
139 A 140 A 0 0.822844
139 A 141 A 0 0.44302
139 A 142 M 0 0.240718
139 A 143 N 0 0.393469
140 A 141 A 0 0.97071
140 A 142 M 0 0.390232
140 A 143 N 0 0.410674
141 A 142 M 0 1.07582
141 A 143 N 0 0.500521
142 M 143 N 0 1.74334
