# Supplementary material for: Combining Evolutionary Information and an Iterative Sampling Strategy for Accurate Protein Structure Prediction
Source: PLoS Comput Biol. 2015 Dec 29;11(12):e1004661. doi: 10.1371/journal.pcbi.1004661 (PMC4694711; doi:10.1371/journal.pcbi.1004661)
Supplement: S2 File — FASTA sequences and PLM contact predictions for all targets of the benchmark set. (ZIP) [file pcbi.1004661.s004.zip › data/evfold_benchmarkset/contactpredictions/1g2e_PLM.txt]

4 T 5 N 0 1.39286
4 T 6 L 0 0.402246
4 T 7 I 0 0.152938
4 T 8 V 0 0.0488724
4 T 9 N 0 -0.0561479
4 T 10 Y 0 -0.0618502
4 T 11 L 0 -0.0736086
4 T 12 P 0 -0.0714234
4 T 13 Q 0 -0.0621227
4 T 14 N 0 -0.0634758
4 T 15 M 0 -0.0773147
4 T 16 T 0 -0.084723
4 T 17 Q 0 -0.0246341
4 T 18 E 0 -0.0807229
4 T 19 E 0 -0.0721834
4 T 20 F 0 -0.0405466
4 T 21 R 0 -0.0767582
4 T 22 S 0 -0.0514671
4 T 23 L 0 -0.0954958
4 T 24 F 0 -0.0991962
4 T 25 G 0 -0.00457173
4 T 26 S 0 -0.112123
4 T 27 I 0 -0.0766492
4 T 28 G 0 -0.0231115
4 T 29 E 0 -0.0154584
4 T 30 I 0 -0.0307529
4 T 31 E 0 0.487023
4 T 32 S 0 -0.0464632
4 T 33 C 0 -0.0683814
4 T 34 K 0 -0.00802928
4 T 35 L 0 -0.109226
4 T 36 V 0 -0.00869263
4 T 37 R 0 -0.0799683
4 T 38 D 0 -0.0783364
4 T 39 K 0 -0.0124789
4 T 40 I 0 -0.063709
4 T 41 T 0 -0.1143
4 T 42 G 0 -0.133418
4 T 43 Q 0 -0.0615482
4 T 44 S 0 -0.0924256
4 T 45 L 0 -0.115023
4 T 46 G 0 -0.036632
4 T 47 Y 0 -0.0292113
4 T 48 G 0 -0.00105928
4 T 49 F 0 -0.0982135
4 T 50 V 0 -0.0483438
4 T 51 N 0 0.432828
4 T 52 Y 0 -0.0233961
4 T 53 I 0 0.0772191
4 T 54 D 0 0.00692962
4 T 55 P 0 0.455932
4 T 56 K 0 -0.0648915
4 T 57 D 0 -0.0214736
4 T 58 A 0 0.332176
4 T 59 E 0 0.0358318
4 T 60 K 0 -0.0385407
4 T 61 A 0 -0.024475
4 T 62 I 0 -0.0260822
4 T 63 N 0 -0.0477984
4 T 64 T 0 -0.0445034
4 T 65 L 0 -0.0411421
4 T 66 N 0 -0.00892738
4 T 67 G 0 -0.06805
4 T 68 L 0 -0.180187
4 T 69 R 0 -0.0411442
4 T 70 L 0 -0.134476
4 T 71 Q 0 -0.107322
4 T 72 T 0 -0.0362377
4 T 73 K 0 -0.0788325
4 T 74 T 0 -0.0717336
4 T 75 I 0 -0.0798795
4 T 76 K 0 -0.0961597
4 T 77 V 0 -0.0901851
4 T 78 S 0 -0.0430214
4 T 79 Y 0 0.130874
5 N 6 L 0 0.898483
5 N 7 I 0 0.433278
5 N 8 V 0 0.133599
5 N 9 N 0 0.311856
5 N 10 Y 0 0.0797358
5 N 11 L 0 -0.0364861
5 N 12 P 0 -0.0356252
5 N 13 Q 0 0.0231459
5 N 14 N 0 -0.043509
5 N 15 M 0 -0.00252384
5 N 16 T 0 -0.054788
5 N 17 Q 0 0.0334998
5 N 18 E 0 -0.0644825
5 N 19 E 0 -0.145427
5 N 20 F 0 -0.086122
5 N 21 R 0 -0.0127752
5 N 22 S 0 -0.0995582
5 N 23 L 0 -0.0770691
5 N 24 F 0 -0.136477
5 N 25 G 0 -0.103086
5 N 26 S 0 -0.109358
5 N 27 I 0 0.0397874
5 N 28 G 0 -0.0704591
5 N 29 E 0 -0.123299
5 N 30 I 0 -0.000107427
5 N 31 E 0 0.0653739
5 N 32 S 0 0.502035
5 N 33 C 0 0.00373046
5 N 34 K 0 0.429842
5 N 35 L 0 -0.0838613
5 N 36 V 0 0.0384378
5 N 37 R 0 0.0292465
5 N 38 D 0 -0.0321183
5 N 39 K 0 -0.0460593
5 N 40 I 0 -0.154508
5 N 41 T 0 -0.126373
5 N 42 G 0 -0.147416
5 N 43 Q 0 -0.051623
5 N 44 S 0 -0.0742157
5 N 45 L 0 -0.151671
5 N 46 G 0 -0.0133177
5 N 47 Y 0 -0.0153255
5 N 48 G 0 -0.0175287
5 N 49 F 0 0.0185752
5 N 50 V 0 -0.0268222
5 N 51 N 0 0.611671
5 N 52 Y 0 -0.0722354
5 N 53 I 0 -0.152902
5 N 54 D 0 -0.0975067
5 N 55 P 0 -0.0198792
5 N 56 K 0 -0.172482
5 N 57 D 0 -0.147145
5 N 58 A 0 0.0693943
5 N 59 E 0 -0.127204
5 N 60 K 0 -0.117094
5 N 61 A 0 -0.140391
5 N 62 I 0 -0.0295794
5 N 63 N 0 -0.126118
5 N 64 T 0 -0.0709942
5 N 65 L 0 -0.162105
5 N 66 N 0 -0.0110073
5 N 67 G 0 -0.0337512
5 N 68 L 0 -0.176187
5 N 69 R 0 -0.115358
5 N 70 L 0 -0.19488
5 N 71 Q 0 -0.0984351
5 N 72 T 0 -0.147398
5 N 73 K 0 -0.142223
5 N 74 T 0 -0.143449
5 N 75 I 0 -0.220638
5 N 76 K 0 0.0569974
5 N 77 V 0 -0.114888
5 N 78 S 0 0.00587897
5 N 79 Y 0 -0.0373126
6 L 7 I 0 0.752084
6 L 8 V 0 0.499327
6 L 9 N 0 0.115398
6 L 10 Y 0 0.135729
6 L 11 L 0 0.140825
6 L 12 P 0 0.0362727
6 L 13 Q 0 -0.0241861
6 L 14 N 0 -0.0414246
6 L 15 M 0 -0.0449635
6 L 16 T 0 0.0225546
6 L 17 Q 0 -0.0827155
6 L 18 E 0 -0.046621
6 L 19 E 0 -0.10197
6 L 20 F 0 0.0513772
6 L 21 R 0 -0.108867
6 L 22 S 0 -0.10758
6 L 23 L 0 -0.0682429
6 L 24 F 0 0.0984651
6 L 25 G 0 -0.0864902
6 L 26 S 0 -0.0788437
6 L 27 I 0 0.0917303
6 L 28 G 0 0.0664447
6 L 29 E 0 -0.08219
6 L 30 I 0 0.028615
6 L 31 E 0 -0.0899439
6 L 32 S 0 -0.158658
6 L 33 C 0 -0.0833436
6 L 34 K 0 -0.17274
6 L 35 L 0 -0.0838504
6 L 36 V 0 -0.224076
6 L 37 R 0 -0.198207
6 L 38 D 0 -0.19741
6 L 39 K 0 -0.186169
6 L 40 I 0 -0.0677103
6 L 41 T 0 -0.13109
6 L 42 G 0 -0.0774958
6 L 43 Q 0 -0.207568
6 L 44 S 0 -0.207585
6 L 45 L 0 -0.0801225
6 L 46 G 0 -0.0936982
6 L 47 Y 0 -0.12644
6 L 48 G 0 -0.0119206
6 L 49 F 0 -0.00368143
6 L 50 V 0 0.103583
6 L 51 N 0 -0.186466
6 L 52 Y 0 0.229124
6 L 53 I 0 -0.129559
6 L 54 D 0 -0.0685152
6 L 55 P 0 -0.0532504
6 L 56 K 0 -0.0342928
6 L 57 D 0 -0.0627623
6 L 58 A 0 0.374838
6 L 59 E 0 -0.0794636
6 L 60 K 0 -0.0654414
6 L 61 A 0 0.188782
6 L 62 I 0 0.787968
6 L 63 N 0 -0.173562
6 L 64 T 0 -0.0919806
6 L 65 L 0 -0.0892504
6 L 66 N 0 -0.0857874
6 L 67 G 0 -0.0977118
6 L 68 L 0 -0.182951
6 L 69 R 0 -0.185105
6 L 70 L 0 -0.0434741
6 L 71 Q 0 -0.0930927
6 L 72 T 0 -0.0700958
6 L 73 K 0 -0.120308
6 L 74 T 0 -0.194766
6 L 75 I 0 -0.0770107
6 L 76 K 0 -0.118392
6 L 77 V 0 0.151944
6 L 78 S 0 -0.0466917
6 L 79 Y 0 0.366654
7 I 8 V 0 0.531321
7 I 9 N 0 1.24378
7 I 10 Y 0 0.156082
7 I 11 L 0 0.0668388
7 I 12 P 0 0.0703436
7 I 13 Q 0 0.0435985
7 I 14 N 0 0.0721749
7 I 15 M 0 -0.0528549
7 I 16 T 0 -0.0530937
7 I 17 Q 0 -0.0891175
7 I 18 E 0 -0.0882649
7 I 19 E 0 0.00823682
7 I 20 F 0 -0.0745833
7 I 21 R 0 -0.117719
7 I 22 S 0 -0.130856
7 I 23 L 0 -0.0987676
7 I 24 F 0 0.0632697
7 I 25 G 0 -0.0571191
7 I 26 S 0 -0.0407886
7 I 27 I 0 -0.116748
7 I 28 G 0 -0.0133571
7 I 29 E 0 -0.160348
7 I 30 I 0 -0.0847555
7 I 31 E 0 -0.0773171
7 I 32 S 0 0.0114107
7 I 33 C 0 -0.0656979
7 I 34 K 0 -0.0850843
7 I 35 L 0 -0.0805315
7 I 36 V 0 -0.0404937
7 I 37 R 0 -0.0740147
7 I 38 D 0 -0.046072
7 I 39 K 0 -0.0509286
7 I 40 I 0 -0.142545
7 I 41 T 0 -0.103479
7 I 42 G 0 -0.0967596
7 I 43 Q 0 -0.0103253
7 I 44 S 0 -0.0841142
7 I 45 L 0 0.0721799
7 I 46 G 0 -0.0605506
7 I 47 Y 0 0.279321
7 I 48 G 0 -0.00726958
7 I 49 F 0 0.238069
7 I 50 V 0 -0.104866
7 I 51 N 0 0.0487287
7 I 52 Y 0 -0.072499
7 I 53 I 0 -0.084496
7 I 54 D 0 -0.144961
7 I 55 P 0 -0.0446743
7 I 56 K 0 -0.106273
7 I 57 D 0 -0.0418382
7 I 58 A 0 -0.0993107
7 I 59 E 0 -0.0748609
7 I 60 K 0 -0.11338
7 I 61 A 0 -0.0446113
7 I 62 I 0 -0.00110075
7 I 63 N 0 -0.0917373
7 I 64 T 0 -0.105177
7 I 65 L 0 -0.114438
7 I 66 N 0 -0.0363721
7 I 67 G 0 -0.113177
7 I 68 L 0 -0.119495
7 I 69 R 0 0.0172528
7 I 70 L 0 -0.091618
7 I 71 Q 0 -0.0937275
7 I 72 T 0 0.00489753
7 I 73 K 0 -0.0979155
7 I 74 T 0 -0.0474418
7 I 75 I 0 -0.0937707
7 I 76 K 0 0.03663
7 I 77 V 0 -0.115412
7 I 78 S 0 0.137612
7 I 79 Y 0 -0.12525
8 V 9 N 0 0.433724
8 V 10 Y 0 0.370313
8 V 11 L 0 0.346935
8 V 12 P 0 0.179157
8 V 13 Q 0 0.0815581
8 V 14 N 0 -0.00249437
8 V 15 M 0 0.0225591
8 V 16 T 0 0.0192087
8 V 17 Q 0 0.0109771
8 V 18 E 0 -0.00915741
8 V 19 E 0 -0.0118508
8 V 20 F 0 0.337343
8 V 21 R 0 -0.0750599
8 V 22 S 0 -0.0804513
8 V 23 L 0 -0.0231012
8 V 24 F 0 0.600287
8 V 25 G 0 -0.0556389
8 V 26 S 0 -0.0500024
8 V 27 I 0 0.0423308
8 V 28 G 0 0.063779
8 V 29 E 0 -0.128437
8 V 30 I 0 0.0866718
8 V 31 E 0 -0.0456137
8 V 32 S 0 -0.149374
8 V 33 C 0 -0.025325
8 V 34 K 0 -0.157271
8 V 35 L 0 -0.0774333
8 V 36 V 0 -0.173044
8 V 37 R 0 -0.147035
8 V 38 D 0 -0.0808289
8 V 39 K 0 -0.147982
8 V 40 I 0 -0.123603
8 V 41 T 0 -0.0419785
8 V 42 G 0 -0.0617224
8 V 43 Q 0 -0.144177
8 V 44 S 0 -0.143547
8 V 45 L 0 -0.0821802
8 V 46 G 0 -0.0289257
8 V 47 Y 0 -0.0303146
8 V 48 G 0 0.0711193
8 V 49 F 0 -0.0253283
8 V 50 V 0 0.315587
8 V 51 N 0 -0.150132
8 V 52 Y 0 0.0382366
8 V 53 I 0 -0.14236
8 V 54 D 0 -0.063848
8 V 55 P 0 -0.075844
8 V 56 K 0 -0.0742863
8 V 57 D 0 -0.113347
8 V 58 A 0 -0.0590842
8 V 59 E 0 -0.0438195
8 V 60 K 0 -0.127208
8 V 61 A 0 0.0719477
8 V 62 I 0 0.0128177
8 V 63 N 0 -0.0713264
8 V 64 T 0 -0.163494
8 V 65 L 0 -0.0534783
8 V 66 N 0 -0.0970876
8 V 67 G 0 -0.104481
8 V 68 L 0 -0.150958
8 V 69 R 0 -0.12918
8 V 70 L 0 -0.0393265
8 V 71 Q 0 -0.0353131
8 V 72 T 0 -0.0555424
8 V 73 K 0 -0.0867598
8 V 74 T 0 -0.103709
8 V 75 I 0 -0.0237054
8 V 76 K 0 -0.165824
8 V 77 V 0 0.0666328
8 V 78 S 0 -0.110771
8 V 79 Y 0 -0.119944
9 N 10 Y 0 0.459241
9 N 11 L 0 0.335651
9 N 12 P 0 0.0930436
9 N 13 Q 0 0.230451
9 N 14 N 0 0.0454814
9 N 15 M 0 0.0503848
9 N 16 T 0 -0.0245817
9 N 17 Q 0 0.0356507
9 N 18 E 0 -0.0441745
9 N 19 E 0 -0.05909
9 N 20 F 0 -0.0960116
9 N 21 R 0 -0.158781
9 N 22 S 0 -0.0159281
9 N 23 L 0 -0.134052
9 N 24 F 0 -0.113508
9 N 25 G 0 -0.0623548
9 N 26 S 0 -0.109112
9 N 27 I 0 -0.172675
9 N 28 G 0 -0.155254
9 N 29 E 0 -0.121223
9 N 30 I 0 -0.112483
9 N 31 E 0 -0.0610138
9 N 32 S 0 0.00921256
9 N 33 C 0 -0.103781
9 N 34 K 0 0.0402532
9 N 35 L 0 0.00903852
9 N 36 V 0 0.0128404
9 N 37 R 0 -0.0498108
9 N 38 D 0 -0.00160167
9 N 39 K 0 0.0560966
9 N 40 I 0 -0.0297921
9 N 41 T 0 -0.005018
9 N 42 G 0 -0.0956305
9 N 43 Q 0 -0.0609815
9 N 44 S 0 -0.0846989
9 N 45 L 0 -0.0494965
9 N 46 G 0 0.0388385
9 N 47 Y 0 0.559485
9 N 48 G 0 -0.0766892
9 N 49 F 0 0.212275
9 N 50 V 0 -0.110779
9 N 51 N 0 -0.0646519
9 N 52 Y 0 -0.105865
9 N 53 I 0 -0.128883
9 N 54 D 0 -0.0568221
9 N 55 P 0 -0.0638632
9 N 56 K 0 -0.155832
9 N 57 D 0 -0.190694
9 N 58 A 0 -0.107144
9 N 59 E 0 -0.0684355
9 N 60 K 0 -0.201731
9 N 61 A 0 -0.111903
9 N 62 I 0 -0.172015
9 N 63 N 0 -0.163792
9 N 64 T 0 -0.1812
9 N 65 L 0 -0.000237003
9 N 66 N 0 -0.0879436
9 N 67 G 0 -0.0365759
9 N 68 L 0 -0.173002
9 N 69 R 0 -0.161458
9 N 70 L 0 -0.225528
9 N 71 Q 0 -0.0902692
9 N 72 T 0 -0.0731891
9 N 73 K 0 0.0596644
9 N 74 T 0 -0.0299737
9 N 75 I 0 -0.154858
9 N 76 K 0 0.679702
9 N 77 V 0 -0.159023
9 N 78 S 0 0.208644
9 N 79 Y 0 -0.00964651
10 Y 11 L 0 0.478469
10 Y 12 P 0 0.297323
10 Y 13 Q 0 0.351959
10 Y 14 N 0 0.0986376
10 Y 15 M 0 0.149971
10 Y 16 T 0 0.110518
10 Y 17 Q 0 -0.017711
10 Y 18 E 0 0.0272694
10 Y 19 E 0 -0.0537335
10 Y 20 F 0 0.0959224
10 Y 21 R 0 -0.0816758
10 Y 22 S 0 0.0656858
10 Y 23 L 0 0.155794
10 Y 24 F 0 -0.0832514
10 Y 25 G 0 -0.10954
10 Y 26 S 0 -0.0547577
10 Y 27 I 0 -0.0688373
10 Y 28 G 0 -0.0185797
10 Y 29 E 0 -0.0362274
10 Y 30 I 0 -0.0979945
10 Y 31 E 0 -0.0440669
10 Y 32 S 0 0.0653159
10 Y 33 C 0 -0.0843247
10 Y 34 K 0 0.0481287
10 Y 35 L 0 -0.126334
10 Y 36 V 0 0.0289231
10 Y 37 R 0 -0.0535656
10 Y 38 D 0 -0.0748638
10 Y 39 K 0 -0.0522109
10 Y 40 I 0 -0.0126214
10 Y 41 T 0 -0.109098
10 Y 42 G 0 -0.104985
10 Y 43 Q 0 -0.133717
10 Y 44 S 0 -0.166813
10 Y 45 L 0 0.0027434
10 Y 46 G 0 -0.115775
10 Y 47 Y 0 0.0754375
10 Y 48 G 0 -0.0661135
10 Y 49 F 0 -0.133444
10 Y 50 V 0 -0.0694352
10 Y 51 N 0 -0.0346356
10 Y 52 Y 0 -0.0926565
10 Y 53 I 0 -0.106805
10 Y 54 D 0 -0.0862005
10 Y 55 P 0 -0.10938
10 Y 56 K 0 -0.0458954
10 Y 57 D 0 -0.104997
10 Y 58 A 0 -0.0992148
10 Y 59 E 0 -0.0599192
10 Y 60 K 0 -0.175579
10 Y 61 A 0 -0.095911
10 Y 62 I 0 0.0265706
10 Y 63 N 0 -0.115428
10 Y 64 T 0 -0.143167
10 Y 65 L 0 -0.0740531
10 Y 66 N 0 -0.118015
10 Y 67 G 0 -0.051314
10 Y 68 L 0 -0.128458
10 Y 69 R 0 -0.0722001
10 Y 70 L 0 0.0197796
10 Y 71 Q 0 -0.0301259
10 Y 72 T 0 -0.0251083
10 Y 73 K 0 0.237127
10 Y 74 T 0 0.183885
10 Y 75 I 0 0.0485915
10 Y 76 K 0 0.256516
10 Y 77 V 0 -0.110959
10 Y 78 S 0 0.0218299
10 Y 79 Y 0 -0.134189
11 L 12 P 0 0.526653
11 L 13 Q 0 0.191443
11 L 14 N 0 0.166908
11 L 15 M 0 0.377522
11 L 16 T 0 0.119548
11 L 17 Q 0 0.0149091
11 L 18 E 0 -0.00517955
11 L 19 E 0 -0.067903
11 L 20 F 0 0.177149
11 L 21 R 0 0.0231905
11 L 22 S 0 0.0114954
11 L 23 L 0 -0.0775084
11 L 24 F 0 0.0062974
11 L 25 G 0 -0.0566869
11 L 26 S 0 -0.0407405
11 L 27 I 0 -0.0916488
11 L 28 G 0 0.0014396
11 L 29 E 0 -0.146047
11 L 30 I 0 -0.0223721
11 L 31 E 0 -0.110208
11 L 32 S 0 -0.150184
11 L 33 C 0 0.0810459
11 L 34 K 0 -0.070131
11 L 35 L 0 0.127262
11 L 36 V 0 -0.0284279
11 L 37 R 0 -0.070737
11 L 38 D 0 -0.0150716
11 L 39 K 0 -0.115438
11 L 40 I 0 0.0108042
11 L 41 T 0 -0.0677081
11 L 42 G 0 -0.0514148
11 L 43 Q 0 -0.0498209
11 L 44 S 0 0.108952
11 L 45 L 0 -0.140915
11 L 46 G 0 0.0609585
11 L 47 Y 0 -0.0714061
11 L 48 G 0 0.348398
11 L 49 F 0 -0.00724427
11 L 50 V 0 0.0431023
11 L 51 N 0 -0.0816078
11 L 52 Y 0 0.0126372
11 L 53 I 0 -0.118661
11 L 54 D 0 -0.0812125
11 L 55 P 0 -0.108809
11 L 56 K 0 -0.0711669
11 L 57 D 0 -0.106435
11 L 58 A 0 -0.0468301
11 L 59 E 0 -0.0704476
11 L 60 K 0 -0.143269
11 L 61 A 0 0.0475275
11 L 62 I 0 -0.0319156
11 L 63 N 0 -0.083436
11 L 64 T 0 -0.207701
11 L 65 L 0 -0.0918773
11 L 66 N 0 -0.0962415
11 L 67 G 0 -0.0619423
11 L 68 L 0 -0.15001
11 L 69 R 0 -0.111886
11 L 70 L 0 -0.13054
11 L 71 Q 0 -0.0674476
11 L 72 T 0 -0.0248972
11 L 73 K 0 -0.0136456
11 L 74 T 0 -0.0829145
11 L 75 I 0 0.0635323
11 L 76 K 0 -0.165519
11 L 77 V 0 -0.0498278
11 L 78 S 0 -0.139797
11 L 79 Y 0 -0.0809462
12 P 13 Q 0 0.435807
12 P 14 N 0 0.680391
12 P 15 M 0 0.642065
12 P 16 T 0 0.0800008
12 P 17 Q 0 -0.0418562
12 P 18 E 0 -0.00575826
12 P 19 E 0 0.219197
12 P 20 F 0 0.00259004
12 P 21 R 0 0.0113992
12 P 22 S 0 -0.0198877
12 P 23 L 0 0.0901516
12 P 24 F 0 -0.0715319
12 P 25 G 0 -0.0902579
12 P 26 S 0 -0.0320015
12 P 27 I 0 -0.118893
12 P 28 G 0 -0.0894558
12 P 29 E 0 -0.111171
12 P 30 I 0 -0.0489295
12 P 31 E 0 -0.0904854
12 P 32 S 0 -0.0813055
12 P 33 C 0 -0.0358139
12 P 34 K 0 -0.0380132
12 P 35 L 0 0.0116096
12 P 36 V 0 -0.116267
12 P 37 R 0 -0.0118626
12 P 38 D 0 -0.0766674
12 P 39 K 0 -0.118183
12 P 40 I 0 -0.0295213
12 P 41 T 0 -0.111559
12 P 42 G 0 -0.104541
12 P 43 Q 0 0.02292
12 P 44 S 0 -0.0276491
12 P 45 L 0 0.0493891
12 P 46 G 0 -0.0707188
12 P 47 Y 0 -0.033173
12 P 48 G 0 -0.0604606
12 P 49 F 0 -0.139578
12 P 50 V 0 -0.0406972
12 P 51 N 0 -0.0908544
12 P 52 Y 0 -0.124874
12 P 53 I 0 -0.11813
12 P 54 D 0 -0.176332
12 P 55 P 0 -0.0863848
12 P 56 K 0 -0.0796477
12 P 57 D 0 -0.157606
12 P 58 A 0 -0.136057
12 P 59 E 0 -0.0992072
12 P 60 K 0 -0.103323
12 P 61 A 0 -0.126556
12 P 62 I 0 -0.130096
12 P 63 N 0 -0.0927674
12 P 64 T 0 -0.151125
12 P 65 L 0 -0.0143976
12 P 66 N 0 -0.0992018
12 P 67 G 0 -0.168501
12 P 68 L 0 0.0703728
12 P 69 R 0 -0.00617565
12 P 70 L 0 0.0787675
12 P 71 Q 0 0.316986
12 P 72 T 0 0.0655374
12 P 73 K 0 0.305256
12 P 74 T 0 -0.0288999
12 P 75 I 0 -0.0283239
12 P 76 K 0 -0.09735
12 P 77 V 0 -0.074871
12 P 78 S 0 -0.0439933
12 P 79 Y 0 -0.0954839
13 Q 14 N 0 0.407018
13 Q 15 M 0 0.345589
13 Q 16 T 0 0.162483
13 Q 17 Q 0 0.0313392
13 Q 18 E 0 -0.00789227
13 Q 19 E 0 0.0463383
13 Q 20 F 0 -0.0423489
13 Q 21 R 0 -0.0410383
13 Q 22 S 0 -0.0395735
13 Q 23 L 0 -0.0496141
13 Q 24 F 0 -0.137343
13 Q 25 G 0 -0.11937
13 Q 26 S 0 -0.0196964
13 Q 27 I 0 -0.0808886
13 Q 28 G 0 -0.13444
13 Q 29 E 0 -0.110286
13 Q 30 I 0 -0.0632628
13 Q 31 E 0 -0.122002
13 Q 32 S 0 -0.0509405
13 Q 33 C 0 -0.0666863
13 Q 34 K 0 -0.0546393
13 Q 35 L 0 -0.0252049
13 Q 36 V 0 -0.0456347
13 Q 37 R 0 0.080431
13 Q 38 D 0 -0.0469624
13 Q 39 K 0 0.0204998
13 Q 40 I 0 0.0296087
13 Q 41 T 0 -0.05339
13 Q 42 G 0 0.168881
13 Q 43 Q 0 0.372465
13 Q 44 S 0 0.093557
13 Q 45 L 0 0.0133333
13 Q 46 G 0 0.446117
13 Q 47 Y 0 -0.0998777
13 Q 48 G 0 -0.127451
13 Q 49 F 0 -0.127346
13 Q 50 V 0 -0.132344
13 Q 51 N 0 -0.043336
13 Q 52 Y 0 -0.0858484
13 Q 53 I 0 -0.0885542
13 Q 54 D 0 -0.0657782
13 Q 55 P 0 -0.0191517
13 Q 56 K 0 -0.0958377
13 Q 57 D 0 -0.0801066
13 Q 58 A 0 -0.126736
13 Q 59 E 0 -0.0389133
13 Q 60 K 0 -0.115669
13 Q 61 A 0 -0.105851
13 Q 62 I 0 -0.052708
13 Q 63 N 0 -0.0920533
13 Q 64 T 0 -0.141459
13 Q 65 L 0 -0.185333
13 Q 66 N 0 -0.0557263
13 Q 67 G 0 -0.157494
13 Q 68 L 0 -0.120895
13 Q 69 R 0 0.0173367
13 Q 70 L 0 -0.0852752
13 Q 71 Q 0 -0.0118643
13 Q 72 T 0 -0.0593146
13 Q 73 K 0 0.920417
13 Q 74 T 0 -0.0882503
13 Q 75 I 0 -0.120223
13 Q 76 K 0 -0.141908
13 Q 77 V 0 -0.11916
13 Q 78 S 0 -0.132539
13 Q 79 Y 0 -0.10125
14 N 15 M 0 0.418444
14 N 16 T 0 0.262375
14 N 17 Q 0 0.117154
14 N 18 E 0 0.166796
14 N 19 E 0 0.188361
14 N 20 F 0 -0.0210038
14 N 21 R 0 0.00834078
14 N 22 S 0 0.0192509
14 N 23 L 0 -0.00955878
14 N 24 F 0 0.0190607
14 N 25 G 0 0.00655556
14 N 26 S 0 -0.011401
14 N 27 I 0 -0.0334849
14 N 28 G 0 -0.128408
14 N 29 E 0 -0.0514859
14 N 30 I 0 -0.0867918
14 N 31 E 0 -0.051686
14 N 32 S 0 -0.0736748
14 N 33 C 0 -0.0837554
14 N 34 K 0 -0.0344608
14 N 35 L 0 0.0275886
14 N 36 V 0 -0.0998582
14 N 37 R 0 -0.0142281
14 N 38 D 0 -0.0496108
14 N 39 K 0 0.00644132
14 N 40 I 0 0.0282154
14 N 41 T 0 -0.0384601
14 N 42 G 0 -0.0166456
14 N 43 Q 0 0.0576651
14 N 44 S 0 -0.0782052
14 N 45 L 0 0.0342462
14 N 46 G 0 0.00569507
14 N 47 Y 0 -0.113759
14 N 48 G 0 -0.0840961
14 N 49 F 0 -0.0326509
14 N 50 V 0 -0.118321
14 N 51 N 0 -0.0441508
14 N 52 Y 0 -0.0847678
14 N 53 I 0 -0.062252
14 N 54 D 0 -0.0745171
14 N 55 P 0 -0.119387
14 N 56 K 0 -0.0461213
14 N 57 D 0 -0.0628308
14 N 58 A 0 -0.14086
14 N 59 E 0 -0.0766416
14 N 60 K 0 -0.0127391
14 N 61 A 0 -0.0813366
14 N 62 I 0 -0.0939407
14 N 63 N 0 -0.00104385
14 N 64 T 0 -0.0667658
14 N 65 L 0 -0.132427
14 N 66 N 0 -0.0344229
14 N 67 G 0 -0.0755696
14 N 68 L 0 -0.074368
14 N 69 R 0 0.00632079
14 N 70 L 0 -0.0426955
14 N 71 Q 0 0.436565
14 N 72 T 0 0.0352213
14 N 73 K 0 0.0118198
14 N 74 T 0 -0.0800649
14 N 75 I 0 -0.0858704
14 N 76 K 0 -0.0726132
14 N 77 V 0 -0.117123
14 N 78 S 0 -0.134118
14 N 79 Y 0 -0.118075
15 M 16 T 0 0.504976
15 M 17 Q 0 0.178303
15 M 18 E 0 0.0893232
15 M 19 E 0 0.365303
15 M 20 F 0 0.263928
15 M 21 R 0 -0.0457015
15 M 22 S 0 0.0550016
15 M 23 L 0 0.0624952
15 M 24 F 0 0.0395419
15 M 25 G 0 -0.0284338
15 M 26 S 0 -0.0561005
15 M 27 I 0 -0.107385
15 M 28 G 0 -0.0354315
15 M 29 E 0 -0.0778031
15 M 30 I 0 -0.11821
15 M 31 E 0 -0.0829719
15 M 32 S 0 -0.0894455
15 M 33 C 0 -0.0748998
15 M 34 K 0 -0.064208
15 M 35 L 0 -0.133184
15 M 36 V 0 -0.12612
15 M 37 R 0 -0.019383
15 M 38 D 0 -0.0366721
15 M 39 K 0 -0.0929095
15 M 40 I 0 -0.0239894
15 M 41 T 0 -0.110651
15 M 42 G 0 -0.103465
15 M 43 Q 0 -0.124285
15 M 44 S 0 0.0778016
15 M 45 L 0 -0.058474
15 M 46 G 0 -0.0184017
15 M 47 Y 0 -0.0706981
15 M 48 G 0 0.0038051
15 M 49 F 0 -0.00899284
15 M 50 V 0 -0.091402
15 M 51 N 0 -0.149822
15 M 52 Y 0 -0.114271
15 M 53 I 0 -0.112043
15 M 54 D 0 -0.077328
15 M 55 P 0 -0.0136136
15 M 56 K 0 -0.085141
15 M 57 D 0 -0.0842466
15 M 58 A 0 -0.0936208
15 M 59 E 0 -0.13296
15 M 60 K 0 -0.0392778
15 M 61 A 0 -0.0961933
15 M 62 I 0 -0.135464
15 M 63 N 0 -0.15587
15 M 64 T 0 -0.13276
15 M 65 L 0 -0.110659
15 M 66 N 0 -0.0080523
15 M 67 G 0 -0.0667686
15 M 68 L 0 -0.0541283
15 M 69 R 0 -0.0702694
15 M 70 L 0 0.330205
15 M 71 Q 0 0.41557
15 M 72 T 0 -0.0301194
15 M 73 K 0 0.0248618
15 M 74 T 0 -0.0816502
15 M 75 I 0 -0.0121182
15 M 76 K 0 -0.118202
15 M 77 V 0 -0.126975
15 M 78 S 0 -0.139414
15 M 79 Y 0 -0.177684
16 T 17 Q 0 0.414127
16 T 18 E 0 0.530775
16 T 19 E 0 0.976032
16 T 20 F 0 0.145071
16 T 21 R 0 0.0577688
16 T 22 S 0 0.101561
16 T 23 L 0 -0.0122553
16 T 24 F 0 -0.0196329
16 T 25 G 0 0.0243846
16 T 26 S 0 0.0289505
16 T 27 I 0 -0.0633138
16 T 28 G 0 -0.0987437
16 T 29 E 0 0.0171474
16 T 30 I 0 -0.112448
16 T 31 E 0 -0.0446468
16 T 32 S 0 -0.085898
16 T 33 C 0 -0.0807576
16 T 34 K 0 0.0264706
16 T 35 L 0 0.0630604
16 T 36 V 0 -0.0700322
16 T 37 R 0 0.0283969
16 T 38 D 0 -0.0217402
16 T 39 K 0 0.026285
16 T 40 I 0 -0.0252237
16 T 41 T 0 -0.0736342
16 T 42 G 0 0.0248379
16 T 43 Q 0 -0.0570876
16 T 44 S 0 0.0510473
16 T 45 L 0 -0.082011
16 T 46 G 0 -0.0600238
16 T 47 Y 0 -0.067611
16 T 48 G 0 -0.0476169
16 T 49 F 0 -0.06882
16 T 50 V 0 -0.0261263
16 T 51 N 0 -0.134481
16 T 52 Y 0 -0.105132
16 T 53 I 0 -0.0994166
16 T 54 D 0 -0.0812376
16 T 55 P 0 -0.0756691
16 T 56 K 0 -0.0531146
16 T 57 D 0 -0.103532
16 T 58 A 0 -0.066681
16 T 59 E 0 -0.0461172
16 T 60 K 0 -0.0160433
16 T 61 A 0 -0.104611
16 T 62 I 0 -0.111773
16 T 63 N 0 -0.0243904
16 T 64 T 0 -0.1559
16 T 65 L 0 -0.173218
16 T 66 N 0 -0.0899391
16 T 67 G 0 -0.0272282
16 T 68 L 0 -0.0197077
16 T 69 R 0 -0.0709685
16 T 70 L 0 -0.0445489
16 T 71 Q 0 -0.0416786
16 T 72 T 0 -0.0524371
16 T 73 K 0 -0.096839
16 T 74 T 0 -0.156812
16 T 75 I 0 -0.105531
16 T 76 K 0 -0.129022
16 T 77 V 0 -0.0595268
16 T 78 S 0 -0.103094
16 T 79 Y 0 -0.162285
17 Q 18 E 0 0.452807
17 Q 19 E 0 0.0876257
17 Q 20 F 0 0.0903404
17 Q 21 R 0 0.605293
17 Q 22 S 0 0.158101
17 Q 23 L 0 -0.0592196
17 Q 24 F 0 -0.0116616
17 Q 25 G 0 0.130981
17 Q 26 S 0 0.00336783
17 Q 27 I 0 -0.0509074
17 Q 28 G 0 -0.0370461
17 Q 29 E 0 -0.021447
17 Q 30 I 0 -0.0906348
17 Q 31 E 0 0.0312295
17 Q 32 S 0 0.200982
17 Q 33 C 0 0.468666
17 Q 34 K 0 0.232101
17 Q 35 L 0 0.469481
17 Q 36 V 0 -0.00835958
17 Q 37 R 0 0.248022
17 Q 38 D 0 -0.0273715
17 Q 39 K 0 0.0148161
17 Q 40 I 0 -0.0178429
17 Q 41 T 0 -0.102128
17 Q 42 G 0 -0.0471692
17 Q 43 Q 0 -0.124709
17 Q 44 S 0 0.0185869
17 Q 45 L 0 -0.125902
17 Q 46 G 0 -0.110279
17 Q 47 Y 0 0.0377516
17 Q 48 G 0 0.106739
17 Q 49 F 0 0.118798
17 Q 50 V 0 -0.0882406
17 Q 51 N 0 -0.0771546
17 Q 52 Y 0 -0.126174
17 Q 53 I 0 -0.0591282
17 Q 54 D 0 -0.0394707
17 Q 55 P 0 -0.0858087
17 Q 56 K 0 -0.105096
17 Q 57 D 0 -0.125796
17 Q 58 A 0 -0.102735
17 Q 59 E 0 -0.116627
17 Q 60 K 0 -0.149329
17 Q 61 A 0 -0.0982541
17 Q 62 I 0 -0.13668
17 Q 63 N 0 -0.0741221
17 Q 64 T 0 -0.0247498
17 Q 65 L 0 -0.115186
17 Q 66 N 0 -0.0663798
17 Q 67 G 0 -0.163593
17 Q 68 L 0 -0.104797
17 Q 69 R 0 -0.142394
17 Q 70 L 0 -0.0699993
17 Q 71 Q 0 -0.108381
17 Q 72 T 0 -0.12283
17 Q 73 K 0 -0.0945815
17 Q 74 T 0 -0.138542
17 Q 75 I 0 -0.124063
17 Q 76 K 0 -0.141305
17 Q 77 V 0 -0.124662
17 Q 78 S 0 -0.124719
17 Q 79 Y 0 -0.151203
18 E 19 E 0 0.377522
18 E 20 F 0 0.14783
18 E 21 R 0 0.399679
18 E 22 S 0 0.527439
18 E 23 L 0 0.0182507
18 E 24 F 0 0.00238109
18 E 25 G 0 0.184149
18 E 26 S 0 0.0809886
18 E 27 I 0 -0.0847534
18 E 28 G 0 -0.0334148
18 E 29 E 0 0.14089
18 E 30 I 0 -0.0393997
18 E 31 E 0 0.00849089
18 E 32 S 0 0.0116791
18 E 33 C 0 -0.0471379
18 E 34 K 0 -0.0726367
18 E 35 L 0 -0.0508506
18 E 36 V 0 0.0213149
18 E 37 R 0 -0.016916
18 E 38 D 0 -0.0451914
18 E 39 K 0 -0.10159
18 E 40 I 0 -0.0631946
18 E 41 T 0 -0.0904935
18 E 42 G 0 -0.0320673
18 E 43 Q 0 -0.0176341
18 E 44 S 0 -0.00883666
18 E 45 L 0 -0.086594
18 E 46 G 0 -0.0516457
18 E 47 Y 0 -0.103628
18 E 48 G 0 -0.0196677
18 E 49 F 0 -0.0604184
18 E 50 V 0 -0.070574
18 E 51 N 0 -0.109117
18 E 52 Y 0 -0.07312
18 E 53 I 0 -0.0325689
18 E 54 D 0 -0.0652378
18 E 55 P 0 -0.0553138
18 E 56 K 0 0.0721263
18 E 57 D 0 -0.0716136
18 E 58 A 0 -0.0121293
18 E 59 E 0 -0.00563086
18 E 60 K 0 -0.0273997
18 E 61 A 0 -0.0486507
18 E 62 I 0 -0.112647
18 E 63 N 0 -0.0336618
18 E 64 T 0 -0.136339
18 E 65 L 0 -0.159732
18 E 66 N 0 -0.0589092
18 E 67 G 0 -0.0721129
18 E 68 L 0 -0.100252
18 E 69 R 0 -0.00565386
18 E 70 L 0 -0.0555255
18 E 71 Q 0 0.023695
18 E 72 T 0 -0.0871425
18 E 73 K 0 -0.127264
18 E 74 T 0 0.0299625
18 E 75 I 0 -0.149952
18 E 76 K 0 -0.0905367
18 E 77 V 0 -0.104902
18 E 78 S 0 -0.0439592
18 E 79 Y 0 -0.0863864
19 E 20 F 0 0.323105
19 E 21 R 0 0.244361
19 E 22 S 0 0.398074
19 E 23 L 0 0.241046
19 E 24 F 0 -0.0262087
19 E 25 G 0 0.0229203
19 E 26 S 0 0.0601134
19 E 27 I 0 0.00482898
19 E 28 G 0 -0.0980406
19 E 29 E 0 -0.0121057
19 E 30 I 0 -0.0748091
19 E 31 E 0 -0.0759511
19 E 32 S 0 -0.0811596
19 E 33 C 0 0.0080485
19 E 34 K 0 -0.00370097
19 E 35 L 0 0.013376
19 E 36 V 0 -0.075308
19 E 37 R 0 -0.014051
19 E 38 D 0 -0.117971
19 E 39 K 0 -0.0556999
19 E 40 I 0 -0.0596271
19 E 41 T 0 -0.0568135
19 E 42 G 0 -0.0937142
19 E 43 Q 0 -0.013282
19 E 44 S 0 -0.0677221
19 E 45 L 0 -0.0993686
19 E 46 G 0 -0.0640245
19 E 47 Y 0 -0.150168
19 E 48 G 0 -0.108077
19 E 49 F 0 -0.11898
19 E 50 V 0 -0.0991453
19 E 51 N 0 -0.13379
19 E 52 Y 0 -0.166041
19 E 53 I 0 -0.103498
19 E 54 D 0 -0.155645
19 E 55 P 0 -0.0659649
19 E 56 K 0 -0.0675775
19 E 57 D 0 -0.139152
19 E 58 A 0 -0.126751
19 E 59 E 0 -0.0938248
19 E 60 K 0 -0.00560702
19 E 61 A 0 -0.129203
19 E 62 I 0 -0.147916
19 E 63 N 0 -0.0901414
19 E 64 T 0 -0.0299573
19 E 65 L 0 -0.0358863
19 E 66 N 0 -0.121269
19 E 67 G 0 -0.124931
19 E 68 L 0 0.0328103
19 E 69 R 0 -0.0232357
19 E 70 L 0 0.14459
19 E 71 Q 0 0.850559
19 E 72 T 0 0.00801623
19 E 73 K 0 -0.0621319
19 E 74 T 0 -0.105449
19 E 75 I 0 -0.0706643
19 E 76 K 0 -0.148965
19 E 77 V 0 -0.131504
19 E 78 S 0 -0.0907383
19 E 79 Y 0 -0.139553
20 F 21 R 0 0.171094
20 F 22 S 0 0.188405
20 F 23 L 0 0.0759199
20 F 24 F 0 0.194136
20 F 25 G 0 0.0694851
20 F 26 S 0 0.0375214
20 F 27 I 0 -0.0312048
20 F 28 G 0 0.0314734
20 F 29 E 0 -0.0523761
20 F 30 I 0 0.0410215
20 F 31 E 0 -0.0287672
20 F 32 S 0 -0.0518904
20 F 33 C 0 0.235064
20 F 34 K 0 -0.140897
20 F 35 L 0 0.23927
20 F 36 V 0 -0.0990591
20 F 37 R 0 -0.151928
20 F 38 D 0 -0.106006
20 F 39 K 0 -0.0673944
20 F 40 I 0 -0.101283
20 F 41 T 0 -0.00982978
20 F 42 G 0 -0.103575
20 F 43 Q 0 -0.183897
20 F 44 S 0 -0.0961507
20 F 45 L 0 -0.0976666
20 F 46 G 0 -0.00406112
20 F 47 Y 0 -0.0627317
20 F 48 G 0 0.660117
20 F 49 F 0 -0.045466
20 F 50 V 0 0.134749
20 F 51 N 0 -0.0570562
20 F 52 Y 0 0.0178929
20 F 53 I 0 -0.128943
20 F 54 D 0 -0.0608145
20 F 55 P 0 -0.0862996
20 F 56 K 0 -0.0505541
20 F 57 D 0 -0.128064
20 F 58 A 0 -0.0426459
20 F 59 E 0 -0.145304
20 F 60 K 0 -0.0596018
20 F 61 A 0 0.0206331
20 F 62 I 0 -0.0625562
20 F 63 N 0 -0.112134
20 F 64 T 0 -0.0876873
20 F 65 L 0 -0.0341195
20 F 66 N 0 -0.0765582
20 F 67 G 0 -0.0285563
20 F 68 L 0 -0.12121
20 F 69 R 0 -0.0634643
20 F 70 L 0 -0.0362786
20 F 71 Q 0 -0.0803276
20 F 72 T 0 -0.0775603
20 F 73 K 0 -0.0730593
20 F 74 T 0 -0.142281
20 F 75 I 0 -0.0107934
20 F 76 K 0 -0.137232
20 F 77 V 0 -0.0245536
20 F 78 S 0 -0.0855018
20 F 79 Y 0 -0.0542295
21 R 22 S 0 0.343345
21 R 23 L 0 0.103029
21 R 24 F 0 0.0763563
21 R 25 G 0 0.725445
21 R 26 S 0 0.0462026
21 R 27 I 0 -0.00484556
21 R 28 G 0 0.0654025
21 R 29 E 0 0.16869
21 R 30 I 0 0.179575
21 R 31 E 0 0.123645
21 R 32 S 0 0.0943041
21 R 33 C 0 0.162848
21 R 34 K 0 -0.0293334
21 R 35 L 0 -0.0269335
21 R 36 V 0 -0.00883613
21 R 37 R 0 0.0128254
21 R 38 D 0 -0.101842
21 R 39 K 0 -0.0502979
21 R 40 I 0 -0.111438
21 R 41 T 0 -0.145655
21 R 42 G 0 0.00592492
21 R 43 Q 0 -0.0643567
21 R 44 S 0 -0.0555235
21 R 45 L 0 -0.0600502
21 R 46 G 0 -0.0109386
21 R 47 Y 0 -0.021072
21 R 48 G 0 -0.0909752
21 R 49 F 0 -0.0773488
21 R 50 V 0 0.0819596
21 R 51 N 0 -0.0439686
21 R 52 Y 0 -0.0861837
21 R 53 I 0 0.0180775
21 R 54 D 0 -0.0989361
21 R 55 P 0 -0.0658739
21 R 56 K 0 -0.0646672
21 R 57 D 0 -0.119525
21 R 58 A 0 -0.113283
21 R 59 E 0 -0.0502199
21 R 60 K 0 0.0698584
21 R 61 A 0 -0.0869974
21 R 62 I 0 -0.104941
21 R 63 N 0 -0.031799
21 R 64 T 0 -0.0338994
21 R 65 L 0 -0.144198
21 R 66 N 0 -0.127277
21 R 67 G 0 -0.0870649
21 R 68 L 0 0.0250399
21 R 69 R 0 -0.0860143
21 R 70 L 0 -0.104495
21 R 71 Q 0 -0.0408351
21 R 72 T 0 -0.0568939
21 R 73 K 0 -0.0685498
21 R 74 T 0 -0.0842037
21 R 75 I 0 -0.181001
21 R 76 K 0 -0.138094
21 R 77 V 0 -0.0960551
21 R 78 S 0 -0.0566686
21 R 79 Y 0 -0.0501434
22 S 23 L 0 0.203858
22 S 24 F 0 0.101262
22 S 25 G 0 0.600197
22 S 26 S 0 0.188431
22 S 27 I 0 -0.0461164
22 S 28 G 0 -0.00623935
22 S 29 E 0 0.0477798
22 S 30 I 0 -0.00658676
22 S 31 E 0 0.0234854
22 S 32 S 0 0.0278985
22 S 33 C 0 -0.00220222
22 S 34 K 0 -0.0640814
22 S 35 L 0 -0.074858
22 S 36 V 0 -0.0441346
22 S 37 R 0 0.00762661
22 S 38 D 0 -0.0696687
22 S 39 K 0 -0.0368024
22 S 40 I 0 0.0229582
22 S 41 T 0 -0.0897481
22 S 42 G 0 -0.10767
22 S 43 Q 0 -0.0378343
22 S 44 S 0 -0.109832
22 S 45 L 0 -0.114536
22 S 46 G 0 -0.0583435
22 S 47 Y 0 -0.0586545
22 S 48 G 0 -0.0414299
22 S 49 F 0 -0.0345312
22 S 50 V 0 -0.09079
22 S 51 N 0 -0.118405
22 S 52 Y 0 0.00979132
22 S 53 I 0 -0.0251553
22 S 54 D 0 -0.0637022
22 S 55 P 0 -0.0742431
22 S 56 K 0 0.00670232
22 S 57 D 0 -0.0178116
22 S 58 A 0 -0.0655491
22 S 59 E 0 -0.0100923
22 S 60 K 0 0.013067
22 S 61 A 0 -0.0898905
22 S 62 I 0 -0.0708897
22 S 63 N 0 0.0740213
22 S 64 T 0 -0.00751386
22 S 65 L 0 -0.0928356
22 S 66 N 0 -0.0708653
22 S 67 G 0 -0.109813
22 S 68 L 0 0.00524761
22 S 69 R 0 0.00689091
22 S 70 L 0 -0.0687942
22 S 71 Q 0 -0.0426585
22 S 72 T 0 0.004997
22 S 73 K 0 -0.075951
22 S 74 T 0 -0.0503207
22 S 75 I 0 -0.0986885
22 S 76 K 0 -0.102576
22 S 77 V 0 -0.156064
22 S 78 S 0 -0.0915129
22 S 79 Y 0 -0.109956
23 L 24 F 0 0.302865
23 L 25 G 0 0.140069
23 L 26 S 0 0.508606
23 L 27 I 0 0.238722
23 L 28 G 0 -0.0502897
23 L 29 E 0 -0.0875712
23 L 30 I 0 -0.0384605
23 L 31 E 0 -0.0766854
23 L 32 S 0 -0.103519
23 L 33 C 0 -0.0800786
23 L 34 K 0 -0.148821
23 L 35 L 0 -0.0168715
23 L 36 V 0 -0.102323
23 L 37 R 0 -0.208668
23 L 38 D 0 -0.0672772
23 L 39 K 0 -0.131649
23 L 40 I 0 -0.0944982
23 L 41 T 0 -0.106146
23 L 42 G 0 -0.168104
23 L 43 Q 0 -0.065903
23 L 44 S 0 -0.21565
23 L 45 L 0 0.0167252
23 L 46 G 0 -0.162285
23 L 47 Y 0 -0.075106
23 L 48 G 0 -0.0678625
23 L 49 F 0 -0.195064
23 L 50 V 0 -0.12086
23 L 51 N 0 -0.0283286
23 L 52 Y 0 0.0266343
23 L 53 I 0 -0.068373
23 L 54 D 0 -0.116449
23 L 55 P 0 -0.0683438
23 L 56 K 0 -0.0198515
23 L 57 D 0 -0.0923532
23 L 58 A 0 0.0172985
23 L 59 E 0 -0.0408956
23 L 60 K 0 -0.0469692
23 L 61 A 0 0.107152
23 L 62 I 0 -0.108597
23 L 63 N 0 -0.0408621
23 L 64 T 0 0.318817
23 L 65 L 0 0.498616
23 L 66 N 0 -0.0932074
23 L 67 G 0 0.0770053
23 L 68 L 0 0.657189
23 L 69 R 0 0.000574491
23 L 70 L 0 0.303857
23 L 71 Q 0 0.0141067
23 L 72 T 0 -0.125383
23 L 73 K 0 -0.117648
23 L 74 T 0 -0.0299924
23 L 75 I 0 0.305175
23 L 76 K 0 -0.063452
23 L 77 V 0 -0.113445
23 L 78 S 0 -0.0404293
23 L 79 Y 0 -0.0833293
24 F 25 G 0 0.378496
24 F 26 S 0 0.102502
24 F 27 I 0 0.203428
24 F 28 G 0 0.10131
24 F 29 E 0 -0.0256198
24 F 30 I 0 0.225534
24 F 31 E 0 -0.0717242
24 F 32 S 0 -0.038841
24 F 33 C 0 0.100786
24 F 34 K 0 -0.113334
24 F 35 L 0 -0.00349907
24 F 36 V 0 -0.143702
24 F 37 R 0 -0.0897141
24 F 38 D 0 -0.101955
24 F 39 K 0 -0.129643
24 F 40 I 0 -0.0550588
24 F 41 T 0 -0.118465
24 F 42 G 0 -0.117283
24 F 43 Q 0 -0.167706
24 F 44 S 0 -0.127665
24 F 45 L 0 -0.107169
24 F 46 G 0 -0.144137
24 F 47 Y 0 0.00422471
24 F 48 G 0 0.104015
24 F 49 F 0 -0.0604332
24 F 50 V 0 0.608053
24 F 51 N 0 -0.0413827
24 F 52 Y 0 0.114664
24 F 53 I 0 -0.130901
24 F 54 D 0 -0.0709623
24 F 55 P 0 -0.151357
24 F 56 K 0 -0.119327
24 F 57 D 0 -0.085012
24 F 58 A 0 -0.0487521
24 F 59 E 0 -0.142891
24 F 60 K 0 -0.0325663
24 F 61 A 0 0.34611
24 F 62 I 0 -0.0562858
24 F 63 N 0 -0.100343
24 F 64 T 0 0.0957904
24 F 65 L 0 0.293586
24 F 66 N 0 -0.029796
24 F 67 G 0 -0.0283182
24 F 68 L 0 -0.0350396
24 F 69 R 0 -0.118405
24 F 70 L 0 -0.0306598
24 F 71 Q 0 -0.176924
24 F 72 T 0 -0.0697145
24 F 73 K 0 -0.137514
24 F 74 T 0 -0.133788
24 F 75 I 0 0.0261973
24 F 76 K 0 -0.158843
24 F 77 V 0 0.20413
24 F 78 S 0 -0.196214
24 F 79 Y 0 -0.0924766
25 G 26 S 0 0.471604
25 G 27 I 0 0.168429
25 G 28 G 0 0.188924
25 G 29 E 0 0.192487
25 G 30 I 0 0.15365
25 G 31 E 0 -0.0164904
25 G 32 S 0 0.00834771
25 G 33 C 0 0.0244857
25 G 34 K 0 -0.0399073
25 G 35 L 0 -0.0408074
25 G 36 V 0 -0.0330523
25 G 37 R 0 -0.105044
25 G 38 D 0 -0.0772457
25 G 39 K 0 -0.0349316
25 G 40 I 0 -0.0589113
25 G 41 T 0 -0.0327343
25 G 42 G 0 -0.0767593
25 G 43 Q 0 -0.159909
25 G 44 S 0 -0.0814465
25 G 45 L 0 -0.105903
25 G 46 G 0 -0.0481828
25 G 47 Y 0 -0.111896
25 G 48 G 0 -0.0402241
25 G 49 F 0 -0.0839902
25 G 50 V 0 -0.0198552
25 G 51 N 0 -0.0521917
25 G 52 Y 0 0.0307947
25 G 53 I 0 0.0333319
25 G 54 D 0 0.00824545
25 G 55 P 0 -0.0288918
25 G 56 K 0 -0.00759934
25 G 57 D 0 -0.0129348
25 G 58 A 0 -0.0898185
25 G 59 E 0 -0.00509418
25 G 60 K 0 0.106395
25 G 61 A 0 -0.0805563
25 G 62 I 0 -0.103358
25 G 63 N 0 -0.0545529
25 G 64 T 0 0.0212671
25 G 65 L 0 -0.0237239
25 G 66 N 0 -0.113022
25 G 67 G 0 -0.129335
25 G 68 L 0 -0.0348367
25 G 69 R 0 -0.0114911
25 G 70 L 0 -0.0799091
25 G 71 Q 0 -0.095486
25 G 72 T 0 -0.118172
25 G 73 K 0 -0.11663
25 G 74 T 0 -0.0471723
25 G 75 I 0 -0.141012
25 G 76 K 0 -0.131359
25 G 77 V 0 -0.12713
25 G 78 S 0 -0.0958698
25 G 79 Y 0 -0.0884134
26 S 27 I 0 0.590976
26 S 28 G 0 0.357994
26 S 29 E 0 0.0844283
26 S 30 I 0 0.0662882
26 S 31 E 0 0.00451868
26 S 32 S 0 0.0260722
26 S 33 C 0 -0.0355795
26 S 34 K 0 -0.0340732
26 S 35 L 0 -0.0795446
26 S 36 V 0 -0.0781616
26 S 37 R 0 -0.0227989
26 S 38 D 0 -0.0430243
26 S 39 K 0 0.00334934
26 S 40 I 0 -0.0988869
26 S 41 T 0 -0.0703726
26 S 42 G 0 -0.0898686
26 S 43 Q 0 -0.0332307
26 S 44 S 0 -0.0831022
26 S 45 L 0 -0.0908658
26 S 46 G 0 -0.0120786
26 S 47 Y 0 -0.134599
26 S 48 G 0 -0.134411
26 S 49 F 0 0.0252376
26 S 50 V 0 -0.0535103
26 S 51 N 0 -0.0733703
26 S 52 Y 0 0.0337444
26 S 53 I 0 -0.030559
26 S 54 D 0 -0.0160389
26 S 55 P 0 -0.0431238
26 S 56 K 0 0.0024251
26 S 57 D 0 0.0167345
26 S 58 A 0 -0.121909
26 S 59 E 0 -0.0823326
26 S 60 K 0 0.139392
26 S 61 A 0 -0.0612331
26 S 62 I 0 -0.112523
26 S 63 N 0 0.129151
26 S 64 T 0 0.12995
26 S 65 L 0 0.102471
26 S 66 N 0 -0.118929
26 S 67 G 0 -0.0870758
26 S 68 L 0 0.106825
26 S 69 R 0 0.0291422
26 S 70 L 0 -0.0947312
26 S 71 Q 0 -0.0111193
26 S 72 T 0 -0.0794328
26 S 73 K 0 -0.139046
26 S 74 T 0 -0.0180026
26 S 75 I 0 -0.112884
26 S 76 K 0 -0.139819
26 S 77 V 0 -0.122176
26 S 78 S 0 -0.00879797
26 S 79 Y 0 -0.0971052
27 I 28 G 0 0.542058
27 I 29 E 0 0.213381
27 I 30 I 0 0.267596
27 I 31 E 0 0.0500581
27 I 32 S 0 -0.0546068
27 I 33 C 0 -0.0594416
27 I 34 K 0 -0.0171406
27 I 35 L 0 -0.0799675
27 I 36 V 0 -0.0918385
27 I 37 R 0 -0.0527192
27 I 38 D 0 -0.101703
27 I 39 K 0 -0.151581
27 I 40 I 0 -0.104316
27 I 41 T 0 -0.111679
27 I 42 G 0 -0.0164484
27 I 43 Q 0 -0.120695
27 I 44 S 0 -0.094007
27 I 45 L 0 -0.0177747
27 I 46 G 0 -0.0571104
27 I 47 Y 0 -0.176539
27 I 48 G 0 -0.073957
27 I 49 F 0 0.0956043
27 I 50 V 0 -0.0258309
27 I 51 N 0 -0.0185789
27 I 52 Y 0 0.112547
27 I 53 I 0 -0.00684533
27 I 54 D 0 0.0395923
27 I 55 P 0 -0.0201655
27 I 56 K 0 -0.0389829
27 I 57 D 0 0.168364
27 I 58 A 0 0.0544472
27 I 59 E 0 -0.12099
27 I 60 K 0 0.0506899
27 I 61 A 0 0.104979
27 I 62 I 0 -0.0850101
27 I 63 N 0 0.00348693
27 I 64 T 0 0.893946
27 I 65 L 0 0.536153
27 I 66 N 0 -0.0887837
27 I 67 G 0 -0.0846392
27 I 68 L 0 -0.0216998
27 I 69 R 0 -0.162023
27 I 70 L 0 -0.116839
27 I 71 Q 0 -0.0943078
27 I 72 T 0 -0.105691
27 I 73 K 0 -0.141457
27 I 74 T 0 -0.102193
27 I 75 I 0 -0.124996
27 I 76 K 0 -0.118379
27 I 77 V 0 -0.16521
27 I 78 S 0 -0.158496
27 I 79 Y 0 -0.156258
28 G 29 E 0 0.840838
28 G 30 I 0 0.934647
28 G 31 E 0 0.0531832
28 G 32 S 0 0.0641497
28 G 33 C 0 0.07243
28 G 34 K 0 -0.080127
28 G 35 L 0 -0.0302529
28 G 36 V 0 -0.16297
28 G 37 R 0 -0.140916
28 G 38 D 0 -0.0954774
28 G 39 K 0 -0.0859229
28 G 40 I 0 -0.0914858
28 G 41 T 0 -0.0421242
28 G 42 G 0 -0.052822
28 G 43 Q 0 -0.132826
28 G 44 S 0 -0.180554
28 G 45 L 0 -0.108133
28 G 46 G 0 -0.113185
28 G 47 Y 0 -0.0911013
28 G 48 G 0 -0.0390474
28 G 49 F 0 -0.0921993
28 G 50 V 0 0.0959511
28 G 51 N 0 -0.0248529
28 G 52 Y 0 0.400345
28 G 53 I 0 0.0363303
28 G 54 D 0 0.12453
28 G 55 P 0 -0.0980804
28 G 56 K 0 -0.0669302
28 G 57 D 0 0.124724
28 G 58 A 0 0.0944423
28 G 59 E 0 -0.0120169
28 G 60 K 0 -0.0292178
28 G 61 A 0 0.0788602
28 G 62 I 0 -0.00363835
28 G 63 N 0 -0.0935485
28 G 64 T 0 -0.027932
28 G 65 L 0 -0.026939
28 G 66 N 0 -0.0495707
28 G 67 G 0 -0.1328
28 G 68 L 0 -0.113998
28 G 69 R 0 -0.154613
28 G 70 L 0 -0.0431737
28 G 71 Q 0 -0.167315
28 G 72 T 0 -0.02338
28 G 73 K 0 -0.171026
28 G 74 T 0 -0.113911
28 G 75 I 0 -0.0969325
28 G 76 K 0 -0.172687
28 G 77 V 0 -0.00161778
28 G 78 S 0 -0.168686
28 G 79 Y 0 -0.120317
29 E 30 I 0 0.621261
29 E 31 E 0 0.467485
29 E 32 S 0 0.142288
29 E 33 C 0 -0.0331653
29 E 34 K 0 -0.0169801
29 E 35 L 0 -0.0783357
29 E 36 V 0 -0.0689357
29 E 37 R 0 -0.0994126
29 E 38 D 0 -0.0974462
29 E 39 K 0 -0.0902841
29 E 40 I 0 -0.0855617
29 E 41 T 0 -0.0593402
29 E 42 G 0 -0.0457748
29 E 43 Q 0 -0.0912234
29 E 44 S 0 -0.129439
29 E 45 L 0 -0.060855
29 E 46 G 0 -0.105009
29 E 47 Y 0 -0.0595806
29 E 48 G 0 -0.139944
29 E 49 F 0 -0.133588
29 E 50 V 0 -0.0606412
29 E 51 N 0 -0.0571497
29 E 52 Y 0 -0.0253698
29 E 53 I 0 1.07241
29 E 54 D 0 0.108836
29 E 55 P 0 -0.0586277
29 E 56 K 0 0.00774932
29 E 57 D 0 0.565387
29 E 58 A 0 -0.0215569
29 E 59 E 0 -0.00741725
29 E 60 K 0 0.0913755
29 E 61 A 0 -0.084026
29 E 62 I 0 -0.119912
29 E 63 N 0 0.050616
29 E 64 T 0 0.000816977
29 E 65 L 0 -0.126266
29 E 66 N 0 -0.0729655
29 E 67 G 0 -0.07847
29 E 68 L 0 -0.043588
29 E 69 R 0 -0.108157
29 E 70 L 0 -0.128528
29 E 71 Q 0 -0.134815
29 E 72 T 0 -0.0613669
29 E 73 K 0 -0.127801
29 E 74 T 0 -0.0806606
29 E 75 I 0 -0.146435
29 E 76 K 0 -0.165094
29 E 77 V 0 -0.0654027
29 E 78 S 0 -0.155416
29 E 79 Y 0 -0.14079
30 I 31 E 0 0.228081
30 I 32 S 0 0.139463
30 I 33 C 0 0.366878
30 I 34 K 0 -0.00263896
30 I 35 L 0 -0.00368825
30 I 36 V 0 -0.0607865
30 I 37 R 0 -0.0452674
30 I 38 D 0 -0.0735623
30 I 39 K 0 -0.0988708
30 I 40 I 0 -0.116048
30 I 41 T 0 -0.0813679
30 I 42 G 0 -0.0581206
30 I 43 Q 0 -0.139573
30 I 44 S 0 -0.108135
30 I 45 L 0 -0.0107653
30 I 46 G 0 -0.0662313
30 I 47 Y 0 -0.125299
30 I 48 G 0 -0.0782204
30 I 49 F 0 -0.0736971
30 I 50 V 0 0.429114
30 I 51 N 0 -0.144309
30 I 52 Y 0 0.468048
30 I 53 I 0 0.0669587
30 I 54 D 0 -0.077507
30 I 55 P 0 -0.085995
30 I 56 K 0 -0.1077
30 I 57 D 0 0.0372043
30 I 58 A 0 -0.0581303
30 I 59 E 0 -0.0870484
30 I 60 K 0 -0.0818785
30 I 61 A 0 0.0359498
30 I 62 I 0 -0.0229743
30 I 63 N 0 -0.0291747
30 I 64 T 0 -0.13609
30 I 65 L 0 -0.0377805
30 I 66 N 0 -0.110672
30 I 67 G 0 -0.0874022
30 I 68 L 0 -0.151646
30 I 69 R 0 -0.138157
30 I 70 L 0 -0.0636129
30 I 71 Q 0 -0.140687
30 I 72 T 0 -0.0642171
30 I 73 K 0 -0.15159
30 I 74 T 0 -0.145049
30 I 75 I 0 -0.054961
30 I 76 K 0 -0.16112
30 I 77 V 0 0.0224779
30 I 78 S 0 -0.0694824
30 I 79 Y 0 -0.0976196
31 E 32 S 0 0.364637
31 E 33 C 0 0.224856
31 E 34 K 0 0.155197
31 E 35 L 0 0.0217245
31 E 36 V 0 0.12386
31 E 37 R 0 0.0233903
31 E 38 D 0 -0.0770878
31 E 39 K 0 -0.045576
31 E 40 I 0 -0.0792151
31 E 41 T 0 -0.135685
31 E 42 G 0 -0.0262604
31 E 43 Q 0 -0.0452327
31 E 44 S 0 -0.0231513
31 E 45 L 0 -0.123402
31 E 46 G 0 -0.0449215
31 E 47 Y 0 0.0103013
31 E 48 G 0 -0.0742217
31 E 49 F 0 -0.142191
31 E 50 V 0 -0.0550847
31 E 51 N 0 0.706178
31 E 52 Y 0 -0.0140837
31 E 53 I 0 0.697638
31 E 54 D 0 0.0214082
31 E 55 P 0 0.00530993
31 E 56 K 0 0.00122606
31 E 57 D 0 0.0165871
31 E 58 A 0 -0.0695132
31 E 59 E 0 -0.00841637
31 E 60 K 0 -0.0518426
31 E 61 A 0 -0.149177
31 E 62 I 0 -0.0729392
31 E 63 N 0 -0.070617
31 E 64 T 0 -0.0356436
31 E 65 L 0 -0.0978655
31 E 66 N 0 -0.129165
31 E 67 G 0 -0.0997744
31 E 68 L 0 -0.0917864
31 E 69 R 0 -0.0310184
31 E 70 L 0 -0.0762118
31 E 71 Q 0 -0.0912797
31 E 72 T 0 -0.0388049
31 E 73 K 0 -0.139296
31 E 74 T 0 -0.0702545
31 E 75 I 0 -0.103271
31 E 76 K 0 -0.0538763
31 E 77 V 0 -0.148108
31 E 78 S 0 -0.124568
31 E 79 Y 0 -0.153499
32 S 33 C 0 0.353254
32 S 34 K 0 0.559308
32 S 35 L 0 0.0567764
32 S 36 V 0 0.0621901
32 S 37 R 0 0.00795459
32 S 38 D 0 -0.0257112
32 S 39 K 0 0.049498
32 S 40 I 0 -0.0344117
32 S 41 T 0 -0.0837732
32 S 42 G 0 -0.0737382
32 S 43 Q 0 -0.00986502
32 S 44 S 0 -0.0967693
32 S 45 L 0 0.0634176
32 S 46 G 0 -0.0607767
32 S 47 Y 0 0.069963
32 S 48 G 0 -0.017955
32 S 49 F 0 0.0317034
32 S 50 V 0 -0.0418648
32 S 51 N 0 0.54501
32 S 52 Y 0 -0.136576
32 S 53 I 0 -0.035056
32 S 54 D 0 -0.109471
32 S 55 P 0 0.00999581
32 S 56 K 0 -0.0939181
32 S 57 D 0 -0.109429
32 S 58 A 0 0.0816485
32 S 59 E 0 -0.0292053
32 S 60 K 0 -0.0890858
32 S 61 A 0 0.0141142
32 S 62 I 0 -0.0885849
32 S 63 N 0 -0.0387612
32 S 64 T 0 -0.0193708
32 S 65 L 0 -0.0701583
32 S 66 N 0 -0.083767
32 S 67 G 0 -0.0294088
32 S 68 L 0 -0.114012
32 S 69 R 0 -0.0216611
32 S 70 L 0 -0.0625698
32 S 71 Q 0 -0.125778
32 S 72 T 0 -0.109018
32 S 73 K 0 -0.0795065
32 S 74 T 0 -0.0139689
32 S 75 I 0 -0.0518867
32 S 76 K 0 -0.0251348
32 S 77 V 0 -0.151275
32 S 78 S 0 -0.0402184
32 S 79 Y 0 -0.106368
33 C 34 K 0 0.293191
33 C 35 L 0 0.560148
33 C 36 V 0 0.270529
33 C 37 R 0 0.129423
33 C 38 D 0 -0.0806312
33 C 39 K 0 0.0671704
33 C 40 I 0 -0.101285
33 C 41 T 0 -0.136303
33 C 42 G 0 -0.0675702
33 C 43 Q 0 -0.0139076
33 C 44 S 0 0.0494424
33 C 45 L 0 -0.148636
33 C 46 G 0 -0.0362806
33 C 47 Y 0 0.0068905
33 C 48 G 0 0.518152
33 C 49 F 0 -0.0361435
33 C 50 V 0 0.291698
33 C 51 N 0 -0.000836587
33 C 52 Y 0 0.0685834
33 C 53 I 0 -0.0549678
33 C 54 D 0 -0.101991
33 C 55 P 0 -0.112344
33 C 56 K 0 -0.100169
33 C 57 D 0 -0.0665154
33 C 58 A 0 -0.0380765
33 C 59 E 0 -0.0759951
33 C 60 K 0 -0.129628
33 C 61 A 0 -0.0800024
33 C 62 I 0 -0.103246
33 C 63 N 0 -0.0759618
33 C 64 T 0 -0.166488
33 C 65 L 0 -0.0712513
33 C 66 N 0 -0.10059
33 C 67 G 0 -0.10798
33 C 68 L 0 -0.0523156
33 C 69 R 0 -0.157022
33 C 70 L 0 -0.0991338
33 C 71 Q 0 -0.128194
33 C 72 T 0 -0.0355441
33 C 73 K 0 -0.0793877
33 C 74 T 0 -0.138949
33 C 75 I 0 -0.119377
33 C 76 K 0 -0.0953861
33 C 77 V 0 -0.123561
33 C 78 S 0 -0.144258
33 C 79 Y 0 -0.141007
34 K 35 L 0 0.181208
34 K 36 V 0 0.714302
34 K 37 R 0 0.294194
34 K 38 D 0 0.0701052
34 K 39 K 0 0.0871525
34 K 40 I 0 0.000205463
34 K 41 T 0 -0.0907778
34 K 42 G 0 -0.00478606
34 K 43 Q 0 -0.0849445
34 K 44 S 0 0.00094527
34 K 45 L 0 0.0901867
34 K 46 G 0 -0.0343031
34 K 47 Y 0 0.0113146
34 K 48 G 0 -0.0705225
34 K 49 F 0 0.162658
34 K 50 V 0 -0.0754801
34 K 51 N 0 0.181026
34 K 52 Y 0 -0.161698
34 K 53 I 0 -0.0753834
34 K 54 D 0 -0.0246489
34 K 55 P 0 0.0370975
34 K 56 K 0 -0.0944984
34 K 57 D 0 -0.140422
34 K 58 A 0 -0.102788
34 K 59 E 0 -0.00580353
34 K 60 K 0 -0.0710441
34 K 61 A 0 -0.00981516
34 K 62 I 0 0.0186251
34 K 63 N 0 -0.0715823
34 K 64 T 0 -0.00532732
34 K 65 L 0 -0.0620573
34 K 66 N 0 -0.0445965
34 K 67 G 0 -0.0197507
34 K 68 L 0 -0.0157534
34 K 69 R 0 -0.100455
34 K 70 L 0 -0.154425
34 K 71 Q 0 -0.124373
34 K 72 T 0 -0.14595
34 K 73 K 0 -0.0545799
34 K 74 T 0 -0.0707087
34 K 75 I 0 -0.109044
34 K 76 K 0 0.084582
34 K 77 V 0 -0.0799666
34 K 78 S 0 0.00983464
34 K 79 Y 0 -0.0210498
35 L 36 V 0 0.376712
35 L 37 R 0 0.301988
35 L 38 D 0 0.236489
35 L 39 K 0 0.100833
35 L 40 I 0 -0.0813612
35 L 41 T 0 0.0175992
35 L 42 G 0 0.00400664
35 L 43 Q 0 -0.0507002
35 L 44 S 0 0.518346
35 L 45 L 0 -0.0139861
35 L 46 G 0 0.154053
35 L 47 Y 0 0.0317463
35 L 48 G 0 0.5014
35 L 49 F 0 -0.0333008
35 L 50 V 0 0.0550731
35 L 51 N 0 0.0422945
35 L 52 Y 0 -0.0332134
35 L 53 I 0 -0.0494691
35 L 54 D 0 -0.14246
35 L 55 P 0 -0.0843241
35 L 56 K 0 -0.0181027
35 L 57 D 0 -0.116934
35 L 58 A 0 -0.062542
35 L 59 E 0 -0.0370372
35 L 60 K 0 -0.137762
35 L 61 A 0 -0.0710263
35 L 62 I 0 -0.119026
35 L 63 N 0 -0.0918585
35 L 64 T 0 -0.148197
35 L 65 L 0 -0.151425
35 L 66 N 0 -0.0310351
35 L 67 G 0 -0.101067
35 L 68 L 0 -0.0625133
35 L 69 R 0 -0.0941089
35 L 70 L 0 -0.120189
35 L 71 Q 0 -0.168479
35 L 72 T 0 -0.0591749
35 L 73 K 0 -0.149337
35 L 74 T 0 -0.0852653
35 L 75 I 0 -0.102302
35 L 76 K 0 -0.140929
35 L 77 V 0 -0.0692199
35 L 78 S 0 -0.189192
35 L 79 Y 0 -0.138088
36 V 37 R 0 0.480993
36 V 38 D 0 0.180657
36 V 39 K 0 0.326764
36 V 40 I 0 -0.0155242
36 V 41 T 0 -0.0119315
36 V 42 G 0 0.0736368
36 V 43 Q 0 0.0434699
36 V 44 S 0 0.301797
36 V 45 L 0 0.244596
36 V 46 G 0 0.0586516
36 V 47 Y 0 0.668793
36 V 48 G 0 0.0886886
36 V 49 F 0 0.425188
36 V 50 V 0 -0.13198
36 V 51 N 0 0.0539001
36 V 52 Y 0 -0.0800174
36 V 53 I 0 -0.0974632
36 V 54 D 0 -0.108822
36 V 55 P 0 -0.0812799
36 V 56 K 0 -0.14685
36 V 57 D 0 -0.0758357
36 V 58 A 0 -0.125353
36 V 59 E 0 -0.077555
36 V 60 K 0 -0.0376487
36 V 61 A 0 -0.0332789
36 V 62 I 0 -0.0379908
36 V 63 N 0 -0.094594
36 V 64 T 0 -0.124182
36 V 65 L 0 -0.130559
36 V 66 N 0 0.00269161
36 V 67 G 0 -0.105201
36 V 68 L 0 -0.0707512
36 V 69 R 0 -0.060575
36 V 70 L 0 -0.137491
36 V 71 Q 0 -0.0921753
36 V 72 T 0 -0.132131
36 V 73 K 0 0.00298941
36 V 74 T 0 -0.0688333
36 V 75 I 0 -0.156611
36 V 76 K 0 -0.0737459
36 V 77 V 0 -0.0834086
36 V 78 S 0 0.0579023
36 V 79 Y 0 -0.131161
37 R 38 D 0 0.374445
37 R 39 K 0 0.305563
37 R 40 I 0 0.0961858
37 R 41 T 0 0.308662
37 R 42 G 0 0.213748
37 R 43 Q 0 0.207533
37 R 44 S 0 0.2682
37 R 45 L 0 0.122663
37 R 46 G 0 0.267504
37 R 47 Y 0 0.0375411
37 R 48 G 0 -0.0660269
37 R 49 F 0 0.139686
37 R 50 V 0 -0.0886834
37 R 51 N 0 -0.0452076
37 R 52 Y 0 -0.129195
37 R 53 I 0 -0.043801
37 R 54 D 0 -0.0912982
37 R 55 P 0 -0.0414153
37 R 56 K 0 -0.0221262
37 R 57 D 0 -0.0576416
37 R 58 A 0 -0.142394
37 R 59 E 0 -0.0246923
37 R 60 K 0 0.0164628
37 R 61 A 0 -0.0813926
37 R 62 I 0 -0.0637977
37 R 63 N 0 -0.0802237
37 R 64 T 0 -0.00264581
37 R 65 L 0 -0.0655385
37 R 66 N 0 -0.0695221
37 R 67 G 0 -0.0610389
37 R 68 L 0 -0.0369942
37 R 69 R 0 -0.0659508
37 R 70 L 0 -0.0934684
37 R 71 Q 0 -0.0207099
37 R 72 T 0 -0.0838635
37 R 73 K 0 -0.128036
37 R 74 T 0 -0.0695215
37 R 75 I 0 -0.188985
37 R 76 K 0 -0.0801667
37 R 77 V 0 -0.146993
37 R 78 S 0 -0.0815318
37 R 79 Y 0 -0.093114
38 D 39 K 0 1.551
38 D 40 I 0 0.487698
38 D 41 T 0 0.67274
38 D 42 G 0 0.11975
38 D 43 Q 0 0.177499
38 D 44 S 0 0.115582
38 D 45 L 0 0.331597
38 D 46 G 0 0.248543
38 D 47 Y 0 0.12359
38 D 48 G 0 -0.0721663
38 D 49 F 0 -0.0167195
38 D 50 V 0 -0.0840665
38 D 51 N 0 -0.0385116
38 D 52 Y 0 -0.146943
38 D 53 I 0 -0.0611186
38 D 54 D 0 -0.108358
38 D 55 P 0 -0.0518872
38 D 56 K 0 -0.0216743
38 D 57 D 0 -0.0916381
38 D 58 A 0 -0.156012
38 D 59 E 0 -0.0787211
38 D 60 K 0 -0.0596186
38 D 61 A 0 -0.0366609
38 D 62 I 0 -0.0986934
38 D 63 N 0 -0.109877
38 D 64 T 0 -0.167013
38 D 65 L 0 -0.0782199
38 D 66 N 0 -0.0257144
38 D 67 G 0 -0.0417875
38 D 68 L 0 -0.107201
38 D 69 R 0 -0.093658
38 D 70 L 0 -0.118024
38 D 71 Q 0 -0.0642155
38 D 72 T 0 -0.10715
38 D 73 K 0 -0.0666129
38 D 74 T 0 -0.0674612
38 D 75 I 0 -0.0870399
38 D 76 K 0 -0.075726
38 D 77 V 0 -0.146081
38 D 78 S 0 0.0188205
38 D 79 Y 0 -0.148944
39 K 40 I 0 0.518985
39 K 41 T 0 0.349674
39 K 42 G 0 0.0789447
39 K 43 Q 0 0.125242
39 K 44 S 0 0.126967
39 K 45 L 0 0.220338
39 K 46 G 0 0.0690313
39 K 47 Y 0 -0.00787698
39 K 48 G 0 -0.0637493
39 K 49 F 0 0.0292222
39 K 50 V 0 -0.0404713
39 K 51 N 0 0.0792082
39 K 52 Y 0 -0.147772
39 K 53 I 0 -0.0542578
39 K 54 D 0 -0.0997641
39 K 55 P 0 -0.0279861
39 K 56 K 0 -0.0404136
39 K 57 D 0 -0.0743743
39 K 58 A 0 -0.0849374
39 K 59 E 0 -0.0390072
39 K 60 K 0 -0.0578791
39 K 61 A 0 -0.124861
39 K 62 I 0 -0.151795
39 K 63 N 0 -0.0625449
39 K 64 T 0 -0.0878563
39 K 65 L 0 -0.0854379
39 K 66 N 0 -0.0866875
39 K 67 G 0 -0.0427557
39 K 68 L 0 -0.0678597
39 K 69 R 0 -0.0902779
39 K 70 L 0 -0.0490056
39 K 71 Q 0 -0.0455864
39 K 72 T 0 -0.0790441
39 K 73 K 0 -0.143704
39 K 74 T 0 -0.056738
39 K 75 I 0 -0.178482
39 K 76 K 0 0.0331186
39 K 77 V 0 -0.0999398
39 K 78 S 0 -0.0481877
39 K 79 Y 0 -0.086798
40 I 41 T 0 1.72266
40 I 42 G 0 0.639646
40 I 43 Q 0 0.328157
40 I 44 S 0 0.142596
40 I 45 L 0 0.0708641
40 I 46 G 0 -0.00816216
40 I 47 Y 0 -0.0736449
40 I 48 G 0 -0.0997103
40 I 49 F 0 -0.0220134
40 I 50 V 0 -0.0446597
40 I 51 N 0 -0.124006
40 I 52 Y 0 -0.0822939
40 I 53 I 0 0.011016
40 I 54 D 0 -0.0825777
40 I 55 P 0 -0.0245038
40 I 56 K 0 -0.0215514
40 I 57 D 0 -0.0875867
40 I 58 A 0 -0.0822031
40 I 59 E 0 -0.0752597
40 I 60 K 0 -0.0820971
40 I 61 A 0 -0.0518111
40 I 62 I 0 -0.125608
40 I 63 N 0 -0.0228549
40 I 64 T 0 -0.0868626
40 I 65 L 0 -0.131897
40 I 66 N 0 -0.09517
40 I 67 G 0 -0.018282
40 I 68 L 0 -0.0823532
40 I 69 R 0 0.0660987
40 I 70 L 0 -0.0990521
40 I 71 Q 0 -0.0902582
40 I 72 T 0 -0.106943
40 I 73 K 0 -0.108691
40 I 74 T 0 0.00443908
40 I 75 I 0 -0.036286
40 I 76 K 0 -0.0211895
40 I 77 V 0 -0.0990995
40 I 78 S 0 -0.0162244
40 I 79 Y 0 -0.0556236
41 T 42 G 0 1.38425
41 T 43 Q 0 0.765579
41 T 44 S 0 0.268048
41 T 45 L 0 0.283515
41 T 46 G 0 0.121337
41 T 47 Y 0 -0.0741597
41 T 48 G 0 -0.0934046
41 T 49 F 0 0.0649062
41 T 50 V 0 -0.107146
41 T 51 N 0 -0.0874297
41 T 52 Y 0 -0.0598161
41 T 53 I 0 -0.125271
41 T 54 D 0 -0.0322603
41 T 55 P 0 -0.0168826
41 T 56 K 0 -0.0812758
41 T 57 D 0 -0.112461
41 T 58 A 0 -0.164444
41 T 59 E 0 -0.0670434
41 T 60 K 0 -0.16694
41 T 61 A 0 -0.0807245
41 T 62 I 0 -0.137303
41 T 63 N 0 -0.0816503
41 T 64 T 0 -0.119132
41 T 65 L 0 -0.0974497
41 T 66 N 0 -0.133648
41 T 67 G 0 -0.103955
41 T 68 L 0 -0.114044
41 T 69 R 0 -0.133311
41 T 70 L 0 -0.0957271
41 T 71 Q 0 -0.209245
41 T 72 T 0 -0.0905725
41 T 73 K 0 -0.111538
41 T 74 T 0 -0.103611
41 T 75 I 0 -0.120555
41 T 76 K 0 -0.0797341
41 T 77 V 0 -0.129326
41 T 78 S 0 -0.10041
41 T 79 Y 0 -0.113325
42 G 43 Q 0 1.16216
42 G 44 S 0 0.530551
42 G 45 L 0 0.37088
42 G 46 G 0 0.245343
42 G 47 Y 0 -0.0164256
42 G 48 G 0 -0.00413194
42 G 49 F 0 -0.0399893
42 G 50 V 0 -0.00931536
42 G 51 N 0 -0.130458
42 G 52 Y 0 -0.125881
42 G 53 I 0 -0.101631
42 G 54 D 0 -0.0169513
42 G 55 P 0 -0.0697147
42 G 56 K 0 -0.0450192
42 G 57 D 0 -0.123226
42 G 58 A 0 -0.140993
42 G 59 E 0 -0.113193
42 G 60 K 0 -0.0851033
42 G 61 A 0 -0.0108367
42 G 62 I 0 -0.139585
42 G 63 N 0 -0.112445
42 G 64 T 0 -0.117755
42 G 65 L 0 -0.13773
42 G 66 N 0 -0.112967
42 G 67 G 0 -0.0388896
42 G 68 L 0 -0.0541782
42 G 69 R 0 -0.0647148
42 G 70 L 0 -0.107003
42 G 71 Q 0 -0.110164
42 G 72 T 0 -0.0638883
42 G 73 K 0 -0.0771525
42 G 74 T 0 -0.118938
42 G 75 I 0 -0.122326
42 G 76 K 0 -0.13618
42 G 77 V 0 -0.114882
42 G 78 S 0 -0.11809
42 G 79 Y 0 -0.132405
43 Q 44 S 0 0.915552
43 Q 45 L 0 0.461446
43 Q 46 G 0 0.124061
43 Q 47 Y 0 -0.0161212
43 Q 48 G 0 -0.0666935
43 Q 49 F 0 -0.0115188
43 Q 50 V 0 -0.0773052
43 Q 51 N 0 0.00549839
43 Q 52 Y 0 -0.108171
43 Q 53 I 0 -0.0465165
43 Q 54 D 0 -0.0748127
43 Q 55 P 0 0.0173821
43 Q 56 K 0 -0.100089
43 Q 57 D 0 -0.153254
43 Q 58 A 0 -0.0612631
43 Q 59 E 0 -0.0781307
43 Q 60 K 0 -0.0826852
43 Q 61 A 0 -0.0445066
43 Q 62 I 0 -0.0572933
43 Q 63 N 0 0.0573278
43 Q 64 T 0 -0.0830279
43 Q 65 L 0 -0.123544
43 Q 66 N 0 -0.139085
43 Q 67 G 0 -0.13632
43 Q 68 L 0 -0.113743
43 Q 69 R 0 -0.0346659
43 Q 70 L 0 -0.106255
43 Q 71 Q 0 -0.0512148
43 Q 72 T 0 -0.0841735
43 Q 73 K 0 0.0651096
43 Q 74 T 0 -0.0228236
43 Q 75 I 0 -0.0504044
43 Q 76 K 0 -0.130123
43 Q 77 V 0 -0.209282
43 Q 78 S 0 -0.115062
43 Q 79 Y 0 -0.0696931
44 S 45 L 0 1.11287
44 S 46 G 0 0.566012
44 S 47 Y 0 0.0836424
44 S 48 G 0 0.1261
44 S 49 F 0 -0.0507399
44 S 50 V 0 -0.0906455
44 S 51 N 0 -0.101822
44 S 52 Y 0 -0.10706
44 S 53 I 0 -0.104177
44 S 54 D 0 -0.0863848
44 S 55 P 0 -0.0980499
44 S 56 K 0 -0.073155
44 S 57 D 0 -0.133332
44 S 58 A 0 -0.0681901
44 S 59 E 0 -0.123168
44 S 60 K 0 -0.102668
44 S 61 A 0 -0.0929539
44 S 62 I 0 -0.1767
44 S 63 N 0 -0.0763758
44 S 64 T 0 -0.115392
44 S 65 L 0 -0.1255
44 S 66 N 0 -0.0748841
44 S 67 G 0 -0.0855661
44 S 68 L 0 -0.124749
44 S 69 R 0 -0.114204
44 S 70 L 0 -0.0185507
44 S 71 Q 0 0.0552394
44 S 72 T 0 -0.06545
44 S 73 K 0 -0.0527097
44 S 74 T 0 -0.0664245
44 S 75 I 0 -0.187344
44 S 76 K 0 -0.0641162
44 S 77 V 0 -0.224508
44 S 78 S 0 -0.101836
44 S 79 Y 0 -0.0926022
45 L 46 G 0 0.472288
45 L 47 Y 0 0.432608
45 L 48 G 0 0.0761455
45 L 49 F 0 0.0492586
45 L 50 V 0 -0.0793887
45 L 51 N 0 0.0188422
45 L 52 Y 0 -0.203789
45 L 53 I 0 -0.0946312
45 L 54 D 0 -0.0763522
45 L 55 P 0 -0.0877159
45 L 56 K 0 -0.0822708
45 L 57 D 0 -0.120629
45 L 58 A 0 -0.0607279
45 L 59 E 0 -0.0745534
45 L 60 K 0 -0.0332748
45 L 61 A 0 -0.111379
45 L 62 I 0 -0.216306
45 L 63 N 0 -0.0162316
45 L 64 T 0 -0.0826312
45 L 65 L 0 -0.079586
45 L 66 N 0 -0.082953
45 L 67 G 0 -0.00529179
45 L 68 L 0 -0.0396747
45 L 69 R 0 -0.0540278
45 L 70 L 0 -0.0896272
45 L 71 Q 0 -0.107916
45 L 72 T 0 -0.103512
45 L 73 K 0 0.00987333
45 L 74 T 0 -0.103635
45 L 75 I 0 -0.0414669
45 L 76 K 0 -0.10605
45 L 77 V 0 -0.145381
45 L 78 S 0 -0.110358
45 L 79 Y 0 -0.0434665
46 G 47 Y 0 0.18236
46 G 48 G 0 0.144151
46 G 49 F 0 0.00353562
46 G 50 V 0 0.00680495
46 G 51 N 0 -0.0122191
46 G 52 Y 0 -0.0682334
46 G 53 I 0 0.00104165
46 G 54 D 0 -0.045482
46 G 55 P 0 -0.0597337
46 G 56 K 0 -0.0722123
46 G 57 D 0 -0.113478
46 G 58 A 0 -0.160067
46 G 59 E 0 -0.00709784
46 G 60 K 0 -0.0536723
46 G 61 A 0 -0.13109
46 G 62 I 0 0.0436394
46 G 63 N 0 -0.012058
46 G 64 T 0 -0.0875004
46 G 65 L 0 -0.0909165
46 G 66 N 0 -0.116763
46 G 67 G 0 -0.0465478
46 G 68 L 0 -0.100063
46 G 69 R 0 -0.09122
46 G 70 L 0 -0.0493128
46 G 71 Q 0 -0.086438
46 G 72 T 0 0.0112357
46 G 73 K 0 0.226734
46 G 74 T 0 -0.0267653
46 G 75 I 0 -0.0941295
46 G 76 K 0 0.00479084
46 G 77 V 0 -0.0905262
46 G 78 S 0 -0.0966192
46 G 79 Y 0 -0.13478
47 Y 48 G 0 0.323369
47 Y 49 F 0 0.62555
47 Y 50 V 0 -0.046794
47 Y 51 N 0 0.192463
47 Y 52 Y 0 -0.0606256
47 Y 53 I 0 -0.0326924
47 Y 54 D 0 -0.00688782
47 Y 55 P 0 0.107641
47 Y 56 K 0 -0.033788
47 Y 57 D 0 -0.0814889
47 Y 58 A 0 -0.149225
47 Y 59 E 0 -0.0166852
47 Y 60 K 0 -0.100158
47 Y 61 A 0 -0.0717482
47 Y 62 I 0 -0.0340204
47 Y 63 N 0 -0.121033
47 Y 64 T 0 -0.0519624
47 Y 65 L 0 -0.128391
47 Y 66 N 0 -0.0107456
47 Y 67 G 0 -0.16154
47 Y 68 L 0 -0.0857127
47 Y 69 R 0 -0.0972521
47 Y 70 L 0 -0.0185331
47 Y 71 Q 0 -0.0234919
47 Y 72 T 0 -0.124084
47 Y 73 K 0 -0.0462079
47 Y 74 T 0 0.0293228
47 Y 75 I 0 -0.0449128
47 Y 76 K 0 -0.128285
47 Y 77 V 0 -0.0954873
47 Y 78 S 0 0.0217318
47 Y 79 Y 0 -0.0154368
48 G 49 F 0 0.244313
48 G 50 V 0 0.278857
48 G 51 N 0 -0.0708392
48 G 52 Y 0 0.109938
48 G 53 I 0 0.0305773
48 G 54 D 0 -0.0110922
48 G 55 P 0 -0.0368312
48 G 56 K 0 -0.0244376
48 G 57 D 0 -0.130335
48 G 58 A 0 -0.077136
48 G 59 E 0 -0.0821374
48 G 60 K 0 -0.104467
48 G 61 A 0 0.0553529
48 G 62 I 0 -0.0503777
48 G 63 N 0 -0.072921
48 G 64 T 0 -0.135154
48 G 65 L 0 -0.124011
48 G 66 N 0 -0.0796732
48 G 67 G 0 -0.102337
48 G 68 L 0 -0.124774
48 G 69 R 0 -0.0795913
48 G 70 L 0 0.0686647
48 G 71 Q 0 -0.149831
48 G 72 T 0 -0.0549886
48 G 73 K 0 -0.133289
48 G 74 T 0 -0.111305
48 G 75 I 0 -0.0141961
48 G 76 K 0 -0.154614
48 G 77 V 0 0.145522
48 G 78 S 0 -0.114106
48 G 79 Y 0 -0.0832545
49 F 50 V 0 0.179841
49 F 51 N 0 0.189859
49 F 52 Y 0 0.0585635
49 F 53 I 0 -0.109704
49 F 54 D 0 0.00521571
49 F 55 P 0 0.0145164
49 F 56 K 0 -0.006263
49 F 57 D 0 -0.0847096
49 F 58 A 0 0.0167344
49 F 59 E 0 -0.00280276
49 F 60 K 0 -0.105604
49 F 61 A 0 -0.0823674
49 F 62 I 0 0.0327696
49 F 63 N 0 -0.0445205
49 F 64 T 0 0.0579287
49 F 65 L 0 0.0178142
49 F 66 N 0 -0.0576463
49 F 67 G 0 0.0870261
49 F 68 L 0 -0.0558783
49 F 69 R 0 -0.114738
49 F 70 L 0 -0.102364
49 F 71 Q 0 -0.122142
49 F 72 T 0 -0.0800421
49 F 73 K 0 -0.104086
49 F 74 T 0 -0.123267
49 F 75 I 0 -0.0629778
49 F 76 K 0 -0.0511081
49 F 77 V 0 -0.020256
49 F 78 S 0 0.222075
49 F 79 Y 0 -0.0843424
50 V 51 N 0 0.0776335
50 V 52 Y 0 0.271289
50 V 53 I 0 0.0528441
50 V 54 D 0 0.080024
50 V 55 P 0 -0.0417805
50 V 56 K 0 0.01683
50 V 57 D 0 0.0428839
50 V 58 A 0 0.0986145
50 V 59 E 0 -0.0289108
50 V 60 K 0 -0.0178105
50 V 61 A 0 0.0994702
50 V 62 I 0 -0.00149013
50 V 63 N 0 -0.0145509
50 V 64 T 0 -0.0504081
50 V 65 L 0 -0.0269091
50 V 66 N 0 -0.0901684
50 V 67 G 0 -0.0203518
50 V 68 L 0 -0.103828
50 V 69 R 0 -0.101304
50 V 70 L 0 -0.0384922
50 V 71 Q 0 -0.14293
50 V 72 T 0 -0.0251807
50 V 73 K 0 -0.074717
50 V 74 T 0 -0.113942
50 V 75 I 0 0.024157
50 V 76 K 0 -0.07688
50 V 77 V 0 -0.0139301
50 V 78 S 0 -0.112266
50 V 79 Y 0 -0.0396013
51 N 52 Y 0 0.0781925
51 N 53 I 0 0.179004
51 N 54 D 0 0.000890876
51 N 55 P 0 0.105502
51 N 56 K 0 0.00108028
51 N 57 D 0 -0.0678043
51 N 58 A 0 0.0320364
51 N 59 E 0 -0.000306274
51 N 60 K 0 -0.0383987
51 N 61 A 0 -0.0979601
51 N 62 I 0 0.00484798
51 N 63 N 0 -0.0340768
51 N 64 T 0 -0.0517119
51 N 65 L 0 0.0829758
51 N 66 N 0 -0.0665823
51 N 67 G 0 -0.0480371
51 N 68 L 0 -0.0277741
51 N 69 R 0 0.0613096
51 N 70 L 0 -0.103513
51 N 71 Q 0 -0.130275
51 N 72 T 0 -0.0260726
51 N 73 K 0 -0.0129923
51 N 74 T 0 -0.082464
51 N 75 I 0 -0.101105
51 N 76 K 0 0.002546
51 N 77 V 0 -0.11249
51 N 78 S 0 0.0918631
51 N 79 Y 0 -0.0839418
52 Y 53 I 0 0.221479
52 Y 54 D 0 0.250126
52 Y 55 P 0 0.127631
52 Y 56 K 0 0.059361
52 Y 57 D 0 0.219003
52 Y 58 A 0 0.201998
52 Y 59 E 0 -0.06574
52 Y 60 K 0 0.00377183
52 Y 61 A 0 0.475231
52 Y 62 I 0 0.10959
52 Y 63 N 0 -0.0681543
52 Y 64 T 0 0.111083
52 Y 65 L 0 0.155861
52 Y 66 N 0 -0.0850343
52 Y 67 G 0 -0.0588776
52 Y 68 L 0 -0.168479
52 Y 69 R 0 -0.13999
52 Y 70 L 0 0.00863577
52 Y 71 Q 0 -0.165516
52 Y 72 T 0 -0.0128422
52 Y 73 K 0 -0.0891776
52 Y 74 T 0 -0.114186
52 Y 75 I 0 -0.0563244
52 Y 76 K 0 -0.162221
52 Y 77 V 0 0.0990824
52 Y 78 S 0 -0.0695314
52 Y 79 Y 0 0.0684903
53 I 54 D 0 0.48212
53 I 55 P 0 0.217519
53 I 56 K 0 0.265766
53 I 57 D 0 0.72126
53 I 58 A 0 -0.0400458
53 I 59 E 0 0.0513647
53 I 60 K 0 -0.00805586
53 I 61 A 0 -0.0142605
53 I 62 I 0 0.0173667
53 I 63 N 0 0.0173288
53 I 64 T 0 -0.0606803
53 I 65 L 0 -0.113345
53 I 66 N 0 -0.054871
53 I 67 G 0 -0.0481552
53 I 68 L 0 -0.070556
53 I 69 R 0 -0.0118175
53 I 70 L 0 -0.153171
53 I 71 Q 0 -0.0434099
53 I 72 T 0 -0.105971
53 I 73 K 0 -0.0771937
53 I 74 T 0 -0.0798324
53 I 75 I 0 -0.100153
53 I 76 K 0 -0.106679
53 I 77 V 0 -0.0543461
53 I 78 S 0 -0.0899506
53 I 79 Y 0 -0.0172955
54 D 55 P 0 0.260854
54 D 56 K 0 0.953827
54 D 57 D 0 1.23743
54 D 58 A 0 0.134663
54 D 59 E 0 0.0710424
54 D 60 K 0 0.110111
54 D 61 A 0 0.0613065
54 D 62 I 0 -0.0390006
54 D 63 N 0 0.0931157
54 D 64 T 0 -0.00849669
54 D 65 L 0 -0.0204054
54 D 66 N 0 -0.064975
54 D 67 G 0 -0.0776516
54 D 68 L 0 -0.0882162
54 D 69 R 0 -0.0889492
54 D 70 L 0 -0.00525291
54 D 71 Q 0 -0.0320773
54 D 72 T 0 -0.0413119
54 D 73 K 0 -0.0637021
54 D 74 T 0 -0.0757421
54 D 75 I 0 -0.0596106
54 D 76 K 0 -0.0928169
54 D 77 V 0 -0.0515754
54 D 78 S 0 -0.154799
54 D 79 Y 0 -0.0751309
55 P 56 K 0 0.368624
55 P 57 D 0 0.106802
55 P 58 A 0 0.278118
55 P 59 E 0 0.739458
55 P 60 K 0 0.027667
55 P 61 A 0 0.0310694
55 P 62 I 0 -0.0513421
55 P 63 N 0 0.0524179
55 P 64 T 0 -0.0856543
55 P 65 L 0 -0.0583061
55 P 66 N 0 -0.0522061
55 P 67 G 0 -0.0438479
55 P 68 L 0 -0.0171404
55 P 69 R 0 -0.0732223
55 P 70 L 0 -0.0829539
55 P 71 Q 0 -0.0989035
55 P 72 T 0 -0.0282464
55 P 73 K 0 -0.0566279
55 P 74 T 0 -0.137004
55 P 75 I 0 -0.0341577
55 P 76 K 0 -0.087754
55 P 77 V 0 -0.0105041
55 P 78 S 0 -0.052043
55 P 79 Y 0 0.654238
56 K 57 D 0 0.271093
56 K 58 A 0 0.144746
56 K 59 E 0 0.279775
56 K 60 K 0 0.546913
56 K 61 A 0 0.0348513
56 K 62 I 0 0.000530436
56 K 63 N 0 0.219538
56 K 64 T 0 0.0092105
56 K 65 L 0 -0.0821615
56 K 66 N 0 0.00891726
56 K 67 G 0 0.00365237
56 K 68 L 0 -0.0390926
56 K 69 R 0 0.0458445
56 K 70 L 0 -0.0352503
56 K 71 Q 0 -0.0167943
56 K 72 T 0 -0.00363792
56 K 73 K 0 -0.136303
56 K 74 T 0 -0.0248537
56 K 75 I 0 -0.0700902
56 K 76 K 0 -0.0549677
56 K 77 V 0 -0.151121
56 K 78 S 0 0.000850125
56 K 79 Y 0 0.0310387
57 D 58 A 0 0.367774
57 D 59 E 0 0.209974
57 D 60 K 0 0.430011
57 D 61 A 0 0.407297
57 D 62 I 0 0.0984635
57 D 63 N 0 0.146587
57 D 64 T 0 0.0447194
57 D 65 L 0 -0.0295085
57 D 66 N 0 0.0660967
57 D 67 G 0 -0.0934039
57 D 68 L 0 -0.0739173
57 D 69 R 0 -0.036515
57 D 70 L 0 -0.084003
57 D 71 Q 0 -0.12567
57 D 72 T 0 -0.0484602
57 D 73 K 0 -0.118974
57 D 74 T 0 -0.0871859
57 D 75 I 0 -0.0443453
57 D 76 K 0 -0.123422
57 D 77 V 0 -0.094901
57 D 78 S 0 -0.118
57 D 79 Y 0 -0.186114
58 A 59 E 0 0.480061
58 A 60 K 0 0.136689
58 A 61 A 0 0.219616
58 A 62 I 0 0.264928
58 A 63 N 0 0.0404419
58 A 64 T 0 0.176025
58 A 65 L 0 0.0201533
58 A 66 N 0 0.0482028
58 A 67 G 0 0.00577203
58 A 68 L 0 -0.0688629
58 A 69 R 0 -0.0645923
58 A 70 L 0 0.0435607
58 A 71 Q 0 -0.0770712
58 A 72 T 0 -0.067882
58 A 73 K 0 -0.119572
58 A 74 T 0 -0.0924432
58 A 75 I 0 -0.0617287
58 A 76 K 0 -0.0533203
58 A 77 V 0 -0.0438208
58 A 78 S 0 -0.126787
58 A 79 Y 0 0.575584
59 E 60 K 0 0.301675
59 E 61 A 0 0.171289
59 E 62 I 0 0.293662
59 E 63 N 0 0.564374
59 E 64 T 0 0.0389326
59 E 65 L 0 -0.0631179
59 E 66 N 0 -0.0365821
59 E 67 G 0 -0.023383
59 E 68 L 0 -0.0217636
59 E 69 R 0 -0.0653159
59 E 70 L 0 -0.140058
59 E 71 Q 0 -0.0849288
59 E 72 T 0 -0.0712967
59 E 73 K 0 -0.0745382
59 E 74 T 0 -0.0365178
59 E 75 I 0 -0.101337
59 E 76 K 0 -0.0325674
59 E 77 V 0 -0.0843221
59 E 78 S 0 -0.0379228
59 E 79 Y 0 0.589342
60 K 61 A 0 0.203046
60 K 62 I 0 0.170859
60 K 63 N 0 0.568488
60 K 64 T 0 0.799797
60 K 65 L 0 0.0259619
60 K 66 N 0 0.0110263
60 K 67 G 0 0.0169084
60 K 68 L 0 0.0983067
60 K 69 R 0 0.0390538
60 K 70 L 0 -0.0693562
60 K 71 Q 0 -0.0233268
60 K 72 T 0 -0.0541407
60 K 73 K 0 -0.0677595
60 K 74 T 0 -0.0770037
60 K 75 I 0 -0.0739416
60 K 76 K 0 -0.0632594
60 K 77 V 0 -0.108198
60 K 78 S 0 -0.0626831
60 K 79 Y 0 -0.0658237
61 A 62 I 0 0.282532
61 A 63 N 0 0.154346
61 A 64 T 0 0.0811365
61 A 65 L 0 0.285689
61 A 66 N 0 0.0326584
61 A 67 G 0 0.0243382
61 A 68 L 0 0.0135061
61 A 69 R 0 -0.160011
61 A 70 L 0 -0.0272425
61 A 71 Q 0 -0.161002
61 A 72 T 0 -0.0107011
61 A 73 K 0 -0.0633024
61 A 74 T 0 -0.100963
61 A 75 I 0 0.0372318
61 A 76 K 0 -0.114008
61 A 77 V 0 0.10561
61 A 78 S 0 -0.150648
61 A 79 Y 0 -0.0985161
62 I 63 N 0 0.341489
62 I 64 T 0 0.360567
62 I 65 L 0 0.10324
62 I 66 N 0 0.295946
62 I 67 G 0 0.065154
62 I 68 L 0 0.0294716
62 I 69 R 0 -0.0245056
62 I 70 L 0 -0.013961
62 I 71 Q 0 -0.0413621
62 I 72 T 0 -0.0557997
62 I 73 K 0 -0.0751849
62 I 74 T 0 -0.0666252
62 I 75 I 0 -0.0175934
62 I 76 K 0 0.0114216
62 I 77 V 0 0.265351
62 I 78 S 0 0.147195
62 I 79 Y 0 0.334311
63 N 64 T 0 0.495946
63 N 65 L 0 0.0809653
63 N 66 N 0 0.138236
63 N 67 G 0 0.0791212
63 N 68 L 0 0.0333371
63 N 69 R 0 0.155203
63 N 70 L 0 0.00191041
63 N 71 Q 0 -0.0623048
63 N 72 T 0 0.0646286
63 N 73 K 0 -0.0476664
63 N 74 T 0 0.0151743
63 N 75 I 0 -0.123509
63 N 76 K 0 -0.0932598
63 N 77 V 0 -0.0724172
63 N 78 S 0 0.0236995
63 N 79 Y 0 0.0490888
64 T 65 L 0 0.556806
64 T 66 N 0 0.0726623
64 T 67 G 0 0.0498335
64 T 68 L 0 0.335391
64 T 69 R 0 0.0163731
64 T 70 L 0 -0.0755127
64 T 71 Q 0 -0.00683308
64 T 72 T 0 -0.108106
64 T 73 K 0 -0.106796
64 T 74 T 0 -0.0844586
64 T 75 I 0 -0.130183
64 T 76 K 0 -0.0600036
64 T 77 V 0 -0.0426573
64 T 78 S 0 -0.0881103
64 T 79 Y 0 0.14269
65 L 66 N 0 0.719952
65 L 67 G 0 0.496343
65 L 68 L 0 0.475882
65 L 69 R 0 0.122483
65 L 70 L 0 0.0569321
65 L 71 Q 0 -0.0669999
65 L 72 T 0 -0.11773
65 L 73 K 0 -0.121251
65 L 74 T 0 -0.0681245
65 L 75 I 0 0.0920008
65 L 76 K 0 -0.00247657
65 L 77 V 0 0.160113
65 L 78 S 0 -0.0114796
65 L 79 Y 0 -0.171013
66 N 67 G 0 0.937182
66 N 68 L 0 0.353523
66 N 69 R 0 0.16022
66 N 70 L 0 0.13456
66 N 71 Q 0 0.00460425
66 N 72 T 0 0.0219201
66 N 73 K 0 -0.029538
66 N 74 T 0 0.0735545
66 N 75 I 0 0.120719
66 N 76 K 0 0.319566
66 N 77 V 0 0.366904
66 N 78 S 0 0.0393643
66 N 79 Y 0 0.0372162
67 G 68 L 0 0.725898
67 G 69 R 0 0.285814
67 G 70 L 0 0.172072
67 G 71 Q 0 0.127807
67 G 72 T 0 -0.0143454
67 G 73 K 0 0.0206923
67 G 74 T 0 0.36589
67 G 75 I 0 0.0750617
67 G 76 K 0 0.241679
67 G 77 V 0 0.0535413
67 G 78 S 0 0.0831961
67 G 79 Y 0 0.00290612
68 L 69 R 0 0.493857
68 L 70 L 0 0.386994
68 L 71 Q 0 0.195531
68 L 72 T 0 0.0474612
68 L 73 K 0 0.0745498
68 L 74 T 0 0.11304
68 L 75 I 0 0.352281
68 L 76 K 0 0.0851678
68 L 77 V 0 0.0143198
68 L 78 S 0 -0.0561288
68 L 79 Y 0 -0.11482
69 R 70 L 0 0.660654
69 R 71 Q 0 0.40293
69 R 72 T 0 0.7167
69 R 73 K 0 0.2171
69 R 74 T 0 0.557567
69 R 75 I 0 0.0986872
69 R 76 K 0 0.0967928
69 R 77 V 0 0.107001
69 R 78 S 0 -0.0272091
69 R 79 Y 0 -0.0641251
70 L 71 Q 0 0.743424
70 L 72 T 0 0.382774
70 L 73 K 0 0.18733
70 L 74 T 0 0.142353
70 L 75 I 0 0.576591
70 L 76 K 0 0.0513085
70 L 77 V 0 -0.0350834
70 L 78 S 0 -0.0469466
70 L 79 Y 0 -0.0776028
71 Q 72 T 0 0.731406
71 Q 73 K 0 0.283369
71 Q 74 T 0 0.251588
71 Q 75 I 0 0.164575
71 Q 76 K 0 0.0248075
71 Q 77 V 0 -0.00711671
71 Q 78 S 0 0.00264195
71 Q 79 Y 0 -0.0702747
72 T 73 K 0 0.765151
72 T 74 T 0 0.506676
72 T 75 I 0 0.282726
72 T 76 K 0 0.0793884
72 T 77 V 0 0.133561
72 T 78 S 0 0.00447461
72 T 79 Y 0 -0.0172989
73 K 74 T 0 0.684777
73 K 75 I 0 0.425627
73 K 76 K 0 0.204666
73 K 77 V 0 0.158941
73 K 78 S 0 0.112179
73 K 79 Y 0 0.0478352
74 T 75 I 0 0.834717
74 T 76 K 0 0.509556
74 T 77 V 0 0.346965
74 T 78 S 0 0.152762
74 T 79 Y 0 0.0945077
75 I 76 K 0 0.741243
75 I 77 V 0 0.54016
75 I 78 S 0 0.220503
75 I 79 Y 0 0.0788219
76 K 77 V 0 0.968402
76 K 78 S 0 0.825106
76 K 79 Y 0 0.277585
77 V 78 S 0 0.956648
77 V 79 Y 0 0.503523
78 S 79 Y 0 1.61893
