# Supplementary material for: Combining Evolutionary Information and an Iterative Sampling Strategy for Accurate Protein Structure Prediction
Source: PLoS Comput Biol. 2015 Dec 29;11(12):e1004661. doi: 10.1371/journal.pcbi.1004661 (PMC4694711; doi:10.1371/journal.pcbi.1004661)
Supplement: S2 File — FASTA sequences and PLM contact predictions for all targets of the benchmark set. (ZIP) [file pcbi.1004661.s004.zip › data/evfold_benchmarkset/contactpredictions/1odd_PLM.txt]

2 M 3 F 0 2.17488
2 M 4 R 0 0.588579
2 M 5 E 0 0.252308
2 M 6 D 0 0.143893
2 M 7 E 0 0.0513796
2 M 8 P 0 0.118643
2 M 9 M 0 0.243191
2 M 10 P 0 0.0399693
2 M 11 L 0 0.158575
2 M 12 T 0 -0.0260053
2 M 13 S 0 -0.103255
2 M 14 G 0 -0.0745951
2 M 15 E 0 -0.0298327
2 M 16 F 0 0.252257
2 M 17 A 0 -0.0905484
2 M 18 V 0 -0.0128033
2 M 19 L 0 0.360351
2 M 20 K 0 -0.0413672
2 M 21 A 0 -0.0576812
2 M 22 L 0 0.0756381
2 M 23 V 0 0.0700894
2 M 24 S 0 -0.0918525
2 M 25 H 0 -0.0765325
2 M 26 P 0 -0.0928918
2 M 27 R 0 -0.0364683
2 M 28 E 0 -0.042169
2 M 29 P 0 -0.0369438
2 M 30 L 0 -0.0413301
2 M 31 S 0 -0.0290834
2 M 32 R 0 -0.0784467
2 M 33 D 0 -0.0403393
2 M 34 K 0 -0.0943948
2 M 35 L 0 0.0490137
2 M 36 M 0 -0.112679
2 M 37 N 0 -0.0400367
2 M 38 L 0 -0.0996563
2 M 39 A 0 -0.00730363
2 M 40 R 0 -0.0697759
2 M 41 G 0 -0.107576
2 M 42 R 0 -0.143382
2 M 43 E 0 -0.153426
2 M 44 Y 0 -0.0915793
2 M 45 S 0 -0.117893
2 M 46 A 0 -0.116849
2 M 47 M 0 -0.184765
2 M 48 E 0 -0.0634972
2 M 49 R 0 -0.181003
2 M 50 S 0 -0.114701
2 M 51 I 0 -0.01428
2 M 52 D 0 -0.23482
2 M 53 V 0 -0.0784635
2 M 54 Q 0 -0.108567
2 M 55 I 0 0.0199246
2 M 56 S 0 -0.101154
2 M 57 R 0 -0.126181
2 M 58 L 0 0.117833
2 M 59 R 0 0.102377
2 M 60 R 0 -0.0525777
2 M 61 M 0 -0.0168823
2 M 62 V 0 0.0497114
2 M 63 E 0 -0.115615
2 M 64 E 0 -0.0653557
2 M 65 D 0 -0.108777
2 M 67 A 0 -0.139886
2 M 68 H 0 -0.122484
2 M 69 P 0 -0.114102
2 M 70 R 0 -0.115103
2 M 71 Y 0 -0.180727
2 M 72 I 0 0.0840049
2 M 73 Q 0 -0.131162
2 M 74 T 0 -0.0457192
2 M 75 V 0 -0.0866582
2 M 76 W 0 -0.160062
2 M 77 G 0 -0.0364889
2 M 78 L 0 -0.12861
2 M 79 G 0 0.0892589
2 M 80 Y 0 0.0545027
2 M 81 V 0 -0.137348
2 M 82 F 0 -0.0295694
2 M 83 V 0 -0.0507274
2 M 84 P 0 -0.00412669
3 F 4 R 0 1.26511
3 F 5 E 0 0.507967
3 F 6 D 0 0.560721
3 F 7 E 0 0.214636
3 F 8 P 0 0.723346
3 F 9 M 0 0.107988
3 F 10 P 0 0.0754982
3 F 11 L 0 0.0346514
3 F 12 T 0 -0.0910556
3 F 13 S 0 -0.0902672
3 F 14 G 0 -0.0700455
3 F 15 E 0 -0.0422138
3 F 16 F 0 -0.0157883
3 F 17 A 0 -0.0695162
3 F 18 V 0 -0.0707478
3 F 19 L 0 -0.0461199
3 F 20 K 0 -0.00222962
3 F 21 A 0 -0.0954255
3 F 22 L 0 -0.0274484
3 F 23 V 0 -0.0279418
3 F 24 S 0 0.0238901
3 F 25 H 0 -0.069946
3 F 26 P 0 -0.0688016
3 F 27 R 0 -0.0311277
3 F 28 E 0 -0.0116695
3 F 29 P 0 -0.0441927
3 F 30 L 0 -0.127731
3 F 31 S 0 -0.0462017
3 F 32 R 0 -0.124339
3 F 33 D 0 -0.0296842
3 F 34 K 0 -0.0776264
3 F 35 L 0 -0.0925651
3 F 36 M 0 -0.126414
3 F 37 N 0 -0.0426396
3 F 38 L 0 -0.015531
3 F 39 A 0 -0.109668
3 F 40 R 0 -0.102613
3 F 41 G 0 -0.109329
3 F 42 R 0 -0.0895037
3 F 43 E 0 -0.0925584
3 F 44 Y 0 -0.094121
3 F 45 S 0 -0.11355
3 F 46 A 0 -0.135734
3 F 47 M 0 -0.106255
3 F 48 E 0 -0.114637
3 F 49 R 0 -0.120936
3 F 50 S 0 -0.142623
3 F 51 I 0 -0.075515
3 F 52 D 0 -0.218441
3 F 53 V 0 -0.107338
3 F 54 Q 0 -0.179043
3 F 55 I 0 -0.000484908
3 F 56 S 0 -0.162814
3 F 57 R 0 -0.176767
3 F 58 L 0 -0.0476976
3 F 59 R 0 -0.000331192
3 F 60 R 0 -0.0646573
3 F 61 M 0 -0.072837
3 F 62 V 0 -0.0729424
3 F 63 E 0 -0.0647074
3 F 64 E 0 -0.0261505
3 F 65 D 0 -0.0496004
3 F 67 A 0 -0.114659
3 F 68 H 0 -0.0363896
3 F 69 P 0 -0.0412106
3 F 70 R 0 -0.0899474
3 F 71 Y 0 -0.0600625
3 F 72 I 0 -0.0837749
3 F 73 Q 0 -0.123635
3 F 74 T 0 -0.107271
3 F 75 V 0 -0.11316
3 F 76 W 0 -0.176699
3 F 77 G 0 -0.119285
3 F 78 L 0 -0.134448
3 F 79 G 0 -0.0579771
3 F 80 Y 0 -0.110631
3 F 81 V 0 -0.0462652
3 F 82 F 0 -0.0910401
3 F 83 V 0 -0.0435084
3 F 84 P 0 0.00318692
4 R 5 E 0 1.42777
4 R 6 D 0 0.515242
4 R 7 E 0 0.336491
4 R 8 P 0 0.0966147
4 R 9 M 0 0.427062
4 R 10 P 0 0.0259552
4 R 11 L 0 -0.019624
4 R 12 T 0 -0.0848173
4 R 13 S 0 0.00504188
4 R 14 G 0 -0.147729
4 R 15 E 0 -0.152498
4 R 16 F 0 -0.0904018
4 R 17 A 0 -0.0728032
4 R 18 V 0 -0.134531
4 R 19 L 0 -0.00901408
4 R 20 K 0 -0.00759096
4 R 21 A 0 -0.17345
4 R 22 L 0 -0.108244
4 R 23 V 0 -0.0162176
4 R 24 S 0 -0.120733
4 R 25 H 0 -0.0840731
4 R 26 P 0 -0.0822082
4 R 27 R 0 -0.0643899
4 R 28 E 0 -0.0588059
4 R 29 P 0 -0.0795571
4 R 30 L 0 -0.124802
4 R 31 S 0 -0.133414
4 R 32 R 0 -0.0878006
4 R 33 D 0 -0.133918
4 R 34 K 0 -0.090796
4 R 35 L 0 -0.178535
4 R 36 M 0 -0.181831
4 R 37 N 0 -0.0704116
4 R 38 L 0 -0.134053
4 R 39 A 0 -0.0484467
4 R 40 R 0 -0.0472459
4 R 41 G 0 -0.105489
4 R 42 R 0 -0.0787791
4 R 43 E 0 -0.12786
4 R 44 Y 0 -0.131919
4 R 45 S 0 -0.123258
4 R 46 A 0 -0.137753
4 R 47 M 0 -0.118556
4 R 48 E 0 -0.0779677
4 R 49 R 0 -0.124991
4 R 50 S 0 -0.148263
4 R 51 I 0 -0.196551
4 R 52 D 0 -0.283463
4 R 53 V 0 -0.12312
4 R 54 Q 0 -0.0992394
4 R 55 I 0 -0.156963
4 R 56 S 0 -0.10473
4 R 57 R 0 -0.123517
4 R 58 L 0 -0.014953
4 R 59 R 0 -0.132462
4 R 60 R 0 -0.103267
4 R 61 M 0 -0.0253004
4 R 62 V 0 0.178518
4 R 63 E 0 0.388704
4 R 64 E 0 0.353724
4 R 65 D 0 0.556439
4 R 67 A 0 0.08845
4 R 68 H 0 0.073849
4 R 69 P 0 0.196079
4 R 70 R 0 0.0802665
4 R 71 Y 0 0.222152
4 R 72 I 0 -0.131999
4 R 73 Q 0 -0.0240806
4 R 74 T 0 -0.149299
4 R 75 V 0 -0.176874
4 R 76 W 0 -0.0376701
4 R 77 G 0 -0.184566
4 R 78 L 0 -0.132751
4 R 79 G 0 -0.154513
4 R 80 Y 0 -0.156666
4 R 81 V 0 -0.0602934
4 R 82 F 0 -0.091554
4 R 83 V 0 -0.123279
4 R 84 P 0 -0.07829
5 E 6 D 0 1.57081
5 E 7 E 0 0.761267
5 E 8 P 0 0.321963
5 E 9 M 0 0.148501
5 E 10 P 0 0.0619646
5 E 11 L 0 0.0640765
5 E 12 T 0 -0.0834717
5 E 13 S 0 -0.0410136
5 E 14 G 0 -0.141693
5 E 15 E 0 -0.0728599
5 E 16 F 0 -0.080745
5 E 17 A 0 -0.0861549
5 E 18 V 0 -0.0579911
5 E 19 L 0 0.00886809
5 E 20 K 0 -0.00855
5 E 21 A 0 -0.0989412
5 E 22 L 0 -0.0168775
5 E 23 V 0 -0.080521
5 E 24 S 0 -0.0421809
5 E 25 H 0 -0.077105
5 E 26 P 0 -0.0519928
5 E 27 R 0 0.00158582
5 E 28 E 0 -0.0524082
5 E 29 P 0 -0.135501
5 E 30 L 0 -0.0828583
5 E 31 S 0 -0.0933194
5 E 32 R 0 -0.0727278
5 E 33 D 0 -0.0533918
5 E 34 K 0 -0.0934798
5 E 35 L 0 -0.0563212
5 E 36 M 0 -0.130679
5 E 37 N 0 -0.0693926
5 E 38 L 0 -0.0881733
5 E 39 A 0 -0.110001
5 E 40 R 0 -0.14012
5 E 41 G 0 -0.0739262
5 E 42 R 0 -0.128907
5 E 43 E 0 -0.122638
5 E 44 Y 0 -0.125797
5 E 45 S 0 -0.107135
5 E 46 A 0 -0.0800387
5 E 47 M 0 -0.096649
5 E 48 E 0 -0.109234
5 E 49 R 0 -0.180404
5 E 50 S 0 -0.171178
5 E 51 I 0 -0.0803427
5 E 52 D 0 -0.16581
5 E 53 V 0 -0.152463
5 E 54 Q 0 -0.137287
5 E 55 I 0 -0.0418505
5 E 56 S 0 -0.170341
5 E 57 R 0 -0.143965
5 E 58 L 0 -0.0108983
5 E 59 R 0 0.0341226
5 E 60 R 0 0.00981791
5 E 61 M 0 -0.0859378
5 E 62 V 0 -0.0728349
5 E 63 E 0 -0.000771669
5 E 64 E 0 0.105814
5 E 65 D 0 0.0209983
5 E 67 A 0 -0.0195056
5 E 68 H 0 0.00870163
5 E 69 P 0 -0.0574429
5 E 70 R 0 -0.0297935
5 E 71 Y 0 -0.00982637
5 E 72 I 0 -0.0646785
5 E 73 Q 0 -0.050291
5 E 74 T 0 -0.0499289
5 E 75 V 0 -0.12038
5 E 76 W 0 -0.130659
5 E 77 G 0 -0.118686
5 E 78 L 0 -0.0986172
5 E 79 G 0 0.0219019
5 E 80 Y 0 -0.0459883
5 E 81 V 0 -0.0727679
5 E 82 F 0 -0.0785975
5 E 83 V 0 -0.0723487
5 E 84 P 0 0.00118466
6 D 7 E 0 1.09394
6 D 8 P 0 0.554598
6 D 9 M 0 0.309546
6 D 10 P 0 0.1182
6 D 11 L 0 0.127065
6 D 12 T 0 -0.00361868
6 D 13 S 0 -0.0512746
6 D 14 G 0 -0.113581
6 D 15 E 0 -0.0371962
6 D 16 F 0 -0.0058636
6 D 17 A 0 -0.072486
6 D 18 V 0 -0.0341368
6 D 19 L 0 0.00926763
6 D 20 K 0 -0.0481203
6 D 21 A 0 -0.0685362
6 D 22 L 0 0.0388624
6 D 23 V 0 0.00741633
6 D 24 S 0 -0.0353578
6 D 25 H 0 -0.0402404
6 D 26 P 0 -0.0249363
6 D 27 R 0 0.0155366
6 D 28 E 0 -0.0143124
6 D 29 P 0 -0.0261151
6 D 30 L 0 -0.0851699
6 D 31 S 0 0.0290748
6 D 32 R 0 -0.141363
6 D 33 D 0 -0.00869597
6 D 34 K 0 -0.0854124
6 D 35 L 0 0.00114167
6 D 36 M 0 -0.126024
6 D 37 N 0 -0.0554047
6 D 38 L 0 -0.0589204
6 D 39 A 0 -0.116315
6 D 40 R 0 -0.121983
6 D 41 G 0 -0.0851624
6 D 42 R 0 -0.136743
6 D 43 E 0 -0.0905454
6 D 44 Y 0 -0.19414
6 D 45 S 0 -0.159514
6 D 46 A 0 -0.207579
6 D 47 M 0 -0.156821
6 D 48 E 0 -0.123487
6 D 49 R 0 -0.159369
6 D 50 S 0 -0.10955
6 D 51 I 0 -0.0603536
6 D 52 D 0 -0.210024
6 D 53 V 0 -0.0916313
6 D 54 Q 0 -0.206847
6 D 55 I 0 0.0142158
6 D 56 S 0 -0.164453
6 D 57 R 0 -0.19842
6 D 58 L 0 -0.00219879
6 D 59 R 0 0.079553
6 D 60 R 0 -0.0540935
6 D 61 M 0 -0.0732432
6 D 62 V 0 -0.0140234
6 D 63 E 0 -0.0408538
6 D 64 E 0 -0.0326672
6 D 65 D 0 -0.039961
6 D 67 A 0 -0.0864765
6 D 68 H 0 -0.0236019
6 D 69 P 0 -0.0717154
6 D 70 R 0 -0.124219
6 D 71 Y 0 -0.10452
6 D 72 I 0 0.0131441
6 D 73 Q 0 -0.0949598
6 D 74 T 0 -0.0579503
6 D 75 V 0 -0.102446
6 D 76 W 0 -0.177429
6 D 77 G 0 -0.0699995
6 D 78 L 0 -0.143625
6 D 79 G 0 0.0710121
6 D 80 Y 0 -0.024708
6 D 81 V 0 -0.150677
6 D 82 F 0 -0.103216
6 D 83 V 0 -0.0492985
6 D 84 P 0 -0.00520413
7 E 8 P 0 0.763689
7 E 9 M 0 0.450348
7 E 10 P 0 0.315971
7 E 11 L 0 0.0921497
7 E 12 T 0 -0.0354015
7 E 13 S 0 -0.0190129
7 E 14 G 0 -0.0824391
7 E 15 E 0 -0.0230561
7 E 16 F 0 -0.0436667
7 E 17 A 0 -0.0343699
7 E 18 V 0 -0.0221718
7 E 19 L 0 -0.0184962
7 E 20 K 0 -0.0539512
7 E 21 A 0 -0.0717956
7 E 22 L 0 -0.0291143
7 E 23 V 0 -0.0594839
7 E 24 S 0 0.0319218
7 E 25 H 0 0.0259045
7 E 26 P 0 0.00811751
7 E 27 R 0 -0.0337307
7 E 28 E 0 -0.0196096
7 E 29 P 0 -0.056912
7 E 30 L 0 -0.109624
7 E 31 S 0 -0.0657225
7 E 32 R 0 -0.126758
7 E 33 D 0 0.0217994
7 E 34 K 0 -0.0575748
7 E 35 L 0 -0.0697174
7 E 36 M 0 -0.151473
7 E 37 N 0 -0.0255412
7 E 38 L 0 -0.0697283
7 E 39 A 0 -0.09644
7 E 40 R 0 -0.085177
7 E 41 G 0 -0.0604903
7 E 42 R 0 -0.086187
7 E 43 E 0 -0.0660129
7 E 44 Y 0 -0.141498
7 E 45 S 0 -0.0643334
7 E 46 A 0 -0.101547
7 E 47 M 0 -0.153073
7 E 48 E 0 -0.0865826
7 E 49 R 0 -0.175424
7 E 50 S 0 -0.108476
7 E 51 I 0 -0.143026
7 E 52 D 0 -0.182714
7 E 53 V 0 -0.0904212
7 E 54 Q 0 -0.174925
7 E 55 I 0 -0.0335872
7 E 56 S 0 -0.158591
7 E 57 R 0 -0.0719101
7 E 58 L 0 -0.0455088
7 E 59 R 0 -0.00594145
7 E 60 R 0 -0.0116505
7 E 61 M 0 -0.0886506
7 E 62 V 0 -0.0612585
7 E 63 E 0 0.00481923
7 E 64 E 0 0.0894987
7 E 65 D 0 0.0966428
7 E 67 A 0 0.0430369
7 E 68 H 0 0.1256
7 E 69 P 0 -0.041132
7 E 70 R 0 -0.0664081
7 E 71 Y 0 -0.0147923
7 E 72 I 0 -0.0639223
7 E 73 Q 0 -0.037182
7 E 74 T 0 -0.0598649
7 E 75 V 0 -0.0643844
7 E 76 W 0 -0.17431
7 E 77 G 0 -0.0909384
7 E 78 L 0 -0.0721246
7 E 79 G 0 -0.0222399
7 E 80 Y 0 -0.0250168
7 E 81 V 0 -0.0909019
7 E 82 F 0 -0.134864
7 E 83 V 0 -0.067993
7 E 84 P 0 -0.00322219
8 P 9 M 0 0.800603
8 P 10 P 0 0.693765
8 P 11 L 0 0.15364
8 P 12 T 0 0.0254971
8 P 13 S 0 0.0162756
8 P 14 G 0 -0.0599429
8 P 15 E 0 -0.062587
8 P 16 F 0 0.0743538
8 P 17 A 0 -0.0642417
8 P 18 V 0 -0.0615275
8 P 19 L 0 -0.0126273
8 P 20 K 0 -0.004255
8 P 21 A 0 -0.0827717
8 P 22 L 0 -0.079916
8 P 23 V 0 -0.0138655
8 P 24 S 0 -0.0114279
8 P 25 H 0 -0.0348179
8 P 26 P 0 -0.0281709
8 P 27 R 0 -0.0305101
8 P 28 E 0 0.0337498
8 P 29 P 0 -0.100177
8 P 30 L 0 -0.139989
8 P 31 S 0 -0.05509
8 P 32 R 0 -0.0840363
8 P 33 D 0 -0.0181287
8 P 34 K 0 -0.0451536
8 P 35 L 0 -0.0776731
8 P 36 M 0 -0.143723
8 P 37 N 0 -0.0230576
8 P 38 L 0 0.0186683
8 P 39 A 0 -0.0754862
8 P 40 R 0 -0.110654
8 P 41 G 0 0.0117942
8 P 42 R 0 -0.114266
8 P 43 E 0 -0.0095314
8 P 44 Y 0 -0.126153
8 P 45 S 0 -0.0342468
8 P 46 A 0 -0.10798
8 P 47 M 0 -0.125373
8 P 48 E 0 -0.0301025
8 P 49 R 0 -0.0929268
8 P 50 S 0 -0.143245
8 P 51 I 0 -0.125058
8 P 52 D 0 -0.136993
8 P 53 V 0 -0.139852
8 P 54 Q 0 -0.0675053
8 P 55 I 0 -0.0532685
8 P 56 S 0 -0.138844
8 P 57 R 0 -0.136794
8 P 58 L 0 -0.0759368
8 P 59 R 0 -0.0430535
8 P 60 R 0 0.0181989
8 P 61 M 0 -0.0110689
8 P 62 V 0 -0.0837701
8 P 63 E 0 -0.091978
8 P 64 E 0 0.00494356
8 P 65 D 0 0.0504487
8 P 67 A 0 -0.0609789
8 P 68 H 0 0.0175591
8 P 69 P 0 -0.0396941
8 P 70 R 0 -0.0669639
8 P 71 Y 0 -0.0741968
8 P 72 I 0 -0.0787524
8 P 73 Q 0 -0.0728466
8 P 74 T 0 -0.146175
8 P 75 V 0 -0.104339
8 P 76 W 0 -0.100376
8 P 77 G 0 -0.039473
8 P 78 L 0 -0.0228544
8 P 79 G 0 -0.0821447
8 P 80 Y 0 -0.121084
8 P 81 V 0 -0.0364119
8 P 82 F 0 -0.176286
8 P 83 V 0 -0.025998
8 P 84 P 0 0.00906037
9 M 10 P 0 0.500646
9 M 11 L 0 0.307617
9 M 12 T 0 0.140006
9 M 13 S 0 0.0331677
9 M 14 G 0 -0.0428036
9 M 15 E 0 0.0456221
9 M 16 F 0 0.0872373
9 M 17 A 0 -0.0764638
9 M 18 V 0 -0.0160631
9 M 19 L 0 0.0451158
9 M 20 K 0 -0.0274655
9 M 21 A 0 -0.103598
9 M 22 L 0 0.013584
9 M 23 V 0 0.0234987
9 M 24 S 0 -0.0567829
9 M 25 H 0 -0.0620001
9 M 26 P 0 -0.0649652
9 M 27 R 0 -0.0745611
9 M 28 E 0 -0.0588311
9 M 29 P 0 -0.0347106
9 M 30 L 0 -0.112541
9 M 31 S 0 -0.013432
9 M 32 R 0 -0.121828
9 M 33 D 0 -0.0138685
9 M 34 K 0 -0.0703087
9 M 35 L 0 -0.0067088
9 M 36 M 0 -0.0983002
9 M 37 N 0 -0.0479529
9 M 38 L 0 -0.114121
9 M 39 A 0 -0.0476845
9 M 40 R 0 -0.0834741
9 M 41 G 0 -0.124127
9 M 42 R 0 -0.0649257
9 M 43 E 0 -0.0312278
9 M 44 Y 0 -0.193571
9 M 45 S 0 -0.109173
9 M 46 A 0 -0.150303
9 M 47 M 0 -0.089135
9 M 48 E 0 -0.109871
9 M 49 R 0 -0.131134
9 M 50 S 0 -0.16299
9 M 51 I 0 -0.00293411
9 M 52 D 0 -0.147395
9 M 53 V 0 -0.0871907
9 M 54 Q 0 -0.0527388
9 M 55 I 0 -0.0199713
9 M 56 S 0 -0.0771
9 M 57 R 0 -0.104822
9 M 58 L 0 0.0299972
9 M 59 R 0 -0.00581557
9 M 60 R 0 -0.0290166
9 M 61 M 0 0.26606
9 M 62 V 0 0.0381922
9 M 63 E 0 -0.0799716
9 M 64 E 0 0.0116456
9 M 65 D 0 0.0849289
9 M 67 A 0 0.00592587
9 M 68 H 0 -0.099128
9 M 69 P 0 -0.0311933
9 M 70 R 0 -0.082037
9 M 71 Y 0 -0.0458263
9 M 72 I 0 -0.0571699
9 M 73 Q 0 -0.0849724
9 M 74 T 0 -0.0563646
9 M 75 V 0 -0.0241237
9 M 76 W 0 -0.117308
9 M 77 G 0 0.0600106
9 M 78 L 0 -0.0641646
9 M 79 G 0 -0.0353446
9 M 80 Y 0 -0.0486606
9 M 81 V 0 -0.112833
9 M 82 F 0 -0.1161
9 M 83 V 0 -0.12164
9 M 84 P 0 -0.0390916
10 P 11 L 0 0.458945
10 P 12 T 0 0.174168
10 P 13 S 0 0.151673
10 P 14 G 0 0.0348747
10 P 15 E 0 0.0254787
10 P 16 F 0 0.0605163
10 P 17 A 0 0.0714766
10 P 18 V 0 0.012646
10 P 19 L 0 -0.0143411
10 P 20 K 0 0.0363364
10 P 21 A 0 -0.0642498
10 P 22 L 0 -0.0818349
10 P 23 V 0 -0.0132266
10 P 24 S 0 -0.0235424
10 P 25 H 0 -0.0744811
10 P 26 P 0 -0.0155946
10 P 27 R 0 0.000433888
10 P 28 E 0 -0.0140942
10 P 29 P 0 -0.0166967
10 P 30 L 0 -0.128336
10 P 31 S 0 -0.0394578
10 P 32 R 0 -0.02289
10 P 33 D 0 -0.0237224
10 P 34 K 0 -0.0442803
10 P 35 L 0 -0.0700035
10 P 36 M 0 -0.0128532
10 P 37 N 0 0.059956
10 P 38 L 0 -0.0673999
10 P 39 A 0 -0.097461
10 P 40 R 0 -0.157902
10 P 41 G 0 -0.0441388
10 P 42 R 0 0.0172707
10 P 43 E 0 -0.0496586
10 P 44 Y 0 -0.018066
10 P 45 S 0 -0.00785838
10 P 46 A 0 -0.00132432
10 P 47 M 0 -0.046167
10 P 48 E 0 -0.0961087
10 P 49 R 0 -0.0547616
10 P 50 S 0 0.0188178
10 P 51 I 0 -0.0771428
10 P 52 D 0 -0.0522538
10 P 53 V 0 -0.0656195
10 P 54 Q 0 -0.166651
10 P 55 I 0 -0.0427261
10 P 56 S 0 -0.0617669
10 P 57 R 0 -0.0743677
10 P 58 L 0 -0.0789694
10 P 59 R 0 -0.0466071
10 P 60 R 0 -0.0361062
10 P 61 M 0 0.0499141
10 P 62 V 0 -0.0829425
10 P 63 E 0 -0.0500276
10 P 64 E 0 -0.0313528
10 P 65 D 0 -0.0280001
10 P 67 A 0 -0.0582906
10 P 68 H 0 -0.0522117
10 P 69 P 0 -0.0654361
10 P 70 R 0 -0.046249
10 P 71 Y 0 -0.0553932
10 P 72 I 0 -0.0801948
10 P 73 Q 0 0.0313265
10 P 74 T 0 -0.0536186
10 P 75 V 0 0.103614
10 P 76 W 0 0.0985103
10 P 77 G 0 -0.0894277
10 P 78 L 0 -0.0495149
10 P 79 G 0 -0.0914693
10 P 80 Y 0 -0.0210097
10 P 81 V 0 -0.108742
10 P 82 F 0 -0.114048
10 P 83 V 0 -0.082429
10 P 84 P 0 -0.0733408
11 L 12 T 0 0.377335
11 L 13 S 0 0.165783
11 L 14 G 0 0.0367204
11 L 15 E 0 0.29421
11 L 16 F 0 0.120293
11 L 17 A 0 -0.015957
11 L 18 V 0 0.0498302
11 L 19 L 0 0.141221
11 L 20 K 0 -0.0627561
11 L 21 A 0 -0.0155912
11 L 22 L 0 0.0804338
11 L 23 V 0 0.0314474
11 L 24 S 0 0.0611262
11 L 25 H 0 -0.0151496
11 L 26 P 0 -0.104124
11 L 27 R 0 -0.0377411
11 L 28 E 0 -0.0630626
11 L 29 P 0 0.034879
11 L 30 L 0 -0.0310327
11 L 31 S 0 -0.0121169
11 L 32 R 0 -0.0384547
11 L 33 D 0 0.0129955
11 L 34 K 0 -0.0837677
11 L 35 L 0 0.0471542
11 L 36 M 0 -0.114577
11 L 37 N 0 -0.055889
11 L 38 L 0 -0.0852493
11 L 39 A 0 -0.0412637
11 L 40 R 0 -0.143737
11 L 41 G 0 -0.0735136
11 L 42 R 0 -0.133257
11 L 43 E 0 -0.0625948
11 L 44 Y 0 -0.148857
11 L 45 S 0 -0.0978524
11 L 46 A 0 -0.115077
11 L 47 M 0 -0.107781
11 L 48 E 0 -0.104739
11 L 49 R 0 -0.0306656
11 L 50 S 0 -0.11132
11 L 51 I 0 0.00819512
11 L 52 D 0 -0.106619
11 L 53 V 0 -0.0592694
11 L 54 Q 0 -0.0616791
11 L 55 I 0 0.0907024
11 L 56 S 0 -0.0904002
11 L 57 R 0 -0.091164
11 L 58 L 0 0.457649
11 L 59 R 0 0.0729128
11 L 60 R 0 -0.108237
11 L 61 M 0 0.223559
11 L 62 V 0 0.0355403
11 L 63 E 0 -0.110676
11 L 64 E 0 -0.130427
11 L 65 D 0 -0.109547
11 L 67 A 0 -0.133153
11 L 68 H 0 -0.156331
11 L 69 P 0 -0.127923
11 L 70 R 0 -0.100203
11 L 71 Y 0 -0.109906
11 L 72 I 0 0.0933326
11 L 73 Q 0 -0.0727945
11 L 74 T 0 -0.0113866
11 L 75 V 0 -0.0709366
11 L 76 W 0 -0.144605
11 L 77 G 0 -0.0536187
11 L 78 L 0 -0.0738698
11 L 79 G 0 0.0812006
11 L 80 Y 0 -0.0101162
11 L 81 V 0 -0.0959831
11 L 82 F 0 0.0264099
11 L 83 V 0 -0.0671224
11 L 84 P 0 -0.0224445
12 T 13 S 0 0.464744
12 T 14 G 0 0.266934
12 T 15 E 0 0.384687
12 T 16 F 0 0.171145
12 T 17 A 0 0.0464465
12 T 18 V 0 0.0553883
12 T 19 L 0 -0.0255131
12 T 20 K 0 -0.010173
12 T 21 A 0 -0.0658727
12 T 22 L 0 0.0380553
12 T 23 V 0 -0.0972806
12 T 24 S 0 0.0392494
12 T 25 H 0 -0.0667647
12 T 26 P 0 -0.011158
12 T 27 R 0 -0.0714261
12 T 28 E 0 -0.0944877
12 T 29 P 0 -0.042586
12 T 30 L 0 -0.0674692
12 T 31 S 0 0.0662698
12 T 32 R 0 -0.0277958
12 T 33 D 0 -0.0419994
12 T 34 K 0 -0.023602
12 T 35 L 0 -0.0329118
12 T 36 M 0 0.00666836
12 T 37 N 0 -0.0152339
12 T 38 L 0 -0.046238
12 T 39 A 0 -0.0573831
12 T 40 R 0 -0.114397
12 T 41 G 0 -0.00112162
12 T 42 R 0 -0.0936206
12 T 43 E 0 -0.0188397
12 T 44 Y 0 0.0470905
12 T 45 S 0 -0.0181787
12 T 46 A 0 0.0635895
12 T 47 M 0 0.129478
12 T 48 E 0 -0.0515737
12 T 49 R 0 -0.0243574
12 T 50 S 0 0.00735419
12 T 51 I 0 -0.0469767
12 T 52 D 0 -0.123374
12 T 53 V 0 0.069576
12 T 54 Q 0 0.173563
12 T 55 I 0 -0.0714994
12 T 56 S 0 -0.0242008
12 T 57 R 0 0.173891
12 T 58 L 0 -0.032538
12 T 59 R 0 -0.031614
12 T 60 R 0 -0.117609
12 T 61 M 0 0.698652
12 T 62 V 0 -0.0593697
12 T 63 E 0 -0.118046
12 T 64 E 0 0.00115471
12 T 65 D 0 -0.088572
12 T 67 A 0 -0.115712
12 T 68 H 0 -0.101281
12 T 69 P 0 -0.120962
12 T 70 R 0 -0.144383
12 T 71 Y 0 -0.0929778
12 T 72 I 0 -0.0795995
12 T 73 Q 0 -0.17291
12 T 74 T 0 -0.0520994
12 T 75 V 0 -0.0884149
12 T 76 W 0 -0.0855117
12 T 77 G 0 0.0318518
12 T 78 L 0 0.0359445
12 T 79 G 0 -0.0312578
12 T 80 Y 0 -0.0306799
12 T 81 V 0 -0.121839
12 T 82 F 0 -0.150996
12 T 83 V 0 -0.101515
12 T 84 P 0 -0.0288847
13 S 14 G 0 0.330582
13 S 15 E 0 0.116434
13 S 16 F 0 0.138086
13 S 17 A 0 0.557501
13 S 18 V 0 -0.0096211
13 S 19 L 0 0.00653921
13 S 20 K 0 0.0228864
13 S 21 A 0 -0.105643
13 S 22 L 0 -0.0830226
13 S 23 V 0 -0.0741683
13 S 24 S 0 -0.0250374
13 S 25 H 0 -0.157947
13 S 26 P 0 -0.076937
13 S 27 R 0 -0.0548499
13 S 28 E 0 -0.0158827
13 S 29 P 0 0.0627121
13 S 30 L 0 -0.101658
13 S 31 S 0 0.00664675
13 S 32 R 0 -0.0288586
13 S 33 D 0 0.0219444
13 S 34 K 0 -0.0436566
13 S 35 L 0 -0.0730629
13 S 36 M 0 0.0414049
13 S 37 N 0 -0.0370753
13 S 38 L 0 0.0159157
13 S 39 A 0 -0.0464532
13 S 40 R 0 -0.0561496
13 S 41 G 0 -0.115744
13 S 42 R 0 -0.0341474
13 S 43 E 0 0.0262027
13 S 44 Y 0 0.139338
13 S 45 S 0 -0.0432054
13 S 46 A 0 0.00878861
13 S 47 M 0 0.0797746
13 S 48 E 0 -0.00499237
13 S 49 R 0 0.072642
13 S 50 S 0 0.0190128
13 S 51 I 0 -0.108818
13 S 52 D 0 -0.0350766
13 S 53 V 0 -0.000218886
13 S 54 Q 0 0.107623
13 S 55 I 0 -0.0981887
13 S 56 S 0 -0.0125887
13 S 57 R 0 0.00631319
13 S 58 L 0 -0.0304783
13 S 59 R 0 -0.0145672
13 S 60 R 0 0.0186701
13 S 61 M 0 -0.0461088
13 S 62 V 0 0.00748907
13 S 63 E 0 -0.0092909
13 S 64 E 0 -0.0401807
13 S 65 D 0 -0.0222316
13 S 67 A 0 -0.0826398
13 S 68 H 0 -0.116328
13 S 69 P 0 0.023397
13 S 70 R 0 -0.0635135
13 S 71 Y 0 -0.0612149
13 S 72 I 0 -0.0698072
13 S 73 Q 0 -0.0943629
13 S 74 T 0 -0.136564
13 S 75 V 0 -0.0318999
13 S 76 W 0 -0.0605601
13 S 77 G 0 0.215307
13 S 78 L 0 0.29459
13 S 79 G 0 -0.122176
13 S 80 Y 0 -0.134219
13 S 81 V 0 0.0249038
13 S 82 F 0 -0.0684159
13 S 83 V 0 -0.0763373
13 S 84 P 0 -0.0618049
14 G 15 E 0 0.267447
14 G 16 F 0 0.131126
14 G 17 A 0 1.1074
14 G 18 V 0 0.186187
14 G 19 L 0 0.0303227
14 G 20 K 0 0.122298
14 G 21 A 0 0.0867442
14 G 22 L 0 -0.07044
14 G 23 V 0 -0.0221828
14 G 24 S 0 -0.14719
14 G 25 H 0 -0.163714
14 G 26 P 0 -0.0298137
14 G 27 R 0 -0.0474176
14 G 28 E 0 -0.111762
14 G 29 P 0 -0.106603
14 G 30 L 0 -0.065966
14 G 31 S 0 -0.102775
14 G 32 R 0 -0.0247234
14 G 33 D 0 -0.00926248
14 G 34 K 0 -0.0513866
14 G 35 L 0 -0.131483
14 G 36 M 0 -0.0200733
14 G 37 N 0 -0.0753682
14 G 38 L 0 -0.0505305
14 G 39 A 0 0.405839
14 G 40 R 0 0.708149
14 G 41 G 0 -0.0379897
14 G 42 R 0 0.150936
14 G 43 E 0 0.0742495
14 G 44 Y 0 0.0208996
14 G 45 S 0 -0.0351401
14 G 46 A 0 -0.0012745
14 G 47 M 0 0.00059393
14 G 48 E 0 0.13428
14 G 49 R 0 -0.0144235
14 G 50 S 0 0.0966015
14 G 51 I 0 -0.00374778
14 G 52 D 0 -0.0608124
14 G 53 V 0 -0.0132255
14 G 54 Q 0 0.3233
14 G 55 I 0 -0.0488626
14 G 56 S 0 -0.0242548
14 G 57 R 0 0.0995236
14 G 58 L 0 -0.0449752
14 G 59 R 0 -0.0630062
14 G 60 R 0 -0.0101219
14 G 61 M 0 -0.100595
14 G 62 V 0 -0.142284
14 G 63 E 0 -0.139667
14 G 64 E 0 -0.109359
14 G 65 D 0 -0.0788053
14 G 67 A 0 -0.0580416
14 G 68 H 0 -0.118595
14 G 69 P 0 -0.102644
14 G 70 R 0 -0.0685277
14 G 71 Y 0 -0.0162205
14 G 72 I 0 -0.148697
14 G 73 Q 0 -0.176805
14 G 74 T 0 -0.104483
14 G 75 V 0 -0.0663689
14 G 76 W 0 -0.121612
14 G 77 G 0 -0.0686357
14 G 78 L 0 -0.0362595
14 G 79 G 0 -0.0972186
14 G 80 Y 0 -0.109061
14 G 81 V 0 -0.0615286
14 G 82 F 0 -0.0945857
14 G 83 V 0 -0.0812266
14 G 84 P 0 -0.0513719
15 E 16 F 0 0.233474
15 E 17 A 0 0.131596
15 E 18 V 0 0.183877
15 E 19 L 0 0.0194722
15 E 20 K 0 0.0367996
15 E 21 A 0 -0.0647455
15 E 22 L 0 0.00913208
15 E 23 V 0 -0.0169423
15 E 24 S 0 0.010377
15 E 25 H 0 -0.0460483
15 E 26 P 0 -0.0310185
15 E 27 R 0 0.0178252
15 E 28 E 0 -0.0487921
15 E 29 P 0 -0.0795557
15 E 30 L 0 -0.12464
15 E 31 S 0 -0.0275496
15 E 32 R 0 -0.0527618
15 E 33 D 0 -0.0356857
15 E 34 K 0 -0.128383
15 E 35 L 0 0.00566559
15 E 36 M 0 -0.0613449
15 E 37 N 0 -0.103662
15 E 38 L 0 0.000546301
15 E 39 A 0 -0.0360403
15 E 40 R 0 -0.138002
15 E 41 G 0 0.00322232
15 E 42 R 0 -0.117153
15 E 43 E 0 -0.0335636
15 E 44 Y 0 -0.0154577
15 E 45 S 0 -0.00641814
15 E 46 A 0 -0.0366939
15 E 47 M 0 -0.0766128
15 E 48 E 0 -0.132483
15 E 49 R 0 0.0107552
15 E 50 S 0 -0.0090908
15 E 51 I 0 0.0316091
15 E 52 D 0 0.0559714
15 E 53 V 0 -0.000223822
15 E 54 Q 0 0.0985065
15 E 55 I 0 0.0128836
15 E 56 S 0 -0.0671377
15 E 57 R 0 0.271483
15 E 58 L 0 0.0347786
15 E 59 R 0 -0.0151419
15 E 60 R 0 -0.0712054
15 E 61 M 0 1.04375
15 E 62 V 0 -0.0645779
15 E 63 E 0 -0.0820201
15 E 64 E 0 -0.0931719
15 E 65 D 0 -0.125394
15 E 67 A 0 -0.0914157
15 E 68 H 0 -0.183428
15 E 69 P 0 -0.166977
15 E 70 R 0 -0.139806
15 E 71 Y 0 -0.0814267
15 E 72 I 0 -0.0022783
15 E 73 Q 0 -0.0894534
15 E 74 T 0 0.0184203
15 E 75 V 0 -0.0985976
15 E 76 W 0 0.100434
15 E 77 G 0 0.0827245
15 E 78 L 0 0.00961316
15 E 79 G 0 0.00754111
15 E 80 Y 0 0.0367143
15 E 81 V 0 -0.150661
15 E 82 F 0 -0.165882
15 E 83 V 0 -0.0909001
15 E 84 P 0 -0.0423612
16 F 17 A 0 0.309259
16 F 18 V 0 0.078392
16 F 19 L 0 0.0487027
16 F 20 K 0 0.373212
16 F 21 A 0 -0.0414673
16 F 22 L 0 -0.0192576
16 F 23 V 0 0.0877572
16 F 24 S 0 0.0467895
16 F 25 H 0 -0.0111723
16 F 26 P 0 -0.0443865
16 F 27 R 0 0.0464984
16 F 28 E 0 -0.0703522
16 F 29 P 0 0.167032
16 F 30 L 0 -0.04573
16 F 31 S 0 0.0687847
16 F 32 R 0 -0.0407062
16 F 33 D 0 -0.071333
16 F 34 K 0 -0.0660851
16 F 35 L 0 -0.0493688
16 F 36 M 0 0.0568703
16 F 37 N 0 0.0359734
16 F 38 L 0 -0.0175036
16 F 39 A 0 -0.0351145
16 F 40 R 0 -0.0860109
16 F 41 G 0 -0.0797439
16 F 42 R 0 -0.0750514
16 F 43 E 0 -0.0757433
16 F 44 Y 0 0.0440504
16 F 45 S 0 0.00696217
16 F 46 A 0 -0.0644228
16 F 47 M 0 -0.00911414
16 F 48 E 0 0.0207915
16 F 49 R 0 -0.0927659
16 F 50 S 0 -0.00377896
16 F 51 I 0 -0.00611291
16 F 52 D 0 -0.0337909
16 F 53 V 0 0.00317014
16 F 54 Q 0 0.10998
16 F 55 I 0 -0.00937099
16 F 56 S 0 -0.00735388
16 F 57 R 0 -0.00968466
16 F 58 L 0 -0.0396673
16 F 59 R 0 -0.0675959
16 F 60 R 0 -0.113305
16 F 61 M 0 0.0778167
16 F 62 V 0 -0.0544912
16 F 63 E 0 -0.0954305
16 F 64 E 0 -0.12958
16 F 65 D 0 -0.0779442
16 F 67 A 0 -0.145142
16 F 68 H 0 -0.125088
16 F 69 P 0 -0.14961
16 F 70 R 0 0.00674139
16 F 71 Y 0 0.00579229
16 F 72 I 0 -0.0413555
16 F 73 Q 0 -0.0579923
16 F 74 T 0 0.0174962
16 F 75 V 0 -0.0655848
16 F 76 W 0 -0.0463761
16 F 77 G 0 -0.00193715
16 F 78 L 0 0.15272
16 F 79 G 0 -0.0848345
16 F 80 Y 0 -0.0452121
16 F 81 V 0 -0.104915
16 F 82 F 0 -0.0509032
16 F 83 V 0 -0.168391
16 F 84 P 0 -0.0359103
17 A 18 V 0 0.17189
17 A 19 L 0 0.0617633
17 A 20 K 0 0.577234
17 A 21 A 0 0.236739
17 A 22 L 0 -0.0364878
17 A 23 V 0 0.140642
17 A 24 S 0 0.0027072
17 A 25 H 0 -0.0499335
17 A 26 P 0 -0.0900428
17 A 27 R 0 -0.0266032
17 A 28 E 0 -0.0643592
17 A 29 P 0 0.055999
17 A 30 L 0 -0.118301
17 A 31 S 0 -0.0343413
17 A 32 R 0 -0.0499517
17 A 33 D 0 0.034826
17 A 34 K 0 -0.0768266
17 A 35 L 0 -0.0380041
17 A 36 M 0 -0.0614685
17 A 37 N 0 -0.0753018
17 A 38 L 0 0.0890084
17 A 39 A 0 0.211693
17 A 40 R 0 0.0628707
17 A 41 G 0 0.207274
17 A 42 R 0 -0.00546983
17 A 43 E 0 0.0244812
17 A 44 Y 0 -0.0460416
17 A 45 S 0 -0.00588528
17 A 46 A 0 0.162983
17 A 47 M 0 0.0136376
17 A 48 E 0 -0.0760441
17 A 49 R 0 -0.0608866
17 A 50 S 0 -0.00234912
17 A 51 I 0 -0.135438
17 A 52 D 0 -0.167217
17 A 53 V 0 -0.0615451
17 A 54 Q 0 -0.088996
17 A 55 I 0 -0.0400126
17 A 56 S 0 -0.104082
17 A 57 R 0 -0.0424332
17 A 58 L 0 0.0122301
17 A 59 R 0 -0.0960109
17 A 60 R 0 -0.0691145
17 A 61 M 0 -0.0772537
17 A 62 V 0 -0.074306
17 A 63 E 0 -0.0739845
17 A 64 E 0 -0.157413
17 A 65 D 0 -0.0442549
17 A 67 A 0 -0.0814203
17 A 68 H 0 -0.110397
17 A 69 P 0 -0.12997
17 A 70 R 0 -0.103535
17 A 71 Y 0 -0.0918321
17 A 72 I 0 -0.0803889
17 A 73 Q 0 -0.148938
17 A 74 T 0 -0.165254
17 A 75 V 0 -0.0362697
17 A 76 W 0 -0.0700364
17 A 77 G 0 -0.0399644
17 A 78 L 0 0.158208
17 A 79 G 0 -0.095893
17 A 80 Y 0 -0.117088
17 A 81 V 0 -0.0990315
17 A 82 F 0 -0.0666651
17 A 83 V 0 -0.123494
17 A 84 P 0 -0.0646977
18 V 19 L 0 0.227854
18 V 20 K 0 0.0386735
18 V 21 A 0 0.129209
18 V 22 L 0 0.40791
18 V 23 V 0 -0.0291109
18 V 24 S 0 -0.072926
18 V 25 H 0 -0.0164572
18 V 26 P 0 -0.11071
18 V 27 R 0 -0.0299249
18 V 28 E 0 0.00995598
18 V 29 P 0 -0.027908
18 V 30 L 0 0.277019
18 V 31 S 0 -0.0362961
18 V 32 R 0 -0.0505697
18 V 33 D 0 -0.0911147
18 V 34 K 0 0.0181183
18 V 35 L 0 0.321814
18 V 36 M 0 -0.0467878
18 V 37 N 0 -0.0641589
18 V 38 L 0 -0.0673195
18 V 39 A 0 0.252772
18 V 40 R 0 -0.000740909
18 V 41 G 0 0.0187752
18 V 42 R 0 -0.0952236
18 V 43 E 0 -0.122671
18 V 44 Y 0 -0.132491
18 V 45 S 0 -0.0878912
18 V 46 A 0 -0.153663
18 V 47 M 0 -0.0858499
18 V 48 E 0 -0.0712591
18 V 49 R 0 -0.058037
18 V 50 S 0 -0.0622415
18 V 51 I 0 0.0801557
18 V 52 D 0 -0.0728006
18 V 53 V 0 0.0262272
18 V 54 Q 0 0.496058
18 V 55 I 0 0.207134
18 V 56 S 0 -0.0348443
18 V 57 R 0 0.0176253
18 V 58 L 0 0.167695
18 V 59 R 0 0.0463534
18 V 60 R 0 -0.123652
18 V 61 M 0 0.000547771
18 V 62 V 0 0.00985164
18 V 63 E 0 -0.109122
18 V 64 E 0 -0.0965067
18 V 65 D 0 -0.137714
18 V 67 A 0 -0.175379
18 V 68 H 0 -0.074447
18 V 69 P 0 -0.0955584
18 V 70 R 0 -0.176112
18 V 71 Y 0 -0.0929716
18 V 72 I 0 -0.0400017
18 V 73 Q 0 -0.106343
18 V 74 T 0 -0.0131872
18 V 75 V 0 -0.0269465
18 V 76 W 0 -0.0495957
18 V 77 G 0 0.0321245
18 V 78 L 0 -0.0690291
18 V 79 G 0 0.0485982
18 V 80 Y 0 0.0796917
18 V 81 V 0 -0.064773
18 V 82 F 0 -0.0549451
18 V 83 V 0 -0.159772
18 V 84 P 0 -0.0162322
19 L 20 K 0 0.0947018
19 L 21 A 0 0.0704868
19 L 22 L 0 0.305368
19 L 23 V 0 0.368461
19 L 24 S 0 -0.0234771
19 L 25 H 0 -0.0329782
19 L 26 P 0 0.0731171
19 L 27 R 0 -0.0221082
19 L 28 E 0 -0.0375769
19 L 29 P 0 0.0111016
19 L 30 L 0 -0.0223445
19 L 31 S 0 0.0311337
19 L 32 R 0 -0.0603363
19 L 33 D 0 -0.0439387
19 L 34 K 0 -0.0336583
19 L 35 L 0 0.0628663
19 L 36 M 0 -0.0888155
19 L 37 N 0 -0.0402699
19 L 38 L 0 -0.112163
19 L 39 A 0 -0.0467185
19 L 40 R 0 -0.0188196
19 L 41 G 0 -0.00413165
19 L 42 R 0 -0.0903261
19 L 43 E 0 -0.119636
19 L 44 Y 0 -0.18388
19 L 45 S 0 -0.125067
19 L 46 A 0 -0.139622
19 L 47 M 0 -0.0982893
19 L 48 E 0 -0.0806434
19 L 49 R 0 -0.0909034
19 L 50 S 0 -0.0592859
19 L 51 I 0 -0.0130684
19 L 52 D 0 -0.129943
19 L 53 V 0 -0.0422332
19 L 54 Q 0 -0.0987921
19 L 55 I 0 0.0767509
19 L 56 S 0 -0.105955
19 L 57 R 0 -0.0748849
19 L 58 L 0 0.401732
19 L 59 R 0 0.05855
19 L 60 R 0 -0.0334111
19 L 61 M 0 -0.0410355
19 L 62 V 0 0.0900995
19 L 63 E 0 -0.0976952
19 L 64 E 0 0.0397227
19 L 65 D 0 -0.0402748
19 L 67 A 0 -0.076984
19 L 68 H 0 -0.0702011
19 L 69 P 0 -0.0382848
19 L 70 R 0 -0.0402237
19 L 71 Y 0 -0.00524079
19 L 72 I 0 0.0504402
19 L 73 Q 0 -0.0420792
19 L 74 T 0 -0.0527981
19 L 75 V 0 -0.112685
19 L 76 W 0 -0.0101842
19 L 77 G 0 -0.0340213
19 L 78 L 0 -0.0989889
19 L 79 G 0 0.0571577
19 L 80 Y 0 0.0199926
19 L 81 V 0 -0.0325529
19 L 82 F 0 0.204508
19 L 83 V 0 -0.0690028
19 L 84 P 0 -0.0138202
20 K 21 A 0 0.27009
20 K 22 L 0 0.0303103
20 K 23 V 0 0.403356
20 K 24 S 0 1.1955
20 K 25 H 0 0.0499484
20 K 26 P 0 -0.022443
20 K 27 R 0 -0.0668074
20 K 28 E 0 -0.00171496
20 K 29 P 0 -0.0167573
20 K 30 L 0 -0.0882581
20 K 31 S 0 -0.044401
20 K 32 R 0 -0.0585323
20 K 33 D 0 -0.0109374
20 K 34 K 0 -0.0142946
20 K 35 L 0 -0.046716
20 K 36 M 0 -0.035682
20 K 37 N 0 0.0436699
20 K 38 L 0 0.201092
20 K 39 A 0 -0.128998
20 K 40 R 0 -0.0871167
20 K 41 G 0 -0.0882379
20 K 42 R 0 0.119411
20 K 43 E 0 -0.0556666
20 K 44 Y 0 -0.00727072
20 K 45 S 0 0.00315993
20 K 46 A 0 0.00696582
20 K 47 M 0 -0.0722707
20 K 48 E 0 -0.0329586
20 K 49 R 0 0.00448201
20 K 50 S 0 -0.144145
20 K 51 I 0 -0.121725
20 K 52 D 0 -0.100484
20 K 53 V 0 -0.0245184
20 K 54 Q 0 -0.141916
20 K 55 I 0 -0.0577689
20 K 56 S 0 -0.0409967
20 K 57 R 0 -0.0931145
20 K 58 L 0 -0.108675
20 K 59 R 0 -0.104978
20 K 60 R 0 -0.0245139
20 K 61 M 0 -0.0835164
20 K 62 V 0 -0.0902402
20 K 63 E 0 -0.0601344
20 K 64 E 0 -0.0473255
20 K 65 D 0 -0.081815
20 K 67 A 0 0.0111821
20 K 68 H 0 -0.0621075
20 K 69 P 0 -0.0294882
20 K 70 R 0 -0.0595113
20 K 71 Y 0 -0.0380348
20 K 72 I 0 -0.088063
20 K 73 Q 0 -0.0522616
20 K 74 T 0 -0.164026
20 K 75 V 0 0.0445581
20 K 76 W 0 -0.117735
20 K 77 G 0 -0.0199588
20 K 78 L 0 0.00023844
20 K 79 G 0 -0.159074
20 K 80 Y 0 -0.171552
20 K 81 V 0 -0.0359359
20 K 82 F 0 -0.0171165
20 K 83 V 0 -0.0700297
20 K 84 P 0 -0.0400986
21 A 22 L 0 0.16244
21 A 23 V 0 0.0316418
21 A 24 S 0 0.215783
21 A 25 H 0 0.701286
21 A 26 P 0 0.0892091
21 A 27 R 0 0.035434
21 A 28 E 0 0.0381187
21 A 29 P 0 -0.0485057
21 A 30 L 0 0.689664
21 A 31 S 0 -0.00157211
21 A 32 R 0 -0.109002
21 A 33 D 0 -0.054031
21 A 34 K 0 0.355709
21 A 35 L 0 1.00182
21 A 36 M 0 -0.0305665
21 A 37 N 0 -0.017722
21 A 38 L 0 0.953723
21 A 39 A 0 0.397054
21 A 40 R 0 0.116287
21 A 41 G 0 -0.0351667
21 A 42 R 0 0.0272774
21 A 43 E 0 -0.0160505
21 A 44 Y 0 -0.0904609
21 A 45 S 0 -0.0929536
21 A 46 A 0 -0.109081
21 A 47 M 0 -0.0969883
21 A 48 E 0 -0.0534979
21 A 49 R 0 -0.174539
21 A 50 S 0 -0.0518595
21 A 51 I 0 0.0214884
21 A 52 D 0 -0.102867
21 A 53 V 0 -0.158701
21 A 54 Q 0 -0.122411
21 A 55 I 0 -0.0979363
21 A 56 S 0 -0.117009
21 A 57 R 0 -0.149699
21 A 58 L 0 -0.0752009
21 A 59 R 0 -0.0749935
21 A 60 R 0 -0.0677848
21 A 61 M 0 -0.167014
21 A 62 V 0 -0.0153561
21 A 63 E 0 -0.183218
21 A 64 E 0 -0.12572
21 A 65 D 0 -0.149374
21 A 67 A 0 -0.165467
21 A 68 H 0 -0.0962344
21 A 69 P 0 -0.125292
21 A 70 R 0 -0.0513496
21 A 71 Y 0 -0.0554524
21 A 72 I 0 -0.0893974
21 A 73 Q 0 -0.13751
21 A 74 T 0 -0.158016
21 A 75 V 0 -0.13717
21 A 76 W 0 -0.155511
21 A 77 G 0 -0.115047
21 A 78 L 0 -0.00577309
21 A 79 G 0 -0.0839241
21 A 80 Y 0 -0.142339
21 A 81 V 0 -0.109815
21 A 82 F 0 -0.025582
21 A 83 V 0 -0.0731355
21 A 84 P 0 -0.127607
22 L 23 V 0 0.374114
22 L 24 S 0 0.0856031
22 L 25 H 0 0.123373
22 L 26 P 0 0.262597
22 L 27 R 0 0.152329
22 L 28 E 0 0.0142668
22 L 29 P 0 0.0713612
22 L 30 L 0 0.484729
22 L 31 S 0 0.0917838
22 L 32 R 0 -0.0519858
22 L 33 D 0 -0.00244612
22 L 34 K 0 -0.0380996
22 L 35 L 0 0.123916
22 L 36 M 0 -0.115606
22 L 37 N 0 -0.0332515
22 L 38 L 0 -0.0547862
22 L 39 A 0 0.0561727
22 L 40 R 0 -0.00033995
22 L 41 G 0 -0.0497316
22 L 42 R 0 -0.0844337
22 L 43 E 0 -0.0848384
22 L 44 Y 0 -0.136826
22 L 45 S 0 -0.145789
22 L 46 A 0 -0.163542
22 L 47 M 0 -0.152975
22 L 48 E 0 -0.101197
22 L 49 R 0 -0.115341
22 L 50 S 0 -0.103294
22 L 51 I 0 0.00452714
22 L 52 D 0 -0.101434
22 L 53 V 0 -0.127306
22 L 54 Q 0 -0.0617093
22 L 55 I 0 0.150996
22 L 56 S 0 -0.111709
22 L 57 R 0 -0.0895355
22 L 58 L 0 0.143619
22 L 59 R 0 0.146798
22 L 60 R 0 -0.0748736
22 L 61 M 0 -0.0467157
22 L 62 V 0 0.0289141
22 L 63 E 0 -0.0761591
22 L 64 E 0 -0.136943
22 L 65 D 0 -0.133886
22 L 67 A 0 -0.167242
22 L 68 H 0 -0.13608
22 L 69 P 0 -0.150641
22 L 70 R 0 -0.103928
22 L 71 Y 0 -0.143436
22 L 72 I 0 0.220671
22 L 73 Q 0 -0.113623
22 L 74 T 0 -0.0443063
22 L 75 V 0 -0.0523506
22 L 76 W 0 -0.127851
22 L 77 G 0 -0.0303515
22 L 78 L 0 -0.104885
22 L 79 G 0 0.0878581
22 L 80 Y 0 0.0621188
22 L 81 V 0 -0.0277855
22 L 82 F 0 0.287374
22 L 83 V 0 -0.0923696
22 L 84 P 0 -0.00657207
23 V 24 S 0 0.228582
23 V 25 H 0 0.0327756
23 V 26 P 0 0.457666
23 V 27 R 0 0.027862
23 V 28 E 0 -0.057832
23 V 29 P 0 -0.0284108
23 V 30 L 0 0.0411773
23 V 31 S 0 -0.0417436
23 V 32 R 0 -0.018519
23 V 33 D 0 -0.118753
23 V 34 K 0 -0.0316356
23 V 35 L 0 -0.012395
23 V 36 M 0 -0.0564654
23 V 37 N 0 -0.0457467
23 V 38 L 0 -0.0796015
23 V 39 A 0 -0.120524
23 V 40 R 0 -0.0306046
23 V 41 G 0 -0.0859288
23 V 42 R 0 -0.0446437
23 V 43 E 0 -0.0391201
23 V 44 Y 0 -0.101682
23 V 45 S 0 -0.0222354
23 V 46 A 0 0.0446917
23 V 47 M 0 0.0401566
23 V 48 E 0 -0.102948
23 V 49 R 0 0.0677511
23 V 50 S 0 -0.0433437
23 V 51 I 0 -0.0702784
23 V 52 D 0 -0.0943512
23 V 53 V 0 0.0603997
23 V 54 Q 0 -0.044685
23 V 55 I 0 -0.013606
23 V 56 S 0 0.0132667
23 V 57 R 0 -0.0735269
23 V 58 L 0 0.0730027
23 V 59 R 0 0.0222883
23 V 60 R 0 -0.0420518
23 V 61 M 0 -0.0939601
23 V 62 V 0 0.0830709
23 V 63 E 0 -0.130722
23 V 64 E 0 -0.0481998
23 V 65 D 0 -0.0338363
23 V 67 A 0 -0.0783765
23 V 68 H 0 -0.0135941
23 V 69 P 0 -0.0305741
23 V 70 R 0 -0.0571469
23 V 71 Y 0 0.0247425
23 V 72 I 0 -0.0604945
23 V 73 Q 0 -0.103706
23 V 74 T 0 -0.0518637
23 V 75 V 0 -0.0456019
23 V 76 W 0 -0.112086
23 V 77 G 0 -0.0709818
23 V 78 L 0 -0.0201919
23 V 79 G 0 -0.0334451
23 V 80 Y 0 -0.0743186
23 V 81 V 0 -0.0883754
23 V 82 F 0 0.397425
23 V 83 V 0 -0.0908358
23 V 84 P 0 -0.0372599
24 S 25 H 0 0.311563
24 S 26 P 0 0.23562
24 S 27 R 0 0.0645473
24 S 28 E 0 -0.0131136
24 S 29 P 0 -0.000862424
24 S 30 L 0 0.171489
24 S 31 S 0 0.00946791
24 S 32 R 0 -0.0726766
24 S 33 D 0 0.00971509
24 S 34 K 0 -0.0261898
24 S 35 L 0 -0.0527446
24 S 36 M 0 -0.00421757
24 S 37 N 0 0.0465932
24 S 38 L 0 0.362016
24 S 39 A 0 -0.0663025
24 S 40 R 0 -0.0746084
24 S 41 G 0 -0.0459429
24 S 42 R 0 -0.0074133
24 S 43 E 0 -0.0565161
24 S 44 Y 0 0.0125429
24 S 45 S 0 -0.0018585
24 S 46 A 0 0.016355
24 S 47 M 0 0.0181566
24 S 48 E 0 0.0030695
24 S 49 R 0 -0.0864839
24 S 50 S 0 -0.0882614
24 S 51 I 0 -0.118593
24 S 52 D 0 -0.0279798
24 S 53 V 0 -0.0273251
24 S 54 Q 0 -0.0854714
24 S 55 I 0 -0.0640815
24 S 56 S 0 -0.130575
24 S 57 R 0 -0.201555
24 S 58 L 0 -0.0614751
24 S 59 R 0 -0.0279753
24 S 60 R 0 -0.0321866
24 S 61 M 0 -0.102537
24 S 62 V 0 -0.0515592
24 S 63 E 0 -0.0527906
24 S 64 E 0 0.0971296
24 S 65 D 0 -0.0497852
24 S 67 A 0 -0.0735225
24 S 68 H 0 -0.0388954
24 S 69 P 0 -0.100111
24 S 70 R 0 -0.0323845
24 S 71 Y 0 -0.101273
24 S 72 I 0 -0.0504801
24 S 73 Q 0 -0.050536
24 S 74 T 0 -0.0933075
24 S 75 V 0 0.0695555
24 S 76 W 0 -0.174364
24 S 77 G 0 -0.0265295
24 S 78 L 0 -0.00178319
24 S 79 G 0 -0.0352692
24 S 80 Y 0 -0.127745
24 S 81 V 0 -0.109622
24 S 82 F 0 0.00608348
24 S 83 V 0 -0.0829011
24 S 84 P 0 0.00691464
25 H 26 P 0 0.662729
25 H 27 R 0 0.272878
25 H 28 E 0 1.03346
25 H 29 P 0 0.0173914
25 H 30 L 0 0.354253
25 H 31 S 0 0.0258244
25 H 32 R 0 -0.0644939
25 H 33 D 0 0.0127545
25 H 34 K 0 0.469181
25 H 35 L 0 -0.00014461
25 H 36 M 0 -0.0143382
25 H 37 N 0 -0.0086567
25 H 38 L 0 0.308252
25 H 39 A 0 -0.0334373
25 H 40 R 0 -0.0215726
25 H 41 G 0 -0.0505995
25 H 42 R 0 -0.0984707
25 H 43 E 0 -0.0194057
25 H 44 Y 0 -0.0203947
25 H 45 S 0 -0.101751
25 H 46 A 0 -0.102141
25 H 47 M 0 -0.143562
25 H 48 E 0 -0.091025
25 H 49 R 0 -0.175986
25 H 50 S 0 -0.143217
25 H 51 I 0 -0.0651567
25 H 52 D 0 -0.174053
25 H 53 V 0 -0.0762291
25 H 54 Q 0 -0.141895
25 H 55 I 0 -0.0615775
25 H 56 S 0 -0.0772734
25 H 57 R 0 -0.0380555
25 H 58 L 0 -0.0588014
25 H 59 R 0 -0.00630535
25 H 60 R 0 -0.0471897
25 H 61 M 0 -0.077916
25 H 62 V 0 -0.0310697
25 H 63 E 0 -0.125915
25 H 64 E 0 -0.0220678
25 H 65 D 0 -0.0913762
25 H 67 A 0 -0.103977
25 H 68 H 0 -0.0601216
25 H 69 P 0 -0.125994
25 H 70 R 0 -0.0727785
25 H 71 Y 0 -0.0916895
25 H 72 I 0 -0.0825446
25 H 73 Q 0 -0.145501
25 H 74 T 0 -0.095721
25 H 75 V 0 -0.0567435
25 H 76 W 0 -0.0479815
25 H 77 G 0 -0.0308121
25 H 78 L 0 -0.0851738
25 H 79 G 0 -0.0189914
25 H 80 Y 0 -0.0366443
25 H 81 V 0 0.0717058
25 H 82 F 0 -0.0664817
25 H 83 V 0 -0.0976948
25 H 84 P 0 -0.00535602
26 P 27 R 0 0.853236
26 P 28 E 0 0.237569
26 P 29 P 0 0.124167
26 P 30 L 0 0.77071
26 P 31 S 0 -0.0365664
26 P 32 R 0 -0.040704
26 P 33 D 0 -0.047233
26 P 34 K 0 0.0395954
26 P 35 L 0 -0.0172212
26 P 36 M 0 -0.15507
26 P 37 N 0 -0.013012
26 P 38 L 0 -0.0105266
26 P 39 A 0 -0.107641
26 P 40 R 0 -0.157684
26 P 41 G 0 -0.0604149
26 P 42 R 0 -0.0738839
26 P 43 E 0 -0.00401307
26 P 44 Y 0 -0.0880449
26 P 45 S 0 -0.0726332
26 P 46 A 0 -0.104843
26 P 47 M 0 -0.0852132
26 P 48 E 0 -0.057102
26 P 49 R 0 -0.0548632
26 P 50 S 0 -0.156503
26 P 51 I 0 -0.0866573
26 P 52 D 0 -0.111595
26 P 53 V 0 -0.116161
26 P 54 Q 0 -0.023192
26 P 55 I 0 -0.0840778
26 P 56 S 0 -0.141782
26 P 57 R 0 -0.164418
26 P 58 L 0 -0.00347773
26 P 59 R 0 0.00950913
26 P 60 R 0 0.011091
26 P 61 M 0 -0.137525
26 P 62 V 0 -0.082248
26 P 63 E 0 -0.0618421
26 P 64 E 0 -0.0526946
26 P 65 D 0 -0.0926102
26 P 67 A 0 -0.0508432
26 P 68 H 0 -0.0566289
26 P 69 P 0 -0.0669374
26 P 70 R 0 0.00991071
26 P 71 Y 0 -0.0309248
26 P 72 I 0 -0.0510798
26 P 73 Q 0 -0.0286828
26 P 74 T 0 -0.0377696
26 P 75 V 0 -0.0851363
26 P 76 W 0 -0.0536056
26 P 77 G 0 -0.0816544
26 P 78 L 0 -0.0919994
26 P 79 G 0 -0.0967732
26 P 80 Y 0 -0.133794
26 P 81 V 0 0.00032973
26 P 82 F 0 0.135184
26 P 83 V 0 0.0252857
26 P 84 P 0 0.312429
27 R 28 E 0 0.254545
27 R 29 P 0 0.0538692
27 R 30 L 0 0.139694
27 R 31 S 0 0.0192398
27 R 32 R 0 -0.107424
27 R 33 D 0 -0.0405679
27 R 34 K 0 0.000629869
27 R 35 L 0 -0.0026383
27 R 36 M 0 -0.117749
27 R 37 N 0 -0.0179444
27 R 38 L 0 -0.0310608
27 R 39 A 0 0.0135494
27 R 40 R 0 -0.0633007
27 R 41 G 0 -0.0290856
27 R 42 R 0 -0.0602427
27 R 43 E 0 -0.0553763
27 R 44 Y 0 -0.0331722
27 R 45 S 0 -0.0911307
27 R 46 A 0 -0.0320558
27 R 47 M 0 -0.0685117
27 R 48 E 0 -0.0242048
27 R 49 R 0 -0.107129
27 R 50 S 0 -0.118023
27 R 51 I 0 -0.0132196
27 R 52 D 0 -0.0615624
27 R 53 V 0 -0.125447
27 R 54 Q 0 -0.075507
27 R 55 I 0 -0.015109
27 R 56 S 0 -0.0456899
27 R 57 R 0 -0.0922748
27 R 58 L 0 -0.035294
27 R 59 R 0 0.0267137
27 R 60 R 0 0.00154534
27 R 61 M 0 -0.0156381
27 R 62 V 0 -0.0265552
27 R 63 E 0 -0.00309562
27 R 64 E 0 -0.0119283
27 R 65 D 0 -0.0970163
27 R 67 A 0 -0.0717054
27 R 68 H 0 -0.0197284
27 R 69 P 0 0.00719307
27 R 70 R 0 -0.0722935
27 R 71 Y 0 0.0315209
27 R 72 I 0 0.0327239
27 R 73 Q 0 -0.0231697
27 R 74 T 0 -0.0696141
27 R 75 V 0 -0.0838411
27 R 76 W 0 -0.0903278
27 R 77 G 0 -0.111577
27 R 78 L 0 -0.120906
27 R 79 G 0 0.00412158
27 R 80 Y 0 0.0365623
27 R 81 V 0 0.102207
27 R 82 F 0 -0.0309576
27 R 83 V 0 0.356871
27 R 84 P 0 0.338198
28 E 29 P 0 0.14957
28 E 30 L 0 0.492536
28 E 31 S 0 0.096647
28 E 32 R 0 -0.13457
28 E 33 D 0 0.066311
28 E 34 K 0 0.640318
28 E 35 L 0 0.0502743
28 E 36 M 0 -0.0326553
28 E 37 N 0 0.139651
28 E 38 L 0 0.0874152
28 E 39 A 0 -0.0937983
28 E 40 R 0 -0.0848969
28 E 41 G 0 -0.0336722
28 E 42 R 0 0.016239
28 E 43 E 0 0.0309766
28 E 44 Y 0 -0.0369277
28 E 45 S 0 -0.0961959
28 E 46 A 0 -0.0611343
28 E 47 M 0 -0.0757722
28 E 48 E 0 -0.0948302
28 E 49 R 0 -0.0768932
28 E 50 S 0 -0.0630232
28 E 51 I 0 -0.0226769
28 E 52 D 0 -0.144609
28 E 53 V 0 -0.0455076
28 E 54 Q 0 -0.0523588
28 E 55 I 0 -0.0739799
28 E 56 S 0 -0.0916262
28 E 57 R 0 -0.0257462
28 E 58 L 0 -0.0517407
28 E 59 R 0 -0.0600333
28 E 60 R 0 -0.0642003
28 E 61 M 0 -0.0119085
28 E 62 V 0 -0.147674
28 E 63 E 0 -0.035881
28 E 64 E 0 -0.0404155
28 E 65 D 0 -0.0641483
28 E 67 A 0 -0.0884243
28 E 68 H 0 -0.0249115
28 E 69 P 0 -0.0437356
28 E 70 R 0 -0.0768048
28 E 71 Y 0 -0.0528043
28 E 72 I 0 -0.14409
28 E 73 Q 0 -0.139541
28 E 74 T 0 -0.104536
28 E 75 V 0 4.88362e-05
28 E 76 W 0 0.0089566
28 E 77 G 0 -0.0373492
28 E 78 L 0 0.097754
28 E 79 G 0 -0.0167609
28 E 80 Y 0 -0.0373253
28 E 81 V 0 0.0232996
28 E 82 F 0 0.00188663
28 E 83 V 0 -0.0642627
28 E 84 P 0 -0.0319296
29 P 30 L 0 0.0564017
29 P 31 S 0 0.158175
29 P 32 R 0 0.0495608
29 P 33 D 0 -0.0342095
29 P 34 K 0 0.0504492
29 P 35 L 0 -0.0175964
29 P 36 M 0 0.0012294
29 P 37 N 0 -0.0402024
29 P 38 L 0 0.0090395
29 P 39 A 0 -0.000537549
29 P 40 R 0 -0.0483852
29 P 41 G 0 -0.0308036
29 P 42 R 0 -0.0481898
29 P 43 E 0 -0.0246633
29 P 44 Y 0 -0.0528074
29 P 45 S 0 -0.00928644
29 P 46 A 0 -0.0169541
29 P 47 M 0 -0.0768195
29 P 48 E 0 0.03888
29 P 49 R 0 -0.013578
29 P 50 S 0 -0.0622435
29 P 51 I 0 0.00642755
29 P 52 D 0 -0.00730577
29 P 53 V 0 -0.102141
29 P 54 Q 0 -0.0694856
29 P 55 I 0 0.0780267
29 P 56 S 0 -0.038601
29 P 57 R 0 -0.117272
29 P 58 L 0 -0.0579594
29 P 59 R 0 0.00579209
29 P 60 R 0 -0.0797048
29 P 61 M 0 -0.0599364
29 P 62 V 0 -0.0357985
29 P 63 E 0 -0.125719
29 P 64 E 0 -0.0572408
29 P 65 D 0 -0.0699383
29 P 67 A 0 -0.142048
29 P 68 H 0 -0.0523979
29 P 69 P 0 -0.120486
29 P 70 R 0 -0.012103
29 P 71 Y 0 -0.0945191
29 P 72 I 0 0.00242385
29 P 73 Q 0 -0.0234952
29 P 74 T 0 0.226697
29 P 75 V 0 0.278666
29 P 76 W 0 0.128516
29 P 77 G 0 0.0370179
29 P 78 L 0 0.458806
29 P 79 G 0 0.174734
29 P 80 Y 0 -0.0528236
29 P 81 V 0 0.225718
29 P 82 F 0 -0.0481616
29 P 83 V 0 -0.0155847
29 P 84 P 0 -0.0341186
30 L 31 S 0 0.204728
30 L 32 R 0 0.0231476
30 L 33 D 0 -0.000430405
30 L 34 K 0 0.569202
30 L 35 L 0 0.262888
30 L 36 M 0 0.0923159
30 L 37 N 0 0.00814748
30 L 38 L 0 0.0856646
30 L 39 A 0 -0.0166407
30 L 40 R 0 -0.103991
30 L 41 G 0 -0.0503528
30 L 42 R 0 -0.0393311
30 L 43 E 0 -0.059995
30 L 44 Y 0 -0.10006
30 L 45 S 0 -0.0498734
30 L 46 A 0 -0.151038
30 L 47 M 0 -0.0987265
30 L 48 E 0 -0.114543
30 L 49 R 0 -0.0829673
30 L 50 S 0 -0.0946642
30 L 51 I 0 0.398466
30 L 52 D 0 -0.0835153
30 L 53 V 0 -0.0678916
30 L 54 Q 0 -0.14929
30 L 55 I 0 -0.0168109
30 L 56 S 0 -0.093458
30 L 57 R 0 -0.0597295
30 L 58 L 0 -0.0525372
30 L 59 R 0 -0.0249278
30 L 60 R 0 -0.0695883
30 L 61 M 0 -0.171762
30 L 62 V 0 -0.0832083
30 L 63 E 0 -0.14083
30 L 64 E 0 -0.112641
30 L 65 D 0 -0.118949
30 L 67 A 0 -0.133251
30 L 68 H 0 -0.156043
30 L 69 P 0 -0.0790129
30 L 70 R 0 -0.145694
30 L 71 Y 0 -0.0960641
30 L 72 I 0 -0.0415894
30 L 73 Q 0 -0.124865
30 L 74 T 0 -0.141728
30 L 75 V 0 -0.0669938
30 L 76 W 0 0.0727737
30 L 77 G 0 -0.0961169
30 L 78 L 0 -0.124873
30 L 79 G 0 -0.0185864
30 L 80 Y 0 -0.0825677
30 L 81 V 0 0.0968867
30 L 82 F 0 0.025396
30 L 83 V 0 -0.10336
30 L 84 P 0 -0.0615794
31 S 32 R 0 0.215079
31 S 33 D 0 0.214246
31 S 34 K 0 0.797112
31 S 35 L 0 0.109361
31 S 36 M 0 0.0127375
31 S 37 N 0 0.0771895
31 S 38 L 0 0.0235032
31 S 39 A 0 -0.0291808
31 S 40 R 0 -0.0437181
31 S 41 G 0 0.0135676
31 S 42 R 0 -0.0716577
31 S 43 E 0 -0.0353217
31 S 44 Y 0 0.00556021
31 S 45 S 0 -0.0770657
31 S 46 A 0 0.00634939
31 S 47 M 0 -0.105917
31 S 48 E 0 -0.0213136
31 S 49 R 0 -0.0555516
31 S 50 S 0 -0.074272
31 S 51 I 0 0.247157
31 S 52 D 0 -0.207755
31 S 53 V 0 -0.047866
31 S 54 Q 0 -0.0958958
31 S 55 I 0 0.0318907
31 S 56 S 0 -0.0683223
31 S 57 R 0 -0.0993891
31 S 58 L 0 -0.0342799
31 S 59 R 0 0.0138133
31 S 60 R 0 -0.109082
31 S 61 M 0 -0.0523618
31 S 62 V 0 -0.0379717
31 S 63 E 0 -0.0841409
31 S 64 E 0 -0.0656995
31 S 65 D 0 -0.0889584
31 S 67 A 0 -0.115827
31 S 68 H 0 -0.100284
31 S 69 P 0 -0.144062
31 S 70 R 0 -0.103718
31 S 71 Y 0 -0.0293776
31 S 72 I 0 -0.00252861
31 S 73 Q 0 -0.0850659
31 S 74 T 0 0.0251795
31 S 75 V 0 0.023852
31 S 76 W 0 -0.0326154
31 S 77 G 0 -0.0205853
31 S 78 L 0 0.316292
31 S 79 G 0 0.0384829
31 S 80 Y 0 0.0260824
31 S 81 V 0 -0.0700827
31 S 82 F 0 -0.0167392
31 S 83 V 0 -0.0481012
31 S 84 P 0 0.00765226
32 R 33 D 0 0.200992
32 R 34 K 0 -0.0768262
32 R 35 L 0 0.00362677
32 R 36 M 0 0.360316
32 R 37 N 0 -0.00152269
32 R 38 L 0 -0.0743096
32 R 39 A 0 -0.068436
32 R 40 R 0 -0.0442607
32 R 41 G 0 -0.000443883
32 R 42 R 0 -0.0105673
32 R 43 E 0 0.0644824
32 R 44 Y 0 -0.0184334
32 R 45 S 0 0.0270927
32 R 46 A 0 0.139627
32 R 47 M 0 0.1011
32 R 48 E 0 0.563559
32 R 49 R 0 0.324791
32 R 50 S 0 0.10931
32 R 51 I 0 0.0969047
32 R 52 D 0 1.42735
32 R 53 V 0 -0.0094261
32 R 54 Q 0 -0.0492993
32 R 55 I 0 -0.0208244
32 R 56 S 0 0.0728405
32 R 57 R 0 -0.0393316
32 R 58 L 0 -0.0110756
32 R 59 R 0 -0.078874
32 R 60 R 0 -0.115975
32 R 61 M 0 -0.135064
32 R 62 V 0 -0.0174606
32 R 63 E 0 -0.07529
32 R 64 E 0 -0.0867965
32 R 65 D 0 -0.190506
32 R 67 A 0 -0.0821311
32 R 68 H 0 -0.18639
32 R 69 P 0 -0.0891245
32 R 70 R 0 -0.156744
32 R 71 Y 0 -0.161138
32 R 72 I 0 -0.0310714
32 R 73 Q 0 -0.147919
32 R 74 T 0 0.381166
32 R 75 V 0 0.143252
32 R 76 W 0 0.0385064
32 R 77 G 0 0.0294492
32 R 78 L 0 -0.0409653
32 R 79 G 0 -0.0731919
32 R 80 Y 0 0.0251745
32 R 81 V 0 -0.144476
32 R 82 F 0 -0.0263543
32 R 83 V 0 -0.116859
32 R 84 P 0 -0.102863
33 D 34 K 0 0.284359
33 D 35 L 0 -0.00192838
33 D 36 M 0 0.181078
33 D 37 N 0 0.388998
33 D 38 L 0 0.0443215
33 D 39 A 0 -0.0331845
33 D 40 R 0 0.0225561
33 D 41 G 0 0.00364801
33 D 42 R 0 0.0647648
33 D 43 E 0 0.0865553
33 D 44 Y 0 0.0548551
33 D 45 S 0 0.0546342
33 D 46 A 0 0.167926
33 D 47 M 0 0.121443
33 D 48 E 0 0.295386
33 D 49 R 0 0.0263458
33 D 50 S 0 0.0526225
33 D 51 I 0 -0.0479709
33 D 52 D 0 -0.0421505
33 D 53 V 0 -0.0906386
33 D 54 Q 0 -0.0497477
33 D 55 I 0 -0.0136168
33 D 56 S 0 -0.00440701
33 D 57 R 0 -0.033989
33 D 58 L 0 -0.0511843
33 D 59 R 0 -0.0169712
33 D 60 R 0 0.0873568
33 D 61 M 0 -0.0951104
33 D 62 V 0 -0.00419772
33 D 63 E 0 -0.105019
33 D 64 E 0 -0.0836416
33 D 65 D 0 -0.0850714
33 D 67 A 0 -0.0149307
33 D 68 H 0 -0.0709943
33 D 69 P 0 -0.0962303
33 D 70 R 0 -0.0677863
33 D 71 Y 0 -0.0691437
33 D 72 I 0 0.00100572
33 D 73 Q 0 -0.00502809
33 D 74 T 0 -0.0799064
33 D 75 V 0 -0.0169265
33 D 76 W 0 -0.0796116
33 D 77 G 0 -0.0317071
33 D 78 L 0 -0.08239
33 D 79 G 0 -0.0489211
33 D 80 Y 0 0.0343432
33 D 81 V 0 -0.0808872
33 D 82 F 0 -0.11487
33 D 83 V 0 -0.0592473
33 D 84 P 0 0.00911327
34 K 35 L 0 0.0775894
34 K 36 M 0 -0.00216291
34 K 37 N 0 0.414959
34 K 38 L 0 0.60841
34 K 39 A 0 -0.103296
34 K 40 R 0 -0.0449168
34 K 41 G 0 -0.0352987
34 K 42 R 0 0.0702285
34 K 43 E 0 -0.000571735
34 K 44 Y 0 0.0881493
34 K 45 S 0 -0.015998
34 K 46 A 0 -0.0516398
34 K 47 M 0 -0.0639442
34 K 48 E 0 -0.0559027
34 K 49 R 0 -0.0426905
34 K 50 S 0 -0.0147154
34 K 51 I 0 0.107947
34 K 52 D 0 -0.18769
34 K 53 V 0 -0.0796201
34 K 54 Q 0 -0.105032
34 K 55 I 0 -0.0614736
34 K 56 S 0 -0.0980964
34 K 57 R 0 -0.105599
34 K 58 L 0 -0.0896493
34 K 59 R 0 -0.0475801
34 K 60 R 0 -0.140941
34 K 61 M 0 -0.147882
34 K 62 V 0 -0.11187
34 K 63 E 0 -0.146336
34 K 64 E 0 -0.046682
34 K 65 D 0 -0.129075
34 K 67 A 0 -0.0896449
34 K 68 H 0 -0.0821383
34 K 69 P 0 -0.106335
34 K 70 R 0 -0.110593
34 K 71 Y 0 -0.111183
34 K 72 I 0 -0.095036
34 K 73 Q 0 -0.152298
34 K 74 T 0 -0.0364064
34 K 75 V 0 -0.0118261
34 K 76 W 0 0.0125036
34 K 77 G 0 -0.110068
34 K 78 L 0 0.165107
34 K 79 G 0 -0.0705833
34 K 80 Y 0 -0.132156
34 K 81 V 0 -0.104459
34 K 82 F 0 -0.156823
34 K 83 V 0 -0.0419955
34 K 84 P 0 -0.0430299
35 L 36 M 0 0.0511609
35 L 37 N 0 0.0351157
35 L 38 L 0 0.0728911
35 L 39 A 0 0.174915
35 L 40 R 0 -0.0085385
35 L 41 G 0 -0.0394207
35 L 42 R 0 -0.111242
35 L 43 E 0 0.00198386
35 L 44 Y 0 -0.149807
35 L 45 S 0 -0.0565387
35 L 46 A 0 0.0012524
35 L 47 M 0 -0.105961
35 L 48 E 0 -0.0404808
35 L 49 R 0 -0.0253809
35 L 50 S 0 -0.00297474
35 L 51 I 0 0.195078
35 L 52 D 0 -0.0871101
35 L 53 V 0 -0.0712566
35 L 54 Q 0 0.0795886
35 L 55 I 0 0.0952438
35 L 56 S 0 -0.0169963
35 L 57 R 0 -0.0461594
35 L 58 L 0 0.0588485
35 L 59 R 0 0.117671
35 L 60 R 0 -0.0459355
35 L 61 M 0 -0.00902957
35 L 62 V 0 0.0373213
35 L 63 E 0 -0.125089
35 L 64 E 0 -0.0750506
35 L 65 D 0 -0.086418
35 L 67 A 0 -0.0919158
35 L 68 H 0 -0.112798
35 L 69 P 0 -0.137211
35 L 70 R 0 -0.146775
35 L 71 Y 0 -0.0806208
35 L 72 I 0 0.016101
35 L 73 Q 0 -0.143723
35 L 74 T 0 0.0483792
35 L 75 V 0 -0.104142
35 L 76 W 0 -0.0773039
35 L 77 G 0 -0.0315969
35 L 78 L 0 -0.0091995
35 L 79 G 0 0.0697016
35 L 80 Y 0 0.0917791
35 L 81 V 0 -0.112094
35 L 82 F 0 -0.0386647
35 L 83 V 0 -0.103364
35 L 84 P 0 -0.0535218
36 M 37 N 0 0.337109
36 M 38 L 0 0.0267754
36 M 39 A 0 0.101218
36 M 40 R 0 0.18342
36 M 41 G 0 0.140275
36 M 42 R 0 0.242216
36 M 43 E 0 0.147874
36 M 44 Y 0 0.122967
36 M 45 S 0 0.196348
36 M 46 A 0 0.207252
36 M 47 M 0 0.0593257
36 M 48 E 0 0.309601
36 M 49 R 0 0.170189
36 M 50 S 0 0.203753
36 M 51 I 0 0.216083
36 M 52 D 0 0.211759
36 M 53 V 0 0.0454417
36 M 54 Q 0 0.0594672
36 M 55 I 0 -0.0468757
36 M 56 S 0 0.119451
36 M 57 R 0 -0.000718055
36 M 58 L 0 0.0242469
36 M 59 R 0 0.0617476
36 M 60 R 0 -0.0927375
36 M 61 M 0 -0.104909
36 M 62 V 0 -0.131752
36 M 63 E 0 -0.0396973
36 M 64 E 0 -0.0859733
36 M 65 D 0 -0.118768
36 M 67 A 0 -0.00555674
36 M 68 H 0 -0.117507
36 M 69 P 0 -0.0970717
36 M 70 R 0 -0.058807
36 M 71 Y 0 -0.123789
36 M 72 I 0 -0.0682911
36 M 73 Q 0 -0.0887577
36 M 74 T 0 -0.0756196
36 M 75 V 0 -0.0219227
36 M 76 W 0 0.109814
36 M 77 G 0 -0.132048
36 M 78 L 0 -0.025171
36 M 79 G 0 -0.107299
36 M 80 Y 0 -0.0504505
36 M 81 V 0 -0.138903
36 M 82 F 0 -0.0592452
36 M 83 V 0 -0.0990686
36 M 84 P 0 -0.0541944
37 N 38 L 0 0.562117
37 N 39 A 0 0.1121
37 N 40 R 0 0.0698908
37 N 41 G 0 0.0386202
37 N 42 R 0 0.17615
37 N 43 E 0 0.104376
37 N 44 Y 0 0.0502
37 N 45 S 0 0.0727127
37 N 46 A 0 -0.0143806
37 N 47 M 0 0.0507429
37 N 48 E 0 -0.00257641
37 N 49 R 0 -0.0171299
37 N 50 S 0 0.0412007
37 N 51 I 0 -0.0905933
37 N 52 D 0 -0.104524
37 N 53 V 0 -0.0494574
37 N 54 Q 0 -0.081162
37 N 55 I 0 -0.0223561
37 N 56 S 0 -0.000219813
37 N 57 R 0 -0.071853
37 N 58 L 0 -0.0500962
37 N 59 R 0 -0.0359911
37 N 60 R 0 0.00395927
37 N 61 M 0 -0.0173176
37 N 62 V 0 -0.104335
37 N 63 E 0 -0.0523671
37 N 64 E 0 -0.0314066
37 N 65 D 0 -0.0831497
37 N 67 A 0 -0.0839262
37 N 68 H 0 -0.0577893
37 N 69 P 0 -0.0779639
37 N 70 R 0 -0.0520928
37 N 71 Y 0 -0.0171622
37 N 72 I 0 -0.0692741
37 N 73 Q 0 -0.0241833
37 N 74 T 0 -0.104569
37 N 75 V 0 -0.0738928
37 N 76 W 0 -0.0510607
37 N 77 G 0 -0.0594794
37 N 78 L 0 0.0823252
37 N 79 G 0 -0.069319
37 N 80 Y 0 -0.0725049
37 N 81 V 0 -0.108605
37 N 82 F 0 -0.126053
37 N 83 V 0 -0.0367199
37 N 84 P 0 -0.0412506
38 L 39 A 0 0.310451
38 L 40 R 0 0.110456
38 L 41 G 0 0.127986
38 L 42 R 0 0.0979146
38 L 43 E 0 0.146579
38 L 44 Y 0 -0.0130353
38 L 45 S 0 0.044808
38 L 46 A 0 -0.0726798
38 L 47 M 0 -0.0317641
38 L 48 E 0 0.0369941
38 L 49 R 0 -0.078009
38 L 50 S 0 -0.00675083
38 L 51 I 0 -0.0471684
38 L 52 D 0 -0.125475
38 L 53 V 0 -0.0672415
38 L 54 Q 0 -0.0306412
38 L 55 I 0 -0.0691627
38 L 56 S 0 0.00463079
38 L 57 R 0 -0.0562399
38 L 58 L 0 -0.0868732
38 L 59 R 0 -0.0694837
38 L 60 R 0 -0.0298965
38 L 61 M 0 -0.0964124
38 L 62 V 0 -0.183514
38 L 63 E 0 -0.140167
38 L 64 E 0 -0.066822
38 L 65 D 0 -0.0859882
38 L 67 A 0 -0.134751
38 L 68 H 0 -0.026596
38 L 69 P 0 -0.0929721
38 L 70 R 0 -0.0993772
38 L 71 Y 0 -0.0479654
38 L 72 I 0 -0.152792
38 L 73 Q 0 -0.0853224
38 L 74 T 0 -0.0682148
38 L 75 V 0 -0.0447505
38 L 76 W 0 -0.0966505
38 L 77 G 0 -0.105804
38 L 78 L 0 0.00453428
38 L 79 G 0 -0.109896
38 L 80 Y 0 -0.151492
38 L 81 V 0 -0.111428
38 L 82 F 0 -0.209005
38 L 83 V 0 -0.0669107
38 L 84 P 0 -0.0613603
39 A 40 R 0 0.747767
39 A 41 G 0 0.385211
39 A 42 R 0 0.115985
39 A 43 E 0 0.0796107
39 A 44 Y 0 0.320721
39 A 45 S 0 -0.00927874
39 A 46 A 0 -0.0857626
39 A 47 M 0 0.0717442
39 A 48 E 0 0.0143782
39 A 49 R 0 -0.0893604
39 A 50 S 0 -0.0715655
39 A 51 I 0 -0.00569774
39 A 52 D 0 0.0503639
39 A 53 V 0 -0.0167554
39 A 54 Q 0 0.152703
39 A 55 I 0 -0.0284531
39 A 56 S 0 -0.126921
39 A 57 R 0 0.0611218
39 A 58 L 0 0.00684467
39 A 59 R 0 0.0122203
39 A 60 R 0 -0.0070376
39 A 61 M 0 -0.100089
39 A 62 V 0 -0.0542925
39 A 63 E 0 -0.132381
39 A 64 E 0 -0.147498
39 A 65 D 0 -0.188675
39 A 67 A 0 -0.0985158
39 A 68 H 0 -0.057534
39 A 69 P 0 -0.166541
39 A 70 R 0 -0.073778
39 A 71 Y 0 -0.0259232
39 A 72 I 0 0.0185426
39 A 73 Q 0 -0.145149
39 A 74 T 0 -0.0820342
39 A 75 V 0 -0.106051
39 A 76 W 0 -0.1091
39 A 77 G 0 -0.0158823
39 A 78 L 0 -0.066978
39 A 79 G 0 0.0165601
39 A 80 Y 0 0.00554657
39 A 81 V 0 -0.143589
39 A 82 F 0 -0.0958327
39 A 83 V 0 -0.0965082
39 A 84 P 0 0.000793354
40 R 41 G 0 0.317035
40 R 42 R 0 0.183627
40 R 43 E 0 0.0831272
40 R 44 Y 0 0.0755922
40 R 45 S 0 0.216797
40 R 46 A 0 0.156945
40 R 47 M 0 0.227319
40 R 48 E 0 0.129626
40 R 49 R 0 0.0940488
40 R 50 S 0 0.0449897
40 R 51 I 0 0.304547
40 R 52 D 0 0.133991
40 R 53 V 0 0.0708991
40 R 54 Q 0 0.207315
40 R 55 I 0 -0.0621126
40 R 56 S 0 0.0882303
40 R 57 R 0 0.061181
40 R 58 L 0 -0.0667201
40 R 59 R 0 -0.0688931
40 R 60 R 0 -0.0854518
40 R 61 M 0 -0.00142221
40 R 62 V 0 0.0164918
40 R 63 E 0 -0.0953419
40 R 64 E 0 -0.152934
40 R 65 D 0 -0.121024
40 R 67 A 0 -0.100994
40 R 68 H 0 -0.0931158
40 R 69 P 0 -0.0238716
40 R 70 R 0 -0.0507118
40 R 71 Y 0 -0.0901918
40 R 72 I 0 0.0337519
40 R 73 Q 0 -0.146726
40 R 74 T 0 -0.100879
40 R 75 V 0 -0.157073
40 R 76 W 0 -0.0821791
40 R 77 G 0 -0.114362
40 R 78 L 0 -0.106837
40 R 79 G 0 -0.122219
40 R 80 Y 0 -0.124646
40 R 81 V 0 -0.00443612
40 R 82 F 0 -0.0423511
40 R 83 V 0 -0.0651209
40 R 84 P 0 -0.0907534
41 G 42 R 0 0.522976
41 G 43 E 0 0.454295
41 G 44 Y 0 0.291054
41 G 45 S 0 0.150151
41 G 46 A 0 0.13187
41 G 47 M 0 0.211612
41 G 48 E 0 0.0110555
41 G 49 R 0 0.00648332
41 G 50 S 0 0.108534
41 G 51 I 0 -0.081231
41 G 52 D 0 0.0176339
41 G 53 V 0 -0.135996
41 G 54 Q 0 0.0650342
41 G 55 I 0 -0.0679331
41 G 56 S 0 0.00201191
41 G 57 R 0 -0.0236181
41 G 58 L 0 -0.0916579
41 G 59 R 0 -0.032148
41 G 60 R 0 -0.0892072
41 G 61 M 0 -0.0225128
41 G 62 V 0 -0.0949619
41 G 63 E 0 -0.146835
41 G 64 E 0 -0.103722
41 G 65 D 0 -0.0124153
41 G 67 A 0 -0.01961
41 G 68 H 0 -0.0569805
41 G 69 P 0 -0.130998
41 G 70 R 0 -0.100362
41 G 71 Y 0 -0.062203
41 G 72 I 0 -0.0134175
41 G 73 Q 0 -0.0263002
41 G 74 T 0 -0.0629858
41 G 75 V 0 -0.0637245
41 G 76 W 0 -0.00427823
41 G 77 G 0 -0.119813
41 G 78 L 0 0.000642214
41 G 79 G 0 0.00762849
41 G 80 Y 0 0.0047253
41 G 81 V 0 -0.0375168
41 G 82 F 0 0.020518
41 G 83 V 0 -0.00664134
41 G 84 P 0 -0.0110882
42 R 43 E 0 0.584966
42 R 44 Y 0 0.463043
42 R 45 S 0 0.31439
42 R 46 A 0 0.256346
42 R 47 M 0 0.162662
42 R 48 E 0 0.31944
42 R 49 R 0 0.083283
42 R 50 S 0 0.129113
42 R 51 I 0 0.15885
42 R 52 D 0 0.155969
42 R 53 V 0 -0.0136873
42 R 54 Q 0 0.0606144
42 R 55 I 0 -0.0925429
42 R 56 S 0 0.151362
42 R 57 R 0 -0.0837308
42 R 58 L 0 -0.0207685
42 R 59 R 0 -0.137186
42 R 60 R 0 -0.0775132
42 R 61 M 0 -0.0853973
42 R 62 V 0 -0.158447
42 R 63 E 0 -0.170769
42 R 64 E 0 -0.0163936
42 R 65 D 0 -0.0934009
42 R 67 A 0 -0.0677049
42 R 68 H 0 -0.0960123
42 R 69 P 0 -0.12267
42 R 70 R 0 -0.0782068
42 R 71 Y 0 -0.0629547
42 R 72 I 0 -0.0932782
42 R 73 Q 0 -0.0624712
42 R 74 T 0 -0.155548
42 R 75 V 0 -0.0365573
42 R 76 W 0 0.019125
42 R 77 G 0 -0.11333
42 R 78 L 0 -0.030488
42 R 79 G 0 -0.190707
42 R 80 Y 0 -0.0966389
42 R 81 V 0 0.00931055
42 R 82 F 0 -0.183436
42 R 83 V 0 -0.00494675
42 R 84 P 0 -0.0349744
43 E 44 Y 0 0.460702
43 E 45 S 0 0.316146
43 E 46 A 0 0.200136
43 E 47 M 0 0.069263
43 E 48 E 0 0.139716
43 E 49 R 0 0.0298487
43 E 50 S 0 0.0563477
43 E 51 I 0 -0.0952736
43 E 52 D 0 0.0324794
43 E 53 V 0 -0.0968624
43 E 54 Q 0 -0.00415555
43 E 55 I 0 0.00752924
43 E 56 S 0 -0.0105268
43 E 57 R 0 -0.0184954
43 E 58 L 0 -0.0332674
43 E 59 R 0 -0.0213406
43 E 60 R 0 -0.0260162
43 E 61 M 0 -0.0430388
43 E 62 V 0 -0.0736208
43 E 63 E 0 -0.0999546
43 E 64 E 0 -0.0289383
43 E 65 D 0 -0.0567318
43 E 67 A 0 0.011698
43 E 68 H 0 -0.0671727
43 E 69 P 0 -0.0933927
43 E 70 R 0 -0.0530897
43 E 71 Y 0 -0.0136197
43 E 72 I 0 -0.0799693
43 E 73 Q 0 -0.0720305
43 E 74 T 0 -0.134141
43 E 75 V 0 -0.0535263
43 E 76 W 0 -0.0107875
43 E 77 G 0 -0.0577937
43 E 78 L 0 0.0167721
43 E 79 G 0 -0.0994505
43 E 80 Y 0 -0.0344343
43 E 81 V 0 -0.0608451
43 E 82 F 0 -0.0984165
43 E 83 V 0 -0.0465091
43 E 84 P 0 -0.016712
44 Y 45 S 0 0.551911
44 Y 46 A 0 1.13624
44 Y 47 M 0 0.350823
44 Y 48 E 0 0.0895638
44 Y 49 R 0 0.179085
44 Y 50 S 0 0.0891259
44 Y 51 I 0 -0.0272986
44 Y 52 D 0 0.231191
44 Y 53 V 0 -0.00831071
44 Y 54 Q 0 -0.0173228
44 Y 55 I 0 -0.0878217
44 Y 56 S 0 0.0245867
44 Y 57 R 0 -0.0870011
44 Y 58 L 0 -0.0891837
44 Y 59 R 0 -0.12588
44 Y 60 R 0 -0.0943812
44 Y 61 M 0 0.00315009
44 Y 62 V 0 -0.153761
44 Y 63 E 0 -0.0775423
44 Y 64 E 0 -0.124155
44 Y 65 D 0 -0.10588
44 Y 67 A 0 -0.00803604
44 Y 68 H 0 -0.114871
44 Y 69 P 0 -0.113302
44 Y 70 R 0 -0.0917172
44 Y 71 Y 0 -0.0884876
44 Y 72 I 0 -0.0877678
44 Y 73 Q 0 -0.0572523
44 Y 74 T 0 0.060462
44 Y 75 V 0 -0.0585193
44 Y 76 W 0 0.0395051
44 Y 77 G 0 -0.0778692
44 Y 78 L 0 0.128643
44 Y 79 G 0 -0.190959
44 Y 80 Y 0 -0.0954981
44 Y 81 V 0 -0.135463
44 Y 82 F 0 -0.11181
44 Y 83 V 0 -0.0726388
44 Y 84 P 0 -0.0915891
45 S 46 A 0 0.564654
45 S 47 M 0 0.371736
45 S 48 E 0 0.295428
45 S 49 R 0 0.0594525
45 S 50 S 0 0.104691
45 S 51 I 0 0.101695
45 S 52 D 0 0.135851
45 S 53 V 0 0.0429221
45 S 54 Q 0 0.0341907
45 S 55 I 0 -0.044437
45 S 56 S 0 0.0764678
45 S 57 R 0 0.131291
45 S 58 L 0 -0.0969511
45 S 59 R 0 -0.0899448
45 S 60 R 0 0.100046
45 S 61 M 0 0.0591971
45 S 62 V 0 -0.0676175
45 S 63 E 0 -0.108756
45 S 64 E 0 -0.0477478
45 S 65 D 0 -0.031196
45 S 67 A 0 -0.0541707
45 S 68 H 0 -0.0163426
45 S 69 P 0 -0.0767826
45 S 70 R 0 -0.0768075
45 S 71 Y 0 -0.0801612
45 S 72 I 0 -0.131445
45 S 73 Q 0 -0.0873064
45 S 74 T 0 -0.110005
45 S 75 V 0 -0.0542291
45 S 76 W 0 -0.0444233
45 S 77 G 0 -0.0228947
45 S 78 L 0 -0.0221059
45 S 79 G 0 -0.170929
45 S 80 Y 0 -0.0546201
45 S 81 V 0 -0.0979173
45 S 82 F 0 -0.150163
45 S 83 V 0 -0.0527976
45 S 84 P 0 -0.0487957
46 A 47 M 0 0.509139
46 A 48 E 0 0.36526
46 A 49 R 0 0.0811504
46 A 50 S 0 0.333462
46 A 51 I 0 0.0537958
46 A 52 D 0 0.163196
46 A 53 V 0 0.0282487
46 A 54 Q 0 0.0735317
46 A 55 I 0 -0.0599123
46 A 56 S 0 0.0899708
46 A 57 R 0 -0.0620265
46 A 58 L 0 -0.108694
46 A 59 R 0 -0.123937
46 A 60 R 0 -0.012284
46 A 61 M 0 -0.0676093
46 A 62 V 0 -0.145176
46 A 63 E 0 -0.126285
46 A 64 E 0 -0.0553097
46 A 65 D 0 -0.146803
46 A 67 A 0 -0.021069
46 A 68 H 0 -0.07286
46 A 69 P 0 -0.0858597
46 A 70 R 0 -0.0164239
46 A 71 Y 0 -0.0408969
46 A 72 I 0 -0.125557
46 A 73 Q 0 -0.118361
46 A 74 T 0 -0.021389
46 A 75 V 0 -0.0141596
46 A 76 W 0 0.00187741
46 A 77 G 0 -0.119995
46 A 78 L 0 -0.0339495
46 A 79 G 0 -0.136344
46 A 80 Y 0 -0.0526618
46 A 81 V 0 -0.13028
46 A 82 F 0 -0.180232
46 A 83 V 0 -0.164215
46 A 84 P 0 -0.0416878
47 M 48 E 0 0.454436
47 M 49 R 0 0.165773
47 M 50 S 0 0.285132
47 M 51 I 0 -0.0149089
47 M 52 D 0 0.120582
47 M 53 V 0 0.217283
47 M 54 Q 0 0.050979
47 M 55 I 0 -0.0670455
47 M 56 S 0 0.162421
47 M 57 R 0 0.136171
47 M 58 L 0 -0.0565424
47 M 59 R 0 -0.0802478
47 M 60 R 0 -0.0120613
47 M 61 M 0 -0.0888576
47 M 62 V 0 -0.0834587
47 M 63 E 0 -0.0458517
47 M 64 E 0 -0.0945015
47 M 65 D 0 -0.0468177
47 M 67 A 0 -0.0580474
47 M 68 H 0 -0.0936175
47 M 69 P 0 -0.0312223
47 M 70 R 0 -0.147984
47 M 71 Y 0 -0.0738615
47 M 72 I 0 -0.0447779
47 M 73 Q 0 -0.0675105
47 M 74 T 0 0.106902
47 M 75 V 0 -0.0532406
47 M 76 W 0 -0.0351355
47 M 77 G 0 -0.00508881
47 M 78 L 0 0.0327424
47 M 79 G 0 -0.0757978
47 M 80 Y 0 -0.085616
47 M 81 V 0 -0.0391506
47 M 82 F 0 -0.0307375
47 M 83 V 0 -0.04045
47 M 84 P 0 -0.0665819
48 E 49 R 0 0.158942
48 E 50 S 0 0.0875444
48 E 51 I 0 0.13292
48 E 52 D 0 0.241934
48 E 53 V 0 -0.00884135
48 E 54 Q 0 0.0529038
48 E 55 I 0 0.0500148
48 E 56 S 0 0.120055
48 E 57 R 0 -0.0275674
48 E 58 L 0 -0.138784
48 E 59 R 0 -0.0548196
48 E 60 R 0 -0.0624787
48 E 61 M 0 -0.0132942
48 E 62 V 0 -0.0726768
48 E 63 E 0 -0.0455627
48 E 64 E 0 -0.0479091
48 E 65 D 0 -0.00823937
48 E 67 A 0 -0.0574503
48 E 68 H 0 -0.126952
48 E 69 P 0 -0.0938514
48 E 70 R 0 -0.118212
48 E 71 Y 0 -0.113827
48 E 72 I 0 -0.0949137
48 E 73 Q 0 -0.152149
48 E 74 T 0 -0.0334577
48 E 75 V 0 0.0324095
48 E 76 W 0 0.0157565
48 E 77 G 0 -0.073204
48 E 78 L 0 0.0372745
48 E 79 G 0 -0.137112
48 E 80 Y 0 -0.0868821
48 E 81 V 0 -0.00927497
48 E 82 F 0 -0.156058
48 E 83 V 0 -0.0502399
48 E 84 P 0 -0.117996
49 R 50 S 0 0.276345
49 R 51 I 0 0.0623278
49 R 52 D 0 1.2306
49 R 53 V 0 0.524301
49 R 54 Q 0 0.209742
49 R 55 I 0 -0.0776288
49 R 56 S 0 0.31651
49 R 57 R 0 0.19658
49 R 58 L 0 -0.0718561
49 R 59 R 0 -0.0436138
49 R 60 R 0 0.00933588
49 R 61 M 0 -0.00412464
49 R 62 V 0 -0.148751
49 R 63 E 0 -0.120211
49 R 64 E 0 -0.0930785
49 R 65 D 0 -0.128019
49 R 67 A 0 0.0116996
49 R 68 H 0 -0.165839
49 R 69 P 0 -0.0771298
49 R 70 R 0 -0.157436
49 R 71 Y 0 -0.11872
49 R 72 I 0 -0.150479
49 R 73 Q 0 -0.0498134
49 R 74 T 0 -0.0259398
49 R 75 V 0 -0.0564813
49 R 76 W 0 0.187529
49 R 77 G 0 0.0393226
49 R 78 L 0 -0.0335329
49 R 79 G 0 -0.0741341
49 R 80 Y 0 0.0207843
49 R 81 V 0 -0.094328
49 R 82 F 0 0.0674393
49 R 83 V 0 -0.0438268
49 R 84 P 0 -0.0722627
50 S 51 I 0 0.411832
50 S 52 D 0 0.187342
50 S 53 V 0 0.202985
50 S 54 Q 0 0.654158
50 S 55 I 0 -0.0449168
50 S 56 S 0 0.214532
50 S 57 R 0 0.345667
50 S 58 L 0 -0.0515864
50 S 59 R 0 0.0315997
50 S 60 R 0 0.0983708
50 S 61 M 0 0.00115641
50 S 62 V 0 -0.0248668
50 S 63 E 0 -0.0720072
50 S 64 E 0 -0.127747
50 S 65 D 0 -0.0841089
50 S 67 A 0 0.016379
50 S 68 H 0 -0.0755488
50 S 69 P 0 -0.168698
50 S 70 R 0 -0.129977
50 S 71 Y 0 -0.153024
50 S 72 I 0 -0.0162083
50 S 73 Q 0 -0.0704488
50 S 74 T 0 -0.0378646
50 S 75 V 0 0.0394907
50 S 76 W 0 0.0582087
50 S 77 G 0 -0.0710487
50 S 78 L 0 -0.0733684
50 S 79 G 0 -0.048052
50 S 80 Y 0 -0.0730698
50 S 81 V 0 -0.0186128
50 S 82 F 0 -0.0809786
50 S 83 V 0 -0.0454822
50 S 84 P 0 -0.167676
51 I 52 D 0 0.191661
51 I 53 V 0 -0.015277
51 I 54 Q 0 0.00522634
51 I 55 I 0 0.14057
51 I 56 S 0 0.0140087
51 I 57 R 0 0.0518051
51 I 58 L 0 0.0358475
51 I 59 R 0 0.115306
51 I 60 R 0 0.00615531
51 I 61 M 0 0.0631546
51 I 62 V 0 -0.0173496
51 I 63 E 0 -0.116545
51 I 64 E 0 -0.12895
51 I 65 D 0 -0.0531497
51 I 67 A 0 -0.0619811
51 I 68 H 0 -0.135581
51 I 69 P 0 -0.159755
51 I 70 R 0 -0.111167
51 I 71 Y 0 -0.133329
51 I 72 I 0 0.0297255
51 I 73 Q 0 -0.104912
51 I 74 T 0 -0.0534752
51 I 75 V 0 -0.0857885
51 I 76 W 0 -0.049934
51 I 77 G 0 -0.0377688
51 I 78 L 0 0.0228849
51 I 79 G 0 0.0903171
51 I 80 Y 0 0.207499
51 I 81 V 0 -0.0883653
51 I 82 F 0 -0.0859322
51 I 83 V 0 -0.162389
51 I 84 P 0 -0.0882022
52 D 53 V 0 0.0896875
52 D 54 Q 0 -0.0219059
52 D 55 I 0 0.0414213
52 D 56 S 0 0.217874
52 D 57 R 0 0.0172383
52 D 58 L 0 -0.00920008
52 D 59 R 0 0.00856114
52 D 60 R 0 0.0524972
52 D 61 M 0 -0.022099
52 D 62 V 0 -0.105499
52 D 63 E 0 -0.0990444
52 D 64 E 0 -0.106024
52 D 65 D 0 -0.127001
52 D 67 A 0 -0.105298
52 D 68 H 0 -0.10958
52 D 69 P 0 -0.163365
52 D 70 R 0 -0.0905171
52 D 71 Y 0 -0.0402154
52 D 72 I 0 -0.0619602
52 D 73 Q 0 -0.0740108
52 D 74 T 0 0.236254
52 D 75 V 0 0.0795446
52 D 76 W 0 0.439989
52 D 77 G 0 0.0349253
52 D 78 L 0 -0.086655
52 D 79 G 0 -0.0944504
52 D 80 Y 0 0.134322
52 D 81 V 0 -0.0306248
52 D 82 F 0 0.0219241
52 D 83 V 0 -0.148642
52 D 84 P 0 -0.14735
53 V 54 Q 0 0.434799
53 V 55 I 0 -0.0418338
53 V 56 S 0 0.705873
53 V 57 R 0 0.323118
53 V 58 L 0 0.0660517
53 V 59 R 0 -0.0147291
53 V 60 R 0 0.17072
53 V 61 M 0 0.0276706
53 V 62 V 0 -0.00711141
53 V 63 E 0 -0.0128548
53 V 64 E 0 -0.0985015
53 V 65 D 0 -0.00979787
53 V 67 A 0 -0.0337923
53 V 68 H 0 -0.0605241
53 V 69 P 0 -0.0246961
53 V 70 R 0 -0.0850376
53 V 71 Y 0 -0.0865382
53 V 72 I 0 -0.0743923
53 V 73 Q 0 -0.0575435
53 V 74 T 0 0.0201851
53 V 75 V 0 -0.0113157
53 V 76 W 0 0.254846
53 V 77 G 0 0.0935864
53 V 78 L 0 0.0828145
53 V 79 G 0 -0.0754509
53 V 80 Y 0 0.0218879
53 V 81 V 0 -0.00523049
53 V 82 F 0 0.0784138
53 V 83 V 0 -0.12485
53 V 84 P 0 -0.0546306
54 Q 55 I 0 0.100457
54 Q 56 S 0 0.0652682
54 Q 57 R 0 0.890281
54 Q 58 L 0 0.00826496
54 Q 59 R 0 0.0148798
54 Q 60 R 0 0.146911
54 Q 61 M 0 0.0690523
54 Q 62 V 0 -0.109101
54 Q 63 E 0 -0.0968548
54 Q 64 E 0 -0.0187376
54 Q 65 D 0 -0.105476
54 Q 67 A 0 -0.121619
54 Q 68 H 0 -0.119318
54 Q 69 P 0 -0.161215
54 Q 70 R 0 -0.0423848
54 Q 71 Y 0 -0.0285498
54 Q 72 I 0 -0.103338
54 Q 73 Q 0 -0.0456494
54 Q 74 T 0 -0.121185
54 Q 75 V 0 0.0108279
54 Q 76 W 0 -0.0461175
54 Q 77 G 0 -0.0654607
54 Q 78 L 0 -0.0271869
54 Q 79 G 0 -0.116077
54 Q 80 Y 0 -0.0238831
54 Q 81 V 0 -0.0705701
54 Q 82 F 0 -0.0864083
54 Q 83 V 0 -0.0646583
54 Q 84 P 0 -0.154098
55 I 56 S 0 0.165858
55 I 57 R 0 0.00476563
55 I 58 L 0 0.217885
55 I 59 R 0 0.20789
55 I 60 R 0 -0.00178997
55 I 61 M 0 0.0201288
55 I 62 V 0 0.096428
55 I 63 E 0 -0.0148557
55 I 64 E 0 -0.0958784
55 I 65 D 0 0.00984356
55 I 67 A 0 -0.0913863
55 I 68 H 0 -0.0832005
55 I 69 P 0 -0.118279
55 I 70 R 0 -0.0958142
55 I 71 Y 0 -0.117346
55 I 72 I 0 0.240579
55 I 73 Q 0 -0.0652013
55 I 74 T 0 0.150326
55 I 75 V 0 0.0181327
55 I 76 W 0 0.0300181
55 I 77 G 0 0.0392063
55 I 78 L 0 -0.061311
55 I 79 G 0 0.154614
55 I 80 Y 0 0.321489
55 I 81 V 0 -0.0403273
55 I 82 F 0 -0.0100484
55 I 83 V 0 -0.0904369
55 I 84 P 0 -0.00597796
56 S 57 R 0 0.372398
56 S 58 L 0 -0.0210498
56 S 59 R 0 0.0299208
56 S 60 R 0 0.683308
56 S 61 M 0 -0.100443
56 S 62 V 0 -0.0282364
56 S 63 E 0 -0.0707868
56 S 64 E 0 0.0663662
56 S 65 D 0 -0.0276455
56 S 67 A 0 -0.0268852
56 S 68 H 0 -0.0324324
56 S 69 P 0 -0.0693339
56 S 70 R 0 -0.0421643
56 S 71 Y 0 -0.00621288
56 S 72 I 0 -0.0833343
56 S 73 Q 0 -0.0888664
56 S 74 T 0 -0.00364251
56 S 75 V 0 -0.037018
56 S 76 W 0 0.156275
56 S 77 G 0 0.02391
56 S 78 L 0 -0.0589393
56 S 79 G 0 -0.120709
56 S 80 Y 0 -0.0137656
56 S 81 V 0 0.00214817
56 S 82 F 0 -0.0206412
56 S 83 V 0 -0.0189535
56 S 84 P 0 -0.0784283
57 R 58 L 0 0.133891
57 R 59 R 0 0.00985187
57 R 60 R 0 0.380064
57 R 61 M 0 0.0776275
57 R 62 V 0 -0.051908
57 R 63 E 0 -0.0417347
57 R 64 E 0 0.0245871
57 R 65 D 0 -0.0476198
57 R 67 A 0 -0.0263477
57 R 68 H 0 -0.102736
57 R 69 P 0 -0.00497584
57 R 70 R 0 -0.0213478
57 R 71 Y 0 -0.0272595
57 R 72 I 0 0.031156
57 R 73 Q 0 -0.062144
57 R 74 T 0 0.040755
57 R 75 V 0 -0.0369223
57 R 76 W 0 0.119523
57 R 77 G 0 -0.0235636
57 R 78 L 0 -0.0818971
57 R 79 G 0 -0.0497289
57 R 80 Y 0 0.164807
57 R 81 V 0 -0.008468
57 R 82 F 0 -0.0514555
57 R 83 V 0 -0.0184109
57 R 84 P 0 -0.0733587
58 L 59 R 0 0.212608
58 L 60 R 0 0.0327543
58 L 61 M 0 0.111086
58 L 62 V 0 0.239158
58 L 63 E 0 -0.0252658
58 L 64 E 0 0.0482534
58 L 65 D 0 -0.0163763
58 L 67 A 0 -0.0933514
58 L 68 H 0 -0.0707873
58 L 69 P 0 -0.0505153
58 L 70 R 0 -0.137666
58 L 71 Y 0 -0.123895
58 L 72 I 0 0.128295
58 L 73 Q 0 -0.037431
58 L 74 T 0 0.0217457
58 L 75 V 0 -0.0204515
58 L 76 W 0 -0.150908
58 L 77 G 0 0.0382888
58 L 78 L 0 -0.14425
58 L 79 G 0 0.102415
58 L 80 Y 0 0.10839
58 L 81 V 0 -0.105086
58 L 82 F 0 0.0282525
58 L 83 V 0 -0.0955894
58 L 84 P 0 0.00117988
59 R 60 R 0 0.178335
59 R 61 M 0 0.0719592
59 R 62 V 0 0.143171
59 R 63 E 0 0.0309987
59 R 64 E 0 0.0404375
59 R 65 D 0 -0.111726
59 R 67 A 0 -0.137212
59 R 68 H 0 -0.0824458
59 R 69 P 0 -0.0627299
59 R 70 R 0 -0.110231
59 R 71 Y 0 -0.121043
59 R 72 I 0 0.138826
59 R 73 Q 0 -0.0611431
59 R 74 T 0 0.277236
59 R 75 V 0 -0.0144335
59 R 76 W 0 -0.0262715
59 R 77 G 0 0.0238277
59 R 78 L 0 -0.13942
59 R 79 G 0 0.180632
59 R 80 Y 0 0.108456
59 R 81 V 0 -0.0524353
59 R 82 F 0 0.0669841
59 R 83 V 0 -0.0759335
59 R 84 P 0 0.0162821
60 R 61 M 0 0.049281
60 R 62 V 0 0.0291888
60 R 63 E 0 0.0749673
60 R 64 E 0 0.10923
60 R 65 D 0 0.0559523
60 R 67 A 0 0.0640645
60 R 68 H 0 -0.0205707
60 R 69 P 0 0.0510418
60 R 70 R 0 0.00889243
60 R 71 Y 0 -0.0565694
60 R 72 I 0 -0.00050152
60 R 73 Q 0 0.0792177
60 R 74 T 0 0.0607931
60 R 75 V 0 0.0121672
60 R 76 W 0 0.0725271
60 R 77 G 0 -0.059003
60 R 78 L 0 -0.0180613
60 R 79 G 0 0.0942459
60 R 80 Y 0 -0.0238508
60 R 81 V 0 -0.00444766
60 R 82 F 0 0.0282921
60 R 83 V 0 -0.0413695
60 R 84 P 0 -0.0403736
61 M 62 V 0 0.30458
61 M 63 E 0 -0.00643563
61 M 64 E 0 0.0319729
61 M 65 D 0 0.0407793
61 M 67 A 0 -0.133272
61 M 68 H 0 -0.135978
61 M 69 P 0 -0.0465229
61 M 70 R 0 -0.0541583
61 M 71 Y 0 -0.0925362
61 M 72 I 0 0.0263659
61 M 73 Q 0 -0.101673
61 M 74 T 0 -0.0103379
61 M 75 V 0 -0.0730904
61 M 76 W 0 0.0242302
61 M 77 G 0 0.129048
61 M 78 L 0 0.0807918
61 M 79 G 0 0.0232936
61 M 80 Y 0 0.0217857
61 M 81 V 0 -0.0497738
61 M 82 F 0 -0.0597213
61 M 83 V 0 -0.0416788
61 M 84 P 0 -0.0288376
62 V 63 E 0 0.562357
62 V 64 E 0 0.14241
62 V 65 D 0 0.194637
62 V 67 A 0 0.17249
62 V 68 H 0 0.16661
62 V 69 P 0 0.235595
62 V 70 R 0 0.290813
62 V 71 Y 0 0.18373
62 V 72 I 0 0.161061
62 V 73 Q 0 0.0535296
62 V 74 T 0 -0.00894115
62 V 75 V 0 -0.109347
62 V 76 W 0 -0.0921624
62 V 77 G 0 0.018042
62 V 78 L 0 -0.0658016
62 V 79 G 0 0.092515
62 V 80 Y 0 0.0673497
62 V 81 V 0 -0.101908
62 V 82 F 0 0.0619029
62 V 83 V 0 -0.138565
62 V 84 P 0 -0.0178735
63 E 64 E 0 0.593604
63 E 65 D 0 0.63884
63 E 67 A 0 0.668006
63 E 68 H 0 0.501794
63 E 69 P 0 0.701812
63 E 70 R 0 0.622292
63 E 71 Y 0 0.319275
63 E 72 I 0 0.0348854
63 E 73 Q 0 0.22797
63 E 74 T 0 -0.0612022
63 E 75 V 0 -0.0499653
63 E 76 W 0 -0.0511038
63 E 77 G 0 0.0309773
63 E 78 L 0 -0.139054
63 E 79 G 0 -0.0119441
63 E 80 Y 0 -0.00998273
63 E 81 V 0 -0.0832593
63 E 82 F 0 -0.0324472
63 E 83 V 0 -0.0569859
63 E 84 P 0 -0.101524
64 E 65 D 0 0.540415
64 E 67 A 0 0.271821
64 E 68 H 0 0.149997
64 E 69 P 0 0.226724
64 E 70 R 0 0.455183
64 E 71 Y 0 0.158617
64 E 72 I 0 0.0268012
64 E 73 Q 0 0.0145836
64 E 74 T 0 0.103601
64 E 75 V 0 -0.010748
64 E 76 W 0 0.0107951
64 E 77 G 0 0.10965
64 E 78 L 0 -0.110709
64 E 79 G 0 0.00253007
64 E 80 Y 0 -0.0432718
64 E 81 V 0 -0.0383445
64 E 82 F 0 -0.0556581
64 E 83 V 0 0.0264672
64 E 84 P 0 -0.000161669
65 D 67 A 0 0.646817
65 D 68 H 0 0.755039
65 D 69 P 0 0.820467
65 D 70 R 0 0.4308
65 D 71 Y 0 0.238168
65 D 72 I 0 -0.0701177
65 D 73 Q 0 0.093504
65 D 74 T 0 -0.0146112
65 D 75 V 0 -0.0616548
65 D 76 W 0 -0.160791
65 D 77 G 0 -0.0512642
65 D 78 L 0 -0.0691138
65 D 79 G 0 -0.0963455
65 D 80 Y 0 -0.0725195
65 D 81 V 0 -0.0918397
65 D 82 F 0 -0.0805043
65 D 83 V 0 -0.0780073
65 D 84 P 0 -0.027189
67 A 68 H 0 1.89682
67 A 69 P 0 0.81929
67 A 70 R 0 0.484639
67 A 71 Y 0 0.296206
67 A 72 I 0 -0.0380218
67 A 73 Q 0 0.0666125
67 A 74 T 0 -0.0429385
67 A 75 V 0 -0.0783262
67 A 76 W 0 -0.133865
67 A 77 G 0 -0.125108
67 A 78 L 0 -0.152476
67 A 79 G 0 -0.164696
67 A 80 Y 0 -0.0897146
67 A 81 V 0 -0.139879
67 A 82 F 0 -0.0514367
67 A 83 V 0 0.0119486
67 A 84 P 0 -0.0452346
68 H 69 P 0 1.15433
68 H 70 R 0 0.659521
68 H 71 Y 0 0.232107
68 H 72 I 0 0.0192582
68 H 73 Q 0 0.0421499
68 H 74 T 0 -0.10327
68 H 75 V 0 -0.0489119
68 H 76 W 0 -0.0486995
68 H 77 G 0 -0.127443
68 H 78 L 0 -0.0495113
68 H 79 G 0 -0.131884
68 H 80 Y 0 -0.142411
68 H 81 V 0 -0.094557
68 H 82 F 0 -0.131473
68 H 83 V 0 -0.0445284
68 H 84 P 0 0.021552
69 P 70 R 0 1.32566
69 P 71 Y 0 0.355065
69 P 72 I 0 -0.019865
69 P 73 Q 0 0.160548
69 P 74 T 0 -0.025766
69 P 75 V 0 -0.0931407
69 P 76 W 0 -0.0744745
69 P 77 G 0 -0.076614
69 P 78 L 0 -0.124793
69 P 79 G 0 -0.133901
69 P 80 Y 0 -0.126598
69 P 81 V 0 -0.0968735
69 P 82 F 0 -0.0601692
69 P 83 V 0 -0.0133976
69 P 84 P 0 -0.0253263
70 R 71 Y 0 0.766032
70 R 72 I 0 0.0754672
70 R 73 Q 0 0.146951
70 R 74 T 0 0.102302
70 R 75 V 0 -0.0595022
70 R 76 W 0 -0.0149543
70 R 77 G 0 -0.121279
70 R 78 L 0 -0.00643302
70 R 79 G 0 -0.145706
70 R 80 Y 0 -0.170459
70 R 81 V 0 -0.11137
70 R 82 F 0 0.0223361
70 R 83 V 0 0.0480666
70 R 84 P 0 0.0328371
71 Y 72 I 0 0.206332
71 Y 73 Q 0 0.408285
71 Y 74 T 0 0.145845
71 Y 75 V 0 0.031073
71 Y 76 W 0 -0.0750968
71 Y 77 G 0 0.0192025
71 Y 78 L 0 -0.0216982
71 Y 79 G 0 -0.00232451
71 Y 80 Y 0 -0.0265801
71 Y 81 V 0 0.0139625
71 Y 82 F 0 0.515974
71 Y 83 V 0 0.1581
71 Y 84 P 0 0.111794
72 I 73 Q 0 0.288424
72 I 74 T 0 0.321909
72 I 75 V 0 0.197044
72 I 76 W 0 0.0685833
72 I 77 G 0 0.13511
72 I 78 L 0 0.00634667
72 I 79 G 0 0.244054
72 I 80 Y 0 0.157413
72 I 81 V 0 -0.00560348
72 I 82 F 0 0.134834
72 I 83 V 0 0.0214281
72 I 84 P 0 -0.0150415
73 Q 74 T 0 0.210015
73 Q 75 V 0 0.454544
73 Q 76 W 0 0.174785
73 Q 77 G 0 0.103623
73 Q 78 L 0 0.0630447
73 Q 79 G 0 0.117314
73 Q 80 Y 0 0.0527589
73 Q 81 V 0 1.10783
73 Q 82 F 0 -0.0287333
73 Q 83 V 0 1.21747
73 Q 84 P 0 -0.00644377
74 T 75 V 0 0.239355
74 T 76 W 0 0.243605
74 T 77 G 0 0.183369
74 T 78 L 0 0.0584841
74 T 79 G 0 0.258789
74 T 80 Y 0 0.165853
74 T 81 V 0 0.0225211
74 T 82 F 0 0.0428814
74 T 83 V 0 -0.0308636
74 T 84 P 0 -0.0296431
75 V 76 W 0 0.33871
75 V 77 G 0 0.232421
75 V 78 L 0 0.255854
75 V 79 G 0 0.198281
75 V 80 Y 0 0.0416715
75 V 81 V 0 0.984021
75 V 82 F 0 -0.0272335
75 V 83 V 0 -0.0808994
75 V 84 P 0 -0.0861238
76 W 77 G 0 0.775018
76 W 78 L 0 0.344437
76 W 79 G 0 0.147967
76 W 80 Y 0 0.0870996
76 W 81 V 0 0.110832
76 W 82 F 0 0.0823021
76 W 83 V 0 -0.118805
76 W 84 P 0 -0.0397991
77 G 78 L 0 0.232285
77 G 79 G 0 0.271509
77 G 80 Y 0 0.215394
77 G 81 V 0 0.112963
77 G 82 F 0 0.127191
77 G 83 V 0 -0.022678
77 G 84 P 0 0.0150442
78 L 79 G 0 0.293909
78 L 80 Y 0 0.0701377
78 L 81 V 0 0.261355
78 L 82 F 0 0.0247847
78 L 83 V 0 -0.0314889
78 L 84 P 0 -0.0450216
79 G 80 Y 0 0.448051
79 G 81 V 0 0.276584
79 G 82 F 0 0.249474
79 G 83 V 0 0.0234837
79 G 84 P 0 0.0204167
80 Y 81 V 0 0.391498
80 Y 82 F 0 0.302563
80 Y 83 V 0 0.0193937
80 Y 84 P 0 -0.00372388
81 V 82 F 0 0.350392
81 V 83 V 0 0.592884
81 V 84 P 0 0.0711525
82 F 83 V 0 0.824333
82 F 84 P 0 0.316112
83 V 84 P 0 1.75247
