# Supplementary material for: Combining Evolutionary Information and an Iterative Sampling Strategy for Accurate Protein Structure Prediction
Source: PLoS Comput Biol. 2015 Dec 29;11(12):e1004661. doi: 10.1371/journal.pcbi.1004661 (PMC4694711; doi:10.1371/journal.pcbi.1004661)
Supplement: S2 File — FASTA sequences and PLM contact predictions for all targets of the benchmark set. (ZIP) [file pcbi.1004661.s004.zip › data/evfold_benchmarkset/contactpredictions/1r9h_PLM.txt]

6 G 7 Q 0 1.45774
6 G 8 G 0 0.872583
6 G 9 V 0 0.420286
6 G 11 K 0 0.156633
6 G 12 P 0 0.139047
6 G 13 T 0 -0.0045199
6 G 14 T 0 -0.0102746
6 G 15 G 0 0.0354225
6 G 16 T 0 0.044744
6 G 17 T 0 -0.00934873
6 G 18 V 0 0.0647149
6 G 19 K 0 -0.0291358
6 G 20 V 0 0.0287624
6 G 21 H 0 -0.0737563
6 G 22 Y 0 0.0279904
6 G 23 V 0 -0.0355645
6 G 24 G 0 -0.0462735
6 G 25 T 0 -0.0173629
6 G 26 L 0 -0.136101
6 G 27 E 0 -0.0746138
6 G 28 N 0 -0.023132
6 G 29 G 0 -0.0222084
6 G 30 T 0 -0.0249172
6 G 31 K 0 -0.0828295
6 G 32 F 0 -0.0567581
6 G 33 D 0 -0.105659
6 G 34 S 0 -0.0609927
6 G 35 S 0 -0.0928779
6 G 36 R 0 -0.087664
6 G 37 D 0 -0.0430812
6 G 38 R 0 -0.110131
6 G 39 G 0 -0.102274
6 G 40 D 0 -0.0348239
6 G 41 Q 0 -0.0437522
6 G 42 F 0 -0.130077
6 G 43 S 0 -0.126875
6 G 44 F 0 -0.022978
6 G 45 N 0 -0.0903293
6 G 46 L 0 -0.0938133
6 G 47 G 0 -0.0613857
6 G 48 R 0 -0.0973972
6 G 49 G 0 -0.0544205
6 G 50 N 0 -0.146608
6 G 51 V 0 -0.096592
6 G 52 I 0 -0.0822265
6 G 53 K 0 -0.0827919
6 G 54 G 0 -0.00661674
6 G 55 W 0 -0.0765763
6 G 56 D 0 -0.10262
6 G 57 L 0 -0.0725952
6 G 58 G 0 0.0199421
6 G 59 V 0 0.0319875
6 G 60 A 0 -0.0238565
6 G 61 T 0 0.0324765
6 G 62 M 0 0.00324261
6 G 63 T 0 0.178895
6 G 64 K 0 0.0444599
6 G 65 G 0 0.0263727
6 G 66 E 0 0.34949
6 G 67 V 0 -0.0365727
6 G 68 A 0 -0.0261564
6 G 69 E 0 -0.00887314
6 G 70 F 0 -0.0224501
6 G 71 T 0 -0.0966532
6 G 72 I 0 -0.0228402
6 G 73 R 0 -0.0702717
6 G 74 S 0 -0.0606584
6 G 75 D 0 -0.0467403
6 G 76 Y 0 -0.0654275
6 G 77 G 0 -0.0386557
6 G 78 Y 0 0.0233306
6 G 79 G 0 -0.0671862
6 G 80 D 0 -0.116272
6 G 81 A 0 -0.0686237
6 G 82 G 0 -0.0578774
6 G 83 S 0 -0.0659648
6 G 84 P 0 -0.0886617
6 G 85 P 0 -0.0601893
6 G 86 K 0 -0.0400581
6 G 87 I 0 -0.0654669
6 G 88 P 0 -0.00539089
6 G 89 G 0 -0.0553351
6 G 90 G 0 -0.0940552
6 G 91 A 0 -0.034754
6 G 92 T 0 0.0505036
6 G 93 L 0 -0.0285621
6 G 94 I 0 -0.0801721
6 G 95 F 0 -0.0117133
6 G 96 E 0 0.0461225
6 G 97 V 0 0.0375182
6 G 98 E 0 -0.0955994
6 G 99 L 0 0.00388539
6 G 100 F 0 -0.0125372
6 G 101 E 0 -0.05667
6 G 102 W 0 0.0588363
6 G 103 S 0 0.00820136
7 Q 8 G 0 1.30783
7 Q 9 V 0 0.72335
7 Q 11 K 0 0.315396
7 Q 12 P 0 0.0322912
7 Q 13 T 0 0.110917
7 Q 14 T 0 0.0637979
7 Q 15 G 0 0.0619795
7 Q 16 T 0 -0.0541001
7 Q 17 T 0 -0.00567244
7 Q 18 V 0 -0.0417815
7 Q 19 K 0 -0.0192674
7 Q 20 V 0 -0.0789975
7 Q 21 H 0 -0.0629805
7 Q 22 Y 0 -0.0390365
7 Q 23 V 0 -0.0604382
7 Q 24 G 0 -0.109391
7 Q 25 T 0 -0.0522834
7 Q 26 L 0 -0.0969112
7 Q 27 E 0 0.0364589
7 Q 28 N 0 -0.0360236
7 Q 29 G 0 0.0383095
7 Q 30 T 0 0.0285185
7 Q 31 K 0 -0.0923412
7 Q 32 F 0 -0.0766087
7 Q 33 D 0 -0.0699971
7 Q 34 S 0 -0.0647853
7 Q 35 S 0 -0.0299306
7 Q 36 R 0 -0.0383313
7 Q 37 D 0 0.0731176
7 Q 38 R 0 -0.0806377
7 Q 39 G 0 -0.00187889
7 Q 40 D 0 0.00422518
7 Q 41 Q 0 -0.0385469
7 Q 42 F 0 -0.0652693
7 Q 43 S 0 0.0165477
7 Q 44 F 0 -0.0243103
7 Q 45 N 0 0.0115845
7 Q 46 L 0 -0.133022
7 Q 47 G 0 -0.071229
7 Q 48 R 0 -0.05713
7 Q 49 G 0 -0.0732079
7 Q 50 N 0 -0.0306686
7 Q 51 V 0 -0.0872805
7 Q 52 I 0 -0.087259
7 Q 53 K 0 -0.0295968
7 Q 54 G 0 -0.102362
7 Q 55 W 0 -0.0804091
7 Q 56 D 0 -0.0693934
7 Q 57 L 0 0.00159237
7 Q 58 G 0 -0.1454
7 Q 59 V 0 -0.0178456
7 Q 60 A 0 -0.063227
7 Q 61 T 0 0.0210865
7 Q 62 M 0 -0.104815
7 Q 63 T 0 0.148069
7 Q 64 K 0 0.194357
7 Q 65 G 0 0.0719769
7 Q 66 E 0 0.0600067
7 Q 67 V 0 -0.015226
7 Q 68 A 0 -0.150078
7 Q 69 E 0 -0.0514623
7 Q 70 F 0 -0.0753337
7 Q 71 T 0 -0.0685382
7 Q 72 I 0 -0.0431953
7 Q 73 R 0 -0.108973
7 Q 74 S 0 -0.0359308
7 Q 75 D 0 -0.0997164
7 Q 76 Y 0 -0.0887813
7 Q 77 G 0 -0.0971628
7 Q 78 Y 0 -0.0734472
7 Q 79 G 0 -0.0321681
7 Q 80 D 0 -0.0541598
7 Q 81 A 0 -0.0334053
7 Q 82 G 0 -0.122426
7 Q 83 S 0 -0.015351
7 Q 84 P 0 -0.113822
7 Q 85 P 0 -0.0105631
7 Q 86 K 0 -0.023699
7 Q 87 I 0 -0.110149
7 Q 88 P 0 -0.0390859
7 Q 89 G 0 -0.0674229
7 Q 90 G 0 -0.0596354
7 Q 91 A 0 -0.148569
7 Q 92 T 0 -0.0616718
7 Q 93 L 0 -0.0559317
7 Q 94 I 0 -0.0753734
7 Q 95 F 0 -0.112789
7 Q 96 E 0 -0.0651664
7 Q 97 V 0 -0.10512
7 Q 98 E 0 -0.0858262
7 Q 99 L 0 -0.0610192
7 Q 100 F 0 -0.0350933
7 Q 101 E 0 -0.0141301
7 Q 102 W 0 0.00701611
7 Q 103 S 0 -0.0382333
8 G 9 V 0 1.36437
8 G 11 K 0 0.319307
8 G 12 P 0 0.251238
8 G 13 T 0 0.0758096
8 G 14 T 0 0.0742226
8 G 15 G 0 0.0257407
8 G 16 T 0 0.0962268
8 G 17 T 0 -0.0330797
8 G 18 V 0 0.0173399
8 G 19 K 0 0.0655638
8 G 20 V 0 0.0196513
8 G 21 H 0 -0.0586243
8 G 22 Y 0 -0.0299766
8 G 23 V 0 -0.0251704
8 G 24 G 0 -0.0949553
8 G 25 T 0 -0.0703646
8 G 26 L 0 -0.122323
8 G 27 E 0 -0.0548412
8 G 28 N 0 -0.0480146
8 G 29 G 0 -0.0366107
8 G 30 T 0 -0.0912006
8 G 31 K 0 -0.101555
8 G 32 F 0 -0.0468506
8 G 33 D 0 -0.0728681
8 G 34 S 0 -0.0649869
8 G 35 S 0 -0.0724558
8 G 36 R 0 -0.105191
8 G 37 D 0 -0.0687568
8 G 38 R 0 -0.0941699
8 G 39 G 0 -0.0469025
8 G 40 D 0 -0.0532182
8 G 41 Q 0 -0.0488142
8 G 42 F 0 -0.105864
8 G 43 S 0 -0.159589
8 G 44 F 0 -0.098001
8 G 45 N 0 -0.0538956
8 G 46 L 0 -0.0816454
8 G 47 G 0 -0.0645601
8 G 48 R 0 -0.202778
8 G 49 G 0 -0.0634442
8 G 50 N 0 -0.0854281
8 G 51 V 0 -0.0824564
8 G 52 I 0 -0.0792492
8 G 53 K 0 -0.0147544
8 G 54 G 0 -0.0531887
8 G 55 W 0 -0.0776199
8 G 56 D 0 -0.132807
8 G 57 L 0 -0.0680889
8 G 58 G 0 -0.0540234
8 G 59 V 0 0.0123869
8 G 60 A 0 -0.0932333
8 G 61 T 0 -0.00854437
8 G 62 M 0 -0.0135786
8 G 63 T 0 0.443387
8 G 64 K 0 -0.00245558
8 G 65 G 0 0.108459
8 G 66 E 0 0.168968
8 G 67 V 0 -0.133507
8 G 68 A 0 -0.0223582
8 G 69 E 0 -0.0873002
8 G 70 F 0 -0.0622053
8 G 71 T 0 -0.065949
8 G 72 I 0 -0.0329169
8 G 73 R 0 0.0131385
8 G 74 S 0 -0.0983236
8 G 75 D 0 -0.10742
8 G 76 Y 0 -0.0594833
8 G 77 G 0 -0.0811794
8 G 78 Y 0 -0.029813
8 G 79 G 0 -0.0494937
8 G 80 D 0 -0.0738512
8 G 81 A 0 -0.0623378
8 G 82 G 0 -0.114812
8 G 83 S 0 -0.108918
8 G 84 P 0 -0.0506273
8 G 85 P 0 -0.0161201
8 G 86 K 0 -0.0683577
8 G 87 I 0 -0.114428
8 G 88 P 0 -0.0487798
8 G 89 G 0 -0.0634991
8 G 90 G 0 -0.0565126
8 G 91 A 0 -0.0800589
8 G 92 T 0 -0.0543171
8 G 93 L 0 -0.0476645
8 G 94 I 0 -0.047069
8 G 95 F 0 -0.0423436
8 G 96 E 0 -0.0331048
8 G 97 V 0 -0.0218791
8 G 98 E 0 -0.074432
8 G 99 L 0 -0.0654293
8 G 100 F 0 -0.0862342
8 G 101 E 0 -0.0554824
8 G 102 W 0 -0.0656754
8 G 103 S 0 -0.0282977
9 V 11 K 0 0.687352
9 V 12 P 0 0.148478
9 V 13 T 0 0.193511
9 V 14 T 0 0.0766015
9 V 15 G 0 0.0961105
9 V 16 T 0 0.167779
9 V 17 T 0 0.101396
9 V 18 V 0 -0.0643673
9 V 19 K 0 -0.0232276
9 V 20 V 0 -0.0501106
9 V 21 H 0 -0.0827548
9 V 22 Y 0 -0.0561175
9 V 23 V 0 -0.0720399
9 V 24 G 0 -0.0944357
9 V 25 T 0 -0.0660925
9 V 26 L 0 -0.0926821
9 V 27 E 0 -0.0136053
9 V 28 N 0 -0.0430551
9 V 29 G 0 -0.0564671
9 V 30 T 0 -0.0227249
9 V 31 K 0 -0.0707185
9 V 32 F 0 -0.075013
9 V 33 D 0 -0.032059
9 V 34 S 0 -0.0544407
9 V 35 S 0 -0.112667
9 V 36 R 0 -0.05443
9 V 37 D 0 -0.0264301
9 V 38 R 0 -0.0794222
9 V 39 G 0 -0.0115821
9 V 40 D 0 -0.0326715
9 V 41 Q 0 -0.0349819
9 V 42 F 0 -0.146319
9 V 43 S 0 0.019619
9 V 44 F 0 -0.0561489
9 V 45 N 0 0.00879205
9 V 46 L 0 -0.126304
9 V 47 G 0 -0.00531408
9 V 48 R 0 -0.0174093
9 V 49 G 0 -0.0924526
9 V 50 N 0 -0.0808866
9 V 51 V 0 -0.145544
9 V 52 I 0 -0.0318813
9 V 53 K 0 0.00714998
9 V 54 G 0 -0.156487
9 V 55 W 0 -0.137469
9 V 56 D 0 -0.0841063
9 V 57 L 0 -0.00184129
9 V 58 G 0 -0.0959927
9 V 59 V 0 -0.0694141
9 V 60 A 0 0.00322238
9 V 61 T 0 0.0480459
9 V 62 M 0 -0.042892
9 V 63 T 0 0.278388
9 V 64 K 0 0.270086
9 V 65 G 0 0.00938156
9 V 66 E 0 0.0633182
9 V 67 V 0 -0.0434631
9 V 68 A 0 -0.0050835
9 V 69 E 0 -0.0207733
9 V 70 F 0 -0.0508131
9 V 71 T 0 -0.0148232
9 V 72 I 0 -0.104417
9 V 73 R 0 -0.0493154
9 V 74 S 0 -0.135491
9 V 75 D 0 -0.0476798
9 V 76 Y 0 -0.118054
9 V 77 G 0 -0.0936978
9 V 78 Y 0 -0.0262594
9 V 79 G 0 -0.0670638
9 V 80 D 0 0.06402
9 V 81 A 0 -0.104198
9 V 82 G 0 -0.0965968
9 V 83 S 0 -0.0285399
9 V 84 P 0 -0.104552
9 V 85 P 0 -0.0216903
9 V 86 K 0 0.0347969
9 V 87 I 0 -0.0977551
9 V 88 P 0 -0.0777741
9 V 89 G 0 -0.133402
9 V 90 G 0 -0.0679754
9 V 91 A 0 -0.148251
9 V 92 T 0 -0.0357872
9 V 93 L 0 -0.156703
9 V 94 I 0 -0.0562195
9 V 95 F 0 -0.0813483
9 V 96 E 0 -0.118262
9 V 97 V 0 -0.0702424
9 V 98 E 0 -0.0953943
9 V 99 L 0 -0.0528356
9 V 100 F 0 -0.0840202
9 V 101 E 0 0.101204
9 V 102 W 0 0.126838
9 V 103 S 0 0.00557266
11 K 12 P 0 1.15336
11 K 13 T 0 0.570292
11 K 14 T 0 0.232653
11 K 15 G 0 0.0553279
11 K 16 T 0 0.0922335
11 K 17 T 0 0.0528958
11 K 18 V 0 -0.0308213
11 K 19 K 0 -0.0547629
11 K 20 V 0 -0.105704
11 K 21 H 0 -0.0767107
11 K 22 Y 0 -0.0723911
11 K 23 V 0 -0.0645692
11 K 24 G 0 -0.123206
11 K 25 T 0 -0.0423279
11 K 26 L 0 -0.0606586
11 K 27 E 0 -0.00812555
11 K 28 N 0 -0.0720876
11 K 29 G 0 -0.105104
11 K 30 T 0 -0.0089989
11 K 31 K 0 -0.0380216
11 K 32 F 0 -0.0544873
11 K 33 D 0 -0.106261
11 K 34 S 0 -0.0651369
11 K 35 S 0 -0.094261
11 K 36 R 0 -0.124426
11 K 37 D 0 -0.0592437
11 K 38 R 0 -0.139386
11 K 39 G 0 -0.0775968
11 K 40 D 0 0.0169949
11 K 41 Q 0 -0.0858249
11 K 42 F 0 -0.102361
11 K 43 S 0 -0.060029
11 K 44 F 0 -0.0797796
11 K 45 N 0 -0.034613
11 K 46 L 0 -0.0473045
11 K 47 G 0 -0.0493035
11 K 48 R 0 -0.0435152
11 K 49 G 0 -0.0943025
11 K 50 N 0 -0.0569325
11 K 51 V 0 -0.139614
11 K 52 I 0 -0.0671209
11 K 53 K 0 0.0502794
11 K 54 G 0 -0.128154
11 K 55 W 0 -0.17469
11 K 56 D 0 -0.147588
11 K 57 L 0 0.039026
11 K 58 G 0 -0.0902973
11 K 59 V 0 -0.014546
11 K 60 A 0 0.0917951
11 K 61 T 0 0.442864
11 K 62 M 0 -0.0279219
11 K 63 T 0 0.874701
11 K 64 K 0 0.189024
11 K 65 G 0 -0.0753118
11 K 66 E 0 0.38659
11 K 67 V 0 -0.060511
11 K 68 A 0 -0.0165331
11 K 69 E 0 -0.011318
11 K 70 F 0 -0.037802
11 K 71 T 0 -0.062126
11 K 72 I 0 -0.0999798
11 K 73 R 0 -0.101638
11 K 74 S 0 -0.0581357
11 K 75 D 0 -0.0951086
11 K 76 Y 0 -0.0241879
11 K 77 G 0 -0.0937998
11 K 78 Y 0 -0.0663624
11 K 79 G 0 -0.116697
11 K 80 D 0 -0.0220607
11 K 81 A 0 -0.0432724
11 K 82 G 0 -0.0410327
11 K 83 S 0 -0.0303035
11 K 84 P 0 -0.0604591
11 K 85 P 0 -0.065478
11 K 86 K 0 -0.067712
11 K 87 I 0 -0.0839306
11 K 88 P 0 -0.0875228
11 K 89 G 0 -0.0650658
11 K 90 G 0 -0.000619481
11 K 91 A 0 -0.155593
11 K 92 T 0 -0.0956684
11 K 93 L 0 -0.137027
11 K 94 I 0 -0.0954591
11 K 95 F 0 -0.0497943
11 K 96 E 0 -0.11974
11 K 97 V 0 -0.121003
11 K 98 E 0 -0.0733443
11 K 99 L 0 -0.0936079
11 K 100 F 0 -0.0822053
11 K 101 E 0 -0.111396
11 K 102 W 0 0.030957
11 K 103 S 0 -0.0379383
12 P 13 T 0 0.745648
12 P 14 T 0 0.247703
12 P 15 G 0 0.218699
12 P 16 T 0 0.319327
12 P 17 T 0 0.074768
12 P 18 V 0 0.574978
12 P 19 K 0 -0.0296747
12 P 20 V 0 0.0841095
12 P 21 H 0 -0.0645179
12 P 22 Y 0 -0.0629012
12 P 23 V 0 -0.108775
12 P 24 G 0 -0.00673998
12 P 25 T 0 -0.0566702
12 P 26 L 0 -0.0643304
12 P 27 E 0 -0.101001
12 P 28 N 0 -0.126649
12 P 29 G 0 0.0342885
12 P 30 T 0 -0.0704638
12 P 31 K 0 -0.0936433
12 P 32 F 0 -0.101566
12 P 33 D 0 -0.0853113
12 P 34 S 0 -0.0819693
12 P 35 S 0 -0.0575187
12 P 36 R 0 -0.125416
12 P 37 D 0 -0.156813
12 P 38 R 0 -0.158466
12 P 39 G 0 -0.131016
12 P 40 D 0 -0.0266062
12 P 41 Q 0 -0.155676
12 P 42 F 0 -0.119023
12 P 43 S 0 -0.0746259
12 P 44 F 0 -0.0889167
12 P 45 N 0 -0.0459929
12 P 46 L 0 0.692325
12 P 47 G 0 -0.125782
12 P 48 R 0 -0.0873091
12 P 49 G 0 -0.0650465
12 P 50 N 0 -0.0506007
12 P 51 V 0 -0.0447077
12 P 52 I 0 -0.0654195
12 P 53 K 0 -0.159685
12 P 54 G 0 -0.0534493
12 P 55 W 0 -0.172889
12 P 56 D 0 -0.185781
12 P 57 L 0 -0.0577539
12 P 58 G 0 0.0287973
12 P 59 V 0 0.217598
12 P 60 A 0 0.153354
12 P 61 T 0 0.69564
12 P 62 M 0 0.206179
12 P 63 T 0 0.041612
12 P 64 K 0 0.0710481
12 P 65 G 0 0.0299414
12 P 66 E 0 -0.0327533
12 P 67 V 0 -0.108735
12 P 68 A 0 0.159634
12 P 69 E 0 -0.0306819
12 P 70 F 0 -0.14519
12 P 71 T 0 -0.11129
12 P 72 I 0 -0.111978
12 P 73 R 0 -0.145748
12 P 74 S 0 -0.0771846
12 P 75 D 0 -0.136928
12 P 76 Y 0 -0.047357
12 P 77 G 0 -0.11652
12 P 78 Y 0 -0.0837556
12 P 79 G 0 -0.107441
12 P 80 D 0 -0.150218
12 P 81 A 0 -0.174525
12 P 82 G 0 -0.175372
12 P 83 S 0 -0.0853916
12 P 84 P 0 -0.0772288
12 P 85 P 0 -0.147282
12 P 86 K 0 -0.152624
12 P 87 I 0 -0.113017
12 P 88 P 0 -0.118647
12 P 89 G 0 -0.0857043
12 P 90 G 0 -0.142315
12 P 91 A 0 -0.149316
12 P 92 T 0 -0.162664
12 P 93 L 0 -0.122547
12 P 94 I 0 -0.116404
12 P 95 F 0 -0.160047
12 P 96 E 0 -0.144015
12 P 97 V 0 -0.0198127
12 P 98 E 0 -0.161049
12 P 99 L 0 0.722328
12 P 100 F 0 -0.111696
12 P 101 E 0 -0.0873374
12 P 102 W 0 0.2642
12 P 103 S 0 -0.126892
13 T 14 T 0 0.601118
13 T 15 G 0 0.63503
13 T 16 T 0 0.735853
13 T 17 T 0 0.182997
13 T 18 V 0 0.0687514
13 T 19 K 0 0.0492216
13 T 20 V 0 0.0526888
13 T 21 H 0 -0.0379428
13 T 22 Y 0 -0.0710509
13 T 23 V 0 -0.033584
13 T 24 G 0 -0.0106825
13 T 25 T 0 -0.0502075
13 T 26 L 0 -0.0884233
13 T 27 E 0 -0.0432456
13 T 28 N 0 0.0106933
13 T 29 G 0 -0.00847048
13 T 30 T 0 0.0262823
13 T 31 K 0 -0.0240387
13 T 32 F 0 -0.0979661
13 T 33 D 0 -0.0913229
13 T 34 S 0 -0.0210111
13 T 35 S 0 -0.0906843
13 T 36 R 0 -0.0750928
13 T 37 D 0 -0.0765791
13 T 38 R 0 -0.0405539
13 T 39 G 0 -0.0103168
13 T 40 D 0 -0.036496
13 T 41 Q 0 -0.104446
13 T 42 F 0 -0.0851767
13 T 43 S 0 -0.0431591
13 T 44 F 0 -0.0867709
13 T 45 N 0 -0.0138257
13 T 46 L 0 -0.0188293
13 T 47 G 0 0.0914587
13 T 48 R 0 -0.0386824
13 T 49 G 0 -0.0108886
13 T 50 N 0 -0.0258565
13 T 51 V 0 -0.104425
13 T 52 I 0 -0.0552103
13 T 53 K 0 0.00563762
13 T 54 G 0 -0.0940057
13 T 55 W 0 -0.100235
13 T 56 D 0 -0.00384256
13 T 57 L 0 0.131291
13 T 58 G 0 -0.0323042
13 T 59 V 0 -0.122291
13 T 60 A 0 0.0868141
13 T 61 T 0 0.0814148
13 T 62 M 0 -0.117034
13 T 63 T 0 0.0292881
13 T 64 K 0 -0.0105801
13 T 65 G 0 -0.0284239
13 T 66 E 0 0.00916078
13 T 67 V 0 -0.0245096
13 T 68 A 0 -0.0627229
13 T 69 E 0 -0.0486992
13 T 70 F 0 -0.0738532
13 T 71 T 0 0.0101452
13 T 72 I 0 -0.0723535
13 T 73 R 0 -0.0520309
13 T 74 S 0 -0.114153
13 T 75 D 0 -0.00377288
13 T 76 Y 0 -0.104027
13 T 77 G 0 -0.102466
13 T 78 Y 0 -0.0889739
13 T 79 G 0 -0.0897913
13 T 80 D 0 -0.030195
13 T 81 A 0 0.00655212
13 T 82 G 0 -0.0856988
13 T 83 S 0 -0.0365077
13 T 84 P 0 -0.0820269
13 T 85 P 0 -0.0285989
13 T 86 K 0 -0.071121
13 T 87 I 0 -0.0792776
13 T 88 P 0 -0.0890912
13 T 89 G 0 -0.0882448
13 T 90 G 0 -0.0946544
13 T 91 A 0 -0.125986
13 T 92 T 0 -0.104487
13 T 93 L 0 -0.175585
13 T 94 I 0 -0.104005
13 T 95 F 0 -0.0910812
13 T 96 E 0 -0.10289
13 T 97 V 0 -0.0888786
13 T 98 E 0 -0.0589182
13 T 99 L 0 -0.0877948
13 T 100 F 0 -0.0499232
13 T 101 E 0 -0.0452433
13 T 102 W 0 0.0987215
13 T 103 S 0 0.0184694
14 T 15 G 0 0.712027
14 T 16 T 0 0.337345
14 T 17 T 0 0.196628
14 T 18 V 0 0.107415
14 T 19 K 0 0.0195096
14 T 20 V 0 -0.0372036
14 T 21 H 0 -0.0357641
14 T 22 Y 0 -0.0831728
14 T 23 V 0 -0.0109383
14 T 24 G 0 -0.127194
14 T 25 T 0 -0.0105957
14 T 26 L 0 -0.0568258
14 T 27 E 0 0.0159143
14 T 28 N 0 -0.0167691
14 T 29 G 0 0.0107669
14 T 30 T 0 -0.00681233
14 T 31 K 0 -0.0541504
14 T 32 F 0 -0.0384244
14 T 33 D 0 0.0254036
14 T 34 S 0 -0.118488
14 T 35 S 0 -0.070553
14 T 36 R 0 0.000644866
14 T 37 D 0 -0.0645153
14 T 38 R 0 -0.0112389
14 T 39 G 0 -0.0387822
14 T 40 D 0 0.0302522
14 T 41 Q 0 -0.0333172
14 T 42 F 0 -0.059956
14 T 43 S 0 -0.0916641
14 T 44 F 0 -0.0575284
14 T 45 N 0 0.156629
14 T 46 L 0 0.0647738
14 T 47 G 0 0.151981
14 T 48 R 0 0.0870382
14 T 49 G 0 0.186646
14 T 50 N 0 -0.0351387
14 T 51 V 0 -0.0324821
14 T 52 I 0 -0.0569106
14 T 53 K 0 0.0242384
14 T 54 G 0 -0.0794868
14 T 55 W 0 -0.101685
14 T 56 D 0 0.111033
14 T 57 L 0 0.125189
14 T 58 G 0 -0.06393
14 T 59 V 0 -0.0843608
14 T 60 A 0 0.737737
14 T 61 T 0 -0.00896472
14 T 62 M 0 -0.000108626
14 T 63 T 0 -0.114761
14 T 64 K 0 -0.114126
14 T 65 G 0 -0.055084
14 T 66 E 0 -0.11724
14 T 67 V 0 -0.0369117
14 T 68 A 0 -0.118635
14 T 69 E 0 -0.087874
14 T 70 F 0 -0.0763596
14 T 71 T 0 0.0104028
14 T 72 I 0 -0.139939
14 T 73 R 0 -0.0601231
14 T 74 S 0 -0.113258
14 T 75 D 0 0.0248125
14 T 76 Y 0 0.01162
14 T 77 G 0 -0.0868311
14 T 78 Y 0 -0.131974
14 T 79 G 0 -0.00246227
14 T 80 D 0 0.0303651
14 T 81 A 0 0.00356781
14 T 82 G 0 -0.0815348
14 T 83 S 0 -0.0964066
14 T 84 P 0 -0.0654993
14 T 85 P 0 -0.0747268
14 T 86 K 0 -0.0714454
14 T 87 I 0 -0.139576
14 T 88 P 0 -0.108159
14 T 89 G 0 -0.0888286
14 T 90 G 0 -0.0774273
14 T 91 A 0 -0.0612829
14 T 92 T 0 -0.0377514
14 T 93 L 0 -0.0818831
14 T 94 I 0 -0.0808083
14 T 95 F 0 -0.0993633
14 T 96 E 0 -0.100244
14 T 97 V 0 -0.0905346
14 T 98 E 0 -0.00829402
14 T 99 L 0 -0.0837085
14 T 100 F 0 -0.0604677
14 T 101 E 0 -0.113404
14 T 102 W 0 -0.000698344
14 T 103 S 0 -0.0278068
15 G 16 T 0 0.547095
15 G 17 T 0 0.299724
15 G 18 V 0 0.219308
15 G 19 K 0 0.0833366
15 G 20 V 0 -0.0285582
15 G 21 H 0 -0.0320879
15 G 22 Y 0 0.0425649
15 G 23 V 0 -0.0473205
15 G 24 G 0 0.0205382
15 G 25 T 0 -0.0704803
15 G 26 L 0 -0.0725803
15 G 27 E 0 -0.0167181
15 G 28 N 0 -0.0599043
15 G 29 G 0 -0.0570512
15 G 30 T 0 -0.106484
15 G 31 K 0 -0.0789389
15 G 32 F 0 -0.054843
15 G 33 D 0 -0.0789965
15 G 34 S 0 -0.0825002
15 G 35 S 0 -0.133019
15 G 36 R 0 -0.123407
15 G 37 D 0 -0.0498374
15 G 38 R 0 -0.0513861
15 G 39 G 0 -0.101426
15 G 40 D 0 -0.0389594
15 G 41 Q 0 -0.127875
15 G 42 F 0 -0.0330703
15 G 43 S 0 -0.024671
15 G 44 F 0 -0.0835895
15 G 45 N 0 0.206941
15 G 46 L 0 0.0615966
15 G 47 G 0 0.323707
15 G 48 R 0 0.285145
15 G 49 G 0 0.165588
15 G 50 N 0 -0.0263732
15 G 51 V 0 -0.0259992
15 G 52 I 0 -0.109328
15 G 53 K 0 0.0588161
15 G 54 G 0 -0.0545026
15 G 55 W 0 -0.0725697
15 G 56 D 0 0.3181
15 G 57 L 0 0.0109908
15 G 58 G 0 -0.101673
15 G 59 V 0 -0.0290196
15 G 60 A 0 -0.0634063
15 G 61 T 0 0.017055
15 G 62 M 0 -0.0365217
15 G 63 T 0 0.00890646
15 G 64 K 0 -0.0569502
15 G 65 G 0 -0.00758018
15 G 66 E 0 -0.0868305
15 G 67 V 0 -0.0375872
15 G 68 A 0 0.0423014
15 G 69 E 0 -0.0667395
15 G 70 F 0 -0.0669535
15 G 71 T 0 -0.0820864
15 G 72 I 0 -0.0699197
15 G 73 R 0 -0.118147
15 G 74 S 0 0.0467236
15 G 75 D 0 -0.0078519
15 G 76 Y 0 -0.0654076
15 G 77 G 0 -0.0548979
15 G 78 Y 0 -0.0440499
15 G 79 G 0 -0.0267773
15 G 80 D 0 -0.0781261
15 G 81 A 0 -0.0431033
15 G 82 G 0 -0.0678923
15 G 83 S 0 -0.110892
15 G 84 P 0 -0.076507
15 G 85 P 0 -0.105423
15 G 86 K 0 -0.0404124
15 G 87 I 0 -0.0724657
15 G 88 P 0 -0.116521
15 G 89 G 0 -0.121388
15 G 90 G 0 -0.0125994
15 G 91 A 0 -0.109387
15 G 92 T 0 -0.0400121
15 G 93 L 0 -0.11729
15 G 94 I 0 -0.031589
15 G 95 F 0 -0.0291982
15 G 96 E 0 -0.0568414
15 G 97 V 0 -0.122098
15 G 98 E 0 -0.080625
15 G 99 L 0 -0.0255843
15 G 100 F 0 -0.098313
15 G 101 E 0 -0.0761798
15 G 102 W 0 -0.099894
15 G 103 S 0 -0.0344793
16 T 17 T 0 0.359427
16 T 18 V 0 0.217805
16 T 19 K 0 0.125752
16 T 20 V 0 0.0760634
16 T 21 H 0 -0.00915004
16 T 22 Y 0 0.0611134
16 T 23 V 0 -0.025429
16 T 24 G 0 0.0715529
16 T 25 T 0 -0.0381524
16 T 26 L 0 -0.00581781
16 T 27 E 0 -0.0504405
16 T 28 N 0 -0.0801551
16 T 29 G 0 -0.0493904
16 T 30 T 0 -0.0564789
16 T 31 K 0 -0.103126
16 T 32 F 0 0.00541963
16 T 33 D 0 -0.0812186
16 T 34 S 0 -0.106286
16 T 35 S 0 -0.0484881
16 T 36 R 0 -0.12366
16 T 37 D 0 -0.088739
16 T 38 R 0 -0.0475062
16 T 39 G 0 -0.132261
16 T 40 D 0 -0.0328805
16 T 41 Q 0 -0.0833584
16 T 42 F 0 -0.0913302
16 T 43 S 0 -0.079851
16 T 44 F 0 -0.0542547
16 T 45 N 0 0.0542823
16 T 46 L 0 0.23272
16 T 47 G 0 -0.0094856
16 T 48 R 0 0.103671
16 T 49 G 0 0.0171614
16 T 50 N 0 -0.0101469
16 T 51 V 0 -0.105554
16 T 52 I 0 -0.00316626
16 T 53 K 0 -0.108302
16 T 54 G 0 -0.0891365
16 T 55 W 0 -0.0534072
16 T 56 D 0 0.0356919
16 T 57 L 0 0.0762997
16 T 58 G 0 -0.0604313
16 T 59 V 0 -0.0323722
16 T 60 A 0 0.138216
16 T 61 T 0 -0.0477847
16 T 62 M 0 -0.123763
16 T 63 T 0 -0.000831099
16 T 64 K 0 0.0858995
16 T 65 G 0 -0.0863015
16 T 66 E 0 -0.0866856
16 T 67 V 0 -0.0479367
16 T 68 A 0 -0.0791343
16 T 69 E 0 -0.056367
16 T 70 F 0 -0.0492195
16 T 71 T 0 -0.0885239
16 T 72 I 0 -0.0797403
16 T 73 R 0 0.0228242
16 T 74 S 0 -0.063196
16 T 75 D 0 -0.062956
16 T 76 Y 0 -0.0481471
16 T 77 G 0 -0.0698267
16 T 78 Y 0 -0.0460696
16 T 79 G 0 -0.0883133
16 T 80 D 0 -0.0409999
16 T 81 A 0 -0.0801036
16 T 82 G 0 -0.0434875
16 T 83 S 0 -0.119802
16 T 84 P 0 0.014596
16 T 85 P 0 -0.0142086
16 T 86 K 0 0.00660112
16 T 87 I 0 -0.0592594
16 T 88 P 0 -0.0815838
16 T 89 G 0 -0.0906733
16 T 90 G 0 -0.0768532
16 T 91 A 0 -0.115278
16 T 92 T 0 -0.0710961
16 T 93 L 0 0.0207334
16 T 94 I 0 -0.0530416
16 T 95 F 0 -0.0753938
16 T 96 E 0 -0.0814504
16 T 97 V 0 -0.043232
16 T 98 E 0 -0.112318
16 T 99 L 0 -0.0381384
16 T 100 F 0 -0.0470591
16 T 101 E 0 -0.0918931
16 T 102 W 0 0.255882
16 T 103 S 0 0.0801608
17 T 18 V 0 0.430114
17 T 19 K 0 0.232745
17 T 20 V 0 0.155243
17 T 21 H 0 -0.0529666
17 T 22 Y 0 0.0646038
17 T 23 V 0 0.0464484
17 T 24 G 0 -0.017229
17 T 25 T 0 0.0555271
17 T 26 L 0 0.0963562
17 T 27 E 0 -0.0189982
17 T 28 N 0 -0.0570881
17 T 29 G 0 -0.0494048
17 T 30 T 0 0.0435277
17 T 31 K 0 -0.0392955
17 T 32 F 0 0.012407
17 T 33 D 0 -0.000851872
17 T 34 S 0 -0.0386219
17 T 35 S 0 -0.0429846
17 T 36 R 0 -0.04904
17 T 37 D 0 -0.00748852
17 T 38 R 0 -0.034862
17 T 39 G 0 -0.0696345
17 T 40 D 0 0.0713959
17 T 41 Q 0 0.00406889
17 T 42 F 0 -0.0427856
17 T 43 S 0 0.574745
17 T 44 F 0 -0.0503357
17 T 45 N 0 0.646102
17 T 46 L 0 -0.0307798
17 T 47 G 0 -0.0061379
17 T 48 R 0 0.0956476
17 T 49 G 0 -0.122438
17 T 50 N 0 0.00333928
17 T 51 V 0 -0.0226515
17 T 52 I 0 -0.000511964
17 T 53 K 0 0.077987
17 T 54 G 0 -0.0607125
17 T 55 W 0 -0.0778365
17 T 56 D 0 -0.0385605
17 T 57 L 0 -0.0240789
17 T 58 G 0 -0.095268
17 T 59 V 0 -0.0227201
17 T 60 A 0 0.00378981
17 T 61 T 0 -0.099868
17 T 62 M 0 -0.0396324
17 T 63 T 0 0.0278358
17 T 64 K 0 0.0107949
17 T 65 G 0 -0.0820607
17 T 66 E 0 -0.130512
17 T 67 V 0 -0.0228181
17 T 68 A 0 -0.0299775
17 T 69 E 0 0.034811
17 T 70 F 0 -0.0572366
17 T 71 T 0 -0.0634305
17 T 72 I 0 -0.0755306
17 T 73 R 0 -0.129545
17 T 74 S 0 -0.144502
17 T 75 D 0 -0.0418036
17 T 76 Y 0 -0.125466
17 T 77 G 0 -0.111512
17 T 78 Y 0 0.0301296
17 T 79 G 0 0.0194803
17 T 80 D 0 0.00836292
17 T 81 A 0 -0.0773727
17 T 82 G 0 -0.0149094
17 T 83 S 0 -0.123194
17 T 84 P 0 -0.114224
17 T 85 P 0 -0.129802
17 T 86 K 0 -0.0837478
17 T 87 I 0 -0.163911
17 T 88 P 0 -0.124089
17 T 89 G 0 -0.133019
17 T 90 G 0 -0.0844948
17 T 91 A 0 -0.119578
17 T 92 T 0 -0.11777
17 T 93 L 0 -0.115187
17 T 94 I 0 -0.0611157
17 T 95 F 0 -0.0697085
17 T 96 E 0 -0.128322
17 T 97 V 0 -0.0356349
17 T 98 E 0 -0.0618815
17 T 99 L 0 -0.150481
17 T 100 F 0 -0.0482732
17 T 101 E 0 -0.0470232
17 T 102 W 0 -0.0693858
17 T 103 S 0 0.449988
18 V 19 K 0 0.348234
18 V 20 V 0 0.403619
18 V 21 H 0 0.00965579
18 V 22 Y 0 0.0768056
18 V 23 V 0 -0.0613119
18 V 24 G 0 0.000311073
18 V 25 T 0 0.00939943
18 V 26 L 0 -0.0182915
18 V 27 E 0 -0.0796451
18 V 28 N 0 -0.0436302
18 V 29 G 0 0.0362993
18 V 30 T 0 -0.0908876
18 V 31 K 0 -0.038141
18 V 32 F 0 -0.0176148
18 V 33 D 0 0.0378984
18 V 34 S 0 -0.0607796
18 V 35 S 0 -0.125836
18 V 36 R 0 -0.0508311
18 V 37 D 0 -0.0794168
18 V 38 R 0 -0.111662
18 V 39 G 0 -0.114502
18 V 40 D 0 -0.0267759
18 V 41 Q 0 -0.0656725
18 V 42 F 0 -0.0481607
18 V 43 S 0 0.0078491
18 V 44 F 0 0.0887225
18 V 45 N 0 0.0600239
18 V 46 L 0 0.244802
18 V 47 G 0 0.0455593
18 V 48 R 0 -0.0405357
18 V 49 G 0 0.0941702
18 V 50 N 0 -0.0322475
18 V 51 V 0 -0.0276727
18 V 52 I 0 0.0927563
18 V 53 K 0 0.0362155
18 V 54 G 0 -0.0321865
18 V 55 W 0 -0.0593606
18 V 56 D 0 0.0150706
18 V 57 L 0 -0.0891612
18 V 58 G 0 -0.0133836
18 V 59 V 0 0.353458
18 V 60 A 0 -0.0665456
18 V 61 T 0 -0.0431646
18 V 62 M 0 -0.0157025
18 V 63 T 0 -0.0409399
18 V 64 K 0 0.0122632
18 V 65 G 0 -0.00654703
18 V 66 E 0 -0.034922
18 V 67 V 0 -0.0314917
18 V 68 A 0 -0.118344
18 V 69 E 0 -0.0423459
18 V 70 F 0 -0.0897208
18 V 71 T 0 -0.102357
18 V 72 I 0 -0.0789203
18 V 73 R 0 -0.0161991
18 V 74 S 0 -0.125295
18 V 75 D 0 -0.0324665
18 V 76 Y 0 -0.076837
18 V 77 G 0 -0.109662
18 V 78 Y 0 -0.0649897
18 V 79 G 0 0.0108304
18 V 80 D 0 -0.116877
18 V 81 A 0 -0.0514234
18 V 82 G 0 -0.0760229
18 V 83 S 0 -0.146922
18 V 84 P 0 -0.0914821
18 V 85 P 0 -0.117338
18 V 86 K 0 -0.0284393
18 V 87 I 0 -0.0963358
18 V 88 P 0 -0.0973946
18 V 89 G 0 -0.0974549
18 V 90 G 0 -0.0876958
18 V 91 A 0 -0.0897225
18 V 92 T 0 0.0371818
18 V 93 L 0 -0.0699447
18 V 94 I 0 -0.111437
18 V 95 F 0 -0.0103459
18 V 96 E 0 -0.0622206
18 V 97 V 0 0.0409805
18 V 98 E 0 -0.0973174
18 V 99 L 0 0.116218
18 V 100 F 0 -0.112907
18 V 101 E 0 -0.00436686
18 V 102 W 0 0.147744
18 V 103 S 0 0.0273765
19 K 20 V 0 0.249786
19 K 21 H 0 0.266813
19 K 22 Y 0 0.077862
19 K 23 V 0 0.0199393
19 K 24 G 0 -0.043163
19 K 25 T 0 -0.0423549
19 K 26 L 0 8.02361e-05
19 K 27 E 0 0.0193971
19 K 28 N 0 -0.00939338
19 K 29 G 0 -0.0590088
19 K 30 T 0 -0.0432284
19 K 31 K 0 -0.0348516
19 K 32 F 0 -0.0590286
19 K 33 D 0 -0.0972639
19 K 34 S 0 -0.048697
19 K 35 S 0 0.0895079
19 K 36 R 0 0.0190804
19 K 37 D 0 0.057976
19 K 38 R 0 0.0569405
19 K 39 G 0 0.00168595
19 K 40 D 0 0.0929544
19 K 41 Q 0 0.383228
19 K 42 F 0 0.141229
19 K 43 S 0 1.00681
19 K 44 F 0 0.0529924
19 K 45 N 0 0.0240724
19 K 46 L 0 -0.0564742
19 K 47 G 0 -0.0159647
19 K 48 R 0 -0.0402367
19 K 49 G 0 -0.0460995
19 K 50 N 0 0.01372
19 K 51 V 0 -0.109253
19 K 52 I 0 0.00938288
19 K 53 K 0 0.0409045
19 K 54 G 0 -0.123805
19 K 55 W 0 -0.0683361
19 K 56 D 0 -0.0242395
19 K 57 L 0 -0.0759563
19 K 58 G 0 -0.105365
19 K 59 V 0 -0.0997527
19 K 60 A 0 -0.036151
19 K 61 T 0 -0.107155
19 K 62 M 0 -0.191128
19 K 63 T 0 -0.0790898
19 K 64 K 0 -0.0406008
19 K 65 G 0 -0.0761082
19 K 66 E 0 -0.127446
19 K 67 V 0 -0.0363228
19 K 68 A 0 -0.153031
19 K 69 E 0 -0.0336439
19 K 70 F 0 -0.126403
19 K 71 T 0 -0.0908399
19 K 72 I 0 -0.112419
19 K 73 R 0 -0.00205677
19 K 74 S 0 -0.0614022
19 K 75 D 0 -0.0554994
19 K 76 Y 0 -0.13184
19 K 77 G 0 -0.0983254
19 K 78 Y 0 -0.163058
19 K 79 G 0 -0.120927
19 K 80 D 0 -0.0997979
19 K 81 A 0 -0.028781
19 K 82 G 0 -0.10374
19 K 83 S 0 -0.0799705
19 K 84 P 0 -0.0715766
19 K 85 P 0 -0.0580247
19 K 86 K 0 -0.0533589
19 K 87 I 0 -0.082754
19 K 88 P 0 -0.13911
19 K 89 G 0 -0.100753
19 K 90 G 0 -0.112322
19 K 91 A 0 -0.111015
19 K 92 T 0 -0.0970524
19 K 93 L 0 -0.0748862
19 K 94 I 0 -0.0886096
19 K 95 F 0 -0.0999484
19 K 96 E 0 -0.151112
19 K 97 V 0 -0.107891
19 K 98 E 0 -0.0324806
19 K 99 L 0 -0.101093
19 K 100 F 0 0.371988
19 K 101 E 0 0.853699
19 K 102 W 0 0.000544153
19 K 103 S 0 0.359851
20 V 21 H 0 0.25925
20 V 22 Y 0 0.160961
20 V 23 V 0 0.126032
20 V 24 G 0 0.143004
20 V 25 T 0 0.0222715
20 V 26 L 0 0.00877702
20 V 27 E 0 0.0202513
20 V 28 N 0 -0.0866214
20 V 29 G 0 -0.0493829
20 V 30 T 0 0.00340208
20 V 31 K 0 -0.0452135
20 V 32 F 0 0.0311091
20 V 33 D 0 0.00351788
20 V 34 S 0 -0.0361485
20 V 35 S 0 0.000964406
20 V 36 R 0 -0.0297032
20 V 37 D 0 -0.0491214
20 V 38 R 0 -0.0395411
20 V 39 G 0 -0.0596986
20 V 40 D 0 -0.0463668
20 V 41 Q 0 -0.00697638
20 V 42 F 0 0.141248
20 V 43 S 0 -0.0265982
20 V 44 F 0 0.420394
20 V 45 N 0 0.0345017
20 V 46 L 0 0.0252157
20 V 47 G 0 0.0619849
20 V 48 R 0 0.0931931
20 V 49 G 0 -0.067986
20 V 50 N 0 0.00811775
20 V 51 V 0 0.17742
20 V 52 I 0 -0.0405207
20 V 53 K 0 -0.0923595
20 V 54 G 0 -0.0771248
20 V 55 W 0 0.34199
20 V 56 D 0 0.00809997
20 V 57 L 0 -0.115692
20 V 58 G 0 -0.0815899
20 V 59 V 0 0.426098
20 V 60 A 0 0.0250211
20 V 61 T 0 -0.0707874
20 V 62 M 0 -0.08854
20 V 63 T 0 -0.0280328
20 V 64 K 0 -0.0765184
20 V 65 G 0 0.00477352
20 V 66 E 0 -0.0382747
20 V 67 V 0 -0.0297749
20 V 68 A 0 -0.0784933
20 V 69 E 0 -0.166634
20 V 70 F 0 -0.000525376
20 V 71 T 0 -0.0909626
20 V 72 I 0 -0.018266
20 V 73 R 0 -0.0680745
20 V 74 S 0 -0.11231
20 V 75 D 0 -0.0506694
20 V 76 Y 0 -0.114826
20 V 77 G 0 -0.0711628
20 V 78 Y 0 -0.0468933
20 V 79 G 0 -0.0550158
20 V 80 D 0 -0.0657642
20 V 81 A 0 -0.096624
20 V 82 G 0 -0.0731611
20 V 83 S 0 -0.074199
20 V 84 P 0 -0.0941041
20 V 85 P 0 -0.0437233
20 V 86 K 0 -0.0929834
20 V 87 I 0 -0.0870224
20 V 88 P 0 -0.101441
20 V 89 G 0 -0.0294041
20 V 90 G 0 -0.0491058
20 V 91 A 0 -0.0726854
20 V 92 T 0 -0.0320473
20 V 93 L 0 -0.0503098
20 V 94 I 0 -0.127924
20 V 95 F 0 -0.0206385
20 V 96 E 0 -0.0974305
20 V 97 V 0 0.183631
20 V 98 E 0 -0.0513004
20 V 99 L 0 0.0672587
20 V 100 F 0 -0.0658829
20 V 101 E 0 -0.0453924
20 V 102 W 0 -0.0356031
20 V 103 S 0 0.000949452
21 H 22 Y 0 0.174845
21 H 23 V 0 0.204685
21 H 24 G 0 0.0387195
21 H 25 T 0 0.0917372
21 H 26 L 0 0.0222399
21 H 27 E 0 -0.0132874
21 H 28 N 0 0.0152013
21 H 29 G 0 -0.0213556
21 H 30 T 0 -0.0721626
21 H 31 K 0 -0.0715119
21 H 32 F 0 -0.104089
21 H 33 D 0 0.0245797
21 H 34 S 0 0.303708
21 H 35 S 0 0.641551
21 H 36 R 0 0.519066
21 H 37 D 0 0.182617
21 H 38 R 0 0.257025
21 H 39 G 0 0.27359
21 H 40 D 0 0.208368
21 H 41 Q 0 0.293533
21 H 42 F 0 -0.050081
21 H 43 S 0 -0.0285526
21 H 44 F 0 -0.0496786
21 H 45 N 0 -0.0353524
21 H 46 L 0 -0.0331653
21 H 47 G 0 0.0292619
21 H 48 R 0 -0.0989428
21 H 49 G 0 -0.11635
21 H 50 N 0 -0.0924445
21 H 51 V 0 -0.00996673
21 H 52 I 0 -0.066207
21 H 53 K 0 -0.0635866
21 H 54 G 0 -0.090978
21 H 55 W 0 -0.076385
21 H 56 D 0 -0.0416402
21 H 57 L 0 0.00570543
21 H 58 G 0 -0.0817553
21 H 59 V 0 -0.0546635
21 H 60 A 0 -0.0700589
21 H 61 T 0 -0.15511
21 H 62 M 0 -0.0620834
21 H 63 T 0 0.0165132
21 H 64 K 0 -0.0655576
21 H 65 G 0 -0.00882093
21 H 66 E 0 -0.0295539
21 H 67 V 0 0.0318747
21 H 68 A 0 -0.0413518
21 H 69 E 0 -0.0709754
21 H 70 F 0 -0.159371
21 H 71 T 0 -0.0993876
21 H 72 I 0 -0.0463028
21 H 73 R 0 -0.100715
21 H 74 S 0 -0.101262
21 H 75 D 0 -0.0134945
21 H 76 Y 0 -0.0862357
21 H 77 G 0 -0.043969
21 H 78 Y 0 -0.0916091
21 H 79 G 0 -0.076007
21 H 80 D 0 -0.111147
21 H 81 A 0 0.0142528
21 H 82 G 0 -0.0597216
21 H 83 S 0 -0.108144
21 H 84 P 0 -0.0696305
21 H 85 P 0 -0.0697573
21 H 86 K 0 -0.0522536
21 H 87 I 0 -0.0802101
21 H 88 P 0 -0.114686
21 H 89 G 0 -0.0680003
21 H 90 G 0 -0.068108
21 H 91 A 0 -0.0220991
21 H 92 T 0 -0.126814
21 H 93 L 0 -0.156534
21 H 94 I 0 -0.0733939
21 H 95 F 0 -0.114064
21 H 96 E 0 -0.0680168
21 H 97 V 0 -0.0331044
21 H 98 E 0 0.43072
21 H 99 L 0 -0.0706061
21 H 100 F 0 0.576831
21 H 101 E 0 -0.0420216
21 H 102 W 0 -0.0731889
21 H 103 S 0 -0.0815144
22 Y 23 V 0 0.202483
22 Y 24 G 0 0.187502
22 Y 25 T 0 0.0407982
22 Y 26 L 0 0.148458
22 Y 27 E 0 0.00362278
22 Y 28 N 0 0.073197
22 Y 29 G 0 0.0353353
22 Y 30 T 0 -0.0164862
22 Y 31 K 0 0.0327566
22 Y 32 F 0 0.096563
22 Y 33 D 0 0.355918
22 Y 34 S 0 0.0570272
22 Y 35 S 0 0.248156
22 Y 36 R 0 0.0116946
22 Y 37 D 0 0.111738
22 Y 38 R 0 0.0633049
22 Y 39 G 0 0.038193
22 Y 40 D 0 -0.0620094
22 Y 41 Q 0 -0.00438712
22 Y 42 F 0 0.120078
22 Y 43 S 0 -0.0462303
22 Y 44 F 0 0.0420705
22 Y 45 N 0 -0.0773442
22 Y 46 L 0 -0.00712186
22 Y 47 G 0 -0.0584631
22 Y 48 R 0 -0.00630867
22 Y 49 G 0 -0.0701309
22 Y 50 N 0 0.0132853
22 Y 51 V 0 0.140515
22 Y 52 I 0 0.0127448
22 Y 53 K 0 0.00752247
22 Y 54 G 0 0.00990702
22 Y 55 W 0 0.10931
22 Y 56 D 0 -0.0467518
22 Y 57 L 0 -0.0390965
22 Y 58 G 0 -0.0699961
22 Y 59 V 0 -0.0422524
22 Y 60 A 0 -0.0397875
22 Y 61 T 0 -0.0597351
22 Y 62 M 0 -0.098993
22 Y 63 T 0 -0.0947128
22 Y 64 K 0 0.00703001
22 Y 65 G 0 0.0176004
22 Y 66 E 0 -0.0536987
22 Y 67 V 0 -0.0511002
22 Y 68 A 0 -0.136005
22 Y 69 E 0 -0.0851828
22 Y 70 F 0 -0.0997406
22 Y 71 T 0 -0.0599848
22 Y 72 I 0 0.0337298
22 Y 73 R 0 -0.117842
22 Y 74 S 0 -0.0384449
22 Y 75 D 0 -0.0788936
22 Y 76 Y 0 -0.0873125
22 Y 77 G 0 0.0425262
22 Y 78 Y 0 0.160534
22 Y 79 G 0 0.112964
22 Y 80 D 0 -0.0955751
22 Y 81 A 0 -0.00313663
22 Y 82 G 0 -0.050833
22 Y 83 S 0 -0.0663987
22 Y 84 P 0 -0.0372352
22 Y 85 P 0 0.0218328
22 Y 86 K 0 -0.0659076
22 Y 87 I 0 -0.0767681
22 Y 88 P 0 -0.0838939
22 Y 89 G 0 -0.0384714
22 Y 90 G 0 -0.125211
22 Y 91 A 0 -0.0886939
22 Y 92 T 0 -0.101715
22 Y 93 L 0 0.00517265
22 Y 94 I 0 -0.0201797
22 Y 95 F 0 0.0867699
22 Y 96 E 0 -0.120258
22 Y 97 V 0 0.00844372
22 Y 98 E 0 -0.0852481
22 Y 99 L 0 -0.0470871
22 Y 100 F 0 -0.0896394
22 Y 101 E 0 -0.0337833
22 Y 102 W 0 -0.0940831
22 Y 103 S 0 -0.0511421
23 V 24 G 0 0.050443
23 V 25 T 0 1.19108
23 V 26 L 0 -0.00167576
23 V 27 E 0 0.0523914
23 V 28 N 0 0.03015
23 V 29 G 0 0.0667231
23 V 30 T 0 0.0137117
23 V 31 K 0 0.964135
23 V 32 F 0 0.025064
23 V 33 D 0 -0.0433821
23 V 34 S 0 0.658441
23 V 35 S 0 0.0288778
23 V 36 R 0 0.986885
23 V 37 D 0 0.116246
23 V 38 R 0 0.0176757
23 V 39 G 0 -0.0135983
23 V 40 D 0 -0.0267409
23 V 41 Q 0 -0.0459122
23 V 42 F 0 -0.025977
23 V 43 S 0 -0.10778
23 V 44 F 0 -0.0793897
23 V 45 N 0 -0.0195221
23 V 46 L 0 -0.123555
23 V 47 G 0 -0.112164
23 V 48 R 0 -0.0254753
23 V 49 G 0 -0.126258
23 V 50 N 0 -0.0570954
23 V 51 V 0 -0.00507204
23 V 52 I 0 -0.0774361
23 V 53 K 0 -0.0827868
23 V 54 G 0 -0.0589953
23 V 55 W 0 -0.0708604
23 V 56 D 0 -0.130947
23 V 57 L 0 -0.0431597
23 V 58 G 0 -0.0801309
23 V 59 V 0 -0.114265
23 V 60 A 0 -0.0576059
23 V 61 T 0 -0.0685719
23 V 62 M 0 -0.019544
23 V 63 T 0 0.000159995
23 V 64 K 0 -0.188316
23 V 65 G 0 -0.033567
23 V 66 E 0 -0.106096
23 V 67 V 0 0.029267
23 V 68 A 0 -0.117651
23 V 69 E 0 -0.0224579
23 V 70 F 0 -0.0929624
23 V 71 T 0 0.0114751
23 V 72 I 0 -0.0749315
23 V 73 R 0 -0.140067
23 V 74 S 0 -0.133122
23 V 75 D 0 -0.0330843
23 V 76 Y 0 -0.0833184
23 V 77 G 0 -0.139229
23 V 78 Y 0 -0.122861
23 V 79 G 0 -0.0472041
23 V 80 D 0 -0.0290262
23 V 81 A 0 -0.0472766
23 V 82 G 0 -0.0997411
23 V 83 S 0 -0.0761663
23 V 84 P 0 -0.0842117
23 V 85 P 0 -0.120256
23 V 86 K 0 -0.0727669
23 V 87 I 0 -0.0813063
23 V 88 P 0 -0.11268
23 V 89 G 0 -0.0729721
23 V 90 G 0 -0.12547
23 V 91 A 0 -0.0702737
23 V 92 T 0 -0.203582
23 V 93 L 0 -0.126207
23 V 94 I 0 -0.0651438
23 V 95 F 0 -0.10233
23 V 96 E 0 0.812814
23 V 97 V 0 -0.0554048
23 V 98 E 0 0.0079215
23 V 99 L 0 -0.0980464
23 V 100 F 0 -0.0659892
23 V 101 E 0 -0.10128
23 V 102 W 0 -0.15183
23 V 103 S 0 -0.0734215
24 G 25 T 0 0.133426
24 G 26 L 0 0.320578
24 G 27 E 0 0.00322366
24 G 28 N 0 0.0258938
24 G 29 G 0 0.0662183
24 G 30 T 0 0.132633
24 G 31 K 0 0.0224589
24 G 32 F 0 1.34309
24 G 33 D 0 0.281006
24 G 34 S 0 0.0503399
24 G 35 S 0 0.0367813
24 G 36 R 0 -0.105245
24 G 37 D 0 -0.113052
24 G 38 R 0 -0.0730495
24 G 39 G 0 -0.0137651
24 G 40 D 0 -0.106203
24 G 41 Q 0 -0.0601449
24 G 42 F 0 0.00654302
24 G 43 S 0 0.0305383
24 G 44 F 0 0.0731373
24 G 45 N 0 -0.0199451
24 G 46 L 0 -0.00978328
24 G 47 G 0 -0.0944996
24 G 48 R 0 0.0441512
24 G 49 G 0 -0.0293611
24 G 50 N 0 0.0266714
24 G 51 V 0 0.0350895
24 G 52 I 0 0.144619
24 G 53 K 0 -0.0648617
24 G 54 G 0 0.0797656
24 G 55 W 0 0.208006
24 G 56 D 0 -0.0753746
24 G 57 L 0 -0.0772227
24 G 58 G 0 0.0850456
24 G 59 V 0 -0.0878786
24 G 60 A 0 -0.0551918
24 G 61 T 0 -0.162922
24 G 62 M 0 -0.0797821
24 G 63 T 0 -0.177386
24 G 64 K 0 0.00918505
24 G 65 G 0 0.00443789
24 G 66 E 0 -0.120157
24 G 67 V 0 -0.115606
24 G 68 A 0 -0.10531
24 G 69 E 0 -0.0970946
24 G 70 F 0 0.0136523
24 G 71 T 0 -0.0519946
24 G 72 I 0 0.0594809
24 G 73 R 0 -0.0674797
24 G 74 S 0 -0.0442291
24 G 75 D 0 -0.118702
24 G 76 Y 0 -0.11554
24 G 77 G 0 -0.0284336
24 G 78 Y 0 0.155967
24 G 79 G 0 -0.0721846
24 G 80 D 0 -0.0915394
24 G 81 A 0 -0.0441494
24 G 82 G 0 -0.0727818
24 G 83 S 0 -0.0781447
24 G 84 P 0 -0.0745024
24 G 85 P 0 -0.0442164
24 G 86 K 0 -0.0891299
24 G 87 I 0 0.0961008
24 G 88 P 0 -0.0962315
24 G 89 G 0 -0.0306294
24 G 90 G 0 -0.107736
24 G 91 A 0 -0.0485627
24 G 92 T 0 -0.1358
24 G 93 L 0 0.121935
24 G 94 I 0 -0.000695023
24 G 95 F 0 0.331235
24 G 96 E 0 -0.0155257
24 G 97 V 0 -0.0499706
24 G 98 E 0 -0.0688754
24 G 99 L 0 -0.0706208
24 G 100 F 0 -0.0769294
24 G 101 E 0 -0.151282
24 G 102 W 0 -0.0998943
24 G 103 S 0 -0.054606
25 T 26 L 0 0.151503
25 T 27 E 0 0.272255
25 T 28 N 0 0.0383963
25 T 29 G 0 0.363322
25 T 30 T 0 0.156329
25 T 31 K 0 0.814462
25 T 32 F 0 0.00717515
25 T 33 D 0 0.0473177
25 T 34 S 0 0.0513313
25 T 35 S 0 -0.0613464
25 T 36 R 0 0.216287
25 T 37 D 0 -0.0152126
25 T 38 R 0 0.0660388
25 T 39 G 0 -0.0072137
25 T 40 D 0 -0.000828923
25 T 41 Q 0 -0.0469308
25 T 42 F 0 -0.0275154
25 T 43 S 0 -0.0933032
25 T 44 F 0 -0.0526187
25 T 45 N 0 -0.0380484
25 T 46 L 0 -0.0686291
25 T 47 G 0 -0.0576528
25 T 48 R 0 -0.0479166
25 T 49 G 0 -0.0629944
25 T 50 N 0 0.0190586
25 T 51 V 0 -0.0354097
25 T 52 I 0 -0.142163
25 T 53 K 0 -0.0586904
25 T 54 G 0 -0.146674
25 T 55 W 0 -0.0537569
25 T 56 D 0 -0.0556022
25 T 57 L 0 -0.00333781
25 T 58 G 0 -0.0632023
25 T 59 V 0 -0.00142943
25 T 60 A 0 -0.167716
25 T 61 T 0 -0.0592454
25 T 62 M 0 -0.0078902
25 T 63 T 0 -0.0755343
25 T 64 K 0 -0.104965
25 T 65 G 0 -0.0637267
25 T 66 E 0 -0.0400953
25 T 67 V 0 0.120602
25 T 68 A 0 -0.0708257
25 T 69 E 0 0.261723
25 T 70 F 0 -0.113098
25 T 71 T 0 0.0217202
25 T 72 I 0 -0.0857528
25 T 73 R 0 -0.0695332
25 T 74 S 0 -0.20642
25 T 75 D 0 -0.100461
25 T 76 Y 0 -0.0959433
25 T 77 G 0 -0.0669458
25 T 78 Y 0 -0.0693068
25 T 79 G 0 -0.0194924
25 T 80 D 0 -0.0310397
25 T 81 A 0 -0.0863502
25 T 82 G 0 -0.157493
25 T 83 S 0 -0.0580173
25 T 84 P 0 -0.126023
25 T 85 P 0 -0.0650228
25 T 86 K 0 -0.0944319
25 T 87 I 0 -0.137941
25 T 88 P 0 -0.0205716
25 T 89 G 0 -0.164299
25 T 90 G 0 -0.121158
25 T 91 A 0 -0.00597454
25 T 92 T 0 -0.0683933
25 T 93 L 0 -0.044653
25 T 94 I 0 0.398528
25 T 95 F 0 -0.174756
25 T 96 E 0 0.590249
25 T 97 V 0 -0.108971
25 T 98 E 0 -0.00705303
25 T 99 L 0 -0.115425
25 T 100 F 0 -0.0130937
25 T 101 E 0 -0.102873
25 T 102 W 0 -0.12753
25 T 103 S 0 -0.12281
26 L 27 E 0 0.403651
26 L 28 N 0 0.519977
26 L 29 G 0 0.182851
26 L 30 T 0 0.721409
26 L 31 K 0 0.0946608
26 L 32 F 0 0.314149
26 L 33 D 0 0.0937726
26 L 34 S 0 0.0858681
26 L 35 S 0 0.0433757
26 L 36 R 0 -0.0684703
26 L 37 D 0 -0.0440315
26 L 38 R 0 -0.0783785
26 L 39 G 0 -0.0120722
26 L 40 D 0 -0.0870698
26 L 41 Q 0 -0.0700717
26 L 42 F 0 -0.0377597
26 L 43 S 0 -0.0680586
26 L 44 F 0 -0.0519017
26 L 45 N 0 -0.057167
26 L 46 L 0 -0.053269
26 L 47 G 0 -0.104111
26 L 48 R 0 -0.0377413
26 L 49 G 0 -0.0504931
26 L 50 N 0 -0.0598032
26 L 51 V 0 -0.00513203
26 L 52 I 0 -0.00506917
26 L 53 K 0 -0.0685166
26 L 54 G 0 -0.107127
26 L 55 W 0 -0.0108567
26 L 56 D 0 -0.0965022
26 L 57 L 0 -0.0761698
26 L 58 G 0 -0.0785433
26 L 59 V 0 -0.0624001
26 L 60 A 0 -0.160344
26 L 61 T 0 -0.189451
26 L 62 M 0 0.0184483
26 L 63 T 0 -0.142841
26 L 64 K 0 -0.144553
26 L 65 G 0 -0.0785691
26 L 66 E 0 -0.102198
26 L 67 V 0 -0.0470701
26 L 68 A 0 -0.118736
26 L 69 E 0 -0.0413745
26 L 70 F 0 -0.0772655
26 L 71 T 0 -0.0762639
26 L 72 I 0 -0.0221268
26 L 73 R 0 -0.0652943
26 L 74 S 0 -0.0666827
26 L 75 D 0 -0.0827076
26 L 76 Y 0 -0.117884
26 L 77 G 0 0.101455
26 L 78 Y 0 -0.0806897
26 L 79 G 0 0.0313326
26 L 80 D 0 -0.0260291
26 L 81 A 0 -0.0221633
26 L 82 G 0 -0.0255976
26 L 83 S 0 0.00455937
26 L 84 P 0 0.054133
26 L 85 P 0 -0.00650622
26 L 86 K 0 -0.010385
26 L 87 I 0 0.0480894
26 L 88 P 0 0.458023
26 L 89 G 0 0.00627464
26 L 90 G 0 -0.0632137
26 L 91 A 0 0.673266
26 L 92 T 0 -0.122896
26 L 93 L 0 0.234067
26 L 94 I 0 -0.00312312
26 L 95 F 0 -0.0916678
26 L 96 E 0 -0.0114203
26 L 97 V 0 -0.0854192
26 L 98 E 0 -0.075626
26 L 99 L 0 -0.0990371
26 L 100 F 0 -0.025052
26 L 101 E 0 -0.0693299
26 L 102 W 0 -0.143099
26 L 103 S 0 -0.0797841
27 E 28 N 0 0.397235
27 E 29 G 0 0.29703
27 E 30 T 0 0.24925
27 E 31 K 0 0.0654325
27 E 32 F 0 0.0698812
27 E 33 D 0 -0.00971445
27 E 34 S 0 0.0909284
27 E 35 S 0 0.081621
27 E 36 R 0 -0.0638958
27 E 37 D 0 0.0669101
27 E 38 R 0 -0.0556196
27 E 39 G 0 -0.0389439
27 E 40 D 0 -0.000496078
27 E 41 Q 0 -0.00720814
27 E 42 F 0 0.0551297
27 E 43 S 0 -0.0530188
27 E 44 F 0 -0.110081
27 E 45 N 0 -0.0225999
27 E 46 L 0 -0.142524
27 E 47 G 0 0.0633166
27 E 48 R 0 -0.0491313
27 E 49 G 0 0.0294242
27 E 50 N 0 -0.120695
27 E 51 V 0 -0.11163
27 E 52 I 0 -0.101117
27 E 53 K 0 -0.00586587
27 E 54 G 0 -0.0733263
27 E 55 W 0 -0.13267
27 E 56 D 0 0.0343685
27 E 57 L 0 -0.049286
27 E 58 G 0 -0.0866362
27 E 59 V 0 -0.0660112
27 E 60 A 0 -0.0219375
27 E 61 T 0 0.0342923
27 E 62 M 0 -0.117445
27 E 63 T 0 -0.143458
27 E 64 K 0 -0.0439706
27 E 65 G 0 -0.0992869
27 E 66 E 0 -0.0598268
27 E 67 V 0 -0.0767455
27 E 68 A 0 -0.0233066
27 E 69 E 0 0.118784
27 E 70 F 0 -0.0451133
27 E 71 T 0 0.320902
27 E 72 I 0 0.0140809
27 E 73 R 0 -0.0289117
27 E 74 S 0 0.0536193
27 E 75 D 0 0.0102025
27 E 76 Y 0 0.019777
27 E 77 G 0 -0.000374836
27 E 78 Y 0 -0.031699
27 E 79 G 0 -0.128216
27 E 80 D 0 0.00986441
27 E 81 A 0 0.0299407
27 E 82 G 0 -0.139445
27 E 83 S 0 -0.0525486
27 E 84 P 0 -0.108123
27 E 85 P 0 -0.0338821
27 E 86 K 0 0.0172519
27 E 87 I 0 -0.0638024
27 E 88 P 0 0.00905015
27 E 89 G 0 -0.0814855
27 E 90 G 0 -0.0910661
27 E 91 A 0 0.317344
27 E 92 T 0 0.461374
27 E 93 L 0 -0.131676
27 E 94 I 0 0.511535
27 E 95 F 0 -0.138019
27 E 96 E 0 -0.00775048
27 E 97 V 0 -0.0995694
27 E 98 E 0 0.0016525
27 E 99 L 0 -0.151349
27 E 100 F 0 -0.0795839
27 E 101 E 0 -0.059159
27 E 102 W 0 -0.150306
27 E 103 S 0 -0.152811
28 N 29 G 0 0.542173
28 N 30 T 0 1.11291
28 N 31 K 0 0.118507
28 N 32 F 0 0.0984501
28 N 33 D 0 0.162507
28 N 34 S 0 0.0436743
28 N 35 S 0 0.0606832
28 N 36 R 0 0.0548478
28 N 37 D 0 -0.0408917
28 N 38 R 0 -0.00787998
28 N 39 G 0 0.0494374
28 N 40 D 0 -0.0196577
28 N 41 Q 0 -0.00499796
28 N 42 F 0 -0.0403818
28 N 43 S 0 0.0185624
28 N 44 F 0 -0.0405504
28 N 45 N 0 -0.0423954
28 N 46 L 0 -0.0623766
28 N 47 G 0 -0.0286143
28 N 48 R 0 -0.0141498
28 N 49 G 0 -0.0466551
28 N 50 N 0 0.0338802
28 N 51 V 0 -0.0759507
28 N 52 I 0 -0.078253
28 N 53 K 0 -0.0297867
28 N 54 G 0 -0.00687257
28 N 55 W 0 -0.025313
28 N 56 D 0 -0.0993641
28 N 57 L 0 0.00901529
28 N 58 G 0 -0.0402127
28 N 59 V 0 -0.0798127
28 N 60 A 0 -0.0376769
28 N 61 T 0 -0.121639
28 N 62 M 0 -0.032454
28 N 63 T 0 -0.0610215
28 N 64 K 0 -0.129799
28 N 65 G 0 0.000928337
28 N 66 E 0 -0.0125223
28 N 67 V 0 0.0214937
28 N 68 A 0 -0.112303
28 N 69 E 0 -0.0963646
28 N 70 F 0 -0.0191222
28 N 71 T 0 -0.0138428
28 N 72 I 0 -0.0301053
28 N 73 R 0 -0.0296622
28 N 74 S 0 -0.0819902
28 N 75 D 0 -0.0661723
28 N 76 Y 0 -0.0886561
28 N 77 G 0 -0.0482948
28 N 78 Y 0 -0.0981031
28 N 79 G 0 0.06476
28 N 80 D 0 -0.0289373
28 N 81 A 0 -0.0895842
28 N 82 G 0 -0.0295504
28 N 83 S 0 -0.0643407
28 N 84 P 0 -0.115657
28 N 85 P 0 -0.101726
28 N 86 K 0 0.013459
28 N 87 I 0 -0.0161712
28 N 88 P 0 -0.0351148
28 N 89 G 0 -0.0246402
28 N 90 G 0 -0.0431791
28 N 91 A 0 0.0510502
28 N 92 T 0 0.027746
28 N 93 L 0 -0.0711943
28 N 94 I 0 0.0219744
28 N 95 F 0 -0.0297497
28 N 96 E 0 0.0171368
28 N 97 V 0 -0.0123382
28 N 98 E 0 -0.0167296
28 N 99 L 0 -0.115943
28 N 100 F 0 -0.0925918
28 N 101 E 0 -0.0958186
28 N 102 W 0 -0.105454
28 N 103 S 0 -0.0326069
29 G 30 T 0 0.208648
29 G 31 K 0 0.283129
29 G 32 F 0 0.159952
29 G 33 D 0 0.101406
29 G 34 S 0 0.0947016
29 G 35 S 0 0.107528
29 G 36 R 0 0.0234799
29 G 37 D 0 0.0324064
29 G 38 R 0 0.0755274
29 G 39 G 0 -0.0100058
29 G 40 D 0 -0.0149515
29 G 41 Q 0 -0.0625439
29 G 42 F 0 0.012676
29 G 43 S 0 -0.0208557
29 G 44 F 0 -0.0413134
29 G 45 N 0 -0.0530086
29 G 46 L 0 -0.0338203
29 G 47 G 0 -0.0654707
29 G 48 R 0 -0.0606962
29 G 49 G 0 -0.0207339
29 G 50 N 0 -0.0712173
29 G 51 V 0 0.0261006
29 G 52 I 0 -0.0241199
29 G 53 K 0 -0.0485366
29 G 54 G 0 -0.0140639
29 G 55 W 0 -0.0368669
29 G 56 D 0 -0.0718606
29 G 57 L 0 -0.0249342
29 G 58 G 0 -0.0231066
29 G 59 V 0 0.0185741
29 G 60 A 0 -0.112208
29 G 61 T 0 -0.0413158
29 G 62 M 0 0.0130593
29 G 63 T 0 -0.0889898
29 G 64 K 0 -0.0477559
29 G 65 G 0 0.0972888
29 G 66 E 0 -0.0277184
29 G 67 V 0 -0.0114233
29 G 68 A 0 -0.102175
29 G 69 E 0 -0.0413336
29 G 70 F 0 -0.0197888
29 G 71 T 0 -0.0397636
29 G 72 I 0 -0.0417794
29 G 73 R 0 -0.0316124
29 G 74 S 0 -0.0506878
29 G 75 D 0 0.000555223
29 G 76 Y 0 -0.0968012
29 G 77 G 0 -0.0494534
29 G 78 Y 0 -0.0113786
29 G 79 G 0 -0.00259768
29 G 80 D 0 -0.029253
29 G 81 A 0 -0.0334012
29 G 82 G 0 -0.111064
29 G 83 S 0 -0.0474259
29 G 84 P 0 -0.109959
29 G 85 P 0 -0.0849462
29 G 86 K 0 -0.152112
29 G 87 I 0 -0.00860573
29 G 88 P 0 -0.0673467
29 G 89 G 0 0.00730217
29 G 90 G 0 -0.0518972
29 G 91 A 0 -0.06054
29 G 92 T 0 -0.00390359
29 G 93 L 0 -0.0264724
29 G 94 I 0 0.0192636
29 G 95 F 0 -0.00902391
29 G 96 E 0 0.0124714
29 G 97 V 0 0.0285448
29 G 98 E 0 -0.0617666
29 G 99 L 0 -0.0632703
29 G 100 F 0 0.0300738
29 G 101 E 0 -0.0904709
29 G 102 W 0 -0.0426702
29 G 103 S 0 -0.0574232
30 T 31 K 0 0.271221
30 T 32 F 0 0.173122
30 T 33 D 0 0.0956402
30 T 34 S 0 0.0572977
30 T 35 S 0 0.0724918
30 T 36 R 0 0.095943
30 T 37 D 0 0.0537152
30 T 38 R 0 0.0751873
30 T 39 G 0 0.0712367
30 T 40 D 0 0.0948466
30 T 41 Q 0 -0.0322641
30 T 42 F 0 -0.0788757
30 T 43 S 0 -0.0266283
30 T 44 F 0 -0.126275
30 T 45 N 0 0.0141886
30 T 46 L 0 -0.0719532
30 T 47 G 0 -0.0477299
30 T 48 R 0 -0.0448488
30 T 49 G 0 -0.0684281
30 T 50 N 0 -0.0668368
30 T 51 V 0 -0.0488816
30 T 52 I 0 -0.091527
30 T 53 K 0 -0.080632
30 T 54 G 0 -0.0626118
30 T 55 W 0 -0.11528
30 T 56 D 0 -0.0194545
30 T 57 L 0 -0.0557617
30 T 58 G 0 -0.00372642
30 T 59 V 0 -0.106607
30 T 60 A 0 -0.0671228
30 T 61 T 0 -0.0808012
30 T 62 M 0 -0.120352
30 T 63 T 0 -0.106994
30 T 64 K 0 -0.0455598
30 T 65 G 0 -0.059157
30 T 66 E 0 -0.0556274
30 T 67 V 0 -0.0388239
30 T 68 A 0 -0.160384
30 T 69 E 0 -0.000491743
30 T 70 F 0 -0.0738667
30 T 71 T 0 0.0563064
30 T 72 I 0 -0.165069
30 T 73 R 0 -0.0127684
30 T 74 S 0 -0.105695
30 T 75 D 0 -0.0265298
30 T 76 Y 0 0.00774309
30 T 77 G 0 -0.022788
30 T 78 Y 0 -0.0883968
30 T 79 G 0 0.0191457
30 T 80 D 0 -0.0309301
30 T 81 A 0 0.0126304
30 T 82 G 0 0.0222947
30 T 83 S 0 0.00934713
30 T 84 P 0 -0.0734283
30 T 85 P 0 -0.0301935
30 T 86 K 0 0.309641
30 T 87 I 0 0.012445
30 T 88 P 0 -0.0106518
30 T 89 G 0 -0.108063
30 T 90 G 0 -0.0412366
30 T 91 A 0 0.0329084
30 T 92 T 0 -0.132051
30 T 93 L 0 -0.0891469
30 T 94 I 0 -0.0471193
30 T 95 F 0 -0.0972678
30 T 96 E 0 -0.0990185
30 T 97 V 0 -0.094697
30 T 98 E 0 -0.0465671
30 T 99 L 0 -0.0743807
30 T 100 F 0 -0.0698297
30 T 101 E 0 -0.0255482
30 T 102 W 0 -0.130618
30 T 103 S 0 -0.0327603
31 K 32 F 0 0.177331
31 K 33 D 0 0.204359
31 K 34 S 0 0.500226
31 K 35 S 0 0.182754
31 K 36 R 0 0.313423
31 K 37 D 0 1.01613
31 K 38 R 0 -0.000344517
31 K 39 G 0 0.0879271
31 K 40 D 0 -0.00595722
31 K 41 Q 0 -0.0474024
31 K 42 F 0 0.0791916
31 K 43 S 0 -0.0754541
31 K 44 F 0 -0.0584305
31 K 45 N 0 -0.0356182
31 K 46 L 0 -0.0971299
31 K 47 G 0 -0.0835388
31 K 48 R 0 -0.0777397
31 K 49 G 0 -0.0298306
31 K 50 N 0 -0.0147139
31 K 51 V 0 -0.0985731
31 K 52 I 0 -0.0918546
31 K 53 K 0 -0.0556452
31 K 54 G 0 -0.0854505
31 K 55 W 0 -0.0844522
31 K 56 D 0 -0.143345
31 K 57 L 0 -0.058525
31 K 58 G 0 -0.0802136
31 K 59 V 0 -0.14469
31 K 60 A 0 -0.08691
31 K 61 T 0 -0.0981121
31 K 62 M 0 -0.143493
31 K 63 T 0 -0.0682474
31 K 64 K 0 -0.0480754
31 K 65 G 0 -0.0925907
31 K 66 E 0 -0.139535
31 K 67 V 0 0.0355208
31 K 68 A 0 -0.161731
31 K 69 E 0 -0.00364386
31 K 70 F 0 -0.0463191
31 K 71 T 0 -0.0249893
31 K 72 I 0 -0.105253
31 K 73 R 0 -0.0904513
31 K 74 S 0 -0.0251925
31 K 75 D 0 -0.127772
31 K 76 Y 0 -0.0931131
31 K 77 G 0 -0.0567611
31 K 78 Y 0 -0.0869683
31 K 79 G 0 -0.0438142
31 K 80 D 0 -0.0564696
31 K 81 A 0 -0.0468982
31 K 82 G 0 -0.0813637
31 K 83 S 0 0.0180515
31 K 84 P 0 -0.142746
31 K 85 P 0 -0.0759411
31 K 86 K 0 -0.00417785
31 K 87 I 0 -0.0756613
31 K 88 P 0 -0.0545896
31 K 89 G 0 -0.0595016
31 K 90 G 0 -0.00839699
31 K 91 A 0 -0.0271435
31 K 92 T 0 -0.0162371
31 K 93 L 0 0.000554535
31 K 94 I 0 0.032891
31 K 95 F 0 -0.0351452
31 K 96 E 0 -0.038957
31 K 97 V 0 -0.0858872
31 K 98 E 0 -0.071779
31 K 99 L 0 -0.116075
31 K 100 F 0 -0.133596
31 K 101 E 0 -0.0327004
31 K 102 W 0 -0.143486
31 K 103 S 0 -0.0706798
32 F 33 D 0 0.288664
32 F 34 S 0 0.160267
32 F 35 S 0 0.201185
32 F 36 R 0 -0.0516262
32 F 37 D 0 -0.0318245
32 F 38 R 0 0.0849308
32 F 39 G 0 0.0622414
32 F 40 D 0 -0.0797077
32 F 41 Q 0 0.0224224
32 F 42 F 0 -0.0513875
32 F 43 S 0 -0.0276512
32 F 44 F 0 0.072621
32 F 45 N 0 -0.0240599
32 F 46 L 0 -0.02733
32 F 47 G 0 -0.0389944
32 F 48 R 0 0.0943656
32 F 49 G 0 -0.0457231
32 F 50 N 0 0.0534154
32 F 51 V 0 0.000739054
32 F 52 I 0 0.0921901
32 F 53 K 0 -0.066671
32 F 54 G 0 -0.0203459
32 F 55 W 0 -0.0234448
32 F 56 D 0 -0.0315609
32 F 57 L 0 -0.0750164
32 F 58 G 0 0.0390141
32 F 59 V 0 -0.0688645
32 F 60 A 0 -0.0655847
32 F 61 T 0 -0.150181
32 F 62 M 0 -0.0926143
32 F 63 T 0 -0.152631
32 F 64 K 0 -0.0981408
32 F 65 G 0 -0.0268718
32 F 66 E 0 -0.127667
32 F 67 V 0 -0.0896365
32 F 68 A 0 -0.0928381
32 F 69 E 0 -0.0875782
32 F 70 F 0 -0.0094668
32 F 71 T 0 -0.06364
32 F 72 I 0 0.0482183
32 F 73 R 0 -0.0481142
32 F 74 S 0 -0.0948699
32 F 75 D 0 0.00325294
32 F 76 Y 0 -0.0658734
32 F 77 G 0 -0.0239995
32 F 78 Y 0 0.0137789
32 F 79 G 0 0.00153921
32 F 80 D 0 0.0467551
32 F 81 A 0 -0.0442164
32 F 82 G 0 -0.082282
32 F 83 S 0 -0.103442
32 F 84 P 0 -0.0150757
32 F 85 P 0 -0.151131
32 F 86 K 0 -0.0674688
32 F 87 I 0 0.0379739
32 F 88 P 0 0.000831587
32 F 89 G 0 -0.0252795
32 F 90 G 0 -0.142532
32 F 91 A 0 0.00258938
32 F 92 T 0 -0.0940182
32 F 93 L 0 0.0715412
32 F 94 I 0 -0.0665093
32 F 95 F 0 0.035675
32 F 96 E 0 -0.0939974
32 F 97 V 0 -0.0831638
32 F 98 E 0 -0.0596533
32 F 99 L 0 -0.108721
32 F 100 F 0 -0.0958567
32 F 101 E 0 -0.116504
32 F 102 W 0 -0.0333815
32 F 103 S 0 0.0832527
33 D 34 S 0 0.290726
33 D 35 S 0 0.357547
33 D 36 R 0 0.0789386
33 D 37 D 0 -0.0152637
33 D 38 R 0 0.267368
33 D 39 G 0 0.0108629
33 D 40 D 0 -0.000285406
33 D 41 Q 0 -0.0300688
33 D 42 F 0 0.0369325
33 D 43 S 0 0.0198963
33 D 44 F 0 -0.0237108
33 D 45 N 0 0.00910823
33 D 46 L 0 -0.0209691
33 D 47 G 0 -0.00978802
33 D 48 R 0 -0.0890642
33 D 49 G 0 -0.0321635
33 D 50 N 0 0.00825913
33 D 51 V 0 0.084056
33 D 52 I 0 0.193836
33 D 53 K 0 -0.0578838
33 D 54 G 0 0.0920309
33 D 55 W 0 0.136945
33 D 56 D 0 -0.0233396
33 D 57 L 0 -0.0403944
33 D 58 G 0 -0.0600506
33 D 59 V 0 -0.041471
33 D 60 A 0 -0.0425697
33 D 61 T 0 -0.0711636
33 D 62 M 0 -0.113918
33 D 63 T 0 -0.132638
33 D 64 K 0 -0.0678573
33 D 65 G 0 -0.025756
33 D 66 E 0 -0.11751
33 D 67 V 0 -0.0930475
33 D 68 A 0 -0.108815
33 D 69 E 0 -0.0677924
33 D 70 F 0 -0.0579733
33 D 71 T 0 -0.0544061
33 D 72 I 0 -0.0841778
33 D 73 R 0 -0.0281074
33 D 74 S 0 -0.116367
33 D 75 D 0 -0.0932281
33 D 76 Y 0 -0.040358
33 D 77 G 0 0.0367886
33 D 78 Y 0 0.0557033
33 D 79 G 0 0.0513088
33 D 80 D 0 -0.0952201
33 D 81 A 0 -0.00226473
33 D 82 G 0 0.00297769
33 D 83 S 0 -0.000999713
33 D 84 P 0 -0.00600409
33 D 85 P 0 -0.0533531
33 D 86 K 0 0.0398666
33 D 87 I 0 0.0356542
33 D 88 P 0 -0.038246
33 D 89 G 0 -0.0194023
33 D 90 G 0 -0.0915084
33 D 91 A 0 -0.0605617
33 D 92 T 0 -0.0832558
33 D 93 L 0 -0.0145923
33 D 94 I 0 -0.024735
33 D 95 F 0 0.134397
33 D 96 E 0 -0.0740783
33 D 97 V 0 -0.023157
33 D 98 E 0 -0.112838
33 D 99 L 0 -0.0882299
33 D 100 F 0 -0.0524293
33 D 101 E 0 -0.0650832
33 D 102 W 0 -0.116876
33 D 103 S 0 -0.0519287
34 S 35 S 0 0.342024
34 S 36 R 0 0.409174
34 S 37 D 0 0.464133
34 S 38 R 0 0.375216
34 S 39 G 0 0.398292
34 S 40 D 0 0.00895523
34 S 41 Q 0 0.0951607
34 S 42 F 0 0.0917832
34 S 43 S 0 0.0263091
34 S 44 F 0 -0.0213375
34 S 45 N 0 -0.0443814
34 S 46 L 0 -0.087029
34 S 47 G 0 -0.048586
34 S 48 R 0 -0.00926979
34 S 49 G 0 -0.064956
34 S 50 N 0 -0.00745938
34 S 51 V 0 -0.019312
34 S 52 I 0 -0.0535329
34 S 53 K 0 0.0102196
34 S 54 G 0 -0.00798568
34 S 55 W 0 -0.0707829
34 S 56 D 0 -0.0877816
34 S 57 L 0 -0.0358434
34 S 58 G 0 -0.0697751
34 S 59 V 0 -0.027229
34 S 60 A 0 -0.0121478
34 S 61 T 0 -0.0662306
34 S 62 M 0 -0.122389
34 S 63 T 0 -0.0557699
34 S 64 K 0 -0.0266097
34 S 65 G 0 -0.0908732
34 S 66 E 0 -0.0825312
34 S 67 V 0 -0.0330503
34 S 68 A 0 -0.100152
34 S 69 E 0 -0.0275491
34 S 70 F 0 -0.0931539
34 S 71 T 0 -0.0927077
34 S 72 I 0 -0.126917
34 S 73 R 0 -0.0854451
34 S 74 S 0 -0.0226592
34 S 75 D 0 -0.0201696
34 S 76 Y 0 -0.11491
34 S 77 G 0 -0.0421226
34 S 78 Y 0 -0.0371684
34 S 79 G 0 -0.0946183
34 S 80 D 0 -0.112175
34 S 81 A 0 0.0352521
34 S 82 G 0 -0.0655812
34 S 83 S 0 -0.101051
34 S 84 P 0 -0.0633091
34 S 85 P 0 -0.0618871
34 S 86 K 0 -0.0550664
34 S 87 I 0 -0.0989205
34 S 88 P 0 -0.0821372
34 S 89 G 0 -0.0421691
34 S 90 G 0 -0.0895534
34 S 91 A 0 -0.135396
34 S 92 T 0 -0.111209
34 S 93 L 0 -0.0622433
34 S 94 I 0 -0.0772042
34 S 95 F 0 -0.0226073
34 S 96 E 0 -0.0681418
34 S 97 V 0 0.00776261
34 S 98 E 0 -0.0869345
34 S 99 L 0 -0.126356
34 S 100 F 0 -0.014542
34 S 101 E 0 -0.104292
34 S 102 W 0 -0.133493
34 S 103 S 0 -0.0940445
35 S 36 R 0 0.309139
35 S 37 D 0 0.227577
35 S 38 R 0 0.464929
35 S 39 G 0 0.299564
35 S 40 D 0 0.132861
35 S 41 Q 0 0.15493
35 S 42 F 0 0.0258653
35 S 43 S 0 0.0343713
35 S 44 F 0 0.0373662
35 S 45 N 0 -0.0114907
35 S 46 L 0 0.0101181
35 S 47 G 0 -0.0455035
35 S 48 R 0 -0.0356058
35 S 49 G 0 -0.0012156
35 S 50 N 0 -0.00988549
35 S 51 V 0 -0.0416105
35 S 52 I 0 0.0363015
35 S 53 K 0 -0.0178666
35 S 54 G 0 0.0417629
35 S 55 W 0 0.0394553
35 S 56 D 0 -0.0749711
35 S 57 L 0 -0.0968747
35 S 58 G 0 -0.0357
35 S 59 V 0 -0.0845778
35 S 60 A 0 -0.116901
35 S 61 T 0 -0.0783908
35 S 62 M 0 -0.137232
35 S 63 T 0 -0.10076
35 S 64 K 0 -0.11596
35 S 65 G 0 -0.0564255
35 S 66 E 0 -0.116009
35 S 67 V 0 -0.0637279
35 S 68 A 0 -0.13431
35 S 69 E 0 -0.0252671
35 S 70 F 0 -0.0620941
35 S 71 T 0 -0.0734877
35 S 72 I 0 0.0150152
35 S 73 R 0 -0.120821
35 S 74 S 0 -0.0187545
35 S 75 D 0 -0.0136804
35 S 76 Y 0 -0.0358262
35 S 77 G 0 -0.0129416
35 S 78 Y 0 0.0348299
35 S 79 G 0 -0.0995822
35 S 80 D 0 -0.0490884
35 S 81 A 0 -0.0545437
35 S 82 G 0 -0.12827
35 S 83 S 0 -0.0451197
35 S 84 P 0 0.0965192
35 S 85 P 0 -0.0921198
35 S 86 K 0 -0.0968995
35 S 87 I 0 -0.122319
35 S 88 P 0 -0.112578
35 S 89 G 0 -0.0822673
35 S 90 G 0 -0.142905
35 S 91 A 0 -0.0734438
35 S 92 T 0 -0.106642
35 S 93 L 0 0.0445978
35 S 94 I 0 -0.0789567
35 S 95 F 0 0.0991241
35 S 96 E 0 -0.104163
35 S 97 V 0 -0.065085
35 S 98 E 0 -0.0339284
35 S 99 L 0 -0.05599
35 S 100 F 0 -0.0361055
35 S 101 E 0 -0.091844
35 S 102 W 0 -0.0822863
35 S 103 S 0 -0.101034
36 R 37 D 0 0.712448
36 R 38 R 0 0.420751
36 R 39 G 0 0.36417
36 R 40 D 0 0.176705
36 R 41 Q 0 0.176801
36 R 42 F 0 0.181036
36 R 43 S 0 -0.0189591
36 R 44 F 0 -0.0956731
36 R 45 N 0 -0.0764677
36 R 46 L 0 -0.0896215
36 R 47 G 0 -0.0238746
36 R 48 R 0 -0.0319166
36 R 49 G 0 -0.11152
36 R 50 N 0 -0.0848695
36 R 51 V 0 -0.0762138
36 R 52 I 0 -0.119159
36 R 53 K 0 -0.0387049
36 R 54 G 0 -0.0999215
36 R 55 W 0 -0.122659
36 R 56 D 0 -0.132401
36 R 57 L 0 0.000912657
36 R 58 G 0 -0.0554062
36 R 59 V 0 -0.124617
36 R 60 A 0 -0.107366
36 R 61 T 0 -0.0597534
36 R 62 M 0 -0.120261
36 R 63 T 0 -0.0785133
36 R 64 K 0 -0.0647699
36 R 65 G 0 -0.034937
36 R 66 E 0 -0.119744
36 R 67 V 0 0.537223
36 R 68 A 0 -0.143366
36 R 69 E 0 -0.0721288
36 R 70 F 0 -0.0391252
36 R 71 T 0 -0.0102258
36 R 72 I 0 -0.0541834
36 R 73 R 0 -0.0700649
36 R 74 S 0 -0.0696274
36 R 75 D 0 -0.123805
36 R 76 Y 0 -0.103721
36 R 77 G 0 -0.0829
36 R 78 Y 0 -0.022539
36 R 79 G 0 -0.0395723
36 R 80 D 0 -0.0058471
36 R 81 A 0 0.00989606
36 R 82 G 0 -0.0327719
36 R 83 S 0 -0.0358134
36 R 84 P 0 -0.0104874
36 R 85 P 0 -0.0751644
36 R 86 K 0 -0.119915
36 R 87 I 0 -0.0795343
36 R 88 P 0 -0.19921
36 R 89 G 0 -0.139377
36 R 90 G 0 -0.172651
36 R 91 A 0 -0.151247
36 R 92 T 0 -0.120652
36 R 93 L 0 -0.127794
36 R 94 I 0 -0.0324543
36 R 95 F 0 -0.108008
36 R 96 E 0 0.148544
36 R 97 V 0 -0.0181405
36 R 98 E 0 0.221367
36 R 99 L 0 -0.160881
36 R 100 F 0 0.0641343
36 R 101 E 0 -0.0768338
36 R 102 W 0 -0.150504
36 R 103 S 0 -0.0559333
37 D 38 R 0 0.615372
37 D 39 G 0 0.758843
37 D 40 D 0 0.443429
37 D 41 Q 0 0.0785513
37 D 42 F 0 0.148484
37 D 43 S 0 0.035027
37 D 44 F 0 -0.0320828
37 D 45 N 0 0.0565244
37 D 46 L 0 -0.113151
37 D 47 G 0 -0.0473644
37 D 48 R 0 0.0179564
37 D 49 G 0 -0.0354718
37 D 50 N 0 -0.0113567
37 D 51 V 0 0.015107
37 D 52 I 0 -0.0538639
37 D 53 K 0 -0.0431122
37 D 54 G 0 -0.0476011
37 D 55 W 0 -0.127441
37 D 56 D 0 -0.0450496
37 D 57 L 0 -0.0287723
37 D 58 G 0 -0.0775468
37 D 59 V 0 -0.0706623
37 D 60 A 0 -0.00880685
37 D 61 T 0 -0.106957
37 D 62 M 0 -0.11277
37 D 63 T 0 -0.0226944
37 D 64 K 0 -0.089656
37 D 65 G 0 -0.0366242
37 D 66 E 0 -0.125341
37 D 67 V 0 -0.0644298
37 D 68 A 0 -0.140332
37 D 69 E 0 -0.0799863
37 D 70 F 0 -0.0841852
37 D 71 T 0 -0.060396
37 D 72 I 0 -0.100889
37 D 73 R 0 -0.130121
37 D 74 S 0 -0.109494
37 D 75 D 0 0.00851537
37 D 76 Y 0 -0.091211
37 D 77 G 0 -0.0737755
37 D 78 Y 0 -0.0667941
37 D 79 G 0 -0.102146
37 D 80 D 0 -0.0869756
37 D 81 A 0 -0.053727
37 D 82 G 0 -0.0167878
37 D 83 S 0 -0.0109456
37 D 84 P 0 -0.061422
37 D 85 P 0 -0.0596054
37 D 86 K 0 0.00338085
37 D 87 I 0 -0.0412581
37 D 88 P 0 -0.121864
37 D 89 G 0 -0.0520413
37 D 90 G 0 -0.0976564
37 D 91 A 0 -0.0583153
37 D 92 T 0 -0.148977
37 D 93 L 0 -0.0125709
37 D 94 I 0 -0.116874
37 D 95 F 0 -0.0884135
37 D 96 E 0 -0.118396
37 D 97 V 0 -0.104508
37 D 98 E 0 -0.014037
37 D 99 L 0 -0.135369
37 D 100 F 0 -0.0854286
37 D 101 E 0 -0.136601
37 D 102 W 0 -0.148449
37 D 103 S 0 -0.0847486
38 R 39 G 0 0.908235
38 R 40 D 0 0.287526
38 R 41 Q 0 0.127474
38 R 42 F 0 0.0477192
38 R 43 S 0 0.0723989
38 R 44 F 0 -0.00869506
38 R 45 N 0 -0.0416954
38 R 46 L 0 -0.0165264
38 R 47 G 0 0.00788495
38 R 48 R 0 0.0284429
38 R 49 G 0 0.0121879
38 R 50 N 0 0.0318751
38 R 51 V 0 0.033005
38 R 52 I 0 -0.0759562
38 R 53 K 0 0.0396433
38 R 54 G 0 -0.0640188
38 R 55 W 0 -0.0447878
38 R 56 D 0 -0.0424652
38 R 57 L 0 -0.0516421
38 R 58 G 0 -0.0770634
38 R 59 V 0 -0.0895443
38 R 60 A 0 -0.0276071
38 R 61 T 0 -0.109685
38 R 62 M 0 -0.130643
38 R 63 T 0 -0.136658
38 R 64 K 0 -0.0748824
38 R 65 G 0 -0.0293991
38 R 66 E 0 -0.0981286
38 R 67 V 0 -0.0824008
38 R 68 A 0 -0.152818
38 R 69 E 0 -0.0996987
38 R 70 F 0 0.00893016
38 R 71 T 0 -0.0579963
38 R 72 I 0 -0.109355
38 R 73 R 0 -0.0945804
38 R 74 S 0 -0.0677094
38 R 75 D 0 -0.00636414
38 R 76 Y 0 -0.0986441
38 R 77 G 0 -0.0669102
38 R 78 Y 0 -0.047714
38 R 79 G 0 -0.0987106
38 R 80 D 0 -0.0330028
38 R 81 A 0 0.0485968
38 R 82 G 0 -0.0355849
38 R 83 S 0 -0.0679807
38 R 84 P 0 0.026001
38 R 85 P 0 -0.0926322
38 R 86 K 0 -0.0171178
38 R 87 I 0 -0.055033
38 R 88 P 0 -0.0656646
38 R 89 G 0 -0.00620046
38 R 90 G 0 -0.058011
38 R 91 A 0 -0.0523896
38 R 92 T 0 -0.079342
38 R 93 L 0 -0.0811541
38 R 94 I 0 -0.0366623
38 R 95 F 0 -0.100367
38 R 96 E 0 -0.118109
38 R 97 V 0 -0.0354319
38 R 98 E 0 -0.0496794
38 R 99 L 0 -0.0141671
38 R 100 F 0 -0.00380145
38 R 101 E 0 -0.0589822
38 R 102 W 0 -0.125084
38 R 103 S 0 0.00319778
39 G 40 D 0 0.628686
39 G 41 Q 0 0.305258
39 G 42 F 0 0.0234619
39 G 43 S 0 0.0512156
39 G 44 F 0 0.0123596
39 G 45 N 0 -0.0388221
39 G 46 L 0 0.057223
39 G 47 G 0 -0.0762217
39 G 48 R 0 0.0342386
39 G 49 G 0 0.0170981
39 G 50 N 0 -0.0431229
39 G 51 V 0 0.00297897
39 G 52 I 0 -0.0225817
39 G 53 K 0 -0.0130661
39 G 54 G 0 -0.0639791
39 G 55 W 0 0.0947506
39 G 56 D 0 -0.0472404
39 G 57 L 0 -0.0687251
39 G 58 G 0 -0.0557097
39 G 59 V 0 -0.0646817
39 G 60 A 0 -0.104817
39 G 61 T 0 -0.124282
39 G 62 M 0 -0.110484
39 G 63 T 0 -0.0663478
39 G 64 K 0 -0.0485492
39 G 65 G 0 -0.034481
39 G 66 E 0 -0.0699438
39 G 67 V 0 -0.0461434
39 G 68 A 0 -0.0645745
39 G 69 E 0 -0.0589238
39 G 70 F 0 -0.0960778
39 G 71 T 0 -0.116856
39 G 72 I 0 -0.10964
39 G 73 R 0 -0.0389287
39 G 74 S 0 -0.0450648
39 G 75 D 0 -0.0701947
39 G 76 Y 0 -0.0363773
39 G 77 G 0 -0.117056
39 G 78 Y 0 -0.100545
39 G 79 G 0 -0.102659
39 G 80 D 0 -0.0136582
39 G 81 A 0 -0.0539637
39 G 82 G 0 -0.0750407
39 G 83 S 0 -0.102773
39 G 84 P 0 0.10451
39 G 85 P 0 -0.113557
39 G 86 K 0 -0.121034
39 G 87 I 0 -0.0635024
39 G 88 P 0 -0.0711354
39 G 89 G 0 -0.0695315
39 G 90 G 0 -0.101258
39 G 91 A 0 -0.037592
39 G 92 T 0 -0.0437762
39 G 93 L 0 -0.0815655
39 G 94 I 0 -0.0278395
39 G 95 F 0 -0.00948473
39 G 96 E 0 -0.180326
39 G 97 V 0 -0.0385493
39 G 98 E 0 -0.0294646
39 G 99 L 0 -0.0633444
39 G 100 F 0 -0.0688711
39 G 101 E 0 -0.0826463
39 G 102 W 0 -0.0508294
39 G 103 S 0 -0.079365
40 D 41 Q 0 0.832005
40 D 42 F 0 0.275217
40 D 43 S 0 0.186148
40 D 44 F 0 0.123112
40 D 45 N 0 0.104378
40 D 46 L 0 -0.0182285
40 D 47 G 0 0.0380038
40 D 48 R 0 0.0128898
40 D 49 G 0 0.0270381
40 D 50 N 0 0.0820836
40 D 51 V 0 -0.0447973
40 D 52 I 0 -0.035741
40 D 53 K 0 0.0144804
40 D 54 G 0 -0.0715534
40 D 55 W 0 -0.0553751
40 D 56 D 0 -0.050044
40 D 57 L 0 -0.0171329
40 D 58 G 0 -0.0239903
40 D 59 V 0 -0.104508
40 D 60 A 0 -0.0675775
40 D 61 T 0 -0.0211368
40 D 62 M 0 -0.0710302
40 D 63 T 0 -0.0109305
40 D 64 K 0 -0.062667
40 D 65 G 0 -0.0677593
40 D 66 E 0 -0.0917411
40 D 67 V 0 -0.0622503
40 D 68 A 0 -0.173565
40 D 69 E 0 -0.0471756
40 D 70 F 0 -0.100054
40 D 71 T 0 -0.0809838
40 D 72 I 0 -0.105408
40 D 73 R 0 -0.12592
40 D 74 S 0 -0.0670816
40 D 75 D 0 -0.0615596
40 D 76 Y 0 -0.04046
40 D 77 G 0 0.00241996
40 D 78 Y 0 -0.0557406
40 D 79 G 0 -0.0644919
40 D 80 D 0 -0.0191184
40 D 81 A 0 0.0214094
40 D 82 G 0 0.00929348
40 D 83 S 0 0.0125822
40 D 84 P 0 -0.0336883
40 D 85 P 0 -0.107744
40 D 86 K 0 0.00288359
40 D 87 I 0 -0.0715613
40 D 88 P 0 -0.134384
40 D 89 G 0 -0.159993
40 D 90 G 0 -0.118683
40 D 91 A 0 -0.0576734
40 D 92 T 0 -0.0208152
40 D 93 L 0 -0.129029
40 D 94 I 0 -0.0359334
40 D 95 F 0 -0.0604972
40 D 96 E 0 -0.0576128
40 D 97 V 0 -0.109963
40 D 98 E 0 -0.0608384
40 D 99 L 0 -0.108913
40 D 100 F 0 0.00435371
40 D 101 E 0 -0.018371
40 D 102 W 0 -0.0775293
40 D 103 S 0 0.0137633
41 Q 42 F 0 0.380759
41 Q 43 S 0 0.384614
41 Q 44 F 0 0.152036
41 Q 45 N 0 0.0411088
41 Q 46 L 0 -0.0221974
41 Q 47 G 0 0.0167449
41 Q 48 R 0 -0.0872746
41 Q 49 G 0 -0.0450131
41 Q 50 N 0 0.00275086
41 Q 51 V 0 -0.0112785
41 Q 52 I 0 -0.102966
41 Q 53 K 0 -0.0387308
41 Q 54 G 0 -0.0182521
41 Q 55 W 0 -0.0562999
41 Q 56 D 0 -0.0820566
41 Q 57 L 0 -0.086281
41 Q 58 G 0 -0.123114
41 Q 59 V 0 -0.0231677
41 Q 60 A 0 -0.0781265
41 Q 61 T 0 -0.114654
41 Q 62 M 0 -0.0987514
41 Q 63 T 0 -0.0595176
41 Q 64 K 0 -0.0363132
41 Q 65 G 0 -0.0128016
41 Q 66 E 0 -0.0364765
41 Q 67 V 0 -0.0565799
41 Q 68 A 0 -0.0965687
41 Q 69 E 0 -0.0331426
41 Q 70 F 0 -0.0346257
41 Q 71 T 0 -0.0836826
41 Q 72 I 0 -0.0552805
41 Q 73 R 0 0.00857771
41 Q 74 S 0 -0.01032
41 Q 75 D 0 -0.0366197
41 Q 76 Y 0 -0.0645997
41 Q 77 G 0 0.0384809
41 Q 78 Y 0 -0.0997876
41 Q 79 G 0 0.00160375
41 Q 80 D 0 -0.0814158
41 Q 81 A 0 -0.05243
41 Q 82 G 0 -0.0960158
41 Q 83 S 0 -0.0861889
41 Q 84 P 0 -0.00167557
41 Q 85 P 0 -0.0798136
41 Q 86 K 0 -0.0875752
41 Q 87 I 0 -0.0974067
41 Q 88 P 0 -0.122246
41 Q 89 G 0 -0.0727382
41 Q 90 G 0 -0.130613
41 Q 91 A 0 -0.030567
41 Q 92 T 0 -0.121463
41 Q 93 L 0 -0.039403
41 Q 94 I 0 -0.0693215
41 Q 95 F 0 -0.0318244
41 Q 96 E 0 -0.0598835
41 Q 97 V 0 -0.0873239
41 Q 98 E 0 0.0464078
41 Q 99 L 0 -0.113576
41 Q 100 F 0 0.770133
41 Q 101 E 0 0.0769776
41 Q 102 W 0 -0.0561049
41 Q 103 S 0 0.0418667
42 F 43 S 0 0.366569
42 F 44 F 0 0.267343
42 F 45 N 0 0.200087
42 F 46 L 0 0.0837881
42 F 47 G 0 0.140874
42 F 48 R 0 0.1951
42 F 49 G 0 0.208531
42 F 50 N 0 0.205135
42 F 51 V 0 0.131262
42 F 52 I 0 0.0585148
42 F 53 K 0 -0.00390637
42 F 54 G 0 -0.0941025
42 F 55 W 0 0.0969532
42 F 56 D 0 0.0999253
42 F 57 L 0 -0.0733373
42 F 58 G 0 -0.0737968
42 F 59 V 0 0.17616
42 F 60 A 0 -0.0992068
42 F 61 T 0 -0.0557753
42 F 62 M 0 -0.0646601
42 F 63 T 0 -0.0751774
42 F 64 K 0 -0.0879801
42 F 65 G 0 -0.124772
42 F 66 E 0 0.0188426
42 F 67 V 0 -0.119361
42 F 68 A 0 -0.0293294
42 F 69 E 0 -0.12413
42 F 70 F 0 0.0111009
42 F 71 T 0 -0.0442737
42 F 72 I 0 -0.0183581
42 F 73 R 0 -0.0373569
42 F 74 S 0 -0.043429
42 F 75 D 0 -0.0503301
42 F 76 Y 0 -0.0305381
42 F 77 G 0 -0.0622894
42 F 78 Y 0 0.0467764
42 F 79 G 0 -0.0100804
42 F 80 D 0 -0.115967
42 F 81 A 0 0.0158037
42 F 82 G 0 -0.0171386
42 F 83 S 0 -0.00609603
42 F 84 P 0 -0.121101
42 F 85 P 0 -0.170561
42 F 86 K 0 -0.0052217
42 F 87 I 0 -0.113895
42 F 88 P 0 -0.0435904
42 F 89 G 0 -0.116627
42 F 90 G 0 0.00158939
42 F 91 A 0 -0.0244341
42 F 92 T 0 -0.0677511
42 F 93 L 0 0.120334
42 F 94 I 0 -0.0515398
42 F 95 F 0 -0.061053
42 F 96 E 0 -0.0473042
42 F 97 V 0 0.0164343
42 F 98 E 0 -0.146503
42 F 99 L 0 -0.179118
42 F 100 F 0 0.0645689
42 F 101 E 0 -0.0789897
42 F 102 W 0 -0.127212
42 F 103 S 0 -0.0363203
43 S 44 F 0 0.272645
43 S 45 N 0 0.218651
43 S 46 L 0 0.091717
43 S 47 G 0 -0.0106157
43 S 48 R 0 0.0656561
43 S 49 G 0 -0.0326346
43 S 50 N 0 0.246153
43 S 51 V 0 0.0507443
43 S 52 I 0 -0.0412472
43 S 53 K 0 -0.0108591
43 S 54 G 0 -0.127237
43 S 55 W 0 0.118201
43 S 56 D 0 -0.000857074
43 S 57 L 0 0.0274661
43 S 58 G 0 -0.0903278
43 S 59 V 0 -0.0381389
43 S 60 A 0 -0.0912942
43 S 61 T 0 -0.0683736
43 S 62 M 0 -0.0667826
43 S 63 T 0 -0.0472527
43 S 64 K 0 0.0424145
43 S 65 G 0 -0.0439161
43 S 66 E 0 -0.126627
43 S 67 V 0 -0.115528
43 S 68 A 0 -0.0669297
43 S 69 E 0 -0.0799227
43 S 70 F 0 -0.160077
43 S 71 T 0 -0.0181499
43 S 72 I 0 -0.116232
43 S 73 R 0 -0.0981757
43 S 74 S 0 -0.0612821
43 S 75 D 0 -0.00216768
43 S 76 Y 0 0.0407977
43 S 77 G 0 -0.118036
43 S 78 Y 0 -0.110981
43 S 79 G 0 -0.0211776
43 S 80 D 0 -0.0367803
43 S 81 A 0 -0.0476929
43 S 82 G 0 -0.0956931
43 S 83 S 0 0.0267558
43 S 84 P 0 -0.0281909
43 S 85 P 0 -0.0142762
43 S 86 K 0 0.0220176
43 S 87 I 0 -0.114907
43 S 88 P 0 -0.138039
43 S 89 G 0 -0.140769
43 S 90 G 0 -0.0554632
43 S 91 A 0 -0.144848
43 S 92 T 0 -0.0183381
43 S 93 L 0 -0.0932186
43 S 94 I 0 -0.0103235
43 S 95 F 0 -0.144842
43 S 96 E 0 -0.0861625
43 S 97 V 0 -0.0236507
43 S 98 E 0 -0.0543336
43 S 99 L 0 0.0126493
43 S 100 F 0 0.0709864
43 S 101 E 0 0.0426778
43 S 102 W 0 -0.123521
43 S 103 S 0 0.319587
44 F 45 N 0 0.148821
44 F 46 L 0 0.6024
44 F 47 G 0 0.101513
44 F 48 R 0 0.214278
44 F 49 G 0 0.149498
44 F 50 N 0 0.186237
44 F 51 V 0 0.322628
44 F 52 I 0 0.0665931
44 F 53 K 0 0.00643658
44 F 54 G 0 0.0403041
44 F 55 W 0 0.100598
44 F 56 D 0 0.176198
44 F 57 L 0 0.018609
44 F 58 G 0 0.0174751
44 F 59 V 0 0.272603
44 F 60 A 0 0.0986977
44 F 61 T 0 -0.0913868
44 F 62 M 0 0.0110465
44 F 63 T 0 -0.0887997
44 F 64 K 0 -0.076728
44 F 65 G 0 0.0222561
44 F 66 E 0 -0.129956
44 F 67 V 0 -0.0723857
44 F 68 A 0 -0.15953
44 F 69 E 0 -0.0718183
44 F 70 F 0 -0.0970679
44 F 71 T 0 -0.0287022
44 F 72 I 0 -0.0380372
44 F 73 R 0 -0.0546887
44 F 74 S 0 -0.103953
44 F 75 D 0 0.00421087
44 F 76 Y 0 -0.0949142
44 F 77 G 0 -0.0534994
44 F 78 Y 0 -0.0859273
44 F 79 G 0 -0.0901065
44 F 80 D 0 -0.076915
44 F 81 A 0 -0.00935961
44 F 82 G 0 -0.0191111
44 F 83 S 0 0.00645827
44 F 84 P 0 -0.0685153
44 F 85 P 0 -0.0411697
44 F 86 K 0 -0.154009
44 F 87 I 0 -0.0788017
44 F 88 P 0 -0.118789
44 F 89 G 0 -0.160049
44 F 90 G 0 -0.0838757
44 F 91 A 0 -0.131994
44 F 92 T 0 -0.110669
44 F 93 L 0 0.0299757
44 F 94 I 0 -0.0457959
44 F 95 F 0 0.0121981
44 F 96 E 0 -0.114709
44 F 97 V 0 -0.0526493
44 F 98 E 0 -0.0422653
44 F 99 L 0 -0.0222915
44 F 100 F 0 -0.0470611
44 F 101 E 0 -0.0263266
44 F 102 W 0 -0.0327309
44 F 103 S 0 0.0387844
45 N 46 L 0 0.164964
45 N 47 G 0 0.351744
45 N 48 R 0 0.295994
45 N 49 G 0 0.0258313
45 N 50 N 0 0.782232
45 N 51 V 0 0.00328552
45 N 52 I 0 -0.049259
45 N 53 K 0 0.0718299
45 N 54 G 0 -0.00522416
45 N 55 W 0 -0.0980719
45 N 56 D 0 0.0993409
45 N 57 L 0 0.00187479
45 N 58 G 0 -0.0885826
45 N 59 V 0 -0.132282
45 N 60 A 0 0.0812122
45 N 61 T 0 -0.00268632
45 N 62 M 0 -0.0576746
45 N 63 T 0 0.0234509
45 N 64 K 0 -0.0426252
45 N 65 G 0 -0.0875294
45 N 66 E 0 -0.0398645
45 N 67 V 0 -0.0575459
45 N 68 A 0 -0.0424541
45 N 69 E 0 -0.00688393
45 N 70 F 0 -0.0482395
45 N 71 T 0 -0.0830961
45 N 72 I 0 -0.0831175
45 N 73 R 0 -0.0560213
45 N 74 S 0 -0.153934
45 N 75 D 0 -0.0317679
45 N 76 Y 0 -0.040008
45 N 77 G 0 -0.107204
45 N 78 Y 0 -0.115386
45 N 79 G 0 -0.0898185
45 N 80 D 0 0.0615421
45 N 81 A 0 -0.0274311
45 N 82 G 0 -0.0402995
45 N 83 S 0 -0.0206063
45 N 84 P 0 0.00780204
45 N 85 P 0 -0.0220961
45 N 86 K 0 -0.0676675
45 N 87 I 0 -0.123623
45 N 88 P 0 -0.111359
45 N 89 G 0 -0.148676
45 N 90 G 0 -0.0734981
45 N 91 A 0 -0.170704
45 N 92 T 0 -0.0477072
45 N 93 L 0 -0.100434
45 N 94 I 0 -0.0388359
45 N 95 F 0 -0.120881
45 N 96 E 0 -0.087348
45 N 97 V 0 -0.0423127
45 N 98 E 0 -0.0720248
45 N 99 L 0 -0.123103
45 N 100 F 0 -0.106323
45 N 101 E 0 -0.025542
45 N 102 W 0 0.0206873
45 N 103 S 0 0.104768
46 L 47 G 0 0.396535
46 L 48 R 0 0.162696
46 L 49 G 0 0.175838
46 L 50 N 0 0.130512
46 L 51 V 0 0.116868
46 L 52 I 0 -0.00544603
46 L 53 K 0 -0.0316012
46 L 54 G 0 -0.0148855
46 L 55 W 0 0.0105139
46 L 56 D 0 0.382626
46 L 57 L 0 0.0296857
46 L 58 G 0 0.244482
46 L 59 V 0 0.0435685
46 L 60 A 0 0.509664
46 L 61 T 0 -0.0189661
46 L 62 M 0 0.071203
46 L 63 T 0 -0.0480781
46 L 64 K 0 -0.0189049
46 L 65 G 0 -0.0413032
46 L 66 E 0 -0.0589165
46 L 67 V 0 -0.108777
46 L 68 A 0 0.0141706
46 L 69 E 0 -0.0848081
46 L 70 F 0 -0.0317636
46 L 71 T 0 -0.0646943
46 L 72 I 0 -0.12321
46 L 73 R 0 -0.0781072
46 L 74 S 0 -0.0408497
46 L 75 D 0 -0.102415
46 L 76 Y 0 -0.118958
46 L 77 G 0 -0.136512
46 L 78 Y 0 -0.07863
46 L 79 G 0 -0.109559
46 L 80 D 0 -0.126501
46 L 81 A 0 -0.0264249
46 L 82 G 0 -0.0475197
46 L 83 S 0 -0.131935
46 L 84 P 0 -0.0724582
46 L 85 P 0 -0.0794729
46 L 86 K 0 -0.0902886
46 L 87 I 0 -0.0623555
46 L 88 P 0 -0.0460525
46 L 89 G 0 -0.068717
46 L 90 G 0 -0.115964
46 L 91 A 0 -0.0799695
46 L 92 T 0 -0.116024
46 L 93 L 0 -0.154585
46 L 94 I 0 -0.0814535
46 L 95 F 0 -0.0589011
46 L 96 E 0 -0.0695531
46 L 97 V 0 0.00636187
46 L 98 E 0 -0.115656
46 L 99 L 0 0.0393059
46 L 100 F 0 -0.0983999
46 L 101 E 0 -0.0628577
46 L 102 W 0 0.031721
46 L 103 S 0 0.0343996
47 G 48 R 0 0.332731
47 G 49 G 0 0.307663
47 G 50 N 0 0.0994347
47 G 51 V 0 0.100286
47 G 52 I 0 0.0417996
47 G 53 K 0 0.0333404
47 G 54 G 0 -0.0507691
47 G 55 W 0 -0.0258784
47 G 56 D 0 0.791864
47 G 57 L 0 -0.0447846
47 G 58 G 0 -0.0610701
47 G 59 V 0 0.0327321
47 G 60 A 0 0.0559201
47 G 61 T 0 -0.00692611
47 G 62 M 0 -0.115901
47 G 63 T 0 -0.0747153
47 G 64 K 0 -0.0266269
47 G 65 G 0 -0.0160684
47 G 66 E 0 -0.0800931
47 G 67 V 0 -0.0253507
47 G 68 A 0 0.0191842
47 G 69 E 0 -0.0423792
47 G 70 F 0 -0.0083719
47 G 71 T 0 -0.040051
47 G 72 I 0 -0.0336615
47 G 73 R 0 -0.0864521
47 G 74 S 0 -0.00736568
47 G 75 D 0 -0.0330708
47 G 76 Y 0 -0.114224
47 G 77 G 0 -0.0782846
47 G 78 Y 0 -0.0946345
47 G 79 G 0 -0.076237
47 G 80 D 0 -0.060106
47 G 81 A 0 -0.00840215
47 G 82 G 0 -0.0782374
47 G 83 S 0 -0.0300692
47 G 84 P 0 -0.0680346
47 G 85 P 0 -0.0803185
47 G 86 K 0 -0.0590854
47 G 87 I 0 -0.0251594
47 G 88 P 0 -0.0767462
47 G 89 G 0 -0.0716575
47 G 90 G 0 -0.0671462
47 G 91 A 0 -0.112895
47 G 92 T 0 -0.0317732
47 G 93 L 0 -0.115154
47 G 94 I 0 -0.031852
47 G 95 F 0 -0.00533911
47 G 96 E 0 -0.0602666
47 G 97 V 0 -0.0320458
47 G 98 E 0 -0.028724
47 G 99 L 0 -0.0564893
47 G 100 F 0 -0.0791311
47 G 101 E 0 -0.0385468
47 G 102 W 0 -0.0313027
47 G 103 S 0 0.0305513
48 R 49 G 0 1.24205
48 R 50 N 0 0.39813
48 R 51 V 0 0.0721466
48 R 52 I 0 0.00636933
48 R 53 K 0 -0.0029309
48 R 54 G 0 0.00166274
48 R 55 W 0 -0.0016632
48 R 56 D 0 0.353765
48 R 57 L 0 0.0342975
48 R 58 G 0 -0.0186123
48 R 59 V 0 -0.0672264
48 R 60 A 0 0.05372
48 R 61 T 0 0.0158098
48 R 62 M 0 -0.022511
48 R 63 T 0 -0.0594916
48 R 64 K 0 -0.0969392
48 R 65 G 0 -0.0175711
48 R 66 E 0 -0.0327835
48 R 67 V 0 -0.0678559
48 R 68 A 0 -0.0404843
48 R 69 E 0 -0.0287631
48 R 70 F 0 -0.00386754
48 R 71 T 0 0.00663468
48 R 72 I 0 -0.0892533
48 R 73 R 0 -0.0389117
48 R 74 S 0 -0.0985673
48 R 75 D 0 0.032745
48 R 76 Y 0 -0.0728012
48 R 77 G 0 -0.0914387
48 R 78 Y 0 0.00248549
48 R 79 G 0 -0.048498
48 R 80 D 0 -0.0636764
48 R 81 A 0 -0.0807642
48 R 82 G 0 -0.0644938
48 R 83 S 0 -0.0210929
48 R 84 P 0 -0.0675813
48 R 85 P 0 -0.109116
48 R 86 K 0 -0.0817092
48 R 87 I 0 -0.103082
48 R 88 P 0 -0.130663
48 R 89 G 0 -0.0754117
48 R 90 G 0 -0.071539
48 R 91 A 0 -0.16208
48 R 92 T 0 -0.0221194
48 R 93 L 0 -0.127021
48 R 94 I 0 -0.0666899
48 R 95 F 0 -0.150069
48 R 96 E 0 -0.143917
48 R 97 V 0 -0.101516
48 R 98 E 0 -0.0959365
48 R 99 L 0 -0.0481816
48 R 100 F 0 -0.0823097
48 R 101 E 0 -0.0989577
48 R 102 W 0 -0.0614717
48 R 103 S 0 -0.0173366
49 G 50 N 0 0.326356
49 G 51 V 0 0.0913979
49 G 52 I 0 0.117854
49 G 53 K 0 0.167055
49 G 54 G 0 0.127469
49 G 55 W 0 -0.0347363
49 G 56 D 0 0.600722
49 G 57 L 0 -0.0157777
49 G 58 G 0 -0.0514602
49 G 59 V 0 -0.107842
49 G 60 A 0 0.00975994
49 G 61 T 0 0.0302234
49 G 62 M 0 -0.0552421
49 G 63 T 0 0.00138873
49 G 64 K 0 -0.104425
49 G 65 G 0 -0.0313733
49 G 66 E 0 -0.0624298
49 G 67 V 0 -0.0708164
49 G 68 A 0 -0.0482836
49 G 69 E 0 -0.0751099
49 G 70 F 0 -0.118195
49 G 71 T 0 0.0341308
49 G 72 I 0 0.022109
49 G 73 R 0 0.0208429
49 G 74 S 0 -0.0330025
49 G 75 D 0 -0.0682093
49 G 76 Y 0 -0.0583608
49 G 77 G 0 -0.0154639
49 G 78 Y 0 -0.00245566
49 G 79 G 0 -0.0109236
49 G 80 D 0 0.0183096
49 G 81 A 0 -0.045944
49 G 82 G 0 -0.101991
49 G 83 S 0 -0.0240999
49 G 84 P 0 -0.0724515
49 G 85 P 0 -0.0506938
49 G 86 K 0 -0.120478
49 G 87 I 0 -0.050817
49 G 88 P 0 -0.121004
49 G 89 G 0 -0.0607164
49 G 90 G 0 -0.0171031
49 G 91 A 0 -0.0497219
49 G 92 T 0 -0.0290266
49 G 93 L 0 -0.0579972
49 G 94 I 0 -0.0506033
49 G 95 F 0 -0.00422976
49 G 96 E 0 -0.10098
49 G 97 V 0 -0.0770463
49 G 98 E 0 -0.109162
49 G 99 L 0 -0.0636521
49 G 100 F 0 -0.095554
49 G 101 E 0 -0.1181
49 G 102 W 0 -0.0833476
49 G 103 S 0 -0.0979182
50 N 51 V 0 0.28844
50 N 52 I 0 0.194768
50 N 53 K 0 0.209187
50 N 54 G 0 0.0722126
50 N 55 W 0 0.0846213
50 N 56 D 0 0.224971
50 N 57 L 0 -0.0279165
50 N 58 G 0 0.0698135
50 N 59 V 0 -0.0103635
50 N 60 A 0 0.0416188
50 N 61 T 0 -0.0781957
50 N 62 M 0 -0.045703
50 N 63 T 0 -0.0332666
50 N 64 K 0 -0.0286011
50 N 65 G 0 -0.085575
50 N 66 E 0 -0.109797
50 N 67 V 0 -0.0177037
50 N 68 A 0 -0.0951747
50 N 69 E 0 -0.0254939
50 N 70 F 0 -0.111938
50 N 71 T 0 -0.0475848
50 N 72 I 0 -0.0524095
50 N 73 R 0 -0.0792222
50 N 74 S 0 -0.0372888
50 N 75 D 0 -0.0532995
50 N 76 Y 0 -0.0917016
50 N 77 G 0 -0.0443887
50 N 78 Y 0 0.0227889
50 N 79 G 0 -0.0713643
50 N 80 D 0 -0.0240716
50 N 81 A 0 0.170585
50 N 82 G 0 -0.0106749
50 N 83 S 0 -0.0723826
50 N 84 P 0 -0.0182115
50 N 85 P 0 -0.0463484
50 N 86 K 0 -0.0757922
50 N 87 I 0 -0.0794409
50 N 88 P 0 -0.104276
50 N 89 G 0 -0.0872229
50 N 90 G 0 -0.0835708
50 N 91 A 0 -0.064973
50 N 92 T 0 -0.128881
50 N 93 L 0 -0.093678
50 N 94 I 0 -0.0779859
50 N 95 F 0 -0.0825269
50 N 96 E 0 -0.099877
50 N 97 V 0 -0.0542651
50 N 98 E 0 -0.0995218
50 N 99 L 0 -0.0395659
50 N 100 F 0 3.60367e-05
50 N 101 E 0 -0.122533
50 N 102 W 0 -0.0689317
50 N 103 S 0 -0.0389412
51 V 52 I 0 0.322615
51 V 53 K 0 0.120868
51 V 54 G 0 0.201129
51 V 55 W 0 0.428467
51 V 56 D 0 0.235475
51 V 57 L 0 0.0131971
51 V 58 G 0 0.210187
51 V 59 V 0 0.0128368
51 V 60 A 0 0.0763732
51 V 61 T 0 -0.0620417
51 V 62 M 0 -0.0860901
51 V 63 T 0 -0.154176
51 V 64 K 0 -0.0388509
51 V 65 G 0 0.0455401
51 V 66 E 0 -0.10243
51 V 67 V 0 -0.0378069
51 V 68 A 0 -0.0530385
51 V 69 E 0 -0.0123894
51 V 70 F 0 0.0393038
51 V 71 T 0 -0.0861852
51 V 72 I 0 0.121556
51 V 73 R 0 -0.00923065
51 V 74 S 0 -0.0319813
51 V 75 D 0 -0.0111884
51 V 76 Y 0 -0.114162
51 V 77 G 0 0.0473151
51 V 78 Y 0 -0.0558719
51 V 79 G 0 -0.0342903
51 V 80 D 0 -0.0807548
51 V 81 A 0 -0.0373907
51 V 82 G 0 -0.0310146
51 V 83 S 0 -0.0833391
51 V 84 P 0 0.062555
51 V 85 P 0 -0.0231252
51 V 86 K 0 -0.0936558
51 V 87 I 0 -0.0156685
51 V 88 P 0 -0.0426764
51 V 89 G 0 -0.065069
51 V 90 G 0 -0.110651
51 V 91 A 0 -0.00572631
51 V 92 T 0 -0.156046
51 V 93 L 0 -0.0663363
51 V 94 I 0 -0.095776
51 V 95 F 0 0.0547641
51 V 96 E 0 -0.0669278
51 V 97 V 0 0.0893316
51 V 98 E 0 -0.0177208
51 V 99 L 0 -0.102501
51 V 100 F 0 -0.065815
51 V 101 E 0 -0.0147297
51 V 102 W 0 -0.0684085
51 V 103 S 0 -0.0426274
52 I 53 K 0 0.145315
52 I 54 G 0 0.719947
52 I 55 W 0 0.200645
52 I 56 D 0 0.0645204
52 I 57 L 0 0.0876088
52 I 58 G 0 0.0143262
52 I 59 V 0 -0.00810877
52 I 60 A 0 0.0449157
52 I 61 T 0 -0.0476411
52 I 62 M 0 0.00145477
52 I 63 T 0 -0.0893232
52 I 64 K 0 -0.00724504
52 I 65 G 0 -0.0443172
52 I 66 E 0 -0.109256
52 I 67 V 0 -0.0584648
52 I 68 A 0 -0.184252
52 I 69 E 0 -0.0553587
52 I 70 F 0 0.121436
52 I 71 T 0 -0.027649
52 I 72 I 0 0.244288
52 I 73 R 0 -0.0576792
52 I 74 S 0 -0.036457
52 I 75 D 0 -0.0206183
52 I 76 Y 0 4.93592e-05
52 I 77 G 0 0.273489
52 I 78 Y 0 0.381119
52 I 79 G 0 -0.0337694
52 I 80 D 0 0.026074
52 I 81 A 0 -0.0926456
52 I 82 G 0 -0.0439594
52 I 83 S 0 -0.0211701
52 I 84 P 0 -0.0299838
52 I 85 P 0 -0.0602167
52 I 86 K 0 -0.160366
52 I 87 I 0 -0.0797386
52 I 88 P 0 -0.0711796
52 I 89 G 0 -0.0122929
52 I 90 G 0 -0.118977
52 I 91 A 0 0.00241925
52 I 92 T 0 -0.104426
52 I 93 L 0 0.140803
52 I 94 I 0 -0.0113027
52 I 95 F 0 0.198256
52 I 96 E 0 -0.0522279
52 I 97 V 0 0.0319617
52 I 98 E 0 -0.0611359
52 I 99 L 0 -0.0984339
52 I 100 F 0 -0.161332
52 I 101 E 0 -0.0794473
52 I 102 W 0 -0.0931327
52 I 103 S 0 -0.0863608
53 K 54 G 0 0.439307
53 K 55 W 0 0.238181
53 K 56 D 0 0.294034
53 K 57 L 0 0.430924
53 K 58 G 0 0.0224568
53 K 59 V 0 0.0185497
53 K 60 A 0 -0.00509599
53 K 61 T 0 -0.015826
53 K 62 M 0 -0.0583213
53 K 63 T 0 0.0108334
53 K 64 K 0 -0.122401
53 K 65 G 0 -0.0418145
53 K 66 E 0 -0.0986627
53 K 67 V 0 -0.0608207
53 K 68 A 0 -0.0940642
53 K 69 E 0 -0.0626479
53 K 70 F 0 0.01787
53 K 71 T 0 -0.043534
53 K 72 I 0 -0.0171995
53 K 73 R 0 0.0316217
53 K 74 S 0 -0.0595396
53 K 75 D 0 0.11606
53 K 76 Y 0 0.201654
53 K 77 G 0 -0.0893629
53 K 78 Y 0 0.0583071
53 K 79 G 0 0.0157091
53 K 80 D 0 0.0712222
53 K 81 A 0 0.111167
53 K 82 G 0 -0.0376769
53 K 83 S 0 -0.111597
53 K 84 P 0 -0.0436211
53 K 85 P 0 0.00197936
53 K 86 K 0 -0.035511
53 K 87 I 0 0.0116237
53 K 88 P 0 -0.0516824
53 K 89 G 0 -0.0965757
53 K 90 G 0 -0.0456084
53 K 91 A 0 -0.0555655
53 K 92 T 0 -0.0700991
53 K 93 L 0 -0.0700121
53 K 94 I 0 -0.0729225
53 K 95 F 0 -0.0122126
53 K 96 E 0 -0.0182503
53 K 97 V 0 -0.0376666
53 K 98 E 0 -0.0882102
53 K 99 L 0 -0.091362
53 K 100 F 0 0.00476299
53 K 101 E 0 -0.0657108
53 K 102 W 0 -0.0315114
53 K 103 S 0 -0.0285807
54 G 55 W 0 0.213608
54 G 56 D 0 -0.0058743
54 G 57 L 0 0.156071
54 G 58 G 0 0.389733
54 G 59 V 0 0.167081
54 G 60 A 0 -0.0216137
54 G 61 T 0 -0.0225637
54 G 62 M 0 0.0152287
54 G 63 T 0 -0.113825
54 G 64 K 0 -0.0376262
54 G 65 G 0 0.0436072
54 G 66 E 0 0.016226
54 G 67 V 0 -0.0936317
54 G 68 A 0 0.0172721
54 G 69 E 0 -0.0570753
54 G 70 F 0 0.0889147
54 G 71 T 0 -0.0331309
54 G 72 I 0 0.823423
54 G 73 R 0 0.0251082
54 G 74 S 0 -0.0294468
54 G 75 D 0 -0.0065478
54 G 76 Y 0 0.193195
54 G 77 G 0 0.0750972
54 G 78 Y 0 0.0536053
54 G 79 G 0 -0.0840018
54 G 80 D 0 -0.0434794
54 G 81 A 0 -0.0484904
54 G 82 G 0 -0.0492961
54 G 83 S 0 -0.053129
54 G 84 P 0 -0.0156754
54 G 85 P 0 -0.102309
54 G 86 K 0 -0.154964
54 G 87 I 0 -0.0411746
54 G 88 P 0 -0.043299
54 G 89 G 0 -0.0758484
54 G 90 G 0 -0.13207
54 G 91 A 0 -0.058066
54 G 92 T 0 -0.0129781
54 G 93 L 0 0.0701818
54 G 94 I 0 -0.0989183
54 G 95 F 0 -0.0209209
54 G 96 E 0 -0.0694083
54 G 97 V 0 0.148157
54 G 98 E 0 -0.131874
54 G 99 L 0 0.0111082
54 G 100 F 0 -0.0630266
54 G 101 E 0 -0.0990768
54 G 102 W 0 -0.0764123
54 G 103 S 0 -0.0739288
55 W 56 D 0 0.198158
55 W 57 L 0 0.110377
55 W 58 G 0 0.116932
55 W 59 V 0 0.186727
55 W 60 A 0 0.124542
55 W 61 T 0 -0.0399627
55 W 62 M 0 -0.0207783
55 W 63 T 0 -0.0781239
55 W 64 K 0 -0.0811505
55 W 65 G 0 0.0433088
55 W 66 E 0 -0.0389359
55 W 67 V 0 -0.0616294
55 W 68 A 0 -0.0874672
55 W 69 E 0 0.0446819
55 W 70 F 0 0.375627
55 W 71 T 0 -0.140927
55 W 72 I 0 0.0792177
55 W 73 R 0 -0.0680871
55 W 74 S 0 -0.0398949
55 W 75 D 0 -0.085625
55 W 76 Y 0 -0.0549551
55 W 77 G 0 -0.0197032
55 W 78 Y 0 0.273748
55 W 79 G 0 0.0181296
55 W 80 D 0 -0.0566982
55 W 81 A 0 0.0134391
55 W 82 G 0 -0.00432331
55 W 83 S 0 -0.0338874
55 W 84 P 0 -0.0235187
55 W 85 P 0 -0.136852
55 W 86 K 0 -0.155045
55 W 87 I 0 0.0264618
55 W 88 P 0 -0.0275644
55 W 89 G 0 -0.0876613
55 W 90 G 0 -0.0906251
55 W 91 A 0 -0.061134
55 W 92 T 0 -0.0915505
55 W 93 L 0 0.0703556
55 W 94 I 0 -0.0254186
55 W 95 F 0 0.230191
55 W 96 E 0 -0.0779063
55 W 97 V 0 0.298374
55 W 98 E 0 -0.0561879
55 W 99 L 0 -0.0201847
55 W 100 F 0 -0.161259
55 W 101 E 0 -0.10565
55 W 102 W 0 -0.117107
55 W 103 S 0 0.00190834
56 D 57 L 0 0.15641
56 D 58 G 0 0.01557
56 D 59 V 0 0.153624
56 D 60 A 0 0.240125
56 D 61 T 0 0.0240074
56 D 62 M 0 -0.0828046
56 D 63 T 0 -0.0578726
56 D 64 K 0 -0.0171731
56 D 65 G 0 -0.0402254
56 D 66 E 0 -0.0293027
56 D 67 V 0 -0.0940893
56 D 68 A 0 0.0829084
56 D 69 E 0 -0.0431088
56 D 70 F 0 0.00825561
56 D 71 T 0 0.00314966
56 D 72 I 0 -0.0341838
56 D 73 R 0 -0.0354218
56 D 74 S 0 0.08365
56 D 75 D 0 -0.0598505
56 D 76 Y 0 -0.0219579
56 D 77 G 0 -0.0423792
56 D 78 Y 0 -0.101429
56 D 79 G 0 -0.0484883
56 D 80 D 0 -0.068064
56 D 81 A 0 -0.0745137
56 D 82 G 0 -0.108202
56 D 83 S 0 -0.0698317
56 D 84 P 0 -0.0973356
56 D 85 P 0 -0.106375
56 D 86 K 0 0.0533196
56 D 87 I 0 -0.0505218
56 D 88 P 0 -0.0802977
56 D 89 G 0 -0.125138
56 D 90 G 0 -0.0340672
56 D 91 A 0 -0.0997829
56 D 92 T 0 -0.136924
56 D 93 L 0 -0.0855177
56 D 94 I 0 -0.128026
56 D 95 F 0 -0.0201157
56 D 96 E 0 -0.152749
56 D 97 V 0 -0.061066
56 D 98 E 0 -0.148791
56 D 99 L 0 -0.0367561
56 D 100 F 0 -0.104208
56 D 101 E 0 -0.0654068
56 D 102 W 0 -0.057904
56 D 103 S 0 -0.047666
57 L 58 G 0 0.151907
57 L 59 V 0 0.079335
57 L 60 A 0 0.328626
57 L 61 T 0 0.305784
57 L 62 M 0 -0.0347746
57 L 63 T 0 0.107625
57 L 64 K 0 0.00788865
57 L 65 G 0 0.038093
57 L 66 E 0 -0.0803816
57 L 67 V 0 -0.0847023
57 L 68 A 0 -0.0245571
57 L 69 E 0 -0.0420119
57 L 70 F 0 0.0355282
57 L 71 T 0 -0.0306451
57 L 72 I 0 -0.0524927
57 L 73 R 0 0.0853148
57 L 74 S 0 -0.0684538
57 L 75 D 0 0.0935259
57 L 76 Y 0 0.706069
57 L 77 G 0 -0.066608
57 L 78 Y 0 -0.0588417
57 L 79 G 0 -0.0816389
57 L 80 D 0 -0.029109
57 L 81 A 0 0.0502861
57 L 82 G 0 -0.0680165
57 L 83 S 0 -0.0360958
57 L 84 P 0 -0.0183783
57 L 85 P 0 0.00553586
57 L 86 K 0 -0.106564
57 L 87 I 0 -0.042842
57 L 88 P 0 -0.0523915
57 L 89 G 0 -0.0446907
57 L 90 G 0 -0.0741895
57 L 91 A 0 -0.0372396
57 L 92 T 0 -0.055494
57 L 93 L 0 -0.067421
57 L 94 I 0 -0.0436621
57 L 95 F 0 -0.0440883
57 L 96 E 0 0.0167887
57 L 97 V 0 -0.121038
57 L 98 E 0 -0.0724136
57 L 99 L 0 0.0317926
57 L 100 F 0 -0.0965545
57 L 101 E 0 -0.123328
57 L 102 W 0 0.0112352
57 L 103 S 0 -0.118686
58 G 59 V 0 0.292762
58 G 60 A 0 0.12841
58 G 61 T 0 0.114506
58 G 62 M 0 0.040497
58 G 63 T 0 0.0170871
58 G 64 K 0 0.0263435
58 G 65 G 0 -0.0574193
58 G 66 E 0 0.18217
58 G 67 V 0 -0.0299176
58 G 68 A 0 0.404539
58 G 69 E 0 0.0512806
58 G 70 F 0 0.925642
58 G 71 T 0 0.0357152
58 G 72 I 0 0.181859
58 G 73 R 0 -0.0207173
58 G 74 S 0 -0.0261384
58 G 75 D 0 -0.0361896
58 G 76 Y 0 0.0332718
58 G 77 G 0 -0.0441183
58 G 78 Y 0 -0.0612002
58 G 79 G 0 -0.115616
58 G 80 D 0 -0.00763508
58 G 81 A 0 -0.0730495
58 G 82 G 0 -0.0814985
58 G 83 S 0 -0.0331393
58 G 84 P 0 -0.0926009
58 G 85 P 0 -0.0753033
58 G 86 K 0 -0.154629
58 G 87 I 0 -0.0126863
58 G 88 P 0 -0.0786525
58 G 89 G 0 -0.0266544
58 G 90 G 0 -0.110402
58 G 91 A 0 -0.0881951
58 G 92 T 0 -0.0571013
58 G 93 L 0 0.0381307
58 G 94 I 0 -0.0296878
58 G 95 F 0 -0.0491314
58 G 96 E 0 -0.0596013
58 G 97 V 0 0.225027
58 G 98 E 0 -0.0338898
58 G 99 L 0 -0.0356615
58 G 100 F 0 -0.0351938
58 G 101 E 0 -0.0429687
58 G 102 W 0 -0.0133478
58 G 103 S 0 -0.0463758
59 V 60 A 0 0.456733
59 V 61 T 0 0.0878299
59 V 62 M 0 0.377829
59 V 63 T 0 0.0980128
59 V 64 K 0 -0.0442202
59 V 65 G 0 0.0439387
59 V 66 E 0 0.0276107
59 V 67 V 0 0.0342203
59 V 68 A 0 0.272684
59 V 69 E 0 -0.0108448
59 V 70 F 0 0.126117
59 V 71 T 0 -0.039467
59 V 72 I 0 0.044936
59 V 73 R 0 -0.0183802
59 V 74 S 0 -0.114267
59 V 75 D 0 -0.115867
59 V 76 Y 0 -0.0289809
59 V 77 G 0 -0.108434
59 V 78 Y 0 -0.021081
59 V 79 G 0 -0.0157744
59 V 80 D 0 -0.109501
59 V 81 A 0 -0.113744
59 V 82 G 0 -0.0423276
59 V 83 S 0 -0.0501041
59 V 84 P 0 -0.115412
59 V 85 P 0 -0.017702
59 V 86 K 0 -0.133508
59 V 87 I 0 -0.108853
59 V 88 P 0 -0.0612121
59 V 89 G 0 -0.0839001
59 V 90 G 0 -0.0389113
59 V 91 A 0 -0.115166
59 V 92 T 0 -0.0680687
59 V 93 L 0 -0.086981
59 V 94 I 0 -0.0691057
59 V 95 F 0 0.0355866
59 V 96 E 0 -0.0650098
59 V 97 V 0 0.142877
59 V 98 E 0 -0.0816741
59 V 99 L 0 0.127158
59 V 100 F 0 -0.0547972
59 V 101 E 0 -0.0878008
59 V 102 W 0 -0.0258528
59 V 103 S 0 -0.0667175
60 A 61 T 0 0.637096
60 A 62 M 0 0.0736681
60 A 63 T 0 0.0475073
60 A 64 K 0 0.0466818
60 A 65 G 0 -0.00805701
60 A 66 E 0 -0.0286451
60 A 67 V 0 -0.00298483
60 A 68 A 0 0.0714735
60 A 69 E 0 -0.0350898
60 A 70 F 0 -0.0259341
60 A 71 T 0 -0.0239434
60 A 72 I 0 0.0136303
60 A 73 R 0 0.0104883
60 A 74 S 0 -0.0948965
60 A 75 D 0 -0.0195591
60 A 76 Y 0 -0.00288546
60 A 77 G 0 -0.0993019
60 A 78 Y 0 -0.0745632
60 A 79 G 0 -0.0419125
60 A 80 D 0 0.00137571
60 A 81 A 0 -0.116932
60 A 82 G 0 -0.00970335
60 A 83 S 0 -0.0487095
60 A 84 P 0 -0.0465162
60 A 85 P 0 -0.137763
60 A 86 K 0 -0.121644
60 A 87 I 0 -0.0978225
60 A 88 P 0 -0.0627902
60 A 89 G 0 -0.0947149
60 A 90 G 0 -0.0873803
60 A 91 A 0 -0.100057
60 A 92 T 0 -0.0452674
60 A 93 L 0 -0.031791
60 A 94 I 0 -0.0852473
60 A 95 F 0 -0.146315
60 A 96 E 0 -0.125234
60 A 97 V 0 -0.0348042
60 A 98 E 0 -0.133884
60 A 99 L 0 -0.00443766
60 A 100 F 0 -0.102716
60 A 101 E 0 -0.0497571
60 A 102 W 0 -0.0491829
60 A 103 S 0 -0.0196846
61 T 62 M 0 0.211999
61 T 63 T 0 0.243557
61 T 64 K 0 0.120413
61 T 65 G 0 0.0123625
61 T 66 E 0 0.149681
61 T 67 V 0 0.0445951
61 T 68 A 0 0.624776
61 T 69 E 0 0.0116523
61 T 70 F 0 0.20912
61 T 71 T 0 0.0467738
61 T 72 I 0 -0.0866694
61 T 73 R 0 0.0891826
61 T 74 S 0 0.0486738
61 T 75 D 0 0.0885324
61 T 76 Y 0 0.132229
61 T 77 G 0 -0.104044
61 T 78 Y 0 -0.061429
61 T 79 G 0 -0.0852972
61 T 80 D 0 -0.0574216
61 T 81 A 0 -0.0231754
61 T 82 G 0 -0.124245
61 T 83 S 0 -0.0587577
61 T 84 P 0 -0.0368882
61 T 85 P 0 -0.0656977
61 T 86 K 0 -0.00612195
61 T 87 I 0 -0.0350643
61 T 88 P 0 -0.0913229
61 T 89 G 0 -0.0272085
61 T 90 G 0 -0.0262455
61 T 91 A 0 -0.133642
61 T 92 T 0 -0.100829
61 T 93 L 0 -0.115664
61 T 94 I 0 -0.180642
61 T 95 F 0 -0.0650808
61 T 96 E 0 -0.0832989
61 T 97 V 0 -0.0474728
61 T 98 E 0 -0.0233792
61 T 99 L 0 -0.00826895
61 T 100 F 0 -0.126636
61 T 101 E 0 -0.0233567
61 T 102 W 0 0.101499
61 T 103 S 0 -0.0521023
62 M 63 T 0 0.218499
62 M 64 K 0 0.195091
62 M 65 G 0 0.113773
62 M 66 E 0 0.541515
62 M 67 V 0 0.240809
62 M 68 A 0 1.51333
62 M 69 E 0 0.113757
62 M 70 F 0 0.301397
62 M 71 T 0 0.036135
62 M 72 I 0 0.00396607
62 M 73 R 0 -0.112541
62 M 74 S 0 -0.0904001
62 M 75 D 0 -0.0608195
62 M 76 Y 0 -0.0446736
62 M 77 G 0 -0.0575315
62 M 78 Y 0 -0.0824002
62 M 79 G 0 0.000271404
62 M 80 D 0 -0.0676384
62 M 81 A 0 -0.0929058
62 M 82 G 0 -0.0519133
62 M 83 S 0 -0.13577
62 M 84 P 0 -0.100141
62 M 85 P 0 -0.148029
62 M 86 K 0 -0.100334
62 M 87 I 0 -0.10893
62 M 88 P 0 -0.0746308
62 M 89 G 0 -0.0422916
62 M 90 G 0 -0.154383
62 M 91 A 0 -0.0938634
62 M 92 T 0 -0.019944
62 M 93 L 0 -0.0638405
62 M 94 I 0 -0.0418537
62 M 95 F 0 -0.0667635
62 M 96 E 0 -0.0615135
62 M 97 V 0 0.113764
62 M 98 E 0 -0.00261495
62 M 99 L 0 0.812507
62 M 100 F 0 -0.0675004
62 M 101 E 0 -0.0420819
62 M 102 W 0 0.039297
62 M 103 S 0 -0.0178591
63 T 64 K 0 0.265837
63 T 65 G 0 0.0783288
63 T 66 E 0 0.972454
63 T 67 V 0 0.0228865
63 T 68 A 0 0.385153
63 T 69 E 0 0.0234533
63 T 70 F 0 -0.0350883
63 T 71 T 0 0.0508091
63 T 72 I 0 -0.133457
63 T 73 R 0 0.0296418
63 T 74 S 0 -0.0519616
63 T 75 D 0 0.0232269
63 T 76 Y 0 0.0166999
63 T 77 G 0 -0.0706899
63 T 78 Y 0 -0.0825289
63 T 79 G 0 -0.0856418
63 T 80 D 0 -0.0536897
63 T 81 A 0 -0.0736407
63 T 82 G 0 -0.0188662
63 T 83 S 0 -0.0642938
63 T 84 P 0 -0.11539
63 T 85 P 0 -0.0447379
63 T 86 K 0 -0.0504995
63 T 87 I 0 -0.0738819
63 T 88 P 0 -0.00912656
63 T 89 G 0 -0.0355886
63 T 90 G 0 0.0692473
63 T 91 A 0 -0.10617
63 T 92 T 0 -0.000197266
63 T 93 L 0 -0.175208
63 T 94 I 0 -0.0302253
63 T 95 F 0 -0.0283085
63 T 96 E 0 -0.100415
63 T 97 V 0 -0.0598428
63 T 98 E 0 -0.118122
63 T 99 L 0 -0.0792099
63 T 100 F 0 -0.0306539
63 T 101 E 0 -0.0551738
63 T 102 W 0 0.074308
63 T 103 S 0 -0.0128336
64 K 65 G 0 0.509062
64 K 66 E 0 0.227645
64 K 67 V 0 0.0659727
64 K 68 A 0 -0.0136718
64 K 69 E 0 -0.00293004
64 K 70 F 0 0.00452977
64 K 71 T 0 0.0475989
64 K 72 I 0 0.0263792
64 K 73 R 0 0.0386032
64 K 74 S 0 -0.0505181
64 K 75 D 0 -0.0298264
64 K 76 Y 0 -0.0321957
64 K 77 G 0 -0.0863244
64 K 78 Y 0 -0.100822
64 K 79 G 0 0.00287927
64 K 80 D 0 -0.101047
64 K 81 A 0 -0.058422
64 K 82 G 0 -0.137893
64 K 83 S 0 -0.0819348
64 K 84 P 0 -0.0827495
64 K 85 P 0 -0.101154
64 K 86 K 0 -0.138796
64 K 87 I 0 -0.132707
64 K 88 P 0 -0.0749085
64 K 89 G 0 -0.0727336
64 K 90 G 0 -0.0978599
64 K 91 A 0 -0.0995033
64 K 92 T 0 -0.063249
64 K 93 L 0 -0.076849
64 K 94 I 0 -0.0832542
64 K 95 F 0 -0.0393367
64 K 96 E 0 -0.000957818
64 K 97 V 0 -0.0401221
64 K 98 E 0 -0.072589
64 K 99 L 0 0.162151
64 K 100 F 0 0.0642256
64 K 101 E 0 0.9258
64 K 102 W 0 0.843835
64 K 103 S 0 0.025512
65 G 66 E 0 0.24221
65 G 67 V 0 0.0870698
65 G 68 A 0 0.0310936
65 G 69 E 0 0.051002
65 G 70 F 0 0.122186
65 G 71 T 0 0.00353768
65 G 72 I 0 0.0633922
65 G 73 R 0 0.0518626
65 G 74 S 0 0.0804225
65 G 75 D 0 -0.0249833
65 G 76 Y 0 -0.0459305
65 G 77 G 0 0.0506565
65 G 78 Y 0 0.0846327
65 G 79 G 0 0.109115
65 G 80 D 0 -0.019543
65 G 81 A 0 -0.0142127
65 G 82 G 0 -0.0416795
65 G 83 S 0 -0.0768852
65 G 84 P 0 -0.0370817
65 G 85 P 0 -0.0155489
65 G 86 K 0 -0.0775396
65 G 87 I 0 -0.0696176
65 G 88 P 0 -0.0723627
65 G 89 G 0 -0.0112001
65 G 90 G 0 -0.0572628
65 G 91 A 0 -0.11347
65 G 92 T 0 -0.124458
65 G 93 L 0 0.0299702
65 G 94 I 0 -0.0575317
65 G 95 F 0 -0.0022878
65 G 96 E 0 -0.00910276
65 G 97 V 0 -0.00439905
65 G 98 E 0 0.132596
65 G 99 L 0 0.0531167
65 G 100 F 0 0.0438476
65 G 101 E 0 -0.0125429
65 G 102 W 0 0.0236745
65 G 103 S 0 0.0804588
66 E 67 V 0 0.133242
66 E 68 A 0 0.928473
66 E 69 E 0 0.0280456
66 E 70 F 0 0.150393
66 E 71 T 0 0.00396198
66 E 72 I 0 -0.0233923
66 E 73 R 0 0.204264
66 E 74 S 0 -0.0329347
66 E 75 D 0 -0.0955892
66 E 76 Y 0 0.101945
66 E 77 G 0 -0.0721929
66 E 78 Y 0 -0.0306879
66 E 79 G 0 -0.0271951
66 E 80 D 0 -0.0841798
66 E 81 A 0 -0.0239756
66 E 82 G 0 -0.0498812
66 E 83 S 0 -0.0358751
66 E 84 P 0 -0.0859248
66 E 85 P 0 -0.0705625
66 E 86 K 0 -0.0378383
66 E 87 I 0 -0.0981867
66 E 88 P 0 -0.0329432
66 E 89 G 0 -0.123756
66 E 90 G 0 -0.0574791
66 E 91 A 0 -0.0362601
66 E 92 T 0 -0.102595
66 E 93 L 0 -0.105691
66 E 94 I 0 -0.0352241
66 E 95 F 0 -0.125886
66 E 96 E 0 -0.0364039
66 E 97 V 0 -0.00978658
66 E 98 E 0 -0.0400508
66 E 99 L 0 0.0128185
66 E 100 F 0 -0.0600441
66 E 101 E 0 -0.0417865
66 E 102 W 0 0.139971
66 E 103 S 0 -0.0461511
67 V 68 A 0 0.139225
67 V 69 E 0 0.344913
67 V 70 F 0 0.0357931
67 V 71 T 0 0.0815349
67 V 72 I 0 -0.0250264
67 V 73 R 0 -0.00655717
67 V 74 S 0 -0.0215803
67 V 75 D 0 0.0487301
67 V 76 Y 0 -0.0766036
67 V 77 G 0 0.0150551
67 V 78 Y 0 -0.0203529
67 V 79 G 0 0.00522392
67 V 80 D 0 -0.00791075
67 V 81 A 0 -0.040093
67 V 82 G 0 -0.0434813
67 V 83 S 0 -0.0630892
67 V 84 P 0 0.00226382
67 V 85 P 0 -0.094174
67 V 86 K 0 -0.141804
67 V 87 I 0 -0.112594
67 V 88 P 0 -0.103134
67 V 89 G 0 -0.0785953
67 V 90 G 0 0.00231495
67 V 91 A 0 -0.0882735
67 V 92 T 0 -0.12389
67 V 93 L 0 -0.072243
67 V 94 I 0 0.0832041
67 V 95 F 0 -0.109391
67 V 96 E 0 0.850457
67 V 97 V 0 -0.0298309
67 V 98 E 0 1.35382
67 V 99 L 0 -0.000506187
67 V 100 F 0 -0.0531726
67 V 101 E 0 -0.0239427
67 V 102 W 0 -0.0990903
67 V 103 S 0 -0.117773
68 A 69 E 0 0.201752
68 A 70 F 0 0.511122
68 A 71 T 0 0.167013
68 A 72 I 0 0.124972
68 A 73 R 0 0.192201
68 A 74 S 0 0.0540316
68 A 75 D 0 -0.0554484
68 A 76 Y 0 0.182247
68 A 77 G 0 -0.0915268
68 A 78 Y 0 0.00524895
68 A 79 G 0 -0.0694002
68 A 80 D 0 -0.158053
68 A 81 A 0 -0.0691947
68 A 82 G 0 -0.0194878
68 A 83 S 0 -0.146507
68 A 84 P 0 -0.051188
68 A 85 P 0 -0.109352
68 A 86 K 0 -0.135251
68 A 87 I 0 -0.0443452
68 A 88 P 0 -0.0315502
68 A 89 G 0 -0.0625162
68 A 90 G 0 -0.0344149
68 A 91 A 0 -0.125649
68 A 92 T 0 -0.134759
68 A 93 L 0 -0.144651
68 A 94 I 0 -0.00662634
68 A 95 F 0 -0.141709
68 A 96 E 0 -0.030535
68 A 97 V 0 0.144218
68 A 98 E 0 -0.0344496
68 A 99 L 0 0.110404
68 A 100 F 0 -0.132549
68 A 101 E 0 -0.126788
68 A 102 W 0 -0.0894481
68 A 103 S 0 -0.0751166
69 E 70 F 0 0.156997
69 E 71 T 0 0.32683
69 E 72 I 0 0.0187312
69 E 73 R 0 0.144245
69 E 74 S 0 0.00710519
69 E 75 D 0 0.0499689
69 E 76 Y 0 0.00944952
69 E 77 G 0 -0.0545397
69 E 78 Y 0 -0.070714
69 E 79 G 0 0.00391404
69 E 80 D 0 -0.118758
69 E 81 A 0 0.0312713
69 E 82 G 0 -0.0344561
69 E 83 S 0 -0.0173079
69 E 84 P 0 -0.0795981
69 E 85 P 0 -0.0654604
69 E 86 K 0 -0.0128342
69 E 87 I 0 -0.0294269
69 E 88 P 0 -0.0420154
69 E 89 G 0 -0.0696424
69 E 90 G 0 0.0453998
69 E 91 A 0 -0.0456173
69 E 92 T 0 -0.0595625
69 E 93 L 0 -0.065467
69 E 94 I 0 0.636745
69 E 95 F 0 -0.0776372
69 E 96 E 0 1.00363
69 E 97 V 0 -0.0586473
69 E 98 E 0 0.0142125
69 E 99 L 0 -0.00870147
69 E 100 F 0 -0.0471156
69 E 101 E 0 -0.022334
69 E 102 W 0 0.0293944
69 E 103 S 0 -0.0750129
70 F 71 T 0 0.223097
70 F 72 I 0 0.429143
70 F 73 R 0 0.110557
70 F 74 S 0 0.0292555
70 F 75 D 0 -0.00814856
70 F 76 Y 0 -0.00731827
70 F 77 G 0 -0.00357812
70 F 78 Y 0 0.0187901
70 F 79 G 0 0.0239094
70 F 80 D 0 -0.0605106
70 F 81 A 0 -0.0247445
70 F 82 G 0 -0.0237003
70 F 83 S 0 -0.0345813
70 F 84 P 0 -0.107466
70 F 85 P 0 -0.156863
70 F 86 K 0 -0.125021
70 F 87 I 0 -0.0779671
70 F 88 P 0 -0.0828025
70 F 89 G 0 -0.105928
70 F 90 G 0 -0.110307
70 F 91 A 0 -0.147257
70 F 92 T 0 -0.0412631
70 F 93 L 0 0.0820794
70 F 94 I 0 -0.0170342
70 F 95 F 0 -0.00230173
70 F 96 E 0 -0.109892
70 F 97 V 0 0.304049
70 F 98 E 0 -0.0786377
70 F 99 L 0 -0.0911875
70 F 100 F 0 -0.0626786
70 F 101 E 0 -0.050722
70 F 102 W 0 -0.067739
70 F 103 S 0 -0.0260036
71 T 72 I 0 0.0662977
71 T 73 R 0 0.269803
71 T 74 S 0 0.32184
71 T 75 D 0 0.0689273
71 T 76 Y 0 0.0935174
71 T 77 G 0 -0.0090999
71 T 78 Y 0 -0.0980054
71 T 79 G 0 0.061339
71 T 80 D 0 -0.00544724
71 T 81 A 0 -0.00993643
71 T 82 G 0 0.00607916
71 T 83 S 0 -0.055894
71 T 84 P 0 -0.0753901
71 T 85 P 0 -0.0760236
71 T 86 K 0 -0.0129488
71 T 87 I 0 -0.0276476
71 T 88 P 0 0.03389
71 T 89 G 0 -0.065601
71 T 90 G 0 0.02511
71 T 91 A 0 0.0357269
71 T 92 T 0 0.853847
71 T 93 L 0 -0.00368689
71 T 94 I 0 0.553628
71 T 95 F 0 -0.146666
71 T 96 E 0 1.14131e-05
71 T 97 V 0 -0.113098
71 T 98 E 0 -0.00631082
71 T 99 L 0 -0.0826469
71 T 100 F 0 -0.082024
71 T 101 E 0 -0.0631772
71 T 102 W 0 -0.0693599
71 T 103 S 0 -0.0239819
72 I 73 R 0 0.410907
72 I 74 S 0 0.205297
72 I 75 D 0 0.0193159
72 I 76 Y 0 0.344209
72 I 77 G 0 0.421528
72 I 78 Y 0 0.0579544
72 I 79 G 0 0.0565318
72 I 80 D 0 -0.0262776
72 I 81 A 0 -0.064068
72 I 82 G 0 -0.0714617
72 I 83 S 0 -0.0400967
72 I 84 P 0 -0.0435984
72 I 85 P 0 -0.0467065
72 I 86 K 0 -0.116723
72 I 87 I 0 0.00199504
72 I 88 P 0 -0.0711477
72 I 89 G 0 -0.0202128
72 I 90 G 0 -0.0592079
72 I 91 A 0 0.00580751
72 I 92 T 0 0.118085
72 I 93 L 0 0.294538
72 I 94 I 0 -0.0248646
72 I 95 F 0 0.104571
72 I 96 E 0 -0.100168
72 I 97 V 0 -0.0293523
72 I 98 E 0 -0.0220418
72 I 99 L 0 -0.060118
72 I 100 F 0 -0.0825776
72 I 101 E 0 -0.159131
72 I 102 W 0 -0.0981915
72 I 103 S 0 -0.0715727
73 R 74 S 0 0.38537
73 R 75 D 0 0.453928
73 R 76 Y 0 0.806349
73 R 77 G 0 0.158489
73 R 78 Y 0 -0.0371318
73 R 79 G 0 0.0233926
73 R 80 D 0 -0.016614
73 R 81 A 0 0.0295746
73 R 82 G 0 -0.0771827
73 R 83 S 0 0.0741823
73 R 84 P 0 -0.0654498
73 R 85 P 0 -0.0771363
73 R 86 K 0 -0.00337825
73 R 87 I 0 0.0132379
73 R 88 P 0 -0.0275449
73 R 89 G 0 -0.0450281
73 R 90 G 0 -0.0676142
73 R 91 A 0 -0.0280267
73 R 92 T 0 0.573659
73 R 93 L 0 -0.053975
73 R 94 I 0 -0.00520856
73 R 95 F 0 -0.0343835
73 R 96 E 0 -0.108722
73 R 97 V 0 -0.0570585
73 R 98 E 0 -0.050775
73 R 99 L 0 -0.0755086
73 R 100 F 0 -0.108215
73 R 101 E 0 -0.0621371
73 R 102 W 0 0.0159537
73 R 103 S 0 -0.046469
74 S 75 D 0 0.663522
74 S 76 Y 0 0.0512838
74 S 77 G 0 0.252437
74 S 78 Y 0 0.148453
74 S 79 G 0 0.103393
74 S 80 D 0 0.0997236
74 S 81 A 0 -0.0384819
74 S 82 G 0 0.0756239
74 S 83 S 0 -0.0228064
74 S 84 P 0 -0.0405219
74 S 85 P 0 -0.00867637
74 S 86 K 0 0.0664861
74 S 87 I 0 0.110347
74 S 88 P 0 0.086013
74 S 89 G 0 0.0643023
74 S 90 G 0 0.871461
74 S 91 A 0 0.0436702
74 S 92 T 0 0.967066
74 S 93 L 0 -0.0292994
74 S 94 I 0 -0.080394
74 S 95 F 0 -0.0391942
74 S 96 E 0 -0.144945
74 S 97 V 0 -0.0914764
74 S 98 E 0 -0.0695742
74 S 99 L 0 -0.112111
74 S 100 F 0 -0.0884955
74 S 101 E 0 -0.104786
74 S 102 W 0 -0.0361248
74 S 103 S 0 -0.0248491
75 D 76 Y 0 0.504476
75 D 77 G 0 0.204517
75 D 78 Y 0 0.0561335
75 D 79 G 0 0.111842
75 D 80 D 0 0.384624
75 D 81 A 0 0.138895
75 D 82 G 0 0.0278314
75 D 83 S 0 0.0756768
75 D 84 P 0 -0.00417135
75 D 85 P 0 0.0014036
75 D 86 K 0 0.0182291
75 D 87 I 0 0.048474
75 D 88 P 0 -0.0173283
75 D 89 G 0 0.0128422
75 D 90 G 0 0.101289
75 D 91 A 0 -0.0889461
75 D 92 T 0 0.0468671
75 D 93 L 0 0.0110483
75 D 94 I 0 -0.0940424
75 D 95 F 0 -0.00822137
75 D 96 E 0 -0.10111
75 D 97 V 0 0.000576306
75 D 98 E 0 0.00737647
75 D 99 L 0 -0.063283
75 D 100 F 0 -0.00837
75 D 101 E 0 -0.0129148
75 D 102 W 0 -0.119004
75 D 103 S 0 -0.0800933
76 Y 77 G 0 0.236492
76 Y 78 Y 0 0.150482
76 Y 79 G 0 0.0367055
76 Y 80 D 0 0.0754603
76 Y 81 A 0 0.075126
76 Y 82 G 0 0.0686751
76 Y 83 S 0 0.0467361
76 Y 84 P 0 -0.00427936
76 Y 85 P 0 -0.0133705
76 Y 86 K 0 -0.0243878
76 Y 87 I 0 0.066384
76 Y 88 P 0 0.0510299
76 Y 89 G 0 0.0175242
76 Y 90 G 0 0.0743824
76 Y 91 A 0 0.0625052
76 Y 92 T 0 0.0224668
76 Y 93 L 0 -0.0222477
76 Y 94 I 0 -0.0149464
76 Y 95 F 0 -0.0693726
76 Y 96 E 0 -0.0470534
76 Y 97 V 0 -0.156899
76 Y 98 E 0 -0.0375463
76 Y 99 L 0 -0.0346408
76 Y 100 F 0 -0.062397
76 Y 101 E 0 -0.0874046
76 Y 102 W 0 -0.0675226
76 Y 103 S 0 -0.0899412
77 G 78 Y 0 0.398716
77 G 79 G 0 0.523119
77 G 80 D 0 0.217125
77 G 81 A 0 0.0651605
77 G 82 G 0 0.111024
77 G 83 S 0 0.0946709
77 G 84 P 0 0.0596347
77 G 85 P 0 -0.059353
77 G 86 K 0 -0.00113077
77 G 87 I 0 0.0921681
77 G 88 P 0 0.10709
77 G 89 G 0 0.197737
77 G 90 G 0 -0.0228511
77 G 91 A 0 -0.0448397
77 G 92 T 0 0.144839
77 G 93 L 0 0.424111
77 G 94 I 0 0.0276878
77 G 95 F 0 -0.0606423
77 G 96 E 0 -0.0690254
77 G 97 V 0 -0.0309101
77 G 98 E 0 -0.0577498
77 G 99 L 0 -0.0649084
77 G 100 F 0 -0.0228654
77 G 101 E 0 -0.100055
77 G 102 W 0 -0.0881579
77 G 103 S 0 -0.0491587
78 Y 79 G 0 0.346407
78 Y 80 D 0 0.224619
78 Y 81 A 0 0.087399
78 Y 82 G 0 0.0863717
78 Y 83 S 0 0.0381948
78 Y 84 P 0 0.0438284
78 Y 85 P 0 0.122167
78 Y 86 K 0 0.0384881
78 Y 87 I 0 0.0843763
78 Y 88 P 0 0.0768299
78 Y 89 G 0 0.0504649
78 Y 90 G 0 -0.0351584
78 Y 91 A 0 -0.0367879
78 Y 92 T 0 -0.0380463
78 Y 93 L 0 0.24367
78 Y 94 I 0 -0.0393225
78 Y 95 F 0 0.192833
78 Y 96 E 0 -0.112071
78 Y 97 V 0 0.0186488
78 Y 98 E 0 -0.0971348
78 Y 99 L 0 -0.031999
78 Y 100 F 0 -0.10704
78 Y 101 E 0 -0.0222721
78 Y 102 W 0 -0.0501409
78 Y 103 S 0 -0.0126973
79 G 80 D 0 0.47443
79 G 81 A 0 0.316352
79 G 82 G 0 0.34703
79 G 83 S 0 0.0342429
79 G 84 P 0 0.278085
79 G 85 P 0 -0.0099196
79 G 86 K 0 -0.0813582
79 G 87 I 0 3.42393e-05
79 G 88 P 0 -0.0641775
79 G 89 G 0 0.165605
79 G 90 G 0 0.0337424
79 G 91 A 0 0.012978
79 G 92 T 0 0.0174024
79 G 93 L 0 0.118303
79 G 94 I 0 -0.0961506
79 G 95 F 0 -0.0328668
79 G 96 E 0 0.0515935
79 G 97 V 0 -0.0226347
79 G 98 E 0 -0.0639386
79 G 99 L 0 0.0110947
79 G 100 F 0 -0.0228694
79 G 101 E 0 0.0147136
79 G 102 W 0 -0.127554
79 G 103 S 0 -0.128776
80 D 81 A 0 0.427336
80 D 82 G 0 0.567518
80 D 83 S 0 0.299787
80 D 84 P 0 0.163197
80 D 85 P 0 0.0533758
80 D 86 K 0 0.0486282
80 D 87 I 0 0.0529311
80 D 88 P 0 0.0983897
80 D 89 G 0 0.0899708
80 D 90 G 0 0.736898
80 D 91 A 0 -0.019433
80 D 92 T 0 -0.0313608
80 D 93 L 0 -0.0325916
80 D 94 I 0 -0.0414015
80 D 95 F 0 -0.0421619
80 D 96 E 0 -0.043151
80 D 97 V 0 -0.0837816
80 D 98 E 0 -0.0914896
80 D 99 L 0 -0.103976
80 D 100 F 0 -0.0315941
80 D 101 E 0 -0.0626988
80 D 102 W 0 -0.0926524
80 D 103 S 0 -0.070293
81 A 82 G 0 0.351872
81 A 83 S 0 0.384416
81 A 84 P 0 0.46424
81 A 85 P 0 0.219586
81 A 86 K 0 0.0983596
81 A 87 I 0 0.010493
81 A 88 P 0 0.110323
81 A 89 G 0 0.128942
81 A 90 G 0 0.0238657
81 A 91 A 0 0.0242034
81 A 92 T 0 -0.0443071
81 A 93 L 0 -0.0195403
81 A 94 I 0 -0.0187041
81 A 95 F 0 -0.0578295
81 A 96 E 0 -0.0492755
81 A 97 V 0 -0.0348289
81 A 98 E 0 -0.0612105
81 A 99 L 0 -0.0430101
81 A 100 F 0 -0.12761
81 A 101 E 0 -0.00947629
81 A 102 W 0 -0.0539447
81 A 103 S 0 -0.0846297
82 G 83 S 0 0.662682
82 G 84 P 0 0.448427
82 G 85 P 0 0.252042
82 G 86 K 0 0.0934385
82 G 87 I 0 0.361803
82 G 88 P 0 0.130472
82 G 89 G 0 0.633557
82 G 90 G 0 0.130357
82 G 91 A 0 0.513773
82 G 92 T 0 -0.0626568
82 G 93 L 0 -0.0164837
82 G 94 I 0 -0.00845324
82 G 95 F 0 -0.0737189
82 G 96 E 0 0.0347617
82 G 97 V 0 -0.0932807
82 G 98 E 0 -0.0477698
82 G 99 L 0 -0.118354
82 G 100 F 0 -0.0673478
82 G 101 E 0 -0.0438397
82 G 102 W 0 -0.0945806
82 G 103 S 0 -0.129927
83 S 84 P 0 1.01448
83 S 85 P 0 0.664497
83 S 86 K 0 0.439573
83 S 87 I 0 0.0313416
83 S 88 P 0 0.187537
83 S 89 G 0 0.246665
83 S 90 G 0 0.122157
83 S 91 A 0 0.121251
83 S 92 T 0 0.0494963
83 S 93 L 0 -0.0533735
83 S 94 I 0 -0.0886841
83 S 95 F 0 0.0706601
83 S 96 E 0 -0.0672634
83 S 97 V 0 -0.0647083
83 S 98 E 0 -0.0519163
83 S 99 L 0 -0.103597
83 S 100 F 0 -0.105734
83 S 101 E 0 -0.109757
83 S 102 W 0 0.0114404
83 S 103 S 0 -0.0767375
84 P 85 P 0 0.926337
84 P 86 K 0 0.506397
84 P 87 I 0 0.219426
84 P 88 P 0 0.0985473
84 P 89 G 0 0.156711
84 P 90 G 0 0.118422
84 P 91 A 0 0.0540722
84 P 92 T 0 -0.0726256
84 P 93 L 0 -0.0605919
84 P 94 I 0 -0.0268504
84 P 95 F 0 -0.0289248
84 P 96 E 0 -0.0476112
84 P 97 V 0 -0.0613114
84 P 98 E 0 -0.0772875
84 P 99 L 0 -0.0658462
84 P 100 F 0 -0.0772964
84 P 101 E 0 -0.0307804
84 P 102 W 0 -0.0666429
84 P 103 S 0 -0.0967454
85 P 86 K 0 1.27492
85 P 87 I 0 0.407415
85 P 88 P 0 0.326235
85 P 89 G 0 0.369826
85 P 90 G 0 0.194954
85 P 91 A 0 0.235589
85 P 92 T 0 -0.0595396
85 P 93 L 0 0.052294
85 P 94 I 0 0.00867622
85 P 95 F 0 0.131574
85 P 96 E 0 -0.0770476
85 P 97 V 0 -0.0375772
85 P 98 E 0 -0.0798386
85 P 99 L 0 0.0554508
85 P 100 F 0 -0.0628093
85 P 101 E 0 -0.0128528
85 P 102 W 0 -0.0700462
85 P 103 S 0 -0.0665702
86 K 87 I 0 0.720005
86 K 88 P 0 0.507063
86 K 89 G 0 0.378728
86 K 90 G 0 0.157228
86 K 91 A 0 0.19198
86 K 92 T 0 0.0890979
86 K 93 L 0 0.071935
86 K 94 I 0 0.0463942
86 K 95 F 0 0.049295
86 K 96 E 0 -0.164784
86 K 97 V 0 -0.0258913
86 K 98 E 0 -0.119015
86 K 99 L 0 -0.0507356
86 K 100 F 0 -0.0352749
86 K 101 E 0 0.0491981
86 K 102 W 0 -0.134325
86 K 103 S 0 0.00104776
87 I 88 P 0 0.857538
87 I 89 G 0 0.560843
87 I 90 G 0 0.26792
87 I 91 A 0 0.398665
87 I 92 T 0 0.0100672
87 I 93 L 0 0.16423
87 I 94 I 0 -0.0032439
87 I 95 F 0 0.129236
87 I 96 E 0 -0.0825522
87 I 97 V 0 -0.0194254
87 I 98 E 0 -0.0223842
87 I 99 L 0 -0.0103182
87 I 100 F 0 -0.0442453
87 I 101 E 0 -0.0506874
87 I 102 W 0 -0.0887651
87 I 103 S 0 -0.0814073
88 P 89 G 0 0.734246
88 P 90 G 0 0.448794
88 P 91 A 0 0.957317
88 P 92 T 0 -0.0085749
88 P 93 L 0 0.139947
88 P 94 I 0 -0.0111418
88 P 95 F 0 0.0283748
88 P 96 E 0 -0.0320639
88 P 97 V 0 -0.0715329
88 P 98 E 0 -0.0392773
88 P 99 L 0 0.0281122
88 P 100 F 0 -0.0101929
88 P 101 E 0 -0.114603
88 P 102 W 0 -0.115059
88 P 103 S 0 -0.081396
89 G 90 G 0 0.627147
89 G 91 A 0 0.384775
89 G 92 T 0 0.156405
89 G 93 L 0 0.139516
89 G 94 I 0 -0.00874732
89 G 95 F 0 0.116628
89 G 96 E 0 -0.0273249
89 G 97 V 0 -0.011457
89 G 98 E 0 -0.00782532
89 G 99 L 0 -0.0675999
89 G 100 F 0 0.0100739
89 G 101 E 0 -0.0756863
89 G 102 W 0 -0.107769
89 G 103 S 0 -0.0757318
90 G 91 A 0 0.41396
90 G 92 T 0 0.359417
90 G 93 L 0 0.169837
90 G 94 I 0 0.0258387
90 G 95 F 0 0.0979057
90 G 96 E 0 0.0820223
90 G 97 V 0 -0.0203896
90 G 98 E 0 0.032455
90 G 99 L 0 0.0625196
90 G 100 F 0 -0.077862
90 G 101 E 0 -0.0741936
90 G 102 W 0 -0.0468057
90 G 103 S 0 0.0613575
91 A 92 T 0 0.318703
91 A 93 L 0 0.247858
91 A 94 I 0 0.190927
91 A 95 F 0 0.0956336
91 A 96 E 0 0.090288
91 A 97 V 0 0.0698609
91 A 98 E 0 0.0589625
91 A 99 L 0 0.0041484
91 A 100 F 0 -0.0703436
91 A 101 E 0 -0.0774834
91 A 102 W 0 -0.0955408
91 A 103 S 0 -0.0702591
92 T 93 L 0 0.292255
92 T 94 I 0 0.360685
92 T 95 F 0 0.208657
92 T 96 E 0 0.129112
92 T 97 V 0 0.0397671
92 T 98 E 0 0.035845
92 T 99 L 0 -0.0180295
92 T 100 F 0 0.0143602
92 T 101 E 0 -0.0664856
92 T 102 W 0 0.0235627
92 T 103 S 0 -0.0529312
93 L 94 I 0 0.303102
93 L 95 F 0 0.450175
93 L 96 E 0 0.113529
93 L 97 V 0 0.165678
93 L 98 E 0 0.108148
93 L 99 L 0 0.101492
93 L 100 F 0 0.0348896
93 L 101 E 0 -0.0265885
93 L 102 W 0 -0.00920452
93 L 103 S 0 -0.0985398
94 I 95 F 0 0.24469
94 I 96 E 0 0.254316
94 I 97 V 0 0.164049
94 I 98 E 0 0.121828
94 I 99 L 0 0.0433007
94 I 100 F 0 -0.00905345
94 I 101 E 0 0.0598233
94 I 102 W 0 -0.051415
94 I 103 S 0 0.0407666
95 F 96 E 0 0.318736
95 F 97 V 0 0.306473
95 F 98 E 0 0.160751
95 F 99 L 0 0.204399
95 F 100 F 0 0.0681444
95 F 101 E 0 -0.00901619
95 F 102 W 0 0.0149404
95 F 103 S 0 0.0336334
96 E 97 V 0 0.391597
96 E 98 E 0 0.488076
96 E 99 L 0 0.14153
96 E 100 F 0 0.174676
96 E 101 E 0 -0.0421537
96 E 102 W 0 0.00665284
96 E 103 S 0 -0.0183273
97 V 98 E 0 0.347425
97 V 99 L 0 0.295936
97 V 100 F 0 0.222203
97 V 101 E 0 0.0699992
97 V 102 W 0 0.0136459
97 V 103 S 0 -0.0434296
98 E 99 L 0 0.447517
98 E 100 F 0 0.69282
98 E 101 E 0 0.142137
98 E 102 W 0 0.0384999
98 E 103 S 0 0.0182239
99 L 100 F 0 0.486979
99 L 101 E 0 0.374771
99 L 102 W 0 0.269692
99 L 103 S 0 0.0804679
100 F 101 E 0 0.832731
100 F 102 W 0 0.392033
100 F 103 S 0 0.155434
101 E 102 W 0 1.05746
101 E 103 S 0 0.847157
102 W 103 S 0 1.33265
