# Supplementary material for: Combining Evolutionary Information and an Iterative Sampling Strategy for Accurate Protein Structure Prediction
Source: PLoS Comput Biol. 2015 Dec 29;11(12):e1004661. doi: 10.1371/journal.pcbi.1004661 (PMC4694711; doi:10.1371/journal.pcbi.1004661)
Supplement: S2 File — FASTA sequences and PLM contact predictions for all targets of the benchmark set. (ZIP) [file pcbi.1004661.s004.zip › data/evfold_benchmarkset/contactpredictions/1rqm_PLM.txt]

6 T 7 D 0 1.84963
6 T 8 A 0 1.06178
6 T 9 N 0 0.609818
6 T 10 F 0 0.290006
6 T 11 Q 0 0.14879
6 T 12 Q 0 0.180086
6 T 13 A 0 0.100187
6 T 14 I 0 0.133877
6 T 15 Q 0 0.062985
6 T 16 G 0 0.0364657
6 T 17 D 0 -0.0614523
6 T 18 K 0 -0.0300134
6 T 19 P 0 0.00815803
6 T 20 V 0 -0.0905094
6 T 21 L 0 -0.0315687
6 T 22 V 0 -0.0315204
6 T 23 D 0 -0.0946914
6 T 24 F 0 -0.0581801
6 T 25 W 0 -0.0529105
6 T 26 A 0 -0.114397
6 T 27 A 0 -0.0596824
6 T 28 W 0 -0.0851009
6 T 29 C 0 0.00907591
6 T 30 G 0 -0.11063
6 T 31 P 0 -0.148196
6 T 32 C 0 0.00638161
6 T 33 R 0 -0.0897256
6 T 34 M 0 -0.0700015
6 T 35 M 0 -0.0560275
6 T 36 A 0 -0.0669933
6 T 37 P 0 -0.0544344
6 T 38 V 0 -0.065225
6 T 39 L 0 -0.0738813
6 T 40 E 0 -0.0683451
6 T 41 E 0 -0.0644342
6 T 42 F 0 -0.0503137
6 T 43 A 0 -0.0440601
6 T 44 E 0 0.000912497
6 T 45 A 0 -0.0462709
6 T 46 H 0 -0.129929
6 T 47 A 0 -0.0531197
6 T 48 D 0 -0.0225874
6 T 49 K 0 -0.0500201
6 T 50 V 0 -0.0810297
6 T 51 T 0 -0.083961
6 T 52 V 0 -0.0832821
6 T 53 A 0 0.0975479
6 T 54 K 0 -0.129863
6 T 55 L 0 0.00841949
6 T 56 N 0 -0.0677548
6 T 57 V 0 -0.0572975
6 T 58 D 0 -0.029599
6 T 59 E 0 0.0343077
6 T 60 N 0 0.131479
6 T 61 P 0 -0.0160313
6 T 62 E 0 0.0154783
6 T 63 T 0 0.0215101
6 T 64 T 0 -0.013147
6 T 65 S 0 -0.0143398
6 T 66 Q 0 -0.0121951
6 T 67 F 0 -0.05588
6 T 68 G 0 -0.0370474
6 T 69 I 0 -0.0441421
6 T 70 M 0 -0.0620698
6 T 71 S 0 -0.110695
6 T 72 I 0 -0.100355
6 T 73 P 0 0.0260879
6 T 74 T 0 -0.150633
6 T 75 L 0 -0.0470455
6 T 76 I 0 -0.0540402
6 T 77 L 0 -0.0795329
6 T 78 F 0 -0.0779481
6 T 79 K 0 -0.0701449
6 T 80 G 0 -0.00259243
6 T 81 G 0 -0.0303413
6 T 82 R 0 -0.0509079
6 T 83 P 0 -0.0935844
6 T 84 V 0 0.0303571
6 T 85 K 0 -0.0717463
6 T 86 Q 0 -0.107103
6 T 87 L 0 -0.121818
6 T 88 I 0 -0.107206
6 T 89 G 0 -0.0745246
6 T 90 Y 0 -0.120006
6 T 91 Q 0 -0.1227
6 T 92 P 0 -0.0716847
6 T 93 K 0 -0.0735662
6 T 94 E 0 -0.051763
6 T 95 Q 0 -0.0817793
6 T 96 L 0 -0.0385041
6 T 97 E 0 -0.0775457
6 T 98 A 0 -0.0358483
6 T 99 Q 0 -0.102728
6 T 100 L 0 -0.0429599
6 T 101 A 0 -0.0079768
6 T 102 D 0 -0.00363276
7 D 8 A 0 1.29265
7 D 9 N 0 0.637853
7 D 10 F 0 0.366062
7 D 11 Q 0 0.257282
7 D 12 Q 0 0.218214
7 D 13 A 0 0.0840904
7 D 14 I 0 0.139842
7 D 15 Q 0 0.0986325
7 D 16 G 0 0.00626095
7 D 17 D 0 -0.0349665
7 D 18 K 0 -0.0608135
7 D 19 P 0 -0.0751981
7 D 20 V 0 -0.0471411
7 D 21 L 0 -0.107965
7 D 22 V 0 -0.0125354
7 D 23 D 0 -0.126226
7 D 24 F 0 -0.0756573
7 D 25 W 0 -0.102776
7 D 26 A 0 -0.0737744
7 D 27 A 0 -0.0745318
7 D 28 W 0 -0.159859
7 D 29 C 0 -0.0468276
7 D 30 G 0 -0.110877
7 D 31 P 0 -0.205324
7 D 32 C 0 -0.0657526
7 D 33 R 0 -0.11125
7 D 34 M 0 -0.130697
7 D 35 M 0 -0.0464006
7 D 36 A 0 -0.110997
7 D 37 P 0 -0.10876
7 D 38 V 0 -0.106498
7 D 39 L 0 -0.0588205
7 D 40 E 0 -0.0909358
7 D 41 E 0 -0.0327137
7 D 42 F 0 -0.0591601
7 D 43 A 0 -0.0658402
7 D 44 E 0 -0.0162825
7 D 45 A 0 -0.0594162
7 D 46 H 0 -0.147722
7 D 47 A 0 -0.0743091
7 D 48 D 0 -0.0264286
7 D 49 K 0 -0.079462
7 D 50 V 0 -0.0743736
7 D 51 T 0 -0.102535
7 D 52 V 0 -0.111669
7 D 53 A 0 0.0334251
7 D 54 K 0 -0.0568747
7 D 55 L 0 -0.0157408
7 D 56 N 0 -0.0934307
7 D 57 V 0 -0.113874
7 D 58 D 0 -0.0538163
7 D 59 E 0 0.0102409
7 D 60 N 0 0.248278
7 D 61 P 0 0.0708009
7 D 62 E 0 0.356216
7 D 63 T 0 0.569252
7 D 64 T 0 0.00424678
7 D 65 S 0 0.0347713
7 D 66 Q 0 0.0887169
7 D 67 F 0 -0.078834
7 D 68 G 0 -0.0276101
7 D 69 I 0 -0.0588574
7 D 70 M 0 -0.0740518
7 D 71 S 0 -0.160375
7 D 72 I 0 -0.102123
7 D 73 P 0 -0.0450806
7 D 74 T 0 -0.140728
7 D 75 L 0 -0.113653
7 D 76 I 0 -0.0728187
7 D 77 L 0 -0.0595072
7 D 78 F 0 -0.083689
7 D 79 K 0 -0.07527
7 D 80 G 0 -0.0419698
7 D 81 G 0 -0.0255058
7 D 82 R 0 -0.0443211
7 D 83 P 0 -0.0677502
7 D 84 V 0 -0.0427666
7 D 85 K 0 -0.145306
7 D 86 Q 0 -0.0819219
7 D 87 L 0 -0.169829
7 D 88 I 0 -0.0778759
7 D 89 G 0 -0.0766818
7 D 90 Y 0 -0.130005
7 D 91 Q 0 -0.165079
7 D 92 P 0 -0.0871969
7 D 93 K 0 -0.124228
7 D 94 E 0 -0.0735768
7 D 95 Q 0 -0.0685855
7 D 96 L 0 -0.105798
7 D 97 E 0 -0.106404
7 D 98 A 0 -0.0811346
7 D 99 Q 0 -0.118909
7 D 100 L 0 -0.0813639
7 D 101 A 0 -0.0418108
7 D 102 D 0 -0.0521821
8 A 9 N 0 1.26656
8 A 10 F 0 0.696239
8 A 11 Q 0 0.377764
8 A 12 Q 0 0.293739
8 A 13 A 0 0.10437
8 A 14 I 0 0.139671
8 A 15 Q 0 0.0531892
8 A 16 G 0 0.0822602
8 A 17 D 0 0.0216003
8 A 18 K 0 -0.0213886
8 A 19 P 0 -0.0661532
8 A 20 V 0 -0.0992684
8 A 21 L 0 -0.0934957
8 A 22 V 0 -0.03076
8 A 23 D 0 -0.148473
8 A 24 F 0 -0.0726598
8 A 25 W 0 -0.129788
8 A 26 A 0 -0.131729
8 A 27 A 0 -0.0897039
8 A 28 W 0 -0.139699
8 A 29 C 0 -0.00433006
8 A 30 G 0 -0.0616946
8 A 31 P 0 -0.135346
8 A 32 C 0 -0.0236049
8 A 33 R 0 -0.0481358
8 A 34 M 0 -0.0913729
8 A 35 M 0 -0.119571
8 A 36 A 0 -0.114765
8 A 37 P 0 -0.0581321
8 A 38 V 0 -0.0619214
8 A 39 L 0 -0.103736
8 A 40 E 0 -0.0587444
8 A 41 E 0 -0.00673575
8 A 42 F 0 -0.0887251
8 A 43 A 0 -0.100866
8 A 44 E 0 0.0859782
8 A 45 A 0 0.014921
8 A 46 H 0 -0.078645
8 A 47 A 0 0.00714493
8 A 48 D 0 0.00843294
8 A 49 K 0 0.0278203
8 A 50 V 0 -0.0395181
8 A 51 T 0 -0.105237
8 A 52 V 0 -0.112283
8 A 53 A 0 -0.0557113
8 A 54 K 0 -0.116578
8 A 55 L 0 -0.0276008
8 A 56 N 0 -0.138659
8 A 57 V 0 -0.158395
8 A 58 D 0 -0.0898043
8 A 59 E 0 -0.0411151
8 A 60 N 0 -0.022987
8 A 61 P 0 -0.0844885
8 A 62 E 0 0.00107128
8 A 63 T 0 -0.0367826
8 A 64 T 0 -0.106185
8 A 65 S 0 0.00297765
8 A 66 Q 0 -0.0446249
8 A 67 F 0 -0.0429616
8 A 68 G 0 -0.0433275
8 A 69 I 0 -0.0468788
8 A 70 M 0 -0.0716131
8 A 71 S 0 -0.145379
8 A 72 I 0 -0.149175
8 A 73 P 0 -0.0232735
8 A 74 T 0 -0.0840221
8 A 75 L 0 -0.130558
8 A 76 I 0 -0.11378
8 A 77 L 0 -0.0648929
8 A 78 F 0 -0.122694
8 A 79 K 0 -0.0413802
8 A 80 G 0 0.0099254
8 A 81 G 0 0.00303729
8 A 82 R 0 0.0845141
8 A 83 P 0 -0.12169
8 A 84 V 0 -0.03013
8 A 85 K 0 -0.0819155
8 A 86 Q 0 -0.108363
8 A 87 L 0 -0.129692
8 A 88 I 0 -0.0939402
8 A 89 G 0 -0.0728324
8 A 90 Y 0 -0.0734377
8 A 91 Q 0 -0.123762
8 A 92 P 0 -0.0254949
8 A 93 K 0 -0.0874195
8 A 94 E 0 -0.023453
8 A 95 Q 0 -0.0484227
8 A 96 L 0 -0.0803414
8 A 97 E 0 -0.0450028
8 A 98 A 0 0.0367955
8 A 99 Q 0 -0.121971
8 A 100 L 0 -0.0294088
8 A 101 A 0 -0.00673886
8 A 102 D 0 -0.0100407
9 N 10 F 0 1.10321
9 N 11 Q 0 0.526717
9 N 12 Q 0 0.422484
9 N 13 A 0 0.267206
9 N 14 I 0 0.217861
9 N 15 Q 0 0.104943
9 N 16 G 0 -0.00186732
9 N 17 D 0 -0.0140493
9 N 18 K 0 -0.0398085
9 N 19 P 0 -0.031283
9 N 20 V 0 -0.0917177
9 N 21 L 0 -0.072226
9 N 22 V 0 -0.0595889
9 N 23 D 0 -0.134335
9 N 24 F 0 -0.0707688
9 N 25 W 0 -0.036741
9 N 26 A 0 -0.0929999
9 N 27 A 0 -0.0309512
9 N 28 W 0 -0.094573
9 N 29 C 0 -0.0182472
9 N 30 G 0 -0.0976478
9 N 31 P 0 -0.114291
9 N 32 C 0 -0.0168371
9 N 33 R 0 -0.118316
9 N 34 M 0 -0.0666926
9 N 35 M 0 -0.047257
9 N 36 A 0 -0.101666
9 N 37 P 0 -0.0505229
9 N 38 V 0 -0.0555221
9 N 39 L 0 -0.0795369
9 N 40 E 0 -0.090371
9 N 41 E 0 0.0115825
9 N 42 F 0 -0.0777039
9 N 43 A 0 -0.0153779
9 N 44 E 0 0.0310835
9 N 45 A 0 -0.058256
9 N 46 H 0 -0.0638813
9 N 47 A 0 -0.045539
9 N 48 D 0 0.0428
9 N 49 K 0 -0.0412077
9 N 50 V 0 -0.0470987
9 N 51 T 0 0.00927381
9 N 52 V 0 -0.029621
9 N 53 A 0 0.296029
9 N 54 K 0 -0.109621
9 N 55 L 0 -0.0511501
9 N 56 N 0 -0.0858306
9 N 57 V 0 -0.109589
9 N 58 D 0 -0.0791705
9 N 59 E 0 -0.0423021
9 N 60 N 0 0.0375381
9 N 61 P 0 -0.140236
9 N 62 E 0 -0.0403582
9 N 63 T 0 -0.049307
9 N 64 T 0 -0.0180938
9 N 65 S 0 -0.049792
9 N 66 Q 0 0.00268961
9 N 67 F 0 -0.0835379
9 N 68 G 0 -0.0261329
9 N 69 I 0 -0.0576613
9 N 70 M 0 -0.0621497
9 N 71 S 0 -0.0950771
9 N 72 I 0 -0.121402
9 N 73 P 0 -0.0878565
9 N 74 T 0 -0.0726548
9 N 75 L 0 -0.114106
9 N 76 I 0 -0.115508
9 N 77 L 0 -0.10977
9 N 78 F 0 -0.132395
9 N 79 K 0 0.0196022
9 N 80 G 0 -0.0522171
9 N 81 G 0 -0.0551414
9 N 82 R 0 -0.0677746
9 N 83 P 0 -0.0838253
9 N 84 V 0 -0.0781269
9 N 85 K 0 -0.034542
9 N 86 Q 0 -0.09262
9 N 87 L 0 -0.0674983
9 N 88 I 0 -0.0867561
9 N 89 G 0 -0.142747
9 N 90 Y 0 -0.0889519
9 N 91 Q 0 -0.0976725
9 N 92 P 0 -0.10303
9 N 93 K 0 -0.0993643
9 N 94 E 0 -0.0153573
9 N 95 Q 0 -0.049966
9 N 96 L 0 -0.106746
9 N 97 E 0 -0.0813998
9 N 98 A 0 -0.0576949
9 N 99 Q 0 -0.0861583
9 N 100 L 0 -0.0948365
9 N 101 A 0 -0.0895157
9 N 102 D 0 -0.0654561
10 F 11 Q 0 1.12701
10 F 12 Q 0 0.797572
10 F 13 A 0 0.349462
10 F 14 I 0 0.345665
10 F 15 Q 0 0.373897
10 F 16 G 0 0.0253869
10 F 17 D 0 0.00793997
10 F 18 K 0 -0.0963739
10 F 19 P 0 -0.123769
10 F 20 V 0 -0.00885277
10 F 21 L 0 -0.024017
10 F 22 V 0 0.0759418
10 F 23 D 0 -0.0689089
10 F 24 F 0 0.00293999
10 F 25 W 0 -0.148193
10 F 26 A 0 -0.0870635
10 F 27 A 0 -0.0570877
10 F 28 W 0 -0.0882689
10 F 29 C 0 -0.0339602
10 F 30 G 0 -0.0487278
10 F 31 P 0 -0.0824592
10 F 32 C 0 0.0123832
10 F 33 R 0 -0.0644657
10 F 34 M 0 -0.0526641
10 F 35 M 0 -0.0625913
10 F 36 A 0 -0.0598352
10 F 37 P 0 -0.0465731
10 F 38 V 0 -0.107673
10 F 39 L 0 -0.0338956
10 F 40 E 0 -0.0960918
10 F 41 E 0 -0.0346213
10 F 42 F 0 -0.0695196
10 F 43 A 0 -0.00955071
10 F 44 E 0 -0.0797111
10 F 45 A 0 -0.0797966
10 F 46 H 0 -0.077137
10 F 47 A 0 -0.0592378
10 F 48 D 0 -0.0540497
10 F 49 K 0 -0.099582
10 F 50 V 0 -0.0477577
10 F 51 T 0 -0.0343158
10 F 52 V 0 -0.0616889
10 F 53 A 0 0.0894622
10 F 54 K 0 -0.0521596
10 F 55 L 0 -0.0458716
10 F 56 N 0 -0.0735895
10 F 57 V 0 -0.173429
10 F 58 D 0 -0.109882
10 F 59 E 0 -0.12357
10 F 60 N 0 -0.0701303
10 F 61 P 0 -0.100419
10 F 62 E 0 -0.0435669
10 F 63 T 0 0.0151971
10 F 64 T 0 -0.0912189
10 F 65 S 0 -0.029331
10 F 66 Q 0 0.000684907
10 F 67 F 0 -0.00499779
10 F 68 G 0 -0.0888912
10 F 69 I 0 -0.0554208
10 F 70 M 0 -0.131023
10 F 71 S 0 -0.146884
10 F 72 I 0 -0.141706
10 F 73 P 0 -0.0202276
10 F 74 T 0 -0.0894734
10 F 75 L 0 -0.0785449
10 F 76 I 0 -0.0308951
10 F 77 L 0 -0.0651694
10 F 78 F 0 0.00105756
10 F 79 K 0 -0.0546164
10 F 80 G 0 -0.0538573
10 F 81 G 0 -0.0389734
10 F 82 R 0 -0.0536986
10 F 83 P 0 -0.0849099
10 F 84 V 0 -0.0683298
10 F 85 K 0 -0.172552
10 F 86 Q 0 -0.111982
10 F 87 L 0 -0.121694
10 F 88 I 0 -0.0486542
10 F 89 G 0 -0.0208932
10 F 90 Y 0 -0.0547412
10 F 91 Q 0 -0.106599
10 F 92 P 0 -0.119436
10 F 93 K 0 -0.129166
10 F 94 E 0 -0.0289197
10 F 95 Q 0 -0.06521
10 F 96 L 0 -0.0752602
10 F 97 E 0 -0.108885
10 F 98 A 0 -0.0554752
10 F 99 Q 0 -0.0963284
10 F 100 L 0 -0.0529958
10 F 101 A 0 -0.0732628
10 F 102 D 0 -0.0700167
11 Q 12 Q 0 1.18373
11 Q 13 A 0 0.593094
11 Q 14 I 0 0.550224
11 Q 15 Q 0 0.43125
11 Q 16 G 0 0.0956525
11 Q 17 D 0 0.0898041
11 Q 18 K 0 -0.0701635
11 Q 19 P 0 -0.0753912
11 Q 20 V 0 -0.0362159
11 Q 21 L 0 -0.0172969
11 Q 22 V 0 0.0169786
11 Q 23 D 0 -0.160777
11 Q 24 F 0 -0.0625467
11 Q 25 W 0 -0.115015
11 Q 26 A 0 -0.0619995
11 Q 27 A 0 -0.121863
11 Q 28 W 0 -0.0625296
11 Q 29 C 0 0.0374648
11 Q 30 G 0 -0.088667
11 Q 31 P 0 -0.137045
11 Q 32 C 0 -0.0433241
11 Q 33 R 0 -0.0826333
11 Q 34 M 0 -0.0369387
11 Q 35 M 0 -0.0789268
11 Q 36 A 0 -0.106333
11 Q 37 P 0 -0.0792137
11 Q 38 V 0 -0.0492692
11 Q 39 L 0 -0.112106
11 Q 40 E 0 -0.0669689
11 Q 41 E 0 -0.0716786
11 Q 42 F 0 -0.135801
11 Q 43 A 0 -0.0694301
11 Q 44 E 0 0.0019291
11 Q 45 A 0 -0.0662787
11 Q 46 H 0 -0.0677159
11 Q 47 A 0 -0.0394251
11 Q 48 D 0 -0.0719217
11 Q 49 K 0 -0.0612657
11 Q 50 V 0 -0.0440785
11 Q 51 T 0 -0.0552398
11 Q 52 V 0 -0.0560893
11 Q 53 A 0 0.00238558
11 Q 54 K 0 -0.0427886
11 Q 55 L 0 -0.0347716
11 Q 56 N 0 -0.0590431
11 Q 57 V 0 -0.0545166
11 Q 58 D 0 -0.105029
11 Q 59 E 0 -0.0311865
11 Q 60 N 0 -0.117046
11 Q 61 P 0 -0.0559861
11 Q 62 E 0 0.00390994
11 Q 63 T 0 -0.108613
11 Q 64 T 0 -0.125036
11 Q 65 S 0 -0.0605635
11 Q 66 Q 0 0.49455
11 Q 67 F 0 -0.0183493
11 Q 68 G 0 -0.0491376
11 Q 69 I 0 -0.0720206
11 Q 70 M 0 -0.127472
11 Q 71 S 0 -0.122172
11 Q 72 I 0 -0.167685
11 Q 73 P 0 -0.0769914
11 Q 74 T 0 -0.0947991
11 Q 75 L 0 -0.119083
11 Q 76 I 0 -0.0789536
11 Q 77 L 0 -0.0453532
11 Q 78 F 0 -0.106181
11 Q 79 K 0 -0.100481
11 Q 80 G 0 -0.0626985
11 Q 81 G 0 -0.0159791
11 Q 82 R 0 -0.029173
11 Q 83 P 0 -0.0571956
11 Q 84 V 0 -0.0309343
11 Q 85 K 0 -0.0697044
11 Q 86 Q 0 -0.111193
11 Q 87 L 0 -0.129728
11 Q 88 I 0 -0.101011
11 Q 89 G 0 -0.0683389
11 Q 90 Y 0 -0.0960862
11 Q 91 Q 0 -0.12193
11 Q 92 P 0 -0.0834002
11 Q 93 K 0 -0.120868
11 Q 94 E 0 -0.0194186
11 Q 95 Q 0 -0.0869576
11 Q 96 L 0 -0.0764129
11 Q 97 E 0 -0.0784519
11 Q 98 A 0 -0.0287998
11 Q 99 Q 0 -0.0912863
11 Q 100 L 0 -0.0547013
11 Q 101 A 0 -0.0405982
11 Q 102 D 0 -0.033388
12 Q 13 A 0 0.979813
12 Q 14 I 0 0.56943
12 Q 15 Q 0 0.456468
12 Q 16 G 0 0.342611
12 Q 17 D 0 0.103804
12 Q 18 K 0 0.019892
12 Q 19 P 0 -0.0607445
12 Q 20 V 0 0.0723155
12 Q 21 L 0 -0.0488893
12 Q 22 V 0 0.0596821
12 Q 23 D 0 -0.114474
12 Q 24 F 0 -0.028353
12 Q 25 W 0 -0.0174704
12 Q 26 A 0 -0.123739
12 Q 27 A 0 -0.038685
12 Q 28 W 0 -0.112352
12 Q 29 C 0 -0.0849286
12 Q 30 G 0 -0.0746367
12 Q 31 P 0 -0.110535
12 Q 32 C 0 -0.0341653
12 Q 33 R 0 -0.0751847
12 Q 34 M 0 -0.0498215
12 Q 35 M 0 -0.0792359
12 Q 36 A 0 -0.117042
12 Q 37 P 0 -0.0971507
12 Q 38 V 0 -0.0987079
12 Q 39 L 0 -0.116286
12 Q 40 E 0 -0.0691601
12 Q 41 E 0 -0.0386548
12 Q 42 F 0 -0.0769671
12 Q 43 A 0 -0.0337127
12 Q 44 E 0 0.0540938
12 Q 45 A 0 -0.0666407
12 Q 46 H 0 -0.0894831
12 Q 47 A 0 -0.0813494
12 Q 48 D 0 -0.0319704
12 Q 49 K 0 -0.0842729
12 Q 50 V 0 -0.0858412
12 Q 51 T 0 0.0163324
12 Q 52 V 0 -0.082493
12 Q 53 A 0 0.0351866
12 Q 54 K 0 -0.00470224
12 Q 55 L 0 -0.038412
12 Q 56 N 0 -0.0393639
12 Q 57 V 0 -0.0926202
12 Q 58 D 0 -0.0564599
12 Q 59 E 0 -0.00813749
12 Q 60 N 0 -0.0835926
12 Q 61 P 0 -0.0505254
12 Q 62 E 0 -0.0777371
12 Q 63 T 0 -0.0951452
12 Q 64 T 0 -0.142857
12 Q 65 S 0 -0.0379515
12 Q 66 Q 0 -0.0318631
12 Q 67 F 0 -0.0499681
12 Q 68 G 0 -0.0745533
12 Q 69 I 0 -0.0740482
12 Q 70 M 0 -0.066204
12 Q 71 S 0 -0.133831
12 Q 72 I 0 -0.0668661
12 Q 73 P 0 -0.0833086
12 Q 74 T 0 -0.0997883
12 Q 75 L 0 -0.0771546
12 Q 76 I 0 -0.062831
12 Q 77 L 0 -0.115698
12 Q 78 F 0 -0.0386372
12 Q 79 K 0 -0.0441201
12 Q 80 G 0 0.00382254
12 Q 81 G 0 -0.0974455
12 Q 82 R 0 0.0195326
12 Q 83 P 0 -0.0778257
12 Q 84 V 0 -0.0278332
12 Q 85 K 0 -0.0517568
12 Q 86 Q 0 -0.0813476
12 Q 87 L 0 -0.113281
12 Q 88 I 0 -0.0683661
12 Q 89 G 0 -0.0944341
12 Q 90 Y 0 -0.161368
12 Q 91 Q 0 -0.13885
12 Q 92 P 0 -0.123799
12 Q 93 K 0 -0.0976444
12 Q 94 E 0 -0.114337
12 Q 95 Q 0 -0.0558943
12 Q 96 L 0 -0.111429
12 Q 97 E 0 -0.0729938
12 Q 98 A 0 -0.0471399
12 Q 99 Q 0 -0.063629
12 Q 100 L 0 -0.0795074
12 Q 101 A 0 -0.117169
12 Q 102 D 0 -0.0964597
13 A 14 I 0 1.23243
13 A 15 Q 0 0.746043
13 A 16 G 0 0.50024
13 A 17 D 0 0.369281
13 A 18 K 0 0.185044
13 A 19 P 0 0.11693
13 A 20 V 0 0.306544
13 A 21 L 0 -0.0584346
13 A 22 V 0 -0.0219811
13 A 23 D 0 -0.148165
13 A 24 F 0 -0.062393
13 A 25 W 0 -0.0670024
13 A 26 A 0 -0.108234
13 A 27 A 0 -0.0456039
13 A 28 W 0 -0.105373
13 A 29 C 0 -0.067872
13 A 30 G 0 -0.0485391
13 A 31 P 0 -0.171499
13 A 32 C 0 -0.0895688
13 A 33 R 0 -0.0949562
13 A 34 M 0 -0.0768472
13 A 35 M 0 -0.0914741
13 A 36 A 0 -0.0893772
13 A 37 P 0 -0.0631765
13 A 38 V 0 -0.093185
13 A 39 L 0 -0.0151514
13 A 40 E 0 -0.0857561
13 A 41 E 0 -0.0891546
13 A 42 F 0 -0.0482034
13 A 43 A 0 -0.0134608
13 A 44 E 0 -0.0242979
13 A 45 A 0 -0.0543161
13 A 46 H 0 -0.0869447
13 A 47 A 0 -0.063525
13 A 48 D 0 -0.0691573
13 A 49 K 0 -0.0548532
13 A 50 V 0 0.00144688
13 A 51 T 0 0.0952761
13 A 52 V 0 -0.0743668
13 A 53 A 0 0.174391
13 A 54 K 0 -0.12357
13 A 55 L 0 -0.0182802
13 A 56 N 0 -0.115471
13 A 57 V 0 -0.10024
13 A 58 D 0 -0.0925306
13 A 59 E 0 -0.101669
13 A 60 N 0 -0.0213102
13 A 61 P 0 -0.0704705
13 A 62 E 0 -0.0397843
13 A 63 T 0 -0.0457699
13 A 64 T 0 -0.11003
13 A 65 S 0 -0.0848962
13 A 66 Q 0 -0.0347447
13 A 67 F 0 -0.0706125
13 A 68 G 0 -0.0714833
13 A 69 I 0 -0.0873949
13 A 70 M 0 -0.0820701
13 A 71 S 0 -0.144567
13 A 72 I 0 -0.155652
13 A 73 P 0 -0.108479
13 A 74 T 0 -0.107915
13 A 75 L 0 -0.112582
13 A 76 I 0 -0.114165
13 A 77 L 0 -0.144916
13 A 78 F 0 -0.0265158
13 A 79 K 0 0.00744468
13 A 80 G 0 -0.0400389
13 A 81 G 0 -0.0348785
13 A 82 R 0 -0.0635873
13 A 83 P 0 -0.0667566
13 A 84 V 0 -0.0381193
13 A 85 K 0 -0.092586
13 A 86 Q 0 -0.082414
13 A 87 L 0 -0.126784
13 A 88 I 0 -0.0413342
13 A 89 G 0 -0.112222
13 A 90 Y 0 -0.043292
13 A 91 Q 0 -0.142368
13 A 92 P 0 -0.12063
13 A 93 K 0 -0.0846227
13 A 94 E 0 -0.0771403
13 A 95 Q 0 -0.087452
13 A 96 L 0 -0.143714
13 A 97 E 0 -0.0851977
13 A 98 A 0 -0.0507884
13 A 99 Q 0 -0.0988379
13 A 100 L 0 -0.0447186
13 A 101 A 0 -0.073181
13 A 102 D 0 -0.0978249
14 I 15 Q 0 1.22603
14 I 16 G 0 0.398801
14 I 17 D 0 0.39493
14 I 18 K 0 0.263018
14 I 19 P 0 0.0573804
14 I 20 V 0 0.146229
14 I 21 L 0 -0.0847899
14 I 22 V 0 0.00297721
14 I 23 D 0 -0.104683
14 I 24 F 0 -0.0757872
14 I 25 W 0 -0.176876
14 I 26 A 0 -0.0906331
14 I 27 A 0 -0.0304712
14 I 28 W 0 -0.108961
14 I 29 C 0 -0.0776456
14 I 30 G 0 -0.0770238
14 I 31 P 0 -0.138721
14 I 32 C 0 -0.111955
14 I 33 R 0 -0.0545094
14 I 34 M 0 -0.0773239
14 I 35 M 0 -0.0663806
14 I 36 A 0 -0.0968198
14 I 37 P 0 -0.0149921
14 I 38 V 0 -0.0688555
14 I 39 L 0 -0.0654837
14 I 40 E 0 -0.0431523
14 I 41 E 0 -0.0277798
14 I 42 F 0 -0.103025
14 I 43 A 0 -0.0410847
14 I 44 E 0 -0.0680759
14 I 45 A 0 0.0433566
14 I 46 H 0 -0.0780808
14 I 47 A 0 -0.0633712
14 I 48 D 0 -0.0374401
14 I 49 K 0 -0.0577169
14 I 50 V 0 0.0025725
14 I 51 T 0 0.00544077
14 I 52 V 0 -0.0442654
14 I 53 A 0 0.0120419
14 I 54 K 0 -0.0857067
14 I 55 L 0 -0.0180469
14 I 56 N 0 -0.113889
14 I 57 V 0 -0.152571
14 I 58 D 0 -0.127172
14 I 59 E 0 -0.0581235
14 I 60 N 0 -0.0624128
14 I 61 P 0 -0.104199
14 I 62 E 0 -0.0829841
14 I 63 T 0 -0.0389845
14 I 64 T 0 -0.137675
14 I 65 S 0 -0.0771314
14 I 66 Q 0 -0.00712613
14 I 67 F 0 0.00641745
14 I 68 G 0 -0.0814026
14 I 69 I 0 -0.0785107
14 I 70 M 0 -0.101604
14 I 71 S 0 -0.12683
14 I 72 I 0 -0.155086
14 I 73 P 0 -0.103035
14 I 74 T 0 -0.136042
14 I 75 L 0 -0.0927165
14 I 76 I 0 -0.0142258
14 I 77 L 0 -0.0793348
14 I 78 F 0 0.153691
14 I 79 K 0 -0.0126459
14 I 80 G 0 -0.00762241
14 I 81 G 0 0.0219683
14 I 82 R 0 -0.0153076
14 I 83 P 0 -0.0851138
14 I 84 V 0 -0.0483353
14 I 85 K 0 -0.0671439
14 I 86 Q 0 -0.110799
14 I 87 L 0 -0.113714
14 I 88 I 0 -0.0926665
14 I 89 G 0 -0.136311
14 I 90 Y 0 -0.120225
14 I 91 Q 0 -0.118328
14 I 92 P 0 -0.118741
14 I 93 K 0 -0.0632775
14 I 94 E 0 -0.0533
14 I 95 Q 0 -0.123728
14 I 96 L 0 -0.083455
14 I 97 E 0 -0.139364
14 I 98 A 0 -0.0447971
14 I 99 Q 0 -0.0972393
14 I 100 L 0 -0.104419
14 I 101 A 0 -0.109623
14 I 102 D 0 -0.0698619
15 Q 16 G 0 0.926563
15 Q 17 D 0 0.583246
15 Q 18 K 0 0.231107
15 Q 19 P 0 0.108354
15 Q 20 V 0 0.281248
15 Q 21 L 0 -0.089116
15 Q 22 V 0 0.00565206
15 Q 23 D 0 -0.140916
15 Q 24 F 0 -0.0916926
15 Q 25 W 0 -0.0535991
15 Q 26 A 0 -0.0494083
15 Q 27 A 0 0.00172989
15 Q 28 W 0 -0.0788944
15 Q 29 C 0 -0.128262
15 Q 30 G 0 -0.0586534
15 Q 31 P 0 -0.144581
15 Q 32 C 0 -0.0965799
15 Q 33 R 0 -0.0643846
15 Q 34 M 0 -0.0844786
15 Q 35 M 0 -0.0601159
15 Q 36 A 0 -0.0427264
15 Q 37 P 0 -0.0925553
15 Q 38 V 0 -0.0542993
15 Q 39 L 0 -0.0494416
15 Q 40 E 0 -0.0528255
15 Q 41 E 0 -0.0570851
15 Q 42 F 0 -0.106219
15 Q 43 A 0 0.00884892
15 Q 44 E 0 -0.035011
15 Q 45 A 0 -0.00278122
15 Q 46 H 0 -0.104082
15 Q 47 A 0 -0.0231713
15 Q 48 D 0 -0.0690206
15 Q 49 K 0 -0.0907654
15 Q 50 V 0 -0.0388415
15 Q 51 T 0 -0.000780394
15 Q 52 V 0 -0.0909003
15 Q 53 A 0 0.130247
15 Q 54 K 0 -0.0125641
15 Q 55 L 0 -0.0118382
15 Q 56 N 0 -0.0126725
15 Q 57 V 0 -0.140072
15 Q 58 D 0 -0.104245
15 Q 59 E 0 -0.0505795
15 Q 60 N 0 -0.0567494
15 Q 61 P 0 -0.0820588
15 Q 62 E 0 -0.00312516
15 Q 63 T 0 -0.125582
15 Q 64 T 0 -0.0803647
15 Q 65 S 0 -0.073369
15 Q 66 Q 0 -0.0423374
15 Q 67 F 0 -0.0795717
15 Q 68 G 0 -0.081721
15 Q 69 I 0 -0.109575
15 Q 70 M 0 -0.0759259
15 Q 71 S 0 -0.128198
15 Q 72 I 0 -0.188975
15 Q 73 P 0 -0.0804587
15 Q 74 T 0 -0.0416083
15 Q 75 L 0 -0.0761188
15 Q 76 I 0 -0.0819487
15 Q 77 L 0 -0.137562
15 Q 78 F 0 -0.0259719
15 Q 79 K 0 0.0623794
15 Q 80 G 0 0.0633967
15 Q 81 G 0 -0.0268681
15 Q 82 R 0 0.0158316
15 Q 83 P 0 -0.0202542
15 Q 84 V 0 -0.0402478
15 Q 85 K 0 -0.117278
15 Q 86 Q 0 -0.0521478
15 Q 87 L 0 -0.122116
15 Q 88 I 0 -0.116262
15 Q 89 G 0 -0.133942
15 Q 90 Y 0 -0.119096
15 Q 91 Q 0 -0.125742
15 Q 92 P 0 -0.15348
15 Q 93 K 0 -0.0736345
15 Q 94 E 0 -0.0420688
15 Q 95 Q 0 -0.119998
15 Q 96 L 0 -0.106135
15 Q 97 E 0 -0.0707088
15 Q 98 A 0 -0.106529
15 Q 99 Q 0 -0.11495
15 Q 100 L 0 -0.131297
15 Q 101 A 0 -0.0865077
15 Q 102 D 0 -0.116695
16 G 17 D 0 1.02741
16 G 18 K 0 0.505297
16 G 19 P 0 0.389062
16 G 20 V 0 0.214707
16 G 21 L 0 -0.0537086
16 G 22 V 0 0.00512021
16 G 23 D 0 -0.116608
16 G 24 F 0 -0.067991
16 G 25 W 0 -0.0577526
16 G 26 A 0 -0.010923
16 G 27 A 0 -0.0398807
16 G 28 W 0 -0.0835373
16 G 29 C 0 0.00380261
16 G 30 G 0 -0.0783917
16 G 31 P 0 -0.106083
16 G 32 C 0 -0.0701805
16 G 33 R 0 -0.0499586
16 G 34 M 0 -0.0817664
16 G 35 M 0 -0.0862672
16 G 36 A 0 -0.0975055
16 G 37 P 0 -0.0646913
16 G 38 V 0 -0.00260936
16 G 39 L 0 -0.0759432
16 G 40 E 0 -0.0461789
16 G 41 E 0 0.0157016
16 G 42 F 0 -0.106045
16 G 43 A 0 -0.0390606
16 G 44 E 0 0.0358762
16 G 45 A 0 0.0220408
16 G 46 H 0 -0.0308521
16 G 47 A 0 0.0427165
16 G 48 D 0 0.0142153
16 G 49 K 0 0.00651801
16 G 50 V 0 -0.0531129
16 G 51 T 0 0.121875
16 G 52 V 0 -0.0628513
16 G 53 A 0 -0.00192062
16 G 54 K 0 -0.0777909
16 G 55 L 0 -0.0737522
16 G 56 N 0 -0.100117
16 G 57 V 0 -0.157283
16 G 58 D 0 -0.0912758
16 G 59 E 0 -0.104694
16 G 60 N 0 -0.0700754
16 G 61 P 0 -0.0170572
16 G 62 E 0 -0.0395741
16 G 63 T 0 -0.0826914
16 G 64 T 0 -0.127871
16 G 65 S 0 -0.101848
16 G 66 Q 0 -0.00299259
16 G 67 F 0 -0.0433336
16 G 68 G 0 -0.031991
16 G 69 I 0 -0.106871
16 G 70 M 0 -0.0820871
16 G 71 S 0 -0.103039
16 G 72 I 0 -0.1281
16 G 73 P 0 -0.0630833
16 G 74 T 0 -0.0871436
16 G 75 L 0 -0.112127
16 G 76 I 0 -0.0419738
16 G 77 L 0 -0.0745685
16 G 78 F 0 -0.0662898
16 G 79 K 0 -0.0140453
16 G 80 G 0 -0.0137577
16 G 81 G 0 -0.00836492
16 G 82 R 0 0.0399505
16 G 83 P 0 -0.026137
16 G 84 V 0 -0.0027196
16 G 85 K 0 -0.0718686
16 G 86 Q 0 -0.057569
16 G 87 L 0 -0.051685
16 G 88 I 0 -0.02993
16 G 89 G 0 -0.100488
16 G 90 Y 0 -0.10546
16 G 91 Q 0 -0.10161
16 G 92 P 0 -0.1042
16 G 93 K 0 -0.0938946
16 G 94 E 0 -0.0411849
16 G 95 Q 0 -0.105877
16 G 96 L 0 -0.113366
16 G 97 E 0 -0.0694245
16 G 98 A 0 -0.0397454
16 G 99 Q 0 -0.10911
16 G 100 L 0 -0.0668745
16 G 101 A 0 -0.0491332
16 G 102 D 0 -0.0187853
17 D 18 K 0 1.16044
17 D 19 P 0 0.457108
17 D 20 V 0 0.16343
17 D 21 L 0 0.0170168
17 D 22 V 0 0.0783484
17 D 23 D 0 -0.0493022
17 D 24 F 0 0.00430921
17 D 25 W 0 0.0127053
17 D 26 A 0 -0.0192452
17 D 27 A 0 0.0312566
17 D 28 W 0 -0.0468029
17 D 29 C 0 0.0112467
17 D 30 G 0 0.00104543
17 D 31 P 0 -0.116864
17 D 32 C 0 0.00409417
17 D 33 R 0 -0.0915422
17 D 34 M 0 -0.0805189
17 D 35 M 0 -0.0500976
17 D 36 A 0 -0.0279391
17 D 37 P 0 -0.112329
17 D 38 V 0 -0.0742483
17 D 39 L 0 -0.0518271
17 D 40 E 0 -0.0531796
17 D 41 E 0 -0.0076433
17 D 42 F 0 -0.0183982
17 D 43 A 0 -0.0480689
17 D 44 E 0 0.0339316
17 D 45 A 0 -0.0515985
17 D 46 H 0 -0.046608
17 D 47 A 0 0.0344079
17 D 48 D 0 -0.0229027
17 D 49 K 0 -0.0296945
17 D 50 V 0 -0.0632771
17 D 51 T 0 0.127372
17 D 52 V 0 0.0503289
17 D 53 A 0 0.0638094
17 D 54 K 0 -0.0835253
17 D 55 L 0 -0.0931431
17 D 56 N 0 -0.106121
17 D 57 V 0 -0.141625
17 D 58 D 0 -0.0719992
17 D 59 E 0 -0.0669005
17 D 60 N 0 -0.110648
17 D 61 P 0 -0.0646348
17 D 62 E 0 -0.063392
17 D 63 T 0 -0.111731
17 D 64 T 0 -0.155675
17 D 65 S 0 -0.0756942
17 D 66 Q 0 -0.0814742
17 D 67 F 0 -0.0976093
17 D 68 G 0 -0.0641091
17 D 69 I 0 -0.146862
17 D 70 M 0 -0.0561076
17 D 71 S 0 -0.10304
17 D 72 I 0 -0.130766
17 D 73 P 0 -0.00932378
17 D 74 T 0 -0.116082
17 D 75 L 0 -0.0770007
17 D 76 I 0 -0.0331641
17 D 77 L 0 -0.0182964
17 D 78 F 0 -0.046982
17 D 79 K 0 0.147956
17 D 80 G 0 0.217625
17 D 81 G 0 0.122741
17 D 82 R 0 0.0305628
17 D 83 P 0 -0.0282282
17 D 84 V 0 -0.048573
17 D 85 K 0 -0.0983362
17 D 86 Q 0 -0.0864281
17 D 87 L 0 -0.156619
17 D 88 I 0 -0.111823
17 D 89 G 0 -0.147816
17 D 90 Y 0 -0.118473
17 D 91 Q 0 -0.141737
17 D 92 P 0 -0.122366
17 D 93 K 0 -0.114853
17 D 94 E 0 -0.0760407
17 D 95 Q 0 -0.106526
17 D 96 L 0 -0.137079
17 D 97 E 0 -0.104611
17 D 98 A 0 -0.0947611
17 D 99 Q 0 -0.15314
17 D 100 L 0 -0.0746045
17 D 101 A 0 -0.0806046
17 D 102 D 0 -0.0781153
18 K 19 P 0 0.826683
18 K 20 V 0 0.390086
18 K 21 L 0 0.090213
18 K 22 V 0 0.0379952
18 K 23 D 0 -0.0698124
18 K 24 F 0 -0.0380338
18 K 25 W 0 -0.0664843
18 K 26 A 0 -0.100366
18 K 27 A 0 -0.0937371
18 K 28 W 0 -0.11228
18 K 29 C 0 0.0100272
18 K 30 G 0 -0.0292249
18 K 31 P 0 -0.108017
18 K 32 C 0 -0.0659556
18 K 33 R 0 -0.100038
18 K 34 M 0 -0.0497339
18 K 35 M 0 -0.112038
18 K 36 A 0 -0.0832755
18 K 37 P 0 -0.101045
18 K 38 V 0 -0.0172025
18 K 39 L 0 -0.0502884
18 K 40 E 0 -0.0398217
18 K 41 E 0 -0.000246559
18 K 42 F 0 -0.0413786
18 K 43 A 0 -0.101193
18 K 44 E 0 0.00192704
18 K 45 A 0 -0.0205372
18 K 46 H 0 0.0353445
18 K 47 A 0 -0.00106002
18 K 48 D 0 0.197325
18 K 49 K 0 0.24561
18 K 50 V 0 -0.00313327
18 K 51 T 0 0.81968
18 K 52 V 0 -0.0203432
18 K 53 A 0 -0.00525417
18 K 54 K 0 -0.0998898
18 K 55 L 0 -0.0902004
18 K 56 N 0 -0.131409
18 K 57 V 0 -0.0613057
18 K 58 D 0 -0.0696825
18 K 59 E 0 -0.0882078
18 K 60 N 0 -0.0708242
18 K 61 P 0 -0.0370823
18 K 62 E 0 -0.0299192
18 K 63 T 0 -0.0562939
18 K 64 T 0 -0.0981622
18 K 65 S 0 -0.0510559
18 K 66 Q 0 -0.0173381
18 K 67 F 0 -0.090248
18 K 68 G 0 -0.0812675
18 K 69 I 0 -0.106119
18 K 70 M 0 -0.0387034
18 K 71 S 0 -0.109811
18 K 72 I 0 -0.0937513
18 K 73 P 0 -0.103226
18 K 74 T 0 -0.166827
18 K 75 L 0 -0.106564
18 K 76 I 0 -0.100578
18 K 77 L 0 -0.0385034
18 K 78 F 0 -0.0527704
18 K 79 K 0 0.109853
18 K 80 G 0 0.245531
18 K 81 G 0 -0.0226764
18 K 82 R 0 0.002183
18 K 83 P 0 -0.0469344
18 K 84 V 0 -0.0340985
18 K 85 K 0 -0.075877
18 K 86 Q 0 -0.132013
18 K 87 L 0 -0.0823797
18 K 88 I 0 -0.0898958
18 K 89 G 0 -0.121618
18 K 90 Y 0 -0.124241
18 K 91 Q 0 -0.0800499
18 K 92 P 0 -0.104403
18 K 93 K 0 -0.0959175
18 K 94 E 0 0.00868891
18 K 95 Q 0 -0.074806
18 K 96 L 0 -0.0997915
18 K 97 E 0 -0.118342
18 K 98 A 0 -0.083946
18 K 99 Q 0 -0.0727522
18 K 100 L 0 -0.0515281
18 K 101 A 0 -0.0570418
18 K 102 D 0 -0.0668134
19 P 20 V 0 0.491386
19 P 21 L 0 0.132591
19 P 22 V 0 0.118134
19 P 23 D 0 0.235603
19 P 24 F 0 -0.0146499
19 P 25 W 0 0.0151621
19 P 26 A 0 0.0827556
19 P 27 A 0 0.102333
19 P 28 W 0 0.0234653
19 P 29 C 0 -0.0693209
19 P 30 G 0 -0.0817964
19 P 31 P 0 -0.0680768
19 P 32 C 0 -0.1042
19 P 33 R 0 -0.08559
19 P 34 M 0 -0.0506766
19 P 35 M 0 -0.0757901
19 P 36 A 0 -0.109959
19 P 37 P 0 -0.0737544
19 P 38 V 0 -0.0548275
19 P 39 L 0 -0.0064628
19 P 40 E 0 -0.0958138
19 P 41 E 0 -0.0450813
19 P 42 F 0 0.0494294
19 P 43 A 0 -0.0943226
19 P 44 E 0 -0.0546742
19 P 45 A 0 0.00769028
19 P 46 H 0 0.00386743
19 P 47 A 0 -0.0294323
19 P 48 D 0 0.00735183
19 P 49 K 0 0.111609
19 P 50 V 0 0.172057
19 P 51 T 0 0.0839604
19 P 52 V 0 -0.033829
19 P 53 A 0 -0.0891011
19 P 54 K 0 -0.00209331
19 P 55 L 0 -0.118488
19 P 56 N 0 -0.131552
19 P 57 V 0 -0.0592013
19 P 58 D 0 -0.00782331
19 P 59 E 0 -0.0246065
19 P 60 N 0 -0.0325861
19 P 61 P 0 0.00307706
19 P 62 E 0 -0.0285264
19 P 63 T 0 -0.0319687
19 P 64 T 0 -0.0987064
19 P 65 S 0 -0.067863
19 P 66 Q 0 -0.0888829
19 P 67 F 0 -0.0675859
19 P 68 G 0 -0.016146
19 P 69 I 0 -0.102928
19 P 70 M 0 -0.0520282
19 P 71 S 0 -0.107517
19 P 72 I 0 -0.173059
19 P 73 P 0 -0.174008
19 P 74 T 0 -0.16462
19 P 75 L 0 -0.116255
19 P 76 I 0 -0.103765
19 P 77 L 0 0.507911
19 P 78 F 0 -0.123239
19 P 79 K 0 0.753598
19 P 80 G 0 0.0861538
19 P 81 G 0 -0.110043
19 P 82 R 0 -0.0357953
19 P 83 P 0 -0.0740803
19 P 84 V 0 0.225837
19 P 85 K 0 -0.0744212
19 P 86 Q 0 -0.140758
19 P 87 L 0 0.00150404
19 P 88 I 0 -0.0453383
19 P 89 G 0 -0.128525
19 P 90 Y 0 -0.0250816
19 P 91 Q 0 -0.0636888
19 P 92 P 0 -0.0398662
19 P 93 K 0 -0.118533
19 P 94 E 0 -0.127485
19 P 95 Q 0 -0.147132
19 P 96 L 0 -0.0885422
19 P 97 E 0 -0.151249
19 P 98 A 0 -0.145546
19 P 99 Q 0 0.0992546
19 P 100 L 0 0.0254742
19 P 101 A 0 -0.116832
19 P 102 D 0 -0.00296781
20 V 21 L 0 0.280055
20 V 22 V 0 0.363371
20 V 23 D 0 0.132077
20 V 24 F 0 0.0478925
20 V 25 W 0 0.056185
20 V 26 A 0 0.0764957
20 V 27 A 0 -0.0522816
20 V 28 W 0 -0.00954668
20 V 29 C 0 -0.0636681
20 V 30 G 0 -0.0527585
20 V 31 P 0 0.0106275
20 V 32 C 0 -0.0337446
20 V 33 R 0 0.0243847
20 V 34 M 0 -0.0843706
20 V 35 M 0 -0.0967755
20 V 36 A 0 0.0583111
20 V 37 P 0 -0.061272
20 V 38 V 0 -0.0224628
20 V 39 L 0 0.0907199
20 V 40 E 0 -0.00109229
20 V 41 E 0 -0.0993514
20 V 42 F 0 -0.0270764
20 V 43 A 0 -0.0765231
20 V 44 E 0 -0.0310139
20 V 45 A 0 -0.0710535
20 V 46 H 0 -0.0122627
20 V 47 A 0 0.0118731
20 V 48 D 0 0.0409757
20 V 49 K 0 -0.0224427
20 V 50 V 0 -0.0931443
20 V 51 T 0 0.804731
20 V 52 V 0 -0.0442962
20 V 53 A 0 0.626539
20 V 54 K 0 -0.0375237
20 V 55 L 0 0.0179722
20 V 56 N 0 -0.0684734
20 V 57 V 0 -0.0997912
20 V 58 D 0 -0.0712382
20 V 59 E 0 -0.0479953
20 V 60 N 0 -0.0138626
20 V 61 P 0 -0.141259
20 V 62 E 0 -0.0628421
20 V 63 T 0 0.00836371
20 V 64 T 0 -0.036237
20 V 65 S 0 -0.0737514
20 V 66 Q 0 -0.129839
20 V 67 F 0 -0.055469
20 V 68 G 0 -0.0867858
20 V 69 I 0 -0.0753937
20 V 70 M 0 -0.101132
20 V 71 S 0 -0.108685
20 V 72 I 0 -0.0620826
20 V 73 P 0 -0.0676381
20 V 74 T 0 -0.0745236
20 V 75 L 0 -0.103013
20 V 76 I 0 -0.0705748
20 V 77 L 0 0.0244624
20 V 78 F 0 0.161362
20 V 79 K 0 0.0237971
20 V 80 G 0 -0.036787
20 V 81 G 0 -0.00949216
20 V 82 R 0 -0.111101
20 V 83 P 0 -0.00151303
20 V 84 V 0 0.0227844
20 V 85 K 0 -0.105219
20 V 86 Q 0 -0.143727
20 V 87 L 0 -0.0697828
20 V 88 I 0 -0.141696
20 V 89 G 0 -0.12321
20 V 90 Y 0 -0.129443
20 V 91 Q 0 -0.146396
20 V 92 P 0 -0.125963
20 V 93 K 0 -0.0961843
20 V 94 E 0 -0.122067
20 V 95 Q 0 -0.145551
20 V 96 L 0 -0.157176
20 V 97 E 0 -0.110591
20 V 98 A 0 -0.0962422
20 V 99 Q 0 -0.023541
20 V 100 L 0 -0.00727123
20 V 101 A 0 -0.0450649
20 V 102 D 0 -0.0528555
21 L 22 V 0 0.369155
21 L 23 D 0 0.241493
21 L 24 F 0 0.155759
21 L 25 W 0 0.0728564
21 L 26 A 0 0.0070106
21 L 27 A 0 -0.078828
21 L 28 W 0 -0.0307543
21 L 29 C 0 0.1034
21 L 30 G 0 -0.00833568
21 L 31 P 0 -0.0706933
21 L 32 C 0 0.101295
21 L 33 R 0 -0.0277133
21 L 34 M 0 -0.0318743
21 L 35 M 0 0.0284591
21 L 36 A 0 0.0439658
21 L 37 P 0 -0.0672301
21 L 38 V 0 -0.0227799
21 L 39 L 0 0.441739
21 L 40 E 0 -0.0581471
21 L 41 E 0 -0.0637544
21 L 42 F 0 0.0641657
21 L 43 A 0 0.0301022
21 L 44 E 0 -0.0388514
21 L 45 A 0 -0.00973856
21 L 46 H 0 0.0100917
21 L 47 A 0 -0.00986775
21 L 48 D 0 -0.0690125
21 L 49 K 0 -0.0528806
21 L 50 V 0 0.33097
21 L 51 T 0 -0.0113189
21 L 52 V 0 0.395478
21 L 53 A 0 -0.0621759
21 L 54 K 0 0.0690129
21 L 55 L 0 0.00878199
21 L 56 N 0 -0.0977065
21 L 57 V 0 -0.0610544
21 L 58 D 0 0.01692
21 L 59 E 0 -0.0583647
21 L 60 N 0 0.00525674
21 L 61 P 0 -0.0944575
21 L 62 E 0 -0.105455
21 L 63 T 0 -0.0718159
21 L 64 T 0 -0.0714223
21 L 65 S 0 -0.117513
21 L 66 Q 0 -0.0699672
21 L 67 F 0 -0.126658
21 L 68 G 0 -0.0701072
21 L 69 I 0 -0.0213702
21 L 70 M 0 -0.138571
21 L 71 S 0 -0.0553113
21 L 72 I 0 -0.0250053
21 L 73 P 0 -0.0115579
21 L 74 T 0 -0.0516663
21 L 75 L 0 0.382827
21 L 76 I 0 -0.0717608
21 L 77 L 0 0.580616
21 L 78 F 0 -0.0934343
21 L 79 K 0 -0.0738717
21 L 80 G 0 -0.113566
21 L 81 G 0 0.00456472
21 L 82 R 0 -0.069055
21 L 83 P 0 -0.149819
21 L 84 V 0 -0.0514076
21 L 85 K 0 -0.0547253
21 L 86 Q 0 -0.0888382
21 L 87 L 0 -0.0596825
21 L 88 I 0 -0.0540035
21 L 89 G 0 -0.0341759
21 L 90 Y 0 -0.0545611
21 L 91 Q 0 -0.0163589
21 L 92 P 0 -0.0964205
21 L 93 K 0 -0.0812873
21 L 94 E 0 -0.0634092
21 L 95 Q 0 -0.135978
21 L 96 L 0 0.119215
21 L 97 E 0 -0.0353511
21 L 98 A 0 -0.127366
21 L 99 Q 0 0.0183666
21 L 100 L 0 0.154752
21 L 101 A 0 -0.0689164
21 L 102 D 0 -0.0658525
22 V 23 D 0 0.310676
22 V 24 F 0 0.261074
22 V 25 W 0 0.127264
22 V 26 A 0 0.169721
22 V 27 A 0 0.078141
22 V 28 W 0 0.0531751
22 V 29 C 0 0.0962084
22 V 30 G 0 0.0122252
22 V 31 P 0 -0.0208076
22 V 32 C 0 0.00718552
22 V 33 R 0 0.0403836
22 V 34 M 0 -0.0160711
22 V 35 M 0 -0.0871271
22 V 36 A 0 -0.0612163
22 V 37 P 0 -0.0477248
22 V 38 V 0 -0.0552847
22 V 39 L 0 0.113671
22 V 40 E 0 -0.0628616
22 V 41 E 0 -0.0777316
22 V 42 F 0 -0.00870046
22 V 43 A 0 -0.0347854
22 V 44 E 0 -0.033518
22 V 45 A 0 -0.0432969
22 V 46 H 0 0.0073898
22 V 47 A 0 -0.0216953
22 V 48 D 0 -0.0974849
22 V 49 K 0 -0.0920012
22 V 50 V 0 -0.0157468
22 V 51 T 0 -0.0356886
22 V 52 V 0 0.0383283
22 V 53 A 0 0.199079
22 V 54 K 0 -0.0507955
22 V 55 L 0 0.134399
22 V 56 N 0 -0.0614161
22 V 57 V 0 -0.0368916
22 V 58 D 0 -0.0751123
22 V 59 E 0 -0.0521745
22 V 60 N 0 0.0165392
22 V 61 P 0 -0.0361701
22 V 62 E 0 -0.0284747
22 V 63 T 0 -0.0513809
22 V 64 T 0 -0.0718763
22 V 65 S 0 -0.0949118
22 V 66 Q 0 -0.0438995
22 V 67 F 0 0.139434
22 V 68 G 0 -0.0706266
22 V 69 I 0 -0.0252382
22 V 70 M 0 -0.0130319
22 V 71 S 0 -0.113021
22 V 72 I 0 -0.058904
22 V 73 P 0 0.0157981
22 V 74 T 0 -0.0934605
22 V 75 L 0 -0.0844644
22 V 76 I 0 0.0665451
22 V 77 L 0 -0.0272422
22 V 78 F 0 0.570683
22 V 79 K 0 -0.0828806
22 V 80 G 0 -0.0130604
22 V 81 G 0 0.0282936
22 V 82 R 0 -0.02642
22 V 83 P 0 -0.0196033
22 V 84 V 0 -0.0755178
22 V 85 K 0 -0.0887454
22 V 86 Q 0 -0.0903931
22 V 87 L 0 -0.133007
22 V 88 I 0 -0.0551177
22 V 89 G 0 -0.0416677
22 V 90 Y 0 -0.118353
22 V 91 Q 0 -0.164033
22 V 92 P 0 -0.0913836
22 V 93 K 0 -0.148663
22 V 94 E 0 -0.0552906
22 V 95 Q 0 -0.084868
22 V 96 L 0 -0.0121701
22 V 97 E 0 -0.106424
22 V 98 A 0 -0.0306928
22 V 99 Q 0 -0.112363
22 V 100 L 0 -0.0162712
22 V 101 A 0 -0.0715771
22 V 102 D 0 0.0166599
23 D 24 F 0 0.183648
23 D 25 W 0 0.642903
23 D 26 A 0 0.0767507
23 D 27 A 0 0.179039
23 D 28 W 0 0.0991035
23 D 29 C 0 0.130943
23 D 30 G 0 0.209401
23 D 31 P 0 0.631292
23 D 32 C 0 0.237159
23 D 33 R 0 0.168818
23 D 34 M 0 0.043761
23 D 35 M 0 0.484968
23 D 36 A 0 0.45423
23 D 37 P 0 0.0774657
23 D 38 V 0 0.0344253
23 D 39 L 0 0.215288
23 D 40 E 0 0.033723
23 D 41 E 0 -0.0516875
23 D 42 F 0 -0.0623302
23 D 43 A 0 -0.0729678
23 D 44 E 0 -0.0771435
23 D 45 A 0 -0.129095
23 D 46 H 0 -0.0966421
23 D 47 A 0 -0.12003
23 D 48 D 0 -0.0544613
23 D 49 K 0 -0.139402
23 D 50 V 0 -0.0747218
23 D 51 T 0 -0.055774
23 D 52 V 0 -0.0189987
23 D 53 A 0 -0.123004
23 D 54 K 0 0.461272
23 D 55 L 0 -0.0935397
23 D 56 N 0 0.0344466
23 D 57 V 0 0.0167137
23 D 58 D 0 0.0111448
23 D 59 E 0 -0.069693
23 D 60 N 0 -0.0900893
23 D 61 P 0 -0.0472234
23 D 62 E 0 -0.102618
23 D 63 T 0 -0.144628
23 D 64 T 0 0.0449261
23 D 65 S 0 -0.0868915
23 D 66 Q 0 -0.0777858
23 D 67 F 0 -0.0906957
23 D 68 G 0 -0.0379754
23 D 69 I 0 -0.0804794
23 D 70 M 0 -0.00839169
23 D 71 S 0 0.0389125
23 D 72 I 0 0.0989449
23 D 73 P 0 -0.0979732
23 D 74 T 0 -0.016649
23 D 75 L 0 0.587965
23 D 76 I 0 -0.0307959
23 D 77 L 0 -0.0725221
23 D 78 F 0 0.00340396
23 D 79 K 0 -0.0735153
23 D 80 G 0 -0.108872
23 D 81 G 0 -0.136418
23 D 82 R 0 -0.156003
23 D 83 P 0 -0.112922
23 D 84 V 0 -0.0897387
23 D 85 K 0 -0.0708488
23 D 86 Q 0 -0.127767
23 D 87 L 0 -0.0273118
23 D 88 I 0 -0.0306107
23 D 89 G 0 -0.00157641
23 D 90 Y 0 0.0113099
23 D 91 Q 0 -0.0622943
23 D 92 P 0 -0.00869954
23 D 93 K 0 -0.0922685
23 D 94 E 0 -0.141209
23 D 95 Q 0 -0.128198
23 D 96 L 0 -0.133197
23 D 97 E 0 -0.161376
23 D 98 A 0 -0.130516
23 D 99 Q 0 -0.10495
23 D 100 L 0 -0.104489
23 D 101 A 0 -0.182895
23 D 102 D 0 -0.100355
24 F 25 W 0 0.236988
24 F 26 A 0 0.162102
24 F 27 A 0 0.124712
24 F 28 W 0 0.0970995
24 F 29 C 0 0.0369606
24 F 30 G 0 0.0865108
24 F 31 P 0 0.0349912
24 F 32 C 0 0.222521
24 F 33 R 0 0.0233317
24 F 34 M 0 0.0295039
24 F 35 M 0 0.0111361
24 F 36 A 0 -0.0752433
24 F 37 P 0 0.0137295
24 F 38 V 0 -0.00184209
24 F 39 L 0 -0.0542919
24 F 40 E 0 -0.00909321
24 F 41 E 0 -0.0534443
24 F 42 F 0 -0.0857485
24 F 43 A 0 -0.0427097
24 F 44 E 0 -0.0901731
24 F 45 A 0 -0.0743308
24 F 46 H 0 -0.0627792
24 F 47 A 0 -0.047599
24 F 48 D 0 -0.0708092
24 F 49 K 0 -0.135668
24 F 50 V 0 -0.0145498
24 F 51 T 0 -0.0845609
24 F 52 V 0 0.0177392
24 F 53 A 0 -0.0655059
24 F 54 K 0 -0.00775151
24 F 55 L 0 0.364517
24 F 56 N 0 0.0108145
24 F 57 V 0 0.208376
24 F 58 D 0 -0.0126627
24 F 59 E 0 -0.045233
24 F 60 N 0 -0.0613282
24 F 61 P 0 -0.0472113
24 F 62 E 0 -0.0229286
24 F 63 T 0 0.16175
24 F 64 T 0 0.0235959
24 F 65 S 0 -0.0272422
24 F 66 Q 0 -0.0426764
24 F 67 F 0 0.399743
24 F 68 G 0 -0.041461
24 F 69 I 0 0.355564
24 F 70 M 0 -0.0545783
24 F 71 S 0 -0.0606946
24 F 72 I 0 0.0381466
24 F 73 P 0 0.0521525
24 F 74 T 0 0.0544587
24 F 75 L 0 -0.0574625
24 F 76 I 0 0.272392
24 F 77 L 0 -0.0692703
24 F 78 F 0 0.0310107
24 F 79 K 0 -0.0883285
24 F 80 G 0 -0.103472
24 F 81 G 0 -0.0386916
24 F 82 R 0 -0.0516252
24 F 83 P 0 0.00736673
24 F 84 V 0 -0.069053
24 F 85 K 0 -0.122017
24 F 86 Q 0 -0.0575978
24 F 87 L 0 -0.0456679
24 F 88 I 0 -0.0979684
24 F 89 G 0 0.0442574
24 F 90 Y 0 -0.0654213
24 F 91 Q 0 -0.113729
24 F 92 P 0 -0.0897641
24 F 93 K 0 -0.0628656
24 F 94 E 0 -0.0397376
24 F 95 Q 0 -0.0844396
24 F 96 L 0 -0.037258
24 F 97 E 0 -0.0843035
24 F 98 A 0 -0.0202204
24 F 99 Q 0 -0.135726
24 F 100 L 0 -0.0400085
24 F 101 A 0 -0.0740809
24 F 102 D 0 -0.0556898
25 W 26 A 0 0.218838
25 W 27 A 0 0.620727
25 W 28 W 0 0.220943
25 W 29 C 0 0.0955607
25 W 30 G 0 0.0711216
25 W 31 P 0 0.278167
25 W 32 C 0 0.16086
25 W 33 R 0 0.357006
25 W 34 M 0 -0.0351202
25 W 35 M 0 0.238212
25 W 36 A 0 0.422215
25 W 37 P 0 0.0583404
25 W 38 V 0 -0.012328
25 W 39 L 0 -0.0377108
25 W 40 E 0 -0.00621703
25 W 41 E 0 -0.101583
25 W 42 F 0 -0.109122
25 W 43 A 0 -0.0134903
25 W 44 E 0 -0.126304
25 W 45 A 0 -0.0884251
25 W 46 H 0 -0.113591
25 W 47 A 0 -0.0956769
25 W 48 D 0 -0.131829
25 W 49 K 0 -0.0773149
25 W 50 V 0 -0.0734285
25 W 51 T 0 -0.03085
25 W 52 V 0 -0.0609137
25 W 53 A 0 -0.0517062
25 W 54 K 0 0.609124
25 W 55 L 0 -0.00937587
25 W 56 N 0 0.415247
25 W 57 V 0 0.0130252
25 W 58 D 0 0.0168759
25 W 59 E 0 0.0800478
25 W 60 N 0 0.0302645
25 W 61 P 0 0.0462013
25 W 62 E 0 -0.0740621
25 W 63 T 0 -0.0408581
25 W 64 T 0 -0.0297713
25 W 65 S 0 -0.083105
25 W 66 Q 0 -0.109211
25 W 67 F 0 -0.115615
25 W 68 G 0 0.0256097
25 W 69 I 0 -0.057642
25 W 70 M 0 -0.0253929
25 W 71 S 0 0.0275404
25 W 72 I 0 0.132917
25 W 73 P 0 0.00160548
25 W 74 T 0 -0.107319
25 W 75 L 0 0.0552248
25 W 76 I 0 -0.0989258
25 W 77 L 0 0.0634838
25 W 78 F 0 -0.0782022
25 W 79 K 0 -0.119982
25 W 80 G 0 -0.109728
25 W 81 G 0 -0.0717416
25 W 82 R 0 -0.117963
25 W 83 P 0 0.0206078
25 W 84 V 0 -0.153173
25 W 85 K 0 -0.0388752
25 W 86 Q 0 -0.144925
25 W 87 L 0 -0.0402547
25 W 88 I 0 -0.0560121
25 W 89 G 0 -0.0652531
25 W 90 Y 0 -0.027049
25 W 91 Q 0 -0.0584173
25 W 92 P 0 -0.0461101
25 W 93 K 0 -0.151194
25 W 94 E 0 -0.0811217
25 W 95 Q 0 -0.137254
25 W 96 L 0 -0.148516
25 W 97 E 0 -0.0836994
25 W 98 A 0 -0.117833
25 W 99 Q 0 -0.133426
25 W 100 L 0 -0.118224
25 W 101 A 0 -0.143629
25 W 102 D 0 -0.154827
26 A 27 A 0 0.44848
26 A 28 W 0 1.5689
26 A 29 C 0 0.175096
26 A 30 G 0 0.0951353
26 A 31 P 0 0.323655
26 A 32 C 0 0.124771
26 A 33 R 0 0.221242
26 A 34 M 0 0.0749566
26 A 35 M 0 0.0419997
26 A 36 A 0 -0.0869096
26 A 37 P 0 0.0728695
26 A 38 V 0 -0.0275721
26 A 39 L 0 -0.0261516
26 A 40 E 0 0.0111716
26 A 41 E 0 -0.0971603
26 A 42 F 0 0.0103451
26 A 43 A 0 0.0203865
26 A 44 E 0 -0.0358298
26 A 45 A 0 -0.0895327
26 A 46 H 0 -0.028564
26 A 47 A 0 -0.0844085
26 A 48 D 0 -0.130827
26 A 49 K 0 -0.0994058
26 A 50 V 0 -0.0819558
26 A 51 T 0 -0.0853053
26 A 52 V 0 -0.0856888
26 A 53 A 0 -0.015216
26 A 54 K 0 0.00818917
26 A 55 L 0 0.130359
26 A 56 N 0 0.118251
26 A 57 V 0 0.100423
26 A 58 D 0 0.246041
26 A 59 E 0 0.0187403
26 A 60 N 0 -0.0281852
26 A 61 P 0 0.120977
26 A 62 E 0 -0.0497189
26 A 63 T 0 -0.00102001
26 A 64 T 0 -0.02815
26 A 65 S 0 -0.103603
26 A 66 Q 0 -0.132626
26 A 67 F 0 0.0124763
26 A 68 G 0 -0.00541057
26 A 69 I 0 0.0398704
26 A 70 M 0 -0.0550336
26 A 71 S 0 0.178401
26 A 72 I 0 0.435245
26 A 73 P 0 0.00167574
26 A 74 T 0 -0.0425851
26 A 75 L 0 -0.0614743
26 A 76 I 0 -0.0827109
26 A 77 L 0 -0.111811
26 A 78 F 0 0.0109184
26 A 79 K 0 -0.102544
26 A 80 G 0 -0.147149
26 A 81 G 0 -0.0825245
26 A 82 R 0 -0.0609081
26 A 83 P 0 -0.111211
26 A 84 V 0 -0.111769
26 A 85 K 0 -0.123282
26 A 86 Q 0 -0.0282954
26 A 87 L 0 -0.103539
26 A 88 I 0 -0.0540603
26 A 89 G 0 -0.000859742
26 A 90 Y 0 -0.132571
26 A 91 Q 0 -0.14052
26 A 92 P 0 -0.105071
26 A 93 K 0 -0.100886
26 A 94 E 0 -0.124638
26 A 95 Q 0 -0.156514
26 A 96 L 0 -0.119605
26 A 97 E 0 -0.134613
26 A 98 A 0 -0.100627
26 A 99 Q 0 -0.19075
26 A 100 L 0 -0.115653
26 A 101 A 0 -0.15324
26 A 102 D 0 -0.133446
27 A 28 W 0 0.542394
27 A 29 C 0 0.0507017
27 A 30 G 0 0.171477
27 A 31 P 0 0.18281
27 A 32 C 0 0.129218
27 A 33 R 0 0.219895
27 A 34 M 0 0.0599201
27 A 35 M 0 0.0727634
27 A 36 A 0 0.134614
27 A 37 P 0 0.03301
27 A 38 V 0 -0.0205284
27 A 39 L 0 -0.0443516
27 A 40 E 0 0.00810757
27 A 41 E 0 -0.0871276
27 A 42 F 0 0.0339745
27 A 43 A 0 0.0779311
27 A 44 E 0 -1.59314e-05
27 A 45 A 0 -0.0934436
27 A 46 H 0 -0.091919
27 A 47 A 0 -0.0762725
27 A 48 D 0 -0.0628547
27 A 49 K 0 -0.0551393
27 A 50 V 0 -0.0897021
27 A 51 T 0 -0.0662296
27 A 52 V 0 -0.0808839
27 A 53 A 0 0.00615412
27 A 54 K 0 0.118551
27 A 55 L 0 -0.0346088
27 A 56 N 0 0.47989
27 A 57 V 0 0.0951558
27 A 58 D 0 0.135221
27 A 59 E 0 0.120342
27 A 60 N 0 0.0473902
27 A 61 P 0 0.0654999
27 A 62 E 0 -0.0605703
27 A 63 T 0 -0.0126971
27 A 64 T 0 -0.0286101
27 A 65 S 0 -0.0444482
27 A 66 Q 0 -0.0924757
27 A 67 F 0 -0.0552344
27 A 68 G 0 -0.110717
27 A 69 I 0 -0.0375193
27 A 70 M 0 -0.0103151
27 A 71 S 0 -0.00874787
27 A 72 I 0 0.061107
27 A 73 P 0 -0.135423
27 A 74 T 0 0.0161957
27 A 75 L 0 0.00230244
27 A 76 I 0 -0.0945444
27 A 77 L 0 -0.0155126
27 A 78 F 0 0.10221
27 A 79 K 0 0.0316692
27 A 80 G 0 -0.087939
27 A 81 G 0 -0.0482508
27 A 82 R 0 -0.072271
27 A 83 P 0 -0.031096
27 A 84 V 0 -0.1256
27 A 85 K 0 -0.0690485
27 A 86 Q 0 -0.146608
27 A 87 L 0 -0.0583012
27 A 88 I 0 -0.0733989
27 A 89 G 0 -0.089084
27 A 90 Y 0 -0.13254
27 A 91 Q 0 -0.0360788
27 A 92 P 0 -0.109815
27 A 93 K 0 -0.0710854
27 A 94 E 0 -0.118155
27 A 95 Q 0 -0.101071
27 A 96 L 0 -0.0670565
27 A 97 E 0 -0.152941
27 A 98 A 0 -0.173769
27 A 99 Q 0 -0.0685448
27 A 100 L 0 -0.11749
27 A 101 A 0 -0.108366
27 A 102 D 0 -0.125323
28 W 29 C 0 0.164211
28 W 30 G 0 0.198007
28 W 31 P 0 0.282865
28 W 32 C 0 0.171692
28 W 33 R 0 0.348319
28 W 34 M 0 0.061456
28 W 35 M 0 0.0201417
28 W 36 A 0 0.0157738
28 W 37 P 0 0.0659421
28 W 38 V 0 -0.0534347
28 W 39 L 0 -0.0438773
28 W 40 E 0 0.0149665
28 W 41 E 0 -0.0241655
28 W 42 F 0 0.000558889
28 W 43 A 0 0.0383667
28 W 44 E 0 -0.0410534
28 W 45 A 0 -0.0715184
28 W 46 H 0 -0.0225071
28 W 47 A 0 -0.0213796
28 W 48 D 0 -0.041938
28 W 49 K 0 -0.0468911
28 W 50 V 0 -0.109261
28 W 51 T 0 -0.114657
28 W 52 V 0 -0.0966817
28 W 53 A 0 -0.0725928
28 W 54 K 0 -0.00771545
28 W 55 L 0 0.0790618
28 W 56 N 0 0.148498
28 W 57 V 0 -0.0260931
28 W 58 D 0 0.183861
28 W 59 E 0 0.0186941
28 W 60 N 0 0.0285668
28 W 61 P 0 0.030117
28 W 62 E 0 -0.0214738
28 W 63 T 0 -0.0452692
28 W 64 T 0 0.0239667
28 W 65 S 0 -0.100518
28 W 66 Q 0 -0.0595807
28 W 67 F 0 -0.00829477
28 W 68 G 0 -0.0787451
28 W 69 I 0 -0.036746
28 W 70 M 0 -0.117449
28 W 71 S 0 -0.000835155
28 W 72 I 0 0.377091
28 W 73 P 0 -0.0436063
28 W 74 T 0 -0.02867
28 W 75 L 0 -0.0362726
28 W 76 I 0 -0.0277983
28 W 77 L 0 -0.115489
28 W 78 F 0 0.00609779
28 W 79 K 0 -0.0519106
28 W 80 G 0 -0.0594784
28 W 81 G 0 -0.0618677
28 W 82 R 0 -0.0807392
28 W 83 P 0 -0.111786
28 W 84 V 0 -0.0826228
28 W 85 K 0 -0.113834
28 W 86 Q 0 -0.0963049
28 W 87 L 0 -0.0827815
28 W 88 I 0 -0.0540708
28 W 89 G 0 0.020581
28 W 90 Y 0 -0.0671281
28 W 91 Q 0 0.000158216
28 W 92 P 0 -0.061648
28 W 93 K 0 -0.0838817
28 W 94 E 0 -0.116092
28 W 95 Q 0 -0.135704
28 W 96 L 0 -0.0709093
28 W 97 E 0 -0.121723
28 W 98 A 0 -0.0934903
28 W 99 Q 0 -0.16339
28 W 100 L 0 -0.121712
28 W 101 A 0 -0.128216
28 W 102 D 0 -0.0928237
29 C 30 G 0 0.392816
29 C 31 P 0 0.395392
29 C 32 C 0 0.783712
29 C 33 R 0 0.181604
29 C 34 M 0 0.0902186
29 C 35 M 0 -0.00982645
29 C 36 A 0 0.0739032
29 C 37 P 0 0.321033
29 C 38 V 0 -0.0108624
29 C 39 L 0 0.00661891
29 C 40 E 0 0.00484134
29 C 41 E 0 0.0788285
29 C 42 F 0 0.0293602
29 C 43 A 0 -0.0833313
29 C 44 E 0 0.00305862
29 C 45 A 0 -0.0535362
29 C 46 H 0 -0.0691681
29 C 47 A 0 -0.0145921
29 C 48 D 0 -0.0186244
29 C 49 K 0 -0.0228965
29 C 50 V 0 0.0532243
29 C 51 T 0 -0.115117
29 C 52 V 0 -0.119335
29 C 53 A 0 -0.014997
29 C 54 K 0 -0.0168291
29 C 55 L 0 -0.0340862
29 C 56 N 0 -0.0449699
29 C 57 V 0 -0.0491019
29 C 58 D 0 -0.0124803
29 C 59 E 0 -0.0294836
29 C 60 N 0 -0.045814
29 C 61 P 0 -0.0902746
29 C 62 E 0 0.0111223
29 C 63 T 0 -0.0856794
29 C 64 T 0 -0.101907
29 C 65 S 0 -0.0344989
29 C 66 Q 0 -0.0223077
29 C 67 F 0 -0.107834
29 C 68 G 0 -0.00611163
29 C 69 I 0 -0.0367746
29 C 70 M 0 -0.0729255
29 C 71 S 0 0.0475269
29 C 72 I 0 0.158188
29 C 73 P 0 0.0410166
29 C 74 T 0 -0.107533
29 C 75 L 0 -0.0862733
29 C 76 I 0 -0.032348
29 C 77 L 0 0.00658284
29 C 78 F 0 -0.0953017
29 C 79 K 0 -0.0474812
29 C 80 G 0 -0.0139125
29 C 81 G 0 -0.0448358
29 C 82 R 0 -0.0582324
29 C 83 P 0 -0.0863913
29 C 84 V 0 -0.0244076
29 C 85 K 0 -0.0887702
29 C 86 Q 0 -0.102615
29 C 87 L 0 -0.143593
29 C 88 I 0 -0.116649
29 C 89 G 0 -0.0504718
29 C 90 Y 0 -0.0557464
29 C 91 Q 0 -0.104556
29 C 92 P 0 0.0106687
29 C 93 K 0 -0.129241
29 C 94 E 0 -0.0254635
29 C 95 Q 0 -0.0592804
29 C 96 L 0 0.0361608
29 C 97 E 0 -0.116292
29 C 98 A 0 -0.0277502
29 C 99 Q 0 -0.184753
29 C 100 L 0 0.0433789
29 C 101 A 0 -0.050099
29 C 102 D 0 -0.0387379
30 G 31 P 0 0.574658
30 G 32 C 0 0.302968
30 G 33 R 0 0.294457
30 G 34 M 0 0.355868
30 G 35 M 0 -0.0401646
30 G 36 A 0 0.115364
30 G 37 P 0 0.0972447
30 G 38 V 0 0.000633821
30 G 39 L 0 0.0286453
30 G 40 E 0 0.0213164
30 G 41 E 0 -0.0329827
30 G 42 F 0 0.0146956
30 G 43 A 0 -0.0498207
30 G 44 E 0 -0.0388657
30 G 45 A 0 -0.0762722
30 G 46 H 0 -0.0469518
30 G 47 A 0 -0.0983653
30 G 48 D 0 -0.0412625
30 G 49 K 0 -0.0819791
30 G 50 V 0 -0.0924942
30 G 51 T 0 -0.085371
30 G 52 V 0 -0.0486947
30 G 53 A 0 -0.106203
30 G 54 K 0 0.051162
30 G 55 L 0 0.00499217
30 G 56 N 0 -0.0113039
30 G 57 V 0 -0.0129347
30 G 58 D 0 0.0227786
30 G 59 E 0 -0.0208319
30 G 60 N 0 -0.0435258
30 G 61 P 0 -0.0570168
30 G 62 E 0 0.0291748
30 G 63 T 0 -0.0857635
30 G 64 T 0 0.0480552
30 G 65 S 0 0.00648115
30 G 66 Q 0 -0.0083362
30 G 67 F 0 -0.0578445
30 G 68 G 0 0.00853227
30 G 69 I 0 0.0810045
30 G 70 M 0 0.0325777
30 G 71 S 0 0.166312
30 G 72 I 0 0.109732
30 G 73 P 0 -0.114118
30 G 74 T 0 0.0290202
30 G 75 L 0 0.0362266
30 G 76 I 0 0.00186155
30 G 77 L 0 -0.112245
30 G 78 F 0 -0.0981447
30 G 79 K 0 -0.0332922
30 G 80 G 0 -0.0637061
30 G 81 G 0 -0.109865
30 G 82 R 0 -0.00502003
30 G 83 P 0 -0.0521186
30 G 84 V 0 -0.0290629
30 G 85 K 0 -0.0473642
30 G 86 Q 0 -0.0450397
30 G 87 L 0 -0.11295
30 G 88 I 0 -0.0357443
30 G 89 G 0 0.0121388
30 G 90 Y 0 0.0443787
30 G 91 Q 0 -0.0212686
30 G 92 P 0 -0.00914925
30 G 93 K 0 -0.00847634
30 G 94 E 0 -0.106614
30 G 95 Q 0 -0.0163422
30 G 96 L 0 -0.00580157
30 G 97 E 0 -0.133788
30 G 98 A 0 -0.0473835
30 G 99 Q 0 -0.0886371
30 G 100 L 0 -0.131085
30 G 101 A 0 -0.1081
30 G 102 D 0 -0.0443882
31 P 32 C 0 0.325415
31 P 33 R 0 0.279072
31 P 34 M 0 0.515857
31 P 35 M 0 0.135651
31 P 36 A 0 0.151285
31 P 37 P 0 0.155457
31 P 38 V 0 0.0172639
31 P 39 L 0 0.0741575
31 P 40 E 0 -0.0491596
31 P 41 E 0 -0.0663404
31 P 42 F 0 -0.084188
31 P 43 A 0 -0.0831169
31 P 44 E 0 -0.0995733
31 P 45 A 0 -0.140562
31 P 46 H 0 -0.0703362
31 P 47 A 0 -0.0951135
31 P 48 D 0 -0.0938592
31 P 49 K 0 -0.0719765
31 P 50 V 0 -0.124021
31 P 51 T 0 -0.112116
31 P 52 V 0 -0.0186942
31 P 53 A 0 -0.133414
31 P 54 K 0 0.0382946
31 P 55 L 0 -0.0374752
31 P 56 N 0 0.021142
31 P 57 V 0 0.183993
31 P 58 D 0 0.00841806
31 P 59 E 0 -0.016564
31 P 60 N 0 -0.0490589
31 P 61 P 0 0.0195171
31 P 62 E 0 -0.03937
31 P 63 T 0 -0.0781972
31 P 64 T 0 0.010866
31 P 65 S 0 -0.0597555
31 P 66 Q 0 -0.063802
31 P 67 F 0 -0.0854529
31 P 68 G 0 -0.0751682
31 P 69 I 0 0.0420989
31 P 70 M 0 0.0297599
31 P 71 S 0 0.308369
31 P 72 I 0 0.427455
31 P 73 P 0 -0.0378591
31 P 74 T 0 0.0128412
31 P 75 L 0 -0.0383144
31 P 76 I 0 -0.0213287
31 P 77 L 0 -0.143443
31 P 78 F 0 -0.0400641
31 P 79 K 0 -0.176925
31 P 80 G 0 -0.0945491
31 P 81 G 0 -0.109792
31 P 82 R 0 -0.114691
31 P 83 P 0 -0.0568123
31 P 84 V 0 -0.087136
31 P 85 K 0 -0.0735512
31 P 86 Q 0 -0.0454331
31 P 87 L 0 -0.0262798
31 P 88 I 0 0.080536
31 P 89 G 0 0.248563
31 P 90 Y 0 0.296627
31 P 91 Q 0 0.0158722
31 P 92 P 0 -0.0660133
31 P 93 K 0 -0.0749726
31 P 94 E 0 -0.0930018
31 P 95 Q 0 -0.0828844
31 P 96 L 0 -0.0477085
31 P 97 E 0 -0.153475
31 P 98 A 0 -0.175491
31 P 99 Q 0 -0.113338
31 P 100 L 0 -0.111128
31 P 101 A 0 -0.208069
31 P 102 D 0 -0.170659
32 C 33 R 0 0.169703
32 C 34 M 0 0.100701
32 C 35 M 0 0.191815
32 C 36 A 0 0.0359346
32 C 37 P 0 0.147395
32 C 38 V 0 0.00680894
32 C 39 L 0 0.0946224
32 C 40 E 0 0.0108568
32 C 41 E 0 -0.058309
32 C 42 F 0 -0.0430765
32 C 43 A 0 -0.0964209
32 C 44 E 0 -0.0192927
32 C 45 A 0 -0.080123
32 C 46 H 0 -0.0920244
32 C 47 A 0 -0.0648973
32 C 48 D 0 -0.075787
32 C 49 K 0 -0.0921774
32 C 50 V 0 -0.0355859
32 C 51 T 0 -0.0436871
32 C 52 V 0 -0.0450414
32 C 53 A 0 -0.114932
32 C 54 K 0 -0.0529972
32 C 55 L 0 0.0313114
32 C 56 N 0 -0.0315301
32 C 57 V 0 0.0609705
32 C 58 D 0 -0.00791559
32 C 59 E 0 -0.0570164
32 C 60 N 0 -0.104778
32 C 61 P 0 -0.045478
32 C 62 E 0 -0.041618
32 C 63 T 0 0.00928338
32 C 64 T 0 -0.0945468
32 C 65 S 0 -0.0450328
32 C 66 Q 0 -0.0221856
32 C 67 F 0 -0.065043
32 C 68 G 0 -0.0355533
32 C 69 I 0 0.0911735
32 C 70 M 0 -0.0171982
32 C 71 S 0 0.118747
32 C 72 I 0 -0.0380485
32 C 73 P 0 0.0816302
32 C 74 T 0 0.0958513
32 C 75 L 0 -0.00805149
32 C 76 I 0 -0.0598849
32 C 77 L 0 -0.0365581
32 C 78 F 0 -0.0714577
32 C 79 K 0 -0.0865116
32 C 80 G 0 -0.0227673
32 C 81 G 0 -0.00836839
32 C 82 R 0 -0.110304
32 C 83 P 0 -0.073055
32 C 84 V 0 -0.106878
32 C 85 K 0 -0.115565
32 C 86 Q 0 -0.104496
32 C 87 L 0 -0.076727
32 C 88 I 0 -0.0556097
32 C 89 G 0 0.0278249
32 C 90 Y 0 -0.0726455
32 C 91 Q 0 -0.150632
32 C 92 P 0 -0.105654
32 C 93 K 0 -0.101936
32 C 94 E 0 -0.0159581
32 C 95 Q 0 -0.0785545
32 C 96 L 0 -0.00564019
32 C 97 E 0 -0.145307
32 C 98 A 0 0.0126916
32 C 99 Q 0 -0.101724
32 C 100 L 0 0.0454354
32 C 101 A 0 -0.02544
32 C 102 D 0 -0.0171079
33 R 34 M 0 0.26037
33 R 35 M 0 0.135478
33 R 36 A 0 0.282947
33 R 37 P 0 0.296007
33 R 38 V 0 0.0361021
33 R 39 L 0 -0.0310432
33 R 40 E 0 0.0807548
33 R 41 E 0 0.0053936
33 R 42 F 0 -0.0322354
33 R 43 A 0 -0.00737772
33 R 44 E 0 0.0231121
33 R 45 A 0 -0.078281
33 R 46 H 0 -0.0553835
33 R 47 A 0 -0.0353256
33 R 48 D 0 -0.0348052
33 R 49 K 0 0.00213101
33 R 50 V 0 -0.0466804
33 R 51 T 0 -0.104279
33 R 52 V 0 -0.0816158
33 R 53 A 0 -0.0328282
33 R 54 K 0 0.037238
33 R 55 L 0 -0.0300157
33 R 56 N 0 0.105707
33 R 57 V 0 -0.0297374
33 R 58 D 0 0.0494195
33 R 59 E 0 0.0823955
33 R 60 N 0 -0.00946468
33 R 61 P 0 -0.063131
33 R 62 E 0 0.00147879
33 R 63 T 0 -0.0217554
33 R 64 T 0 -0.0127981
33 R 65 S 0 -0.0334025
33 R 66 Q 0 -0.00461221
33 R 67 F 0 -0.045257
33 R 68 G 0 -0.0724075
33 R 69 I 0 -0.0272071
33 R 70 M 0 -0.0592564
33 R 71 S 0 0.0145047
33 R 72 I 0 0.0608157
33 R 73 P 0 0.00863658
33 R 74 T 0 -0.0738464
33 R 75 L 0 -0.0922908
33 R 76 I 0 -0.151519
33 R 77 L 0 -0.0424833
33 R 78 F 0 0.00329473
33 R 79 K 0 -0.0152126
33 R 80 G 0 -0.0732997
33 R 81 G 0 -0.0983302
33 R 82 R 0 -0.0567266
33 R 83 P 0 -0.0603198
33 R 84 V 0 -0.0975098
33 R 85 K 0 -0.00119409
33 R 86 Q 0 -0.0561686
33 R 87 L 0 -0.00784778
33 R 88 I 0 -0.0155452
33 R 89 G 0 -0.0453569
33 R 90 Y 0 -0.0317024
33 R 91 Q 0 -0.00605522
33 R 92 P 0 -0.0514692
33 R 93 K 0 -0.0549388
33 R 94 E 0 -0.0318737
33 R 95 Q 0 -0.0488047
33 R 96 L 0 -0.0409993
33 R 97 E 0 -0.100988
33 R 98 A 0 -0.0574895
33 R 99 Q 0 -0.0325297
33 R 100 L 0 -0.124195
33 R 101 A 0 -0.101578
33 R 102 D 0 -0.0975036
34 M 35 M 0 0.293419
34 M 36 A 0 0.133784
34 M 37 P 0 0.163439
34 M 38 V 0 0.273114
34 M 39 L 0 0.0231793
34 M 40 E 0 0.0391429
34 M 41 E 0 0.0428237
34 M 42 F 0 -0.0227069
34 M 43 A 0 -0.00474138
34 M 44 E 0 -0.0168569
34 M 45 A 0 -0.0662296
34 M 46 H 0 -0.0950983
34 M 47 A 0 -0.0740354
34 M 48 D 0 -0.0610384
34 M 49 K 0 -0.0220427
34 M 50 V 0 -0.069068
34 M 51 T 0 -0.0191413
34 M 52 V 0 -0.106921
34 M 53 A 0 -0.0948796
34 M 54 K 0 -0.03783
34 M 55 L 0 -0.0726589
34 M 56 N 0 -0.0787058
34 M 57 V 0 0.0745339
34 M 58 D 0 -0.0904206
34 M 59 E 0 -0.0378908
34 M 60 N 0 -0.0442901
34 M 61 P 0 0.0754606
34 M 62 E 0 -0.0195783
34 M 63 T 0 -0.0577835
34 M 64 T 0 0.0670877
34 M 65 S 0 0.0711989
34 M 66 Q 0 0.0069132
34 M 67 F 0 0.0330466
34 M 68 G 0 0.00117126
34 M 69 I 0 -0.0336817
34 M 70 M 0 0.0641231
34 M 71 S 0 0.108023
34 M 72 I 0 0.0600478
34 M 73 P 0 0.00605774
34 M 74 T 0 0.0352177
34 M 75 L 0 -0.0223155
34 M 76 I 0 -0.0354175
34 M 77 L 0 -0.0803058
34 M 78 F 0 -0.0441225
34 M 79 K 0 -0.0692517
34 M 80 G 0 -0.104798
34 M 81 G 0 -0.0812919
34 M 82 R 0 -0.0515723
34 M 83 P 0 -0.12542
34 M 84 V 0 -0.0489553
34 M 85 K 0 -0.0439218
34 M 86 Q 0 -0.0352333
34 M 87 L 0 0.03062
34 M 88 I 0 0.0907032
34 M 89 G 0 0.0191548
34 M 90 Y 0 0.36963
34 M 91 Q 0 -0.0136982
34 M 92 P 0 0.0967749
34 M 93 K 0 -0.0911726
34 M 94 E 0 0.0184172
34 M 95 Q 0 -0.0103693
34 M 96 L 0 -0.0665827
34 M 97 E 0 -0.0570428
34 M 98 A 0 -0.0929058
34 M 99 Q 0 -0.0827606
34 M 100 L 0 -0.144838
34 M 101 A 0 -0.0769843
34 M 102 D 0 -0.0627352
35 M 36 A 0 0.500103
35 M 37 P 0 0.191688
35 M 38 V 0 0.274268
35 M 39 L 0 0.238666
35 M 40 E 0 0.107669
35 M 41 E 0 -0.0154121
35 M 42 F 0 0.093709
35 M 43 A 0 0.0795971
35 M 44 E 0 -0.106814
35 M 45 A 0 -0.0909873
35 M 46 H 0 -0.0445063
35 M 47 A 0 -0.0169314
35 M 48 D 0 -0.109408
35 M 49 K 0 -0.088502
35 M 50 V 0 -0.069363
35 M 51 T 0 -0.0465579
35 M 52 V 0 -0.0799443
35 M 53 A 0 -0.0358434
35 M 54 K 0 0.198402
35 M 55 L 0 -0.0664776
35 M 56 N 0 0.102238
35 M 57 V 0 0.0769377
35 M 58 D 0 0.0570169
35 M 59 E 0 0.0357398
35 M 60 N 0 0.0414468
35 M 61 P 0 0.030294
35 M 62 E 0 -0.169502
35 M 63 T 0 -0.0330211
35 M 64 T 0 -0.047771
35 M 65 S 0 -0.0902817
35 M 66 Q 0 -0.100091
35 M 67 F 0 -0.110409
35 M 68 G 0 -0.0792016
35 M 69 I 0 -0.0420261
35 M 70 M 0 -0.00990992
35 M 71 S 0 0.0777499
35 M 72 I 0 -0.00962147
35 M 73 P 0 -0.0201547
35 M 74 T 0 -0.000877159
35 M 75 L 0 0.718108
35 M 76 I 0 -0.00115142
35 M 77 L 0 -0.000609279
35 M 78 F 0 -0.0503062
35 M 79 K 0 -0.114624
35 M 80 G 0 -0.13619
35 M 81 G 0 -0.123913
35 M 82 R 0 -0.101415
35 M 83 P 0 -0.158268
35 M 84 V 0 -0.113896
35 M 85 K 0 -0.0592824
35 M 86 Q 0 -0.110817
35 M 87 L 0 0.0098653
35 M 88 I 0 0.016169
35 M 89 G 0 -0.0448507
35 M 90 Y 0 0.160675
35 M 91 Q 0 0.188637
35 M 92 P 0 -0.0176406
35 M 93 K 0 -0.0399177
35 M 94 E 0 -0.11807
35 M 95 Q 0 -0.132076
35 M 96 L 0 0.0954666
35 M 97 E 0 -0.104687
35 M 98 A 0 -0.131401
35 M 99 Q 0 -0.106688
35 M 100 L 0 -0.124775
35 M 101 A 0 -0.13432
35 M 102 D 0 -0.135218
36 A 37 P 0 0.398147
36 A 38 V 0 0.220943
36 A 39 L 0 0.0776131
36 A 40 E 0 0.393756
36 A 41 E 0 0.0390075
36 A 42 F 0 0.0230284
36 A 43 A 0 0.0821275
36 A 44 E 0 -0.0184783
36 A 45 A 0 -0.0667
36 A 46 H 0 0.0495452
36 A 47 A 0 -0.00974473
36 A 48 D 0 -0.112003
36 A 49 K 0 -0.0361042
36 A 50 V 0 0.0291226
36 A 51 T 0 -0.0434246
36 A 52 V 0 -0.0096854
36 A 53 A 0 -0.0330687
36 A 54 K 0 0.558447
36 A 55 L 0 -0.0577162
36 A 56 N 0 0.149672
36 A 57 V 0 0.0837486
36 A 58 D 0 -0.0153935
36 A 59 E 0 -0.0335216
36 A 60 N 0 -0.0615215
36 A 61 P 0 0.0147565
36 A 62 E 0 -0.0965732
36 A 63 T 0 -0.0775659
36 A 64 T 0 0.0184491
36 A 65 S 0 -0.0447992
36 A 66 Q 0 -0.0833742
36 A 67 F 0 -0.010532
36 A 68 G 0 -0.0324793
36 A 69 I 0 -0.0366065
36 A 70 M 0 -0.0503397
36 A 71 S 0 -0.00448164
36 A 72 I 0 -0.017779
36 A 73 P 0 -0.0944652
36 A 74 T 0 -0.0338655
36 A 75 L 0 0.182111
36 A 76 I 0 -0.0215295
36 A 77 L 0 -0.0934631
36 A 78 F 0 -0.118107
36 A 79 K 0 -0.0811394
36 A 80 G 0 -0.108709
36 A 81 G 0 -0.0628973
36 A 82 R 0 -0.0840939
36 A 83 P 0 -0.0450042
36 A 84 V 0 -0.0283208
36 A 85 K 0 -0.065125
36 A 86 Q 0 -0.0150772
36 A 87 L 0 -0.0140467
36 A 88 I 0 -0.0829847
36 A 89 G 0 -0.113013
36 A 90 Y 0 0.0766629
36 A 91 Q 0 0.00544799
36 A 92 P 0 -0.0351706
36 A 93 K 0 -0.12079
36 A 94 E 0 -0.00568255
36 A 95 Q 0 -0.117972
36 A 96 L 0 -0.118766
36 A 97 E 0 -0.10838
36 A 98 A 0 -0.144252
36 A 99 Q 0 -0.149056
36 A 100 L 0 -0.157699
36 A 101 A 0 -0.160404
36 A 102 D 0 -0.0965482
37 P 38 V 0 0.475229
37 P 39 L 0 0.165614
37 P 40 E 0 0.360792
37 P 41 E 0 0.257087
37 P 42 F 0 0.15843
37 P 43 A 0 0.0856913
37 P 44 E 0 0.11918
37 P 45 A 0 0.0204032
37 P 46 H 0 -0.0412724
37 P 47 A 0 0.040363
37 P 48 D 0 -0.0850396
37 P 49 K 0 -0.00106586
37 P 50 V 0 0.0166348
37 P 51 T 0 -0.0592882
37 P 52 V 0 0.102033
37 P 53 A 0 -0.057779
37 P 54 K 0 -0.0129711
37 P 55 L 0 0.0144164
37 P 56 N 0 -0.0320206
37 P 57 V 0 -0.0927737
37 P 58 D 0 -0.0163769
37 P 59 E 0 -0.00589351
37 P 60 N 0 -0.0875062
37 P 61 P 0 -0.0491821
37 P 62 E 0 -0.00946253
37 P 63 T 0 -0.0323617
37 P 64 T 0 -0.118139
37 P 65 S 0 -0.013835
37 P 66 Q 0 -0.00781838
37 P 67 F 0 -0.0697006
37 P 68 G 0 -0.0215097
37 P 69 I 0 0.00961858
37 P 70 M 0 -0.0158522
37 P 71 S 0 -0.0424509
37 P 72 I 0 -0.0124746
37 P 73 P 0 0.0769728
37 P 74 T 0 -0.0051071
37 P 75 L 0 -0.111216
37 P 76 I 0 -0.111014
37 P 77 L 0 -0.132579
37 P 78 F 0 -0.0842418
37 P 79 K 0 -0.131713
37 P 80 G 0 -0.0730562
37 P 81 G 0 0.0083245
37 P 82 R 0 -0.0781718
37 P 83 P 0 -0.0840455
37 P 84 V 0 -0.108861
37 P 85 K 0 -0.077588
37 P 86 Q 0 -0.100051
37 P 87 L 0 -0.0905583
37 P 88 I 0 -0.0972969
37 P 89 G 0 -0.0242022
37 P 90 Y 0 0.0189227
37 P 91 Q 0 -0.0306249
37 P 92 P 0 -0.0432621
37 P 93 K 0 0.0291533
37 P 94 E 0 -0.0737608
37 P 95 Q 0 -0.0898975
37 P 96 L 0 -0.0666303
37 P 97 E 0 -0.0496927
37 P 98 A 0 -0.0613452
37 P 99 Q 0 -0.0688677
37 P 100 L 0 -0.0720438
37 P 101 A 0 -0.0923362
37 P 102 D 0 -0.0584639
38 V 39 L 0 0.144344
38 V 40 E 0 0.223598
38 V 41 E 0 0.472172
38 V 42 F 0 0.15668
38 V 43 A 0 0.043914
38 V 44 E 0 -0.0362159
38 V 45 A 0 -0.0254799
38 V 46 H 0 -0.0180232
38 V 47 A 0 -0.0658985
38 V 48 D 0 0.00745578
38 V 49 K 0 -0.0615808
38 V 50 V 0 -0.0356943
38 V 51 T 0 -0.0828637
38 V 52 V 0 -0.0581379
38 V 53 A 0 -0.00423946
38 V 54 K 0 0.138535
38 V 55 L 0 -0.0779656
38 V 56 N 0 0.00228238
38 V 57 V 0 -0.0332568
38 V 58 D 0 -0.0409634
38 V 59 E 0 0.0172781
38 V 60 N 0 -0.000355226
38 V 61 P 0 -0.0685291
38 V 62 E 0 -0.0505014
38 V 63 T 0 -0.104192
38 V 64 T 0 -0.0307374
38 V 65 S 0 0.00016404
38 V 66 Q 0 -0.105767
38 V 67 F 0 -0.0481384
38 V 68 G 0 -0.0376162
38 V 69 I 0 -0.0576677
38 V 70 M 0 -0.00180883
38 V 71 S 0 0.0680728
38 V 72 I 0 0.00582269
38 V 73 P 0 -0.130101
38 V 74 T 0 0.023692
38 V 75 L 0 0.0176887
38 V 76 I 0 -0.106361
38 V 77 L 0 -0.0828576
38 V 78 F 0 -0.140479
38 V 79 K 0 -0.0187004
38 V 80 G 0 -0.070888
38 V 81 G 0 -0.0884475
38 V 82 R 0 -0.0320642
38 V 83 P 0 -0.0881315
38 V 84 V 0 -0.0623866
38 V 85 K 0 -0.0734792
38 V 86 Q 0 -0.0684661
38 V 87 L 0 0.010536
38 V 88 I 0 -0.0384087
38 V 89 G 0 0.0788968
38 V 90 Y 0 0.169437
38 V 91 Q 0 0.0364069
38 V 92 P 0 0.129937
38 V 93 K 0 0.426214
38 V 94 E 0 0.0679176
38 V 95 Q 0 0.00826334
38 V 96 L 0 0.0373025
38 V 97 E 0 -0.0445624
38 V 98 A 0 -0.0803468
38 V 99 Q 0 -0.0483129
38 V 100 L 0 -0.0309574
38 V 101 A 0 -0.0639168
38 V 102 D 0 -0.0840453
39 L 40 E 0 0.115788
39 L 41 E 0 0.0209934
39 L 42 F 0 0.137263
39 L 43 A 0 0.25391
39 L 44 E 0 -0.0315046
39 L 45 A 0 -0.00816742
39 L 46 H 0 0.0538584
39 L 47 A 0 -0.0234088
39 L 48 D 0 -0.0581447
39 L 49 K 0 -0.0729376
39 L 50 V 0 0.0566919
39 L 51 T 0 -0.0059206
39 L 52 V 0 0.462548
39 L 53 A 0 0.194125
39 L 54 K 0 0.0515654
39 L 55 L 0 -0.0130033
39 L 56 N 0 -0.0555176
39 L 57 V 0 -0.0376864
39 L 58 D 0 0.0401865
39 L 59 E 0 -0.07183
39 L 60 N 0 -0.00112114
39 L 61 P 0 -0.0491972
39 L 62 E 0 -0.081622
39 L 63 T 0 -0.0811158
39 L 64 T 0 -0.0552122
39 L 65 S 0 -0.0829653
39 L 66 Q 0 -0.107703
39 L 67 F 0 -0.0744752
39 L 68 G 0 -0.112164
39 L 69 I 0 -0.0385082
39 L 70 M 0 -0.0138024
39 L 71 S 0 -0.111195
39 L 72 I 0 0.00556742
39 L 73 P 0 -0.0527602
39 L 74 T 0 0.0489959
39 L 75 L 0 0.223858
39 L 76 I 0 -0.0108946
39 L 77 L 0 -0.0670689
39 L 78 F 0 -0.128686
39 L 79 K 0 -0.11551
39 L 80 G 0 -0.07386
39 L 81 G 0 -0.0781271
39 L 82 R 0 -0.104638
39 L 83 P 0 -0.0160955
39 L 84 V 0 -0.0911572
39 L 85 K 0 -0.0731988
39 L 86 Q 0 -0.124143
39 L 87 L 0 0.0543485
39 L 88 I 0 0.0216324
39 L 89 G 0 -0.0627766
39 L 90 Y 0 0.030144
39 L 91 Q 0 0.1248
39 L 92 P 0 -0.0859534
39 L 93 K 0 -0.0196334
39 L 94 E 0 -0.102925
39 L 95 Q 0 -0.0295961
39 L 96 L 0 0.171097
39 L 97 E 0 -0.135345
39 L 98 A 0 -0.107262
39 L 99 Q 0 0.0202648
39 L 100 L 0 0.123322
39 L 101 A 0 -0.0276581
39 L 102 D 0 -0.0734263
40 E 41 E 0 0.234192
40 E 42 F 0 0.224328
40 E 43 A 0 0.146665
40 E 44 E 0 0.600615
40 E 45 A 0 0.0376462
40 E 46 H 0 -0.068419
40 E 47 A 0 0.122293
40 E 48 D 0 0.0182385
40 E 49 K 0 0.0542121
40 E 50 V 0 0.0823383
40 E 51 T 0 -0.021984
40 E 52 V 0 0.0960854
40 E 53 A 0 -0.0272706
40 E 54 K 0 0.324805
40 E 55 L 0 -0.0559458
40 E 56 N 0 0.106867
40 E 57 V 0 0.00332742
40 E 58 D 0 -0.0530444
40 E 59 E 0 0.0431062
40 E 60 N 0 -0.0330404
40 E 61 P 0 -0.107159
40 E 62 E 0 -0.0303793
40 E 63 T 0 -0.0837089
40 E 64 T 0 0.00660443
40 E 65 S 0 -0.00127332
40 E 66 Q 0 -0.0171422
40 E 67 F 0 -0.123305
40 E 68 G 0 -0.00236258
40 E 69 I 0 -0.0692776
40 E 70 M 0 0.0139162
40 E 71 S 0 -0.0322933
40 E 72 I 0 -0.135636
40 E 73 P 0 -0.0548574
40 E 74 T 0 0.018298
40 E 75 L 0 -0.0296275
40 E 76 I 0 -0.0458512
40 E 77 L 0 -0.0576667
40 E 78 F 0 -0.0615861
40 E 79 K 0 -0.0298654
40 E 80 G 0 -0.0464139
40 E 81 G 0 -0.0205166
40 E 82 R 0 -0.0202076
40 E 83 P 0 -0.0409152
40 E 84 V 0 -0.0841476
40 E 85 K 0 -0.088178
40 E 86 Q 0 -0.0570003
40 E 87 L 0 -0.0741032
40 E 88 I 0 -0.0528059
40 E 89 G 0 -0.0481396
40 E 90 Y 0 -0.0735262
40 E 91 Q 0 -0.0955461
40 E 92 P 0 -0.0499803
40 E 93 K 0 -0.0907341
40 E 94 E 0 -0.0384953
40 E 95 Q 0 -0.0190346
40 E 96 L 0 0.0319519
40 E 97 E 0 -0.108903
40 E 98 A 0 -0.0399785
40 E 99 Q 0 -0.0597643
40 E 100 L 0 -0.0860514
40 E 101 A 0 -0.0374347
40 E 102 D 0 -0.0408703
41 E 42 F 0 0.251352
41 E 43 A 0 0.0854492
41 E 44 E 0 0.374103
41 E 45 A 0 0.444382
41 E 46 H 0 -0.0065219
41 E 47 A 0 0.0805253
41 E 48 D 0 0.0671812
41 E 49 K 0 0.034249
41 E 50 V 0 -0.0231038
41 E 51 T 0 -0.0149066
41 E 52 V 0 0.0827795
41 E 53 A 0 -0.0386586
41 E 54 K 0 -0.0329466
41 E 55 L 0 -0.100129
41 E 56 N 0 -0.0891451
41 E 57 V 0 -0.118286
41 E 58 D 0 -0.00794833
41 E 59 E 0 0.0235377
41 E 60 N 0 -0.0545291
41 E 61 P 0 -0.016415
41 E 62 E 0 0.0036879
41 E 63 T 0 -0.110834
41 E 64 T 0 -0.000795684
41 E 65 S 0 -0.0135047
41 E 66 Q 0 -0.0539547
41 E 67 F 0 -0.0704769
41 E 68 G 0 -0.0612649
41 E 69 I 0 -0.0400716
41 E 70 M 0 -0.0481219
41 E 71 S 0 -0.0760152
41 E 72 I 0 -0.109942
41 E 73 P 0 -0.0550978
41 E 74 T 0 -0.118095
41 E 75 L 0 -0.121057
41 E 76 I 0 -0.102801
41 E 77 L 0 -0.0363341
41 E 78 F 0 -0.113879
41 E 79 K 0 -0.0548655
41 E 80 G 0 0.0728747
41 E 81 G 0 0.035968
41 E 82 R 0 0.0561977
41 E 83 P 0 -0.112395
41 E 84 V 0 -0.0601045
41 E 85 K 0 -0.0643044
41 E 86 Q 0 -0.0419359
41 E 87 L 0 -0.0667926
41 E 88 I 0 -0.0522987
41 E 89 G 0 -0.08141
41 E 90 Y 0 -0.0929056
41 E 91 Q 0 -0.0252275
41 E 92 P 0 0.0437419
41 E 93 K 0 0.888405
41 E 94 E 0 0.0305998
41 E 95 Q 0 -0.0314841
41 E 96 L 0 -0.0618291
41 E 97 E 0 0.0508232
41 E 98 A 0 -0.0227742
41 E 99 Q 0 -0.0875205
41 E 100 L 0 -0.040291
41 E 101 A 0 -0.0123621
41 E 102 D 0 0.00321961
42 F 43 A 0 0.287705
42 F 44 E 0 0.0547345
42 F 45 A 0 0.244928
42 F 46 H 0 0.442635
42 F 47 A 0 -0.00835279
42 F 48 D 0 0.015341
42 F 49 K 0 -0.00194067
42 F 50 V 0 0.0149145
42 F 51 T 0 -0.0603923
42 F 52 V 0 0.268627
42 F 53 A 0 -0.0357517
42 F 54 K 0 -0.0599125
42 F 55 L 0 0.0037551
42 F 56 N 0 -0.0248805
42 F 57 V 0 -0.00202057
42 F 58 D 0 -0.0313948
42 F 59 E 0 -0.0234985
42 F 60 N 0 -0.0903512
42 F 61 P 0 -0.0318004
42 F 62 E 0 -0.125315
42 F 63 T 0 -0.105927
42 F 64 T 0 -0.087427
42 F 65 S 0 -0.0629592
42 F 66 Q 0 -0.0388954
42 F 67 F 0 -0.0731304
42 F 68 G 0 -0.112885
42 F 69 I 0 -0.043803
42 F 70 M 0 -0.0979823
42 F 71 S 0 -0.0807363
42 F 72 I 0 -0.0199267
42 F 73 P 0 -0.0290997
42 F 74 T 0 -0.0478196
42 F 75 L 0 0.014989
42 F 76 I 0 -0.0512819
42 F 77 L 0 -0.00197084
42 F 78 F 0 -0.144285
42 F 79 K 0 -0.0691597
42 F 80 G 0 -0.0363718
42 F 81 G 0 -0.0389576
42 F 82 R 0 -0.0617559
42 F 83 P 0 -0.0663964
42 F 84 V 0 -0.102084
42 F 85 K 0 -0.010921
42 F 86 Q 0 -0.0133524
42 F 87 L 0 -0.0199643
42 F 88 I 0 -0.0360388
42 F 89 G 0 -0.0931806
42 F 90 Y 0 -0.0385662
42 F 91 Q 0 0.0664975
42 F 92 P 0 0.032495
42 F 93 K 0 0.376509
42 F 94 E 0 -0.0668003
42 F 95 Q 0 0.0240142
42 F 96 L 0 0.186953
42 F 97 E 0 0.312451
42 F 98 A 0 -0.0605714
42 F 99 Q 0 0.0109859
42 F 100 L 0 0.0944671
42 F 101 A 0 -0.0154328
42 F 102 D 0 -0.0318736
43 A 44 E 0 0.286971
43 A 45 A 0 0.0563475
43 A 46 H 0 0.192319
43 A 47 A 0 0.561781
43 A 48 D 0 0.223373
43 A 49 K 0 0.124497
43 A 50 V 0 0.137592
43 A 51 T 0 0.319826
43 A 52 V 0 0.365395
43 A 53 A 0 0.132715
43 A 54 K 0 0.148044
43 A 55 L 0 -0.0300189
43 A 56 N 0 0.0627658
43 A 57 V 0 0.0864412
43 A 58 D 0 -0.101577
43 A 59 E 0 -0.0171763
43 A 60 N 0 -0.084262
43 A 61 P 0 -0.0263532
43 A 62 E 0 -0.0479765
43 A 63 T 0 -0.0898973
43 A 64 T 0 -0.0258928
43 A 65 S 0 -0.101606
43 A 66 Q 0 -0.0484815
43 A 67 F 0 -0.0855407
43 A 68 G 0 -0.0537631
43 A 69 I 0 0.0117931
43 A 70 M 0 -0.0326815
43 A 71 S 0 -0.057435
43 A 72 I 0 -0.0422839
43 A 73 P 0 -0.0817171
43 A 74 T 0 -0.0424781
43 A 75 L 0 -0.00637061
43 A 76 I 0 -0.0531945
43 A 77 L 0 -0.0353488
43 A 78 F 0 -0.0680598
43 A 79 K 0 -0.0442832
43 A 80 G 0 -0.0240088
43 A 81 G 0 -0.118651
43 A 82 R 0 -0.0267905
43 A 83 P 0 -0.0703701
43 A 84 V 0 -0.0670076
43 A 85 K 0 -0.0462915
43 A 86 Q 0 -0.0727559
43 A 87 L 0 -0.0641896
43 A 88 I 0 -0.0780203
43 A 89 G 0 0.0328789
43 A 90 Y 0 -0.0363027
43 A 91 Q 0 -0.0558458
43 A 92 P 0 -0.0387176
43 A 93 K 0 -0.0467026
43 A 94 E 0 -0.0604454
43 A 95 Q 0 -0.124606
43 A 96 L 0 -0.0920526
43 A 97 E 0 -0.0585751
43 A 98 A 0 -0.0982131
43 A 99 Q 0 -0.0878568
43 A 100 L 0 -0.0545285
43 A 101 A 0 -0.0881324
43 A 102 D 0 -0.0931149
44 E 45 A 0 0.597013
44 E 46 H 0 0.238456
44 E 47 A 0 0.358814
44 E 48 D 0 0.123154
44 E 49 K 0 0.0429853
44 E 50 V 0 0.0399905
44 E 51 T 0 0.0438916
44 E 52 V 0 0.0558867
44 E 53 A 0 0.0321803
44 E 54 K 0 -0.0903526
44 E 55 L 0 -0.0624502
44 E 56 N 0 -0.110253
44 E 57 V 0 -0.0522405
44 E 58 D 0 -0.0469802
44 E 59 E 0 -0.0424986
44 E 60 N 0 -0.00255185
44 E 61 P 0 -0.0624527
44 E 62 E 0 0.0437549
44 E 63 T 0 -0.0939053
44 E 64 T 0 -0.0592151
44 E 65 S 0 -0.0296468
44 E 66 Q 0 0.00431171
44 E 67 F 0 -0.0702863
44 E 68 G 0 0.0399181
44 E 69 I 0 -0.0432408
44 E 70 M 0 -0.00347654
44 E 71 S 0 -0.083805
44 E 72 I 0 -0.0915066
44 E 73 P 0 -0.0218198
44 E 74 T 0 -0.125887
44 E 75 L 0 -0.14906
44 E 76 I 0 -0.103606
44 E 77 L 0 -0.0241526
44 E 78 F 0 -0.0693461
44 E 79 K 0 0.016571
44 E 80 G 0 0.0381958
44 E 81 G 0 0.0444179
44 E 82 R 0 0.0442551
44 E 83 P 0 -0.0675051
44 E 84 V 0 -0.0361332
44 E 85 K 0 -0.0855668
44 E 86 Q 0 -0.0785064
44 E 87 L 0 -0.101366
44 E 88 I 0 -0.0516489
44 E 89 G 0 -0.124352
44 E 90 Y 0 -0.0792701
44 E 91 Q 0 -0.0608109
44 E 92 P 0 -0.0094668
44 E 93 K 0 -0.0628761
44 E 94 E 0 0.0530239
44 E 95 Q 0 -0.0372393
44 E 96 L 0 -0.0711252
44 E 97 E 0 -0.0316535
44 E 98 A 0 0.0178638
44 E 99 Q 0 -0.0939263
44 E 100 L 0 -0.0758939
44 E 101 A 0 0.0434683
44 E 102 D 0 -0.0133364
45 A 46 H 0 0.626566
45 A 47 A 0 0.330267
45 A 48 D 0 0.111732
45 A 49 K 0 0.201108
45 A 50 V 0 0.0583203
45 A 51 T 0 0.0245196
45 A 52 V 0 0.0359967
45 A 53 A 0 -0.0793747
45 A 54 K 0 -0.0501552
45 A 55 L 0 -0.0539513
45 A 56 N 0 -0.12381
45 A 57 V 0 -0.108665
45 A 58 D 0 0.0269282
45 A 59 E 0 -0.0669006
45 A 60 N 0 -0.0140114
45 A 61 P 0 -0.0476769
45 A 62 E 0 -0.0296108
45 A 63 T 0 -0.14024
45 A 64 T 0 -0.0316269
45 A 65 S 0 0.0430761
45 A 66 Q 0 -0.00392966
45 A 67 F 0 -0.059191
45 A 68 G 0 -0.00212309
45 A 69 I 0 -0.0511699
45 A 70 M 0 -0.0500987
45 A 71 S 0 -0.0961297
45 A 72 I 0 -0.0685849
45 A 73 P 0 -0.120659
45 A 74 T 0 -0.0980854
45 A 75 L 0 -0.145884
45 A 76 I 0 -0.156321
45 A 77 L 0 -0.0377849
45 A 78 F 0 -0.118675
45 A 79 K 0 0.0104694
45 A 80 G 0 0.0328216
45 A 81 G 0 -0.00645697
45 A 82 R 0 0.0324208
45 A 83 P 0 -0.107147
45 A 84 V 0 -0.0196665
45 A 85 K 0 -0.0625451
45 A 86 Q 0 -0.100685
45 A 87 L 0 -0.0826686
45 A 88 I 0 -0.0794781
45 A 89 G 0 -0.132137
45 A 90 Y 0 -0.106025
45 A 91 Q 0 -0.099875
45 A 92 P 0 -0.0192647
45 A 93 K 0 0.528926
45 A 94 E 0 0.044542
45 A 95 Q 0 -0.0709727
45 A 96 L 0 -0.0905038
45 A 97 E 0 0.996667
45 A 98 A 0 0.02452
45 A 99 Q 0 -0.0879258
45 A 100 L 0 -0.053636
45 A 101 A 0 0.0723598
45 A 102 D 0 0.0199578
46 H 47 A 0 0.794405
46 H 48 D 0 0.538188
46 H 49 K 0 0.561541
46 H 50 V 0 0.206177
46 H 51 T 0 0.0618388
46 H 52 V 0 0.255397
46 H 53 A 0 -0.0428902
46 H 54 K 0 -0.0796786
46 H 55 L 0 -0.081909
46 H 56 N 0 -0.12673
46 H 57 V 0 -0.0488032
46 H 58 D 0 -0.0738815
46 H 59 E 0 -0.0903592
46 H 60 N 0 -0.0587686
46 H 61 P 0 -0.056898
46 H 62 E 0 -0.0787251
46 H 63 T 0 -0.106037
46 H 64 T 0 -0.0903532
46 H 65 S 0 -0.0565887
46 H 66 Q 0 -0.104615
46 H 67 F 0 -0.0737114
46 H 68 G 0 -0.0678117
46 H 69 I 0 -0.095638
46 H 70 M 0 -0.0662441
46 H 71 S 0 -0.0874039
46 H 72 I 0 -0.0372945
46 H 73 P 0 -0.145699
46 H 74 T 0 -0.0868876
46 H 75 L 0 -0.0765284
46 H 76 I 0 -0.0512538
46 H 77 L 0 0.103676
46 H 78 F 0 -0.106638
46 H 79 K 0 -0.0479402
46 H 80 G 0 -0.0704716
46 H 81 G 0 -0.0692954
46 H 82 R 0 -0.0389321
46 H 83 P 0 -0.0805893
46 H 84 V 0 -0.0558273
46 H 85 K 0 -0.0611681
46 H 86 Q 0 -0.132464
46 H 87 L 0 -0.0618667
46 H 88 I 0 -0.0607698
46 H 89 G 0 -0.151694
46 H 90 Y 0 -0.0732672
46 H 91 Q 0 -0.0647795
46 H 92 P 0 -0.10149
46 H 93 K 0 0.144556
46 H 94 E 0 -0.0429745
46 H 95 Q 0 -0.0778878
46 H 96 L 0 -0.102595
46 H 97 E 0 0.521996
46 H 98 A 0 -0.0670332
46 H 99 Q 0 0.0578124
46 H 100 L 0 -0.00840854
46 H 101 A 0 0.513138
46 H 102 D 0 0.0281914
47 A 48 D 0 1.03209
47 A 49 K 0 0.527333
47 A 50 V 0 0.12366
47 A 51 T 0 0.201899
47 A 52 V 0 0.120018
47 A 53 A 0 -0.0154146
47 A 54 K 0 -0.0667267
47 A 55 L 0 -0.082556
47 A 56 N 0 -0.0806422
47 A 57 V 0 -0.0352622
47 A 58 D 0 -0.0762016
47 A 59 E 0 -0.0323603
47 A 60 N 0 0.0206033
47 A 61 P 0 -0.0480407
47 A 62 E 0 -0.0659359
47 A 63 T 0 -0.069389
47 A 64 T 0 -0.103882
47 A 65 S 0 -0.00837341
47 A 66 Q 0 -0.060059
47 A 67 F 0 -0.0650798
47 A 68 G 0 0.0146516
47 A 69 I 0 -0.0919409
47 A 70 M 0 -0.0029502
47 A 71 S 0 -0.100136
47 A 72 I 0 -0.0966957
47 A 73 P 0 -0.102201
47 A 74 T 0 -0.117635
47 A 75 L 0 -0.114128
47 A 76 I 0 -0.064672
47 A 77 L 0 -0.0866257
47 A 78 F 0 -0.131178
47 A 79 K 0 0.0206308
47 A 80 G 0 0.000963369
47 A 81 G 0 -0.0459889
47 A 82 R 0 0.0277507
47 A 83 P 0 -0.0634046
47 A 84 V 0 -0.0745557
47 A 85 K 0 -0.0499402
47 A 86 Q 0 -0.0905297
47 A 87 L 0 -0.0450723
47 A 88 I 0 -0.122855
47 A 89 G 0 -0.096091
47 A 90 Y 0 -0.0799594
47 A 91 Q 0 -0.0849171
47 A 92 P 0 -0.0733066
47 A 93 K 0 -0.0610669
47 A 94 E 0 -0.0309928
47 A 95 Q 0 -0.0702957
47 A 96 L 0 -0.101499
47 A 97 E 0 -0.0183012
47 A 98 A 0 -0.0214696
47 A 99 Q 0 -0.101728
47 A 100 L 0 0.0135306
47 A 101 A 0 -0.0321391
47 A 102 D 0 0.0226624
48 D 49 K 0 1.05846
48 D 50 V 0 0.198006
48 D 51 T 0 0.190234
48 D 52 V 0 0.103174
48 D 53 A 0 0.0365859
48 D 54 K 0 -0.0622184
48 D 55 L 0 -0.106208
48 D 56 N 0 0.000764361
48 D 57 V 0 -0.024922
48 D 58 D 0 -0.0324985
48 D 59 E 0 -0.0257418
48 D 60 N 0 0.00545176
48 D 61 P 0 -0.0677822
48 D 62 E 0 -0.00978192
48 D 63 T 0 -0.122879
48 D 64 T 0 -0.109626
48 D 65 S 0 0.00473478
48 D 66 Q 0 -0.055427
48 D 67 F 0 -0.0173553
48 D 68 G 0 -0.0510498
48 D 69 I 0 -0.0619987
48 D 70 M 0 0.000332704
48 D 71 S 0 -0.0595098
48 D 72 I 0 -0.0789445
48 D 73 P 0 -0.0550491
48 D 74 T 0 -0.155649
48 D 75 L 0 -0.105276
48 D 76 I 0 -0.0925603
48 D 77 L 0 -0.0459848
48 D 78 F 0 -0.11567
48 D 79 K 0 -0.0267185
48 D 80 G 0 0.0555109
48 D 81 G 0 -0.0261505
48 D 82 R 0 0.0613385
48 D 83 P 0 -0.022973
48 D 84 V 0 -0.0754887
48 D 85 K 0 -0.0330649
48 D 86 Q 0 -0.0198971
48 D 87 L 0 -0.0730809
48 D 88 I 0 -0.00503049
48 D 89 G 0 -0.0947224
48 D 90 Y 0 -0.105337
48 D 91 Q 0 0.0329549
48 D 92 P 0 -0.111396
48 D 93 K 0 -0.0864994
48 D 94 E 0 -0.0406807
48 D 95 Q 0 -0.0750915
48 D 96 L 0 -0.0931774
48 D 97 E 0 -0.0460827
48 D 98 A 0 -0.0675545
48 D 99 Q 0 -0.0333508
48 D 100 L 0 0.0165344
48 D 101 A 0 0.00347521
48 D 102 D 0 0.00215994
49 K 50 V 0 0.416416
49 K 51 T 0 0.190104
49 K 52 V 0 0.111168
49 K 53 A 0 0.0405005
49 K 54 K 0 -0.0295251
49 K 55 L 0 -0.0836491
49 K 56 N 0 -0.0667785
49 K 57 V 0 -0.0462534
49 K 58 D 0 -0.0424547
49 K 59 E 0 -0.0286636
49 K 60 N 0 -0.0797093
49 K 61 P 0 -0.0331169
49 K 62 E 0 0.026014
49 K 63 T 0 -0.0850065
49 K 64 T 0 -0.0693623
49 K 65 S 0 -0.00310937
49 K 66 Q 0 -0.0181267
49 K 67 F 0 -0.0375427
49 K 68 G 0 -0.0433492
49 K 69 I 0 -0.0550741
49 K 70 M 0 -0.0591557
49 K 71 S 0 -0.0921314
49 K 72 I 0 -0.0880922
49 K 73 P 0 -0.124091
49 K 74 T 0 -0.130369
49 K 75 L 0 -0.105893
49 K 76 I 0 -0.0223074
49 K 77 L 0 -0.0059113
49 K 78 F 0 -0.0976418
49 K 79 K 0 0.0347625
49 K 80 G 0 0.0342039
49 K 81 G 0 -0.00443799
49 K 82 R 0 0.0718234
49 K 83 P 0 -0.0649868
49 K 84 V 0 -0.0148862
49 K 85 K 0 0.00133391
49 K 86 Q 0 -0.0597154
49 K 87 L 0 -0.0837563
49 K 88 I 0 -0.0163961
49 K 89 G 0 -0.115388
49 K 90 Y 0 -0.0792161
49 K 91 Q 0 -0.0627503
49 K 92 P 0 -0.0593203
49 K 93 K 0 -0.0772216
49 K 94 E 0 0.0101787
49 K 95 Q 0 -0.0480734
49 K 96 L 0 -0.0416022
49 K 97 E 0 -0.00831794
49 K 98 A 0 -0.00268938
49 K 99 Q 0 -0.0918753
49 K 100 L 0 -0.00552753
49 K 101 A 0 0.256351
49 K 102 D 0 0.0158056
50 V 51 T 0 0.498539
50 V 52 V 0 0.528431
50 V 53 A 0 0.0857417
50 V 54 K 0 0.0348591
50 V 55 L 0 0.01912
50 V 56 N 0 -0.058734
50 V 57 V 0 0.0175634
50 V 58 D 0 -0.00203585
50 V 59 E 0 -0.0692218
50 V 60 N 0 -0.00551887
50 V 61 P 0 -0.0302727
50 V 62 E 0 -0.0579347
50 V 63 T 0 -0.0633396
50 V 64 T 0 -0.073178
50 V 65 S 0 -0.0577098
50 V 66 Q 0 -0.117788
50 V 67 F 0 -0.0673311
50 V 68 G 0 -0.0955558
50 V 69 I 0 -0.0672147
50 V 70 M 0 -0.0310339
50 V 71 S 0 -0.0608794
50 V 72 I 0 -0.115753
50 V 73 P 0 -0.00944462
50 V 74 T 0 -0.0443113
50 V 75 L 0 0.0108984
50 V 76 I 0 -0.0636028
50 V 77 L 0 0.0480789
50 V 78 F 0 -0.0393683
50 V 79 K 0 -0.0271769
50 V 80 G 0 -0.0588744
50 V 81 G 0 -0.024707
50 V 82 R 0 -0.0309895
50 V 83 P 0 -0.0594403
50 V 84 V 0 0.0801756
50 V 85 K 0 -0.00513536
50 V 86 Q 0 -0.0438233
50 V 87 L 0 0.0462205
50 V 88 I 0 -0.0991447
50 V 89 G 0 -0.0080619
50 V 90 Y 0 -0.00512051
50 V 91 Q 0 0.0235096
50 V 92 P 0 0.0134202
50 V 93 K 0 -0.0721103
50 V 94 E 0 -0.0286939
50 V 95 Q 0 -0.0504484
50 V 96 L 0 -0.0261168
50 V 97 E 0 -0.0876053
50 V 98 A 0 -0.000447326
50 V 99 Q 0 -0.0180585
50 V 100 L 0 0.0789904
50 V 101 A 0 -0.0710297
50 V 102 D 0 0.0135375
51 T 52 V 0 0.39802
51 T 53 A 0 0.647004
51 T 54 K 0 0.187982
51 T 55 L 0 0.0603951
51 T 56 N 0 0.00627856
51 T 57 V 0 -0.0492682
51 T 58 D 0 -0.0509722
51 T 59 E 0 0.0288547
51 T 60 N 0 -0.0226226
51 T 61 P 0 -0.0485685
51 T 62 E 0 -0.075702
51 T 63 T 0 -0.0583222
51 T 64 T 0 -0.114286
51 T 65 S 0 -0.0135499
51 T 66 Q 0 -0.070745
51 T 67 F 0 -0.0441123
51 T 68 G 0 -0.0283805
51 T 69 I 0 -0.0881981
51 T 70 M 0 0.0134739
51 T 71 S 0 -0.119548
51 T 72 I 0 -0.0734233
51 T 73 P 0 -0.150662
51 T 74 T 0 -0.0407192
51 T 75 L 0 -0.077971
51 T 76 I 0 -0.103551
51 T 77 L 0 0.0327784
51 T 78 F 0 -0.00265394
51 T 79 K 0 -0.0383701
51 T 80 G 0 -0.0500996
51 T 81 G 0 -0.034858
51 T 82 R 0 -0.03661
51 T 83 P 0 -0.034344
51 T 84 V 0 -0.0500042
51 T 85 K 0 -0.0526592
51 T 86 Q 0 -0.0807801
51 T 87 L 0 -0.104889
51 T 88 I 0 -0.0938827
51 T 89 G 0 -0.130388
51 T 90 Y 0 -0.094327
51 T 91 Q 0 -0.10168
51 T 92 P 0 -0.106105
51 T 93 K 0 -0.117515
51 T 94 E 0 -0.0569257
51 T 95 Q 0 -0.111507
51 T 96 L 0 -0.130515
51 T 97 E 0 -0.0780303
51 T 98 A 0 -0.0774318
51 T 99 Q 0 -0.143516
51 T 100 L 0 -0.100356
51 T 101 A 0 -0.1079
51 T 102 D 0 -0.0931512
52 V 53 A 0 0.163345
52 V 54 K 0 0.223384
52 V 55 L 0 0.0134987
52 V 56 N 0 0.0361004
52 V 57 V 0 0.0253172
52 V 58 D 0 0.0379983
52 V 59 E 0 -0.0318676
52 V 60 N 0 0.0386352
52 V 61 P 0 -0.0943684
52 V 62 E 0 -0.0897887
52 V 63 T 0 -0.111518
52 V 64 T 0 -0.0739599
52 V 65 S 0 -0.0794269
52 V 66 Q 0 -0.0573351
52 V 67 F 0 -0.0518658
52 V 68 G 0 -0.0747994
52 V 69 I 0 -0.0640984
52 V 70 M 0 -0.0382934
52 V 71 S 0 -0.0678266
52 V 72 I 0 -0.0212123
52 V 73 P 0 -0.0464773
52 V 74 T 0 -0.0741724
52 V 75 L 0 0.120889
52 V 76 I 0 -0.0353573
52 V 77 L 0 0.0163547
52 V 78 F 0 -0.0680795
52 V 79 K 0 -0.0162133
52 V 80 G 0 -0.117637
52 V 81 G 0 -0.0475946
52 V 82 R 0 -0.0995613
52 V 83 P 0 -0.0845731
52 V 84 V 0 -0.0821381
52 V 85 K 0 -0.0678308
52 V 86 Q 0 0.0115923
52 V 87 L 0 -0.0648194
52 V 88 I 0 -0.0659116
52 V 89 G 0 -0.105223
52 V 90 Y 0 -0.0792261
52 V 91 Q 0 -0.00428455
52 V 92 P 0 -0.0989684
52 V 93 K 0 0.00749777
52 V 94 E 0 -0.0578852
52 V 95 Q 0 -0.0753723
52 V 96 L 0 -0.0225257
52 V 97 E 0 -0.0351397
52 V 98 A 0 -0.113418
52 V 99 Q 0 -0.00639387
52 V 100 L 0 0.112903
52 V 101 A 0 -0.121501
52 V 102 D 0 -0.0334886
53 A 54 K 0 0.208016
53 A 55 L 0 0.159519
53 A 56 N 0 0.0831871
53 A 57 V 0 0.120216
53 A 58 D 0 0.0130175
53 A 59 E 0 0.023336
53 A 60 N 0 0.0955155
53 A 61 P 0 -0.0788638
53 A 62 E 0 -0.0545777
53 A 63 T 0 -0.0351475
53 A 64 T 0 -0.002074
53 A 65 S 0 -0.0449061
53 A 66 Q 0 -0.0739726
53 A 67 F 0 -0.0402755
53 A 68 G 0 -0.0710359
53 A 69 I 0 -0.0265627
53 A 70 M 0 -0.059041
53 A 71 S 0 -0.0636301
53 A 72 I 0 -0.0806686
53 A 73 P 0 -0.0848796
53 A 74 T 0 -0.105588
53 A 75 L 0 0.0320685
53 A 76 I 0 -0.0396457
53 A 77 L 0 -0.0621914
53 A 78 F 0 0.0430637
53 A 79 K 0 -0.0709747
53 A 80 G 0 -0.0640046
53 A 81 G 0 0.00560502
53 A 82 R 0 -0.0823792
53 A 83 P 0 -0.0205613
53 A 84 V 0 -0.0199184
53 A 85 K 0 -0.0428992
53 A 86 Q 0 -0.0715969
53 A 87 L 0 0.0168789
53 A 88 I 0 -0.107002
53 A 89 G 0 -0.114032
53 A 90 Y 0 -0.140119
53 A 91 Q 0 -0.0470915
53 A 92 P 0 -0.0694894
53 A 93 K 0 -0.0979615
53 A 94 E 0 -0.0787402
53 A 95 Q 0 -0.0724045
53 A 96 L 0 -0.0844254
53 A 97 E 0 -0.0837876
53 A 98 A 0 -0.0854638
53 A 99 Q 0 -0.0242286
53 A 100 L 0 -0.067431
53 A 101 A 0 -0.100075
53 A 102 D 0 -0.0233835
54 K 55 L 0 0.157966
54 K 56 N 0 0.321796
54 K 57 V 0 0.162996
54 K 58 D 0 0.0630337
54 K 59 E 0 0.079218
54 K 60 N 0 -0.0268848
54 K 61 P 0 -0.000380076
54 K 62 E 0 -0.0690882
54 K 63 T 0 -0.0475127
54 K 64 T 0 0.0628247
54 K 65 S 0 -0.0587141
54 K 66 Q 0 -0.013113
54 K 67 F 0 -0.0779044
54 K 68 G 0 0.0120299
54 K 69 I 0 -0.0355335
54 K 70 M 0 0.0384221
54 K 71 S 0 -0.0174524
54 K 72 I 0 0.0207198
54 K 73 P 0 -0.131125
54 K 74 T 0 0.0736976
54 K 75 L 0 0.0632835
54 K 76 I 0 -0.0123168
54 K 77 L 0 -0.00648081
54 K 78 F 0 -0.114862
54 K 79 K 0 -0.0515605
54 K 80 G 0 -0.129952
54 K 81 G 0 -0.106699
54 K 82 R 0 -0.0322029
54 K 83 P 0 -0.0480953
54 K 84 V 0 -0.0946926
54 K 85 K 0 -0.0217401
54 K 86 Q 0 -0.0640511
54 K 87 L 0 -0.0955924
54 K 88 I 0 -0.02647
54 K 89 G 0 -0.1139
54 K 90 Y 0 -0.0624802
54 K 91 Q 0 -0.0767721
54 K 92 P 0 -0.0779132
54 K 93 K 0 -0.0624753
54 K 94 E 0 -0.100409
54 K 95 Q 0 -0.133031
54 K 96 L 0 -0.0502049
54 K 97 E 0 -0.132997
54 K 98 A 0 -0.128105
54 K 99 Q 0 -0.121558
54 K 100 L 0 -0.103922
54 K 101 A 0 -0.153577
54 K 102 D 0 -0.145198
55 L 56 N 0 0.915181
55 L 57 V 0 0.311467
55 L 58 D 0 0.263321
55 L 59 E 0 0.0570648
55 L 60 N 0 0.167687
55 L 61 P 0 0.0989968
55 L 62 E 0 0.0610273
55 L 63 T 0 0.279876
55 L 64 T 0 0.0973338
55 L 65 S 0 -0.0134851
55 L 66 Q 0 -0.0629885
55 L 67 F 0 0.0885216
55 L 68 G 0 -0.0563554
55 L 69 I 0 -0.0632059
55 L 70 M 0 -0.0482914
55 L 71 S 0 0.011648
55 L 72 I 0 -0.0216502
55 L 73 P 0 0.0483602
55 L 74 T 0 -0.000922135
55 L 75 L 0 -0.0579042
55 L 76 I 0 -0.015987
55 L 77 L 0 -0.0373074
55 L 78 F 0 0.0647755
55 L 79 K 0 -0.0348952
55 L 80 G 0 -0.0865068
55 L 81 G 0 -0.00546886
55 L 82 R 0 -0.110124
55 L 83 P 0 -0.121993
55 L 84 V 0 -0.0685661
55 L 85 K 0 -0.0295511
55 L 86 Q 0 -0.105105
55 L 87 L 0 -0.0786868
55 L 88 I 0 -0.0312084
55 L 89 G 0 -0.0500541
55 L 90 Y 0 -0.0833711
55 L 91 Q 0 -0.101036
55 L 92 P 0 -0.0970437
55 L 93 K 0 -0.0716491
55 L 94 E 0 -0.0313217
55 L 95 Q 0 -0.025543
55 L 96 L 0 -0.0330407
55 L 97 E 0 -0.142353
55 L 98 A 0 -0.0416668
55 L 99 Q 0 -0.033756
55 L 100 L 0 -0.000597536
55 L 101 A 0 -0.0964556
55 L 102 D 0 -0.0466439
56 N 57 V 0 0.485142
56 N 58 D 0 0.639442
56 N 59 E 0 0.583041
56 N 60 N 0 0.123659
56 N 61 P 0 0.0350801
56 N 62 E 0 -0.0301446
56 N 63 T 0 -0.0660157
56 N 64 T 0 0.0784474
56 N 65 S 0 -0.109676
56 N 66 Q 0 -0.0735589
56 N 67 F 0 -0.073437
56 N 68 G 0 -0.0998152
56 N 69 I 0 0.0429311
56 N 70 M 0 -0.0169027
56 N 71 S 0 -0.0428864
56 N 72 I 0 0.158446
56 N 73 P 0 -0.0652108
56 N 74 T 0 0.0897809
56 N 75 L 0 -0.0234542
56 N 76 I 0 -0.114092
56 N 77 L 0 -0.0846589
56 N 78 F 0 -0.0663052
56 N 79 K 0 -0.0976609
56 N 80 G 0 -0.152872
56 N 81 G 0 -0.047349
56 N 82 R 0 -0.111955
56 N 83 P 0 -0.0982409
56 N 84 V 0 -0.0874378
56 N 85 K 0 -0.0764161
56 N 86 Q 0 -0.0210495
56 N 87 L 0 -0.0572746
56 N 88 I 0 -0.00319984
56 N 89 G 0 0.0465396
56 N 90 Y 0 -0.0772644
56 N 91 Q 0 -0.0278768
56 N 92 P 0 -0.0429667
56 N 93 K 0 -0.111388
56 N 94 E 0 -0.0891195
56 N 95 Q 0 -0.133135
56 N 96 L 0 -0.0863591
56 N 97 E 0 -0.135454
56 N 98 A 0 -0.14289
56 N 99 Q 0 -0.121652
56 N 100 L 0 -0.101163
56 N 101 A 0 -0.118415
56 N 102 D 0 -0.138498
57 V 58 D 0 0.633124
57 V 59 E 0 0.312601
57 V 60 N 0 0.065577
57 V 61 P 0 0.0787632
57 V 62 E 0 0.0333835
57 V 63 T 0 -0.0603452
57 V 64 T 0 0.786371
57 V 65 S 0 -0.00117862
57 V 66 Q 0 -0.0536877
57 V 67 F 0 0.0269364
57 V 68 G 0 -0.0202582
57 V 69 I 0 0.0724953
57 V 70 M 0 0.01271
57 V 71 S 0 -0.000394428
57 V 72 I 0 0.524082
57 V 73 P 0 -0.0721791
57 V 74 T 0 0.0176028
57 V 75 L 0 -0.0130296
57 V 76 I 0 0.0114028
57 V 77 L 0 -0.11545
57 V 78 F 0 -0.152893
57 V 79 K 0 -0.0582699
57 V 80 G 0 -0.0956518
57 V 81 G 0 -0.157164
57 V 82 R 0 -0.0784699
57 V 83 P 0 -0.0582522
57 V 84 V 0 -0.101837
57 V 85 K 0 -0.0172875
57 V 86 Q 0 -0.0466948
57 V 87 L 0 0.0338738
57 V 88 I 0 0.0420541
57 V 89 G 0 0.0436469
57 V 90 Y 0 0.00997474
57 V 91 Q 0 -0.0244328
57 V 92 P 0 -0.0388284
57 V 93 K 0 -0.0921247
57 V 94 E 0 -0.0864378
57 V 95 Q 0 -0.0390227
57 V 96 L 0 -0.0615498
57 V 97 E 0 -0.141919
57 V 98 A 0 -0.152928
57 V 99 Q 0 -0.101279
57 V 100 L 0 -0.129605
57 V 101 A 0 -0.112367
57 V 102 D 0 -0.10629
58 D 59 E 0 0.567963
58 D 60 N 0 0.114482
58 D 61 P 0 0.103453
58 D 62 E 0 0.033141
58 D 63 T 0 0.0296433
58 D 64 T 0 0.00310426
58 D 65 S 0 0.000180492
58 D 66 Q 0 -0.0345417
58 D 67 F 0 0.0548304
58 D 68 G 0 -0.0215812
58 D 69 I 0 -0.0266326
58 D 70 M 0 -0.0297606
58 D 71 S 0 0.0414908
58 D 72 I 0 0.211286
58 D 73 P 0 -0.0240282
58 D 74 T 0 -0.0292288
58 D 75 L 0 0.0207867
58 D 76 I 0 -0.0620045
58 D 77 L 0 -0.0279363
58 D 78 F 0 -0.0166648
58 D 79 K 0 -0.00976513
58 D 80 G 0 -0.0665907
58 D 81 G 0 -0.0549748
58 D 82 R 0 -0.0536884
58 D 83 P 0 -0.0181899
58 D 84 V 0 -0.0102692
58 D 85 K 0 -0.0381798
58 D 86 Q 0 -0.0978606
58 D 87 L 0 -0.143746
58 D 88 I 0 -0.0526987
58 D 89 G 0 -0.0153355
58 D 90 Y 0 -0.0403751
58 D 91 Q 0 -0.0658524
58 D 92 P 0 -0.0360278
58 D 93 K 0 -0.0877962
58 D 94 E 0 -0.097893
58 D 95 Q 0 -0.0612012
58 D 96 L 0 -0.0667928
58 D 97 E 0 -0.0778124
58 D 98 A 0 -0.0659225
58 D 99 Q 0 -0.0903078
58 D 100 L 0 -0.0305844
58 D 101 A 0 -0.0788211
58 D 102 D 0 -0.0801628
59 E 60 N 0 0.599402
59 E 61 P 0 0.304669
59 E 62 E 0 0.124828
59 E 63 T 0 0.0285521
59 E 64 T 0 -0.0202943
59 E 65 S 0 -0.0121689
59 E 66 Q 0 0.00938105
59 E 67 F 0 -0.016868
59 E 68 G 0 0.0178782
59 E 69 I 0 0.00368971
59 E 70 M 0 0.031456
59 E 71 S 0 0.0512255
59 E 72 I 0 -0.0537924
59 E 73 P 0 0.0262631
59 E 74 T 0 -0.0463137
59 E 75 L 0 -0.1209
59 E 76 I 0 -0.0567595
59 E 77 L 0 -0.0627116
59 E 78 F 0 -0.114159
59 E 79 K 0 0.014969
59 E 80 G 0 -0.0286353
59 E 81 G 0 -0.0190378
59 E 82 R 0 -0.0220397
59 E 83 P 0 -0.118481
59 E 84 V 0 -0.0136942
59 E 85 K 0 -0.0526395
59 E 86 Q 0 -0.0369342
59 E 87 L 0 -0.0668648
59 E 88 I 0 -0.0175381
59 E 89 G 0 0.0199091
59 E 90 Y 0 -0.0282131
59 E 91 Q 0 0.0320147
59 E 92 P 0 -0.0842999
59 E 93 K 0 -0.0227181
59 E 94 E 0 -0.0236651
59 E 95 Q 0 -0.105138
59 E 96 L 0 -0.0876377
59 E 97 E 0 -0.0609885
59 E 98 A 0 -0.0889123
59 E 99 Q 0 -0.0988907
59 E 100 L 0 -0.0947063
59 E 101 A 0 -0.0464072
59 E 102 D 0 -0.0611577
60 N 61 P 0 0.663577
60 N 62 E 0 0.351433
60 N 63 T 0 0.394023
60 N 64 T 0 0.246539
60 N 65 S 0 0.113337
60 N 66 Q 0 0.116269
60 N 67 F 0 0.0940686
60 N 68 G 0 -0.0063756
60 N 69 I 0 -0.0139991
60 N 70 M 0 0.0228247
60 N 71 S 0 0.0426316
60 N 72 I 0 -0.0679242
60 N 73 P 0 -0.0665073
60 N 74 T 0 -0.0422438
60 N 75 L 0 -0.078171
60 N 76 I 0 -0.00232466
60 N 77 L 0 -0.0096509
60 N 78 F 0 -0.0193291
60 N 79 K 0 -0.0588272
60 N 80 G 0 -0.0439639
60 N 81 G 0 -0.0666001
60 N 82 R 0 -0.0520895
60 N 83 P 0 0.0154196
60 N 84 V 0 -0.0375978
60 N 85 K 0 -0.0412538
60 N 86 Q 0 -0.0882363
60 N 87 L 0 -0.0883292
60 N 88 I 0 -0.0451306
60 N 89 G 0 -0.0615108
60 N 90 Y 0 -0.109014
60 N 91 Q 0 -0.0225022
60 N 92 P 0 -0.0333756
60 N 93 K 0 -0.0551698
60 N 94 E 0 -0.0476405
60 N 95 Q 0 -0.0772985
60 N 96 L 0 -0.0954957
60 N 97 E 0 -0.112092
60 N 98 A 0 -0.102091
60 N 99 Q 0 -0.117885
60 N 100 L 0 -0.078712
60 N 101 A 0 -0.124026
60 N 102 D 0 -0.108541
61 P 62 E 0 0.602694
61 P 63 T 0 0.332236
61 P 64 T 0 0.377224
61 P 65 S 0 0.295277
61 P 66 Q 0 0.116825
61 P 67 F 0 0.130693
61 P 68 G 0 0.0509142
61 P 69 I 0 0.0858586
61 P 70 M 0 0.145765
61 P 71 S 0 0.024019
61 P 72 I 0 0.0206143
61 P 73 P 0 0.0120018
61 P 74 T 0 0.0323528
61 P 75 L 0 -0.0506778
61 P 76 I 0 -0.0391323
61 P 77 L 0 -0.0836984
61 P 78 F 0 -0.0218975
61 P 79 K 0 -0.0358294
61 P 80 G 0 -0.039154
61 P 81 G 0 -0.0642018
61 P 82 R 0 -0.0674691
61 P 83 P 0 -0.0394472
61 P 84 V 0 -0.0392596
61 P 85 K 0 -0.041248
61 P 86 Q 0 -0.0647456
61 P 87 L 0 -0.132612
61 P 88 I 0 -0.0127852
61 P 89 G 0 -0.0524267
61 P 90 Y 0 -0.00907413
61 P 91 Q 0 -0.0277838
61 P 92 P 0 -0.00805074
61 P 93 K 0 -0.0775265
61 P 94 E 0 -0.0322311
61 P 95 Q 0 -0.067989
61 P 96 L 0 -0.0644699
61 P 97 E 0 -0.0761118
61 P 98 A 0 -0.0586686
61 P 99 Q 0 -0.132653
61 P 100 L 0 -0.101726
61 P 101 A 0 -0.0687754
61 P 102 D 0 -0.0654119
62 E 63 T 0 0.778341
62 E 64 T 0 0.3696
62 E 65 S 0 0.438266
62 E 66 Q 0 0.351873
62 E 67 F 0 0.0836202
62 E 68 G 0 0.155057
62 E 69 I 0 0.0527232
62 E 70 M 0 0.0292904
62 E 71 S 0 -0.0394898
62 E 72 I 0 -0.118362
62 E 73 P 0 0.00202165
62 E 74 T 0 -0.0652097
62 E 75 L 0 -0.128934
62 E 76 I 0 -0.0869529
62 E 77 L 0 -0.067428
62 E 78 F 0 -0.0596349
62 E 79 K 0 -0.0784459
62 E 80 G 0 -0.030125
62 E 81 G 0 -0.0163584
62 E 82 R 0 0.0164988
62 E 83 P 0 -0.0711089
62 E 84 V 0 0.00531655
62 E 85 K 0 -0.0402633
62 E 86 Q 0 -0.0666138
62 E 87 L 0 -0.061826
62 E 88 I 0 -0.0939083
62 E 89 G 0 -0.0723728
62 E 90 Y 0 -0.0234561
62 E 91 Q 0 -0.101687
62 E 92 P 0 -0.0523918
62 E 93 K 0 -0.0929672
62 E 94 E 0 0.000865858
62 E 95 Q 0 -0.0148645
62 E 96 L 0 -0.0544599
62 E 97 E 0 -0.104357
62 E 98 A 0 0.00460016
62 E 99 Q 0 -0.0424924
62 E 100 L 0 -0.0660626
62 E 101 A 0 -0.0653836
62 E 102 D 0 -0.046886
63 T 64 T 0 0.742585
63 T 65 S 0 0.385239
63 T 66 Q 0 0.327453
63 T 67 F 0 0.407917
63 T 68 G 0 0.184408
63 T 69 I 0 0.148143
63 T 70 M 0 0.0955183
63 T 71 S 0 0.0104414
63 T 72 I 0 -0.0213306
63 T 73 P 0 0.099155
63 T 74 T 0 0.0085805
63 T 75 L 0 0.0380003
63 T 76 I 0 0.00372902
63 T 77 L 0 -0.0755432
63 T 78 F 0 -0.0203857
63 T 79 K 0 -0.0442111
63 T 80 G 0 -0.0594445
63 T 81 G 0 -0.0502758
63 T 82 R 0 -0.0868047
63 T 83 P 0 0.00997283
63 T 84 V 0 -0.051769
63 T 85 K 0 -0.0573902
63 T 86 Q 0 -0.0571537
63 T 87 L 0 -0.0811201
63 T 88 I 0 -0.053766
63 T 89 G 0 -0.0543118
63 T 90 Y 0 -0.0937989
63 T 91 Q 0 -0.114111
63 T 92 P 0 -0.0499686
63 T 93 K 0 -0.0897344
63 T 94 E 0 -0.0944096
63 T 95 Q 0 -0.0921041
63 T 96 L 0 -0.0214514
63 T 97 E 0 -0.125284
63 T 98 A 0 -0.0704375
63 T 99 Q 0 -0.14437
63 T 100 L 0 -0.112107
63 T 101 A 0 -0.0762092
63 T 102 D 0 -0.0392234
64 T 65 S 0 0.641888
64 T 66 Q 0 0.249844
64 T 67 F 0 0.236935
64 T 68 G 0 0.106183
64 T 69 I 0 0.182847
64 T 70 M 0 0.155486
64 T 71 S 0 0.121083
64 T 72 I 0 0.167719
64 T 73 P 0 0.0411724
64 T 74 T 0 0.04408
64 T 75 L 0 -0.0623585
64 T 76 I 0 0.0925225
64 T 77 L 0 -0.0651803
64 T 78 F 0 -0.0301089
64 T 79 K 0 -0.0943019
64 T 80 G 0 -0.0962489
64 T 81 G 0 -0.110897
64 T 82 R 0 -0.0621557
64 T 83 P 0 -0.0771214
64 T 84 V 0 -0.0924206
64 T 85 K 0 -0.0356835
64 T 86 Q 0 -0.115145
64 T 87 L 0 0.0475363
64 T 88 I 0 -0.0701465
64 T 89 G 0 -0.0132213
64 T 90 Y 0 -0.00675037
64 T 91 Q 0 -0.082892
64 T 92 P 0 -0.0711056
64 T 93 K 0 -0.083987
64 T 94 E 0 -0.0992247
64 T 95 Q 0 -0.1196
64 T 96 L 0 -0.157576
64 T 97 E 0 -0.151092
64 T 98 A 0 -0.106264
64 T 99 Q 0 -0.0747177
64 T 100 L 0 -0.0594628
64 T 101 A 0 -0.131158
64 T 102 D 0 -0.0657084
65 S 66 Q 0 0.428091
65 S 67 F 0 0.135704
65 S 68 G 0 0.258887
65 S 69 I 0 0.110427
65 S 70 M 0 0.178531
65 S 71 S 0 0.0277776
65 S 72 I 0 -0.0350611
65 S 73 P 0 0.00593554
65 S 74 T 0 -0.00707584
65 S 75 L 0 -0.0339554
65 S 76 I 0 -0.0731813
65 S 77 L 0 0.0397129
65 S 78 F 0 -0.147873
65 S 79 K 0 -0.00846237
65 S 80 G 0 -0.0249007
65 S 81 G 0 -0.046591
65 S 82 R 0 0.0438537
65 S 83 P 0 -0.0196168
65 S 84 V 0 -0.0129603
65 S 85 K 0 -0.00244694
65 S 86 Q 0 0.00576932
65 S 87 L 0 -0.0450638
65 S 88 I 0 0.0682962
65 S 89 G 0 -0.0447544
65 S 90 Y 0 -0.0124864
65 S 91 Q 0 -0.0487036
65 S 92 P 0 0.0380645
65 S 93 K 0 -0.0629082
65 S 94 E 0 0.0157555
65 S 95 Q 0 0.0579641
65 S 96 L 0 -0.042922
65 S 97 E 0 -0.00847904
65 S 98 A 0 0.0335617
65 S 99 Q 0 -0.0989969
65 S 100 L 0 -0.0832541
65 S 101 A 0 -0.0678405
65 S 102 D 0 -0.0427893
66 Q 67 F 0 0.670564
66 Q 68 G 0 0.378065
66 Q 69 I 0 0.228956
66 Q 70 M 0 0.167256
66 Q 71 S 0 0.0383184
66 Q 72 I 0 -0.10075
66 Q 73 P 0 0.0720808
66 Q 74 T 0 0.0450918
66 Q 75 L 0 -0.0407529
66 Q 76 I 0 0.0566196
66 Q 77 L 0 -0.0527575
66 Q 78 F 0 0.011178
66 Q 79 K 0 -0.0602406
66 Q 80 G 0 0.00334455
66 Q 81 G 0 -0.0294039
66 Q 82 R 0 0.0321152
66 Q 83 P 0 -0.0132012
66 Q 84 V 0 -0.00837338
66 Q 85 K 0 0.0477331
66 Q 86 Q 0 -0.0120398
66 Q 87 L 0 -0.0638608
66 Q 88 I 0 -0.048068
66 Q 89 G 0 -0.0905719
66 Q 90 Y 0 -0.100081
66 Q 91 Q 0 -0.12284
66 Q 92 P 0 -0.0659505
66 Q 93 K 0 -0.0742443
66 Q 94 E 0 -0.0235357
66 Q 95 Q 0 -0.0310963
66 Q 96 L 0 -0.0905608
66 Q 97 E 0 -0.0884574
66 Q 98 A 0 -0.0326635
66 Q 99 Q 0 -0.0729967
66 Q 100 L 0 -0.12948
66 Q 101 A 0 -0.0135809
66 Q 102 D 0 0.00898872
67 F 68 G 0 0.407047
67 F 69 I 0 0.297683
67 F 70 M 0 0.227337
67 F 71 S 0 0.061219
67 F 72 I 0 0.0536809
67 F 73 P 0 0.141614
67 F 74 T 0 0.0188525
67 F 75 L 0 -0.0841653
67 F 76 I 0 0.252652
67 F 77 L 0 -0.0680165
67 F 78 F 0 0.562376
67 F 79 K 0 -0.114482
67 F 80 G 0 -0.0393885
67 F 81 G 0 -0.0405821
67 F 82 R 0 -0.0393084
67 F 83 P 0 0.0479172
67 F 84 V 0 -0.0880698
67 F 85 K 0 -0.0507852
67 F 86 Q 0 -0.0100724
67 F 87 L 0 -0.067926
67 F 88 I 0 -0.0136171
67 F 89 G 0 -0.0694952
67 F 90 Y 0 -0.0508587
67 F 91 Q 0 -0.120976
67 F 92 P 0 -0.0528232
67 F 93 K 0 -0.0856726
67 F 94 E 0 -0.0665249
67 F 95 Q 0 -0.0683053
67 F 96 L 0 -0.0362303
67 F 97 E 0 -0.11566
67 F 98 A 0 -0.0620591
67 F 99 Q 0 -0.0880725
67 F 100 L 0 -0.0103132
67 F 101 A 0 -0.0895158
67 F 102 D 0 -0.0792751
68 G 69 I 0 0.543382
68 G 70 M 0 0.351256
68 G 71 S 0 0.222404
68 G 72 I 0 -0.00271844
68 G 73 P 0 0.179123
68 G 74 T 0 0.119528
68 G 75 L 0 -0.0237438
68 G 76 I 0 0.0956854
68 G 77 L 0 -0.0447325
68 G 78 F 0 -0.054886
68 G 79 K 0 -0.0149358
68 G 80 G 0 -0.00717028
68 G 81 G 0 0.0554432
68 G 82 R 0 0.0202076
68 G 83 P 0 -0.000626961
68 G 84 V 0 0.0149079
68 G 85 K 0 -0.048429
68 G 86 Q 0 0.0335814
68 G 87 L 0 -0.0748003
68 G 88 I 0 0.0223465
68 G 89 G 0 -0.00115682
68 G 90 Y 0 -0.0214648
68 G 91 Q 0 -0.0487787
68 G 92 P 0 -0.0342557
68 G 93 K 0 -0.042759
68 G 94 E 0 -0.0396504
68 G 95 Q 0 -0.0110561
68 G 96 L 0 -0.0646213
68 G 97 E 0 -0.0134365
68 G 98 A 0 0.00678327
68 G 99 Q 0 -0.0602529
68 G 100 L 0 -0.0534864
68 G 101 A 0 -0.0854305
68 G 102 D 0 -0.000894757
69 I 70 M 0 0.261583
69 I 71 S 0 0.242489
69 I 72 I 0 0.112843
69 I 73 P 0 0.15172
69 I 74 T 0 0.510755
69 I 75 L 0 0.0806551
69 I 76 I 0 0.0867143
69 I 77 L 0 -0.0600809
69 I 78 F 0 -0.0242146
69 I 79 K 0 -0.0378316
69 I 80 G 0 0.00854276
69 I 81 G 0 -0.00402957
69 I 82 R 0 -0.0256816
69 I 83 P 0 -0.089978
69 I 84 V 0 -0.050586
69 I 85 K 0 -0.0583783
69 I 86 Q 0 0.00999603
69 I 87 L 0 -0.0216156
69 I 88 I 0 0.0120232
69 I 89 G 0 -0.0073894
69 I 90 Y 0 -0.0658395
69 I 91 Q 0 -0.0774867
69 I 92 P 0 -0.0317378
69 I 93 K 0 -0.0670913
69 I 94 E 0 -0.0566168
69 I 95 Q 0 -0.104916
69 I 96 L 0 -0.0102608
69 I 97 E 0 -0.0658811
69 I 98 A 0 -0.0424688
69 I 99 Q 0 -0.143139
69 I 100 L 0 -0.0628608
69 I 101 A 0 -0.0806054
69 I 102 D 0 -0.0657525
70 M 71 S 0 0.381056
70 M 72 I 0 0.0865214
70 M 73 P 0 0.0977541
70 M 74 T 0 0.268948
70 M 75 L 0 0.0154477
70 M 76 I 0 0.0266875
70 M 77 L 0 -0.0156494
70 M 78 F 0 0.00997823
70 M 79 K 0 -0.0508733
70 M 80 G 0 -0.0124529
70 M 81 G 0 -0.0589083
70 M 82 R 0 -0.0147917
70 M 83 P 0 0.0086679
70 M 84 V 0 -0.0448183
70 M 85 K 0 -0.0302349
70 M 86 Q 0 0.0964018
70 M 87 L 0 -0.0213822
70 M 88 I 0 0.153112
70 M 89 G 0 0.0312108
70 M 90 Y 0 0.0413173
70 M 91 Q 0 0.0332994
70 M 92 P 0 -0.0329198
70 M 93 K 0 -0.0541763
70 M 94 E 0 0.0336223
70 M 95 Q 0 0.0198051
70 M 96 L 0 -0.0494374
70 M 97 E 0 -0.0686685
70 M 98 A 0 -0.0397005
70 M 99 Q 0 0.00199002
70 M 100 L 0 -0.0330516
70 M 101 A 0 -0.115369
70 M 102 D 0 -0.0604611
71 S 72 I 0 0.440882
71 S 73 P 0 0.42598
71 S 74 T 0 0.487302
71 S 75 L 0 0.170263
71 S 76 I 0 0.20309
71 S 77 L 0 0.0994943
71 S 78 F 0 0.102239
71 S 79 K 0 -0.0855119
71 S 80 G 0 -0.113183
71 S 81 G 0 -6.68003e-05
71 S 82 R 0 -0.100119
71 S 83 P 0 -0.0316638
71 S 84 V 0 -0.044262
71 S 85 K 0 0.00498987
71 S 86 Q 0 0.0292899
71 S 87 L 0 -0.00728993
71 S 88 I 0 0.100888
71 S 89 G 0 0.216594
71 S 90 Y 0 0.0169333
71 S 91 Q 0 0.0698228
71 S 92 P 0 -0.0217231
71 S 93 K 0 -0.110467
71 S 94 E 0 -0.104727
71 S 95 Q 0 -0.0291601
71 S 96 L 0 -0.0783262
71 S 97 E 0 -0.157805
71 S 98 A 0 -0.0551101
71 S 99 Q 0 -0.0720011
71 S 100 L 0 -0.147543
71 S 101 A 0 -0.0857203
71 S 102 D 0 -0.0809729
72 I 73 P 0 0.537744
72 I 74 T 0 0.595954
72 I 75 L 0 0.164912
72 I 76 I 0 0.0404223
72 I 77 L 0 -0.0185327
72 I 78 F 0 -0.0503508
72 I 79 K 0 -0.141282
72 I 80 G 0 -0.127043
72 I 81 G 0 -0.0838627
72 I 82 R 0 -0.0524342
72 I 83 P 0 -0.0605188
72 I 84 V 0 -0.0337154
72 I 85 K 0 -0.113074
72 I 86 Q 0 0.0317104
72 I 87 L 0 0.0145611
72 I 88 I 0 0.0266597
72 I 89 G 0 0.00929838
72 I 90 Y 0 0.0348431
72 I 91 Q 0 0.072202
72 I 92 P 0 -0.0131484
72 I 93 K 0 -0.078813
72 I 94 E 0 -0.099993
72 I 95 Q 0 -0.0573216
72 I 96 L 0 -0.0437769
72 I 97 E 0 -0.0530006
72 I 98 A 0 -0.148275
72 I 99 Q 0 -0.0555456
72 I 100 L 0 -0.0745788
72 I 101 A 0 -0.138688
72 I 102 D 0 -0.137914
73 P 74 T 0 0.506655
73 P 75 L 0 0.428101
73 P 76 I 0 0.191942
73 P 77 L 0 0.198208
73 P 78 F 0 0.264689
73 P 79 K 0 -0.0781286
73 P 80 G 0 0.0511196
73 P 81 G 0 0.00692318
73 P 82 R 0 -0.0329066
73 P 83 P 0 -0.0796604
73 P 84 V 0 -0.0853186
73 P 85 K 0 -0.104862
73 P 86 Q 0 -0.0505394
73 P 87 L 0 -0.139692
73 P 88 I 0 -0.0693237
73 P 89 G 0 0.255117
73 P 90 Y 0 -0.0814523
73 P 91 Q 0 -0.0760232
73 P 92 P 0 -0.0208757
73 P 93 K 0 -0.0830508
73 P 94 E 0 0.00989196
73 P 95 Q 0 -0.0783904
73 P 96 L 0 0.102862
73 P 97 E 0 -0.118518
73 P 98 A 0 -0.0191059
73 P 99 Q 0 -0.0431079
73 P 100 L 0 0.0425698
73 P 101 A 0 0.00857809
73 P 102 D 0 0.0496643
74 T 75 L 0 0.275172
74 T 76 I 0 0.52158
74 T 77 L 0 0.126873
74 T 78 F 0 0.090529
74 T 79 K 0 -0.0562546
74 T 80 G 0 -0.0480756
74 T 81 G 0 -0.0637805
74 T 82 R 0 0.000657056
74 T 83 P 0 0.0595448
74 T 84 V 0 -0.0600726
74 T 85 K 0 -0.00566579
74 T 86 Q 0 0.228438
74 T 87 L 0 -0.0145145
74 T 88 I 0 0.172282
74 T 89 G 0 0.0595939
74 T 90 Y 0 -0.0128426
74 T 91 Q 0 0.0198393
74 T 92 P 0 -0.00831234
74 T 93 K 0 -0.0209362
74 T 94 E 0 -0.0420564
74 T 95 Q 0 -0.0446024
74 T 96 L 0 -0.0401148
74 T 97 E 0 -0.17077
74 T 98 A 0 -0.112806
74 T 99 Q 0 -0.0936251
74 T 100 L 0 -0.128527
74 T 101 A 0 -0.134356
74 T 102 D 0 -0.0679992
75 L 76 I 0 0.257036
75 L 77 L 0 0.153435
75 L 78 F 0 0.208891
75 L 79 K 0 -0.0264208
75 L 80 G 0 -0.0510108
75 L 81 G 0 -0.0527889
75 L 82 R 0 -0.054
75 L 83 P 0 -0.0252462
75 L 84 V 0 -0.0299353
75 L 85 K 0 0.0281933
75 L 86 Q 0 -0.115185
75 L 87 L 0 0.163095
75 L 88 I 0 -0.0476219
75 L 89 G 0 0.0572505
75 L 90 Y 0 0.0219541
75 L 91 Q 0 0.108714
75 L 92 P 0 -0.00563422
75 L 93 K 0 -0.0131336
75 L 94 E 0 -0.0701159
75 L 95 Q 0 -0.0747653
75 L 96 L 0 0.193911
75 L 97 E 0 -0.120442
75 L 98 A 0 -0.0962614
75 L 99 Q 0 0.0120117
75 L 100 L 0 -0.0824058
75 L 101 A 0 -0.125964
75 L 102 D 0 -0.0725249
76 I 77 L 0 0.255259
76 I 78 F 0 0.549495
76 I 79 K 0 0.018653
76 I 80 G 0 0.0735942
76 I 81 G 0 0.11219
76 I 82 R 0 0.0198086
76 I 83 P 0 0.598101
76 I 84 V 0 0.0530477
76 I 85 K 0 -0.0430254
76 I 86 Q 0 0.636216
76 I 87 L 0 0.017371
76 I 88 I 0 -0.0327932
76 I 89 G 0 -0.0655041
76 I 90 Y 0 -0.100118
76 I 91 Q 0 -0.054492
76 I 92 P 0 -0.0128886
76 I 93 K 0 -0.0977278
76 I 94 E 0 -0.0757776
76 I 95 Q 0 -0.0043106
76 I 96 L 0 -0.0403573
76 I 97 E 0 -0.0847613
76 I 98 A 0 -0.10386
76 I 99 Q 0 -0.0934738
76 I 100 L 0 -0.0690997
76 I 101 A 0 -0.0861097
76 I 102 D 0 -0.0165013
77 L 78 F 0 0.395381
77 L 79 K 0 0.159344
77 L 80 G 0 0.0948864
77 L 81 G 0 0.0887013
77 L 82 R 0 0.0261325
77 L 83 P 0 0.0682701
77 L 84 V 0 0.0732864
77 L 85 K 0 0.177393
77 L 86 Q 0 -0.0537952
77 L 87 L 0 0.101483
77 L 88 I 0 -0.0683508
77 L 89 G 0 0.00707458
77 L 90 Y 0 -0.0235397
77 L 91 Q 0 -0.0683526
77 L 92 P 0 -0.116875
77 L 93 K 0 -0.055099
77 L 94 E 0 -0.0901048
77 L 95 Q 0 -0.00158404
77 L 96 L 0 0.0435438
77 L 97 E 0 -0.0630043
77 L 98 A 0 -0.053189
77 L 99 Q 0 0.438578
77 L 100 L 0 0.128119
77 L 101 A 0 -0.00529573
77 L 102 D 0 0.0657635
78 F 79 K 0 0.800109
78 F 80 G 0 0.387171
78 F 81 G 0 0.275551
78 F 82 R 0 0.116762
78 F 83 P 0 0.692581
78 F 84 V 0 0.0911326
78 F 85 K 0 0.0267465
78 F 86 Q 0 0.0839846
78 F 87 L 0 -0.0825752
78 F 88 I 0 -0.111552
78 F 89 G 0 -0.04982
78 F 90 Y 0 -0.107328
78 F 91 Q 0 -0.169883
78 F 92 P 0 -0.152977
78 F 93 K 0 -0.169637
78 F 94 E 0 -0.0881063
78 F 95 Q 0 -0.132107
78 F 96 L 0 -0.106384
78 F 97 E 0 -0.0821472
78 F 98 A 0 -0.115747
78 F 99 Q 0 -0.111527
78 F 100 L 0 -0.10726
78 F 101 A 0 -0.101631
78 F 102 D 0 -0.113233
79 K 80 G 0 0.870781
79 K 81 G 0 0.430132
79 K 82 R 0 0.227978
79 K 83 P 0 0.172295
79 K 84 V 0 0.201223
79 K 85 K 0 0.170667
79 K 86 Q 0 0.0839516
79 K 87 L 0 -0.0419674
79 K 88 I 0 -0.060678
79 K 89 G 0 -0.110649
79 K 90 Y 0 -0.0290591
79 K 91 Q 0 -0.0648276
79 K 92 P 0 -0.117004
79 K 93 K 0 -0.0507671
79 K 94 E 0 -0.0677397
79 K 95 Q 0 -0.0923079
79 K 96 L 0 -0.0979428
79 K 97 E 0 -0.0611962
79 K 98 A 0 -0.0351121
79 K 99 Q 0 -0.0581066
79 K 100 L 0 -0.0107021
79 K 101 A 0 -0.00620503
79 K 102 D 0 0.0969875
80 G 81 G 0 0.676218
80 G 82 R 0 0.712506
80 G 83 P 0 0.230962
80 G 84 V 0 0.227902
80 G 85 K 0 0.0981517
80 G 86 Q 0 0.0210087
80 G 87 L 0 -0.0389234
80 G 88 I 0 0.00588339
80 G 89 G 0 -0.0449729
80 G 90 Y 0 -0.0560735
80 G 91 Q 0 -0.0524354
80 G 92 P 0 -0.0614815
80 G 93 K 0 -0.0877036
80 G 94 E 0 -0.0186111
80 G 95 Q 0 -0.104145
80 G 96 L 0 -0.0570484
80 G 97 E 0 -0.0638784
80 G 98 A 0 -0.0109989
80 G 99 Q 0 -0.103826
80 G 100 L 0 -0.0537593
80 G 101 A 0 -0.0361089
80 G 102 D 0 0.0210654
81 G 82 R 0 0.757944
81 G 83 P 0 0.399211
81 G 84 V 0 0.501533
81 G 85 K 0 0.126358
81 G 86 Q 0 0.0297825
81 G 87 L 0 -0.0772032
81 G 88 I 0 -0.0454548
81 G 89 G 0 -0.028175
81 G 90 Y 0 -0.0701552
81 G 91 Q 0 -0.0861187
81 G 92 P 0 -0.0371056
81 G 93 K 0 -0.0727613
81 G 94 E 0 -0.0169982
81 G 95 Q 0 -0.0722352
81 G 96 L 0 0.00991664
81 G 97 E 0 -0.0793983
81 G 98 A 0 -0.00267735
81 G 99 Q 0 -0.100794
81 G 100 L 0 0.0520508
81 G 101 A 0 0.0352319
81 G 102 D 0 -0.00197891
82 R 83 P 0 0.539369
82 R 84 V 0 0.542299
82 R 85 K 0 0.183972
82 R 86 Q 0 0.0675153
82 R 87 L 0 -0.0269242
82 R 88 I 0 0.05362
82 R 89 G 0 -0.0400581
82 R 90 Y 0 -0.0217146
82 R 91 Q 0 -0.0112273
82 R 92 P 0 -0.0325608
82 R 93 K 0 -0.089624
82 R 94 E 0 -0.0695957
82 R 95 Q 0 -0.0259634
82 R 96 L 0 -0.0834021
82 R 97 E 0 -0.0720394
82 R 98 A 0 0.0880755
82 R 99 Q 0 -0.11709
82 R 100 L 0 -0.0426703
82 R 101 A 0 -0.0256631
82 R 102 D 0 -0.0138721
83 P 84 V 0 0.638444
83 P 85 K 0 0.434417
83 P 86 Q 0 1.03751
83 P 87 L 0 0.142714
83 P 88 I 0 0.0259062
83 P 89 G 0 -0.0216754
83 P 90 Y 0 -0.0548231
83 P 91 Q 0 -0.074043
83 P 92 P 0 -0.0770757
83 P 93 K 0 -0.0392028
83 P 94 E 0 -0.0498305
83 P 95 Q 0 -0.0937214
83 P 96 L 0 -0.144213
83 P 97 E 0 -0.0883186
83 P 98 A 0 -0.0578774
83 P 99 Q 0 -0.0324184
83 P 100 L 0 -0.101216
83 P 101 A 0 -0.0862325
83 P 102 D 0 -0.00498462
84 V 85 K 0 0.913803
84 V 86 Q 0 0.386377
84 V 87 L 0 0.0648683
84 V 88 I 0 0.0389224
84 V 89 G 0 0.0845918
84 V 90 Y 0 -0.00101283
84 V 91 Q 0 -0.014395
84 V 92 P 0 -0.0479229
84 V 93 K 0 -0.102048
84 V 94 E 0 -0.0457016
84 V 95 Q 0 -0.0530097
84 V 96 L 0 -0.0382674
84 V 97 E 0 -0.0975909
84 V 98 A 0 -0.0126219
84 V 99 Q 0 0.0170581
84 V 100 L 0 -0.0469303
84 V 101 A 0 0.00491693
84 V 102 D 0 0.0645414
85 K 86 Q 0 0.614385
85 K 87 L 0 0.613949
85 K 88 I 0 0.179503
85 K 89 G 0 0.073957
85 K 90 Y 0 0.133756
85 K 91 Q 0 0.108568
85 K 92 P 0 -0.032094
85 K 93 K 0 -0.0127041
85 K 94 E 0 -0.00809131
85 K 95 Q 0 0.0274096
85 K 96 L 0 -0.0803495
85 K 97 E 0 0.00937189
85 K 98 A 0 -0.0719491
85 K 99 Q 0 0.546472
85 K 100 L 0 -0.122302
85 K 101 A 0 -0.039942
85 K 102 D 0 0.230976
86 Q 87 L 0 0.881197
86 Q 88 I 0 0.637509
86 Q 89 G 0 0.139188
86 Q 90 Y 0 0.0635136
86 Q 91 Q 0 0.0778718
86 Q 92 P 0 0.109221
86 Q 93 K 0 0.00782754
86 Q 94 E 0 -0.00991549
86 Q 95 Q 0 -0.00117555
86 Q 96 L 0 -0.0191946
86 Q 97 E 0 -0.0427084
86 Q 98 A 0 -0.0159344
86 Q 99 Q 0 -0.0321107
86 Q 100 L 0 -0.0852919
86 Q 101 A 0 -0.0450977
86 Q 102 D 0 -0.0459207
87 L 88 I 0 0.961838
87 L 89 G 0 0.501623
87 L 90 Y 0 0.36392
87 L 91 Q 0 0.394452
87 L 92 P 0 0.149903
87 L 93 K 0 0.0431679
87 L 94 E 0 -0.00691241
87 L 95 Q 0 0.105639
87 L 96 L 0 0.0487043
87 L 97 E 0 -0.0175453
87 L 98 A 0 -0.0412996
87 L 99 Q 0 0.520759
87 L 100 L 0 -0.0885141
87 L 101 A 0 -0.120227
87 L 102 D 0 -0.00949358
88 I 89 G 0 0.771226
88 I 90 Y 0 0.359154
88 I 91 Q 0 0.278979
88 I 92 P 0 0.0881863
88 I 93 K 0 0.0436355
88 I 94 E 0 -0.0338822
88 I 95 Q 0 0.0835841
88 I 96 L 0 -0.0600378
88 I 97 E 0 -0.043041
88 I 98 A 0 -0.0746157
88 I 99 Q 0 0.0901887
88 I 100 L 0 -0.0640532
88 I 101 A 0 -0.0564241
88 I 102 D 0 -0.0270194
89 G 90 Y 0 0.798913
89 G 91 Q 0 0.405782
89 G 92 P 0 0.324597
89 G 93 K 0 0.0721414
89 G 94 E 0 0.0349918
89 G 95 Q 0 0.0910872
89 G 96 L 0 0.0309238
89 G 97 E 0 -0.0677644
89 G 98 A 0 -0.0201864
89 G 99 Q 0 -0.00994679
89 G 100 L 0 -0.0212982
89 G 101 A 0 -0.040714
89 G 102 D 0 -0.0390357
90 Y 91 Q 0 0.684758
90 Y 92 P 0 0.519998
90 Y 93 K 0 0.149653
90 Y 94 E 0 0.130805
90 Y 95 Q 0 0.304935
90 Y 96 L 0 0.0772788
90 Y 97 E 0 -0.01727
90 Y 98 A 0 0.0145539
90 Y 99 Q 0 0.0406849
90 Y 100 L 0 -0.056654
90 Y 101 A 0 -0.0800205
90 Y 102 D 0 -0.014223
91 Q 92 P 0 0.761669
91 Q 93 K 0 0.46608
91 Q 94 E 0 0.257587
91 Q 95 Q 0 0.477545
91 Q 96 L 0 0.232427
91 Q 97 E 0 0.0623439
91 Q 98 A 0 0.0089061
91 Q 99 Q 0 0.198156
91 Q 100 L 0 -0.00512036
91 Q 101 A 0 -0.0262625
91 Q 102 D 0 0.0316187
92 P 93 K 0 0.638186
92 P 94 E 0 0.564762
92 P 95 Q 0 0.763276
92 P 96 L 0 0.191411
92 P 97 E 0 0.117106
92 P 98 A 0 0.169886
92 P 99 Q 0 0.104749
92 P 100 L 0 -0.00629341
92 P 101 A 0 -0.0262218
92 P 102 D 0 -0.000436278
93 K 94 E 0 0.759739
93 K 95 Q 0 0.349361
93 K 96 L 0 0.314822
93 K 97 E 0 0.508804
93 K 98 A 0 0.0351625
93 K 99 Q 0 0.104877
93 K 100 L 0 0.0866566
93 K 101 A 0 0.0112848
93 K 102 D 0 -0.0121594
94 E 95 Q 0 0.759396
94 E 96 L 0 0.384746
94 E 97 E 0 0.392957
94 E 98 A 0 0.438986
94 E 99 Q 0 0.0850659
94 E 100 L 0 0.121229
94 E 101 A 0 0.07275
94 E 102 D 0 0.105471
95 Q 96 L 0 0.849546
95 Q 97 E 0 0.467918
95 Q 98 A 0 0.685658
95 Q 99 Q 0 0.329972
95 Q 100 L 0 0.185652
95 Q 101 A 0 0.115886
95 Q 102 D 0 0.086062
96 L 97 E 0 0.80157
96 L 98 A 0 0.524649
96 L 99 Q 0 0.289405
96 L 100 L 0 0.294037
96 L 101 A 0 0.132673
96 L 102 D 0 0.101071
97 E 98 A 0 0.911776
97 E 99 Q 0 0.446411
97 E 100 L 0 0.358685
97 E 101 A 0 0.999283
97 E 102 D 0 0.165014
98 A 99 Q 0 0.96635
98 A 100 L 0 0.578036
98 A 101 A 0 0.514277
98 A 102 D 0 0.375659
99 Q 100 L 0 1.11864
99 Q 101 A 0 0.495606
99 Q 102 D 0 0.574991
100 L 101 A 0 1.17495
100 L 102 D 0 0.573213
101 A 102 D 0 1.83015
