# Supplementary material for: Combining Evolutionary Information and an Iterative Sampling Strategy for Accurate Protein Structure Prediction
Source: PLoS Comput Biol. 2015 Dec 29;11(12):e1004661. doi: 10.1371/journal.pcbi.1004661 (PMC4694711; doi:10.1371/journal.pcbi.1004661)
Supplement: S2 File — FASTA sequences and PLM contact predictions for all targets of the benchmark set. (ZIP) [file pcbi.1004661.s004.zip › data/evfold_benchmarkset/contactpredictions/2hda_PLM.txt]

4 I 5 F 0 1.16777
4 I 6 V 0 0.284055
4 I 7 A 0 -0.0633059
4 I 8 L 0 0.00939644
4 I 9 Y 0 -0.0861432
4 I 10 D 0 -0.0853311
4 I 11 Y 0 0.0338751
4 I 12 E 0 -0.0812622
4 I 13 A 0 -0.0510365
4 I 14 R 0 -0.0297105
4 I 15 T 0 -0.0945195
4 I 16 T 0 -0.0741545
4 I 17 E 0 -0.0112669
4 I 18 D 0 0.0142102
4 I 19 L 0 -0.0797797
4 I 20 S 0 -0.0132974
4 I 21 F 0 -0.176241
4 I 22 K 0 -0.0720663
4 I 23 K 0 0.00364189
4 I 24 G 0 0.013576
4 I 25 E 0 -0.00991967
4 I 26 R 0 0.544197
4 I 27 F 0 -0.104615
4 I 28 Q 0 0.554568
4 I 29 I 0 0.0562441
4 I 30 I 0 -0.0175212
4 I 31 N 0 -0.062599
4 I 32 N 0 0.0872012
4 I 33 T 0 -0.154036
4 I 34 E 0 -0.11193
4 I 35 G 0 -0.0200935
4 I 36 D 0 -0.131858
4 I 37 W 0 -0.00444611
4 I 38 W 0 -0.0524648
4 I 39 E 0 -0.069891
4 I 40 A 0 -0.0883128
4 I 41 R 0 -0.101768
4 I 42 S 0 -0.0876981
4 I 44 A 0 0.0344102
4 I 45 T 0 -0.0771282
4 I 46 G 0 -0.0433944
4 I 47 K 0 -0.0363737
4 I 48 N 0 -0.0626685
4 I 49 G 0 -0.0368517
4 I 50 Y 0 -0.0727855
4 I 51 I 0 -0.157375
4 I 52 P 0 -0.0250626
4 I 53 S 0 -0.148125
4 I 54 N 0 -0.128476
4 I 55 Y 0 -0.0626105
4 I 56 V 0 -0.0849155
4 I 57 A 0 0.0794407
5 F 6 V 0 0.945689
5 F 7 A 0 0.399266
5 F 8 L 0 0.0478643
5 F 9 Y 0 0.0185701
5 F 10 D 0 -0.15909
5 F 11 Y 0 -0.095968
5 F 12 E 0 -0.0979009
5 F 13 A 0 -0.0704934
5 F 14 R 0 0.151535
5 F 15 T 0 -0.0953516
5 F 16 T 0 -0.0938588
5 F 17 E 0 0.0126616
5 F 18 D 0 -0.0624756
5 F 19 L 0 -0.0581731
5 F 20 S 0 -0.083035
5 F 21 F 0 -0.12905
5 F 22 K 0 -0.18018
5 F 23 K 0 -0.152306
5 F 24 G 0 -0.023459
5 F 25 E 0 -0.143678
5 F 26 R 0 0.0731624
5 F 27 F 0 0.0717667
5 F 28 Q 0 -0.0593912
5 F 29 I 0 0.307496
5 F 30 I 0 0.0251134
5 F 31 N 0 -0.0885484
5 F 32 N 0 0.066383
5 F 33 T 0 -0.0750199
5 F 34 E 0 -0.0873963
5 F 35 G 0 -0.116964
5 F 36 D 0 -0.120977
5 F 37 W 0 0.0438644
5 F 38 W 0 -0.0434281
5 F 39 E 0 -0.0317348
5 F 40 A 0 -0.0967
5 F 41 R 0 -0.117864
5 F 42 S 0 -0.0863927
5 F 44 A 0 -0.0881316
5 F 45 T 0 -0.187291
5 F 46 G 0 -0.0677572
5 F 47 K 0 -0.194552
5 F 48 N 0 -0.145446
5 F 49 G 0 -0.09646
5 F 50 Y 0 -0.0775948
5 F 51 I 0 0.0628062
5 F 52 P 0 -0.0699767
5 F 53 S 0 -0.215949
5 F 54 N 0 -0.101741
5 F 55 Y 0 -0.0941161
5 F 56 V 0 0.478841
5 F 57 A 0 -0.060238
6 V 7 A 0 0.674608
6 V 8 L 0 0.352748
6 V 9 Y 0 0.173282
6 V 10 D 0 0.0611561
6 V 11 Y 0 0.0010284
6 V 12 E 0 -0.0293272
6 V 13 A 0 -0.167632
6 V 14 R 0 -0.016373
6 V 15 T 0 -0.0364453
6 V 16 T 0 -0.117075
6 V 17 E 0 -0.143424
6 V 18 D 0 -0.0710093
6 V 19 L 0 -0.116589
6 V 20 S 0 -0.163005
6 V 21 F 0 -0.115244
6 V 22 K 0 -0.049792
6 V 23 K 0 0.0681019
6 V 24 G 0 0.177876
6 V 25 E 0 -0.0124874
6 V 26 R 0 0.701671
6 V 27 F 0 -0.196269
6 V 28 Q 0 -0.100998
6 V 29 I 0 -0.11227
6 V 30 I 0 -0.128227
6 V 31 N 0 -0.157616
6 V 32 N 0 -0.078733
6 V 33 T 0 -0.119923
6 V 34 E 0 -0.0266524
6 V 35 G 0 -0.153198
6 V 36 D 0 -0.0675532
6 V 37 W 0 -0.0299429
6 V 38 W 0 -0.0484417
6 V 39 E 0 -0.0284077
6 V 40 A 0 -0.152088
6 V 41 R 0 -0.220302
6 V 42 S 0 -0.209361
6 V 44 A 0 -0.0599672
6 V 45 T 0 -0.160498
6 V 46 G 0 -0.0941326
6 V 47 K 0 -0.127875
6 V 48 N 0 -0.0549009
6 V 49 G 0 -0.0257345
6 V 50 Y 0 -0.0893286
6 V 51 I 0 -0.196977
6 V 52 P 0 -0.042295
6 V 53 S 0 -0.0697614
6 V 54 N 0 -0.114758
6 V 55 Y 0 -0.0566337
6 V 56 V 0 -0.0854418
6 V 57 A 0 0.642646
7 A 8 L 0 0.58699
7 A 9 Y 0 0.339995
7 A 10 D 0 0.287071
7 A 11 Y 0 0.106154
7 A 12 E 0 -0.00355366
7 A 13 A 0 -0.0482319
7 A 14 R 0 -0.0535243
7 A 15 T 0 -0.131003
7 A 16 T 0 -0.108975
7 A 17 E 0 -0.164337
7 A 18 D 0 -0.108213
7 A 19 L 0 -0.00292868
7 A 20 S 0 0.0303577
7 A 21 F 0 1.11972
7 A 22 K 0 0.0625902
7 A 23 K 0 -0.169555
7 A 24 G 0 0.101618
7 A 25 E 0 0.311923
7 A 26 R 0 0.0291294
7 A 27 F 0 0.266521
7 A 28 Q 0 -0.160167
7 A 29 I 0 -0.0531893
7 A 30 I 0 -0.214984
7 A 31 N 0 -0.160554
7 A 32 N 0 -0.121928
7 A 33 T 0 -0.201944
7 A 34 E 0 -0.101032
7 A 35 G 0 -0.181866
7 A 36 D 0 -0.160426
7 A 37 W 0 -0.0338185
7 A 38 W 0 -0.125449
7 A 39 E 0 -0.163726
7 A 40 A 0 -0.114728
7 A 41 R 0 -0.173571
7 A 42 S 0 -0.187601
7 A 44 A 0 -0.212542
7 A 45 T 0 -0.113693
7 A 46 G 0 -0.0766239
7 A 47 K 0 -0.117047
7 A 48 N 0 -0.187627
7 A 49 G 0 -0.0164087
7 A 50 Y 0 -0.101106
7 A 51 I 0 -0.182568
7 A 52 P 0 0.0278084
7 A 53 S 0 -0.0901643
7 A 54 N 0 -0.160274
7 A 55 Y 0 -0.00140068
7 A 56 V 0 -0.0821464
7 A 57 A 0 -0.0768053
8 L 9 Y 0 0.849803
8 L 10 D 0 0.314861
8 L 11 Y 0 0.0710652
8 L 12 E 0 0.109478
8 L 13 A 0 0.0110454
8 L 14 R 0 -0.0408559
8 L 15 T 0 -0.108443
8 L 16 T 0 -0.00875025
8 L 17 E 0 -0.0088172
8 L 18 D 0 -0.0648772
8 L 19 L 0 0.0404839
8 L 20 S 0 -0.014869
8 L 21 F 0 -0.0745456
8 L 22 K 0 0.00415518
8 L 23 K 0 0.20155
8 L 24 G 0 -0.0205733
8 L 25 E 0 -0.114176
8 L 26 R 0 -0.0448304
8 L 27 F 0 -0.0329864
8 L 28 Q 0 -0.0286669
8 L 29 I 0 -0.00219528
8 L 30 I 0 -0.0258481
8 L 31 N 0 -0.112695
8 L 32 N 0 -0.0763997
8 L 33 T 0 -0.0827166
8 L 34 E 0 -0.010126
8 L 35 G 0 -0.0710764
8 L 36 D 0 0.0355367
8 L 37 W 0 -0.0944183
8 L 38 W 0 -0.0843754
8 L 39 E 0 -0.127809
8 L 40 A 0 -0.158709
8 L 41 R 0 -0.127981
8 L 42 S 0 -0.231377
8 L 44 A 0 -0.135917
8 L 45 T 0 -0.0317644
8 L 46 G 0 -0.0991893
8 L 47 K 0 -0.140882
8 L 48 N 0 -0.159828
8 L 49 G 0 -0.107644
8 L 50 Y 0 -0.160902
8 L 51 I 0 -0.139922
8 L 52 P 0 -0.0364146
8 L 53 S 0 -0.0845782
8 L 54 N 0 -0.0586388
8 L 55 Y 0 0.00932007
8 L 56 V 0 -0.0339604
8 L 57 A 0 0.288251
9 Y 10 D 0 0.322442
9 Y 11 Y 0 0.334685
9 Y 12 E 0 0.210251
9 Y 13 A 0 0.142944
9 Y 14 R 0 0.000895479
9 Y 15 T 0 -0.0174971
9 Y 16 T 0 0.0335933
9 Y 17 E 0 -0.00635023
9 Y 18 D 0 0.149837
9 Y 19 L 0 -0.0859086
9 Y 20 S 0 -0.0674525
9 Y 21 F 0 -0.174807
9 Y 22 K 0 -0.0979468
9 Y 23 K 0 0.120086
9 Y 24 G 0 -0.104705
9 Y 25 E 0 -0.155995
9 Y 26 R 0 -0.0433598
9 Y 27 F 0 -0.0610239
9 Y 28 Q 0 -0.070518
9 Y 29 I 0 -0.0984204
9 Y 30 I 0 -0.0802665
9 Y 31 N 0 -0.114914
9 Y 32 N 0 -0.130833
9 Y 33 T 0 -0.0211375
9 Y 34 E 0 -0.00580318
9 Y 35 G 0 -0.0565626
9 Y 36 D 0 -0.0855933
9 Y 37 W 0 0.0540864
9 Y 38 W 0 -0.141261
9 Y 39 E 0 -0.0219058
9 Y 40 A 0 -0.147995
9 Y 41 R 0 -0.206215
9 Y 42 S 0 -0.288048
9 Y 44 A 0 -0.18529
9 Y 45 T 0 -0.120618
9 Y 46 G 0 -0.174432
9 Y 47 K 0 -0.0993614
9 Y 48 N 0 -0.126584
9 Y 49 G 0 -0.144482
9 Y 50 Y 0 -0.117791
9 Y 51 I 0 -0.151023
9 Y 52 P 0 -0.06241
9 Y 53 S 0 -0.0326537
9 Y 54 N 0 0.415786
9 Y 55 Y 0 0.534539
9 Y 56 V 0 0.0143772
9 Y 57 A 0 -0.112602
10 D 11 Y 0 0.325018
10 D 12 E 0 0.318052
10 D 13 A 0 0.0315281
10 D 14 R 0 0.0795546
10 D 15 T 0 0.0723297
10 D 16 T 0 0.0707421
10 D 17 E 0 -0.0225583
10 D 18 D 0 -0.149182
10 D 19 L 0 -0.0497773
10 D 20 S 0 -0.0386897
10 D 21 F 0 -0.0723271
10 D 22 K 0 1.09503
10 D 23 K 0 0.651631
10 D 24 G 0 0.081896
10 D 25 E 0 -0.017745
10 D 26 R 0 -0.00355964
10 D 27 F 0 -0.0743108
10 D 28 Q 0 -0.0769771
10 D 29 I 0 -0.0857235
10 D 30 I 0 -0.0156753
10 D 31 N 0 -0.114724
10 D 32 N 0 -0.133955
10 D 33 T 0 -0.0230795
10 D 34 E 0 -0.0160146
10 D 35 G 0 -0.0357405
10 D 36 D 0 -0.0753349
10 D 37 W 0 -0.0125675
10 D 38 W 0 -0.0984848
10 D 39 E 0 -0.101304
10 D 40 A 0 -0.118727
10 D 41 R 0 -0.0888087
10 D 42 S 0 -0.233608
10 D 44 A 0 -0.173313
10 D 45 T 0 -0.163053
10 D 46 G 0 -0.0679161
10 D 47 K 0 -0.163256
10 D 48 N 0 -0.208423
10 D 49 G 0 -0.0833161
10 D 50 Y 0 -0.136894
10 D 51 I 0 -0.174659
10 D 52 P 0 0.00868188
10 D 53 S 0 -0.180397
10 D 54 N 0 -0.110779
10 D 55 Y 0 -0.169115
10 D 56 V 0 -0.159226
10 D 57 A 0 -0.0568802
11 Y 12 E 0 0.37682
11 Y 13 A 0 0.3277
11 Y 14 R 0 0.428533
11 Y 15 T 0 0.0432462
11 Y 16 T 0 -0.0494983
11 Y 17 E 0 0.021262
11 Y 18 D 0 0.104052
11 Y 19 L 0 0.044604
11 Y 20 S 0 0.0497828
11 Y 21 F 0 0.0651023
11 Y 22 K 0 -0.0432834
11 Y 23 K 0 -0.116632
11 Y 24 G 0 -0.068445
11 Y 25 E 0 -0.0394159
11 Y 26 R 0 -0.155662
11 Y 27 F 0 -0.0172617
11 Y 28 Q 0 -0.174224
11 Y 29 I 0 -0.0275565
11 Y 30 I 0 -0.0508766
11 Y 31 N 0 -0.195513
11 Y 32 N 0 0.0213277
11 Y 33 T 0 -0.0443295
11 Y 34 E 0 0.0899145
11 Y 35 G 0 -0.119747
11 Y 36 D 0 0.0267305
11 Y 37 W 0 0.204176
11 Y 38 W 0 -0.176195
11 Y 39 E 0 -0.170434
11 Y 40 A 0 0.0506813
11 Y 41 R 0 -0.148452
11 Y 42 S 0 -0.206624
11 Y 44 A 0 -0.219146
11 Y 45 T 0 0.00995318
11 Y 46 G 0 -0.0906017
11 Y 47 K 0 -0.147374
11 Y 48 N 0 -0.256758
11 Y 49 G 0 0.000999761
11 Y 50 Y 0 -0.141932
11 Y 51 I 0 -0.0996302
11 Y 52 P 0 0.118913
11 Y 53 S 0 0.105964
11 Y 54 N 0 -0.108191
11 Y 55 Y 0 0.0837335
11 Y 56 V 0 -0.12605
11 Y 57 A 0 -0.011051
12 E 13 A 0 0.344972
12 E 14 R 0 0.204034
12 E 15 T 0 0.0582134
12 E 16 T 0 0.146872
12 E 17 E 0 0.0528361
12 E 18 D 0 0.0213249
12 E 19 L 0 0.0439354
12 E 20 S 0 0.356995
12 E 21 F 0 -0.171164
12 E 22 K 0 0.329532
12 E 23 K 0 0.251743
12 E 24 G 0 0.0259635
12 E 25 E 0 -0.101337
12 E 26 R 0 0.0254683
12 E 27 F 0 -0.111232
12 E 28 Q 0 0.0342363
12 E 29 I 0 -0.169254
12 E 30 I 0 -0.0247313
12 E 31 N 0 -0.0471927
12 E 32 N 0 -0.0617922
12 E 33 T 0 0.00464959
12 E 34 E 0 0.00326517
12 E 35 G 0 -0.0738557
12 E 36 D 0 -0.0509739
12 E 37 W 0 -0.0782879
12 E 38 W 0 -0.114337
12 E 39 E 0 -0.0521966
12 E 40 A 0 -0.167515
12 E 41 R 0 -0.0626535
12 E 42 S 0 -0.156425
12 E 44 A 0 -0.0362211
12 E 45 T 0 -0.070183
12 E 46 G 0 -0.0872151
12 E 47 K 0 0.052049
12 E 48 N 0 -0.0277113
12 E 49 G 0 -0.0914409
12 E 50 Y 0 -0.197076
12 E 51 I 0 -0.136878
12 E 52 P 0 -0.115836
12 E 53 S 0 -0.0744391
12 E 54 N 0 -0.0748604
12 E 55 Y 0 -0.0772696
12 E 56 V 0 -0.208291
12 E 57 A 0 -0.134456
13 A 14 R 0 0.435001
13 A 15 T 0 0.181209
13 A 16 T 0 0.178113
13 A 17 E 0 0.0728589
13 A 18 D 0 0.408382
13 A 19 L 0 0.0702746
13 A 20 S 0 1.52907
13 A 21 F 0 0.0414828
13 A 22 K 0 -0.0967663
13 A 23 K 0 -0.116564
13 A 24 G 0 0.0101513
13 A 25 E 0 -0.0324048
13 A 26 R 0 -0.206526
13 A 27 F 0 -0.0592891
13 A 28 Q 0 -0.103335
13 A 29 I 0 -0.01472
13 A 30 I 0 -0.0628372
13 A 31 N 0 -0.0379734
13 A 32 N 0 -0.121995
13 A 33 T 0 -0.156907
13 A 34 E 0 -0.097467
13 A 35 G 0 -0.158726
13 A 36 D 0 -0.165677
13 A 37 W 0 0.0469684
13 A 38 W 0 -0.0473227
13 A 39 E 0 -0.111408
13 A 40 A 0 -0.113373
13 A 41 R 0 -0.0988729
13 A 42 S 0 -0.10602
13 A 44 A 0 -0.19114
13 A 45 T 0 -0.189066
13 A 46 G 0 -0.0747958
13 A 47 K 0 0.166806
13 A 48 N 0 -0.111403
13 A 49 G 0 0.04235
13 A 50 Y 0 -0.120444
13 A 51 I 0 -0.154411
13 A 52 P 0 -0.0263
13 A 53 S 0 -0.126294
13 A 54 N 0 -0.126882
13 A 55 Y 0 -0.232285
13 A 56 V 0 -0.251492
13 A 57 A 0 -0.195514
14 R 15 T 0 0.477463
14 R 16 T 0 0.137251
14 R 17 E 0 0.147609
14 R 18 D 0 0.257984
14 R 19 L 0 -0.0844568
14 R 20 S 0 0.202763
14 R 21 F 0 -0.156325
14 R 22 K 0 -0.0468472
14 R 23 K 0 0.0808593
14 R 24 G 0 -0.0404449
14 R 25 E 0 -0.0584552
14 R 26 R 0 0.0299335
14 R 27 F 0 -0.19974
14 R 28 Q 0 0.116983
14 R 29 I 0 -0.12292
14 R 30 I 0 -0.0880298
14 R 31 N 0 -0.0707651
14 R 32 N 0 0.0793789
14 R 33 T 0 0.0416307
14 R 34 E 0 0.0138699
14 R 35 G 0 -0.0789642
14 R 36 D 0 0.000305131
14 R 37 W 0 0.00349582
14 R 38 W 0 -0.133822
14 R 39 E 0 -0.0464201
14 R 40 A 0 -0.129711
14 R 41 R 0 -0.167939
14 R 42 S 0 -0.0763251
14 R 44 A 0 -0.143572
14 R 45 T 0 -0.154893
14 R 46 G 0 -0.0720769
14 R 47 K 0 -0.00896502
14 R 48 N 0 -0.0934813
14 R 49 G 0 -0.165093
14 R 50 Y 0 0.147568
14 R 51 I 0 -0.160159
14 R 52 P 0 -0.150751
14 R 53 S 0 -0.0534145
14 R 54 N 0 -0.000152864
14 R 55 Y 0 -0.114069
14 R 56 V 0 -0.212574
14 R 57 A 0 -0.000363304
15 T 16 T 0 0.49421
15 T 17 E 0 0.885379
15 T 18 D 0 0.273334
15 T 19 L 0 -0.0607752
15 T 20 S 0 -0.0609493
15 T 21 F 0 -0.088105
15 T 22 K 0 0.0395732
15 T 23 K 0 -0.122538
15 T 24 G 0 -0.00140205
15 T 25 E 0 0.00370015
15 T 26 R 0 0.00572648
15 T 27 F 0 -0.144264
15 T 28 Q 0 0.0556826
15 T 29 I 0 -0.0259091
15 T 30 I 0 -0.0339482
15 T 31 N 0 0.0304907
15 T 32 N 0 0.131727
15 T 33 T 0 0.0788114
15 T 34 E 0 -0.0213071
15 T 35 G 0 0.0357254
15 T 36 D 0 0.00258636
15 T 37 W 0 -0.139652
15 T 38 W 0 -0.0769168
15 T 39 E 0 0.0235258
15 T 40 A 0 -0.203422
15 T 41 R 0 -0.0165183
15 T 42 S 0 -0.0887421
15 T 44 A 0 -0.162031
15 T 45 T 0 -0.0776444
15 T 46 G 0 -0.116545
15 T 47 K 0 -0.0956413
15 T 48 N 0 -0.083487
15 T 49 G 0 -0.20197
15 T 50 Y 0 0.0143789
15 T 51 I 0 -0.111431
15 T 52 P 0 -0.253681
15 T 53 S 0 0.115642
15 T 54 N 0 0.108287
15 T 55 Y 0 -0.0727648
15 T 56 V 0 -0.128624
15 T 57 A 0 -0.0715391
16 T 17 E 0 0.492407
16 T 18 D 0 0.165519
16 T 19 L 0 0.0704149
16 T 20 S 0 0.0465749
16 T 21 F 0 -0.0481255
16 T 22 K 0 0.0657141
16 T 23 K 0 0.0489661
16 T 24 G 0 -0.0135333
16 T 25 E 0 -0.0770627
16 T 26 R 0 -0.0328614
16 T 27 F 0 -0.128705
16 T 28 Q 0 -0.029133
16 T 29 I 0 -0.0162999
16 T 30 I 0 -0.0650021
16 T 31 N 0 0.126256
16 T 32 N 0 0.0446539
16 T 33 T 0 0.0202825
16 T 34 E 0 0.0632971
16 T 35 G 0 0.00960732
16 T 36 D 0 -0.0445912
16 T 37 W 0 -0.0297418
16 T 38 W 0 -0.125076
16 T 39 E 0 -0.0291961
16 T 40 A 0 -0.163387
16 T 41 R 0 -0.0762518
16 T 42 S 0 -0.17634
16 T 44 A 0 -0.0851345
16 T 45 T 0 -0.0635877
16 T 46 G 0 0.0155386
16 T 47 K 0 0.0397447
16 T 48 N 0 -0.0308199
16 T 49 G 0 0.0109966
16 T 50 Y 0 -0.121395
16 T 51 I 0 -0.111553
16 T 52 P 0 0.000760217
16 T 53 S 0 -0.141561
16 T 54 N 0 -0.105745
16 T 55 Y 0 -0.04113
16 T 56 V 0 -0.151643
16 T 57 A 0 0.0138318
17 E 18 D 0 0.654629
17 E 19 L 0 0.0368047
17 E 20 S 0 -0.00151417
17 E 21 F 0 -0.12785
17 E 22 K 0 -0.00775995
17 E 23 K 0 -0.0263267
17 E 24 G 0 -0.112945
17 E 25 E 0 -0.193359
17 E 26 R 0 -0.0574495
17 E 27 F 0 -0.101477
17 E 28 Q 0 -0.0485518
17 E 29 I 0 -0.0685789
17 E 30 I 0 0.077163
17 E 31 N 0 0.00193011
17 E 32 N 0 -0.0267281
17 E 33 T 0 0.028291
17 E 34 E 0 0.0338963
17 E 35 G 0 0.18578
17 E 36 D 0 -0.014111
17 E 37 W 0 -0.0378923
17 E 38 W 0 -0.0650777
17 E 39 E 0 0.0711751
17 E 40 A 0 -0.149421
17 E 41 R 0 -0.196943
17 E 42 S 0 -0.0148737
17 E 44 A 0 -0.0799136
17 E 45 T 0 -0.0698648
17 E 46 G 0 -0.170056
17 E 47 K 0 0.00720518
17 E 48 N 0 0.0498396
17 E 49 G 0 -0.0263816
17 E 50 Y 0 0.0316195
17 E 51 I 0 -0.22942
17 E 52 P 0 -0.116024
17 E 53 S 0 -0.0366609
17 E 54 N 0 -0.107392
17 E 55 Y 0 -0.0926221
17 E 56 V 0 -0.10139
17 E 57 A 0 -0.144072
18 D 19 L 0 0.166464
18 D 20 S 0 0.254767
18 D 21 F 0 0.026954
18 D 22 K 0 -0.217632
18 D 23 K 0 -0.00805236
18 D 24 G 0 -0.0769707
18 D 25 E 0 -0.229914
18 D 26 R 0 -0.0338393
18 D 27 F 0 -0.0500031
18 D 28 Q 0 -0.102591
18 D 29 I 0 -0.00121471
18 D 30 I 0 -0.100662
18 D 31 N 0 -0.001677
18 D 32 N 0 -0.0763662
18 D 33 T 0 -0.0209247
18 D 34 E 0 -0.00400958
18 D 35 G 0 -0.0361162
18 D 36 D 0 0.157269
18 D 37 W 0 -0.00651846
18 D 38 W 0 -0.0106575
18 D 39 E 0 0.112112
18 D 40 A 0 -0.190574
18 D 41 R 0 -0.173104
18 D 42 S 0 -0.00155553
18 D 44 A 0 -0.28088
18 D 45 T 0 -0.253629
18 D 46 G 0 -0.0565224
18 D 47 K 0 -0.077365
18 D 48 N 0 -0.0139776
18 D 49 G 0 -0.140776
18 D 50 Y 0 0.247185
18 D 51 I 0 -0.0901241
18 D 52 P 0 -0.126993
18 D 53 S 0 -0.0285015
18 D 54 N 0 0.11071
18 D 55 Y 0 -0.010635
18 D 56 V 0 -0.197709
18 D 57 A 0 -0.0450921
19 L 20 S 0 0.237798
19 L 21 F 0 0.167045
19 L 22 K 0 0.0445649
19 L 23 K 0 -0.00994691
19 L 24 G 0 0.124246
19 L 25 E 0 -0.00724282
19 L 26 R 0 -0.0568672
19 L 27 F 0 0.0702796
19 L 28 Q 0 0.00589599
19 L 29 I 0 0.00227226
19 L 30 I 0 -0.0430492
19 L 31 N 0 -0.152585
19 L 32 N 0 -0.0431881
19 L 33 T 0 -0.155928
19 L 34 E 0 -0.0310343
19 L 35 G 0 -0.100354
19 L 36 D 0 -0.0646477
19 L 37 W 0 -0.0257625
19 L 38 W 0 0.041591
19 L 39 E 0 -0.13258
19 L 40 A 0 0.460645
19 L 41 R 0 -0.108178
19 L 42 S 0 0.167863
19 L 44 A 0 0.0250072
19 L 45 T 0 -0.122923
19 L 46 G 0 -0.0357066
19 L 47 K 0 -0.0555687
19 L 48 N 0 -0.133373
19 L 49 G 0 0.391471
19 L 50 Y 0 -0.16604
19 L 51 I 0 0.0739053
19 L 52 P 0 0.0751267
19 L 53 S 0 -0.135681
19 L 54 N 0 -0.103775
19 L 55 Y 0 -0.119079
19 L 56 V 0 -0.071416
19 L 57 A 0 -0.073731
20 S 21 F 0 0.580502
20 S 22 K 0 0.153931
20 S 23 K 0 -0.0188601
20 S 24 G 0 -0.0164291
20 S 25 E 0 -0.0291163
20 S 26 R 0 -0.0545496
20 S 27 F 0 -0.0407453
20 S 28 Q 0 0.0179204
20 S 29 I 0 -0.162971
20 S 30 I 0 -0.0917101
20 S 31 N 0 -0.0718305
20 S 32 N 0 -0.0647822
20 S 33 T 0 -0.0850323
20 S 34 E 0 -0.133611
20 S 35 G 0 -0.0830481
20 S 36 D 0 -0.0909088
20 S 37 W 0 -0.0147258
20 S 38 W 0 -0.137632
20 S 39 E 0 -0.176764
20 S 40 A 0 -0.135596
20 S 41 R 0 -0.121362
20 S 42 S 0 -0.106319
20 S 44 A 0 -0.0429483
20 S 45 T 0 -0.131685
20 S 46 G 0 -0.0567986
20 S 47 K 0 0.0924866
20 S 48 N 0 -0.129755
20 S 49 G 0 -0.124618
20 S 50 Y 0 -0.148373
20 S 51 I 0 -0.149348
20 S 52 P 0 -0.109462
20 S 53 S 0 -0.176493
20 S 54 N 0 -0.0740733
20 S 55 Y 0 -0.0730253
20 S 56 V 0 -0.24789
20 S 57 A 0 -0.0410579
21 F 22 K 0 0.271379
21 F 23 K 0 0.134508
21 F 24 G 0 0.0723516
21 F 25 E 0 0.0269733
21 F 26 R 0 -0.0693356
21 F 27 F 0 0.885667
21 F 28 Q 0 -0.201927
21 F 29 I 0 -0.0656491
21 F 30 I 0 -0.151458
21 F 31 N 0 -0.184955
21 F 32 N 0 -0.224063
21 F 33 T 0 -0.128856
21 F 34 E 0 -0.0682141
21 F 35 G 0 -0.114745
21 F 36 D 0 -0.0944787
21 F 37 W 0 -0.0214215
21 F 38 W 0 -0.0162111
21 F 39 E 0 -0.164075
21 F 40 A 0 0.333166
21 F 41 R 0 -0.131345
21 F 42 S 0 0.0888203
21 F 44 A 0 -0.0554977
21 F 45 T 0 -0.193624
21 F 46 G 0 -0.163939
21 F 47 K 0 -0.14509
21 F 48 N 0 -0.173897
21 F 49 G 0 -0.00635583
21 F 50 Y 0 -0.186659
21 F 51 I 0 0.356546
21 F 52 P 0 0.0505656
21 F 53 S 0 -0.0994334
21 F 54 N 0 -0.076471
21 F 55 Y 0 -0.0203114
21 F 56 V 0 -0.0584763
21 F 57 A 0 -0.115476
22 K 23 K 0 0.218645
22 K 24 G 0 0.215364
22 K 25 E 0 0.642207
22 K 26 R 0 0.106618
22 K 27 F 0 -0.219612
22 K 28 Q 0 0.0199736
22 K 29 I 0 -0.0947132
22 K 30 I 0 -0.0164614
22 K 31 N 0 -0.0461731
22 K 32 N 0 0.0369035
22 K 33 T 0 -0.119433
22 K 34 E 0 -0.0937592
22 K 35 G 0 -0.0110938
22 K 36 D 0 -0.12719
22 K 37 W 0 -0.124241
22 K 38 W 0 -0.179956
22 K 39 E 0 -0.156423
22 K 40 A 0 -0.251857
22 K 41 R 0 -0.0508951
22 K 42 S 0 -0.0538744
22 K 44 A 0 0.357362
22 K 45 T 0 -0.0037666
22 K 46 G 0 -0.0734184
22 K 47 K 0 -0.0235839
22 K 48 N 0 -0.0380028
22 K 49 G 0 -0.103793
22 K 50 Y 0 -0.167482
22 K 51 I 0 -0.203995
22 K 52 P 0 -0.123127
22 K 53 S 0 -0.0960264
22 K 54 N 0 -0.0849988
22 K 55 Y 0 -0.139407
22 K 56 V 0 -0.199443
22 K 57 A 0 -0.0504658
23 K 24 G 0 0.166186
23 K 25 E 0 0.0840753
23 K 26 R 0 0.117919
23 K 27 F 0 0.113797
23 K 28 Q 0 0.0806371
23 K 29 I 0 0.116507
23 K 30 I 0 0.018371
23 K 31 N 0 -0.10494
23 K 32 N 0 0.0539936
23 K 33 T 0 -0.0887512
23 K 34 E 0 0.0647065
23 K 35 G 0 0.0158509
23 K 36 D 0 0.189645
23 K 37 W 0 -0.0761382
23 K 38 W 0 -0.0957613
23 K 39 E 0 -0.0552864
23 K 40 A 0 -0.153674
23 K 41 R 0 -0.192191
23 K 42 S 0 -0.154546
23 K 44 A 0 -0.102746
23 K 45 T 0 -0.026597
23 K 46 G 0 -0.115837
23 K 47 K 0 -0.0176618
23 K 48 N 0 -0.0102109
23 K 49 G 0 -0.0394415
23 K 50 Y 0 -0.034678
23 K 51 I 0 -0.154566
23 K 52 P 0 -0.0813562
23 K 53 S 0 -0.112661
23 K 54 N 0 -0.168631
23 K 55 Y 0 -0.0308562
23 K 56 V 0 -0.219559
23 K 57 A 0 0.0213432
24 G 25 E 0 0.238189
24 G 26 R 0 0.107658
24 G 27 F 0 0.190572
24 G 28 Q 0 0.0738825
24 G 29 I 0 0.0878747
24 G 30 I 0 -0.0234891
24 G 31 N 0 -0.0128958
24 G 32 N 0 -0.0547202
24 G 33 T 0 -0.129853
24 G 34 E 0 -0.13382
24 G 35 G 0 -0.132346
24 G 36 D 0 -0.0479847
24 G 37 W 0 0.0545646
24 G 38 W 0 -0.0778298
24 G 39 E 0 -0.189883
24 G 40 A 0 0.020562
24 G 41 R 0 -0.0402774
24 G 42 S 0 -0.0350968
24 G 44 A 0 -0.126802
24 G 45 T 0 -0.0243348
24 G 46 G 0 -0.0515741
24 G 47 K 0 0.00405349
24 G 48 N 0 -0.0579439
24 G 49 G 0 0.121217
24 G 50 Y 0 -0.115396
24 G 51 I 0 0.0710537
24 G 52 P 0 0.0581094
24 G 53 S 0 -0.204655
24 G 54 N 0 -0.167102
24 G 55 Y 0 -0.0368266
24 G 56 V 0 0.00417287
24 G 57 A 0 -0.0392002
25 E 26 R 0 0.1435
25 E 27 F 0 0.2208
25 E 28 Q 0 0.00168247
25 E 29 I 0 0.084854
25 E 30 I 0 -0.0910117
25 E 31 N 0 -0.149623
25 E 32 N 0 -0.0169555
25 E 33 T 0 -0.00653865
25 E 34 E 0 -0.122512
25 E 35 G 0 -0.104809
25 E 36 D 0 -0.126351
25 E 37 W 0 -0.0145533
25 E 38 W 0 -0.236088
25 E 39 E 0 -0.142112
25 E 40 A 0 -0.00121879
25 E 41 R 0 0.0876548
25 E 42 S 0 0.713552
25 E 44 A 0 0.590057
25 E 45 T 0 0.138121
25 E 46 G 0 -0.0674742
25 E 47 K 0 -0.0424505
25 E 48 N 0 -0.139415
25 E 49 G 0 0.0166338
25 E 50 Y 0 -0.20999
25 E 51 I 0 -0.0524184
25 E 52 P 0 -0.00973042
25 E 53 S 0 -0.181315
25 E 54 N 0 -0.168177
25 E 55 Y 0 -0.139443
25 E 56 V 0 -0.0782551
25 E 57 A 0 -0.0703283
26 R 27 F 0 0.208199
26 R 28 Q 0 0.206977
26 R 29 I 0 -0.0903491
26 R 30 I 0 0.0835051
26 R 31 N 0 -0.057435
26 R 32 N 0 0.0656242
26 R 33 T 0 -0.0696025
26 R 34 E 0 0.0345425
26 R 35 G 0 -0.0904089
26 R 36 D 0 0.0324931
26 R 37 W 0 -0.197025
26 R 38 W 0 -0.00420993
26 R 39 E 0 -0.0831096
26 R 40 A 0 -0.145845
26 R 41 R 0 -0.0150627
26 R 42 S 0 0.0225243
26 R 44 A 0 0.0626203
26 R 45 T 0 0.0260802
26 R 46 G 0 -0.0634871
26 R 47 K 0 -0.0892013
26 R 48 N 0 -0.0308692
26 R 49 G 0 -0.128046
26 R 50 Y 0 -0.235923
26 R 51 I 0 -0.162894
26 R 52 P 0 -0.140944
26 R 53 S 0 -0.0602823
26 R 54 N 0 -0.0389868
26 R 55 Y 0 -0.100474
26 R 56 V 0 -0.062911
26 R 57 A 0 0.0167692
27 F 28 Q 0 -0.024663
27 F 29 I 0 -0.0279204
27 F 30 I 0 -0.131925
27 F 31 N 0 -0.148588
27 F 32 N 0 -0.210873
27 F 33 T 0 -0.0902201
27 F 34 E 0 -0.200047
27 F 35 G 0 -0.139629
27 F 36 D 0 -0.0656251
27 F 37 W 0 -0.019595
27 F 38 W 0 -0.151011
27 F 39 E 0 0.0150672
27 F 40 A 0 0.758998
27 F 41 R 0 -0.0942916
27 F 42 S 0 0.245863
27 F 44 A 0 -0.0446343
27 F 45 T 0 -0.168796
27 F 46 G 0 -0.0916526
27 F 47 K 0 0.040884
27 F 48 N 0 -0.148456
27 F 49 G 0 0.0877617
27 F 50 Y 0 -0.106324
27 F 51 I 0 0.3608
27 F 52 P 0 0.0197576
27 F 53 S 0 -0.208617
27 F 54 N 0 0.0135137
27 F 55 Y 0 -0.103314
27 F 56 V 0 0.0909427
27 F 57 A 0 -0.0078924
28 Q 29 I 0 0.0121657
28 Q 30 I 0 0.228154
28 Q 31 N 0 0.106814
28 Q 32 N 0 0.0707639
28 Q 33 T 0 -0.0214732
28 Q 34 E 0 -0.0760002
28 Q 35 G 0 0.0507228
28 Q 36 D 0 -0.0744302
28 Q 37 W 0 -0.111998
28 Q 38 W 0 0.0671248
28 Q 39 E 0 0.000996564
28 Q 40 A 0 -0.157734
28 Q 41 R 0 1.0921
28 Q 42 S 0 0.0485216
28 Q 44 A 0 0.012335
28 Q 45 T 0 -0.0705062
28 Q 46 G 0 -0.0614513
28 Q 47 K 0 -0.0211394
28 Q 48 N 0 0.0357369
28 Q 49 G 0 -0.150126
28 Q 50 Y 0 -0.0423902
28 Q 51 I 0 -0.240089
28 Q 52 P 0 -0.178633
28 Q 53 S 0 -0.0474213
28 Q 54 N 0 -0.0400158
28 Q 55 Y 0 -0.118322
28 Q 56 V 0 -0.0659295
28 Q 57 A 0 -0.0912997
29 I 30 I 0 0.308279
29 I 31 N 0 -0.000452793
29 I 32 N 0 0.214179
29 I 33 T 0 0.240152
29 I 34 E 0 -0.0536911
29 I 35 G 0 0.0235798
29 I 36 D 0 -0.107018
29 I 37 W 0 -0.0181894
29 I 38 W 0 0.176704
29 I 39 E 0 -0.0640379
29 I 40 A 0 0.380472
29 I 41 R 0 0.0974028
29 I 42 S 0 -0.161894
29 I 44 A 0 -0.120288
29 I 45 T 0 -0.145169
29 I 46 G 0 -0.0866064
29 I 47 K 0 -0.12499
29 I 48 N 0 -0.0116346
29 I 49 G 0 0.127962
29 I 50 Y 0 -0.049195
29 I 51 I 0 0.0629489
29 I 52 P 0 0.0215974
29 I 53 S 0 -0.00651654
29 I 54 N 0 0.0247411
29 I 55 Y 0 -0.162918
29 I 56 V 0 -0.0693283
29 I 57 A 0 0.0154887
30 I 31 N 0 0.246038
30 I 32 N 0 0.149679
30 I 33 T 0 0.0446356
30 I 34 E 0 0.0287627
30 I 35 G 0 -0.0199792
30 I 36 D 0 -0.144738
30 I 37 W 0 0.05361
30 I 38 W 0 0.140375
30 I 39 E 0 0.222197
30 I 40 A 0 0.117935
30 I 41 R 0 0.449948
30 I 42 S 0 -0.066539
30 I 44 A 0 -0.0155622
30 I 45 T 0 -0.0206651
30 I 46 G 0 -0.0131909
30 I 47 K 0 -0.0632755
30 I 48 N 0 0.347434
30 I 49 G 0 -0.0686661
30 I 50 Y 0 -0.0192054
30 I 51 I 0 -0.0925406
30 I 52 P 0 -0.061934
30 I 53 S 0 -0.0441926
30 I 54 N 0 -0.0796837
30 I 55 Y 0 -0.104711
30 I 56 V 0 -0.208476
30 I 57 A 0 -0.0310586
31 N 32 N 0 0.376797
31 N 33 T 0 0.467667
31 N 34 E 0 0.114681
31 N 35 G 0 0.135011
31 N 36 D 0 0.140637
31 N 37 W 0 -0.00706146
31 N 38 W 0 0.181514
31 N 39 E 0 1.1261
31 N 40 A 0 -0.0556403
31 N 41 R 0 0.0577266
31 N 42 S 0 -0.0942543
31 N 44 A 0 -0.0504507
31 N 45 T 0 -0.0655441
31 N 46 G 0 -0.0829953
31 N 47 K 0 0.0717828
31 N 48 N 0 -0.0349179
31 N 49 G 0 -0.0701567
31 N 50 Y 0 0.123366
31 N 51 I 0 -0.139631
31 N 52 P 0 -0.17332
31 N 53 S 0 -0.011013
31 N 54 N 0 0.00582555
31 N 55 Y 0 -0.0846622
31 N 56 V 0 -0.164656
31 N 57 A 0 -0.0665224
32 N 33 T 0 0.209708
32 N 34 E 0 0.0817676
32 N 35 G 0 0.205199
32 N 36 D 0 0.131235
32 N 37 W 0 0.0540713
32 N 38 W 0 0.43085
32 N 39 E 0 0.0656273
32 N 40 A 0 -0.260788
32 N 41 R 0 -0.011468
32 N 42 S 0 -0.174725
32 N 44 A 0 -0.0540145
32 N 45 T 0 0.043626
32 N 46 G 0 -0.0714401
32 N 47 K 0 -0.0613907
32 N 48 N 0 0.0170297
32 N 49 G 0 -0.185082
32 N 50 Y 0 0.186887
32 N 51 I 0 -0.0172704
32 N 52 P 0 -0.16847
32 N 53 S 0 0.158971
32 N 54 N 0 -0.107514
32 N 55 Y 0 -0.0670418
32 N 56 V 0 -0.16801
32 N 57 A 0 -0.0988374
33 T 34 E 0 0.476236
33 T 35 G 0 0.716618
33 T 36 D 0 0.567348
33 T 37 W 0 -0.0135786
33 T 38 W 0 0.27675
33 T 39 E 0 0.0750931
33 T 40 A 0 -0.0740426
33 T 41 R 0 -0.0759569
33 T 42 S 0 0.00384933
33 T 44 A 0 -0.0101951
33 T 45 T 0 -0.141102
33 T 46 G 0 -0.130159
33 T 47 K 0 -0.0305461
33 T 48 N 0 -0.0188
33 T 49 G 0 -0.279072
33 T 50 Y 0 0.28043
33 T 51 I 0 -0.110227
33 T 52 P 0 -0.243955
33 T 53 S 0 0.11085
33 T 54 N 0 -0.0242904
33 T 55 Y 0 -0.145328
33 T 56 V 0 -0.193028
33 T 57 A 0 -0.0807004
34 E 35 G 0 0.318805
34 E 36 D 0 0.6989
34 E 37 W 0 0.0745614
34 E 38 W 0 0.132775
34 E 39 E 0 0.0158381
34 E 40 A 0 -0.170644
34 E 41 R 0 -0.117309
34 E 42 S 0 -0.190526
34 E 44 A 0 -0.0955819
34 E 45 T 0 -0.039594
34 E 46 G 0 -0.0291542
34 E 47 K 0 -0.0519109
34 E 48 N 0 -0.0606123
34 E 49 G 0 -0.0663626
34 E 50 Y 0 0.177848
34 E 51 I 0 -0.135493
34 E 52 P 0 -0.0912206
34 E 53 S 0 0.165888
34 E 54 N 0 0.0437284
34 E 55 Y 0 -0.0512106
34 E 56 V 0 -0.12469
34 E 57 A 0 0.0322966
35 G 36 D 0 0.429877
35 G 37 W 0 0.151465
35 G 38 W 0 0.154042
35 G 39 E 0 0.100936
35 G 40 A 0 -0.0915627
35 G 41 R 0 -0.0314056
35 G 42 S 0 -0.0326924
35 G 44 A 0 -0.110002
35 G 45 T 0 -0.0464197
35 G 46 G 0 -0.00124395
35 G 47 K 0 -0.0391814
35 G 48 N 0 -0.0893575
35 G 49 G 0 -0.108182
35 G 50 Y 0 0.161734
35 G 51 I 0 -0.117253
35 G 52 P 0 -0.0504319
35 G 53 S 0 0.081057
35 G 54 N 0 0.0258826
35 G 55 Y 0 -0.0657634
35 G 56 V 0 -0.0920962
35 G 57 A 0 0.0434188
36 D 37 W 0 0.176375
36 D 38 W 0 0.0455829
36 D 39 E 0 -0.056634
36 D 40 A 0 -0.132745
36 D 41 R 0 -0.00203638
36 D 42 S 0 -0.219686
36 D 44 A 0 -0.137507
36 D 45 T 0 -0.108715
36 D 46 G 0 -0.0677032
36 D 47 K 0 -0.0920191
36 D 48 N 0 -0.171226
36 D 49 G 0 -0.131942
36 D 50 Y 0 0.28209
36 D 51 I 0 -0.0906007
36 D 52 P 0 -0.0364824
36 D 53 S 0 0.312708
36 D 54 N 0 0.135531
36 D 55 Y 0 0.0417181
36 D 56 V 0 -0.119276
36 D 57 A 0 -0.120662
37 W 38 W 0 0.154298
37 W 39 E 0 -0.0722078
37 W 40 A 0 0.0986089
37 W 41 R 0 -0.0644579
37 W 42 S 0 -0.155346
37 W 44 A 0 -0.0587325
37 W 45 T 0 -0.0846124
37 W 46 G 0 -0.0611385
37 W 47 K 0 -0.00771401
37 W 48 N 0 -0.163039
37 W 49 G 0 0.000823323
37 W 50 Y 0 -0.0191792
37 W 51 I 0 -0.0274045
37 W 52 P 0 0.151618
37 W 53 S 0 -0.0367903
37 W 54 N 0 0.0429898
37 W 55 Y 0 0.33869
37 W 56 V 0 -0.0132053
37 W 57 A 0 0.00182953
38 W 39 E 0 0.063794
38 W 40 A 0 0.000756803
38 W 41 R 0 0.120214
38 W 42 S 0 -0.208062
38 W 44 A 0 -0.149202
38 W 45 T 0 -0.0772871
38 W 46 G 0 -0.0293822
38 W 47 K 0 -0.154575
38 W 48 N 0 -0.116631
38 W 49 G 0 -0.0329691
38 W 50 Y 0 0.0827755
38 W 51 I 0 0.118941
38 W 52 P 0 -0.0622805
38 W 53 S 0 0.852788
38 W 54 N 0 0.000106977
38 W 55 Y 0 -0.0411061
38 W 56 V 0 0.258821
38 W 57 A 0 -0.0987107
39 E 40 A 0 0.0196018
39 E 41 R 0 0.163427
39 E 42 S 0 -0.0994772
39 E 44 A 0 -0.0335092
39 E 45 T 0 -0.114061
39 E 46 G 0 -0.103302
39 E 47 K 0 -0.0985493
39 E 48 N 0 0.948191
39 E 49 G 0 -0.0574836
39 E 50 Y 0 0.488427
39 E 51 I 0 -0.181926
39 E 52 P 0 -0.138204
39 E 53 S 0 0.106238
39 E 54 N 0 -0.0139299
39 E 55 Y 0 -0.141251
39 E 56 V 0 -0.0531059
39 E 57 A 0 -0.109492
40 A 41 R 0 0.0428844
40 A 42 S 0 -0.00773895
40 A 44 A 0 0.0172661
40 A 45 T 0 -0.0952291
40 A 46 G 0 -0.0196057
40 A 47 K 0 -0.128662
40 A 48 N 0 -0.0971331
40 A 49 G 0 0.0699937
40 A 50 Y 0 0.00720512
40 A 51 I 0 1.45431
40 A 52 P 0 0.0465278
40 A 53 S 0 -0.112812
40 A 54 N 0 -0.0737859
40 A 55 Y 0 -0.0565488
40 A 56 V 0 0.344097
40 A 57 A 0 -0.0617158
41 R 42 S 0 0.228744
41 R 44 A 0 -0.00692093
41 R 45 T 0 0.0557274
41 R 46 G 0 0.301591
41 R 47 K 0 0.0519404
41 R 48 N 0 1.04729
41 R 49 G 0 0.0953065
41 R 50 Y 0 -0.0949674
41 R 51 I 0 -0.050779
41 R 52 P 0 -0.0854666
41 R 53 S 0 -0.148
41 R 54 N 0 -0.0605159
41 R 55 Y 0 -0.141981
41 R 56 V 0 -0.0715324
41 R 57 A 0 -0.11393
42 S 44 A 0 1.4477
42 S 45 T 0 1.29851
42 S 46 G 0 0.436112
42 S 47 K 0 0.581327
42 S 48 N 0 -0.0553723
42 S 49 G 0 -0.114415
42 S 50 Y 0 -0.0274224
42 S 51 I 0 -0.153992
42 S 52 P 0 -0.165306
42 S 53 S 0 -0.175889
42 S 54 N 0 -0.181161
42 S 55 Y 0 -0.18684
42 S 56 V 0 -0.0833029
42 S 57 A 0 -0.0660077
44 A 45 T 0 0.87196
44 A 46 G 0 0.673949
44 A 47 K 0 0.281566
44 A 48 N 0 0.0475768
44 A 49 G 0 0.014024
44 A 50 Y 0 -0.159689
44 A 51 I 0 -0.102495
44 A 52 P 0 -0.135057
44 A 53 S 0 -0.123286
44 A 54 N 0 -0.171201
44 A 55 Y 0 -0.106209
44 A 56 V 0 -0.15513
44 A 57 A 0 -0.101481
45 T 46 G 0 0.807584
45 T 47 K 0 0.470937
45 T 48 N 0 0.0382599
45 T 49 G 0 0.0827697
45 T 50 Y 0 -0.0558061
45 T 51 I 0 -0.0619178
45 T 52 P 0 -0.00202283
45 T 53 S 0 -0.0201616
45 T 54 N 0 -0.116592
45 T 55 Y 0 -0.0851069
45 T 56 V 0 -0.14672
45 T 57 A 0 0.0772594
46 G 47 K 0 0.312748
46 G 48 N 0 0.158528
46 G 49 G 0 0.294938
46 G 50 Y 0 -0.00326453
46 G 51 I 0 0.001661
46 G 52 P 0 0.0809295
46 G 53 S 0 -0.0202335
46 G 54 N 0 -0.08944
46 G 55 Y 0 -0.0791743
46 G 56 V 0 -0.117279
46 G 57 A 0 -0.0887762
47 K 48 N 0 0.178826
47 K 49 G 0 0.248733
47 K 50 Y 0 0.0150552
47 K 51 I 0 -0.0814838
47 K 52 P 0 0.100828
47 K 53 S 0 -0.060093
47 K 54 N 0 -0.0196559
47 K 55 Y 0 -0.0716273
47 K 56 V 0 0.0406384
47 K 57 A 0 -0.0852731
48 N 49 G 0 0.276915
48 N 50 Y 0 0.246724
48 N 51 I 0 0.0999065
48 N 52 P 0 0.0593613
48 N 53 S 0 0.0543463
48 N 54 N 0 0.103111
48 N 55 Y 0 -0.124334
48 N 56 V 0 -0.149342
48 N 57 A 0 -0.117662
49 G 50 Y 0 0.258132
49 G 51 I 0 0.212447
49 G 52 P 0 0.248513
49 G 53 S 0 -0.0112111
49 G 54 N 0 -0.0108316
49 G 55 Y 0 -0.039328
49 G 56 V 0 0.0359456
49 G 57 A 0 0.0462058
50 Y 51 I 0 0.389448
50 Y 52 P 0 0.174052
50 Y 53 S 0 0.0980264
50 Y 54 N 0 0.0462236
50 Y 55 Y 0 0.0419321
50 Y 56 V 0 -0.0879746
50 Y 57 A 0 -0.0846755
51 I 52 P 0 0.422812
51 I 53 S 0 0.0426715
51 I 54 N 0 -0.014906
51 I 55 Y 0 -0.0624603
51 I 56 V 0 0.82684
51 I 57 A 0 -0.0830543
52 P 53 S 0 0.502604
52 P 54 N 0 0.194109
52 P 55 Y 0 0.18766
52 P 56 V 0 0.191834
52 P 57 A 0 0.14542
53 S 54 N 0 0.502398
53 S 55 Y 0 0.218182
53 S 56 V 0 0.129916
53 S 57 A 0 -0.0338281
54 N 55 Y 0 0.854098
54 N 56 V 0 0.36182
54 N 57 A 0 0.15432
55 Y 56 V 0 1.11942
55 Y 57 A 0 0.276593
56 V 57 A 0 0.905958
