# Supplementary material for: Combining Evolutionary Information and an Iterative Sampling Strategy for Accurate Protein Structure Prediction
Source: PLoS Comput Biol. 2015 Dec 29;11(12):e1004661. doi: 10.1371/journal.pcbi.1004661 (PMC4694711; doi:10.1371/journal.pcbi.1004661)
Supplement: S2 File — FASTA sequences and PLM contact predictions for all targets of the benchmark set. (ZIP) [file pcbi.1004661.s004.zip › data/evfold_benchmarkset/contactpredictions/2it6_PLM.txt]

1 Y 2 F 0 1.97321
1 Y 3 M 0 0.831743
1 Y 4 S 0 0.40989
1 Y 5 N 0 0.250798
1 Y 6 S 0 0.190235
1 Y 7 Q 0 0.0625576
1 Y 8 R 0 -0.0246435
1 Y 9 N 0 0.0325872
1 Y 10 W 0 0.06448
1 Y 11 H 0 -0.12406
1 Y 12 D 0 -0.00775954
1 Y 13 S 0 0.0983009
1 Y 14 I 0 -0.0691026
1 Y 15 T 0 -0.0894482
1 Y 16 A 0 -0.127579
1 Y 17 C 0 0.219837
1 Y 18 K 0 -0.0431037
1 Y 19 E 0 -0.0375728
1 Y 20 V 0 -0.105142
1 Y 21 G 0 -0.0391715
1 Y 22 A 0 0.00587084
1 Y 23 Q 0 -0.0734855
1 Y 24 L 0 0.119056
1 Y 25 V 0 0.216742
1 Y 26 V 0 0.0372147
1 Y 27 I 0 0.141536
1 Y 28 K 0 -0.0916909
1 Y 29 S 0 0.0131931
1 Y 30 A 0 -0.0807789
1 Y 31 E 0 -0.0431045
1 Y 32 E 0 0.171059
1 Y 33 Q 0 -0.107354
1 Y 34 N 0 -0.0601842
1 Y 35 F 0 0.106093
1 Y 36 L 0 0.00137652
1 Y 37 Q 0 -0.104239
1 Y 38 L 0 -0.0828853
1 Y 39 Q 0 -0.0657061
1 Y 40 S 0 -0.0238588
1 Y 41 S 0 -0.114531
1 Y 42 R 0 -0.0983001
1 Y 43 S 0 -0.116687
1 Y 44 N 0 -0.106991
1 Y 45 R 0 -0.106164
1 Y 46 F 0 -0.0959409
1 Y 47 T 0 -0.0317905
1 Y 48 W 0 0.0717289
1 Y 49 M 0 0.0508679
1 Y 50 G 0 0.0956277
1 Y 51 L 0 0.00518958
1 Y 52 S 0 -0.0740141
1 Y 53 D 0 -0.0206805
1 Y 54 L 0 -0.106073
1 Y 55 N 0 -0.0850571
1 Y 56 Q 0 -0.0771563
1 Y 57 E 0 -0.0825061
1 Y 58 G 0 -0.080634
1 Y 59 T 0 -0.0938595
1 Y 60 W 0 -0.050082
1 Y 61 Q 0 -0.00900975
1 Y 62 W 0 -0.0451952
1 Y 63 V 0 -0.113685
1 Y 64 D 0 -0.0122584
1 Y 65 G 0 -0.00436327
1 Y 66 S 0 -0.0792253
1 Y 67 P 0 -0.0735066
1 Y 68 L 0 -0.0396594
1 Y 69 L 0 -0.110234
1 Y 73 K 0 -0.0334976
1 Y 74 Q 0 -0.156035
1 Y 75 Y 0 -0.1572
1 Y 76 W 0 -0.013218
1 Y 77 N 0 -0.130755
1 Y 78 R 0 -0.0974233
1 Y 79 G 0 -0.0652109
1 Y 80 E 0 -0.114494
1 Y 81 P 0 0.00995275
1 Y 82 N 0 -0.0611519
1 Y 83 N 0 -0.116442
1 Y 84 V 0 -0.0732824
1 Y 85 G 0 -0.0761623
1 Y 86 E 0 -0.0529019
1 Y 87 E 0 -0.105057
1 Y 88 D 0 -0.132049
1 Y 89 C 0 0.0540829
1 Y 90 A 0 -0.0351588
1 Y 91 E 0 -0.0680192
1 Y 92 F 0 -0.0215721
1 Y 93 S 0 -0.106134
1 Y 94 G 0 -0.0918682
1 Y 95 N 0 -0.0919603
1 Y 96 G 0 -0.0219502
1 Y 97 W 0 0.0164103
1 Y 98 N 0 -0.0736959
1 Y 99 D 0 -0.0924061
1 Y 100 D 0 -0.0911322
1 Y 101 K 0 -0.0653182
1 Y 102 C 0 0.0771037
1 Y 103 N 0 -0.0912105
1 Y 104 L 0 -0.0447017
1 Y 105 A 0 -0.126147
1 Y 106 K 0 -0.11058
1 Y 107 F 0 -0.0400368
1 Y 108 W 0 -0.0613018
1 Y 109 I 0 0.0331372
1 Y 110 C 0 0.16653
1 Y 111 K 0 0.186865
1 Y 112 K 0 -0.0175823
1 Y 113 S 0 0.00519431
2 F 3 M 0 0.954749
2 F 4 S 0 0.98677
2 F 5 N 0 0.288593
2 F 6 S 0 0.129753
2 F 7 Q 0 0.053915
2 F 8 R 0 0.00742654
2 F 9 N 0 -0.0187125
2 F 10 W 0 -0.0812103
2 F 11 H 0 0.0410457
2 F 12 D 0 -0.0286193
2 F 13 S 0 0.0579651
2 F 14 I 0 -0.0178125
2 F 15 T 0 -0.0303757
2 F 16 A 0 0.0866181
2 F 17 C 0 -0.0239696
2 F 18 K 0 0.00810043
2 F 19 E 0 0.0184762
2 F 20 V 0 0.377439
2 F 21 G 0 0.0758891
2 F 22 A 0 0.15407
2 F 23 Q 0 -0.0214123
2 F 24 L 0 -0.0540206
2 F 25 V 0 0.00827233
2 F 26 V 0 0.0476961
2 F 27 I 0 -0.0481747
2 F 28 K 0 0.0200393
2 F 29 S 0 -0.119753
2 F 30 A 0 0.0264437
2 F 31 E 0 -0.0285266
2 F 32 E 0 -0.0335624
2 F 33 Q 0 0.00296725
2 F 34 N 0 -0.0940353
2 F 35 F 0 0.04873
2 F 36 L 0 0.0456043
2 F 37 Q 0 -0.0361823
2 F 38 L 0 -0.0164791
2 F 39 Q 0 0.0715754
2 F 40 S 0 -0.0827859
2 F 41 S 0 -0.0139805
2 F 42 R 0 -0.0244369
2 F 43 S 0 -0.0614193
2 F 44 N 0 -0.0408659
2 F 45 R 0 -0.0565173
2 F 46 F 0 -0.0398749
2 F 47 T 0 0.0821921
2 F 48 W 0 -0.0959945
2 F 49 M 0 -0.0245766
2 F 50 G 0 -0.0587815
2 F 51 L 0 -0.0943369
2 F 52 S 0 -0.0631859
2 F 53 D 0 -0.115912
2 F 54 L 0 -0.0734388
2 F 55 N 0 0.00678189
2 F 56 Q 0 -0.0367305
2 F 57 E 0 -0.0695931
2 F 58 G 0 -0.0543388
2 F 59 T 0 -0.0466351
2 F 60 W 0 -0.0377887
2 F 61 Q 0 -0.0271281
2 F 62 W 0 -0.113997
2 F 63 V 0 -0.0868048
2 F 64 D 0 -0.0358317
2 F 65 G 0 -0.0928338
2 F 66 S 0 0.000120033
2 F 67 P 0 -0.0128404
2 F 68 L 0 -0.0964844
2 F 69 L 0 -0.0938571
2 F 73 K 0 -0.0186091
2 F 74 Q 0 -0.0779031
2 F 75 Y 0 -0.0801537
2 F 76 W 0 -0.0850044
2 F 77 N 0 -0.0556479
2 F 78 R 0 -0.0679349
2 F 79 G 0 -0.120996
2 F 80 E 0 -0.12956
2 F 81 P 0 -0.081243
2 F 82 N 0 -0.0982827
2 F 83 N 0 -0.159594
2 F 84 V 0 -0.0598934
2 F 85 G 0 -0.0637949
2 F 86 E 0 -0.112618
2 F 87 E 0 -0.0539681
2 F 88 D 0 -0.121946
2 F 89 C 0 -0.0699872
2 F 90 A 0 -0.113849
2 F 91 E 0 -0.0994775
2 F 92 F 0 -0.0429735
2 F 93 S 0 -0.123167
2 F 94 G 0 -0.0924702
2 F 95 N 0 -0.0834063
2 F 96 G 0 -0.0838201
2 F 97 W 0 -0.0853937
2 F 98 N 0 -0.170296
2 F 99 D 0 -0.120376
2 F 100 D 0 -0.0779956
2 F 101 K 0 -0.0491841
2 F 102 C 0 -0.104125
2 F 103 N 0 -0.0567632
2 F 104 L 0 -0.119002
2 F 105 A 0 -0.0814054
2 F 106 K 0 -0.119442
2 F 107 F 0 -0.0489783
2 F 108 W 0 -0.0178873
2 F 109 I 0 -0.024091
2 F 110 C 0 -0.0595527
2 F 111 K 0 -0.0231485
2 F 112 K 0 0.0677843
2 F 113 S 0 -0.0688183
3 M 4 S 0 1.25805
3 M 5 N 0 0.61565
3 M 6 S 0 0.229638
3 M 7 Q 0 0.125955
3 M 8 R 0 0.0633985
3 M 9 N 0 0.0281173
3 M 10 W 0 0.0337481
3 M 11 H 0 -0.039374
3 M 12 D 0 0.0225697
3 M 13 S 0 -0.035621
3 M 14 I 0 -0.0167256
3 M 15 T 0 0.00923178
3 M 16 A 0 -0.0293064
3 M 17 C 0 0.0441545
3 M 18 K 0 0.0158916
3 M 19 E 0 0.00295587
3 M 20 V 0 -0.0314399
3 M 21 G 0 -0.0355263
3 M 22 A 0 0.0331618
3 M 23 Q 0 -0.0154112
3 M 24 L 0 0.0198892
3 M 25 V 0 -0.0407596
3 M 26 V 0 -0.0706438
3 M 27 I 0 0.0654087
3 M 28 K 0 -0.0658897
3 M 29 S 0 -0.0176878
3 M 30 A 0 0.0332187
3 M 31 E 0 -0.0567796
3 M 32 E 0 -0.0105541
3 M 33 Q 0 -0.0761281
3 M 34 N 0 -0.048423
3 M 35 F 0 -0.00637644
3 M 36 L 0 -0.0348395
3 M 37 Q 0 0.0400308
3 M 38 L 0 -0.0468093
3 M 39 Q 0 0.188284
3 M 40 S 0 0.123111
3 M 41 S 0 -0.00947177
3 M 42 R 0 -0.0134025
3 M 43 S 0 0.0447102
3 M 44 N 0 0.02253
3 M 45 R 0 -0.0443405
3 M 46 F 0 -0.0824044
3 M 47 T 0 0.31335
3 M 48 W 0 -0.0214953
3 M 49 M 0 -0.083019
3 M 50 G 0 -0.0580465
3 M 51 L 0 -0.0848963
3 M 52 S 0 -0.0621897
3 M 53 D 0 -0.135874
3 M 54 L 0 -0.00588955
3 M 55 N 0 -0.0957395
3 M 56 Q 0 -0.0985616
3 M 57 E 0 -0.0851334
3 M 58 G 0 -0.128148
3 M 59 T 0 -0.050394
3 M 60 W 0 -0.119926
3 M 61 Q 0 -0.0761205
3 M 62 W 0 -0.0293891
3 M 63 V 0 -0.151357
3 M 64 D 0 -0.0923711
3 M 65 G 0 -0.0560159
3 M 66 S 0 -0.0600114
3 M 67 P 0 -0.146313
3 M 68 L 0 -0.0312641
3 M 69 L 0 -0.109281
3 M 73 K 0 -0.0769592
3 M 74 Q 0 -0.0464183
3 M 75 Y 0 -0.108322
3 M 76 W 0 -0.110054
3 M 77 N 0 -0.0618671
3 M 78 R 0 -0.0614415
3 M 79 G 0 -0.0711355
3 M 80 E 0 -0.0893058
3 M 81 P 0 -0.0781152
3 M 82 N 0 -0.116369
3 M 83 N 0 -0.0898304
3 M 84 V 0 -0.0697325
3 M 85 G 0 -0.0379103
3 M 86 E 0 -0.0916645
3 M 87 E 0 -0.087602
3 M 88 D 0 -0.126764
3 M 89 C 0 -0.0767747
3 M 90 A 0 -0.138624
3 M 91 E 0 -0.0571455
3 M 92 F 0 -0.0118772
3 M 93 S 0 -0.0405882
3 M 94 G 0 -0.0105064
3 M 95 N 0 -0.0482698
3 M 96 G 0 -0.0331213
3 M 97 W 0 -0.00907636
3 M 98 N 0 -0.0631441
3 M 99 D 0 -0.0611276
3 M 100 D 0 -0.150829
3 M 101 K 0 -0.105428
3 M 102 C 0 -0.0514207
3 M 103 N 0 -0.0618789
3 M 104 L 0 -0.0762387
3 M 105 A 0 -0.0557354
3 M 106 K 0 -0.0757325
3 M 107 F 0 0.0339693
3 M 108 W 0 -0.0532235
3 M 109 I 0 0.124788
3 M 110 C 0 -0.00630434
3 M 111 K 0 -0.0554347
3 M 112 K 0 -0.0578117
3 M 113 S 0 -0.0796726
4 S 5 N 0 0.995902
4 S 6 S 0 0.413095
4 S 7 Q 0 0.318242
4 S 8 R 0 0.110778
4 S 9 N 0 0.0668362
4 S 10 W 0 -0.00878374
4 S 11 H 0 -0.0227598
4 S 12 D 0 -0.0476188
4 S 13 S 0 0.128372
4 S 14 I 0 0.0141784
4 S 15 T 0 -0.0217006
4 S 16 A 0 0.224276
4 S 17 C 0 0.0142848
4 S 18 K 0 0.0136326
4 S 19 E 0 -0.027145
4 S 20 V 0 0.167462
4 S 21 G 0 -0.00196172
4 S 22 A 0 0.0817603
4 S 23 Q 0 0.00527843
4 S 24 L 0 -0.0132158
4 S 25 V 0 -0.0155449
4 S 26 V 0 0.021795
4 S 27 I 0 -0.172849
4 S 28 K 0 -0.0911426
4 S 29 S 0 -0.0438944
4 S 30 A 0 -0.0676359
4 S 31 E 0 -0.0578166
4 S 32 E 0 -0.00269329
4 S 33 Q 0 0.0279854
4 S 34 N 0 -0.0436842
4 S 35 F 0 -0.00668567
4 S 36 L 0 -0.0536758
4 S 37 Q 0 0.0327081
4 S 38 L 0 -0.0385714
4 S 39 Q 0 -0.0634591
4 S 40 S 0 -0.00511802
4 S 41 S 0 -0.0928111
4 S 42 R 0 0.0155572
4 S 43 S 0 -0.0745966
4 S 44 N 0 -0.084094
4 S 45 R 0 -0.0470637
4 S 46 F 0 -0.0898587
4 S 47 T 0 0.0487641
4 S 48 W 0 -0.0566168
4 S 49 M 0 -0.0676357
4 S 50 G 0 -0.044584
4 S 51 L 0 -0.0434689
4 S 52 S 0 -0.088257
4 S 53 D 0 -0.127584
4 S 54 L 0 0.0499861
4 S 55 N 0 -0.0548855
4 S 56 Q 0 -0.0802303
4 S 57 E 0 -0.0899222
4 S 58 G 0 -0.0912501
4 S 59 T 0 -0.0865358
4 S 60 W 0 -0.0115572
4 S 61 Q 0 -0.0320668
4 S 62 W 0 -0.0309207
4 S 63 V 0 -0.0781871
4 S 64 D 0 -0.0603248
4 S 65 G 0 -0.0183373
4 S 66 S 0 -0.0777341
4 S 67 P 0 -0.0433782
4 S 68 L 0 0.00539439
4 S 69 L 0 -0.086752
4 S 73 K 0 -0.0168504
4 S 74 Q 0 -0.114267
4 S 75 Y 0 -0.0815938
4 S 76 W 0 -0.139041
4 S 77 N 0 -0.082205
4 S 78 R 0 -0.087225
4 S 79 G 0 -0.0929314
4 S 80 E 0 -0.155882
4 S 81 P 0 -0.104034
4 S 82 N 0 -0.159487
4 S 83 N 0 -0.0734186
4 S 84 V 0 -0.0691705
4 S 85 G 0 -0.0641121
4 S 86 E 0 -0.0918894
4 S 87 E 0 -0.100839
4 S 88 D 0 -0.104974
4 S 89 C 0 -0.0644185
4 S 90 A 0 -0.100436
4 S 91 E 0 -0.0895221
4 S 92 F 0 -0.0898735
4 S 93 S 0 -0.0528451
4 S 94 G 0 -0.0716084
4 S 95 N 0 -0.0814685
4 S 96 G 0 -0.0612927
4 S 97 W 0 -0.0896875
4 S 98 N 0 -0.124247
4 S 99 D 0 -0.127325
4 S 100 D 0 -0.134626
4 S 101 K 0 -0.105353
4 S 102 C 0 -0.108196
4 S 103 N 0 -0.103567
4 S 104 L 0 -0.0659159
4 S 105 A 0 -0.0784411
4 S 106 K 0 -0.116733
4 S 107 F 0 0.153511
4 S 108 W 0 0.355753
4 S 109 I 0 -0.00405031
4 S 110 C 0 -0.0686756
4 S 111 K 0 -0.033495
4 S 112 K 0 -0.0233853
4 S 113 S 0 -0.113817
5 N 6 S 0 0.99062
5 N 7 Q 0 0.365068
5 N 8 R 0 0.136113
5 N 9 N 0 0.0716429
5 N 10 W 0 0.0084764
5 N 11 H 0 0.0879945
5 N 12 D 0 0.0482164
5 N 13 S 0 -0.00551571
5 N 14 I 0 0.042235
5 N 15 T 0 0.0424615
5 N 16 A 0 0.0391182
5 N 17 C 0 -0.0661137
5 N 18 K 0 0.0563867
5 N 19 E 0 0.0403071
5 N 20 V 0 -0.0321029
5 N 21 G 0 -0.00127754
5 N 22 A 0 -0.0788473
5 N 23 Q 0 -0.0567125
5 N 24 L 0 -0.0470424
5 N 25 V 0 -0.0400693
5 N 26 V 0 -0.0783156
5 N 27 I 0 -0.0052416
5 N 28 K 0 -0.0344025
5 N 29 S 0 -0.0148691
5 N 30 A 0 -0.0128511
5 N 31 E 0 0.0064739
5 N 32 E 0 -0.0678331
5 N 33 Q 0 -0.0662675
5 N 34 N 0 0.108856
5 N 35 F 0 -0.0656636
5 N 36 L 0 0.0128302
5 N 37 Q 0 0.0156181
5 N 38 L 0 0.0138895
5 N 39 Q 0 -0.0613595
5 N 40 S 0 -0.0278677
5 N 41 S 0 -0.0192514
5 N 42 R 0 0.0117939
5 N 43 S 0 0.0365043
5 N 44 N 0 0.0130386
5 N 45 R 0 0.0305124
5 N 46 F 0 -0.0363542
5 N 47 T 0 -0.00920859
5 N 48 W 0 -0.106365
5 N 49 M 0 -0.0850554
5 N 50 G 0 -0.0826781
5 N 51 L 0 -0.106954
5 N 52 S 0 -0.0760269
5 N 53 D 0 -0.0746701
5 N 54 L 0 -0.00651212
5 N 55 N 0 0.0308248
5 N 56 Q 0 0.0256644
5 N 57 E 0 -0.108449
5 N 58 G 0 -0.000363313
5 N 59 T 0 0.0044207
5 N 60 W 0 -0.116684
5 N 61 Q 0 -0.0667294
5 N 62 W 0 -0.0610674
5 N 63 V 0 -0.0629431
5 N 64 D 0 -0.116919
5 N 65 G 0 -0.0818308
5 N 66 S 0 -0.0989861
5 N 67 P 0 -0.0236666
5 N 68 L 0 -0.0894008
5 N 69 L 0 -0.04587
5 N 73 K 0 -0.0759237
5 N 74 Q 0 -0.0218799
5 N 75 Y 0 -0.0270959
5 N 76 W 0 -0.124064
5 N 77 N 0 -0.0319703
5 N 78 R 0 -0.0035782
5 N 79 G 0 -0.0921024
5 N 80 E 0 -0.0461874
5 N 81 P 0 -0.03378
5 N 82 N 0 -0.0447134
5 N 83 N 0 -0.0873081
5 N 84 V 0 -0.0164216
5 N 85 G 0 -0.0238792
5 N 86 E 0 -0.0392746
5 N 87 E 0 -0.0505999
5 N 88 D 0 -0.0887975
5 N 89 C 0 -0.10722
5 N 90 A 0 -0.102608
5 N 91 E 0 -0.130034
5 N 92 F 0 -0.0853075
5 N 93 S 0 -0.0426993
5 N 94 G 0 -0.0371365
5 N 95 N 0 -0.0121687
5 N 96 G 0 0.011534
5 N 97 W 0 -0.109113
5 N 98 N 0 -0.0283436
5 N 99 D 0 -0.0817967
5 N 100 D 0 -0.0355424
5 N 101 K 0 -0.0741081
5 N 102 C 0 -0.115241
5 N 103 N 0 -0.00251512
5 N 104 L 0 -0.00132408
5 N 105 A 0 -0.0260078
5 N 106 K 0 0.013304
5 N 107 F 0 0.0649857
5 N 108 W 0 0.00990898
5 N 109 I 0 -0.08396
5 N 110 C 0 -0.109055
5 N 111 K 0 -0.0916721
5 N 112 K 0 -0.0923541
5 N 113 S 0 -0.0457518
6 S 7 Q 0 0.908795
6 S 8 R 0 0.575443
6 S 9 N 0 0.0721828
6 S 10 W 0 0.0100624
6 S 11 H 0 0.122934
6 S 12 D 0 0.0623432
6 S 13 S 0 -0.0319691
6 S 14 I 0 0.00127945
6 S 15 T 0 0.132092
6 S 16 A 0 0.201103
6 S 17 C 0 -0.00758472
6 S 18 K 0 0.0586563
6 S 19 E 0 0.0819181
6 S 20 V 0 0.0924996
6 S 21 G 0 -0.0150783
6 S 22 A 0 0.0260868
6 S 23 Q 0 -0.0537204
6 S 24 L 0 -0.0655953
6 S 25 V 0 -0.0693281
6 S 26 V 0 -0.0989296
6 S 27 I 0 -0.0205347
6 S 28 K 0 -0.0575523
6 S 29 S 0 -0.0480591
6 S 30 A 0 0.0310461
6 S 31 E 0 -0.0848666
6 S 32 E 0 -0.0638957
6 S 33 Q 0 -0.0712797
6 S 34 N 0 -0.00947986
6 S 35 F 0 -0.0662944
6 S 36 L 0 -0.0670781
6 S 37 Q 0 0.0293436
6 S 38 L 0 -0.00801338
6 S 39 Q 0 -0.0611064
6 S 40 S 0 -0.0567096
6 S 41 S 0 -0.0537351
6 S 42 R 0 -0.0245353
6 S 43 S 0 0.0339014
6 S 44 N 0 -0.0172358
6 S 45 R 0 -0.0279533
6 S 46 F 0 0.0100399
6 S 47 T 0 -0.0446006
6 S 48 W 0 -0.0734564
6 S 49 M 0 -0.150069
6 S 50 G 0 -0.0728316
6 S 51 L 0 -0.0582919
6 S 52 S 0 -0.117632
6 S 53 D 0 -0.0932844
6 S 54 L 0 -0.0647855
6 S 55 N 0 -0.0176823
6 S 56 Q 0 -0.0314564
6 S 57 E 0 -0.098068
6 S 58 G 0 -0.0454896
6 S 59 T 0 -0.000667887
6 S 60 W 0 -0.0304978
6 S 61 Q 0 -0.0750313
6 S 62 W 0 -0.0747254
6 S 63 V 0 -0.0858093
6 S 64 D 0 -0.0815839
6 S 65 G 0 -0.0365538
6 S 66 S 0 0.0316443
6 S 67 P 0 -0.0051119
6 S 68 L 0 -0.0601555
6 S 69 L 0 -0.0457429
6 S 73 K 0 -0.0749688
6 S 74 Q 0 -0.0570945
6 S 75 Y 0 -0.0756364
6 S 76 W 0 -0.108485
6 S 77 N 0 -0.110836
6 S 78 R 0 0.0108508
6 S 79 G 0 -0.0382409
6 S 80 E 0 -0.0793803
6 S 81 P 0 -0.00453516
6 S 82 N 0 -0.0298366
6 S 83 N 0 -0.0101792
6 S 84 V 0 -0.0543452
6 S 85 G 0 -0.0598839
6 S 86 E 0 0.0181192
6 S 87 E 0 -0.0588756
6 S 88 D 0 -0.0973484
6 S 89 C 0 -0.0837889
6 S 90 A 0 -0.11283
6 S 91 E 0 -0.0831102
6 S 92 F 0 -0.0879161
6 S 93 S 0 -0.0631004
6 S 94 G 0 -0.00664417
6 S 95 N 0 -0.0403075
6 S 96 G 0 -0.0570323
6 S 97 W 0 -0.0871515
6 S 98 N 0 -0.103284
6 S 99 D 0 -0.0451537
6 S 100 D 0 -0.00587279
6 S 101 K 0 -0.0565389
6 S 102 C 0 -0.0930876
6 S 103 N 0 -0.0363044
6 S 104 L 0 -0.0369556
6 S 105 A 0 -0.0036238
6 S 106 K 0 0.0441556
6 S 107 F 0 0.0373955
6 S 108 W 0 0.136911
6 S 109 I 0 -0.115719
6 S 110 C 0 -0.0691944
6 S 111 K 0 -0.10955
6 S 112 K 0 -0.0600921
6 S 113 S 0 0.00470312
7 Q 8 R 0 0.580856
7 Q 9 N 0 0.277789
7 Q 10 W 0 0.0783009
7 Q 11 H 0 0.11655
7 Q 12 D 0 0.058511
7 Q 13 S 0 0.0457077
7 Q 14 I 0 0.00957161
7 Q 15 T 0 0.0315041
7 Q 16 A 0 0.0547056
7 Q 17 C 0 -0.0167466
7 Q 18 K 0 -0.0459878
7 Q 19 E 0 0.0217202
7 Q 20 V 0 0.0214557
7 Q 21 G 0 -0.0492306
7 Q 22 A 0 0.0418391
7 Q 23 Q 0 -0.0300699
7 Q 24 L 0 -0.0191913
7 Q 25 V 0 -0.0429446
7 Q 26 V 0 -0.0262068
7 Q 27 I 0 -0.0819347
7 Q 28 K 0 -0.0108124
7 Q 29 S 0 -0.0294974
7 Q 30 A 0 0.00861434
7 Q 31 E 0 0.0517417
7 Q 32 E 0 -0.0570653
7 Q 33 Q 0 -0.0137575
7 Q 34 N 0 0.010133
7 Q 35 F 0 -0.00306386
7 Q 36 L 0 -0.0947509
7 Q 37 Q 0 0.00333618
7 Q 38 L 0 -0.0229005
7 Q 39 Q 0 0.0190024
7 Q 40 S 0 -0.0323491
7 Q 41 S 0 -0.00487497
7 Q 42 R 0 -0.0343849
7 Q 43 S 0 -0.0276415
7 Q 44 N 0 0.0441205
7 Q 45 R 0 0.222934
7 Q 46 F 0 -0.0554851
7 Q 47 T 0 -0.0658629
7 Q 48 W 0 0.0138069
7 Q 49 M 0 -0.0800044
7 Q 50 G 0 -0.0849444
7 Q 51 L 0 -0.120548
7 Q 52 S 0 -0.00689085
7 Q 53 D 0 -0.0950983
7 Q 54 L 0 -0.0736203
7 Q 55 N 0 0.00549777
7 Q 56 Q 0 -0.0286067
7 Q 57 E 0 -0.0621363
7 Q 58 G 0 -0.0320604
7 Q 59 T 0 0.000504518
7 Q 60 W 0 -0.0542827
7 Q 61 Q 0 -0.0266122
7 Q 62 W 0 -0.0850799
7 Q 63 V 0 -0.0832953
7 Q 64 D 0 -0.0538405
7 Q 65 G 0 -0.00962276
7 Q 66 S 0 -0.0584878
7 Q 67 P 0 -0.0372458
7 Q 68 L 0 0.0136543
7 Q 69 L 0 -0.069756
7 Q 73 K 0 -0.0943448
7 Q 74 Q 0 -0.0127639
7 Q 75 Y 0 -0.104589
7 Q 76 W 0 -0.0957848
7 Q 77 N 0 -0.0616237
7 Q 78 R 0 0.011442
7 Q 79 G 0 0.00837857
7 Q 80 E 0 -0.0946816
7 Q 81 P 0 -0.0762185
7 Q 82 N 0 -0.054127
7 Q 83 N 0 -0.0644921
7 Q 84 V 0 -0.0398947
7 Q 85 G 0 -0.012415
7 Q 86 E 0 -0.0250772
7 Q 87 E 0 -0.0636811
7 Q 88 D 0 -0.0856896
7 Q 89 C 0 -0.0802395
7 Q 90 A 0 -0.172876
7 Q 91 E 0 -0.0385981
7 Q 92 F 0 -0.094251
7 Q 93 S 0 0.0521085
7 Q 94 G 0 -0.00906748
7 Q 95 N 0 0.0145647
7 Q 96 G 0 0.0132524
7 Q 97 W 0 -0.0951411
7 Q 98 N 0 -0.10693
7 Q 99 D 0 -0.0998403
7 Q 100 D 0 0.0143631
7 Q 101 K 0 -0.0134229
7 Q 102 C 0 -0.0744145
7 Q 103 N 0 -0.00878963
7 Q 104 L 0 -0.0317517
7 Q 105 A 0 0.09994
7 Q 106 K 0 0.0439771
7 Q 107 F 0 0.166384
7 Q 108 W 0 0.00779355
7 Q 109 I 0 -0.0693756
7 Q 110 C 0 -0.0905809
7 Q 111 K 0 -0.173377
7 Q 112 K 0 -0.0583003
7 Q 113 S 0 -0.0197962
8 R 9 N 0 0.550553
8 R 10 W 0 0.263102
8 R 11 H 0 0.180733
8 R 12 D 0 0.779347
8 R 13 S 0 0.349708
8 R 14 I 0 -0.00614682
8 R 15 T 0 0.0567173
8 R 16 A 0 0.564727
8 R 17 C 0 0.0263353
8 R 18 K 0 0.0243885
8 R 19 E 0 0.148561
8 R 20 V 0 0.0899799
8 R 21 G 0 -0.0126004
8 R 22 A 0 0.0167627
8 R 23 Q 0 -0.106471
8 R 24 L 0 0.0260861
8 R 25 V 0 -0.0083144
8 R 26 V 0 -0.106303
8 R 27 I 0 -0.0492787
8 R 28 K 0 -0.0552627
8 R 29 S 0 -0.0481188
8 R 30 A 0 0.034065
8 R 31 E 0 -0.00133143
8 R 32 E 0 -0.0520745
8 R 33 Q 0 -0.066901
8 R 34 N 0 -0.0212792
8 R 35 F 0 -0.0466873
8 R 36 L 0 -0.0890363
8 R 37 Q 0 -0.0663674
8 R 38 L 0 -0.0255603
8 R 39 Q 0 0.0332373
8 R 40 S 0 -0.0759794
8 R 41 S 0 -0.0569265
8 R 42 R 0 -0.0138765
8 R 43 S 0 0.0553671
8 R 44 N 0 -0.0167646
8 R 45 R 0 -0.0289225
8 R 46 F 0 0.025014
8 R 47 T 0 -0.0579604
8 R 48 W 0 -0.0183535
8 R 49 M 0 -0.0850725
8 R 50 G 0 -0.0796735
8 R 51 L 0 -0.014165
8 R 52 S 0 -0.0829515
8 R 53 D 0 -0.102861
8 R 54 L 0 -0.0509629
8 R 55 N 0 -0.0409721
8 R 56 Q 0 -0.0233698
8 R 57 E 0 -0.019382
8 R 58 G 0 -0.0201515
8 R 59 T 0 -0.019736
8 R 60 W 0 -0.0485907
8 R 61 Q 0 -0.0688867
8 R 62 W 0 -0.11952
8 R 63 V 0 -0.127679
8 R 64 D 0 -0.0693579
8 R 65 G 0 -0.023056
8 R 66 S 0 -0.0305416
8 R 67 P 0 -0.0695098
8 R 68 L 0 -0.0954166
8 R 69 L 0 -0.0154722
8 R 73 K 0 -0.0755499
8 R 74 Q 0 -0.0914713
8 R 75 Y 0 -0.0906062
8 R 76 W 0 -0.0871391
8 R 77 N 0 -0.103929
8 R 78 R 0 -0.0708499
8 R 79 G 0 -0.0837373
8 R 80 E 0 -0.0141803
8 R 81 P 0 -0.0531927
8 R 82 N 0 -0.090649
8 R 83 N 0 -0.0399342
8 R 84 V 0 -0.0841873
8 R 85 G 0 -0.0246249
8 R 86 E 0 -0.0551336
8 R 87 E 0 -0.118881
8 R 88 D 0 -0.0667834
8 R 89 C 0 -0.0696343
8 R 90 A 0 -0.098887
8 R 91 E 0 -0.132683
8 R 92 F 0 -0.140208
8 R 93 S 0 -0.0754856
8 R 94 G 0 0.025847
8 R 95 N 0 -0.0558021
8 R 96 G 0 -0.0064215
8 R 97 W 0 -0.101752
8 R 98 N 0 -0.104278
8 R 99 D 0 -0.161823
8 R 100 D 0 -0.119084
8 R 101 K 0 -0.027134
8 R 102 C 0 -0.0927766
8 R 103 N 0 -0.0517424
8 R 104 L 0 -0.0688121
8 R 105 A 0 0.0404311
8 R 106 K 0 -0.0152174
8 R 107 F 0 -0.0230735
8 R 108 W 0 0.394971
8 R 109 I 0 -0.0248689
8 R 110 C 0 -0.0833384
8 R 111 K 0 -0.0934215
8 R 112 K 0 -0.108069
8 R 113 S 0 -0.0442555
9 N 10 W 0 0.499329
9 N 11 H 0 0.575615
9 N 12 D 0 0.795201
9 N 13 S 0 0.186032
9 N 14 I 0 0.098587
9 N 15 T 0 0.0528963
9 N 16 A 0 0.006282
9 N 17 C 0 0.115944
9 N 18 K 0 0.052648
9 N 19 E 0 0.0641502
9 N 20 V 0 0.016372
9 N 21 G 0 0.00691302
9 N 22 A 0 -0.0626537
9 N 23 Q 0 0.00293685
9 N 24 L 0 0.102811
9 N 25 V 0 -0.0807146
9 N 26 V 0 -0.100279
9 N 27 I 0 0.00130783
9 N 28 K 0 -0.0395538
9 N 29 S 0 -0.000500959
9 N 30 A 0 -0.00512476
9 N 31 E 0 -0.0299985
9 N 32 E 0 0.0215784
9 N 33 Q 0 -0.0787409
9 N 34 N 0 -0.0237748
9 N 35 F 0 -0.0351203
9 N 36 L 0 -0.0542194
9 N 37 Q 0 -0.014869
9 N 38 L 0 -0.0170243
9 N 39 Q 0 -0.0241904
9 N 40 S 0 -0.0685614
9 N 41 S 0 -0.0697817
9 N 42 R 0 -0.0441958
9 N 43 S 0 -0.0377971
9 N 44 N 0 0.0138327
9 N 45 R 0 0.00334644
9 N 46 F 0 -0.078645
9 N 47 T 0 -0.0505295
9 N 48 W 0 0.0360829
9 N 49 M 0 -0.00641492
9 N 50 G 0 0.0139314
9 N 51 L 0 -0.081383
9 N 52 S 0 -0.0626587
9 N 53 D 0 -0.0763911
9 N 54 L 0 0.0465383
9 N 55 N 0 -0.091437
9 N 56 Q 0 -0.0475972
9 N 57 E 0 -0.113679
9 N 58 G 0 0.00181056
9 N 59 T 0 -0.00926714
9 N 60 W 0 -0.0597404
9 N 61 Q 0 -0.0634391
9 N 62 W 0 -0.0386444
9 N 63 V 0 -0.0554811
9 N 64 D 0 -0.0348943
9 N 65 G 0 0.00280369
9 N 66 S 0 -0.0952497
9 N 67 P 0 -0.0476218
9 N 68 L 0 -0.0982487
9 N 69 L 0 -0.075643
9 N 73 K 0 -0.0787702
9 N 74 Q 0 -0.00618759
9 N 75 Y 0 -0.0855944
9 N 76 W 0 -0.0890459
9 N 77 N 0 -0.044031
9 N 78 R 0 -0.0392738
9 N 79 G 0 0.0331071
9 N 80 E 0 -0.0522931
9 N 81 P 0 -0.0271063
9 N 82 N 0 -0.013979
9 N 83 N 0 -0.0495973
9 N 84 V 0 -0.0304546
9 N 85 G 0 -0.00937625
9 N 86 E 0 -0.00708093
9 N 87 E 0 -0.032961
9 N 88 D 0 -0.0781216
9 N 89 C 0 -0.016303
9 N 90 A 0 -0.0648809
9 N 91 E 0 -0.0958718
9 N 92 F 0 -0.0836664
9 N 93 S 0 -0.094141
9 N 94 G 0 -0.045245
9 N 95 N 0 -0.0191404
9 N 96 G 0 -0.0479862
9 N 97 W 0 -0.114061
9 N 98 N 0 -0.0952902
9 N 99 D 0 -0.0527305
9 N 100 D 0 -0.044297
9 N 101 K 0 -0.0106452
9 N 102 C 0 -0.0114559
9 N 103 N 0 0.0122732
9 N 104 L 0 -0.0442792
9 N 105 A 0 0.162942
9 N 106 K 0 -0.0595919
9 N 107 F 0 -0.063564
9 N 108 W 0 -0.110524
9 N 109 I 0 -0.0670768
9 N 110 C 0 -0.0178293
9 N 111 K 0 -0.0854368
9 N 112 K 0 -0.147214
9 N 113 S 0 -0.0496547
10 W 11 H 0 0.488588
10 W 12 D 0 0.201692
10 W 13 S 0 0.279921
10 W 14 I 0 0.229228
10 W 15 T 0 0.0652717
10 W 16 A 0 0.0797401
10 W 17 C 0 0.144244
10 W 18 K 0 0.0483118
10 W 19 E 0 -0.00818705
10 W 20 V 0 0.0534258
10 W 21 G 0 -0.0293161
10 W 22 A 0 0.0191071
10 W 23 Q 0 0.135298
10 W 24 L 0 0.163606
10 W 25 V 0 0.070437
10 W 26 V 0 0.130878
10 W 27 I 0 0.121827
10 W 28 K 0 0.0286736
10 W 29 S 0 -0.115801
10 W 30 A 0 -0.0699069
10 W 31 E 0 -0.0768744
10 W 32 E 0 0.0858444
10 W 33 Q 0 0.111626
10 W 34 N 0 -0.0876342
10 W 35 F 0 -0.0579538
10 W 36 L 0 -0.0210066
10 W 37 Q 0 -0.0962564
10 W 38 L 0 0.020344
10 W 39 Q 0 -0.0482404
10 W 40 S 0 0.0161473
10 W 41 S 0 -0.0307809
10 W 42 R 0 0.000540294
10 W 43 S 0 -0.0941322
10 W 44 N 0 -0.055668
10 W 45 R 0 -0.0537048
10 W 46 F 0 -0.0253227
10 W 47 T 0 -0.0625183
10 W 48 W 0 0.281395
10 W 49 M 0 0.020711
10 W 50 G 0 0.103548
10 W 51 L 0 -0.0567915
10 W 52 S 0 0.420308
10 W 53 D 0 0.0314179
10 W 54 L 0 -0.08745
10 W 55 N 0 -0.122065
10 W 56 Q 0 -0.11834
10 W 57 E 0 0.0526868
10 W 58 G 0 -0.0621951
10 W 59 T 0 -0.108024
10 W 60 W 0 0.179976
10 W 61 Q 0 -0.0163785
10 W 62 W 0 0.0718064
10 W 63 V 0 0.605608
10 W 64 D 0 -0.023197
10 W 65 G 0 -0.0558221
10 W 66 S 0 -0.0817048
10 W 67 P 0 -0.0660606
10 W 68 L 0 -0.051355
10 W 69 L 0 -0.131718
10 W 73 K 0 -0.157836
10 W 74 Q 0 -0.0951675
10 W 75 Y 0 -0.0960521
10 W 76 W 0 0.0205593
10 W 77 N 0 -0.133937
10 W 78 R 0 -0.0929219
10 W 79 G 0 -0.0677731
10 W 80 E 0 -0.104351
10 W 81 P 0 -0.10875
10 W 82 N 0 -0.109467
10 W 83 N 0 -0.0976058
10 W 84 V 0 -0.167958
10 W 85 G 0 -0.0737954
10 W 86 E 0 -0.108062
10 W 87 E 0 -0.107235
10 W 88 D 0 -0.0686446
10 W 89 C 0 -0.0210844
10 W 90 A 0 -0.0452043
10 W 91 E 0 -0.136017
10 W 92 F 0 -0.0398556
10 W 93 S 0 -0.0420165
10 W 94 G 0 -0.0996192
10 W 95 N 0 -0.0687929
10 W 96 G 0 -0.0923676
10 W 97 W 0 -0.0176349
10 W 98 N 0 -0.116261
10 W 99 D 0 -0.0945585
10 W 100 D 0 -0.0742033
10 W 101 K 0 -0.0809495
10 W 102 C 0 -0.0369789
10 W 103 N 0 -0.131476
10 W 104 L 0 -0.143078
10 W 105 A 0 -0.088958
10 W 106 K 0 -0.11943
10 W 107 F 0 -0.0658494
10 W 108 W 0 -0.0703249
10 W 109 I 0 -0.0380437
10 W 110 C 0 0.00325212
10 W 111 K 0 -0.0427682
10 W 112 K 0 -0.0394014
10 W 113 S 0 -0.00319407
11 H 12 D 0 0.309987
11 H 13 S 0 0.287468
11 H 14 I 0 0.320461
11 H 15 T 0 0.267428
11 H 16 A 0 0.129891
11 H 17 C 0 0.00728291
11 H 18 K 0 0.153507
11 H 19 E 0 0.119965
11 H 20 V 0 0.0456175
11 H 21 G 0 0.039703
11 H 22 A 0 0.0075895
11 H 23 Q 0 -0.0284511
11 H 24 L 0 -0.0698945
11 H 25 V 0 -0.0640202
11 H 26 V 0 -0.0161166
11 H 27 I 0 -0.111201
11 H 28 K 0 -0.04718
11 H 29 S 0 -0.0173646
11 H 30 A 0 -0.0252974
11 H 31 E 0 -0.0380532
11 H 32 E 0 -0.0484955
11 H 33 Q 0 -0.0135119
11 H 34 N 0 -0.0323396
11 H 35 F 0 0.00679276
11 H 36 L 0 -0.0130616
11 H 37 Q 0 0.0600491
11 H 38 L 0 -0.0102636
11 H 39 Q 0 -0.0359293
11 H 40 S 0 -0.0617388
11 H 41 S 0 -0.0588559
11 H 42 R 0 -0.038006
11 H 43 S 0 -0.00465439
11 H 44 N 0 0.0217151
11 H 45 R 0 0.107729
11 H 46 F 0 0.00690127
11 H 47 T 0 -0.144004
11 H 48 W 0 -0.0518016
11 H 49 M 0 -0.0867952
11 H 50 G 0 -0.0402697
11 H 51 L 0 -0.0694401
11 H 52 S 0 0.245193
11 H 53 D 0 -0.034462
11 H 54 L 0 0.246629
11 H 55 N 0 0.00570999
11 H 56 Q 0 0.00717371
11 H 57 E 0 -0.0216309
11 H 58 G 0 0.00473722
11 H 59 T 0 0.0326937
11 H 60 W 0 0.010172
11 H 61 Q 0 -0.0644674
11 H 62 W 0 -0.0708157
11 H 63 V 0 -0.00143414
11 H 64 D 0 -0.019722
11 H 65 G 0 -0.0599774
11 H 66 S 0 0.00122959
11 H 67 P 0 -0.00582595
11 H 68 L 0 -0.0531652
11 H 69 L 0 0.0810771
11 H 73 K 0 -0.074661
11 H 74 Q 0 -0.0672065
11 H 75 Y 0 -0.0595227
11 H 76 W 0 -0.0850115
11 H 77 N 0 -0.054744
11 H 78 R 0 -0.0312553
11 H 79 G 0 -0.108515
11 H 80 E 0 -0.119193
11 H 81 P 0 -0.105433
11 H 82 N 0 -0.104718
11 H 83 N 0 -0.05301
11 H 84 V 0 -0.0765057
11 H 85 G 0 -0.0370448
11 H 86 E 0 -0.0478301
11 H 87 E 0 -0.101906
11 H 88 D 0 -0.0339415
11 H 89 C 0 -0.100411
11 H 90 A 0 -0.0850659
11 H 91 E 0 0.013129
11 H 92 F 0 -0.0710386
11 H 93 S 0 -0.0722737
11 H 94 G 0 -0.0423909
11 H 95 N 0 -0.0321665
11 H 96 G 0 -0.0193596
11 H 97 W 0 -0.0731432
11 H 98 N 0 -0.10545
11 H 99 D 0 -0.0456241
11 H 100 D 0 -0.0646161
11 H 101 K 0 -0.0100641
11 H 102 C 0 -0.0975458
11 H 103 N 0 0.0559847
11 H 104 L 0 -0.017881
11 H 105 A 0 0.0101025
11 H 106 K 0 -0.0213131
11 H 107 F 0 -0.0267336
11 H 108 W 0 -0.085302
11 H 109 I 0 -0.0182317
11 H 110 C 0 -0.12809
11 H 111 K 0 -0.103489
11 H 112 K 0 -0.0498392
11 H 113 S 0 -0.0666958
12 D 13 S 0 0.46206
12 D 14 I 0 0.103293
12 D 15 T 0 0.37303
12 D 16 A 0 0.177683
12 D 17 C 0 0.114561
12 D 18 K 0 0.0597756
12 D 19 E 0 0.0806128
12 D 20 V 0 -0.00814638
12 D 21 G 0 0.0620659
12 D 22 A 0 0.0302364
12 D 23 Q 0 -0.020479
12 D 24 L 0 0.0362444
12 D 25 V 0 -0.0803334
12 D 26 V 0 -0.0198109
12 D 27 I 0 -0.0622359
12 D 28 K 0 -0.0484623
12 D 29 S 0 0.0150385
12 D 30 A 0 -0.0377598
12 D 31 E 0 0.0250224
12 D 32 E 0 -0.0310353
12 D 33 Q 0 -0.0216575
12 D 34 N 0 0.0191079
12 D 35 F 0 -0.069775
12 D 36 L 0 -0.0459083
12 D 37 Q 0 -0.0518
12 D 38 L 0 -0.0523109
12 D 39 Q 0 0.0267426
12 D 40 S 0 -0.0549267
12 D 41 S 0 -0.0611875
12 D 42 R 0 -0.0315039
12 D 43 S 0 -0.000946458
12 D 44 N 0 -0.0225782
12 D 45 R 0 -0.0277227
12 D 46 F 0 -0.0561245
12 D 47 T 0 -0.0714273
12 D 48 W 0 0.0399979
12 D 49 M 0 -0.0296491
12 D 50 G 0 -0.0440683
12 D 51 L 0 -0.123552
12 D 52 S 0 -0.0177973
12 D 53 D 0 -0.0794802
12 D 54 L 0 -0.0371897
12 D 55 N 0 -0.0376837
12 D 56 Q 0 0.00792264
12 D 57 E 0 -0.0398528
12 D 58 G 0 0.0233552
12 D 59 T 0 -0.048235
12 D 60 W 0 -0.125517
12 D 61 Q 0 -0.0374092
12 D 62 W 0 -0.104267
12 D 63 V 0 -0.0854082
12 D 64 D 0 -0.0656676
12 D 65 G 0 -0.0297301
12 D 66 S 0 -0.0562964
12 D 67 P 0 -0.0535629
12 D 68 L 0 -0.0680526
12 D 69 L 0 -0.0727944
12 D 73 K 0 -0.0877369
12 D 74 Q 0 -0.0271848
12 D 75 Y 0 -0.137616
12 D 76 W 0 -0.075805
12 D 77 N 0 -0.0339971
12 D 78 R 0 -0.0714852
12 D 79 G 0 0.0188833
12 D 80 E 0 -0.0354647
12 D 81 P 0 -0.0515864
12 D 82 N 0 -0.011973
12 D 83 N 0 -0.00211253
12 D 84 V 0 -0.0171442
12 D 85 G 0 -0.0338129
12 D 86 E 0 -0.0446323
12 D 87 E 0 -0.076744
12 D 88 D 0 -0.0600088
12 D 89 C 0 -0.0740904
12 D 90 A 0 -0.0497945
12 D 91 E 0 -0.124647
12 D 92 F 0 -0.0408286
12 D 93 S 0 -0.0440786
12 D 94 G 0 -0.0630741
12 D 95 N 0 0.0390588
12 D 96 G 0 -0.0597278
12 D 97 W 0 -0.0670493
12 D 98 N 0 -0.0731028
12 D 99 D 0 -0.0542356
12 D 100 D 0 -0.0482043
12 D 101 K 0 -0.0103128
12 D 102 C 0 -0.00480835
12 D 103 N 0 -0.0105061
12 D 104 L 0 -0.0205559
12 D 105 A 0 0.257959
12 D 106 K 0 -0.10628
12 D 107 F 0 -0.0820077
12 D 108 W 0 -0.120493
12 D 109 I 0 -0.0937254
12 D 110 C 0 -0.0331834
12 D 111 K 0 -0.106542
12 D 112 K 0 -0.0676157
12 D 113 S 0 -0.0287988
13 S 14 I 0 0.258967
13 S 15 T 0 0.136564
13 S 16 A 0 0.125203
13 S 17 C 0 0.263103
13 S 18 K 0 0.144816
13 S 19 E 0 0.034703
13 S 20 V 0 0.0622967
13 S 21 G 0 0.0872181
13 S 22 A 0 0.0732912
13 S 23 Q 0 -0.0144724
13 S 24 L 0 0.407718
13 S 25 V 0 0.175904
13 S 26 V 0 0.0801443
13 S 27 I 0 0.0254342
13 S 28 K 0 -0.0246312
13 S 29 S 0 0.0343027
13 S 30 A 0 0.00309076
13 S 31 E 0 -0.0492162
13 S 32 E 0 -0.0726648
13 S 33 Q 0 -0.0122428
13 S 34 N 0 -0.0753751
13 S 35 F 0 0.00687565
13 S 36 L 0 0.0309586
13 S 37 Q 0 -0.0482282
13 S 38 L 0 -0.0396682
13 S 39 Q 0 -0.000126619
13 S 40 S 0 0.0149748
13 S 41 S 0 -0.104806
13 S 42 R 0 -0.0575413
13 S 43 S 0 0.069831
13 S 44 N 0 -0.0988092
13 S 45 R 0 -0.00883564
13 S 46 F 0 -0.05166
13 S 47 T 0 -0.00223229
13 S 48 W 0 0.173288
13 S 49 M 0 -0.0149097
13 S 50 G 0 0.052834
13 S 51 L 0 -0.0460307
13 S 52 S 0 0.0215047
13 S 53 D 0 -0.0618598
13 S 54 L 0 -0.0851317
13 S 55 N 0 -0.0848149
13 S 56 Q 0 -0.105475
13 S 57 E 0 -0.0980203
13 S 58 G 0 -0.12071
13 S 59 T 0 -0.0928988
13 S 60 W 0 0.0634144
13 S 61 Q 0 -0.0235129
13 S 62 W 0 -0.0285243
13 S 63 V 0 -0.0327772
13 S 64 D 0 -0.0409745
13 S 65 G 0 -0.0100429
13 S 66 S 0 -0.0676894
13 S 67 P 0 -0.0490583
13 S 68 L 0 -0.0517237
13 S 69 L 0 -0.0878572
13 S 73 K 0 -0.0300487
13 S 74 Q 0 -0.105731
13 S 75 Y 0 0.00296807
13 S 76 W 0 -0.00119751
13 S 77 N 0 -0.0988872
13 S 78 R 0 -0.0429018
13 S 79 G 0 -0.113441
13 S 80 E 0 -0.103834
13 S 81 P 0 -0.0857892
13 S 82 N 0 -0.15114
13 S 83 N 0 -0.163508
13 S 84 V 0 -0.0703744
13 S 85 G 0 -0.110725
13 S 86 E 0 -0.099691
13 S 87 E 0 -0.145061
13 S 88 D 0 -0.102329
13 S 89 C 0 0.00378287
13 S 90 A 0 -0.102164
13 S 91 E 0 -0.0549528
13 S 92 F 0 -0.0900938
13 S 93 S 0 -0.106812
13 S 94 G 0 -0.0725764
13 S 95 N 0 -0.0511892
13 S 96 G 0 -0.067696
13 S 97 W 0 0.028563
13 S 98 N 0 -0.0558721
13 S 99 D 0 -0.158342
13 S 100 D 0 -0.0720314
13 S 101 K 0 -0.0517084
13 S 102 C 0 -0.0432528
13 S 103 N 0 -0.147037
13 S 104 L 0 -0.057084
13 S 105 A 0 -0.0867614
13 S 106 K 0 -0.0675966
13 S 107 F 0 -0.106877
13 S 108 W 0 0.487983
13 S 109 I 0 0.053741
13 S 110 C 0 0.0633272
13 S 111 K 0 -0.129386
13 S 112 K 0 -0.130388
13 S 113 S 0 -0.0937686
14 I 15 T 0 0.454914
14 I 16 A 0 0.24094
14 I 17 C 0 0.122656
14 I 18 K 0 0.6277
14 I 19 E 0 0.0901998
14 I 20 V 0 0.108698
14 I 21 G 0 0.11028
14 I 22 A 0 0.0650534
14 I 23 Q 0 1.23046
14 I 24 L 0 0.0228709
14 I 25 V 0 0.0107233
14 I 26 V 0 0.165011
14 I 27 I 0 0.045403
14 I 28 K 0 0.0128273
14 I 29 S 0 -0.0119151
14 I 30 A 0 0.01236
14 I 31 E 0 -0.0616401
14 I 32 E 0 -0.0444744
14 I 33 Q 0 -0.126368
14 I 34 N 0 0.00938418
14 I 35 F 0 -0.0249627
14 I 36 L 0 -0.0159408
14 I 37 Q 0 -0.151894
14 I 38 L 0 -0.030638
14 I 39 Q 0 0.0533288
14 I 40 S 0 -0.0767676
14 I 41 S 0 0.0730858
14 I 42 R 0 -0.0501305
14 I 43 S 0 -0.0319082
14 I 44 N 0 -0.033841
14 I 45 R 0 -0.0724548
14 I 46 F 0 -0.03531
14 I 47 T 0 -0.0340153
14 I 48 W 0 -0.0780052
14 I 49 M 0 -0.074895
14 I 50 G 0 0.0861443
14 I 51 L 0 -0.044223
14 I 52 S 0 0.0266447
14 I 53 D 0 -0.059065
14 I 54 L 0 0.0911367
14 I 55 N 0 0.0351503
14 I 56 Q 0 -0.0316613
14 I 57 E 0 -0.0198688
14 I 58 G 0 -0.0879314
14 I 59 T 0 -0.0957571
14 I 60 W 0 -0.102853
14 I 61 Q 0 -0.0454853
14 I 62 W 0 0.0550881
14 I 63 V 0 0.298416
14 I 64 D 0 0.0527797
14 I 65 G 0 -0.0132965
14 I 66 S 0 -0.0584514
14 I 67 P 0 -0.137955
14 I 68 L 0 0.0629994
14 I 69 L 0 -0.0340358
14 I 73 K 0 -0.0336826
14 I 74 Q 0 -0.0443462
14 I 75 Y 0 -0.116528
14 I 76 W 0 -0.0722628
14 I 77 N 0 -0.118628
14 I 78 R 0 -0.00870692
14 I 79 G 0 0.0233347
14 I 80 E 0 -0.144029
14 I 81 P 0 -0.101583
14 I 82 N 0 -0.0913635
14 I 83 N 0 -0.0855374
14 I 84 V 0 -0.10839
14 I 85 G 0 -0.117606
14 I 86 E 0 -0.108442
14 I 87 E 0 -0.0894753
14 I 88 D 0 -0.0440786
14 I 89 C 0 -0.0882272
14 I 90 A 0 -0.0872129
14 I 91 E 0 -0.137817
14 I 92 F 0 -0.069693
14 I 93 S 0 -0.0500494
14 I 94 G 0 -0.0739685
14 I 95 N 0 -0.012189
14 I 96 G 0 -0.0825211
14 I 97 W 0 -0.160576
14 I 98 N 0 -0.113967
14 I 99 D 0 -0.117247
14 I 100 D 0 -0.0978298
14 I 101 K 0 -0.0656464
14 I 102 C 0 -0.0996243
14 I 103 N 0 -0.0674375
14 I 104 L 0 -0.101806
14 I 105 A 0 -0.0901405
14 I 106 K 0 -0.0902398
14 I 107 F 0 -0.0441364
14 I 108 W 0 -0.114075
14 I 109 I 0 -0.107793
14 I 110 C 0 -0.120823
14 I 111 K 0 -0.0463217
14 I 112 K 0 -0.0203951
14 I 113 S 0 -0.056079
15 T 16 A 0 0.309368
15 T 17 C 0 0.230534
15 T 18 K 0 0.361412
15 T 19 E 0 0.349252
15 T 20 V 0 0.109415
15 T 21 G 0 0.0816186
15 T 22 A 0 0.0292583
15 T 23 Q 0 -0.0583021
15 T 24 L 0 0.0227793
15 T 25 V 0 -0.0736397
15 T 26 V 0 0.0272066
15 T 27 I 0 -0.00910414
15 T 28 K 0 -0.00420445
15 T 29 S 0 0.0165202
15 T 30 A 0 0.105008
15 T 31 E 0 0.00657321
15 T 32 E 0 -0.0347199
15 T 33 Q 0 -0.0464582
15 T 34 N 0 -0.0182387
15 T 35 F 0 -0.0191617
15 T 36 L 0 -0.0776806
15 T 37 Q 0 0.00882572
15 T 38 L 0 0.0311968
15 T 39 Q 0 0.0191281
15 T 40 S 0 -0.0292416
15 T 41 S 0 -0.00976109
15 T 42 R 0 0.00150858
15 T 43 S 0 0.0393609
15 T 44 N 0 0.0238852
15 T 45 R 0 0.0746143
15 T 46 F 0 -0.0453638
15 T 47 T 0 -0.0663393
15 T 48 W 0 -0.11735
15 T 49 M 0 -0.069057
15 T 50 G 0 -0.0765434
15 T 51 L 0 -0.0555338
15 T 52 S 0 -0.1048
15 T 53 D 0 -0.0380852
15 T 54 L 0 -0.0970876
15 T 55 N 0 0.0108599
15 T 56 Q 0 -0.00440751
15 T 57 E 0 -0.0203372
15 T 58 G 0 -0.0153525
15 T 59 T 0 0.0114419
15 T 60 W 0 -0.0922912
15 T 61 Q 0 -0.000559698
15 T 62 W 0 -0.0242431
15 T 63 V 0 0.0302798
15 T 64 D 0 -0.0598136
15 T 65 G 0 -0.0231851
15 T 66 S 0 -0.0606081
15 T 67 P 0 0.0123024
15 T 68 L 0 -0.0264873
15 T 69 L 0 0.0128919
15 T 73 K 0 -0.0502771
15 T 74 Q 0 -0.0554868
15 T 75 Y 0 -0.0608309
15 T 76 W 0 -0.111704
15 T 77 N 0 0.0438284
15 T 78 R 0 -0.0280525
15 T 79 G 0 -0.0357625
15 T 80 E 0 -0.0975841
15 T 81 P 0 -0.0339518
15 T 82 N 0 -0.0485486
15 T 83 N 0 -0.00464808
15 T 84 V 0 -0.0659845
15 T 85 G 0 0.00612157
15 T 86 E 0 -0.0682852
15 T 87 E 0 -0.0788927
15 T 88 D 0 0.0178436
15 T 89 C 0 -0.0643073
15 T 90 A 0 -0.0802219
15 T 91 E 0 -0.0670368
15 T 92 F 0 -0.0883216
15 T 93 S 0 -0.0378606
15 T 94 G 0 0.00268984
15 T 95 N 0 -0.00737229
15 T 96 G 0 -0.00567781
15 T 97 W 0 -0.0858281
15 T 98 N 0 -0.100139
15 T 99 D 0 -0.0757685
15 T 100 D 0 -0.0313566
15 T 101 K 0 -0.00414166
15 T 102 C 0 -0.0571522
15 T 103 N 0 0.0116983
15 T 104 L 0 -0.0217096
15 T 105 A 0 -0.00980442
15 T 106 K 0 -0.0138433
15 T 107 F 0 -0.0895844
15 T 108 W 0 -0.0638554
15 T 109 I 0 -0.145839
15 T 110 C 0 -0.0716387
15 T 111 K 0 -0.12533
15 T 112 K 0 -0.0628964
15 T 113 S 0 -0.000558038
16 A 17 C 0 0.28605
16 A 18 K 0 0.235165
16 A 19 E 0 0.404605
16 A 20 V 0 0.611411
16 A 21 G 0 0.143963
16 A 22 A 0 0.162267
16 A 23 Q 0 0.0376768
16 A 24 L 0 0.0818698
16 A 25 V 0 -0.0542494
16 A 26 V 0 -0.0339413
16 A 27 I 0 -0.0455242
16 A 28 K 0 -0.0171481
16 A 29 S 0 -0.0337136
16 A 30 A 0 -0.0206751
16 A 31 E 0 -0.0157432
16 A 32 E 0 0.0202859
16 A 33 Q 0 -0.109897
16 A 34 N 0 -0.0612445
16 A 35 F 0 -0.0315249
16 A 36 L 0 -0.080614
16 A 37 Q 0 -0.034982
16 A 38 L 0 -0.00923493
16 A 39 Q 0 0.0588043
16 A 40 S 0 -0.0862169
16 A 41 S 0 0.0341268
16 A 42 R 0 -0.0548983
16 A 43 S 0 0.00235603
16 A 44 N 0 -0.00162648
16 A 45 R 0 -0.034515
16 A 46 F 0 0.0587451
16 A 47 T 0 0.0477661
16 A 48 W 0 -0.0297754
16 A 49 M 0 -0.0741536
16 A 50 G 0 -0.0668092
16 A 51 L 0 -0.0818382
16 A 52 S 0 -0.0605347
16 A 53 D 0 -0.0244235
16 A 54 L 0 -0.102932
16 A 55 N 0 -0.0277452
16 A 56 Q 0 -0.0622087
16 A 57 E 0 -0.078144
16 A 58 G 0 0.0030498
16 A 59 T 0 0.000631469
16 A 60 W 0 -0.0254337
16 A 61 Q 0 0.0390203
16 A 62 W 0 -0.00750054
16 A 63 V 0 -0.0571853
16 A 64 D 0 -0.0821119
16 A 65 G 0 -0.0622544
16 A 66 S 0 -0.0563667
16 A 67 P 0 -0.039484
16 A 68 L 0 0.0104811
16 A 69 L 0 -0.0695487
16 A 73 K 0 -0.107404
16 A 74 Q 0 -0.0117748
16 A 75 Y 0 -0.106808
16 A 76 W 0 -0.150711
16 A 77 N 0 -0.0854728
16 A 78 R 0 -0.0850572
16 A 79 G 0 -0.0421439
16 A 80 E 0 -0.0517907
16 A 81 P 0 -0.096382
16 A 82 N 0 -0.0873222
16 A 83 N 0 -0.0612795
16 A 84 V 0 -0.0792012
16 A 85 G 0 -0.0429368
16 A 86 E 0 -0.0526658
16 A 87 E 0 -0.117115
16 A 88 D 0 -0.124284
16 A 89 C 0 -0.0983786
16 A 90 A 0 -0.129895
16 A 91 E 0 -0.093847
16 A 92 F 0 -0.0577203
16 A 93 S 0 -0.0977471
16 A 94 G 0 -0.0410073
16 A 95 N 0 -0.0792098
16 A 96 G 0 -0.133763
16 A 97 W 0 -0.160633
16 A 98 N 0 -0.0841107
16 A 99 D 0 -0.176047
16 A 100 D 0 -0.0559688
16 A 101 K 0 -0.0600502
16 A 102 C 0 -0.125736
16 A 103 N 0 -0.0108543
16 A 104 L 0 -0.0457977
16 A 105 A 0 -0.0784547
16 A 106 K 0 -0.0795289
16 A 107 F 0 0.0137379
16 A 108 W 0 0.920438
16 A 109 I 0 -0.069898
16 A 110 C 0 -0.110338
16 A 111 K 0 -0.103288
16 A 112 K 0 -0.145215
16 A 113 S 0 -0.0695064
17 C 18 K 0 0.340512
17 C 19 E 0 0.278223
17 C 20 V 0 0.16525
17 C 21 G 0 0.160638
17 C 22 A 0 0.282408
17 C 23 Q 0 0.0957099
17 C 24 L 0 0.201165
17 C 25 V 0 0.118225
17 C 26 V 0 0.0940935
17 C 27 I 0 0.11048
17 C 28 K 0 0.0288049
17 C 29 S 0 0.139127
17 C 30 A 0 -0.00253522
17 C 31 E 0 0.0106977
17 C 32 E 0 0.0385498
17 C 33 Q 0 -0.052795
17 C 34 N 0 -0.00640384
17 C 35 F 0 0.0217872
17 C 36 L 0 0.0920655
17 C 37 Q 0 -0.0628689
17 C 38 L 0 -0.0631803
17 C 39 Q 0 -0.0131615
17 C 40 S 0 -0.0162574
17 C 41 S 0 -0.0777456
17 C 42 R 0 -0.0435473
17 C 43 S 0 -0.0980418
17 C 44 N 0 -0.147665
17 C 45 R 0 -0.14003
17 C 46 F 0 -0.155511
17 C 47 T 0 0.0285047
17 C 48 W 0 0.0601559
17 C 49 M 0 0.0840369
17 C 50 G 0 0.0650538
17 C 51 L 0 0.0133737
17 C 52 S 0 -0.0942033
17 C 53 D 0 -0.135624
17 C 54 L 0 -0.0793317
17 C 55 N 0 -0.0921119
17 C 56 Q 0 -0.116696
17 C 57 E 0 -0.0928808
17 C 58 G 0 -0.0934057
17 C 59 T 0 -0.142821
17 C 60 W 0 -0.0441995
17 C 61 Q 0 -0.11413
17 C 62 W 0 -0.0351325
17 C 63 V 0 -0.0853525
17 C 64 D 0 0.0364
17 C 65 G 0 -0.00500362
17 C 66 S 0 -0.0149987
17 C 67 P 0 -0.0806036
17 C 68 L 0 -0.0227472
17 C 69 L 0 -0.110031
17 C 73 K 0 -0.0549033
17 C 74 Q 0 -0.124298
17 C 75 Y 0 -0.131988
17 C 76 W 0 0.0224226
17 C 77 N 0 -0.15942
17 C 78 R 0 -0.0701901
17 C 79 G 0 -0.0645047
17 C 80 E 0 -0.102969
17 C 81 P 0 -0.0280924
17 C 82 N 0 -0.097431
17 C 83 N 0 -0.117975
17 C 84 V 0 -0.102679
17 C 85 G 0 -0.111663
17 C 86 E 0 -0.0918726
17 C 87 E 0 -0.113309
17 C 88 D 0 -0.119672
17 C 89 C 0 0.325509
17 C 90 A 0 -0.0265049
17 C 91 E 0 -0.139141
17 C 92 F 0 -0.0242173
17 C 93 S 0 -0.0982221
17 C 94 G 0 -0.0637102
17 C 95 N 0 -0.0515996
17 C 96 G 0 -0.0509416
17 C 97 W 0 0.0290591
17 C 98 N 0 -0.0890173
17 C 99 D 0 -0.0651794
17 C 100 D 0 -0.12525
17 C 101 K 0 -0.104932
17 C 102 C 0 0.172189
17 C 103 N 0 -0.0909323
17 C 104 L 0 -0.0918286
17 C 105 A 0 -0.0837876
17 C 106 K 0 -0.115001
17 C 107 F 0 -0.116246
17 C 108 W 0 -0.00607281
17 C 109 I 0 0.0811089
17 C 110 C 0 0.483707
17 C 111 K 0 -0.0323538
17 C 112 K 0 -0.0774309
17 C 113 S 0 -0.0256332
18 K 19 E 0 0.312318
18 K 20 V 0 0.146439
18 K 21 G 0 0.104442
18 K 22 A 0 0.0691636
18 K 23 Q 0 0.593699
18 K 24 L 0 0.0309142
18 K 25 V 0 -0.0287937
18 K 26 V 0 0.029698
18 K 27 I 0 -0.0673324
18 K 28 K 0 0.00832788
18 K 29 S 0 -0.0171872
18 K 30 A 0 -0.0157872
18 K 31 E 0 -0.0590139
18 K 32 E 0 -0.0183888
18 K 33 Q 0 -0.0295251
18 K 34 N 0 0.00644241
18 K 35 F 0 0.0588452
18 K 36 L 0 -0.0314032
18 K 37 Q 0 0.0434509
18 K 38 L 0 0.0416091
18 K 39 Q 0 -0.0885584
18 K 40 S 0 -0.0248912
18 K 41 S 0 -0.0191371
18 K 42 R 0 0.0593872
18 K 43 S 0 -0.0232503
18 K 44 N 0 0.0299557
18 K 45 R 0 0.0232675
18 K 46 F 0 -0.0303169
18 K 47 T 0 0.0196862
18 K 48 W 0 -0.0499796
18 K 49 M 0 -0.075921
18 K 50 G 0 -0.00650362
18 K 51 L 0 -0.0932807
18 K 52 S 0 0.0452449
18 K 53 D 0 -0.114769
18 K 54 L 0 -0.02149
18 K 55 N 0 0.0419388
18 K 56 Q 0 0.0314228
18 K 57 E 0 -0.0625792
18 K 58 G 0 -0.0649809
18 K 59 T 0 -0.0369049
18 K 60 W 0 -0.0479535
18 K 61 Q 0 0.0387017
18 K 62 W 0 -0.0170994
18 K 63 V 0 0.0801803
18 K 64 D 0 -0.0543805
18 K 65 G 0 0.0756264
18 K 66 S 0 -0.0838248
18 K 67 P 0 -0.0192531
18 K 68 L 0 -0.0944667
18 K 69 L 0 -0.0546147
18 K 73 K 0 -0.0629302
18 K 74 Q 0 -0.0115901
18 K 75 Y 0 -0.131823
18 K 76 W 0 -0.0669334
18 K 77 N 0 -0.0579047
18 K 78 R 0 -0.0481056
18 K 79 G 0 -0.0728874
18 K 80 E 0 -0.0658303
18 K 81 P 0 -0.0594766
18 K 82 N 0 -0.123736
18 K 83 N 0 -0.0442567
18 K 84 V 0 -0.0391851
18 K 85 G 0 -0.0325108
18 K 86 E 0 -0.0265403
18 K 87 E 0 -0.0828789
18 K 88 D 0 -0.0440315
18 K 89 C 0 -0.0640142
18 K 90 A 0 -0.140083
18 K 91 E 0 -0.0742355
18 K 92 F 0 -0.052532
18 K 93 S 0 -0.0474758
18 K 94 G 0 -0.0312926
18 K 95 N 0 -0.0242315
18 K 96 G 0 -0.0641778
18 K 97 W 0 -0.0650074
18 K 98 N 0 -0.034107
18 K 99 D 0 -0.136729
18 K 100 D 0 -0.0887262
18 K 101 K 0 -0.0605982
18 K 102 C 0 -0.0397442
18 K 103 N 0 -0.0491884
18 K 104 L 0 -0.0490285
18 K 105 A 0 -0.045799
18 K 106 K 0 -0.0978821
18 K 107 F 0 -0.0287764
18 K 108 W 0 -0.125376
18 K 109 I 0 -0.045041
18 K 110 C 0 -0.0903087
18 K 111 K 0 -0.15041
18 K 112 K 0 -0.0204176
18 K 113 S 0 -0.000888031
19 E 20 V 0 0.433785
19 E 21 G 0 0.216607
19 E 22 A 0 0.117414
19 E 23 Q 0 0.0438926
19 E 24 L 0 -0.00400777
19 E 25 V 0 -0.0503036
19 E 26 V 0 0.0105422
19 E 27 I 0 -0.0461384
19 E 28 K 0 0.0152585
19 E 29 S 0 -0.100799
19 E 30 A 0 0.0428227
19 E 31 E 0 0.0102654
19 E 32 E 0 -0.0165239
19 E 33 Q 0 -0.0175582
19 E 34 N 0 -0.0537063
19 E 35 F 0 -0.0645361
19 E 36 L 0 -0.0741041
19 E 37 Q 0 0.0236325
19 E 38 L 0 -0.0337731
19 E 39 Q 0 -0.0162371
19 E 40 S 0 0.0301525
19 E 41 S 0 0.0372791
19 E 42 R 0 0.0636847
19 E 43 S 0 0.00750021
19 E 44 N 0 0.00904884
19 E 45 R 0 -0.000615963
19 E 46 F 0 0.00699273
19 E 47 T 0 -0.00956233
19 E 48 W 0 -0.0146221
19 E 49 M 0 -0.121409
19 E 50 G 0 -0.0850595
19 E 51 L 0 -0.0329351
19 E 52 S 0 -0.0423361
19 E 53 D 0 -0.100398
19 E 54 L 0 -0.0271144
19 E 55 N 0 -0.0387914
19 E 56 Q 0 0.0112811
19 E 57 E 0 -0.0713466
19 E 58 G 0 -0.0692484
19 E 59 T 0 -0.0948291
19 E 60 W 0 -0.0782324
19 E 61 Q 0 0.00516591
19 E 62 W 0 -0.0672063
19 E 63 V 0 -0.0919815
19 E 64 D 0 -0.0808505
19 E 65 G 0 0.00637062
19 E 66 S 0 0.0659359
19 E 67 P 0 0.0446805
19 E 68 L 0 0.00632995
19 E 69 L 0 0.00288221
19 E 73 K 0 -0.0342935
19 E 74 Q 0 -0.0446281
19 E 75 Y 0 -0.0756764
19 E 76 W 0 -0.0549864
19 E 77 N 0 -0.0546458
19 E 78 R 0 -0.0342415
19 E 79 G 0 -0.0186189
19 E 80 E 0 -0.0426999
19 E 81 P 0 0.00991779
19 E 82 N 0 -0.0425645
19 E 83 N 0 0.00683444
19 E 84 V 0 -0.0490072
19 E 85 G 0 -0.0137626
19 E 86 E 0 0.0160933
19 E 87 E 0 -0.0670783
19 E 88 D 0 -0.0583759
19 E 89 C 0 -0.047273
19 E 90 A 0 -0.00241956
19 E 91 E 0 -0.0428192
19 E 92 F 0 -0.0547084
19 E 93 S 0 0.0103848
19 E 94 G 0 -0.0229644
19 E 95 N 0 -0.0036423
19 E 96 G 0 -0.0317697
19 E 97 W 0 -0.0929881
19 E 98 N 0 -0.0851422
19 E 99 D 0 -0.100378
19 E 100 D 0 -0.0711496
19 E 101 K 0 0.0063538
19 E 102 C 0 -0.0267714
19 E 103 N 0 -0.0339819
19 E 104 L 0 -0.081865
19 E 105 A 0 0.00102239
19 E 106 K 0 -0.0426088
19 E 107 F 0 -0.0442652
19 E 108 W 0 -0.0106706
19 E 109 I 0 -0.04651
19 E 110 C 0 -0.0785899
19 E 111 K 0 -0.0964267
19 E 112 K 0 -0.0353009
19 E 113 S 0 -0.050698
20 V 21 G 0 0.279332
20 V 22 A 0 0.240291
20 V 23 Q 0 0.160229
20 V 24 L 0 0.116587
20 V 25 V 0 -0.00167257
20 V 26 V 0 0.0653089
20 V 27 I 0 0.0594467
20 V 28 K 0 0.03264
20 V 29 S 0 -0.014132
20 V 30 A 0 -0.0146771
20 V 31 E 0 -0.013865
20 V 32 E 0 0.027123
20 V 33 Q 0 -0.0462086
20 V 34 N 0 -0.0282854
20 V 35 F 0 0.0711633
20 V 36 L 0 -0.000884377
20 V 37 Q 0 0.00335048
20 V 38 L 0 -0.0651717
20 V 39 Q 0 -0.0549069
20 V 40 S 0 -0.00906422
20 V 41 S 0 -0.0622691
20 V 42 R 0 -0.0461695
20 V 43 S 0 -0.0528464
20 V 44 N 0 -0.0249921
20 V 45 R 0 -0.0225011
20 V 46 F 0 -0.011995
20 V 47 T 0 0.00998793
20 V 48 W 0 0.0596002
20 V 49 M 0 0.0167355
20 V 50 G 0 -0.0754441
20 V 51 L 0 -0.0695507
20 V 52 S 0 0.0353673
20 V 53 D 0 -0.0925616
20 V 54 L 0 -0.032128
20 V 55 N 0 0.0321653
20 V 56 Q 0 0.0320547
20 V 57 E 0 -0.10194
20 V 58 G 0 -0.0909661
20 V 59 T 0 0.0683384
20 V 60 W 0 0.000779606
20 V 61 Q 0 0.0165781
20 V 62 W 0 0.0614886
20 V 63 V 0 -0.077311
20 V 64 D 0 0.0145703
20 V 65 G 0 -0.0682438
20 V 66 S 0 -0.0361625
20 V 67 P 0 0.0513443
20 V 68 L 0 -0.0297286
20 V 69 L 0 -0.0134051
20 V 73 K 0 -0.0988452
20 V 74 Q 0 -0.0811975
20 V 75 Y 0 -0.0636164
20 V 76 W 0 -0.105627
20 V 77 N 0 0.0035598
20 V 78 R 0 -0.0523043
20 V 79 G 0 -0.0808814
20 V 80 E 0 -0.0591188
20 V 81 P 0 -0.114395
20 V 82 N 0 -0.0662542
20 V 83 N 0 -0.0643303
20 V 84 V 0 0.00300647
20 V 85 G 0 -0.0753323
20 V 86 E 0 -0.0331634
20 V 87 E 0 -0.105769
20 V 88 D 0 -0.103027
20 V 89 C 0 -0.124389
20 V 90 A 0 -0.0649223
20 V 91 E 0 -0.0694826
20 V 92 F 0 -0.0853479
20 V 93 S 0 -0.0298407
20 V 94 G 0 0.0231417
20 V 95 N 0 -0.0579725
20 V 96 G 0 -0.0912271
20 V 97 W 0 -0.0665465
20 V 98 N 0 -0.110284
20 V 99 D 0 -0.0817429
20 V 100 D 0 -0.0568296
20 V 101 K 0 -0.0776515
20 V 102 C 0 -0.130679
20 V 103 N 0 -0.032707
20 V 104 L 0 0.0172313
20 V 105 A 0 -0.0158401
20 V 106 K 0 -0.0694333
20 V 107 F 0 -0.0850733
20 V 108 W 0 -0.0215008
20 V 109 I 0 -0.0703508
20 V 110 C 0 -0.123771
20 V 111 K 0 -0.0330912
20 V 112 K 0 0.0393731
20 V 113 S 0 -0.000765305
21 G 22 A 0 0.646716
21 G 23 Q 0 0.366496
21 G 24 L 0 0.168719
21 G 25 V 0 0.115502
21 G 26 V 0 0.00851453
21 G 27 I 0 0.0222631
21 G 28 K 0 -0.00478926
21 G 29 S 0 0.0217103
21 G 30 A 0 -0.0303496
21 G 31 E 0 0.0414862
21 G 32 E 0 0.00816328
21 G 33 Q 0 0.0452925
21 G 34 N 0 -0.0166369
21 G 35 F 0 0.116738
21 G 36 L 0 0.0022457
21 G 37 Q 0 0.0395514
21 G 38 L 0 0.0473012
21 G 39 Q 0 0.0106645
21 G 40 S 0 -0.0318605
21 G 41 S 0 -0.0692187
21 G 42 R 0 -0.021053
21 G 43 S 0 0.0377312
21 G 44 N 0 -0.0399608
21 G 45 R 0 -0.035626
21 G 46 F 0 0.0253103
21 G 47 T 0 -0.0007957
21 G 48 W 0 0.0216477
21 G 49 M 0 -0.0760956
21 G 50 G 0 -0.0507724
21 G 51 L 0 0.00815217
21 G 52 S 0 -0.0686509
21 G 53 D 0 -0.034105
21 G 54 L 0 -0.00798785
21 G 55 N 0 -0.0464238
21 G 56 Q 0 -0.0337784
21 G 57 E 0 -0.0459129
21 G 58 G 0 -0.018346
21 G 59 T 0 -0.0468819
21 G 60 W 0 -0.0394631
21 G 61 Q 0 -0.0126968
21 G 62 W 0 -0.0303259
21 G 63 V 0 -0.0531115
21 G 64 D 0 0.0186273
21 G 65 G 0 -0.0195628
21 G 66 S 0 -0.0539949
21 G 67 P 0 -0.0156908
21 G 68 L 0 -0.000987793
21 G 69 L 0 -0.0847512
21 G 73 K 0 -0.0913801
21 G 74 Q 0 -0.0472025
21 G 75 Y 0 -0.067767
21 G 76 W 0 -0.0264746
21 G 77 N 0 -0.0174219
21 G 78 R 0 -0.0507598
21 G 79 G 0 -0.0305099
21 G 80 E 0 -0.0750525
21 G 81 P 0 -0.0605663
21 G 82 N 0 -0.0652222
21 G 83 N 0 -0.0821127
21 G 84 V 0 -0.0946399
21 G 85 G 0 -0.0559931
21 G 86 E 0 -0.067826
21 G 87 E 0 -0.0544273
21 G 88 D 0 -0.059307
21 G 89 C 0 -0.0173782
21 G 90 A 0 -0.085805
21 G 91 E 0 -0.0371794
21 G 92 F 0 -0.0607999
21 G 93 S 0 -0.0468728
21 G 94 G 0 -0.0120816
21 G 95 N 0 -0.0614007
21 G 96 G 0 -0.0709167
21 G 97 W 0 -0.0545269
21 G 98 N 0 -0.00516816
21 G 99 D 0 -0.082743
21 G 100 D 0 0.0518516
21 G 101 K 0 -0.0379768
21 G 102 C 0 -0.0458318
21 G 103 N 0 -0.0573669
21 G 104 L 0 -0.0479185
21 G 105 A 0 -0.0753512
21 G 106 K 0 -0.0912373
21 G 107 F 0 -0.0948805
21 G 108 W 0 -0.109736
21 G 109 I 0 -0.0486078
21 G 110 C 0 -0.0105458
21 G 111 K 0 -0.00295445
21 G 112 K 0 0.074779
21 G 113 S 0 -0.0122623
22 A 23 Q 0 0.247535
22 A 24 L 0 0.202062
22 A 25 V 0 0.0821457
22 A 26 V 0 0.0770178
22 A 27 I 0 0.0679249
22 A 28 K 0 0.00154065
22 A 29 S 0 0.0232033
22 A 30 A 0 0.00287534
22 A 31 E 0 -0.0297606
22 A 32 E 0 0.103975
22 A 33 Q 0 0.00555279
22 A 34 N 0 -0.0955777
22 A 35 F 0 0.158257
22 A 36 L 0 0.0270578
22 A 37 Q 0 -0.0502277
22 A 38 L 0 0.0172395
22 A 39 Q 0 0.0316287
22 A 40 S 0 -0.058093
22 A 41 S 0 -0.11443
22 A 42 R 0 -0.00624718
22 A 43 S 0 -0.0629272
22 A 44 N 0 -0.053197
22 A 45 R 0 0.0198423
22 A 46 F 0 -0.0426791
22 A 47 T 0 0.0308005
22 A 48 W 0 -0.0567012
22 A 49 M 0 0.0692794
22 A 50 G 0 0.0723226
22 A 51 L 0 -0.0205567
22 A 52 S 0 -0.0486933
22 A 53 D 0 -0.0313235
22 A 54 L 0 -0.0262848
22 A 55 N 0 -0.0362295
22 A 56 Q 0 -0.0396346
22 A 57 E 0 -0.064831
22 A 58 G 0 -0.0552956
22 A 59 T 0 0.0305107
22 A 60 W 0 -0.0451989
22 A 61 Q 0 -0.0328479
22 A 62 W 0 -0.00650833
22 A 63 V 0 0.0137006
22 A 64 D 0 0.0254244
22 A 65 G 0 0.0320074
22 A 66 S 0 0.110088
22 A 67 P 0 -0.122997
22 A 68 L 0 -0.0464975
22 A 69 L 0 -0.125741
22 A 73 K 0 -0.0660508
22 A 74 Q 0 -0.127133
22 A 75 Y 0 -0.0859549
22 A 76 W 0 0.0389634
22 A 77 N 0 -0.125425
22 A 78 R 0 -0.0997219
22 A 79 G 0 -0.0981681
22 A 80 E 0 -0.0581331
22 A 81 P 0 -0.088218
22 A 82 N 0 -0.0965377
22 A 83 N 0 -0.102686
22 A 84 V 0 -0.130736
22 A 85 G 0 -0.0158632
22 A 86 E 0 -0.0990516
22 A 87 E 0 -0.0361027
22 A 88 D 0 -0.124731
22 A 89 C 0 -0.0113059
22 A 90 A 0 -0.019662
22 A 91 E 0 -0.105978
22 A 92 F 0 -0.0734931
22 A 93 S 0 -0.0812552
22 A 94 G 0 -0.0317522
22 A 95 N 0 -0.0516177
22 A 96 G 0 -0.128274
22 A 97 W 0 -0.108137
22 A 98 N 0 -0.114464
22 A 99 D 0 -0.096872
22 A 100 D 0 -0.121113
22 A 101 K 0 -0.0675029
22 A 102 C 0 -0.0279563
22 A 103 N 0 -0.068323
22 A 104 L 0 -0.110786
22 A 105 A 0 -0.156475
22 A 106 K 0 -0.0493909
22 A 107 F 0 -0.0111736
22 A 108 W 0 0.0131507
22 A 109 I 0 -0.0279122
22 A 110 C 0 0.00324731
22 A 111 K 0 0.301859
22 A 112 K 0 0.296703
22 A 113 S 0 -0.0189465
23 Q 24 L 0 0.225997
23 Q 25 V 0 0.186129
23 Q 26 V 0 0.356109
23 Q 27 I 0 0.174915
23 Q 28 K 0 0.0893979
23 Q 29 S 0 0.132703
23 Q 30 A 0 -0.0144809
23 Q 31 E 0 -0.0389139
23 Q 32 E 0 0.104819
23 Q 33 Q 0 -0.00227851
23 Q 34 N 0 0.0308735
23 Q 35 F 0 0.0239956
23 Q 36 L 0 -0.0201768
23 Q 37 Q 0 0.0454964
23 Q 38 L 0 0.0384527
23 Q 39 Q 0 -0.106571
23 Q 40 S 0 -0.075816
23 Q 41 S 0 -0.0445119
23 Q 42 R 0 -0.0571156
23 Q 43 S 0 -0.0678663
23 Q 44 N 0 0.0230562
23 Q 45 R 0 -0.0273441
23 Q 46 F 0 -0.0319636
23 Q 47 T 0 0.010583
23 Q 48 W 0 -0.113154
23 Q 49 M 0 -0.059656
23 Q 50 G 0 0.00835329
23 Q 51 L 0 -0.0304792
23 Q 52 S 0 -0.0425128
23 Q 53 D 0 0.0473002
23 Q 54 L 0 -0.028318
23 Q 55 N 0 0.0249416
23 Q 56 Q 0 -0.0501283
23 Q 57 E 0 -0.0356729
23 Q 58 G 0 -0.0837208
23 Q 59 T 0 0.0046324
23 Q 60 W 0 -0.0791062
23 Q 61 Q 0 -0.00707143
23 Q 62 W 0 -0.0157351
23 Q 63 V 0 0.227544
23 Q 64 D 0 0.00903813
23 Q 65 G 0 -0.0117057
23 Q 66 S 0 -0.00428923
23 Q 67 P 0 -0.00961843
23 Q 68 L 0 -0.0642324
23 Q 69 L 0 0.0346543
23 Q 73 K 0 -0.0135316
23 Q 74 Q 0 -0.0809655
23 Q 75 Y 0 -0.0287322
23 Q 76 W 0 -0.0676987
23 Q 77 N 0 -0.022982
23 Q 78 R 0 -0.029728
23 Q 79 G 0 -0.0663285
23 Q 80 E 0 -0.121894
23 Q 81 P 0 -0.137044
23 Q 82 N 0 -0.108871
23 Q 83 N 0 -0.136224
23 Q 84 V 0 -0.0873459
23 Q 85 G 0 -0.0893823
23 Q 86 E 0 -0.0719885
23 Q 87 E 0 -0.127992
23 Q 88 D 0 -0.104122
23 Q 89 C 0 -0.0288449
23 Q 90 A 0 -0.0714292
23 Q 91 E 0 -0.193237
23 Q 92 F 0 -0.0304818
23 Q 93 S 0 -0.0650369
23 Q 94 G 0 -0.0855884
23 Q 95 N 0 -0.0513945
23 Q 96 G 0 -0.0800034
23 Q 97 W 0 -0.121375
23 Q 98 N 0 -0.0970966
23 Q 99 D 0 -0.160507
23 Q 100 D 0 -0.0455389
23 Q 101 K 0 -0.122375
23 Q 102 C 0 -0.0466996
23 Q 103 N 0 -0.0855111
23 Q 104 L 0 -0.109853
23 Q 105 A 0 -0.104806
23 Q 106 K 0 -0.11008
23 Q 107 F 0 -0.0850591
23 Q 108 W 0 -0.065433
23 Q 109 I 0 -0.0880889
23 Q 110 C 0 -0.0995451
23 Q 111 K 0 0.144119
23 Q 112 K 0 0.00607216
23 Q 113 S 0 0.0652815
24 L 25 V 0 0.260697
24 L 26 V 0 0.103108
24 L 27 I 0 0.222601
24 L 28 K 0 0.0663964
24 L 29 S 0 0.201673
24 L 30 A 0 0.0340414
24 L 31 E 0 0.0158647
24 L 32 E 0 0.037942
24 L 33 Q 0 -0.00595263
24 L 34 N 0 0.0253596
24 L 35 F 0 -0.0249995
24 L 36 L 0 0.133635
24 L 37 Q 0 -0.0810092
24 L 38 L 0 -0.0193749
24 L 39 Q 0 -0.0360775
24 L 40 S 0 0.0328082
24 L 41 S 0 -0.0689022
24 L 42 R 0 -0.0423885
24 L 43 S 0 -0.0321901
24 L 44 N 0 -0.0892864
24 L 45 R 0 -0.0436089
24 L 46 F 0 0.00151436
24 L 47 T 0 -0.0496965
24 L 48 W 0 0.0950659
24 L 49 M 0 0.213408
24 L 50 G 0 0.104491
24 L 51 L 0 0.0266474
24 L 52 S 0 -0.0608303
24 L 53 D 0 -0.0992345
24 L 54 L 0 -0.0784301
24 L 55 N 0 -0.112057
24 L 56 Q 0 -0.106127
24 L 57 E 0 -0.0496673
24 L 58 G 0 -0.0855473
24 L 59 T 0 -0.0845321
24 L 60 W 0 -0.0472055
24 L 61 Q 0 -0.0723569
24 L 62 W 0 -0.0125907
24 L 63 V 0 -0.0131493
24 L 64 D 0 -0.0404176
24 L 65 G 0 -0.0279049
24 L 66 S 0 -0.104226
24 L 67 P 0 -0.0765089
24 L 68 L 0 -0.0596942
24 L 69 L 0 -0.056777
24 L 73 K 0 -0.0524697
24 L 74 Q 0 -0.0784838
24 L 75 Y 0 -0.0623257
24 L 76 W 0 0.0128906
24 L 77 N 0 -0.129482
24 L 78 R 0 -0.0406493
24 L 79 G 0 -0.0715228
24 L 80 E 0 -0.0824197
24 L 81 P 0 -0.0608168
24 L 82 N 0 -0.0554744
24 L 83 N 0 -0.0859888
24 L 84 V 0 -0.104009
24 L 85 G 0 -0.03481
24 L 86 E 0 -0.0475975
24 L 87 E 0 -0.0973074
24 L 88 D 0 -0.068867
24 L 89 C 0 0.0212918
24 L 90 A 0 -0.0434066
24 L 91 E 0 -0.0636821
24 L 92 F 0 -0.0420984
24 L 93 S 0 -0.051052
24 L 94 G 0 -0.00571781
24 L 95 N 0 -0.0201546
24 L 96 G 0 -0.0120907
24 L 97 W 0 -0.0260883
24 L 98 N 0 -0.094624
24 L 99 D 0 -0.139257
24 L 100 D 0 -0.0595205
24 L 101 K 0 -0.113994
24 L 102 C 0 -0.00272429
24 L 103 N 0 -0.078928
24 L 104 L 0 -0.0402818
24 L 105 A 0 0.0466535
24 L 106 K 0 -0.0960185
24 L 107 F 0 -0.111989
24 L 108 W 0 0.284094
24 L 109 I 0 0.0811834
24 L 110 C 0 0.0994747
24 L 111 K 0 -0.0652701
24 L 112 K 0 -0.0860174
24 L 113 S 0 -0.0366142
25 V 26 V 0 0.299634
25 V 27 I 0 0.47519
25 V 28 K 0 0.107915
25 V 29 S 0 0.122332
25 V 30 A 0 0.0222674
25 V 31 E 0 0.00263015
25 V 32 E 0 0.230455
25 V 33 Q 0 0.0528571
25 V 34 N 0 0.0777383
25 V 35 F 0 0.135803
25 V 36 L 0 0.32324
25 V 37 Q 0 -0.0516816
25 V 38 L 0 -0.0589741
25 V 39 Q 0 -0.0343552
25 V 40 S 0 0.108246
25 V 41 S 0 -0.139596
25 V 42 R 0 -0.113911
25 V 43 S 0 -0.0832498
25 V 44 N 0 -0.0241701
25 V 45 R 0 -0.122638
25 V 46 F 0 -0.00565635
25 V 47 T 0 0.106934
25 V 48 W 0 0.0447856
25 V 49 M 0 0.447864
25 V 50 G 0 0.160918
25 V 51 L 0 -0.0169139
25 V 52 S 0 -0.0374595
25 V 53 D 0 0.0192719
25 V 54 L 0 0.0173598
25 V 55 N 0 -0.113467
25 V 56 Q 0 -0.107433
25 V 57 E 0 -0.0801848
25 V 58 G 0 -0.0443377
25 V 59 T 0 -0.0788571
25 V 60 W 0 0.0532493
25 V 61 Q 0 -0.0746311
25 V 62 W 0 -0.00743868
25 V 63 V 0 -0.0201057
25 V 64 D 0 -0.0916989
25 V 65 G 0 -0.0785772
25 V 66 S 0 -0.0464315
25 V 67 P 0 -0.0139718
25 V 68 L 0 -0.0240518
25 V 69 L 0 0.0437093
25 V 73 K 0 0.0160334
25 V 74 Q 0 -0.00423457
25 V 75 Y 0 0.0443772
25 V 76 W 0 -0.0716912
25 V 77 N 0 -0.0528661
25 V 78 R 0 -0.0695619
25 V 79 G 0 -0.145776
25 V 80 E 0 -0.0421005
25 V 81 P 0 -0.0263607
25 V 82 N 0 -0.156893
25 V 83 N 0 -0.0632257
25 V 84 V 0 -0.069929
25 V 85 G 0 -0.12786
25 V 86 E 0 -0.0715048
25 V 87 E 0 -0.0652339
25 V 88 D 0 -0.104677
25 V 89 C 0 -0.031093
25 V 90 A 0 -0.088505
25 V 91 E 0 -0.0315313
25 V 92 F 0 0.0449098
25 V 93 S 0 -0.0644439
25 V 94 G 0 -0.119923
25 V 95 N 0 -0.0990334
25 V 96 G 0 -0.0940946
25 V 97 W 0 0.0359619
25 V 98 N 0 -0.0969836
25 V 99 D 0 -0.0725065
25 V 100 D 0 -0.102804
25 V 101 K 0 -0.122285
25 V 102 C 0 -0.0377371
25 V 103 N 0 -0.0799827
25 V 104 L 0 -0.109858
25 V 105 A 0 -0.0813397
25 V 106 K 0 -0.0993884
25 V 107 F 0 -0.0746993
25 V 108 W 0 -0.00434753
25 V 109 I 0 0.189075
25 V 110 C 0 0.0157165
25 V 111 K 0 0.24565
25 V 112 K 0 -0.0844792
25 V 113 S 0 -0.0448216
26 V 27 I 0 0.299916
26 V 28 K 0 0.789316
26 V 29 S 0 0.110334
26 V 30 A 0 0.0275414
26 V 31 E 0 0.00615302
26 V 32 E 0 0.204542
26 V 33 Q 0 0.0245119
26 V 34 N 0 -0.062136
26 V 35 F 0 -0.0771353
26 V 36 L 0 0.0360632
26 V 37 Q 0 -0.00250443
26 V 38 L 0 -0.0624371
26 V 39 Q 0 -0.0190854
26 V 40 S 0 0.0249805
26 V 41 S 0 -0.126069
26 V 42 R 0 -0.099366
26 V 43 S 0 -0.0386136
26 V 44 N 0 -0.1209
26 V 45 R 0 -0.0312757
26 V 46 F 0 -0.0757687
26 V 47 T 0 -0.00238937
26 V 48 W 0 -0.0971259
26 V 49 M 0 0.0927799
26 V 50 G 0 0.104562
26 V 51 L 0 0.164784
26 V 52 S 0 0.0563936
26 V 53 D 0 0.0227333
26 V 54 L 0 -0.0173032
26 V 55 N 0 -0.0860684
26 V 56 Q 0 -0.0923418
26 V 57 E 0 -0.0462369
26 V 58 G 0 -0.0822617
26 V 59 T 0 -0.0835867
26 V 60 W 0 -0.00348264
26 V 61 Q 0 -0.0119544
26 V 62 W 0 0.0866453
26 V 63 V 0 0.368627
26 V 64 D 0 0.450607
26 V 65 G 0 -0.0340265
26 V 66 S 0 0.11156
26 V 67 P 0 0.0714972
26 V 68 L 0 0.260066
26 V 69 L 0 0.0601501
26 V 73 K 0 0.104299
26 V 74 Q 0 -0.045368
26 V 75 Y 0 -0.0592882
26 V 76 W 0 -0.0949117
26 V 77 N 0 -0.0990167
26 V 78 R 0 -0.107099
26 V 79 G 0 -0.125167
26 V 80 E 0 -0.139651
26 V 81 P 0 -0.0861112
26 V 82 N 0 -0.104324
26 V 83 N 0 -0.130463
26 V 84 V 0 -0.122669
26 V 85 G 0 -0.158109
26 V 86 E 0 -0.179793
26 V 87 E 0 -0.0341842
26 V 88 D 0 -0.10036
26 V 89 C 0 -0.0709251
26 V 90 A 0 -0.0275586
26 V 91 E 0 -0.113291
26 V 92 F 0 -0.0598728
26 V 93 S 0 -0.0572028
26 V 94 G 0 -0.0461562
26 V 95 N 0 -0.112756
26 V 96 G 0 -0.0535368
26 V 97 W 0 0.0659258
26 V 98 N 0 -0.0586893
26 V 99 D 0 -0.122189
26 V 100 D 0 -0.113661
26 V 101 K 0 -0.130018
26 V 102 C 0 -0.108092
26 V 103 N 0 -0.0862216
26 V 104 L 0 -0.0486324
26 V 105 A 0 -0.103941
26 V 106 K 0 -0.153248
26 V 107 F 0 -0.105249
26 V 108 W 0 -0.0326029
26 V 109 I 0 -0.135475
26 V 110 C 0 -0.113778
26 V 111 K 0 0.393337
26 V 112 K 0 -0.0562873
26 V 113 S 0 -0.0790424
27 I 28 K 0 0.312791
27 I 29 S 0 0.333395
27 I 30 A 0 0.12278
27 I 31 E 0 0.0605114
27 I 32 E 0 0.265322
27 I 33 Q 0 0.513715
27 I 34 N 0 -0.0383053
27 I 35 F 0 0.130721
27 I 36 L 0 0.495691
27 I 37 Q 0 0.00944638
27 I 38 L 0 -0.0395734
27 I 39 Q 0 0.0384424
27 I 40 S 0 0.0256877
27 I 41 S 0 -0.0147654
27 I 42 R 0 -0.0459616
27 I 43 S 0 -0.0492738
27 I 44 N 0 -0.112246
27 I 45 R 0 -0.0695443
27 I 46 F 0 -0.101087
27 I 47 T 0 -0.0722261
27 I 48 W 0 0.129068
27 I 49 M 0 0.121075
27 I 50 G 0 -0.0191656
27 I 51 L 0 0.0669813
27 I 52 S 0 -0.0790943
27 I 53 D 0 -0.0239653
27 I 54 L 0 -0.156807
27 I 55 N 0 -0.0842879
27 I 56 Q 0 -0.117988
27 I 57 E 0 -0.0422071
27 I 58 G 0 -0.0731647
27 I 59 T 0 -0.0363206
27 I 60 W 0 -0.101592
27 I 61 Q 0 -0.0549139
27 I 62 W 0 0.236471
27 I 63 V 0 -0.0584939
27 I 64 D 0 0.0103784
27 I 65 G 0 0.00242643
27 I 66 S 0 -0.0137343
27 I 67 P 0 -0.0504957
27 I 68 L 0 0.00335685
27 I 69 L 0 -0.0759629
27 I 73 K 0 0.0954065
27 I 74 Q 0 -0.0914426
27 I 75 Y 0 -0.0115022
27 I 76 W 0 -0.0356529
27 I 77 N 0 -0.0941941
27 I 78 R 0 -0.0505995
27 I 79 G 0 -0.0640094
27 I 80 E 0 -0.111538
27 I 81 P 0 -0.0663667
27 I 82 N 0 -0.0773839
27 I 83 N 0 -0.0409761
27 I 84 V 0 -0.118433
27 I 85 G 0 -0.12858
27 I 86 E 0 -0.113533
27 I 87 E 0 -0.0990146
27 I 88 D 0 -0.0769458
27 I 89 C 0 -0.0235627
27 I 90 A 0 -0.0815499
27 I 91 E 0 -0.0728249
27 I 92 F 0 0.105662
27 I 93 S 0 -0.115241
27 I 94 G 0 -0.0837733
27 I 95 N 0 -0.0438627
27 I 96 G 0 -0.119271
27 I 97 W 0 0.168851
27 I 98 N 0 -0.103961
27 I 99 D 0 -0.0640716
27 I 100 D 0 -0.0400249
27 I 101 K 0 -0.150037
27 I 102 C 0 -0.0362039
27 I 103 N 0 -0.0388386
27 I 104 L 0 -0.083951
27 I 105 A 0 -0.137197
27 I 106 K 0 -0.152475
27 I 107 F 0 -0.079872
27 I 108 W 0 -0.152815
27 I 109 I 0 -0.105565
27 I 110 C 0 0.00744368
27 I 111 K 0 -0.0161838
27 I 112 K 0 0.0211194
27 I 113 S 0 -0.0357785
28 K 29 S 0 0.495065
28 K 30 A 0 0.0903354
28 K 31 E 0 0.113005
28 K 32 E 0 0.545431
28 K 33 Q 0 0.189995
28 K 34 N 0 0.0688171
28 K 35 F 0 -0.0320098
28 K 36 L 0 0.00995528
28 K 37 Q 0 0.0102826
28 K 38 L 0 0.0193782
28 K 39 Q 0 0.0447531
28 K 40 S 0 0.112444
28 K 41 S 0 -0.043613
28 K 42 R 0 -0.0293782
28 K 43 S 0 -0.0496576
28 K 44 N 0 0.0816393
28 K 45 R 0 -0.0409815
28 K 46 F 0 -0.0103502
28 K 47 T 0 0.00278868
28 K 48 W 0 -0.0129216
28 K 49 M 0 0.00860257
28 K 50 G 0 -0.0374586
28 K 51 L 0 -0.0568996
28 K 52 S 0 -0.0165361
28 K 53 D 0 0.00350577
28 K 54 L 0 -0.0257909
28 K 55 N 0 -0.0103905
28 K 56 Q 0 -0.0452665
28 K 57 E 0 -0.0442819
28 K 58 G 0 -0.0222041
28 K 59 T 0 -0.0638638
28 K 60 W 0 -0.00904493
28 K 61 Q 0 -0.047867
28 K 62 W 0 0.00978441
28 K 63 V 0 -0.0028442
28 K 64 D 0 0.230963
28 K 65 G 0 -0.020195
28 K 66 S 0 0.197101
28 K 67 P 0 -0.0255242
28 K 68 L 0 0.071215
28 K 69 L 0 0.407301
28 K 73 K 0 0.0539626
28 K 74 Q 0 -0.0959342
28 K 75 Y 0 -0.00492031
28 K 76 W 0 -0.123818
28 K 77 N 0 -0.0585911
28 K 78 R 0 -0.118036
28 K 79 G 0 -0.0592118
28 K 80 E 0 -0.0517681
28 K 81 P 0 -0.108608
28 K 82 N 0 -0.127569
28 K 83 N 0 -0.124268
28 K 84 V 0 -0.0978421
28 K 85 G 0 -0.0698086
28 K 86 E 0 -0.122432
28 K 87 E 0 -0.0381358
28 K 88 D 0 -0.111228
28 K 89 C 0 -0.0837123
28 K 90 A 0 -0.0844121
28 K 91 E 0 -0.0924553
28 K 92 F 0 -0.0259619
28 K 93 S 0 -0.0660297
28 K 94 G 0 -0.0874951
28 K 95 N 0 -0.127956
28 K 96 G 0 -0.104544
28 K 97 W 0 0.00560266
28 K 98 N 0 -0.108926
28 K 99 D 0 -0.121725
28 K 100 D 0 -0.0667588
28 K 101 K 0 -0.0728008
28 K 102 C 0 -0.101741
28 K 103 N 0 -0.103483
28 K 104 L 0 -0.0796592
28 K 105 A 0 -0.0950007
28 K 106 K 0 -0.0310722
28 K 107 F 0 -0.112074
28 K 108 W 0 -0.122308
28 K 109 I 0 -0.0630261
28 K 110 C 0 -0.125211
28 K 111 K 0 0.323254
28 K 112 K 0 -0.0790489
28 K 113 S 0 0.0236879
29 S 30 A 0 0.265756
29 S 31 E 0 0.532793
29 S 32 E 0 0.53263
29 S 33 Q 0 0.0716249
29 S 34 N 0 0.197246
29 S 35 F 0 0.0667391
29 S 36 L 0 0.0677789
29 S 37 Q 0 -0.0050358
29 S 38 L 0 0.0722257
29 S 39 Q 0 -0.0694496
29 S 40 S 0 0.0982058
29 S 41 S 0 -0.0322675
29 S 42 R 0 -0.103084
29 S 43 S 0 -0.0117122
29 S 44 N 0 -0.0878366
29 S 45 R 0 -0.0794362
29 S 46 F 0 0.043489
29 S 47 T 0 0.0193051
29 S 48 W 0 -0.0328865
29 S 49 M 0 -0.000860491
29 S 50 G 0 0.0228577
29 S 51 L 0 0.0252072
29 S 52 S 0 -0.0729693
29 S 53 D 0 -0.00598161
29 S 54 L 0 -0.127502
29 S 55 N 0 -0.0869053
29 S 56 Q 0 -0.0637951
29 S 57 E 0 -0.0573525
29 S 58 G 0 -0.0336316
29 S 59 T 0 -0.012024
29 S 60 W 0 -0.0194649
29 S 61 Q 0 -0.0370759
29 S 62 W 0 0.00223755
29 S 63 V 0 -0.0482065
29 S 64 D 0 -0.0400953
29 S 65 G 0 -0.0186314
29 S 66 S 0 -0.0465051
29 S 67 P 0 0.000341692
29 S 68 L 0 -0.0921374
29 S 69 L 0 -0.00159375
29 S 73 K 0 0.0323989
29 S 74 Q 0 -0.0248288
29 S 75 Y 0 0.0271528
29 S 76 W 0 -0.0161725
29 S 77 N 0 -0.108862
29 S 78 R 0 -0.0566361
29 S 79 G 0 -0.0205708
29 S 80 E 0 -0.0843511
29 S 81 P 0 -0.0321938
29 S 82 N 0 -0.0774379
29 S 83 N 0 -0.0824457
29 S 84 V 0 -0.0141214
29 S 85 G 0 -0.062102
29 S 86 E 0 -0.00176325
29 S 87 E 0 -0.027817
29 S 88 D 0 -0.0758576
29 S 89 C 0 -0.000177474
29 S 90 A 0 -0.0305459
29 S 91 E 0 -0.108837
29 S 92 F 0 -0.100097
29 S 93 S 0 -0.022818
29 S 94 G 0 -0.0908921
29 S 95 N 0 -0.0394116
29 S 96 G 0 -0.0525165
29 S 97 W 0 0.0476506
29 S 98 N 0 -0.0560624
29 S 99 D 0 -0.103452
29 S 100 D 0 -0.114671
29 S 101 K 0 -0.10336
29 S 102 C 0 -0.0908805
29 S 103 N 0 -0.0901619
29 S 104 L 0 -0.128249
29 S 105 A 0 -0.0874368
29 S 106 K 0 -0.0711241
29 S 107 F 0 -0.0535397
29 S 108 W 0 -0.0268837
29 S 109 I 0 -0.0384008
29 S 110 C 0 0.0320981
29 S 111 K 0 0.0515246
29 S 112 K 0 -0.0239783
29 S 113 S 0 -0.00128436
30 A 31 E 0 0.289431
30 A 32 E 0 0.137577
30 A 33 Q 0 0.190072
30 A 34 N 0 0.858028
30 A 35 F 0 0.021598
30 A 36 L 0 -0.0259418
30 A 37 Q 0 -0.00448358
30 A 38 L 0 0.0776325
30 A 39 Q 0 0.0682097
30 A 40 S 0 0.0069262
30 A 41 S 0 0.0624395
30 A 42 R 0 0.00735134
30 A 43 S 0 0.0372179
30 A 44 N 0 0.0339527
30 A 45 R 0 0.00345236
30 A 46 F 0 0.0502128
30 A 47 T 0 -0.0735036
30 A 48 W 0 -0.119131
30 A 49 M 0 -0.0441727
30 A 50 G 0 -0.122378
30 A 51 L 0 -0.0114718
30 A 52 S 0 -0.105467
30 A 53 D 0 -0.0724483
30 A 54 L 0 -0.00799202
30 A 55 N 0 0.0179765
30 A 56 Q 0 -0.0261022
30 A 57 E 0 0.0154473
30 A 58 G 0 0.0199444
30 A 59 T 0 -0.053327
30 A 60 W 0 -0.0729517
30 A 61 Q 0 0.0281167
30 A 62 W 0 -0.0937005
30 A 63 V 0 -0.0462464
30 A 64 D 0 -0.0787468
30 A 65 G 0 -0.0652886
30 A 66 S 0 -0.00455646
30 A 67 P 0 0.0287985
30 A 68 L 0 0.00471011
30 A 69 L 0 0.0858795
30 A 73 K 0 0.152121
30 A 74 Q 0 0.0197135
30 A 75 Y 0 0.200493
30 A 76 W 0 -0.100643
30 A 77 N 0 0.000441271
30 A 78 R 0 0.0621892
30 A 79 G 0 0.020169
30 A 80 E 0 -0.00989833
30 A 81 P 0 -0.00716847
30 A 82 N 0 -0.090791
30 A 83 N 0 -0.0726717
30 A 84 V 0 -0.0580234
30 A 85 G 0 -0.0124104
30 A 86 E 0 0.00559402
30 A 87 E 0 -0.111674
30 A 88 D 0 -0.0948856
30 A 89 C 0 -0.099713
30 A 90 A 0 -0.0944752
30 A 91 E 0 -0.0247422
30 A 92 F 0 -0.016054
30 A 93 S 0 0.00447994
30 A 94 G 0 -0.0626491
30 A 95 N 0 -0.0132686
30 A 96 G 0 0.0271212
30 A 97 W 0 -0.171725
30 A 98 N 0 -0.056308
30 A 99 D 0 -0.0101121
30 A 100 D 0 -0.0461878
30 A 101 K 0 -0.00276603
30 A 102 C 0 -0.0862721
30 A 103 N 0 -0.041317
30 A 104 L 0 -0.0192131
30 A 105 A 0 0.00920064
30 A 106 K 0 0.00142367
30 A 107 F 0 -0.036318
30 A 108 W 0 -0.169277
30 A 109 I 0 -0.110578
30 A 110 C 0 -0.114866
30 A 111 K 0 -0.0709891
30 A 112 K 0 -0.0450723
30 A 113 S 0 -0.0602504
31 E 32 E 0 0.289862
31 E 33 Q 0 0.10778
31 E 34 N 0 0.289027
31 E 35 F 0 0.140345
31 E 36 L 0 0.0336118
31 E 37 Q 0 0.0970184
31 E 38 L 0 0.136333
31 E 39 Q 0 0.0578
31 E 40 S 0 -0.0281535
31 E 41 S 0 0.0100261
31 E 42 R 0 0.0383615
31 E 43 S 0 0.00970482
31 E 44 N 0 0.0309209
31 E 45 R 0 0.00442388
31 E 46 F 0 -0.00293685
31 E 47 T 0 -0.0100087
31 E 48 W 0 -0.0681428
31 E 49 M 0 -0.0447217
31 E 50 G 0 -0.107758
31 E 51 L 0 -0.0189226
31 E 52 S 0 -0.0503409
31 E 53 D 0 -0.0286823
31 E 54 L 0 0.0237138
31 E 55 N 0 -0.00900985
31 E 56 Q 0 0.0582527
31 E 57 E 0 -0.00394146
31 E 58 G 0 0.103246
31 E 59 T 0 0.00583269
31 E 60 W 0 -0.0130797
31 E 61 Q 0 0.02717
31 E 62 W 0 -0.0797226
31 E 63 V 0 -0.0244312
31 E 64 D 0 -0.0525486
31 E 65 G 0 -0.00881818
31 E 66 S 0 0.0473603
31 E 67 P 0 -0.000644011
31 E 68 L 0 0.0126112
31 E 69 L 0 0.0381941
31 E 73 K 0 -0.0568644
31 E 74 Q 0 -0.0350179
31 E 75 Y 0 -0.0102801
31 E 76 W 0 -0.00286191
31 E 77 N 0 -0.0317135
31 E 78 R 0 0.00985664
31 E 79 G 0 0.0124113
31 E 80 E 0 -0.0278799
31 E 81 P 0 -0.0701259
31 E 82 N 0 0.00559639
31 E 83 N 0 -0.066614
31 E 84 V 0 -0.0194995
31 E 85 G 0 -0.0093466
31 E 86 E 0 0.0143267
31 E 87 E 0 -0.0280898
31 E 88 D 0 0.0226993
31 E 89 C 0 -0.113236
31 E 90 A 0 -0.0767869
31 E 91 E 0 -0.0604139
31 E 92 F 0 -0.0458001
31 E 93 S 0 -0.0585763
31 E 94 G 0 -0.00742558
31 E 95 N 0 -0.032189
31 E 96 G 0 -0.013892
31 E 97 W 0 -0.0476489
31 E 98 N 0 0.0163243
31 E 99 D 0 -0.0877275
31 E 100 D 0 -0.0692517
31 E 101 K 0 -0.00171877
31 E 102 C 0 -0.0975899
31 E 103 N 0 -0.0177345
31 E 104 L 0 -0.0304589
31 E 105 A 0 0.0349147
31 E 106 K 0 -0.0328903
31 E 107 F 0 -0.00843448
31 E 108 W 0 -0.103998
31 E 109 I 0 -0.121184
31 E 110 C 0 -0.0833024
31 E 111 K 0 -0.0432189
31 E 112 K 0 -0.0342585
31 E 113 S 0 -0.0308177
32 E 33 Q 0 0.220942
32 E 34 N 0 0.142271
32 E 35 F 0 0.269231
32 E 36 L 0 0.231405
32 E 37 Q 0 0.0186759
32 E 38 L 0 0.0580963
32 E 39 Q 0 -0.00247018
32 E 40 S 0 0.0177206
32 E 41 S 0 -0.0333989
32 E 42 R 0 -0.0517898
32 E 43 S 0 -0.0758573
32 E 44 N 0 -0.0486077
32 E 45 R 0 -0.0816649
32 E 46 F 0 -0.00433246
32 E 47 T 0 0.0273115
32 E 48 W 0 0.00956009
32 E 49 M 0 0.141726
32 E 50 G 0 -0.0242376
32 E 51 L 0 0.0264619
32 E 52 S 0 -0.0781124
32 E 53 D 0 -0.0542318
32 E 54 L 0 -0.0824058
32 E 55 N 0 -0.108805
32 E 56 Q 0 -0.0384686
32 E 57 E 0 -0.0886774
32 E 58 G 0 -0.0582932
32 E 59 T 0 -0.071597
32 E 60 W 0 -0.117041
32 E 61 Q 0 -0.0694711
32 E 62 W 0 -0.0024863
32 E 63 V 0 0.0118024
32 E 64 D 0 0.00856341
32 E 65 G 0 -0.0558373
32 E 66 S 0 -0.0228025
32 E 67 P 0 -0.0992916
32 E 68 L 0 0.0622774
32 E 69 L 0 -0.0509142
32 E 73 K 0 -0.0739803
32 E 74 Q 0 -0.0451324
32 E 75 Y 0 -0.0645296
32 E 76 W 0 -0.103605
32 E 77 N 0 -0.0356301
32 E 78 R 0 -0.095439
32 E 79 G 0 -0.0885768
32 E 80 E 0 -0.129837
32 E 81 P 0 -0.0735315
32 E 82 N 0 -0.0781238
32 E 83 N 0 -0.0997155
32 E 84 V 0 -0.128705
32 E 85 G 0 -0.0619177
32 E 86 E 0 -0.0579602
32 E 87 E 0 -0.0788035
32 E 88 D 0 -0.103219
32 E 89 C 0 -0.038121
32 E 90 A 0 -0.0871779
32 E 91 E 0 -0.0687962
32 E 92 F 0 -0.0328972
32 E 93 S 0 -0.00848416
32 E 94 G 0 -0.0128031
32 E 95 N 0 -0.0729382
32 E 96 G 0 -0.064547
32 E 97 W 0 -0.0209228
32 E 98 N 0 -0.0893383
32 E 99 D 0 -0.0116248
32 E 100 D 0 -0.0765933
32 E 101 K 0 -0.106656
32 E 102 C 0 -0.0702858
32 E 103 N 0 -0.0426193
32 E 104 L 0 -0.103879
32 E 105 A 0 -0.125078
32 E 106 K 0 -0.139892
32 E 107 F 0 -0.0699756
32 E 108 W 0 -0.0619816
32 E 109 I 0 -0.0654812
32 E 110 C 0 -0.0509075
32 E 111 K 0 0.626437
32 E 112 K 0 -0.0585332
32 E 113 S 0 -0.049747
33 Q 34 N 0 0.191294
33 Q 35 F 0 0.261967
33 Q 36 L 0 0.187921
33 Q 37 Q 0 0.544095
33 Q 38 L 0 0.00405818
33 Q 39 Q 0 0.116179
33 Q 40 S 0 0.0924269
33 Q 41 S 0 0.092047
33 Q 42 R 0 -0.0728177
33 Q 43 S 0 -0.0305656
33 Q 44 N 0 0.0958769
33 Q 45 R 0 -0.055545
33 Q 46 F 0 -0.0452758
33 Q 47 T 0 0.0795326
33 Q 48 W 0 -0.0970016
33 Q 49 M 0 0.0737356
33 Q 50 G 0 -0.0963838
33 Q 51 L 0 0.0378734
33 Q 52 S 0 0.0468611
33 Q 53 D 0 -0.0519094
33 Q 54 L 0 -0.0348101
33 Q 55 N 0 -0.0950992
33 Q 56 Q 0 -0.0176353
33 Q 57 E 0 -0.062434
33 Q 58 G 0 -0.0449445
33 Q 59 T 0 -0.0386311
33 Q 60 W 0 -0.0513426
33 Q 61 Q 0 -0.0460277
33 Q 62 W 0 -0.0352123
33 Q 63 V 0 -0.0277694
33 Q 64 D 0 -0.0488352
33 Q 65 G 0 -0.010614
33 Q 66 S 0 -0.0543325
33 Q 67 P 0 -0.0713326
33 Q 68 L 0 -0.0155524
33 Q 69 L 0 -0.0827021
33 Q 73 K 0 0.316057
33 Q 74 Q 0 0.0779887
33 Q 75 Y 0 0.349181
33 Q 76 W 0 -0.0587377
33 Q 77 N 0 -0.0947227
33 Q 78 R 0 -0.05026
33 Q 79 G 0 -0.0375366
33 Q 80 E 0 -0.0914783
33 Q 81 P 0 -0.104689
33 Q 82 N 0 -0.110232
33 Q 83 N 0 -0.115143
33 Q 84 V 0 -0.0805359
33 Q 85 G 0 -0.100115
33 Q 86 E 0 -0.122994
33 Q 87 E 0 -0.0331089
33 Q 88 D 0 -0.0270729
33 Q 89 C 0 -0.0925569
33 Q 90 A 0 -0.022236
33 Q 91 E 0 -0.028266
33 Q 92 F 0 0.0939483
33 Q 93 S 0 -0.0343349
33 Q 94 G 0 -0.102053
33 Q 95 N 0 -0.0712444
33 Q 96 G 0 0.0110307
33 Q 97 W 0 0.65453
33 Q 98 N 0 -0.106974
33 Q 99 D 0 -0.115905
33 Q 100 D 0 -0.0711597
33 Q 101 K 0 -0.0717619
33 Q 102 C 0 -0.0819926
33 Q 103 N 0 -0.138476
33 Q 104 L 0 -0.122634
33 Q 105 A 0 -0.127529
33 Q 106 K 0 -0.12253
33 Q 107 F 0 -0.0661315
33 Q 108 W 0 -0.0182912
33 Q 109 I 0 -0.0239803
33 Q 110 C 0 -0.102182
33 Q 111 K 0 -0.0851474
33 Q 112 K 0 0.0373001
33 Q 113 S 0 -0.0341654
34 N 35 F 0 0.383447
34 N 36 L 0 0.107452
34 N 37 Q 0 0.315693
34 N 38 L 0 0.323261
34 N 39 Q 0 0.0173992
34 N 40 S 0 0.00859034
34 N 41 S 0 0.016195
34 N 42 R 0 -0.00873897
34 N 43 S 0 0.0678968
34 N 44 N 0 0.0472294
34 N 45 R 0 0.0169523
34 N 46 F 0 -0.0140392
34 N 47 T 0 -0.0672331
34 N 48 W 0 -0.0878261
34 N 49 M 0 -0.132668
34 N 50 G 0 -0.0500618
34 N 51 L 0 -0.088346
34 N 52 S 0 0.0151444
34 N 53 D 0 -0.00473245
34 N 54 L 0 0.00752704
34 N 55 N 0 -0.0101388
34 N 56 Q 0 -0.00727324
34 N 57 E 0 -0.0467538
34 N 58 G 0 -0.00851219
34 N 59 T 0 -0.00919071
34 N 60 W 0 -0.0469216
34 N 61 Q 0 -0.0127266
34 N 62 W 0 -0.0907624
34 N 63 V 0 0.00166515
34 N 64 D 0 -0.0855792
34 N 65 G 0 -0.00400499
34 N 66 S 0 -0.0288661
34 N 67 P 0 0.0193044
34 N 68 L 0 -0.0146583
34 N 69 L 0 0.0351723
34 N 73 K 0 -0.0584545
34 N 74 Q 0 -0.0851135
34 N 75 Y 0 0.0423585
34 N 76 W 0 -0.064086
34 N 77 N 0 -0.0310933
34 N 78 R 0 -0.0542183
34 N 79 G 0 -0.0290431
34 N 80 E 0 -0.0538936
34 N 81 P 0 -0.0872188
34 N 82 N 0 -0.0129091
34 N 83 N 0 -0.0537291
34 N 84 V 0 -0.0189334
34 N 85 G 0 -0.038241
34 N 86 E 0 -0.0669426
34 N 87 E 0 -0.0733671
34 N 88 D 0 -0.0751371
34 N 89 C 0 -0.0817477
34 N 90 A 0 -0.0535887
34 N 91 E 0 -0.0592814
34 N 92 F 0 0.00812117
34 N 93 S 0 0.0238388
34 N 94 G 0 0.0470924
34 N 95 N 0 -0.0515915
34 N 96 G 0 -0.0244732
34 N 97 W 0 -0.0916984
34 N 98 N 0 -0.0544094
34 N 99 D 0 -0.0423467
34 N 100 D 0 -0.022959
34 N 101 K 0 -0.00989306
34 N 102 C 0 -0.0847299
34 N 103 N 0 -0.0735642
34 N 104 L 0 -0.0366299
34 N 105 A 0 -0.0122853
34 N 106 K 0 0.00160948
34 N 107 F 0 0.0162952
34 N 108 W 0 -0.0838574
34 N 109 I 0 -0.0849431
34 N 110 C 0 -0.0814233
34 N 111 K 0 -0.0373898
34 N 112 K 0 -0.0352756
34 N 113 S 0 0.0116544
35 F 36 L 0 0.370532
35 F 37 Q 0 0.158159
35 F 38 L 0 0.219949
35 F 39 Q 0 0.413676
35 F 40 S 0 0.0975746
35 F 41 S 0 0.054802
35 F 42 R 0 0.00556075
35 F 43 S 0 -0.0378952
35 F 44 N 0 0.00537726
35 F 45 R 0 -0.0197586
35 F 46 F 0 -0.036114
35 F 47 T 0 -0.0133487
35 F 48 W 0 -0.00238983
35 F 49 M 0 -0.136627
35 F 50 G 0 -0.0242761
35 F 51 L 0 -0.0312975
35 F 52 S 0 -0.011606
35 F 53 D 0 0.00453007
35 F 54 L 0 -0.0721481
35 F 55 N 0 -0.00373312
35 F 56 Q 0 -0.00348047
35 F 57 E 0 0.0622685
35 F 58 G 0 -0.0691003
35 F 59 T 0 -0.00174268
35 F 60 W 0 -0.0938959
35 F 61 Q 0 -0.0356397
35 F 62 W 0 0.0779061
35 F 63 V 0 -0.0452821
35 F 64 D 0 0.0215633
35 F 65 G 0 -0.0431894
35 F 66 S 0 -0.0109478
35 F 67 P 0 0.0237914
35 F 68 L 0 0.019091
35 F 69 L 0 -0.0290159
35 F 73 K 0 -0.107661
35 F 74 Q 0 -0.0116245
35 F 75 Y 0 -0.0313341
35 F 76 W 0 -0.0668263
35 F 77 N 0 -0.04063
35 F 78 R 0 -0.0291834
35 F 79 G 0 -0.0810517
35 F 80 E 0 -0.109524
35 F 81 P 0 -0.0759243
35 F 82 N 0 -0.0858556
35 F 83 N 0 -0.0842559
35 F 84 V 0 -0.0432903
35 F 85 G 0 -0.0858025
35 F 86 E 0 -0.0131281
35 F 87 E 0 -0.0763028
35 F 88 D 0 -0.0656638
35 F 89 C 0 -0.027627
35 F 90 A 0 -0.0653092
35 F 91 E 0 -0.049872
35 F 92 F 0 -0.0490957
35 F 93 S 0 -0.0647447
35 F 94 G 0 -0.0421584
35 F 95 N 0 -0.0920523
35 F 96 G 0 -0.0769459
35 F 97 W 0 -0.000939283
35 F 98 N 0 -0.0917763
35 F 99 D 0 -0.106239
35 F 100 D 0 -0.057974
35 F 101 K 0 -0.111451
35 F 102 C 0 -0.0659107
35 F 103 N 0 -0.0705901
35 F 104 L 0 -0.103312
35 F 105 A 0 -0.0218325
35 F 106 K 0 -0.0915523
35 F 107 F 0 -0.0484992
35 F 108 W 0 -0.107752
35 F 109 I 0 0.0420392
35 F 110 C 0 -0.0536006
35 F 111 K 0 0.176008
35 F 112 K 0 0.0471939
35 F 113 S 0 -0.0566199
36 L 37 Q 0 0.268238
36 L 38 L 0 0.245518
36 L 39 Q 0 0.161169
36 L 40 S 0 0.156149
36 L 41 S 0 -0.0109152
36 L 42 R 0 0.0745995
36 L 43 S 0 0.0109077
36 L 44 N 0 -0.021571
36 L 45 R 0 -0.0252796
36 L 46 F 0 0.00723779
36 L 47 T 0 0.0898537
36 L 48 W 0 0.120039
36 L 49 M 0 0.0150294
36 L 50 G 0 0.0568945
36 L 51 L 0 -0.0129014
36 L 52 S 0 -0.0197373
36 L 53 D 0 -0.00105849
36 L 54 L 0 -0.0555843
36 L 55 N 0 -0.100143
36 L 56 Q 0 -0.101539
36 L 57 E 0 -0.0539286
36 L 58 G 0 -0.0149459
36 L 59 T 0 -0.0470013
36 L 60 W 0 -0.0558223
36 L 61 Q 0 -0.0102558
36 L 62 W 0 -0.000364592
36 L 63 V 0 -0.0882848
36 L 64 D 0 -0.0211724
36 L 65 G 0 -0.00115867
36 L 66 S 0 -0.0487858
36 L 67 P 0 -0.0125014
36 L 68 L 0 -0.0774009
36 L 69 L 0 -0.0491845
36 L 73 K 0 0.00105568
36 L 74 Q 0 -0.0745367
36 L 75 Y 0 -0.0680942
36 L 76 W 0 0.00597358
36 L 77 N 0 -0.0997746
36 L 78 R 0 -0.0381993
36 L 79 G 0 -0.0424135
36 L 80 E 0 -0.0609284
36 L 81 P 0 -0.0604149
36 L 82 N 0 -0.0568837
36 L 83 N 0 -0.021815
36 L 84 V 0 -0.0745943
36 L 85 G 0 -0.0643037
36 L 86 E 0 -0.0934532
36 L 87 E 0 -0.113982
36 L 88 D 0 -0.0317925
36 L 89 C 0 0.0242016
36 L 90 A 0 -0.0681231
36 L 91 E 0 -0.134632
36 L 92 F 0 0.0316044
36 L 93 S 0 0.00503585
36 L 94 G 0 -0.125115
36 L 95 N 0 -0.0477951
36 L 96 G 0 -0.0433615
36 L 97 W 0 -0.028193
36 L 98 N 0 -0.0927865
36 L 99 D 0 -0.042314
36 L 100 D 0 -0.109033
36 L 101 K 0 -0.0670675
36 L 102 C 0 -0.00957391
36 L 103 N 0 -0.0690643
36 L 104 L 0 -0.0730783
36 L 105 A 0 -0.0165751
36 L 106 K 0 -0.118067
36 L 107 F 0 -0.140169
36 L 108 W 0 -0.0393073
36 L 109 I 0 0.220176
36 L 110 C 0 0.0549175
36 L 111 K 0 0.0401141
36 L 112 K 0 -0.099825
36 L 113 S 0 -0.0277114
37 Q 38 L 0 0.306118
37 Q 39 Q 0 0.237353
37 Q 40 S 0 0.149351
37 Q 41 S 0 0.062242
37 Q 42 R 0 0.0782432
37 Q 43 S 0 0.0516175
37 Q 44 N 0 0.0343506
37 Q 45 R 0 0.0477021
37 Q 46 F 0 0.137287
37 Q 47 T 0 0.0379967
37 Q 48 W 0 -0.0622147
37 Q 49 M 0 0.0112826
37 Q 50 G 0 -0.0818241
37 Q 51 L 0 -0.110397
37 Q 52 S 0 -0.0677345
37 Q 53 D 0 0.0420665
37 Q 54 L 0 -0.0183981
37 Q 55 N 0 -0.0221573
37 Q 56 Q 0 -0.0370426
37 Q 57 E 0 -0.0330237
37 Q 58 G 0 -0.0435995
37 Q 59 T 0 -0.0129293
37 Q 60 W 0 -0.0173169
37 Q 61 Q 0 -0.0228131
37 Q 62 W 0 -0.013194
37 Q 63 V 0 -0.0249714
37 Q 64 D 0 -0.0825955
37 Q 65 G 0 0.0064761
37 Q 66 S 0 -0.0114165
37 Q 67 P 0 0.0036765
37 Q 68 L 0 -0.0767399
37 Q 69 L 0 0.0148475
37 Q 73 K 0 -0.057117
37 Q 74 Q 0 -0.0838431
37 Q 75 Y 0 0.0509248
37 Q 76 W 0 -0.087917
37 Q 77 N 0 0.0248563
37 Q 78 R 0 -0.0555379
37 Q 79 G 0 -0.0857738
37 Q 80 E 0 -0.0942272
37 Q 81 P 0 -0.0751114
37 Q 82 N 0 -0.0847592
37 Q 83 N 0 0.00150796
37 Q 84 V 0 -0.0218227
37 Q 85 G 0 -0.0231783
37 Q 86 E 0 -0.0250486
37 Q 87 E 0 -0.0170935
37 Q 88 D 0 -0.00768645
37 Q 89 C 0 -0.0972631
37 Q 90 A 0 -0.0995383
37 Q 91 E 0 0.0206028
37 Q 92 F 0 0.0199451
37 Q 93 S 0 0.0901108
37 Q 94 G 0 -0.0226404
37 Q 95 N 0 0.0913083
37 Q 96 G 0 0.0846971
37 Q 97 W 0 -0.0384916
37 Q 98 N 0 -0.116514
37 Q 99 D 0 -0.0179688
37 Q 100 D 0 0.0249363
37 Q 101 K 0 -0.0795258
37 Q 102 C 0 -0.0679209
37 Q 103 N 0 -0.0358947
37 Q 104 L 0 -0.0137658
37 Q 105 A 0 -0.0265971
37 Q 106 K 0 -0.0112928
37 Q 107 F 0 0.0070663
37 Q 108 W 0 -0.0471127
37 Q 109 I 0 -0.0491662
37 Q 110 C 0 -0.118655
37 Q 111 K 0 -0.106681
37 Q 112 K 0 0.040201
37 Q 113 S 0 -0.0506503
38 L 39 Q 0 0.405819
38 L 40 S 0 0.213168
38 L 41 S 0 0.233469
38 L 42 R 0 0.119592
38 L 43 S 0 0.102208
38 L 44 N 0 0.055386
38 L 45 R 0 0.0418487
38 L 46 F 0 0.0705638
38 L 47 T 0 -0.000237046
38 L 48 W 0 -0.0775182
38 L 49 M 0 -0.0275245
38 L 50 G 0 -0.0684629
38 L 51 L 0 -0.0661129
38 L 52 S 0 0.0237346
38 L 53 D 0 -0.0569684
38 L 54 L 0 -0.0447951
38 L 55 N 0 0.0731529
38 L 56 Q 0 -0.0167951
38 L 57 E 0 -0.0318498
38 L 58 G 0 0.00104222
38 L 59 T 0 0.0210744
38 L 60 W 0 0.0375711
38 L 61 Q 0 0.0187321
38 L 62 W 0 -0.0665107
38 L 63 V 0 -0.126539
38 L 64 D 0 -0.0512591
38 L 65 G 0 -0.0264895
38 L 66 S 0 -0.0355526
38 L 67 P 0 0.0187884
38 L 68 L 0 -0.0377872
38 L 69 L 0 0.0202336
38 L 73 K 0 -0.098848
38 L 74 Q 0 -0.0256555
38 L 75 Y 0 0.0075804
38 L 76 W 0 -0.0663967
38 L 77 N 0 -0.0313645
38 L 78 R 0 -0.0216859
38 L 79 G 0 0.0365711
38 L 80 E 0 -0.0387716
38 L 81 P 0 -0.0380014
38 L 82 N 0 -0.0252978
38 L 83 N 0 -0.0719017
38 L 84 V 0 -0.0374164
38 L 85 G 0 -0.0252803
38 L 86 E 0 0.00239467
38 L 87 E 0 -0.0326
38 L 88 D 0 -0.0666141
38 L 89 C 0 -0.0804204
38 L 90 A 0 -0.0961319
38 L 91 E 0 -0.0963076
38 L 92 F 0 -0.0422535
38 L 93 S 0 -0.0169312
38 L 94 G 0 0.0290949
38 L 95 N 0 -0.0317099
38 L 96 G 0 -0.0959934
38 L 97 W 0 -0.0525089
38 L 98 N 0 -0.0360142
38 L 99 D 0 -0.0530672
38 L 100 D 0 -0.0621661
38 L 101 K 0 -0.00409689
38 L 102 C 0 -0.107604
38 L 103 N 0 0.0710188
38 L 104 L 0 -0.0356792
38 L 105 A 0 0.0089859
38 L 106 K 0 -0.0219533
38 L 107 F 0 -0.0683548
38 L 108 W 0 -0.0244928
38 L 109 I 0 -0.0824443
38 L 110 C 0 -0.118885
38 L 111 K 0 -0.0913143
38 L 112 K 0 0.00398908
38 L 113 S 0 0.0345327
39 Q 40 S 0 0.24157
39 Q 41 S 0 0.210315
39 Q 42 R 0 0.318196
39 Q 43 S 0 0.0897092
39 Q 44 N 0 0.0854313
39 Q 45 R 0 0.118053
39 Q 46 F 0 0.0285078
39 Q 47 T 0 0.080182
39 Q 48 W 0 -0.0108258
39 Q 49 M 0 -0.099639
39 Q 50 G 0 -0.0515763
39 Q 51 L 0 -0.0828143
39 Q 52 S 0 -0.0188357
39 Q 53 D 0 -0.0323003
39 Q 54 L 0 0.0031737
39 Q 55 N 0 -0.0301525
39 Q 56 Q 0 0.00424257
39 Q 57 E 0 0.0197436
39 Q 58 G 0 -0.0150326
39 Q 59 T 0 0.0620168
39 Q 60 W 0 -0.108707
39 Q 61 Q 0 0.000136275
39 Q 62 W 0 -0.0789073
39 Q 63 V 0 0.00702472
39 Q 64 D 0 -0.0582205
39 Q 65 G 0 0.0419654
39 Q 66 S 0 -0.00835246
39 Q 67 P 0 -0.0436401
39 Q 68 L 0 0.00337283
39 Q 69 L 0 -0.0562243
39 Q 73 K 0 -0.0537036
39 Q 74 Q 0 -0.0343079
39 Q 75 Y 0 -0.0418136
39 Q 76 W 0 -0.0599076
39 Q 77 N 0 -0.0353725
39 Q 78 R 0 -0.0561028
39 Q 79 G 0 -0.0114973
39 Q 80 E 0 -0.0853094
39 Q 81 P 0 -0.0549625
39 Q 82 N 0 -0.0837455
39 Q 83 N 0 -0.00237037
39 Q 84 V 0 0.0192338
39 Q 85 G 0 -0.0927832
39 Q 86 E 0 0.0471949
39 Q 87 E 0 -0.0461532
39 Q 88 D 0 0.014758
39 Q 89 C 0 -0.0906187
39 Q 90 A 0 -0.0527474
39 Q 91 E 0 -0.0181527
39 Q 92 F 0 0.00598631
39 Q 93 S 0 -0.0413195
39 Q 94 G 0 -0.0120497
39 Q 95 N 0 -0.0531456
39 Q 96 G 0 -0.0601076
39 Q 97 W 0 -0.096038
39 Q 98 N 0 -0.0859196
39 Q 99 D 0 -0.0684887
39 Q 100 D 0 -0.0820247
39 Q 101 K 0 0.00854569
39 Q 102 C 0 -0.0762637
39 Q 103 N 0 -0.0471835
39 Q 104 L 0 -0.0692432
39 Q 105 A 0 -0.0538475
39 Q 106 K 0 -0.116925
39 Q 107 F 0 -0.0596395
39 Q 108 W 0 -0.0763801
39 Q 109 I 0 0.0302945
39 Q 110 C 0 -0.0853178
39 Q 111 K 0 0.00591628
39 Q 112 K 0 0.0255424
39 Q 113 S 0 -0.0529664
40 S 41 S 0 0.719761
40 S 42 R 0 0.324171
40 S 43 S 0 0.229627
40 S 44 N 0 0.117384
40 S 45 R 0 0.0163263
40 S 46 F 0 0.0862345
40 S 47 T 0 0.225132
40 S 48 W 0 0.0196132
40 S 49 M 0 0.00851351
40 S 50 G 0 -0.0467749
40 S 51 L 0 -0.0601098
40 S 52 S 0 -0.03507
40 S 53 D 0 -0.00264368
40 S 54 L 0 -0.0749861
40 S 55 N 0 -0.0366494
40 S 56 Q 0 0.00245862
40 S 57 E 0 -0.0494414
40 S 58 G 0 -0.0789876
40 S 59 T 0 -0.0773676
40 S 60 W 0 -0.062455
40 S 61 Q 0 0.0293528
40 S 62 W 0 -0.0699317
40 S 63 V 0 -0.00154096
40 S 64 D 0 -0.123419
40 S 65 G 0 -0.0176313
40 S 66 S 0 -0.00766423
40 S 67 P 0 -0.0756716
40 S 68 L 0 -0.0270633
40 S 69 L 0 0.0377285
40 S 73 K 0 -0.0669207
40 S 74 Q 0 -0.0525576
40 S 75 Y 0 -0.0803941
40 S 76 W 0 -0.0692704
40 S 77 N 0 -0.0204961
40 S 78 R 0 -0.0659952
40 S 79 G 0 -0.0856951
40 S 80 E 0 -0.0971679
40 S 81 P 0 -0.0931473
40 S 82 N 0 -0.0413096
40 S 83 N 0 -0.0813352
40 S 84 V 0 0.0223957
40 S 85 G 0 -0.00299307
40 S 86 E 0 -0.034609
40 S 87 E 0 -0.0667531
40 S 88 D 0 -0.0569801
40 S 89 C 0 -0.0530102
40 S 90 A 0 0.0108963
40 S 91 E 0 -0.0280182
40 S 92 F 0 0.137478
40 S 93 S 0 -0.0251304
40 S 94 G 0 0.035235
40 S 95 N 0 -0.0809915
40 S 96 G 0 -0.105557
40 S 97 W 0 -0.0545137
40 S 98 N 0 -0.0550945
40 S 99 D 0 -0.0794015
40 S 100 D 0 -0.0256721
40 S 101 K 0 -0.0411816
40 S 102 C 0 -0.0441279
40 S 103 N 0 -0.0292005
40 S 104 L 0 -0.0377597
40 S 105 A 0 -0.0890328
40 S 106 K 0 -0.0320179
40 S 107 F 0 -0.0925266
40 S 108 W 0 -0.0565891
40 S 109 I 0 0.163044
40 S 110 C 0 -0.0375399
40 S 111 K 0 -0.00706439
40 S 112 K 0 -0.0432719
40 S 113 S 0 -0.00160109
41 S 42 R 0 1.59693
41 S 43 S 0 0.366367
41 S 44 N 0 0.222687
41 S 45 R 0 0.0158687
41 S 46 F 0 0.0384134
41 S 47 T 0 0.0879443
41 S 48 W 0 0.0373275
41 S 49 M 0 -0.033018
41 S 50 G 0 -0.0669213
41 S 51 L 0 0.0371764
41 S 52 S 0 -0.0580956
41 S 53 D 0 -0.0486576
41 S 54 L 0 -0.0411624
41 S 55 N 0 -0.0201788
41 S 56 Q 0 -0.0761475
41 S 57 E 0 -0.0316389
41 S 58 G 0 -0.0482628
41 S 59 T 0 0.0152479
41 S 60 W 0 0.00629969
41 S 61 Q 0 0.00144911
41 S 62 W 0 -0.0508024
41 S 63 V 0 -0.00371033
41 S 64 D 0 -0.101183
41 S 65 G 0 -0.00727717
41 S 66 S 0 -0.000469558
41 S 67 P 0 -0.00372455
41 S 68 L 0 0.0375985
41 S 69 L 0 -0.018602
41 S 73 K 0 0.037192
41 S 74 Q 0 -0.0450853
41 S 75 Y 0 -0.0613623
41 S 76 W 0 -0.0383147
41 S 77 N 0 -0.0380978
41 S 78 R 0 -0.0647754
41 S 79 G 0 0.00487885
41 S 80 E 0 -0.0738276
41 S 81 P 0 -0.0759856
41 S 82 N 0 -0.0720035
41 S 83 N 0 -0.0130583
41 S 84 V 0 -0.0232411
41 S 85 G 0 -0.0128659
41 S 86 E 0 -0.0171393
41 S 87 E 0 -0.0666346
41 S 88 D 0 -0.0256737
41 S 89 C 0 -0.0748902
41 S 90 A 0 -0.012907
41 S 91 E 0 -0.0182984
41 S 92 F 0 -0.0033271
41 S 93 S 0 -0.0774268
41 S 94 G 0 0.0493977
41 S 95 N 0 -0.0613394
41 S 96 G 0 -0.0532202
41 S 97 W 0 -0.179311
41 S 98 N 0 -0.0424642
41 S 99 D 0 -0.11288
41 S 100 D 0 -0.0541788
41 S 101 K 0 -0.0146189
41 S 102 C 0 -0.100208
41 S 103 N 0 -0.0316759
41 S 104 L 0 -0.0150054
41 S 105 A 0 -0.0127007
41 S 106 K 0 -0.0235507
41 S 107 F 0 0.000117954
41 S 108 W 0 -0.112371
41 S 109 I 0 -0.0470731
41 S 110 C 0 -0.119172
41 S 111 K 0 -0.0725029
41 S 112 K 0 -0.0758602
41 S 113 S 0 0.00441671
42 R 43 S 0 0.687221
42 R 44 N 0 0.168425
42 R 45 R 0 0.0711177
42 R 46 F 0 0.0340231
42 R 47 T 0 0.0503774
42 R 48 W 0 -0.0885121
42 R 49 M 0 -0.103028
42 R 50 G 0 -0.0127304
42 R 51 L 0 -0.0779914
42 R 52 S 0 -0.00686959
42 R 53 D 0 -0.0617227
42 R 54 L 0 -0.0686625
42 R 55 N 0 -0.0428504
42 R 56 Q 0 0.0349036
42 R 57 E 0 -0.0627958
42 R 58 G 0 -0.00317278
42 R 59 T 0 -0.0620194
42 R 60 W 0 -0.0923986
42 R 61 Q 0 -0.0131196
42 R 62 W 0 -0.086212
42 R 63 V 0 -0.0620905
42 R 64 D 0 -0.0692969
42 R 65 G 0 0.049761
42 R 66 S 0 0.00137991
42 R 67 P 0 -0.0194357
42 R 68 L 0 -0.107872
42 R 69 L 0 0.0143227
42 R 73 K 0 -0.0582192
42 R 74 Q 0 0.0263719
42 R 75 Y 0 -0.0395087
42 R 76 W 0 -0.137879
42 R 77 N 0 -0.0509626
42 R 78 R 0 0.00737618
42 R 79 G 0 0.0196687
42 R 80 E 0 -0.0258785
42 R 81 P 0 -0.0612897
42 R 82 N 0 -0.0934664
42 R 83 N 0 -0.0598506
42 R 84 V 0 0.0188359
42 R 85 G 0 -0.0149426
42 R 86 E 0 -0.00120352
42 R 87 E 0 -0.0658082
42 R 88 D 0 -0.0158322
42 R 89 C 0 -0.0365789
42 R 90 A 0 -0.0859835
42 R 91 E 0 0.0325905
42 R 92 F 0 -0.0449987
42 R 93 S 0 -0.0396128
42 R 94 G 0 0.00183851
42 R 95 N 0 0.0212813
42 R 96 G 0 -0.0427286
42 R 97 W 0 -0.168764
42 R 98 N 0 -0.0473218
42 R 99 D 0 -0.0512512
42 R 100 D 0 -0.0103879
42 R 101 K 0 -0.0185169
42 R 102 C 0 -0.0737531
42 R 103 N 0 0.0313676
42 R 104 L 0 -0.00901184
42 R 105 A 0 0.00736029
42 R 106 K 0 -0.0392213
42 R 107 F 0 -0.0237646
42 R 108 W 0 -0.0730256
42 R 109 I 0 -0.0701315
42 R 110 C 0 -0.0625988
42 R 111 K 0 -0.078056
42 R 112 K 0 -0.0455135
42 R 113 S 0 -0.0308786
43 S 44 N 0 0.532322
43 S 45 R 0 0.26653
43 S 46 F 0 0.185538
43 S 47 T 0 0.176473
43 S 48 W 0 -0.00064261
43 S 49 M 0 -0.0438179
43 S 50 G 0 -0.0409435
43 S 51 L 0 -0.0502751
43 S 52 S 0 -0.0344722
43 S 53 D 0 0.00615546
43 S 54 L 0 -0.0544761
43 S 55 N 0 0.0385211
43 S 56 Q 0 0.0248531
43 S 57 E 0 -0.0290632
43 S 58 G 0 0.0397261
43 S 59 T 0 0.0385593
43 S 60 W 0 -0.0735606
43 S 61 Q 0 0.023905
43 S 62 W 0 -0.1561
43 S 63 V 0 -0.0462857
43 S 64 D 0 -0.0455009
43 S 65 G 0 -0.0030425
43 S 66 S 0 -0.0280516
43 S 67 P 0 -0.0215757
43 S 68 L 0 -0.0418153
43 S 69 L 0 -0.0238034
43 S 73 K 0 -0.0587719
43 S 74 Q 0 -0.0860663
43 S 75 Y 0 -0.0366801
43 S 76 W 0 -0.0763414
43 S 77 N 0 0.00937938
43 S 78 R 0 0.0341491
43 S 79 G 0 -0.00801772
43 S 80 E 0 -0.0471528
43 S 81 P 0 -0.050924
43 S 82 N 0 -0.0264571
43 S 83 N 0 -0.0207124
43 S 84 V 0 -0.00169894
43 S 85 G 0 0.027225
43 S 86 E 0 0.00642323
43 S 87 E 0 -0.0252946
43 S 88 D 0 0.0120524
43 S 89 C 0 -0.096743
43 S 90 A 0 -0.0571
43 S 91 E 0 -0.0376726
43 S 92 F 0 -0.120834
43 S 93 S 0 -0.0176351
43 S 94 G 0 0.0322873
43 S 95 N 0 0.0405779
43 S 96 G 0 -0.0665576
43 S 97 W 0 -0.152491
43 S 98 N 0 -0.00427647
43 S 99 D 0 -0.0287603
43 S 100 D 0 -0.0262262
43 S 101 K 0 0.000600099
43 S 102 C 0 -0.0920162
43 S 103 N 0 0.0200547
43 S 104 L 0 0.0299387
43 S 105 A 0 0.0175811
43 S 106 K 0 -0.0259164
43 S 107 F 0 0.00682774
43 S 108 W 0 -0.0434185
43 S 109 I 0 -0.101336
43 S 110 C 0 -0.126456
43 S 111 K 0 -0.0566338
43 S 112 K 0 -0.079965
43 S 113 S 0 -0.0332614
44 N 45 R 0 0.390914
44 N 46 F 0 0.23346
44 N 47 T 0 0.215523
44 N 48 W 0 0.0370002
44 N 49 M 0 0.054327
44 N 50 G 0 0.0460011
44 N 51 L 0 -0.0297139
44 N 52 S 0 -0.0286718
44 N 53 D 0 -0.00552933
44 N 54 L 0 -0.0644149
44 N 55 N 0 0.00504266
44 N 56 Q 0 0.0746134
44 N 57 E 0 -0.000658228
44 N 58 G 0 -0.0946818
44 N 59 T 0 0.0438045
44 N 60 W 0 -0.0493718
44 N 61 Q 0 0.013112
44 N 62 W 0 -0.0578362
44 N 63 V 0 -0.0127697
44 N 64 D 0 -0.104166
44 N 65 G 0 -0.0559731
44 N 66 S 0 -0.0342158
44 N 67 P 0 -0.0171793
44 N 68 L 0 -0.0140047
44 N 69 L 0 -0.0186891
44 N 73 K 0 -0.0764572
44 N 74 Q 0 -0.0601907
44 N 75 Y 0 0.00408565
44 N 76 W 0 -0.0395356
44 N 77 N 0 0.0186866
44 N 78 R 0 0.0385844
44 N 79 G 0 0.00787825
44 N 80 E 0 -0.0392703
44 N 81 P 0 -0.0869097
44 N 82 N 0 0.0102538
44 N 83 N 0 -0.0243551
44 N 84 V 0 -0.0161124
44 N 85 G 0 -0.0288666
44 N 86 E 0 0.00504627
44 N 87 E 0 -0.0786497
44 N 88 D 0 -0.0164841
44 N 89 C 0 -0.106577
44 N 90 A 0 -0.0170308
44 N 91 E 0 0.00585066
44 N 92 F 0 -0.0189787
44 N 93 S 0 0.0670509
44 N 94 G 0 0.0371584
44 N 95 N 0 0.0433536
44 N 96 G 0 -0.0254725
44 N 97 W 0 -0.115084
44 N 98 N 0 -0.00275242
44 N 99 D 0 -0.0476709
44 N 100 D 0 0.00604485
44 N 101 K 0 0.0582805
44 N 102 C 0 -0.0599114
44 N 103 N 0 -0.0122363
44 N 104 L 0 0.0430749
44 N 105 A 0 0.0078957
44 N 106 K 0 0.0246086
44 N 107 F 0 0.0719512
44 N 108 W 0 -0.119552
44 N 109 I 0 -0.134335
44 N 110 C 0 -0.125279
44 N 111 K 0 -0.0837571
44 N 112 K 0 -0.026929
44 N 113 S 0 -0.000635999
45 R 46 F 0 0.354604
45 R 47 T 0 0.223353
45 R 48 W 0 0.0737149
45 R 49 M 0 0.137116
45 R 50 G 0 0.0694743
45 R 51 L 0 -0.00516298
45 R 52 S 0 0.0792735
45 R 53 D 0 0.170221
45 R 54 L 0 -0.036516
45 R 55 N 0 0.0287341
45 R 56 Q 0 0.0143239
45 R 57 E 0 0.0653531
45 R 58 G 0 0.0315345
45 R 59 T 0 0.00568641
45 R 60 W 0 -0.0793362
45 R 61 Q 0 -0.0165121
45 R 62 W 0 -0.0200939
45 R 63 V 0 -0.0557744
45 R 64 D 0 -0.0276819
45 R 65 G 0 -0.0259823
45 R 66 S 0 -0.0303748
45 R 67 P 0 -0.0153214
45 R 68 L 0 0.00377776
45 R 69 L 0 0.0655324
45 R 73 K 0 0.00588784
45 R 74 Q 0 0.0498765
45 R 75 Y 0 -0.0787736
45 R 76 W 0 -0.0792401
45 R 77 N 0 -0.0245921
45 R 78 R 0 0.039691
45 R 79 G 0 -0.0545556
45 R 80 E 0 -0.0353257
45 R 81 P 0 -0.0659683
45 R 82 N 0 -0.030009
45 R 83 N 0 0.0125103
45 R 84 V 0 0.0381305
45 R 85 G 0 -0.0276564
45 R 86 E 0 0.0394739
45 R 87 E 0 -0.00178785
45 R 88 D 0 -0.0199728
45 R 89 C 0 -0.0865035
45 R 90 A 0 -0.0630992
45 R 91 E 0 -0.067605
45 R 92 F 0 -0.0623454
45 R 93 S 0 0.0308363
45 R 94 G 0 0.0909417
45 R 95 N 0 -0.0232132
45 R 96 G 0 -0.0323409
45 R 97 W 0 -0.0643914
45 R 98 N 0 0.0217986
45 R 99 D 0 -0.0721807
45 R 100 D 0 -0.0251061
45 R 101 K 0 -0.00972499
45 R 102 C 0 -0.118153
45 R 103 N 0 0.035212
45 R 104 L 0 0.0124264
45 R 105 A 0 0.0349224
45 R 106 K 0 -0.022703
45 R 107 F 0 0.00420015
45 R 108 W 0 -0.0629247
45 R 109 I 0 -0.131271
45 R 110 C 0 -0.152698
45 R 111 K 0 -0.0612345
45 R 112 K 0 -0.0106501
45 R 113 S 0 -0.0204972
46 F 47 T 0 0.197548
46 F 48 W 0 0.138197
46 F 49 M 0 0.134576
46 F 50 G 0 0.0547697
46 F 51 L 0 0.0131294
46 F 52 S 0 0.118654
46 F 53 D 0 0.0740353
46 F 54 L 0 0.0144286
46 F 55 N 0 -0.0138835
46 F 56 Q 0 0.0790184
46 F 57 E 0 0.0280047
46 F 58 G 0 0.0152893
46 F 59 T 0 0.0695958
46 F 60 W 0 -0.0463196
46 F 61 Q 0 0.0263647
46 F 62 W 0 -0.110499
46 F 63 V 0 0.0257377
46 F 64 D 0 -0.0990597
46 F 65 G 0 -0.0149106
46 F 66 S 0 -0.103671
46 F 67 P 0 -0.0253837
46 F 68 L 0 -0.0677945
46 F 69 L 0 0.0248829
46 F 73 K 0 -0.0179258
46 F 74 Q 0 0.00462062
46 F 75 Y 0 0.0054044
46 F 76 W 0 -0.0618937
46 F 77 N 0 -0.0235792
46 F 78 R 0 0.00403974
46 F 79 G 0 -0.0315057
46 F 80 E 0 -0.0524394
46 F 81 P 0 -0.0829482
46 F 82 N 0 -0.00961212
46 F 83 N 0 -0.0485247
46 F 84 V 0 0.0654594
46 F 85 G 0 0.0150685
46 F 86 E 0 -0.0285401
46 F 87 E 0 -0.0215586
46 F 88 D 0 -0.0285942
46 F 89 C 0 -0.122866
46 F 90 A 0 -0.0554021
46 F 91 E 0 0.258152
46 F 92 F 0 -0.0348675
46 F 93 S 0 0.0647154
46 F 94 G 0 0.0536069
46 F 95 N 0 -0.0457036
46 F 96 G 0 0.0137271
46 F 97 W 0 -0.0555574
46 F 98 N 0 0.0298764
46 F 99 D 0 -0.131235
46 F 100 D 0 0.13836
46 F 101 K 0 0.0413862
46 F 102 C 0 -0.110278
46 F 103 N 0 0.059227
46 F 104 L 0 -0.0143148
46 F 105 A 0 -0.0176745
46 F 106 K 0 0.203715
46 F 107 F 0 0.0251812
46 F 108 W 0 -0.115017
46 F 109 I 0 -0.108515
46 F 110 C 0 -0.135038
46 F 111 K 0 -0.0790603
46 F 112 K 0 -0.0744068
46 F 113 S 0 -0.0257891
47 T 48 W 0 0.191341
47 T 49 M 0 0.178632
47 T 50 G 0 0.204686
47 T 51 L 0 0.0690135
47 T 52 S 0 0.106501
47 T 53 D 0 0.0863173
47 T 54 L 0 -0.0600766
47 T 55 N 0 -0.0136233
47 T 56 Q 0 0.0390326
47 T 57 E 0 -0.0174584
47 T 58 G 0 -0.0557
47 T 59 T 0 -0.0218577
47 T 60 W 0 0.0119449
47 T 61 Q 0 -0.0135625
47 T 62 W 0 0.0561877
47 T 63 V 0 -0.0367299
47 T 64 D 0 -0.0211113
47 T 65 G 0 0.0368682
47 T 66 S 0 0.000843237
47 T 67 P 0 -0.0843584
47 T 68 L 0 -0.0854983
47 T 69 L 0 -0.0434256
47 T 73 K 0 -0.0453239
47 T 74 Q 0 -0.120519
47 T 75 Y 0 -0.0516018
47 T 76 W 0 -0.104786
47 T 77 N 0 -0.0335256
47 T 78 R 0 -0.0581941
47 T 79 G 0 -0.100654
47 T 80 E 0 -0.064308
47 T 81 P 0 -0.0913315
47 T 82 N 0 -0.0670596
47 T 83 N 0 -0.0926651
47 T 84 V 0 -0.0543494
47 T 85 G 0 -0.0773044
47 T 86 E 0 -0.093276
47 T 87 E 0 -0.0723211
47 T 88 D 0 -0.0222675
47 T 89 C 0 -0.0667087
47 T 90 A 0 -0.0275657
47 T 91 E 0 0.00220636
47 T 92 F 0 0.091126
47 T 93 S 0 -0.0240961
47 T 94 G 0 -0.00949753
47 T 95 N 0 -0.0758495
47 T 96 G 0 0.0193898
47 T 97 W 0 -0.0393042
47 T 98 N 0 -0.0857588
47 T 99 D 0 -0.0841342
47 T 100 D 0 -0.0850513
47 T 101 K 0 -0.0533894
47 T 102 C 0 -0.10159
47 T 103 N 0 -0.142254
47 T 104 L 0 -0.0490882
47 T 105 A 0 -0.0313113
47 T 106 K 0 -0.0503511
47 T 107 F 0 0.29941
47 T 108 W 0 -0.0624195
47 T 109 I 0 0.184345
47 T 110 C 0 -0.0335435
47 T 111 K 0 -0.0407491
47 T 112 K 0 -0.0348534
47 T 113 S 0 -0.0566282
48 W 49 M 0 0.377117
48 W 50 G 0 0.325606
48 W 51 L 0 0.191907
48 W 52 S 0 0.167126
48 W 53 D 0 0.126523
48 W 54 L 0 -0.0328161
48 W 55 N 0 -0.0740839
48 W 56 Q 0 -0.0733068
48 W 57 E 0 -0.123887
48 W 58 G 0 -0.0771703
48 W 59 T 0 -0.038199
48 W 60 W 0 -0.00462055
48 W 61 Q 0 -0.0317979
48 W 62 W 0 0.199235
48 W 63 V 0 0.0801062
48 W 64 D 0 0.00478129
48 W 65 G 0 0.0186536
48 W 66 S 0 -0.133117
48 W 67 P 0 -0.0401594
48 W 68 L 0 0.00784407
48 W 69 L 0 -0.097471
48 W 73 K 0 -0.056092
48 W 74 Q 0 -0.0310134
48 W 75 Y 0 -0.0663387
48 W 76 W 0 0.0437864
48 W 77 N 0 -0.0458491
48 W 78 R 0 -0.0962277
48 W 79 G 0 -0.0715639
48 W 80 E 0 -0.0200226
48 W 81 P 0 -0.0845564
48 W 82 N 0 -0.103054
48 W 83 N 0 -0.0691725
48 W 84 V 0 -0.116916
48 W 85 G 0 -0.114598
48 W 86 E 0 -0.0395695
48 W 87 E 0 -0.105594
48 W 88 D 0 -0.118286
48 W 89 C 0 0.093934
48 W 90 A 0 -0.0305894
48 W 91 E 0 0.143213
48 W 92 F 0 -0.00433665
48 W 93 S 0 -0.081243
48 W 94 G 0 -0.0499648
48 W 95 N 0 -0.0501653
48 W 96 G 0 -0.046735
48 W 97 W 0 -0.0551282
48 W 98 N 0 -0.0850874
48 W 99 D 0 -0.0548344
48 W 100 D 0 0.354876
48 W 101 K 0 -0.100787
48 W 102 C 0 0.0386374
48 W 103 N 0 0.00282537
48 W 104 L 0 0.00737303
48 W 105 A 0 0.0737741
48 W 106 K 0 0.0197332
48 W 107 F 0 -0.0954018
48 W 108 W 0 -0.05015
48 W 109 I 0 0.0766617
48 W 110 C 0 0.0797771
48 W 111 K 0 -0.00577266
48 W 112 K 0 0.0343155
48 W 113 S 0 -0.0338199
49 M 50 G 0 0.479207
49 M 51 L 0 0.353587
49 M 52 S 0 0.144451
49 M 53 D 0 -0.0120579
49 M 54 L 0 0.0308109
49 M 55 N 0 -0.0802181
49 M 56 Q 0 -0.0782224
49 M 57 E 0 -0.0440262
49 M 58 G 0 -0.0369559
49 M 59 T 0 -0.0647645
49 M 60 W 0 0.0246115
49 M 61 Q 0 -0.0553424
49 M 62 W 0 0.170273
49 M 63 V 0 0.0428042
49 M 64 D 0 0.109313
49 M 65 G 0 0.00540175
49 M 66 S 0 0.00141605
49 M 67 P 0 -0.0593651
49 M 68 L 0 -0.0204689
49 M 69 L 0 -0.0209484
49 M 73 K 0 0.0301869
49 M 74 Q 0 -0.0386004
49 M 75 Y 0 -0.0124359
49 M 76 W 0 0.00648015
49 M 77 N 0 -0.0799247
49 M 78 R 0 -0.00418672
49 M 79 G 0 -0.0824277
49 M 80 E 0 -0.106505
49 M 81 P 0 -0.0540343
49 M 82 N 0 -0.0186921
49 M 83 N 0 -0.084757
49 M 84 V 0 -0.0898017
49 M 85 G 0 -0.0771381
49 M 86 E 0 -0.0765528
49 M 87 E 0 -0.0688986
49 M 88 D 0 -0.0857044
49 M 89 C 0 0.00324732
49 M 90 A 0 0.240682
49 M 91 E 0 -0.0772682
49 M 92 F 0 0.268947
49 M 93 S 0 -0.0666908
49 M 94 G 0 -0.0877349
49 M 95 N 0 -0.0134989
49 M 96 G 0 -0.0531092
49 M 97 W 0 0.310156
49 M 98 N 0 -0.158626
49 M 99 D 0 -0.077204
49 M 100 D 0 -0.0416955
49 M 101 K 0 -0.142527
49 M 102 C 0 0.005191
49 M 103 N 0 -0.127445
49 M 104 L 0 -0.0722105
49 M 105 A 0 -0.104964
49 M 106 K 0 -0.0888488
49 M 107 F 0 -0.0877992
49 M 108 W 0 0.0270332
49 M 109 I 0 0.0123266
49 M 110 C 0 0.0713474
49 M 111 K 0 -0.0542937
49 M 112 K 0 -0.0550758
49 M 113 S 0 -0.0854965
50 G 51 L 0 0.582987
50 G 52 S 0 0.196183
50 G 53 D 0 0.0837325
50 G 54 L 0 -0.0800497
50 G 55 N 0 -0.108014
50 G 56 Q 0 -0.0271746
50 G 57 E 0 -0.0320666
50 G 58 G 0 -0.0754506
50 G 59 T 0 -0.0784122
50 G 60 W 0 0.0202755
50 G 61 Q 0 -0.0405525
50 G 62 W 0 0.409374
50 G 63 V 0 0.282388
50 G 64 D 0 0.115826
50 G 65 G 0 0.0559834
50 G 66 S 0 0.0222502
50 G 67 P 0 0.000221793
50 G 68 L 0 0.00819229
50 G 69 L 0 -0.00388751
50 G 73 K 0 -0.00892732
50 G 74 Q 0 -0.0167914
50 G 75 Y 0 -0.0495785
50 G 76 W 0 -0.0157847
50 G 77 N 0 -0.045405
50 G 78 R 0 -0.0866142
50 G 79 G 0 -0.0921665
50 G 80 E 0 -0.0678323
50 G 81 P 0 -0.0295079
50 G 82 N 0 -0.0848669
50 G 83 N 0 -0.0677801
50 G 84 V 0 -0.117519
50 G 85 G 0 -0.120364
50 G 86 E 0 -0.0630796
50 G 87 E 0 -0.109941
50 G 88 D 0 -0.0714055
50 G 89 C 0 0.0521762
50 G 90 A 0 0.0224131
50 G 91 E 0 -0.0863839
50 G 92 F 0 -0.0115925
50 G 93 S 0 -0.110824
50 G 94 G 0 -0.0474804
50 G 95 N 0 -0.0184396
50 G 96 G 0 -0.0297887
50 G 97 W 0 0.0654681
50 G 98 N 0 -0.0530537
50 G 99 D 0 -0.0716919
50 G 100 D 0 -0.0988744
50 G 101 K 0 -0.0538454
50 G 102 C 0 -0.00445722
50 G 103 N 0 -0.0786938
50 G 104 L 0 -0.0510027
50 G 105 A 0 -0.0762346
50 G 106 K 0 -0.111966
50 G 107 F 0 -0.0716204
50 G 108 W 0 0.0356583
50 G 109 I 0 0.0211796
50 G 110 C 0 0.0699772
50 G 111 K 0 -0.0512275
50 G 112 K 0 0.0105872
50 G 113 S 0 -0.0226121
51 L 52 S 0 0.21497
51 L 53 D 0 0.0757699
51 L 54 L 0 0.0236376
51 L 55 N 0 0.0515196
51 L 56 Q 0 -0.0132883
51 L 57 E 0 -0.0267367
51 L 58 G 0 -0.0847309
51 L 59 T 0 -0.0898056
51 L 60 W 0 0.133296
51 L 61 Q 0 -0.0120402
51 L 62 W 0 0.798406
51 L 63 V 0 0.0291799
51 L 64 D 0 0.103685
51 L 65 G 0 -0.0169494
51 L 66 S 0 -0.00585962
51 L 67 P 0 -0.0364413
51 L 68 L 0 0.474429
51 L 69 L 0 -0.00963621
51 L 73 K 0 -0.0814811
51 L 74 Q 0 0.12428
51 L 75 Y 0 -0.0960785
51 L 76 W 0 -0.00536902
51 L 77 N 0 -0.00794625
51 L 78 R 0 -0.0626711
51 L 79 G 0 -0.0553243
51 L 80 E 0 -0.0729455
51 L 81 P 0 -0.0941863
51 L 82 N 0 -0.132185
51 L 83 N 0 -0.132353
51 L 84 V 0 -0.0489638
51 L 85 G 0 -0.0753346
51 L 86 E 0 -0.146483
51 L 87 E 0 -0.124301
51 L 88 D 0 -0.0657532
51 L 89 C 0 -0.0717069
51 L 90 A 0 1.08391
51 L 91 E 0 -0.0950953
51 L 92 F 0 -0.0109902
51 L 93 S 0 -0.0397247
51 L 94 G 0 -0.0149395
51 L 95 N 0 -0.142631
51 L 96 G 0 -0.0434179
51 L 97 W 0 0.089103
51 L 98 N 0 -0.0913331
51 L 99 D 0 -0.0274101
51 L 100 D 0 -0.0857536
51 L 101 K 0 -0.015383
51 L 102 C 0 -0.0603703
51 L 103 N 0 -0.0726623
51 L 104 L 0 -0.151534
51 L 105 A 0 -0.107039
51 L 106 K 0 -0.0834567
51 L 107 F 0 -0.0957041
51 L 108 W 0 -0.0505417
51 L 109 I 0 -0.0378074
51 L 110 C 0 0.00167093
51 L 111 K 0 0.0296498
51 L 112 K 0 -0.0498948
51 L 113 S 0 -0.0105752
52 S 53 D 0 0.639477
52 S 54 L 0 0.610599
52 S 55 N 0 0.23821
52 S 56 Q 0 0.114017
52 S 57 E 0 0.174553
52 S 58 G 0 0.12086
52 S 59 T 0 0.0648321
52 S 60 W 0 0.041512
52 S 61 Q 0 0.143542
52 S 62 W 0 0.0440236
52 S 63 V 0 0.167602
52 S 64 D 0 -0.0731278
52 S 65 G 0 0.0475999
52 S 66 S 0 0.00942879
52 S 67 P 0 0.00318076
52 S 68 L 0 0.0996217
52 S 69 L 0 -0.0285766
52 S 73 K 0 -0.0272719
52 S 74 Q 0 -0.0686981
52 S 75 Y 0 -0.0546999
52 S 76 W 0 -0.0764704
52 S 77 N 0 -0.0531777
52 S 78 R 0 -0.0124209
52 S 79 G 0 -0.0699849
52 S 80 E 0 -0.0544469
52 S 81 P 0 -0.0503825
52 S 82 N 0 0.00213447
52 S 83 N 0 -0.103266
52 S 84 V 0 -0.0265229
52 S 85 G 0 -0.130335
52 S 86 E 0 -0.0556946
52 S 87 E 0 -0.0682787
52 S 88 D 0 0.0672452
52 S 89 C 0 -0.0819243
52 S 90 A 0 -0.0809275
52 S 91 E 0 -0.0067873
52 S 92 F 0 -0.121997
52 S 93 S 0 -0.0386395
52 S 94 G 0 -0.049328
52 S 95 N 0 -0.0627218
52 S 96 G 0 -0.0913984
52 S 97 W 0 -0.0306787
52 S 98 N 0 -0.0444183
52 S 99 D 0 -0.0761379
52 S 100 D 0 -0.0715323
52 S 101 K 0 -0.118641
52 S 102 C 0 -0.0768637
52 S 103 N 0 -0.0121416
52 S 104 L 0 -0.0229958
52 S 105 A 0 -0.0935866
52 S 106 K 0 -0.106421
52 S 107 F 0 0.00863564
52 S 108 W 0 -0.128144
52 S 109 I 0 -0.00849533
52 S 110 C 0 -0.125324
52 S 111 K 0 -0.0228712
52 S 112 K 0 -0.0788174
52 S 113 S 0 -0.0695762
53 D 54 L 0 0.626695
53 D 55 N 0 0.26363
53 D 56 Q 0 0.252164
53 D 57 E 0 0.592657
53 D 58 G 0 0.50684
53 D 59 T 0 0.295889
53 D 60 W 0 0.395842
53 D 61 Q 0 0.0536406
53 D 62 W 0 -0.0862143
53 D 63 V 0 -0.0102774
53 D 64 D 0 -0.0492224
53 D 65 G 0 -0.057514
53 D 66 S 0 -0.0348922
53 D 67 P 0 -0.0460379
53 D 68 L 0 -0.0586162
53 D 69 L 0 0.00207117
53 D 73 K 0 0.00157033
53 D 74 Q 0 -0.0844074
53 D 75 Y 0 -0.112387
53 D 76 W 0 0.0921135
53 D 77 N 0 -0.00917454
53 D 78 R 0 -0.0930763
53 D 79 G 0 -0.0523601
53 D 80 E 0 -0.0348833
53 D 81 P 0 -0.063472
53 D 82 N 0 -0.0318369
53 D 83 N 0 0.00961559
53 D 84 V 0 -0.128514
53 D 85 G 0 -0.0301933
53 D 86 E 0 -0.0864303
53 D 87 E 0 0.0360674
53 D 88 D 0 0.375267
53 D 89 C 0 -0.082166
53 D 90 A 0 0.0253896
53 D 91 E 0 -0.0769626
53 D 92 F 0 -0.0402188
53 D 93 S 0 -0.00942608
53 D 94 G 0 -0.0794718
53 D 95 N 0 -0.0865096
53 D 96 G 0 -0.0376477
53 D 97 W 0 -0.0721394
53 D 98 N 0 -0.0335278
53 D 99 D 0 0.139354
53 D 100 D 0 -0.107776
53 D 101 K 0 -0.107743
53 D 102 C 0 -0.121911
53 D 103 N 0 -0.117664
53 D 104 L 0 -0.0734287
53 D 105 A 0 -0.0552534
53 D 106 K 0 -0.0289464
53 D 107 F 0 -0.0909191
53 D 108 W 0 -0.157663
53 D 109 I 0 -0.0466849
53 D 110 C 0 -0.107
53 D 111 K 0 -0.089423
53 D 112 K 0 -0.02766
53 D 113 S 0 -0.0602981
54 L 55 N 0 1.44474
54 L 56 Q 0 0.341957
54 L 57 E 0 0.376209
54 L 58 G 0 0.134806
54 L 59 T 0 0.0829335
54 L 60 W 0 0.116376
54 L 61 Q 0 0.196542
54 L 62 W 0 -0.0494078
54 L 63 V 0 0.0304596
54 L 64 D 0 -0.0434113
54 L 65 G 0 -0.00596967
54 L 66 S 0 -0.00221009
54 L 67 P 0 0.031262
54 L 68 L 0 -0.0677967
54 L 69 L 0 -0.00126453
54 L 73 K 0 -0.0273207
54 L 74 Q 0 -0.0275787
54 L 75 Y 0 -0.0111136
54 L 76 W 0 -0.0887943
54 L 77 N 0 -0.0427856
54 L 78 R 0 0.0304009
54 L 79 G 0 -0.0600702
54 L 80 E 0 -0.0915065
54 L 81 P 0 -0.0971371
54 L 82 N 0 -0.0184248
54 L 83 N 0 -0.0373456
54 L 84 V 0 -0.0311144
54 L 85 G 0 0.0332655
54 L 86 E 0 0.0358467
54 L 87 E 0 -0.105984
54 L 88 D 0 0.0891469
54 L 89 C 0 -0.0814123
54 L 90 A 0 -0.0660319
54 L 91 E 0 -0.0568586
54 L 92 F 0 -0.0242535
54 L 93 S 0 -0.0241224
54 L 94 G 0 -0.0365589
54 L 95 N 0 -0.0167462
54 L 96 G 0 -0.0544904
54 L 97 W 0 -0.108445
54 L 98 N 0 -0.0971752
54 L 99 D 0 -0.123827
54 L 100 D 0 -0.0517143
54 L 101 K 0 -0.0331749
54 L 102 C 0 -0.0805013
54 L 103 N 0 0.0586313
54 L 104 L 0 -0.0383358
54 L 105 A 0 -0.0371207
54 L 106 K 0 -0.115591
54 L 107 F 0 -0.0373133
54 L 108 W 0 -0.121689
54 L 109 I 0 -0.107088
54 L 110 C 0 -0.118222
54 L 111 K 0 -0.121756
54 L 112 K 0 -0.0567714
54 L 113 S 0 -0.0143147
55 N 56 Q 0 0.760992
55 N 57 E 0 0.344485
55 N 58 G 0 0.196581
55 N 59 T 0 0.135585
55 N 60 W 0 0.00184871
55 N 61 Q 0 0.274626
55 N 62 W 0 -0.0318169
55 N 63 V 0 0.00912387
55 N 64 D 0 -0.0474944
55 N 65 G 0 -0.0500834
55 N 66 S 0 0.0134951
55 N 67 P 0 -0.0184682
55 N 68 L 0 -0.0126606
55 N 69 L 0 -0.0420641
55 N 73 K 0 -0.0467121
55 N 74 Q 0 -0.0479716
55 N 75 Y 0 -0.0640992
55 N 76 W 0 -0.146392
55 N 77 N 0 0.0388226
55 N 78 R 0 0.0718034
55 N 79 G 0 -0.0610594
55 N 80 E 0 -0.0634617
55 N 81 P 0 -0.132579
55 N 82 N 0 -0.0426991
55 N 83 N 0 -0.0366206
55 N 84 V 0 -0.026923
55 N 85 G 0 -0.0175057
55 N 86 E 0 -0.056847
55 N 87 E 0 -0.019948
55 N 88 D 0 -0.025634
55 N 89 C 0 -0.0656882
55 N 90 A 0 -0.0672416
55 N 91 E 0 -0.0471631
55 N 92 F 0 0.0422427
55 N 93 S 0 -0.0937446
55 N 94 G 0 0.0137308
55 N 95 N 0 -0.027973
55 N 96 G 0 -0.116329
55 N 97 W 0 -0.0883513
55 N 98 N 0 -0.0690823
55 N 99 D 0 -0.0475287
55 N 100 D 0 -0.0134488
55 N 101 K 0 0.061157
55 N 102 C 0 -0.0379001
55 N 103 N 0 0.0486986
55 N 104 L 0 -0.0573254
55 N 105 A 0 -0.0548851
55 N 106 K 0 0.011181
55 N 107 F 0 -0.0438599
55 N 108 W 0 -0.0853953
55 N 109 I 0 -0.0712199
55 N 110 C 0 -0.143223
55 N 111 K 0 -0.0129403
55 N 112 K 0 -0.046191
55 N 113 S 0 0.0464769
56 Q 57 E 0 0.617671
56 Q 58 G 0 0.535005
56 Q 59 T 0 0.293716
56 Q 60 W 0 0.0613007
56 Q 61 Q 0 0.109292
56 Q 62 W 0 -0.0220463
56 Q 63 V 0 0.00916529
56 Q 64 D 0 -0.0775146
56 Q 65 G 0 -0.0175039
56 Q 66 S 0 0.0377315
56 Q 67 P 0 0.062808
56 Q 68 L 0 -0.000945201
56 Q 69 L 0 0.0084302
56 Q 73 K 0 -0.0254852
56 Q 74 Q 0 -0.0426107
56 Q 75 Y 0 -0.082981
56 Q 76 W 0 0.0223119
56 Q 77 N 0 -0.00981616
56 Q 78 R 0 0.0102893
56 Q 79 G 0 -0.0238986
56 Q 80 E 0 -0.0634759
56 Q 81 P 0 0.00542548
56 Q 82 N 0 -0.0795778
56 Q 83 N 0 -0.0341276
56 Q 84 V 0 -0.045022
56 Q 85 G 0 0.0321131
56 Q 86 E 0 -0.0319828
56 Q 87 E 0 -0.0601297
56 Q 88 D 0 0.113983
56 Q 89 C 0 -0.0870177
56 Q 90 A 0 -0.0270909
56 Q 91 E 0 -0.0188295
56 Q 92 F 0 -0.0334226
56 Q 93 S 0 -0.0454138
56 Q 94 G 0 0.0046173
56 Q 95 N 0 -0.0681533
56 Q 96 G 0 0.037161
56 Q 97 W 0 -0.105604
56 Q 98 N 0 -0.0339213
56 Q 99 D 0 -0.0156233
56 Q 100 D 0 -0.0631146
56 Q 101 K 0 -0.00231096
56 Q 102 C 0 -0.0918391
56 Q 103 N 0 -0.0512139
56 Q 104 L 0 -0.0339946
56 Q 105 A 0 -0.0128681
56 Q 106 K 0 0.00975725
56 Q 107 F 0 -0.0242703
56 Q 108 W 0 -0.0489492
56 Q 109 I 0 -0.120211
56 Q 110 C 0 -0.108009
56 Q 111 K 0 -0.0831965
56 Q 112 K 0 -0.0590013
56 Q 113 S 0 -0.0057714
57 E 58 G 0 0.636071
57 E 59 T 0 0.328816
57 E 60 W 0 0.165867
57 E 61 Q 0 0.186624
57 E 62 W 0 -0.0144277
57 E 63 V 0 -0.0160572
57 E 64 D 0 -0.0333252
57 E 65 G 0 0.0357379
57 E 66 S 0 0.0547781
57 E 67 P 0 0.000467844
57 E 68 L 0 0.0772732
57 E 69 L 0 0.00456358
57 E 73 K 0 -0.0947534
57 E 74 Q 0 -0.0196035
57 E 75 Y 0 0.00888444
57 E 76 W 0 -0.00759037
57 E 77 N 0 -0.0585398
57 E 78 R 0 -0.0376483
57 E 79 G 0 -0.00835422
57 E 80 E 0 0.00907365
57 E 81 P 0 -0.00675124
57 E 82 N 0 -0.0537691
57 E 83 N 0 0.0815699
57 E 84 V 0 0.0467643
57 E 85 G 0 -0.0237927
57 E 86 E 0 0.0524511
57 E 87 E 0 -0.0384689
57 E 88 D 0 0.338541
57 E 89 C 0 -0.0725311
57 E 90 A 0 -0.0149268
57 E 91 E 0 -0.0530821
57 E 92 F 0 -0.0429467
57 E 93 S 0 -0.0817439
57 E 94 G 0 -0.00380991
57 E 95 N 0 -0.0282608
57 E 96 G 0 -0.118326
57 E 97 W 0 -0.119196
57 E 98 N 0 -0.0256318
57 E 99 D 0 0.00333138
57 E 100 D 0 -0.0322358
57 E 101 K 0 -0.0310435
57 E 102 C 0 -0.0818273
57 E 103 N 0 -0.0344619
57 E 104 L 0 -0.085569
57 E 105 A 0 -0.050879
57 E 106 K 0 -0.0767432
57 E 107 F 0 -0.0197424
57 E 108 W 0 -0.0257067
57 E 109 I 0 -0.0795209
57 E 110 C 0 -0.113668
57 E 111 K 0 -0.106935
57 E 112 K 0 -0.0875303
57 E 113 S 0 0.0238432
58 G 59 T 0 0.407359
58 G 60 W 0 0.315679
58 G 61 Q 0 0.147116
58 G 62 W 0 0.09294
58 G 63 V 0 0.0964253
58 G 64 D 0 -0.0365078
58 G 65 G 0 0.00386878
58 G 66 S 0 -0.0491135
58 G 67 P 0 0.017219
58 G 68 L 0 0.0577219
58 G 69 L 0 0.0194288
58 G 73 K 0 -0.0669139
58 G 74 Q 0 0.0587402
58 G 75 Y 0 0.0243362
58 G 76 W 0 -0.0515857
58 G 77 N 0 -0.0417902
58 G 78 R 0 0.0313768
58 G 79 G 0 -0.0115906
58 G 80 E 0 -0.0118502
58 G 81 P 0 0.0212761
58 G 82 N 0 -0.0439301
58 G 83 N 0 0.088997
58 G 84 V 0 -0.012511
58 G 85 G 0 -0.0101765
58 G 86 E 0 -0.0164592
58 G 87 E 0 -0.0428382
58 G 88 D 0 0.0958216
58 G 89 C 0 -0.0779905
58 G 90 A 0 -0.0952425
58 G 91 E 0 -0.0440535
58 G 92 F 0 0.0384734
58 G 93 S 0 -0.0176449
58 G 94 G 0 0.0206695
58 G 95 N 0 -0.00218392
58 G 96 G 0 -0.0776593
58 G 97 W 0 -0.133914
58 G 98 N 0 -0.0488412
58 G 99 D 0 -0.00649888
58 G 100 D 0 -0.0404249
58 G 101 K 0 -0.0209212
58 G 102 C 0 -0.0794869
58 G 103 N 0 0.0214266
58 G 104 L 0 -0.0582697
58 G 105 A 0 -0.0407731
58 G 106 K 0 -0.00141934
58 G 107 F 0 -0.0952289
58 G 108 W 0 -0.0769035
58 G 109 I 0 -0.00722263
58 G 110 C 0 -0.105538
58 G 111 K 0 -0.0579712
58 G 112 K 0 -0.0244089
58 G 113 S 0 -0.0272027
59 T 60 W 0 0.23349
59 T 61 Q 0 0.341549
59 T 62 W 0 0.156946
59 T 63 V 0 0.146626
59 T 64 D 0 0.0334757
59 T 65 G 0 0.0599032
59 T 66 S 0 0.0724337
59 T 67 P 0 0.191546
59 T 68 L 0 0.0456448
59 T 69 L 0 0.118589
59 T 73 K 0 -0.0180431
59 T 74 Q 0 0.0182812
59 T 75 Y 0 -0.0194424
59 T 76 W 0 -0.0727102
59 T 77 N 0 0.0120329
59 T 78 R 0 0.0174873
59 T 79 G 0 -0.0204761
59 T 80 E 0 -0.0497375
59 T 81 P 0 0.0299366
59 T 82 N 0 0.0029353
59 T 83 N 0 0.0130826
59 T 84 V 0 -0.0246566
59 T 85 G 0 -0.0172364
59 T 86 E 0 0.0133619
59 T 87 E 0 -0.0747398
59 T 88 D 0 0.00144174
59 T 89 C 0 -0.119275
59 T 90 A 0 -0.0349834
59 T 91 E 0 -0.0120558
59 T 92 F 0 -0.0668889
59 T 93 S 0 -0.0436372
59 T 94 G 0 -0.0209455
59 T 95 N 0 -0.0373716
59 T 96 G 0 -0.0245609
59 T 97 W 0 -0.0889999
59 T 98 N 0 -0.0508754
59 T 99 D 0 -0.0224538
59 T 100 D 0 -0.0427672
59 T 101 K 0 -0.001385
59 T 102 C 0 -0.0758642
59 T 103 N 0 0.031382
59 T 104 L 0 -0.0323299
59 T 105 A 0 -0.0756108
59 T 106 K 0 -0.0260043
59 T 107 F 0 0.0319948
59 T 108 W 0 -0.0519882
59 T 109 I 0 -0.0824882
59 T 110 C 0 -0.125302
59 T 111 K 0 -0.131387
59 T 112 K 0 -0.0261224
59 T 113 S 0 0.00558785
60 W 61 Q 0 0.303308
60 W 62 W 0 0.225636
60 W 63 V 0 0.203751
60 W 64 D 0 0.0147188
60 W 65 G 0 0.0569544
60 W 66 S 0 -0.0519859
60 W 67 P 0 0.0474702
60 W 68 L 0 0.171481
60 W 69 L 0 -0.0311725
60 W 73 K 0 0.0664567
60 W 74 Q 0 0.142408
60 W 75 Y 0 -0.0596753
60 W 76 W 0 0.226641
60 W 77 N 0 -0.0527032
60 W 78 R 0 0.0265045
60 W 79 G 0 0.0519742
60 W 80 E 0 -0.00227215
60 W 81 P 0 0.05413
60 W 82 N 0 -0.029337
60 W 83 N 0 0.0116051
60 W 84 V 0 -0.0202801
60 W 85 G 0 -0.0567302
60 W 86 E 0 -0.0504706
60 W 87 E 0 0.0054791
60 W 88 D 0 0.0927939
60 W 89 C 0 -0.0110002
60 W 90 A 0 0.509281
60 W 91 E 0 -0.0934902
60 W 92 F 0 -0.0771236
60 W 93 S 0 -0.157013
60 W 94 G 0 -0.0816632
60 W 95 N 0 -0.110286
60 W 96 G 0 -0.0738586
60 W 97 W 0 -0.124947
60 W 98 N 0 -0.0166233
60 W 99 D 0 0.326708
60 W 100 D 0 -0.0367108
60 W 101 K 0 -0.115716
60 W 102 C 0 -0.0575894
60 W 103 N 0 -0.106885
60 W 104 L 0 -0.154416
60 W 105 A 0 -0.165355
60 W 106 K 0 -0.070631
60 W 107 F 0 -0.0618616
60 W 108 W 0 -0.0487368
60 W 109 I 0 -0.0155285
60 W 110 C 0 -0.0472066
60 W 111 K 0 -0.0505683
60 W 112 K 0 -0.0313697
60 W 113 S 0 -0.014101
61 Q 62 W 0 0.344171
61 Q 63 V 0 0.236407
61 Q 64 D 0 0.121692
61 Q 65 G 0 0.148073
61 Q 66 S 0 0.000276859
61 Q 67 P 0 0.264835
61 Q 68 L 0 0.0666765
61 Q 69 L 0 0.0706047
61 Q 73 K 0 -0.0918897
61 Q 74 Q 0 0.0263472
61 Q 75 Y 0 -0.0379586
61 Q 76 W 0 -0.0972139
61 Q 77 N 0 0.00544777
61 Q 78 R 0 -0.0512404
61 Q 79 G 0 -0.0678222
61 Q 80 E 0 -0.0157863
61 Q 81 P 0 -0.044661
61 Q 82 N 0 -0.0493434
61 Q 83 N 0 -0.0228761
61 Q 84 V 0 -0.051529
61 Q 85 G 0 -0.0446485
61 Q 86 E 0 -0.0469567
61 Q 87 E 0 -0.00944165
61 Q 88 D 0 -0.00973993
61 Q 89 C 0 -0.0815852
61 Q 90 A 0 -0.0136209
61 Q 91 E 0 -0.0306511
61 Q 92 F 0 -0.0471664
61 Q 93 S 0 -0.0131519
61 Q 94 G 0 0.0230469
61 Q 95 N 0 -0.051006
61 Q 96 G 0 -0.00476332
61 Q 97 W 0 -0.0562494
61 Q 98 N 0 -0.0551995
61 Q 99 D 0 -0.106138
61 Q 100 D 0 -0.0423357
61 Q 101 K 0 -0.0610118
61 Q 102 C 0 -0.123913
61 Q 103 N 0 -0.0187534
61 Q 104 L 0 -0.0336493
61 Q 105 A 0 0.00744228
61 Q 106 K 0 -0.0577316
61 Q 107 F 0 -0.0466029
61 Q 108 W 0 0.0159596
61 Q 109 I 0 -0.0964269
61 Q 110 C 0 -0.128467
61 Q 111 K 0 -0.0319044
61 Q 112 K 0 -0.00779969
61 Q 113 S 0 -0.0274621
62 W 63 V 0 0.307191
62 W 64 D 0 0.444143
62 W 65 G 0 0.115077
62 W 66 S 0 0.245419
62 W 67 P 0 0.0531637
62 W 68 L 0 0.0615128
62 W 69 L 0 0.107821
62 W 73 K 0 -0.0528607
62 W 74 Q 0 0.0705816
62 W 75 Y 0 -0.0339132
62 W 76 W 0 -0.0247247
62 W 77 N 0 -0.0860541
62 W 78 R 0 -0.0896641
62 W 79 G 0 -0.130219
62 W 80 E 0 -0.078051
62 W 81 P 0 -0.0983673
62 W 82 N 0 -0.0751398
62 W 83 N 0 -0.097273
62 W 84 V 0 -0.0997757
62 W 85 G 0 -0.143278
62 W 86 E 0 -0.0774283
62 W 87 E 0 -0.0606471
62 W 88 D 0 -0.0589705
62 W 89 C 0 -0.0565427
62 W 90 A 0 0.0853495
62 W 91 E 0 -0.0880292
62 W 92 F 0 -0.11903
62 W 93 S 0 -0.104759
62 W 94 G 0 -0.12622
62 W 95 N 0 -0.065816
62 W 96 G 0 -0.0935062
62 W 97 W 0 0.222448
62 W 98 N 0 -0.0473004
62 W 99 D 0 -0.0451883
62 W 100 D 0 -0.146339
62 W 101 K 0 -0.0396335
62 W 102 C 0 -0.0807377
62 W 103 N 0 -0.0490483
62 W 104 L 0 -0.0303022
62 W 105 A 0 -0.0619322
62 W 106 K 0 -0.0654011
62 W 107 F 0 -0.0691165
62 W 108 W 0 0.0159868
62 W 109 I 0 -0.0579474
62 W 110 C 0 -0.0338206
62 W 111 K 0 -0.0861203
62 W 112 K 0 0.0248206
62 W 113 S 0 -0.043214
63 V 64 D 0 0.265455
63 V 65 G 0 0.119423
63 V 66 S 0 0.0336174
63 V 67 P 0 0.0980596
63 V 68 L 0 0.124863
63 V 69 L 0 0.106142
63 V 73 K 0 0.0041298
63 V 74 Q 0 0.0170706
63 V 75 Y 0 -0.0451175
63 V 76 W 0 -0.0243607
63 V 77 N 0 -0.009671
63 V 78 R 0 -0.022699
63 V 79 G 0 -0.126891
63 V 80 E 0 -0.0669164
63 V 81 P 0 -0.0447794
63 V 82 N 0 -0.0582327
63 V 83 N 0 -0.0781303
63 V 84 V 0 -0.0315036
63 V 85 G 0 -0.082982
63 V 86 E 0 -0.0483491
63 V 87 E 0 -0.0968208
63 V 88 D 0 -0.0160889
63 V 89 C 0 0.00799235
63 V 90 A 0 -0.0372138
63 V 91 E 0 -0.11423
63 V 92 F 0 -0.00940615
63 V 93 S 0 -0.0187538
63 V 94 G 0 -0.0859318
63 V 95 N 0 -0.0592483
63 V 96 G 0 -0.0635749
63 V 97 W 0 -0.0515082
63 V 98 N 0 -0.0729623
63 V 99 D 0 -0.0773195
63 V 100 D 0 -0.0868624
63 V 101 K 0 -0.0637001
63 V 102 C 0 -0.0389845
63 V 103 N 0 -0.0344796
63 V 104 L 0 -0.0516737
63 V 105 A 0 -0.0773745
63 V 106 K 0 -0.0454266
63 V 107 F 0 -0.026071
63 V 108 W 0 -0.0417483
63 V 109 I 0 -0.127992
63 V 110 C 0 -0.0892951
63 V 111 K 0 0.168093
63 V 112 K 0 -0.0411285
63 V 113 S 0 -0.0209172
64 D 65 G 0 0.451317
64 D 66 S 0 1.27499
64 D 67 P 0 0.140543
64 D 68 L 0 0.173599
64 D 69 L 0 0.178839
64 D 73 K 0 0.0056411
64 D 74 Q 0 -0.02619
64 D 75 Y 0 0.0447285
64 D 76 W 0 0.0156409
64 D 77 N 0 -0.0696715
64 D 78 R 0 -0.100585
64 D 79 G 0 -0.0617012
64 D 80 E 0 -0.0257549
64 D 81 P 0 -0.0308079
64 D 82 N 0 -0.114482
64 D 83 N 0 -0.0986747
64 D 84 V 0 -0.0757818
64 D 85 G 0 -0.0299544
64 D 86 E 0 -0.0578501
64 D 87 E 0 -0.0577562
64 D 88 D 0 -0.0828284
64 D 89 C 0 -0.0644057
64 D 90 A 0 -0.0151575
64 D 91 E 0 -0.086734
64 D 92 F 0 -0.072799
64 D 93 S 0 -0.0735636
64 D 94 G 0 -0.0410735
64 D 95 N 0 -0.0521825
64 D 96 G 0 -0.0110566
64 D 97 W 0 -0.0316784
64 D 98 N 0 -0.0700246
64 D 99 D 0 -0.0504077
64 D 100 D 0 -0.0550236
64 D 101 K 0 -0.0414978
64 D 102 C 0 -0.0734791
64 D 103 N 0 -0.0810592
64 D 104 L 0 -0.0780908
64 D 105 A 0 -0.0114071
64 D 106 K 0 -0.076998
64 D 107 F 0 0.0159524
64 D 108 W 0 -0.0638666
64 D 109 I 0 0.0228551
64 D 110 C 0 -0.0112789
64 D 111 K 0 -0.0250847
64 D 112 K 0 0.0286016
64 D 113 S 0 -0.000950378
65 G 66 S 0 0.319552
65 G 67 P 0 0.315126
65 G 68 L 0 0.249887
65 G 69 L 0 0.187109
65 G 73 K 0 0.0862826
65 G 74 Q 0 -0.0382447
65 G 75 Y 0 -0.0431673
65 G 76 W 0 -0.0320023
65 G 77 N 0 -0.00303695
65 G 78 R 0 -0.0100732
65 G 79 G 0 -0.0345634
65 G 80 E 0 -0.0542863
65 G 81 P 0 -0.0615712
65 G 82 N 0 0.000289363
65 G 83 N 0 -0.0224134
65 G 84 V 0 -0.0239987
65 G 85 G 0 0.0011334
65 G 86 E 0 0.0101922
65 G 87 E 0 0.00427922
65 G 88 D 0 -0.0569934
65 G 89 C 0 -0.0478044
65 G 90 A 0 -0.0503123
65 G 91 E 0 -0.0075537
65 G 92 F 0 -0.0559267
65 G 93 S 0 -0.0106738
65 G 94 G 0 -0.0169887
65 G 95 N 0 -0.0391526
65 G 96 G 0 -0.00357763
65 G 97 W 0 -0.0254566
65 G 98 N 0 -0.00327175
65 G 99 D 0 -0.0769081
65 G 100 D 0 -0.0885268
65 G 101 K 0 -0.0275733
65 G 102 C 0 -0.0760155
65 G 103 N 0 -0.0191101
65 G 104 L 0 -0.0264965
65 G 105 A 0 0.00502643
65 G 106 K 0 -0.0442122
65 G 107 F 0 -0.124155
65 G 108 W 0 -0.0909531
65 G 109 I 0 -0.0107657
65 G 110 C 0 -0.00656322
65 G 111 K 0 -0.0657391
65 G 112 K 0 0.0501273
65 G 113 S 0 -0.0228644
66 S 67 P 0 0.374537
66 S 68 L 0 0.248331
66 S 69 L 0 0.307871
66 S 73 K 0 0.0664011
66 S 74 Q 0 -0.0166634
66 S 75 Y 0 -0.00614508
66 S 76 W 0 -0.00381028
66 S 77 N 0 -0.00677676
66 S 78 R 0 -0.0296495
66 S 79 G 0 -0.00653472
66 S 80 E 0 -0.0438086
66 S 81 P 0 -0.0782903
66 S 82 N 0 -0.0605429
66 S 83 N 0 -0.000596547
66 S 84 V 0 -0.0106627
66 S 85 G 0 -0.0430342
66 S 86 E 0 -0.0401387
66 S 87 E 0 -0.0121883
66 S 88 D 0 0.00972026
66 S 89 C 0 -0.041754
66 S 90 A 0 -0.0734147
66 S 91 E 0 -0.0354642
66 S 92 F 0 -0.0804578
66 S 93 S 0 -0.0294379
66 S 94 G 0 -0.0635154
66 S 95 N 0 -0.054619
66 S 96 G 0 -0.0446767
66 S 97 W 0 -0.0616706
66 S 98 N 0 -0.114018
66 S 99 D 0 -0.0994354
66 S 100 D 0 0.0457201
66 S 101 K 0 -0.0792246
66 S 102 C 0 -0.09078
66 S 103 N 0 -0.0443662
66 S 104 L 0 5.70633e-06
66 S 105 A 0 -0.113483
66 S 106 K 0 -0.0542099
66 S 107 F 0 -0.0831036
66 S 108 W 0 -0.047808
66 S 109 I 0 -0.0813025
66 S 110 C 0 -0.0550087
66 S 111 K 0 0.00973283
66 S 112 K 0 0.00147928
66 S 113 S 0 0.00471095
67 P 68 L 0 0.442651
67 P 69 L 0 0.346406
67 P 73 K 0 0.0371054
67 P 74 Q 0 0.118663
67 P 75 Y 0 0.0659452
67 P 76 W 0 -0.0172127
67 P 77 N 0 -0.029678
67 P 78 R 0 0.0293596
67 P 79 G 0 0.014754
67 P 80 E 0 0.0205399
67 P 81 P 0 -0.0471827
67 P 82 N 0 -0.053082
67 P 83 N 0 0.0129261
67 P 84 V 0 0.0212727
67 P 85 G 0 -0.0646722
67 P 86 E 0 0.038303
67 P 87 E 0 -0.0451733
67 P 88 D 0 -0.00832724
67 P 89 C 0 -0.0455406
67 P 90 A 0 0.042869
67 P 91 E 0 -0.0326181
67 P 92 F 0 -0.0214411
67 P 93 S 0 -0.0442735
67 P 94 G 0 -0.0210737
67 P 95 N 0 -0.0206685
67 P 96 G 0 -0.0852297
67 P 97 W 0 -0.0226133
67 P 98 N 0 -0.0472935
67 P 99 D 0 -0.0275352
67 P 100 D 0 -0.0746212
67 P 101 K 0 -0.00734655
67 P 102 C 0 -0.0483678
67 P 103 N 0 -0.0348401
67 P 104 L 0 -0.0152711
67 P 105 A 0 -0.0233322
67 P 106 K 0 -0.0657277
67 P 107 F 0 -0.00836528
67 P 108 W 0 -0.0197257
67 P 109 I 0 -0.0785311
67 P 110 C 0 -0.0686777
67 P 111 K 0 -0.08347
67 P 112 K 0 0.0261421
67 P 113 S 0 0.031679
68 L 69 L 0 0.454792
68 L 73 K 0 0.0644916
68 L 74 Q 0 0.304957
68 L 75 Y 0 0.0159457
68 L 76 W 0 -0.0323302
68 L 77 N 0 -0.00682573
68 L 78 R 0 -0.0414201
68 L 79 G 0 0.00415272
68 L 80 E 0 -0.0863021
68 L 81 P 0 -0.0642559
68 L 82 N 0 -0.039495
68 L 83 N 0 -0.0745548
68 L 84 V 0 -0.059406
68 L 85 G 0 -0.0175421
68 L 86 E 0 0.0210878
68 L 87 E 0 -0.013606
68 L 88 D 0 -0.0522946
68 L 89 C 0 -0.103175
68 L 90 A 0 -0.000600326
68 L 91 E 0 -0.0635041
68 L 92 F 0 -0.0532125
68 L 93 S 0 -0.084326
68 L 94 G 0 -0.0334507
68 L 95 N 0 -0.0914693
68 L 96 G 0 -0.0935141
68 L 97 W 0 -0.0350946
68 L 98 N 0 -0.105444
68 L 99 D 0 -0.0332516
68 L 100 D 0 -0.00448291
68 L 101 K 0 -0.053523
68 L 102 C 0 -0.0326126
68 L 103 N 0 0.0217934
68 L 104 L 0 -0.0852245
68 L 105 A 0 -0.0611227
68 L 106 K 0 -0.0396004
68 L 107 F 0 0.0186841
68 L 108 W 0 -0.121451
68 L 109 I 0 -0.0795731
68 L 110 C 0 -0.0554355
68 L 111 K 0 0.0274183
68 L 112 K 0 -0.0494066
68 L 113 S 0 -0.0732541
69 L 73 K 0 0.113766
69 L 74 Q 0 0.136229
69 L 75 Y 0 0.0169976
69 L 76 W 0 0.0687064
69 L 77 N 0 0.0158104
69 L 78 R 0 0.0416708
69 L 79 G 0 -0.0348956
69 L 80 E 0 -0.042004
69 L 81 P 0 -0.0528878
69 L 82 N 0 -0.0231364
69 L 83 N 0 -0.00643359
69 L 84 V 0 0.0147078
69 L 85 G 0 0.00276126
69 L 86 E 0 -0.0083354
69 L 87 E 0 -0.0150688
69 L 88 D 0 -0.0425959
69 L 89 C 0 -0.0628406
69 L 90 A 0 -0.0718851
69 L 91 E 0 -0.0384084
69 L 92 F 0 -0.044436
69 L 93 S 0 -0.0252421
69 L 94 G 0 -0.0206861
69 L 95 N 0 -0.0387628
69 L 96 G 0 0.00143291
69 L 97 W 0 0.0106586
69 L 98 N 0 -0.0505627
69 L 99 D 0 -0.0341208
69 L 100 D 0 -0.0668115
69 L 101 K 0 0.0113163
69 L 102 C 0 -0.0491058
69 L 103 N 0 -0.0159899
69 L 104 L 0 0.0610749
69 L 105 A 0 0.0217783
69 L 106 K 0 -0.0458447
69 L 107 F 0 -0.00136134
69 L 108 W 0 -0.10201
69 L 109 I 0 -0.0495484
69 L 110 C 0 -0.102186
69 L 111 K 0 -0.0221316
69 L 112 K 0 -0.0704182
69 L 113 S 0 -0.0332129
73 K 74 Q 0 0.826325
73 K 75 Y 0 0.990695
73 K 76 W 0 0.236652
73 K 77 N 0 0.202683
73 K 78 R 0 0.0667419
73 K 79 G 0 0.0566379
73 K 80 E 0 -0.0128297
73 K 81 P 0 -0.0659371
73 K 82 N 0 -0.0185842
73 K 83 N 0 -0.0517956
73 K 84 V 0 -0.0151605
73 K 85 G 0 -0.0625999
73 K 86 E 0 -0.0146443
73 K 87 E 0 -0.128425
73 K 88 D 0 -0.0701462
73 K 89 C 0 0.0235744
73 K 90 A 0 -0.0173534
73 K 91 E 0 -0.0455305
73 K 92 F 0 0.0721176
73 K 93 S 0 -0.0950352
73 K 94 G 0 -0.0396933
73 K 95 N 0 0.0512994
73 K 96 G 0 0.00331079
73 K 97 W 0 0.40457
73 K 98 N 0 -0.0487464
73 K 99 D 0 -0.0382475
73 K 100 D 0 -0.0573544
73 K 101 K 0 -0.0335658
73 K 102 C 0 -0.00939859
73 K 103 N 0 0.0151756
73 K 104 L 0 -0.031743
73 K 105 A 0 -0.0728086
73 K 106 K 0 -0.0719752
73 K 107 F 0 -0.039801
73 K 108 W 0 -0.0104356
73 K 109 I 0 -0.0886379
73 K 110 C 0 -0.0576212
73 K 111 K 0 -0.0103627
73 K 112 K 0 -0.058305
73 K 113 S 0 -0.0122719
74 Q 75 Y 0 0.802019
74 Q 76 W 0 0.457604
74 Q 77 N 0 0.205019
74 Q 78 R 0 0.100011
74 Q 79 G 0 0.0903939
74 Q 80 E 0 0.0113908
74 Q 81 P 0 0.0447349
74 Q 82 N 0 -0.0302343
74 Q 83 N 0 0.0405683
74 Q 84 V 0 0.0154911
74 Q 85 G 0 -0.0575083
74 Q 86 E 0 0.0202078
74 Q 87 E 0 -0.0744755
74 Q 88 D 0 -0.0249735
74 Q 89 C 0 -0.0382874
74 Q 90 A 0 -0.0514637
74 Q 91 E 0 -0.0424986
74 Q 92 F 0 0.00674753
74 Q 93 S 0 -0.0675478
74 Q 94 G 0 -0.00294211
74 Q 95 N 0 0.00910667
74 Q 96 G 0 -0.0224904
74 Q 97 W 0 0.216756
74 Q 98 N 0 0.00166803
74 Q 99 D 0 0.020406
74 Q 100 D 0 0.00478172
74 Q 101 K 0 -0.0247443
74 Q 102 C 0 -0.100166
74 Q 103 N 0 0.000430196
74 Q 104 L 0 0.0112017
74 Q 105 A 0 -0.0111649
74 Q 106 K 0 -0.0340046
74 Q 107 F 0 -0.0219671
74 Q 108 W 0 -0.00557581
74 Q 109 I 0 -0.00380388
74 Q 110 C 0 -0.131051
74 Q 111 K 0 -0.0919751
74 Q 112 K 0 -0.0565684
74 Q 113 S 0 -0.0486806
75 Y 76 W 0 0.723323
75 Y 77 N 0 0.401154
75 Y 78 R 0 0.13425
75 Y 79 G 0 0.0378138
75 Y 80 E 0 0.04785
75 Y 81 P 0 -0.00445588
75 Y 82 N 0 -0.0198367
75 Y 83 N 0 0.0169206
75 Y 84 V 0 -0.0633553
75 Y 85 G 0 0.0276996
75 Y 86 E 0 0.0583035
75 Y 87 E 0 -0.0289495
75 Y 88 D 0 -0.0712526
75 Y 89 C 0 -0.111689
75 Y 90 A 0 -0.0737074
75 Y 91 E 0 -0.0478062
75 Y 92 F 0 0.0127312
75 Y 93 S 0 -0.0305847
75 Y 94 G 0 -0.00776378
75 Y 95 N 0 0.091626
75 Y 96 G 0 0.191152
75 Y 97 W 0 0.412167
75 Y 98 N 0 -0.0391978
75 Y 99 D 0 -0.0220162
75 Y 100 D 0 -0.0389774
75 Y 101 K 0 -0.0295301
75 Y 102 C 0 -0.0792648
75 Y 103 N 0 -0.04755
75 Y 104 L 0 -0.0630144
75 Y 105 A 0 -0.0437113
75 Y 106 K 0 -0.0413089
75 Y 107 F 0 -0.039904
75 Y 108 W 0 -0.038792
75 Y 109 I 0 -0.105885
75 Y 110 C 0 -0.133075
75 Y 111 K 0 -0.106092
75 Y 112 K 0 -0.060445
75 Y 113 S 0 0.00199831
76 W 77 N 0 0.628459
76 W 78 R 0 0.310217
76 W 79 G 0 0.309488
76 W 80 E 0 0.365737
76 W 81 P 0 0.334119
76 W 82 N 0 -0.00383053
76 W 83 N 0 0.0677885
76 W 84 V 0 -0.0226697
76 W 85 G 0 -0.0203288
76 W 86 E 0 -0.0194841
76 W 87 E 0 0.0318156
76 W 88 D 0 -0.00644857
76 W 89 C 0 0.0203346
76 W 90 A 0 0.281196
76 W 91 E 0 -0.125548
76 W 92 F 0 0.0192401
76 W 93 S 0 -0.0404064
76 W 94 G 0 -0.0953142
76 W 95 N 0 -0.0644091
76 W 96 G 0 0.0831413
76 W 97 W 0 0.150904
76 W 98 N 0 0.0673217
76 W 99 D 0 0.152038
76 W 100 D 0 -0.0996641
76 W 101 K 0 -0.0359639
76 W 102 C 0 -0.0132429
76 W 103 N 0 -0.0885744
76 W 104 L 0 -0.0556597
76 W 105 A 0 -0.0573076
76 W 106 K 0 -0.0711962
76 W 107 F 0 -0.0564374
76 W 108 W 0 -0.0199193
76 W 109 I 0 0.0269132
76 W 110 C 0 0.0295821
76 W 111 K 0 -0.0191967
76 W 112 K 0 -0.114727
76 W 113 S 0 -0.0267906
77 N 78 R 0 0.727317
77 N 79 G 0 0.391068
77 N 80 E 0 0.185884
77 N 81 P 0 0.11756
77 N 82 N 0 0.118379
77 N 83 N 0 0.0602487
77 N 84 V 0 0.102356
77 N 85 G 0 0.049492
77 N 86 E 0 0.0119832
77 N 87 E 0 -0.0703009
77 N 88 D 0 0.0534716
77 N 89 C 0 -0.0632537
77 N 90 A 0 0.0658027
77 N 91 E 0 0.0425063
77 N 92 F 0 0.0260049
77 N 93 S 0 0.133557
77 N 94 G 0 0.0167134
77 N 95 N 0 0.0533745
77 N 96 G 0 0.107379
77 N 97 W 0 0.0159145
77 N 98 N 0 0.110212
77 N 99 D 0 0.0129421
77 N 100 D 0 0.0787674
77 N 101 K 0 0.0194723
77 N 102 C 0 -0.0785615
77 N 103 N 0 0.0749307
77 N 104 L 0 0.0351975
77 N 105 A 0 -0.0028852
77 N 106 K 0 -0.0228413
77 N 107 F 0 -0.0863554
77 N 108 W 0 -0.041212
77 N 109 I 0 -0.0931542
77 N 110 C 0 -0.125032
77 N 111 K 0 -0.111551
77 N 112 K 0 -0.0337032
77 N 113 S 0 0.0267704
78 R 79 G 0 0.59264
78 R 80 E 0 0.263766
78 R 81 P 0 0.163375
78 R 82 N 0 0.0283716
78 R 83 N 0 0.0870428
78 R 84 V 0 0.0513979
78 R 85 G 0 0.0444964
78 R 86 E 0 0.0641761
78 R 87 E 0 -0.0110439
78 R 88 D 0 0.0454209
78 R 89 C 0 -0.0307276
78 R 90 A 0 -0.0521223
78 R 91 E 0 -0.0243088
78 R 92 F 0 0.0187576
78 R 93 S 0 0.0626036
78 R 94 G 0 0.0330352
78 R 95 N 0 0.0605651
78 R 96 G 0 0.149006
78 R 97 W 0 -0.0472737
78 R 98 N 0 -0.00597296
78 R 99 D 0 -0.0331369
78 R 100 D 0 -0.0152909
78 R 101 K 0 -0.00282371
78 R 102 C 0 -0.0558425
78 R 103 N 0 0.0485838
78 R 104 L 0 0.0414037
78 R 105 A 0 0.0474807
78 R 106 K 0 -0.0263612
78 R 107 F 0 -0.0345348
78 R 108 W 0 -0.0803377
78 R 109 I 0 -0.0740178
78 R 110 C 0 -0.0675945
78 R 111 K 0 -0.113994
78 R 112 K 0 0.00143714
78 R 113 S 0 0.0116628
79 G 80 E 0 0.664815
79 G 81 P 0 0.615795
79 G 82 N 0 0.0930279
79 G 83 N 0 0.156349
79 G 84 V 0 0.119529
79 G 85 G 0 0.0381418
79 G 86 E 0 0.0401597
79 G 87 E 0 0.0139312
79 G 88 D 0 0.0581501
79 G 89 C 0 -0.032061
79 G 90 A 0 0.0210101
79 G 91 E 0 0.0167603
79 G 92 F 0 -0.00729668
79 G 93 S 0 0.0392415
79 G 94 G 0 0.0243086
79 G 95 N 0 0.058782
79 G 96 G 0 0.0732824
79 G 97 W 0 -0.0281155
79 G 98 N 0 0.101978
79 G 99 D 0 0.131373
79 G 100 D 0 0.00546036
79 G 101 K 0 0.0243918
79 G 102 C 0 -0.0469935
79 G 103 N 0 0.0560573
79 G 104 L 0 -0.0631521
79 G 105 A 0 0.0250003
79 G 106 K 0 -0.00666502
79 G 107 F 0 -0.0540734
79 G 108 W 0 -0.0855029
79 G 109 I 0 -0.0518909
79 G 110 C 0 -0.058502
79 G 111 K 0 -0.086156
79 G 112 K 0 0.00403914
79 G 113 S 0 -0.0414025
80 E 81 P 0 1.07383
80 E 82 N 0 0.9925
80 E 83 N 0 0.323051
80 E 84 V 0 0.133697
80 E 85 G 0 0.0400603
80 E 86 E 0 -0.0185746
80 E 87 E 0 0.336197
80 E 88 D 0 0.127633
80 E 89 C 0 -0.00328202
80 E 90 A 0 0.0296395
80 E 91 E 0 0.0219039
80 E 92 F 0 0.00892909
80 E 93 S 0 0.0376206
80 E 94 G 0 -0.0128334
80 E 95 N 0 0.025117
80 E 96 G 0 -0.0619605
80 E 97 W 0 -0.0679043
80 E 98 N 0 0.265945
80 E 99 D 0 0.25312
80 E 100 D 0 -0.0569537
80 E 101 K 0 0.0537121
80 E 102 C 0 -0.0399778
80 E 103 N 0 -0.0547038
80 E 104 L 0 0.0074687
80 E 105 A 0 -0.0247165
80 E 106 K 0 0.000671998
80 E 107 F 0 0.0185927
80 E 108 W 0 -0.0604029
80 E 109 I 0 -0.0551163
80 E 110 C 0 -0.107297
80 E 111 K 0 -0.0796522
80 E 112 K 0 0.00189793
80 E 113 S 0 -0.00627661
81 P 82 N 0 0.943454
81 P 83 N 0 0.469678
81 P 84 V 0 0.0375889
81 P 85 G 0 0.132665
81 P 86 E 0 0.0335989
81 P 87 E 0 0.132812
81 P 88 D 0 0.0560311
81 P 89 C 0 0.0466635
81 P 90 A 0 0.113141
81 P 91 E 0 -0.00926898
81 P 92 F 0 -0.0239391
81 P 93 S 0 0.00072246
81 P 94 G 0 -0.00275944
81 P 95 N 0 0.0153953
81 P 96 G 0 0.0224659
81 P 97 W 0 0.0220846
81 P 98 N 0 0.0485302
81 P 99 D 0 0.367471
81 P 100 D 0 -0.0773796
81 P 101 K 0 0.00662802
81 P 102 C 0 -0.0404807
81 P 103 N 0 0.00728246
81 P 104 L 0 -0.0619682
81 P 105 A 0 -0.0405672
81 P 106 K 0 -0.0280353
81 P 107 F 0 -0.0512729
81 P 108 W 0 -0.094054
81 P 109 I 0 -0.00531967
81 P 110 C 0 -0.0253448
81 P 111 K 0 -0.0773677
81 P 112 K 0 -0.0942732
81 P 113 S 0 -0.0264121
82 N 83 N 0 1.06143
82 N 84 V 0 0.369952
82 N 85 G 0 0.088931
82 N 86 E 0 0.0706952
82 N 87 E 0 0.335225
82 N 88 D 0 0.089462
82 N 89 C 0 0.0576469
82 N 90 A 0 0.0138317
82 N 91 E 0 0.053555
82 N 92 F 0 0.00616659
82 N 93 S 0 -0.0332003
82 N 94 G 0 0.015962
82 N 95 N 0 0.131094
82 N 96 G 0 -0.0307067
82 N 97 W 0 -0.0489592
82 N 98 N 0 0.175562
82 N 99 D 0 0.447949
82 N 100 D 0 -0.0198403
82 N 101 K 0 -0.00621448
82 N 102 C 0 -0.0468296
82 N 103 N 0 -0.0138231
82 N 104 L 0 0.0137192
82 N 105 A 0 -0.0146858
82 N 106 K 0 -0.0686794
82 N 107 F 0 -0.0299386
82 N 108 W 0 -0.0389614
82 N 109 I 0 -0.0326526
82 N 110 C 0 -0.062951
82 N 111 K 0 -0.0825737
82 N 112 K 0 0.0282488
82 N 113 S 0 -0.0148073
83 N 84 V 0 0.720657
83 N 85 G 0 0.255419
83 N 86 E 0 0.115227
83 N 87 E 0 0.303797
83 N 88 D 0 0.362756
83 N 89 C 0 -0.0112678
83 N 90 A 0 -0.0186063
83 N 91 E 0 0.0770598
83 N 92 F 0 -0.0256084
83 N 93 S 0 0.0846182
83 N 94 G 0 9.06613e-05
83 N 95 N 0 0.0928913
83 N 96 G 0 -0.0102101
83 N 97 W 0 -0.107726
83 N 98 N 0 0.175342
83 N 99 D 0 0.309699
83 N 100 D 0 0.0363649
83 N 101 K 0 -0.0185509
83 N 102 C 0 -0.0884515
83 N 103 N 0 0.015351
83 N 104 L 0 0.0184933
83 N 105 A 0 -0.0077762
83 N 106 K 0 -0.0625401
83 N 107 F 0 -0.0202514
83 N 108 W 0 -0.127251
83 N 109 I 0 -0.0714684
83 N 110 C 0 -0.119526
83 N 111 K 0 -0.108354
83 N 112 K 0 -0.0646729
83 N 113 S 0 -0.025696
84 V 85 G 0 0.970323
84 V 86 E 0 0.275935
84 V 87 E 0 0.28634
84 V 88 D 0 0.221125
84 V 89 C 0 0.0606406
84 V 90 A 0 -0.0484713
84 V 91 E 0 0.0486954
84 V 92 F 0 -0.0282446
84 V 93 S 0 0.0658151
84 V 94 G 0 0.0742451
84 V 95 N 0 0.0212907
84 V 96 G 0 -0.00986689
84 V 97 W 0 -0.0766478
84 V 98 N 0 0.0868065
84 V 99 D 0 0.130639
84 V 100 D 0 0.0293672
84 V 101 K 0 0.0956801
84 V 102 C 0 -0.0083325
84 V 103 N 0 0.061252
84 V 104 L 0 0.0695744
84 V 105 A 0 0.0398306
84 V 106 K 0 0.0195504
84 V 107 F 0 -0.0373727
84 V 108 W 0 -0.136877
84 V 109 I 0 -0.00299854
84 V 110 C 0 -0.11854
84 V 111 K 0 -0.0936236
84 V 112 K 0 0.0355333
84 V 113 S 0 0.0380339
85 G 86 E 0 0.995277
85 G 87 E 0 0.499851
85 G 88 D 0 0.140889
85 G 89 C 0 -0.0369181
85 G 90 A 0 0.024378
85 G 91 E 0 0.0514346
85 G 92 F 0 0.0157244
85 G 93 S 0 0.013298
85 G 94 G 0 0.0105772
85 G 95 N 0 0.102551
85 G 96 G 0 0.0617815
85 G 97 W 0 -0.0803259
85 G 98 N 0 0.0634736
85 G 99 D 0 0.142458
85 G 100 D 0 0.000147512
85 G 101 K 0 0.0209415
85 G 102 C 0 -0.0871031
85 G 103 N 0 0.0843583
85 G 104 L 0 0.0295167
85 G 105 A 0 0.0635273
85 G 106 K 0 -0.0255388
85 G 107 F 0 0.00411218
85 G 108 W 0 -0.0408052
85 G 109 I 0 0.0732042
85 G 110 C 0 -0.100666
85 G 111 K 0 -0.0835855
85 G 112 K 0 -0.0488645
85 G 113 S 0 0.0323219
86 E 87 E 0 0.703444
86 E 88 D 0 0.268533
86 E 89 C 0 0.12749
86 E 90 A 0 0.0748317
86 E 91 E 0 0.0134687
86 E 92 F 0 0.0683331
86 E 93 S 0 0.0297467
86 E 94 G 0 0.113629
86 E 95 N 0 0.0733878
86 E 96 G 0 -0.0127054
86 E 97 W 0 -0.0772567
86 E 98 N 0 0.0243648
86 E 99 D 0 0.0405971
86 E 100 D 0 0.0584106
86 E 101 K 0 0.0852327
86 E 102 C 0 -0.0729945
86 E 103 N 0 0.114403
86 E 104 L 0 0.0642046
86 E 105 A 0 0.055119
86 E 106 K 0 -0.0602253
86 E 107 F 0 -0.00245299
86 E 108 W 0 -0.0671362
86 E 109 I 0 0.0214764
86 E 110 C 0 -0.0980423
86 E 111 K 0 -0.0730268
86 E 112 K 0 0.00581888
86 E 113 S 0 -0.00614952
87 E 88 D 0 0.430562
87 E 89 C 0 0.306323
87 E 90 A 0 0.145485
87 E 91 E 0 0.233661
87 E 92 F 0 0.0398302
87 E 93 S 0 0.040316
87 E 94 G 0 1.84292e-05
87 E 95 N 0 -0.0404405
87 E 96 G 0 0.0337789
87 E 97 W 0 -0.0101279
87 E 98 N 0 0.668016
87 E 99 D 0 0.480713
87 E 100 D 0 0.129507
87 E 101 K 0 0.168935
87 E 102 C 0 -0.033727
87 E 103 N 0 0.0181176
87 E 104 L 0 0.100986
87 E 105 A 0 -0.0248771
87 E 106 K 0 0.00396421
87 E 107 F 0 -0.0468876
87 E 108 W 0 -0.102473
87 E 109 I 0 -0.0915676
87 E 110 C 0 -0.0856503
87 E 111 K 0 -0.083839
87 E 112 K 0 -0.0929506
87 E 113 S 0 -0.0632263
88 D 89 C 0 0.379152
88 D 90 A 0 0.205566
88 D 91 E 0 0.128974
88 D 92 F 0 0.143957
88 D 93 S 0 0.0519933
88 D 94 G 0 0.0411805
88 D 95 N 0 -0.00325974
88 D 96 G 0 -0.00257528
88 D 97 W 0 -0.0650722
88 D 98 N 0 0.128381
88 D 99 D 0 0.120513
88 D 100 D 0 0.0569128
88 D 101 K 0 0.0480741
88 D 102 C 0 0.0398335
88 D 103 N 0 0.024032
88 D 104 L 0 0.0541897
88 D 105 A 0 -0.00691749
88 D 106 K 0 0.0185324
88 D 107 F 0 0.00162288
88 D 108 W 0 -0.0718539
88 D 109 I 0 -0.103951
88 D 110 C 0 -0.0828285
88 D 111 K 0 -0.161819
88 D 112 K 0 -0.0187464
88 D 113 S 0 0.0352553
89 C 90 A 0 0.39885
89 C 91 E 0 0.206696
89 C 92 F 0 0.240446
89 C 93 S 0 0.104884
89 C 94 G 0 0.0488532
89 C 95 N 0 0.0560479
89 C 96 G 0 0.0263929
89 C 97 W 0 0.0725807
89 C 98 N 0 -0.051237
89 C 99 D 0 0.0185074
89 C 100 D 0 -0.0148101
89 C 101 K 0 -0.0543705
89 C 102 C 0 1.76277
89 C 103 N 0 -0.0349181
89 C 104 L 0 -0.054359
89 C 105 A 0 -0.012617
89 C 106 K 0 -0.055282
89 C 107 F 0 -0.109211
89 C 108 W 0 -0.0660899
89 C 109 I 0 0.0727664
89 C 110 C 0 0.211269
89 C 111 K 0 -0.0460027
89 C 112 K 0 0.0303668
89 C 113 S 0 -0.0440832
90 A 91 E 0 0.273294
90 A 92 F 0 0.298288
90 A 93 S 0 0.0818182
90 A 94 G 0 0.0795883
90 A 95 N 0 0.0368299
90 A 96 G 0 0.098407
90 A 97 W 0 0.142576
90 A 98 N 0 -0.0101027
90 A 99 D 0 0.14067
90 A 100 D 0 0.0200904
90 A 101 K 0 -0.0353806
90 A 102 C 0 0.160665
90 A 103 N 0 -0.0575463
90 A 104 L 0 -0.0109485
90 A 105 A 0 -0.084372
90 A 106 K 0 -0.0700069
90 A 107 F 0 -0.0268994
90 A 108 W 0 -0.00329943
90 A 109 I 0 -0.0257181
90 A 110 C 0 0.0741547
90 A 111 K 0 -0.108824
90 A 112 K 0 -0.131817
90 A 113 S 0 -0.0181039
91 E 92 F 0 0.260543
91 E 93 S 0 0.29919
91 E 94 G 0 0.160271
91 E 95 N 0 0.13736
91 E 96 G 0 0.0578864
91 E 97 W 0 -0.0341678
91 E 98 N 0 0.759322
91 E 99 D 0 0.145641
91 E 100 D 0 0.604346
91 E 101 K 0 0.0765045
91 E 102 C 0 -0.00575572
91 E 103 N 0 0.0127406
91 E 104 L 0 0.132648
91 E 105 A 0 0.0425359
91 E 106 K 0 0.669419
91 E 107 F 0 0.0949858
91 E 108 W 0 -0.0331452
91 E 109 I 0 -0.0834415
91 E 110 C 0 -0.0285157
91 E 111 K 0 -0.0334507
91 E 112 K 0 -0.0274107
91 E 113 S 0 -0.0414846
92 F 93 S 0 0.256653
92 F 94 G 0 0.194026
92 F 95 N 0 0.129779
92 F 96 G 0 0.0782428
92 F 97 W 0 0.137661
92 F 98 N 0 0.0916784
92 F 99 D 0 -0.00499325
92 F 100 D 0 -0.00305679
92 F 101 K 0 -0.0205961
92 F 102 C 0 0.0905484
92 F 103 N 0 -0.00232676
92 F 104 L 0 -0.000922297
92 F 105 A 0 -0.0162802
92 F 106 K 0 0.00524275
92 F 107 F 0 -0.0402323
92 F 108 W 0 0.00772002
92 F 109 I 0 0.0947185
92 F 110 C 0 0.0702041
92 F 111 K 0 -0.04372
92 F 112 K 0 0.0919494
92 F 113 S 0 -0.0397844
93 S 94 G 0 0.465575
93 S 95 N 0 0.356722
93 S 96 G 0 0.181006
93 S 97 W 0 0.0742526
93 S 98 N 0 0.368101
93 S 99 D 0 0.0694871
93 S 100 D 0 0.100466
93 S 101 K 0 0.112309
93 S 102 C 0 0.0574036
93 S 103 N 0 0.024818
93 S 104 L 0 0.106567
93 S 105 A 0 0.0457799
93 S 106 K 0 0.0750024
93 S 107 F 0 -0.00194325
93 S 108 W 0 -0.039529
93 S 109 I 0 -0.0294061
93 S 110 C 0 0.0056729
93 S 111 K 0 0.0749237
93 S 112 K 0 -0.0101445
93 S 113 S 0 0.039289
94 G 95 N 0 0.61579
94 G 96 G 0 0.301133
94 G 97 W 0 0.0363734
94 G 98 N 0 0.0702934
94 G 99 D 0 0.00598239
94 G 100 D 0 0.0937173
94 G 101 K 0 0.0845499
94 G 102 C 0 0.0031558
94 G 103 N 0 0.0113665
94 G 104 L 0 0.0770085
94 G 105 A 0 0.070205
94 G 106 K 0 0.0677706
94 G 107 F 0 -0.00812395
94 G 108 W 0 -0.00199289
94 G 109 I 0 -0.0582579
94 G 110 C 0 -0.0635465
94 G 111 K 0 -0.100965
94 G 112 K 0 -0.0729153
94 G 113 S 0 0.00875164
95 N 96 G 0 0.564993
95 N 97 W 0 0.0961812
95 N 98 N 0 0.103385
95 N 99 D 0 0.0771145
95 N 100 D 0 0.0652595
95 N 101 K 0 0.0337971
95 N 102 C 0 0.0521107
95 N 103 N 0 0.0478111
95 N 104 L 0 0.100648
95 N 105 A 0 0.0511913
95 N 106 K 0 0.0199739
95 N 107 F 0 0.0146948
95 N 108 W 0 -0.0762214
95 N 109 I 0 -0.0479144
95 N 110 C 0 0.0050076
95 N 111 K 0 -0.0528374
95 N 112 K 0 -0.0137245
95 N 113 S 0 -0.000475262
96 G 97 W 0 0.315212
96 G 98 N 0 0.237679
96 G 99 D 0 0.147393
96 G 100 D 0 0.113811
96 G 101 K 0 0.130171
96 G 102 C 0 0.116259
96 G 103 N 0 0.0726957
96 G 104 L 0 0.0461124
96 G 105 A 0 0.00819394
96 G 106 K 0 0.0668795
96 G 107 F 0 0.0696902
96 G 108 W 0 -0.0119376
96 G 109 I 0 0.0144198
96 G 110 C 0 0.103548
96 G 111 K 0 0.0267426
96 G 112 K 0 -0.0564526
96 G 113 S 0 0.0781513
97 W 98 N 0 0.280502
97 W 99 D 0 0.213152
97 W 100 D 0 0.0884833
97 W 101 K 0 0.0859617
97 W 102 C 0 0.159904
97 W 103 N 0 0.00198964
97 W 104 L 0 0.0227766
97 W 105 A 0 0.0433368
97 W 106 K 0 -0.0869622
97 W 107 F 0 0.00496792
97 W 108 W 0 0.0492145
97 W 109 I 0 0.0851878
97 W 110 C 0 0.162036
97 W 111 K 0 0.079324
97 W 112 K 0 -0.00862045
97 W 113 S 0 -0.0956957
98 N 99 D 0 0.626243
98 N 100 D 0 0.287819
98 N 101 K 0 0.12545
98 N 102 C 0 0.119911
98 N 103 N 0 0.0821373
98 N 104 L 0 0.082987
98 N 105 A 0 0.0303552
98 N 106 K 0 0.0868036
98 N 107 F 0 -0.0558895
98 N 108 W 0 -0.0717127
98 N 109 I 0 -0.0556531
98 N 110 C 0 0.0488792
98 N 111 K 0 0.0209344
98 N 112 K 0 -0.0207901
98 N 113 S 0 -0.0588398
99 D 100 D 0 0.300415
99 D 101 K 0 0.233791
99 D 102 C 0 0.173442
99 D 103 N 0 0.0630148
99 D 104 L 0 0.0926541
99 D 105 A 0 0.0375721
99 D 106 K 0 0.0419584
99 D 107 F 0 -0.0723084
99 D 108 W 0 -0.0390506
99 D 109 I 0 -0.0665092
99 D 110 C 0 0.0675243
99 D 111 K 0 -0.039886
99 D 112 K 0 -0.0579812
99 D 113 S 0 0.00118908
100 D 101 K 0 0.505623
100 D 102 C 0 0.217583
100 D 103 N 0 0.115668
100 D 104 L 0 0.364823
100 D 105 A 0 0.0715848
100 D 106 K 0 0.507848
100 D 107 F 0 0.0745501
100 D 108 W 0 0.0441586
100 D 109 I 0 -0.0115016
100 D 110 C 0 0.0699349
100 D 111 K 0 -0.0579762
100 D 112 K 0 -0.0227005
100 D 113 S 0 0.0651063
101 K 102 C 0 0.36232
101 K 103 N 0 0.465573
101 K 104 L 0 0.391809
101 K 105 A 0 0.172119
101 K 106 K 0 0.166075
101 K 107 F 0 0.0556093
101 K 108 W 0 -0.00281819
101 K 109 I 0 0.122062
101 K 110 C 0 0.120249
101 K 111 K 0 -0.00204648
101 K 112 K 0 -0.038166
101 K 113 S 0 0.0378548
102 C 103 N 0 0.414735
102 C 104 L 0 0.270242
102 C 105 A 0 0.19606
102 C 106 K 0 0.0762187
102 C 107 F 0 0.0568869
102 C 108 W 0 0.0605877
102 C 109 I 0 0.14989
102 C 110 C 0 0.29945
102 C 111 K 0 0.126518
102 C 112 K 0 0.0487316
102 C 113 S 0 -0.00889459
103 N 104 L 0 0.413984
103 N 105 A 0 0.243956
103 N 106 K 0 0.236954
103 N 107 F 0 0.0682315
103 N 108 W 0 0.0573099
103 N 109 I 0 0.104795
103 N 110 C 0 0.170199
103 N 111 K 0 0.0243758
103 N 112 K 0 0.0192232
103 N 113 S 0 -0.0206372
104 L 105 A 0 0.442833
104 L 106 K 0 0.388674
104 L 107 F 0 0.138052
104 L 108 W 0 0.149516
104 L 109 I 0 0.116377
104 L 110 C 0 0.186835
104 L 111 K 0 -0.0253276
104 L 112 K 0 -0.00367696
104 L 113 S 0 0.0284105
105 A 106 K 0 0.3931
105 A 107 F 0 0.212903
105 A 108 W 0 0.20001
105 A 109 I 0 0.158616
105 A 110 C 0 0.281522
105 A 111 K 0 0.0248086
105 A 112 K 0 0.0635477
105 A 113 S 0 0.0445935
106 K 107 F 0 0.695316
106 K 108 W 0 0.312319
106 K 109 I 0 0.267291
106 K 110 C 0 0.344244
106 K 111 K 0 0.0664074
106 K 112 K 0 0.112613
106 K 113 S 0 0.0246235
107 F 108 W 0 0.502741
107 F 109 I 0 0.395024
107 F 110 C 0 0.415903
107 F 111 K 0 0.193556
107 F 112 K 0 0.139824
107 F 113 S 0 0.0751133
108 W 109 I 0 0.559817
108 W 110 C 0 0.50187
108 W 111 K 0 0.1902
108 W 112 K 0 0.0918367
108 W 113 S 0 0.024193
109 I 110 C 0 0.668974
109 I 111 K 0 0.392947
109 I 112 K 0 0.174641
109 I 113 S 0 0.0528239
110 C 111 K 0 0.637398
110 C 112 K 0 0.314794
110 C 113 S 0 0.127246
111 K 112 K 0 0.707922
111 K 113 S 0 0.345969
112 K 113 S 0 1.39175
