# Supplementary material for: Combining Evolutionary Information and an Iterative Sampling Strategy for Accurate Protein Structure Prediction
Source: PLoS Comput Biol. 2015 Dec 29;11(12):e1004661. doi: 10.1371/journal.pcbi.1004661 (PMC4694711; doi:10.1371/journal.pcbi.1004661)
Supplement: S2 File — FASTA sequences and PLM contact predictions for all targets of the benchmark set. (ZIP) [file pcbi.1004661.s004.zip › data/evfold_benchmarkset/contactpredictions/2o72_PLM.txt]

1 F 2 T 0 1.98234
1 F 3 Q 0 1.06317
1 F 4 E 0 0.562878
1 F 5 V 0 0.310043
1 F 6 F 0 0.213657
1 F 7 K 0 0.0902128
1 F 8 G 0 0.103886
1 F 9 S 0 0.00376479
1 F 10 V 0 0.123813
1 F 11 M 0 -0.0192485
1 F 12 E 0 0.103182
1 F 13 G 0 0.0235772
1 F 14 A 0 -0.0525401
1 F 15 L 0 -0.0509827
1 F 16 P 0 -0.0407457
1 F 17 G 0 0.0288549
1 F 18 T 0 -0.0265774
1 F 19 S 0 -0.0952632
1 F 20 V 0 0.0783328
1 F 21 M 0 -0.103588
1 F 22 E 0 -0.0879826
1 F 23 V 0 0.040644
1 F 24 T 0 -0.049808
1 F 25 A 0 0.0837582
1 F 26 T 0 -0.0817087
1 F 27 D 0 0.0244498
1 F 28 A 0 -0.0999764
1 F 29 D 0 0.0264099
1 F 30 D 0 -0.158493
1 F 31 D 0 -0.0624513
1 F 32 V 0 -0.125561
1 F 36 N 0 -0.0678622
1 F 37 A 0 -0.105228
1 F 38 A 0 -0.138227
1 F 39 I 0 -0.0492555
1 F 40 A 0 -0.127507
1 F 41 Y 0 0.114513
1 F 42 T 0 -0.106606
1 F 43 I 0 0.0174327
1 F 44 L 0 -0.13318
1 F 45 S 0 -0.0921507
1 F 46 Q 0 -0.111616
1 F 47 D 0 -0.126267
1 F 52 D 0 -0.133694
1 F 53 K 0 -0.172275
1 F 54 N 0 -0.103896
1 F 55 M 0 -0.139087
1 F 56 F 0 0.0431012
1 F 57 T 0 -0.0938124
1 F 58 I 0 0.0311451
1 F 59 N 0 -0.0583899
1 F 60 R 0 -0.0787634
1 F 61 N 0 -0.0849678
1 F 62 T 0 -0.0416885
1 F 63 G 0 0.0131495
1 F 64 V 0 -0.107528
1 F 65 I 0 0.0564286
1 F 66 S 0 -0.0844735
1 F 67 V 0 -0.0309878
1 F 69 T 0 -0.0126101
1 F 70 T 0 -0.123859
1 F 71 G 0 -0.129074
1 F 72 L 0 -0.00329484
1 F 73 D 0 -0.00282098
1 F 74 R 0 -0.122039
1 F 75 E 0 -0.0240563
1 F 76 S 0 -0.107326
1 F 77 F 0 -0.181993
1 F 78 P 0 -0.0893826
1 F 79 T 0 -0.118901
1 F 80 Y 0 -0.0511197
1 F 81 T 0 -0.112393
1 F 82 L 0 0.0152709
1 F 83 V 0 -0.150435
1 F 84 V 0 0.0464009
1 F 85 Q 0 -0.142246
1 F 86 A 0 0.13013
1 F 87 A 0 -0.123026
1 F 88 D 0 -0.048042
1 F 89 L 0 -0.154553
1 F 90 Q 0 -0.0444803
1 F 91 G 0 -0.111023
1 F 92 E 0 -0.117737
1 F 93 G 0 -0.159178
1 F 94 L 0 -0.137449
1 F 95 S 0 -0.111439
1 F 96 T 0 0.0467469
1 F 97 T 0 -0.116613
1 F 98 A 0 0.0869491
1 F 99 T 0 -0.131571
1 F 100 A 0 0.0586891
1 F 101 V 0 -0.101889
1 F 102 I 0 0.10057
1 F 103 T 0 -0.130906
1 F 104 V 0 0.0774671
1 F 105 T 0 -0.0868796
1 F 106 D 0 0.0692134
1 F 107 T 0 -0.0480808
1 F 108 N 0 0.0943382
1 F 109 D 0 0.0860577
1 F 110 N 0 0.156887
2 T 3 Q 0 1.22092
2 T 4 E 0 0.564473
2 T 5 V 0 0.375941
2 T 6 F 0 0.262333
2 T 7 K 0 0.131404
2 T 8 G 0 0.014296
2 T 9 S 0 -0.0255313
2 T 10 V 0 0.026317
2 T 11 M 0 -0.0179984
2 T 12 E 0 -0.034747
2 T 13 G 0 -0.0203899
2 T 14 A 0 -0.00815346
2 T 15 L 0 -0.0349528
2 T 16 P 0 -0.0206596
2 T 17 G 0 -0.0236995
2 T 18 T 0 -0.0445818
2 T 19 S 0 0.0343815
2 T 20 V 0 -0.0640733
2 T 21 M 0 -0.0580214
2 T 22 E 0 -0.0358375
2 T 23 V 0 0.0882808
2 T 24 T 0 0.399758
2 T 25 A 0 -0.0704056
2 T 26 T 0 0.271892
2 T 27 D 0 -0.0485589
2 T 28 A 0 -0.0367066
2 T 29 D 0 -0.0954139
2 T 30 D 0 -0.0419405
2 T 31 D 0 -0.0983828
2 T 32 V 0 -0.0637398
2 T 36 N 0 -0.0802941
2 T 37 A 0 -0.107241
2 T 38 A 0 -0.0924685
2 T 39 I 0 -0.067816
2 T 40 A 0 -0.0336174
2 T 41 Y 0 -0.00170983
2 T 42 T 0 -0.0304841
2 T 43 I 0 -0.0867468
2 T 44 L 0 0.00617196
2 T 45 S 0 -0.0284093
2 T 46 Q 0 -0.0504277
2 T 47 D 0 -0.0691469
2 T 52 D 0 -0.0422056
2 T 53 K 0 -0.117702
2 T 54 N 0 -0.0623946
2 T 55 M 0 -0.0627134
2 T 56 F 0 -0.094841
2 T 57 T 0 -0.0574305
2 T 58 I 0 -0.0353121
2 T 59 N 0 -0.0601066
2 T 60 R 0 -0.054978
2 T 61 N 0 -0.0314559
2 T 62 T 0 -0.0701311
2 T 63 G 0 -0.0528136
2 T 64 V 0 -0.0419457
2 T 65 I 0 -0.0694656
2 T 66 S 0 -0.0782649
2 T 67 V 0 -0.122457
2 T 69 T 0 -0.0589631
2 T 70 T 0 -0.0602608
2 T 71 G 0 -0.0616203
2 T 72 L 0 -0.102334
2 T 73 D 0 -0.0508838
2 T 74 R 0 -0.138607
2 T 75 E 0 -0.0963153
2 T 76 S 0 -0.060075
2 T 77 F 0 -0.0805652
2 T 78 P 0 -0.0681125
2 T 79 T 0 -0.0305642
2 T 80 Y 0 -0.128999
2 T 81 T 0 -0.0757673
2 T 82 L 0 -0.0880774
2 T 83 V 0 -0.0496836
2 T 84 V 0 -0.110202
2 T 85 Q 0 -0.133029
2 T 86 A 0 -0.0269894
2 T 87 A 0 -0.0453627
2 T 88 D 0 -0.133451
2 T 89 L 0 -0.122633
2 T 90 Q 0 -0.0990805
2 T 91 G 0 -0.111917
2 T 92 E 0 -0.0823396
2 T 93 G 0 -0.0399704
2 T 94 L 0 -0.0613267
2 T 95 S 0 -0.0866392
2 T 96 T 0 -0.00101659
2 T 97 T 0 -0.0533891
2 T 98 A 0 0.0636043
2 T 99 T 0 -0.0519426
2 T 100 A 0 -0.021782
2 T 101 V 0 -0.051217
2 T 102 I 0 -0.0576214
2 T 103 T 0 -0.0984457
2 T 104 V 0 -0.0614688
2 T 105 T 0 -0.0750793
2 T 106 D 0 -0.0449766
2 T 107 T 0 -0.0905103
2 T 108 N 0 -0.0120055
2 T 109 D 0 -0.0561809
2 T 110 N 0 -0.0272736
3 Q 4 E 0 1.05957
3 Q 5 V 0 0.678029
3 Q 6 F 0 0.496857
3 Q 7 K 0 0.177529
3 Q 8 G 0 0.0513795
3 Q 9 S 0 0.0246888
3 Q 10 V 0 -0.0154938
3 Q 11 M 0 -0.0284257
3 Q 12 E 0 -0.0227464
3 Q 13 G 0 -0.0301305
3 Q 14 A 0 0.0219082
3 Q 15 L 0 -0.0137571
3 Q 16 P 0 -0.0823992
3 Q 17 G 0 -0.0252258
3 Q 18 T 0 -0.0499975
3 Q 19 S 0 -0.0391326
3 Q 20 V 0 -0.027999
3 Q 21 M 0 0.00669908
3 Q 22 E 0 -0.0186633
3 Q 23 V 0 0.045563
3 Q 24 T 0 0.0863383
3 Q 25 A 0 -0.102499
3 Q 26 T 0 0.100884
3 Q 27 D 0 -0.0438175
3 Q 28 A 0 0.0113676
3 Q 29 D 0 -0.092864
3 Q 30 D 0 -0.0129095
3 Q 31 D 0 -0.0626591
3 Q 32 V 0 -0.0238919
3 Q 36 N 0 -0.0893108
3 Q 37 A 0 -0.0623727
3 Q 38 A 0 -0.100522
3 Q 39 I 0 -0.0736785
3 Q 40 A 0 -0.0927619
3 Q 41 Y 0 -0.0531556
3 Q 42 T 0 -0.0814158
3 Q 43 I 0 -0.0631511
3 Q 44 L 0 -0.045495
3 Q 45 S 0 -0.0733147
3 Q 46 Q 0 0.0123426
3 Q 47 D 0 -0.0919765
3 Q 52 D 0 -0.0524407
3 Q 53 K 0 -0.111719
3 Q 54 N 0 -0.0824548
3 Q 55 M 0 -0.105783
3 Q 56 F 0 -0.0985803
3 Q 57 T 0 -0.0461106
3 Q 58 I 0 -0.0776541
3 Q 59 N 0 -0.0520216
3 Q 60 R 0 -0.0409075
3 Q 61 N 0 -0.0674238
3 Q 62 T 0 -0.08956
3 Q 63 G 0 -0.0670196
3 Q 64 V 0 -0.0223485
3 Q 65 I 0 -0.0674723
3 Q 66 S 0 -0.0516788
3 Q 67 V 0 -0.154513
3 Q 69 T 0 -0.0385026
3 Q 70 T 0 -0.0792386
3 Q 71 G 0 -0.0275776
3 Q 72 L 0 -0.0382031
3 Q 73 D 0 -0.0767961
3 Q 74 R 0 -0.0974956
3 Q 75 E 0 -0.0824878
3 Q 76 S 0 -0.0586134
3 Q 77 F 0 -0.0998059
3 Q 78 P 0 -0.0619112
3 Q 79 T 0 -0.00523365
3 Q 80 Y 0 -0.0674038
3 Q 81 T 0 -0.0211736
3 Q 82 L 0 -0.0357182
3 Q 83 V 0 -0.0682095
3 Q 84 V 0 -0.0676093
3 Q 85 Q 0 -0.0327196
3 Q 86 A 0 -0.0784981
3 Q 87 A 0 -0.0445298
3 Q 88 D 0 -0.109404
3 Q 89 L 0 -0.0778907
3 Q 90 Q 0 -0.133749
3 Q 91 G 0 -0.0615122
3 Q 92 E 0 -0.0854389
3 Q 93 G 0 -0.063268
3 Q 94 L 0 -0.0700393
3 Q 95 S 0 -0.0932475
3 Q 96 T 0 -0.0516848
3 Q 97 T 0 -0.104998
3 Q 98 A 0 0.187756
3 Q 99 T 0 -0.0426088
3 Q 100 A 0 -0.0683963
3 Q 101 V 0 0.00200133
3 Q 102 I 0 0.0143944
3 Q 103 T 0 -0.0772155
3 Q 104 V 0 -0.106773
3 Q 105 T 0 -0.0915767
3 Q 106 D 0 -0.0841111
3 Q 107 T 0 -0.126736
3 Q 108 N 0 -0.0382447
3 Q 109 D 0 -0.00342148
3 Q 110 N 0 0.00472918
4 E 5 V 0 1.15451
4 E 6 F 0 0.546795
4 E 7 K 0 0.258236
4 E 8 G 0 0.114354
4 E 9 S 0 0.0788893
4 E 10 V 0 0.0277869
4 E 11 M 0 -0.0390032
4 E 12 E 0 0.0419593
4 E 13 G 0 -0.0311581
4 E 14 A 0 -0.0408576
4 E 15 L 0 -0.0169969
4 E 16 P 0 -0.0465067
4 E 17 G 0 -0.0326078
4 E 18 T 0 -0.0488458
4 E 19 S 0 -0.0628087
4 E 20 V 0 -0.0115218
4 E 21 M 0 -0.0145101
4 E 22 E 0 -0.0245679
4 E 23 V 0 -0.038828
4 E 24 T 0 0.0340469
4 E 25 A 0 -0.095873
4 E 26 T 0 0.0080515
4 E 27 D 0 -0.062672
4 E 28 A 0 0.0229088
4 E 29 D 0 -0.0785242
4 E 30 D 0 -0.0202787
4 E 31 D 0 -0.0878495
4 E 32 V 0 -0.0445183
4 E 36 N 0 -0.0438853
4 E 37 A 0 -0.0942336
4 E 38 A 0 -0.0604318
4 E 39 I 0 -0.0950675
4 E 40 A 0 -0.0644876
4 E 41 Y 0 -0.140431
4 E 42 T 0 -0.0685348
4 E 43 I 0 -0.0611585
4 E 44 L 0 -0.00733092
4 E 45 S 0 -0.0812822
4 E 46 Q 0 -0.0706457
4 E 47 D 0 -0.0510398
4 E 52 D 0 -0.0934964
4 E 53 K 0 -0.0365055
4 E 54 N 0 -0.0308396
4 E 55 M 0 -0.0664286
4 E 56 F 0 -0.0711708
4 E 57 T 0 0.0116904
4 E 58 I 0 -0.0314997
4 E 59 N 0 -0.115577
4 E 60 R 0 -0.0396144
4 E 61 N 0 0.0368301
4 E 62 T 0 -0.071815
4 E 63 G 0 -0.103781
4 E 64 V 0 0.00210868
4 E 65 I 0 -0.0570519
4 E 66 S 0 -0.111539
4 E 67 V 0 -0.0800135
4 E 69 T 0 -0.0114938
4 E 70 T 0 0.0439816
4 E 71 G 0 -0.0251823
4 E 72 L 0 -0.075415
4 E 73 D 0 -0.0773343
4 E 74 R 0 -0.0873513
4 E 75 E 0 -0.0786314
4 E 76 S 0 -0.013401
4 E 77 F 0 -0.0276906
4 E 78 P 0 -0.0257178
4 E 79 T 0 0.0333565
4 E 80 Y 0 -0.0802805
4 E 81 T 0 0.0167664
4 E 82 L 0 -0.0669173
4 E 83 V 0 -0.0356799
4 E 84 V 0 -0.103348
4 E 85 Q 0 -0.0428565
4 E 86 A 0 -0.0816758
4 E 87 A 0 -0.0665819
4 E 88 D 0 -0.135534
4 E 89 L 0 -0.0610499
4 E 90 Q 0 -0.0523078
4 E 91 G 0 -0.0636762
4 E 92 E 0 -0.043381
4 E 93 G 0 -0.0920096
4 E 94 L 0 -0.119936
4 E 95 S 0 -0.0738994
4 E 96 T 0 0.0803413
4 E 97 T 0 -0.0552912
4 E 98 A 0 -0.0672064
4 E 99 T 0 -0.0231291
4 E 100 A 0 -0.0306969
4 E 101 V 0 0.0357977
4 E 102 I 0 -0.0457534
4 E 103 T 0 -0.059753
4 E 104 V 0 -0.0489207
4 E 105 T 0 -0.092671
4 E 106 D 0 -0.0391043
4 E 107 T 0 -0.103257
4 E 108 N 0 -0.0394068
4 E 109 D 0 -0.0578136
4 E 110 N 0 -0.00705667
5 V 6 F 0 1.18772
5 V 7 K 0 0.655577
5 V 8 G 0 0.150509
5 V 9 S 0 0.132115
5 V 10 V 0 0.0177063
5 V 11 M 0 0.0139471
5 V 12 E 0 -0.0242198
5 V 13 G 0 -0.0910994
5 V 14 A 0 -0.0506904
5 V 15 L 0 -0.00913263
5 V 16 P 0 -0.0322997
5 V 17 G 0 -0.0470168
5 V 18 T 0 -0.0749282
5 V 19 S 0 0.044134
5 V 20 V 0 -0.0292845
5 V 21 M 0 0.162896
5 V 22 E 0 0.00799557
5 V 23 V 0 -0.0287592
5 V 24 T 0 -0.0293852
5 V 25 A 0 -0.0987504
5 V 26 T 0 -0.0525856
5 V 27 D 0 -0.0775866
5 V 28 A 0 -0.0440644
5 V 29 D 0 -0.0405673
5 V 30 D 0 0.0128851
5 V 31 D 0 -0.0661437
5 V 32 V 0 -0.027958
5 V 36 N 0 -0.0861585
5 V 37 A 0 -0.117278
5 V 38 A 0 -0.049156
5 V 39 I 0 -0.0888671
5 V 40 A 0 -0.0527705
5 V 41 Y 0 -0.0768304
5 V 42 T 0 -0.07308
5 V 43 I 0 -0.0441364
5 V 44 L 0 -0.000431243
5 V 45 S 0 -0.07774
5 V 46 Q 0 -0.0844645
5 V 47 D 0 -0.0388856
5 V 52 D 0 -0.0565647
5 V 53 K 0 -0.117033
5 V 54 N 0 -0.0235907
5 V 55 M 0 -0.0279246
5 V 56 F 0 -0.106182
5 V 57 T 0 -0.0156879
5 V 58 I 0 -0.113575
5 V 59 N 0 -0.0826029
5 V 60 R 0 -0.0214702
5 V 61 N 0 -0.0492389
5 V 62 T 0 -0.0922322
5 V 63 G 0 -0.114896
5 V 64 V 0 -0.056205
5 V 65 I 0 -0.0760947
5 V 66 S 0 -0.0533004
5 V 67 V 0 -0.12863
5 V 69 T 0 -0.0981128
5 V 70 T 0 -0.0685584
5 V 71 G 0 -0.0859632
5 V 72 L 0 -0.123189
5 V 73 D 0 -0.0609988
5 V 74 R 0 -0.131243
5 V 75 E 0 -0.0961024
5 V 76 S 0 0.0074173
5 V 77 F 0 -0.0606967
5 V 78 P 0 -0.0591883
5 V 79 T 0 -0.00820086
5 V 80 Y 0 -0.0783887
5 V 81 T 0 0.0315392
5 V 82 L 0 -0.152372
5 V 83 V 0 -0.0475812
5 V 84 V 0 -0.0971548
5 V 85 Q 0 -0.106858
5 V 86 A 0 -0.106111
5 V 87 A 0 -0.0383265
5 V 88 D 0 -0.11601
5 V 89 L 0 -0.0636735
5 V 90 Q 0 -0.100622
5 V 91 G 0 -0.0702007
5 V 92 E 0 -0.0741602
5 V 93 G 0 -0.0513084
5 V 94 L 0 -0.0979459
5 V 95 S 0 -0.0537239
5 V 96 T 0 -0.0830936
5 V 97 T 0 -0.067516
5 V 98 A 0 0.211939
5 V 99 T 0 0.163116
5 V 100 A 0 -0.0811312
5 V 101 V 0 0.386799
5 V 102 I 0 -0.0823867
5 V 103 T 0 -0.0725073
5 V 104 V 0 -0.118882
5 V 105 T 0 -0.0292319
5 V 106 D 0 -0.11919
5 V 107 T 0 -0.114837
5 V 108 N 0 0.000329256
5 V 109 D 0 -0.0985799
5 V 110 N 0 -0.0132474
6 F 7 K 0 0.936536
6 F 8 G 0 0.546673
6 F 9 S 0 0.125584
6 F 10 V 0 0.0785158
6 F 11 M 0 0.0168627
6 F 12 E 0 0.0445862
6 F 13 G 0 -0.0210256
6 F 14 A 0 -0.032127
6 F 15 L 0 -0.0663879
6 F 16 P 0 -0.0363178
6 F 17 G 0 -0.034984
6 F 18 T 0 -0.05829
6 F 19 S 0 -0.00184612
6 F 20 V 0 -0.0183952
6 F 21 M 0 0.332363
6 F 22 E 0 0.0664966
6 F 23 V 0 0.357494
6 F 24 T 0 0.0337172
6 F 25 A 0 -0.0250663
6 F 26 T 0 0.0130672
6 F 27 D 0 -0.0887326
6 F 28 A 0 -0.0792356
6 F 29 D 0 -0.0897907
6 F 30 D 0 -0.0884108
6 F 31 D 0 -0.0604499
6 F 32 V 0 -0.146224
6 F 36 N 0 -0.0646281
6 F 37 A 0 -0.0886942
6 F 38 A 0 -0.0612212
6 F 39 I 0 0.0297788
6 F 40 A 0 -0.0385764
6 F 41 Y 0 -0.0407579
6 F 42 T 0 -0.0148983
6 F 43 I 0 -0.0686115
6 F 44 L 0 -0.135841
6 F 45 S 0 -0.0786403
6 F 46 Q 0 -0.107881
6 F 47 D 0 -0.0819024
6 F 52 D 0 -0.0741981
6 F 53 K 0 -0.137259
6 F 54 N 0 -0.0533061
6 F 55 M 0 -0.0743832
6 F 56 F 0 0.000575377
6 F 57 T 0 -0.0499986
6 F 58 I 0 -0.0648884
6 F 59 N 0 -0.0403793
6 F 60 R 0 -0.0596326
6 F 61 N 0 -0.108652
6 F 62 T 0 -0.0902871
6 F 63 G 0 -0.0252172
6 F 64 V 0 -0.0092905
6 F 65 I 0 -0.0364829
6 F 66 S 0 -0.141936
6 F 67 V 0 -0.0626716
6 F 69 T 0 -0.0210579
6 F 70 T 0 -0.0960759
6 F 71 G 0 -0.0787045
6 F 72 L 0 -0.15404
6 F 73 D 0 -0.0709383
6 F 74 R 0 -0.0811178
6 F 75 E 0 -0.06956
6 F 76 S 0 -0.0759631
6 F 77 F 0 -0.0960499
6 F 78 P 0 -0.122503
6 F 79 T 0 -0.0863347
6 F 80 Y 0 -0.0947328
6 F 81 T 0 -0.0843579
6 F 82 L 0 -0.0584073
6 F 83 V 0 -0.118515
6 F 84 V 0 -0.0622688
6 F 85 Q 0 -0.178254
6 F 86 A 0 -0.0980299
6 F 87 A 0 -0.0819904
6 F 88 D 0 -0.115898
6 F 89 L 0 -0.137077
6 F 90 Q 0 -0.122472
6 F 91 G 0 -0.0560259
6 F 92 E 0 -0.148953
6 F 93 G 0 -0.0589814
6 F 94 L 0 -0.0702051
6 F 95 S 0 -0.0989619
6 F 96 T 0 -0.0642142
6 F 97 T 0 -0.113199
6 F 98 A 0 0.61036
6 F 99 T 0 -0.0208544
6 F 100 A 0 0.214631
6 F 101 V 0 -0.124571
6 F 102 I 0 -0.0356409
6 F 103 T 0 -0.0878291
6 F 104 V 0 -0.059101
6 F 105 T 0 -0.0259446
6 F 106 D 0 -0.119119
6 F 107 T 0 -0.117744
6 F 108 N 0 -0.0746991
6 F 109 D 0 -0.058204
6 F 110 N 0 -0.0323809
7 K 8 G 0 0.889436
7 K 9 S 0 0.536841
7 K 10 V 0 0.139964
7 K 11 M 0 0.135291
7 K 12 E 0 0.0456109
7 K 13 G 0 0.0225601
7 K 14 A 0 0.0541772
7 K 15 L 0 0.0691844
7 K 16 P 0 -0.0251471
7 K 17 G 0 -0.0320564
7 K 18 T 0 -0.0266038
7 K 19 S 0 0.0481651
7 K 20 V 0 -0.104793
7 K 21 M 0 -0.0400504
7 K 22 E 0 -0.0472253
7 K 23 V 0 -0.0271487
7 K 24 T 0 0.0119723
7 K 25 A 0 -0.0666429
7 K 26 T 0 -0.0300559
7 K 27 D 0 -0.0857306
7 K 28 A 0 0.0119203
7 K 29 D 0 -0.0344188
7 K 30 D 0 -0.031361
7 K 31 D 0 -0.13749
7 K 32 V 0 -0.0241203
7 K 36 N 0 -0.116523
7 K 37 A 0 -0.0973662
7 K 38 A 0 -0.0201335
7 K 39 I 0 -0.0964693
7 K 40 A 0 -0.0175725
7 K 41 Y 0 -0.0625065
7 K 42 T 0 0.0293126
7 K 43 I 0 -0.0720039
7 K 44 L 0 -0.108629
7 K 45 S 0 -0.0667549
7 K 46 Q 0 -0.0555594
7 K 47 D 0 -0.0092385
7 K 52 D 0 -0.0447223
7 K 53 K 0 -0.0410806
7 K 54 N 0 -0.0304274
7 K 55 M 0 -0.0684427
7 K 56 F 0 -0.0769605
7 K 57 T 0 -0.0520925
7 K 58 I 0 -0.0140509
7 K 59 N 0 -0.0951737
7 K 60 R 0 -0.0501786
7 K 61 N 0 -0.0105194
7 K 62 T 0 -0.0652127
7 K 63 G 0 -0.070273
7 K 64 V 0 -0.0163791
7 K 65 I 0 -0.107291
7 K 66 S 0 -0.0573159
7 K 67 V 0 -0.112709
7 K 69 T 0 -0.0519847
7 K 70 T 0 -0.0216882
7 K 71 G 0 0.00726216
7 K 72 L 0 -0.138073
7 K 73 D 0 -0.0659236
7 K 74 R 0 -0.129176
7 K 75 E 0 -0.111797
7 K 76 S 0 -0.0715227
7 K 77 F 0 -0.074209
7 K 78 P 0 -0.0651427
7 K 79 T 0 0.0773021
7 K 80 Y 0 -0.0966007
7 K 81 T 0 0.00576347
7 K 82 L 0 -0.0715993
7 K 83 V 0 -0.0103537
7 K 84 V 0 -0.111202
7 K 85 Q 0 -0.076123
7 K 86 A 0 -0.0892986
7 K 87 A 0 -0.0993829
7 K 88 D 0 -0.116937
7 K 89 L 0 -0.120899
7 K 90 Q 0 -0.117425
7 K 91 G 0 -0.0763985
7 K 92 E 0 -0.022856
7 K 93 G 0 -0.0772545
7 K 94 L 0 -0.0363293
7 K 95 S 0 -0.0539735
7 K 96 T 0 -0.11051
7 K 97 T 0 -0.0429425
7 K 98 A 0 -0.0846864
7 K 99 T 0 -0.0516614
7 K 100 A 0 -0.0366712
7 K 101 V 0 0.402541
7 K 102 I 0 -0.104709
7 K 103 T 0 0.589138
7 K 104 V 0 -0.11747
7 K 105 T 0 -0.0561834
7 K 106 D 0 -0.108623
7 K 107 T 0 -0.0474154
7 K 108 N 0 -0.110723
7 K 109 D 0 -0.0917691
7 K 110 N 0 -0.0689212
8 G 9 S 0 0.749305
8 G 10 V 0 0.381942
8 G 11 M 0 0.131517
8 G 12 E 0 0.115101
8 G 13 G 0 0.0678912
8 G 14 A 0 0.229128
8 G 15 L 0 -0.015202
8 G 16 P 0 -0.00104884
8 G 17 G 0 -0.0669884
8 G 18 T 0 0.0216702
8 G 19 S 0 -0.0214242
8 G 20 V 0 0.220963
8 G 21 M 0 1.57484
8 G 22 E 0 0.0446573
8 G 23 V 0 0.102427
8 G 24 T 0 -0.0188289
8 G 25 A 0 -0.0811813
8 G 26 T 0 -0.0084324
8 G 27 D 0 -0.0734743
8 G 28 A 0 -0.0320021
8 G 29 D 0 -0.0595398
8 G 30 D 0 -0.0313817
8 G 31 D 0 -0.00564778
8 G 32 V 0 -0.0832193
8 G 36 N 0 -0.0385971
8 G 37 A 0 -0.10867
8 G 38 A 0 -0.090001
8 G 39 I 0 -0.117267
8 G 40 A 0 -0.108348
8 G 41 Y 0 -0.00585058
8 G 42 T 0 -0.0745755
8 G 43 I 0 -0.0923232
8 G 44 L 0 -0.071998
8 G 45 S 0 0.0347393
8 G 46 Q 0 -0.0628961
8 G 47 D 0 -0.074613
8 G 52 D 0 -0.1209
8 G 53 K 0 -0.0670564
8 G 54 N 0 -0.105643
8 G 55 M 0 -0.00485305
8 G 56 F 0 -0.0329536
8 G 57 T 0 -0.0971157
8 G 58 I 0 -0.117757
8 G 59 N 0 -0.0846792
8 G 60 R 0 -0.113969
8 G 61 N 0 -0.105718
8 G 62 T 0 -0.0168268
8 G 63 G 0 -0.0501057
8 G 64 V 0 -0.0446871
8 G 65 I 0 0.119697
8 G 66 S 0 -0.124221
8 G 67 V 0 0.0686754
8 G 69 T 0 -0.0862991
8 G 70 T 0 -0.0894032
8 G 71 G 0 -0.0694324
8 G 72 L 0 -0.0222629
8 G 73 D 0 -0.0722407
8 G 74 R 0 -0.0611337
8 G 75 E 0 -0.113232
8 G 76 S 0 -0.0890312
8 G 77 F 0 -0.0811599
8 G 78 P 0 -0.126641
8 G 79 T 0 -0.106924
8 G 80 Y 0 -0.0826602
8 G 81 T 0 -0.0730318
8 G 82 L 0 0.0834221
8 G 83 V 0 -0.0644419
8 G 84 V 0 -0.028634
8 G 85 Q 0 -0.125862
8 G 86 A 0 -0.146814
8 G 87 A 0 -0.163931
8 G 88 D 0 -0.121627
8 G 89 L 0 -0.0962182
8 G 90 Q 0 -0.109885
8 G 91 G 0 -0.114261
8 G 92 E 0 -0.120042
8 G 93 G 0 -0.109162
8 G 94 L 0 -0.146351
8 G 95 S 0 -0.0961758
8 G 96 T 0 -0.0861545
8 G 97 T 0 -0.0627385
8 G 98 A 0 -0.0228724
8 G 99 T 0 -0.121699
8 G 100 A 0 0.189095
8 G 101 V 0 -0.0818433
8 G 102 I 0 0.10748
8 G 103 T 0 -0.0743976
8 G 104 V 0 -0.0450144
8 G 105 T 0 -0.0909782
8 G 106 D 0 -0.0862363
8 G 107 T 0 -0.110131
8 G 108 N 0 -0.0880071
8 G 109 D 0 -0.105584
8 G 110 N 0 -0.116941
9 S 10 V 0 0.552534
9 S 11 M 0 0.379151
9 S 12 E 0 0.259034
9 S 13 G 0 0.0922013
9 S 14 A 0 0.162808
9 S 15 L 0 0.0811386
9 S 16 P 0 -0.00487864
9 S 17 G 0 -0.0273297
9 S 18 T 0 0.0288554
9 S 19 S 0 0.0823108
9 S 20 V 0 -0.0629524
9 S 21 M 0 0.0246177
9 S 22 E 0 0.0814796
9 S 23 V 0 -0.00086522
9 S 24 T 0 -0.043226
9 S 25 A 0 -0.0921903
9 S 26 T 0 0.0825201
9 S 27 D 0 -0.0730137
9 S 28 A 0 0.0103787
9 S 29 D 0 -0.0940798
9 S 30 D 0 -0.0164301
9 S 31 D 0 -0.0723682
9 S 32 V 0 0.0113482
9 S 36 N 0 -0.0696057
9 S 37 A 0 -0.0271862
9 S 38 A 0 -0.0320903
9 S 39 I 0 -0.0712699
9 S 40 A 0 0.0275897
9 S 41 Y 0 0.0182499
9 S 42 T 0 -0.0516682
9 S 43 I 0 -0.0748015
9 S 44 L 0 -0.0329712
9 S 45 S 0 -0.0142048
9 S 46 Q 0 -0.0600067
9 S 47 D 0 -0.0672837
9 S 52 D 0 -0.0443005
9 S 53 K 0 -0.11099
9 S 54 N 0 -0.0362845
9 S 55 M 0 -0.0383701
9 S 56 F 0 -0.0491366
9 S 57 T 0 -0.0120664
9 S 58 I 0 -0.0960991
9 S 59 N 0 -0.0301521
9 S 60 R 0 -0.07473
9 S 61 N 0 -0.0382237
9 S 62 T 0 -0.0754665
9 S 63 G 0 -0.0595645
9 S 64 V 0 -0.0334091
9 S 65 I 0 -0.133995
9 S 66 S 0 -0.103833
9 S 67 V 0 -0.0669107
9 S 69 T 0 -0.0824633
9 S 70 T 0 -0.0574708
9 S 71 G 0 -0.0129728
9 S 72 L 0 0.0396616
9 S 73 D 0 -0.038823
9 S 74 R 0 -0.0225856
9 S 75 E 0 -0.0409763
9 S 76 S 0 0.00901394
9 S 77 F 0 -0.0129421
9 S 78 P 0 -0.0181999
9 S 79 T 0 0.0396018
9 S 80 Y 0 -0.0565086
9 S 81 T 0 -0.0474161
9 S 82 L 0 -0.114597
9 S 83 V 0 -0.0289652
9 S 84 V 0 -0.124394
9 S 85 Q 0 -0.138619
9 S 86 A 0 -0.14278
9 S 87 A 0 -0.0929531
9 S 88 D 0 -0.136026
9 S 89 L 0 -0.0835335
9 S 90 Q 0 -0.0870183
9 S 91 G 0 -0.0107315
9 S 92 E 0 -0.101174
9 S 93 G 0 -0.077008
9 S 94 L 0 -0.0284356
9 S 95 S 0 -0.0781983
9 S 96 T 0 -0.0771576
9 S 97 T 0 -0.0975847
9 S 98 A 0 -0.0809358
9 S 99 T 0 -0.0775772
9 S 100 A 0 -0.139891
9 S 101 V 0 -0.049281
9 S 102 I 0 -0.10717
9 S 103 T 0 0.610663
9 S 104 V 0 -0.082053
9 S 105 T 0 0.578618
9 S 106 D 0 -0.09156
9 S 107 T 0 -0.0743953
9 S 108 N 0 -0.0715892
9 S 109 D 0 -0.0895462
9 S 110 N 0 -0.0816871
10 V 11 M 0 0.646298
10 V 12 E 0 0.476483
10 V 13 G 0 0.286531
10 V 14 A 0 0.268251
10 V 15 L 0 0.185051
10 V 16 P 0 0.00661109
10 V 17 G 0 0.0540089
10 V 18 T 0 0.153028
10 V 19 S 0 0.014505
10 V 20 V 0 0.310548
10 V 21 M 0 0.123567
10 V 22 E 0 0.00214209
10 V 23 V 0 0.0828878
10 V 24 T 0 -0.0384735
10 V 25 A 0 -0.016858
10 V 26 T 0 0.0152724
10 V 27 D 0 -0.0060998
10 V 28 A 0 -0.0800987
10 V 29 D 0 -0.0340025
10 V 30 D 0 -0.153293
10 V 31 D 0 -0.066917
10 V 32 V 0 -0.0448669
10 V 36 N 0 -0.0661432
10 V 37 A 0 -0.134335
10 V 38 A 0 -0.103064
10 V 39 I 0 -0.0746367
10 V 40 A 0 -0.0954142
10 V 41 Y 0 -0.038026
10 V 42 T 0 -0.0405879
10 V 43 I 0 -0.00844699
10 V 44 L 0 -0.0145695
10 V 45 S 0 -0.122748
10 V 46 Q 0 -0.100704
10 V 47 D 0 -0.034633
10 V 52 D 0 -0.150806
10 V 53 K 0 -0.0800676
10 V 54 N 0 -0.083959
10 V 55 M 0 -0.119084
10 V 56 F 0 0.0390238
10 V 57 T 0 -0.0619841
10 V 58 I 0 -0.0287202
10 V 59 N 0 -0.0809765
10 V 60 R 0 -0.0770295
10 V 61 N 0 -0.0845325
10 V 62 T 0 -0.127653
10 V 63 G 0 0.0297578
10 V 64 V 0 -0.0449537
10 V 65 I 0 -0.0472737
10 V 66 S 0 -0.0842151
10 V 67 V 0 -0.00968461
10 V 69 T 0 -0.0868274
10 V 70 T 0 -0.0709902
10 V 71 G 0 -0.0608816
10 V 72 L 0 0.114049
10 V 73 D 0 -0.0410121
10 V 74 R 0 -0.0396369
10 V 75 E 0 0.00151568
10 V 76 S 0 -0.0934446
10 V 77 F 0 -0.0910587
10 V 78 P 0 -0.0564236
10 V 79 T 0 -0.081422
10 V 80 Y 0 0.0299491
10 V 81 T 0 -0.0449952
10 V 82 L 0 -0.000634436
10 V 83 V 0 -0.0182693
10 V 84 V 0 -0.015873
10 V 85 Q 0 -0.0839938
10 V 86 A 0 -0.0408073
10 V 87 A 0 -0.12243
10 V 88 D 0 -0.0425066
10 V 89 L 0 -0.145059
10 V 90 Q 0 -0.0554566
10 V 91 G 0 -0.0112393
10 V 92 E 0 -0.0456453
10 V 93 G 0 -0.106425
10 V 94 L 0 -0.1073
10 V 95 S 0 -0.137292
10 V 96 T 0 -0.0503365
10 V 97 T 0 -0.0949502
10 V 98 A 0 -0.0672953
10 V 99 T 0 -0.109473
10 V 100 A 0 -0.0493003
10 V 101 V 0 -0.0876372
10 V 102 I 0 0.0527478
10 V 103 T 0 -0.107077
10 V 104 V 0 0.244768
10 V 105 T 0 -0.100168
10 V 106 D 0 0.00817666
10 V 107 T 0 -0.0370615
10 V 108 N 0 0.00857817
10 V 109 D 0 0.00507756
10 V 110 N 0 0.0806389
11 M 12 E 0 0.579673
11 M 13 G 0 0.953638
11 M 14 A 0 0.36505
11 M 15 L 0 0.170177
11 M 16 P 0 0.0859816
11 M 17 G 0 0.0274027
11 M 18 T 0 0.160954
11 M 19 S 0 0.0423979
11 M 20 V 0 -0.0501576
11 M 21 M 0 -0.0356555
11 M 22 E 0 0.0246273
11 M 23 V 0 -0.0572207
11 M 24 T 0 0.0755822
11 M 25 A 0 -0.108419
11 M 26 T 0 0.00488504
11 M 27 D 0 -0.0771093
11 M 28 A 0 -0.00426514
11 M 29 D 0 -0.0591334
11 M 30 D 0 -0.0260771
11 M 31 D 0 -0.00439871
11 M 32 V 0 0.0110768
11 M 36 N 0 -0.124919
11 M 37 A 0 -0.0466888
11 M 38 A 0 0.0301555
11 M 39 I 0 -0.0275117
11 M 40 A 0 -0.0503145
11 M 41 Y 0 -0.0904581
11 M 42 T 0 -0.0219231
11 M 43 I 0 -0.143991
11 M 44 L 0 0.00496055
11 M 45 S 0 -0.0702763
11 M 46 Q 0 -0.063429
11 M 47 D 0 -0.04137
11 M 52 D 0 -0.129647
11 M 53 K 0 -0.0950637
11 M 54 N 0 -0.110893
11 M 55 M 0 -0.0842523
11 M 56 F 0 -0.0667274
11 M 57 T 0 -0.0447141
11 M 58 I 0 -0.0771037
11 M 59 N 0 -0.0143089
11 M 60 R 0 0.016251
11 M 61 N 0 0.0212478
11 M 62 T 0 -0.0437018
11 M 63 G 0 -0.0853742
11 M 64 V 0 -0.0136802
11 M 65 I 0 -0.0783775
11 M 66 S 0 -0.0562458
11 M 67 V 0 -0.0707397
11 M 69 T 0 -0.0710113
11 M 70 T 0 -0.0308952
11 M 71 G 0 -0.042219
11 M 72 L 0 -0.0427374
11 M 73 D 0 -0.0171695
11 M 74 R 0 0.0494828
11 M 75 E 0 -0.00611726
11 M 76 S 0 -0.0309325
11 M 77 F 0 -0.0555338
11 M 78 P 0 -0.0341731
11 M 79 T 0 -0.0818771
11 M 80 Y 0 -0.139253
11 M 81 T 0 -0.0775857
11 M 82 L 0 -0.101177
11 M 83 V 0 -0.08046
11 M 84 V 0 -0.104983
11 M 85 Q 0 -0.0539388
11 M 86 A 0 -0.0829865
11 M 87 A 0 -0.0688567
11 M 88 D 0 -0.130714
11 M 89 L 0 -0.14187
11 M 90 Q 0 -0.141142
11 M 91 G 0 -0.117094
11 M 92 E 0 -0.136046
11 M 93 G 0 -0.0511816
11 M 94 L 0 -0.0527783
11 M 95 S 0 -0.111733
11 M 96 T 0 -0.074926
11 M 97 T 0 -0.12971
11 M 98 A 0 -0.119485
11 M 99 T 0 -0.0931393
11 M 100 A 0 -0.0832672
11 M 101 V 0 -0.0592927
11 M 102 I 0 -0.0703476
11 M 103 T 0 -0.00532047
11 M 104 V 0 -0.0791939
11 M 105 T 0 0.879452
11 M 106 D 0 -0.0580254
11 M 107 T 0 0.450944
11 M 108 N 0 -0.102689
11 M 109 D 0 -0.079347
11 M 110 N 0 -0.0899051
12 E 13 G 0 0.630508
12 E 14 A 0 0.306263
12 E 15 L 0 0.259107
12 E 16 P 0 0.0646401
12 E 17 G 0 0.0147504
12 E 18 T 0 0.106043
12 E 19 S 0 0.0365132
12 E 20 V 0 0.0648875
12 E 21 M 0 -0.0392048
12 E 22 E 0 0.0215874
12 E 23 V 0 -0.0253604
12 E 24 T 0 -0.0573667
12 E 25 A 0 -0.00659415
12 E 26 T 0 -0.0252153
12 E 27 D 0 -0.0589029
12 E 28 A 0 -0.0736138
12 E 29 D 0 -0.07984
12 E 30 D 0 -0.0939436
12 E 31 D 0 -0.0531123
12 E 32 V 0 -0.0750038
12 E 36 N 0 -0.146868
12 E 37 A 0 -0.126056
12 E 38 A 0 -0.0854723
12 E 39 I 0 -0.0882767
12 E 40 A 0 -0.0784212
12 E 41 Y 0 -0.0795183
12 E 42 T 0 -0.0473625
12 E 43 I 0 -0.0205103
12 E 44 L 0 -0.0772983
12 E 45 S 0 -0.0429864
12 E 46 Q 0 -0.0931828
12 E 47 D 0 -0.089752
12 E 52 D 0 -0.137617
12 E 53 K 0 -0.107098
12 E 54 N 0 -0.13068
12 E 55 M 0 -0.0769636
12 E 56 F 0 -0.0756071
12 E 57 T 0 -0.0629515
12 E 58 I 0 -0.035635
12 E 59 N 0 -0.102924
12 E 60 R 0 -0.0585647
12 E 61 N 0 -0.0848243
12 E 62 T 0 -0.107129
12 E 63 G 0 -0.0421924
12 E 64 V 0 -0.131489
12 E 65 I 0 -0.042355
12 E 66 S 0 -0.125675
12 E 67 V 0 -0.0105381
12 E 69 T 0 -0.0451628
12 E 70 T 0 -0.0451685
12 E 71 G 0 -0.0381669
12 E 72 L 0 0.0809836
12 E 73 D 0 0.410274
12 E 74 R 0 0.373756
12 E 75 E 0 0.253465
12 E 76 S 0 0.00594007
12 E 77 F 0 0.00533186
12 E 78 P 0 -0.0189302
12 E 79 T 0 -0.0879578
12 E 80 Y 0 -0.00782858
12 E 81 T 0 -0.102124
12 E 82 L 0 -0.0465226
12 E 83 V 0 -0.0874199
12 E 84 V 0 -0.0246453
12 E 85 Q 0 -0.12165
12 E 86 A 0 -0.0493488
12 E 87 A 0 -0.112388
12 E 88 D 0 -0.114853
12 E 89 L 0 -0.0823569
12 E 90 Q 0 -0.107594
12 E 91 G 0 -0.108877
12 E 92 E 0 -0.104889
12 E 93 G 0 -0.140448
12 E 94 L 0 -0.114265
12 E 95 S 0 -0.0933296
12 E 96 T 0 -0.110985
12 E 97 T 0 -0.157546
12 E 98 A 0 -0.100147
12 E 99 T 0 -0.104096
12 E 100 A 0 -0.033701
12 E 101 V 0 -0.0859705
12 E 102 I 0 0.0118916
12 E 103 T 0 -0.0222224
12 E 104 V 0 0.0484948
12 E 105 T 0 -0.0127184
12 E 106 D 0 0.1733
12 E 107 T 0 0.140989
12 E 108 N 0 0.254826
12 E 109 D 0 0.178526
12 E 110 N 0 0.050345
13 G 14 A 0 0.649532
13 G 15 L 0 0.317689
13 G 16 P 0 0.300236
13 G 17 G 0 0.0467418
13 G 18 T 0 0.12243
13 G 19 S 0 0.103641
13 G 20 V 0 0.0680904
13 G 21 M 0 -0.00858553
13 G 22 E 0 0.0577693
13 G 23 V 0 0.0802001
13 G 24 T 0 0.0137607
13 G 25 A 0 -0.036965
13 G 26 T 0 -0.0455895
13 G 27 D 0 -0.0897761
13 G 28 A 0 -0.00103056
13 G 29 D 0 -0.0811919
13 G 30 D 0 -0.00346347
13 G 31 D 0 -0.0284184
13 G 32 V 0 -0.0555954
13 G 36 N 0 -0.0832774
13 G 37 A 0 -0.00397815
13 G 38 A 0 -0.0525238
13 G 39 I 0 0.0184493
13 G 40 A 0 -0.0431222
13 G 41 Y 0 -0.0752786
13 G 42 T 0 -0.053346
13 G 43 I 0 -0.0833382
13 G 44 L 0 -0.0159015
13 G 45 S 0 -0.0655289
13 G 46 Q 0 -0.107395
13 G 47 D 0 -0.0705976
13 G 52 D 0 -0.0893312
13 G 53 K 0 -0.127776
13 G 54 N 0 -0.0793142
13 G 55 M 0 -0.0935084
13 G 56 F 0 -0.0806843
13 G 57 T 0 -0.086258
13 G 58 I 0 -0.122233
13 G 59 N 0 -0.057225
13 G 60 R 0 -0.0657368
13 G 61 N 0 -0.121988
13 G 62 T 0 -0.115149
13 G 63 G 0 -0.0151659
13 G 64 V 0 -0.113979
13 G 65 I 0 -0.134179
13 G 66 S 0 -0.0685792
13 G 67 V 0 0.126151
13 G 69 T 0 -0.0582171
13 G 70 T 0 -0.0925104
13 G 71 G 0 0.276326
13 G 72 L 0 0.109046
13 G 73 D 0 0.0834876
13 G 74 R 0 0.0815467
13 G 75 E 0 0.206202
13 G 76 S 0 0.0184531
13 G 77 F 0 -0.00640808
13 G 78 P 0 -0.0142747
13 G 79 T 0 -0.127884
13 G 80 Y 0 0.0445752
13 G 81 T 0 -0.10779
13 G 82 L 0 -0.0452275
13 G 83 V 0 -0.12195
13 G 84 V 0 -0.109804
13 G 85 Q 0 -0.117887
13 G 86 A 0 -0.128641
13 G 87 A 0 -0.147317
13 G 88 D 0 -0.160903
13 G 89 L 0 -0.0800455
13 G 90 Q 0 -0.0340075
13 G 91 G 0 -0.0748143
13 G 92 E 0 -0.114394
13 G 93 G 0 -0.0488885
13 G 94 L 0 -0.0683961
13 G 95 S 0 -0.128698
13 G 96 T 0 -0.116821
13 G 97 T 0 -0.157774
13 G 98 A 0 -0.148856
13 G 99 T 0 -0.0740184
13 G 100 A 0 -0.152051
13 G 101 V 0 -0.155447
13 G 102 I 0 -0.127587
13 G 103 T 0 -0.087232
13 G 104 V 0 0.0159185
13 G 105 T 0 -0.127879
13 G 106 D 0 -0.0597058
13 G 107 T 0 0.807566
13 G 108 N 0 -0.0346623
13 G 109 D 0 0.0491829
13 G 110 N 0 -0.0394974
14 A 15 L 0 0.544314
14 A 16 P 0 0.287324
14 A 17 G 0 0.210448
14 A 18 T 0 0.655895
14 A 19 S 0 0.154115
14 A 20 V 0 0.132302
14 A 21 M 0 0.117725
14 A 22 E 0 0.05912
14 A 23 V 0 -0.0237616
14 A 24 T 0 0.0202721
14 A 25 A 0 -0.0307773
14 A 26 T 0 -0.0417916
14 A 27 D 0 -0.0498613
14 A 28 A 0 -0.0418535
14 A 29 D 0 -0.0712006
14 A 30 D 0 -0.0464007
14 A 31 D 0 0.0443951
14 A 32 V 0 -0.0107133
14 A 36 N 0 -0.0898392
14 A 37 A 0 -0.0739228
14 A 38 A 0 -0.134783
14 A 39 I 0 -0.084062
14 A 40 A 0 -0.0184164
14 A 41 Y 0 -0.0033211
14 A 42 T 0 -0.0225371
14 A 43 I 0 -0.0941821
14 A 44 L 0 -0.0847283
14 A 45 S 0 -0.0311784
14 A 46 Q 0 -0.106234
14 A 47 D 0 -0.081863
14 A 52 D 0 -0.0670786
14 A 53 K 0 -0.118258
14 A 54 N 0 -0.00443418
14 A 55 M 0 -0.0173334
14 A 56 F 0 -0.0480115
14 A 57 T 0 -0.055019
14 A 58 I 0 -0.0554832
14 A 59 N 0 -0.055969
14 A 60 R 0 -0.0585981
14 A 61 N 0 -0.0721478
14 A 62 T 0 -0.0154992
14 A 63 G 0 -0.0335072
14 A 64 V 0 -0.0336273
14 A 65 I 0 -0.0762432
14 A 66 S 0 0.0102924
14 A 67 V 0 0.536864
14 A 69 T 0 0.0481339
14 A 70 T 0 0.0559459
14 A 71 G 0 0.0985914
14 A 72 L 0 -0.0237219
14 A 73 D 0 -0.0273125
14 A 74 R 0 -0.101361
14 A 75 E 0 -0.054724
14 A 76 S 0 -0.0212436
14 A 77 F 0 -0.0609503
14 A 78 P 0 -0.0594254
14 A 79 T 0 -0.0417027
14 A 80 Y 0 -0.109211
14 A 81 T 0 -0.0468068
14 A 82 L 0 -0.0654777
14 A 83 V 0 -0.0906365
14 A 84 V 0 -0.114939
14 A 85 Q 0 -0.189083
14 A 86 A 0 -0.117247
14 A 87 A 0 -0.0911249
14 A 88 D 0 -0.141499
14 A 89 L 0 -0.124634
14 A 90 Q 0 -0.140414
14 A 91 G 0 -0.0473064
14 A 92 E 0 -0.0984494
14 A 93 G 0 -0.0378777
14 A 94 L 0 -0.103482
14 A 95 S 0 -0.0740913
14 A 96 T 0 -0.117328
14 A 97 T 0 -0.0905937
14 A 98 A 0 -0.144604
14 A 99 T 0 -0.0652792
14 A 100 A 0 -0.0821521
14 A 101 V 0 -0.0689592
14 A 102 I 0 -0.0470728
14 A 103 T 0 -0.0355936
14 A 104 V 0 -0.00330906
14 A 105 T 0 -0.0228905
14 A 106 D 0 -0.126333
14 A 107 T 0 0.132972
14 A 108 N 0 -0.143201
14 A 109 D 0 -0.130611
14 A 110 N 0 -0.00858334
15 L 16 P 0 0.535111
15 L 17 G 0 0.354053
15 L 18 T 0 0.515749
15 L 19 S 0 0.13234
15 L 20 V 0 0.112032
15 L 21 M 0 0.0665537
15 L 22 E 0 0.0422474
15 L 23 V 0 0.0395738
15 L 24 T 0 0.0227207
15 L 25 A 0 -0.066111
15 L 26 T 0 -0.0173898
15 L 27 D 0 -0.0304814
15 L 28 A 0 0.00770548
15 L 29 D 0 -0.0512963
15 L 30 D 0 -0.0030266
15 L 31 D 0 0.0571809
15 L 32 V 0 -0.00848667
15 L 36 N 0 -0.0757818
15 L 37 A 0 -0.00669395
15 L 38 A 0 -0.0168626
15 L 39 I 0 -0.0108564
15 L 40 A 0 0.0180871
15 L 41 Y 0 -0.0674607
15 L 42 T 0 -0.00644313
15 L 43 I 0 -0.0181314
15 L 44 L 0 -0.0508999
15 L 45 S 0 -0.00189738
15 L 46 Q 0 -0.0192907
15 L 47 D 0 -0.0435476
15 L 52 D 0 -0.0730819
15 L 53 K 0 -0.0502957
15 L 54 N 0 -0.0464685
15 L 55 M 0 -0.051763
15 L 56 F 0 -0.065852
15 L 57 T 0 -0.0201608
15 L 58 I 0 -0.0118599
15 L 59 N 0 -0.022039
15 L 60 R 0 0.0111502
15 L 61 N 0 0.0246382
15 L 62 T 0 -0.0558324
15 L 63 G 0 -0.0710968
15 L 64 V 0 -0.0481635
15 L 65 I 0 -0.0669762
15 L 66 S 0 -0.0758462
15 L 67 V 0 0.136078
15 L 69 T 0 -0.0118993
15 L 70 T 0 -0.0316387
15 L 71 G 0 0.0655534
15 L 72 L 0 -0.0355199
15 L 73 D 0 -0.0134539
15 L 74 R 0 -0.077509
15 L 75 E 0 -0.0599279
15 L 76 S 0 -0.0312191
15 L 77 F 0 -0.0523918
15 L 78 P 0 -0.0303656
15 L 79 T 0 -0.0529314
15 L 80 Y 0 -0.0431425
15 L 81 T 0 -0.0128207
15 L 82 L 0 -0.0951889
15 L 83 V 0 -0.0920442
15 L 84 V 0 -0.114887
15 L 85 Q 0 -0.0506663
15 L 86 A 0 -0.109062
15 L 87 A 0 -0.0393928
15 L 88 D 0 -0.100034
15 L 89 L 0 0.0600148
15 L 90 Q 0 -0.0952916
15 L 91 G 0 -0.0578693
15 L 92 E 0 -0.111475
15 L 93 G 0 -0.0655855
15 L 94 L 0 -0.111502
15 L 95 S 0 -0.0618638
15 L 96 T 0 -0.0503706
15 L 97 T 0 -0.10163
15 L 98 A 0 -0.123499
15 L 99 T 0 -0.0479205
15 L 100 A 0 -0.0944921
15 L 101 V 0 -0.0333635
15 L 102 I 0 -0.0844602
15 L 103 T 0 0.00516175
15 L 104 V 0 -0.084355
15 L 105 T 0 -0.0472014
15 L 106 D 0 -0.0798672
15 L 107 T 0 0.0179653
15 L 108 N 0 -0.0478471
15 L 109 D 0 -0.0836736
15 L 110 N 0 -0.0579907
16 P 17 G 0 0.881905
16 P 18 T 0 0.416586
16 P 19 S 0 0.275271
16 P 20 V 0 0.0284659
16 P 21 M 0 0.0137993
16 P 22 E 0 0.0429184
16 P 23 V 0 -0.0535983
16 P 24 T 0 -0.0194999
16 P 25 A 0 -0.0399347
16 P 26 T 0 0.0588406
16 P 27 D 0 -0.054112
16 P 28 A 0 -0.000218306
16 P 29 D 0 0.0094279
16 P 30 D 0 -0.0780076
16 P 31 D 0 -0.053626
16 P 32 V 0 -0.0233326
16 P 36 N 0 -0.0951654
16 P 37 A 0 -0.0341644
16 P 38 A 0 -0.0581332
16 P 39 I 0 -0.0494214
16 P 40 A 0 -0.0224352
16 P 41 Y 0 0.000194467
16 P 42 T 0 -0.0644049
16 P 43 I 0 -0.0561987
16 P 44 L 0 -0.0532466
16 P 45 S 0 -0.0115408
16 P 46 Q 0 -0.0719104
16 P 47 D 0 -0.0104896
16 P 52 D 0 -0.0486686
16 P 53 K 0 -0.0590546
16 P 54 N 0 -0.00522124
16 P 55 M 0 0.023257
16 P 56 F 0 -0.0937101
16 P 57 T 0 0.0062848
16 P 58 I 0 -0.0781211
16 P 59 N 0 -0.0646241
16 P 60 R 0 -0.0549241
16 P 61 N 0 0.0225776
16 P 62 T 0 -0.00950656
16 P 63 G 0 -0.0807919
16 P 64 V 0 -0.0162042
16 P 65 I 0 -0.058778
16 P 66 S 0 -0.0392153
16 P 67 V 0 0.257809
16 P 69 T 0 0.147577
16 P 70 T 0 0.310886
16 P 71 G 0 0.295156
16 P 72 L 0 0.0379816
16 P 73 D 0 -0.0638926
16 P 74 R 0 -0.0949272
16 P 75 E 0 -0.0178281
16 P 76 S 0 -0.016986
16 P 77 F 0 -0.0069396
16 P 78 P 0 -0.00285904
16 P 79 T 0 -0.0445365
16 P 80 Y 0 -0.054006
16 P 81 T 0 -0.0738191
16 P 82 L 0 -0.0722404
16 P 83 V 0 -0.0421047
16 P 84 V 0 -0.123172
16 P 85 Q 0 -0.0818318
16 P 86 A 0 -0.0668517
16 P 87 A 0 -0.0444558
16 P 88 D 0 -0.0781391
16 P 89 L 0 -0.0511043
16 P 90 Q 0 -0.068298
16 P 91 G 0 -0.0570994
16 P 92 E 0 -0.111878
16 P 93 G 0 -0.0582545
16 P 94 L 0 -0.0889988
16 P 95 S 0 -0.0437451
16 P 96 T 0 -0.0767423
16 P 97 T 0 -0.101186
16 P 98 A 0 -0.139729
16 P 99 T 0 -0.024587
16 P 100 A 0 -0.0966883
16 P 101 V 0 -0.062132
16 P 102 I 0 -0.000349673
16 P 103 T 0 -0.0327553
16 P 104 V 0 -0.0180543
16 P 105 T 0 -0.0697014
16 P 106 D 0 -0.0830872
16 P 107 T 0 -0.0609786
16 P 108 N 0 -0.103264
16 P 109 D 0 -0.121039
16 P 110 N 0 0.0125894
17 G 18 T 0 0.579106
17 G 19 S 0 0.338075
17 G 20 V 0 0.243253
17 G 21 M 0 0.0493607
17 G 22 E 0 0.106269
17 G 23 V 0 0.0370266
17 G 24 T 0 0.0046247
17 G 25 A 0 0.0273143
17 G 26 T 0 -0.010327
17 G 27 D 0 -0.00309365
17 G 28 A 0 0.0199264
17 G 29 D 0 -0.032883
17 G 30 D 0 -0.0317999
17 G 31 D 0 -0.0652476
17 G 32 V 0 -0.0169397
17 G 36 N 0 -0.115631
17 G 37 A 0 -0.0236323
17 G 38 A 0 -0.0838288
17 G 39 I 0 -0.0692883
17 G 40 A 0 -0.00935132
17 G 41 Y 0 -0.0676474
17 G 42 T 0 -0.0195208
17 G 43 I 0 -0.0759541
17 G 44 L 0 -0.0694609
17 G 45 S 0 -0.0670152
17 G 46 Q 0 -0.110182
17 G 47 D 0 -0.0559018
17 G 52 D 0 -0.0731357
17 G 53 K 0 -0.063596
17 G 54 N 0 -0.0711904
17 G 55 M 0 -0.0923125
17 G 56 F 0 -0.0396419
17 G 57 T 0 0.171402
17 G 58 I 0 -0.0100635
17 G 59 N 0 0.00871153
17 G 60 R 0 0.00977063
17 G 61 N 0 -0.00803702
17 G 62 T 0 -0.0262741
17 G 63 G 0 -0.0440128
17 G 64 V 0 -0.03402
17 G 65 I 0 -0.00571851
17 G 66 S 0 0.269665
17 G 67 V 0 0.073325
17 G 69 T 0 0.0466183
17 G 70 T 0 0.0206109
17 G 71 G 0 -0.0146318
17 G 72 L 0 0.00727593
17 G 73 D 0 -0.0347074
17 G 74 R 0 -0.0160896
17 G 75 E 0 -0.0759715
17 G 76 S 0 -0.0436268
17 G 77 F 0 -0.0438225
17 G 78 P 0 -0.0213235
17 G 79 T 0 -0.0406533
17 G 80 Y 0 -0.065858
17 G 81 T 0 -0.0500545
17 G 82 L 0 -0.0404781
17 G 83 V 0 -0.0971425
17 G 84 V 0 -0.0734226
17 G 85 Q 0 -0.0718077
17 G 86 A 0 -0.0530459
17 G 87 A 0 -0.0735559
17 G 88 D 0 -0.0813769
17 G 89 L 0 -0.0337027
17 G 90 Q 0 -0.0669796
17 G 91 G 0 -0.0356673
17 G 92 E 0 -0.0762355
17 G 93 G 0 -0.0543915
17 G 94 L 0 -0.0322977
17 G 95 S 0 -0.0396625
17 G 96 T 0 -0.0728501
17 G 97 T 0 -0.0696512
17 G 98 A 0 -0.141897
17 G 99 T 0 -0.0408516
17 G 100 A 0 -0.0434414
17 G 101 V 0 -0.0653425
17 G 102 I 0 -0.0231182
17 G 103 T 0 -0.0637373
17 G 104 V 0 -0.0442186
17 G 105 T 0 -0.0823256
17 G 106 D 0 -0.0219754
17 G 107 T 0 -0.0610242
17 G 108 N 0 -0.0535494
17 G 109 D 0 0.000194602
17 G 110 N 0 0.0166358
18 T 19 S 0 0.356985
18 T 20 V 0 0.331684
18 T 21 M 0 0.133165
18 T 22 E 0 0.0604604
18 T 23 V 0 0.0401433
18 T 24 T 0 0.055794
18 T 25 A 0 -0.0528671
18 T 26 T 0 0.0529126
18 T 27 D 0 -0.0673709
18 T 28 A 0 0.0837655
18 T 29 D 0 -0.0728148
18 T 30 D 0 -0.0352271
18 T 31 D 0 0.0413879
18 T 32 V 0 -0.0470097
18 T 36 N 0 -0.100579
18 T 37 A 0 -0.0616177
18 T 38 A 0 0.029548
18 T 39 I 0 -0.0147765
18 T 40 A 0 -0.0311736
18 T 41 Y 0 0.0401215
18 T 42 T 0 -0.0216022
18 T 43 I 0 -0.0545724
18 T 44 L 0 -0.0185859
18 T 45 S 0 -0.0452696
18 T 46 Q 0 -0.00715833
18 T 47 D 0 -0.0804111
18 T 52 D 0 -0.0669301
18 T 53 K 0 -0.0207585
18 T 54 N 0 -0.0141013
18 T 55 M 0 -0.031382
18 T 56 F 0 -0.0769837
18 T 57 T 0 -0.034573
18 T 58 I 0 -0.0532746
18 T 59 N 0 -0.0471816
18 T 60 R 0 -0.0274406
18 T 61 N 0 -0.0248374
18 T 62 T 0 -0.0641212
18 T 63 G 0 -0.0552912
18 T 64 V 0 -0.01837
18 T 65 I 0 -0.0812616
18 T 66 S 0 0.0501113
18 T 67 V 0 0.23924
18 T 69 T 0 0.00246528
18 T 70 T 0 -0.0229942
18 T 71 G 0 -0.00992851
18 T 72 L 0 0.0218682
18 T 73 D 0 -0.0317716
18 T 74 R 0 -0.0372619
18 T 75 E 0 0.0137265
18 T 76 S 0 -0.0627357
18 T 77 F 0 0.00640392
18 T 78 P 0 -0.0709596
18 T 79 T 0 -0.0203782
18 T 80 Y 0 -0.0448496
18 T 81 T 0 -0.0950981
18 T 82 L 0 -0.071498
18 T 83 V 0 -0.0450649
18 T 84 V 0 -0.0608137
18 T 85 Q 0 -0.0742245
18 T 86 A 0 -0.100611
18 T 87 A 0 -0.0869891
18 T 88 D 0 -0.126742
18 T 89 L 0 -0.0732184
18 T 90 Q 0 -0.0976767
18 T 91 G 0 -0.0934777
18 T 92 E 0 -0.0584504
18 T 93 G 0 -0.0285695
18 T 94 L 0 -0.0377603
18 T 95 S 0 -0.0745632
18 T 96 T 0 -0.128781
18 T 97 T 0 -0.0544052
18 T 98 A 0 -0.1009
18 T 99 T 0 -0.127413
18 T 100 A 0 -0.134048
18 T 101 V 0 -0.115925
18 T 102 I 0 -0.0632104
18 T 103 T 0 -0.0935683
18 T 104 V 0 -0.0684344
18 T 105 T 0 0.0210039
18 T 106 D 0 -0.1031
18 T 107 T 0 -0.0670978
18 T 108 N 0 -0.0912583
18 T 109 D 0 -0.0852961
18 T 110 N 0 -0.0162288
19 S 20 V 0 0.421243
19 S 21 M 0 0.580073
19 S 22 E 0 0.507894
19 S 23 V 0 0.115994
19 S 24 T 0 0.0888392
19 S 25 A 0 0.00818179
19 S 26 T 0 0.0147513
19 S 27 D 0 -0.0283568
19 S 28 A 0 0.0357948
19 S 29 D 0 -0.077695
19 S 30 D 0 -0.0511336
19 S 31 D 0 -0.0482897
19 S 32 V 0 0.0213119
19 S 36 N 0 -0.0917702
19 S 37 A 0 -0.00140034
19 S 38 A 0 -0.0461265
19 S 39 I 0 -0.0694173
19 S 40 A 0 -0.0443353
19 S 41 Y 0 -0.0838339
19 S 42 T 0 -0.0418578
19 S 43 I 0 -0.00907529
19 S 44 L 0 -0.0190341
19 S 45 S 0 -0.0256611
19 S 46 Q 0 -0.0433115
19 S 47 D 0 -0.000144141
19 S 52 D 0 -0.0839752
19 S 53 K 0 -0.00978681
19 S 54 N 0 -0.0587936
19 S 55 M 0 -0.101094
19 S 56 F 0 -0.0760192
19 S 57 T 0 0.0258186
19 S 58 I 0 0.00325084
19 S 59 N 0 -0.0130267
19 S 60 R 0 -0.0757134
19 S 61 N 0 -0.0274184
19 S 62 T 0 0.0174775
19 S 63 G 0 -0.0835255
19 S 64 V 0 0.880362
19 S 65 I 0 -0.0901711
19 S 66 S 0 0.447127
19 S 67 V 0 0.0660509
19 S 69 T 0 -0.0239027
19 S 70 T 0 -0.081488
19 S 71 G 0 -0.0870209
19 S 72 L 0 -0.0911048
19 S 73 D 0 -0.050729
19 S 74 R 0 -0.0442909
19 S 75 E 0 -0.10662
19 S 76 S 0 -0.0197656
19 S 77 F 0 -0.0500661
19 S 78 P 0 -0.0530316
19 S 79 T 0 -0.0449075
19 S 80 Y 0 -0.0936157
19 S 81 T 0 -0.0680371
19 S 82 L 0 -0.0854371
19 S 83 V 0 -0.0806771
19 S 84 V 0 -0.118672
19 S 85 Q 0 -0.127028
19 S 86 A 0 -0.0480981
19 S 87 A 0 -0.0774051
19 S 88 D 0 -0.185081
19 S 89 L 0 -0.102886
19 S 90 Q 0 -0.0505614
19 S 91 G 0 -0.0873456
19 S 92 E 0 -0.0918016
19 S 93 G 0 -0.0989192
19 S 94 L 0 -0.104489
19 S 95 S 0 -0.0570201
19 S 96 T 0 -0.103459
19 S 97 T 0 -0.0791957
19 S 98 A 0 -0.0774867
19 S 99 T 0 -0.0585695
19 S 100 A 0 -0.125642
19 S 101 V 0 -0.0634227
19 S 102 I 0 -0.0921802
19 S 103 T 0 -0.0251337
19 S 104 V 0 -0.114804
19 S 105 T 0 -0.0361737
19 S 106 D 0 -0.120914
19 S 107 T 0 0.0141097
19 S 108 N 0 -0.135865
19 S 109 D 0 -0.104959
19 S 110 N 0 -0.0465298
20 V 21 M 0 0.540649
20 V 22 E 0 0.324384
20 V 23 V 0 0.294439
20 V 24 T 0 0.101644
20 V 25 A 0 0.0267035
20 V 26 T 0 0.102271
20 V 27 D 0 0.00533051
20 V 28 A 0 -0.00900622
20 V 29 D 0 -0.0218191
20 V 30 D 0 -0.0205392
20 V 31 D 0 0.00671783
20 V 32 V 0 -0.0299089
20 V 36 N 0 -0.0970332
20 V 37 A 0 -0.0695362
20 V 38 A 0 -0.045577
20 V 39 I 0 0.0662318
20 V 40 A 0 -0.0351222
20 V 41 Y 0 0.012156
20 V 42 T 0 -0.070416
20 V 43 I 0 -0.0430839
20 V 44 L 0 -0.0655595
20 V 45 S 0 -0.093617
20 V 46 Q 0 -0.0716985
20 V 47 D 0 -0.102625
20 V 52 D 0 -0.0453535
20 V 53 K 0 -0.0801697
20 V 54 N 0 -0.0676867
20 V 55 M 0 -0.0262633
20 V 56 F 0 0.287678
20 V 57 T 0 -0.0141048
20 V 58 I 0 -0.00976481
20 V 59 N 0 -0.0761321
20 V 60 R 0 -0.0878238
20 V 61 N 0 -0.0688038
20 V 62 T 0 -0.0267587
20 V 63 G 0 0.0491183
20 V 64 V 0 0.0820398
20 V 65 I 0 0.226372
20 V 66 S 0 0.101018
20 V 67 V 0 0.264783
20 V 69 T 0 -0.00949604
20 V 70 T 0 -0.0936989
20 V 71 G 0 -0.113969
20 V 72 L 0 -0.0303334
20 V 73 D 0 -0.0498453
20 V 74 R 0 -0.0389665
20 V 75 E 0 -0.108417
20 V 76 S 0 -0.0519735
20 V 77 F 0 -0.0862994
20 V 78 P 0 -0.0970501
20 V 79 T 0 -0.0979065
20 V 80 Y 0 -0.0506362
20 V 81 T 0 -0.135374
20 V 82 L 0 -0.0371387
20 V 83 V 0 -0.116785
20 V 84 V 0 -0.00923149
20 V 85 Q 0 -0.137812
20 V 86 A 0 -0.00518341
20 V 87 A 0 -0.0936177
20 V 88 D 0 -0.0437299
20 V 89 L 0 -0.0901296
20 V 90 Q 0 -0.0916737
20 V 91 G 0 -0.159524
20 V 92 E 0 -0.119317
20 V 93 G 0 -0.136045
20 V 94 L 0 -0.0566797
20 V 95 S 0 -0.104339
20 V 96 T 0 -0.0568109
20 V 97 T 0 -0.132139
20 V 98 A 0 -0.0863369
20 V 99 T 0 -0.0756572
20 V 100 A 0 -0.0414882
20 V 101 V 0 -0.096715
20 V 102 I 0 0.033176
20 V 103 T 0 -0.0568067
20 V 104 V 0 -0.00430011
20 V 105 T 0 -0.0644806
20 V 106 D 0 -0.0578336
20 V 107 T 0 -0.0754308
20 V 108 N 0 -0.0216517
20 V 109 D 0 -0.0278756
20 V 110 N 0 0.00596322
21 M 22 E 0 0.453291
21 M 23 V 0 0.466841
21 M 24 T 0 0.136276
21 M 25 A 0 0.0343925
21 M 26 T 0 0.0273403
21 M 27 D 0 0.00397746
21 M 28 A 0 0.0301037
21 M 29 D 0 0.0129798
21 M 30 D 0 0.0606171
21 M 31 D 0 -0.0169433
21 M 32 V 0 -0.0563287
21 M 36 N 0 -0.00316649
21 M 37 A 0 -0.0938539
21 M 38 A 0 -0.0750286
21 M 39 I 0 -0.026882
21 M 40 A 0 -0.10664
21 M 41 Y 0 0.053817
21 M 42 T 0 -0.0982708
21 M 43 I 0 -0.110156
21 M 44 L 0 -0.0566464
21 M 45 S 0 -0.065312
21 M 46 Q 0 -0.0824332
21 M 47 D 0 -0.0371235
21 M 52 D 0 -0.0787526
21 M 53 K 0 -0.0185072
21 M 54 N 0 -0.0805949
21 M 55 M 0 -0.0435125
21 M 56 F 0 0.00181129
21 M 57 T 0 -0.0409594
21 M 58 I 0 0.0273306
21 M 59 N 0 -0.0600585
21 M 60 R 0 -0.0207464
21 M 61 N 0 -0.0368948
21 M 62 T 0 -0.0781227
21 M 63 G 0 0.0280287
21 M 64 V 0 -0.0121689
21 M 65 I 0 0.132148
21 M 66 S 0 -0.0399373
21 M 67 V 0 -0.0411087
21 M 69 T 0 -0.0819778
21 M 70 T 0 -0.11619
21 M 71 G 0 -0.0444559
21 M 72 L 0 -0.108602
21 M 73 D 0 -0.079192
21 M 74 R 0 -0.0678316
21 M 75 E 0 -0.152003
21 M 76 S 0 -0.0837554
21 M 77 F 0 -0.111231
21 M 78 P 0 -0.0861204
21 M 79 T 0 -0.0564031
21 M 80 Y 0 -0.154395
21 M 81 T 0 -0.0450227
21 M 82 L 0 -0.000197673
21 M 83 V 0 -0.0994856
21 M 84 V 0 -0.039676
21 M 85 Q 0 -0.128248
21 M 86 A 0 -0.104238
21 M 87 A 0 -0.085984
21 M 88 D 0 -0.0592906
21 M 89 L 0 -0.145018
21 M 90 Q 0 -0.0702742
21 M 91 G 0 -0.110142
21 M 92 E 0 -0.113304
21 M 93 G 0 -0.0898578
21 M 94 L 0 -0.0817754
21 M 95 S 0 -0.132293
21 M 96 T 0 -0.106959
21 M 97 T 0 -0.14531
21 M 98 A 0 0.00853612
21 M 99 T 0 -0.0606056
21 M 100 A 0 0.268903
21 M 101 V 0 -0.0958557
21 M 102 I 0 -0.0314173
21 M 103 T 0 -0.102496
21 M 104 V 0 -0.135156
21 M 105 T 0 -0.0878553
21 M 106 D 0 -0.131107
21 M 107 T 0 -0.105365
21 M 108 N 0 -0.0442121
21 M 109 D 0 -0.131417
21 M 110 N 0 -0.0654443
22 E 23 V 0 0.391242
22 E 24 T 0 0.4642
22 E 25 A 0 0.0837255
22 E 26 T 0 0.117209
22 E 27 D 0 -0.00944619
22 E 28 A 0 0.0201544
22 E 29 D 0 0.0334679
22 E 30 D 0 0.00550169
22 E 31 D 0 -0.0662582
22 E 32 V 0 0.0381058
22 E 36 N 0 -0.0397503
22 E 37 A 0 -0.0842662
22 E 38 A 0 0.0646636
22 E 39 I 0 0.0226701
22 E 40 A 0 -0.0439847
22 E 41 Y 0 0.0352536
22 E 42 T 0 -0.0656315
22 E 43 I 0 -0.0763438
22 E 44 L 0 -0.0188343
22 E 45 S 0 -0.0452859
22 E 46 Q 0 -0.0448714
22 E 47 D 0 -0.0382706
22 E 52 D 0 -0.0327212
22 E 53 K 0 -0.0454412
22 E 54 N 0 -0.0269179
22 E 55 M 0 -0.0829335
22 E 56 F 0 -0.113369
22 E 57 T 0 -0.0301609
22 E 58 I 0 -0.0157905
22 E 59 N 0 -0.0161724
22 E 60 R 0 0.0717705
22 E 61 N 0 0.0296155
22 E 62 T 0 0.0865084
22 E 63 G 0 0.052697
22 E 64 V 0 0.590067
22 E 65 I 0 0.00126951
22 E 66 S 0 0.0947713
22 E 67 V 0 -0.0901246
22 E 69 T 0 -0.0447863
22 E 70 T 0 -0.0753296
22 E 71 G 0 0.0365003
22 E 72 L 0 -0.107239
22 E 73 D 0 -0.0971022
22 E 74 R 0 -0.0594906
22 E 75 E 0 -0.0896366
22 E 76 S 0 -0.0177322
22 E 77 F 0 -0.0499644
22 E 78 P 0 -0.0277409
22 E 79 T 0 -0.0708704
22 E 80 Y 0 -0.0693144
22 E 81 T 0 -0.0336698
22 E 82 L 0 -0.0859288
22 E 83 V 0 -0.0672122
22 E 84 V 0 -0.0759809
22 E 85 Q 0 -0.100923
22 E 86 A 0 -0.025958
22 E 87 A 0 -0.0305285
22 E 88 D 0 -0.125687
22 E 89 L 0 -0.0367123
22 E 90 Q 0 -0.0667381
22 E 91 G 0 -0.0517658
22 E 92 E 0 -0.0204013
22 E 93 G 0 -0.0688697
22 E 94 L 0 -0.072035
22 E 95 S 0 -0.0566419
22 E 96 T 0 -0.082418
22 E 97 T 0 -0.103454
22 E 98 A 0 -0.038346
22 E 99 T 0 -0.0479555
22 E 100 A 0 -0.0759594
22 E 101 V 0 -0.102981
22 E 102 I 0 -0.0752125
22 E 103 T 0 -0.0984723
22 E 104 V 0 -0.0940386
22 E 105 T 0 -0.0637225
22 E 106 D 0 -0.123776
22 E 107 T 0 -0.0636134
22 E 108 N 0 -0.119782
22 E 109 D 0 -0.076263
22 E 110 N 0 -0.0871994
23 V 24 T 0 0.352589
23 V 25 A 0 0.310864
23 V 26 T 0 0.0496503
23 V 27 D 0 0.0466113
23 V 28 A 0 -0.017936
23 V 29 D 0 -0.0355686
23 V 30 D 0 -0.00250295
23 V 31 D 0 0.00202465
23 V 32 V 0 -0.0667906
23 V 36 N 0 -0.0545423
23 V 37 A 0 0.0145115
23 V 38 A 0 0.0500341
23 V 39 I 0 0.157636
23 V 40 A 0 -0.0511511
23 V 41 Y 0 0.0451933
23 V 42 T 0 0.00596264
23 V 43 I 0 0.0592291
23 V 44 L 0 -0.0659272
23 V 45 S 0 0.0181774
23 V 46 Q 0 0.00875971
23 V 47 D 0 -0.0160675
23 V 52 D 0 -0.095559
23 V 53 K 0 -0.0951946
23 V 54 N 0 -0.0455227
23 V 55 M 0 -0.0523964
23 V 56 F 0 -0.020963
23 V 57 T 0 -0.093735
23 V 58 I 0 0.0996252
23 V 59 N 0 -0.0301433
23 V 60 R 0 -0.0376508
23 V 61 N 0 -0.104082
23 V 62 T 0 0.0303022
23 V 63 G 0 0.23329
23 V 64 V 0 -0.0680468
23 V 65 I 0 0.324332
23 V 66 S 0 -0.0532207
23 V 67 V 0 -0.0960791
23 V 69 T 0 -0.0591621
23 V 70 T 0 -0.127856
23 V 71 G 0 -0.113177
23 V 72 L 0 -0.100316
23 V 73 D 0 -0.117117
23 V 74 R 0 -0.146497
23 V 75 E 0 -0.152649
23 V 76 S 0 -0.0362332
23 V 77 F 0 -0.148125
23 V 78 P 0 -0.120935
23 V 79 T 0 -0.0294815
23 V 80 Y 0 -0.0728877
23 V 81 T 0 -0.0613841
23 V 82 L 0 -0.0107485
23 V 83 V 0 -0.128243
23 V 84 V 0 0.306975
23 V 85 Q 0 -0.181052
23 V 86 A 0 -0.0188309
23 V 87 A 0 -0.065788
23 V 88 D 0 -0.0278602
23 V 89 L 0 -0.119894
23 V 90 Q 0 -0.153719
23 V 91 G 0 -0.128338
23 V 92 E 0 -0.0987816
23 V 93 G 0 -0.0432251
23 V 94 L 0 -0.0667671
23 V 95 S 0 -0.0612693
23 V 96 T 0 0.0930613
23 V 97 T 0 -0.0704431
23 V 98 A 0 0.113771
23 V 99 T 0 -0.0430738
23 V 100 A 0 0.029349
23 V 101 V 0 -0.144883
23 V 102 I 0 -0.049149
23 V 103 T 0 -0.158601
23 V 104 V 0 -0.101112
23 V 105 T 0 -0.0729763
23 V 106 D 0 -0.0267311
23 V 107 T 0 -0.0377606
23 V 108 N 0 -0.0431959
23 V 109 D 0 -0.0458973
23 V 110 N 0 0.0118739
24 T 25 A 0 0.172294
24 T 26 T 0 0.405451
24 T 27 D 0 0.0865004
24 T 28 A 0 0.145635
24 T 29 D 0 0.107734
24 T 30 D 0 0.074877
24 T 31 D 0 -0.0390848
24 T 32 V 0 0.0653731
24 T 36 N 0 -0.0212068
24 T 37 A 0 0.00697596
24 T 38 A 0 0.0178476
24 T 39 I 0 0.0991063
24 T 40 A 0 0.017037
24 T 41 Y 0 -0.0098841
24 T 42 T 0 0.0481344
24 T 43 I 0 -0.0674833
24 T 44 L 0 0.00328457
24 T 45 S 0 -0.0226033
24 T 46 Q 0 -0.0543353
24 T 47 D 0 0.0115726
24 T 52 D 0 -0.0586157
24 T 53 K 0 -0.0160671
24 T 54 N 0 -0.0384194
24 T 55 M 0 -0.0300498
24 T 56 F 0 -0.0997487
24 T 57 T 0 -0.0452523
24 T 58 I 0 -0.026931
24 T 59 N 0 -0.0344647
24 T 60 R 0 -0.0451834
24 T 61 N 0 -0.00161632
24 T 62 T 0 0.0194457
24 T 63 G 0 -0.0291156
24 T 64 V 0 0.0499699
24 T 65 I 0 -0.061811
24 T 66 S 0 -0.028542
24 T 67 V 0 -0.0540333
24 T 69 T 0 -0.0594176
24 T 70 T 0 -0.04196
24 T 71 G 0 -0.0192217
24 T 72 L 0 -0.0686303
24 T 73 D 0 -0.0050698
24 T 74 R 0 -0.0813195
24 T 75 E 0 -0.0161924
24 T 76 S 0 -0.0401332
24 T 77 F 0 -0.0235618
24 T 78 P 0 -0.0360286
24 T 79 T 0 0.0328197
24 T 80 Y 0 -0.0600731
24 T 81 T 0 0.0357732
24 T 82 L 0 -0.0702157
24 T 83 V 0 -0.114365
24 T 84 V 0 -0.07979
24 T 85 Q 0 -0.0976543
24 T 86 A 0 -0.0545975
24 T 87 A 0 -0.0455987
24 T 88 D 0 -0.0318333
24 T 89 L 0 -0.00589366
24 T 90 Q 0 -0.0607206
24 T 91 G 0 0.0284311
24 T 92 E 0 -0.0688377
24 T 93 G 0 -0.0354151
24 T 94 L 0 -0.0701598
24 T 95 S 0 -0.0291835
24 T 96 T 0 -0.0892298
24 T 97 T 0 -0.0469579
24 T 98 A 0 -0.0488306
24 T 99 T 0 -0.0639719
24 T 100 A 0 -0.074482
24 T 101 V 0 -0.0194594
24 T 102 I 0 -0.0362338
24 T 103 T 0 -0.0323607
24 T 104 V 0 -0.101757
24 T 105 T 0 -0.0312588
24 T 106 D 0 -0.0651283
24 T 107 T 0 -0.0530556
24 T 108 N 0 -0.104507
24 T 109 D 0 -0.121129
24 T 110 N 0 -0.120225
25 A 26 T 0 0.398132
25 A 27 D 0 0.48866
25 A 28 A 0 0.10685
25 A 29 D 0 0.311591
25 A 30 D 0 -0.0217924
25 A 31 D 0 -0.015975
25 A 32 V 0 0.04312
25 A 36 N 0 -0.056836
25 A 37 A 0 0.0700783
25 A 38 A 0 -0.0775043
25 A 39 I 0 0.481687
25 A 40 A 0 -0.0253688
25 A 41 Y 0 0.851012
25 A 42 T 0 0.0110965
25 A 43 I 0 0.0119064
25 A 44 L 0 -0.0634837
25 A 45 S 0 0.0138054
25 A 46 Q 0 -0.0801068
25 A 47 D 0 -0.0459232
25 A 52 D 0 -0.0352065
25 A 53 K 0 -0.0811866
25 A 54 N 0 -0.0866125
25 A 55 M 0 -0.0396688
25 A 56 F 0 -0.0219609
25 A 57 T 0 -0.0482851
25 A 58 I 0 0.0731607
25 A 59 N 0 0.0688202
25 A 60 R 0 -0.0387691
25 A 61 N 0 0.00326254
25 A 62 T 0 0.137255
25 A 63 G 0 0.200357
25 A 64 V 0 0.00978268
25 A 65 I 0 0.00927684
25 A 66 S 0 -0.0735451
25 A 67 V 0 -0.120604
25 A 69 T 0 -0.0379352
25 A 70 T 0 -0.0823469
25 A 71 G 0 -0.0752907
25 A 72 L 0 -0.082735
25 A 73 D 0 -0.049806
25 A 74 R 0 -0.132921
25 A 75 E 0 -0.101244
25 A 76 S 0 -0.113016
25 A 77 F 0 -0.131199
25 A 78 P 0 -0.013156
25 A 79 T 0 -0.12321
25 A 80 Y 0 -0.100143
25 A 81 T 0 -0.138995
25 A 82 L 0 -0.0803692
25 A 83 V 0 -0.0856456
25 A 84 V 0 -0.016866
25 A 85 Q 0 -0.14591
25 A 86 A 0 0.302845
25 A 87 A 0 -0.111425
25 A 88 D 0 -0.00365902
25 A 89 L 0 -0.118667
25 A 90 Q 0 -0.0350415
25 A 91 G 0 -0.115444
25 A 92 E 0 -0.00433725
25 A 93 G 0 -0.083992
25 A 94 L 0 -0.00643871
25 A 95 S 0 -0.0643023
25 A 96 T 0 0.122506
25 A 97 T 0 -0.0774536
25 A 98 A 0 -0.0497717
25 A 99 T 0 -0.103948
25 A 100 A 0 -0.0328932
25 A 101 V 0 -0.0526652
25 A 102 I 0 -0.0209575
25 A 103 T 0 -0.0545246
25 A 104 V 0 -0.0692591
25 A 105 T 0 -0.111273
25 A 106 D 0 0.113701
25 A 107 T 0 -0.085104
25 A 108 N 0 -0.0283183
25 A 109 D 0 0.00797162
25 A 110 N 0 0.00538366
26 T 27 D 0 0.47286
26 T 28 A 0 0.433252
26 T 29 D 0 0.197624
26 T 30 D 0 0.0821919
26 T 31 D 0 0.0841704
26 T 32 V 0 0.110689
26 T 36 N 0 -0.0793538
26 T 37 A 0 -0.0255812
26 T 38 A 0 0.0150313
26 T 39 I 0 0.025291
26 T 40 A 0 0.0342806
26 T 41 Y 0 0.0519103
26 T 42 T 0 0.0109535
26 T 43 I 0 -0.0593506
26 T 44 L 0 0.0671368
26 T 45 S 0 0.042804
26 T 46 Q 0 -0.0513364
26 T 47 D 0 -0.00917181
26 T 52 D 0 -0.088581
26 T 53 K 0 -0.0523901
26 T 54 N 0 -0.0612902
26 T 55 M 0 -0.0399336
26 T 56 F 0 0.0259228
26 T 57 T 0 -0.0271467
26 T 58 I 0 -0.0882311
26 T 59 N 0 0.00121702
26 T 60 R 0 0.0240215
26 T 61 N 0 -0.00166491
26 T 62 T 0 0.00938312
26 T 63 G 0 -0.0247412
26 T 64 V 0 -0.0131425
26 T 65 I 0 -0.0583001
26 T 66 S 0 0.0229024
26 T 67 V 0 -0.0617941
26 T 69 T 0 -0.0873437
26 T 70 T 0 -0.0143875
26 T 71 G 0 -0.0128742
26 T 72 L 0 -0.0788715
26 T 73 D 0 -0.0416694
26 T 74 R 0 -0.0995468
26 T 75 E 0 -0.0930367
26 T 76 S 0 -0.0075931
26 T 77 F 0 0.0026638
26 T 78 P 0 -0.0373405
26 T 79 T 0 -0.0230387
26 T 80 Y 0 -0.0716928
26 T 81 T 0 -0.0038725
26 T 82 L 0 -0.142886
26 T 83 V 0 -0.0198779
26 T 84 V 0 -0.0894005
26 T 85 Q 0 -0.0696438
26 T 86 A 0 -0.0500878
26 T 87 A 0 -0.00894443
26 T 88 D 0 0.0510938
26 T 89 L 0 -0.0592411
26 T 90 Q 0 -0.0862657
26 T 91 G 0 -0.0164583
26 T 92 E 0 -0.0780562
26 T 93 G 0 -0.073386
26 T 94 L 0 -0.0493849
26 T 95 S 0 0.00900438
26 T 96 T 0 -0.0638878
26 T 97 T 0 -0.0300842
26 T 98 A 0 -0.0513134
26 T 99 T 0 -0.0102083
26 T 100 A 0 -0.0838652
26 T 101 V 0 -0.0890597
26 T 102 I 0 -0.0268156
26 T 103 T 0 -0.0717606
26 T 104 V 0 -0.122267
26 T 105 T 0 -0.0441807
26 T 106 D 0 -0.118126
26 T 107 T 0 -0.028109
26 T 108 N 0 -0.130781
26 T 109 D 0 -0.128971
26 T 110 N 0 -0.103819
27 D 28 A 0 0.560936
27 D 29 D 0 1.14911
27 D 30 D 0 0.326204
27 D 31 D 0 0.305624
27 D 32 V 0 0.231991
27 D 36 N 0 0.117778
27 D 37 A 0 0.0692134
27 D 38 A 0 0.0133628
27 D 39 I 0 -0.00925851
27 D 40 A 0 -0.0124257
27 D 41 Y 0 -0.00812196
27 D 42 T 0 -0.0218093
27 D 43 I 0 -0.00127454
27 D 44 L 0 -0.0456964
27 D 45 S 0 -0.0787446
27 D 46 Q 0 -0.0379764
27 D 47 D 0 -0.094727
27 D 52 D 0 -0.0886503
27 D 53 K 0 -0.0886351
27 D 54 N 0 -0.11091
27 D 55 M 0 -0.0895436
27 D 56 F 0 -0.105507
27 D 57 T 0 -0.0756545
27 D 58 I 0 0.00536267
27 D 59 N 0 -0.0386029
27 D 60 R 0 -0.0339993
27 D 61 N 0 -0.0694121
27 D 62 T 0 -0.0547443
27 D 63 G 0 -0.107786
27 D 64 V 0 -0.0761916
27 D 65 I 0 0.00457768
27 D 66 S 0 -0.0864143
27 D 67 V 0 -0.0789586
27 D 69 T 0 -0.0284597
27 D 70 T 0 -0.0811832
27 D 71 G 0 -0.0903673
27 D 72 L 0 -0.0793053
27 D 73 D 0 -0.0691543
27 D 74 R 0 -0.0307734
27 D 75 E 0 -0.0700895
27 D 76 S 0 -0.0846793
27 D 77 F 0 -0.122113
27 D 78 P 0 -0.078198
27 D 79 T 0 -0.128193
27 D 80 Y 0 -0.0649019
27 D 81 T 0 -0.0521961
27 D 82 L 0 -0.0351584
27 D 83 V 0 -0.0647277
27 D 84 V 0 -0.00740489
27 D 85 Q 0 -0.0192898
27 D 86 A 0 0.0367732
27 D 87 A 0 -0.0766366
27 D 88 D 0 0.506442
27 D 89 L 0 -0.121634
27 D 90 Q 0 0.0528358
27 D 91 G 0 -0.12539
27 D 92 E 0 -0.0078402
27 D 93 G 0 -0.0470197
27 D 94 L 0 0.0418725
27 D 95 S 0 -0.0567346
27 D 96 T 0 -0.0213939
27 D 97 T 0 -0.0145139
27 D 98 A 0 -0.124013
27 D 99 T 0 -0.0861671
27 D 100 A 0 -0.0598381
27 D 101 V 0 -0.0921091
27 D 102 I 0 -0.0131481
27 D 103 T 0 -0.123167
27 D 104 V 0 -0.00522773
27 D 105 T 0 -0.0957549
27 D 106 D 0 -0.0257597
27 D 107 T 0 -0.0727464
27 D 108 N 0 -0.029201
27 D 109 D 0 0.0145614
27 D 110 N 0 0.0771849
28 A 29 D 0 0.526364
28 A 30 D 0 0.317023
28 A 31 D 0 0.185166
28 A 32 V 0 0.116728
28 A 36 N 0 0.179033
28 A 37 A 0 0.197649
28 A 38 A 0 0.11689
28 A 39 I 0 0.0230229
28 A 40 A 0 -0.0460436
28 A 41 Y 0 0.0189526
28 A 42 T 0 -0.0166297
28 A 43 I 0 -0.0498329
28 A 44 L 0 0.00647945
28 A 45 S 0 -0.0163115
28 A 46 Q 0 -0.0126263
28 A 47 D 0 -0.00668355
28 A 52 D 0 -0.0486135
28 A 53 K 0 -0.00103169
28 A 54 N 0 -0.00444067
28 A 55 M 0 -0.000687486
28 A 56 F 0 -0.0583553
28 A 57 T 0 0.00485167
28 A 58 I 0 -0.0311874
28 A 59 N 0 -0.0379081
28 A 60 R 0 -0.0632709
28 A 61 N 0 -0.00288691
28 A 62 T 0 -0.0291199
28 A 63 G 0 -0.0479267
28 A 64 V 0 -0.032988
28 A 65 I 0 -0.0933855
28 A 66 S 0 -0.0775793
28 A 67 V 0 -0.0668786
28 A 69 T 0 0.0147924
28 A 70 T 0 -0.0338264
28 A 71 G 0 -0.0317253
28 A 72 L 0 -0.0317368
28 A 73 D 0 -0.0829166
28 A 74 R 0 -0.0798509
28 A 75 E 0 -0.0864267
28 A 76 S 0 -0.018211
28 A 77 F 0 0.0886034
28 A 78 P 0 -0.0567426
28 A 79 T 0 -0.036272
28 A 80 Y 0 -0.0458548
28 A 81 T 0 -0.00046683
28 A 82 L 0 -0.0392275
28 A 83 V 0 -0.0153708
28 A 84 V 0 -0.0795949
28 A 85 Q 0 -0.0442974
28 A 86 A 0 -0.0877384
28 A 87 A 0 -0.00846437
28 A 88 D 0 0.0834735
28 A 89 L 0 -0.0389675
28 A 90 Q 0 -0.0447311
28 A 91 G 0 -0.0451156
28 A 92 E 0 -0.0267313
28 A 93 G 0 -0.0170172
28 A 94 L 0 -0.0127856
28 A 95 S 0 -0.0928302
28 A 96 T 0 -0.0261472
28 A 97 T 0 -0.0990631
28 A 98 A 0 -0.0677443
28 A 99 T 0 -0.0616648
28 A 100 A 0 -0.0857239
28 A 101 V 0 -0.11534
28 A 102 I 0 -0.0763646
28 A 103 T 0 0.0388261
28 A 104 V 0 -0.0844953
28 A 105 T 0 -0.0445638
28 A 106 D 0 -0.0822131
28 A 107 T 0 0.00732203
28 A 108 N 0 -0.147069
28 A 109 D 0 -0.112922
28 A 110 N 0 -0.0739665
29 D 30 D 0 0.631951
29 D 31 D 0 0.459769
29 D 32 V 0 0.334057
29 D 36 N 0 0.241562
29 D 37 A 0 0.156532
29 D 38 A 0 0.241893
29 D 39 I 0 0.0169501
29 D 40 A 0 -0.010404
29 D 41 Y 0 0.093697
29 D 42 T 0 0.0278366
29 D 43 I 0 0.0339425
29 D 44 L 0 -0.0502629
29 D 45 S 0 -0.0322259
29 D 46 Q 0 -0.0773296
29 D 47 D 0 -0.0867783
29 D 52 D 0 -0.0833596
29 D 53 K 0 -0.104464
29 D 54 N 0 -0.070984
29 D 55 M 0 -0.0967206
29 D 56 F 0 -0.0585839
29 D 57 T 0 -0.0992424
29 D 58 I 0 -0.0222667
29 D 59 N 0 -0.0523538
29 D 60 R 0 -0.0359792
29 D 61 N 0 -0.0646589
29 D 62 T 0 -0.0448171
29 D 63 G 0 -0.0736267
29 D 64 V 0 -0.112325
29 D 65 I 0 0.0261734
29 D 66 S 0 -0.0668531
29 D 67 V 0 -0.069637
29 D 69 T 0 -0.0644573
29 D 70 T 0 -0.0706307
29 D 71 G 0 -0.116224
29 D 72 L 0 -0.0836824
29 D 73 D 0 -0.0690202
29 D 74 R 0 -0.115454
29 D 75 E 0 -0.0581916
29 D 76 S 0 -0.0672633
29 D 77 F 0 -0.104222
29 D 78 P 0 -0.0851174
29 D 79 T 0 -0.0900731
29 D 80 Y 0 -0.0740864
29 D 81 T 0 -0.108333
29 D 82 L 0 -0.0133473
29 D 83 V 0 -0.09037
29 D 84 V 0 -0.0380398
29 D 85 Q 0 -0.0639693
29 D 86 A 0 0.0377767
29 D 87 A 0 -0.0832557
29 D 88 D 0 0.260063
29 D 89 L 0 -0.0235852
29 D 90 Q 0 0.0563682
29 D 91 G 0 -0.116884
29 D 92 E 0 -0.0323972
29 D 93 G 0 -0.0270487
29 D 94 L 0 0.0060598
29 D 95 S 0 -0.0636287
29 D 96 T 0 -0.0362842
29 D 97 T 0 -0.0538666
29 D 98 A 0 -0.0613163
29 D 99 T 0 -0.102416
29 D 100 A 0 -0.0498368
29 D 101 V 0 -0.108577
29 D 102 I 0 -0.0152767
29 D 103 T 0 -0.0864701
29 D 104 V 0 -0.0266904
29 D 105 T 0 -0.13355
29 D 106 D 0 -0.0526273
29 D 107 T 0 -0.123955
29 D 108 N 0 -0.0470671
29 D 109 D 0 -0.0220882
29 D 110 N 0 -0.00616235
30 D 31 D 0 0.810552
30 D 32 V 0 0.414355
30 D 36 N 0 0.32967
30 D 37 A 0 0.24903
30 D 38 A 0 0.389672
30 D 39 I 0 0.0352988
30 D 40 A 0 0.0599887
30 D 41 Y 0 -0.0579201
30 D 42 T 0 -0.0229606
30 D 43 I 0 -0.036333
30 D 44 L 0 -0.0113589
30 D 45 S 0 0.00218205
30 D 46 Q 0 0.0615621
30 D 47 D 0 -0.0763437
30 D 52 D 0 -0.0327401
30 D 53 K 0 -0.0355429
30 D 54 N 0 -0.0809935
30 D 55 M 0 0.0389753
30 D 56 F 0 -0.0937523
30 D 57 T 0 -0.0682097
30 D 58 I 0 -0.0594053
30 D 59 N 0 -0.0676203
30 D 60 R 0 -0.0342848
30 D 61 N 0 0.0056659
30 D 62 T 0 -0.0374716
30 D 63 G 0 -0.114083
30 D 64 V 0 -0.0251193
30 D 65 I 0 -0.0667501
30 D 66 S 0 -0.0570979
30 D 67 V 0 -0.0773086
30 D 69 T 0 -0.0282315
30 D 70 T 0 -0.0525941
30 D 71 G 0 0.0226334
30 D 72 L 0 -0.0538933
30 D 73 D 0 -0.0370039
30 D 74 R 0 -0.0244334
30 D 75 E 0 -0.043404
30 D 76 S 0 -0.00349919
30 D 77 F 0 -0.00189569
30 D 78 P 0 -0.0417768
30 D 79 T 0 -0.0634178
30 D 80 Y 0 -0.0570867
30 D 81 T 0 -0.037847
30 D 82 L 0 -0.0529086
30 D 83 V 0 -0.0477154
30 D 84 V 0 -0.0766792
30 D 85 Q 0 -0.0554627
30 D 86 A 0 -0.134346
30 D 87 A 0 0.0133159
30 D 88 D 0 -0.0455401
30 D 89 L 0 0.000903248
30 D 90 Q 0 -0.00151041
30 D 91 G 0 -0.032145
30 D 92 E 0 -0.0216645
30 D 93 G 0 -0.0235748
30 D 94 L 0 0.00107728
30 D 95 S 0 0.00228044
30 D 96 T 0 -0.07786
30 D 97 T 0 -0.000671237
30 D 98 A 0 0.00907425
30 D 99 T 0 0.00248431
30 D 100 A 0 -0.0364129
30 D 101 V 0 -0.0538803
30 D 102 I 0 -0.0512281
30 D 103 T 0 -0.13751
30 D 104 V 0 -0.0996467
30 D 105 T 0 -0.0243186
30 D 106 D 0 -0.0888157
30 D 107 T 0 -0.0473527
30 D 108 N 0 -0.0902325
30 D 109 D 0 -0.0989408
30 D 110 N 0 -0.117858
31 D 32 V 0 0.939989
31 D 36 N 0 0.487114
31 D 37 A 0 0.873751
31 D 38 A 0 0.310152
31 D 39 I 0 0.0181146
31 D 40 A 0 0.0132285
31 D 41 Y 0 0.00503259
31 D 42 T 0 0.0139052
31 D 43 I 0 -0.0220769
31 D 44 L 0 0.0473643
31 D 45 S 0 0.0160336
31 D 46 Q 0 0.0469411
31 D 47 D 0 -0.0449331
31 D 52 D 0 -0.01733
31 D 53 K 0 -0.036036
31 D 54 N 0 -0.0575468
31 D 55 M 0 -0.0443929
31 D 56 F 0 -0.0485386
31 D 57 T 0 -0.0371505
31 D 58 I 0 -0.110823
31 D 59 N 0 0.0374147
31 D 60 R 0 -0.0400575
31 D 61 N 0 -0.0792111
31 D 62 T 0 -0.0970995
31 D 63 G 0 -0.159292
31 D 64 V 0 -0.041374
31 D 65 I 0 -0.114312
31 D 66 S 0 -0.0506918
31 D 67 V 0 -0.0831857
31 D 69 T 0 -0.0155418
31 D 70 T 0 -0.0148638
31 D 71 G 0 -0.0615184
31 D 72 L 0 -0.0761359
31 D 73 D 0 -0.0509538
31 D 74 R 0 -0.124202
31 D 75 E 0 -0.0694108
31 D 76 S 0 -0.0302607
31 D 77 F 0 -0.0347291
31 D 78 P 0 -0.062131
31 D 79 T 0 -0.0395149
31 D 80 Y 0 -0.0591632
31 D 81 T 0 -0.0852472
31 D 82 L 0 -0.0831307
31 D 83 V 0 -0.0725249
31 D 84 V 0 -0.0774535
31 D 85 Q 0 -0.0231036
31 D 86 A 0 -0.0518923
31 D 87 A 0 -0.0231677
31 D 88 D 0 -0.0370562
31 D 89 L 0 0.0431002
31 D 90 Q 0 0.00663563
31 D 91 G 0 -0.0374521
31 D 92 E 0 -0.0620683
31 D 93 G 0 -0.0284421
31 D 94 L 0 -0.00183128
31 D 95 S 0 -0.129221
31 D 96 T 0 -0.0629032
31 D 97 T 0 -0.142784
31 D 98 A 0 -0.138266
31 D 99 T 0 -0.0659661
31 D 100 A 0 -0.0355912
31 D 101 V 0 -0.0764721
31 D 102 I 0 -0.111092
31 D 103 T 0 -0.0810474
31 D 104 V 0 -0.0813833
31 D 105 T 0 -0.0907223
31 D 106 D 0 -0.0558826
31 D 107 T 0 -0.135213
31 D 108 N 0 -0.0515416
31 D 109 D 0 -0.0917673
31 D 110 N 0 -0.0936409
32 V 36 N 0 0.185797
32 V 37 A 0 0.412147
32 V 38 A 0 0.593298
32 V 39 I 0 0.0682928
32 V 40 A 0 0.0354925
32 V 41 Y 0 -0.0820298
32 V 42 T 0 0.0379634
32 V 43 I 0 -0.0344544
32 V 44 L 0 -0.0195163
32 V 45 S 0 0.0436383
32 V 46 Q 0 -0.0609173
32 V 47 D 0 -0.0245498
32 V 52 D 0 -0.0265644
32 V 53 K 0 -0.0205575
32 V 54 N 0 -0.074152
32 V 55 M 0 -0.0362899
32 V 56 F 0 -0.11899
32 V 57 T 0 -0.0129232
32 V 58 I 0 -0.114429
32 V 59 N 0 -0.0168334
32 V 60 R 0 -0.0290231
32 V 61 N 0 0.046048
32 V 62 T 0 -0.0551282
32 V 63 G 0 -0.0977718
32 V 64 V 0 0.0419707
32 V 65 I 0 -0.0845393
32 V 66 S 0 -0.00310345
32 V 67 V 0 -0.0502299
32 V 69 T 0 -0.000820829
32 V 70 T 0 -0.0642219
32 V 71 G 0 -0.00342984
32 V 72 L 0 -0.0519815
32 V 73 D 0 -0.0503041
32 V 74 R 0 -0.0485849
32 V 75 E 0 -0.0586113
32 V 76 S 0 5.67107e-05
32 V 77 F 0 -0.0653535
32 V 78 P 0 -0.0779841
32 V 79 T 0 0.00503751
32 V 80 Y 0 -0.0946834
32 V 81 T 0 -0.0154038
32 V 82 L 0 -0.0588706
32 V 83 V 0 -0.00588125
32 V 84 V 0 -0.106966
32 V 85 Q 0 -0.0683555
32 V 86 A 0 -0.00419389
32 V 87 A 0 -0.00407209
32 V 88 D 0 0.0204386
32 V 89 L 0 0.27559
32 V 90 Q 0 -0.023305
32 V 91 G 0 0.000374172
32 V 92 E 0 -0.0904348
32 V 93 G 0 0.00709465
32 V 94 L 0 -0.0185184
32 V 95 S 0 -0.0621142
32 V 96 T 0 -0.0372616
32 V 97 T 0 -0.049461
32 V 98 A 0 -0.0619919
32 V 99 T 0 -0.0931104
32 V 100 A 0 -0.073037
32 V 101 V 0 -0.0470491
32 V 102 I 0 -0.0467599
32 V 103 T 0 -0.0238707
32 V 104 V 0 -0.0750877
32 V 105 T 0 -0.0539714
32 V 106 D 0 -0.136965
32 V 107 T 0 -0.0929092
32 V 108 N 0 -0.10356
32 V 109 D 0 -0.0745605
32 V 110 N 0 -0.153736
36 N 37 A 0 1.9589
36 N 38 A 0 0.744241
36 N 39 I 0 0.246652
36 N 40 A 0 0.0778818
36 N 41 Y 0 -0.0363627
36 N 42 T 0 -0.0593139
36 N 43 I 0 -0.00940634
36 N 44 L 0 0.0214764
36 N 45 S 0 0.0454026
36 N 46 Q 0 0.0142054
36 N 47 D 0 -0.01681
36 N 52 D 0 -0.0298013
36 N 53 K 0 -0.0550332
36 N 54 N 0 -0.0273997
36 N 55 M 0 -0.133599
36 N 56 F 0 -0.0843057
36 N 57 T 0 -0.0746425
36 N 58 I 0 -0.0344683
36 N 59 N 0 -0.0393414
36 N 60 R 0 -0.0709641
36 N 61 N 0 -0.0586897
36 N 62 T 0 -0.0554498
36 N 63 G 0 -0.134195
36 N 64 V 0 -0.0614576
36 N 65 I 0 -0.0523931
36 N 66 S 0 -0.111876
36 N 67 V 0 -0.116348
36 N 69 T 0 -0.0703201
36 N 70 T 0 -0.0208073
36 N 71 G 0 -0.0283155
36 N 72 L 0 -0.0604965
36 N 73 D 0 -0.0663291
36 N 74 R 0 -0.0918727
36 N 75 E 0 -0.0961
36 N 76 S 0 -0.000350411
36 N 77 F 0 -0.0304503
36 N 78 P 0 -0.107916
36 N 79 T 0 -0.00271115
36 N 80 Y 0 -0.112848
36 N 81 T 0 -0.011459
36 N 82 L 0 -0.0635425
36 N 83 V 0 -0.087292
36 N 84 V 0 -0.0931448
36 N 85 Q 0 -0.0957886
36 N 86 A 0 -0.00966025
36 N 87 A 0 -0.0626895
36 N 88 D 0 0.0918343
36 N 89 L 0 0.229404
36 N 90 Q 0 0.187414
36 N 91 G 0 0.0714468
36 N 92 E 0 0.117764
36 N 93 G 0 0.150001
36 N 94 L 0 0.0783564
36 N 95 S 0 -0.0490616
36 N 96 T 0 -0.0398222
36 N 97 T 0 -0.0656202
36 N 98 A 0 -0.0821906
36 N 99 T 0 -0.108958
36 N 100 A 0 -0.0404095
36 N 101 V 0 -0.0874832
36 N 102 I 0 -0.0653721
36 N 103 T 0 -0.137089
36 N 104 V 0 -0.123882
36 N 105 T 0 -0.0947295
36 N 106 D 0 -0.113934
36 N 107 T 0 -0.104711
36 N 108 N 0 -0.0538014
36 N 109 D 0 -0.00297278
36 N 110 N 0 -0.0303542
37 A 38 A 0 0.916514
37 A 39 I 0 0.483241
37 A 40 A 0 0.117853
37 A 41 Y 0 0.0394863
37 A 42 T 0 0.00877148
37 A 43 I 0 0.0363104
37 A 44 L 0 -0.0128907
37 A 45 S 0 -0.033882
37 A 46 Q 0 -0.0241528
37 A 47 D 0 -0.0314018
37 A 52 D 0 -0.111038
37 A 53 K 0 -0.10082
37 A 54 N 0 -0.0871932
37 A 55 M 0 -0.0213651
37 A 56 F 0 -0.0970004
37 A 57 T 0 -0.0663794
37 A 58 I 0 -0.0610725
37 A 59 N 0 -0.0226268
37 A 60 R 0 -0.00717343
37 A 61 N 0 -0.00212894
37 A 62 T 0 -0.0566535
37 A 63 G 0 -0.0558172
37 A 64 V 0 -0.0912027
37 A 65 I 0 -0.0776151
37 A 66 S 0 -0.0965057
37 A 67 V 0 -0.0842905
37 A 69 T 0 -0.0669917
37 A 70 T 0 -0.115916
37 A 71 G 0 -0.108723
37 A 72 L 0 -0.137355
37 A 73 D 0 -0.0878444
37 A 74 R 0 -0.100683
37 A 75 E 0 -0.0731819
37 A 76 S 0 -0.062467
37 A 77 F 0 -0.0703118
37 A 78 P 0 -0.0687852
37 A 79 T 0 -0.0646387
37 A 80 Y 0 -0.112989
37 A 81 T 0 -0.100725
37 A 82 L 0 -0.115812
37 A 83 V 0 -0.103807
37 A 84 V 0 -0.117428
37 A 85 Q 0 -0.0586965
37 A 86 A 0 0.00170919
37 A 87 A 0 -0.0189423
37 A 88 D 0 0.136218
37 A 89 L 0 0.0609501
37 A 90 Q 0 0.104145
37 A 91 G 0 -0.0339156
37 A 92 E 0 -0.0141455
37 A 93 G 0 -0.0285719
37 A 94 L 0 0.075879
37 A 95 S 0 -0.132967
37 A 96 T 0 -0.0467544
37 A 97 T 0 -0.0987306
37 A 98 A 0 -0.0627106
37 A 99 T 0 -0.136363
37 A 100 A 0 -0.0592517
37 A 101 V 0 -0.072821
37 A 102 I 0 -0.104666
37 A 103 T 0 -0.0624055
37 A 104 V 0 -0.10328
37 A 105 T 0 -0.136849
37 A 106 D 0 -0.124387
37 A 107 T 0 -0.140728
37 A 108 N 0 -0.118336
37 A 109 D 0 -0.0781384
37 A 110 N 0 -0.0661368
38 A 39 I 0 0.5291
38 A 40 A 0 0.224564
38 A 41 Y 0 0.0550506
38 A 42 T 0 0.096363
38 A 43 I 0 -0.0293727
38 A 44 L 0 -0.0193882
38 A 45 S 0 -0.0255331
38 A 46 Q 0 -0.0228728
38 A 47 D 0 -0.064691
38 A 52 D 0 -0.0641986
38 A 53 K 0 -0.0487645
38 A 54 N 0 -0.0454885
38 A 55 M 0 -0.0529295
38 A 56 F 0 -0.0581482
38 A 57 T 0 -0.0638592
38 A 58 I 0 -0.135905
38 A 59 N 0 0.000979607
38 A 60 R 0 0.033144
38 A 61 N 0 0.356162
38 A 62 T 0 0.0386452
38 A 63 G 0 -0.0791843
38 A 64 V 0 -0.0247067
38 A 65 I 0 -0.089745
38 A 66 S 0 -0.010676
38 A 67 V 0 -0.0692724
38 A 69 T 0 -0.0939393
38 A 70 T 0 -0.0437718
38 A 71 G 0 -0.0275731
38 A 72 L 0 -0.0517007
38 A 73 D 0 -0.093043
38 A 74 R 0 -0.0529728
38 A 75 E 0 -0.0822656
38 A 76 S 0 -0.0184332
38 A 77 F 0 -0.0641014
38 A 78 P 0 -0.0795139
38 A 79 T 0 -0.0760221
38 A 80 Y 0 -0.139564
38 A 81 T 0 -0.0171863
38 A 82 L 0 -0.0748934
38 A 83 V 0 -0.0555919
38 A 84 V 0 -0.105137
38 A 85 Q 0 -0.0975534
38 A 86 A 0 -0.0857869
38 A 87 A 0 -0.0362345
38 A 88 D 0 -0.00281749
38 A 89 L 0 0.436908
38 A 90 Q 0 0.0161037
38 A 91 G 0 0.0134915
38 A 92 E 0 -0.0199348
38 A 93 G 0 -0.0779784
38 A 94 L 0 -0.0610896
38 A 95 S 0 -0.019715
38 A 96 T 0 -0.08064
38 A 97 T 0 -0.0888845
38 A 98 A 0 -0.132776
38 A 99 T 0 -0.0825793
38 A 100 A 0 -0.0763153
38 A 101 V 0 -0.116091
38 A 102 I 0 -0.0798282
38 A 103 T 0 -0.0742987
38 A 104 V 0 -0.0891072
38 A 105 T 0 -0.0675436
38 A 106 D 0 -0.0816985
38 A 107 T 0 -0.0966904
38 A 108 N 0 -0.0947712
38 A 109 D 0 -0.132286
38 A 110 N 0 -0.113681
39 I 40 A 0 0.362654
39 I 41 Y 0 0.359317
39 I 42 T 0 0.124859
39 I 43 I 0 0.0728316
39 I 44 L 0 0.0220291
39 I 45 S 0 -0.0100127
39 I 46 Q 0 -0.00959649
39 I 47 D 0 -0.0703968
39 I 52 D 0 -0.127766
39 I 53 K 0 -0.091777
39 I 54 N 0 -0.0985127
39 I 55 M 0 -0.0792924
39 I 56 F 0 -0.0626741
39 I 57 T 0 -0.0994468
39 I 58 I 0 -0.00254657
39 I 59 N 0 -0.0261247
39 I 60 R 0 0.0599954
39 I 61 N 0 -0.023741
39 I 62 T 0 0.08369
39 I 63 G 0 0.0507981
39 I 64 V 0 -0.0641304
39 I 65 I 0 0.0409965
39 I 66 S 0 -0.0524909
39 I 67 V 0 -0.137827
39 I 69 T 0 -0.0627705
39 I 70 T 0 -0.0890768
39 I 71 G 0 -0.0619739
39 I 72 L 0 -0.100193
39 I 73 D 0 -0.101642
39 I 74 R 0 -0.147213
39 I 75 E 0 -0.0875964
39 I 76 S 0 -0.0873996
39 I 77 F 0 -0.0455037
39 I 78 P 0 -0.130912
39 I 79 T 0 -0.141156
39 I 80 Y 0 -0.0722652
39 I 81 T 0 -0.119672
39 I 82 L 0 -0.0787664
39 I 83 V 0 -0.0288222
39 I 84 V 0 -0.065356
39 I 85 Q 0 -0.106834
39 I 86 A 0 1.03694
39 I 87 A 0 0.0405858
39 I 88 D 0 0.140211
39 I 89 L 0 0.103566
39 I 90 Q 0 -0.0173275
39 I 91 G 0 -0.113607
39 I 92 E 0 -0.0969429
39 I 93 G 0 -0.0994373
39 I 94 L 0 0.0228926
39 I 95 S 0 -0.0413811
39 I 96 T 0 0.228433
39 I 97 T 0 -0.0961892
39 I 98 A 0 0.00347278
39 I 99 T 0 -0.138302
39 I 100 A 0 -0.0276126
39 I 101 V 0 -0.0607685
39 I 102 I 0 -0.0618662
39 I 103 T 0 -0.128398
39 I 104 V 0 -0.0583329
39 I 105 T 0 -0.0727575
39 I 106 D 0 -0.0645837
39 I 107 T 0 -0.122673
39 I 108 N 0 -0.090775
39 I 109 D 0 -0.0318635
39 I 110 N 0 -0.0636614
40 A 41 Y 0 0.204551
40 A 42 T 0 0.480686
40 A 43 I 0 0.0732063
40 A 44 L 0 0.0854101
40 A 45 S 0 0.0346811
40 A 46 Q 0 0.097349
40 A 47 D 0 0.00695044
40 A 52 D 0 0.0336349
40 A 53 K 0 -0.0343349
40 A 54 N 0 -0.0137664
40 A 55 M 0 -0.0634522
40 A 56 F 0 0.0252273
40 A 57 T 0 0.00788476
40 A 58 I 0 0.0158657
40 A 59 N 0 0.02664
40 A 60 R 0 0.349773
40 A 61 N 0 0.261302
40 A 62 T 0 0.0776194
40 A 63 G 0 -0.0385359
40 A 64 V 0 -0.0681949
40 A 65 I 0 -0.140914
40 A 66 S 0 -0.0315828
40 A 67 V 0 -0.0926967
40 A 69 T 0 0.000229171
40 A 70 T 0 -0.00480825
40 A 71 G 0 -0.0386314
40 A 72 L 0 -0.127626
40 A 73 D 0 -0.0997093
40 A 74 R 0 -0.0361903
40 A 75 E 0 -0.0454244
40 A 76 S 0 -0.041569
40 A 77 F 0 -0.0505654
40 A 78 P 0 -0.103159
40 A 79 T 0 -0.00988381
40 A 80 Y 0 -0.0771411
40 A 81 T 0 -0.00973851
40 A 82 L 0 -0.0913236
40 A 83 V 0 -0.0207238
40 A 84 V 0 -0.0947004
40 A 85 Q 0 0.0793377
40 A 86 A 0 -0.0271877
40 A 87 A 0 0.207093
40 A 88 D 0 0.0210159
40 A 89 L 0 0.76154
40 A 90 Q 0 0.0339929
40 A 91 G 0 0.0366926
40 A 92 E 0 0.010225
40 A 93 G 0 -0.00758725
40 A 94 L 0 -0.00188436
40 A 95 S 0 -0.0489163
40 A 96 T 0 -0.0310527
40 A 97 T 0 -0.0612927
40 A 98 A 0 -0.0230555
40 A 99 T 0 -0.0380469
40 A 100 A 0 -0.0706571
40 A 101 V 0 -0.0164272
40 A 102 I 0 -0.0832572
40 A 103 T 0 -0.0963075
40 A 104 V 0 -0.161648
40 A 105 T 0 -0.0485471
40 A 106 D 0 -0.0983687
40 A 107 T 0 -0.115045
40 A 108 N 0 -0.0991076
40 A 109 D 0 -0.120517
40 A 110 N 0 -0.126894
41 Y 42 T 0 0.309931
41 Y 43 I 0 0.264479
41 Y 44 L 0 0.169479
41 Y 45 S 0 0.052446
41 Y 46 Q 0 0.0239564
41 Y 47 D 0 0.0686585
41 Y 52 D 0 -0.0433227
41 Y 53 K 0 -0.0128402
41 Y 54 N 0 -0.107968
41 Y 55 M 0 -0.101946
41 Y 56 F 0 0.119369
41 Y 57 T 0 -0.0260191
41 Y 58 I 0 0.163369
41 Y 59 N 0 0.16417
41 Y 60 R 0 -0.0248
41 Y 61 N 0 0.007323
41 Y 62 T 0 0.114718
41 Y 63 G 0 0.43282
41 Y 64 V 0 0.0141775
41 Y 65 I 0 0.0258737
41 Y 66 S 0 0.00115987
41 Y 67 V 0 0.00654043
41 Y 69 T 0 0.0258316
41 Y 70 T 0 -0.0569978
41 Y 71 G 0 -0.111696
41 Y 72 L 0 -0.10422
41 Y 73 D 0 -0.0458174
41 Y 74 R 0 -0.195384
41 Y 75 E 0 -0.0452981
41 Y 76 S 0 -0.0974349
41 Y 77 F 0 -0.114947
41 Y 78 P 0 -0.100673
41 Y 79 T 0 -0.0739051
41 Y 80 Y 0 -0.0627983
41 Y 81 T 0 -0.104071
41 Y 82 L 0 -0.037463
41 Y 83 V 0 -0.0322904
41 Y 84 V 0 0.0641474
41 Y 85 Q 0 -0.140784
41 Y 86 A 0 0.370791
41 Y 87 A 0 -0.112557
41 Y 88 D 0 -0.0279585
41 Y 89 L 0 -0.158354
41 Y 90 Q 0 -0.116045
41 Y 91 G 0 -0.174956
41 Y 92 E 0 -0.143719
41 Y 93 G 0 -0.092878
41 Y 94 L 0 -0.0915409
41 Y 95 S 0 -0.110355
41 Y 96 T 0 -0.0397219
41 Y 97 T 0 -0.160331
41 Y 98 A 0 0.0552159
41 Y 99 T 0 -0.0806545
41 Y 100 A 0 -0.0524663
41 Y 101 V 0 -0.0562266
41 Y 102 I 0 0.0293285
41 Y 103 T 0 -0.0912346
41 Y 104 V 0 -0.0336843
41 Y 105 T 0 -0.0623593
41 Y 106 D 0 -0.0505879
41 Y 107 T 0 -0.13924
41 Y 108 N 0 -0.0234111
41 Y 109 D 0 -0.0195755
41 Y 110 N 0 0.00242094
42 T 43 I 0 0.20539
42 T 44 L 0 0.324442
42 T 45 S 0 0.144627
42 T 46 Q 0 0.0444886
42 T 47 D 0 0.025952
42 T 52 D 0 -0.0534069
42 T 53 K 0 -0.0320321
42 T 54 N 0 -0.0849228
42 T 55 M 0 0.0121641
42 T 56 F 0 -0.0627018
42 T 57 T 0 0.0280908
42 T 58 I 0 0.0841891
42 T 59 N 0 -0.0326866
42 T 60 R 0 0.250184
42 T 61 N 0 0.0226338
42 T 62 T 0 -0.0269763
42 T 63 G 0 -0.0576836
42 T 64 V 0 -0.000519494
42 T 65 I 0 -0.0803861
42 T 66 S 0 -0.0787842
42 T 67 V 0 -0.0737792
42 T 69 T 0 0.025402
42 T 70 T 0 -0.0611952
42 T 71 G 0 -0.0549828
42 T 72 L 0 -0.109336
42 T 73 D 0 -0.0767922
42 T 74 R 0 -0.0374606
42 T 75 E 0 -0.068364
42 T 76 S 0 -0.0169159
42 T 77 F 0 -0.0170626
42 T 78 P 0 -0.0303549
42 T 79 T 0 0.00974953
42 T 80 Y 0 -0.00551558
42 T 81 T 0 0.0255498
42 T 82 L 0 -0.0588864
42 T 83 V 0 -0.00549978
42 T 84 V 0 -0.0789808
42 T 85 Q 0 0.652549
42 T 86 A 0 -0.0608375
42 T 87 A 0 0.575564
42 T 88 D 0 -0.014735
42 T 89 L 0 -0.073922
42 T 90 Q 0 -0.0645644
42 T 91 G 0 -0.00976747
42 T 92 E 0 -0.0699852
42 T 93 G 0 -0.0205514
42 T 94 L 0 -0.0103933
42 T 95 S 0 0.0413704
42 T 96 T 0 -0.0507686
42 T 97 T 0 -0.0322337
42 T 98 A 0 -0.0877162
42 T 99 T 0 -0.0533649
42 T 100 A 0 -0.0683714
42 T 101 V 0 0.00963757
42 T 102 I 0 -0.0865459
42 T 103 T 0 -0.0230287
42 T 104 V 0 -0.0957162
42 T 105 T 0 -0.0688242
42 T 106 D 0 -0.0394482
42 T 107 T 0 -0.0940786
42 T 108 N 0 -0.107631
42 T 109 D 0 -0.108501
42 T 110 N 0 -0.0301355
43 I 44 L 0 0.301785
43 I 45 S 0 0.244125
43 I 46 Q 0 0.397189
43 I 47 D 0 0.402784
43 I 52 D 0 0.173904
43 I 53 K 0 0.0582585
43 I 54 N 0 0.152865
43 I 55 M 0 -0.0120727
43 I 56 F 0 0.128898
43 I 57 T 0 0.00394138
43 I 58 I 0 0.349542
43 I 59 N 0 -0.0160368
43 I 60 R 0 -0.0686082
43 I 61 N 0 -0.0488883
43 I 62 T 0 -0.0219879
43 I 63 G 0 0.0206434
43 I 64 V 0 0.0238794
43 I 65 I 0 0.196124
43 I 66 S 0 0.0392783
43 I 67 V 0 -0.107266
43 I 69 T 0 -0.0311553
43 I 70 T 0 -0.141659
43 I 71 G 0 -0.0743788
43 I 72 L 0 -0.022183
43 I 73 D 0 -0.0434825
43 I 74 R 0 -0.0743462
43 I 75 E 0 -0.0342869
43 I 76 S 0 -0.00203227
43 I 77 F 0 -0.0849642
43 I 78 P 0 -0.0818436
43 I 79 T 0 -0.0997137
43 I 80 Y 0 -0.0813568
43 I 81 T 0 -0.0162095
43 I 82 L 0 0.162625
43 I 83 V 0 0.0360267
43 I 84 V 0 0.227782
43 I 85 Q 0 0.0440819
43 I 86 A 0 0.00356401
43 I 87 A 0 -0.0482803
43 I 88 D 0 -0.0858299
43 I 89 L 0 -0.0930484
43 I 90 Q 0 -0.0370828
43 I 91 G 0 -0.0747506
43 I 92 E 0 -0.0098228
43 I 93 G 0 -0.098165
43 I 94 L 0 -0.0542473
43 I 95 S 0 -0.0524839
43 I 96 T 0 -0.0179044
43 I 97 T 0 -0.0220956
43 I 98 A 0 -0.0138978
43 I 99 T 0 -0.0309117
43 I 100 A 0 0.0109827
43 I 101 V 0 -0.0561053
43 I 102 I 0 -0.00121703
43 I 103 T 0 -0.134603
43 I 104 V 0 -0.0575361
43 I 105 T 0 -0.0572875
43 I 106 D 0 -0.0678029
43 I 107 T 0 -0.10274
43 I 108 N 0 -0.000109732
43 I 109 D 0 -0.0168098
43 I 110 N 0 0.0522708
44 L 45 S 0 0.425283
44 L 46 Q 0 0.389347
44 L 47 D 0 0.275639
44 L 52 D 0 0.104152
44 L 53 K 0 0.140291
44 L 54 N 0 0.161127
44 L 55 M 0 0.0793882
44 L 56 F 0 0.032488
44 L 57 T 0 0.0495229
44 L 58 I 0 0.0156424
44 L 59 N 0 -0.0545587
44 L 60 R 0 -0.0489738
44 L 61 N 0 -0.034088
44 L 62 T 0 -0.101882
44 L 63 G 0 -0.0845446
44 L 64 V 0 -0.0551602
44 L 65 I 0 -0.0708669
44 L 66 S 0 -0.0811943
44 L 67 V 0 0.0206848
44 L 69 T 0 -0.0323559
44 L 70 T 0 -0.0126435
44 L 71 G 0 -0.0199363
44 L 72 L 0 -0.0465763
44 L 73 D 0 -0.110573
44 L 74 R 0 -0.124801
44 L 75 E 0 -0.115026
44 L 76 S 0 -0.00570963
44 L 77 F 0 -0.0477359
44 L 78 P 0 -0.0601806
44 L 79 T 0 -0.00709332
44 L 80 Y 0 -0.080601
44 L 81 T 0 -0.0521075
44 L 82 L 0 0.0234423
44 L 83 V 0 0.257091
44 L 84 V 0 -0.0735733
44 L 85 Q 0 0.908339
44 L 86 A 0 -0.0517957
44 L 87 A 0 0.00666437
44 L 88 D 0 -0.10842
44 L 89 L 0 -0.0592829
44 L 90 Q 0 -0.0629931
44 L 91 G 0 -0.0539841
44 L 92 E 0 -0.0345047
44 L 93 G 0 -0.0382361
44 L 94 L 0 -0.0259354
44 L 95 S 0 0.0970878
44 L 96 T 0 -0.0209431
44 L 97 T 0 0.27073
44 L 98 A 0 -0.087778
44 L 99 T 0 -0.00329805
44 L 100 A 0 -0.143713
44 L 101 V 0 0.00109685
44 L 102 I 0 -0.0765792
44 L 103 T 0 -0.0377214
44 L 104 V 0 -0.155225
44 L 105 T 0 -0.103073
44 L 106 D 0 -0.124837
44 L 107 T 0 -0.115865
44 L 108 N 0 -0.110693
44 L 109 D 0 -0.0936203
44 L 110 N 0 -0.0459249
45 S 46 Q 0 0.410041
45 S 47 D 0 0.46327
45 S 52 D 0 0.330242
45 S 53 K 0 0.280085
45 S 54 N 0 0.15163
45 S 55 M 0 0.149918
45 S 56 F 0 0.0429394
45 S 57 T 0 0.00459316
45 S 58 I 0 -0.0574266
45 S 59 N 0 0.0382715
45 S 60 R 0 0.0279545
45 S 61 N 0 0.0485698
45 S 62 T 0 0.0135715
45 S 63 G 0 -0.0842618
45 S 64 V 0 -0.059961
45 S 65 I 0 -0.0178761
45 S 66 S 0 -0.0588875
45 S 67 V 0 -0.0285287
45 S 69 T 0 0.00227196
45 S 70 T 0 0.0329569
45 S 71 G 0 -0.0314828
45 S 72 L 0 -0.0483105
45 S 73 D 0 -0.0639409
45 S 74 R 0 -0.063807
45 S 75 E 0 -0.0598462
45 S 76 S 0 0.0204047
45 S 77 F 0 0.0206628
45 S 78 P 0 0.0345122
45 S 79 T 0 0.0291672
45 S 80 Y 0 -0.0325703
45 S 81 T 0 -0.000975447
45 S 82 L 0 0.0150868
45 S 83 V 0 0.20066
45 S 84 V 0 0.012919
45 S 85 Q 0 0.0283183
45 S 86 A 0 -0.0750797
45 S 87 A 0 -0.0598015
45 S 88 D 0 -0.128789
45 S 89 L 0 0.00692285
45 S 90 Q 0 -0.0779696
45 S 91 G 0 -0.0669023
45 S 92 E 0 -0.0442833
45 S 93 G 0 -0.0770004
45 S 94 L 0 -0.0480631
45 S 95 S 0 -0.025545
45 S 96 T 0 0.0151332
45 S 97 T 0 0.00116856
45 S 98 A 0 -0.0614088
45 S 99 T 0 0.0310771
45 S 100 A 0 -0.110187
45 S 101 V 0 -0.071117
45 S 102 I 0 -0.0312053
45 S 103 T 0 -0.0599851
45 S 104 V 0 -0.100557
45 S 105 T 0 -0.0396316
45 S 106 D 0 -0.0620145
45 S 107 T 0 -0.0829936
45 S 108 N 0 -0.0608655
45 S 109 D 0 -0.128648
45 S 110 N 0 -0.0395465
46 Q 47 D 0 1.0065
46 Q 52 D 0 0.496302
46 Q 53 K 0 0.27854
46 Q 54 N 0 0.372096
46 Q 55 M 0 0.280042
46 Q 56 F 0 0.00238302
46 Q 57 T 0 -0.06987
46 Q 58 I 0 -0.0167231
46 Q 59 N 0 0.0175694
46 Q 60 R 0 -0.0165688
46 Q 61 N 0 -0.0756252
46 Q 62 T 0 -0.0916183
46 Q 63 G 0 -0.108065
46 Q 64 V 0 -0.0498274
46 Q 65 I 0 -0.0477183
46 Q 66 S 0 -0.0251285
46 Q 67 V 0 -0.120207
46 Q 69 T 0 0.00402863
46 Q 70 T 0 0.0220036
46 Q 71 G 0 0.016476
46 Q 72 L 0 -0.0478328
46 Q 73 D 0 -0.0811197
46 Q 74 R 0 -0.0751945
46 Q 75 E 0 -0.112917
46 Q 76 S 0 -0.0202177
46 Q 77 F 0 0.0494724
46 Q 78 P 0 -0.071731
46 Q 79 T 0 0.0206555
46 Q 80 Y 0 0.0545932
46 Q 81 T 0 0.0441029
46 Q 82 L 0 0.258778
46 Q 83 V 0 0.0599117
46 Q 84 V 0 0.0231329
46 Q 85 Q 0 0.0612394
46 Q 86 A 0 -0.129843
46 Q 87 A 0 0.0125968
46 Q 88 D 0 -0.0618159
46 Q 89 L 0 -0.0617399
46 Q 90 Q 0 -0.0778138
46 Q 91 G 0 -0.0251542
46 Q 92 E 0 0.00293923
46 Q 93 G 0 0.0174896
46 Q 94 L 0 -0.0830304
46 Q 95 S 0 0.00687879
46 Q 96 T 0 -0.090415
46 Q 97 T 0 0.0395196
46 Q 98 A 0 -0.0652216
46 Q 99 T 0 0.0207307
46 Q 100 A 0 -0.0782324
46 Q 101 V 0 -0.102544
46 Q 102 I 0 -0.0921472
46 Q 103 T 0 -0.0693037
46 Q 104 V 0 -0.094905
46 Q 105 T 0 -0.0664339
46 Q 106 D 0 -0.128117
46 Q 107 T 0 -0.12276
46 Q 108 N 0 -0.0900508
46 Q 109 D 0 -0.144443
46 Q 110 N 0 -0.0343798
47 D 52 D 0 0.61466
47 D 53 K 0 0.377954
47 D 54 N 0 0.29018
47 D 55 M 0 0.240973
47 D 56 F 0 0.0582905
47 D 57 T 0 -0.00995095
47 D 58 I 0 0.0270949
47 D 59 N 0 -0.0294312
47 D 60 R 0 -0.00420445
47 D 61 N 0 -0.0260717
47 D 62 T 0 -0.0902619
47 D 63 G 0 -0.0348601
47 D 64 V 0 0.0308925
47 D 65 I 0 -0.0801173
47 D 66 S 0 -0.0225396
47 D 67 V 0 -0.0671513
47 D 69 T 0 0.103241
47 D 70 T 0 0.156799
47 D 71 G 0 -0.0134518
47 D 72 L 0 -0.0686662
47 D 73 D 0 -0.0710788
47 D 74 R 0 -0.154029
47 D 75 E 0 -0.102038
47 D 76 S 0 -0.026953
47 D 77 F 0 0.107493
47 D 78 P 0 -0.0321055
47 D 79 T 0 -0.00720614
47 D 80 Y 0 -0.0160452
47 D 81 T 0 -0.0362861
47 D 82 L 0 0.109752
47 D 83 V 0 -0.0227049
47 D 84 V 0 -0.0240367
47 D 85 Q 0 0.0199925
47 D 86 A 0 -0.12912
47 D 87 A 0 -0.0332323
47 D 88 D 0 -0.122843
47 D 89 L 0 -0.0863393
47 D 90 Q 0 -0.0198583
47 D 91 G 0 0.0478351
47 D 92 E 0 -0.0167829
47 D 93 G 0 -0.0352019
47 D 94 L 0 -0.0289698
47 D 95 S 0 -0.0193152
47 D 96 T 0 -0.0173742
47 D 97 T 0 -0.0477769
47 D 98 A 0 -0.00828002
47 D 99 T 0 0.0285017
47 D 100 A 0 -0.0831435
47 D 101 V 0 -0.0688046
47 D 102 I 0 -0.108939
47 D 103 T 0 -0.0482838
47 D 104 V 0 -0.173238
47 D 105 T 0 -0.0270402
47 D 106 D 0 -0.0922446
47 D 107 T 0 -0.0762489
47 D 108 N 0 -0.114446
47 D 109 D 0 -0.129802
47 D 110 N 0 -0.0891094
52 D 53 K 0 1.84193
52 D 54 N 0 0.686319
52 D 55 M 0 0.289318
52 D 56 F 0 0.181285
52 D 57 T 0 0.0847912
52 D 58 I 0 0.0549153
52 D 59 N 0 -0.0604966
52 D 60 R 0 0.026518
52 D 61 N 0 -0.00429458
52 D 62 T 0 -0.0434494
52 D 63 G 0 -0.111629
52 D 64 V 0 -0.0383207
52 D 65 I 0 -0.0696478
52 D 66 S 0 -0.0283439
52 D 67 V 0 -0.0376014
52 D 69 T 0 0.0217349
52 D 70 T 0 0.00625091
52 D 71 G 0 -0.0579924
52 D 72 L 0 0.0264397
52 D 73 D 0 -0.111405
52 D 74 R 0 -0.0701737
52 D 75 E 0 -0.0365554
52 D 76 S 0 -0.017812
52 D 77 F 0 0.186612
52 D 78 P 0 0.00283158
52 D 79 T 0 -0.0484198
52 D 80 Y 0 0.127701
52 D 81 T 0 -0.0144606
52 D 82 L 0 0.0667383
52 D 83 V 0 0.0426811
52 D 84 V 0 -0.104842
52 D 85 Q 0 -0.0122355
52 D 86 A 0 -0.0246369
52 D 87 A 0 -0.0720016
52 D 88 D 0 -0.0637932
52 D 89 L 0 -0.0555517
52 D 90 Q 0 -0.11929
52 D 91 G 0 -0.101406
52 D 92 E 0 -0.0548056
52 D 93 G 0 -0.123776
52 D 94 L 0 -0.0118212
52 D 95 S 0 -0.0498515
52 D 96 T 0 -0.0172557
52 D 97 T 0 0.0153296
52 D 98 A 0 -0.0584181
52 D 99 T 0 -0.0412572
52 D 100 A 0 -0.0877857
52 D 101 V 0 -0.0507317
52 D 102 I 0 -0.0579524
52 D 103 T 0 -0.0983627
52 D 104 V 0 -0.110231
52 D 105 T 0 -0.0963061
52 D 106 D 0 -0.081811
52 D 107 T 0 -0.125816
52 D 108 N 0 -0.0959885
52 D 109 D 0 -0.119046
52 D 110 N 0 0.0153246
53 K 54 N 0 1.10532
53 K 55 M 0 0.472854
53 K 56 F 0 0.294823
53 K 57 T 0 0.0738787
53 K 58 I 0 0.12027
53 K 59 N 0 0.0249784
53 K 60 R 0 0.0880716
53 K 61 N 0 0.0412206
53 K 62 T 0 -0.0421411
53 K 63 G 0 -0.0712608
53 K 64 V 0 -0.112608
53 K 65 I 0 -0.08931
53 K 66 S 0 -0.00552927
53 K 67 V 0 -0.0851954
53 K 69 T 0 0.0387853
53 K 70 T 0 0.196374
53 K 71 G 0 0.0154192
53 K 72 L 0 -0.0351318
53 K 73 D 0 -0.0695386
53 K 74 R 0 -0.0406519
53 K 75 E 0 -0.0510023
53 K 76 S 0 0.0625915
53 K 77 F 0 0.10085
53 K 78 P 0 -0.0622914
53 K 79 T 0 -0.002737
53 K 80 Y 0 -0.00646272
53 K 81 T 0 -0.0022868
53 K 82 L 0 -0.0187539
53 K 83 V 0 0.0187045
53 K 84 V 0 -0.0721238
53 K 85 Q 0 -0.0569866
53 K 86 A 0 -0.137619
53 K 87 A 0 0.0275738
53 K 88 D 0 -0.0852571
53 K 89 L 0 -0.0556246
53 K 90 Q 0 -0.0449622
53 K 91 G 0 -0.0708556
53 K 92 E 0 -0.0998714
53 K 93 G 0 -0.0326574
53 K 94 L 0 -0.0788824
53 K 95 S 0 -0.111598
53 K 96 T 0 -0.0925458
53 K 97 T 0 -0.0260659
53 K 98 A 0 -0.130862
53 K 99 T 0 -0.0477121
53 K 100 A 0 -0.107919
53 K 101 V 0 -0.0228934
53 K 102 I 0 -0.0937471
53 K 103 T 0 -0.0746953
53 K 104 V 0 -0.112939
53 K 105 T 0 -0.114039
53 K 106 D 0 -0.128049
53 K 107 T 0 -0.0939361
53 K 108 N 0 -0.0289289
53 K 109 D 0 -0.177034
53 K 110 N 0 -0.085031
54 N 55 M 0 0.959207
54 N 56 F 0 0.247882
54 N 57 T 0 0.173082
54 N 58 I 0 0.169933
54 N 59 N 0 0.0402077
54 N 60 R 0 0.0925614
54 N 61 N 0 0.0429522
54 N 62 T 0 -0.0284257
54 N 63 G 0 -0.0248239
54 N 64 V 0 -0.0394138
54 N 65 I 0 -0.0500232
54 N 66 S 0 0.045711
54 N 67 V 0 -0.0725127
54 N 69 T 0 0.214761
54 N 70 T 0 0.140947
54 N 71 G 0 0.00100387
54 N 72 L 0 0.027317
54 N 73 D 0 -0.0361643
54 N 74 R 0 -0.0541762
54 N 75 E 0 -0.0889419
54 N 76 S 0 -0.00514095
54 N 77 F 0 -0.0333628
54 N 78 P 0 -0.00742404
54 N 79 T 0 -0.042338
54 N 80 Y 0 -0.110127
54 N 81 T 0 -0.00903668
54 N 82 L 0 -0.0337987
54 N 83 V 0 -0.0461894
54 N 84 V 0 -0.0945715
54 N 85 Q 0 0.04129
54 N 86 A 0 -0.019032
54 N 87 A 0 -0.0773599
54 N 88 D 0 -0.110111
54 N 89 L 0 -0.097138
54 N 90 Q 0 -0.0855368
54 N 91 G 0 -0.0875111
54 N 92 E 0 -0.0757475
54 N 93 G 0 -0.0824263
54 N 94 L 0 -0.0669537
54 N 95 S 0 -0.031942
54 N 96 T 0 -0.0980036
54 N 97 T 0 0.0226461
54 N 98 A 0 -0.0822377
54 N 99 T 0 -0.0426302
54 N 100 A 0 -0.0454907
54 N 101 V 0 -0.0678131
54 N 102 I 0 -0.0779628
54 N 103 T 0 -0.0543392
54 N 104 V 0 -0.0778365
54 N 105 T 0 -0.109223
54 N 106 D 0 -0.113859
54 N 107 T 0 -0.076345
54 N 108 N 0 -0.146358
54 N 109 D 0 -0.0535152
54 N 110 N 0 -0.125935
55 M 56 F 0 0.318523
55 M 57 T 0 0.190075
55 M 58 I 0 0.109513
55 M 59 N 0 -0.0101003
55 M 60 R 0 0.00381841
55 M 61 N 0 0.0733858
55 M 62 T 0 -0.0225673
55 M 63 G 0 -0.116388
55 M 64 V 0 -0.0267592
55 M 65 I 0 -0.132028
55 M 66 S 0 -0.0476124
55 M 67 V 0 0.0982225
55 M 69 T 0 0.187726
55 M 70 T 0 0.523574
55 M 71 G 0 0.0410703
55 M 72 L 0 0.126154
55 M 73 D 0 -0.104145
55 M 74 R 0 -0.0112096
55 M 75 E 0 -0.0227739
55 M 76 S 0 0.15973
55 M 77 F 0 0.208312
55 M 78 P 0 -0.050127
55 M 79 T 0 -0.0518219
55 M 80 Y 0 0.557765
55 M 81 T 0 0.0100167
55 M 82 L 0 0.0725021
55 M 83 V 0 0.0271541
55 M 84 V 0 -0.0928415
55 M 85 Q 0 -0.0260813
55 M 86 A 0 -0.142229
55 M 87 A 0 -0.11249
55 M 88 D 0 -0.121308
55 M 89 L 0 -0.0629306
55 M 90 Q 0 -0.110862
55 M 91 G 0 -0.0857694
55 M 92 E 0 -0.0281906
55 M 93 G 0 -0.0451859
55 M 94 L 0 -0.0340637
55 M 95 S 0 -0.042713
55 M 96 T 0 -0.131227
55 M 97 T 0 -0.00599469
55 M 98 A 0 -0.0355542
55 M 99 T 0 -0.0751921
55 M 100 A 0 -0.130657
55 M 101 V 0 -0.0655994
55 M 102 I 0 -0.123029
55 M 103 T 0 -0.0888696
55 M 104 V 0 0.0153124
55 M 105 T 0 -0.0618284
55 M 106 D 0 -0.121971
55 M 107 T 0 -0.108202
55 M 108 N 0 -0.158073
55 M 109 D 0 -0.111875
55 M 110 N 0 -0.0807723
56 F 57 T 0 0.256303
56 F 58 I 0 0.5021
56 F 59 N 0 0.19457
56 F 60 R 0 0.0995928
56 F 61 N 0 0.0435329
56 F 62 T 0 0.0462372
56 F 63 G 0 0.198771
56 F 64 V 0 -0.00406895
56 F 65 I 0 0.0879513
56 F 66 S 0 -0.0156684
56 F 67 V 0 -0.0212791
56 F 69 T 0 -0.00642846
56 F 70 T 0 -0.0522825
56 F 71 G 0 -0.0750735
56 F 72 L 0 0.0524372
56 F 73 D 0 -0.0452445
56 F 74 R 0 -0.0597077
56 F 75 E 0 -0.0716758
56 F 76 S 0 -0.0469869
56 F 77 F 0 0.06146
56 F 78 P 0 -0.0756867
56 F 79 T 0 -0.0640834
56 F 80 Y 0 0.346853
56 F 81 T 0 -0.0612883
56 F 82 L 0 0.303678
56 F 83 V 0 -0.0616811
56 F 84 V 0 0.0201515
56 F 85 Q 0 -0.116886
56 F 86 A 0 -0.0210278
56 F 87 A 0 -0.0742836
56 F 88 D 0 -0.09701
56 F 89 L 0 -0.148505
56 F 90 Q 0 -0.073617
56 F 91 G 0 -0.101662
56 F 92 E 0 -0.0979323
56 F 93 G 0 -0.13096
56 F 94 L 0 -0.119633
56 F 95 S 0 -0.0627663
56 F 96 T 0 -0.0563294
56 F 97 T 0 -0.100977
56 F 98 A 0 -0.0882305
56 F 99 T 0 -0.0815436
56 F 100 A 0 0.0387798
56 F 101 V 0 -0.0645699
56 F 102 I 0 0.320633
56 F 103 T 0 -0.0388912
56 F 104 V 0 0.00119093
56 F 105 T 0 -0.0714653
56 F 106 D 0 0.00607929
56 F 107 T 0 -0.0843349
56 F 108 N 0 -0.0254979
56 F 109 D 0 -0.00558826
56 F 110 N 0 0.0567429
57 T 58 I 0 0.252612
57 T 59 N 0 0.320903
57 T 60 R 0 0.14703
57 T 61 N 0 0.165674
57 T 62 T 0 0.0426779
57 T 63 G 0 -0.0053715
57 T 64 V 0 0.0799302
57 T 65 I 0 0.00312377
57 T 66 S 0 0.78723
57 T 67 V 0 0.096247
57 T 69 T 0 0.540663
57 T 70 T 0 0.0259781
57 T 71 G 0 0.0359897
57 T 72 L 0 -0.0215856
57 T 73 D 0 -0.013448
57 T 74 R 0 -0.0451085
57 T 75 E 0 -0.0705974
57 T 76 S 0 -0.0219239
57 T 77 F 0 -0.0206726
57 T 78 P 0 -0.0563579
57 T 79 T 0 -0.021224
57 T 80 Y 0 -0.0370032
57 T 81 T 0 -0.00703924
57 T 82 L 0 -0.0721269
57 T 83 V 0 0.0282266
57 T 84 V 0 -0.0536421
57 T 85 Q 0 0.00036542
57 T 86 A 0 -0.12105
57 T 87 A 0 -0.0539299
57 T 88 D 0 -0.0631836
57 T 89 L 0 -0.0468134
57 T 90 Q 0 -0.0333753
57 T 91 G 0 -0.0330809
57 T 92 E 0 -0.0669177
57 T 93 G 0 0.0388615
57 T 94 L 0 -0.082959
57 T 95 S 0 0.0226311
57 T 96 T 0 -0.0616441
57 T 97 T 0 -0.0652469
57 T 98 A 0 -0.0565093
57 T 99 T 0 0.00775217
57 T 100 A 0 -0.0485646
57 T 101 V 0 0.00973863
57 T 102 I 0 -0.0804401
57 T 103 T 0 -0.0431903
57 T 104 V 0 -0.109083
57 T 105 T 0 -0.0160945
57 T 106 D 0 -0.0862632
57 T 107 T 0 -0.0847566
57 T 108 N 0 -0.143762
57 T 109 D 0 -0.0883474
57 T 110 N 0 -0.0410042
58 I 59 N 0 0.291587
58 I 60 R 0 0.202828
58 I 61 N 0 0.09766
58 I 62 T 0 0.14276
58 I 63 G 0 0.401248
58 I 64 V 0 0.0404211
58 I 65 I 0 0.643292
58 I 66 S 0 0.0960285
58 I 67 V 0 -0.0433454
58 I 69 T 0 -0.0274497
58 I 70 T 0 -0.0278695
58 I 71 G 0 -0.062769
58 I 72 L 0 -0.0793335
58 I 73 D 0 -0.015765
58 I 74 R 0 -0.150851
58 I 75 E 0 -0.0894489
58 I 76 S 0 -0.0425421
58 I 77 F 0 -0.118038
58 I 78 P 0 -0.0772016
58 I 79 T 0 -0.11211
58 I 80 Y 0 -0.102265
58 I 81 T 0 -0.136743
58 I 82 L 0 0.0703062
58 I 83 V 0 -0.0673068
58 I 84 V 0 0.228524
58 I 85 Q 0 -0.129485
58 I 86 A 0 0.0288209
58 I 87 A 0 -0.108975
58 I 88 D 0 -0.0763471
58 I 89 L 0 -0.0903408
58 I 90 Q 0 -0.0643272
58 I 91 G 0 -0.109146
58 I 92 E 0 -0.071887
58 I 93 G 0 -0.120846
58 I 94 L 0 -0.158369
58 I 95 S 0 -0.0143215
58 I 96 T 0 -0.088336
58 I 97 T 0 0.0359287
58 I 98 A 0 -0.108049
58 I 99 T 0 -0.0789679
58 I 100 A 0 0.0340947
58 I 101 V 0 -0.0842552
58 I 102 I 0 0.0126676
58 I 103 T 0 -0.0999597
58 I 104 V 0 -0.0179389
58 I 105 T 0 -0.0797128
58 I 106 D 0 -0.0241823
58 I 107 T 0 -0.0225933
58 I 108 N 0 0.004627
58 I 109 D 0 -0.00586656
58 I 110 N 0 0.0141137
59 N 60 R 0 0.527076
59 N 61 N 0 0.47055
59 N 62 T 0 0.913275
59 N 63 G 0 0.382627
59 N 64 V 0 0.417628
59 N 65 I 0 0.09112
59 N 66 S 0 0.576042
59 N 67 V 0 -0.0852293
59 N 69 T 0 0.0560744
59 N 70 T 0 -0.082984
59 N 71 G 0 -0.0367161
59 N 72 L 0 -0.0891427
59 N 73 D 0 -0.03123
59 N 74 R 0 -0.0908435
59 N 75 E 0 -0.0612494
59 N 76 S 0 -0.0324247
59 N 77 F 0 -0.0127382
59 N 78 P 0 -0.0828752
59 N 79 T 0 -0.00983547
59 N 80 Y 0 -0.0241548
59 N 81 T 0 -0.0757729
59 N 82 L 0 -0.0843569
59 N 83 V 0 -0.0714448
59 N 84 V 0 0.0332447
59 N 85 Q 0 -0.130349
59 N 86 A 0 -0.103693
59 N 87 A 0 -0.074666
59 N 88 D 0 -0.0613269
59 N 89 L 0 -0.10086
59 N 90 Q 0 -0.0345039
59 N 91 G 0 -0.057067
59 N 92 E 0 -0.121364
59 N 93 G 0 -0.0985927
59 N 94 L 0 -0.130533
59 N 95 S 0 -0.0592319
59 N 96 T 0 -0.111482
59 N 97 T 0 -0.113588
59 N 98 A 0 -0.0699117
59 N 99 T 0 -0.0873723
59 N 100 A 0 -0.0341472
59 N 101 V 0 -0.11336
59 N 102 I 0 -0.0444462
59 N 103 T 0 -0.0371238
59 N 104 V 0 -0.079401
59 N 105 T 0 -0.0717493
59 N 106 D 0 -0.0770713
59 N 107 T 0 -0.0937268
59 N 108 N 0 -0.068097
59 N 109 D 0 -0.0638364
59 N 110 N 0 0.00819575
60 R 61 N 0 0.51705
60 R 62 T 0 0.527111
60 R 63 G 0 0.495634
60 R 64 V 0 0.0224497
60 R 65 I 0 0.0204232
60 R 66 S 0 0.0429594
60 R 67 V 0 0.0363707
60 R 69 T 0 -0.0526414
60 R 70 T 0 -0.0155115
60 R 71 G 0 -0.0655222
60 R 72 L 0 -0.051569
60 R 73 D 0 -0.045044
60 R 74 R 0 -0.0521172
60 R 75 E 0 -0.0474579
60 R 76 S 0 0.0250469
60 R 77 F 0 -0.02991
60 R 78 P 0 -0.0383306
60 R 79 T 0 -0.0271109
60 R 80 Y 0 -0.0728237
60 R 81 T 0 -0.0309346
60 R 82 L 0 -0.0962834
60 R 83 V 0 -0.00403344
60 R 84 V 0 -0.0542861
60 R 85 Q 0 -0.0702154
60 R 86 A 0 -0.0624046
60 R 87 A 0 0.016985
60 R 88 D 0 -0.0319873
60 R 89 L 0 0.0070994
60 R 90 Q 0 -0.0634044
60 R 91 G 0 -0.0207508
60 R 92 E 0 -0.0519554
60 R 93 G 0 -0.0374558
60 R 94 L 0 -0.0384839
60 R 95 S 0 -0.0423914
60 R 96 T 0 -0.0719757
60 R 97 T 0 -0.0598372
60 R 98 A 0 -0.118527
60 R 99 T 0 -0.0425983
60 R 100 A 0 -0.103635
60 R 101 V 0 -0.0598706
60 R 102 I 0 -0.0618975
60 R 103 T 0 -0.00154391
60 R 104 V 0 -0.102083
60 R 105 T 0 -0.0771082
60 R 106 D 0 -0.0698765
60 R 107 T 0 -0.100487
60 R 108 N 0 -0.0542472
60 R 109 D 0 -0.0392468
60 R 110 N 0 -0.00176854
61 N 62 T 0 0.547908
61 N 63 G 0 0.364619
61 N 64 V 0 0.18803
61 N 65 I 0 0.0291497
61 N 66 S 0 0.110032
61 N 67 V 0 0.0235963
61 N 69 T 0 -0.0197864
61 N 70 T 0 0.0228325
61 N 71 G 0 0.0180097
61 N 72 L 0 -0.108075
61 N 73 D 0 -0.0515192
61 N 74 R 0 -0.0402798
61 N 75 E 0 -0.0227276
61 N 76 S 0 -0.039049
61 N 77 F 0 0.00918224
61 N 78 P 0 -0.0622837
61 N 79 T 0 0.00627567
61 N 80 Y 0 -0.122186
61 N 81 T 0 -0.0252795
61 N 82 L 0 -0.0821833
61 N 83 V 0 0.000305906
61 N 84 V 0 -0.0822335
61 N 85 Q 0 -0.076791
61 N 86 A 0 -0.0730401
61 N 87 A 0 0.0661406
61 N 88 D 0 -0.0357877
61 N 89 L 0 0.0484161
61 N 90 Q 0 -0.0734279
61 N 91 G 0 -0.020479
61 N 92 E 0 -0.0278108
61 N 93 G 0 -0.0756518
61 N 94 L 0 -0.0586445
61 N 95 S 0 -0.0166415
61 N 96 T 0 -0.00390254
61 N 97 T 0 -0.0159893
61 N 98 A 0 -0.0989412
61 N 99 T 0 -0.0208773
61 N 100 A 0 -0.133027
61 N 101 V 0 -0.0421155
61 N 102 I 0 -0.0529623
61 N 103 T 0 -0.0340409
61 N 104 V 0 -0.122511
61 N 105 T 0 -0.0879975
61 N 106 D 0 -0.0547489
61 N 107 T 0 -0.0920145
61 N 108 N 0 -0.0643004
61 N 109 D 0 -0.0893674
61 N 110 N 0 -0.0847366
62 T 63 G 0 0.728788
62 T 64 V 0 0.60854
62 T 65 I 0 0.0868682
62 T 66 S 0 0.199731
62 T 67 V 0 -0.0567926
62 T 69 T 0 0.0156164
62 T 70 T 0 -0.0329596
62 T 71 G 0 -0.0399435
62 T 72 L 0 -0.109233
62 T 73 D 0 -0.0720547
62 T 74 R 0 -0.0859764
62 T 75 E 0 -0.0457514
62 T 76 S 0 -0.0364188
62 T 77 F 0 -0.0480366
62 T 78 P 0 -0.0545205
62 T 79 T 0 -0.0547737
62 T 80 Y 0 -0.116669
62 T 81 T 0 -0.0668776
62 T 82 L 0 -0.0964679
62 T 83 V 0 -0.0847801
62 T 84 V 0 0.00905547
62 T 85 Q 0 -0.0698348
62 T 86 A 0 -0.0526838
62 T 87 A 0 -0.0881654
62 T 88 D 0 -0.0381148
62 T 89 L 0 -0.0491028
62 T 90 Q 0 -0.0173198
62 T 91 G 0 -0.054637
62 T 92 E 0 -0.0810868
62 T 93 G 0 -0.107639
62 T 94 L 0 -0.0742854
62 T 95 S 0 -0.0714234
62 T 96 T 0 -0.103777
62 T 97 T 0 -0.026476
62 T 98 A 0 -0.0640152
62 T 99 T 0 -0.0437289
62 T 100 A 0 -0.0630943
62 T 101 V 0 -0.0980594
62 T 102 I 0 -0.046978
62 T 103 T 0 -0.0337223
62 T 104 V 0 -0.00611002
62 T 105 T 0 -0.0382236
62 T 106 D 0 0.0148085
62 T 107 T 0 -0.0809427
62 T 108 N 0 0.0408201
62 T 109 D 0 -0.0606975
62 T 110 N 0 0.00309465
63 G 64 V 0 0.260758
63 G 65 I 0 0.358378
63 G 66 S 0 0.266926
63 G 67 V 0 0.0594002
63 G 69 T 0 0.0591247
63 G 70 T 0 -0.0508058
63 G 71 G 0 -0.0170127
63 G 72 L 0 -0.0185931
63 G 73 D 0 -0.0694754
63 G 74 R 0 -0.12336
63 G 75 E 0 -0.113439
63 G 76 S 0 -0.0730424
63 G 77 F 0 -0.0564899
63 G 78 P 0 -0.0730031
63 G 79 T 0 -0.0944135
63 G 80 Y 0 -0.0572707
63 G 81 T 0 -0.10152
63 G 82 L 0 0.0373243
63 G 83 V 0 -0.108403
63 G 84 V 0 0.0997142
63 G 85 Q 0 -0.0934421
63 G 86 A 0 0.171547
63 G 87 A 0 -0.0620116
63 G 88 D 0 -0.0483398
63 G 89 L 0 -0.12791
63 G 90 Q 0 -0.0490413
63 G 91 G 0 -0.105375
63 G 92 E 0 -0.120145
63 G 93 G 0 -0.101312
63 G 94 L 0 -0.015246
63 G 95 S 0 -0.0745088
63 G 96 T 0 -0.0234685
63 G 97 T 0 -0.129696
63 G 98 A 0 0.0212711
63 G 99 T 0 -0.117703
63 G 100 A 0 -0.0253626
63 G 101 V 0 -0.093205
63 G 102 I 0 0.0312144
63 G 103 T 0 -0.103559
63 G 104 V 0 -0.0634415
63 G 105 T 0 0.00335373
63 G 106 D 0 -0.0653517
63 G 107 T 0 0.000648638
63 G 108 N 0 -0.0407959
63 G 109 D 0 -0.0526715
63 G 110 N 0 0.0522099
64 V 65 I 0 0.254687
64 V 66 S 0 0.835454
64 V 67 V 0 0.141197
64 V 69 T 0 -0.0282233
64 V 70 T 0 -0.0242059
64 V 71 G 0 -0.000238672
64 V 72 L 0 -0.0521149
64 V 73 D 0 -0.0556708
64 V 74 R 0 -0.0922597
64 V 75 E 0 -0.0990375
64 V 76 S 0 -0.0187226
64 V 77 F 0 -0.127198
64 V 78 P 0 -0.0719965
64 V 79 T 0 -0.00831707
64 V 80 Y 0 -0.0585154
64 V 81 T 0 -0.0210563
64 V 82 L 0 -0.0165246
64 V 83 V 0 -0.0806504
64 V 84 V 0 -0.0440452
64 V 85 Q 0 -0.0591124
64 V 86 A 0 -0.140996
64 V 87 A 0 -0.0355746
64 V 88 D 0 -0.0863654
64 V 89 L 0 -0.0715163
64 V 90 Q 0 -0.113476
64 V 91 G 0 -0.0398805
64 V 92 E 0 -0.152162
64 V 93 G 0 -0.0901715
64 V 94 L 0 -0.0659456
64 V 95 S 0 -0.0603276
64 V 96 T 0 -0.0691835
64 V 97 T 0 -0.0186213
64 V 98 A 0 -0.0440036
64 V 99 T 0 -0.00282724
64 V 100 A 0 -0.0203236
64 V 101 V 0 0.0464749
64 V 102 I 0 -0.0353769
64 V 103 T 0 -0.07772
64 V 104 V 0 -0.12027
64 V 105 T 0 -0.0170465
64 V 106 D 0 -0.13297
64 V 107 T 0 -0.0342196
64 V 108 N 0 -0.154885
64 V 109 D 0 -0.120051
64 V 110 N 0 -0.10389
65 I 66 S 0 0.297986
65 I 67 V 0 0.230235
65 I 69 T 0 0.0468803
65 I 70 T 0 -0.00709775
65 I 71 G 0 0.0468095
65 I 72 L 0 0.0548477
65 I 73 D 0 0.0511339
65 I 74 R 0 -0.0791809
65 I 75 E 0 0.0357628
65 I 76 S 0 0.0103969
65 I 77 F 0 -0.0609404
65 I 78 P 0 -0.0516462
65 I 79 T 0 -0.0607052
65 I 80 Y 0 -0.0166283
65 I 81 T 0 -0.0747427
65 I 82 L 0 0.077471
65 I 83 V 0 -0.120342
65 I 84 V 0 0.0795073
65 I 85 Q 0 -0.067873
65 I 86 A 0 -0.0166134
65 I 87 A 0 -0.0493777
65 I 88 D 0 -0.0276216
65 I 89 L 0 -0.0941221
65 I 90 Q 0 -0.0698202
65 I 91 G 0 -0.093693
65 I 92 E 0 -0.106827
65 I 93 G 0 -0.126606
65 I 94 L 0 -0.0430761
65 I 95 S 0 -0.0496115
65 I 96 T 0 -0.0388051
65 I 97 T 0 -0.119976
65 I 98 A 0 -0.0107134
65 I 99 T 0 -0.110389
65 I 100 A 0 0.491418
65 I 101 V 0 -0.0170974
65 I 102 I 0 0.130773
65 I 103 T 0 -0.13429
65 I 104 V 0 0.018816
65 I 105 T 0 -0.0933072
65 I 106 D 0 -0.0152232
65 I 107 T 0 -0.0554125
65 I 108 N 0 -0.00310692
65 I 109 D 0 0.0376584
65 I 110 N 0 0.0856424
66 S 67 V 0 0.250716
66 S 69 T 0 0.155956
66 S 70 T 0 0.0959769
66 S 71 G 0 0.0621655
66 S 72 L 0 -0.0532935
66 S 73 D 0 -0.039912
66 S 74 R 0 -0.057095
66 S 75 E 0 -0.080868
66 S 76 S 0 -0.0103147
66 S 77 F 0 0.0210847
66 S 78 P 0 0.00817757
66 S 79 T 0 0.000493345
66 S 80 Y 0 -0.0843638
66 S 81 T 0 -0.0215662
66 S 82 L 0 -0.116553
66 S 83 V 0 -0.0321522
66 S 84 V 0 -0.0474665
66 S 85 Q 0 -0.0501939
66 S 86 A 0 -0.102473
66 S 87 A 0 -0.0520915
66 S 88 D 0 -0.097387
66 S 89 L 0 -0.0125496
66 S 90 Q 0 -0.104381
66 S 91 G 0 -0.044372
66 S 92 E 0 -0.0913995
66 S 93 G 0 -0.0289828
66 S 94 L 0 -0.0984341
66 S 95 S 0 -0.0467988
66 S 96 T 0 -0.0184242
66 S 97 T 0 -0.0312896
66 S 98 A 0 -0.0845311
66 S 99 T 0 -0.0656859
66 S 100 A 0 -0.129516
66 S 101 V 0 -0.0487488
66 S 102 I 0 -0.087945
66 S 103 T 0 -0.0241853
66 S 104 V 0 -0.0997454
66 S 105 T 0 -0.064959
66 S 106 D 0 -0.0642383
66 S 107 T 0 -0.0831093
66 S 108 N 0 -0.08644
66 S 109 D 0 -0.0919276
66 S 110 N 0 -0.115879
67 V 69 T 0 0.279945
67 V 70 T 0 0.445893
67 V 71 G 0 0.266684
67 V 72 L 0 0.711285
67 V 73 D 0 0.00370901
67 V 74 R 0 0.152036
67 V 75 E 0 0.0805884
67 V 76 S 0 0.00820812
67 V 77 F 0 -0.0326965
67 V 78 P 0 -0.0068185
67 V 79 T 0 -0.0950973
67 V 80 Y 0 0.0115925
67 V 81 T 0 -0.0332888
67 V 82 L 0 -0.00371591
67 V 83 V 0 -0.0945141
67 V 84 V 0 0.000341116
67 V 85 Q 0 -0.0613996
67 V 86 A 0 -0.102931
67 V 87 A 0 -0.125982
67 V 88 D 0 -0.0905438
67 V 89 L 0 -0.0382305
67 V 90 Q 0 -0.0911637
67 V 91 G 0 -0.0741252
67 V 92 E 0 -0.0251355
67 V 93 G 0 -0.0840655
67 V 94 L 0 -0.0620934
67 V 95 S 0 -0.0900275
67 V 96 T 0 -0.108117
67 V 97 T 0 -0.092044
67 V 98 A 0 -0.0445994
67 V 99 T 0 -0.119861
67 V 100 A 0 -0.102265
67 V 101 V 0 -0.0802871
67 V 102 I 0 0.00180268
67 V 103 T 0 -0.107276
67 V 104 V 0 0.233894
67 V 105 T 0 -0.084089
67 V 106 D 0 0.0271578
67 V 107 T 0 0.0699165
67 V 108 N 0 -0.0712428
67 V 109 D 0 -0.0314616
67 V 110 N 0 -0.0122311
69 T 70 T 0 0.431862
69 T 71 G 0 0.369365
69 T 72 L 0 0.0645581
69 T 73 D 0 0.022876
69 T 74 R 0 -0.012967
69 T 75 E 0 -0.0241744
69 T 76 S 0 -0.0149034
69 T 77 F 0 -0.0506095
69 T 78 P 0 0.0400107
69 T 79 T 0 -0.0283871
69 T 80 Y 0 -0.0507913
69 T 81 T 0 0.00525679
69 T 82 L 0 -0.0385546
69 T 83 V 0 0.00764805
69 T 84 V 0 -0.0141089
69 T 85 Q 0 0.0191188
69 T 86 A 0 -0.0866959
69 T 87 A 0 -0.0421804
69 T 88 D 0 -0.0698269
69 T 89 L 0 -0.0172054
69 T 90 Q 0 -0.0116418
69 T 91 G 0 -0.0173726
69 T 92 E 0 -0.0175942
69 T 93 G 0 0.0414218
69 T 94 L 0 -0.028898
69 T 95 S 0 -0.0763468
69 T 96 T 0 -0.0177658
69 T 97 T 0 -0.0197543
69 T 98 A 0 -0.0835052
69 T 99 T 0 -0.0196771
69 T 100 A 0 -0.00969064
69 T 101 V 0 -0.0749664
69 T 102 I 0 -0.0545033
69 T 103 T 0 -0.0705007
69 T 104 V 0 -0.0366448
69 T 105 T 0 -0.0781584
69 T 106 D 0 -0.0359568
69 T 107 T 0 -0.0814344
69 T 108 N 0 -0.0119378
69 T 109 D 0 -0.0230952
69 T 110 N 0 -0.0360671
70 T 71 G 0 0.563128
70 T 72 L 0 0.374542
70 T 73 D 0 0.109495
70 T 74 R 0 0.0410143
70 T 75 E 0 0.0578139
70 T 76 S 0 0.177054
70 T 77 F 0 0.0145132
70 T 78 P 0 -0.00131785
70 T 79 T 0 0.0350367
70 T 80 Y 0 0.0337878
70 T 81 T 0 0.0151173
70 T 82 L 0 -0.0899199
70 T 83 V 0 -0.000209413
70 T 84 V 0 -0.0462742
70 T 85 Q 0 -0.04231
70 T 86 A 0 -0.0832538
70 T 87 A 0 -0.00742372
70 T 88 D 0 -0.0213559
70 T 89 L 0 -0.0695104
70 T 90 Q 0 -0.0375869
70 T 91 G 0 -0.0200844
70 T 92 E 0 -0.0118332
70 T 93 G 0 -0.0248979
70 T 94 L 0 -0.0279272
70 T 95 S 0 -0.0387592
70 T 96 T 0 -0.0472029
70 T 97 T 0 0.0295543
70 T 98 A 0 0.0263076
70 T 99 T 0 0.00857735
70 T 100 A 0 -0.0945606
70 T 101 V 0 -0.0283481
70 T 102 I 0 -0.123072
70 T 103 T 0 -0.0546005
70 T 104 V 0 -0.0168544
70 T 105 T 0 -0.0528883
70 T 106 D 0 -0.043178
70 T 107 T 0 -0.0569336
70 T 108 N 0 -0.0700339
70 T 109 D 0 -0.0756634
70 T 110 N 0 -0.110728
71 G 72 L 0 0.364909
71 G 73 D 0 0.167072
71 G 74 R 0 0.0863465
71 G 75 E 0 0.0572806
71 G 76 S 0 0.0686866
71 G 77 F 0 0.0793741
71 G 78 P 0 0.0190577
71 G 79 T 0 0.0194742
71 G 80 Y 0 -0.039239
71 G 81 T 0 0.0486779
71 G 82 L 0 -0.0298705
71 G 83 V 0 -0.0164139
71 G 84 V 0 -0.0571942
71 G 85 Q 0 -0.000792941
71 G 86 A 0 -0.0290725
71 G 87 A 0 0.030474
71 G 88 D 0 -0.0743867
71 G 89 L 0 0.0456914
71 G 90 Q 0 -0.0481988
71 G 91 G 0 0.00846968
71 G 92 E 0 -0.0815956
71 G 93 G 0 -0.00249599
71 G 94 L 0 -0.0428928
71 G 95 S 0 -0.0389193
71 G 96 T 0 -0.0527408
71 G 97 T 0 -0.00989128
71 G 98 A 0 -0.0681127
71 G 99 T 0 0.0024463
71 G 100 A 0 -0.0284125
71 G 101 V 0 -0.00546414
71 G 102 I 0 -0.110423
71 G 103 T 0 0.00858897
71 G 104 V 0 0.0762128
71 G 105 T 0 -0.00649143
71 G 106 D 0 -0.0680019
71 G 107 T 0 0.0247933
71 G 108 N 0 -0.0530338
71 G 109 D 0 -0.0417411
71 G 110 N 0 -0.05939
72 L 73 D 0 0.322155
72 L 74 R 0 0.128025
72 L 75 E 0 0.154568
72 L 76 S 0 0.0666053
72 L 77 F 0 0.190695
72 L 78 P 0 0.141018
72 L 79 T 0 0.0610154
72 L 80 Y 0 0.293356
72 L 81 T 0 -0.0205007
72 L 82 L 0 0.0340472
72 L 83 V 0 -0.0142672
72 L 84 V 0 -0.00536174
72 L 85 Q 0 -0.0576696
72 L 86 A 0 -0.00597833
72 L 87 A 0 -0.0434468
72 L 88 D 0 -0.0645486
72 L 89 L 0 0.03913
72 L 90 Q 0 -0.0661901
72 L 91 G 0 -0.0736493
72 L 92 E 0 -0.0727202
72 L 93 G 0 -0.127376
72 L 94 L 0 -0.0537604
72 L 95 S 0 -0.0832036
72 L 96 T 0 -0.0426921
72 L 97 T 0 -0.0810844
72 L 98 A 0 0.0502732
72 L 99 T 0 -0.0761906
72 L 100 A 0 -0.0320575
72 L 101 V 0 -0.0733115
72 L 102 I 0 -0.0418787
72 L 103 T 0 0.00227452
72 L 104 V 0 0.402191
72 L 105 T 0 -0.0236931
72 L 106 D 0 0.0964127
72 L 107 T 0 0.0436082
72 L 108 N 0 -0.00673677
72 L 109 D 0 0.0469567
72 L 110 N 0 0.0709752
73 D 74 R 0 0.896335
73 D 75 E 0 1.00354
73 D 76 S 0 0.317461
73 D 77 F 0 0.0851351
73 D 78 P 0 0.0688967
73 D 79 T 0 0.0371077
73 D 80 Y 0 0.0184369
73 D 81 T 0 -0.0347604
73 D 82 L 0 -0.0121058
73 D 83 V 0 -0.0584406
73 D 84 V 0 -0.0153435
73 D 85 Q 0 -0.0691679
73 D 86 A 0 -0.0216256
73 D 87 A 0 -0.0333289
73 D 88 D 0 -0.0714191
73 D 89 L 0 -0.109433
73 D 90 Q 0 -0.058581
73 D 91 G 0 -0.0742906
73 D 92 E 0 -0.0629855
73 D 93 G 0 -0.0923904
73 D 94 L 0 -0.0723337
73 D 95 S 0 -0.0353091
73 D 96 T 0 -0.0461488
73 D 97 T 0 -0.0680948
73 D 98 A 0 -0.0768171
73 D 99 T 0 -0.0815251
73 D 100 A 0 -0.0208588
73 D 101 V 0 -0.0698912
73 D 102 I 0 0.00459919
73 D 103 T 0 -0.0437473
73 D 104 V 0 0.0726827
73 D 105 T 0 -0.0380985
73 D 106 D 0 0.158306
73 D 107 T 0 -0.0275914
73 D 108 N 0 0.124415
73 D 109 D 0 0.333991
73 D 110 N 0 0.204843
74 R 75 E 0 0.991353
74 R 76 S 0 0.218912
74 R 77 F 0 0.157603
74 R 78 P 0 1.15235
74 R 79 T 0 -0.0563774
74 R 80 Y 0 0.0453769
74 R 81 T 0 -0.0785712
74 R 82 L 0 -0.0407601
74 R 83 V 0 -0.0169301
74 R 84 V 0 -0.0610938
74 R 85 Q 0 0.0869784
74 R 86 A 0 -0.0528137
74 R 87 A 0 -0.00285707
74 R 88 D 0 -0.054829
74 R 89 L 0 -0.0599558
74 R 90 Q 0 -0.0843765
74 R 91 G 0 0.00224295
74 R 92 E 0 -0.103909
74 R 93 G 0 -0.0738924
74 R 94 L 0 -0.0362834
74 R 95 S 0 -0.0703543
74 R 96 T 0 -0.0854716
74 R 97 T 0 -0.0427223
74 R 98 A 0 -0.15043
74 R 99 T 0 -0.0500774
74 R 100 A 0 -0.122319
74 R 101 V 0 -0.108889
74 R 102 I 0 -0.0748883
74 R 103 T 0 0.0940541
74 R 104 V 0 0.00566615
74 R 105 T 0 0.215768
74 R 106 D 0 0.437674
74 R 107 T 0 0.0699817
74 R 108 N 0 0.151263
74 R 109 D 0 0.410322
74 R 110 N 0 0.154729
75 E 76 S 0 0.599213
75 E 77 F 0 0.439589
75 E 78 P 0 0.206319
75 E 79 T 0 0.0361002
75 E 80 Y 0 0.0657191
75 E 81 T 0 -0.0578176
75 E 82 L 0 0.0268562
75 E 83 V 0 -0.0298522
75 E 84 V 0 -0.0292507
75 E 85 Q 0 -0.130898
75 E 86 A 0 -0.0439507
75 E 87 A 0 -0.0942998
75 E 88 D 0 -0.0529409
75 E 89 L 0 -0.0736877
75 E 90 Q 0 -0.0575711
75 E 91 G 0 -0.0518049
75 E 92 E 0 -0.0977773
75 E 93 G 0 -0.107239
75 E 94 L 0 -0.117682
75 E 95 S 0 -0.0712163
75 E 96 T 0 -0.0808742
75 E 97 T 0 -0.121084
75 E 98 A 0 -0.0572952
75 E 99 T 0 -0.0946456
75 E 100 A 0 -0.0245164
75 E 101 V 0 -0.0953507
75 E 102 I 0 -0.00974063
75 E 103 T 0 -0.0111894
75 E 104 V 0 0.0604648
75 E 105 T 0 0.0329965
75 E 106 D 0 0.273285
75 E 107 T 0 0.0895553
75 E 108 N 0 0.0965693
75 E 109 D 0 0.521474
75 E 110 N 0 0.113178
76 S 77 F 0 0.599643
76 S 78 P 0 0.218022
76 S 79 T 0 0.142112
76 S 80 Y 0 0.15348
76 S 81 T 0 0.0539466
76 S 82 L 0 -0.0481457
76 S 83 V 0 0.0364709
76 S 84 V 0 -0.0490858
76 S 85 Q 0 -0.00964829
76 S 86 A 0 -0.0778714
76 S 87 A 0 -0.013002
76 S 88 D 0 -0.126449
76 S 89 L 0 -0.0149466
76 S 90 Q 0 -0.091683
76 S 91 G 0 -0.0666977
76 S 92 E 0 -0.0466944
76 S 93 G 0 -0.0359092
76 S 94 L 0 -0.0162827
76 S 95 S 0 0.0204832
76 S 96 T 0 -0.0834062
76 S 97 T 0 -0.0351827
76 S 98 A 0 -0.106249
76 S 99 T 0 0.05435
76 S 100 A 0 -0.0768715
76 S 101 V 0 -0.0126571
76 S 102 I 0 -0.10151
76 S 103 T 0 0.06114
76 S 104 V 0 0.0252391
76 S 105 T 0 0.0554393
76 S 106 D 0 0.0161237
76 S 107 T 0 -0.0410388
76 S 108 N 0 -0.0194608
76 S 109 D 0 0.013606
76 S 110 N 0 -0.0393885
77 F 78 P 0 0.607711
77 F 79 T 0 0.169208
77 F 80 Y 0 0.618512
77 F 81 T 0 0.0550112
77 F 82 L 0 -0.00765055
77 F 83 V 0 0.072717
77 F 84 V 0 -0.0130437
77 F 85 Q 0 -0.0567349
77 F 86 A 0 -0.100603
77 F 87 A 0 -0.0417719
77 F 88 D 0 -0.0930254
77 F 89 L 0 -0.056039
77 F 90 Q 0 -0.0820266
77 F 91 G 0 0.00133227
77 F 92 E 0 -0.000153108
77 F 93 G 0 0.00395125
77 F 94 L 0 -0.00600184
77 F 95 S 0 0.0319618
77 F 96 T 0 0.0142565
77 F 97 T 0 -0.00278101
77 F 98 A 0 -0.0375419
77 F 99 T 0 0.00427427
77 F 100 A 0 -0.0549554
77 F 101 V 0 0.0547658
77 F 102 I 0 -0.0494957
77 F 103 T 0 -0.0335064
77 F 104 V 0 0.0146374
77 F 105 T 0 -0.0131373
77 F 106 D 0 -0.0418216
77 F 107 T 0 -0.0416643
77 F 108 N 0 -0.0819212
77 F 109 D 0 -0.060948
77 F 110 N 0 -0.0360375
78 P 79 T 0 0.439385
78 P 80 Y 0 0.376367
78 P 81 T 0 0.168477
78 P 82 L 0 0.12174
78 P 83 V 0 0.0412849
78 P 84 V 0 0.120372
78 P 85 Q 0 0.0416181
78 P 86 A 0 0.0581877
78 P 87 A 0 -0.0322138
78 P 88 D 0 -0.0156946
78 P 89 L 0 -0.0313457
78 P 90 Q 0 0.0245212
78 P 91 G 0 -0.0663599
78 P 92 E 0 -0.0823453
78 P 93 G 0 -0.0284096
78 P 94 L 0 0.0506835
78 P 95 S 0 -0.00550415
78 P 96 T 0 -0.0468256
78 P 97 T 0 0.0293609
78 P 98 A 0 -0.00579741
78 P 99 T 0 -0.000573963
78 P 100 A 0 -0.111906
78 P 101 V 0 -0.00979172
78 P 102 I 0 -0.0699622
78 P 103 T 0 0.141823
78 P 104 V 0 0.0573884
78 P 105 T 0 0.0397646
78 P 106 D 0 -0.0241575
78 P 107 T 0 -3.94073e-05
78 P 108 N 0 -0.0420791
78 P 109 D 0 -0.0440497
78 P 110 N 0 -0.0805201
79 T 80 Y 0 0.349074
79 T 81 T 0 0.582519
79 T 82 L 0 0.0486533
79 T 83 V 0 0.10265
79 T 84 V 0 0.0243354
79 T 85 Q 0 0.0637856
79 T 86 A 0 -0.0154409
79 T 87 A 0 0.0112254
79 T 88 D 0 0.0331167
79 T 89 L 0 0.00965691
79 T 90 Q 0 -0.0385264
79 T 91 G 0 0.0874425
79 T 92 E 0 -0.0161231
79 T 93 G 0 -0.0330875
79 T 94 L 0 -0.0113596
79 T 95 S 0 -0.0101883
79 T 96 T 0 0.0100203
79 T 97 T 0 -0.0266385
79 T 98 A 0 -0.0969706
79 T 99 T 0 0.0563045
79 T 100 A 0 -0.0712088
79 T 101 V 0 0.615402
79 T 102 I 0 -0.0402322
79 T 103 T 0 0.518412
79 T 104 V 0 -0.0210093
79 T 105 T 0 0.00782023
79 T 106 D 0 -0.0636527
79 T 107 T 0 -0.023586
79 T 108 N 0 -0.055995
79 T 109 D 0 -0.111366
79 T 110 N 0 -0.0270152
80 Y 81 T 0 0.233973
80 Y 82 L 0 0.180583
80 Y 83 V 0 0.14124
80 Y 84 V 0 0.16968
80 Y 85 Q 0 0.124316
80 Y 86 A 0 0.0862454
80 Y 87 A 0 0.134676
80 Y 88 D 0 0.159388
80 Y 89 L 0 0.0926764
80 Y 90 Q 0 0.0112251
80 Y 91 G 0 -0.0289777
80 Y 92 E 0 -0.0307486
80 Y 93 G 0 -0.040055
80 Y 94 L 0 -0.0107101
80 Y 95 S 0 -0.0592167
80 Y 96 T 0 -0.0421914
80 Y 97 T 0 -0.0181762
80 Y 98 A 0 -0.0026221
80 Y 99 T 0 0.00274776
80 Y 100 A 0 -0.090172
80 Y 101 V 0 -0.0743829
80 Y 102 I 0 0.0696189
80 Y 103 T 0 -0.0748268
80 Y 104 V 0 0.314067
80 Y 105 T 0 -0.0936546
80 Y 106 D 0 -0.0514048
80 Y 107 T 0 -0.03873
80 Y 108 N 0 -0.0612867
80 Y 109 D 0 -0.101255
80 Y 110 N 0 -0.0527739
81 T 82 L 0 0.293124
81 T 83 V 0 0.616149
81 T 84 V 0 0.0550401
81 T 85 Q 0 0.0786871
81 T 86 A 0 0.0460061
81 T 87 A 0 0.104535
81 T 88 D 0 0.0143994
81 T 89 L 0 0.0603025
81 T 90 Q 0 -0.025426
81 T 91 G 0 0.07553
81 T 92 E 0 0.0135868
81 T 93 G 0 -0.0492813
81 T 94 L 0 0.000290784
81 T 95 S 0 -0.0453996
81 T 96 T 0 -0.027209
81 T 97 T 0 0.0178402
81 T 98 A 0 -0.0418253
81 T 99 T 0 0.533722
81 T 100 A 0 -0.0240681
81 T 101 V 0 0.595435
81 T 102 I 0 -0.0590521
81 T 103 T 0 0.0476699
81 T 104 V 0 -0.100177
81 T 105 T 0 0.0019751
81 T 106 D 0 -0.0907884
81 T 107 T 0 -0.0168926
81 T 108 N 0 -0.0408201
81 T 109 D 0 -0.0333197
81 T 110 N 0 -0.120983
82 L 83 V 0 0.322531
82 L 84 V 0 0.359661
82 L 85 Q 0 0.17101
82 L 86 A 0 0.134425
82 L 87 A 0 -0.0219846
82 L 88 D 0 0.0411573
82 L 89 L 0 0.0226736
82 L 90 Q 0 0.00618126
82 L 91 G 0 -0.0481681
82 L 92 E 0 -0.0638141
82 L 93 G 0 -0.0993428
82 L 94 L 0 -0.0071022
82 L 95 S 0 0.00218433
82 L 96 T 0 -0.0714665
82 L 97 T 0 0.0370922
82 L 98 A 0 0.192908
82 L 99 T 0 0.156332
82 L 100 A 0 0.336616
82 L 101 V 0 0.0054222
82 L 102 I 0 0.0912442
82 L 103 T 0 -0.141292
82 L 104 V 0 -0.0151694
82 L 105 T 0 -0.0769689
82 L 106 D 0 0.0378417
82 L 107 T 0 -0.111256
82 L 108 N 0 -0.00964119
82 L 109 D 0 -0.00798169
82 L 110 N 0 0.0427448
83 V 84 V 0 0.252186
83 V 85 Q 0 0.438295
83 V 86 A 0 0.193367
83 V 87 A 0 0.0393449
83 V 88 D 0 0.0851245
83 V 89 L 0 -0.0293197
83 V 90 Q 0 0.0163647
83 V 91 G 0 0.0181162
83 V 92 E 0 0.0331513
83 V 93 G 0 0.0284375
83 V 94 L 0 0.0387763
83 V 95 S 0 0.0237395
83 V 96 T 0 0.0202562
83 V 97 T 0 0.484307
83 V 98 A 0 0.0479788
83 V 99 T 0 0.42772
83 V 100 A 0 0.0126855
83 V 101 V 0 0.0462276
83 V 102 I 0 -0.0436097
83 V 103 T 0 -0.00477717
83 V 104 V 0 -0.0272846
83 V 105 T 0 -0.0517272
83 V 106 D 0 -0.0680809
83 V 107 T 0 -0.0542037
83 V 108 N 0 -0.133833
83 V 109 D 0 -0.15886
83 V 110 N 0 -0.0388185
84 V 85 Q 0 0.218003
84 V 86 A 0 0.23156
84 V 87 A 0 0.159844
84 V 88 D 0 0.250999
84 V 89 L 0 0.0785477
84 V 90 Q 0 0.109987
84 V 91 G 0 0.0064718
84 V 92 E 0 0.0422983
84 V 93 G 0 0.00398227
84 V 94 L 0 -0.038683
84 V 95 S 0 0.0731105
84 V 96 T 0 0.0748902
84 V 97 T 0 -0.0189074
84 V 98 A 0 0.1365
84 V 99 T 0 0.00643138
84 V 100 A 0 0.339871
84 V 101 V 0 -0.0480942
84 V 102 I 0 0.061506
84 V 103 T 0 -0.0508311
84 V 104 V 0 0.035616
84 V 105 T 0 -0.0785639
84 V 106 D 0 -0.0202625
84 V 107 T 0 -0.0249516
84 V 108 N 0 0.0361441
84 V 109 D 0 0.00140657
84 V 110 N 0 0.0629924
85 Q 86 A 0 0.251286
85 Q 87 A 0 0.706894
85 Q 88 D 0 0.0750321
85 Q 89 L 0 0.11814
85 Q 90 Q 0 -0.060087
85 Q 91 G 0 -0.0430811
85 Q 92 E 0 -0.00892228
85 Q 93 G 0 0.0792997
85 Q 94 L 0 0.0900213
85 Q 95 S 0 0.607667
85 Q 96 T 0 0.051956
85 Q 97 T 0 0.81358
85 Q 98 A 0 -0.0362124
85 Q 99 T 0 -0.00334801
85 Q 100 A 0 -0.0510423
85 Q 101 V 0 -0.0246377
85 Q 102 I 0 -0.0399328
85 Q 103 T 0 -0.0269603
85 Q 104 V 0 -0.0947746
85 Q 105 T 0 -0.0305679
85 Q 106 D 0 -0.0593961
85 Q 107 T 0 -0.0471341
85 Q 108 N 0 -0.0720814
85 Q 109 D 0 -0.110888
85 Q 110 N 0 -0.0868966
86 A 87 A 0 0.27033
86 A 88 D 0 0.335548
86 A 89 L 0 0.0985622
86 A 90 Q 0 0.0427831
86 A 91 G 0 -0.0215487
86 A 92 E 0 0.0129952
86 A 93 G 0 0.0523245
86 A 94 L 0 -0.000157056
86 A 95 S 0 0.0205831
86 A 96 T 0 0.3234
86 A 97 T 0 -0.0803318
86 A 98 A 0 0.154743
86 A 99 T 0 -0.0821993
86 A 100 A 0 0.0657948
86 A 101 V 0 -0.127769
86 A 102 I 0 0.0711458
86 A 103 T 0 -0.0769092
86 A 104 V 0 0.00111635
86 A 105 T 0 -0.0601521
86 A 106 D 0 0.000951361
86 A 107 T 0 -0.0460388
86 A 108 N 0 0.0325892
86 A 109 D 0 0.0393661
86 A 110 N 0 0.0919725
87 A 88 D 0 0.251154
87 A 89 L 0 0.262982
87 A 90 Q 0 0.108843
87 A 91 G 0 0.119581
87 A 92 E 0 0.115059
87 A 93 G 0 0.452653
87 A 94 L 0 0.101908
87 A 95 S 0 0.456963
87 A 96 T 0 0.128892
87 A 97 T 0 0.113229
87 A 98 A 0 -0.0465482
87 A 99 T 0 0.0291071
87 A 100 A 0 -0.00535833
87 A 101 V 0 -0.0438423
87 A 102 I 0 -0.0487605
87 A 103 T 0 0.0162918
87 A 104 V 0 -0.0969163
87 A 105 T 0 -0.0484235
87 A 106 D 0 -0.0337849
87 A 107 T 0 0.0087091
87 A 108 N 0 -0.0634164
87 A 109 D 0 -0.125456
87 A 110 N 0 -0.0587789
88 D 89 L 0 0.730792
88 D 90 Q 0 0.68922
88 D 91 G 0 0.0974104
88 D 92 E 0 0.191935
88 D 93 G 0 0.229669
88 D 94 L 0 0.345049
88 D 95 S 0 0.235341
88 D 96 T 0 0.0412568
88 D 97 T 0 -0.0198252
88 D 98 A 0 -0.0344194
88 D 99 T 0 -0.0283338
88 D 100 A 0 0.032819
88 D 101 V 0 -0.051216
88 D 102 I 0 0.0323114
88 D 103 T 0 -0.0703772
88 D 104 V 0 -0.0263807
88 D 105 T 0 -0.0951893
88 D 106 D 0 -0.0361685
88 D 107 T 0 -0.0195694
88 D 108 N 0 -0.00762355
88 D 109 D 0 0.0137581
88 D 110 N 0 0.0398817
89 L 90 Q 0 0.491104
89 L 91 G 0 0.303422
89 L 92 E 0 0.380249
89 L 93 G 0 0.267701
89 L 94 L 0 0.128782
89 L 95 S 0 0.0707503
89 L 96 T 0 0.0678507
89 L 97 T 0 0.0138948
89 L 98 A 0 0.0208349
89 L 99 T 0 0.00612032
89 L 100 A 0 -0.0557047
89 L 101 V 0 0.0171743
89 L 102 I 0 -0.0952032
89 L 103 T 0 0.0105275
89 L 104 V 0 -0.0534454
89 L 105 T 0 -0.0718449
89 L 106 D 0 -0.0814534
89 L 107 T 0 -0.0990452
89 L 108 N 0 -0.116565
89 L 109 D 0 -0.0645658
89 L 110 N 0 -0.0644855
90 Q 91 G 0 1.19881
90 Q 92 E 0 0.913912
90 Q 93 G 0 0.470424
90 Q 94 L 0 0.518031
90 Q 95 S 0 0.101617
90 Q 96 T 0 0.0480681
90 Q 97 T 0 -0.00612792
90 Q 98 A 0 -0.0771898
90 Q 99 T 0 -0.0800311
90 Q 100 A 0 0.0271961
90 Q 101 V 0 -0.0267104
90 Q 102 I 0 -0.017637
90 Q 103 T 0 -0.0954074
90 Q 104 V 0 -0.0455344
90 Q 105 T 0 -0.0310417
90 Q 106 D 0 -0.075395
90 Q 107 T 0 -0.0897036
90 Q 108 N 0 0.0413429
90 Q 109 D 0 -0.0715827
90 Q 110 N 0 -0.0441775
91 G 92 E 0 2.04788
91 G 93 G 0 0.87631
91 G 94 L 0 0.200855
91 G 95 S 0 0.0496598
91 G 96 T 0 0.0258455
91 G 97 T 0 0.047265
91 G 98 A 0 -0.0433965
91 G 99 T 0 0.00919523
91 G 100 A 0 -0.0641121
91 G 101 V 0 -0.069386
91 G 102 I 0 -0.0853989
91 G 103 T 0 0.00814792
91 G 104 V 0 -0.0554912
91 G 105 T 0 -0.0935836
91 G 106 D 0 -0.127501
91 G 107 T 0 -0.00969584
91 G 108 N 0 -0.0748298
91 G 109 D 0 -0.0825999
91 G 110 N 0 -0.15523
92 E 93 G 0 0.763771
92 E 94 L 0 0.481092
92 E 95 S 0 0.162716
92 E 96 T 0 0.212307
92 E 97 T 0 0.0368907
92 E 98 A 0 -0.0386605
92 E 99 T 0 0.013109
92 E 100 A 0 0.00514662
92 E 101 V 0 -0.0630447
92 E 102 I 0 -0.0495546
92 E 103 T 0 -0.0654895
92 E 104 V 0 -0.0677163
92 E 105 T 0 -0.0653068
92 E 106 D 0 -0.0898763
92 E 107 T 0 -0.0663554
92 E 108 N 0 0.0324265
92 E 109 D 0 -0.071648
92 E 110 N 0 -0.0981383
93 G 94 L 0 0.820576
93 G 95 S 0 0.325779
93 G 96 T 0 0.115756
93 G 97 T 0 0.120586
93 G 98 A 0 0.075718
93 G 99 T 0 0.0445595
93 G 100 A 0 0.0123617
93 G 101 V 0 0.0742016
93 G 102 I 0 -0.0464887
93 G 103 T 0 0.00681612
93 G 104 V 0 -0.0302124
93 G 105 T 0 0.00776653
93 G 106 D 0 -0.0517061
93 G 107 T 0 -0.0363159
93 G 108 N 0 -0.0623662
93 G 109 D 0 -0.01428
93 G 110 N 0 -0.11804
94 L 95 S 0 0.510096
94 L 96 T 0 0.537282
94 L 97 T 0 0.179676
94 L 98 A 0 0.0985058
94 L 99 T 0 0.0776153
94 L 100 A 0 0.0130043
94 L 101 V 0 0.0634367
94 L 102 I 0 0.0120568
94 L 103 T 0 -0.0243501
94 L 104 V 0 -0.00432709
94 L 105 T 0 -0.0444217
94 L 106 D 0 -0.033452
94 L 107 T 0 -0.0343209
94 L 108 N 0 -0.0345594
94 L 109 D 0 -0.0880232
94 L 110 N 0 -0.117022
95 S 96 T 0 0.53136
95 S 97 T 0 0.662674
95 S 98 A 0 0.132009
95 S 99 T 0 0.200453
95 S 100 A 0 0.0574166
95 S 101 V 0 0.103473
95 S 102 I 0 0.0630618
95 S 103 T 0 -0.0102305
95 S 104 V 0 -0.00743715
95 S 105 T 0 -0.0213941
95 S 106 D 0 -0.0613575
95 S 107 T 0 -0.0276013
95 S 108 N 0 -0.0249196
95 S 109 D 0 -0.0780736
95 S 110 N 0 -0.0690067
96 T 97 T 0 0.406514
96 T 98 A 0 0.470177
96 T 99 T 0 0.263703
96 T 100 A 0 0.159621
96 T 101 V 0 0.132155
96 T 102 I 0 0.0863974
96 T 103 T 0 0.0437034
96 T 104 V 0 0.0248845
96 T 105 T 0 0.0111375
96 T 106 D 0 -0.0356089
96 T 107 T 0 -0.0469927
96 T 108 N 0 0.0163937
96 T 109 D 0 0.0157602
96 T 110 N 0 -0.075143
97 T 98 A 0 0.496765
97 T 99 T 0 0.493232
97 T 100 A 0 0.118202
97 T 101 V 0 0.159845
97 T 102 I 0 0.135752
97 T 103 T 0 0.133397
97 T 104 V 0 0.0248337
97 T 105 T 0 0.0484767
97 T 106 D 0 -0.0451708
97 T 107 T 0 0.0197699
97 T 108 N 0 -0.0405786
97 T 109 D 0 -0.0786488
97 T 110 N 0 -0.00898578
98 A 99 T 0 0.649687
98 A 100 A 0 0.450922
98 A 101 V 0 0.225758
98 A 102 I 0 0.18011
98 A 103 T 0 0.0848304
98 A 104 V 0 0.054297
98 A 105 T 0 0.0235786
98 A 106 D 0 -0.0413851
98 A 107 T 0 0.0516379
98 A 108 N 0 0.00166494
98 A 109 D 0 -0.0420034
98 A 110 N 0 0.0631961
99 T 100 A 0 0.329428
99 T 101 V 0 0.513874
99 T 102 I 0 0.200111
99 T 103 T 0 0.12022
99 T 104 V 0 0.0246884
99 T 105 T 0 0.0806596
99 T 106 D 0 -0.0236791
99 T 107 T 0 -0.0158076
99 T 108 N 0 -0.033163
99 T 109 D 0 -0.103141
99 T 110 N 0 -0.062987
100 A 101 V 0 0.342007
100 A 102 I 0 0.420754
100 A 103 T 0 0.106321
100 A 104 V 0 0.122485
100 A 105 T 0 0.0467012
100 A 106 D 0 0.0759295
100 A 107 T 0 0.00389786
100 A 108 N 0 0.105904
100 A 109 D 0 0.051244
100 A 110 N 0 0.0696679
101 V 102 I 0 0.468982
101 V 103 T 0 0.597612
101 V 104 V 0 0.107608
101 V 105 T 0 0.0632287
101 V 106 D 0 0.0382211
101 V 107 T 0 -0.003978
101 V 108 N 0 -0.0116282
101 V 109 D 0 -0.0358533
101 V 110 N 0 -0.0657499
102 I 103 T 0 0.40568
102 I 104 V 0 0.326347
102 I 105 T 0 0.04401
102 I 106 D 0 0.176927
102 I 107 T 0 0.000940842
102 I 108 N 0 0.16008
102 I 109 D 0 0.116038
102 I 110 N 0 0.13647
103 T 104 V 0 0.754438
103 T 105 T 0 0.426435
103 T 106 D 0 0.0951553
103 T 107 T 0 0.0572965
103 T 108 N 0 0.0497518
103 T 109 D 0 0.00719059
103 T 110 N 0 0.00418192
104 V 105 T 0 0.632557
104 V 106 D 0 0.39363
104 V 107 T 0 0.139651
104 V 108 N 0 0.270012
104 V 109 D 0 0.180768
104 V 110 N 0 0.152026
105 T 106 D 0 0.850777
105 T 107 T 0 0.448755
105 T 108 N 0 0.291549
105 T 109 D 0 0.153543
105 T 110 N 0 0.0625472
106 D 107 T 0 0.915903
106 D 108 N 0 0.657055
106 D 109 D 0 0.596596
106 D 110 N 0 0.355666
107 T 108 N 0 1.10673
107 T 109 D 0 0.621791
107 T 110 N 0 0.251031
108 N 109 D 0 1.1186
108 N 110 N 0 0.528898
109 D 110 N 0 1.10571
