# Supplementary material for: Combining Evolutionary Information and an Iterative Sampling Strategy for Accurate Protein Structure Prediction
Source: PLoS Comput Biol. 2015 Dec 29;11(12):e1004661. doi: 10.1371/journal.pcbi.1004661 (PMC4694711; doi:10.1371/journal.pcbi.1004661)
Supplement: S2 File — FASTA sequences and PLM contact predictions for all targets of the benchmark set. (ZIP) [file pcbi.1004661.s004.zip › data/evfold_benchmarkset/contactpredictions/3tgi_PLM.txt]

4 D 5 K 0 1.56227
4 D 6 I 0 0.507139
4 D 7 V 0 0.34823
4 D 8 G 0 0.228273
4 D 9 G 0 0.165354
4 D 10 Y 0 0.223847
4 D 11 T 0 0.106854
4 D 12 C 0 0.147837
4 D 13 Q 0 0.0874834
4 D 14 E 0 0.0945644
4 D 15 N 0 0.0234985
4 D 16 S 0 0.0330293
4 D 17 V 0 0.0138853
4 D 18 P 0 -0.00620385
4 D 19 Y 0 -0.0235902
4 D 20 Q 0 -0.0414521
4 D 21 V 0 -0.000646571
4 D 22 S 0 0.0240946
4 D 23 L 0 0.0356879
4 D 24 N 0 0.0577479
4 D 25 S 0 0.0646439
4 D 26 G 0 0.0449187
4 D 27 Y 0 0.0358245
4 D 28 H 0 -0.00604174
4 D 29 F 0 0.0534378
4 D 30 C 0 -0.00834953
4 D 31 G 0 -0.0544159
4 D 32 G 0 -0.00624714
4 D 33 S 0 0.068533
4 D 34 L 0 0.0180673
4 D 35 I 0 0.0323178
4 D 36 N 0 0.0661282
4 D 37 D 0 0.0853603
4 D 38 Q 0 0.0142243
4 D 39 W 0 -0.0145942
4 D 40 V 0 0.00365523
4 D 41 V 0 0.0414135
4 D 42 S 0 0.0193769
4 D 43 A 0 -0.061009
4 D 44 A 0 -0.00408178
4 D 45 H 0 -0.0397982
4 D 46 C 0 -0.0221402
4 D 47 Y 0 0.0198949
4 D 48 K 0 0.0825587
4 D 49 S 0 0.0400466
4 D 50 R 0 0.0253605
4 D 51 I 0 0.00912985
4 D 52 Q 0 -0.0333241
4 D 53 V 0 -0.0137179
4 D 54 R 0 -0.013462
4 D 55 L 0 -0.0522345
4 D 56 G 0 -0.0383112
4 D 57 E 0 0.0510415
4 D 58 H 0 -0.0731426
4 D 59 N 0 0.0175888
4 D 60 I 0 0.0475094
4 D 61 N 0 0.00634269
4 D 62 V 0 -0.0183783
4 D 63 L 0 -0.0263802
4 D 64 E 0 -0.0164837
4 D 65 G 0 -0.0049679
4 D 66 N 0 -0.00404034
4 D 67 E 0 -0.0139781
4 D 68 Q 0 -0.0250165
4 D 69 F 0 0.0053982
4 D 70 V 0 -0.0270554
4 D 71 N 0 -0.0102818
4 D 72 A 0 -0.0150453
4 D 73 A 0 -0.0415736
4 D 74 K 0 0.020638
4 D 75 I 0 0.0259246
4 D 76 I 0 0.0281364
4 D 77 K 0 0.0326408
4 D 78 H 0 -0.0195928
4 D 79 P 0 -0.0552114
4 D 80 N 0 0.0590357
4 D 81 F 0 0.0247139
4 D 82 D 0 0.0040288
4 D 83 R 0 -0.0265347
4 D 84 K 0 0.0412061
4 D 85 T 0 0.0213061
4 D 86 L 0 0.020934
4 D 87 N 0 0.00879248
4 D 88 N 0 -0.0515625
4 D 89 D 0 -0.0556407
4 D 90 I 0 0.0373696
4 D 91 M 0 -0.000532266
4 D 92 L 0 -0.00848009
4 D 93 I 0 0.0459477
4 D 94 K 0 0.00829712
4 D 95 L 0 -0.0182532
4 D 96 S 0 -0.0294383
4 D 97 S 0 -0.0160061
4 D 98 P 0 -0.0176588
4 D 99 V 0 -0.0745327
4 D 100 K 0 -0.00256949
4 D 101 L 0 -0.0112305
4 D 102 N 0 -0.0172299
4 D 103 A 0 -0.0432551
4 D 104 R 0 0.00451095
4 D 105 V 0 -0.0879037
4 D 106 A 0 0.0299652
4 D 107 T 0 0.00168868
4 D 108 V 0 -0.0583025
4 D 109 A 0 -0.00516597
4 D 110 L 0 0.00278487
4 D 111 P 0 -0.0126638
4 D 112 S 0 0.0156045
4 D 113 S 0 0.0568192
4 D 114 C 0 -0.0119416
4 D 115 A 0 0.0125236
4 D 116 P 0 -0.0404909
4 D 117 A 0 -0.0220128
4 D 118 G 0 -0.023281
4 D 119 T 0 0.0172015
4 D 120 Q 0 0.00848027
4 D 121 C 0 0.00431181
4 D 122 L 0 -0.0106429
4 D 123 I 0 -0.0713808
4 D 124 S 0 -0.10984
4 D 125 G 0 -0.0937877
4 D 126 W 0 -0.0930673
4 D 127 G 0 -0.104348
4 D 128 N 0 -0.0234201
4 D 129 T 0 -0.0983516
4 D 130 L 0 -0.0513703
4 D 131 S 0 -0.0182311
4 D 132 S 0 -0.0364084
4 D 133 G 0 -0.0542381
4 D 134 V 0 0.042005
4 D 136 E 0 -0.0302731
4 D 137 P 0 -0.0327798
4 D 138 D 0 -0.0106955
4 D 139 L 0 -0.0131801
4 D 140 L 0 -0.0425595
4 D 141 Q 0 -0.0295582
4 D 142 C 0 -0.0204911
4 D 143 L 0 -0.118752
4 D 144 D 0 0.00534017
4 D 145 A 0 -0.0477044
4 D 146 P 0 -0.0239001
4 D 147 L 0 -0.0207555
4 D 148 L 0 -0.0615811
4 D 149 P 0 0.0297437
4 D 150 Q 0 -0.0491628
4 D 151 A 0 -0.0151063
4 D 152 D 0 0.004034
4 D 153 C 0 -0.045753
4 D 154 E 0 0.00201478
4 D 155 A 0 -0.0422573
4 D 156 S 0 -0.0032926
4 D 157 Y 0 -0.0544197
4 D 158 P 0 -0.0225332
4 D 159 G 0 -0.00333809
4 D 160 K 0 0.0348549
4 D 161 I 0 -0.0152148
4 D 162 T 0 -0.0118888
4 D 163 D 0 0.0109604
4 D 164 N 0 -0.0217288
4 D 165 M 0 -0.0867923
4 D 166 V 0 -0.0650042
4 D 167 C 0 -0.0429597
4 D 168 V 0 -0.0185408
4 D 169 G 0 -0.0347059
4 D 170 F 0 -0.0264387
4 D 171 L 0 -0.0457166
4 D 172 E 0 -0.0627269
4 D 173 G 0 -0.025882
4 D 174 G 0 -0.0346593
4 D 175 K 0 -0.0397345
4 D 176 D 0 -0.0824371
4 D 177 S 0 -0.0780877
4 D 178 C 0 -0.0636333
4 D 179 Q 0 -0.0430015
4 D 180 G 0 -0.0758243
4 D 181 D 0 -0.109854
4 D 182 S 0 -0.0856471
4 D 183 G 0 -0.0392736
4 D 184 G 0 -0.0288551
4 D 185 P 0 -0.0502261
4 D 186 V 0 0.00234577
4 D 187 V 0 -0.0493749
4 D 188 C 0 -0.0182043
4 D 189 N 0 0.00167375
4 D 190 G 0 -0.00921942
4 D 191 E 0 -0.0283565
4 D 192 L 0 0.000406551
4 D 193 Q 0 0.00177068
4 D 194 G 0 0.0114942
4 D 195 I 0 -0.0665387
4 D 196 V 0 -0.0225659
4 D 197 S 0 -0.0481285
4 D 198 W 0 -0.0795198
4 D 199 G 0 -0.0562164
4 D 200 Y 0 -0.0267865
4 D 201 G 0 0.00018387
4 D 202 C 0 -0.0534079
4 D 203 A 0 -0.101721
4 D 204 L 0 -0.0542897
4 D 205 P 0 0.00453884
4 D 206 D 0 -0.00282388
4 D 207 N 0 -0.00633682
4 D 208 P 0 -0.03601
4 D 209 G 0 -0.0407225
4 D 210 V 0 -0.0314584
4 D 211 Y 0 -0.0600343
4 D 212 T 0 -0.0410588
4 D 213 K 0 -0.0612737
4 D 214 V 0 -0.0139856
4 D 215 C 0 -0.0603638
4 D 216 N 0 -0.0119896
4 D 217 Y 0 -0.050636
4 D 218 V 0 -0.0763865
4 D 219 D 0 -0.0451247
4 D 220 W 0 0.048751
4 D 221 I 0 -0.0444208
4 D 222 Q 0 -0.0499082
4 D 223 D 0 0.0797285
4 D 224 T 0 -0.0088391
5 K 6 I 0 0.902544
5 K 7 V 0 0.508614
5 K 8 G 0 0.340398
5 K 9 G 0 0.282664
5 K 10 Y 0 0.198933
5 K 11 T 0 0.15024
5 K 12 C 0 0.0708971
5 K 13 Q 0 0.0721314
5 K 14 E 0 0.110841
5 K 15 N 0 0.0644634
5 K 16 S 0 -0.0099784
5 K 17 V 0 0.0226221
5 K 18 P 0 0.0667204
5 K 19 Y 0 0.128229
5 K 20 Q 0 0.105391
5 K 21 V 0 0.0426568
5 K 22 S 0 -7.68018e-05
5 K 23 L 0 -0.00717356
5 K 24 N 0 0.0692936
5 K 25 S 0 0.0668313
5 K 26 G 0 0.0235293
5 K 27 Y 0 -0.00924942
5 K 28 H 0 -0.0163371
5 K 29 F 0 -0.0521841
5 K 30 C 0 -0.0124325
5 K 31 G 0 -0.0268828
5 K 32 G 0 0.0185877
5 K 33 S 0 0.0355456
5 K 34 L 0 0.0106373
5 K 35 I 0 -0.0170146
5 K 36 N 0 0.00449783
5 K 37 D 0 0.0215971
5 K 38 Q 0 -0.00709075
5 K 39 W 0 0.0448642
5 K 40 V 0 -0.0246109
5 K 41 V 0 0.0350812
5 K 42 S 0 0.0304177
5 K 43 A 0 -0.026434
5 K 44 A 0 -0.0225243
5 K 45 H 0 -0.0178633
5 K 46 C 0 -0.0311585
5 K 47 Y 0 0.0178724
5 K 48 K 0 0.00781927
5 K 49 S 0 -0.055935
5 K 50 R 0 -0.0333678
5 K 51 I 0 -0.0326819
5 K 52 Q 0 0.0126362
5 K 53 V 0 -0.0624052
5 K 54 R 0 -0.0221648
5 K 55 L 0 -0.0137501
5 K 56 G 0 -0.0106037
5 K 57 E 0 0.0148093
5 K 58 H 0 -0.0042987
5 K 59 N 0 -0.0108837
5 K 60 I 0 -0.0280871
5 K 61 N 0 0.00593538
5 K 62 V 0 0.00788527
5 K 63 L 0 -0.0290527
5 K 64 E 0 -0.0473479
5 K 65 G 0 -0.00676863
5 K 66 N 0 -0.0761178
5 K 67 E 0 -0.0110527
5 K 68 Q 0 -0.0362069
5 K 69 F 0 -0.0270486
5 K 70 V 0 -0.0641282
5 K 71 N 0 -0.00350262
5 K 72 A 0 -0.00294178
5 K 73 A 0 -0.0514333
5 K 74 K 0 -0.0416931
5 K 75 I 0 0.0141925
5 K 76 I 0 -0.0447841
5 K 77 K 0 -0.0448308
5 K 78 H 0 0.0352376
5 K 79 P 0 -0.0834813
5 K 80 N 0 -0.0238334
5 K 81 F 0 -0.0118012
5 K 82 D 0 -0.033418
5 K 83 R 0 -0.0522763
5 K 84 K 0 -0.051209
5 K 85 T 0 -0.0623688
5 K 86 L 0 -0.0209296
5 K 87 N 0 -0.0234623
5 K 88 N 0 -0.00438869
5 K 89 D 0 -0.0417621
5 K 90 I 0 -0.0309584
5 K 91 M 0 -0.00763211
5 K 92 L 0 -0.015095
5 K 93 I 0 -0.0554912
5 K 94 K 0 -0.021658
5 K 95 L 0 -0.0376254
5 K 96 S 0 -0.0265045
5 K 97 S 0 -0.0436654
5 K 98 P 0 -0.0672868
5 K 99 V 0 -0.0691439
5 K 100 K 0 -0.0383915
5 K 101 L 0 -0.0216158
5 K 102 N 0 -0.0232542
5 K 103 A 0 0.0146244
5 K 104 R 0 -0.0159267
5 K 105 V 0 -0.0379224
5 K 106 A 0 -0.0225791
5 K 107 T 0 -0.0124681
5 K 108 V 0 -0.0207579
5 K 109 A 0 0.0455832
5 K 110 L 0 -0.00599727
5 K 111 P 0 0.0712249
5 K 112 S 0 -0.0556557
5 K 113 S 0 -0.0522005
5 K 114 C 0 -0.0311234
5 K 115 A 0 -0.0224879
5 K 116 P 0 -0.0480851
5 K 117 A 0 -0.0410626
5 K 118 G 0 -0.0334944
5 K 119 T 0 -0.0470989
5 K 120 Q 0 -0.0203957
5 K 121 C 0 0.0266551
5 K 122 L 0 -0.0365017
5 K 123 I 0 -0.0364992
5 K 124 S 0 -0.0254241
5 K 125 G 0 -0.0493709
5 K 126 W 0 -0.028325
5 K 127 G 0 -0.0301069
5 K 128 N 0 -0.0147935
5 K 129 T 0 -0.077245
5 K 130 L 0 -0.0550486
5 K 131 S 0 -0.0649256
5 K 132 S 0 -0.101043
5 K 133 G 0 -0.0597662
5 K 134 V 0 -0.0461911
5 K 136 E 0 -0.025467
5 K 137 P 0 -0.0429264
5 K 138 D 0 -0.0489533
5 K 139 L 0 -0.0294862
5 K 140 L 0 -0.0437963
5 K 141 Q 0 -0.0134691
5 K 142 C 0 -0.0345432
5 K 143 L 0 -0.0585222
5 K 144 D 0 -0.0374625
5 K 145 A 0 -0.0414397
5 K 146 P 0 -0.0322118
5 K 147 L 0 -0.0177817
5 K 148 L 0 -0.00679464
5 K 149 P 0 -0.0240064
5 K 150 Q 0 -0.00598045
5 K 151 A 0 -0.00837915
5 K 152 D 0 -0.046731
5 K 153 C 0 -0.0291898
5 K 154 E 0 -0.0315271
5 K 155 A 0 -0.0572784
5 K 156 S 0 0.0180928
5 K 157 Y 0 -0.0192675
5 K 158 P 0 0.0268619
5 K 159 G 0 -0.0402012
5 K 160 K 0 0.000414518
5 K 161 I 0 -0.0337213
5 K 162 T 0 -0.0195966
5 K 163 D 0 -0.0126152
5 K 164 N 0 -0.0188413
5 K 165 M 0 -0.0487412
5 K 166 V 0 -0.0463797
5 K 167 C 0 -0.0104641
5 K 168 V 0 -0.0509958
5 K 169 G 0 -0.0105234
5 K 170 F 0 -0.0195782
5 K 171 L 0 0.0492309
5 K 172 E 0 -0.0483052
5 K 173 G 0 0.0240281
5 K 174 G 0 -0.0216972
5 K 175 K 0 -0.0126658
5 K 176 D 0 -0.000473427
5 K 177 S 0 -0.013541
5 K 178 C 0 -0.0309359
5 K 179 Q 0 -0.0418825
5 K 180 G 0 -0.0755266
5 K 181 D 0 -0.00902246
5 K 182 S 0 -0.040383
5 K 183 G 0 -0.0133143
5 K 184 G 0 -0.0398551
5 K 185 P 0 -0.00203039
5 K 186 V 0 -0.00613592
5 K 187 V 0 0.0191742
5 K 188 C 0 -0.0154508
5 K 189 N 0 -0.0708057
5 K 190 G 0 -0.0553195
5 K 191 E 0 -0.0464299
5 K 192 L 0 -0.0152024
5 K 193 Q 0 -0.0296598
5 K 194 G 0 0.0059026
5 K 195 I 0 -0.00183368
5 K 196 V 0 -0.0444531
5 K 197 S 0 -0.0524363
5 K 198 W 0 -0.0299927
5 K 199 G 0 -0.0150138
5 K 200 Y 0 -0.0307708
5 K 201 G 0 -0.0505564
5 K 202 C 0 -0.0488466
5 K 203 A 0 -0.041798
5 K 204 L 0 -0.0389337
5 K 205 P 0 -0.0310813
5 K 206 D 0 -0.0271169
5 K 207 N 0 -0.0527145
5 K 208 P 0 -0.0143139
5 K 209 G 0 -0.0315136
5 K 210 V 0 -0.0404621
5 K 211 Y 0 -0.0632939
5 K 212 T 0 -0.026456
5 K 213 K 0 -0.0531289
5 K 214 V 0 -0.038307
5 K 215 C 0 -0.0651131
5 K 216 N 0 -0.0245733
5 K 217 Y 0 0.00848057
5 K 218 V 0 -0.0495756
5 K 219 D 0 -0.0317197
5 K 220 W 0 0.0349397
5 K 221 I 0 -0.016328
5 K 222 Q 0 0.0122675
5 K 223 D 0 -0.0489564
5 K 224 T 0 0.00945506
6 I 7 V 0 0.878413
6 I 8 G 0 0.588632
6 I 9 G 0 0.521188
6 I 10 Y 0 0.28543
6 I 11 T 0 0.220813
6 I 12 C 0 0.179028
6 I 13 Q 0 0.0940626
6 I 14 E 0 0.0483295
6 I 15 N 0 0.0170904
6 I 16 S 0 0.00345234
6 I 17 V 0 -0.023434
6 I 18 P 0 0.0766261
6 I 19 Y 0 0.0445433
6 I 20 Q 0 0.0112815
6 I 21 V 0 0.0537717
6 I 22 S 0 0.00174251
6 I 23 L 0 0.0396771
6 I 24 N 0 -0.0113486
6 I 25 S 0 -0.0215805
6 I 26 G 0 -0.025203
6 I 27 Y 0 -0.0396393
6 I 28 H 0 -0.0196945
6 I 29 F 0 -0.0273515
6 I 30 C 0 0.0907534
6 I 31 G 0 0.101795
6 I 32 G 0 0.0654948
6 I 33 S 0 0.0185388
6 I 34 L 0 0.021468
6 I 35 I 0 0.0315514
6 I 36 N 0 -0.0350821
6 I 37 D 0 0.0178218
6 I 38 Q 0 -0.0770402
6 I 39 W 0 -0.00366607
6 I 40 V 0 0.0295066
6 I 41 V 0 0.00838749
6 I 42 S 0 0.0458241
6 I 43 A 0 0.0161334
6 I 44 A 0 0.020175
6 I 45 H 0 0.0294187
6 I 46 C 0 0.0640142
6 I 47 Y 0 -0.0313751
6 I 48 K 0 -0.0239024
6 I 49 S 0 -0.0483381
6 I 50 R 0 -0.0441478
6 I 51 I 0 -0.01672
6 I 52 Q 0 -0.0508908
6 I 53 V 0 0.0284533
6 I 54 R 0 -0.0158598
6 I 55 L 0 -0.0182062
6 I 56 G 0 -0.0199584
6 I 57 E 0 -0.00678106
6 I 58 H 0 -0.0791538
6 I 59 N 0 -0.0450779
6 I 60 I 0 -0.0729452
6 I 61 N 0 -0.0461607
6 I 62 V 0 -0.0775144
6 I 63 L 0 -0.0547942
6 I 64 E 0 -0.0643251
6 I 65 G 0 -0.0255587
6 I 66 N 0 -0.0499453
6 I 67 E 0 -0.0487741
6 I 68 Q 0 -0.0370193
6 I 69 F 0 0.041711
6 I 70 V 0 -0.096296
6 I 71 N 0 -0.0303702
6 I 72 A 0 -0.0502727
6 I 73 A 0 -0.0562551
6 I 74 K 0 -0.000216451
6 I 75 I 0 -0.00874292
6 I 76 I 0 -0.0308454
6 I 77 K 0 -0.0582693
6 I 78 H 0 0.00181868
6 I 79 P 0 -0.0139312
6 I 80 N 0 -0.0248288
6 I 81 F 0 0.00257283
6 I 82 D 0 -0.0636662
6 I 83 R 0 -0.0750387
6 I 84 K 0 0.0324619
6 I 85 T 0 -0.0434045
6 I 86 L 0 -0.0622972
6 I 87 N 0 -0.0408713
6 I 88 N 0 -0.0452318
6 I 89 D 0 0.0267074
6 I 90 I 0 -0.0175641
6 I 91 M 0 -0.030936
6 I 92 L 0 -0.0119372
6 I 93 I 0 -0.0161918
6 I 94 K 0 -0.0336529
6 I 95 L 0 0.0147505
6 I 96 S 0 -0.0547604
6 I 97 S 0 -0.0415628
6 I 98 P 0 -0.00756828
6 I 99 V 0 -0.0613149
6 I 100 K 0 -0.0546674
6 I 101 L 0 -0.0453694
6 I 102 N 0 -0.0362433
6 I 103 A 0 -0.0731341
6 I 104 R 0 -0.0335692
6 I 105 V 0 -0.0319404
6 I 106 A 0 -0.0716478
6 I 107 T 0 -0.0323704
6 I 108 V 0 -0.0209533
6 I 109 A 0 -0.0489097
6 I 110 L 0 0.00537351
6 I 111 P 0 -0.0331904
6 I 112 S 0 -0.0534381
6 I 113 S 0 -0.0512307
6 I 114 C 0 -0.0591403
6 I 115 A 0 -0.0677309
6 I 116 P 0 -0.0847771
6 I 117 A 0 -0.0364213
6 I 118 G 0 -0.0518445
6 I 119 T 0 -0.0219299
6 I 120 Q 0 -0.0488669
6 I 121 C 0 -0.0547885
6 I 122 L 0 -0.0826088
6 I 123 I 0 0.13219
6 I 124 S 0 -0.032193
6 I 125 G 0 0.074861
6 I 126 W 0 -0.0237242
6 I 127 G 0 0.0843502
6 I 128 N 0 -0.00988834
6 I 129 T 0 0.0593164
6 I 130 L 0 -0.0285929
6 I 131 S 0 -0.0883502
6 I 132 S 0 -0.0303759
6 I 133 G 0 -0.0480816
6 I 134 V 0 -0.0595596
6 I 136 E 0 -0.0387809
6 I 137 P 0 -0.0501012
6 I 138 D 0 0.00313821
6 I 139 L 0 -0.0643319
6 I 140 L 0 0.0112276
6 I 141 Q 0 0.0361222
6 I 142 C 0 -0.0642921
6 I 143 L 0 0.289936
6 I 144 D 0 -0.0293645
6 I 145 A 0 0.0126136
6 I 146 P 0 -0.0646212
6 I 147 L 0 -0.0208771
6 I 148 L 0 -0.0537515
6 I 149 P 0 -0.0175774
6 I 150 Q 0 -0.0548761
6 I 151 A 0 -0.0448263
6 I 152 D 0 -0.0553071
6 I 153 C 0 0.0153807
6 I 154 E 0 -0.0542681
6 I 155 A 0 -0.0900165
6 I 156 S 0 -0.0428094
6 I 157 Y 0 -0.0355714
6 I 158 P 0 -0.0397717
6 I 159 G 0 -0.0254252
6 I 160 K 0 -0.0858745
6 I 161 I 0 0.00848246
6 I 162 T 0 -0.0572058
6 I 163 D 0 -0.0726904
6 I 164 N 0 -0.0751549
6 I 165 M 0 -0.0788716
6 I 166 V 0 -0.0285017
6 I 167 C 0 -0.0118302
6 I 168 V 0 -0.0612241
6 I 169 G 0 -0.0536904
6 I 170 F 0 -0.0996569
6 I 171 L 0 -0.0241257
6 I 172 E 0 0.0157346
6 I 173 G 0 -0.0448543
6 I 174 G 0 -0.0490053
6 I 175 K 0 0.0225874
6 I 176 D 0 0.0164891
6 I 177 S 0 0.0552392
6 I 178 C 0 -0.0161957
6 I 179 Q 0 -0.0167829
6 I 180 G 0 0.00818795
6 I 181 D 0 0.0473195
6 I 182 S 0 0.00404907
6 I 183 G 0 0.0643629
6 I 184 G 0 0.0513624
6 I 185 P 0 0.0440376
6 I 186 V 0 -0.0153583
6 I 187 V 0 -0.032269
6 I 188 C 0 -0.0285252
6 I 189 N 0 -0.0623276
6 I 190 G 0 -0.0736493
6 I 191 E 0 0.00455186
6 I 192 L 0 -0.0319035
6 I 193 Q 0 -0.0347603
6 I 194 G 0 0.0581986
6 I 195 I 0 0.000598193
6 I 196 V 0 -0.0187486
6 I 197 S 0 0.00200977
6 I 198 W 0 -0.0657395
6 I 199 G 0 -0.0483256
6 I 200 Y 0 -0.0728212
6 I 201 G 0 -0.0477153
6 I 202 C 0 -0.0264269
6 I 203 A 0 -0.0556382
6 I 204 L 0 -0.0488063
6 I 205 P 0 0.00750471
6 I 206 D 0 -0.0386314
6 I 207 N 0 -0.049435
6 I 208 P 0 -0.0283147
6 I 209 G 0 -0.0510364
6 I 210 V 0 -0.0600687
6 I 211 Y 0 0.0153052
6 I 212 T 0 -0.057357
6 I 213 K 0 -0.0526889
6 I 214 V 0 -0.0180641
6 I 215 C 0 -0.0292857
6 I 216 N 0 0.00507878
6 I 217 Y 0 -0.0530767
6 I 218 V 0 -0.0199915
6 I 219 D 0 -0.0633112
6 I 220 W 0 0.0247758
6 I 221 I 0 0.0317022
6 I 222 Q 0 -0.0637518
6 I 223 D 0 -0.0481295
6 I 224 T 0 -0.0191898
7 V 8 G 0 0.7884
7 V 9 G 0 0.569124
7 V 10 Y 0 0.369348
7 V 11 T 0 0.281709
7 V 12 C 0 0.135473
7 V 13 Q 0 0.103727
7 V 14 E 0 0.0551012
7 V 15 N 0 0.0551142
7 V 16 S 0 0.0516956
7 V 17 V 0 -0.016337
7 V 18 P 0 0.0557732
7 V 19 Y 0 0.0110271
7 V 20 Q 0 0.0640661
7 V 21 V 0 0.0845928
7 V 22 S 0 0.0667602
7 V 23 L 0 0.0222989
7 V 24 N 0 0.0174605
7 V 25 S 0 0.0141015
7 V 26 G 0 -0.0260855
7 V 27 Y 0 -0.0500754
7 V 28 H 0 0.00967844
7 V 29 F 0 0.0933724
7 V 30 C 0 -0.00176853
7 V 31 G 0 0.0428868
7 V 32 G 0 -0.00531793
7 V 33 S 0 -0.054314
7 V 34 L 0 0.0499405
7 V 35 I 0 -0.0343213
7 V 36 N 0 -0.0458808
7 V 37 D 0 0.00720534
7 V 38 Q 0 -0.0546507
7 V 39 W 0 -0.0281228
7 V 40 V 0 -0.0054529
7 V 41 V 0 -0.03606
7 V 42 S 0 0.0576831
7 V 43 A 0 -0.0161364
7 V 44 A 0 -0.0150665
7 V 45 H 0 0.0230367
7 V 46 C 0 0.0111059
7 V 47 Y 0 -0.0375208
7 V 48 K 0 -0.018582
7 V 49 S 0 0.00588946
7 V 50 R 0 -0.053865
7 V 51 I 0 -0.0509528
7 V 52 Q 0 0.000218867
7 V 53 V 0 -0.0497388
7 V 54 R 0 0.023094
7 V 55 L 0 -0.0361031
7 V 56 G 0 -0.0353035
7 V 57 E 0 -0.0816286
7 V 58 H 0 -0.0314423
7 V 59 N 0 0.0152778
7 V 60 I 0 -0.0353518
7 V 61 N 0 -0.0334378
7 V 62 V 0 -0.0215955
7 V 63 L 0 0.00699882
7 V 64 E 0 0.0185663
7 V 65 G 0 -0.0106933
7 V 66 N 0 0.0192179
7 V 67 E 0 -0.0271428
7 V 68 Q 0 0.00654632
7 V 69 F 0 -0.0223404
7 V 70 V 0 -0.0544969
7 V 71 N 0 -0.0479784
7 V 72 A 0 -0.0308652
7 V 73 A 0 -0.0290263
7 V 74 K 0 -0.0416133
7 V 75 I 0 0.0415674
7 V 76 I 0 -0.0371503
7 V 77 K 0 -0.0373201
7 V 78 H 0 -0.0371248
7 V 79 P 0 -0.0258191
7 V 80 N 0 0.00691052
7 V 81 F 0 -0.0728386
7 V 82 D 0 0.0280814
7 V 83 R 0 0.011011
7 V 84 K 0 -0.0795343
7 V 85 T 0 -0.0193531
7 V 86 L 0 -0.0504034
7 V 87 N 0 -0.0481566
7 V 88 N 0 -0.019996
7 V 89 D 0 -0.0330479
7 V 90 I 0 -0.0606399
7 V 91 M 0 0.00341991
7 V 92 L 0 0.00903445
7 V 93 I 0 -0.0141611
7 V 94 K 0 -0.0713013
7 V 95 L 0 -0.0228278
7 V 96 S 0 -0.00757414
7 V 97 S 0 0.00668911
7 V 98 P 0 -0.0296296
7 V 99 V 0 -0.0951156
7 V 100 K 0 -0.0287913
7 V 101 L 0 -0.00113065
7 V 102 N 0 -0.0464275
7 V 103 A 0 -0.0381552
7 V 104 R 0 -0.0223333
7 V 105 V 0 -0.0573836
7 V 106 A 0 -0.0444505
7 V 107 T 0 -0.0222564
7 V 108 V 0 -0.0678837
7 V 109 A 0 0.0482599
7 V 110 L 0 -0.0633861
7 V 111 P 0 -0.0765906
7 V 112 S 0 -0.0532971
7 V 113 S 0 -0.0281344
7 V 114 C 0 -0.0565056
7 V 115 A 0 -0.0614721
7 V 116 P 0 -0.0481782
7 V 117 A 0 -0.0886112
7 V 118 G 0 -0.00995838
7 V 119 T 0 -0.0484746
7 V 120 Q 0 -0.0520071
7 V 121 C 0 -0.0622804
7 V 122 L 0 -0.0407383
7 V 123 I 0 -0.0229946
7 V 124 S 0 -0.0605077
7 V 125 G 0 -0.0203178
7 V 126 W 0 -0.0675805
7 V 127 G 0 0.00881492
7 V 128 N 0 0.0574399
7 V 129 T 0 0.154772
7 V 130 L 0 0.110356
7 V 131 S 0 0.0352953
7 V 132 S 0 0.0567423
7 V 133 G 0 0.10385
7 V 134 V 0 0.0365104
7 V 136 E 0 0.0114993
7 V 137 P 0 -0.0043205
7 V 138 D 0 -0.0430596
7 V 139 L 0 -0.0401364
7 V 140 L 0 -0.0137059
7 V 141 Q 0 0.00409937
7 V 142 C 0 -0.0591488
7 V 143 L 0 0.0914466
7 V 144 D 0 -0.0356425
7 V 145 A 0 -0.0022952
7 V 146 P 0 0.00490027
7 V 147 L 0 -0.070434
7 V 148 L 0 -0.0383311
7 V 149 P 0 -0.0787
7 V 150 Q 0 -0.0527709
7 V 151 A 0 -0.0321246
7 V 152 D 0 -0.0425522
7 V 153 C 0 -0.0489886
7 V 154 E 0 -0.0672828
7 V 155 A 0 -0.0148236
7 V 156 S 0 -0.0236674
7 V 157 Y 0 -0.0400627
7 V 158 P 0 -0.0176233
7 V 159 G 0 -0.0356063
7 V 160 K 0 -0.0540806
7 V 161 I 0 -0.0604068
7 V 162 T 0 -0.0505791
7 V 163 D 0 -0.0490152
7 V 164 N 0 -0.0690757
7 V 165 M 0 -0.0850507
7 V 166 V 0 -0.0732501
7 V 167 C 0 -0.0255616
7 V 168 V 0 -0.0592899
7 V 169 G 0 -0.0308962
7 V 170 F 0 -0.010626
7 V 171 L 0 0.0173283
7 V 172 E 0 0.00471174
7 V 173 G 0 -0.0150869
7 V 174 G 0 -0.00534853
7 V 175 K 0 -0.0710716
7 V 176 D 0 -0.00260291
7 V 177 S 0 -0.0335365
7 V 178 C 0 0.00949722
7 V 179 Q 0 0.0461538
7 V 180 G 0 -0.0277139
7 V 181 D 0 -0.0406515
7 V 182 S 0 0.00719761
7 V 183 G 0 -0.022784
7 V 184 G 0 0.00574031
7 V 185 P 0 -0.031089
7 V 186 V 0 -0.025195
7 V 187 V 0 -0.0864431
7 V 188 C 0 -0.0367239
7 V 189 N 0 -0.0343632
7 V 190 G 0 -0.0284018
7 V 191 E 0 -0.105197
7 V 192 L 0 -0.0143327
7 V 193 Q 0 -0.0557684
7 V 194 G 0 0.0110821
7 V 195 I 0 -0.0349715
7 V 196 V 0 -0.0672514
7 V 197 S 0 -0.0311547
7 V 198 W 0 -0.0781875
7 V 199 G 0 -0.0570485
7 V 200 Y 0 -0.0246469
7 V 201 G 0 0.00770154
7 V 202 C 0 0.0180023
7 V 203 A 0 0.296429
7 V 204 L 0 0.0136463
7 V 205 P 0 -0.0592197
7 V 206 D 0 -0.0172512
7 V 207 N 0 -0.0453624
7 V 208 P 0 -0.024962
7 V 209 G 0 -0.0400442
7 V 210 V 0 -0.0519196
7 V 211 Y 0 0.0477058
7 V 212 T 0 -0.082913
7 V 213 K 0 -0.0702606
7 V 214 V 0 -0.0181204
7 V 215 C 0 -0.0515563
7 V 216 N 0 -0.037189
7 V 217 Y 0 -0.0483897
7 V 218 V 0 -0.0637925
7 V 219 D 0 -0.0499396
7 V 220 W 0 -0.0357791
7 V 221 I 0 -0.0297065
7 V 222 Q 0 -0.0533313
7 V 223 D 0 -0.0365844
7 V 224 T 0 -0.0700101
8 G 9 G 0 0.843645
8 G 10 Y 0 0.555044
8 G 11 T 0 0.321953
8 G 12 C 0 0.185078
8 G 13 Q 0 0.155418
8 G 14 E 0 0.0980017
8 G 15 N 0 0.0479261
8 G 16 S 0 -0.0111618
8 G 17 V 0 0.0155356
8 G 18 P 0 0.0391584
8 G 19 Y 0 0.0258444
8 G 20 Q 0 0.0674975
8 G 21 V 0 0.0112888
8 G 22 S 0 0.0333687
8 G 23 L 0 0.0541595
8 G 24 N 0 0.0166434
8 G 25 S 0 0.0479392
8 G 26 G 0 0.00156293
8 G 27 Y 0 -0.00105953
8 G 28 H 0 -0.0488339
8 G 29 F 0 0.0499817
8 G 30 C 0 0.00741143
8 G 31 G 0 0.0102685
8 G 32 G 0 0.0439497
8 G 33 S 0 0.0190152
8 G 34 L 0 0.0215027
8 G 35 I 0 0.00115772
8 G 36 N 0 -0.00928999
8 G 37 D 0 0.0153471
8 G 38 Q 0 0.0194941
8 G 39 W 0 -0.0449079
8 G 40 V 0 -0.0174533
8 G 41 V 0 0.0113928
8 G 42 S 0 0.0272973
8 G 43 A 0 0.00566747
8 G 44 A 0 -0.0424027
8 G 45 H 0 -0.0219693
8 G 46 C 0 -0.024092
8 G 47 Y 0 -0.0101154
8 G 48 K 0 -0.00488859
8 G 49 S 0 -0.0369754
8 G 50 R 0 -0.01177
8 G 51 I 0 -0.0285571
8 G 52 Q 0 0.0205628
8 G 53 V 0 -0.0121565
8 G 54 R 0 0.0306853
8 G 55 L 0 0.0292432
8 G 56 G 0 -0.0525342
8 G 57 E 0 -0.0170664
8 G 58 H 0 -0.0241892
8 G 59 N 0 -0.00265016
8 G 60 I 0 0.00932479
8 G 61 N 0 -0.08033
8 G 62 V 0 -0.0186695
8 G 63 L 0 0.015063
8 G 64 E 0 -0.0433102
8 G 65 G 0 0.0168686
8 G 66 N 0 0.0597614
8 G 67 E 0 -0.0229264
8 G 68 Q 0 -0.0322838
8 G 69 F 0 -0.0107596
8 G 70 V 0 -0.0588471
8 G 71 N 0 -0.037293
8 G 72 A 0 0.0319131
8 G 73 A 0 -0.0350992
8 G 74 K 0 -0.0434662
8 G 75 I 0 0.0117981
8 G 76 I 0 -0.0604221
8 G 77 K 0 -0.0193003
8 G 78 H 0 -0.0350567
8 G 79 P 0 -0.032308
8 G 80 N 0 -0.0318784
8 G 81 F 0 0.019109
8 G 82 D 0 -0.0169193
8 G 83 R 0 -0.0192775
8 G 84 K 0 -0.045298
8 G 85 T 0 -0.0653007
8 G 86 L 0 -0.00262239
8 G 87 N 0 -0.0334782
8 G 88 N 0 -0.0258901
8 G 89 D 0 -0.0378946
8 G 90 I 0 -0.061749
8 G 91 M 0 -0.0507533
8 G 92 L 0 -0.0222737
8 G 93 I 0 -0.053509
8 G 94 K 0 -0.0529924
8 G 95 L 0 0.00599632
8 G 96 S 0 -0.0434344
8 G 97 S 0 -0.0423128
8 G 98 P 0 -0.0465632
8 G 99 V 0 -0.0542452
8 G 100 K 0 -0.0356881
8 G 101 L 0 -0.0449882
8 G 102 N 0 -0.0629179
8 G 103 A 0 -0.0243356
8 G 104 R 0 -0.0394388
8 G 105 V 0 -0.0462655
8 G 106 A 0 -0.0450872
8 G 107 T 0 -0.0194244
8 G 108 V 0 -0.0477552
8 G 109 A 0 -0.070389
8 G 110 L 0 -0.0405938
8 G 111 P 0 -0.0466489
8 G 112 S 0 -0.035148
8 G 113 S 0 -0.0359008
8 G 114 C 0 -0.0302255
8 G 115 A 0 -0.0150503
8 G 116 P 0 -0.072293
8 G 117 A 0 -0.0325426
8 G 118 G 0 -0.00289109
8 G 119 T 0 -0.0614773
8 G 120 Q 0 -0.0753359
8 G 121 C 0 -0.0703525
8 G 122 L 0 -0.0564868
8 G 123 I 0 -0.0405958
8 G 124 S 0 -0.0695118
8 G 125 G 0 -0.0167738
8 G 126 W 0 -0.0203842
8 G 127 G 0 -0.0225138
8 G 128 N 0 -0.0306798
8 G 129 T 0 -0.0266693
8 G 130 L 0 0.0708029
8 G 131 S 0 0.00529994
8 G 132 S 0 -0.0274154
8 G 133 G 0 -0.00951238
8 G 134 V 0 0.024916
8 G 136 E 0 -0.0151117
8 G 137 P 0 -0.0488028
8 G 138 D 0 -0.0183714
8 G 139 L 0 -0.0625613
8 G 140 L 0 -0.0423083
8 G 141 Q 0 0.0695343
8 G 142 C 0 -0.042473
8 G 143 L 0 0.0763493
8 G 144 D 0 -0.0491983
8 G 145 A 0 -0.00111683
8 G 146 P 0 -0.048932
8 G 147 L 0 -0.0190278
8 G 148 L 0 0.00898867
8 G 149 P 0 -0.0386428
8 G 150 Q 0 -0.0679585
8 G 151 A 0 -0.0541854
8 G 152 D 0 -0.0706612
8 G 153 C 0 -0.0278793
8 G 154 E 0 0.0146024
8 G 155 A 0 -0.0578248
8 G 156 S 0 -0.0811683
8 G 157 Y 0 -0.0403418
8 G 158 P 0 -0.043359
8 G 159 G 0 -0.0801656
8 G 160 K 0 -0.0201343
8 G 161 I 0 -0.0747521
8 G 162 T 0 -0.0894627
8 G 163 D 0 -0.00890876
8 G 164 N 0 -0.0576914
8 G 165 M 0 -0.0366117
8 G 166 V 0 -0.0601119
8 G 167 C 0 -0.0124135
8 G 168 V 0 -0.0531632
8 G 169 G 0 -0.0013494
8 G 170 F 0 -0.00941987
8 G 171 L 0 -0.0328048
8 G 172 E 0 0.00467756
8 G 173 G 0 0.127163
8 G 174 G 0 0.0193029
8 G 175 K 0 0.192213
8 G 176 D 0 0.021811
8 G 177 S 0 0.0444158
8 G 178 C 0 -0.0342351
8 G 179 Q 0 -0.00527296
8 G 180 G 0 -0.0282429
8 G 181 D 0 0.0310735
8 G 182 S 0 -0.013646
8 G 183 G 0 0.00696005
8 G 184 G 0 -0.0373538
8 G 185 P 0 0.0182436
8 G 186 V 0 -0.0392145
8 G 187 V 0 -0.0896382
8 G 188 C 0 -0.0830539
8 G 189 N 0 -0.0447073
8 G 190 G 0 -0.0641931
8 G 191 E 0 -0.0316801
8 G 192 L 0 -0.066017
8 G 193 Q 0 -0.0359442
8 G 194 G 0 0.00942358
8 G 195 I 0 -0.0185961
8 G 196 V 0 -0.0509504
8 G 197 S 0 -0.0584468
8 G 198 W 0 -0.0427935
8 G 199 G 0 0.0180629
8 G 200 Y 0 -0.0479944
8 G 201 G 0 0.0215455
8 G 202 C 0 -0.0295369
8 G 203 A 0 0.0802327
8 G 204 L 0 -0.0484441
8 G 205 P 0 0.000692325
8 G 206 D 0 0.0173631
8 G 207 N 0 -0.0401555
8 G 208 P 0 -0.0306141
8 G 209 G 0 -0.0110651
8 G 210 V 0 -0.0323013
8 G 211 Y 0 9.24927e-05
8 G 212 T 0 -0.0306895
8 G 213 K 0 -0.0115662
8 G 214 V 0 -0.0277003
8 G 215 C 0 -0.0473079
8 G 216 N 0 -0.00830103
8 G 217 Y 0 -0.0782135
8 G 218 V 0 -0.0775458
8 G 219 D 0 -0.038842
8 G 220 W 0 -0.0289166
8 G 221 I 0 -0.0477584
8 G 222 Q 0 -0.0816936
8 G 223 D 0 -0.064319
8 G 224 T 0 -0.0819014
9 G 10 Y 0 0.81844
9 G 11 T 0 0.505083
9 G 12 C 0 0.310246
9 G 13 Q 0 0.197848
9 G 14 E 0 0.126094
9 G 15 N 0 0.0794908
9 G 16 S 0 0.0539944
9 G 17 V 0 0.0466591
9 G 18 P 0 0.111651
9 G 19 Y 0 0.092239
9 G 20 Q 0 0.0796727
9 G 21 V 0 0.0833152
9 G 22 S 0 0.0473052
9 G 23 L 0 0.0990694
9 G 24 N 0 0.012825
9 G 25 S 0 0.00318427
9 G 26 G 0 -0.0479871
9 G 27 Y 0 -0.0239622
9 G 28 H 0 -0.0274955
9 G 29 F 0 -0.046517
9 G 30 C 0 0.0693373
9 G 31 G 0 0.049992
9 G 32 G 0 0.0601907
9 G 33 S 0 0.0327459
9 G 34 L 0 0.0204668
9 G 35 I 0 0.0416233
9 G 36 N 0 0.00580542
9 G 37 D 0 0.00263865
9 G 38 Q 0 -0.0393423
9 G 39 W 0 -0.00119644
9 G 40 V 0 0.0215246
9 G 41 V 0 0.0341583
9 G 42 S 0 0.0591952
9 G 43 A 0 0.0457576
9 G 44 A 0 -0.00445135
9 G 45 H 0 0.00468897
9 G 46 C 0 0.0503543
9 G 47 Y 0 -0.0393398
9 G 48 K 0 -0.0650066
9 G 49 S 0 -0.0150274
9 G 50 R 0 -0.0467502
9 G 51 I 0 -0.0425007
9 G 52 Q 0 -0.0461138
9 G 53 V 0 0.013514
9 G 54 R 0 -0.054736
9 G 55 L 0 -0.0287501
9 G 56 G 0 -0.0134138
9 G 57 E 0 -0.0484754
9 G 58 H 0 -0.0472122
9 G 59 N 0 -0.0680551
9 G 60 I 0 -0.042745
9 G 61 N 0 -0.0561243
9 G 62 V 0 -0.0666785
9 G 63 L 0 -0.0148867
9 G 64 E 0 -0.0236605
9 G 65 G 0 -0.0690613
9 G 66 N 0 -0.0454576
9 G 67 E 0 -0.0623895
9 G 68 Q 0 -0.0403664
9 G 69 F 0 -0.0399601
9 G 70 V 0 -0.0448555
9 G 71 N 0 -0.0755054
9 G 72 A 0 -0.0129235
9 G 73 A 0 -0.03904
9 G 74 K 0 -0.0466204
9 G 75 I 0 -0.0365062
9 G 76 I 0 -0.0407102
9 G 77 K 0 -0.0436771
9 G 78 H 0 -0.0383243
9 G 79 P 0 -0.0162242
9 G 80 N 0 -0.0382176
9 G 81 F 0 0.00499118
9 G 82 D 0 0.00142136
9 G 83 R 0 -0.0502804
9 G 84 K 0 -0.0143997
9 G 85 T 0 -0.0647408
9 G 86 L 0 -0.0756439
9 G 87 N 0 -0.0819835
9 G 88 N 0 -0.0440203
9 G 89 D 0 0.0673661
9 G 90 I 0 0.0187208
9 G 91 M 0 -0.0197397
9 G 92 L 0 0.0102384
9 G 93 I 0 -0.0014179
9 G 94 K 0 -0.0172919
9 G 95 L 0 0.010415
9 G 96 S 0 -0.0536547
9 G 97 S 0 -0.0259284
9 G 98 P 0 -0.0295879
9 G 99 V 0 -0.0385187
9 G 100 K 0 -0.0511462
9 G 101 L 0 -0.0643022
9 G 102 N 0 -0.019456
9 G 103 A 0 -0.047189
9 G 104 R 0 -0.0628028
9 G 105 V 0 -0.0585794
9 G 106 A 0 -0.0552351
9 G 107 T 0 -0.0537914
9 G 108 V 0 0.0143005
9 G 109 A 0 -0.0612464
9 G 110 L 0 -0.00935564
9 G 111 P 0 -0.0887413
9 G 112 S 0 -0.0724904
9 G 113 S 0 -0.0774912
9 G 114 C 0 -0.0555976
9 G 115 A 0 -0.0807481
9 G 116 P 0 -0.0754407
9 G 117 A 0 -0.0521449
9 G 118 G 0 -0.0285275
9 G 119 T 0 -0.0811964
9 G 120 Q 0 -0.0561628
9 G 121 C 0 -0.0357288
9 G 122 L 0 -0.054681
9 G 123 I 0 0.00179195
9 G 124 S 0 -0.0269064
9 G 125 G 0 0.0260418
9 G 126 W 0 0.0207613
9 G 127 G 0 0.097696
9 G 128 N 0 -0.0509823
9 G 129 T 0 -0.0149216
9 G 130 L 0 -0.0270257
9 G 131 S 0 -0.0455119
9 G 132 S 0 -0.0454321
9 G 133 G 0 -0.0517881
9 G 134 V 0 -0.0769576
9 G 136 E 0 -0.071035
9 G 137 P 0 -0.0147829
9 G 138 D 0 -0.0431348
9 G 139 L 0 -0.0739504
9 G 140 L 0 -0.0170275
9 G 141 Q 0 -0.011191
9 G 142 C 0 -0.0613712
9 G 143 L 0 0.0436389
9 G 144 D 0 -0.0702054
9 G 145 A 0 -0.0161525
9 G 146 P 0 -0.0383435
9 G 147 L 0 -0.0351949
9 G 148 L 0 -0.0588675
9 G 149 P 0 -0.0325524
9 G 150 Q 0 -0.0773952
9 G 151 A 0 -0.0474099
9 G 152 D 0 -0.0482106
9 G 153 C 0 0.0232579
9 G 154 E 0 -0.0488397
9 G 155 A 0 -0.0645885
9 G 156 S 0 -0.0711024
9 G 157 Y 0 -0.0473816
9 G 158 P 0 -0.0359994
9 G 159 G 0 -0.057542
9 G 160 K 0 -0.0682323
9 G 161 I 0 -0.065577
9 G 162 T 0 -0.0561355
9 G 163 D 0 -0.0487175
9 G 164 N 0 -0.0543344
9 G 165 M 0 -0.0500081
9 G 166 V 0 -0.00205378
9 G 167 C 0 0.00747513
9 G 168 V 0 -0.0352737
9 G 169 G 0 -0.0235185
9 G 170 F 0 -0.060597
9 G 171 L 0 -0.038167
9 G 172 E 0 -0.056134
9 G 173 G 0 -0.0448274
9 G 174 G 0 -0.0291957
9 G 175 K 0 -0.0417431
9 G 176 D 0 0.032017
9 G 177 S 0 -0.0226691
9 G 178 C 0 0.00225662
9 G 179 Q 0 -0.0659969
9 G 180 G 0 0.0256713
9 G 181 D 0 0.0589673
9 G 182 S 0 0.0669886
9 G 183 G 0 0.0736519
9 G 184 G 0 0.0063551
9 G 185 P 0 0.0186743
9 G 186 V 0 -0.0131053
9 G 187 V 0 -0.0222621
9 G 188 C 0 -0.0647182
9 G 189 N 0 -0.0283524
9 G 190 G 0 -0.039509
9 G 191 E 0 -0.056049
9 G 192 L 0 0.0184473
9 G 193 Q 0 -0.0453356
9 G 194 G 0 0.0604439
9 G 195 I 0 0.000692657
9 G 196 V 0 0.0052131
9 G 197 S 0 -0.00558754
9 G 198 W 0 -0.0100014
9 G 199 G 0 -0.00940193
9 G 200 Y 0 -0.0453168
9 G 201 G 0 -0.0527373
9 G 202 C 0 -0.0205496
9 G 203 A 0 -0.0176246
9 G 204 L 0 -0.0568591
9 G 205 P 0 -0.0374956
9 G 206 D 0 -0.0435391
9 G 207 N 0 -0.0617461
9 G 208 P 0 -0.031463
9 G 209 G 0 -0.0361727
9 G 210 V 0 -0.00502222
9 G 211 Y 0 -0.0254816
9 G 212 T 0 -0.00420438
9 G 213 K 0 -0.0300234
9 G 214 V 0 0.0135749
9 G 215 C 0 -0.0104683
9 G 216 N 0 -0.0386599
9 G 217 Y 0 -0.0077185
9 G 218 V 0 -0.057643
9 G 219 D 0 -0.0424751
9 G 220 W 0 0.042074
9 G 221 I 0 0.0404902
9 G 222 Q 0 -0.0398537
9 G 223 D 0 -0.0114972
9 G 224 T 0 -0.00221955
10 Y 11 T 0 0.640192
10 Y 12 C 0 0.365466
10 Y 13 Q 0 0.279375
10 Y 14 E 0 0.151825
10 Y 15 N 0 0.126801
10 Y 16 S 0 0.117105
10 Y 17 V 0 0.125938
10 Y 18 P 0 0.0232482
10 Y 19 Y 0 0.0252671
10 Y 20 Q 0 0.098232
10 Y 21 V 0 0.00707663
10 Y 22 S 0 0.00496474
10 Y 23 L 0 0.016311
10 Y 24 N 0 0.0322662
10 Y 25 S 0 0.0358893
10 Y 26 G 0 0.0310282
10 Y 27 Y 0 0.089158
10 Y 28 H 0 -0.0094953
10 Y 29 F 0 0.027021
10 Y 30 C 0 -0.0456044
10 Y 31 G 0 -0.0658453
10 Y 32 G 0 -0.0440592
10 Y 33 S 0 0.00471464
10 Y 34 L 0 -0.0650738
10 Y 35 I 0 -0.0157037
10 Y 36 N 0 -0.00129821
10 Y 37 D 0 -0.00121708
10 Y 38 Q 0 0.0191211
10 Y 39 W 0 -0.0566363
10 Y 40 V 0 -0.00400084
10 Y 41 V 0 0.0723786
10 Y 42 S 0 -0.04813
10 Y 43 A 0 -0.0554837
10 Y 44 A 0 -0.0585968
10 Y 45 H 0 -0.0723197
10 Y 46 C 0 -0.0564091
10 Y 47 Y 0 0.0333633
10 Y 48 K 0 0.0717612
10 Y 49 S 0 0.0682817
10 Y 50 R 0 0.0938812
10 Y 51 I 0 -0.0267828
10 Y 52 Q 0 0.0280385
10 Y 53 V 0 -0.0226232
10 Y 54 R 0 0.00417657
10 Y 55 L 0 -0.0751351
10 Y 56 G 0 -0.0744128
10 Y 57 E 0 -0.0107693
10 Y 58 H 0 0.0235278
10 Y 59 N 0 0.000563797
10 Y 60 I 0 -0.00411871
10 Y 61 N 0 0.0217086
10 Y 62 V 0 -0.0126865
10 Y 63 L 0 0.00409214
10 Y 64 E 0 0.027374
10 Y 65 G 0 0.115136
10 Y 66 N 0 0.0742209
10 Y 67 E 0 0.0333448
10 Y 68 Q 0 -0.044257
10 Y 69 F 0 0.0203831
10 Y 70 V 0 -0.0149958
10 Y 71 N 0 0.0700327
10 Y 72 A 0 -0.0707211
10 Y 73 A 0 0.00540454
10 Y 74 K 0 -0.0309498
10 Y 75 I 0 0.0182376
10 Y 76 I 0 -0.0398541
10 Y 77 K 0 0.0371078
10 Y 78 H 0 -0.0492109
10 Y 79 P 0 -0.0437957
10 Y 80 N 0 0.00492814
10 Y 81 F 0 -0.0072449
10 Y 82 D 0 -0.0134887
10 Y 83 R 0 0.0311823
10 Y 84 K 0 0.0369412
10 Y 85 T 0 0.0433955
10 Y 86 L 0 0.0484794
10 Y 87 N 0 -0.0532532
10 Y 88 N 0 -0.0470092
10 Y 89 D 0 -0.0816461
10 Y 90 I 0 -0.0346203
10 Y 91 M 0 -0.0469322
10 Y 92 L 0 -0.0205388
10 Y 93 I 0 -0.0167928
10 Y 94 K 0 -0.0048906
10 Y 95 L 0 -0.00481892
10 Y 96 S 0 -0.057415
10 Y 97 S 0 0.0247033
10 Y 98 P 0 -0.0257793
10 Y 99 V 0 -0.0900992
10 Y 100 K 0 0.0180278
10 Y 101 L 0 -0.0828681
10 Y 102 N 0 -0.036034
10 Y 103 A 0 0.0234143
10 Y 104 R 0 -0.022177
10 Y 105 V 0 -0.0363993
10 Y 106 A 0 -0.0266271
10 Y 107 T 0 -0.0143175
10 Y 108 V 0 -0.0320871
10 Y 109 A 0 0.024182
10 Y 110 L 0 -0.0478853
10 Y 111 P 0 -0.0758357
10 Y 112 S 0 0.0233795
10 Y 113 S 0 -0.00198813
10 Y 114 C 0 -0.00824801
10 Y 115 A 0 -0.0215269
10 Y 116 P 0 -0.00350821
10 Y 117 A 0 0.00799366
10 Y 118 G 0 -0.0660598
10 Y 119 T 0 0.0254666
10 Y 120 Q 0 0.036399
10 Y 121 C 0 -0.0835889
10 Y 122 L 0 0.00808152
10 Y 123 I 0 -0.0747375
10 Y 124 S 0 0.00521086
10 Y 125 G 0 -0.0978813
10 Y 126 W 0 -0.0809627
10 Y 127 G 0 -0.098009
10 Y 128 N 0 -0.0222761
10 Y 129 T 0 -0.0404156
10 Y 130 L 0 0.0375787
10 Y 131 S 0 -0.00519206
10 Y 132 S 0 0.0131532
10 Y 133 G 0 -0.0186925
10 Y 134 V 0 -0.0282195
10 Y 136 E 0 -0.0273116
10 Y 137 P 0 -0.0187839
10 Y 138 D 0 -0.0169748
10 Y 139 L 0 -0.0182977
10 Y 140 L 0 -0.0617611
10 Y 141 Q 0 0.0472162
10 Y 142 C 0 0.31599
10 Y 143 L 0 -0.0604195
10 Y 144 D 0 0.0819467
10 Y 145 A 0 -0.0183729
10 Y 146 P 0 -0.00188957
10 Y 147 L 0 -0.0722294
10 Y 148 L 0 0.00380517
10 Y 149 P 0 -0.0100855
10 Y 150 Q 0 -0.0132612
10 Y 151 A 0 0.0120865
10 Y 152 D 0 0.0105684
10 Y 153 C 0 -0.0714264
10 Y 154 E 0 -0.0214977
10 Y 155 A 0 -0.0312683
10 Y 156 S 0 -0.0136227
10 Y 157 Y 0 -0.0783297
10 Y 158 P 0 -0.0292872
10 Y 159 G 0 -0.0037163
10 Y 160 K 0 -0.0548354
10 Y 161 I 0 -0.0536713
10 Y 162 T 0 -0.0520893
10 Y 163 D 0 0.0345745
10 Y 164 N 0 -0.0613862
10 Y 165 M 0 -0.0930562
10 Y 166 V 0 -0.0419877
10 Y 167 C 0 -0.076294
10 Y 168 V 0 -0.0230461
10 Y 169 G 0 -0.0648584
10 Y 170 F 0 -0.032856
10 Y 171 L 0 -0.0194354
10 Y 172 E 0 -0.0512315
10 Y 173 G 0 -0.0489531
10 Y 174 G 0 -0.0306183
10 Y 175 K 0 -0.00659555
10 Y 176 D 0 -0.114248
10 Y 177 S 0 -0.0592426
10 Y 178 C 0 -0.062941
10 Y 179 Q 0 -0.0668125
10 Y 180 G 0 -0.0713313
10 Y 181 D 0 -0.0829647
10 Y 182 S 0 -0.030394
10 Y 183 G 0 -0.0556773
10 Y 184 G 0 -0.0776673
10 Y 185 P 0 -0.0640464
10 Y 186 V 0 -0.0609596
10 Y 187 V 0 -0.0464827
10 Y 188 C 0 -0.0468946
10 Y 189 N 0 -0.0130525
10 Y 190 G 0 -0.0151062
10 Y 191 E 0 0.0506036
10 Y 192 L 0 -0.0629279
10 Y 193 Q 0 -0.0490476
10 Y 194 G 0 -0.0442977
10 Y 195 I 0 -0.0230295
10 Y 196 V 0 0.00514961
10 Y 197 S 0 -0.0459032
10 Y 198 W 0 -0.0789113
10 Y 199 G 0 -0.0907069
10 Y 200 Y 0 -0.0467653
10 Y 201 G 0 -0.0779783
10 Y 202 C 0 -0.0509515
10 Y 203 A 0 -0.0735788
10 Y 204 L 0 0.00188328
10 Y 205 P 0 -0.0170681
10 Y 206 D 0 -0.0615262
10 Y 207 N 0 -0.0713951
10 Y 208 P 0 -0.0833174
10 Y 209 G 0 -0.0747656
10 Y 210 V 0 -0.0408317
10 Y 211 Y 0 -0.0936327
10 Y 212 T 0 -0.0220413
10 Y 213 K 0 -0.098759
10 Y 214 V 0 -0.0438041
10 Y 215 C 0 -0.0112775
10 Y 216 N 0 -0.0506174
10 Y 217 Y 0 -0.0953889
10 Y 218 V 0 -0.014482
10 Y 219 D 0 -0.0391874
10 Y 220 W 0 -0.0437861
10 Y 221 I 0 -0.0581191
10 Y 222 Q 0 -0.0283173
10 Y 223 D 0 -0.0143556
10 Y 224 T 0 -0.0342191
11 T 12 C 0 0.681306
11 T 13 Q 0 0.4264
11 T 14 E 0 0.284897
11 T 15 N 0 0.307493
11 T 16 S 0 0.155221
11 T 17 V 0 0.086174
11 T 18 P 0 0.0474678
11 T 19 Y 0 0.0583867
11 T 20 Q 0 0.0425403
11 T 21 V 0 0.0319359
11 T 22 S 0 0.0373685
11 T 23 L 0 0.0475077
11 T 24 N 0 0.0212052
11 T 25 S 0 0.0168154
11 T 26 G 0 0.0485974
11 T 27 Y 0 0.0176341
11 T 28 H 0 -0.0222033
11 T 29 F 0 -0.0127471
11 T 30 C 0 0.0145898
11 T 31 G 0 -0.0331467
11 T 32 G 0 -0.0344513
11 T 33 S 0 -0.0150594
11 T 34 L 0 -0.000543576
11 T 35 I 0 -0.0805314
11 T 36 N 0 -0.024005
11 T 37 D 0 -0.0292032
11 T 38 Q 0 0.0082179
11 T 39 W 0 -0.0479006
11 T 40 V 0 -0.0381659
11 T 41 V 0 -0.0220678
11 T 42 S 0 -0.017507
11 T 43 A 0 -0.0413032
11 T 44 A 0 -0.00847494
11 T 45 H 0 -0.0469191
11 T 46 C 0 -0.00615476
11 T 47 Y 0 -0.0298485
11 T 48 K 0 0.0767355
11 T 49 S 0 0.0468354
11 T 50 R 0 0.0566071
11 T 51 I 0 -0.0535327
11 T 52 Q 0 -0.0291046
11 T 53 V 0 -0.0212491
11 T 54 R 0 -0.033898
11 T 55 L 0 -0.0567885
11 T 56 G 0 -0.0480838
11 T 57 E 0 -0.00124349
11 T 58 H 0 0.48277
11 T 59 N 0 0.104856
11 T 60 I 0 -0.00498738
11 T 61 N 0 0.0267307
11 T 62 V 0 -0.0324551
11 T 63 L 0 -0.0161426
11 T 64 E 0 -0.012563
11 T 65 G 0 0.00731376
11 T 66 N 0 0.0897636
11 T 67 E 0 -0.00851713
11 T 68 Q 0 -0.0450192
11 T 69 F 0 -0.0155132
11 T 70 V 0 -0.00712828
11 T 71 N 0 -0.0471032
11 T 72 A 0 -0.0274808
11 T 73 A 0 -0.0294719
11 T 74 K 0 0.0190821
11 T 75 I 0 -0.0300356
11 T 76 I 0 -0.0197349
11 T 77 K 0 -0.0292967
11 T 78 H 0 -0.0622656
11 T 79 P 0 -0.0322564
11 T 80 N 0 -0.0232628
11 T 81 F 0 -0.056862
11 T 82 D 0 0.0179448
11 T 83 R 0 -0.0156985
11 T 84 K 0 -0.00183997
11 T 85 T 0 0.0317442
11 T 86 L 0 -0.0881732
11 T 87 N 0 -0.010296
11 T 88 N 0 -0.0434319
11 T 89 D 0 -0.0299745
11 T 90 I 0 -0.0783437
11 T 91 M 0 -0.0813295
11 T 92 L 0 -0.0649004
11 T 93 I 0 0.00903291
11 T 94 K 0 -0.0580156
11 T 95 L 0 -0.0529777
11 T 96 S 0 -0.0156974
11 T 97 S 0 0.0429599
11 T 98 P 0 0.0138529
11 T 99 V 0 -0.0381304
11 T 100 K 0 -0.058255
11 T 101 L 0 -0.0468418
11 T 102 N 0 -0.0833885
11 T 103 A 0 -0.0286504
11 T 104 R 0 -0.00720115
11 T 105 V 0 -0.0280746
11 T 106 A 0 0.0299057
11 T 107 T 0 -0.00257722
11 T 108 V 0 -0.0678331
11 T 109 A 0 -0.0638081
11 T 110 L 0 0.0151668
11 T 111 P 0 -0.0826964
11 T 112 S 0 -0.0629051
11 T 113 S 0 -0.00173584
11 T 114 C 0 -0.00429664
11 T 115 A 0 -0.0647585
11 T 116 P 0 -0.0343409
11 T 117 A 0 -0.0551852
11 T 118 G 0 -0.0738582
11 T 119 T 0 -0.0187749
11 T 120 Q 0 -0.0114813
11 T 121 C 0 -0.0809578
11 T 122 L 0 -0.0489938
11 T 123 I 0 -0.071277
11 T 124 S 0 0.00768111
11 T 125 G 0 -0.0788347
11 T 126 W 0 -0.0163799
11 T 127 G 0 -0.0671811
11 T 128 N 0 -0.0596534
11 T 129 T 0 -0.0172286
11 T 130 L 0 -0.0353014
11 T 131 S 0 -0.0325201
11 T 132 S 0 -0.00151384
11 T 133 G 0 -0.0302092
11 T 134 V 0 -0.0079211
11 T 136 E 0 -0.00681093
11 T 137 P 0 0.136959
11 T 138 D 0 0.0127601
11 T 139 L 0 0.601613
11 T 140 L 0 -0.0562417
11 T 141 Q 0 0.96853
11 T 142 C 0 0.0306051
11 T 143 L 0 -0.0697889
11 T 144 D 0 -0.0173738
11 T 145 A 0 -0.0767809
11 T 146 P 0 6.82626e-05
11 T 147 L 0 -0.0704031
11 T 148 L 0 -0.0776995
11 T 149 P 0 0.00407811
11 T 150 Q 0 -0.0107977
11 T 151 A 0 -0.0326839
11 T 152 D 0 -0.058426
11 T 153 C 0 -0.0657381
11 T 154 E 0 -0.042533
11 T 155 A 0 0.00248671
11 T 156 S 0 -0.0111497
11 T 157 Y 0 -0.0509483
11 T 158 P 0 -0.00858897
11 T 159 G 0 -0.0602463
11 T 160 K 0 -0.0111109
11 T 161 I 0 -0.0669626
11 T 162 T 0 -0.0186226
11 T 163 D 0 -0.0245576
11 T 164 N 0 -0.0749109
11 T 165 M 0 -0.0584295
11 T 166 V 0 -0.0275551
11 T 167 C 0 -0.0714688
11 T 168 V 0 -0.0765505
11 T 169 G 0 -0.0521903
11 T 170 F 0 -0.0631711
11 T 171 L 0 -0.0493894
11 T 172 E 0 -0.0353163
11 T 173 G 0 -0.0710503
11 T 174 G 0 -0.0305866
11 T 175 K 0 -0.00839765
11 T 176 D 0 -0.0911828
11 T 177 S 0 -0.087718
11 T 178 C 0 -0.0856033
11 T 179 Q 0 -0.0664842
11 T 180 G 0 -0.103903
11 T 181 D 0 -0.0747354
11 T 182 S 0 -0.0747735
11 T 183 G 0 -0.0606439
11 T 184 G 0 -0.0440242
11 T 185 P 0 -0.0393309
11 T 186 V 0 -0.0621209
11 T 187 V 0 -0.0317148
11 T 188 C 0 -0.0993236
11 T 189 N 0 -0.0278293
11 T 190 G 0 -0.0366183
11 T 191 E 0 -0.0665032
11 T 192 L 0 -0.0190205
11 T 193 Q 0 -0.0963854
11 T 194 G 0 -0.0446256
11 T 195 I 0 -0.0407594
11 T 196 V 0 -0.0649435
11 T 197 S 0 -0.0589901
11 T 198 W 0 -0.0730873
11 T 199 G 0 -0.0264457
11 T 200 Y 0 -0.0058289
11 T 201 G 0 -0.0417717
11 T 202 C 0 -0.079366
11 T 203 A 0 -0.0954438
11 T 204 L 0 0.0332391
11 T 205 P 0 -0.0180358
11 T 206 D 0 -0.0482325
11 T 207 N 0 -0.0516864
11 T 208 P 0 -0.0754601
11 T 209 G 0 -0.115374
11 T 210 V 0 -0.0538262
11 T 211 Y 0 -0.0957668
11 T 212 T 0 -0.0589572
11 T 213 K 0 -0.0862022
11 T 214 V 0 -0.0469856
11 T 215 C 0 -0.0669084
11 T 216 N 0 -0.0561717
11 T 217 Y 0 -0.0853161
11 T 218 V 0 -0.0135191
11 T 219 D 0 0.0039076
11 T 220 W 0 -0.0443053
11 T 221 I 0 -0.0545244
11 T 222 Q 0 -0.0426395
11 T 223 D 0 -0.0336355
11 T 224 T 0 -0.0350048
12 C 13 Q 0 0.829924
12 C 14 E 0 0.469766
12 C 15 N 0 0.31078
12 C 16 S 0 0.278056
12 C 17 V 0 0.582987
12 C 18 P 0 0.119056
12 C 19 Y 0 0.0784228
12 C 20 Q 0 0.146084
12 C 21 V 0 0.0584166
12 C 22 S 0 0.126311
12 C 23 L 0 0.0550116
12 C 24 N 0 0.0852107
12 C 25 S 0 -0.0524586
12 C 26 G 0 -0.0124973
12 C 27 Y 0 -0.0429436
12 C 28 H 0 0.0498966
12 C 29 F 0 0.0459853
12 C 30 C 0 0.0282729
12 C 31 G 0 0.022771
12 C 32 G 0 -0.0121373
12 C 33 S 0 -0.0392331
12 C 34 L 0 -0.0530796
12 C 35 I 0 0.0186609
12 C 36 N 0 -0.0220272
12 C 37 D 0 -0.026111
12 C 38 Q 0 -0.0197242
12 C 39 W 0 0.0154196
12 C 40 V 0 -0.0450038
12 C 41 V 0 0.019524
12 C 42 S 0 -0.0132683
12 C 43 A 0 0.0473064
12 C 44 A 0 -0.0453097
12 C 45 H 0 -0.0415081
12 C 46 C 0 0.0144529
12 C 47 Y 0 0.0674723
12 C 48 K 0 0.0163458
12 C 49 S 0 -0.00783107
12 C 50 R 0 -0.0786099
12 C 51 I 0 -0.0101788
12 C 52 Q 0 0.00670547
12 C 53 V 0 -0.0217275
12 C 54 R 0 -0.0630118
12 C 55 L 0 -0.0029668
12 C 56 G 0 0.011712
12 C 57 E 0 0.0288627
12 C 58 H 0 0.217633
12 C 59 N 0 0.0379873
12 C 60 I 0 -0.0222954
12 C 61 N 0 -0.0447367
12 C 62 V 0 0.00812372
12 C 63 L 0 -0.0575805
12 C 64 E 0 -0.0327449
12 C 65 G 0 0.0141866
12 C 66 N 0 -0.060709
12 C 67 E 0 0.0112842
12 C 68 Q 0 -0.0143932
12 C 69 F 0 0.00552019
12 C 70 V 0 -0.0684538
12 C 71 N 0 -0.0560445
12 C 72 A 0 -0.0304178
12 C 73 A 0 -0.0348989
12 C 74 K 0 -0.0282275
12 C 75 I 0 -0.0121738
12 C 76 I 0 -0.00340033
12 C 77 K 0 -0.00895555
12 C 78 H 0 -0.0581041
12 C 79 P 0 -0.0366456
12 C 80 N 0 -0.0153728
12 C 81 F 0 -0.0861123
12 C 82 D 0 -0.0631307
12 C 83 R 0 -0.0612453
12 C 84 K 0 -0.0410331
12 C 85 T 0 -0.0418295
12 C 86 L 0 -0.0695273
12 C 87 N 0 -0.0429481
12 C 88 N 0 0.0150003
12 C 89 D 0 -0.0141097
12 C 90 I 0 -0.00700834
12 C 91 M 0 0.205936
12 C 92 L 0 -0.0456783
12 C 93 I 0 -0.0383342
12 C 94 K 0 -0.0533135
12 C 95 L 0 -0.00390806
12 C 96 S 0 -0.062307
12 C 97 S 0 -0.0513014
12 C 98 P 0 0.0299248
12 C 99 V 0 -0.00385771
12 C 100 K 0 -0.0487354
12 C 101 L 0 -0.0978165
12 C 102 N 0 -0.0393064
12 C 103 A 0 -0.0475695
12 C 104 R 0 -0.0460667
12 C 105 V 0 -0.0360797
12 C 106 A 0 -0.0333682
12 C 107 T 0 -0.0661935
12 C 108 V 0 -0.000350974
12 C 109 A 0 0.0122375
12 C 110 L 0 -0.0362546
12 C 111 P 0 -0.0201595
12 C 112 S 0 -0.0630306
12 C 113 S 0 -0.0333953
12 C 114 C 0 0.00821322
12 C 115 A 0 -0.0398853
12 C 116 P 0 -0.0359119
12 C 117 A 0 -0.0378361
12 C 118 G 0 -0.0683646
12 C 119 T 0 -0.0342505
12 C 120 Q 0 -0.0520243
12 C 121 C 0 -0.0730442
12 C 122 L 0 0.0258711
12 C 123 I 0 -0.0495339
12 C 124 S 0 0.0370032
12 C 125 G 0 -0.000804016
12 C 126 W 0 -0.0341885
12 C 127 G 0 -0.0419464
12 C 128 N 0 -0.0623007
12 C 129 T 0 -0.0308374
12 C 130 L 0 -0.0607195
12 C 131 S 0 -0.0135279
12 C 132 S 0 -0.0455655
12 C 133 G 0 -0.0393088
12 C 134 V 0 -0.0336764
12 C 136 E 0 0.00828202
12 C 137 P 0 -0.00223732
12 C 138 D 0 -0.0735392
12 C 139 L 0 0.0168232
12 C 140 L 0 0.109537
12 C 141 Q 0 0.0390333
12 C 142 C 0 0.361782
12 C 143 L 0 -0.0253675
12 C 144 D 0 -0.0370781
12 C 145 A 0 -0.0769127
12 C 146 P 0 -0.0627639
12 C 147 L 0 -0.0753473
12 C 148 L 0 -0.055631
12 C 149 P 0 -0.0857684
12 C 150 Q 0 -0.0701044
12 C 151 A 0 -0.0483112
12 C 152 D 0 -0.0508657
12 C 153 C 0 -0.0124523
12 C 154 E 0 -0.0409774
12 C 155 A 0 -0.0430238
12 C 156 S 0 -0.0647408
12 C 157 Y 0 -0.0187775
12 C 158 P 0 -0.0102586
12 C 159 G 0 -0.0277417
12 C 160 K 0 -0.0306046
12 C 161 I 0 -0.0296786
12 C 162 T 0 -0.080962
12 C 163 D 0 -0.0645378
12 C 164 N 0 -0.00675014
12 C 165 M 0 -0.035947
12 C 166 V 0 -0.05271
12 C 167 C 0 -0.0192443
12 C 168 V 0 -0.0946852
12 C 169 G 0 -0.103093
12 C 170 F 0 -0.0598298
12 C 171 L 0 -0.0107565
12 C 172 E 0 -0.0516104
12 C 173 G 0 -0.0707721
12 C 174 G 0 -0.113768
12 C 175 K 0 -0.0861103
12 C 176 D 0 -0.0360963
12 C 177 S 0 -0.0948491
12 C 178 C 0 -0.0606495
12 C 179 Q 0 -0.0699788
12 C 180 G 0 -0.0735214
12 C 181 D 0 -0.0273759
12 C 182 S 0 -0.0624398
12 C 183 G 0 0.00152357
12 C 184 G 0 -0.00532024
12 C 185 P 0 -0.0247905
12 C 186 V 0 -0.0426043
12 C 187 V 0 -0.0170829
12 C 188 C 0 -0.0369225
12 C 189 N 0 -0.0619624
12 C 190 G 0 0.0401189
12 C 191 E 0 -0.0394785
12 C 192 L 0 -0.0209576
12 C 193 Q 0 0.043176
12 C 194 G 0 -0.0148102
12 C 195 I 0 -0.0731146
12 C 196 V 0 -0.0367437
12 C 197 S 0 -0.0105765
12 C 198 W 0 -0.0756461
12 C 199 G 0 -0.0240436
12 C 200 Y 0 -0.0438149
12 C 201 G 0 -0.0235768
12 C 202 C 0 -0.0459639
12 C 203 A 0 -0.0259376
12 C 204 L 0 -0.0323677
12 C 205 P 0 -0.00901125
12 C 206 D 0 -0.057748
12 C 207 N 0 -0.0524599
12 C 208 P 0 -0.04858
12 C 209 G 0 -0.098562
12 C 210 V 0 -0.117869
12 C 211 Y 0 0.000717307
12 C 212 T 0 -0.0934883
12 C 213 K 0 -0.0498136
12 C 214 V 0 -0.0240021
12 C 215 C 0 0.0158282
12 C 216 N 0 -0.036827
12 C 217 Y 0 -0.0108474
12 C 218 V 0 -0.0263641
12 C 219 D 0 -0.0660696
12 C 220 W 0 -0.032251
12 C 221 I 0 -0.0242374
12 C 222 Q 0 -0.027113
12 C 223 D 0 -0.0490689
12 C 224 T 0 -0.0203582
13 Q 14 E 0 0.763515
13 Q 15 N 0 0.476671
13 Q 16 S 0 0.504697
13 Q 17 V 0 0.160807
13 Q 18 P 0 0.122331
13 Q 19 Y 0 0.0414864
13 Q 20 Q 0 0.0289966
13 Q 21 V 0 0.0523272
13 Q 22 S 0 0.0439034
13 Q 23 L 0 0.0203781
13 Q 24 N 0 0.0470511
13 Q 25 S 0 0.0384219
13 Q 26 G 0 0.0563287
13 Q 27 Y 0 0.0434801
13 Q 28 H 0 0.00985395
13 Q 29 F 0 -0.00967179
13 Q 30 C 0 -0.0151411
13 Q 31 G 0 -0.0144076
13 Q 32 G 0 0.0208498
13 Q 33 S 0 -0.0372488
13 Q 34 L 0 -0.0320734
13 Q 35 I 0 -0.00334802
13 Q 36 N 0 -0.0278754
13 Q 37 D 0 -0.0115582
13 Q 38 Q 0 0.0221452
13 Q 39 W 0 -0.0570215
13 Q 40 V 0 -0.0287298
13 Q 41 V 0 0.00322406
13 Q 42 S 0 -0.055366
13 Q 43 A 0 -0.0326237
13 Q 44 A 0 -0.0261752
13 Q 45 H 0 -0.0411335
13 Q 46 C 0 -0.033936
13 Q 47 Y 0 -0.0397476
13 Q 48 K 0 0.0741476
13 Q 49 S 0 -0.00657403
13 Q 50 R 0 0.0411317
13 Q 51 I 0 0.0550592
13 Q 52 Q 0 0.0475934
13 Q 53 V 0 -0.00534105
13 Q 54 R 0 -0.0434883
13 Q 55 L 0 0.00650115
13 Q 56 G 0 -0.0626888
13 Q 57 E 0 -0.0125195
13 Q 58 H 0 0.136831
13 Q 59 N 0 0.0258612
13 Q 60 I 0 0.0521216
13 Q 61 N 0 0.0919894
13 Q 62 V 0 0.0838789
13 Q 63 L 0 0.0533139
13 Q 64 E 0 0.0276173
13 Q 65 G 0 0.0767108
13 Q 66 N 0 0.0312209
13 Q 67 E 0 -0.0205935
13 Q 68 Q 0 -0.00533721
13 Q 69 F 0 0.0420615
13 Q 70 V 0 -0.0478442
13 Q 71 N 0 -0.0437246
13 Q 72 A 0 -0.0517035
13 Q 73 A 0 0.0188554
13 Q 74 K 0 0.06265
13 Q 75 I 0 -0.0275719
13 Q 76 I 0 -0.0136274
13 Q 77 K 0 -0.0141378
13 Q 78 H 0 -0.0180416
13 Q 79 P 0 -0.0247515
13 Q 80 N 0 -0.000803597
13 Q 81 F 0 -0.0231662
13 Q 82 D 0 -0.0176311
13 Q 83 R 0 -0.00608701
13 Q 84 K 0 0.0189131
13 Q 85 T 0 -0.00686193
13 Q 86 L 0 -0.0295177
13 Q 87 N 0 -0.024265
13 Q 88 N 0 -0.0426198
13 Q 89 D 0 -0.0729346
13 Q 90 I 0 -0.0801276
13 Q 91 M 0 -0.0329601
13 Q 92 L 0 -0.0152953
13 Q 93 I 0 -0.0106599
13 Q 94 K 0 -0.044382
13 Q 95 L 0 -0.0588513
13 Q 96 S 0 0.0441834
13 Q 97 S 0 0.0155462
13 Q 98 P 0 0.0326148
13 Q 99 V 0 -0.0310917
13 Q 100 K 0 0.0298652
13 Q 101 L 0 7.21822e-05
13 Q 102 N 0 -0.0301123
13 Q 103 A 0 0.0441815
13 Q 104 R 0 0.0122588
13 Q 105 V 0 -0.064072
13 Q 106 A 0 0.051872
13 Q 107 T 0 -0.0495311
13 Q 108 V 0 -0.0354347
13 Q 109 A 0 0.00262895
13 Q 110 L 0 -0.0359039
13 Q 111 P 0 -0.054446
13 Q 112 S 0 0.0207227
13 Q 113 S 0 0.0174502
13 Q 114 C 0 0.0349887
13 Q 115 A 0 -0.0322981
13 Q 116 P 0 0.0173261
13 Q 117 A 0 0.0183292
13 Q 118 G 0 -0.01688
13 Q 119 T 0 -0.0157983
13 Q 120 Q 0 0.0307271
13 Q 121 C 0 -0.0604265
13 Q 122 L 0 -0.0150319
13 Q 123 I 0 -0.0489279
13 Q 124 S 0 -0.112887
13 Q 125 G 0 -0.0811569
13 Q 126 W 0 -0.0727838
13 Q 127 G 0 -0.0953536
13 Q 128 N 0 -0.0670886
13 Q 129 T 0 -0.0404067
13 Q 130 L 0 0.0128599
13 Q 131 S 0 -0.0676785
13 Q 132 S 0 0.062586
13 Q 133 G 0 -0.00565752
13 Q 134 V 0 -0.0286849
13 Q 136 E 0 -0.0612058
13 Q 137 P 0 -0.0493617
13 Q 138 D 0 -0.0507041
13 Q 139 L 0 0.0138343
13 Q 140 L 0 -0.0606918
13 Q 141 Q 0 -0.0407353
13 Q 142 C 0 0.0495593
13 Q 143 L 0 -0.0584284
13 Q 144 D 0 0.0150395
13 Q 145 A 0 -0.032537
13 Q 146 P 0 -0.0180693
13 Q 147 L 0 -0.0627809
13 Q 148 L 0 -0.039584
13 Q 149 P 0 -0.0157682
13 Q 150 Q 0 -0.0107421
13 Q 151 A 0 -0.00993421
13 Q 152 D 0 0.00310886
13 Q 153 C 0 -0.0680189
13 Q 154 E 0 -0.00504443
13 Q 155 A 0 0.0224598
13 Q 156 S 0 0.00163209
13 Q 157 Y 0 -0.0533859
13 Q 158 P 0 -0.0263525
13 Q 159 G 0 -0.0242351
13 Q 160 K 0 0.0193788
13 Q 161 I 0 -0.0462547
13 Q 162 T 0 -0.062814
13 Q 163 D 0 -0.0492425
13 Q 164 N 0 -0.0614288
13 Q 165 M 0 -0.0717536
13 Q 166 V 0 -0.0267207
13 Q 167 C 0 -0.0632635
13 Q 168 V 0 -0.0963322
13 Q 169 G 0 -0.044389
13 Q 170 F 0 -0.0830188
13 Q 171 L 0 -0.0125679
13 Q 172 E 0 -0.0671686
13 Q 173 G 0 -0.0201818
13 Q 174 G 0 -0.0268576
13 Q 175 K 0 -0.0906014
13 Q 176 D 0 -0.0854153
13 Q 177 S 0 -0.0183191
13 Q 178 C 0 -0.073972
13 Q 179 Q 0 -0.059493
13 Q 180 G 0 -0.0576526
13 Q 181 D 0 -0.0682852
13 Q 182 S 0 -0.0790471
13 Q 183 G 0 -0.0564125
13 Q 184 G 0 -0.032508
13 Q 185 P 0 -0.0805776
13 Q 186 V 0 -0.0621255
13 Q 187 V 0 -0.0291938
13 Q 188 C 0 -0.022174
13 Q 189 N 0 -0.00440933
13 Q 190 G 0 -0.0356245
13 Q 191 E 0 -0.0349251
13 Q 192 L 0 -0.0601649
13 Q 193 Q 0 -0.0549934
13 Q 194 G 0 -0.0503939
13 Q 195 I 0 -0.00795612
13 Q 196 V 0 -0.0921487
13 Q 197 S 0 -0.0654135
13 Q 198 W 0 -0.0464267
13 Q 199 G 0 -0.0859254
13 Q 200 Y 0 -0.00103721
13 Q 201 G 0 -0.0489656
13 Q 202 C 0 -0.0560056
13 Q 203 A 0 -0.0717526
13 Q 204 L 0 -0.00831027
13 Q 205 P 0 -0.0455089
13 Q 206 D 0 -0.0139629
13 Q 207 N 0 -0.0672515
13 Q 208 P 0 -0.055846
13 Q 209 G 0 -0.10877
13 Q 210 V 0 -0.009974
13 Q 211 Y 0 -0.0361894
13 Q 212 T 0 -0.0578528
13 Q 213 K 0 -0.0193123
13 Q 214 V 0 -0.0703255
13 Q 215 C 0 -0.0121791
13 Q 216 N 0 -0.0110943
13 Q 217 Y 0 -0.027306
13 Q 218 V 0 -0.0621701
13 Q 219 D 0 -0.0249778
13 Q 220 W 0 -0.0760994
13 Q 221 I 0 -0.0693725
13 Q 222 Q 0 -0.0150714
13 Q 223 D 0 -0.0118701
13 Q 224 T 0 -0.0377453
14 E 15 N 0 0.917593
14 E 16 S 0 0.450732
14 E 17 V 0 0.274138
14 E 18 P 0 0.171906
14 E 19 Y 0 0.0690582
14 E 20 Q 0 0.0495228
14 E 21 V 0 0.0332849
14 E 22 S 0 0.0617922
14 E 23 L 0 0.0708179
14 E 24 N 0 0.0134172
14 E 25 S 0 -0.00790525
14 E 26 G 0 0.00979272
14 E 27 Y 0 0.0324886
14 E 28 H 0 0.00723549
14 E 29 F 0 0.0394415
14 E 30 C 0 -0.048768
14 E 31 G 0 -0.0517165
14 E 32 G 0 -0.0189926
14 E 33 S 0 0.0568234
14 E 34 L 0 0.00171993
14 E 35 I 0 0.0046883
14 E 36 N 0 -0.00417534
14 E 37 D 0 -0.0286969
14 E 38 Q 0 0.0168395
14 E 39 W 0 -0.020556
14 E 40 V 0 0.0159816
14 E 41 V 0 -0.0390876
14 E 42 S 0 0.0202999
14 E 43 A 0 -0.0430963
14 E 44 A 0 -0.0469663
14 E 45 H 0 -0.0647073
14 E 46 C 0 -0.0383552
14 E 47 Y 0 0.0297586
14 E 48 K 0 -0.0151502
14 E 49 S 0 -0.0282444
14 E 50 R 0 0.0239032
14 E 51 I 0 -0.0145387
14 E 52 Q 0 0.0345434
14 E 53 V 0 -0.00968308
14 E 54 R 0 0.0276822
14 E 55 L 0 -0.0154929
14 E 56 G 0 -0.00717123
14 E 57 E 0 0.132525
14 E 58 H 0 0.459956
14 E 59 N 0 0.0686416
14 E 60 I 0 0.0648186
14 E 61 N 0 0.00355306
14 E 62 V 0 0.0956891
14 E 63 L 0 -0.0210552
14 E 64 E 0 0.18891
14 E 65 G 0 0.117478
14 E 66 N 0 0.168376
14 E 67 E 0 0.0283162
14 E 68 Q 0 0.0552324
14 E 69 F 0 0.0285675
14 E 70 V 0 0.0308144
14 E 71 N 0 0.000601675
14 E 72 A 0 -0.0463721
14 E 73 A 0 0.085372
14 E 74 K 0 -0.0470614
14 E 75 I 0 -2.32286e-05
14 E 76 I 0 0.00666263
14 E 77 K 0 -0.000611289
14 E 78 H 0 -0.0674253
14 E 79 P 0 -0.0388093
14 E 80 N 0 0.000398257
14 E 81 F 0 -0.0581562
14 E 82 D 0 -0.0422995
14 E 83 R 0 -0.0389821
14 E 84 K 0 -0.00425221
14 E 85 T 0 -0.0474843
14 E 86 L 0 -0.0305715
14 E 87 N 0 0.0275222
14 E 88 N 0 -0.0100679
14 E 89 D 0 -0.0330507
14 E 90 I 0 -0.0294171
14 E 91 M 0 -0.0656801
14 E 92 L 0 -0.0191834
14 E 93 I 0 -0.0627916
14 E 94 K 0 -0.0329309
14 E 95 L 0 -0.0286186
14 E 96 S 0 -0.0341536
14 E 97 S 0 -0.010109
14 E 98 P 0 -0.0418402
14 E 99 V 0 -0.0302288
14 E 100 K 0 0.0301739
14 E 101 L 0 -0.0226228
14 E 102 N 0 0.0568422
14 E 103 A 0 0.0194573
14 E 104 R 0 0.163719
14 E 105 V 0 -0.0206799
14 E 106 A 0 0.0283314
14 E 107 T 0 -0.0188941
14 E 108 V 0 -0.0352018
14 E 109 A 0 -0.0177428
14 E 110 L 0 -0.0177161
14 E 111 P 0 -0.0328714
14 E 112 S 0 0.00412415
14 E 113 S 0 -0.0389431
14 E 114 C 0 0.00668456
14 E 115 A 0 -0.0141851
14 E 116 P 0 -0.014875
14 E 117 A 0 -0.027514
14 E 118 G 0 -0.039384
14 E 119 T 0 -0.078287
14 E 120 Q 0 -0.0449043
14 E 121 C 0 -0.0567581
14 E 122 L 0 0.0300336
14 E 123 I 0 -0.0803218
14 E 124 S 0 0.0172569
14 E 125 G 0 -0.0547964
14 E 126 W 0 -0.0485234
14 E 127 G 0 -0.0855876
14 E 128 N 0 -0.0395399
14 E 129 T 0 -0.0179806
14 E 130 L 0 -0.0442091
14 E 131 S 0 -0.0409436
14 E 132 S 0 -0.0352182
14 E 133 G 0 -0.0787533
14 E 134 V 0 -0.0275668
14 E 136 E 0 -0.0775006
14 E 137 P 0 0.0139997
14 E 138 D 0 0.0134521
14 E 139 L 0 0.028851
14 E 140 L 0 -0.0643122
14 E 141 Q 0 -0.000581623
14 E 142 C 0 -0.00956296
14 E 143 L 0 -0.0497514
14 E 144 D 0 -0.0325677
14 E 145 A 0 -0.0499231
14 E 146 P 0 -0.0797741
14 E 147 L 0 -0.0666663
14 E 148 L 0 -0.020199
14 E 149 P 0 -0.0196896
14 E 150 Q 0 -0.0113486
14 E 151 A 0 -0.0140166
14 E 152 D 0 -0.0371369
14 E 153 C 0 -0.0472491
14 E 154 E 0 -0.00609142
14 E 155 A 0 -0.0525661
14 E 156 S 0 -0.00764725
14 E 157 Y 0 -0.0299957
14 E 158 P 0 -0.0333357
14 E 159 G 0 -0.0178487
14 E 160 K 0 -0.0293218
14 E 161 I 0 -0.0669296
14 E 162 T 0 -0.00238946
14 E 163 D 0 -0.0732164
14 E 164 N 0 -0.052035
14 E 165 M 0 -0.0082474
14 E 166 V 0 -0.0447362
14 E 167 C 0 -0.0766286
14 E 168 V 0 -0.00703786
14 E 169 G 0 -0.0508818
14 E 170 F 0 -0.0684909
14 E 171 L 0 -0.041255
14 E 172 E 0 -0.0154382
14 E 173 G 0 -0.00711079
14 E 174 G 0 -0.0446859
14 E 175 K 0 -0.0913517
14 E 176 D 0 -0.0303829
14 E 177 S 0 -0.0807371
14 E 178 C 0 -0.0626644
14 E 179 Q 0 -0.0248825
14 E 180 G 0 -0.0542992
14 E 181 D 0 -0.0948319
14 E 182 S 0 -0.0506006
14 E 183 G 0 -0.0587492
14 E 184 G 0 -0.0628939
14 E 185 P 0 -0.0608862
14 E 186 V 0 -0.0560906
14 E 187 V 0 -0.0624905
14 E 188 C 0 -0.0370649
14 E 189 N 0 -0.050569
14 E 190 G 0 -0.0228788
14 E 191 E 0 -0.0370934
14 E 192 L 0 -0.0784835
14 E 193 Q 0 -0.0409841
14 E 194 G 0 -0.0829931
14 E 195 I 0 -0.0448636
14 E 196 V 0 -0.0974722
14 E 197 S 0 -0.0491258
14 E 198 W 0 -0.0888559
14 E 199 G 0 -0.0692024
14 E 200 Y 0 -0.0317752
14 E 201 G 0 -0.0930768
14 E 202 C 0 -0.0630285
14 E 203 A 0 -0.117724
14 E 204 L 0 -0.0527215
14 E 205 P 0 -0.0836057
14 E 206 D 0 -0.0384345
14 E 207 N 0 -0.0164663
14 E 208 P 0 -0.0472994
14 E 209 G 0 -0.0632168
14 E 210 V 0 -0.0572342
14 E 211 Y 0 -0.115148
14 E 212 T 0 -0.0607355
14 E 213 K 0 -0.0211916
14 E 214 V 0 -0.0685948
14 E 215 C 0 -0.0363337
14 E 216 N 0 -0.0214409
14 E 217 Y 0 -0.0454826
14 E 218 V 0 -0.0212946
14 E 219 D 0 -0.0186741
14 E 220 W 0 -0.0468479
14 E 221 I 0 -0.0718705
14 E 222 Q 0 -0.0768077
14 E 223 D 0 -0.0617746
14 E 224 T 0 -0.0532501
15 N 16 S 0 0.696707
15 N 17 V 0 0.369956
15 N 18 P 0 0.270548
15 N 19 Y 0 0.198897
15 N 20 Q 0 0.168558
15 N 21 V 0 0.0855589
15 N 22 S 0 0.0846772
15 N 23 L 0 0.0905265
15 N 24 N 0 0.0282663
15 N 25 S 0 0.0426667
15 N 26 G 0 0.0360808
15 N 27 Y 0 0.067857
15 N 28 H 0 -0.0246927
15 N 29 F 0 -0.0197453
15 N 30 C 0 0.0141299
15 N 31 G 0 -0.00949337
15 N 32 G 0 -0.0478563
15 N 33 S 0 0.0651511
15 N 34 L 0 0.00549319
15 N 35 I 0 -0.00917173
15 N 36 N 0 -0.0133647
15 N 37 D 0 0.00689087
15 N 38 Q 0 0.0135437
15 N 39 W 0 0.0537877
15 N 40 V 0 -0.0665018
15 N 41 V 0 0.0197263
15 N 42 S 0 -0.0291517
15 N 43 A 0 0.0024868
15 N 44 A 0 0.00402157
15 N 45 H 0 -0.0383704
15 N 46 C 0 -0.0162143
15 N 47 Y 0 0.025009
15 N 48 K 0 -0.0168423
15 N 49 S 0 -0.00735396
15 N 50 R 0 0.00414322
15 N 51 I 0 0.00893904
15 N 52 Q 0 0.0472224
15 N 53 V 0 -0.0294466
15 N 54 R 0 0.0364196
15 N 55 L 0 -0.0123233
15 N 56 G 0 0.0338535
15 N 57 E 0 0.0148251
15 N 58 H 0 0.555263
15 N 59 N 0 -0.0168832
15 N 60 I 0 0.0495617
15 N 61 N 0 0.0307269
15 N 62 V 0 -0.00483965
15 N 63 L 0 -0.0219647
15 N 64 E 0 0.0728692
15 N 65 G 0 0.0311267
15 N 66 N 0 0.0767028
15 N 67 E 0 0.040027
15 N 68 Q 0 -0.0146842
15 N 69 F 0 -0.0287893
15 N 70 V 0 -0.0278205
15 N 71 N 0 -0.0507813
15 N 72 A 0 -0.0549728
15 N 73 A 0 0.0123029
15 N 74 K 0 -0.0525188
15 N 75 I 0 0.043955
15 N 76 I 0 -0.0407881
15 N 77 K 0 -0.0216207
15 N 78 H 0 -0.0442616
15 N 79 P 0 -0.0335809
15 N 80 N 0 0.00104455
15 N 81 F 0 0.00512534
15 N 82 D 0 -0.0325854
15 N 83 R 0 -0.0615377
15 N 84 K 0 -0.0394434
15 N 85 T 0 -0.0314562
15 N 86 L 0 -0.0247281
15 N 87 N 0 -0.0519781
15 N 88 N 0 -0.0519195
15 N 89 D 0 -0.0626914
15 N 90 I 0 -0.033678
15 N 91 M 0 -0.0361346
15 N 92 L 0 0.0110483
15 N 93 I 0 -0.051861
15 N 94 K 0 0.00743835
15 N 95 L 0 -0.0277067
15 N 96 S 0 -0.0917802
15 N 97 S 0 -0.0369666
15 N 98 P 0 -0.0871069
15 N 99 V 0 -0.0381782
15 N 100 K 0 -0.0453623
15 N 101 L 0 0.0724375
15 N 102 N 0 0.016802
15 N 103 A 0 0.0550541
15 N 104 R 0 0.38568
15 N 105 V 0 0.0135194
15 N 106 A 0 -0.00821391
15 N 107 T 0 -0.0595374
15 N 108 V 0 -0.0138937
15 N 109 A 0 -0.00939728
15 N 110 L 0 -0.00268079
15 N 111 P 0 -0.0186824
15 N 112 S 0 0.0337529
15 N 113 S 0 -0.0176684
15 N 114 C 0 -0.0407468
15 N 115 A 0 0.0167018
15 N 116 P 0 -0.0852881
15 N 117 A 0 -0.0236389
15 N 118 G 0 0.00420233
15 N 119 T 0 -0.045813
15 N 120 Q 0 -0.0337077
15 N 121 C 0 -0.0270019
15 N 122 L 0 -0.0362288
15 N 123 I 0 -0.066263
15 N 124 S 0 -0.042629
15 N 125 G 0 -0.0292569
15 N 126 W 0 -0.0233118
15 N 127 G 0 -0.0392994
15 N 128 N 0 -0.0624926
15 N 129 T 0 0.0326645
15 N 130 L 0 -0.0427316
15 N 131 S 0 -0.0675867
15 N 132 S 0 -0.0299508
15 N 133 G 0 -0.00107954
15 N 134 V 0 -0.0143331
15 N 136 E 0 -0.0543536
15 N 137 P 0 -0.0521281
15 N 138 D 0 -0.0464124
15 N 139 L 0 -0.0132139
15 N 140 L 0 0.0455808
15 N 141 Q 0 -0.0440027
15 N 142 C 0 -0.0347495
15 N 143 L 0 -0.086888
15 N 144 D 0 -0.044074
15 N 145 A 0 -0.0401892
15 N 146 P 0 -0.0449525
15 N 147 L 0 -0.00633891
15 N 148 L 0 -0.0275586
15 N 149 P 0 -0.0617892
15 N 150 Q 0 -0.0611088
15 N 151 A 0 -0.00872581
15 N 152 D 0 -0.0730138
15 N 153 C 0 -0.0601918
15 N 154 E 0 -0.0445484
15 N 155 A 0 -0.0273504
15 N 156 S 0 -0.0954708
15 N 157 Y 0 -0.0740413
15 N 158 P 0 -0.0361367
15 N 159 G 0 -0.0415282
15 N 160 K 0 -0.0360166
15 N 161 I 0 -0.0495113
15 N 162 T 0 -0.0678596
15 N 163 D 0 -0.0415155
15 N 164 N 0 -0.0513465
15 N 165 M 0 -0.0851651
15 N 166 V 0 -0.0808455
15 N 167 C 0 -0.0518532
15 N 168 V 0 -0.0391809
15 N 169 G 0 -0.0763023
15 N 170 F 0 -0.0113947
15 N 171 L 0 -0.0394095
15 N 172 E 0 -0.0575605
15 N 173 G 0 -0.0487224
15 N 174 G 0 -0.0467814
15 N 175 K 0 -0.0293765
15 N 176 D 0 -0.00094475
15 N 177 S 0 0.012283
15 N 178 C 0 -0.0775306
15 N 179 Q 0 -0.0536383
15 N 180 G 0 -0.0320037
15 N 181 D 0 -0.0532027
15 N 182 S 0 -0.0495537
15 N 183 G 0 -0.0467428
15 N 184 G 0 -0.0691827
15 N 185 P 0 -0.0653913
15 N 186 V 0 -0.0346034
15 N 187 V 0 -0.0161951
15 N 188 C 0 -0.00450612
15 N 189 N 0 -0.0448145
15 N 190 G 0 -0.0340751
15 N 191 E 0 0.00274658
15 N 192 L 0 -0.0629501
15 N 193 Q 0 0.0551702
15 N 194 G 0 -0.0515957
15 N 195 I 0 -0.0949321
15 N 196 V 0 -0.118705
15 N 197 S 0 -0.0244549
15 N 198 W 0 -0.0487526
15 N 199 G 0 -0.0675532
15 N 200 Y 0 -0.0715156
15 N 201 G 0 -0.0702397
15 N 202 C 0 -0.0319966
15 N 203 A 0 -0.0365221
15 N 204 L 0 -0.0385713
15 N 205 P 0 -0.059923
15 N 206 D 0 -0.0477635
15 N 207 N 0 -0.0467878
15 N 208 P 0 -0.0147932
15 N 209 G 0 -0.0481957
15 N 210 V 0 -0.0703707
15 N 211 Y 0 -0.0673775
15 N 212 T 0 -0.0522965
15 N 213 K 0 -0.0577945
15 N 214 V 0 -0.0553059
15 N 215 C 0 -0.0507813
15 N 216 N 0 -0.0704715
15 N 217 Y 0 -0.040495
15 N 218 V 0 0.00336594
15 N 219 D 0 -0.0757707
15 N 220 W 0 -0.0725837
15 N 221 I 0 -0.02976
15 N 222 Q 0 -0.015328
15 N 223 D 0 -0.0573395
15 N 224 T 0 -0.0739499
16 S 17 V 0 0.926277
16 S 18 P 0 0.385625
16 S 19 Y 0 0.169306
16 S 20 Q 0 0.120913
16 S 21 V 0 0.0555887
16 S 22 S 0 0.136081
16 S 23 L 0 0.0362689
16 S 24 N 0 0.0786068
16 S 25 S 0 0.00769979
16 S 26 G 0 -0.00238266
16 S 27 Y 0 -0.00209258
16 S 28 H 0 0.037703
16 S 29 F 0 0.0387646
16 S 30 C 0 -0.00620918
16 S 31 G 0 -0.0231384
16 S 32 G 0 -0.016596
16 S 33 S 0 0.00198018
16 S 34 L 0 -0.00406643
16 S 35 I 0 -0.003028
16 S 36 N 0 0.00711873
16 S 37 D 0 -0.0294563
16 S 38 Q 0 0.0072046
16 S 39 W 0 -0.0250843
16 S 40 V 0 0.0188846
16 S 41 V 0 -0.0317814
16 S 42 S 0 -0.0198025
16 S 43 A 0 -0.0353244
16 S 44 A 0 0.0189418
16 S 45 H 0 -0.0361176
16 S 46 C 0 -0.00448935
16 S 47 Y 0 0.0539032
16 S 48 K 0 -0.0154752
16 S 49 S 0 0.0160127
16 S 50 R 0 0.0450949
16 S 51 I 0 -0.0329114
16 S 52 Q 0 0.000618833
16 S 53 V 0 0.0156453
16 S 54 R 0 -0.000636945
16 S 55 L 0 -0.0312003
16 S 56 G 0 -0.0166577
16 S 57 E 0 0.0208104
16 S 58 H 0 0.266819
16 S 59 N 0 -0.00720376
16 S 60 I 0 0.00680149
16 S 61 N 0 -0.0165439
16 S 62 V 0 -0.0255178
16 S 63 L 0 -0.0121963
16 S 64 E 0 -0.0401279
16 S 65 G 0 0.0290976
16 S 66 N 0 0.0178818
16 S 67 E 0 0.00475227
16 S 68 Q 0 -0.0370683
16 S 69 F 0 -0.0163958
16 S 70 V 0 -0.0390134
16 S 71 N 0 9.99106e-05
16 S 72 A 0 -0.0613825
16 S 73 A 0 -0.00268609
16 S 74 K 0 0.0423494
16 S 75 I 0 0.00147419
16 S 76 I 0 -0.00495776
16 S 77 K 0 -0.058808
16 S 78 H 0 -0.0891535
16 S 79 P 0 0.00318413
16 S 80 N 0 -0.0309595
16 S 81 F 0 -0.0624636
16 S 82 D 0 -0.0518721
16 S 83 R 0 -0.0521824
16 S 84 K 0 -0.0120014
16 S 85 T 0 0.0481678
16 S 86 L 0 -0.0283245
16 S 87 N 0 -0.00890281
16 S 88 N 0 -0.0478169
16 S 89 D 0 -0.0340952
16 S 90 I 0 -0.0375723
16 S 91 M 0 -0.0162684
16 S 92 L 0 -0.0325786
16 S 93 I 0 -0.0449959
16 S 94 K 0 -0.0354343
16 S 95 L 0 -0.0670571
16 S 96 S 0 0.01238
16 S 97 S 0 -0.0350684
16 S 98 P 0 -0.00300839
16 S 99 V 0 -0.0404724
16 S 100 K 0 0.0494288
16 S 101 L 0 -0.00388826
16 S 102 N 0 0.00776399
16 S 103 A 0 -0.0275834
16 S 104 R 0 -0.00254482
16 S 105 V 0 0.0118704
16 S 106 A 0 0.0345136
16 S 107 T 0 0.000767365
16 S 108 V 0 -0.0467242
16 S 109 A 0 -0.0515356
16 S 110 L 0 -0.0327437
16 S 111 P 0 -0.0773623
16 S 112 S 0 0.0126907
16 S 113 S 0 0.0040409
16 S 114 C 0 -0.0278053
16 S 115 A 0 0.0576863
16 S 116 P 0 -0.0212037
16 S 117 A 0 -0.0787252
16 S 118 G 0 0.0230558
16 S 119 T 0 -0.0336986
16 S 120 Q 0 -0.0384654
16 S 121 C 0 -0.0478894
16 S 122 L 0 0.0625842
16 S 123 I 0 0.00700979
16 S 124 S 0 -0.0481857
16 S 125 G 0 -0.0542863
16 S 126 W 0 -0.0197644
16 S 127 G 0 -0.0254232
16 S 128 N 0 0.00555244
16 S 129 T 0 -0.0299478
16 S 130 L 0 -0.0517963
16 S 131 S 0 0.0146669
16 S 132 S 0 -0.0483354
16 S 133 G 0 -0.0384324
16 S 134 V 0 -0.0410255
16 S 136 E 0 -0.0734404
16 S 137 P 0 -0.0624096
16 S 138 D 0 -0.0185838
16 S 139 L 0 0.00174426
16 S 140 L 0 -0.0204237
16 S 141 Q 0 -0.0647391
16 S 142 C 0 1.074
16 S 143 L 0 -0.0552637
16 S 144 D 0 -0.00420052
16 S 145 A 0 -0.0759063
16 S 146 P 0 -0.0244328
16 S 147 L 0 -0.0578328
16 S 148 L 0 -0.0451581
16 S 149 P 0 -0.0568543
16 S 150 Q 0 -0.022823
16 S 151 A 0 -0.0591941
16 S 152 D 0 -0.0330626
16 S 153 C 0 -0.0448118
16 S 154 E 0 -0.00785236
16 S 155 A 0 -0.0528849
16 S 156 S 0 -0.0284572
16 S 157 Y 0 -0.0401903
16 S 158 P 0 -0.0965639
16 S 159 G 0 -0.0788592
16 S 160 K 0 0.00188812
16 S 161 I 0 -0.018091
16 S 162 T 0 -0.0652135
16 S 163 D 0 -0.0933429
16 S 164 N 0 -0.0683905
16 S 165 M 0 -0.0477523
16 S 166 V 0 -0.0756567
16 S 167 C 0 -0.0651675
16 S 168 V 0 -0.0599337
16 S 169 G 0 -0.0287205
16 S 170 F 0 -0.00299521
16 S 171 L 0 -0.0384436
16 S 172 E 0 -0.0245983
16 S 173 G 0 -0.0561643
16 S 174 G 0 -0.0528733
16 S 175 K 0 -0.0700251
16 S 176 D 0 -0.0298821
16 S 177 S 0 -0.0454353
16 S 178 C 0 -0.0737835
16 S 179 Q 0 -0.0717949
16 S 180 G 0 -0.0854517
16 S 181 D 0 -0.0400064
16 S 182 S 0 -0.065776
16 S 183 G 0 -0.030079
16 S 184 G 0 -0.0335554
16 S 185 P 0 -0.0623868
16 S 186 V 0 -0.0164415
16 S 187 V 0 -0.0701087
16 S 188 C 0 -0.024926
16 S 189 N 0 -0.0148392
16 S 190 G 0 -0.0410329
16 S 191 E 0 -0.0303338
16 S 192 L 0 -0.00884902
16 S 193 Q 0 0.0362498
16 S 194 G 0 -0.0536245
16 S 195 I 0 -0.0221154
16 S 196 V 0 -0.0712482
16 S 197 S 0 -0.0534036
16 S 198 W 0 -0.0626133
16 S 199 G 0 -0.0546209
16 S 200 Y 0 -0.0327852
16 S 201 G 0 -0.0600114
16 S 202 C 0 -0.0636348
16 S 203 A 0 -0.0729643
16 S 204 L 0 -0.0958885
16 S 205 P 0 -0.0525306
16 S 206 D 0 -0.0666752
16 S 207 N 0 -0.0626939
16 S 208 P 0 -0.0571357
16 S 209 G 0 -0.0184882
16 S 210 V 0 -0.0636463
16 S 211 Y 0 -0.0623878
16 S 212 T 0 -0.0217452
16 S 213 K 0 -0.0316598
16 S 214 V 0 -0.0446882
16 S 215 C 0 -0.0468192
16 S 216 N 0 -0.077329
16 S 217 Y 0 -0.105326
16 S 218 V 0 -0.0476277
16 S 219 D 0 -0.0190204
16 S 220 W 0 -0.0376613
16 S 221 I 0 -0.0798279
16 S 222 Q 0 -0.0425241
16 S 223 D 0 -0.00636378
16 S 224 T 0 0.0200533
17 V 18 P 0 0.570188
17 V 19 Y 0 0.702097
17 V 20 Q 0 0.356566
17 V 21 V 0 0.167914
17 V 22 S 0 0.169346
17 V 23 L 0 0.103179
17 V 24 N 0 0.151732
17 V 25 S 0 -0.0385847
17 V 26 G 0 0.00230486
17 V 27 Y 0 0.0475188
17 V 28 H 0 0.0491256
17 V 29 F 0 -0.0059757
17 V 30 C 0 0.0164083
17 V 31 G 0 -0.0325959
17 V 32 G 0 -0.0500744
17 V 33 S 0 0.0807907
17 V 34 L 0 0.0322418
17 V 35 I 0 0.000352324
17 V 36 N 0 0.0240939
17 V 37 D 0 -0.0343783
17 V 38 Q 0 0.0237789
17 V 39 W 0 0.140689
17 V 40 V 0 -0.0159374
17 V 41 V 0 -0.0518312
17 V 42 S 0 0.0318379
17 V 43 A 0 -0.0382901
17 V 44 A 0 0.0071386
17 V 45 H 0 -0.0465207
17 V 46 C 0 -0.0179898
17 V 47 Y 0 0.0913916
17 V 48 K 0 0.0137313
17 V 49 S 0 0.0743617
17 V 50 R 0 -0.00341086
17 V 51 I 0 0.135979
17 V 52 Q 0 -0.0314281
17 V 53 V 0 -0.0440329
17 V 54 R 0 -0.0336166
17 V 55 L 0 0.00374424
17 V 56 G 0 -0.0107547
17 V 57 E 0 0.0126558
17 V 58 H 0 0.0995738
17 V 59 N 0 -0.0198362
17 V 60 I 0 -0.000132759
17 V 61 N 0 0.0107107
17 V 62 V 0 -0.0194072
17 V 63 L 0 -0.0385875
17 V 64 E 0 0.0121603
17 V 65 G 0 -0.0401851
17 V 66 N 0 -0.0344904
17 V 67 E 0 0.00936067
17 V 68 Q 0 0.0108497
17 V 69 F 0 -0.0563881
17 V 70 V 0 -0.0754676
17 V 71 N 0 -0.0211073
17 V 72 A 0 -0.0274746
17 V 73 A 0 -0.0346197
17 V 74 K 0 -0.0130257
17 V 75 I 0 0.023517
17 V 76 I 0 -0.0689678
17 V 77 K 0 -0.031322
17 V 78 H 0 -0.0374557
17 V 79 P 0 -0.0755808
17 V 80 N 0 -0.0395635
17 V 81 F 0 -0.0456054
17 V 82 D 0 -0.100565
17 V 83 R 0 -0.0678378
17 V 84 K 0 -0.0398165
17 V 85 T 0 -0.0531054
17 V 86 L 0 -0.0955699
17 V 87 N 0 -0.039923
17 V 88 N 0 -0.0673344
17 V 89 D 0 -0.040434
17 V 90 I 0 -0.0632657
17 V 91 M 0 0.0724957
17 V 92 L 0 -0.00821325
17 V 93 I 0 -0.0799902
17 V 94 K 0 -0.0376345
17 V 95 L 0 -0.058495
17 V 96 S 0 -0.0362142
17 V 97 S 0 -0.0389014
17 V 98 P 0 -0.020179
17 V 99 V 0 -0.0211768
17 V 100 K 0 -0.0350255
17 V 101 L 0 -0.0463509
17 V 102 N 0 -0.0218905
17 V 103 A 0 -0.0406686
17 V 104 R 0 -0.0890418
17 V 105 V 0 -0.0025121
17 V 106 A 0 0.0232381
17 V 107 T 0 -0.0569429
17 V 108 V 0 0.0377521
17 V 109 A 0 0.0896144
17 V 110 L 0 -0.0568856
17 V 111 P 0 -0.0652099
17 V 112 S 0 -0.0334532
17 V 113 S 0 -0.0706039
17 V 114 C 0 -0.0340766
17 V 115 A 0 0.0133765
17 V 116 P 0 -0.0239586
17 V 117 A 0 -0.0770491
17 V 118 G 0 -0.0223548
17 V 119 T 0 -0.0768869
17 V 120 Q 0 -0.020237
17 V 121 C 0 0.021704
17 V 122 L 0 0.384161
17 V 123 I 0 -0.00731242
17 V 124 S 0 0.620122
17 V 125 G 0 -0.0310821
17 V 126 W 0 -0.0381779
17 V 127 G 0 -0.0474832
17 V 128 N 0 -0.110887
17 V 129 T 0 -0.0282177
17 V 130 L 0 -0.047021
17 V 131 S 0 -0.108113
17 V 132 S 0 -0.0646654
17 V 133 G 0 -0.0270392
17 V 134 V 0 -0.0557568
17 V 136 E 0 -0.0794609
17 V 137 P 0 -0.0398846
17 V 138 D 0 -0.0527211
17 V 139 L 0 -0.0320775
17 V 140 L 0 -0.0103889
17 V 141 Q 0 -0.0105333
17 V 142 C 0 0.862033
17 V 143 L 0 -0.0678079
17 V 144 D 0 0.012266
17 V 145 A 0 -0.00325736
17 V 146 P 0 -0.0372457
17 V 147 L 0 -0.035226
17 V 148 L 0 -0.0920994
17 V 149 P 0 -0.0639763
17 V 150 Q 0 -0.048323
17 V 151 A 0 -0.0801358
17 V 152 D 0 -0.0784704
17 V 153 C 0 -0.0434926
17 V 154 E 0 -0.0555533
17 V 155 A 0 -0.0982824
17 V 156 S 0 -0.117037
17 V 157 Y 0 -0.0409725
17 V 158 P 0 -0.0539853
17 V 159 G 0 -0.0811802
17 V 160 K 0 -0.0631156
17 V 161 I 0 -0.0345797
17 V 162 T 0 -0.00998402
17 V 163 D 0 -0.101045
17 V 164 N 0 -0.0693945
17 V 165 M 0 -0.0304318
17 V 166 V 0 -0.0249781
17 V 167 C 0 -0.0356829
17 V 168 V 0 -0.0658754
17 V 169 G 0 -0.0649977
17 V 170 F 0 -0.053967
17 V 171 L 0 -0.0494249
17 V 172 E 0 -0.07647
17 V 173 G 0 -0.0631029
17 V 174 G 0 -0.105494
17 V 175 K 0 -0.105553
17 V 176 D 0 -0.0956817
17 V 177 S 0 -0.0181613
17 V 178 C 0 -0.0874519
17 V 179 Q 0 -0.0330906
17 V 180 G 0 -0.0612777
17 V 181 D 0 -0.0767732
17 V 182 S 0 -0.0776317
17 V 183 G 0 -0.0476326
17 V 184 G 0 -0.0726995
17 V 185 P 0 -0.00640869
17 V 186 V 0 -0.0390038
17 V 187 V 0 0.115599
17 V 188 C 0 0.0218863
17 V 189 N 0 -0.0203717
17 V 190 G 0 -0.044674
17 V 191 E 0 -0.0281379
17 V 192 L 0 0.00617037
17 V 193 Q 0 -0.0503921
17 V 194 G 0 -0.0663641
17 V 195 I 0 -0.010201
17 V 196 V 0 -0.0920088
17 V 197 S 0 -0.026378
17 V 198 W 0 -0.064683
17 V 199 G 0 -0.0619264
17 V 200 Y 0 -0.0790655
17 V 201 G 0 -0.0215394
17 V 202 C 0 -0.0725356
17 V 203 A 0 -0.0508587
17 V 204 L 0 -0.0986567
17 V 205 P 0 -0.0167155
17 V 206 D 0 -0.0716314
17 V 207 N 0 -0.0726264
17 V 208 P 0 0.0302668
17 V 209 G 0 -0.0901842
17 V 210 V 0 -0.0877816
17 V 211 Y 0 -0.070082
17 V 212 T 0 -0.046367
17 V 213 K 0 -0.0242706
17 V 214 V 0 -0.0589349
17 V 215 C 0 -0.0475141
17 V 216 N 0 -0.041345
17 V 217 Y 0 -0.0462391
17 V 218 V 0 -0.0840583
17 V 219 D 0 -0.0507253
17 V 220 W 0 -0.027846
17 V 221 I 0 -0.0601618
17 V 222 Q 0 -0.0844365
17 V 223 D 0 -0.0748979
17 V 224 T 0 -0.0502001
18 P 19 Y 0 0.787045
18 P 20 Q 0 0.357185
18 P 21 V 0 0.315953
18 P 22 S 0 0.233291
18 P 23 L 0 0.239413
18 P 24 N 0 0.130805
18 P 25 S 0 -0.00640091
18 P 26 G 0 0.0449938
18 P 27 Y 0 0.0296881
18 P 28 H 0 0.0393842
18 P 29 F 0 0.0117816
18 P 30 C 0 0.0455509
18 P 31 G 0 0.00897297
18 P 32 G 0 0.0751282
18 P 33 S 0 0.0476124
18 P 34 L 0 0.0628844
18 P 35 I 0 0.0261605
18 P 36 N 0 0.0130637
18 P 37 D 0 0.0331333
18 P 38 Q 0 0.0281767
18 P 39 W 0 0.0320014
18 P 40 V 0 0.0399361
18 P 41 V 0 0.00848314
18 P 42 S 0 -0.0129593
18 P 43 A 0 0.0203124
18 P 44 A 0 0.012101
18 P 45 H 0 0.00360604
18 P 46 C 0 -0.00544042
18 P 47 Y 0 0.0130617
18 P 48 K 0 -0.0115443
18 P 49 S 0 -0.0122303
18 P 50 R 0 -0.0665862
18 P 51 I 0 0.0167288
18 P 52 Q 0 -0.00234608
18 P 53 V 0 0.0326611
18 P 54 R 0 0.0131711
18 P 55 L 0 -0.00521362
18 P 56 G 0 0.0773234
18 P 57 E 0 0.00854473
18 P 58 H 0 0.0327921
18 P 59 N 0 -0.0417269
18 P 60 I 0 -0.0397399
18 P 61 N 0 -0.0209582
18 P 62 V 0 -0.0363781
18 P 63 L 0 -0.0545429
18 P 64 E 0 -0.0426773
18 P 65 G 0 -0.0462037
18 P 66 N 0 -0.0481778
18 P 67 E 0 -0.0209158
18 P 68 Q 0 -0.0118012
18 P 69 F 0 -0.00396394
18 P 70 V 0 -0.0307314
18 P 71 N 0 -0.0521335
18 P 72 A 0 -0.0157959
18 P 73 A 0 -0.0346122
18 P 74 K 0 -0.0470068
18 P 75 I 0 -0.0233639
18 P 76 I 0 0.0424125
18 P 77 K 0 0.00483944
18 P 78 H 0 0.00509388
18 P 79 P 0 -0.0240274
18 P 80 N 0 -0.0325209
18 P 81 F 0 0.016987
18 P 82 D 0 -0.0380856
18 P 83 R 0 -0.0343739
18 P 84 K 0 -0.0412366
18 P 85 T 0 -0.0216132
18 P 86 L 0 -0.061383
18 P 87 N 0 -0.0711972
18 P 88 N 0 -0.0103364
18 P 89 D 0 -0.0021199
18 P 90 I 0 -0.000339087
18 P 91 M 0 -0.0410977
18 P 92 L 0 -0.0174425
18 P 93 I 0 0.0231664
18 P 94 K 0 -0.0331675
18 P 95 L 0 -0.00354347
18 P 96 S 0 -0.0506037
18 P 97 S 0 -0.0460826
18 P 98 P 0 -0.0474485
18 P 99 V 0 -0.00961556
18 P 100 K 0 -0.023174
18 P 101 L 0 0.11587
18 P 102 N 0 0.080375
18 P 103 A 0 0.016353
18 P 104 R 0 0.0147425
18 P 105 V 0 0.0119342
18 P 106 A 0 0.109968
18 P 107 T 0 -0.00829676
18 P 108 V 0 0.0254672
18 P 109 A 0 0.0713975
18 P 110 L 0 -0.0127098
18 P 111 P 0 -0.0150734
18 P 112 S 0 -0.0554855
18 P 113 S 0 -0.046028
18 P 114 C 0 -0.0366781
18 P 115 A 0 -0.0403037
18 P 116 P 0 -0.0778911
18 P 117 A 0 -0.0487856
18 P 118 G 0 -0.0411178
18 P 119 T 0 -0.0174727
18 P 120 Q 0 -0.0586369
18 P 121 C 0 -0.022739
18 P 122 L 0 -0.0412959
18 P 123 I 0 -0.0238343
18 P 124 S 0 0.0138402
18 P 125 G 0 -0.000691063
18 P 126 W 0 -0.00457589
18 P 127 G 0 0.0052479
18 P 128 N 0 -0.0246249
18 P 129 T 0 -0.0576705
18 P 130 L 0 -0.0521454
18 P 131 S 0 -0.0762114
18 P 132 S 0 -0.0448563
18 P 133 G 0 -0.06935
18 P 134 V 0 -0.0657328
18 P 136 E 0 -0.0293722
18 P 137 P 0 -0.0644876
18 P 138 D 0 -0.0702433
18 P 139 L 0 -0.0500266
18 P 140 L 0 0.0194327
18 P 141 Q 0 -0.0591192
18 P 142 C 0 -0.043324
18 P 143 L 0 -0.058096
18 P 144 D 0 -0.0488913
18 P 145 A 0 -0.0204774
18 P 146 P 0 -0.0754423
18 P 147 L 0 -0.0739783
18 P 148 L 0 -0.0472959
18 P 149 P 0 -0.0399805
18 P 150 Q 0 -0.0489898
18 P 151 A 0 -0.0615463
18 P 152 D 0 -0.0511721
18 P 153 C 0 0.0606731
18 P 154 E 0 -0.0525357
18 P 155 A 0 -0.0848583
18 P 156 S 0 -0.0712025
18 P 157 Y 0 -0.0587507
18 P 158 P 0 -0.0755041
18 P 159 G 0 -0.0639336
18 P 160 K 0 -0.0554783
18 P 161 I 0 0.0123016
18 P 162 T 0 -0.0639027
18 P 163 D 0 -0.0556328
18 P 164 N 0 -0.0654022
18 P 165 M 0 -0.0256839
18 P 166 V 0 -0.0288583
18 P 167 C 0 0.0773437
18 P 168 V 0 -0.0149718
18 P 169 G 0 -0.076998
18 P 170 F 0 -0.099557
18 P 171 L 0 -0.08218
18 P 172 E 0 -0.0585725
18 P 173 G 0 -0.0216115
18 P 174 G 0 -0.0499276
18 P 175 K 0 -0.0606964
18 P 176 D 0 -0.0307681
18 P 177 S 0 -0.0660513
18 P 178 C 0 -0.0219976
18 P 179 Q 0 -0.0489349
18 P 180 G 0 0.00377084
18 P 181 D 0 -0.0121678
18 P 182 S 0 -0.0146986
18 P 183 G 0 -0.0045812
18 P 184 G 0 -0.00632274
18 P 185 P 0 -0.038238
18 P 186 V 0 -0.0338477
18 P 187 V 0 -0.0421223
18 P 188 C 0 -0.0497801
18 P 189 N 0 -0.0149264
18 P 190 G 0 -0.066914
18 P 191 E 0 -0.0340084
18 P 192 L 0 -0.00234378
18 P 193 Q 0 -0.00316782
18 P 194 G 0 0.0193703
18 P 195 I 0 0.023148
18 P 196 V 0 0.00284016
18 P 197 S 0 0.00466504
18 P 198 W 0 -0.032413
18 P 199 G 0 -0.0292015
18 P 200 Y 0 -0.0261969
18 P 201 G 0 -0.0539519
18 P 202 C 0 -0.0338662
18 P 203 A 0 -0.047299
18 P 204 L 0 -0.0413694
18 P 205 P 0 -0.0323247
18 P 206 D 0 -0.0340413
18 P 207 N 0 -0.070085
18 P 208 P 0 -0.0329566
18 P 209 G 0 -0.0551968
18 P 210 V 0 -0.0462664
18 P 211 Y 0 -0.0238936
18 P 212 T 0 -0.0436295
18 P 213 K 0 -0.0462166
18 P 214 V 0 -0.0140497
18 P 215 C 0 -0.073757
18 P 216 N 0 -0.0857338
18 P 217 Y 0 -0.00394276
18 P 218 V 0 -0.0536744
18 P 219 D 0 -0.0353976
18 P 220 W 0 0.0275714
18 P 221 I 0 -0.0183288
18 P 222 Q 0 -0.027405
18 P 223 D 0 -0.0536181
18 P 224 T 0 -0.0364983
19 Y 20 Q 0 0.628559
19 Y 21 V 0 0.349676
19 Y 22 S 0 0.234372
19 Y 23 L 0 0.228516
19 Y 24 N 0 0.203006
19 Y 25 S 0 0.00382719
19 Y 26 G 0 -0.00136029
19 Y 27 Y 0 0.0273506
19 Y 28 H 0 0.108661
19 Y 29 F 0 -0.0011091
19 Y 30 C 0 0.0172115
19 Y 31 G 0 0.0292706
19 Y 32 G 0 0.0157353
19 Y 33 S 0 0.192464
19 Y 34 L 0 0.0197807
19 Y 35 I 0 0.0567646
19 Y 36 N 0 0.0168125
19 Y 37 D 0 -0.0261629
19 Y 38 Q 0 -0.0609501
19 Y 39 W 0 0.0463733
19 Y 40 V 0 0.00760465
19 Y 41 V 0 -0.0102251
19 Y 42 S 0 0.00445609
19 Y 43 A 0 -0.0414788
19 Y 44 A 0 -0.00388775
19 Y 45 H 0 -0.0137554
19 Y 46 C 0 0.0116727
19 Y 47 Y 0 0.100131
19 Y 48 K 0 -0.0526695
19 Y 49 S 0 -0.0696864
19 Y 50 R 0 -0.0499092
19 Y 51 I 0 0.0306973
19 Y 52 Q 0 0.0190066
19 Y 53 V 0 -0.0583919
19 Y 54 R 0 -0.0172149
19 Y 55 L 0 -0.00814715
19 Y 56 G 0 -0.0134519
19 Y 57 E 0 0.129216
19 Y 58 H 0 0.0360877
19 Y 59 N 0 0.0545316
19 Y 60 I 0 -0.0197117
19 Y 61 N 0 -0.0628736
19 Y 62 V 0 -0.0189471
19 Y 63 L 0 -0.0956736
19 Y 64 E 0 -0.0266541
19 Y 65 G 0 -0.0213065
19 Y 66 N 0 -0.0315826
19 Y 67 E 0 0.125934
19 Y 68 Q 0 -0.0415903
19 Y 69 F 0 0.00143149
19 Y 70 V 0 -0.0303932
19 Y 71 N 0 -0.0573685
19 Y 72 A 0 -0.0401017
19 Y 73 A 0 -0.0243829
19 Y 74 K 0 -0.03591
19 Y 75 I 0 0.0344457
19 Y 76 I 0 -0.0549416
19 Y 77 K 0 -0.070386
19 Y 78 H 0 -0.0150926
19 Y 79 P 0 -0.10329
19 Y 80 N 0 -0.063376
19 Y 81 F 0 -0.00412136
19 Y 82 D 0 -0.0490661
19 Y 83 R 0 -0.0829105
19 Y 84 K 0 -0.0820543
19 Y 85 T 0 -0.059523
19 Y 86 L 0 -0.0393727
19 Y 87 N 0 -0.00705474
19 Y 88 N 0 -0.0426385
19 Y 89 D 0 -0.0204806
19 Y 90 I 0 -0.0538869
19 Y 91 M 0 -0.0197524
19 Y 92 L 0 -0.0359477
19 Y 93 I 0 -0.0540565
19 Y 94 K 0 -0.0201387
19 Y 95 L 0 0.0198388
19 Y 96 S 0 -0.0659095
19 Y 97 S 0 -0.080695
19 Y 98 P 0 -0.0470044
19 Y 99 V 0 0.0125425
19 Y 100 K 0 -0.0713605
19 Y 101 L 0 -0.0348473
19 Y 102 N 0 0.00365397
19 Y 103 A 0 -0.0679319
19 Y 104 R 0 -0.044105
19 Y 105 V 0 -0.0315896
19 Y 106 A 0 0.0881936
19 Y 107 T 0 0.0491177
19 Y 108 V 0 0.185562
19 Y 109 A 0 0.654685
19 Y 110 L 0 0.0561775
19 Y 111 P 0 0.108512
19 Y 112 S 0 0.00912357
19 Y 113 S 0 -0.059278
19 Y 114 C 0 -0.0531107
19 Y 115 A 0 -0.0324787
19 Y 116 P 0 -0.0380329
19 Y 117 A 0 -0.091709
19 Y 118 G 0 -0.0245319
19 Y 119 T 0 -0.0564837
19 Y 120 Q 0 -0.0384782
19 Y 121 C 0 -0.0508816
19 Y 122 L 0 0.0914756
19 Y 123 I 0 -0.0180574
19 Y 124 S 0 0.253175
19 Y 125 G 0 0.0143121
19 Y 126 W 0 -0.0535501
19 Y 127 G 0 -0.0189094
19 Y 128 N 0 -0.0516406
19 Y 129 T 0 -0.0524328
19 Y 130 L 0 -0.054943
19 Y 131 S 0 -0.0611443
19 Y 132 S 0 -0.0881108
19 Y 133 G 0 -0.0888408
19 Y 134 V 0 -0.0654318
19 Y 136 E 0 -0.0689183
19 Y 137 P 0 -0.0615156
19 Y 138 D 0 -0.0614337
19 Y 139 L 0 -0.087893
19 Y 140 L 0 -0.0170496
19 Y 141 Q 0 -0.073356
19 Y 142 C 0 -0.0662385
19 Y 143 L 0 -0.0502951
19 Y 144 D 0 -0.0691807
19 Y 145 A 0 -0.0168666
19 Y 146 P 0 -0.0554586
19 Y 147 L 0 -0.00741233
19 Y 148 L 0 -0.0917305
19 Y 149 P 0 -0.0141712
19 Y 150 Q 0 -0.0362678
19 Y 151 A 0 -0.0649421
19 Y 152 D 0 -0.0775644
19 Y 153 C 0 0.0313165
19 Y 154 E 0 -0.0643489
19 Y 155 A 0 -0.0530292
19 Y 156 S 0 -0.126054
19 Y 157 Y 0 -0.0535129
19 Y 158 P 0 -0.0625756
19 Y 159 G 0 -0.0833763
19 Y 160 K 0 -0.0896375
19 Y 161 I 0 -0.0609023
19 Y 162 T 0 -0.0984032
19 Y 163 D 0 -0.0774587
19 Y 164 N 0 -0.0187855
19 Y 165 M 0 -0.0371939
19 Y 166 V 0 -0.0322199
19 Y 167 C 0 0.0380247
19 Y 168 V 0 0.127441
19 Y 169 G 0 -0.00777727
19 Y 170 F 0 -0.108125
19 Y 171 L 0 -0.0278141
19 Y 172 E 0 -0.0949928
19 Y 173 G 0 -0.129115
19 Y 174 G 0 -0.0928476
19 Y 175 K 0 -0.0478465
19 Y 176 D 0 -0.0626057
19 Y 177 S 0 -0.0505305
19 Y 178 C 0 -0.0337923
19 Y 179 Q 0 -0.0573532
19 Y 180 G 0 -0.023908
19 Y 181 D 0 -0.0463708
19 Y 182 S 0 -0.0256318
19 Y 183 G 0 -0.0279152
19 Y 184 G 0 -0.0537817
19 Y 185 P 0 0.0391277
19 Y 186 V 0 -0.0277396
19 Y 187 V 0 0.467885
19 Y 188 C 0 -0.0350342
19 Y 189 N 0 -0.0232985
19 Y 190 G 0 0.00905118
19 Y 191 E 0 0.0357873
19 Y 192 L 0 -0.00245739
19 Y 193 Q 0 -0.0414023
19 Y 194 G 0 -0.00041729
19 Y 195 I 0 -0.0921387
19 Y 196 V 0 -0.0508383
19 Y 197 S 0 -0.032268
19 Y 198 W 0 -0.0510875
19 Y 199 G 0 -0.0256241
19 Y 200 Y 0 -0.0685741
19 Y 201 G 0 -0.0393126
19 Y 202 C 0 -0.0493155
19 Y 203 A 0 -0.0880978
19 Y 204 L 0 -0.0455585
19 Y 205 P 0 -0.0453117
19 Y 206 D 0 -0.0818346
19 Y 207 N 0 -0.0189337
19 Y 208 P 0 -0.0095532
19 Y 209 G 0 -0.104653
19 Y 210 V 0 -0.0438986
19 Y 211 Y 0 0.0505735
19 Y 212 T 0 -0.0578281
19 Y 213 K 0 -0.0612737
19 Y 214 V 0 -0.0284684
19 Y 215 C 0 -0.0419066
19 Y 216 N 0 -0.0331249
19 Y 217 Y 0 -0.0774695
19 Y 218 V 0 -0.0287126
19 Y 219 D 0 -0.112907
19 Y 220 W 0 -0.000616617
19 Y 221 I 0 -0.0155008
19 Y 222 Q 0 -0.0119118
19 Y 223 D 0 -0.0468796
19 Y 224 T 0 -0.119615
20 Q 21 V 0 0.545635
20 Q 22 S 0 0.403849
20 Q 23 L 0 0.361776
20 Q 24 N 0 0.222737
20 Q 25 S 0 0.0468606
20 Q 26 G 0 0.0503486
20 Q 27 Y 0 0.0636948
20 Q 28 H 0 0.0858998
20 Q 29 F 0 0.0739789
20 Q 30 C 0 0.0442701
20 Q 31 G 0 0.411005
20 Q 32 G 0 0.0361997
20 Q 33 S 0 0.110516
20 Q 34 L 0 0.0325227
20 Q 35 I 0 -0.00137753
20 Q 36 N 0 0.104778
20 Q 37 D 0 -0.00788256
20 Q 38 Q 0 -0.0705793
20 Q 39 W 0 0.114646
20 Q 40 V 0 -0.0723233
20 Q 41 V 0 0.0371252
20 Q 42 S 0 -0.00813214
20 Q 43 A 0 -0.00531435
20 Q 44 A 0 0.0427824
20 Q 45 H 0 0.00759959
20 Q 46 C 0 0.0285291
20 Q 47 Y 0 -0.0353611
20 Q 48 K 0 0.0286278
20 Q 49 S 0 0.00497469
20 Q 50 R 0 -0.00717158
20 Q 51 I 0 0.00660193
20 Q 52 Q 0 -0.0279191
20 Q 53 V 0 0.0115126
20 Q 54 R 0 -0.0282173
20 Q 55 L 0 0.0866638
20 Q 56 G 0 0.000845346
20 Q 57 E 0 0.0397918
20 Q 58 H 0 0.0349587
20 Q 59 N 0 -0.0123952
20 Q 60 I 0 -0.0285835
20 Q 61 N 0 -0.00439943
20 Q 62 V 0 -0.0320918
20 Q 63 L 0 -0.0811823
20 Q 64 E 0 -0.028044
20 Q 65 G 0 -0.0128481
20 Q 66 N 0 0.016156
20 Q 67 E 0 -0.0180163
20 Q 68 Q 0 -0.0343403
20 Q 69 F 0 -0.00874437
20 Q 70 V 0 -0.0160438
20 Q 71 N 0 -0.0818197
20 Q 72 A 0 -0.0240508
20 Q 73 A 0 -0.0817568
20 Q 74 K 0 -0.0397485
20 Q 75 I 0 -0.0717938
20 Q 76 I 0 -0.0470053
20 Q 77 K 0 -0.00943083
20 Q 78 H 0 0.0411878
20 Q 79 P 0 -0.0464474
20 Q 80 N 0 -0.0233188
20 Q 81 F 0 -0.0402013
20 Q 82 D 0 -0.0945678
20 Q 83 R 0 -0.0807236
20 Q 84 K 0 -0.0829897
20 Q 85 T 0 -0.0556276
20 Q 86 L 0 -0.0484558
20 Q 87 N 0 -0.0257714
20 Q 88 N 0 -0.0253626
20 Q 89 D 0 0.00154446
20 Q 90 I 0 0.0330746
20 Q 91 M 0 0.0288519
20 Q 92 L 0 -0.0342758
20 Q 93 I 0 -0.0199783
20 Q 94 K 0 0.00273242
20 Q 95 L 0 0.0121978
20 Q 96 S 0 -0.0376602
20 Q 97 S 0 -0.0610698
20 Q 98 P 0 -0.0559649
20 Q 99 V 0 -0.0597823
20 Q 100 K 0 0.0222421
20 Q 101 L 0 0.00320598
20 Q 102 N 0 -0.0456276
20 Q 103 A 0 -0.0509192
20 Q 104 R 0 -0.0617474
20 Q 105 V 0 -0.0180474
20 Q 106 A 0 0.00894564
20 Q 107 T 0 0.0215978
20 Q 108 V 0 -0.000110417
20 Q 109 A 0 -0.0761089
20 Q 110 L 0 -0.0431382
20 Q 111 P 0 -0.00952036
20 Q 112 S 0 -0.0376995
20 Q 113 S 0 -0.0472295
20 Q 114 C 0 -0.0277751
20 Q 115 A 0 -0.0686386
20 Q 116 P 0 -0.109019
20 Q 117 A 0 -0.0654469
20 Q 118 G 0 -0.0388941
20 Q 119 T 0 -0.145421
20 Q 120 Q 0 -0.0734786
20 Q 121 C 0 -0.0370374
20 Q 122 L 0 0.053237
20 Q 123 I 0 -0.0131531
20 Q 124 S 0 0.945565
20 Q 125 G 0 0.0266288
20 Q 126 W 0 0.3036
20 Q 127 G 0 0.0188552
20 Q 128 N 0 -0.0771915
20 Q 129 T 0 -0.0395587
20 Q 130 L 0 -0.0733838
20 Q 131 S 0 -0.111979
20 Q 132 S 0 -0.0706571
20 Q 133 G 0 -0.076274
20 Q 134 V 0 -0.0590375
20 Q 136 E 0 -0.0886911
20 Q 137 P 0 -0.039311
20 Q 138 D 0 -0.083426
20 Q 139 L 0 -0.0506705
20 Q 140 L 0 0.465138
20 Q 141 Q 0 -0.0947267
20 Q 142 C 0 0.0520503
20 Q 143 L 0 -0.0917979
20 Q 144 D 0 -0.0929131
20 Q 145 A 0 0.0177892
20 Q 146 P 0 -0.0779659
20 Q 147 L 0 -0.0735781
20 Q 148 L 0 -0.0778369
20 Q 149 P 0 -0.0944116
20 Q 150 Q 0 -0.0992856
20 Q 151 A 0 -0.105289
20 Q 152 D 0 -0.0923092
20 Q 153 C 0 -0.0193679
20 Q 154 E 0 -0.0329876
20 Q 155 A 0 -0.101431
20 Q 156 S 0 -0.0961403
20 Q 157 Y 0 -0.101794
20 Q 158 P 0 -0.0755092
20 Q 159 G 0 -0.0802201
20 Q 160 K 0 -0.0428687
20 Q 161 I 0 -0.0205556
20 Q 162 T 0 -0.018674
20 Q 163 D 0 -0.0789354
20 Q 164 N 0 -0.0606042
20 Q 165 M 0 -0.0321928
20 Q 166 V 0 -0.0016447
20 Q 167 C 0 0.0265532
20 Q 168 V 0 -0.0502167
20 Q 169 G 0 -0.0568473
20 Q 170 F 0 -0.0922907
20 Q 171 L 0 -0.0451104
20 Q 172 E 0 -0.113308
20 Q 173 G 0 -0.0396632
20 Q 174 G 0 -0.060336
20 Q 175 K 0 -0.0438328
20 Q 176 D 0 0.00498228
20 Q 177 S 0 -0.0243473
20 Q 178 C 0 -0.0471426
20 Q 179 Q 0 -0.0494016
20 Q 180 G 0 0.0034657
20 Q 181 D 0 -0.026597
20 Q 182 S 0 -0.0401279
20 Q 183 G 0 -0.026629
20 Q 184 G 0 0.0798902
20 Q 185 P 0 0.250114
20 Q 186 V 0 -0.0470803
20 Q 187 V 0 0.18857
20 Q 188 C 0 -0.0228554
20 Q 189 N 0 -0.0746635
20 Q 190 G 0 -0.0601987
20 Q 191 E 0 -0.0674962
20 Q 192 L 0 0.100402
20 Q 193 Q 0 -0.0808927
20 Q 194 G 0 -0.0212752
20 Q 195 I 0 -0.0395175
20 Q 196 V 0 -0.0537341
20 Q 197 S 0 -0.0135908
20 Q 198 W 0 -0.0245422
20 Q 199 G 0 -0.0437017
20 Q 200 Y 0 -0.0603867
20 Q 201 G 0 -0.0827343
20 Q 202 C 0 -0.0560075
20 Q 203 A 0 -0.068547
20 Q 204 L 0 -0.0888715
20 Q 205 P 0 -0.111108
20 Q 206 D 0 -0.0282726
20 Q 207 N 0 -0.0985437
20 Q 208 P 0 -0.064837
20 Q 209 G 0 -0.0121167
20 Q 210 V 0 -0.0533573
20 Q 211 Y 0 -0.0101845
20 Q 212 T 0 -0.0756602
20 Q 213 K 0 -0.0329938
20 Q 214 V 0 -0.0534966
20 Q 215 C 0 -0.0661868
20 Q 216 N 0 -0.0866937
20 Q 217 Y 0 -0.0903368
20 Q 218 V 0 -0.0839784
20 Q 219 D 0 -0.0462082
20 Q 220 W 0 -0.0274694
20 Q 221 I 0 -0.0921351
20 Q 222 Q 0 -0.118646
20 Q 223 D 0 -0.111747
20 Q 224 T 0 -0.0658182
21 V 22 S 0 0.580735
21 V 23 L 0 0.58674
21 V 24 N 0 0.269975
21 V 25 S 0 0.087802
21 V 26 G 0 0.109488
21 V 27 Y 0 0.00605223
21 V 28 H 0 0.0880989
21 V 29 F 0 0.0580641
21 V 30 C 0 0.0814408
21 V 31 G 0 0.0213782
21 V 32 G 0 0.771222
21 V 33 S 0 0.0695428
21 V 34 L 0 0.157805
21 V 35 I 0 0.0279056
21 V 36 N 0 -0.0201511
21 V 37 D 0 -0.0389326
21 V 38 Q 0 0.035765
21 V 39 W 0 0.0106612
21 V 40 V 0 0.540634
21 V 41 V 0 0.0401515
21 V 42 S 0 0.0509265
21 V 43 A 0 0.0117675
21 V 44 A 0 -0.018546
21 V 45 H 0 6.55472e-05
21 V 46 C 0 0.0283878
21 V 47 Y 0 0.0242147
21 V 48 K 0 -0.00780269
21 V 49 S 0 -0.0741296
21 V 50 R 0 -0.0150767
21 V 51 I 0 -0.00640026
21 V 52 Q 0 0.00242574
21 V 53 V 0 0.337605
21 V 54 R 0 -0.0711105
21 V 55 L 0 0.659166
21 V 56 G 0 0.076117
21 V 57 E 0 -0.0311817
21 V 58 H 0 -0.0801485
21 V 59 N 0 -0.0705179
21 V 60 I 0 -0.0309736
21 V 61 N 0 -0.0372197
21 V 62 V 0 -0.046384
21 V 63 L 0 0.00926572
21 V 64 E 0 -0.0936801
21 V 65 G 0 0.00920147
21 V 66 N 0 -0.0190335
21 V 67 E 0 -0.091651
21 V 68 Q 0 -0.0264841
21 V 69 F 0 0.0406214
21 V 70 V 0 0.140663
21 V 71 N 0 -0.0118914
21 V 72 A 0 0.020851
21 V 73 A 0 -0.0548868
21 V 74 K 0 -0.0750056
21 V 75 I 0 -0.000704862
21 V 76 I 0 -0.0962924
21 V 77 K 0 -0.0117782
21 V 78 H 0 -0.0228507
21 V 79 P 0 -0.0161305
21 V 80 N 0 -0.0392078
21 V 81 F 0 -0.00726407
21 V 82 D 0 -0.0558056
21 V 83 R 0 -0.0879736
21 V 84 K 0 -0.0892887
21 V 85 T 0 -0.0713571
21 V 86 L 0 -0.0686896
21 V 87 N 0 -0.0652647
21 V 88 N 0 -0.00246146
21 V 89 D 0 -0.00982638
21 V 90 I 0 -0.00326392
21 V 91 M 0 -0.00302952
21 V 92 L 0 0.00240585
21 V 93 I 0 0.0343812
21 V 94 K 0 -0.0817804
21 V 95 L 0 0.103059
21 V 96 S 0 -0.027425
21 V 97 S 0 0.00236749
21 V 98 P 0 0.00430466
21 V 99 V 0 0.0837805
21 V 100 K 0 -0.085271
21 V 101 L 0 -0.0491653
21 V 102 N 0 -0.0177285
21 V 103 A 0 -0.0495875
21 V 104 R 0 -0.0140457
21 V 105 V 0 0.0875188
21 V 106 A 0 -0.0269859
21 V 107 T 0 0.0155552
21 V 108 V 0 -0.000493096
21 V 109 A 0 -0.0657023
21 V 110 L 0 -0.0294985
21 V 111 P 0 0.008764
21 V 112 S 0 -0.0599046
21 V 113 S 0 -0.0679412
21 V 114 C 0 -0.0872027
21 V 115 A 0 -0.0746063
21 V 116 P 0 -0.0748108
21 V 117 A 0 -0.0408865
21 V 118 G 0 -0.0716227
21 V 119 T 0 -0.0619262
21 V 120 Q 0 -0.062031
21 V 121 C 0 -0.0824878
21 V 122 L 0 -0.0583293
21 V 123 I 0 -0.0340277
21 V 124 S 0 -0.0409969
21 V 125 G 0 -0.00675842
21 V 126 W 0 0.0621778
21 V 127 G 0 -0.015813
21 V 128 N 0 -0.0409618
21 V 129 T 0 -0.0161016
21 V 130 L 0 -0.089623
21 V 131 S 0 -0.0906509
21 V 132 S 0 -0.0653686
21 V 133 G 0 -0.07118
21 V 134 V 0 -0.0760123
21 V 136 E 0 -0.0986828
21 V 137 P 0 -0.0471263
21 V 138 D 0 -0.0486969
21 V 139 L 0 -0.0882386
21 V 140 L 0 -0.0389021
21 V 141 Q 0 -0.0699066
21 V 142 C 0 -0.0464399
21 V 143 L 0 -0.0749662
21 V 144 D 0 -0.0370603
21 V 145 A 0 -0.060207
21 V 146 P 0 -0.0241791
21 V 147 L 0 -0.0346101
21 V 148 L 0 -0.0385492
21 V 149 P 0 -0.101062
21 V 150 Q 0 -0.0943674
21 V 151 A 0 -0.0290981
21 V 152 D 0 -0.0885034
21 V 153 C 0 0.00967887
21 V 154 E 0 -0.061081
21 V 155 A 0 -0.0967604
21 V 156 S 0 -0.0720536
21 V 157 Y 0 0.00104651
21 V 158 P 0 -0.0855237
21 V 159 G 0 -0.0763101
21 V 160 K 0 -0.0780221
21 V 161 I 0 -0.0607102
21 V 162 T 0 -0.0613908
21 V 163 D 0 -0.10405
21 V 164 N 0 -0.0885976
21 V 165 M 0 -0.0558395
21 V 166 V 0 -0.0651346
21 V 167 C 0 -0.00739118
21 V 168 V 0 -0.0487644
21 V 169 G 0 -0.0426132
21 V 170 F 0 -0.0990819
21 V 171 L 0 -0.0645786
21 V 172 E 0 -0.0525026
21 V 173 G 0 -0.0491167
21 V 174 G 0 -0.0473462
21 V 175 K 0 -0.072592
21 V 176 D 0 -0.0600221
21 V 177 S 0 0.00140305
21 V 178 C 0 -0.0274468
21 V 179 Q 0 -0.108843
21 V 180 G 0 -0.0310602
21 V 181 D 0 -0.0184875
21 V 182 S 0 -0.0471344
21 V 183 G 0 0.00618474
21 V 184 G 0 0.00642793
21 V 185 P 0 0.0118269
21 V 186 V 0 -0.0342931
21 V 187 V 0 -0.0138953
21 V 188 C 0 -0.0547416
21 V 189 N 0 0.0142859
21 V 190 G 0 -0.0980912
21 V 191 E 0 -0.0400074
21 V 192 L 0 -0.0241714
21 V 193 Q 0 -0.029129
21 V 194 G 0 0.0269146
21 V 195 I 0 -0.0162147
21 V 196 V 0 -0.0282743
21 V 197 S 0 -0.00422377
21 V 198 W 0 0.0105152
21 V 199 G 0 -0.0492967
21 V 200 Y 0 -0.0630896
21 V 201 G 0 -0.0418239
21 V 202 C 0 -0.0379983
21 V 203 A 0 -0.0555038
21 V 204 L 0 -0.0987552
21 V 205 P 0 -0.0932053
21 V 206 D 0 -0.024734
21 V 207 N 0 -0.0270858
21 V 208 P 0 -0.0271762
21 V 209 G 0 -0.0218498
21 V 210 V 0 -0.0665143
21 V 211 Y 0 -0.0451874
21 V 212 T 0 -0.0184877
21 V 213 K 0 -0.0715451
21 V 214 V 0 0.00552407
21 V 215 C 0 -0.0711364
21 V 216 N 0 -0.0580528
21 V 217 Y 0 -0.0305134
21 V 218 V 0 -0.0588095
21 V 219 D 0 -0.0315042
21 V 220 W 0 0.0232288
21 V 221 I 0 -0.0310845
21 V 222 Q 0 -0.0549821
21 V 223 D 0 -0.0501635
21 V 224 T 0 -0.0371017
22 S 23 L 0 0.604052
22 S 24 N 0 0.822187
22 S 25 S 0 0.125598
22 S 26 G 0 0.106039
22 S 27 Y 0 0.118222
22 S 28 H 0 1.24145
22 S 29 F 0 0.256549
22 S 30 C 0 -0.00726927
22 S 31 G 0 0.115298
22 S 32 G 0 0.0195677
22 S 33 S 0 -0.0164446
22 S 34 L 0 -0.00121474
22 S 35 I 0 0.0401332
22 S 36 N 0 -0.00974465
22 S 37 D 0 -0.00797348
22 S 38 Q 0 0.0331086
22 S 39 W 0 0.00373125
22 S 40 V 0 -0.0180461
22 S 41 V 0 -0.00453014
22 S 42 S 0 -0.0056514
22 S 43 A 0 0.0215668
22 S 44 A 0 0.0348916
22 S 45 H 0 -0.0236108
22 S 46 C 0 -0.0379761
22 S 47 Y 0 0.0425874
22 S 48 K 0 -0.0183733
22 S 49 S 0 0.0301231
22 S 50 R 0 -0.01563
22 S 51 I 0 0.103424
22 S 52 Q 0 0.0253
22 S 53 V 0 0.00791329
22 S 54 R 0 0.175864
22 S 55 L 0 0.00241095
22 S 56 G 0 0.0363195
22 S 57 E 0 0.182212
22 S 58 H 0 -0.0220125
22 S 59 N 0 0.0892758
22 S 60 I 0 0.24241
22 S 61 N 0 0.030012
22 S 62 V 0 -0.0197818
22 S 63 L 0 -0.060067
22 S 64 E 0 -0.0231417
22 S 65 G 0 -0.00992347
22 S 66 N 0 0.0380033
22 S 67 E 0 0.0743294
22 S 68 Q 0 -0.0069259
22 S 69 F 0 0.0431285
22 S 70 V 0 -0.0521969
22 S 71 N 0 0.0242857
22 S 72 A 0 0.0134544
22 S 73 A 0 -0.00735808
22 S 74 K 0 -0.0315474
22 S 75 I 0 0.0451212
22 S 76 I 0 -0.0347322
22 S 77 K 0 -0.022151
22 S 78 H 0 -0.00145104
22 S 79 P 0 -0.0197104
22 S 80 N 0 -0.0426812
22 S 81 F 0 -0.0584989
22 S 82 D 0 -0.0569251
22 S 83 R 0 -0.0525656
22 S 84 K 0 -0.0363865
22 S 85 T 0 -0.0170712
22 S 86 L 0 -0.046586
22 S 87 N 0 -0.0303916
22 S 88 N 0 -0.0711584
22 S 89 D 0 -0.0217338
22 S 90 I 0 -0.0128568
22 S 91 M 0 -0.0305702
22 S 92 L 0 -0.0649216
22 S 93 I 0 -0.00553617
22 S 94 K 0 -0.00565946
22 S 95 L 0 -0.0195599
22 S 96 S 0 -0.00666653
22 S 97 S 0 -0.0227213
22 S 98 P 0 -0.0566127
22 S 99 V 0 -0.044882
22 S 100 K 0 -0.0607808
22 S 101 L 0 -0.0382857
22 S 102 N 0 -0.0962067
22 S 103 A 0 -0.0428897
22 S 104 R 0 -0.0432088
22 S 105 V 0 0.0137479
22 S 106 A 0 0.0167228
22 S 107 T 0 -0.0302175
22 S 108 V 0 -0.0659664
22 S 109 A 0 -0.0225381
22 S 110 L 0 -0.0652169
22 S 111 P 0 -0.0242753
22 S 112 S 0 -0.0280486
22 S 113 S 0 -0.0814558
22 S 114 C 0 -0.0627548
22 S 115 A 0 -0.0547951
22 S 116 P 0 -0.0149535
22 S 117 A 0 -0.0602798
22 S 118 G 0 -0.0599083
22 S 119 T 0 -0.0956161
22 S 120 Q 0 -0.0393698
22 S 121 C 0 -0.0638909
22 S 122 L 0 -0.0600366
22 S 123 I 0 -0.055378
22 S 124 S 0 0.00900782
22 S 125 G 0 0.00893102
22 S 126 W 0 0.0663151
22 S 127 G 0 -0.0636265
22 S 128 N 0 -0.0423836
22 S 129 T 0 -0.0372797
22 S 130 L 0 -0.0358608
22 S 131 S 0 -0.00587338
22 S 132 S 0 -0.0218862
22 S 133 G 0 -0.0503171
22 S 134 V 0 -0.0978102
22 S 136 E 0 0.0600952
22 S 137 P 0 -0.0138486
22 S 138 D 0 -0.0539657
22 S 139 L 0 -0.0253391
22 S 140 L 0 -0.0149149
22 S 141 Q 0 -0.0139256
22 S 142 C 0 -0.0487947
22 S 143 L 0 -0.0350377
22 S 144 D 0 -0.0641424
22 S 145 A 0 -0.0525245
22 S 146 P 0 -0.0456466
22 S 147 L 0 -0.0734349
22 S 148 L 0 -0.0750143
22 S 149 P 0 -0.0277922
22 S 150 Q 0 -0.0726151
22 S 151 A 0 -0.0554803
22 S 152 D 0 -0.0972606
22 S 153 C 0 -0.0575445
22 S 154 E 0 -0.00822105
22 S 155 A 0 -0.104059
22 S 156 S 0 -0.0808143
22 S 157 Y 0 -0.0619947
22 S 158 P 0 -0.0729605
22 S 159 G 0 -0.00627454
22 S 160 K 0 -0.107838
22 S 161 I 0 -0.00663856
22 S 162 T 0 -0.0670928
22 S 163 D 0 -0.071473
22 S 164 N 0 -0.0821006
22 S 165 M 0 -0.0728232
22 S 166 V 0 -0.0353284
22 S 167 C 0 -0.0602247
22 S 168 V 0 -0.0727685
22 S 169 G 0 -0.065213
22 S 170 F 0 -0.0101143
22 S 171 L 0 -0.023558
22 S 172 E 0 -0.107848
22 S 173 G 0 -0.0621668
22 S 174 G 0 -0.0697829
22 S 175 K 0 -0.0809563
22 S 176 D 0 -0.00614159
22 S 177 S 0 -0.00868478
22 S 178 C 0 -0.0269827
22 S 179 Q 0 -0.000138889
22 S 180 G 0 -0.0287068
22 S 181 D 0 -0.0439027
22 S 182 S 0 -0.0553115
22 S 183 G 0 -0.0402924
22 S 184 G 0 -0.0707352
22 S 185 P 0 -0.0374783
22 S 186 V 0 -0.0240695
22 S 187 V 0 -0.0553485
22 S 188 C 0 -0.0107076
22 S 189 N 0 -0.0618855
22 S 190 G 0 -0.0671943
22 S 191 E 0 -0.099149
22 S 192 L 0 -0.010327
22 S 193 Q 0 -0.0661718
22 S 194 G 0 -0.0375813
22 S 195 I 0 -0.0556025
22 S 196 V 0 -0.0772492
22 S 197 S 0 -0.070935
22 S 198 W 0 -0.00384209
22 S 199 G 0 -0.0187635
22 S 200 Y 0 -0.0315334
22 S 201 G 0 -0.0320751
22 S 202 C 0 -0.0540707
22 S 203 A 0 -0.0625275
22 S 204 L 0 -0.107974
22 S 205 P 0 0.00972116
22 S 206 D 0 -0.0411448
22 S 207 N 0 -0.0170277
22 S 208 P 0 0.0313355
22 S 209 G 0 -0.0630504
22 S 210 V 0 -0.0658334
22 S 211 Y 0 0.0266555
22 S 212 T 0 -0.0954674
22 S 213 K 0 -0.0473405
22 S 214 V 0 -0.0534585
22 S 215 C 0 -0.0865593
22 S 216 N 0 -0.0601999
22 S 217 Y 0 -0.0702608
22 S 218 V 0 -0.0882623
22 S 219 D 0 -0.0925377
22 S 220 W 0 -0.0267386
22 S 221 I 0 -0.0859534
22 S 222 Q 0 -0.0610571
22 S 223 D 0 -0.0728886
22 S 224 T 0 -0.0979613
23 L 24 N 0 0.41289
23 L 25 S 0 0.177934
23 L 26 G 0 0.123148
23 L 27 Y 0 0.0502764
23 L 28 H 0 0.0727551
23 L 29 F 0 0.249121
23 L 30 C 0 0.121429
23 L 31 G 0 0.0723485
23 L 32 G 0 0.23346
23 L 33 S 0 0.0805829
23 L 34 L 0 0.0581679
23 L 35 I 0 0.03341
23 L 36 N 0 0.0108847
23 L 37 D 0 -0.0266851
23 L 38 Q 0 0.00752586
23 L 39 W 0 0.0108483
23 L 40 V 0 0.112296
23 L 41 V 0 -0.0160708
23 L 42 S 0 0.130168
23 L 43 A 0 0.00798188
23 L 44 A 0 0.0167746
23 L 45 H 0 0.0299772
23 L 46 C 0 0.0975221
23 L 47 Y 0 0.0783517
23 L 48 K 0 0.0115654
23 L 49 S 0 -0.0177413
23 L 50 R 0 -0.0263841
23 L 51 I 0 0.179804
23 L 52 Q 0 -0.0673931
23 L 53 V 0 0.425423
23 L 54 R 0 -0.0420561
23 L 55 L 0 0.028459
23 L 56 G 0 0.0168221
23 L 57 E 0 0.00306136
23 L 58 H 0 -0.0635414
23 L 59 N 0 -0.0150368
23 L 60 I 0 -0.0275489
23 L 61 N 0 -0.0631629
23 L 62 V 0 -0.0577113
23 L 63 L 0 -0.0234725
23 L 64 E 0 0.0336531
23 L 65 G 0 -0.0928211
23 L 66 N 0 -0.0437191
23 L 67 E 0 -0.00385455
23 L 68 Q 0 -0.0293366
23 L 69 F 0 -0.0399803
23 L 70 V 0 0.000295201
23 L 71 N 0 -0.0319844
23 L 72 A 0 0.0967968
23 L 73 A 0 -0.0637894
23 L 74 K 0 -0.0662745
23 L 75 I 0 0.0871574
23 L 76 I 0 0.0217111
23 L 77 K 0 0.000802386
23 L 78 H 0 0.0465376
23 L 79 P 0 -0.0683259
23 L 80 N 0 -0.0299576
23 L 81 F 0 0.0523628
23 L 82 D 0 0.00473198
23 L 83 R 0 -0.0634446
23 L 84 K 0 -0.0358156
23 L 85 T 0 -0.0122366
23 L 86 L 0 -0.0501744
23 L 87 N 0 -0.0280984
23 L 88 N 0 -0.0416068
23 L 89 D 0 0.0221447
23 L 90 I 0 0.0389081
23 L 91 M 0 -0.0158038
23 L 92 L 0 0.0133521
23 L 93 I 0 0.276105
23 L 94 K 0 -0.0370698
23 L 95 L 0 -0.0224472
23 L 96 S 0 0.00364634
23 L 97 S 0 -0.0191116
23 L 98 P 0 -0.0609181
23 L 99 V 0 -0.0333564
23 L 100 K 0 -0.0487334
23 L 101 L 0 0.0237388
23 L 102 N 0 0.00939419
23 L 103 A 0 -0.0341539
23 L 104 R 0 -0.0468737
23 L 105 V 0 -0.0469825
23 L 106 A 0 -0.0856436
23 L 107 T 0 -0.0399012
23 L 108 V 0 -0.0353508
23 L 109 A 0 -0.0103494
23 L 110 L 0 -0.0355115
23 L 111 P 0 -0.0222495
23 L 112 S 0 -0.00838685
23 L 113 S 0 -0.0974288
23 L 114 C 0 -0.0358573
23 L 115 A 0 -0.0370333
23 L 116 P 0 -0.0688697
23 L 117 A 0 -0.073327
23 L 118 G 0 -0.0123612
23 L 119 T 0 -0.0434905
23 L 120 Q 0 -0.0287294
23 L 121 C 0 -0.0648414
23 L 122 L 0 -0.0460422
23 L 123 I 0 -0.070666
23 L 124 S 0 -0.0365178
23 L 125 G 0 0.0123166
23 L 126 W 0 0.0215655
23 L 127 G 0 0.00135414
23 L 128 N 0 -0.0285469
23 L 129 T 0 0.00782018
23 L 130 L 0 -0.033948
23 L 131 S 0 -0.0252486
23 L 132 S 0 -0.0871366
23 L 133 G 0 -0.0579224
23 L 134 V 0 -0.0475244
23 L 136 E 0 -0.0475808
23 L 137 P 0 0.0298237
23 L 138 D 0 -0.112149
23 L 139 L 0 -0.0408655
23 L 140 L 0 -0.0375133
23 L 141 Q 0 -0.0700276
23 L 142 C 0 -0.0302794
23 L 143 L 0 -0.0825996
23 L 144 D 0 -0.076877
23 L 145 A 0 -0.0534282
23 L 146 P 0 -0.0557906
23 L 147 L 0 -0.0555307
23 L 148 L 0 -0.0557184
23 L 149 P 0 -0.0214356
23 L 150 Q 0 -0.0330032
23 L 151 A 0 -0.0837761
23 L 152 D 0 -0.0714109
23 L 153 C 0 -0.00439557
23 L 154 E 0 -0.0893503
23 L 155 A 0 -0.036586
23 L 156 S 0 -0.0586996
23 L 157 Y 0 -0.00305133
23 L 158 P 0 -0.0694903
23 L 159 G 0 -0.0585456
23 L 160 K 0 -0.0245145
23 L 161 I 0 -0.0536021
23 L 162 T 0 -0.0343248
23 L 163 D 0 -0.0334564
23 L 164 N 0 -0.0296753
23 L 165 M 0 -0.0482352
23 L 166 V 0 -0.0364069
23 L 167 C 0 0.0372709
23 L 168 V 0 -0.00160277
23 L 169 G 0 -0.0166752
23 L 170 F 0 -0.0737406
23 L 171 L 0 -0.0368861
23 L 172 E 0 -0.054856
23 L 173 G 0 -0.0290705
23 L 174 G 0 -0.0599916
23 L 175 K 0 -0.105711
23 L 176 D 0 -0.0465546
23 L 177 S 0 -0.0376891
23 L 178 C 0 0.00992815
23 L 179 Q 0 -0.0325864
23 L 180 G 0 -0.0280923
23 L 181 D 0 -0.00208757
23 L 182 S 0 0.0273745
23 L 183 G 0 0.0022294
23 L 184 G 0 -0.0256028
23 L 185 P 0 -0.0295849
23 L 186 V 0 0.0075006
23 L 187 V 0 -0.013122
23 L 188 C 0 -0.0311768
23 L 189 N 0 -0.113103
23 L 190 G 0 -0.0284166
23 L 191 E 0 -0.0614273
23 L 192 L 0 -0.0481955
23 L 193 Q 0 -0.0249768
23 L 194 G 0 0.00573475
23 L 195 I 0 -0.0329755
23 L 196 V 0 0.000852214
23 L 197 S 0 -0.0576204
23 L 198 W 0 -0.0840972
23 L 199 G 0 -0.0281203
23 L 200 Y 0 -0.0935071
23 L 201 G 0 -0.0409788
23 L 202 C 0 -0.0240887
23 L 203 A 0 -0.0688946
23 L 204 L 0 -0.064972
23 L 205 P 0 -0.0895765
23 L 206 D 0 -0.0596791
23 L 207 N 0 -0.0837915
23 L 208 P 0 0.0207683
23 L 209 G 0 -0.0414247
23 L 210 V 0 -0.00127174
23 L 211 Y 0 -0.0466598
23 L 212 T 0 -0.023343
23 L 213 K 0 -0.0539556
23 L 214 V 0 -0.0358724
23 L 215 C 0 -0.094467
23 L 216 N 0 -0.0626699
23 L 217 Y 0 -0.0503249
23 L 218 V 0 -0.0783157
23 L 219 D 0 -0.0858008
23 L 220 W 0 -0.0215265
23 L 221 I 0 0.00727092
23 L 222 Q 0 -0.0637237
23 L 223 D 0 -0.0521713
23 L 224 T 0 -0.0489846
24 N 25 S 0 0.272716
24 N 26 G 0 0.285019
24 N 27 Y 0 0.209792
24 N 28 H 0 0.604389
24 N 29 F 0 0.103637
24 N 30 C 0 0.0290619
24 N 31 G 0 0.0396301
24 N 32 G 0 0.0528301
24 N 33 S 0 0.0302238
24 N 34 L 0 -0.0221656
24 N 35 I 0 0.0214993
24 N 36 N 0 0.00126366
24 N 37 D 0 -0.0174479
24 N 38 Q 0 0.028479
24 N 39 W 0 -0.0296604
24 N 40 V 0 0.00107151
24 N 41 V 0 0.0202764
24 N 42 S 0 -0.0219958
24 N 43 A 0 -0.00363168
24 N 44 A 0 0.0293774
24 N 45 H 0 -0.0128091
24 N 46 C 0 -0.0159714
24 N 47 Y 0 -0.00224557
24 N 48 K 0 0.0186352
24 N 49 S 0 0.00473353
24 N 50 R 0 0.0463967
24 N 51 I 0 0.105436
24 N 52 Q 0 0.181041
24 N 53 V 0 -0.00265069
24 N 54 R 0 0.335676
24 N 55 L 0 -0.0380924
24 N 56 G 0 0.00777936
24 N 57 E 0 0.11396
24 N 58 H 0 -0.0439441
24 N 59 N 0 0.0866898
24 N 60 I 0 0.24028
24 N 61 N 0 0.00412515
24 N 62 V 0 0.0241357
24 N 63 L 0 0.0314205
24 N 64 E 0 0.0300757
24 N 65 G 0 -0.000363659
24 N 66 N 0 0.00562201
24 N 67 E 0 0.0365586
24 N 68 Q 0 0.0105599
24 N 69 F 0 0.17217
24 N 70 V 0 0.0506456
24 N 71 N 0 0.0143271
24 N 72 A 0 0.0234243
24 N 73 A 0 -0.0356764
24 N 74 K 0 -0.0290625
24 N 75 I 0 0.0309985
24 N 76 I 0 -0.0690663
24 N 77 K 0 -0.0731007
24 N 78 H 0 0.081097
24 N 79 P 0 0.000288094
24 N 80 N 0 -0.0623912
24 N 81 F 0 -0.0600494
24 N 82 D 0 0.00119631
24 N 83 R 0 -0.00250127
24 N 84 K 0 -0.0212809
24 N 85 T 0 -0.00150373
24 N 86 L 0 -0.0112587
24 N 87 N 0 0.00962431
24 N 88 N 0 0.025359
24 N 89 D 0 -0.0703018
24 N 90 I 0 -0.0470144
24 N 91 M 0 -0.0605839
24 N 92 L 0 -0.00935964
24 N 93 I 0 -0.0274507
24 N 94 K 0 -0.0750942
24 N 95 L 0 -0.043181
24 N 96 S 0 0.0333656
24 N 97 S 0 -0.044776
24 N 98 P 0 -0.00198095
24 N 99 V 0 -0.0653724
24 N 100 K 0 -0.00278332
24 N 101 L 0 -0.0588965
24 N 102 N 0 -0.0430038
24 N 103 A 0 -0.0365163
24 N 104 R 0 -0.046453
24 N 105 V 0 -0.0192777
24 N 106 A 0 -0.00205102
24 N 107 T 0 -0.0514241
24 N 108 V 0 -0.0391177
24 N 109 A 0 -0.0884282
24 N 110 L 0 -0.044293
24 N 111 P 0 -0.00718069
24 N 112 S 0 -0.010524
24 N 113 S 0 0.00438696
24 N 114 C 0 -0.027992
24 N 115 A 0 -0.0309566
24 N 116 P 0 -0.0372176
24 N 117 A 0 -0.00562696
24 N 118 G 0 -0.0271646
24 N 119 T 0 -0.01768
24 N 120 Q 0 -0.0081222
24 N 121 C 0 -0.0277478
24 N 122 L 0 0.039683
24 N 123 I 0 -0.015271
24 N 124 S 0 -0.0278878
24 N 125 G 0 -0.0791871
24 N 126 W 0 0.0469452
24 N 127 G 0 -0.0258947
24 N 128 N 0 0.0542144
24 N 129 T 0 -0.027534
24 N 130 L 0 -0.0340435
24 N 131 S 0 -0.000963666
24 N 132 S 0 -0.0391473
24 N 133 G 0 -0.0312061
24 N 134 V 0 -0.0523007
24 N 136 E 0 -0.00145145
24 N 137 P 0 -0.0400691
24 N 138 D 0 0.0497508
24 N 139 L 0 -0.00840436
24 N 140 L 0 -0.0397748
24 N 141 Q 0 -0.0236622
24 N 142 C 0 -0.0136111
24 N 143 L 0 -0.0906136
24 N 144 D 0 -0.0154778
24 N 145 A 0 -0.0119742
24 N 146 P 0 -0.0658952
24 N 147 L 0 -0.0662156
24 N 148 L 0 -0.0658472
24 N 149 P 0 -0.0404658
24 N 150 Q 0 -0.0327804
24 N 151 A 0 -0.0706517
24 N 152 D 0 -0.0787807
24 N 153 C 0 -0.0571205
24 N 154 E 0 -0.0581315
24 N 155 A 0 -0.0735947
24 N 156 S 0 -0.0372181
24 N 157 Y 0 -0.0950986
24 N 158 P 0 0.00948147
24 N 159 G 0 -0.0204619
24 N 160 K 0 -0.0345089
24 N 161 I 0 -0.0342262
24 N 162 T 0 -0.0135898
24 N 163 D 0 -0.0363199
24 N 164 N 0 -0.000199531
24 N 165 M 0 -0.0685401
24 N 166 V 0 -0.0450647
24 N 167 C 0 -0.0546353
24 N 168 V 0 -0.0267537
24 N 169 G 0 -0.101739
24 N 170 F 0 -0.0379706
24 N 171 L 0 -0.0513226
24 N 172 E 0 -0.0424644
24 N 173 G 0 -0.0734256
24 N 174 G 0 -0.0843421
24 N 175 K 0 -0.0274875
24 N 176 D 0 -0.0164455
24 N 177 S 0 -0.0052591
24 N 178 C 0 -0.081866
24 N 179 Q 0 -0.0698325
24 N 180 G 0 -0.0230571
24 N 181 D 0 -0.0446627
24 N 182 S 0 -0.0451474
24 N 183 G 0 -0.0552988
24 N 184 G 0 -0.0933382
24 N 185 P 0 -0.0162131
24 N 186 V 0 -0.0637751
24 N 187 V 0 -0.0515677
24 N 188 C 0 -0.0715509
24 N 189 N 0 -0.0159956
24 N 190 G 0 -0.107832
24 N 191 E 0 -0.0136624
24 N 192 L 0 -0.03576
24 N 193 Q 0 -0.0510236
24 N 194 G 0 -0.0577104
24 N 195 I 0 -0.0633459
24 N 196 V 0 -0.0802332
24 N 197 S 0 -0.0825747
24 N 198 W 0 -0.0806388
24 N 199 G 0 -0.0667075
24 N 200 Y 0 -0.019717
24 N 201 G 0 -0.0814347
24 N 202 C 0 -0.0793289
24 N 203 A 0 -0.0566046
24 N 204 L 0 -0.0638099
24 N 205 P 0 -0.0226547
24 N 206 D 0 -0.0367899
24 N 207 N 0 -0.00455215
24 N 208 P 0 -0.0514823
24 N 209 G 0 -0.0697888
24 N 210 V 0 -0.0278361
24 N 211 Y 0 -0.0485476
24 N 212 T 0 -0.0949461
24 N 213 K 0 -0.0512517
24 N 214 V 0 -0.0762186
24 N 215 C 0 -0.00472986
24 N 216 N 0 -0.0801953
24 N 217 Y 0 -0.0745141
24 N 218 V 0 -0.0313248
24 N 219 D 0 -0.0752569
24 N 220 W 0 -0.0820781
24 N 221 I 0 -0.0496368
24 N 222 Q 0 0.0176074
24 N 223 D 0 -0.026949
24 N 224 T 0 -0.0631804
25 S 26 G 0 0.924628
25 S 27 Y 0 0.547737
25 S 28 H 0 0.256957
25 S 29 F 0 0.196874
25 S 30 C 0 0.0761268
25 S 31 G 0 0.0256826
25 S 32 G 0 0.0336023
25 S 33 S 0 0.0267578
25 S 34 L 0 -0.0109351
25 S 35 I 0 0.0459247
25 S 36 N 0 -0.00234259
25 S 37 D 0 -0.0119118
25 S 38 Q 0 0.0109458
25 S 39 W 0 -0.0324516
25 S 40 V 0 0.00948289
25 S 41 V 0 0.0145073
25 S 42 S 0 0.0282267
25 S 43 A 0 -0.0169565
25 S 44 A 0 -0.0628525
25 S 45 H 0 -0.0241954
25 S 46 C 0 0.0109676
25 S 47 Y 0 0.0445949
25 S 48 K 0 0.033952
25 S 49 S 0 0.0509586
25 S 50 R 0 0.062723
25 S 51 I 0 0.0333673
25 S 52 Q 0 0.0595413
25 S 53 V 0 -0.0347197
25 S 54 R 0 0.0490795
25 S 55 L 0 -0.0277766
25 S 56 G 0 -0.0133805
25 S 57 E 0 0.00198882
25 S 58 H 0 -0.00359938
25 S 59 N 0 0.0450069
25 S 60 I 0 0.0378699
25 S 61 N 0 0.066273
25 S 62 V 0 0.0372704
25 S 63 L 0 0.0534429
25 S 64 E 0 0.0339755
25 S 65 G 0 0.0356388
25 S 66 N 0 -0.0245657
25 S 67 E 0 0.0293158
25 S 68 Q 0 0.0108578
25 S 69 F 0 0.0126524
25 S 70 V 0 -0.0319094
25 S 71 N 0 0.0181517
25 S 72 A 0 0.0736005
25 S 73 A 0 0.00572779
25 S 74 K 0 0.0378014
25 S 75 I 0 0.0320217
25 S 76 I 0 0.0123204
25 S 77 K 0 0.0186195
25 S 78 H 0 -0.00511063
25 S 79 P 0 -0.00349146
25 S 80 N 0 0.00779373
25 S 81 F 0 -0.00603483
25 S 82 D 0 0.0577416
25 S 83 R 0 0.079018
25 S 84 K 0 0.0479345
25 S 85 T 0 0.0143958
25 S 86 L 0 0.0149648
25 S 87 N 0 0.00537564
25 S 88 N 0 -0.00151383
25 S 89 D 0 -0.0299704
25 S 90 I 0 -0.0559823
25 S 91 M 0 -0.0176564
25 S 92 L 0 -0.0724611
25 S 93 I 0 -0.0353595
25 S 94 K 0 -0.0217672
25 S 95 L 0 -0.0370652
25 S 96 S 0 0.0445151
25 S 97 S 0 -0.0082737
25 S 98 P 0 -0.0306187
25 S 99 V 0 -0.0439363
25 S 100 K 0 0.0343674
25 S 101 L 0 0.020387
25 S 102 N 0 -0.0638238
25 S 103 A 0 0.0371464
25 S 104 R 0 -0.0195897
25 S 105 V 0 -0.048575
25 S 106 A 0 -0.00471074
25 S 107 T 0 -0.048177
25 S 108 V 0 -0.0660081
25 S 109 A 0 -0.0132657
25 S 110 L 0 -0.0477025
25 S 111 P 0 -0.0585221
25 S 112 S 0 0.0138913
25 S 113 S 0 0.0221047
25 S 114 C 0 0.0137782
25 S 115 A 0 -0.0138421
25 S 116 P 0 -0.0250567
25 S 117 A 0 -0.00847438
25 S 118 G 0 -0.0155542
25 S 119 T 0 -0.0163505
25 S 120 Q 0 -0.0353767
25 S 121 C 0 -0.0761211
25 S 122 L 0 -0.00744967
25 S 123 I 0 -0.0155989
25 S 124 S 0 -0.103425
25 S 125 G 0 -0.0616813
25 S 126 W 0 -0.051992
25 S 127 G 0 -0.0319224
25 S 128 N 0 -0.021216
25 S 129 T 0 0.0150613
25 S 130 L 0 0.0119698
25 S 131 S 0 0.00802003
25 S 132 S 0 0.0138752
25 S 133 G 0 0.0382246
25 S 134 V 0 0.0193521
25 S 136 E 0 0.00750749
25 S 137 P 0 0.00544204
25 S 138 D 0 0.0106136
25 S 139 L 0 -0.0524232
25 S 140 L 0 -0.0578651
25 S 141 Q 0 -0.0432924
25 S 142 C 0 -0.0395302
25 S 143 L 0 -0.0637562
25 S 144 D 0 -0.0267707
25 S 145 A 0 0.00342109
25 S 146 P 0 -0.0249004
25 S 147 L 0 -0.0232632
25 S 148 L 0 -0.00731781
25 S 149 P 0 0.00819666
25 S 150 Q 0 -0.0666349
25 S 151 A 0 0.00311015
25 S 152 D 0 -0.0101654
25 S 153 C 0 -0.0492403
25 S 154 E 0 -0.0425695
25 S 155 A 0 -0.0543231
25 S 156 S 0 0.0186991
25 S 157 Y 0 -0.0649472
25 S 158 P 0 -0.0120141
25 S 159 G 0 -0.0296357
25 S 160 K 0 0.0170433
25 S 161 I 0 -0.0591501
25 S 162 T 0 -0.0285482
25 S 163 D 0 0.0121493
25 S 164 N 0 -0.0686377
25 S 165 M 0 -0.0732982
25 S 166 V 0 -0.00535442
25 S 167 C 0 -0.0711605
25 S 168 V 0 -0.106111
25 S 169 G 0 -0.0690183
25 S 170 F 0 -0.0498964
25 S 171 L 0 -0.00755279
25 S 172 E 0 -0.0299081
25 S 173 G 0 -0.00939196
25 S 174 G 0 -0.0112167
25 S 175 K 0 -0.0835034
25 S 176 D 0 -0.0915046
25 S 177 S 0 -0.0352655
25 S 178 C 0 -0.0784204
25 S 179 Q 0 0.0144614
25 S 180 G 0 -0.0360696
25 S 181 D 0 -0.0221655
25 S 182 S 0 -0.0516636
25 S 183 G 0 -0.0297417
25 S 184 G 0 0.0299829
25 S 185 P 0 -0.0615546
25 S 186 V 0 -0.0182506
25 S 187 V 0 -0.0408758
25 S 188 C 0 -0.0389095
25 S 189 N 0 0.032278
25 S 190 G 0 -0.0143485
25 S 191 E 0 -0.0160628
25 S 192 L 0 -0.0642692
25 S 193 Q 0 -0.0752918
25 S 194 G 0 -0.0432786
25 S 195 I 0 -0.0340461
25 S 196 V 0 -0.0437714
25 S 197 S 0 -0.0595227
25 S 198 W 0 -0.0749869
25 S 199 G 0 -0.053773
25 S 200 Y 0 -0.0347944
25 S 201 G 0 -0.0390154
25 S 202 C 0 -0.0528999
25 S 203 A 0 -0.00692069
25 S 204 L 0 -0.0158824
25 S 205 P 0 -0.0257138
25 S 206 D 0 -0.00274941
25 S 207 N 0 0.0149937
25 S 208 P 0 -0.0497932
25 S 209 G 0 -0.0553937
25 S 210 V 0 -0.0598012
25 S 211 Y 0 -0.0533139
25 S 212 T 0 -0.0683654
25 S 213 K 0 -0.000960975
25 S 214 V 0 -0.0669178
25 S 215 C 0 -0.0512173
25 S 216 N 0 -0.019947
25 S 217 Y 0 -0.0197273
25 S 218 V 0 -0.0196302
25 S 219 D 0 -0.0316985
25 S 220 W 0 -0.0414875
25 S 221 I 0 -0.0164219
25 S 222 Q 0 -0.0638
25 S 223 D 0 -0.0329565
25 S 224 T 0 0.0183476
26 G 27 Y 0 0.690324
26 G 28 H 0 0.300588
26 G 29 F 0 0.307685
26 G 30 C 0 0.0769374
26 G 31 G 0 0.0471979
26 G 32 G 0 0.0293751
26 G 33 S 0 0.081284
26 G 34 L 0 0.0112828
26 G 35 I 0 0.0809167
26 G 36 N 0 0.0130049
26 G 37 D 0 0.0360084
26 G 38 Q 0 0.0401614
26 G 39 W 0 -0.0106875
26 G 40 V 0 0.0171013
26 G 41 V 0 0.00545438
26 G 42 S 0 0.0558314
26 G 43 A 0 -0.0234072
26 G 44 A 0 -0.0281181
26 G 45 H 0 -0.0438365
26 G 46 C 0 -0.0350902
26 G 47 Y 0 0.022854
26 G 48 K 0 0.0623772
26 G 49 S 0 0.104875
26 G 50 R 0 0.0344391
26 G 51 I 0 0.0291185
26 G 52 Q 0 0.304268
26 G 53 V 0 0.00718018
26 G 54 R 0 0.0486248
26 G 55 L 0 -0.0363872
26 G 56 G 0 -0.0124685
26 G 57 E 0 0.0515543
26 G 58 H 0 -0.0393289
26 G 59 N 0 -0.0156266
26 G 60 I 0 0.0356037
26 G 61 N 0 0.0188386
26 G 62 V 0 0.0377591
26 G 63 L 0 0.0671652
26 G 64 E 0 0.0142447
26 G 65 G 0 0.0448327
26 G 66 N 0 0.0231153
26 G 67 E 0 0.0449855
26 G 68 Q 0 -0.00734546
26 G 69 F 0 0.0929569
26 G 70 V 0 -0.00208907
26 G 71 N 0 0.0679722
26 G 72 A 0 0.0107614
26 G 73 A 0 0.0271095
26 G 74 K 0 0.0480422
26 G 75 I 0 0.0154007
26 G 76 I 0 -0.0181352
26 G 77 K 0 -0.00941563
26 G 78 H 0 -0.0577272
26 G 79 P 0 -0.0532261
26 G 80 N 0 0.042412
26 G 81 F 0 0.00265609
26 G 82 D 0 -0.0107294
26 G 83 R 0 0.0287583
26 G 84 K 0 0.0175762
26 G 85 T 0 0.000455822
26 G 86 L 0 -0.036896
26 G 87 N 0 0.009561
26 G 88 N 0 0.0167445
26 G 89 D 0 -0.0529662
26 G 90 I 0 -0.00743139
26 G 91 M 0 -0.0250647
26 G 92 L 0 -0.0592636
26 G 93 I 0 -0.016184
26 G 94 K 0 -0.0279728
26 G 95 L 0 -0.0152307
26 G 96 S 0 -0.0277969
26 G 97 S 0 -0.00205794
26 G 98 P 0 -0.0029333
26 G 99 V 0 -0.0680019
26 G 100 K 0 -0.0167588
26 G 101 L 0 -0.0502403
26 G 102 N 0 0.00866029
26 G 103 A 0 0.0354173
26 G 104 R 0 -0.0162533
26 G 105 V 0 -0.0169926
26 G 106 A 0 -0.0124476
26 G 107 T 0 -0.0274432
26 G 108 V 0 0.0118953
26 G 109 A 0 0.00987681
26 G 110 L 0 -0.00141971
26 G 111 P 0 -0.0124794
26 G 112 S 0 -0.0192435
26 G 113 S 0 0.000439521
26 G 114 C 0 0.0325609
26 G 115 A 0 -0.00820927
26 G 116 P 0 -0.0589958
26 G 117 A 0 0.012123
26 G 118 G 0 -0.0112252
26 G 119 T 0 0.00356484
26 G 120 Q 0 -0.0252601
26 G 121 C 0 -0.0372883
26 G 122 L 0 0.018715
26 G 123 I 0 -0.0287515
26 G 124 S 0 -0.0387914
26 G 125 G 0 -0.062027
26 G 126 W 0 -0.0704974
26 G 127 G 0 -0.0613723
26 G 128 N 0 0.00241171
26 G 129 T 0 -0.04122
26 G 130 L 0 0.0206138
26 G 131 S 0 -0.0503631
26 G 132 S 0 -0.0270877
26 G 133 G 0 0.021692
26 G 134 V 0 -0.0118584
26 G 136 E 0 -0.000237654
26 G 137 P 0 -0.00809271
26 G 138 D 0 -0.0131301
26 G 139 L 0 -0.0382776
26 G 140 L 0 -0.0575882
26 G 141 Q 0 -0.0777673
26 G 142 C 0 -0.0029714
26 G 143 L 0 -0.0402189
26 G 144 D 0 -0.0564306
26 G 145 A 0 -0.0476744
26 G 146 P 0 -0.0555591
26 G 147 L 0 -0.032852
26 G 148 L 0 -0.0311345
26 G 149 P 0 0.0091558
26 G 150 Q 0 -0.0546498
26 G 151 A 0 0.013326
26 G 152 D 0 -0.0134784
26 G 153 C 0 -0.0668353
26 G 154 E 0 -0.0277433
26 G 155 A 0 0.0130022
26 G 156 S 0 -0.0486404
26 G 157 Y 0 -0.0681367
26 G 158 P 0 -0.0387231
26 G 159 G 0 -0.00286536
26 G 160 K 0 -0.0111266
26 G 161 I 0 -0.0398336
26 G 162 T 0 -0.0388929
26 G 163 D 0 -0.0419911
26 G 164 N 0 -0.0607605
26 G 165 M 0 -0.00699252
26 G 166 V 0 -0.0926972
26 G 167 C 0 -0.0546724
26 G 168 V 0 -0.0279181
26 G 169 G 0 -0.0743022
26 G 170 F 0 -0.0411259
26 G 171 L 0 -0.0293684
26 G 172 E 0 -0.00577649
26 G 173 G 0 -0.053875
26 G 174 G 0 -0.0508691
26 G 175 K 0 -0.0362728
26 G 176 D 0 -0.0804518
26 G 177 S 0 -0.0410788
26 G 178 C 0 -0.0746685
26 G 179 Q 0 -0.0348364
26 G 180 G 0 -0.0466324
26 G 181 D 0 -0.0605337
26 G 182 S 0 -0.0338159
26 G 183 G 0 -0.0691546
26 G 184 G 0 -0.0339605
26 G 185 P 0 -0.0371608
26 G 186 V 0 -0.120342
26 G 187 V 0 -0.0212765
26 G 188 C 0 -0.0358644
26 G 189 N 0 -0.0326825
26 G 190 G 0 -0.0772778
26 G 191 E 0 -0.0341126
26 G 192 L 0 -0.0937264
26 G 193 Q 0 -0.0702974
26 G 194 G 0 -0.0635186
26 G 195 I 0 0.0552872
26 G 196 V 0 -0.0811962
26 G 197 S 0 -0.057202
26 G 198 W 0 -0.0408423
26 G 199 G 0 -0.0384294
26 G 200 Y 0 -0.0413488
26 G 201 G 0 -0.0352503
26 G 202 C 0 -0.0210745
26 G 203 A 0 -0.0670205
26 G 204 L 0 -0.0285463
26 G 205 P 0 0.0174778
26 G 206 D 0 -0.0651717
26 G 207 N 0 -0.0439704
26 G 208 P 0 -0.028055
26 G 209 G 0 -0.0243757
26 G 210 V 0 -0.0320678
26 G 211 Y 0 -0.0496925
26 G 212 T 0 -0.0904609
26 G 213 K 0 -0.0591619
26 G 214 V 0 0.000634824
26 G 215 C 0 -0.0323669
26 G 216 N 0 -0.00898336
26 G 217 Y 0 -0.0547112
26 G 218 V 0 -0.0427058
26 G 219 D 0 -0.0176204
26 G 220 W 0 -0.0407613
26 G 221 I 0 -0.0760972
26 G 222 Q 0 -0.0354506
26 G 223 D 0 -0.0256635
26 G 224 T 0 -0.023537
27 Y 28 H 0 0.374255
27 Y 29 F 0 0.360953
27 Y 30 C 0 0.114422
27 Y 31 G 0 0.0550951
27 Y 32 G 0 0.0506232
27 Y 33 S 0 0.0230478
27 Y 34 L 0 0.0273792
27 Y 35 I 0 0.00886817
27 Y 36 N 0 0.0604519
27 Y 37 D 0 0.0246923
27 Y 38 Q 0 0.0255882
27 Y 39 W 0 -0.0285048
27 Y 40 V 0 -0.00989336
27 Y 41 V 0 0.0109083
27 Y 42 S 0 -0.0248164
27 Y 43 A 0 0.0070374
27 Y 44 A 0 6.2737e-05
27 Y 45 H 0 -0.0191572
27 Y 46 C 0 -0.0380488
27 Y 47 Y 0 0.0211884
27 Y 48 K 0 0.0658003
27 Y 49 S 0 0.0810161
27 Y 50 R 0 0.0595327
27 Y 51 I 0 0.0224019
27 Y 52 Q 0 0.0887067
27 Y 53 V 0 -0.0324663
27 Y 54 R 0 0.0415229
27 Y 55 L 0 -0.0107587
27 Y 56 G 0 -0.0283394
27 Y 57 E 0 -0.00810817
27 Y 58 H 0 0.0174332
27 Y 59 N 0 0.0112804
27 Y 60 I 0 0.0756233
27 Y 61 N 0 0.0609357
27 Y 62 V 0 0.0176414
27 Y 63 L 0 0.0925967
27 Y 64 E 0 0.0552581
27 Y 65 G 0 -0.030848
27 Y 66 N 0 -0.00656723
27 Y 67 E 0 -0.0124387
27 Y 68 Q 0 -0.0162597
27 Y 69 F 0 0.0159531
27 Y 70 V 0 -0.0301244
27 Y 71 N 0 0.0195751
27 Y 72 A 0 -0.00277609
27 Y 73 A 0 0.0336596
27 Y 74 K 0 0.0223742
27 Y 75 I 0 0.0304895
27 Y 76 I 0 -0.00938082
27 Y 77 K 0 0.0413732
27 Y 78 H 0 0.0103016
27 Y 79 P 0 0.0330057
27 Y 80 N 0 0.0381594
27 Y 81 F 0 -0.0363204
27 Y 82 D 0 0.0476561
27 Y 83 R 0 0.181914
27 Y 84 K 0 0.0983791
27 Y 85 T 0 0.0414143
27 Y 86 L 0 0.0305205
27 Y 87 N 0 0.00462669
27 Y 88 N 0 -0.0210362
27 Y 89 D 0 -0.0466107
27 Y 90 I 0 -0.033923
27 Y 91 M 0 -0.0269384
27 Y 92 L 0 -0.0500724
27 Y 93 I 0 -0.0259559
27 Y 94 K 0 -0.019107
27 Y 95 L 0 -0.0428786
27 Y 96 S 0 -0.00174645
27 Y 97 S 0 0.047677
27 Y 98 P 0 0.0164424
27 Y 99 V 0 -0.0254425
27 Y 100 K 0 0.0545386
27 Y 101 L 0 0.0156044
27 Y 102 N 0 0.03957
27 Y 103 A 0 -0.0502857
27 Y 104 R 0 -0.0340307
27 Y 105 V 0 -0.0274826
27 Y 106 A 0 0.0126863
27 Y 107 T 0 -0.00159036
27 Y 108 V 0 -0.0396141
27 Y 109 A 0 -0.0508411
27 Y 110 L 0 -0.0146836
27 Y 111 P 0 -0.0531719
27 Y 112 S 0 -0.00810861
27 Y 113 S 0 0.051562
27 Y 114 C 0 -0.0523868
27 Y 115 A 0 -0.0130899
27 Y 116 P 0 -0.0151599
27 Y 117 A 0 0.0488356
27 Y 118 G 0 -0.0261001
27 Y 119 T 0 0.0189093
27 Y 120 Q 0 0.0016703
27 Y 121 C 0 -0.119174
27 Y 122 L 0 -0.00831033
27 Y 123 I 0 -0.0228202
27 Y 124 S 0 -0.0382153
27 Y 125 G 0 -0.0562521
27 Y 126 W 0 -0.034428
27 Y 127 G 0 -0.0522961
27 Y 128 N 0 0.0339442
27 Y 129 T 0 -0.0537661
27 Y 130 L 0 0.0485574
27 Y 131 S 0 -0.00426353
27 Y 132 S 0 0.00108962
27 Y 133 G 0 0.0100146
27 Y 134 V 0 0.0162624
27 Y 136 E 0 0.0776267
27 Y 137 P 0 -0.0690094
27 Y 138 D 0 0.0212192
27 Y 139 L 0 -0.0443872
27 Y 140 L 0 -0.0565977
27 Y 141 Q 0 -0.0454108
27 Y 142 C 0 -0.059915
27 Y 143 L 0 -0.0231155
27 Y 144 D 0 0.00959382
27 Y 145 A 0 -0.0133515
27 Y 146 P 0 -0.0380423
27 Y 147 L 0 -0.0721746
27 Y 148 L 0 -0.0872525
27 Y 149 P 0 -0.0039161
27 Y 150 Q 0 0.00920745
27 Y 151 A 0 -0.00842052
27 Y 152 D 0 0.0245702
27 Y 153 C 0 -0.0457732
27 Y 154 E 0 -0.00499317
27 Y 155 A 0 -0.0115002
27 Y 156 S 0 -0.0590069
27 Y 157 Y 0 -0.0534866
27 Y 158 P 0 0.0242413
27 Y 159 G 0 0.0107159
27 Y 160 K 0 -0.0133049
27 Y 161 I 0 -0.0567657
27 Y 162 T 0 -0.0122249
27 Y 163 D 0 -0.00575704
27 Y 164 N 0 -0.0456905
27 Y 165 M 0 -0.0283978
27 Y 166 V 0 0.00169884
27 Y 167 C 0 -0.0540522
27 Y 168 V 0 -0.0412115
27 Y 169 G 0 -0.0553812
27 Y 170 F 0 -0.0084236
27 Y 171 L 0 -0.0537759
27 Y 172 E 0 -0.0581694
27 Y 173 G 0 -0.0303319
27 Y 174 G 0 -0.020623
27 Y 175 K 0 -0.0678111
27 Y 176 D 0 -0.03187
27 Y 177 S 0 -0.0383877
27 Y 178 C 0 -0.0515388
27 Y 179 Q 0 0.0350565
27 Y 180 G 0 -0.0628212
27 Y 181 D 0 -0.0578616
27 Y 182 S 0 -0.028041
27 Y 183 G 0 -0.028018
27 Y 184 G 0 -0.0554325
27 Y 185 P 0 -0.0559811
27 Y 186 V 0 -0.0684981
27 Y 187 V 0 -0.0818011
27 Y 188 C 0 -0.0601259
27 Y 189 N 0 -0.0198687
27 Y 190 G 0 -0.0187762
27 Y 191 E 0 -0.0544736
27 Y 192 L 0 -0.099407
27 Y 193 Q 0 -0.0635652
27 Y 194 G 0 -0.0817974
27 Y 195 I 0 -0.0505746
27 Y 196 V 0 -0.082561
27 Y 197 S 0 -0.0654405
27 Y 198 W 0 -0.106556
27 Y 199 G 0 -0.0335054
27 Y 200 Y 0 0.00531223
27 Y 201 G 0 -0.0240437
27 Y 202 C 0 -0.0419797
27 Y 203 A 0 -0.0429748
27 Y 204 L 0 -0.0166956
27 Y 205 P 0 -0.0222519
27 Y 206 D 0 -0.0160922
27 Y 207 N 0 -0.00217397
27 Y 208 P 0 -0.0335719
27 Y 209 G 0 -0.0458383
27 Y 210 V 0 -0.0567557
27 Y 211 Y 0 -0.0692793
27 Y 212 T 0 -0.0439367
27 Y 213 K 0 -0.0939581
27 Y 214 V 0 -0.0533427
27 Y 215 C 0 -0.0839959
27 Y 216 N 0 -0.0502224
27 Y 217 Y 0 -0.0516181
27 Y 218 V 0 -0.0499765
27 Y 219 D 0 -0.0287021
27 Y 220 W 0 -0.101119
27 Y 221 I 0 -0.0376996
27 Y 222 Q 0 -0.030132
27 Y 223 D 0 -0.0289185
27 Y 224 T 0 0.0156594
28 H 29 F 0 0.457369
28 H 30 C 0 0.213884
28 H 31 G 0 0.236453
28 H 32 G 0 0.13045
28 H 33 S 0 0.0936358
28 H 34 L 0 0.0825495
28 H 35 I 0 0.051865
28 H 36 N 0 0.0633206
28 H 37 D 0 0.0499272
28 H 38 Q 0 0.0305995
28 H 39 W 0 0.0345491
28 H 40 V 0 -0.0355288
28 H 41 V 0 0.0218907
28 H 42 S 0 0.0440401
28 H 43 A 0 -0.00706319
28 H 44 A 0 0.0216445
28 H 45 H 0 0.0629034
28 H 46 C 0 -0.0174641
28 H 47 Y 0 0.0277597
28 H 48 K 0 0.0515658
28 H 49 S 0 0.0448549
28 H 50 R 0 0.0676951
28 H 51 I 0 0.068363
28 H 52 Q 0 0.110013
28 H 53 V 0 0.0127042
28 H 54 R 0 0.111391
28 H 55 L 0 -0.0406293
28 H 56 G 0 0.0103952
28 H 57 E 0 0.0286955
28 H 58 H 0 0.0224044
28 H 59 N 0 -0.0399439
28 H 60 I 0 0.0696579
28 H 61 N 0 -0.0148351
28 H 62 V 0 0.0100006
28 H 63 L 0 -0.0154933
28 H 64 E 0 -0.00515846
28 H 65 G 0 -0.0123718
28 H 66 N 0 0.0429293
28 H 67 E 0 0.0608416
28 H 68 Q 0 -0.0164889
28 H 69 F 0 0.0309691
28 H 70 V 0 0.00553686
28 H 71 N 0 -0.00227472
28 H 72 A 0 0.0543472
28 H 73 A 0 -0.0498215
28 H 74 K 0 -0.0309108
28 H 75 I 0 0.0755563
28 H 76 I 0 0.0252085
28 H 77 K 0 -0.0334858
28 H 78 H 0 -0.0614838
28 H 79 P 0 0.00238594
28 H 80 N 0 -0.0419932
28 H 81 F 0 -0.0374588
28 H 82 D 0 -0.0289307
28 H 83 R 0 -0.0359535
28 H 84 K 0 0.00670284
28 H 85 T 0 -0.06636
28 H 86 L 0 -0.0233469
28 H 87 N 0 0.00191391
28 H 88 N 0 -0.0124437
28 H 89 D 0 -0.0303615
28 H 90 I 0 -0.0265788
28 H 91 M 0 -0.0256588
28 H 92 L 0 -0.00618419
28 H 93 I 0 -0.0122973
28 H 94 K 0 -0.0478271
28 H 95 L 0 -0.0196672
28 H 96 S 0 -0.0372756
28 H 97 S 0 -0.0314769
28 H 98 P 0 0.0126661
28 H 99 V 0 -0.0180675
28 H 100 K 0 -0.0458044
28 H 101 L 0 -0.0409148
28 H 102 N 0 0.0337959
28 H 103 A 0 0.0125102
28 H 104 R 0 0.0108168
28 H 105 V 0 0.019869
28 H 106 A 0 0.0129985
28 H 107 T 0 -0.0440786
28 H 108 V 0 0.0117345
28 H 109 A 0 -0.0437465
28 H 110 L 0 0.00330958
28 H 111 P 0 0.0517551
28 H 112 S 0 -0.00678084
28 H 113 S 0 -0.00621372
28 H 114 C 0 -0.0457712
28 H 115 A 0 -0.0476062
28 H 116 P 0 0.0065042
28 H 117 A 0 -0.0237865
28 H 118 G 0 -0.0776743
28 H 119 T 0 -0.0284013
28 H 120 Q 0 -0.0611322
28 H 121 C 0 0.0324247
28 H 122 L 0 -0.0460632
28 H 123 I 0 0.00309562
28 H 124 S 0 0.0100108
28 H 125 G 0 -0.0476504
28 H 126 W 0 0.120473
28 H 127 G 0 -0.0496801
28 H 128 N 0 -0.0309991
28 H 129 T 0 -0.0597055
28 H 130 L 0 -0.0399074
28 H 131 S 0 -0.0395954
28 H 132 S 0 -0.0298303
28 H 133 G 0 -0.0174673
28 H 134 V 0 -0.0330406
28 H 136 E 0 0.0143394
28 H 137 P 0 -0.0472662
28 H 138 D 0 -0.090344
28 H 139 L 0 -0.0716953
28 H 140 L 0 -0.0608636
28 H 141 Q 0 -0.0686215
28 H 142 C 0 -0.111483
28 H 143 L 0 -0.0580874
28 H 144 D 0 -0.0447584
28 H 145 A 0 -0.0583675
28 H 146 P 0 -0.0411223
28 H 147 L 0 -0.041298
28 H 148 L 0 -0.0309131
28 H 149 P 0 -0.0236213
28 H 150 Q 0 -0.0189757
28 H 151 A 0 -0.0664195
28 H 152 D 0 -0.0793574
28 H 153 C 0 -0.0577076
28 H 154 E 0 -0.0565893
28 H 155 A 0 -0.0581699
28 H 156 S 0 0.00706831
28 H 157 Y 0 -0.0298208
28 H 158 P 0 -0.0480658
28 H 159 G 0 -0.057026
28 H 160 K 0 -0.0600389
28 H 161 I 0 -0.0161511
28 H 162 T 0 -0.0735827
28 H 163 D 0 -0.0107257
28 H 164 N 0 -0.107534
28 H 165 M 0 -0.0119496
28 H 166 V 0 -0.061478
28 H 167 C 0 -0.0317316
28 H 168 V 0 -0.0204016
28 H 169 G 0 -0.0449764
28 H 170 F 0 -0.010703
28 H 171 L 0 -0.0533605
28 H 172 E 0 -0.088913
28 H 173 G 0 -0.0473721
28 H 174 G 0 -0.0509597
28 H 175 K 0 -0.079271
28 H 176 D 0 -0.0745654
28 H 177 S 0 -0.0418843
28 H 178 C 0 -0.0551876
28 H 179 Q 0 -0.0321075
28 H 180 G 0 -0.0027186
28 H 181 D 0 -0.0413615
28 H 182 S 0 -0.0411614
28 H 183 G 0 -0.0577283
28 H 184 G 0 -0.05044
28 H 185 P 0 -0.0103906
28 H 186 V 0 -0.0664756
28 H 187 V 0 -0.0709146
28 H 188 C 0 0.00330257
28 H 189 N 0 -0.0639093
28 H 190 G 0 -0.0456871
28 H 191 E 0 -0.0635702
28 H 192 L 0 -0.0111995
28 H 193 Q 0 -0.0885518
28 H 194 G 0 -0.0404841
28 H 195 I 0 -0.0830692
28 H 196 V 0 -0.0438767
28 H 197 S 0 -0.0401789
28 H 198 W 0 0.0232233
28 H 199 G 0 -0.0218407
28 H 200 Y 0 -0.0251258
28 H 201 G 0 -0.0284614
28 H 202 C 0 -0.03989
28 H 203 A 0 -0.030017
28 H 204 L 0 -0.0389877
28 H 205 P 0 -0.081172
28 H 206 D 0 -0.0434111
28 H 207 N 0 -0.0546186
28 H 208 P 0 0.00569611
28 H 209 G 0 -0.0618887
28 H 210 V 0 -0.024584
28 H 211 Y 0 -0.039065
28 H 212 T 0 -0.0349382
28 H 213 K 0 -0.0620251
28 H 214 V 0 -0.0804142
28 H 215 C 0 -0.0296924
28 H 216 N 0 0.000944247
28 H 217 Y 0 -0.0411353
28 H 218 V 0 -0.0871351
28 H 219 D 0 -0.0764014
28 H 220 W 0 -0.031769
28 H 221 I 0 -0.0683327
28 H 222 Q 0 -0.0800804
28 H 223 D 0 -0.0918449
28 H 224 T 0 -0.0928349
29 F 30 C 0 0.278101
29 F 31 G 0 0.223471
29 F 32 G 0 0.164728
29 F 33 S 0 0.18493
29 F 34 L 0 0.0660222
29 F 35 I 0 0.10309
29 F 36 N 0 0.0615644
29 F 37 D 0 0.0483198
29 F 38 Q 0 0.0063392
29 F 39 W 0 0.034633
29 F 40 V 0 0.0230272
29 F 41 V 0 0.00010432
29 F 42 S 0 -0.000199122
29 F 43 A 0 -0.0114206
29 F 44 A 0 0.032892
29 F 45 H 0 -0.00665983
29 F 46 C 0 -0.0246493
29 F 47 Y 0 0.110743
29 F 48 K 0 0.132871
29 F 49 S 0 0.106569
29 F 50 R 0 0.137224
29 F 51 I 0 0.351649
29 F 52 Q 0 0.0290846
29 F 53 V 0 -0.0141658
29 F 54 R 0 0.093559
29 F 55 L 0 -0.00766446
29 F 56 G 0 -0.0263286
29 F 57 E 0 0.0361607
29 F 58 H 0 0.0521853
29 F 59 N 0 -0.013434
29 F 60 I 0 0.0873644
29 F 61 N 0 0.031468
29 F 62 V 0 0.0390485
29 F 63 L 0 -0.0161851
29 F 64 E 0 0.0158885
29 F 65 G 0 -0.0152109
29 F 66 N 0 0.0246672
29 F 67 E 0 -0.013437
29 F 68 Q 0 -0.0516229
29 F 69 F 0 0.00821567
29 F 70 V 0 -0.0330746
29 F 71 N 0 0.0263221
29 F 72 A 0 0.00298989
29 F 73 A 0 0.00147205
29 F 74 K 0 0.0547635
29 F 75 I 0 -0.0283621
29 F 76 I 0 -0.0166589
29 F 77 K 0 0.0458664
29 F 78 H 0 0.0434808
29 F 79 P 0 0.00925657
29 F 80 N 0 0.011392
29 F 81 F 0 0.0277977
29 F 82 D 0 0.0529026
29 F 83 R 0 0.042783
29 F 84 K 0 0.051626
29 F 85 T 0 0.0289716
29 F 86 L 0 0.0919004
29 F 87 N 0 -0.0157592
29 F 88 N 0 -0.0071518
29 F 89 D 0 -0.0650799
29 F 90 I 0 -0.0539686
29 F 91 M 0 -0.0578136
29 F 92 L 0 -0.0651069
29 F 93 I 0 0.0290143
29 F 94 K 0 0.0054948
29 F 95 L 0 -0.0657193
29 F 96 S 0 -0.0158095
29 F 97 S 0 -0.0330174
29 F 98 P 0 -0.0212291
29 F 99 V 0 -0.0459962
29 F 100 K 0 -0.0388825
29 F 101 L 0 -0.0233393
29 F 102 N 0 -0.0936439
29 F 103 A 0 -0.00869322
29 F 104 R 0 -0.0322099
29 F 105 V 0 -0.0152544
29 F 106 A 0 -0.0347124
29 F 107 T 0 -0.0530606
29 F 108 V 0 0.00679845
29 F 109 A 0 -0.0932738
29 F 110 L 0 -0.00177289
29 F 111 P 0 -0.0498666
29 F 112 S 0 -0.0192853
29 F 113 S 0 -0.00428631
29 F 114 C 0 0.00840268
29 F 115 A 0 -0.0525101
29 F 116 P 0 -0.00499199
29 F 117 A 0 -0.0142276
29 F 118 G 0 -0.0656123
29 F 119 T 0 0.0395627
29 F 120 Q 0 -0.0605343
29 F 121 C 0 -0.0813724
29 F 122 L 0 0.0690084
29 F 123 I 0 -0.0271788
29 F 124 S 0 -0.00314196
29 F 125 G 0 -0.0639927
29 F 126 W 0 0.046664
29 F 127 G 0 -0.0243674
29 F 128 N 0 0.00627111
29 F 129 T 0 -0.0576992
29 F 130 L 0 0.016121
29 F 131 S 0 -0.00644593
29 F 132 S 0 0.00511038
29 F 133 G 0 0.00245219
29 F 134 V 0 0.0182368
29 F 136 E 0 -0.00690681
29 F 137 P 0 -0.0154445
29 F 138 D 0 -0.052634
29 F 139 L 0 -0.0285936
29 F 140 L 0 -0.0471155
29 F 141 Q 0 -0.040955
29 F 142 C 0 -0.0922429
29 F 143 L 0 -0.0826623
29 F 144 D 0 -0.0432165
29 F 145 A 0 -0.0703619
29 F 146 P 0 0.00729874
29 F 147 L 0 0.0132204
29 F 148 L 0 -0.0147168
29 F 149 P 0 -0.0316105
29 F 150 Q 0 -0.0330496
29 F 151 A 0 -0.0252164
29 F 152 D 0 -0.0102783
29 F 153 C 0 -0.0506156
29 F 154 E 0 -0.0321887
29 F 155 A 0 -0.0703007
29 F 156 S 0 0.0106239
29 F 157 Y 0 -0.0128009
29 F 158 P 0 0.00662241
29 F 159 G 0 -0.0354073
29 F 160 K 0 -0.0463975
29 F 161 I 0 -0.0418702
29 F 162 T 0 -0.0247243
29 F 163 D 0 -0.0225444
29 F 164 N 0 -0.0576486
29 F 165 M 0 -0.0486914
29 F 166 V 0 -0.0180144
29 F 167 C 0 -0.0370875
29 F 168 V 0 -0.00242514
29 F 169 G 0 -0.0592319
29 F 170 F 0 -0.0698312
29 F 171 L 0 -0.0943459
29 F 172 E 0 -0.0487757
29 F 173 G 0 -0.078227
29 F 174 G 0 -0.0558002
29 F 175 K 0 -0.0656941
29 F 176 D 0 -0.0326492
29 F 177 S 0 -0.0511236
29 F 178 C 0 -0.0312796
29 F 179 Q 0 -0.0328501
29 F 180 G 0 -0.034764
29 F 181 D 0 -0.036905
29 F 182 S 0 -0.0655142
29 F 183 G 0 -0.0313176
29 F 184 G 0 -0.0134516
29 F 185 P 0 -0.0354684
29 F 186 V 0 -0.0559409
29 F 187 V 0 -0.00194964
29 F 188 C 0 -0.065767
29 F 189 N 0 -0.0216626
29 F 190 G 0 -0.0839187
29 F 191 E 0 -0.079485
29 F 192 L 0 -0.100437
29 F 193 Q 0 -0.0467235
29 F 194 G 0 -0.0690597
29 F 195 I 0 -0.0616577
29 F 196 V 0 -0.00335584
29 F 197 S 0 -0.0380118
29 F 198 W 0 -0.00237393
29 F 199 G 0 -0.0286366
29 F 200 Y 0 -0.0286236
29 F 201 G 0 0.00876869
29 F 202 C 0 -0.0648485
29 F 203 A 0 -0.0282566
29 F 204 L 0 -0.0490101
29 F 205 P 0 -0.0392936
29 F 206 D 0 -0.012787
29 F 207 N 0 -0.0138429
29 F 208 P 0 -0.0387384
29 F 209 G 0 -0.0289997
29 F 210 V 0 -0.0510366
29 F 211 Y 0 -0.0331855
29 F 212 T 0 -0.068573
29 F 213 K 0 -0.0425002
29 F 214 V 0 -0.0868093
29 F 215 C 0 -0.0796334
29 F 216 N 0 -0.063603
29 F 217 Y 0 -0.0979064
29 F 218 V 0 -0.0600324
29 F 219 D 0 -0.0379663
29 F 220 W 0 -0.0417344
29 F 221 I 0 -0.0481787
29 F 222 Q 0 -0.0447738
29 F 223 D 0 -0.0604552
29 F 224 T 0 -0.057479
30 C 31 G 0 0.397779
30 C 32 G 0 0.336579
30 C 33 S 0 0.3189
30 C 34 L 0 0.225961
30 C 35 I 0 0.224326
30 C 36 N 0 0.164387
30 C 37 D 0 0.186241
30 C 38 Q 0 0.128552
30 C 39 W 0 0.0681466
30 C 40 V 0 0.0953906
30 C 41 V 0 0.128041
30 C 42 S 0 0.128731
30 C 43 A 0 0.205783
30 C 44 A 0 0.0915185
30 C 45 H 0 0.138109
30 C 46 C 0 1.33928
30 C 47 Y 0 0.00801813
30 C 48 K 0 0.0291765
30 C 49 S 0 0.0142706
30 C 50 R 0 3.41733e-05
30 C 51 I 0 -0.00608319
30 C 52 Q 0 -0.0350944
30 C 53 V 0 0.0326591
30 C 54 R 0 -0.0360809
30 C 55 L 0 0.00539914
30 C 56 G 0 0.0348243
30 C 57 E 0 -0.0279708
30 C 58 H 0 -0.0671242
30 C 59 N 0 -0.0220772
30 C 60 I 0 -0.0161976
30 C 61 N 0 -0.0667661
30 C 62 V 0 -0.0725285
30 C 63 L 0 -0.0395499
30 C 64 E 0 -0.00170242
30 C 65 G 0 -0.0466172
30 C 66 N 0 -0.0775639
30 C 67 E 0 -0.0307796
30 C 68 Q 0 -0.0375206
30 C 69 F 0 -0.00735795
30 C 70 V 0 -0.0572954
30 C 71 N 0 -0.0246056
30 C 72 A 0 -0.0132284
30 C 73 A 0 -0.0110054
30 C 74 K 0 -0.0199429
30 C 75 I 0 -0.0575217
30 C 76 I 0 -0.0442119
30 C 77 K 0 -0.0274962
30 C 78 H 0 -0.0196966
30 C 79 P 0 -0.0403985
30 C 80 N 0 -0.0109829
30 C 81 F 0 0.0389184
30 C 82 D 0 -0.0491025
30 C 83 R 0 -0.0642666
30 C 84 K 0 -0.0693711
30 C 85 T 0 0.036247
30 C 86 L 0 -0.0761918
30 C 87 N 0 -0.0603873
30 C 88 N 0 -0.0170708
30 C 89 D 0 0.0644904
30 C 90 I 0 0.0399377
30 C 91 M 0 0.039993
30 C 92 L 0 0.0225509
30 C 93 I 0 0.0120576
30 C 94 K 0 -0.0514847
30 C 95 L 0 0.00768629
30 C 96 S 0 -0.0277538
30 C 97 S 0 -0.0451186
30 C 98 P 0 -0.0581166
30 C 99 V 0 -0.0261469
30 C 100 K 0 -0.0208535
30 C 101 L 0 -0.0377018
30 C 102 N 0 -0.0198637
30 C 103 A 0 -0.0783686
30 C 104 R 0 -0.0487734
30 C 105 V 0 -0.00789329
30 C 106 A 0 -0.0191689
30 C 107 T 0 -0.062149
30 C 108 V 0 0.0157621
30 C 109 A 0 -0.0695617
30 C 110 L 0 0.0120086
30 C 111 P 0 -0.0457612
30 C 112 S 0 -0.0515413
30 C 113 S 0 -0.0535485
30 C 114 C 0 -0.0697589
30 C 115 A 0 -0.047233
30 C 116 P 0 -0.0674743
30 C 117 A 0 -0.0581083
30 C 118 G 0 -0.0338053
30 C 119 T 0 -0.0439551
30 C 120 Q 0 -0.0566084
30 C 121 C 0 0.00619055
30 C 122 L 0 -0.0485238
30 C 123 I 0 -0.0283958
30 C 124 S 0 -0.0375905
30 C 125 G 0 0.023654
30 C 126 W 0 0.0103546
30 C 127 G 0 0.0781305
30 C 128 N 0 -0.0348605
30 C 129 T 0 -0.0503134
30 C 130 L 0 -0.0862958
30 C 131 S 0 -0.0552227
30 C 132 S 0 -0.0552461
30 C 133 G 0 -0.0561504
30 C 134 V 0 -0.0651955
30 C 136 E 0 -0.0610218
30 C 137 P 0 -0.00170622
30 C 138 D 0 -0.0784588
30 C 139 L 0 -0.0516328
30 C 140 L 0 -0.0123484
30 C 141 Q 0 0.00803929
30 C 142 C 0 -0.0738793
30 C 143 L 0 -0.0413673
30 C 144 D 0 -0.0641421
30 C 145 A 0 -0.0359749
30 C 146 P 0 -0.073688
30 C 147 L 0 -0.0361706
30 C 148 L 0 -0.0355305
30 C 149 P 0 -0.0643914
30 C 150 Q 0 -0.0977358
30 C 151 A 0 -0.04949
30 C 152 D 0 -0.0745117
30 C 153 C 0 0.00502433
30 C 154 E 0 -0.0627056
30 C 155 A 0 -0.0705751
30 C 156 S 0 -0.0544955
30 C 157 Y 0 -0.0462723
30 C 158 P 0 -0.0835262
30 C 159 G 0 -0.0826578
30 C 160 K 0 -0.0808991
30 C 161 I 0 -0.0373451
30 C 162 T 0 -0.0662307
30 C 163 D 0 -0.0636973
30 C 164 N 0 -0.0597596
30 C 165 M 0 -0.0654073
30 C 166 V 0 -0.0119108
30 C 167 C 0 0.0109431
30 C 168 V 0 -0.0539828
30 C 169 G 0 -0.0571847
30 C 170 F 0 -0.04105
30 C 171 L 0 -0.0684532
30 C 172 E 0 -0.0402436
30 C 173 G 0 -0.0635035
30 C 174 G 0 -0.0579031
30 C 175 K 0 -0.0624232
30 C 176 D 0 -0.0181539
30 C 177 S 0 -0.0216113
30 C 178 C 0 -0.0164358
30 C 179 Q 0 -0.0455074
30 C 180 G 0 0.0212767
30 C 181 D 0 0.00308605
30 C 182 S 0 -0.00314097
30 C 183 G 0 0.0445422
30 C 184 G 0 0.027043
30 C 185 P 0 0.104046
30 C 186 V 0 -0.00389057
30 C 187 V 0 -0.0125213
30 C 188 C 0 -0.0475459
30 C 189 N 0 -0.0203358
30 C 190 G 0 -0.0375572
30 C 191 E 0 -0.0503481
30 C 192 L 0 0.0231979
30 C 193 Q 0 -0.0429573
30 C 194 G 0 0.0560098
30 C 195 I 0 -0.0045362
30 C 196 V 0 -0.0451909
30 C 197 S 0 0.0419829
30 C 198 W 0 -0.0298719
30 C 199 G 0 -0.0141467
30 C 200 Y 0 -0.0911568
30 C 201 G 0 -0.0407996
30 C 202 C 0 -0.0174444
30 C 203 A 0 -0.0444103
30 C 204 L 0 -0.0819858
30 C 205 P 0 -0.0578295
30 C 206 D 0 -0.0646112
30 C 207 N 0 -0.0726851
30 C 208 P 0 -0.0125006
30 C 209 G 0 -0.0533817
30 C 210 V 0 -0.010309
30 C 211 Y 0 -0.00843909
30 C 212 T 0 0.0097901
30 C 213 K 0 -0.0829813
30 C 214 V 0 0.0387746
30 C 215 C 0 -0.035842
30 C 216 N 0 -0.0670412
30 C 217 Y 0 -0.0223249
30 C 218 V 0 -0.061783
30 C 219 D 0 -0.0626224
30 C 220 W 0 0.0154571
30 C 221 I 0 0.0326522
30 C 222 Q 0 -0.0706008
30 C 223 D 0 -0.0580299
30 C 224 T 0 -0.0636739
31 G 32 G 0 0.302119
31 G 33 S 0 0.281686
31 G 34 L 0 0.194214
31 G 35 I 0 0.17789
31 G 36 N 0 0.0837026
31 G 37 D 0 0.116799
31 G 38 Q 0 0.0574967
31 G 39 W 0 0.0757412
31 G 40 V 0 0.0507849
31 G 41 V 0 0.0733032
31 G 42 S 0 0.145136
31 G 43 A 0 0.280577
31 G 44 A 0 0.176051
31 G 45 H 0 0.242338
31 G 46 C 0 0.116343
31 G 47 Y 0 0.0654181
31 G 48 K 0 0.0465104
31 G 49 S 0 0.0336989
31 G 50 R 0 0.0139533
31 G 51 I 0 -0.00186842
31 G 52 Q 0 -0.0312658
31 G 53 V 0 0.0212016
31 G 54 R 0 0.0151015
31 G 55 L 0 -0.0269552
31 G 56 G 0 -0.0117891
31 G 57 E 0 -0.0119194
31 G 58 H 0 -0.0207441
31 G 59 N 0 -0.0344619
31 G 60 I 0 0.055255
31 G 61 N 0 -0.0579901
31 G 62 V 0 -0.0680312
31 G 63 L 0 -0.0551556
31 G 64 E 0 -0.0277997
31 G 65 G 0 -0.0442713
31 G 66 N 0 -0.0436366
31 G 67 E 0 -0.0614869
31 G 68 Q 0 -0.00466542
31 G 69 F 0 -0.0540764
31 G 70 V 0 -0.0733632
31 G 71 N 0 -0.0167892
31 G 72 A 0 -0.00936782
31 G 73 A 0 -0.0334659
31 G 74 K 0 -0.00407541
31 G 75 I 0 0.0296421
31 G 76 I 0 -0.00356351
31 G 77 K 0 -0.0083633
31 G 78 H 0 0.0371036
31 G 79 P 0 -0.0421436
31 G 80 N 0 -0.0309756
31 G 81 F 0 0.0707264
31 G 82 D 0 -0.00899355
31 G 83 R 0 -0.00437948
31 G 84 K 0 -0.0694305
31 G 85 T 0 0.00703448
31 G 86 L 0 -0.0166918
31 G 87 N 0 -0.0452202
31 G 88 N 0 0.0346325
31 G 89 D 0 0.117928
31 G 90 I 0 0.0202883
31 G 91 M 0 0.0310152
31 G 92 L 0 -0.00363135
31 G 93 I 0 0.0162272
31 G 94 K 0 -0.0878078
31 G 95 L 0 -0.0337928
31 G 96 S 0 -0.0514888
31 G 97 S 0 -0.0693058
31 G 98 P 0 -0.0271455
31 G 99 V 0 -0.00181421
31 G 100 K 0 -0.060397
31 G 101 L 0 -0.0268749
31 G 102 N 0 -0.00575577
31 G 103 A 0 -0.0426663
31 G 104 R 0 -0.0549204
31 G 105 V 0 -0.04875
31 G 106 A 0 -0.0279376
31 G 107 T 0 -0.068015
31 G 108 V 0 -0.00277906
31 G 109 A 0 -0.0217663
31 G 110 L 0 -0.0101325
31 G 111 P 0 -0.0275914
31 G 112 S 0 -0.0487027
31 G 113 S 0 -0.066134
31 G 114 C 0 -0.122634
31 G 115 A 0 -0.0200648
31 G 116 P 0 -0.0799648
31 G 117 A 0 -0.0646977
31 G 118 G 0 -0.0188326
31 G 119 T 0 -0.0720956
31 G 120 Q 0 -0.0361861
31 G 121 C 0 -0.033175
31 G 122 L 0 -0.0908969
31 G 123 I 0 -0.0129331
31 G 124 S 0 0.0483217
31 G 125 G 0 0.151659
31 G 126 W 0 0.159226
31 G 127 G 0 0.14189
31 G 128 N 0 -0.0991808
31 G 129 T 0 0.0472585
31 G 130 L 0 -0.0363458
31 G 131 S 0 -0.0213192
31 G 132 S 0 -0.0593452
31 G 133 G 0 -0.0654508
31 G 134 V 0 -0.0827003
31 G 136 E 0 -0.0436819
31 G 137 P 0 -0.0131833
31 G 138 D 0 -0.0465426
31 G 139 L 0 -0.0409399
31 G 140 L 0 0.02413
31 G 141 Q 0 -0.0244379
31 G 142 C 0 -0.074561
31 G 143 L 0 -0.000973648
31 G 144 D 0 -0.0541972
31 G 145 A 0 0.00584307
31 G 146 P 0 -0.0645376
31 G 147 L 0 -0.0586022
31 G 148 L 0 -0.0659649
31 G 149 P 0 -0.01732
31 G 150 Q 0 -0.101722
31 G 151 A 0 -0.0504519
31 G 152 D 0 -0.0411999
31 G 153 C 0 0.0435328
31 G 154 E 0 -0.0393138
31 G 155 A 0 -0.0508058
31 G 156 S 0 -0.0606558
31 G 157 Y 0 -0.020597
31 G 158 P 0 -0.0757022
31 G 159 G 0 -0.033493
31 G 160 K 0 -0.0553482
31 G 161 I 0 -0.018553
31 G 162 T 0 -0.129352
31 G 163 D 0 -0.0548567
31 G 164 N 0 -0.0617301
31 G 165 M 0 -0.0876867
31 G 166 V 0 -0.0148565
31 G 167 C 0 0.0700553
31 G 168 V 0 3.49722e-05
31 G 169 G 0 -0.0494451
31 G 170 F 0 -0.0446586
31 G 171 L 0 -0.035918
31 G 172 E 0 -0.0426622
31 G 173 G 0 -0.0516116
31 G 174 G 0 -0.0352853
31 G 175 K 0 -0.0255638
31 G 176 D 0 -0.0165057
31 G 177 S 0 -0.00686898
31 G 178 C 0 0.0215722
31 G 179 Q 0 0.00671174
31 G 180 G 0 0.0629303
31 G 181 D 0 0.0736856
31 G 182 S 0 0.0184806
31 G 183 G 0 0.0764424
31 G 184 G 0 0.278208
31 G 185 P 0 0.0797328
31 G 186 V 0 0.00868239
31 G 187 V 0 -0.0194735
31 G 188 C 0 -0.0959445
31 G 189 N 0 -0.0183487
31 G 190 G 0 -0.0725981
31 G 191 E 0 -0.105243
31 G 192 L 0 -0.0436259
31 G 193 Q 0 -0.0809408
31 G 194 G 0 0.0175317
31 G 195 I 0 -0.0134365
31 G 196 V 0 0.0779803
31 G 197 S 0 -0.00627267
31 G 198 W 0 -0.0362689
31 G 199 G 0 -0.00947901
31 G 200 Y 0 -0.058635
31 G 201 G 0 -0.0494729
31 G 202 C 0 -0.021687
31 G 203 A 0 -0.00970905
31 G 204 L 0 -0.100889
31 G 205 P 0 -0.0908776
31 G 206 D 0 -0.0507343
31 G 207 N 0 -0.106268
31 G 208 P 0 -0.0239239
31 G 209 G 0 -0.0288793
31 G 210 V 0 -0.0521806
31 G 211 Y 0 0.0483421
31 G 212 T 0 -0.0222586
31 G 213 K 0 -0.0272979
31 G 214 V 0 0.0590221
31 G 215 C 0 -0.0697731
31 G 216 N 0 -0.0987311
31 G 217 Y 0 -0.0446611
31 G 218 V 0 -0.112711
31 G 219 D 0 -0.0637007
31 G 220 W 0 -0.0358677
31 G 221 I 0 -0.0562302
31 G 222 Q 0 -0.089136
31 G 223 D 0 -0.0559202
31 G 224 T 0 -0.0708382
32 G 33 S 0 0.344374
32 G 34 L 0 0.328489
32 G 35 I 0 0.234557
32 G 36 N 0 0.141393
32 G 37 D 0 0.124479
32 G 38 Q 0 0.0989212
32 G 39 W 0 0.113478
32 G 40 V 0 1.29083
32 G 41 V 0 0.145661
32 G 42 S 0 0.174777
32 G 43 A 0 0.100206
32 G 44 A 0 0.100292
32 G 45 H 0 0.0659874
32 G 46 C 0 0.0738606
32 G 47 Y 0 0.0414789
32 G 48 K 0 0.0035674
32 G 49 S 0 0.02685
32 G 50 R 0 0.0220205
32 G 51 I 0 -0.0439909
32 G 52 Q 0 -0.0384188
32 G 53 V 0 0.257684
32 G 54 R 0 -0.0977021
32 G 55 L 0 0.0853243
32 G 56 G 0 0.0457314
32 G 57 E 0 -0.00763643
32 G 58 H 0 -0.0808343
32 G 59 N 0 -0.0405107
32 G 60 I 0 -0.0216102
32 G 61 N 0 -0.00523896
32 G 62 V 0 -0.0443343
32 G 63 L 0 -0.0117115
32 G 64 E 0 -0.0407824
32 G 65 G 0 0.00879468
32 G 66 N 0 0.00476527
32 G 67 E 0 -0.0407019
32 G 68 Q 0 -0.0575324
32 G 69 F 0 -0.0256704
32 G 70 V 0 0.0562222
32 G 71 N 0 -0.0668416
32 G 72 A 0 0.0471242
32 G 73 A 0 -0.0218877
32 G 74 K 0 -0.0583575
32 G 75 I 0 -0.00733273
32 G 76 I 0 -0.0145369
32 G 77 K 0 -0.0166341
32 G 78 H 0 -0.0178754
32 G 79 P 0 -0.0503193
32 G 80 N 0 -0.0735444
32 G 81 F 0 -0.0207432
32 G 82 D 0 0.00157246
32 G 83 R 0 -0.0330949
32 G 84 K 0 -0.0491899
32 G 85 T 0 -0.0753166
32 G 86 L 0 -0.0451261
32 G 87 N 0 -0.0700637
32 G 88 N 0 -0.0421224
32 G 89 D 0 0.0540491
32 G 90 I 0 0.0234049
32 G 91 M 0 0.0381286
32 G 92 L 0 0.0798207
32 G 93 I 0 0.0506049
32 G 94 K 0 -0.067194
32 G 95 L 0 0.0626774
32 G 96 S 0 -0.0175028
32 G 97 S 0 -0.0417323
32 G 98 P 0 -0.030215
32 G 99 V 0 -0.0388381
32 G 100 K 0 -0.0409507
32 G 101 L 0 -0.0377508
32 G 102 N 0 -0.0563495
32 G 103 A 0 -0.0743453
32 G 104 R 0 -0.0330343
32 G 105 V 0 -0.0621571
32 G 106 A 0 -0.0378436
32 G 107 T 0 0.0198282
32 G 108 V 0 -0.034966
32 G 109 A 0 -0.0770134
32 G 110 L 0 -0.00768874
32 G 111 P 0 -0.0723994
32 G 112 S 0 -0.0373574
32 G 113 S 0 -0.0168398
32 G 114 C 0 -0.0690557
32 G 115 A 0 -0.121602
32 G 116 P 0 -0.0808794
32 G 117 A 0 -0.0786678
32 G 118 G 0 -0.0777708
32 G 119 T 0 -0.0785391
32 G 120 Q 0 -0.0301359
32 G 121 C 0 -0.0763034
32 G 122 L 0 -0.0292991
32 G 123 I 0 -0.0448548
32 G 124 S 0 -0.0657575
32 G 125 G 0 0.0125248
32 G 126 W 0 -0.018738
32 G 127 G 0 0.0141607
32 G 128 N 0 -0.0683081
32 G 129 T 0 -0.081198
32 G 130 L 0 -0.0554497
32 G 131 S 0 -0.082293
32 G 132 S 0 -0.0562483
32 G 133 G 0 0.000930512
32 G 134 V 0 -0.0450041
32 G 136 E 0 -0.0767856
32 G 137 P 0 -0.0518662
32 G 138 D 0 0.000319039
32 G 139 L 0 -0.0818996
32 G 140 L 0 0.0133635
32 G 141 Q 0 -0.0343334
32 G 142 C 0 -0.0970075
32 G 143 L 0 -0.0569045
32 G 144 D 0 -0.0621474
32 G 145 A 0 -0.0434973
32 G 146 P 0 -0.0277163
32 G 147 L 0 -0.0506088
32 G 148 L 0 -0.080214
32 G 149 P 0 -0.0771382
32 G 150 Q 0 -0.0320436
32 G 151 A 0 -0.0896001
32 G 152 D 0 -0.0446601
32 G 153 C 0 0.0378278
32 G 154 E 0 -0.101157
32 G 155 A 0 -0.0698815
32 G 156 S 0 -0.0388632
32 G 157 Y 0 -0.068478
32 G 158 P 0 -0.0848206
32 G 159 G 0 -0.0419806
32 G 160 K 0 -0.069515
32 G 161 I 0 -0.101433
32 G 162 T 0 -0.0407137
32 G 163 D 0 -0.0248922
32 G 164 N 0 -0.0645518
32 G 165 M 0 -0.0609453
32 G 166 V 0 -0.0531514
32 G 167 C 0 -0.00687259
32 G 168 V 0 -0.0488811
32 G 169 G 0 -0.0531234
32 G 170 F 0 -0.0777844
32 G 171 L 0 -0.0302009
32 G 172 E 0 -0.0633703
32 G 173 G 0 -0.0601466
32 G 174 G 0 -0.0380659
32 G 175 K 0 -0.0655271
32 G 176 D 0 -0.0629946
32 G 177 S 0 -0.0717443
32 G 178 C 0 -0.00922668
32 G 179 Q 0 -0.0255637
32 G 180 G 0 -0.0228185
32 G 181 D 0 -0.0124733
32 G 182 S 0 -0.0543387
32 G 183 G 0 0.033059
32 G 184 G 0 -0.0158301
32 G 185 P 0 0.0419703
32 G 186 V 0 -0.0150101
32 G 187 V 0 -0.0566638
32 G 188 C 0 -0.0380973
32 G 189 N 0 -0.0175626
32 G 190 G 0 -0.0508894
32 G 191 E 0 0.0207443
32 G 192 L 0 0.0293866
32 G 193 Q 0 -0.0194268
32 G 194 G 0 0.0669258
32 G 195 I 0 -0.0239937
32 G 196 V 0 -0.0339974
32 G 197 S 0 0.00321608
32 G 198 W 0 -0.0374756
32 G 199 G 0 -0.0615312
32 G 200 Y 0 -0.0437022
32 G 201 G 0 -0.0706794
32 G 202 C 0 -0.0232774
32 G 203 A 0 -0.00520114
32 G 204 L 0 -0.095447
32 G 205 P 0 -0.0469687
32 G 206 D 0 -0.0153712
32 G 207 N 0 -0.0632951
32 G 208 P 0 0.000334684
32 G 209 G 0 -0.0157464
32 G 210 V 0 -0.0565573
32 G 211 Y 0 -0.0244138
32 G 212 T 0 -0.029386
32 G 213 K 0 -0.0679021
32 G 214 V 0 0.00958842
32 G 215 C 0 -0.0529384
32 G 216 N 0 -0.0909057
32 G 217 Y 0 -0.0369705
32 G 218 V 0 -0.0357334
32 G 219 D 0 -0.0180562
32 G 220 W 0 -0.00802504
32 G 221 I 0 0.0192277
32 G 222 Q 0 -0.0753069
32 G 223 D 0 -0.0263493
32 G 224 T 0 -0.0277101
33 S 34 L 0 0.232244
33 S 35 I 0 0.263711
33 S 36 N 0 0.172146
33 S 37 D 0 0.133325
33 S 38 Q 0 0.0623171
33 S 39 W 0 0.0833911
33 S 40 V 0 0.0943038
33 S 41 V 0 0.433142
33 S 42 S 0 0.0599234
33 S 43 A 0 0.124873
33 S 44 A 0 0.0658235
33 S 45 H 0 0.0932837
33 S 46 C 0 0.0968979
33 S 47 Y 0 0.0807913
33 S 48 K 0 -0.0211483
33 S 49 S 0 -0.0437595
33 S 50 R 0 0.0355924
33 S 51 I 0 -0.0167547
33 S 52 Q 0 -0.0150035
33 S 53 V 0 -0.04754
33 S 54 R 0 -0.0159941
33 S 55 L 0 0.0149033
33 S 56 G 0 -0.0280759
33 S 57 E 0 -0.0685664
33 S 58 H 0 -0.0155104
33 S 59 N 0 -0.0549805
33 S 60 I 0 -0.00724908
33 S 61 N 0 -0.0530472
33 S 62 V 0 -0.0282509
33 S 63 L 0 -0.0177746
33 S 64 E 0 -0.000955172
33 S 65 G 0 -0.0491562
33 S 66 N 0 -0.0610572
33 S 67 E 0 -0.0181257
33 S 68 Q 0 -0.0368919
33 S 69 F 0 -0.0995938
33 S 70 V 0 -0.0568402
33 S 71 N 0 -0.00143691
33 S 72 A 0 -0.0184113
33 S 73 A 0 -0.0627844
33 S 74 K 0 -0.0426118
33 S 75 I 0 0.0749988
33 S 76 I 0 -0.0471741
33 S 77 K 0 -0.0446546
33 S 78 H 0 -0.0226025
33 S 79 P 0 -0.0284248
33 S 80 N 0 -0.106604
33 S 81 F 0 0.0149252
33 S 82 D 0 -0.0593581
33 S 83 R 0 -0.0170027
33 S 84 K 0 0.0174201
33 S 85 T 0 -0.0744956
33 S 86 L 0 -0.0564205
33 S 87 N 0 -0.000213571
33 S 88 N 0 -0.018796
33 S 89 D 0 0.036376
33 S 90 I 0 0.094676
33 S 91 M 0 0.0602401
33 S 92 L 0 0.0621343
33 S 93 I 0 -0.0244785
33 S 94 K 0 -0.0339613
33 S 95 L 0 -0.0627663
33 S 96 S 0 0.0578981
33 S 97 S 0 -0.0812134
33 S 98 P 0 -0.0159899
33 S 99 V 0 -0.0614368
33 S 100 K 0 -0.0446352
33 S 101 L 0 -0.00826918
33 S 102 N 0 -0.076753
33 S 103 A 0 -0.0608333
33 S 104 R 0 -0.0577261
33 S 105 V 0 -0.0177682
33 S 106 A 0 -0.0168709
33 S 107 T 0 0.0649366
33 S 108 V 0 0.691606
33 S 109 A 0 -0.0244826
33 S 110 L 0 0.020241
33 S 111 P 0 -0.026262
33 S 112 S 0 -0.0370595
33 S 113 S 0 -0.0366982
33 S 114 C 0 -0.051933
33 S 115 A 0 -0.0544913
33 S 116 P 0 -0.0492574
33 S 117 A 0 -0.0471313
33 S 118 G 0 -0.0222339
33 S 119 T 0 -0.0538935
33 S 120 Q 0 -0.098848
33 S 121 C 0 -0.0345198
33 S 122 L 0 0.0247933
33 S 123 I 0 -0.0870682
33 S 124 S 0 -0.0407049
33 S 125 G 0 0.0414717
33 S 126 W 0 -0.00440147
33 S 127 G 0 0.0578203
33 S 128 N 0 -0.062292
33 S 129 T 0 -0.070656
33 S 130 L 0 -0.0656802
33 S 131 S 0 -0.0520724
33 S 132 S 0 -0.0834484
33 S 133 G 0 -0.0749933
33 S 134 V 0 -0.0477528
33 S 136 E 0 -0.0715507
33 S 137 P 0 -0.0558269
33 S 138 D 0 -0.0485677
33 S 139 L 0 -0.045256
33 S 140 L 0 -0.0192448
33 S 141 Q 0 -0.0387906
33 S 142 C 0 -0.0849983
33 S 143 L 0 -0.0827889
33 S 144 D 0 -0.104965
33 S 145 A 0 -0.0583314
33 S 146 P 0 -0.0697443
33 S 147 L 0 -0.0789176
33 S 148 L 0 -0.0505071
33 S 149 P 0 -0.0825671
33 S 150 Q 0 -0.0917432
33 S 151 A 0 -0.0930031
33 S 152 D 0 -0.082802
33 S 153 C 0 -0.0382343
33 S 154 E 0 -0.0403255
33 S 155 A 0 -0.0801589
33 S 156 S 0 -0.0647484
33 S 157 Y 0 -0.0773258
33 S 158 P 0 -0.0514006
33 S 159 G 0 -0.0786696
33 S 160 K 0 -0.0871528
33 S 161 I 0 -0.0139716
33 S 162 T 0 -0.0598346
33 S 163 D 0 -0.0644359
33 S 164 N 0 -0.0956816
33 S 165 M 0 -0.115324
33 S 166 V 0 -0.0543125
33 S 167 C 0 -0.0273165
33 S 168 V 0 -0.0633816
33 S 169 G 0 -0.0672108
33 S 170 F 0 -0.0633571
33 S 171 L 0 -0.00379269
33 S 172 E 0 -0.0692703
33 S 173 G 0 -0.0465096
33 S 174 G 0 -0.0311253
33 S 175 K 0 -0.0828259
33 S 176 D 0 -0.0881628
33 S 177 S 0 -0.0799151
33 S 178 C 0 0.0339966
33 S 179 Q 0 -0.0395772
33 S 180 G 0 -0.000462245
33 S 181 D 0 0.0103974
33 S 182 S 0 -0.00216364
33 S 183 G 0 0.00137887
33 S 184 G 0 0.106213
33 S 185 P 0 0.103346
33 S 186 V 0 -0.0468496
33 S 187 V 0 0.129323
33 S 188 C 0 -0.0700319
33 S 189 N 0 -0.0357609
33 S 190 G 0 -0.043638
33 S 191 E 0 -0.0577053
33 S 192 L 0 0.798908
33 S 193 Q 0 -0.0622662
33 S 194 G 0 -0.00814129
33 S 195 I 0 0.551867
33 S 196 V 0 -0.006239
33 S 197 S 0 -0.0312807
33 S 198 W 0 -0.00500788
33 S 199 G 0 0.0369548
33 S 200 Y 0 -0.118918
33 S 201 G 0 -0.0570952
33 S 202 C 0 0.0067228
33 S 203 A 0 -0.040582
33 S 204 L 0 -0.0342408
33 S 205 P 0 -0.0242343
33 S 206 D 0 -0.050243
33 S 207 N 0 -0.0585102
33 S 208 P 0 -0.00668301
33 S 209 G 0 -0.0121578
33 S 210 V 0 -0.0563761
33 S 211 Y 0 -0.0556221
33 S 212 T 0 0.0272841
33 S 213 K 0 -0.0832963
33 S 214 V 0 0.170887
33 S 215 C 0 -0.0596774
33 S 216 N 0 -0.035249
33 S 217 Y 0 -0.081071
33 S 218 V 0 -0.0859719
33 S 219 D 0 -0.112639
33 S 220 W 0 -0.0352792
33 S 221 I 0 -0.0466392
33 S 222 Q 0 -0.0856972
33 S 223 D 0 -0.106072
33 S 224 T 0 -0.075099
34 L 35 I 0 0.388839
34 L 36 N 0 0.306361
34 L 37 D 0 0.24309
34 L 38 Q 0 0.212645
34 L 39 W 0 0.083832
34 L 40 V 0 0.488667
34 L 41 V 0 0.115778
34 L 42 S 0 0.0669118
34 L 43 A 0 0.0707486
34 L 44 A 0 0.0820323
34 L 45 H 0 0.0406587
34 L 46 C 0 0.0637391
34 L 47 Y 0 0.0568905
34 L 48 K 0 -0.0224914
34 L 49 S 0 0.0107499
34 L 50 R 0 -0.00109599
34 L 51 I 0 -0.0177276
34 L 52 Q 0 -0.0459383
34 L 53 V 0 0.106567
34 L 54 R 0 -0.0352336
34 L 55 L 0 0.438007
34 L 56 G 0 0.0675125
34 L 57 E 0 -0.0113723
34 L 58 H 0 -0.0511312
34 L 59 N 0 -0.0428566
34 L 60 I 0 -0.0450414
34 L 61 N 0 -0.0938593
34 L 62 V 0 -0.0645296
34 L 63 L 0 -0.000936993
34 L 64 E 0 -0.0728014
34 L 65 G 0 -0.0282324
34 L 66 N 0 -0.0410149
34 L 67 E 0 0.00458007
34 L 68 Q 0 0.108743
34 L 69 F 0 0.0054977
34 L 70 V 0 0.116414
34 L 71 N 0 -0.0700494
34 L 72 A 0 -0.026328
34 L 73 A 0 -0.0415854
34 L 74 K 0 -0.0371692
34 L 75 I 0 -0.109731
34 L 76 I 0 0.00443699
34 L 77 K 0 -0.00319594
34 L 78 H 0 0.00779759
34 L 79 P 0 0.0243608
34 L 80 N 0 -0.0715273
34 L 81 F 0 -0.0182937
34 L 82 D 0 -0.0668571
34 L 83 R 0 -0.0473359
34 L 84 K 0 -0.0521033
34 L 85 T 0 -0.0407188
34 L 86 L 0 -0.055787
34 L 87 N 0 -0.0644508
34 L 88 N 0 -0.0330932
34 L 89 D 0 -0.00780529
34 L 90 I 0 -0.00830171
34 L 91 M 0 0.038939
34 L 92 L 0 0.0134787
34 L 93 I 0 0.0195334
34 L 94 K 0 -0.06727
34 L 95 L 0 0.366625
34 L 96 S 0 -0.0688274
34 L 97 S 0 -0.00414166
34 L 98 P 0 -0.00507382
34 L 99 V 0 0.976446
34 L 100 K 0 0.00479703
34 L 101 L 0 0.429172
34 L 102 N 0 0.0200419
34 L 103 A 0 -0.0423695
34 L 104 R 0 -0.0429515
34 L 105 V 0 0.155127
34 L 106 A 0 0.0321083
34 L 107 T 0 0.269558
34 L 108 V 0 0.0529352
34 L 109 A 0 -0.0234285
34 L 110 L 0 0.0554452
34 L 111 P 0 0.0164952
34 L 112 S 0 -0.103986
34 L 113 S 0 -0.0496624
34 L 114 C 0 -0.00226388
34 L 115 A 0 -0.0191594
34 L 116 P 0 -0.0681314
34 L 117 A 0 -0.0908646
34 L 118 G 0 -0.00376567
34 L 119 T 0 -0.0743292
34 L 120 Q 0 -0.0849659
34 L 121 C 0 -0.025807
34 L 122 L 0 -0.0768355
34 L 123 I 0 -0.0607258
34 L 124 S 0 -0.0679657
34 L 125 G 0 0.00801995
34 L 126 W 0 0.00180273
34 L 127 G 0 -0.00287582
34 L 128 N 0 -0.0557949
34 L 129 T 0 -0.0370959
34 L 130 L 0 -0.107939
34 L 131 S 0 -0.0948722
34 L 132 S 0 -0.0552205
34 L 133 G 0 -0.104953
34 L 134 V 0 -0.124786
34 L 136 E 0 -0.0329767
34 L 137 P 0 -0.0617384
34 L 138 D 0 -0.106607
34 L 139 L 0 -0.053932
34 L 140 L 0 -0.00416246
34 L 141 Q 0 -0.0530436
34 L 142 C 0 -0.0211723
34 L 143 L 0 -0.0169312
34 L 144 D 0 -0.063375
34 L 145 A 0 -0.078039
34 L 146 P 0 -0.0675907
34 L 147 L 0 -0.0705085
34 L 148 L 0 -0.0933109
34 L 149 P 0 -0.0379212
34 L 150 Q 0 0.00233925
34 L 151 A 0 -0.0707859
34 L 152 D 0 -0.117184
34 L 153 C 0 0.0360912
34 L 154 E 0 -0.114727
34 L 155 A 0 -0.0410369
34 L 156 S 0 -0.0677294
34 L 157 Y 0 -0.0748149
34 L 158 P 0 -0.0765167
34 L 159 G 0 -0.0657899
34 L 160 K 0 -0.0728365
34 L 161 I 0 -0.0586333
34 L 162 T 0 -0.0154219
34 L 163 D 0 -0.0263866
34 L 164 N 0 0.0179415
34 L 165 M 0 -0.031143
34 L 166 V 0 -0.0319595
34 L 167 C 0 0.0349123
34 L 168 V 0 -0.0485357
34 L 169 G 0 -0.0395591
34 L 170 F 0 -0.0643267
34 L 171 L 0 -0.0635886
34 L 172 E 0 -0.0530913
34 L 173 G 0 -0.086717
34 L 174 G 0 -0.0218591
34 L 175 K 0 -0.111143
34 L 176 D 0 -0.0857209
34 L 177 S 0 -0.0487794
34 L 178 C 0 -0.0134819
34 L 179 Q 0 -0.0940641
34 L 180 G 0 -0.00600491
34 L 181 D 0 -0.0262572
34 L 182 S 0 -0.0502337
34 L 183 G 0 0.00318855
34 L 184 G 0 -0.027941
34 L 185 P 0 -0.0172498
34 L 186 V 0 -0.0239134
34 L 187 V 0 -0.043014
34 L 188 C 0 -0.0261636
34 L 189 N 0 -0.0568097
34 L 190 G 0 -0.0400115
34 L 191 E 0 -0.067327
34 L 192 L 0 -0.0199965
34 L 193 Q 0 -0.0306539
34 L 194 G 0 0.0247436
34 L 195 I 0 -0.0277482
34 L 196 V 0 -0.0513375
34 L 197 S 0 -0.0360731
34 L 198 W 0 -0.054518
34 L 199 G 0 -0.0565816
34 L 200 Y 0 -0.095852
34 L 201 G 0 -0.0765122
34 L 202 C 0 -0.00984546
34 L 203 A 0 -0.0773242
34 L 204 L 0 -0.071543
34 L 205 P 0 -0.0376309
34 L 206 D 0 -0.0851612
34 L 207 N 0 -0.0630862
34 L 208 P 0 -0.02726
34 L 209 G 0 -0.0564367
34 L 210 V 0 -0.0477762
34 L 211 Y 0 -0.0523099
34 L 212 T 0 -0.0370931
34 L 213 K 0 -0.0761836
34 L 214 V 0 -0.0645873
34 L 215 C 0 -0.0438802
34 L 216 N 0 -0.0517945
34 L 217 Y 0 -0.0252719
34 L 218 V 0 -0.0939033
34 L 219 D 0 -0.0621463
34 L 220 W 0 -0.0201388
34 L 221 I 0 0.0193633
34 L 222 Q 0 -0.0360903
34 L 223 D 0 -0.086754
34 L 224 T 0 -0.0732522
35 I 36 N 0 0.614622
35 I 37 D 0 0.242853
35 I 38 Q 0 0.215812
35 I 39 W 0 0.210827
35 I 40 V 0 0.158185
35 I 41 V 0 0.34123
35 I 42 S 0 0.0992371
35 I 43 A 0 0.0972924
35 I 44 A 0 0.0932207
35 I 45 H 0 0.0631298
35 I 46 C 0 0.0830696
35 I 47 Y 0 0.0471498
35 I 48 K 0 0.0188585
35 I 49 S 0 0.0159026
35 I 50 R 0 0.0224319
35 I 51 I 0 0.0138772
35 I 52 Q 0 0.00559202
35 I 53 V 0 -0.030884
35 I 54 R 0 0.0552079
35 I 55 L 0 0.0680826
35 I 56 G 0 0.0259253
35 I 57 E 0 0.0532442
35 I 58 H 0 -0.036784
35 I 59 N 0 -0.042797
35 I 60 I 0 -0.0185072
35 I 61 N 0 -0.0574483
35 I 62 V 0 -0.0799766
35 I 63 L 0 -0.0597491
35 I 64 E 0 -0.0583049
35 I 65 G 0 -0.0629205
35 I 66 N 0 -0.0676371
35 I 67 E 0 -0.0691891
35 I 68 Q 0 -0.0559652
35 I 69 F 0 -0.0245316
35 I 70 V 0 -0.00798574
35 I 71 N 0 -0.0208476
35 I 72 A 0 -0.0650497
35 I 73 A 0 0.00376175
35 I 74 K 0 -0.0211546
35 I 75 I 0 -0.0214567
35 I 76 I 0 -0.0418057
35 I 77 K 0 0.00212407
35 I 78 H 0 -0.0560613
35 I 79 P 0 0.0310917
35 I 80 N 0 -0.0576936
35 I 81 F 0 -0.00615876
35 I 82 D 0 -0.00796838
35 I 83 R 0 -0.0533475
35 I 84 K 0 -0.0169534
35 I 85 T 0 -0.0808944
35 I 86 L 0 0.00616249
35 I 87 N 0 -0.039658
35 I 88 N 0 -0.0300664
35 I 89 D 0 0.00375234
35 I 90 I 0 0.0663756
35 I 91 M 0 -0.00289598
35 I 92 L 0 0.136144
35 I 93 I 0 -0.0311436
35 I 94 K 0 -0.00754171
35 I 95 L 0 0.048038
35 I 96 S 0 -0.0334016
35 I 97 S 0 -0.0332531
35 I 98 P 0 -0.0185638
35 I 99 V 0 0.0148332
35 I 100 K 0 -0.0472534
35 I 101 L 0 0.0408567
35 I 102 N 0 -0.0396923
35 I 103 A 0 -0.0475524
35 I 104 R 0 -0.0504075
35 I 105 V 0 -0.0450393
35 I 106 A 0 -0.0620735
35 I 107 T 0 0.122399
35 I 108 V 0 0.0366819
35 I 109 A 0 0.00601194
35 I 110 L 0 0.0628878
35 I 111 P 0 0.019664
35 I 112 S 0 0.00407891
35 I 113 S 0 -0.0490216
35 I 114 C 0 -0.0401168
35 I 115 A 0 -0.0404669
35 I 116 P 0 -0.0680255
35 I 117 A 0 -0.0533162
35 I 118 G 0 0.0418205
35 I 119 T 0 -0.0681758
35 I 120 Q 0 -0.0777082
35 I 121 C 0 -0.0147483
35 I 122 L 0 -0.0296127
35 I 123 I 0 -0.0418787
35 I 124 S 0 -0.0240535
35 I 125 G 0 0.00158617
35 I 126 W 0 -0.0386803
35 I 127 G 0 0.0220318
35 I 128 N 0 -0.0377729
35 I 129 T 0 -0.0480755
35 I 130 L 0 -0.0545703
35 I 131 S 0 -0.077977
35 I 132 S 0 -0.0537412
35 I 133 G 0 -0.0108434
35 I 134 V 0 -0.0615362
35 I 136 E 0 -0.0297969
35 I 137 P 0 -0.0791206
35 I 138 D 0 -0.0787924
35 I 139 L 0 -0.074208
35 I 140 L 0 -0.0013562
35 I 141 Q 0 -0.0426218
35 I 142 C 0 -0.077609
35 I 143 L 0 -0.0479118
35 I 144 D 0 -0.0754241
35 I 145 A 0 -0.0373445
35 I 146 P 0 -0.0127953
35 I 147 L 0 -0.0487149
35 I 148 L 0 -0.0103749
35 I 149 P 0 0.0276217
35 I 150 Q 0 -0.0603322
35 I 151 A 0 -0.0339091
35 I 152 D 0 -0.0623207
35 I 153 C 0 0.017484
35 I 154 E 0 -0.0657063
35 I 155 A 0 -0.0625621
35 I 156 S 0 -0.074159
35 I 157 Y 0 -0.0663151
35 I 158 P 0 -0.00916395
35 I 159 G 0 -0.0725236
35 I 160 K 0 -0.0607847
35 I 161 I 0 -0.0382144
35 I 162 T 0 -0.0963905
35 I 163 D 0 -0.0219651
35 I 164 N 0 -0.046807
35 I 165 M 0 -0.097786
35 I 166 V 0 0.0217173
35 I 167 C 0 -0.00460308
35 I 168 V 0 -0.0321092
35 I 169 G 0 -0.0703449
35 I 170 F 0 -0.105748
35 I 171 L 0 -0.000285516
35 I 172 E 0 -0.0532917
35 I 173 G 0 -0.0671313
35 I 174 G 0 -0.0650069
35 I 175 K 0 -0.0590194
35 I 176 D 0 -0.0869144
35 I 177 S 0 -0.0628677
35 I 178 C 0 0.0099948
35 I 179 Q 0 -0.0413991
35 I 180 G 0 -0.00422591
35 I 181 D 0 -0.0106528
35 I 182 S 0 -0.0446694
35 I 183 G 0 0.0268594
35 I 184 G 0 0.0102164
35 I 185 P 0 0.00487182
35 I 186 V 0 -0.00676249
35 I 187 V 0 -0.0392751
35 I 188 C 0 -0.069666
35 I 189 N 0 0.00227813
35 I 190 G 0 -0.0257035
35 I 191 E 0 -0.0220702
35 I 192 L 0 -0.0083103
35 I 193 Q 0 -0.0264563
35 I 194 G 0 0.055391
35 I 195 I 0 -0.0497817
35 I 196 V 0 -0.0432451
35 I 197 S 0 -0.00928676
35 I 198 W 0 0.0246466
35 I 199 G 0 0.0107262
35 I 200 Y 0 -0.00314488
35 I 201 G 0 0.029934
35 I 202 C 0 -0.0413672
35 I 203 A 0 -0.0403758
35 I 204 L 0 -0.0500828
35 I 205 P 0 -0.0502963
35 I 206 D 0 -0.00277683
35 I 207 N 0 -0.0191586
35 I 208 P 0 -0.0112634
35 I 209 G 0 -0.0413365
35 I 210 V 0 -0.0437225
35 I 211 Y 0 -0.0402841
35 I 212 T 0 -0.0100087
35 I 213 K 0 0.0150714
35 I 214 V 0 -0.00768057
35 I 215 C 0 -0.0808356
35 I 216 N 0 -0.006761
35 I 217 Y 0 0.00360416
35 I 218 V 0 0.0116223
35 I 219 D 0 -0.0506987
35 I 220 W 0 0.0334914
35 I 221 I 0 0.224418
35 I 222 Q 0 -0.0621847
35 I 223 D 0 -0.0284683
35 I 224 T 0 0.00888984
36 N 37 D 0 0.849905
36 N 38 Q 0 0.737741
36 N 39 W 0 0.730951
36 N 40 V 0 0.0781003
36 N 41 V 0 0.124998
36 N 42 S 0 0.108429
36 N 43 A 0 0.0511516
36 N 44 A 0 0.0442223
36 N 45 H 0 0.0175583
36 N 46 C 0 0.0022601
36 N 47 Y 0 0.0192952
36 N 48 K 0 0.0390325
36 N 49 S 0 0.0180994
36 N 50 R 0 0.028149
36 N 51 I 0 0.0117964
36 N 52 Q 0 0.0118482
36 N 53 V 0 -0.000690514
36 N 54 R 0 -0.0217869
36 N 55 L 0 -0.0637336
36 N 56 G 0 -0.0132794
36 N 57 E 0 -0.0385844
36 N 58 H 0 -0.018511
36 N 59 N 0 -0.00345604
36 N 60 I 0 -0.000252586
36 N 61 N 0 0.00613411
36 N 62 V 0 -0.0163556
36 N 63 L 0 0.0297175
36 N 64 E 0 0.0196013
36 N 65 G 0 0.0212928
36 N 66 N 0 -0.00969509
36 N 67 E 0 0.0565282
36 N 68 Q 0 0.0374079
36 N 69 F 0 0.01453
36 N 70 V 0 0.0045729
36 N 71 N 0 -0.00169938
36 N 72 A 0 -0.0136355
36 N 73 A 0 -0.048276
36 N 74 K 0 -0.0222438
36 N 75 I 0 0.0153442
36 N 76 I 0 0.0320724
36 N 77 K 0 -0.00389516
36 N 78 H 0 -0.0216356
36 N 79 P 0 -0.0557504
36 N 80 N 0 -0.0301797
36 N 81 F 0 -0.0171373
36 N 82 D 0 -0.0450896
36 N 83 R 0 -0.0213661
36 N 84 K 0 -0.00330281
36 N 85 T 0 -0.0127781
36 N 86 L 0 -0.0681143
36 N 87 N 0 -0.0392223
36 N 88 N 0 0.0115465
36 N 89 D 0 -0.0166311
36 N 90 I 0 -0.0499854
36 N 91 M 0 0.0306
36 N 92 L 0 0.0815522
36 N 93 I 0 0.00840858
36 N 94 K 0 0.143744
36 N 95 L 0 0.0152732
36 N 96 S 0 -0.00813461
36 N 97 S 0 0.0238599
36 N 98 P 0 0.106083
36 N 99 V 0 0.0141517
36 N 100 K 0 0.0372845
36 N 101 L 0 0.161089
36 N 102 N 0 0.0345169
36 N 103 A 0 -0.0610604
36 N 104 R 0 -0.0274377
36 N 105 V 0 -0.0272467
36 N 106 A 0 -0.0094355
36 N 107 T 0 0.259411
36 N 108 V 0 -0.0181701
36 N 109 A 0 -0.0221708
36 N 110 L 0 -0.0248138
36 N 111 P 0 -0.0329568
36 N 112 S 0 0.0651396
36 N 113 S 0 -0.00204563
36 N 114 C 0 -0.0356912
36 N 115 A 0 -0.0270561
36 N 116 P 0 -0.0354876
36 N 117 A 0 -0.086486
36 N 118 G 0 -0.0332591
36 N 119 T 0 -0.0346345
36 N 120 Q 0 -0.0434742
36 N 121 C 0 -0.0350826
36 N 122 L 0 -0.104393
36 N 123 I 0 -0.0828366
36 N 124 S 0 -0.0527632
36 N 125 G 0 -0.0292012
36 N 126 W 0 -0.0162856
36 N 127 G 0 -0.0372623
36 N 128 N 0 -0.0712548
36 N 129 T 0 8.09734e-05
36 N 130 L 0 -0.0556011
36 N 131 S 0 -0.026727
36 N 132 S 0 -0.0307834
36 N 133 G 0 -0.0322028
36 N 134 V 0 -0.00773403
36 N 136 E 0 -0.0138664
36 N 137 P 0 -0.0804286
36 N 138 D 0 -0.0296051
36 N 139 L 0 -0.044652
36 N 140 L 0 -0.0479947
36 N 141 Q 0 -0.0258466
36 N 142 C 0 -0.0799864
36 N 143 L 0 -0.0338713
36 N 144 D 0 -0.0416639
36 N 145 A 0 -0.043098
36 N 146 P 0 -0.04077
36 N 147 L 0 -0.0806309
36 N 148 L 0 -0.0614938
36 N 149 P 0 -0.0638209
36 N 150 Q 0 -0.0848166
36 N 151 A 0 -0.0393163
36 N 152 D 0 -0.106087
36 N 153 C 0 -0.0495712
36 N 154 E 0 -0.0511286
36 N 155 A 0 -0.0483011
36 N 156 S 0 -0.0346489
36 N 157 Y 0 -0.0357622
36 N 158 P 0 -0.0562184
36 N 159 G 0 -0.0412608
36 N 160 K 0 -0.036341
36 N 161 I 0 -0.0216773
36 N 162 T 0 -0.0597797
36 N 163 D 0 -0.0509705
36 N 164 N 0 -0.0205279
36 N 165 M 0 -0.0678307
36 N 166 V 0 -0.0660314
36 N 167 C 0 -0.00816202
36 N 168 V 0 -0.0296302
36 N 169 G 0 0.00371183
36 N 170 F 0 -0.0438898
36 N 171 L 0 -0.0180205
36 N 172 E 0 -0.0645873
36 N 173 G 0 -0.00821465
36 N 174 G 0 -0.0810092
36 N 175 K 0 -0.0439766
36 N 176 D 0 -0.0983705
36 N 177 S 0 -0.0881726
36 N 178 C 0 -0.00161019
36 N 179 Q 0 -0.0758453
36 N 180 G 0 -0.00878457
36 N 181 D 0 -0.0231045
36 N 182 S 0 -0.0792854
36 N 183 G 0 -0.0142843
36 N 184 G 0 -0.0241891
36 N 185 P 0 -0.0167019
36 N 186 V 0 -0.080835
36 N 187 V 0 0.0146634
36 N 188 C 0 -0.0331492
36 N 189 N 0 -0.0656751
36 N 190 G 0 -0.0821191
36 N 191 E 0 -0.0509552
36 N 192 L 0 -0.092668
36 N 193 Q 0 -0.0609542
36 N 194 G 0 -0.0133908
36 N 195 I 0 -0.0730593
36 N 196 V 0 -0.0362022
36 N 197 S 0 -0.0363407
36 N 198 W 0 -0.0325321
36 N 199 G 0 -0.0828669
36 N 200 Y 0 -0.0903958
36 N 201 G 0 0.0122174
36 N 202 C 0 -0.02679
36 N 203 A 0 0.00769379
36 N 204 L 0 -0.020755
36 N 205 P 0 -0.0718746
36 N 206 D 0 -0.0139488
36 N 207 N 0 -0.033311
36 N 208 P 0 -0.0645915
36 N 209 G 0 -0.114911
36 N 210 V 0 -0.0732177
36 N 211 Y 0 -0.0326585
36 N 212 T 0 -0.0547193
36 N 213 K 0 -0.0852073
36 N 214 V 0 -0.0435554
36 N 215 C 0 -0.0461179
36 N 216 N 0 -0.0463953
36 N 217 Y 0 -0.088741
36 N 218 V 0 -0.0788492
36 N 219 D 0 -0.0457254
36 N 220 W 0 -0.0399217
36 N 221 I 0 -0.0129386
36 N 222 Q 0 0.0472629
36 N 223 D 0 -0.0278184
36 N 224 T 0 0.0261361
37 D 38 Q 0 0.555671
37 D 39 W 0 0.227251
37 D 40 V 0 0.0932565
37 D 41 V 0 0.0662907
37 D 42 S 0 0.0451204
37 D 43 A 0 0.10878
37 D 44 A 0 0.0883501
37 D 45 H 0 0.095318
37 D 46 C 0 0.0636315
37 D 47 Y 0 0.0854456
37 D 48 K 0 0.023616
37 D 49 S 0 0.0592424
37 D 50 R 0 -0.0274073
37 D 51 I 0 0.0470178
37 D 52 Q 0 -0.0306627
37 D 53 V 0 -0.0385018
37 D 54 R 0 -0.0213313
37 D 55 L 0 -0.01088
37 D 56 G 0 -0.0122064
37 D 57 E 0 -0.0266761
37 D 58 H 0 -0.0274022
37 D 59 N 0 0.00277463
37 D 60 I 0 0.0145334
37 D 61 N 0 0.0206712
37 D 62 V 0 -0.0334185
37 D 63 L 0 0.0241157
37 D 64 E 0 -0.0472192
37 D 65 G 0 -0.0156142
37 D 66 N 0 -0.00287008
37 D 67 E 0 0.00758726
37 D 68 Q 0 0.0701852
37 D 69 F 0 0.0294185
37 D 70 V 0 0.0598209
37 D 71 N 0 0.0266327
37 D 72 A 0 -0.00114402
37 D 73 A 0 0.0260787
37 D 74 K 0 0.0377493
37 D 75 I 0 -0.0513192
37 D 76 I 0 0.00593646
37 D 77 K 0 0.00853694
37 D 78 H 0 -0.0550421
37 D 79 P 0 -0.0552984
37 D 80 N 0 -0.0397934
37 D 81 F 0 -0.073695
37 D 82 D 0 -0.000421593
37 D 83 R 0 0.00482796
37 D 84 K 0 0.0646855
37 D 85 T 0 -0.0251559
37 D 86 L 0 0.0205704
37 D 87 N 0 0.0403152
37 D 88 N 0 -0.0500984
37 D 89 D 0 -0.0281203
37 D 90 I 0 -0.0239916
37 D 91 M 0 -0.00936084
37 D 92 L 0 0.0283069
37 D 93 I 0 -0.0159488
37 D 94 K 0 0.0397042
37 D 95 L 0 0.0545715
37 D 96 S 0 -0.0519722
37 D 97 S 0 0.0258305
37 D 98 P 0 0.656
37 D 99 V 0 0.0821988
37 D 100 K 0 0.0950742
37 D 101 L 0 0.334851
37 D 102 N 0 0.0644341
37 D 103 A 0 0.0200525
37 D 104 R 0 0.0444062
37 D 105 V 0 0.0500366
37 D 106 A 0 0.0286733
37 D 107 T 0 0.144519
37 D 108 V 0 0.00381176
37 D 109 A 0 -0.0424996
37 D 110 L 0 -0.00208472
37 D 111 P 0 -0.0282201
37 D 112 S 0 0.0230097
37 D 113 S 0 -0.0602873
37 D 114 C 0 -0.0228429
37 D 115 A 0 -0.049072
37 D 116 P 0 0.00620396
37 D 117 A 0 0.0152078
37 D 118 G 0 -0.0274708
37 D 119 T 0 0.0231336
37 D 120 Q 0 -0.0277107
37 D 121 C 0 -0.0588792
37 D 122 L 0 -0.0958664
37 D 123 I 0 -0.0568523
37 D 124 S 0 -0.095701
37 D 125 G 0 -0.0225237
37 D 126 W 0 -0.0542371
37 D 127 G 0 -0.035707
37 D 128 N 0 -0.0498506
37 D 129 T 0 -0.027605
37 D 130 L 0 -0.0413985
37 D 131 S 0 -0.047785
37 D 132 S 0 -0.00759348
37 D 133 G 0 -0.0319467
37 D 134 V 0 -0.0186318
37 D 136 E 0 -0.0823768
37 D 137 P 0 -0.103946
37 D 138 D 0 -0.0345545
37 D 139 L 0 -0.0632698
37 D 140 L 0 -0.0416303
37 D 141 Q 0 -0.0815437
37 D 142 C 0 -0.0665645
37 D 143 L 0 -0.0468628
37 D 144 D 0 -0.00939345
37 D 145 A 0 -0.0883459
37 D 146 P 0 0.00878387
37 D 147 L 0 -0.032331
37 D 148 L 0 -0.0736312
37 D 149 P 0 0.00271723
37 D 150 Q 0 -0.107401
37 D 151 A 0 0.0254186
37 D 152 D 0 -0.0652978
37 D 153 C 0 -0.0424369
37 D 154 E 0 -0.0611383
37 D 155 A 0 0.0267317
37 D 156 S 0 0.00195287
37 D 157 Y 0 -0.0792317
37 D 158 P 0 -0.0692783
37 D 159 G 0 -0.03286
37 D 160 K 0 0.00714419
37 D 161 I 0 -0.0264875
37 D 162 T 0 -0.043681
37 D 163 D 0 -0.019507
37 D 164 N 0 -0.080156
37 D 165 M 0 -0.0249202
37 D 166 V 0 -0.0581146
37 D 167 C 0 -0.038792
37 D 168 V 0 -0.0683088
37 D 169 G 0 -0.046573
37 D 170 F 0 -0.0285091
37 D 171 L 0 -0.0374218
37 D 172 E 0 -0.0918008
37 D 173 G 0 -0.0528898
37 D 174 G 0 -0.077173
37 D 175 K 0 -0.0570172
37 D 176 D 0 -0.0566257
37 D 177 S 0 -0.0519203
37 D 178 C 0 -0.0397135
37 D 179 Q 0 -0.0257419
37 D 180 G 0 -0.0355508
37 D 181 D 0 -0.0419052
37 D 182 S 0 -0.0437132
37 D 183 G 0 -0.0266201
37 D 184 G 0 -0.0554857
37 D 185 P 0 -0.0549024
37 D 186 V 0 -0.0738855
37 D 187 V 0 -0.100994
37 D 188 C 0 -0.0679232
37 D 189 N 0 -0.0843583
37 D 190 G 0 -0.0354938
37 D 191 E 0 0.0625059
37 D 192 L 0 -0.0515085
37 D 193 Q 0 -0.00533317
37 D 194 G 0 -0.0321669
37 D 195 I 0 -0.0442266
37 D 196 V 0 -0.0906355
37 D 197 S 0 -0.03596
37 D 198 W 0 -0.0352303
37 D 199 G 0 -0.040421
37 D 200 Y 0 -0.0368894
37 D 201 G 0 -0.0198403
37 D 202 C 0 -0.0271693
37 D 203 A 0 -0.0523615
37 D 204 L 0 -0.0161605
37 D 205 P 0 -0.0539132
37 D 206 D 0 -0.0927811
37 D 207 N 0 -0.06469
37 D 208 P 0 -0.0449672
37 D 209 G 0 -0.0409355
37 D 210 V 0 -0.0590948
37 D 211 Y 0 -0.033306
37 D 212 T 0 -0.0669463
37 D 213 K 0 -0.0741322
37 D 214 V 0 -0.0465192
37 D 215 C 0 -0.035343
37 D 216 N 0 -0.0852767
37 D 217 Y 0 -0.0837822
37 D 218 V 0 -0.0352532
37 D 219 D 0 0.0109256
37 D 220 W 0 -0.0639212
37 D 221 I 0 -0.0346716
37 D 222 Q 0 0.021782
37 D 223 D 0 -0.0239181
37 D 224 T 0 -0.00751429
38 Q 39 W 0 0.632608
38 Q 40 V 0 0.131237
38 Q 41 V 0 0.102046
38 Q 42 S 0 0.0822502
38 Q 43 A 0 0.0448917
38 Q 44 A 0 0.0352536
38 Q 45 H 0 0.070019
38 Q 46 C 0 0.010648
38 Q 47 Y 0 0.0505565
38 Q 48 K 0 0.0670858
38 Q 49 S 0 0.085564
38 Q 50 R 0 -0.00354125
38 Q 51 I 0 -0.0342057
38 Q 52 Q 0 -0.00870473
38 Q 53 V 0 -0.0153736
38 Q 54 R 0 0.0042443
38 Q 55 L 0 -0.00207004
38 Q 56 G 0 0.0218848
38 Q 57 E 0 0.00147633
38 Q 58 H 0 -0.00722383
38 Q 59 N 0 0.00281994
38 Q 60 I 0 0.0193123
38 Q 61 N 0 0.0225943
38 Q 62 V 0 -0.0098271
38 Q 63 L 0 -0.0419543
38 Q 64 E 0 -0.0472349
38 Q 65 G 0 0.0126191
38 Q 66 N 0 0.0315713
38 Q 67 E 0 0.0278305
38 Q 68 Q 0 -0.0169619
38 Q 69 F 0 0.0188503
38 Q 70 V 0 0.109194
38 Q 71 N 0 -0.00230101
38 Q 72 A 0 -0.0210365
38 Q 73 A 0 0.247984
38 Q 74 K 0 0.0467783
38 Q 75 I 0 0.0405804
38 Q 76 I 0 -0.00852154
38 Q 77 K 0 -0.0423636
38 Q 78 H 0 -0.0212955
38 Q 79 P 0 0.0607721
38 Q 80 N 0 0.00522428
38 Q 81 F 0 -0.0286866
38 Q 82 D 0 -0.0755245
38 Q 83 R 0 0.00444952
38 Q 84 K 0 -0.0569186
38 Q 85 T 0 -0.0124973
38 Q 86 L 0 -0.0444253
38 Q 87 N 0 0.0249804
38 Q 88 N 0 -0.0476465
38 Q 89 D 0 -0.00413745
38 Q 90 I 0 -0.0305444
38 Q 91 M 0 -0.0605848
38 Q 92 L 0 0.0735979
38 Q 93 I 0 -0.0610261
38 Q 94 K 0 0.817046
38 Q 95 L 0 0.112465
38 Q 96 S 0 0.0692403
38 Q 97 S 0 0.137029
38 Q 98 P 0 0.757978
38 Q 99 V 0 0.0794062
38 Q 100 K 0 0.0216114
38 Q 101 L 0 0.00834486
38 Q 102 N 0 -0.0598477
38 Q 103 A 0 0.00942425
38 Q 104 R 0 -0.0176667
38 Q 105 V 0 0.0275138
38 Q 106 A 0 -0.00140014
38 Q 107 T 0 0.00857534
38 Q 108 V 0 -0.0340765
38 Q 109 A 0 -0.079208
38 Q 110 L 0 -0.0513986
38 Q 111 P 0 -0.0473614
38 Q 112 S 0 -0.0748038
38 Q 113 S 0 -0.0455567
38 Q 114 C 0 -0.0150658
38 Q 115 A 0 -0.0460038
38 Q 116 P 0 6.97268e-05
38 Q 117 A 0 -0.00963109
38 Q 118 G 0 -0.0338074
38 Q 119 T 0 -0.0581636
38 Q 120 Q 0 -0.0216099
38 Q 121 C 0 -0.0317754
38 Q 122 L 0 0.00893065
38 Q 123 I 0 -0.032104
38 Q 124 S 0 -0.044588
38 Q 125 G 0 -0.0460743
38 Q 126 W 0 -0.0732867
38 Q 127 G 0 -0.0485198
38 Q 128 N 0 -0.0483002
38 Q 129 T 0 -0.0519392
38 Q 130 L 0 0.0158159
38 Q 131 S 0 -0.0587027
38 Q 132 S 0 -0.047481
38 Q 133 G 0 -0.0687382
38 Q 134 V 0 -0.0590704
38 Q 136 E 0 -0.0449598
38 Q 137 P 0 -0.0555558
38 Q 138 D 0 -0.0347537
38 Q 139 L 0 -0.0325999
38 Q 140 L 0 -0.0600526
38 Q 141 Q 0 -0.0295345
38 Q 142 C 0 -0.014175
38 Q 143 L 0 -0.0115672
38 Q 144 D 0 -0.0343335
38 Q 145 A 0 -0.0658198
38 Q 146 P 0 -0.0536864
38 Q 147 L 0 -0.0423011
38 Q 148 L 0 -0.0384573
38 Q 149 P 0 -0.0429681
38 Q 150 Q 0 -0.0660673
38 Q 151 A 0 -0.0229948
38 Q 152 D 0 0.0169384
38 Q 153 C 0 -0.0240879
38 Q 154 E 0 0.0122944
38 Q 155 A 0 -0.0566359
38 Q 156 S 0 -0.0703929
38 Q 157 Y 0 -0.0350841
38 Q 158 P 0 -0.0255067
38 Q 159 G 0 -0.0251004
38 Q 160 K 0 -0.0298736
38 Q 161 I 0 -0.0348321
38 Q 162 T 0 -0.0940328
38 Q 163 D 0 -0.0680888
38 Q 164 N 0 -0.0759925
38 Q 165 M 0 -0.0504153
38 Q 166 V 0 -0.0690431
38 Q 167 C 0 -0.0586222
38 Q 168 V 0 -0.0687164
38 Q 169 G 0 -0.0789829
38 Q 170 F 0 -0.0274477
38 Q 171 L 0 -0.0403785
38 Q 172 E 0 -0.0416797
38 Q 173 G 0 -0.0811812
38 Q 174 G 0 -0.0453024
38 Q 175 K 0 -0.0306964
38 Q 176 D 0 -0.076206
38 Q 177 S 0 -0.0399813
38 Q 178 C 0 -0.0775165
38 Q 179 Q 0 -0.0561481
38 Q 180 G 0 -0.0597835
38 Q 181 D 0 -0.042225
38 Q 182 S 0 -0.0561903
38 Q 183 G 0 -0.0408012
38 Q 184 G 0 -0.0476184
38 Q 185 P 0 -0.0770869
38 Q 186 V 0 -0.0934509
38 Q 187 V 0 -0.0660581
38 Q 188 C 0 -0.00619093
38 Q 189 N 0 -0.0501826
38 Q 190 G 0 -0.0443623
38 Q 191 E 0 -0.0282783
38 Q 192 L 0 -0.0567784
38 Q 193 Q 0 -0.0227373
38 Q 194 G 0 -0.045749
38 Q 195 I 0 -0.039119
38 Q 196 V 0 -0.0825968
38 Q 197 S 0 -0.0640914
38 Q 198 W 0 -0.0840875
38 Q 199 G 0 -0.0431585
38 Q 200 Y 0 -0.0587651
38 Q 201 G 0 -0.0410011
38 Q 202 C 0 -0.0865964
38 Q 203 A 0 -0.104936
38 Q 204 L 0 -0.04057
38 Q 205 P 0 -0.0743696
38 Q 206 D 0 -0.0684064
38 Q 207 N 0 -0.119383
38 Q 208 P 0 -0.0463002
38 Q 209 G 0 -0.0513453
38 Q 210 V 0 -0.0608834
38 Q 211 Y 0 -0.0226245
38 Q 212 T 0 0.00311899
38 Q 213 K 0 -0.0941087
38 Q 214 V 0 -0.0398928
38 Q 215 C 0 -0.0681827
38 Q 216 N 0 -0.0591728
38 Q 217 Y 0 0.00186373
38 Q 218 V 0 -0.00769452
38 Q 219 D 0 -0.0756912
38 Q 220 W 0 -0.0381755
38 Q 221 I 0 0.00237649
38 Q 222 Q 0 -0.0490117
38 Q 223 D 0 -0.0560717
38 Q 224 T 0 -0.0129046
39 W 40 V 0 0.254009
39 W 41 V 0 0.274137
39 W 42 S 0 0.127728
39 W 43 A 0 0.120442
39 W 44 A 0 0.0885634
39 W 45 H 0 0.093628
39 W 46 C 0 0.0694946
39 W 47 Y 0 0.0594533
39 W 48 K 0 0.0682188
39 W 49 S 0 0.0195295
39 W 50 R 0 0.0445567
39 W 51 I 0 -0.00379729
39 W 52 Q 0 -0.0289723
39 W 53 V 0 0.0431823
39 W 54 R 0 0.00751633
39 W 55 L 0 0.0442366
39 W 56 G 0 -0.0478887
39 W 57 E 0 0.0253189
39 W 58 H 0 -0.00252741
39 W 59 N 0 0.0106733
39 W 60 I 0 -0.0101095
39 W 61 N 0 -0.0183009
39 W 62 V 0 -0.101778
39 W 63 L 0 -0.0314416
39 W 64 E 0 -0.0535279
39 W 65 G 0 -0.0362207
39 W 66 N 0 0.00890002
39 W 67 E 0 0.0212791
39 W 68 Q 0 -0.018773
39 W 69 F 0 -0.0126576
39 W 70 V 0 0.0596063
39 W 71 N 0 -0.0478012
39 W 72 A 0 0.0498272
39 W 73 A 0 0.0732319
39 W 74 K 0 0.00219157
39 W 75 I 0 -0.0247046
39 W 76 I 0 0.433842
39 W 77 K 0 -0.0119938
39 W 78 H 0 -0.0173479
39 W 79 P 0 0.0323245
39 W 80 N 0 -0.0381636
39 W 81 F 0 -0.0251857
39 W 82 D 0 -0.0630724
39 W 83 R 0 -0.0722245
39 W 84 K 0 -0.0364398
39 W 85 T 0 -0.0105994
39 W 86 L 0 -0.00484277
39 W 87 N 0 -0.00948765
39 W 88 N 0 -0.0198997
39 W 89 D 0 -0.0177949
39 W 90 I 0 0.0134031
39 W 91 M 0 0.0477751
39 W 92 L 0 1.08679
39 W 93 I 0 -0.0391948
39 W 94 K 0 0.9311
39 W 95 L 0 0.0255593
39 W 96 S 0 -0.0496749
39 W 97 S 0 0.0105785
39 W 98 P 0 0.0156171
39 W 99 V 0 -0.0144928
39 W 100 K 0 -0.0555145
39 W 101 L 0 -0.00667228
39 W 102 N 0 0.00171762
39 W 103 A 0 -0.0532465
39 W 104 R 0 -0.0703238
39 W 105 V 0 -0.0306994
39 W 106 A 0 -0.0756617
39 W 107 T 0 -0.0239613
39 W 108 V 0 -0.0299159
39 W 109 A 0 0.0120144
39 W 110 L 0 -0.00968761
39 W 111 P 0 0.0675049
39 W 112 S 0 -0.0140042
39 W 113 S 0 -0.0406824
39 W 114 C 0 -0.0407161
39 W 115 A 0 0.000707219
39 W 116 P 0 0.0331031
39 W 117 A 0 -0.064847
39 W 118 G 0 -0.0693931
39 W 119 T 0 -0.023955
39 W 120 Q 0 -0.0596034
39 W 121 C 0 0.115393
39 W 122 L 0 -0.0437774
39 W 123 I 0 0.00917212
39 W 124 S 0 -0.0181129
39 W 125 G 0 -0.0334378
39 W 126 W 0 -0.0476839
39 W 127 G 0 -0.0246652
39 W 128 N 0 -0.0883883
39 W 129 T 0 -0.0685346
39 W 130 L 0 -0.0247353
39 W 131 S 0 -0.00474321
39 W 132 S 0 -0.0863026
39 W 133 G 0 -0.0838032
39 W 134 V 0 -0.111301
39 W 136 E 0 -0.106325
39 W 137 P 0 -0.0203609
39 W 138 D 0 -0.0809324
39 W 139 L 0 -0.0906337
39 W 140 L 0 -0.0688947
39 W 141 Q 0 -0.07315
39 W 142 C 0 -0.0512452
39 W 143 L 0 -0.0836727
39 W 144 D 0 -0.063013
39 W 145 A 0 -0.0465256
39 W 146 P 0 -0.13601
39 W 147 L 0 -0.0226635
39 W 148 L 0 -0.0439217
39 W 149 P 0 -0.076223
39 W 150 Q 0 -0.0938686
39 W 151 A 0 -0.109248
39 W 152 D 0 -0.0720735
39 W 153 C 0 0.0134202
39 W 154 E 0 -0.0950865
39 W 155 A 0 -0.0785293
39 W 156 S 0 -0.0690323
39 W 157 Y 0 -0.0761916
39 W 158 P 0 -0.0941173
39 W 159 G 0 -0.0934055
39 W 160 K 0 -0.066662
39 W 161 I 0 -0.0757883
39 W 162 T 0 -0.0547474
39 W 163 D 0 -0.0853002
39 W 164 N 0 -0.0264846
39 W 165 M 0 0.0111105
39 W 166 V 0 -0.0661601
39 W 167 C 0 -0.0352459
39 W 168 V 0 -0.0430482
39 W 169 G 0 -0.0105653
39 W 170 F 0 -0.0289359
39 W 171 L 0 -0.0865358
39 W 172 E 0 -0.0244091
39 W 173 G 0 -0.103644
39 W 174 G 0 -0.0571701
39 W 175 K 0 -0.0761228
39 W 176 D 0 -0.108022
39 W 177 S 0 -0.079824
39 W 178 C 0 -0.0610432
39 W 179 Q 0 -0.0876565
39 W 180 G 0 -0.0362009
39 W 181 D 0 -0.0308454
39 W 182 S 0 -0.0595267
39 W 183 G 0 -0.035019
39 W 184 G 0 -0.0430357
39 W 185 P 0 -0.0461116
39 W 186 V 0 -0.0311428
39 W 187 V 0 0.0227422
39 W 188 C 0 -0.0183354
39 W 189 N 0 -0.0241509
39 W 190 G 0 -0.0884163
39 W 191 E 0 -0.0962885
39 W 192 L 0 -0.0553894
39 W 193 Q 0 -0.0786498
39 W 194 G 0 -0.0271085
39 W 195 I 0 -0.0252304
39 W 196 V 0 -0.00984245
39 W 197 S 0 -0.07222
39 W 198 W 0 -0.0221205
39 W 199 G 0 -0.0706954
39 W 200 Y 0 -0.0747007
39 W 201 G 0 -0.0563037
39 W 202 C 0 -0.0191776
39 W 203 A 0 -0.111861
39 W 204 L 0 -0.0725498
39 W 205 P 0 -0.0993446
39 W 206 D 0 -0.0764763
39 W 207 N 0 -0.0758712
39 W 208 P 0 -0.0188217
39 W 209 G 0 -0.0598337
39 W 210 V 0 -0.0436086
39 W 211 Y 0 -0.10225
39 W 212 T 0 -0.0582711
39 W 213 K 0 -0.0140164
39 W 214 V 0 -0.025952
39 W 215 C 0 -0.0575844
39 W 216 N 0 -0.0666656
39 W 217 Y 0 -0.0569934
39 W 218 V 0 -0.0428774
39 W 219 D 0 -0.0736126
39 W 220 W 0 0.0879324
39 W 221 I 0 0.0112608
39 W 222 Q 0 0.025697
39 W 223 D 0 -0.0404376
39 W 224 T 0 0.287739
40 V 41 V 0 0.348878
40 V 42 S 0 0.275851
40 V 43 A 0 0.18424
40 V 44 A 0 0.181183
40 V 45 H 0 0.12613
40 V 46 C 0 0.147561
40 V 47 Y 0 0.0910152
40 V 48 K 0 0.0214956
40 V 49 S 0 0.0757891
40 V 50 R 0 0.00525325
40 V 51 I 0 0.0273471
40 V 52 Q 0 -0.0106614
40 V 53 V 0 0.448245
40 V 54 R 0 -0.0308249
40 V 55 L 0 0.103134
40 V 56 G 0 0.0345079
40 V 57 E 0 0.0193559
40 V 58 H 0 -0.0283498
40 V 59 N 0 -0.025791
40 V 60 I 0 -0.0276379
40 V 61 N 0 -0.0109367
40 V 62 V 0 0.00194573
40 V 63 L 0 -0.0042754
40 V 64 E 0 -0.0252351
40 V 65 G 0 -0.052439
40 V 66 N 0 -0.0362238
40 V 67 E 0 -0.0064269
40 V 68 Q 0 -0.0567316
40 V 69 F 0 0.0288378
40 V 70 V 0 0.0804763
40 V 71 N 0 -0.0321349
40 V 72 A 0 0.0578177
40 V 73 A 0 -0.0365038
40 V 74 K 0 -0.0610997
40 V 75 I 0 -0.0543642
40 V 76 I 0 -0.058977
40 V 77 K 0 -0.0180687
40 V 78 H 0 0.0120388
40 V 79 P 0 -0.00363773
40 V 80 N 0 -0.0288712
40 V 81 F 0 -0.0493734
40 V 82 D 0 -0.0348739
40 V 83 R 0 -0.0609485
40 V 84 K 0 -0.0650041
40 V 85 T 0 -0.0748344
40 V 86 L 0 -0.0897489
40 V 87 N 0 -0.0696695
40 V 88 N 0 -0.0711588
40 V 89 D 0 0.00310677
40 V 90 I 0 -0.0457977
40 V 91 M 0 -0.0237722
40 V 92 L 0 0.00944688
40 V 93 I 0 0.0613434
40 V 94 K 0 -0.0298985
40 V 95 L 0 0.198543
40 V 96 S 0 -0.0313756
40 V 97 S 0 -0.0746205
40 V 98 P 0 0.0404634
40 V 99 V 0 0.181862
40 V 100 K 0 0.00267741
40 V 101 L 0 0.00438961
40 V 102 N 0 0.0174679
40 V 103 A 0 -0.0316258
40 V 104 R 0 -0.0366784
40 V 105 V 0 0.0346199
40 V 106 A 0 -0.0163872
40 V 107 T 0 0.00826467
40 V 108 V 0 -0.0163229
40 V 109 A 0 -0.0583081
40 V 110 L 0 -0.010835
40 V 111 P 0 -0.0141585
40 V 112 S 0 -0.0280745
40 V 113 S 0 -0.0605255
40 V 114 C 0 -0.0596788
40 V 115 A 0 -0.0123933
40 V 116 P 0 -0.0501649
40 V 117 A 0 -0.0466477
40 V 118 G 0 -0.0154569
40 V 119 T 0 -0.0611944
40 V 120 Q 0 -0.0662399
40 V 121 C 0 -0.0652089
40 V 122 L 0 -0.0463962
40 V 123 I 0 -0.0714828
40 V 124 S 0 -0.0671042
40 V 125 G 0 0.000549162
40 V 126 W 0 -0.0209012
40 V 127 G 0 -0.00494185
40 V 128 N 0 -0.0635
40 V 129 T 0 -0.110801
40 V 130 L 0 -0.0579661
40 V 131 S 0 -0.0857344
40 V 132 S 0 -0.0529398
40 V 133 G 0 -0.00943155
40 V 134 V 0 -0.0989782
40 V 136 E 0 -0.0758566
40 V 137 P 0 -0.0603713
40 V 138 D 0 -0.035536
40 V 139 L 0 -0.0777802
40 V 140 L 0 0.0210372
40 V 141 Q 0 -0.0470842
40 V 142 C 0 -0.0868081
40 V 143 L 0 -0.0695364
40 V 144 D 0 -0.0865956
40 V 145 A 0 -0.0718776
40 V 146 P 0 -0.0631804
40 V 147 L 0 -0.0875641
40 V 148 L 0 -0.0339768
40 V 149 P 0 -0.06284
40 V 150 Q 0 -0.0792866
40 V 151 A 0 -0.0256013
40 V 152 D 0 -0.084139
40 V 153 C 0 0.0528026
40 V 154 E 0 -0.0683372
40 V 155 A 0 -0.0829079
40 V 156 S 0 -0.0796855
40 V 157 Y 0 -0.0214011
40 V 158 P 0 -0.0261572
40 V 159 G 0 -0.098055
40 V 160 K 0 -0.084109
40 V 161 I 0 -0.0645284
40 V 162 T 0 -0.0597985
40 V 163 D 0 -0.00105897
40 V 164 N 0 -0.0582329
40 V 165 M 0 -0.0252632
40 V 166 V 0 -0.0415137
40 V 167 C 0 0.05445
40 V 168 V 0 -0.0516305
40 V 169 G 0 -0.0456018
40 V 170 F 0 -0.081087
40 V 171 L 0 -0.0501962
40 V 172 E 0 -0.0218609
40 V 173 G 0 -0.0613562
40 V 174 G 0 -0.0658669
40 V 175 K 0 -0.0193315
40 V 176 D 0 -0.0322325
40 V 177 S 0 -0.100755
40 V 178 C 0 -0.0135907
40 V 179 Q 0 -0.0862943
40 V 180 G 0 -0.0229013
40 V 181 D 0 0.0246842
40 V 182 S 0 -0.0285817
40 V 183 G 0 0.0202761
40 V 184 G 0 0.00371082
40 V 185 P 0 0.0202537
40 V 186 V 0 -0.00134075
40 V 187 V 0 -0.0702899
40 V 188 C 0 -0.00732868
40 V 189 N 0 -0.0514565
40 V 190 G 0 -0.0360284
40 V 191 E 0 -0.0348849
40 V 192 L 0 0.0496905
40 V 193 Q 0 -0.0152949
40 V 194 G 0 0.0446506
40 V 195 I 0 -0.0098405
40 V 196 V 0 -0.0108547
40 V 197 S 0 -0.00444988
40 V 198 W 0 -0.0668202
40 V 199 G 0 -0.0506778
40 V 200 Y 0 -0.0585136
40 V 201 G 0 -0.0820699
40 V 202 C 0 0.00262892
40 V 203 A 0 -0.0310392
40 V 204 L 0 -0.0571782
40 V 205 P 0 -0.02376
40 V 206 D 0 -0.0225917
40 V 207 N 0 -0.0654922
40 V 208 P 0 -0.0145897
40 V 209 G 0 -0.0359335
40 V 210 V 0 -0.0456521
40 V 211 Y 0 -0.00685176
40 V 212 T 0 -0.00456258
40 V 213 K 0 -0.0395529
40 V 214 V 0 0.0181101
40 V 215 C 0 -0.0261708
40 V 216 N 0 -0.0525384
40 V 217 Y 0 -0.024804
40 V 218 V 0 -0.102232
40 V 219 D 0 -0.0584422
40 V 220 W 0 0.00255773
40 V 221 I 0 -0.00928005
40 V 222 Q 0 -0.0867896
40 V 223 D 0 -0.0509709
40 V 224 T 0 -0.0586897
41 V 42 S 0 0.369321
41 V 43 A 0 0.227887
41 V 44 A 0 0.248449
41 V 45 H 0 0.141034
41 V 46 C 0 0.181341
41 V 47 Y 0 0.0906481
41 V 48 K 0 0.0549423
41 V 49 S 0 0.0289298
41 V 50 R 0 0.00584357
41 V 51 I 0 -0.0044572
41 V 52 Q 0 -0.0469656
41 V 53 V 0 -0.0263937
41 V 54 R 0 -0.0620374
41 V 55 L 0 -0.0281044
41 V 56 G 0 -0.0144007
41 V 57 E 0 -0.0300185
41 V 58 H 0 -0.0157764
41 V 59 N 0 -0.0571427
41 V 60 I 0 -0.0840935
41 V 61 N 0 -0.0779804
41 V 62 V 0 -0.00445163
41 V 63 L 0 0.00344389
41 V 64 E 0 -0.0310211
41 V 65 G 0 -0.0225336
41 V 66 N 0 -0.0249228
41 V 67 E 0 0.00957183
41 V 68 Q 0 -0.0723522
41 V 69 F 0 0.00220792
41 V 70 V 0 -0.0640701
41 V 71 N 0 -0.0390945
41 V 72 A 0 -0.0117855
41 V 73 A 0 0.000644973
41 V 74 K 0 -0.0315761
41 V 75 I 0 0.00224286
41 V 76 I 0 0.0354165
41 V 77 K 0 -0.0231098
41 V 78 H 0 0.0420276
41 V 79 P 0 -0.0198146
41 V 80 N 0 -0.0184948
41 V 81 F 0 0.012843
41 V 82 D 0 -0.0225424
41 V 83 R 0 -0.0503394
41 V 84 K 0 -0.0553388
41 V 85 T 0 -0.0723183
41 V 86 L 0 -0.048468
41 V 87 N 0 -0.0477818
41 V 88 N 0 -0.0190635
41 V 89 D 0 0.0188933
41 V 90 I 0 0.226833
41 V 91 M 0 0.046664
41 V 92 L 0 0.151595
41 V 93 I 0 0.0641265
41 V 94 K 0 -0.0639496
41 V 95 L 0 0.053874
41 V 96 S 0 -0.0247651
41 V 97 S 0 -0.0659092
41 V 98 P 0 -0.0526413
41 V 99 V 0 -0.00635478
41 V 100 K 0 -0.0332213
41 V 101 L 0 -0.0482349
41 V 102 N 0 -0.0543287
41 V 103 A 0 -0.0474784
41 V 104 R 0 -0.0436908
41 V 105 V 0 -0.0119488
41 V 106 A 0 -0.0503205
41 V 107 T 0 0.0165767
41 V 108 V 0 -0.0351306
41 V 109 A 0 -0.0281397
41 V 110 L 0 0.0399784
41 V 111 P 0 -0.0150306
41 V 112 S 0 -0.0590808
41 V 113 S 0 -0.0761023
41 V 114 C 0 -0.0670274
41 V 115 A 0 -0.00386266
41 V 116 P 0 -0.033216
41 V 117 A 0 -0.0875287
41 V 118 G 0 -0.0892367
41 V 119 T 0 -0.0675728
41 V 120 Q 0 -0.0645916
41 V 121 C 0 -0.0133401
41 V 122 L 0 -0.0714202
41 V 123 I 0 -0.040375
41 V 124 S 0 -0.0832309
41 V 125 G 0 0.00558284
41 V 126 W 0 -0.0663777
41 V 127 G 0 0.00594878
41 V 128 N 0 -0.0606156
41 V 129 T 0 -0.0485669
41 V 130 L 0 -0.0388522
41 V 131 S 0 -0.017643
41 V 132 S 0 -0.0136945
41 V 133 G 0 -0.02381
41 V 134 V 0 -0.000517393
41 V 136 E 0 -0.00255652
41 V 137 P 0 -0.0883851
41 V 138 D 0 -0.0246482
41 V 139 L 0 -0.0982084
41 V 140 L 0 -0.023984
41 V 141 Q 0 -0.0565151
41 V 142 C 0 -0.0841059
41 V 143 L 0 -0.0139647
41 V 144 D 0 -0.0513299
41 V 145 A 0 -0.0803187
41 V 146 P 0 -0.0587804
41 V 147 L 0 -0.0140911
41 V 148 L 0 -0.0672799
41 V 149 P 0 -0.0513081
41 V 150 Q 0 -0.0458015
41 V 151 A 0 -0.0552858
41 V 152 D 0 -0.0623357
41 V 153 C 0 -0.00316067
41 V 154 E 0 -0.0865218
41 V 155 A 0 -0.0477548
41 V 156 S 0 -0.0329979
41 V 157 Y 0 -0.0360371
41 V 158 P 0 -0.0565583
41 V 159 G 0 -0.0615918
41 V 160 K 0 -0.0673991
41 V 161 I 0 -0.0168847
41 V 162 T 0 -0.0217134
41 V 163 D 0 -0.0294066
41 V 164 N 0 -0.03508
41 V 165 M 0 -0.028956
41 V 166 V 0 -0.0502522
41 V 167 C 0 0.0284927
41 V 168 V 0 -0.0462926
41 V 169 G 0 -0.0729845
41 V 170 F 0 -0.0938587
41 V 171 L 0 -0.0466228
41 V 172 E 0 -0.0596489
41 V 173 G 0 -0.0410784
41 V 174 G 0 -0.0310662
41 V 175 K 0 -0.0558475
41 V 176 D 0 -0.0821652
41 V 177 S 0 -0.0555897
41 V 178 C 0 -0.0103831
41 V 179 Q 0 -0.0518239
41 V 180 G 0 -0.00856668
41 V 181 D 0 -0.00862403
41 V 182 S 0 -0.0430289
41 V 183 G 0 0.0302405
41 V 184 G 0 -0.0603116
41 V 185 P 0 0.00612663
41 V 186 V 0 0.0498516
41 V 187 V 0 -0.00299511
41 V 188 C 0 -0.0987995
41 V 189 N 0 -0.0506769
41 V 190 G 0 -0.0576862
41 V 191 E 0 -0.0345289
41 V 192 L 0 0.866838
41 V 193 Q 0 -0.0747741
41 V 194 G 0 0.0261893
41 V 195 I 0 0.0958964
41 V 196 V 0 -0.0490913
41 V 197 S 0 -0.027817
41 V 198 W 0 -0.0060113
41 V 199 G 0 0.00406474
41 V 200 Y 0 -0.0625199
41 V 201 G 0 -0.0162042
41 V 202 C 0 -0.03664
41 V 203 A 0 -0.0389699
41 V 204 L 0 -0.0641381
41 V 205 P 0 -0.0523378
41 V 206 D 0 -0.00611263
41 V 207 N 0 -0.0669927
41 V 208 P 0 -0.0223787
41 V 209 G 0 -0.064754
41 V 210 V 0 -0.044776
41 V 211 Y 0 0.00124969
41 V 212 T 0 0.00925012
41 V 213 K 0 -0.0590178
41 V 214 V 0 0.199359
41 V 215 C 0 -0.0504051
41 V 216 N 0 0.0163296
41 V 217 Y 0 0.100021
41 V 218 V 0 0.0507863
41 V 219 D 0 -0.0560971
41 V 220 W 0 0.0275593
41 V 221 I 0 0.125867
41 V 222 Q 0 -0.0662622
41 V 223 D 0 -0.022841
41 V 224 T 0 -0.0632229
42 S 43 A 0 0.433055
42 S 44 A 0 0.31343
42 S 45 H 0 0.206836
42 S 46 C 0 0.211057
42 S 47 Y 0 0.637097
42 S 48 K 0 0.0947184
42 S 49 S 0 0.0624475
42 S 50 R 0 0.042217
42 S 51 I 0 -0.0385322
42 S 52 Q 0 -0.00148657
42 S 53 V 0 0.0802121
42 S 54 R 0 0.0101779
42 S 55 L 0 0.010222
42 S 56 G 0 -0.0154078
42 S 57 E 0 -0.0152418
42 S 58 H 0 -0.0214112
42 S 59 N 0 -0.000982601
42 S 60 I 0 -0.0598265
42 S 61 N 0 -0.0262406
42 S 62 V 0 -0.0346027
42 S 63 L 0 -0.0763382
42 S 64 E 0 -0.0473774
42 S 65 G 0 -0.0351812
42 S 66 N 0 -0.0591931
42 S 67 E 0 -0.041917
42 S 68 Q 0 -0.0187531
42 S 69 F 0 -0.00190526
42 S 70 V 0 -0.0147308
42 S 71 N 0 -0.028706
42 S 72 A 0 -0.012966
42 S 73 A 0 -0.0249295
42 S 74 K 0 -0.0298233
42 S 75 I 0 0.0303443
42 S 76 I 0 0.0137702
42 S 77 K 0 0.0400061
42 S 78 H 0 -0.0316803
42 S 79 P 0 -0.0184839
42 S 80 N 0 -0.0170054
42 S 81 F 0 0.0592934
42 S 82 D 0 -0.0668098
42 S 83 R 0 -0.0621706
42 S 84 K 0 0.00565784
42 S 85 T 0 0.000818932
42 S 86 L 0 -0.0245549
42 S 87 N 0 -0.0419637
42 S 88 N 0 -0.00510326
42 S 89 D 0 0.0410529
42 S 90 I 0 0.0246543
42 S 91 M 0 0.33157
42 S 92 L 0 0.0108225
42 S 93 I 0 0.113893
42 S 94 K 0 0.0194492
42 S 95 L 0 0.00414114
42 S 96 S 0 -0.00400478
42 S 97 S 0 -0.0535379
42 S 98 P 0 -0.0288973
42 S 99 V 0 -0.00661207
42 S 100 K 0 -0.0300665
42 S 101 L 0 -0.0413645
42 S 102 N 0 0.0241708
42 S 103 A 0 -0.0439375
42 S 104 R 0 -0.0278219
42 S 105 V 0 -0.0178653
42 S 106 A 0 0.000412318
42 S 107 T 0 -0.0349453
42 S 108 V 0 0.00968959
42 S 109 A 0 0.0188853
42 S 110 L 0 0.0106888
42 S 111 P 0 -0.026921
42 S 112 S 0 -0.039382
42 S 113 S 0 -0.0577902
42 S 114 C 0 -0.0229057
42 S 115 A 0 -0.0418689
42 S 116 P 0 -0.0619935
42 S 117 A 0 -0.0138788
42 S 118 G 0 -0.0246195
42 S 119 T 0 0.0199231
42 S 120 Q 0 -0.0777887
42 S 121 C 0 -0.0749689
42 S 122 L 0 -0.0790727
42 S 123 I 0 -0.0503121
42 S 124 S 0 -0.031842
42 S 125 G 0 0.0205999
42 S 126 W 0 -0.00160857
42 S 127 G 0 0.0014729
42 S 128 N 0 0.00399539
42 S 129 T 0 -0.00812869
42 S 130 L 0 -0.057376
42 S 131 S 0 -0.0625043
42 S 132 S 0 -0.062571
42 S 133 G 0 -0.0202713
42 S 134 V 0 -0.0588877
42 S 136 E 0 -0.0651231
42 S 137 P 0 -0.0746338
42 S 138 D 0 -0.0781125
42 S 139 L 0 -0.0289248
42 S 140 L 0 -0.0250152
42 S 141 Q 0 -0.0558589
42 S 142 C 0 -0.06611
42 S 143 L 0 -0.0443666
42 S 144 D 0 -0.0256299
42 S 145 A 0 -0.0408841
42 S 146 P 0 -0.00991375
42 S 147 L 0 -0.0711342
42 S 148 L 0 -0.052456
42 S 149 P 0 -0.0816979
42 S 150 Q 0 -0.0617367
42 S 151 A 0 -0.0313847
42 S 152 D 0 -0.0872203
42 S 153 C 0 0.0290778
42 S 154 E 0 -0.0674558
42 S 155 A 0 -0.0687969
42 S 156 S 0 -0.0271508
42 S 157 Y 0 -0.0385668
42 S 158 P 0 -0.0265517
42 S 159 G 0 -0.0446007
42 S 160 K 0 -0.0586296
42 S 161 I 0 -0.0885221
42 S 162 T 0 -0.0629007
42 S 163 D 0 -0.0273811
42 S 164 N 0 -0.0156922
42 S 165 M 0 -0.0577651
42 S 166 V 0 -0.0295151
42 S 167 C 0 -0.00645024
42 S 168 V 0 -0.040255
42 S 169 G 0 -0.0366731
42 S 170 F 0 -0.052956
42 S 171 L 0 0.0133752
42 S 172 E 0 -0.05801
42 S 173 G 0 -0.0420714
42 S 174 G 0 -0.0680382
42 S 175 K 0 -0.0597364
42 S 176 D 0 0.00297233
42 S 177 S 0 -0.0505998
42 S 178 C 0 -0.0162205
42 S 179 Q 0 -0.0913437
42 S 180 G 0 0.0132315
42 S 181 D 0 0.0277021
42 S 182 S 0 -0.0298952
42 S 183 G 0 0.101292
42 S 184 G 0 0.0230034
42 S 185 P 0 0.0207811
42 S 186 V 0 -0.0154443
42 S 187 V 0 -0.00418953
42 S 188 C 0 -0.0702244
42 S 189 N 0 -0.0657105
42 S 190 G 0 -0.0083559
42 S 191 E 0 -0.0927978
42 S 192 L 0 -0.0409143
42 S 193 Q 0 -0.0269135
42 S 194 G 0 0.0536505
42 S 195 I 0 0.0443531
42 S 196 V 0 -0.00863398
42 S 197 S 0 0.0123599
42 S 198 W 0 -0.0692604
42 S 199 G 0 -0.030969
42 S 200 Y 0 -0.0277277
42 S 201 G 0 -0.0488914
42 S 202 C 0 -0.0305477
42 S 203 A 0 -0.0741097
42 S 204 L 0 -0.00371656
42 S 205 P 0 -0.057541
42 S 206 D 0 -0.0401508
42 S 207 N 0 -0.0580767
42 S 208 P 0 -0.0229588
42 S 209 G 0 -0.0525798
42 S 210 V 0 -0.0204721
42 S 211 Y 0 -0.0230962
42 S 212 T 0 0.0105632
42 S 213 K 0 0.000358923
42 S 214 V 0 -0.0208809
42 S 215 C 0 -0.0628566
42 S 216 N 0 -0.0814893
42 S 217 Y 0 -0.0532808
42 S 218 V 0 -0.0293398
42 S 219 D 0 -0.0336713
42 S 220 W 0 -0.00967526
42 S 221 I 0 0.0250824
42 S 222 Q 0 -0.08016
42 S 223 D 0 -0.0305694
42 S 224 T 0 -0.0143451
43 A 44 A 0 0.425423
43 A 45 H 0 0.921888
43 A 46 C 0 0.41351
43 A 47 Y 0 0.126783
43 A 48 K 0 0.0709425
43 A 49 S 0 0.0948079
43 A 50 R 0 0.022403
43 A 51 I 0 -0.00124869
43 A 52 Q 0 -0.0203582
43 A 53 V 0 0.031111
43 A 54 R 0 -0.0334012
43 A 55 L 0 -0.0218511
43 A 56 G 0 0.0505475
43 A 57 E 0 -0.048722
43 A 58 H 0 -0.060453
43 A 59 N 0 -0.0342515
43 A 60 I 0 -0.0309304
43 A 61 N 0 -0.0503504
43 A 62 V 0 -0.0545956
43 A 63 L 0 -0.0502036
43 A 64 E 0 -0.0502842
43 A 65 G 0 -0.0241365
43 A 66 N 0 -0.0663711
43 A 67 E 0 -0.0363528
43 A 68 Q 0 -0.0495042
43 A 69 F 0 -0.029553
43 A 70 V 0 0.0160752
43 A 71 N 0 -0.0408742
43 A 72 A 0 -0.00589816
43 A 73 A 0 -0.000595911
43 A 74 K 0 -0.0152791
43 A 75 I 0 -0.00797572
43 A 76 I 0 -0.0501228
43 A 77 K 0 -0.0286685
43 A 78 H 0 0.013181
43 A 79 P 0 0.0141416
43 A 80 N 0 -0.0211912
43 A 81 F 0 0.0145532
43 A 82 D 0 -0.0167944
43 A 83 R 0 -0.0390208
43 A 84 K 0 -0.0449168
43 A 85 T 0 -0.00436592
43 A 86 L 0 -0.04438
43 A 87 N 0 -0.0772084
43 A 88 N 0 -0.0383212
43 A 89 D 0 0.164694
43 A 90 I 0 0.0449295
43 A 91 M 0 -0.020832
43 A 92 L 0 0.0545488
43 A 93 I 0 0.038983
43 A 94 K 0 -0.0365129
43 A 95 L 0 -0.0117161
43 A 96 S 0 -0.016416
43 A 97 S 0 0.00334437
43 A 98 P 0 -0.0143036
43 A 99 V 0 0.00521013
43 A 100 K 0 -0.0331305
43 A 101 L 0 -0.0516215
43 A 102 N 0 -0.0416807
43 A 103 A 0 -0.0550927
43 A 104 R 0 -0.0957154
43 A 105 V 0 -0.0436087
43 A 106 A 0 -0.0486622
43 A 107 T 0 -0.0498243
43 A 108 V 0 -0.0397803
43 A 109 A 0 -0.0284028
43 A 110 L 0 -0.00909672
43 A 111 P 0 -0.006464
43 A 112 S 0 -0.0626227
43 A 113 S 0 -0.0291564
43 A 114 C 0 -0.070475
43 A 115 A 0 -0.0870624
43 A 116 P 0 -0.0564488
43 A 117 A 0 -0.0892059
43 A 118 G 0 -0.0445457
43 A 119 T 0 -0.0518583
43 A 120 Q 0 -0.0470564
43 A 121 C 0 -0.00874673
43 A 122 L 0 -0.0573449
43 A 123 I 0 -0.00122011
43 A 124 S 0 -0.0428788
43 A 125 G 0 0.0192257
43 A 126 W 0 0.0389077
43 A 127 G 0 0.0739738
43 A 128 N 0 -0.0563986
43 A 129 T 0 -0.00370298
43 A 130 L 0 -0.0599577
43 A 131 S 0 -0.0341629
43 A 132 S 0 -0.0845464
43 A 133 G 0 -0.0385343
43 A 134 V 0 -0.0733085
43 A 136 E 0 -0.0675196
43 A 137 P 0 -0.0387085
43 A 138 D 0 -0.0304933
43 A 139 L 0 -0.0779875
43 A 140 L 0 -0.00627953
43 A 141 Q 0 -0.0462728
43 A 142 C 0 -0.0658564
43 A 143 L 0 -0.00827831
43 A 144 D 0 -0.0949792
43 A 145 A 0 -0.0569643
43 A 146 P 0 -0.0616209
43 A 147 L 0 -0.0784219
43 A 148 L 0 -0.0755702
43 A 149 P 0 -0.0440712
43 A 150 Q 0 -0.0809996
43 A 151 A 0 -0.0315251
43 A 152 D 0 -0.0530618
43 A 153 C 0 0.0174072
43 A 154 E 0 -0.0815115
43 A 155 A 0 -0.0645294
43 A 156 S 0 -0.065203
43 A 157 Y 0 0.00867536
43 A 158 P 0 -0.0188521
43 A 159 G 0 -0.0629986
43 A 160 K 0 -0.05235
43 A 161 I 0 -0.0384706
43 A 162 T 0 -0.032359
43 A 163 D 0 -0.0525357
43 A 164 N 0 -0.0760251
43 A 165 M 0 -0.0387864
43 A 166 V 0 -0.0219546
43 A 167 C 0 0.0133947
43 A 168 V 0 -0.0285438
43 A 169 G 0 -0.0442762
43 A 170 F 0 -0.0547672
43 A 171 L 0 -0.0477979
43 A 172 E 0 -0.0271966
43 A 173 G 0 -0.0244851
43 A 174 G 0 -0.0514628
43 A 175 K 0 -0.0505336
43 A 176 D 0 0.0165182
43 A 177 S 0 0.00771742
43 A 178 C 0 0.00923634
43 A 179 Q 0 -0.0250039
43 A 180 G 0 0.0960037
43 A 181 D 0 0.0836003
43 A 182 S 0 0.216787
43 A 183 G 0 0.0415706
43 A 184 G 0 0.155339
43 A 185 P 0 0.037996
43 A 186 V 0 -0.0123723
43 A 187 V 0 -0.0297467
43 A 188 C 0 -0.0591076
43 A 189 N 0 -0.0449112
43 A 190 G 0 -0.0696164
43 A 191 E 0 -0.0768762
43 A 192 L 0 -0.012155
43 A 193 Q 0 -0.0612556
43 A 194 G 0 0.00901752
43 A 195 I 0 0.335199
43 A 196 V 0 0.0468166
43 A 197 S 0 0.117393
43 A 198 W 0 -0.0137284
43 A 199 G 0 0.0634844
43 A 200 Y 0 -0.0769513
43 A 201 G 0 -0.0272467
43 A 202 C 0 -0.0112038
43 A 203 A 0 -0.0550774
43 A 204 L 0 -0.025113
43 A 205 P 0 -0.0619203
43 A 206 D 0 -0.0513747
43 A 207 N 0 -0.0689656
43 A 208 P 0 -0.0350884
43 A 209 G 0 0.0372694
43 A 210 V 0 -0.0312448
43 A 211 Y 0 -0.0130853
43 A 212 T 0 0.0688728
43 A 213 K 0 -0.068057
43 A 214 V 0 -0.0582425
43 A 215 C 0 -0.0548958
43 A 216 N 0 -0.068755
43 A 217 Y 0 -0.0363323
43 A 218 V 0 -0.10307
43 A 219 D 0 -0.0221898
43 A 220 W 0 0.0152857
43 A 221 I 0 0.0302733
43 A 222 Q 0 -0.0499987
43 A 223 D 0 -0.0378864
43 A 224 T 0 -0.0433616
44 A 45 H 0 0.35809
44 A 46 C 0 0.292624
44 A 47 Y 0 0.240367
44 A 48 K 0 0.152947
44 A 49 S 0 0.161298
44 A 50 R 0 0.0860118
44 A 51 I 0 -0.00756153
44 A 52 Q 0 -0.0271007
44 A 53 V 0 0.0136319
44 A 54 R 0 -0.0117623
44 A 55 L 0 -0.00949169
44 A 56 G 0 -0.00865498
44 A 57 E 0 -0.0810053
44 A 58 H 0 -0.0504612
44 A 59 N 0 -0.0190699
44 A 60 I 0 -0.0729536
44 A 61 N 0 0.0279855
44 A 62 V 0 -0.0433317
44 A 63 L 0 -0.0586122
44 A 64 E 0 -0.032745
44 A 65 G 0 -0.0356368
44 A 66 N 0 5.7964e-05
44 A 67 E 0 -0.0211329
44 A 68 Q 0 0.0062153
44 A 69 F 0 -0.0315498
44 A 70 V 0 -0.048207
44 A 71 N 0 -0.0366739
44 A 72 A 0 0.0437929
44 A 73 A 0 -0.0581303
44 A 74 K 0 -0.0101342
44 A 75 I 0 -0.0593723
44 A 76 I 0 -0.014785
44 A 77 K 0 0.314923
44 A 78 H 0 0.199863
44 A 79 P 0 -0.00740661
44 A 80 N 0 0.0130495
44 A 81 F 0 0.364965
44 A 82 D 0 0.0531137
44 A 83 R 0 0.0954853
44 A 84 K 0 -0.0287179
44 A 85 T 0 0.0602671
44 A 86 L 0 0.0943591
44 A 87 N 0 0.0122678
44 A 88 N 0 0.0812483
44 A 89 D 0 0.177027
44 A 90 I 0 0.0919948
44 A 91 M 0 0.128138
44 A 92 L 0 0.0286004
44 A 93 I 0 0.0497761
44 A 94 K 0 0.00244456
44 A 95 L 0 -0.0121156
44 A 96 S 0 -0.0264575
44 A 97 S 0 -0.00559767
44 A 98 P 0 -0.0144401
44 A 99 V 0 -0.0162595
44 A 100 K 0 -0.0322467
44 A 101 L 0 -0.0382907
44 A 102 N 0 -0.0242858
44 A 103 A 0 -0.0799904
44 A 104 R 0 -0.0656149
44 A 105 V 0 -0.0372982
44 A 106 A 0 -0.0449421
44 A 107 T 0 -0.0320148
44 A 108 V 0 -0.00910027
44 A 109 A 0 0.00122296
44 A 110 L 0 -0.0125541
44 A 111 P 0 -0.021162
44 A 112 S 0 -0.0398394
44 A 113 S 0 -0.026767
44 A 114 C 0 -0.0350383
44 A 115 A 0 -0.0579768
44 A 116 P 0 -0.0903626
44 A 117 A 0 -0.0697424
44 A 118 G 0 -0.020764
44 A 119 T 0 -0.0660554
44 A 120 Q 0 -0.0675364
44 A 121 C 0 -0.0228095
44 A 122 L 0 -0.0541977
44 A 123 I 0 -0.00591181
44 A 124 S 0 0.0324805
44 A 125 G 0 -0.0104379
44 A 126 W 0 -0.00674612
44 A 127 G 0 0.0196691
44 A 128 N 0 -0.0412681
44 A 129 T 0 -0.0263748
44 A 130 L 0 -0.0389364
44 A 131 S 0 -0.0413063
44 A 132 S 0 -0.0414918
44 A 133 G 0 -0.0597091
44 A 134 V 0 -0.0665266
44 A 136 E 0 -0.080002
44 A 137 P 0 -0.00866172
44 A 138 D 0 -0.0876124
44 A 139 L 0 -0.043087
44 A 140 L 0 -0.0420269
44 A 141 Q 0 -0.0298224
44 A 142 C 0 -0.0465935
44 A 143 L 0 -0.0287668
44 A 144 D 0 -0.0658264
44 A 145 A 0 -0.0446298
44 A 146 P 0 -0.038628
44 A 147 L 0 -0.0213637
44 A 148 L 0 -0.0694835
44 A 149 P 0 -0.00969109
44 A 150 Q 0 -0.0652393
44 A 151 A 0 -0.0437691
44 A 152 D 0 -0.0645354
44 A 153 C 0 0.0228263
44 A 154 E 0 -0.0724754
44 A 155 A 0 -0.0422661
44 A 156 S 0 -0.0544116
44 A 157 Y 0 -0.0390599
44 A 158 P 0 -0.0868841
44 A 159 G 0 -0.0713076
44 A 160 K 0 -0.0974348
44 A 161 I 0 -0.0488852
44 A 162 T 0 -0.0172681
44 A 163 D 0 -0.000908615
44 A 164 N 0 -0.035282
44 A 165 M 0 -0.0400647
44 A 166 V 0 0.00202476
44 A 167 C 0 0.0322926
44 A 168 V 0 -0.0357281
44 A 169 G 0 0.0161035
44 A 170 F 0 -0.0927008
44 A 171 L 0 -0.105509
44 A 172 E 0 -0.0402928
44 A 173 G 0 -0.0339713
44 A 174 G 0 -0.0745781
44 A 175 K 0 -0.0342259
44 A 176 D 0 -0.0126334
44 A 177 S 0 -0.014755
44 A 178 C 0 0.00764551
44 A 179 Q 0 -0.0415787
44 A 180 G 0 -0.00869173
44 A 181 D 0 0.00337084
44 A 182 S 0 0.0530641
44 A 183 G 0 0.00576418
44 A 184 G 0 -0.00245311
44 A 185 P 0 -0.0276441
44 A 186 V 0 0.00107366
44 A 187 V 0 -0.0445757
44 A 188 C 0 -0.0845397
44 A 189 N 0 -0.0361675
44 A 190 G 0 -0.0602436
44 A 191 E 0 -0.0486424
44 A 192 L 0 -0.0269865
44 A 193 Q 0 -0.0648325
44 A 194 G 0 0.0203253
44 A 195 I 0 -0.0255073
44 A 196 V 0 -0.0301294
44 A 197 S 0 0.0364872
44 A 198 W 0 -0.00295522
44 A 199 G 0 -0.0158777
44 A 200 Y 0 -0.0692679
44 A 201 G 0 -0.0717695
44 A 202 C 0 -0.0229646
44 A 203 A 0 -0.0789255
44 A 204 L 0 -0.0455672
44 A 205 P 0 -0.0493494
44 A 206 D 0 -0.0564606
44 A 207 N 0 -0.0709071
44 A 208 P 0 -0.0452942
44 A 209 G 0 -0.0512733
44 A 210 V 0 0.0230144
44 A 211 Y 0 -0.0116739
44 A 212 T 0 0.0796172
44 A 213 K 0 -0.0416875
44 A 214 V 0 -0.0188815
44 A 215 C 0 -0.032979
44 A 216 N 0 -0.0752199
44 A 217 Y 0 -0.00524585
44 A 218 V 0 -0.0458713
44 A 219 D 0 -0.0320423
44 A 220 W 0 -0.0111715
44 A 221 I 0 -0.0221546
44 A 222 Q 0 -0.0447677
44 A 223 D 0 -0.0219216
44 A 224 T 0 -0.058677
45 H 46 C 0 0.382133
45 H 47 Y 0 0.206544
45 H 48 K 0 0.19064
45 H 49 S 0 0.144249
45 H 50 R 0 0.0176685
45 H 51 I 0 0.029499
45 H 52 Q 0 -0.0180844
45 H 53 V 0 -0.00621312
45 H 54 R 0 -0.0443566
45 H 55 L 0 -0.00791622
45 H 56 G 0 0.0481033
45 H 57 E 0 -0.00524726
45 H 58 H 0 -0.0285566
45 H 59 N 0 -0.0340334
45 H 60 I 0 -0.0475876
45 H 61 N 0 -0.058908
45 H 62 V 0 -0.00838863
45 H 63 L 0 -0.0389026
45 H 64 E 0 -0.057177
45 H 65 G 0 -0.0452641
45 H 66 N 0 -0.0579219
45 H 67 E 0 -0.0512549
45 H 68 Q 0 -0.0492554
45 H 69 F 0 -0.0535618
45 H 70 V 0 -0.0329516
45 H 71 N 0 -0.0213081
45 H 72 A 0 0.0180908
45 H 73 A 0 -0.0354794
45 H 74 K 0 -0.0280063
45 H 75 I 0 -0.0335346
45 H 76 I 0 0.00772154
45 H 77 K 0 0.0380038
45 H 78 H 0 -0.0125541
45 H 79 P 0 0.013956
45 H 80 N 0 -0.0360662
45 H 81 F 0 0.045877
45 H 82 D 0 -0.035919
45 H 83 R 0 -0.0226324
45 H 84 K 0 -0.0430633
45 H 85 T 0 -0.0345201
45 H 86 L 0 -0.00466056
45 H 87 N 0 -0.0664734
45 H 88 N 0 -0.00371223
45 H 89 D 0 0.520443
45 H 90 I 0 0.0160413
45 H 91 M 0 0.0700731
45 H 92 L 0 -0.0118548
45 H 93 I 0 -0.00482315
45 H 94 K 0 -0.0319952
45 H 95 L 0 0.00149983
45 H 96 S 0 -0.0433059
45 H 97 S 0 -0.08637
45 H 98 P 0 -0.0323303
45 H 99 V 0 -0.0526258
45 H 100 K 0 -0.0400881
45 H 101 L 0 -0.0587535
45 H 102 N 0 -0.0408816
45 H 103 A 0 -0.0475474
45 H 104 R 0 -0.101524
45 H 105 V 0 -0.0575741
45 H 106 A 0 -0.0569692
45 H 107 T 0 -0.0529049
45 H 108 V 0 -0.0279377
45 H 109 A 0 -0.0532985
45 H 110 L 0 -0.023807
45 H 111 P 0 -0.0333148
45 H 112 S 0 -0.0619847
45 H 113 S 0 -0.033479
45 H 114 C 0 -0.0441833
45 H 115 A 0 -0.0888524
45 H 116 P 0 -0.0392726
45 H 117 A 0 -0.0597357
45 H 118 G 0 -0.0301442
45 H 119 T 0 -0.0627391
45 H 120 Q 0 -0.062301
45 H 121 C 0 -0.0506758
45 H 122 L 0 -0.0758886
45 H 123 I 0 -0.000395615
45 H 124 S 0 -0.0486219
45 H 125 G 0 0.0767579
45 H 126 W 0 -0.0284779
45 H 127 G 0 0.073926
45 H 128 N 0 -0.0383885
45 H 129 T 0 -0.02673
45 H 130 L 0 -0.0612339
45 H 131 S 0 -0.0582155
45 H 132 S 0 0.0158214
45 H 133 G 0 -0.0497557
45 H 134 V 0 -0.0263697
45 H 136 E 0 -0.0550919
45 H 137 P 0 -0.0173309
45 H 138 D 0 -0.0793156
45 H 139 L 0 -0.0591629
45 H 140 L 0 0.0146009
45 H 141 Q 0 -0.0186861
45 H 142 C 0 -0.0986834
45 H 143 L 0 -0.023312
45 H 144 D 0 -0.082662
45 H 145 A 0 -0.0368461
45 H 146 P 0 -0.0378141
45 H 147 L 0 -0.0435464
45 H 148 L 0 -0.0180365
45 H 149 P 0 -0.0469772
45 H 150 Q 0 -0.122579
45 H 151 A 0 -0.0350894
45 H 152 D 0 -0.0818653
45 H 153 C 0 0.0213537
45 H 154 E 0 -0.0748215
45 H 155 A 0 -0.0307122
45 H 156 S 0 -0.0692817
45 H 157 Y 0 -0.0342715
45 H 158 P 0 -0.0775635
45 H 159 G 0 -0.0727434
45 H 160 K 0 -0.0884726
45 H 161 I 0 -0.0640476
45 H 162 T 0 -0.0873714
45 H 163 D 0 -0.022735
45 H 164 N 0 -0.0958403
45 H 165 M 0 -0.0309519
45 H 166 V 0 -0.035406
45 H 167 C 0 0.0545242
45 H 168 V 0 -0.0323476
45 H 169 G 0 -0.0108357
45 H 170 F 0 -0.0714324
45 H 171 L 0 -0.0856668
45 H 172 E 0 -0.0590914
45 H 173 G 0 -0.0465933
45 H 174 G 0 -0.0739076
45 H 175 K 0 -0.0555026
45 H 176 D 0 0.0151091
45 H 177 S 0 0.0590336
45 H 178 C 0 0.000720161
45 H 179 Q 0 0.0468445
45 H 180 G 0 0.18361
45 H 181 D 0 0.050175
45 H 182 S 0 0.903428
45 H 183 G 0 0.000557242
45 H 184 G 0 0.138625
45 H 185 P 0 0.013331
45 H 186 V 0 -0.0412225
45 H 187 V 0 -0.0203048
45 H 188 C 0 -0.0517228
45 H 189 N 0 -0.0697323
45 H 190 G 0 -0.0370739
45 H 191 E 0 -0.0683084
45 H 192 L 0 -0.0692141
45 H 193 Q 0 -0.0317251
45 H 194 G 0 -0.00528208
45 H 195 I 0 -0.00747726
45 H 196 V 0 0.143587
45 H 197 S 0 0.0302599
45 H 198 W 0 0.0420791
45 H 199 G 0 0.186962
45 H 200 Y 0 -0.0845833
45 H 201 G 0 -0.040447
45 H 202 C 0 -0.00398538
45 H 203 A 0 -0.0279339
45 H 204 L 0 -0.0499613
45 H 205 P 0 -0.0231497
45 H 206 D 0 -0.0787278
45 H 207 N 0 -0.0251082
45 H 208 P 0 0.0157712
45 H 209 G 0 0.00416517
45 H 210 V 0 -0.00367894
45 H 211 Y 0 -0.00649533
45 H 212 T 0 -0.00754938
45 H 213 K 0 -0.0326033
45 H 214 V 0 -0.00425866
45 H 215 C 0 -0.0593344
45 H 216 N 0 -0.0596988
45 H 217 Y 0 -0.082441
45 H 218 V 0 -0.0609642
45 H 219 D 0 -0.0352039
45 H 220 W 0 0.0426014
45 H 221 I 0 -0.0259768
45 H 222 Q 0 -0.0775269
45 H 223 D 0 -0.0498047
45 H 224 T 0 -0.0522913
46 C 47 Y 0 0.349133
46 C 48 K 0 0.303741
46 C 49 S 0 0.249323
46 C 50 R 0 0.108799
46 C 51 I 0 0.0130067
46 C 52 Q 0 -0.0234431
46 C 53 V 0 0.0411976
46 C 54 R 0 -0.0307455
46 C 55 L 0 0.00737335
46 C 56 G 0 0.0367999
46 C 57 E 0 -0.0337719
46 C 58 H 0 -0.0619353
46 C 59 N 0 -0.0291555
46 C 60 I 0 -0.0121636
46 C 61 N 0 -0.0234898
46 C 62 V 0 -0.0328927
46 C 63 L 0 -0.0621958
46 C 64 E 0 -0.0166722
46 C 65 G 0 -0.0325361
46 C 66 N 0 -0.0563127
46 C 67 E 0 0.00183301
46 C 68 Q 0 -0.0251861
46 C 69 F 0 -0.00717446
46 C 70 V 0 -0.00865418
46 C 71 N 0 4.13669e-05
46 C 72 A 0 -0.0124093
46 C 73 A 0 -0.0227321
46 C 74 K 0 -0.0227324
46 C 75 I 0 -0.00821406
46 C 76 I 0 -0.0364213
46 C 77 K 0 -0.0140469
46 C 78 H 0 -0.0183173
46 C 79 P 0 -0.0355388
46 C 80 N 0 -0.00725162
46 C 81 F 0 0.0124478
46 C 82 D 0 -0.0245162
46 C 83 R 0 -0.0675928
46 C 84 K 0 -0.0606567
46 C 85 T 0 0.00291987
46 C 86 L 0 -0.0624546
46 C 87 N 0 -0.0475589
46 C 88 N 0 -0.0302318
46 C 89 D 0 0.0756888
46 C 90 I 0 0.041073
46 C 91 M 0 0.0170628
46 C 92 L 0 0.0325049
46 C 93 I 0 0.0212139
46 C 94 K 0 -0.0266691
46 C 95 L 0 -0.0126084
46 C 96 S 0 -0.0344802
46 C 97 S 0 -0.034568
46 C 98 P 0 -0.0333398
46 C 99 V 0 -0.046904
46 C 100 K 0 -0.0193187
46 C 101 L 0 -0.0326576
46 C 102 N 0 -0.0193465
46 C 103 A 0 -0.0529229
46 C 104 R 0 -0.0478901
46 C 105 V 0 -0.031205
46 C 106 A 0 -0.0294141
46 C 107 T 0 -0.0275193
46 C 108 V 0 0.00178818
46 C 109 A 0 -0.0501752
46 C 110 L 0 -0.0132365
46 C 111 P 0 -0.0525008
46 C 112 S 0 -0.0333276
46 C 113 S 0 -0.0266144
46 C 114 C 0 -0.077008
46 C 115 A 0 -0.0250592
46 C 116 P 0 -0.0558472
46 C 117 A 0 -0.0595946
46 C 118 G 0 -0.037411
46 C 119 T 0 -0.0579879
46 C 120 Q 0 -0.0656877
46 C 121 C 0 0.0232444
46 C 122 L 0 -0.0754071
46 C 123 I 0 -0.0229083
46 C 124 S 0 -0.0296614
46 C 125 G 0 0.0109125
46 C 126 W 0 0.0415208
46 C 127 G 0 0.0457672
46 C 128 N 0 -0.0754065
46 C 129 T 0 -0.0374387
46 C 130 L 0 -0.0715115
46 C 131 S 0 -0.0612345
46 C 132 S 0 -0.0500961
46 C 133 G 0 -0.0264705
46 C 134 V 0 -0.0450026
46 C 136 E 0 -0.0446151
46 C 137 P 0 -0.0182043
46 C 138 D 0 -0.051165
46 C 139 L 0 -0.0652577
46 C 140 L 0 -0.0161087
46 C 141 Q 0 0.0196086
46 C 142 C 0 -0.0445398
46 C 143 L 0 -0.0519913
46 C 144 D 0 -0.0595305
46 C 145 A 0 0.0245347
46 C 146 P 0 -0.0562756
46 C 147 L 0 -0.0186774
46 C 148 L 0 -0.0520226
46 C 149 P 0 -0.0380818
46 C 150 Q 0 -0.0697125
46 C 151 A 0 -0.0415252
46 C 152 D 0 -0.0668361
46 C 153 C 0 0.00409085
46 C 154 E 0 -0.0540552
46 C 155 A 0 -0.0660596
46 C 156 S 0 -0.0582331
46 C 157 Y 0 -0.0339458
46 C 158 P 0 -0.0488058
46 C 159 G 0 -0.0737866
46 C 160 K 0 -0.064661
46 C 161 I 0 -0.042616
46 C 162 T 0 -0.0585362
46 C 163 D 0 -0.0550717
46 C 164 N 0 -0.0226802
46 C 165 M 0 -0.0581984
46 C 166 V 0 -0.0105599
46 C 167 C 0 0.0238027
46 C 168 V 0 -0.0481026
46 C 169 G 0 -0.043839
46 C 170 F 0 -0.0534492
46 C 171 L 0 -0.0752017
46 C 172 E 0 -0.0168958
46 C 173 G 0 -0.0519442
46 C 174 G 0 -0.0673872
46 C 175 K 0 -0.0603343
46 C 176 D 0 0.0111846
46 C 177 S 0 -0.0355244
46 C 178 C 0 -0.00576433
46 C 179 Q 0 -0.0438666
46 C 180 G 0 0.00180668
46 C 181 D 0 -0.00793129
46 C 182 S 0 0.0536789
46 C 183 G 0 0.0270783
46 C 184 G 0 0.0398289
46 C 185 P 0 0.0866602
46 C 186 V 0 0.00201106
46 C 187 V 0 -0.00197325
46 C 188 C 0 -0.0680217
46 C 189 N 0 -0.0335794
46 C 190 G 0 -0.0555033
46 C 191 E 0 -0.0272044
46 C 192 L 0 0.0274712
46 C 193 Q 0 -0.0289461
46 C 194 G 0 0.0368375
46 C 195 I 0 0.0215139
46 C 196 V 0 -0.0428006
46 C 197 S 0 0.0319293
46 C 198 W 0 -0.0358149
46 C 199 G 0 -0.0161811
46 C 200 Y 0 -0.0682401
46 C 201 G 0 -0.018006
46 C 202 C 0 -0.0216842
46 C 203 A 0 -0.0551581
46 C 204 L 0 -0.074071
46 C 205 P 0 -0.0580609
46 C 206 D 0 -0.0605961
46 C 207 N 0 -0.0643036
46 C 208 P 0 0.0232223
46 C 209 G 0 -0.0584094
46 C 210 V 0 -0.00690396
46 C 211 Y 0 -0.00192505
46 C 212 T 0 -0.0208015
46 C 213 K 0 -0.0497276
46 C 214 V 0 0.0301158
46 C 215 C 0 -0.0214727
46 C 216 N 0 -0.062463
46 C 217 Y 0 -0.0100365
46 C 218 V 0 -0.0530914
46 C 219 D 0 -0.056938
46 C 220 W 0 0.00503643
46 C 221 I 0 0.00507149
46 C 222 Q 0 -0.0400686
46 C 223 D 0 -0.0339938
46 C 224 T 0 -0.0308746
47 Y 48 K 0 0.404882
47 Y 49 S 0 0.26505
47 Y 50 R 0 0.1693
47 Y 51 I 0 0.373836
47 Y 52 Q 0 0.03607
47 Y 53 V 0 -0.0129491
47 Y 54 R 0 0.0386165
47 Y 55 L 0 -0.0351269
47 Y 56 G 0 -0.0248383
47 Y 57 E 0 -0.0385442
47 Y 58 H 0 -0.0631694
47 Y 59 N 0 -0.0531389
47 Y 60 I 0 -0.00185133
47 Y 61 N 0 -0.0151828
47 Y 62 V 0 0.0175095
47 Y 63 L 0 -0.0494703
47 Y 64 E 0 -0.0569445
47 Y 65 G 0 0.00802878
47 Y 66 N 0 -0.0173168
47 Y 67 E 0 -0.0250085
47 Y 68 Q 0 0.0249346
47 Y 69 F 0 -0.0250318
47 Y 70 V 0 0.0413575
47 Y 71 N 0 -0.0144259
47 Y 72 A 0 0.0757763
47 Y 73 A 0 -0.0429524
47 Y 74 K 0 0.00682041
47 Y 75 I 0 0.412162
47 Y 76 I 0 -0.0266877
47 Y 77 K 0 0.479743
47 Y 78 H 0 0.0214123
47 Y 79 P 0 0.036597
47 Y 80 N 0 -0.00247346
47 Y 81 F 0 0.00279325
47 Y 82 D 0 -0.0510604
47 Y 83 R 0 -0.0103767
47 Y 84 K 0 -0.0218536
47 Y 85 T 0 0.00754302
47 Y 86 L 0 0.0494819
47 Y 87 N 0 -0.0211395
47 Y 88 N 0 -0.0505593
47 Y 89 D 0 -0.062564
47 Y 90 I 0 -0.0148272
47 Y 91 M 0 1.07785
47 Y 92 L 0 0.016188
47 Y 93 I 0 0.303554
47 Y 94 K 0 -0.0240254
47 Y 95 L 0 0.0387161
47 Y 96 S 0 -0.0366113
47 Y 97 S 0 0.00837814
47 Y 98 P 0 -0.0417847
47 Y 99 V 0 0.0113209
47 Y 100 K 0 0.0160324
47 Y 101 L 0 -0.0332896
47 Y 102 N 0 -0.052747
47 Y 103 A 0 -0.0376116
47 Y 104 R 0 0.00521658
47 Y 105 V 0 -0.0665718
47 Y 106 A 0 -0.0146965
47 Y 107 T 0 -0.0861942
47 Y 108 V 0 -0.12484
47 Y 109 A 0 0.0468856
47 Y 110 L 0 -0.036803
47 Y 111 P 0 -0.0365178
47 Y 112 S 0 -0.0333298
47 Y 113 S 0 -0.00540915
47 Y 114 C 0 -0.0163529
47 Y 115 A 0 -0.0660415
47 Y 116 P 0 -0.0376353
47 Y 117 A 0 -0.0450699
47 Y 118 G 0 -0.070845
47 Y 119 T 0 -0.0855437
47 Y 120 Q 0 -0.0124945
47 Y 121 C 0 -0.0607391
47 Y 122 L 0 -0.0324936
47 Y 123 I 0 -0.0537247
47 Y 124 S 0 0.0172966
47 Y 125 G 0 -0.0519314
47 Y 126 W 0 -0.0633973
47 Y 127 G 0 -0.0612436
47 Y 128 N 0 0.0521493
47 Y 129 T 0 -0.0435021
47 Y 130 L 0 -0.0326465
47 Y 131 S 0 -0.0654696
47 Y 132 S 0 -0.0698514
47 Y 133 G 0 -0.0238904
47 Y 134 V 0 -0.00943182
47 Y 136 E 0 -0.0121531
47 Y 137 P 0 -0.0269739
47 Y 138 D 0 -0.0426302
47 Y 139 L 0 -0.059986
47 Y 140 L 0 -0.0760392
47 Y 141 Q 0 -0.0978041
47 Y 142 C 0 -0.0213304
47 Y 143 L 0 -0.0737514
47 Y 144 D 0 -0.0467951
47 Y 145 A 0 -0.033081
47 Y 146 P 0 -0.0416631
47 Y 147 L 0 -0.0201002
47 Y 148 L 0 -0.057463
47 Y 149 P 0 -0.098328
47 Y 150 Q 0 -0.0485778
47 Y 151 A 0 -0.0265099
47 Y 152 D 0 -0.0397944
47 Y 153 C 0 -0.0651068
47 Y 154 E 0 -0.0720019
47 Y 155 A 0 -0.0610796
47 Y 156 S 0 -0.0390396
47 Y 157 Y 0 -0.0742471
47 Y 158 P 0 -0.0423394
47 Y 159 G 0 -0.0428539
47 Y 160 K 0 -0.0405108
47 Y 161 I 0 -0.0656619
47 Y 162 T 0 0.0137622
47 Y 163 D 0 -0.00707461
47 Y 164 N 0 -0.0461767
47 Y 165 M 0 -0.104568
47 Y 166 V 0 -0.0386093
47 Y 167 C 0 -0.0858624
47 Y 168 V 0 -0.0393113
47 Y 169 G 0 -0.0380726
47 Y 170 F 0 -0.0627417
47 Y 171 L 0 0.014698
47 Y 172 E 0 -0.0711168
47 Y 173 G 0 -0.0485183
47 Y 174 G 0 -0.0942592
47 Y 175 K 0 -0.0656933
47 Y 176 D 0 -0.084046
47 Y 177 S 0 -0.107666
47 Y 178 C 0 -0.0191512
47 Y 179 Q 0 0.0148637
47 Y 180 G 0 -0.0769993
47 Y 181 D 0 -0.0328947
47 Y 182 S 0 -0.100037
47 Y 183 G 0 -0.0449303
47 Y 184 G 0 -0.0479901
47 Y 185 P 0 -0.109018
47 Y 186 V 0 -0.050329
47 Y 187 V 0 -0.0488868
47 Y 188 C 0 -0.0222989
47 Y 189 N 0 -0.0360358
47 Y 190 G 0 -0.0566311
47 Y 191 E 0 -0.0992819
47 Y 192 L 0 -0.0472628
47 Y 193 Q 0 -0.043671
47 Y 194 G 0 -0.0318465
47 Y 195 I 0 -0.0497961
47 Y 196 V 0 -0.0488671
47 Y 197 S 0 -0.0128968
47 Y 198 W 0 -0.0464345
47 Y 199 G 0 -0.0546042
47 Y 200 Y 0 -0.0545043
47 Y 201 G 0 -0.00037712
47 Y 202 C 0 -0.00550188
47 Y 203 A 0 -0.0370251
47 Y 204 L 0 -0.0934482
47 Y 205 P 0 -0.095524
47 Y 206 D 0 -0.0652994
47 Y 207 N 0 -0.0867317
47 Y 208 P 0 -0.0349808
47 Y 209 G 0 -0.00647997
47 Y 210 V 0 -0.0791917
47 Y 211 Y 0 -0.0863723
47 Y 212 T 0 -0.0409525
47 Y 213 K 0 -0.078045
47 Y 214 V 0 -0.0603774
47 Y 215 C 0 -0.0407945
47 Y 216 N 0 -0.0729979
47 Y 217 Y 0 -0.0234963
47 Y 218 V 0 -0.0584466
47 Y 219 D 0 -0.00283757
47 Y 220 W 0 -0.0763875
47 Y 221 I 0 -0.110736
47 Y 222 Q 0 -0.0783059
47 Y 223 D 0 -0.0188831
47 Y 224 T 0 -0.0292458
48 K 49 S 0 0.415163
48 K 50 R 0 0.32251
48 K 51 I 0 0.0792793
48 K 52 Q 0 0.0331329
48 K 53 V 0 -0.0269038
48 K 54 R 0 0.0385162
48 K 55 L 0 0.107121
48 K 56 G 0 -0.03763
48 K 57 E 0 0.00426637
48 K 58 H 0 -0.0182285
48 K 59 N 0 0.00486834
48 K 60 I 0 0.0868402
48 K 61 N 0 0.0785379
48 K 62 V 0 0.00768947
48 K 63 L 0 0.00056786
48 K 64 E 0 0.0037349
48 K 65 G 0 -0.031538
48 K 66 N 0 0.0302941
48 K 67 E 0 0.00021323
48 K 68 Q 0 0.00633261
48 K 69 F 0 0.0604753
48 K 70 V 0 0.00718755
48 K 71 N 0 0.0441316
48 K 72 A 0 0.02426
48 K 73 A 0 -0.0132693
48 K 74 K 0 0.0110193
48 K 75 I 0 0.0430832
48 K 76 I 0 -0.00724703
48 K 77 K 0 0.212233
48 K 78 H 0 0.0248759
48 K 79 P 0 0.00117279
48 K 80 N 0 0.0278361
48 K 81 F 0 0.19308
48 K 82 D 0 0.0485406
48 K 83 R 0 0.173897
48 K 84 K 0 0.0478304
48 K 85 T 0 0.0600555
48 K 86 L 0 0.0815173
48 K 87 N 0 0.0378986
48 K 88 N 0 -0.0361994
48 K 89 D 0 -0.0279363
48 K 90 I 0 -0.0175206
48 K 91 M 0 -0.0356424
48 K 92 L 0 -0.0291198
48 K 93 I 0 -0.0374697
48 K 94 K 0 -0.0176876
48 K 95 L 0 -0.0522858
48 K 96 S 0 0.00276193
48 K 97 S 0 0.0566785
48 K 98 P 0 0.0379147
48 K 99 V 0 -0.0809828
48 K 100 K 0 0.0564841
48 K 101 L 0 -0.0019853
48 K 102 N 0 -0.0113528
48 K 103 A 0 0.0551936
48 K 104 R 0 0.0247159
48 K 105 V 0 -0.0410038
48 K 106 A 0 -0.0445401
48 K 107 T 0 -0.0422646
48 K 108 V 0 0.0108621
48 K 109 A 0 -0.0289599
48 K 110 L 0 -0.0193949
48 K 111 P 0 -0.0425817
48 K 112 S 0 -0.00715752
48 K 113 S 0 0.06239
48 K 114 C 0 -0.0235082
48 K 115 A 0 -0.0308396
48 K 116 P 0 -0.0216404
48 K 117 A 0 0.0378963
48 K 118 G 0 -0.0707728
48 K 119 T 0 -0.0406847
48 K 120 Q 0 0.0257872
48 K 121 C 0 -0.0758409
48 K 122 L 0 -0.0110189
48 K 123 I 0 -0.00606952
48 K 124 S 0 -0.0349203
48 K 125 G 0 -0.0454065
48 K 126 W 0 -0.0494827
48 K 127 G 0 -0.0776027
48 K 128 N 0 -0.014435
48 K 129 T 0 -0.0467769
48 K 130 L 0 0.0111957
48 K 131 S 0 0.0659223
48 K 132 S 0 -0.0148725
48 K 133 G 0 0.0052417
48 K 134 V 0 0.015274
48 K 136 E 0 0.0316677
48 K 137 P 0 -0.00966423
48 K 138 D 0 0.00439455
48 K 139 L 0 -0.023194
48 K 140 L 0 -0.077987
48 K 141 Q 0 -0.0762233
48 K 142 C 0 -0.00665021
48 K 143 L 0 -0.0299994
48 K 144 D 0 -0.0140572
48 K 145 A 0 -0.0474815
48 K 146 P 0 -0.0123653
48 K 147 L 0 -0.0236954
48 K 148 L 0 -0.0195973
48 K 149 P 0 -0.0635128
48 K 150 Q 0 -0.0127124
48 K 151 A 0 0.0110557
48 K 152 D 0 -0.0155833
48 K 153 C 0 -0.0596947
48 K 154 E 0 -0.0261539
48 K 155 A 0 -0.0108593
48 K 156 S 0 -0.0476191
48 K 157 Y 0 -0.0237009
48 K 158 P 0 -0.0108184
48 K 159 G 0 -0.0257176
48 K 160 K 0 -0.0259532
48 K 161 I 0 -0.0314132
48 K 162 T 0 -0.0168474
48 K 163 D 0 -0.0109236
48 K 164 N 0 -0.0776793
48 K 165 M 0 -0.0810242
48 K 166 V 0 -0.0126449
48 K 167 C 0 -0.0544017
48 K 168 V 0 -0.0704081
48 K 169 G 0 -0.0598543
48 K 170 F 0 -0.0662911
48 K 171 L 0 -0.0521608
48 K 172 E 0 -0.016012
48 K 173 G 0 0.00899309
48 K 174 G 0 -0.0496193
48 K 175 K 0 -0.0238982
48 K 176 D 0 -0.0665443
48 K 177 S 0 -0.0373746
48 K 178 C 0 -0.0364053
48 K 179 Q 0 -0.0329694
48 K 180 G 0 -0.0269987
48 K 181 D 0 -0.00584682
48 K 182 S 0 -0.0844336
48 K 183 G 0 -0.039595
48 K 184 G 0 -0.0722771
48 K 185 P 0 -0.0550986
48 K 186 V 0 -0.0626841
48 K 187 V 0 -0.0636748
48 K 188 C 0 -0.0751974
48 K 189 N 0 0.0161807
48 K 190 G 0 -0.0148962
48 K 191 E 0 -0.0459948
48 K 192 L 0 -0.0247476
48 K 193 Q 0 -0.0960909
48 K 194 G 0 -0.0761983
48 K 195 I 0 -0.0266791
48 K 196 V 0 -0.0497147
48 K 197 S 0 -0.060699
48 K 198 W 0 -0.0337009
48 K 199 G 0 -0.0383864
48 K 200 Y 0 -0.00777098
48 K 201 G 0 -0.0391894
48 K 202 C 0 -0.0607042
48 K 203 A 0 -0.0741146
48 K 204 L 0 0.0289846
48 K 205 P 0 0.0168566
48 K 206 D 0 -0.0532621
48 K 207 N 0 -0.0410571
48 K 208 P 0 -0.0510811
48 K 209 G 0 -0.0682632
48 K 210 V 0 -0.0452702
48 K 211 Y 0 -0.0623372
48 K 212 T 0 0.0134339
48 K 213 K 0 -0.0611131
48 K 214 V 0 -0.00857912
48 K 215 C 0 -0.0341014
48 K 216 N 0 -0.0753451
48 K 217 Y 0 -0.0876689
48 K 218 V 0 -0.0465052
48 K 219 D 0 -0.0159201
48 K 220 W 0 -0.0529727
48 K 221 I 0 -0.0850082
48 K 222 Q 0 -0.0515547
48 K 223 D 0 -0.0690486
48 K 224 T 0 -0.065216
49 S 50 R 0 0.479886
49 S 51 I 0 0.137075
49 S 52 Q 0 0.126494
49 S 53 V 0 0.0109519
49 S 54 R 0 0.0380578
49 S 55 L 0 -0.0110793
49 S 56 G 0 0.0274391
49 S 57 E 0 0.046736
49 S 58 H 0 -0.0193552
49 S 59 N 0 -0.00664602
49 S 60 I 0 0.00980846
49 S 61 N 0 0.0980024
49 S 62 V 0 0.0459115
49 S 63 L 0 0.00797933
49 S 64 E 0 0.0228827
49 S 65 G 0 0.0226178
49 S 66 N 0 0.031875
49 S 67 E 0 0.00762411
49 S 68 Q 0 0.0174728
49 S 69 F 0 0.0317054
49 S 70 V 0 0.0884173
49 S 71 N 0 0.0147836
49 S 72 A 0 0.0345636
49 S 73 A 0 0.0243729
49 S 74 K 0 0.0535745
49 S 75 I 0 0.0626369
49 S 76 I 0 0.0297055
49 S 77 K 0 0.0826195
49 S 78 H 0 0.0216886
49 S 79 P 0 0.0128591
49 S 80 N 0 0.0248905
49 S 81 F 0 -0.0149503
49 S 82 D 0 0.0193328
49 S 83 R 0 0.0616682
49 S 84 K 0 0.0840129
49 S 85 T 0 0.040736
49 S 86 L 0 0.0382733
49 S 87 N 0 -0.0100135
49 S 88 N 0 -0.00463645
49 S 89 D 0 -0.0145945
49 S 90 I 0 -0.0649626
49 S 91 M 0 0.0577766
49 S 92 L 0 -0.0473983
49 S 93 I 0 -0.026479
49 S 94 K 0 -0.0689659
49 S 95 L 0 -0.0139924
49 S 96 S 0 0.0398113
49 S 97 S 0 -0.00945329
49 S 98 P 0 -0.0423142
49 S 99 V 0 -0.0350122
49 S 100 K 0 0.00871221
49 S 101 L 0 0.0190386
49 S 102 N 0 -0.0267828
49 S 103 A 0 0.00590294
49 S 104 R 0 0.0214926
49 S 105 V 0 -0.0250959
49 S 106 A 0 -0.0470179
49 S 107 T 0 -0.0820754
49 S 108 V 0 -0.0934782
49 S 109 A 0 -0.0405949
49 S 110 L 0 0.0017859
49 S 111 P 0 -0.0310889
49 S 112 S 0 0.00907775
49 S 113 S 0 0.0675929
49 S 114 C 0 -0.00962503
49 S 115 A 0 -0.0296842
49 S 116 P 0 -0.049864
49 S 117 A 0 -0.00812029
49 S 118 G 0 0.0351269
49 S 119 T 0 -0.0249163
49 S 120 Q 0 -0.0309349
49 S 121 C 0 -0.0456702
49 S 122 L 0 -0.0652644
49 S 123 I 0 -0.0891807
49 S 124 S 0 -0.0814085
49 S 125 G 0 -0.0159783
49 S 126 W 0 0.00573451
49 S 127 G 0 -0.0611811
49 S 128 N 0 -0.0420452
49 S 129 T 0 -0.015977
49 S 130 L 0 0.00913926
49 S 131 S 0 0.0126877
49 S 132 S 0 0.0431967
49 S 133 G 0 -0.00181575
49 S 134 V 0 -0.0758519
49 S 136 E 0 0.00973827
49 S 137 P 0 -0.0449269
49 S 138 D 0 -0.0266832
49 S 139 L 0 -0.0222732
49 S 140 L 0 -0.081798
49 S 141 Q 0 -0.0081515
49 S 142 C 0 0.00752017
49 S 143 L 0 -0.0209203
49 S 144 D 0 0.0210191
49 S 145 A 0 -0.0755489
49 S 146 P 0 -0.0384701
49 S 147 L 0 -0.000739503
49 S 148 L 0 -0.00600639
49 S 149 P 0 -0.0693596
49 S 150 Q 0 -0.0740116
49 S 151 A 0 0.00019688
49 S 152 D 0 -0.0267505
49 S 153 C 0 -0.0457235
49 S 154 E 0 -0.00778774
49 S 155 A 0 0.0329313
49 S 156 S 0 0.0226761
49 S 157 Y 0 -0.0623257
49 S 158 P 0 0.00928474
49 S 159 G 0 0.0303204
49 S 160 K 0 -0.00457383
49 S 161 I 0 -0.0694086
49 S 162 T 0 -0.0233931
49 S 163 D 0 -0.0434535
49 S 164 N 0 -0.0228255
49 S 165 M 0 -0.0160177
49 S 166 V 0 0.0342672
49 S 167 C 0 -0.039793
49 S 168 V 0 -0.061048
49 S 169 G 0 -0.022388
49 S 170 F 0 -0.0361158
49 S 171 L 0 -0.0339747
49 S 172 E 0 -0.0113091
49 S 173 G 0 0.00512032
49 S 174 G 0 -0.0509443
49 S 175 K 0 -0.0148439
49 S 176 D 0 -0.0778408
49 S 177 S 0 -0.0269687
49 S 178 C 0 -0.0506335
49 S 179 Q 0 0.01539
49 S 180 G 0 -0.0448627
49 S 181 D 0 -0.0393669
49 S 182 S 0 -0.0681728
49 S 183 G 0 -0.0535829
49 S 184 G 0 -0.0304251
49 S 185 P 0 -0.0745212
49 S 186 V 0 -0.0170207
49 S 187 V 0 -0.0391312
49 S 188 C 0 -0.0164802
49 S 189 N 0 -0.0553478
49 S 190 G 0 0.0164154
49 S 191 E 0 -0.0362618
49 S 192 L 0 -0.0750738
49 S 193 Q 0 -0.0602063
49 S 194 G 0 -0.055405
49 S 195 I 0 -0.0496998
49 S 196 V 0 -0.0451419
49 S 197 S 0 -0.0221043
49 S 198 W 0 -0.00252349
49 S 199 G 0 -0.0278161
49 S 200 Y 0 -0.034731
49 S 201 G 0 0.00366569
49 S 202 C 0 0.00550426
49 S 203 A 0 -0.0804678
49 S 204 L 0 -0.0567779
49 S 205 P 0 -0.0171584
49 S 206 D 0 -0.00337596
49 S 207 N 0 -0.00136898
49 S 208 P 0 -0.0300713
49 S 209 G 0 -0.083854
49 S 210 V 0 -0.00678309
49 S 211 Y 0 -0.0542341
49 S 212 T 0 -0.0460667
49 S 213 K 0 -0.0985115
49 S 214 V 0 -0.0802442
49 S 215 C 0 -0.036592
49 S 216 N 0 -0.0464484
49 S 217 Y 0 -0.0633822
49 S 218 V 0 -0.0525581
49 S 219 D 0 -0.0261028
49 S 220 W 0 -0.0395101
49 S 221 I 0 -0.00788698
49 S 222 Q 0 -0.0776279
49 S 223 D 0 -0.0495781
49 S 224 T 0 0.0226913
50 R 51 I 0 0.329203
50 R 52 Q 0 0.0904075
50 R 53 V 0 0.0437892
50 R 54 R 0 0.102224
50 R 55 L 0 -0.0160347
50 R 56 G 0 0.00373191
50 R 57 E 0 0.00180534
50 R 58 H 0 0.0222076
50 R 59 N 0 0.0209162
50 R 60 I 0 0.0162313
50 R 61 N 0 0.0686134
50 R 62 V 0 0.0123628
50 R 63 L 0 0.054889
50 R 64 E 0 0.0203291
50 R 65 G 0 0.0188856
50 R 66 N 0 -0.00372301
50 R 67 E 0 0.0470155
50 R 68 Q 0 0.0385516
50 R 69 F 0 -0.00713378
50 R 70 V 0 -0.0137695
50 R 71 N 0 0.0808372
50 R 72 A 0 0.0570317
50 R 73 A 0 0.00416774
50 R 74 K 0 0.0380324
50 R 75 I 0 0.0297346
50 R 76 I 0 0.0674223
50 R 77 K 0 0.0581633
50 R 78 H 0 -0.0402823
50 R 79 P 0 0.034328
50 R 80 N 0 0.0376424
50 R 81 F 0 0.00803798
50 R 82 D 0 0.0540207
50 R 83 R 0 0.0468818
50 R 84 K 0 0.105656
50 R 85 T 0 0.0383591
50 R 86 L 0 0.0530082
50 R 87 N 0 0.0120487
50 R 88 N 0 0.00382052
50 R 89 D 0 -0.029385
50 R 90 I 0 0.00685543
50 R 91 M 0 -0.00914047
50 R 92 L 0 0.0209858
50 R 93 I 0 -0.0493863
50 R 94 K 0 0.019205
50 R 95 L 0 -0.0262278
50 R 96 S 0 0.0160501
50 R 97 S 0 -0.0139433
50 R 98 P 0 -0.0114294
50 R 99 V 0 -0.0383512
50 R 100 K 0 0.0160608
50 R 101 L 0 -0.0184647
50 R 102 N 0 0.0018107
50 R 103 A 0 0.0111322
50 R 104 R 0 0.050893
50 R 105 V 0 -0.030244
50 R 106 A 0 0.0181415
50 R 107 T 0 0.0128116
50 R 108 V 0 0.00153223
50 R 109 A 0 -0.0426386
50 R 110 L 0 -0.0049165
50 R 111 P 0 -0.0410348
50 R 112 S 0 -0.0176239
50 R 113 S 0 0.0212246
50 R 114 C 0 0.0305036
50 R 115 A 0 0.0241335
50 R 116 P 0 -0.00174729
50 R 117 A 0 0.0136376
50 R 118 G 0 -0.0233632
50 R 119 T 0 0.0307891
50 R 120 Q 0 0.0556722
50 R 121 C 0 -0.0393187
50 R 122 L 0 -0.0263165
50 R 123 I 0 -0.0617287
50 R 124 S 0 -0.0802111
50 R 125 G 0 -0.0890964
50 R 126 W 0 -0.0269605
50 R 127 G 0 -0.060945
50 R 128 N 0 0.101827
50 R 129 T 0 -0.0615489
50 R 130 L 0 0.0120087
50 R 131 S 0 0.061403
50 R 132 S 0 0.0359655
50 R 133 G 0 0.0395654
50 R 134 V 0 0.0464773
50 R 136 E 0 0.0226056
50 R 137 P 0 -0.0584704
50 R 138 D 0 -0.0269702
50 R 139 L 0 -0.00618881
50 R 140 L 0 -0.0567784
50 R 141 Q 0 -0.045329
50 R 142 C 0 -0.000172747
50 R 143 L 0 -0.0749766
50 R 144 D 0 0.0205077
50 R 145 A 0 -0.0253223
50 R 146 P 0 -0.025525
50 R 147 L 0 -0.0470723
50 R 148 L 0 -0.034881
50 R 149 P 0 -0.00402548
50 R 150 Q 0 -0.00669775
50 R 151 A 0 -0.0122119
50 R 152 D 0 0.0257501
50 R 153 C 0 -0.08432
50 R 154 E 0 -0.0119152
50 R 155 A 0 0.0167883
50 R 156 S 0 -0.00388
50 R 157 Y 0 0.0139524
50 R 158 P 0 0.00613352
50 R 159 G 0 -9.20446e-05
50 R 160 K 0 -0.00963089
50 R 161 I 0 -0.02117
50 R 162 T 0 -5.5268e-05
50 R 163 D 0 -0.0551642
50 R 164 N 0 0.0157459
50 R 165 M 0 -0.0559932
50 R 166 V 0 -0.0116027
50 R 167 C 0 -0.0819476
50 R 168 V 0 -0.0504879
50 R 169 G 0 0.00407279
50 R 170 F 0 -0.0374846
50 R 171 L 0 -0.0132586
50 R 172 E 0 -0.00873402
50 R 173 G 0 -0.0138889
50 R 174 G 0 0.00688603
50 R 175 K 0 0.000544938
50 R 176 D 0 -0.0799474
50 R 177 S 0 -0.0971584
50 R 178 C 0 -0.025502
50 R 179 Q 0 -0.0231618
50 R 180 G 0 -0.0476966
50 R 181 D 0 -0.0461711
50 R 182 S 0 -0.0211245
50 R 183 G 0 -0.0709918
50 R 184 G 0 -0.0889389
50 R 185 P 0 -0.0680949
50 R 186 V 0 -0.0315569
50 R 187 V 0 -0.0684539
50 R 188 C 0 -0.0226136
50 R 189 N 0 0.0260954
50 R 190 G 0 -0.0405191
50 R 191 E 0 -0.0421155
50 R 192 L 0 -0.0134182
50 R 193 Q 0 -0.0597643
50 R 194 G 0 -0.0507909
50 R 195 I 0 -0.0514383
50 R 196 V 0 -0.0740527
50 R 197 S 0 -0.0765309
50 R 198 W 0 -0.0302461
50 R 199 G 0 -0.0170923
50 R 200 Y 0 -0.0062083
50 R 201 G 0 -0.0127143
50 R 202 C 0 -0.0396238
50 R 203 A 0 -0.0344262
50 R 204 L 0 0.0203545
50 R 205 P 0 -0.00259221
50 R 206 D 0 -0.0577914
50 R 207 N 0 -0.0483771
50 R 208 P 0 -0.0366947
50 R 209 G 0 -0.0875068
50 R 210 V 0 -0.0282825
50 R 211 Y 0 -0.0871626
50 R 212 T 0 -0.0617151
50 R 213 K 0 -0.0499356
50 R 214 V 0 -0.0798466
50 R 215 C 0 -0.020792
50 R 216 N 0 0.0323511
50 R 217 Y 0 -0.0781491
50 R 218 V 0 -0.069029
50 R 219 D 0 -0.0238091
50 R 220 W 0 -0.0546512
50 R 221 I 0 -0.0886819
50 R 222 Q 0 -0.0433417
50 R 223 D 0 -0.0268268
50 R 224 T 0 -0.0643481
51 I 52 Q 0 0.489516
51 I 53 V 0 0.399902
51 I 54 R 0 0.223185
51 I 55 L 0 0.066487
51 I 56 G 0 0.175659
51 I 57 E 0 0.113418
51 I 58 H 0 0.0260613
51 I 59 N 0 0.144306
51 I 60 I 0 0.0740801
51 I 61 N 0 0.0179529
51 I 62 V 0 0.0166201
51 I 63 L 0 0.072081
51 I 64 E 0 0.0746527
51 I 65 G 0 0.0376324
51 I 66 N 0 0.0635183
51 I 67 E 0 0.113144
51 I 68 Q 0 -0.00475961
51 I 69 F 0 0.0738665
51 I 70 V 0 0.0539998
51 I 71 N 0 0.0157697
51 I 72 A 0 0.256646
51 I 73 A 0 0.034131
51 I 74 K 0 0.0173052
51 I 75 I 0 0.238638
51 I 76 I 0 0.0173389
51 I 77 K 0 0.0502775
51 I 78 H 0 0.00805145
51 I 79 P 0 -0.00390068
51 I 80 N 0 0.0236931
51 I 81 F 0 -0.0277885
51 I 82 D 0 -0.021087
51 I 83 R 0 0.0550462
51 I 84 K 0 -0.00980842
51 I 85 T 0 -0.0119687
51 I 86 L 0 0.0242095
51 I 87 N 0 0.0446276
51 I 88 N 0 -0.0311897
51 I 89 D 0 -0.0617243
51 I 90 I 0 -0.0367988
51 I 91 M 0 0.0462897
51 I 92 L 0 -0.055241
51 I 93 I 0 0.182574
51 I 94 K 0 -0.00464046
51 I 95 L 0 0.00842991
51 I 96 S 0 -0.0137653
51 I 97 S 0 -0.0167414
51 I 98 P 0 0.0044936
51 I 99 V 0 -0.0567502
51 I 100 K 0 -0.00136666
51 I 101 L 0 -0.072954
51 I 102 N 0 -0.0632736
51 I 103 A 0 -0.0643169
51 I 104 R 0 -0.0112895
51 I 105 V 0 -0.020205
51 I 106 A 0 0.00429786
51 I 107 T 0 -0.065227
51 I 108 V 0 -0.0632409
51 I 109 A 0 0.017822
51 I 110 L 0 -0.0591014
51 I 111 P 0 -0.0470971
51 I 112 S 0 0.0299315
51 I 113 S 0 0.0107094
51 I 114 C 0 -0.0118218
51 I 115 A 0 0.0445158
51 I 116 P 0 0.00366151
51 I 117 A 0 0.0154345
51 I 118 G 0 -0.0272166
51 I 119 T 0 -0.0200379
51 I 120 Q 0 0.0195682
51 I 121 C 0 0.0603703
51 I 122 L 0 -0.0106492
51 I 123 I 0 0.0281012
51 I 124 S 0 -0.0613136
51 I 125 G 0 -0.0503929
51 I 126 W 0 -0.00782482
51 I 127 G 0 -0.0633758
51 I 128 N 0 -0.0869504
51 I 129 T 0 -0.0485227
51 I 130 L 0 -0.0415798
51 I 131 S 0 -0.0280383
51 I 132 S 0 -0.0379434
51 I 133 G 0 -0.0459988
51 I 134 V 0 -0.0709205
51 I 136 E 0 -0.0119864
51 I 137 P 0 -0.0366754
51 I 138 D 0 -0.0284748
51 I 139 L 0 -0.0533667
51 I 140 L 0 -0.0363285
51 I 141 Q 0 -0.0449328
51 I 142 C 0 -0.0444033
51 I 143 L 0 -0.0646234
51 I 144 D 0 -0.0297281
51 I 145 A 0 -0.0682549
51 I 146 P 0 -0.0433211
51 I 147 L 0 -0.0223572
51 I 148 L 0 -0.00210281
51 I 149 P 0 -0.0631974
51 I 150 Q 0 -0.00281073
51 I 151 A 0 -0.0390243
51 I 152 D 0 -0.0165739
51 I 153 C 0 -0.0223514
51 I 154 E 0 -0.00496759
51 I 155 A 0 -0.0151057
51 I 156 S 0 -0.0274957
51 I 157 Y 0 -0.0550401
51 I 158 P 0 -0.0399874
51 I 159 G 0 -0.0168374
51 I 160 K 0 -0.0572283
51 I 161 I 0 -0.0171984
51 I 162 T 0 -0.026399
51 I 163 D 0 -0.0672047
51 I 164 N 0 -0.0214768
51 I 165 M 0 -0.0145768
51 I 166 V 0 -0.00918795
51 I 167 C 0 -0.04883
51 I 168 V 0 -0.0305973
51 I 169 G 0 0.0143606
51 I 170 F 0 -0.0462692
51 I 171 L 0 -0.0734018
51 I 172 E 0 -0.0796966
51 I 173 G 0 0.00639747
51 I 174 G 0 -0.0234073
51 I 175 K 0 -0.0147941
51 I 176 D 0 -0.110399
51 I 177 S 0 -0.0803765
51 I 178 C 0 -0.0323292
51 I 179 Q 0 -0.0852674
51 I 180 G 0 -0.0167936
51 I 181 D 0 -0.0217249
51 I 182 S 0 -0.0671213
51 I 183 G 0 -0.0532261
51 I 184 G 0 -0.0860888
51 I 185 P 0 -0.0789728
51 I 186 V 0 -0.0396006
51 I 187 V 0 -0.0533228
51 I 188 C 0 -0.00272592
51 I 189 N 0 -0.0401394
51 I 190 G 0 -0.0686523
51 I 191 E 0 -0.0068433
51 I 192 L 0 -0.072767
51 I 193 Q 0 -0.0337196
51 I 194 G 0 -0.0431086
51 I 195 I 0 -0.0690235
51 I 196 V 0 0.0191158
51 I 197 S 0 -0.048086
51 I 198 W 0 -0.0150852
51 I 199 G 0 -0.0757583
51 I 200 Y 0 -0.0486481
51 I 201 G 0 -0.0415445
51 I 202 C 0 -0.0216115
51 I 203 A 0 -0.0311376
51 I 204 L 0 -0.0208652
51 I 205 P 0 -0.0368239
51 I 206 D 0 -0.0112809
51 I 207 N 0 -0.00934146
51 I 208 P 0 -0.066851
51 I 209 G 0 -0.108873
51 I 210 V 0 -0.0836919
51 I 211 Y 0 -0.0574392
51 I 212 T 0 -0.0170223
51 I 213 K 0 -0.0317324
51 I 214 V 0 -0.0472642
51 I 215 C 0 -0.0309695
51 I 216 N 0 -0.0558024
51 I 217 Y 0 -0.0508456
51 I 218 V 0 -0.0836744
51 I 219 D 0 -0.0642543
51 I 220 W 0 -0.08635
51 I 221 I 0 -0.0629536
51 I 222 Q 0 -0.018856
51 I 223 D 0 -0.0647634
51 I 224 T 0 -0.0660093
52 Q 53 V 0 0.757095
52 Q 54 R 0 0.476686
52 Q 55 L 0 0.245715
52 Q 56 G 0 0.247221
52 Q 57 E 0 0.107905
52 Q 58 H 0 0.0351734
52 Q 59 N 0 0.056684
52 Q 60 I 0 0.0621894
52 Q 61 N 0 0.085823
52 Q 62 V 0 0.076888
52 Q 63 L 0 0.147444
52 Q 64 E 0 0.0989973
52 Q 65 G 0 0.0468173
52 Q 66 N 0 0.0347691
52 Q 67 E 0 0.0674776
52 Q 68 Q 0 0.0782766
52 Q 69 F 0 0.492475
52 Q 70 V 0 0.052166
52 Q 71 N 0 0.413463
52 Q 72 A 0 0.0848216
52 Q 73 A 0 0.0589359
52 Q 74 K 0 0.0177635
52 Q 75 I 0 0.0368876
52 Q 76 I 0 -0.0204238
52 Q 77 K 0 9.70254e-05
52 Q 78 H 0 0.0022306
52 Q 79 P 0 -0.032758
52 Q 80 N 0 -0.00219519
52 Q 81 F 0 -0.0496201
52 Q 82 D 0 0.0264864
52 Q 83 R 0 0.0378287
52 Q 84 K 0 0.0474876
52 Q 85 T 0 -0.0385061
52 Q 86 L 0 -0.00822976
52 Q 87 N 0 -0.0627915
52 Q 88 N 0 -0.0134746
52 Q 89 D 0 -0.0111842
52 Q 90 I 0 -0.0639968
52 Q 91 M 0 -0.0736431
52 Q 92 L 0 -0.065104
52 Q 93 I 0 -0.0163849
52 Q 94 K 0 0.00481378
52 Q 95 L 0 -0.0426793
52 Q 96 S 0 -0.00673787
52 Q 97 S 0 0.00894672
52 Q 98 P 0 -0.0140611
52 Q 99 V 0 -0.0372007
52 Q 100 K 0 -0.0339788
52 Q 101 L 0 -0.0336943
52 Q 102 N 0 -0.0331361
52 Q 103 A 0 0.00937707
52 Q 104 R 0 -0.0356067
52 Q 105 V 0 -0.00288141
52 Q 106 A 0 -0.0325606
52 Q 107 T 0 -0.00774405
52 Q 108 V 0 0.0258119
52 Q 109 A 0 -0.0324015
52 Q 110 L 0 -0.0400381
52 Q 111 P 0 -0.00177792
52 Q 112 S 0 -0.0360107
52 Q 113 S 0 0.0194318
52 Q 114 C 0 0.0271606
52 Q 115 A 0 -0.0399719
52 Q 116 P 0 0.00497989
52 Q 117 A 0 0.0186987
52 Q 118 G 0 -0.0158702
52 Q 119 T 0 0.0174086
52 Q 120 Q 0 0.031689
52 Q 121 C 0 -0.0266022
52 Q 122 L 0 -0.063854
52 Q 123 I 0 -0.0257616
52 Q 124 S 0 -0.0133216
52 Q 125 G 0 -0.0462359
52 Q 126 W 0 -0.0422601
52 Q 127 G 0 -0.0523235
52 Q 128 N 0 -0.0644228
52 Q 129 T 0 -0.0690794
52 Q 130 L 0 -0.00836614
52 Q 131 S 0 -0.0142777
52 Q 132 S 0 0.0609974
52 Q 133 G 0 -0.0190222
52 Q 134 V 0 -0.0653105
52 Q 136 E 0 -0.0260216
52 Q 137 P 0 -0.0555826
52 Q 138 D 0 -0.0153417
52 Q 139 L 0 -0.0252375
52 Q 140 L 0 -0.0786767
52 Q 141 Q 0 -0.0434816
52 Q 142 C 0 -0.00639925
52 Q 143 L 0 -0.0307235
52 Q 144 D 0 -0.0575039
52 Q 145 A 0 -0.0756334
52 Q 146 P 0 -0.0505597
52 Q 147 L 0 -0.0410047
52 Q 148 L 0 -0.0803019
52 Q 149 P 0 -0.0849052
52 Q 150 Q 0 -0.0861694
52 Q 151 A 0 0.0022294
52 Q 152 D 0 -0.0285739
52 Q 153 C 0 -0.0651185
52 Q 154 E 0 0.0412291
52 Q 155 A 0 0.00466081
52 Q 156 S 0 0.0189813
52 Q 157 Y 0 -0.0318173
52 Q 158 P 0 -0.0280756
52 Q 159 G 0 8.64973e-06
52 Q 160 K 0 -0.0145091
52 Q 161 I 0 -0.0394529
52 Q 162 T 0 0.0226351
52 Q 163 D 0 -0.05324
52 Q 164 N 0 -0.0362018
52 Q 165 M 0 0.0230935
52 Q 166 V 0 -0.0295133
52 Q 167 C 0 -0.0568122
52 Q 168 V 0 -0.0460747
52 Q 169 G 0 -0.0220019
52 Q 170 F 0 -0.00953543
52 Q 171 L 0 0.0346292
52 Q 172 E 0 -0.0410353
52 Q 173 G 0 0.00573705
52 Q 174 G 0 -0.0359909
52 Q 175 K 0 -0.0556693
52 Q 176 D 0 -0.0719974
52 Q 177 S 0 -0.0695698
52 Q 178 C 0 -0.0613355
52 Q 179 Q 0 -0.0768116
52 Q 180 G 0 -0.0811263
52 Q 181 D 0 -0.0307315
52 Q 182 S 0 -0.0544603
52 Q 183 G 0 -0.0549227
52 Q 184 G 0 -0.0823405
52 Q 185 P 0 -0.079121
52 Q 186 V 0 -0.0711056
52 Q 187 V 0 -0.0775557
52 Q 188 C 0 -0.0331368
52 Q 189 N 0 0.00407381
52 Q 190 G 0 -0.00833216
52 Q 191 E 0 0.0103864
52 Q 192 L 0 -0.0281741
52 Q 193 Q 0 -0.0935458
52 Q 194 G 0 -0.0530947
52 Q 195 I 0 -0.0565518
52 Q 196 V 0 -0.1297
52 Q 197 S 0 -0.0751057
52 Q 198 W 0 -0.0659928
52 Q 199 G 0 -0.0698641
52 Q 200 Y 0 -0.0486807
52 Q 201 G 0 -0.0408699
52 Q 202 C 0 -0.05859
52 Q 203 A 0 -0.0786485
52 Q 204 L 0 -0.00252803
52 Q 205 P 0 -0.0827423
52 Q 206 D 0 -0.072968
52 Q 207 N 0 -0.0256309
52 Q 208 P 0 -0.0873765
52 Q 209 G 0 -0.0612371
52 Q 210 V 0 -0.0533109
52 Q 211 Y 0 -0.00735391
52 Q 212 T 0 -0.0832377
52 Q 213 K 0 -0.0941454
52 Q 214 V 0 -0.0235093
52 Q 215 C 0 -0.0645393
52 Q 216 N 0 -0.065751
52 Q 217 Y 0 -0.0363195
52 Q 218 V 0 -0.0208339
52 Q 219 D 0 0.00452224
52 Q 220 W 0 -0.0454207
52 Q 221 I 0 -0.0963546
52 Q 222 Q 0 0.0419976
52 Q 223 D 0 -0.0325628
52 Q 224 T 0 -0.0139925
53 V 54 R 0 0.528716
53 V 55 L 0 0.579613
53 V 56 G 0 0.511514
53 V 57 E 0 0.144901
53 V 58 H 0 0.0413113
53 V 59 N 0 0.00999506
53 V 60 I 0 0.0675394
53 V 61 N 0 0.0413418
53 V 62 V 0 0.0174191
53 V 63 L 0 0.0121593
53 V 64 E 0 0.00307487
53 V 65 G 0 0.0148816
53 V 66 N 0 0.0181763
53 V 67 E 0 -0.0455145
53 V 68 Q 0 0.042586
53 V 69 F 0 0.0456548
53 V 70 V 0 0.0340431
53 V 71 N 0 0.0363927
53 V 72 A 0 0.337137
53 V 73 A 0 0.0531887
53 V 74 K 0 0.0408947
53 V 75 I 0 0.00480016
53 V 76 I 0 -0.0350113
53 V 77 K 0 -0.0310284
53 V 78 H 0 -0.00137333
53 V 79 P 0 -0.0257792
53 V 80 N 0 0.0212852
53 V 81 F 0 0.0176743
53 V 82 D 0 -0.00173289
53 V 83 R 0 -0.0364383
53 V 84 K 0 -0.0297538
53 V 85 T 0 0.00484541
53 V 86 L 0 -0.0340347
53 V 87 N 0 -0.0322853
53 V 88 N 0 -0.0460627
53 V 89 D 0 -0.00679587
53 V 90 I 0 0.0359763
53 V 91 M 0 -0.018674
53 V 92 L 0 0.0787126
53 V 93 I 0 0.304755
53 V 94 K 0 -0.0397088
53 V 95 L 0 0.21822
53 V 96 S 0 -0.0306678
53 V 97 S 0 -0.00970089
53 V 98 P 0 -0.0257618
53 V 99 V 0 -0.00380662
53 V 100 K 0 -0.0376046
53 V 101 L 0 0.0128649
53 V 102 N 0 -0.0195754
53 V 103 A 0 -0.0777801
53 V 104 R 0 3.12082e-05
53 V 105 V 0 -0.00218098
53 V 106 A 0 -0.0271423
53 V 107 T 0 -0.0530333
53 V 108 V 0 -0.00976991
53 V 109 A 0 -0.0374589
53 V 110 L 0 0.00569341
53 V 111 P 0 -0.0323797
53 V 112 S 0 -0.0334283
53 V 113 S 0 -0.0429002
53 V 114 C 0 -0.0438044
53 V 115 A 0 -0.0314223
53 V 116 P 0 -0.0279312
53 V 117 A 0 -0.0894644
53 V 118 G 0 -0.0429122
53 V 119 T 0 -0.0114503
53 V 120 Q 0 -0.0497679
53 V 121 C 0 -0.0355707
53 V 122 L 0 -0.0519273
53 V 123 I 0 -0.0296523
53 V 124 S 0 -0.0848651
53 V 125 G 0 0.0136162
53 V 126 W 0 0.0514345
53 V 127 G 0 -0.00641457
53 V 128 N 0 -0.0969428
53 V 129 T 0 -0.0241704
53 V 130 L 0 -0.0515811
53 V 131 S 0 0.000553832
53 V 132 S 0 -0.0483088
53 V 133 G 0 -0.040382
53 V 134 V 0 -0.042812
53 V 136 E 0 -0.0532144
53 V 137 P 0 -0.0715844
53 V 138 D 0 -0.019641
53 V 139 L 0 -0.072452
53 V 140 L 0 -0.0152957
53 V 141 Q 0 -0.0705543
53 V 142 C 0 -0.0898143
53 V 143 L 0 -0.0446292
53 V 144 D 0 -0.0667877
53 V 145 A 0 -0.0113802
53 V 146 P 0 -0.0530687
53 V 147 L 0 -0.064373
53 V 148 L 0 -0.0838874
53 V 149 P 0 -0.0504094
53 V 150 Q 0 -0.0301474
53 V 151 A 0 -0.0659709
53 V 152 D 0 -0.0463288
53 V 153 C 0 0.00752265
53 V 154 E 0 -0.0938538
53 V 155 A 0 -0.0318382
53 V 156 S 0 -0.0362066
53 V 157 Y 0 -0.0700964
53 V 158 P 0 -0.042519
53 V 159 G 0 -0.0607002
53 V 160 K 0 -0.0528155
53 V 161 I 0 -0.0739104
53 V 162 T 0 -0.0899786
53 V 163 D 0 -0.0374482
53 V 164 N 0 -0.0467335
53 V 165 M 0 -0.0610572
53 V 166 V 0 -0.0135773
53 V 167 C 0 0.0140469
53 V 168 V 0 -0.0620667
53 V 169 G 0 -0.0929221
53 V 170 F 0 -0.100526
53 V 171 L 0 -0.0528267
53 V 172 E 0 -0.0752057
53 V 173 G 0 -0.045694
53 V 174 G 0 -0.0152322
53 V 175 K 0 -0.0300802
53 V 176 D 0 -0.0566112
53 V 177 S 0 -0.0971526
53 V 178 C 0 -0.0212142
53 V 179 Q 0 -0.0809524
53 V 180 G 0 -0.0324721
53 V 181 D 0 -0.0361734
53 V 182 S 0 -0.0249142
53 V 183 G 0 -0.00944844
53 V 184 G 0 -0.0244997
53 V 185 P 0 -0.0418316
53 V 186 V 0 -0.0317343
53 V 187 V 0 -0.0500666
53 V 188 C 0 -0.0661331
53 V 189 N 0 -0.0594141
53 V 190 G 0 -0.0530349
53 V 191 E 0 -0.0402341
53 V 192 L 0 0.00528548
53 V 193 Q 0 -0.0608274
53 V 194 G 0 -0.0172447
53 V 195 I 0 -0.0366776
53 V 196 V 0 -0.0627104
53 V 197 S 0 0.00642802
53 V 198 W 0 -0.0246193
53 V 199 G 0 -0.0559811
53 V 200 Y 0 -0.0899915
53 V 201 G 0 -0.0839509
53 V 202 C 0 -0.0377528
53 V 203 A 0 -0.0348329
53 V 204 L 0 -0.041384
53 V 205 P 0 -0.110495
53 V 206 D 0 -0.0519434
53 V 207 N 0 -0.0368374
53 V 208 P 0 -0.0284362
53 V 209 G 0 -0.0413619
53 V 210 V 0 -0.0328603
53 V 211 Y 0 -0.0211647
53 V 212 T 0 -0.0564671
53 V 213 K 0 -0.0156645
53 V 214 V 0 -0.0602005
53 V 215 C 0 -0.0561878
53 V 216 N 0 -0.0764268
53 V 217 Y 0 -0.033741
53 V 218 V 0 -0.0748624
53 V 219 D 0 -0.0441014
53 V 220 W 0 -0.0345482
53 V 221 I 0 -0.0192068
53 V 222 Q 0 -0.0609096
53 V 223 D 0 -0.0515354
53 V 224 T 0 -0.0721507
54 R 55 L 0 0.418603
54 R 56 G 0 0.3475
54 R 57 E 0 0.59527
54 R 58 H 0 0.158025
54 R 59 N 0 0.128325
54 R 60 I 0 0.114137
54 R 61 N 0 0.0918643
54 R 62 V 0 0.194373
54 R 63 L 0 0.0725612
54 R 64 E 0 0.0479205
54 R 65 G 0 0.0999375
54 R 66 N 0 0.184566
54 R 67 E 0 0.261984
54 R 68 Q 0 0.0667701
54 R 69 F 0 0.758579
54 R 70 V 0 0.116376
54 R 71 N 0 0.041104
54 R 72 A 0 0.0235689
54 R 73 A 0 0.0140831
54 R 74 K 0 0.017115
54 R 75 I 0 -0.0308183
54 R 76 I 0 -0.0122588
54 R 77 K 0 0.0326183
54 R 78 H 0 -0.0526079
54 R 79 P 0 -0.0376161
54 R 80 N 0 -0.00988728
54 R 81 F 0 -0.00232959
54 R 82 D 0 -0.0162589
54 R 83 R 0 -0.0595988
54 R 84 K 0 0.0210596
54 R 85 T 0 0.0173208
54 R 86 L 0 0.0220036
54 R 87 N 0 0.0296897
54 R 88 N 0 0.0235599
54 R 89 D 0 -0.0270969
54 R 90 I 0 -0.01555
54 R 91 M 0 -0.0882917
54 R 92 L 0 -0.0339574
54 R 93 I 0 -0.0516932
54 R 94 K 0 0.0080782
54 R 95 L 0 -0.0272804
54 R 96 S 0 -0.0317096
54 R 97 S 0 -0.0138524
54 R 98 P 0 -0.0549155
54 R 99 V 0 -0.0596909
54 R 100 K 0 -0.0367889
54 R 101 L 0 -0.000419762
54 R 102 N 0 -0.039341
54 R 103 A 0 -0.0403936
54 R 104 R 0 0.000971843
54 R 105 V 0 -0.040424
54 R 106 A 0 0.00572366
54 R 107 T 0 -0.00697687
54 R 108 V 0 -0.0409468
54 R 109 A 0 -0.0504796
54 R 110 L 0 -0.0161772
54 R 111 P 0 -0.0219802
54 R 112 S 0 0.0537899
54 R 113 S 0 -0.0118067
54 R 114 C 0 -0.00810955
54 R 115 A 0 0.0355003
54 R 116 P 0 -0.0347553
54 R 117 A 0 0.0423223
54 R 118 G 0 -0.0637807
54 R 119 T 0 -0.0366967
54 R 120 Q 0 -0.0419801
54 R 121 C 0 0.0291354
54 R 122 L 0 0.00562331
54 R 123 I 0 -0.0581333
54 R 124 S 0 -0.0181715
54 R 125 G 0 -0.0467708
54 R 126 W 0 -0.00327132
54 R 127 G 0 -0.0671251
54 R 128 N 0 0.013974
54 R 129 T 0 -0.0203961
54 R 130 L 0 -0.0255059
54 R 131 S 0 -0.0293278
54 R 132 S 0 0.0108378
54 R 133 G 0 -0.0456197
54 R 134 V 0 -0.0302087
54 R 136 E 0 -0.0195612
54 R 137 P 0 0.0118583
54 R 138 D 0 -0.0136304
54 R 139 L 0 -0.0345956
54 R 140 L 0 -0.0481186
54 R 141 Q 0 -0.0791799
54 R 142 C 0 -0.0584803
54 R 143 L 0 0.00150646
54 R 144 D 0 -0.0702359
54 R 145 A 0 -0.0392048
54 R 146 P 0 -0.0647394
54 R 147 L 0 -0.0372449
54 R 148 L 0 -0.0667258
54 R 149 P 0 -0.0932048
54 R 150 Q 0 -0.0219254
54 R 151 A 0 -0.0360169
54 R 152 D 0 -0.044207
54 R 153 C 0 -0.0621001
54 R 154 E 0 -0.00385141
54 R 155 A 0 0.00157771
54 R 156 S 0 0.0041538
54 R 157 Y 0 -0.00198075
54 R 158 P 0 -0.0157841
54 R 159 G 0 0.00280984
54 R 160 K 0 -0.0374137
54 R 161 I 0 -0.0646736
54 R 162 T 0 0.000325656
54 R 163 D 0 -0.0515587
54 R 164 N 0 0.000149205
54 R 165 M 0 0.00840643
54 R 166 V 0 -0.0602632
54 R 167 C 0 -0.0883874
54 R 168 V 0 -0.0366003
54 R 169 G 0 -0.0295967
54 R 170 F 0 -0.0793359
54 R 171 L 0 -0.00856614
54 R 172 E 0 -0.0473913
54 R 173 G 0 -0.100625
54 R 174 G 0 -0.0666897
54 R 175 K 0 -0.0480928
54 R 176 D 0 -0.0151078
54 R 177 S 0 -0.0863934
54 R 178 C 0 -0.0708033
54 R 179 Q 0 -0.0475055
54 R 180 G 0 -0.0288454
54 R 181 D 0 -0.0744808
54 R 182 S 0 -0.0245055
54 R 183 G 0 -0.0762646
54 R 184 G 0 -0.0564852
54 R 185 P 0 -0.0364034
54 R 186 V 0 -0.0518386
54 R 187 V 0 -0.0651096
54 R 188 C 0 -0.0377236
54 R 189 N 0 -0.0300838
54 R 190 G 0 -0.0369911
54 R 191 E 0 -0.0281606
54 R 192 L 0 -0.0227097
54 R 193 Q 0 -0.0671186
54 R 194 G 0 -0.0646433
54 R 195 I 0 -0.0496248
54 R 196 V 0 -0.019899
54 R 197 S 0 -0.05426
54 R 198 W 0 -0.0900132
54 R 199 G 0 -0.0764951
54 R 200 Y 0 0.0135532
54 R 201 G 0 -0.0227179
54 R 202 C 0 -0.0794501
54 R 203 A 0 -0.106083
54 R 204 L 0 -0.0533021
54 R 205 P 0 -0.0740028
54 R 206 D 0 -0.0115767
54 R 207 N 0 -0.0596623
54 R 208 P 0 -0.0696043
54 R 209 G 0 -0.0396306
54 R 210 V 0 -0.0450743
54 R 211 Y 0 -0.0822111
54 R 212 T 0 -0.124982
54 R 213 K 0 -0.0347115
54 R 214 V 0 -0.0532418
54 R 215 C 0 -0.0524232
54 R 216 N 0 -0.0922874
54 R 217 Y 0 -0.0225956
54 R 218 V 0 -0.0494737
54 R 219 D 0 -0.0945584
54 R 220 W 0 -0.0532273
54 R 221 I 0 -0.118503
54 R 222 Q 0 -0.0285592
54 R 223 D 0 -0.0314963
54 R 224 T 0 -0.102845
55 L 56 G 0 0.514821
55 L 57 E 0 0.316048
55 L 58 H 0 0.203055
55 L 59 N 0 0.0765321
55 L 60 I 0 0.129159
55 L 61 N 0 0.0188752
55 L 62 V 0 0.0280796
55 L 63 L 0 -0.0164391
55 L 64 E 0 -0.00530489
55 L 65 G 0 0.0495641
55 L 66 N 0 0.118045
55 L 67 E 0 0.110503
55 L 68 Q 0 0.314737
55 L 69 F 0 0.0699101
55 L 70 V 0 0.338095
55 L 71 N 0 0.0203013
55 L 72 A 0 0.0373444
55 L 73 A 0 -0.017197
55 L 74 K 0 -0.0314304
55 L 75 I 0 -0.0519869
55 L 76 I 0 0.0151445
55 L 77 K 0 0.0115837
55 L 78 H 0 0.00471167
55 L 79 P 0 -0.0523498
55 L 80 N 0 -0.0297464
55 L 81 F 0 -0.00073169
55 L 82 D 0 -0.0189117
55 L 83 R 0 -0.0207105
55 L 84 K 0 -0.0732969
55 L 85 T 0 -0.0112254
55 L 86 L 0 -0.0100144
55 L 87 N 0 -0.00263006
55 L 88 N 0 -0.0317821
55 L 89 D 0 -0.0360384
55 L 90 I 0 0.0615406
55 L 91 M 0 -0.0571819
55 L 92 L 0 -0.00826377
55 L 93 I 0 -0.0478142
55 L 94 K 0 0.00237374
55 L 95 L 0 0.189329
55 L 96 S 0 -0.0122367
55 L 97 S 0 0.0339308
55 L 98 P 0 -0.0093824
55 L 99 V 0 0.965676
55 L 100 K 0 0.0289437
55 L 101 L 0 0.0292785
55 L 102 N 0 0.0859962
55 L 103 A 0 -0.0445751
55 L 104 R 0 0.034525
55 L 105 V 0 0.449282
55 L 106 A 0 0.028806
55 L 107 T 0 0.0769906
55 L 108 V 0 -0.0371943
55 L 109 A 0 -0.0180482
55 L 110 L 0 -0.0369513
55 L 111 P 0 -0.0714921
55 L 112 S 0 -0.0799619
55 L 113 S 0 -0.0456832
55 L 114 C 0 0.00490577
55 L 115 A 0 -0.042207
55 L 116 P 0 -0.0155577
55 L 117 A 0 0.00031182
55 L 118 G 0 -0.0360848
55 L 119 T 0 -0.00545114
55 L 120 Q 0 -0.0183465
55 L 121 C 0 -0.0427904
55 L 122 L 0 0.00394492
55 L 123 I 0 -0.0443577
55 L 124 S 0 -0.036458
55 L 125 G 0 0.0136567
55 L 126 W 0 -0.00369944
55 L 127 G 0 -0.0571726
55 L 128 N 0 0.0118786
55 L 129 T 0 -0.000694856
55 L 130 L 0 -0.0555526
55 L 131 S 0 -0.0601009
55 L 132 S 0 -0.0362283
55 L 133 G 0 -0.0805959
55 L 134 V 0 -0.0753307
55 L 136 E 0 -0.0762879
55 L 137 P 0 -0.0554667
55 L 138 D 0 -0.0843645
55 L 139 L 0 -0.110279
55 L 140 L 0 -0.0373198
55 L 141 Q 0 -0.0550263
55 L 142 C 0 -0.0359706
55 L 143 L 0 -0.0930837
55 L 144 D 0 -0.0906518
55 L 145 A 0 -0.059466
55 L 146 P 0 -0.0389344
55 L 147 L 0 -0.063079
55 L 148 L 0 0.00993179
55 L 149 P 0 -0.0361415
55 L 150 Q 0 -0.0110042
55 L 151 A 0 -0.093152
55 L 152 D 0 -0.0773105
55 L 153 C 0 -0.00845283
55 L 154 E 0 -0.0823514
55 L 155 A 0 -0.0205297
55 L 156 S 0 -0.0873487
55 L 157 Y 0 -0.0382563
55 L 158 P 0 -0.0916062
55 L 159 G 0 -0.0593773
55 L 160 K 0 -0.00721254
55 L 161 I 0 -0.0618588
55 L 162 T 0 -0.0870947
55 L 163 D 0 -0.0464741
55 L 164 N 0 -0.0552009
55 L 165 M 0 -0.0577153
55 L 166 V 0 -0.0294509
55 L 167 C 0 -0.0354481
55 L 168 V 0 -0.0549798
55 L 169 G 0 -0.0355797
55 L 170 F 0 -0.0676565
55 L 171 L 0 -0.0634915
55 L 172 E 0 -0.0888303
55 L 173 G 0 -0.0573905
55 L 174 G 0 -0.0934813
55 L 175 K 0 -0.0766165
55 L 176 D 0 -0.0698422
55 L 177 S 0 -0.057181
55 L 178 C 0 -0.0221544
55 L 179 Q 0 -0.0708762
55 L 180 G 0 -0.0369947
55 L 181 D 0 -0.0421742
55 L 182 S 0 -0.0592005
55 L 183 G 0 -0.030081
55 L 184 G 0 -0.0394746
55 L 185 P 0 -0.0533945
55 L 186 V 0 -0.0506679
55 L 187 V 0 -0.0976785
55 L 188 C 0 -0.0547011
55 L 189 N 0 -0.0777134
55 L 190 G 0 -0.0729653
55 L 191 E 0 -0.0749764
55 L 192 L 0 -0.0823135
55 L 193 Q 0 -0.0367516
55 L 194 G 0 -0.0296974
55 L 195 I 0 -0.0516997
55 L 196 V 0 -0.020764
55 L 197 S 0 -0.0404251
55 L 198 W 0 -0.113017
55 L 199 G 0 -0.0475203
55 L 200 Y 0 -0.101961
55 L 201 G 0 -0.0916904
55 L 202 C 0 -0.0468609
55 L 203 A 0 -0.075818
55 L 204 L 0 -0.0458074
55 L 205 P 0 -0.0581337
55 L 206 D 0 -0.0904307
55 L 207 N 0 -0.0770336
55 L 208 P 0 -0.0542278
55 L 209 G 0 -0.0703487
55 L 210 V 0 -0.0622361
55 L 211 Y 0 -0.0628529
55 L 212 T 0 -0.0556848
55 L 213 K 0 -0.0732978
55 L 214 V 0 -0.00204899
55 L 215 C 0 -0.071964
55 L 216 N 0 -0.0901739
55 L 217 Y 0 -0.0293426
55 L 218 V 0 -0.0932726
55 L 219 D 0 -0.0849898
55 L 220 W 0 0.0321488
55 L 221 I 0 -0.0371888
55 L 222 Q 0 -0.0460045
55 L 223 D 0 -0.0882877
55 L 224 T 0 -0.0376939
56 G 57 E 0 0.477007
56 G 58 H 0 0.389312
56 G 59 N 0 0.181736
56 G 60 I 0 0.175294
56 G 61 N 0 0.106291
56 G 62 V 0 0.00806226
56 G 63 L 0 0.00669194
56 G 64 E 0 0.0860755
56 G 65 G 0 0.0436707
56 G 66 N 0 0.100604
56 G 67 E 0 0.0285669
56 G 68 Q 0 0.212223
56 G 69 F 0 -0.0204751
56 G 70 V 0 0.0221723
56 G 71 N 0 0.0337652
56 G 72 A 0 0.0611427
56 G 73 A 0 -0.00373733
56 G 74 K 0 0.0205804
56 G 75 I 0 -0.0255299
56 G 76 I 0 -0.0309776
56 G 77 K 0 -0.0587905
56 G 78 H 0 0.00930104
56 G 79 P 0 -0.00453329
56 G 80 N 0 -0.0134984
56 G 81 F 0 0.0430982
56 G 82 D 0 -0.0147108
56 G 83 R 0 -0.0516186
56 G 84 K 0 -0.035294
56 G 85 T 0 -0.0226745
56 G 86 L 0 -0.024554
56 G 87 N 0 -0.0109933
56 G 88 N 0 0.0171516
56 G 89 D 0 0.0418731
56 G 90 I 0 0.0117935
56 G 91 M 0 -0.0477865
56 G 92 L 0 0.0440951
56 G 93 I 0 -0.0117413
56 G 94 K 0 0.0253609
56 G 95 L 0 -0.00229704
56 G 96 S 0 -0.0438819
56 G 97 S 0 -0.0658413
56 G 98 P 0 0.00297325
56 G 99 V 0 0.0812849
56 G 100 K 0 -0.020353
56 G 101 L 0 0.0360576
56 G 102 N 0 0.0975794
56 G 103 A 0 0.0256546
56 G 104 R 0 0.0496928
56 G 105 V 0 0.281025
56 G 106 A 0 0.00155248
56 G 107 T 0 -0.00375044
56 G 108 V 0 0.0488923
56 G 109 A 0 -0.00627769
56 G 110 L 0 0.0193259
56 G 111 P 0 -0.0311108
56 G 112 S 0 -0.0358167
56 G 113 S 0 -0.0406588
56 G 114 C 0 -0.0682039
56 G 115 A 0 -0.0138683
56 G 116 P 0 -0.0541078
56 G 117 A 0 -0.0528227
56 G 118 G 0 -0.0430954
56 G 119 T 0 -0.0369929
56 G 120 Q 0 -0.04496
56 G 121 C 0 -0.037917
56 G 122 L 0 -0.0497827
56 G 123 I 0 -0.0495113
56 G 124 S 0 -0.00125131
56 G 125 G 0 0.0818774
56 G 126 W 0 0.0872441
56 G 127 G 0 0.0250319
56 G 128 N 0 -0.0402603
56 G 129 T 0 -0.0248962
56 G 130 L 0 -0.0643604
56 G 131 S 0 -0.0823043
56 G 132 S 0 -0.0586538
56 G 133 G 0 -0.0247151
56 G 134 V 0 -0.0960003
56 G 136 E 0 -0.0398326
56 G 137 P 0 -0.0138015
56 G 138 D 0 -0.0575279
56 G 139 L 0 -0.0602024
56 G 140 L 0 4.294e-05
56 G 141 Q 0 0.00085393
56 G 142 C 0 -0.0675886
56 G 143 L 0 -0.0466783
56 G 144 D 0 -0.0885777
56 G 145 A 0 -0.015306
56 G 146 P 0 -0.0532866
56 G 147 L 0 -0.0318881
56 G 148 L 0 -0.0146362
56 G 149 P 0 -0.0062737
56 G 150 Q 0 -0.0310294
56 G 151 A 0 -0.0070944
56 G 152 D 0 -0.0169097
56 G 153 C 0 -0.00183603
56 G 154 E 0 -0.0530091
56 G 155 A 0 -0.0451043
56 G 156 S 0 -0.075865
56 G 157 Y 0 -0.0679512
56 G 158 P 0 -0.0497877
56 G 159 G 0 -0.0365447
56 G 160 K 0 -0.0461659
56 G 161 I 0 -0.0284854
56 G 162 T 0 -0.101965
56 G 163 D 0 -0.0440597
56 G 164 N 0 -0.0833076
56 G 165 M 0 -0.0783953
56 G 166 V 0 0.0131373
56 G 167 C 0 0.0250575
56 G 168 V 0 0.00858345
56 G 169 G 0 -0.0559465
56 G 170 F 0 -0.0471157
56 G 171 L 0 -0.0515636
56 G 172 E 0 -0.062762
56 G 173 G 0 -0.0544436
56 G 174 G 0 -0.0340793
56 G 175 K 0 -0.0557862
56 G 176 D 0 -0.0223388
56 G 177 S 0 -0.0559526
56 G 178 C 0 -0.0333405
56 G 179 Q 0 -0.0410161
56 G 180 G 0 -0.0344779
56 G 181 D 0 -0.0153737
56 G 182 S 0 -0.036166
56 G 183 G 0 -0.00910235
56 G 184 G 0 0.00690304
56 G 185 P 0 -0.0217278
56 G 186 V 0 0.0187675
56 G 187 V 0 0.0241169
56 G 188 C 0 -0.0586483
56 G 189 N 0 -0.0509816
56 G 190 G 0 -0.0523346
56 G 191 E 0 -0.0780915
56 G 192 L 0 -0.0266607
56 G 193 Q 0 -0.0617739
56 G 194 G 0 -0.0056029
56 G 195 I 0 -0.00970104
56 G 196 V 0 -0.0568376
56 G 197 S 0 -0.0179027
56 G 198 W 0 -0.0560695
56 G 199 G 0 -0.0355516
56 G 200 Y 0 -0.031826
56 G 201 G 0 -0.0709161
56 G 202 C 0 -0.0386727
56 G 203 A 0 -0.0563281
56 G 204 L 0 -0.0721436
56 G 205 P 0 -0.0261565
56 G 206 D 0 -0.072335
56 G 207 N 0 -0.0606753
56 G 208 P 0 -0.0355521
56 G 209 G 0 -0.0503766
56 G 210 V 0 -0.0331697
56 G 211 Y 0 -0.00633587
56 G 212 T 0 -0.0515422
56 G 213 K 0 -0.0475395
56 G 214 V 0 -0.0229511
56 G 215 C 0 -0.0523201
56 G 216 N 0 -0.0360461
56 G 217 Y 0 -0.0205954
56 G 218 V 0 -0.03093
56 G 219 D 0 -0.0605096
56 G 220 W 0 -0.0202501
56 G 221 I 0 -0.00625821
56 G 222 Q 0 -0.0521342
56 G 223 D 0 -0.0539797
56 G 224 T 0 -0.0518362
57 E 58 H 0 0.850357
57 E 59 N 0 0.538246
57 E 60 I 0 0.248484
57 E 61 N 0 0.158676
57 E 62 V 0 0.310517
57 E 63 L 0 0.28561
57 E 64 E 0 0.310744
57 E 65 G 0 0.38691
57 E 66 N 0 0.320914
57 E 67 E 0 0.635589
57 E 68 Q 0 0.0569725
57 E 69 F 0 0.214632
57 E 70 V 0 0.0609877
57 E 71 N 0 0.0290888
57 E 72 A 0 0.0198006
57 E 73 A 0 0.0114539
57 E 74 K 0 0.0524942
57 E 75 I 0 0.0294232
57 E 76 I 0 0.0125657
57 E 77 K 0 0.0156625
57 E 78 H 0 -0.0130885
57 E 79 P 0 -0.0133279
57 E 80 N 0 -0.023631
57 E 81 F 0 -0.0321646
57 E 82 D 0 0.0075784
57 E 83 R 0 0.0274289
57 E 84 K 0 -0.0230716
57 E 85 T 0 -0.0475693
57 E 86 L 0 -0.0131103
57 E 87 N 0 -0.0273874
57 E 88 N 0 -0.0175382
57 E 89 D 0 -0.0848321
57 E 90 I 0 -0.0922917
57 E 91 M 0 -0.0489914
57 E 92 L 0 -0.0603441
57 E 93 I 0 -0.0791125
57 E 94 K 0 0.0127357
57 E 95 L 0 -0.0597439
57 E 96 S 0 -0.00651584
57 E 97 S 0 -0.00586857
57 E 98 P 0 -0.080927
57 E 99 V 0 -0.0164386
57 E 100 K 0 -0.0847492
57 E 101 L 0 0.000472134
57 E 102 N 0 0.0496909
57 E 103 A 0 0.0288461
57 E 104 R 0 0.00261526
57 E 105 V 0 -0.0421025
57 E 106 A 0 -0.0280822
57 E 107 T 0 -0.0852864
57 E 108 V 0 -0.0574156
57 E 109 A 0 -0.0150507
57 E 110 L 0 -0.0680533
57 E 111 P 0 0.0283872
57 E 112 S 0 -0.012776
57 E 113 S 0 -0.00958928
57 E 114 C 0 -0.039276
57 E 115 A 0 -0.0132052
57 E 116 P 0 -0.0764466
57 E 117 A 0 -0.0334764
57 E 118 G 0 -0.0411224
57 E 119 T 0 -0.0104486
57 E 120 Q 0 0.0280181
57 E 121 C 0 -0.0348864
57 E 122 L 0 -0.0748248
57 E 123 I 0 -0.0466504
57 E 124 S 0 -0.0931719
57 E 125 G 0 -0.0199966
57 E 126 W 0 0.0330904
57 E 127 G 0 -0.0370278
57 E 128 N 0 0.00860678
57 E 129 T 0 -0.00978385
57 E 130 L 0 -0.0137466
57 E 131 S 0 -0.00777843
57 E 132 S 0 -0.087979
57 E 133 G 0 0.00187077
57 E 134 V 0 0.00202042
57 E 136 E 0 -0.0487704
57 E 137 P 0 -0.0627469
57 E 138 D 0 -0.00905134
57 E 139 L 0 0.0405879
57 E 140 L 0 -0.0236503
57 E 141 Q 0 -0.0569605
57 E 142 C 0 -0.0171893
57 E 143 L 0 -0.0205565
57 E 144 D 0 -0.0527915
57 E 145 A 0 -0.0331265
57 E 146 P 0 -0.0431689
57 E 147 L 0 -0.0374019
57 E 148 L 0 0.0123521
57 E 149 P 0 -0.0617997
57 E 150 Q 0 -0.0501536
57 E 151 A 0 -0.0819831
57 E 152 D 0 -0.133744
57 E 153 C 0 -0.0464808
57 E 154 E 0 -0.013095
57 E 155 A 0 -0.0644979
57 E 156 S 0 -0.0208168
57 E 157 Y 0 -0.0494426
57 E 158 P 0 -0.065953
57 E 159 G 0 0.0133134
57 E 160 K 0 -0.0394453
57 E 161 I 0 -0.0554081
57 E 162 T 0 -0.060335
57 E 163 D 0 -0.0678664
57 E 164 N 0 -0.0635399
57 E 165 M 0 -0.0363215
57 E 166 V 0 -0.0972214
57 E 167 C 0 -0.0424196
57 E 168 V 0 -0.04648
57 E 169 G 0 -0.0869672
57 E 170 F 0 -0.00983031
57 E 171 L 0 -0.0246609
57 E 172 E 0 -0.0762141
57 E 173 G 0 -0.0276403
57 E 174 G 0 -0.0657686
57 E 175 K 0 -0.0235702
57 E 176 D 0 -0.0639642
57 E 177 S 0 -0.029666
57 E 178 C 0 -0.0633181
57 E 179 Q 0 -0.0438266
57 E 180 G 0 -0.069101
57 E 181 D 0 -0.0791909
57 E 182 S 0 -0.0998074
57 E 183 G 0 -0.089553
57 E 184 G 0 -0.0672598
57 E 185 P 0 -0.0794485
57 E 186 V 0 -0.0941972
57 E 187 V 0 -0.0332789
57 E 188 C 0 -0.126361
57 E 189 N 0 -0.0388314
57 E 190 G 0 -0.0717869
57 E 191 E 0 -0.082867
57 E 192 L 0 -0.0984138
57 E 193 Q 0 -0.0396924
57 E 194 G 0 -0.052734
57 E 195 I 0 -0.0414803
57 E 196 V 0 -0.0609786
57 E 197 S 0 -0.0819556
57 E 198 W 0 -0.0985195
57 E 199 G 0 -0.0240259
57 E 200 Y 0 -0.0382291
57 E 201 G 0 -0.0688742
57 E 202 C 0 -0.0741712
57 E 203 A 0 -0.0932837
57 E 204 L 0 -0.0867716
57 E 205 P 0 -0.0413442
57 E 206 D 0 -0.0554478
57 E 207 N 0 -0.0506812
57 E 208 P 0 -0.0649576
57 E 209 G 0 -0.0837394
57 E 210 V 0 -0.109381
57 E 211 Y 0 -0.0323226
57 E 212 T 0 -0.065468
57 E 213 K 0 -0.0713227
57 E 214 V 0 -0.051352
57 E 215 C 0 -0.0678125
57 E 216 N 0 -0.0900551
57 E 217 Y 0 -0.11111
57 E 218 V 0 -0.0232392
57 E 219 D 0 -0.0841359
57 E 220 W 0 -0.0263589
57 E 221 I 0 -0.0729728
57 E 222 Q 0 -0.061152
57 E 223 D 0 -0.0460608
57 E 224 T 0 -0.0413625
58 H 59 N 0 0.680849
58 H 60 I 0 0.378142
58 H 61 N 0 0.169735
58 H 62 V 0 0.228117
58 H 63 L 0 0.130164
58 H 64 E 0 0.223024
58 H 65 G 0 0.117672
58 H 66 N 0 0.13546
58 H 67 E 0 0.242276
58 H 68 Q 0 0.038975
58 H 69 F 0 0.0881447
58 H 70 V 0 0.0303041
58 H 71 N 0 -0.0176741
58 H 72 A 0 -0.0134269
58 H 73 A 0 -0.0230076
58 H 74 K 0 -0.0244341
58 H 75 I 0 -0.0320143
58 H 76 I 0 -0.00431951
58 H 77 K 0 -0.00558013
58 H 78 H 0 -0.0156557
58 H 79 P 0 -0.0575256
58 H 80 N 0 -0.0585056
58 H 81 F 0 -0.0667737
58 H 82 D 0 -0.0231043
58 H 83 R 0 -0.0874596
58 H 84 K 0 -0.046537
58 H 85 T 0 -0.0131035
58 H 86 L 0 -0.0134404
58 H 87 N 0 -0.00116701
58 H 88 N 0 -0.0316372
58 H 89 D 0 -0.0212411
58 H 90 I 0 0.0118214
58 H 91 M 0 0.0415671
58 H 92 L 0 -0.0789259
58 H 93 I 0 -0.017971
58 H 94 K 0 -0.0386423
58 H 95 L 0 -0.0741995
58 H 96 S 0 -0.0600233
58 H 97 S 0 0.00193459
58 H 98 P 0 -0.0164785
58 H 99 V 0 0.00995921
58 H 100 K 0 0.0125846
58 H 101 L 0 -0.045218
58 H 102 N 0 -0.0132496
58 H 103 A 0 -0.0204568
58 H 104 R 0 0.0374806
58 H 105 V 0 0.0144781
58 H 106 A 0 -0.0298224
58 H 107 T 0 -0.0384261
58 H 108 V 0 -0.0394334
58 H 109 A 0 -0.0388487
58 H 110 L 0 -0.0265975
58 H 111 P 0 -0.0262948
58 H 112 S 0 -0.0098915
58 H 113 S 0 -0.0265625
58 H 114 C 0 -0.0225834
58 H 115 A 0 0.0047332
58 H 116 P 0 -0.0342235
58 H 117 A 0 -0.0252895
58 H 118 G 0 -0.0258816
58 H 119 T 0 0.0079897
58 H 120 Q 0 -0.0254606
58 H 121 C 0 0.023103
58 H 122 L 0 -0.0216448
58 H 123 I 0 -0.0334373
58 H 124 S 0 -0.00626292
58 H 125 G 0 -0.0179375
58 H 126 W 0 0.1474
58 H 127 G 0 -0.058371
58 H 128 N 0 -0.037921
58 H 129 T 0 -0.0196519
58 H 130 L 0 -0.0194518
58 H 131 S 0 -0.018699
58 H 132 S 0 -0.0436284
58 H 133 G 0 -0.0241561
58 H 134 V 0 -0.049638
58 H 136 E 0 -0.035114
58 H 137 P 0 -0.00852243
58 H 138 D 0 0.0358733
58 H 139 L 0 0.323961
58 H 140 L 0 0.122623
58 H 141 Q 0 -0.0262824
58 H 142 C 0 0.0258574
58 H 143 L 0 -0.0420785
58 H 144 D 0 -0.06121
58 H 145 A 0 -0.0734074
58 H 146 P 0 -0.0126427
58 H 147 L 0 -0.0743397
58 H 148 L 0 -0.0118566
58 H 149 P 0 -0.0673048
58 H 150 Q 0 -0.0625824
58 H 151 A 0 -0.0537611
58 H 152 D 0 -0.0465487
58 H 153 C 0 -0.0844884
58 H 154 E 0 -0.0240748
58 H 155 A 0 -0.0136064
58 H 156 S 0 -0.0784871
58 H 157 Y 0 -0.0582856
58 H 158 P 0 -0.069813
58 H 159 G 0 -0.0364438
58 H 160 K 0 -0.0304463
58 H 161 I 0 -0.0845644
58 H 162 T 0 -0.0566732
58 H 163 D 0 -0.0467142
58 H 164 N 0 -0.10329
58 H 165 M 0 -0.0404765
58 H 166 V 0 -0.0628634
58 H 167 C 0 -0.0519862
58 H 168 V 0 -0.0189276
58 H 169 G 0 -0.041035
58 H 170 F 0 -0.0482923
58 H 171 L 0 -0.055341
58 H 172 E 0 -0.016278
58 H 173 G 0 -0.0799911
58 H 174 G 0 -0.0524274
58 H 175 K 0 -0.0430454
58 H 176 D 0 -0.104528
58 H 177 S 0 -0.0507435
58 H 178 C 0 -0.0693717
58 H 179 Q 0 -0.0711233
58 H 180 G 0 -0.082329
58 H 181 D 0 -0.0481703
58 H 182 S 0 -0.0197046
58 H 183 G 0 -0.066312
58 H 184 G 0 -0.0254918
58 H 185 P 0 -0.0392134
58 H 186 V 0 -0.064489
58 H 187 V 0 -0.0102867
58 H 188 C 0 -0.0833117
58 H 189 N 0 -0.0882755
58 H 190 G 0 -0.01184
58 H 191 E 0 -0.0731324
58 H 192 L 0 -0.0817074
58 H 193 Q 0 -0.0221866
58 H 194 G 0 -0.0654823
58 H 195 I 0 -0.0767726
58 H 196 V 0 -0.117298
58 H 197 S 0 -0.0678776
58 H 198 W 0 -0.0812672
58 H 199 G 0 -0.090412
58 H 200 Y 0 -0.0628618
58 H 201 G 0 -0.0423245
58 H 202 C 0 -0.0865705
58 H 203 A 0 -0.06907
58 H 204 L 0 -0.0162521
58 H 205 P 0 -0.0133362
58 H 206 D 0 -0.0193116
58 H 207 N 0 -0.0121288
58 H 208 P 0 -0.0616484
58 H 209 G 0 -0.108655
58 H 210 V 0 -0.0868974
58 H 211 Y 0 -0.0754336
58 H 212 T 0 0.000252594
58 H 213 K 0 -0.084898
58 H 214 V 0 -0.0161746
58 H 215 C 0 -0.0400132
58 H 216 N 0 -0.0739663
58 H 217 Y 0 -0.0647598
58 H 218 V 0 -0.0599386
58 H 219 D 0 -0.0381041
58 H 220 W 0 -0.0180912
58 H 221 I 0 -0.0568603
58 H 222 Q 0 0.000596505
58 H 223 D 0 -0.0747011
58 H 224 T 0 -0.0379018
59 N 60 I 0 0.551856
59 N 61 N 0 0.654379
59 N 62 V 0 0.423384
59 N 63 L 0 0.077487
59 N 64 E 0 0.143084
59 N 65 G 0 0.116249
59 N 66 N 0 0.161884
59 N 67 E 0 0.081423
59 N 68 Q 0 0.0134042
59 N 69 F 0 0.0460528
59 N 70 V 0 -0.00285683
59 N 71 N 0 -0.00251107
59 N 72 A 0 -0.0209826
59 N 73 A 0 0.0548897
59 N 74 K 0 0.0526223
59 N 75 I 0 0.0450421
59 N 76 I 0 0.0616163
59 N 77 K 0 0.0471961
59 N 78 H 0 0.00853887
59 N 79 P 0 -0.0246722
59 N 80 N 0 0.0210617
59 N 81 F 0 -0.0845178
59 N 82 D 0 -0.0207085
59 N 83 R 0 0.0288677
59 N 84 K 0 0.00228903
59 N 85 T 0 -0.0170447
59 N 86 L 0 0.0454626
59 N 87 N 0 -0.0150157
59 N 88 N 0 -0.0369788
59 N 89 D 0 0.0134409
59 N 90 I 0 -0.0028238
59 N 91 M 0 -0.0498877
59 N 92 L 0 -0.0204649
59 N 93 I 0 -0.0323914
59 N 94 K 0 -0.0934979
59 N 95 L 0 -0.0319597
59 N 96 S 0 0.0112088
59 N 97 S 0 0.00690719
59 N 98 P 0 -0.00463413
59 N 99 V 0 0.0235539
59 N 100 K 0 0.0677549
59 N 101 L 0 -0.0283662
59 N 102 N 0 0.0064482
59 N 103 A 0 0.0377691
59 N 104 R 0 0.037655
59 N 105 V 0 -0.0144322
59 N 106 A 0 0.0164373
59 N 107 T 0 -0.0435578
59 N 108 V 0 -0.0209998
59 N 109 A 0 -0.0073479
59 N 110 L 0 -0.0439867
59 N 111 P 0 0.00307057
59 N 112 S 0 0.000714889
59 N 113 S 0 -0.0481441
59 N 114 C 0 -0.00634124
59 N 115 A 0 -0.0415851
59 N 116 P 0 -0.00498113
59 N 117 A 0 -0.00980501
59 N 118 G 0 -0.0253658
59 N 119 T 0 -0.0563229
59 N 120 Q 0 -0.0774752
59 N 121 C 0 -0.0459166
59 N 122 L 0 -0.043951
59 N 123 I 0 -0.0653173
59 N 124 S 0 -0.0893752
59 N 125 G 0 -0.0318028
59 N 126 W 0 -0.00812253
59 N 127 G 0 0.00828992
59 N 128 N 0 0.0344931
59 N 129 T 0 -0.0596735
59 N 130 L 0 0.0102276
59 N 131 S 0 -0.00300959
59 N 132 S 0 -0.0539584
59 N 133 G 0 -0.0279164
59 N 134 V 0 0.0161702
59 N 136 E 0 0.0478627
59 N 137 P 0 0.0216712
59 N 138 D 0 0.432012
59 N 139 L 0 0.334408
59 N 140 L 0 -0.0528773
59 N 141 Q 0 -0.0110576
59 N 142 C 0 -0.0125833
59 N 143 L 0 -0.0333901
59 N 144 D 0 -0.0342528
59 N 145 A 0 -0.0453369
59 N 146 P 0 0.0324045
59 N 147 L 0 -0.0136019
59 N 148 L 0 -0.0276256
59 N 149 P 0 -0.0415094
59 N 150 Q 0 -0.0410464
59 N 151 A 0 0.00925269
59 N 152 D 0 0.00868312
59 N 153 C 0 -0.0579179
59 N 154 E 0 0.0277371
59 N 155 A 0 0.00435716
59 N 156 S 0 -0.062602
59 N 157 Y 0 -0.0861799
59 N 158 P 0 -0.0253157
59 N 159 G 0 -0.0561141
59 N 160 K 0 -0.0349379
59 N 161 I 0 -0.081946
59 N 162 T 0 -0.0279779
59 N 163 D 0 -0.0377757
59 N 164 N 0 -0.011022
59 N 165 M 0 -0.0591128
59 N 166 V 0 -0.0554474
59 N 167 C 0 -0.0786492
59 N 168 V 0 -0.0788625
59 N 169 G 0 -0.0282713
59 N 170 F 0 -0.00927821
59 N 171 L 0 -0.00720171
59 N 172 E 0 -0.0166613
59 N 173 G 0 -0.0662789
59 N 174 G 0 -0.0663688
59 N 175 K 0 -0.0584518
59 N 176 D 0 -0.0781525
59 N 177 S 0 -0.0123241
59 N 178 C 0 -0.0629908
59 N 179 Q 0 -0.0347272
59 N 180 G 0 -0.0332084
59 N 181 D 0 -0.0512685
59 N 182 S 0 -0.0251814
59 N 183 G 0 -0.0704216
59 N 184 G 0 -0.075329
59 N 185 P 0 -0.0565533
59 N 186 V 0 -0.117408
59 N 187 V 0 -0.0481064
59 N 188 C 0 -0.0597195
59 N 189 N 0 -0.024262
59 N 190 G 0 0.00929441
59 N 191 E 0 -0.0371475
59 N 192 L 0 -0.0702483
59 N 193 Q 0 -0.0904516
59 N 194 G 0 -0.0469348
59 N 195 I 0 -0.0747434
59 N 196 V 0 -0.0749469
59 N 197 S 0 -0.0545995
59 N 198 W 0 -0.0973393
59 N 199 G 0 -0.0356124
59 N 200 Y 0 -0.0372354
59 N 201 G 0 -0.0416196
59 N 202 C 0 -0.0897538
59 N 203 A 0 -0.083829
59 N 204 L 0 0.00884679
59 N 205 P 0 -0.0435185
59 N 206 D 0 -0.0427159
59 N 207 N 0 -0.038259
59 N 208 P 0 -0.082009
59 N 209 G 0 -0.105206
59 N 210 V 0 -0.0976917
59 N 211 Y 0 -0.107051
59 N 212 T 0 -0.0966706
59 N 213 K 0 -0.00927889
59 N 214 V 0 -0.0561235
59 N 215 C 0 -0.0605437
59 N 216 N 0 -0.0132283
59 N 217 Y 0 -0.0728713
59 N 218 V 0 -0.0150248
59 N 219 D 0 -0.0280666
59 N 220 W 0 -0.0421895
59 N 221 I 0 -0.0823363
59 N 222 Q 0 -0.0136474
59 N 223 D 0 -0.0418843
59 N 224 T 0 -0.0680862
60 I 61 N 0 0.994201
60 I 62 V 0 0.523147
60 I 63 L 0 0.0682352
60 I 64 E 0 0.212087
60 I 65 G 0 0.154257
60 I 66 N 0 0.097825
60 I 67 E 0 0.122033
60 I 68 Q 0 0.0711772
60 I 69 F 0 0.0721566
60 I 70 V 0 0.0159488
60 I 71 N 0 0.0559881
60 I 72 A 0 0.0207173
60 I 73 A 0 -0.0251338
60 I 74 K 0 -0.0366389
60 I 75 I 0 0.0583438
60 I 76 I 0 0.0236608
60 I 77 K 0 -0.0102896
60 I 78 H 0 -0.00436454
60 I 79 P 0 0.0158317
60 I 80 N 0 -0.0112263
60 I 81 F 0 -0.026843
60 I 82 D 0 0.0216934
60 I 83 R 0 0.00841646
60 I 84 K 0 -0.00224435
60 I 85 T 0 -0.0495968
60 I 86 L 0 0.0807453
60 I 87 N 0 -0.0162172
60 I 88 N 0 -0.0198647
60 I 89 D 0 -0.00819299
60 I 90 I 0 -0.0321101
60 I 91 M 0 -0.0265531
60 I 92 L 0 -0.0152659
60 I 93 I 0 -0.00259972
60 I 94 K 0 -0.0681229
60 I 95 L 0 -0.03379
60 I 96 S 0 -0.0437089
60 I 97 S 0 -0.0154615
60 I 98 P 0 -0.0162697
60 I 99 V 0 -0.0109102
60 I 100 K 0 -0.0532307
60 I 101 L 0 -0.0224179
60 I 102 N 0 -0.0245713
60 I 103 A 0 -0.00986924
60 I 104 R 0 -0.0579976
60 I 105 V 0 0.0200623
60 I 106 A 0 -0.0119494
60 I 107 T 0 -0.0174935
60 I 108 V 0 -0.0133902
60 I 109 A 0 -0.0517221
60 I 110 L 0 -0.0147311
60 I 111 P 0 -0.00467208
60 I 112 S 0 -0.0127228
60 I 113 S 0 -0.0620175
60 I 114 C 0 0.0243541
60 I 115 A 0 -0.023905
60 I 116 P 0 -0.0641557
60 I 117 A 0 -0.0285655
60 I 118 G 0 -0.0140398
60 I 119 T 0 -0.0331497
60 I 120 Q 0 -0.0375129
60 I 121 C 0 -0.0516967
60 I 122 L 0 0.0680244
60 I 123 I 0 -0.0498595
60 I 124 S 0 -0.100337
60 I 125 G 0 0.00585364
60 I 126 W 0 -0.0146989
60 I 127 G 0 -0.0105192
60 I 128 N 0 0.045203
60 I 129 T 0 -0.00892473
60 I 130 L 0 -0.0213932
60 I 131 S 0 -0.0219431
60 I 132 S 0 0.0512538
60 I 133 G 0 -0.0623126
60 I 134 V 0 0.0150944
60 I 136 E 0 0.117789
60 I 137 P 0 0.00693786
60 I 138 D 0 0.0833941
60 I 139 L 0 -0.00116657
60 I 140 L 0 -0.0365598
60 I 141 Q 0 -0.0265657
60 I 142 C 0 -0.0703613
60 I 143 L 0 -0.0420179
60 I 144 D 0 -0.0474126
60 I 145 A 0 -0.094896
60 I 146 P 0 -0.0646301
60 I 147 L 0 0.0092701
60 I 148 L 0 -0.0715065
60 I 149 P 0 -0.0665546
60 I 150 Q 0 -0.045758
60 I 151 A 0 -0.069854
60 I 152 D 0 -0.0616502
60 I 153 C 0 -0.0108163
60 I 154 E 0 -0.0368983
60 I 155 A 0 -0.00788932
60 I 156 S 0 -0.0342227
60 I 157 Y 0 4.6266e-05
60 I 158 P 0 0.00393801
60 I 159 G 0 -0.0344317
60 I 160 K 0 -0.0424497
60 I 161 I 0 -0.00616073
60 I 162 T 0 -0.0523485
60 I 163 D 0 -0.0228658
60 I 164 N 0 -0.0362039
60 I 165 M 0 -0.0476844
60 I 166 V 0 -0.1032
60 I 167 C 0 -0.060157
60 I 168 V 0 -0.0624472
60 I 169 G 0 -0.0038315
60 I 170 F 0 -0.00533617
60 I 171 L 0 -0.0429431
60 I 172 E 0 -0.0386605
60 I 173 G 0 -0.0629548
60 I 174 G 0 -0.0355104
60 I 175 K 0 -0.0476539
60 I 176 D 0 -0.0774176
60 I 177 S 0 -0.093689
60 I 178 C 0 -0.0734114
60 I 179 Q 0 -0.0388868
60 I 180 G 0 -0.0355977
60 I 181 D 0 -0.0363676
60 I 182 S 0 -0.0586829
60 I 183 G 0 -0.0260843
60 I 184 G 0 -0.0286622
60 I 185 P 0 -0.0200164
60 I 186 V 0 -0.0024647
60 I 187 V 0 -0.0497048
60 I 188 C 0 -0.0293144
60 I 189 N 0 -0.0363892
60 I 190 G 0 -0.0124242
60 I 191 E 0 -0.0254102
60 I 192 L 0 -0.0885829
60 I 193 Q 0 -0.0654919
60 I 194 G 0 -0.0708517
60 I 195 I 0 -0.101875
60 I 196 V 0 -0.0363175
60 I 197 S 0 -0.0253501
60 I 198 W 0 -0.0589415
60 I 199 G 0 0.00950208
60 I 200 Y 0 -0.0758448
60 I 201 G 0 -0.0131002
60 I 202 C 0 -0.0268579
60 I 203 A 0 -0.0914981
60 I 204 L 0 -0.0524573
60 I 205 P 0 -0.06743
60 I 206 D 0 -0.0149576
60 I 207 N 0 -0.02344
60 I 208 P 0 -0.0767349
60 I 209 G 0 -0.0649065
60 I 210 V 0 -0.0539039
60 I 211 Y 0 -0.0814837
60 I 212 T 0 -0.0308561
60 I 213 K 0 -0.0483986
60 I 214 V 0 -0.0814658
60 I 215 C 0 -0.0636026
60 I 216 N 0 0.0295986
60 I 217 Y 0 -0.02909
60 I 218 V 0 -0.00767923
60 I 219 D 0 -0.0794286
60 I 220 W 0 -0.0739972
60 I 221 I 0 -0.027845
60 I 222 Q 0 -0.0576953
60 I 223 D 0 -0.0829377
60 I 224 T 0 -0.0576176
61 N 62 V 0 0.617245
61 N 63 L 0 0.270271
61 N 64 E 0 0.0973995
61 N 65 G 0 0.11816
61 N 66 N 0 0.146719
61 N 67 E 0 0.0593254
61 N 68 Q 0 0.0313699
61 N 69 F 0 0.0773679
61 N 70 V 0 -0.04113
61 N 71 N 0 0.101227
61 N 72 A 0 -0.00724422
61 N 73 A 0 0.0511465
61 N 74 K 0 0.0289696
61 N 75 I 0 0.0679157
61 N 76 I 0 0.0123712
61 N 77 K 0 0.00999445
61 N 78 H 0 -0.0354446
61 N 79 P 0 0.0255828
61 N 80 N 0 0.0410425
61 N 81 F 0 -0.0124703
61 N 82 D 0 0.0545855
61 N 83 R 0 0.0174844
61 N 84 K 0 0.0407285
61 N 85 T 0 0.0136959
61 N 86 L 0 0.0128589
61 N 87 N 0 0.0668288
61 N 88 N 0 -0.00696515
61 N 89 D 0 -0.0107354
61 N 90 I 0 -0.0855051
61 N 91 M 0 -0.0457626
61 N 92 L 0 -0.0518644
61 N 93 I 0 -0.0832658
61 N 94 K 0 -0.0353877
61 N 95 L 0 -0.0118677
61 N 96 S 0 0.00931633
61 N 97 S 0 0.0273565
61 N 98 P 0 -0.0390843
61 N 99 V 0 -0.093754
61 N 100 K 0 0.0440707
61 N 101 L 0 -0.0839537
61 N 102 N 0 -0.0318475
61 N 103 A 0 0.0402124
61 N 104 R 0 0.016968
61 N 105 V 0 -0.0564337
61 N 106 A 0 -0.0185051
61 N 107 T 0 -0.0175946
61 N 108 V 0 -0.113192
61 N 109 A 0 -0.0142023
61 N 110 L 0 -0.0542513
61 N 111 P 0 -0.0478289
61 N 112 S 0 0.0341614
61 N 113 S 0 0.0303152
61 N 114 C 0 0.00163316
61 N 115 A 0 -0.0178198
61 N 116 P 0 -0.000735805
61 N 117 A 0 -0.00695036
61 N 118 G 0 -0.00501871
61 N 119 T 0 -0.0318841
61 N 120 Q 0 0.0461986
61 N 121 C 0 -0.10185
61 N 122 L 0 0.00151992
61 N 123 I 0 -0.058143
61 N 124 S 0 -0.08425
61 N 125 G 0 -0.0452338
61 N 126 W 0 -0.0434751
61 N 127 G 0 -0.0241021
61 N 128 N 0 0.0156594
61 N 129 T 0 0.0159626
61 N 130 L 0 0.02407
61 N 131 S 0 -0.0101904
61 N 132 S 0 0.0172474
61 N 133 G 0 0.0448331
61 N 134 V 0 0.0935396
61 N 136 E 0 0.0350022
61 N 137 P 0 0.0234486
61 N 138 D 0 0.468459
61 N 139 L 0 0.0336571
61 N 140 L 0 -0.0434084
61 N 141 Q 0 -0.0741378
61 N 142 C 0 -0.073172
61 N 143 L 0 -0.0378582
61 N 144 D 0 0.0125133
61 N 145 A 0 -0.0168715
61 N 146 P 0 -0.0519586
61 N 147 L 0 -0.0107888
61 N 148 L 0 -0.0300886
61 N 149 P 0 -0.0218032
61 N 150 Q 0 -0.0144063
61 N 151 A 0 -0.0177968
61 N 152 D 0 -0.0277393
61 N 153 C 0 -0.0804615
61 N 154 E 0 -0.032401
61 N 155 A 0 0.0125847
61 N 156 S 0 -0.0246073
61 N 157 Y 0 -0.0932916
61 N 158 P 0 -0.0202361
61 N 159 G 0 0.0374169
61 N 160 K 0 -0.0503409
61 N 161 I 0 -0.0448358
61 N 162 T 0 0.0198612
61 N 163 D 0 -0.0657918
61 N 164 N 0 -0.0689557
61 N 165 M 0 -0.0651984
61 N 166 V 0 -0.043475
61 N 167 C 0 -0.0458179
61 N 168 V 0 -0.0709021
61 N 169 G 0 -0.0553452
61 N 170 F 0 -0.0494434
61 N 171 L 0 -0.0397633
61 N 172 E 0 -0.00620004
61 N 173 G 0 -0.0255571
61 N 174 G 0 0.0202209
61 N 175 K 0 -0.0661151
61 N 176 D 0 -0.0503427
61 N 177 S 0 -0.03011
61 N 178 C 0 -0.0501882
61 N 179 Q 0 0.00461079
61 N 180 G 0 -0.0524377
61 N 181 D 0 -0.0535654
61 N 182 S 0 -0.0274766
61 N 183 G 0 -0.0452026
61 N 184 G 0 -0.0741757
61 N 185 P 0 -0.0763648
61 N 186 V 0 -0.0466627
61 N 187 V 0 -0.0424935
61 N 188 C 0 -0.0910314
61 N 189 N 0 0.0258446
61 N 190 G 0 0.0301654
61 N 191 E 0 -0.0283915
61 N 192 L 0 -0.0507517
61 N 193 Q 0 -0.0606244
61 N 194 G 0 -0.0768552
61 N 195 I 0 -0.0207497
61 N 196 V 0 -0.0228948
61 N 197 S 0 -0.0455361
61 N 198 W 0 -0.0948981
61 N 199 G 0 -0.0792609
61 N 200 Y 0 -0.0263663
61 N 201 G 0 -0.044965
61 N 202 C 0 -0.0446444
61 N 203 A 0 -0.049061
61 N 204 L 0 -0.0191042
61 N 205 P 0 -0.0496578
61 N 206 D 0 -0.0262279
61 N 207 N 0 -0.0678794
61 N 208 P 0 -0.0647351
61 N 209 G 0 -0.100866
61 N 210 V 0 -0.0336499
61 N 211 Y 0 -0.0898304
61 N 212 T 0 -0.0614212
61 N 213 K 0 -0.0730547
61 N 214 V 0 -0.0314697
61 N 215 C 0 -0.0460573
61 N 216 N 0 -0.0327921
61 N 217 Y 0 -0.0723236
61 N 218 V 0 -0.0288571
61 N 219 D 0 -0.0287607
61 N 220 W 0 -0.0552626
61 N 221 I 0 -0.0560895
61 N 222 Q 0 -0.00391329
61 N 223 D 0 0.0131277
61 N 224 T 0 -0.0385598
62 V 63 L 0 0.862993
62 V 64 E 0 0.607719
62 V 65 G 0 0.280014
62 V 66 N 0 0.162612
62 V 67 E 0 0.362761
62 V 68 Q 0 0.101578
62 V 69 F 0 0.0707184
62 V 70 V 0 -0.00597249
62 V 71 N 0 0.0936277
62 V 72 A 0 0.00475932
62 V 73 A 0 0.0340654
62 V 74 K 0 0.0148084
62 V 75 I 0 -0.01133
62 V 76 I 0 -0.0291511
62 V 77 K 0 0.0366602
62 V 78 H 0 0.0211477
62 V 79 P 0 -0.0259428
62 V 80 N 0 0.0349785
62 V 81 F 0 -0.0630035
62 V 82 D 0 0.0354917
62 V 83 R 0 -0.00314801
62 V 84 K 0 0.00296688
62 V 85 T 0 -0.0193491
62 V 86 L 0 -0.0387046
62 V 87 N 0 0.0176045
62 V 88 N 0 -0.0259084
62 V 89 D 0 -0.0450443
62 V 90 I 0 -0.00198592
62 V 91 M 0 -0.0299746
62 V 92 L 0 -0.0266986
62 V 93 I 0 0.0237652
62 V 94 K 0 0.0196563
62 V 95 L 0 -0.038196
62 V 96 S 0 -0.0016611
62 V 97 S 0 0.0660512
62 V 98 P 0 0.0165233
62 V 99 V 0 -0.0515684
62 V 100 K 0 0.0466232
62 V 101 L 0 -0.0415801
62 V 102 N 0 -0.0401301
62 V 103 A 0 -0.0086414
62 V 104 R 0 0.00397167
62 V 105 V 0 -0.074539
62 V 106 A 0 0.0699799
62 V 107 T 0 -0.0670217
62 V 108 V 0 -0.0379683
62 V 109 A 0 -0.0119755
62 V 110 L 0 -0.0236986
62 V 111 P 0 -0.0323124
62 V 112 S 0 -0.0131045
62 V 113 S 0 -0.011596
62 V 114 C 0 -0.0100986
62 V 115 A 0 0.00409415
62 V 116 P 0 0.0226656
62 V 117 A 0 -0.0355729
62 V 118 G 0 0.00794317
62 V 119 T 0 0.0137684
62 V 120 Q 0 0.0225021
62 V 121 C 0 0.00419364
62 V 122 L 0 0.0210259
62 V 123 I 0 -0.0560793
62 V 124 S 0 -0.00784315
62 V 125 G 0 -0.0324346
62 V 126 W 0 -0.0876073
62 V 127 G 0 -0.042061
62 V 128 N 0 -0.00690292
62 V 129 T 0 -0.0261282
62 V 130 L 0 0.0297325
62 V 131 S 0 -0.0110675
62 V 132 S 0 0.0101377
62 V 133 G 0 0.0639839
62 V 134 V 0 -0.0199361
62 V 136 E 0 0.0355147
62 V 137 P 0 -0.0474664
62 V 138 D 0 0.0309449
62 V 139 L 0 0.0225767
62 V 140 L 0 -0.0196813
62 V 141 Q 0 -0.0418455
62 V 142 C 0 -0.0634417
62 V 143 L 0 -0.0444693
62 V 144 D 0 -0.00948532
62 V 145 A 0 -0.0160639
62 V 146 P 0 -0.0184389
62 V 147 L 0 -0.0654486
62 V 148 L 0 0.0469887
62 V 149 P 0 -0.0162002
62 V 150 Q 0 -0.0466396
62 V 151 A 0 0.00420824
62 V 152 D 0 -0.0365852
62 V 153 C 0 -0.0803994
62 V 154 E 0 -0.000899498
62 V 155 A 0 -0.0448906
62 V 156 S 0 -0.0264745
62 V 157 Y 0 -0.0475009
62 V 158 P 0 -0.0562701
62 V 159 G 0 -0.0269554
62 V 160 K 0 -0.043593
62 V 161 I 0 -0.0626697
62 V 162 T 0 -0.0152587
62 V 163 D 0 0.000599585
62 V 164 N 0 -0.0656813
62 V 165 M 0 -0.0649216
62 V 166 V 0 -0.0706624
62 V 167 C 0 -0.0669369
62 V 168 V 0 -0.081973
62 V 169 G 0 -0.0206598
62 V 170 F 0 -0.0437378
62 V 171 L 0 0.0177818
62 V 172 E 0 -0.0150183
62 V 173 G 0 -0.0326784
62 V 174 G 0 -0.056292
62 V 175 K 0 -0.0600437
62 V 176 D 0 -0.0608335
62 V 177 S 0 -0.0589176
62 V 178 C 0 -0.0838742
62 V 179 Q 0 -0.0321519
62 V 180 G 0 -0.00947517
62 V 181 D 0 -0.063347
62 V 182 S 0 -0.0618873
62 V 183 G 0 -0.0441583
62 V 184 G 0 -0.0552057
62 V 185 P 0 0.00255
62 V 186 V 0 -0.0747937
62 V 187 V 0 -0.0769881
62 V 188 C 0 -0.0764338
62 V 189 N 0 -0.0194271
62 V 190 G 0 0.00254859
62 V 191 E 0 -0.000233111
62 V 192 L 0 -0.0572946
62 V 193 Q 0 -0.0615514
62 V 194 G 0 -0.0480135
62 V 195 I 0 -0.0669598
62 V 196 V 0 -0.0613042
62 V 197 S 0 -0.0776373
62 V 198 W 0 -0.0837088
62 V 199 G 0 -0.0567543
62 V 200 Y 0 -0.0351365
62 V 201 G 0 -0.0286727
62 V 202 C 0 -0.10059
62 V 203 A 0 -0.0530735
62 V 204 L 0 -0.0371379
62 V 205 P 0 -0.0366739
62 V 206 D 0 -0.0405022
62 V 207 N 0 -0.025963
62 V 208 P 0 -0.0989501
62 V 209 G 0 -0.0430289
62 V 210 V 0 -0.0681552
62 V 211 Y 0 -0.106244
62 V 212 T 0 -0.0726878
62 V 213 K 0 -0.0351356
62 V 214 V 0 -0.0451857
62 V 215 C 0 -0.108354
62 V 216 N 0 -0.0201094
62 V 217 Y 0 -0.102802
62 V 218 V 0 0.0327733
62 V 219 D 0 -0.00717733
62 V 220 W 0 -0.0805219
62 V 221 I 0 -0.0345839
62 V 222 Q 0 -0.0264685
62 V 223 D 0 0.0100388
62 V 224 T 0 -0.0490169
63 L 64 E 0 1.46605
63 L 65 G 0 0.503212
63 L 66 N 0 0.153993
63 L 67 E 0 0.339628
63 L 68 Q 0 0.0811897
63 L 69 F 0 0.139868
63 L 70 V 0 0.0491095
63 L 71 N 0 0.048879
63 L 72 A 0 -0.0207592
63 L 73 A 0 0.0430014
63 L 74 K 0 0.0251039
63 L 75 I 0 0.0155816
63 L 76 I 0 -0.0398318
63 L 77 K 0 0.016376
63 L 78 H 0 0.00195123
63 L 79 P 0 -0.0250606
63 L 80 N 0 0.0922219
63 L 81 F 0 -0.0181943
63 L 82 D 0 -0.0237511
63 L 83 R 0 0.0524894
63 L 84 K 0 0.057694
63 L 85 T 0 0.0317904
63 L 86 L 0 0.0613305
63 L 87 N 0 -0.0221519
63 L 88 N 0 -0.0628657
63 L 89 D 0 -0.0336119
63 L 90 I 0 -0.0486329
63 L 91 M 0 -0.0115674
63 L 92 L 0 -0.0550794
63 L 93 I 0 -0.0263906
63 L 94 K 0 -0.00586157
63 L 95 L 0 -0.0417419
63 L 96 S 0 0.0248228
63 L 97 S 0 0.0202954
63 L 98 P 0 -0.0306317
63 L 99 V 0 0.000332763
63 L 100 K 0 0.0457642
63 L 101 L 0 -0.0268759
63 L 102 N 0 0.0664936
63 L 103 A 0 0.0513573
63 L 104 R 0 0.11595
63 L 105 V 0 -0.0476404
63 L 106 A 0 -0.00368339
63 L 107 T 0 -0.0622736
63 L 108 V 0 -0.00260132
63 L 109 A 0 0.00176969
63 L 110 L 0 -0.013276
63 L 111 P 0 -0.0101989
63 L 112 S 0 0.0115349
63 L 113 S 0 0.0243472
63 L 114 C 0 0.0139256
63 L 115 A 0 -0.00790921
63 L 116 P 0 -0.00299272
63 L 117 A 0 0.0143442
63 L 118 G 0 0.00279781
63 L 119 T 0 0.034176
63 L 120 Q 0 0.0181059
63 L 121 C 0 -0.0286716
63 L 122 L 0 -0.0135079
63 L 123 I 0 -0.000669477
63 L 124 S 0 -0.0361219
63 L 125 G 0 -0.0741521
63 L 126 W 0 -0.0761728
63 L 127 G 0 -0.0726979
63 L 128 N 0 0.00058028
63 L 129 T 0 -0.0164252
63 L 130 L 0 0.0214885
63 L 131 S 0 -0.015772
63 L 132 S 0 -0.00495546
63 L 133 G 0 -0.0165059
63 L 134 V 0 -0.0557096
63 L 136 E 0 -0.0286755
63 L 137 P 0 -0.0622815
63 L 138 D 0 0.0340792
63 L 139 L 0 0.00884323
63 L 140 L 0 -0.0244009
63 L 141 Q 0 -0.0467441
63 L 142 C 0 -0.086837
63 L 143 L 0 -0.0198687
63 L 144 D 0 0.0111956
63 L 145 A 0 -0.0515316
63 L 146 P 0 -0.031788
63 L 147 L 0 -0.037027
63 L 148 L 0 -0.0814697
63 L 149 P 0 -0.0526505
63 L 150 Q 0 -0.0865866
63 L 151 A 0 0.00904498
63 L 152 D 0 0.00840003
63 L 153 C 0 -0.0704094
63 L 154 E 0 -0.0454378
63 L 155 A 0 0.00581483
63 L 156 S 0 -0.0212732
63 L 157 Y 0 -0.032122
63 L 158 P 0 0.0388678
63 L 159 G 0 -0.0351678
63 L 160 K 0 -0.032147
63 L 161 I 0 -0.025678
63 L 162 T 0 -0.00121649
63 L 163 D 0 0.0239253
63 L 164 N 0 -0.0694503
63 L 165 M 0 -0.0621709
63 L 166 V 0 -0.0192718
63 L 167 C 0 -0.0694391
63 L 168 V 0 -0.0324975
63 L 169 G 0 -0.10273
63 L 170 F 0 -0.0223025
63 L 171 L 0 -0.00602707
63 L 172 E 0 0.0139907
63 L 173 G 0 -0.0438437
63 L 174 G 0 -0.00823761
63 L 175 K 0 -0.077583
63 L 176 D 0 -0.0400405
63 L 177 S 0 -0.0816312
63 L 178 C 0 -0.0840908
63 L 179 Q 0 -0.0464235
63 L 180 G 0 -0.0316389
63 L 181 D 0 -0.0589881
63 L 182 S 0 -0.0655965
63 L 183 G 0 -0.0479583
63 L 184 G 0 -0.0917166
63 L 185 P 0 -0.0393545
63 L 186 V 0 -0.0833743
63 L 187 V 0 -0.0305076
63 L 188 C 0 -0.11745
63 L 189 N 0 -0.0206011
63 L 190 G 0 -0.0282363
63 L 191 E 0 -0.0229373
63 L 192 L 0 -0.0550164
63 L 193 Q 0 -0.0215038
63 L 194 G 0 -0.0473581
63 L 195 I 0 -0.0423579
63 L 196 V 0 -0.0998232
63 L 197 S 0 -0.0539592
63 L 198 W 0 -0.0771883
63 L 199 G 0 -0.0635158
63 L 200 Y 0 -0.0503038
63 L 201 G 0 -0.0152017
63 L 202 C 0 -0.0639254
63 L 203 A 0 -0.0573333
63 L 204 L 0 -0.0666457
63 L 205 P 0 -0.0656388
63 L 206 D 0 -0.0584716
63 L 207 N 0 -0.0197385
63 L 208 P 0 -0.0516907
63 L 209 G 0 -0.0394849
63 L 210 V 0 -0.102689
63 L 211 Y 0 -0.0655699
63 L 212 T 0 -0.0611788
63 L 213 K 0 -0.0741736
63 L 214 V 0 -0.0474159
63 L 215 C 0 -0.0193464
63 L 216 N 0 -0.0153372
63 L 217 Y 0 -0.0566603
63 L 218 V 0 -0.0459308
63 L 219 D 0 -0.0278442
63 L 220 W 0 -0.0757378
63 L 221 I 0 -0.0563376
63 L 222 Q 0 -0.0300221
63 L 223 D 0 0.0394775
63 L 224 T 0 -0.0417258
64 E 65 G 0 0.979164
64 E 66 N 0 0.409779
64 E 67 E 0 0.46137
64 E 68 Q 0 0.177452
64 E 69 F 0 0.043456
64 E 70 V 0 0.0871331
64 E 71 N 0 0.0343269
64 E 72 A 0 0.0176192
64 E 73 A 0 -0.0552885
64 E 74 K 0 0.0166661
64 E 75 I 0 0.0503261
64 E 76 I 0 0.00326825
64 E 77 K 0 0.0390368
64 E 78 H 0 -0.0147474
64 E 79 P 0 0.00329548
64 E 80 N 0 0.0220119
64 E 81 F 0 -0.0386077
64 E 82 D 0 -0.000386472
64 E 83 R 0 -0.0163669
64 E 84 K 0 0.000741596
64 E 85 T 0 -0.0251876
64 E 86 L 0 -0.015663
64 E 87 N 0 0.00389736
64 E 88 N 0 -0.0080979
64 E 89 D 0 -0.0659731
64 E 90 I 0 -0.000908477
64 E 91 M 0 -0.0393996
64 E 92 L 0 -0.0173481
64 E 93 I 0 -0.06053
64 E 94 K 0 -0.0180869
64 E 95 L 0 -0.0242408
64 E 96 S 0 -0.00658696
64 E 97 S 0 0.0260724
64 E 98 P 0 -0.0257476
64 E 99 V 0 -0.0316629
64 E 100 K 0 0.00498533
64 E 101 L 0 -0.0368374
64 E 102 N 0 -0.0327236
64 E 103 A 0 0.0288671
64 E 104 R 0 0.0295094
64 E 105 V 0 -0.00321665
64 E 106 A 0 -0.0602522
64 E 107 T 0 -0.0103547
64 E 108 V 0 -0.0467471
64 E 109 A 0 -0.0527047
64 E 110 L 0 -0.00356075
64 E 111 P 0 -0.0486927
64 E 112 S 0 0.0169355
64 E 113 S 0 -0.0129405
64 E 114 C 0 -0.00645501
64 E 115 A 0 -0.0319631
64 E 116 P 0 0.00330422
64 E 117 A 0 -0.000786428
64 E 118 G 0 0.0481272
64 E 119 T 0 0.000979596
64 E 120 Q 0 -0.0191459
64 E 121 C 0 -0.0908789
64 E 122 L 0 0.0489849
64 E 123 I 0 -0.0637037
64 E 124 S 0 -0.0784935
64 E 125 G 0 -0.0782181
64 E 126 W 0 -0.0179286
64 E 127 G 0 -0.0677753
64 E 128 N 0 0.0199112
64 E 129 T 0 -0.0313969
64 E 130 L 0 -0.0213733
64 E 131 S 0 0.059771
64 E 132 S 0 -0.0609657
64 E 133 G 0 -0.02608
64 E 134 V 0 -0.0531991
64 E 136 E 0 -0.070867
64 E 137 P 0 -0.0577495
64 E 138 D 0 0.000983328
64 E 139 L 0 0.0238637
64 E 140 L 0 -0.0449046
64 E 141 Q 0 -0.0218156
64 E 142 C 0 -0.105445
64 E 143 L 0 -0.0273046
64 E 144 D 0 -0.053079
64 E 145 A 0 -0.0321211
64 E 146 P 0 -0.0582176
64 E 147 L 0 -0.0560163
64 E 148 L 0 -0.0362513
64 E 149 P 0 -0.0154846
64 E 150 Q 0 -0.0507308
64 E 151 A 0 -0.0339647
64 E 152 D 0 -0.00326438
64 E 153 C 0 -0.0656902
64 E 154 E 0 -0.0395192
64 E 155 A 0 -0.00886004
64 E 156 S 0 -0.0293822
64 E 157 Y 0 -0.07896
64 E 158 P 0 -0.0505342
64 E 159 G 0 -0.0400248
64 E 160 K 0 -0.0391981
64 E 161 I 0 -0.0369717
64 E 162 T 0 -0.00756205
64 E 163 D 0 0.0102478
64 E 164 N 0 -0.0704485
64 E 165 M 0 -0.0283037
64 E 166 V 0 0.0239607
64 E 167 C 0 -0.0746316
64 E 168 V 0 -0.0109702
64 E 169 G 0 -0.0644831
64 E 170 F 0 -0.036575
64 E 171 L 0 -0.0601025
64 E 172 E 0 -0.0177969
64 E 173 G 0 0.00363343
64 E 174 G 0 -0.0303332
64 E 175 K 0 -0.047902
64 E 176 D 0 -0.058427
64 E 177 S 0 0.0154475
64 E 178 C 0 -0.0784074
64 E 179 Q 0 -0.0535373
64 E 180 G 0 -0.0694985
64 E 181 D 0 -0.0415577
64 E 182 S 0 -0.0643205
64 E 183 G 0 -0.0604219
64 E 184 G 0 -0.0502925
64 E 185 P 0 -0.0726089
64 E 186 V 0 -0.063727
64 E 187 V 0 -0.0687229
64 E 188 C 0 -0.0417662
64 E 189 N 0 -0.0350821
64 E 190 G 0 0.00276573
64 E 191 E 0 0.00751627
64 E 192 L 0 -0.0818502
64 E 193 Q 0 0.0178924
64 E 194 G 0 -0.0636264
64 E 195 I 0 -0.0628944
64 E 196 V 0 -0.0841851
64 E 197 S 0 -0.0780214
64 E 198 W 0 -0.0232363
64 E 199 G 0 -0.0829295
64 E 200 Y 0 -0.0425463
64 E 201 G 0 -0.0364407
64 E 202 C 0 -0.069041
64 E 203 A 0 -0.0862379
64 E 204 L 0 -0.0567628
64 E 205 P 0 -0.0426971
64 E 206 D 0 -0.0391303
64 E 207 N 0 -0.0664395
64 E 208 P 0 -0.0856222
64 E 209 G 0 -0.0438514
64 E 210 V 0 -0.100696
64 E 211 Y 0 -0.0592853
64 E 212 T 0 -0.0762351
64 E 213 K 0 -0.0636246
64 E 214 V 0 -0.0619841
64 E 215 C 0 -0.0672657
64 E 216 N 0 -0.0580749
64 E 217 Y 0 -0.0565843
64 E 218 V 0 -0.042667
64 E 219 D 0 -0.0270958
64 E 220 W 0 -0.0614907
64 E 221 I 0 -0.0829813
64 E 222 Q 0 -0.0296395
64 E 223 D 0 -0.0209723
64 E 224 T 0 0.0360951
65 G 66 N 0 0.565559
65 G 67 E 0 0.517479
65 G 68 Q 0 0.161798
65 G 69 F 0 0.18124
65 G 70 V 0 0.0458424
65 G 71 N 0 0.0634269
65 G 72 A 0 0.00884288
65 G 73 A 0 0.031227
65 G 74 K 0 0.02653
65 G 75 I 0 0.0191033
65 G 76 I 0 0.0134537
65 G 77 K 0 0.00437819
65 G 78 H 0 0.0253071
65 G 79 P 0 0.00264942
65 G 80 N 0 0.00321263
65 G 81 F 0 -0.0175271
65 G 82 D 0 -0.00215874
65 G 83 R 0 -0.0105686
65 G 84 K 0 -0.0112327
65 G 85 T 0 0.0206147
65 G 86 L 0 -0.0100167
65 G 87 N 0 0.0229561
65 G 88 N 0 0.0121308
65 G 89 D 0 -0.0492396
65 G 90 I 0 -0.018234
65 G 91 M 0 -0.00208667
65 G 92 L 0 -0.0149357
65 G 93 I 0 -0.0307454
65 G 94 K 0 -0.00746093
65 G 95 L 0 -0.0300292
65 G 96 S 0 0.0621661
65 G 97 S 0 0.0628574
65 G 98 P 0 -0.0304417
65 G 99 V 0 -0.0163483
65 G 100 K 0 0.0273712
65 G 101 L 0 -0.0510236
65 G 102 N 0 0.00670358
65 G 103 A 0 -0.0112066
65 G 104 R 0 0.0585241
65 G 105 V 0 -0.0631078
65 G 106 A 0 -0.0452013
65 G 107 T 0 -0.0452826
65 G 108 V 0 0.00735416
65 G 109 A 0 0.0404166
65 G 110 L 0 0.0093682
65 G 111 P 0 -0.0241126
65 G 112 S 0 0.0255814
65 G 113 S 0 0.00237392
65 G 114 C 0 0.0332862
65 G 115 A 0 -0.0308009
65 G 116 P 0 -0.0202174
65 G 117 A 0 -0.00827564
65 G 118 G 0 -0.0528298
65 G 119 T 0 0.0434282
65 G 120 Q 0 0.0133275
65 G 121 C 0 -0.0044762
65 G 122 L 0 -0.0689737
65 G 123 I 0 -0.0460991
65 G 124 S 0 -0.0571552
65 G 125 G 0 -0.0557089
65 G 126 W 0 0.048603
65 G 127 G 0 -0.0221309
65 G 128 N 0 0.00209289
65 G 129 T 0 0.00126799
65 G 130 L 0 -0.0115523
65 G 131 S 0 -0.00683361
65 G 132 S 0 0.0626827
65 G 133 G 0 -0.0232121
65 G 134 V 0 0.0574267
65 G 136 E 0 0.0252368
65 G 137 P 0 -0.0446355
65 G 138 D 0 0.0208937
65 G 139 L 0 -0.0192313
65 G 140 L 0 -0.0471612
65 G 141 Q 0 -0.082195
65 G 142 C 0 -0.0597067
65 G 143 L 0 -0.0491292
65 G 144 D 0 -0.0158624
65 G 145 A 0 -0.0882653
65 G 146 P 0 -0.0397857
65 G 147 L 0 -0.0199303
65 G 148 L 0 -0.0485262
65 G 149 P 0 0.0249556
65 G 150 Q 0 -0.0333914
65 G 151 A 0 -0.0261169
65 G 152 D 0 0.00642469
65 G 153 C 0 -0.0663773
65 G 154 E 0 0.0473188
65 G 155 A 0 -0.00917859
65 G 156 S 0 -0.0417693
65 G 157 Y 0 -0.0313885
65 G 158 P 0 -0.0297683
65 G 159 G 0 -0.0335944
65 G 160 K 0 -0.0215949
65 G 161 I 0 -0.0396087
65 G 162 T 0 -0.0383439
65 G 163 D 0 -0.0694237
65 G 164 N 0 -0.0829484
65 G 165 M 0 -0.0632283
65 G 166 V 0 -0.0554841
65 G 167 C 0 -0.0621843
65 G 168 V 0 -0.0657965
65 G 169 G 0 -0.0779068
65 G 170 F 0 -0.0412454
65 G 171 L 0 -0.0192977
65 G 172 E 0 -0.0180598
65 G 173 G 0 -0.0136105
65 G 174 G 0 -0.0166477
65 G 175 K 0 -0.0489306
65 G 176 D 0 -0.0630586
65 G 177 S 0 -0.0695252
65 G 178 C 0 -0.0643465
65 G 179 Q 0 -0.0559274
65 G 180 G 0 -0.0615638
65 G 181 D 0 -0.0732847
65 G 182 S 0 -0.0473871
65 G 183 G 0 -0.0402776
65 G 184 G 0 -0.0845199
65 G 185 P 0 -0.090406
65 G 186 V 0 -0.0400848
65 G 187 V 0 -0.0871033
65 G 188 C 0 -0.00858032
65 G 189 N 0 0.0118883
65 G 190 G 0 -0.0322456
65 G 191 E 0 0.00508772
65 G 192 L 0 -0.0884333
65 G 193 Q 0 -0.0953424
65 G 194 G 0 -0.0696253
65 G 195 I 0 -0.0435587
65 G 196 V 0 -0.0817585
65 G 197 S 0 -0.079157
65 G 198 W 0 -0.0678458
65 G 199 G 0 -0.0835742
65 G 200 Y 0 -0.038375
65 G 201 G 0 -0.0150034
65 G 202 C 0 -0.0449866
65 G 203 A 0 -0.00480114
65 G 204 L 0 -0.0323147
65 G 205 P 0 -0.0536518
65 G 206 D 0 -0.0585135
65 G 207 N 0 -0.044019
65 G 208 P 0 -0.0480049
65 G 209 G 0 -0.0834878
65 G 210 V 0 -0.0457577
65 G 211 Y 0 -0.0778017
65 G 212 T 0 -0.0984257
65 G 213 K 0 -0.0287118
65 G 214 V 0 0.0248348
65 G 215 C 0 -0.0896428
65 G 216 N 0 -0.0677982
65 G 217 Y 0 -0.0639998
65 G 218 V 0 -0.0400854
65 G 219 D 0 0.00132925
65 G 220 W 0 -0.0614031
65 G 221 I 0 -0.0420063
65 G 222 Q 0 -0.0395654
65 G 223 D 0 -0.0344143
65 G 224 T 0 -0.0113045
66 N 67 E 0 0.62911
66 N 68 Q 0 0.306209
66 N 69 F 0 0.219102
66 N 70 V 0 0.0880079
66 N 71 N 0 0.103361
66 N 72 A 0 0.0514522
66 N 73 A 0 0.0714285
66 N 74 K 0 0.0775446
66 N 75 I 0 0.0234208
66 N 76 I 0 0.0573695
66 N 77 K 0 0.0592899
66 N 78 H 0 0.0238292
66 N 79 P 0 0.0541
66 N 80 N 0 0.0116752
66 N 81 F 0 0.022704
66 N 82 D 0 0.0161132
66 N 83 R 0 -0.0168597
66 N 84 K 0 0.0362224
66 N 85 T 0 0.0114498
66 N 86 L 0 0.0167636
66 N 87 N 0 0.00365243
66 N 88 N 0 -0.0345976
66 N 89 D 0 -0.0377683
66 N 90 I 0 -0.0558984
66 N 91 M 0 -0.0355879
66 N 92 L 0 0.00569388
66 N 93 I 0 -0.0100513
66 N 94 K 0 -0.00826652
66 N 95 L 0 0.0232047
66 N 96 S 0 -0.0104035
66 N 97 S 0 0.0522389
66 N 98 P 0 0.0206845
66 N 99 V 0 -0.0214389
66 N 100 K 0 0.024851
66 N 101 L 0 -0.0237288
66 N 102 N 0 0.0611208
66 N 103 A 0 0.0258516
66 N 104 R 0 0.332063
66 N 105 V 0 0.0407128
66 N 106 A 0 0.0430467
66 N 107 T 0 -0.014161
66 N 108 V 0 -0.0673342
66 N 109 A 0 -0.0367279
66 N 110 L 0 -0.0474695
66 N 111 P 0 -0.00183149
66 N 112 S 0 -0.000827067
66 N 113 S 0 0.0178228
66 N 114 C 0 0.0430026
66 N 115 A 0 -0.0029125
66 N 116 P 0 0.0367339
66 N 117 A 0 -0.0140539
66 N 118 G 0 -0.0570666
66 N 119 T 0 -0.0462171
66 N 120 Q 0 0.0327264
66 N 121 C 0 -0.0653129
66 N 122 L 0 -0.0435265
66 N 123 I 0 -0.0306824
66 N 124 S 0 -0.0327204
66 N 125 G 0 -0.0257995
66 N 126 W 0 -0.0469529
66 N 127 G 0 -0.0231798
66 N 128 N 0 -0.0341173
66 N 129 T 0 0.00238904
66 N 130 L 0 -0.0298683
66 N 131 S 0 -0.0186497
66 N 132 S 0 0.00735579
66 N 133 G 0 -0.0320435
66 N 134 V 0 0.00224249
66 N 136 E 0 0.0159715
66 N 137 P 0 -0.0628423
66 N 138 D 0 0.0203016
66 N 139 L 0 -0.0121092
66 N 140 L 0 -0.0275923
66 N 141 Q 0 -0.00708486
66 N 142 C 0 -0.0726438
66 N 143 L 0 -0.0767067
66 N 144 D 0 0.00860361
66 N 145 A 0 -0.108269
66 N 146 P 0 -0.0659976
66 N 147 L 0 0.00292125
66 N 148 L 0 -0.0954691
66 N 149 P 0 -0.0590346
66 N 150 Q 0 0.00989539
66 N 151 A 0 -0.0326214
66 N 152 D 0 -0.0319077
66 N 153 C 0 -0.0705036
66 N 154 E 0 -0.0546271
66 N 155 A 0 -0.0229686
66 N 156 S 0 -0.00727536
66 N 157 Y 0 -0.0184226
66 N 158 P 0 -0.0329921
66 N 159 G 0 -0.0602192
66 N 160 K 0 -0.021309
66 N 161 I 0 -0.0195841
66 N 162 T 0 -0.0111455
66 N 163 D 0 -0.0532746
66 N 164 N 0 0.0148867
66 N 165 M 0 -0.0219625
66 N 166 V 0 -0.0380127
66 N 167 C 0 -0.0585158
66 N 168 V 0 -0.0226507
66 N 169 G 0 -0.0404383
66 N 170 F 0 -0.000366586
66 N 171 L 0 0.00718079
66 N 172 E 0 -0.0461405
66 N 173 G 0 -0.0304596
66 N 174 G 0 -0.0232986
66 N 175 K 0 -0.053705
66 N 176 D 0 -0.0614389
66 N 177 S 0 -0.0843577
66 N 178 C 0 -0.0756577
66 N 179 Q 0 -0.0388936
66 N 180 G 0 -0.0620937
66 N 181 D 0 -0.0645733
66 N 182 S 0 -0.0917253
66 N 183 G 0 -0.0503306
66 N 184 G 0 -0.0840272
66 N 185 P 0 -0.0849135
66 N 186 V 0 -0.0430184
66 N 187 V 0 -0.0749222
66 N 188 C 0 -0.0638465
66 N 189 N 0 0.00153033
66 N 190 G 0 0.0370115
66 N 191 E 0 0.0203113
66 N 192 L 0 -0.0659319
66 N 193 Q 0 -0.0695654
66 N 194 G 0 -0.0298013
66 N 195 I 0 -0.0782199
66 N 196 V 0 -0.0695308
66 N 197 S 0 -0.0998584
66 N 198 W 0 -0.0921355
66 N 199 G 0 -0.0831359
66 N 200 Y 0 -0.0719297
66 N 201 G 0 -0.0253483
66 N 202 C 0 -0.059464
66 N 203 A 0 -0.0949574
66 N 204 L 0 -0.0587499
66 N 205 P 0 -0.0591805
66 N 206 D 0 -0.049932
66 N 207 N 0 -0.0504797
66 N 208 P 0 -0.0619238
66 N 209 G 0 -0.0754884
66 N 210 V 0 -0.068929
66 N 211 Y 0 -0.0489932
66 N 212 T 0 -0.0437905
66 N 213 K 0 -0.0853564
66 N 214 V 0 -0.0502103
66 N 215 C 0 -0.0188242
66 N 216 N 0 -0.070004
66 N 217 Y 0 -0.0445709
66 N 218 V 0 -0.0702736
66 N 219 D 0 -0.0536219
66 N 220 W 0 -0.0767363
66 N 221 I 0 -0.0578488
66 N 222 Q 0 -0.0253847
66 N 223 D 0 -0.0223742
66 N 224 T 0 0.00292426
67 E 68 Q 0 0.467903
67 E 69 F 0 0.3103
67 E 70 V 0 0.1573
67 E 71 N 0 0.0462455
67 E 72 A 0 0.115269
67 E 73 A 0 0.0147486
67 E 74 K 0 0.00488663
67 E 75 I 0 -0.00986664
67 E 76 I 0 0.0422942
67 E 77 K 0 0.0298311
67 E 78 H 0 0.00662451
67 E 79 P 0 -0.0133756
67 E 80 N 0 0.0136706
67 E 81 F 0 -0.0138442
67 E 82 D 0 0.00109536
67 E 83 R 0 0.0300443
67 E 84 K 0 0.0231297
67 E 85 T 0 -0.0030417
67 E 86 L 0 0.00247673
67 E 87 N 0 0.0559765
67 E 88 N 0 -0.0329017
67 E 89 D 0 -0.0575028
67 E 90 I 0 -0.0223119
67 E 91 M 0 -0.0399506
67 E 92 L 0 -0.0419074
67 E 93 I 0 -0.0465654
67 E 94 K 0 -0.0090127
67 E 95 L 0 -0.0634355
67 E 96 S 0 0.0632327
67 E 97 S 0 0.0279386
67 E 98 P 0 0.0414099
67 E 99 V 0 -0.0208041
67 E 100 K 0 0.0152525
67 E 101 L 0 -0.0493893
67 E 102 N 0 -0.00388763
67 E 103 A 0 -0.0186271
67 E 104 R 0 0.0102318
67 E 105 V 0 0.0288009
67 E 106 A 0 0.0218638
67 E 107 T 0 -0.0543028
67 E 108 V 0 -0.0666733
67 E 109 A 0 0.0227363
67 E 110 L 0 -0.0736962
67 E 111 P 0 -0.0784683
67 E 112 S 0 0.0100811
67 E 113 S 0 0.011667
67 E 114 C 0 -0.0252347
67 E 115 A 0 -0.0387268
67 E 116 P 0 0.0300871
67 E 117 A 0 0.0182316
67 E 118 G 0 0.0359699
67 E 119 T 0 -0.0436804
67 E 120 Q 0 -0.0203957
67 E 121 C 0 0.0287963
67 E 122 L 0 -0.0496804
67 E 123 I 0 -0.0347184
67 E 124 S 0 -0.0257065
67 E 125 G 0 -0.0619079
67 E 126 W 0 -0.0317061
67 E 127 G 0 -0.024891
67 E 128 N 0 -0.00618669
67 E 129 T 0 -0.000786281
67 E 130 L 0 -0.0145493
67 E 131 S 0 -0.0182557
67 E 132 S 0 -0.0310599
67 E 133 G 0 0.00658196
67 E 134 V 0 -0.0689767
67 E 136 E 0 -0.00357646
67 E 137 P 0 -0.0575703
67 E 138 D 0 -0.00754425
67 E 139 L 0 -0.0164488
67 E 140 L 0 -0.028472
67 E 141 Q 0 -0.0444805
67 E 142 C 0 -0.0450013
67 E 143 L 0 -0.024222
67 E 144 D 0 -0.0466628
67 E 145 A 0 -0.0801953
67 E 146 P 0 -0.0326484
67 E 147 L 0 -0.0367355
67 E 148 L 0 -0.0412547
67 E 149 P 0 -0.0243896
67 E 150 Q 0 -0.0345542
67 E 151 A 0 -0.0861665
67 E 152 D 0 -0.0866455
67 E 153 C 0 -0.0472732
67 E 154 E 0 -0.0196434
67 E 155 A 0 -0.0179959
67 E 156 S 0 -0.0118523
67 E 157 Y 0 -0.0745596
67 E 158 P 0 -0.0315403
67 E 159 G 0 -0.0284596
67 E 160 K 0 0.0135606
67 E 161 I 0 -0.0228265
67 E 162 T 0 -0.0321548
67 E 163 D 0 -0.0813367
67 E 164 N 0 -0.0588269
67 E 165 M 0 -0.0896609
67 E 166 V 0 -0.0741494
67 E 167 C 0 -0.0680906
67 E 168 V 0 -0.0619061
67 E 169 G 0 -0.0588555
67 E 170 F 0 -0.0370992
67 E 171 L 0 0.000802216
67 E 172 E 0 -0.0755439
67 E 173 G 0 -0.047968
67 E 174 G 0 -0.0227812
67 E 175 K 0 -0.0159733
67 E 176 D 0 -0.0753669
67 E 177 S 0 -0.0471835
67 E 178 C 0 -0.0591039
67 E 179 Q 0 -0.0572125
67 E 180 G 0 -0.0844972
67 E 181 D 0 -0.086464
67 E 182 S 0 -0.0532845
67 E 183 G 0 -0.0744828
67 E 184 G 0 -0.0234101
67 E 185 P 0 -0.046686
67 E 186 V 0 -0.0891378
67 E 187 V 0 -0.0730349
67 E 188 C 0 -0.0126699
67 E 189 N 0 -0.0497518
67 E 190 G 0 0.0106598
67 E 191 E 0 -0.0293889
67 E 192 L 0 -0.0577152
67 E 193 Q 0 -0.00426828
67 E 194 G 0 -0.0670497
67 E 195 I 0 -0.0551769
67 E 196 V 0 -0.0856399
67 E 197 S 0 -0.102841
67 E 198 W 0 -0.0540515
67 E 199 G 0 -0.0661364
67 E 200 Y 0 -0.0607808
67 E 201 G 0 -0.0403448
67 E 202 C 0 -0.0349277
67 E 203 A 0 -0.036442
67 E 204 L 0 -0.0461631
67 E 205 P 0 -0.0290775
67 E 206 D 0 -0.0464385
67 E 207 N 0 -0.0713143
67 E 208 P 0 -0.0567903
67 E 209 G 0 -0.0370047
67 E 210 V 0 -0.026998
67 E 211 Y 0 -0.0764651
67 E 212 T 0 -0.0767063
67 E 213 K 0 -0.0233028
67 E 214 V 0 -0.0892017
67 E 215 C 0 -0.0518101
67 E 216 N 0 -0.0633764
67 E 217 Y 0 -0.0681395
67 E 218 V 0 -0.0659101
67 E 219 D 0 -0.0457455
67 E 220 W 0 -0.0403595
67 E 221 I 0 -0.0604567
67 E 222 Q 0 -0.0549894
67 E 223 D 0 -0.0338817
67 E 224 T 0 -0.0321857
68 Q 69 F 0 0.358397
68 Q 70 V 0 0.792074
68 Q 71 N 0 0.237932
68 Q 72 A 0 0.107981
68 Q 73 A 0 0.0730594
68 Q 74 K 0 0.0550877
68 Q 75 I 0 -0.00193409
68 Q 76 I 0 0.0379332
68 Q 77 K 0 0.0364178
68 Q 78 H 0 0.047229
68 Q 79 P 0 0.0338188
68 Q 80 N 0 0.00550406
68 Q 81 F 0 0.00886311
68 Q 82 D 0 0.00420525
68 Q 83 R 0 0.00735589
68 Q 84 K 0 0.000918412
68 Q 85 T 0 0.0286526
68 Q 86 L 0 0.0603952
68 Q 87 N 0 -0.0117767
68 Q 88 N 0 -0.00194376
68 Q 89 D 0 -0.0791918
68 Q 90 I 0 0.0711831
68 Q 91 M 0 -0.0327938
68 Q 92 L 0 -0.00959443
68 Q 93 I 0 -0.020087
68 Q 94 K 0 -0.0682696
68 Q 95 L 0 0.135231
68 Q 96 S 0 -0.00954766
68 Q 97 S 0 0.24001
68 Q 98 P 0 0.0243979
68 Q 99 V 0 0.253034
68 Q 100 K 0 0.294953
68 Q 101 L 0 0.084814
68 Q 102 N 0 0.246295
68 Q 103 A 0 0.0415525
68 Q 104 R 0 0.124181
68 Q 105 V 0 0.55289
68 Q 106 A 0 -0.0105114
68 Q 107 T 0 0.00787419
68 Q 108 V 0 -0.0555904
68 Q 109 A 0 -0.0464882
68 Q 110 L 0 -0.0262137
68 Q 111 P 0 -0.0533211
68 Q 112 S 0 -0.0140819
68 Q 113 S 0 -0.0136448
68 Q 114 C 0 -0.0264164
68 Q 115 A 0 -0.000540105
68 Q 116 P 0 0.029127
68 Q 117 A 0 -0.00869456
68 Q 118 G 0 -0.0369204
68 Q 119 T 0 0.0260164
68 Q 120 Q 0 0.0165292
68 Q 121 C 0 -0.0886514
68 Q 122 L 0 -0.0489869
68 Q 123 I 0 -0.0396961
68 Q 124 S 0 -0.0163235
68 Q 125 G 0 -0.0342939
68 Q 126 W 0 -0.0245827
68 Q 127 G 0 -0.0170648
68 Q 128 N 0 -0.0167314
68 Q 129 T 0 -0.0369519
68 Q 130 L 0 -0.0100847
68 Q 131 S 0 -0.0437526
68 Q 132 S 0 -0.0154277
68 Q 133 G 0 -0.0240548
68 Q 134 V 0 -0.0493563
68 Q 136 E 0 -0.0483318
68 Q 137 P 0 -0.0482424
68 Q 138 D 0 -0.0148136
68 Q 139 L 0 -0.0321938
68 Q 140 L 0 -0.0377579
68 Q 141 Q 0 -0.0465069
68 Q 142 C 0 -0.0629445
68 Q 143 L 0 -0.0814615
68 Q 144 D 0 -0.0599819
68 Q 145 A 0 -0.0378723
68 Q 146 P 0 -0.0140333
68 Q 147 L 0 -0.0311581
68 Q 148 L 0 -0.0574345
68 Q 149 P 0 -0.0649404
68 Q 150 Q 0 -0.0307712
68 Q 151 A 0 0.00970187
68 Q 152 D 0 -0.0332814
68 Q 153 C 0 -0.0664172
68 Q 154 E 0 -0.0362702
68 Q 155 A 0 -0.00625902
68 Q 156 S 0 -0.0360654
68 Q 157 Y 0 -0.0198029
68 Q 158 P 0 -0.0324761
68 Q 159 G 0 -0.0334091
68 Q 160 K 0 -0.00957378
68 Q 161 I 0 -0.0407808
68 Q 162 T 0 -0.00965719
68 Q 163 D 0 -0.0700748
68 Q 164 N 0 -0.0450537
68 Q 165 M 0 -0.0609813
68 Q 166 V 0 -0.0358132
68 Q 167 C 0 -0.0669057
68 Q 168 V 0 -0.0604131
68 Q 169 G 0 -0.0085699
68 Q 170 F 0 -0.0704086
68 Q 171 L 0 -0.0569676
68 Q 172 E 0 -0.055276
68 Q 173 G 0 -0.054478
68 Q 174 G 0 -0.0241318
68 Q 175 K 0 -0.0353184
68 Q 176 D 0 -0.0101563
68 Q 177 S 0 -0.0917247
68 Q 178 C 0 -0.103972
68 Q 179 Q 0 -0.0201585
68 Q 180 G 0 -0.0466426
68 Q 181 D 0 -0.0558366
68 Q 182 S 0 -0.0498052
68 Q 183 G 0 -0.0677699
68 Q 184 G 0 -0.0337669
68 Q 185 P 0 -0.0665554
68 Q 186 V 0 -0.0935657
68 Q 187 V 0 -0.0805567
68 Q 188 C 0 -0.0652032
68 Q 189 N 0 -0.0552061
68 Q 190 G 0 -0.0356766
68 Q 191 E 0 -0.0253319
68 Q 192 L 0 -0.101994
68 Q 193 Q 0 -0.101833
68 Q 194 G 0 -0.0551953
68 Q 195 I 0 -0.0660353
68 Q 196 V 0 -0.0736394
68 Q 197 S 0 -0.0480918
68 Q 198 W 0 -0.0666283
68 Q 199 G 0 -0.0657366
68 Q 200 Y 0 -0.0426115
68 Q 201 G 0 -0.071951
68 Q 202 C 0 -0.0887851
68 Q 203 A 0 -0.110779
68 Q 204 L 0 -0.0433011
68 Q 205 P 0 -0.0662112
68 Q 206 D 0 -0.015062
68 Q 207 N 0 -0.0595113
68 Q 208 P 0 -0.1066
68 Q 209 G 0 -0.117854
68 Q 210 V 0 -0.0390014
68 Q 211 Y 0 -0.0294959
68 Q 212 T 0 -0.0381424
68 Q 213 K 0 -0.0915392
68 Q 214 V 0 -0.0518097
68 Q 215 C 0 -0.0410895
68 Q 216 N 0 -0.0716675
68 Q 217 Y 0 -0.0591831
68 Q 218 V 0 -0.00564106
68 Q 219 D 0 -0.0557625
68 Q 220 W 0 -0.0567668
68 Q 221 I 0 -0.0634614
68 Q 222 Q 0 -0.0450421
68 Q 223 D 0 -0.0263097
68 Q 224 T 0 -0.0287765
69 F 70 V 0 0.284658
69 F 71 N 0 0.246815
69 F 72 A 0 0.124057
69 F 73 A 0 0.102446
69 F 74 K 0 0.0518406
69 F 75 I 0 0.0373566
69 F 76 I 0 0.0694179
69 F 77 K 0 0.0301483
69 F 78 H 0 0.0486707
69 F 79 P 0 -0.0269505
69 F 80 N 0 0.0386147
69 F 81 F 0 0.0517164
69 F 82 D 0 0.027107
69 F 83 R 0 0.0593115
69 F 84 K 0 0.0395496
69 F 85 T 0 0.0501173
69 F 86 L 0 0.00439055
69 F 87 N 0 -0.0181952
69 F 88 N 0 -0.00532294
69 F 89 D 0 -0.0169844
69 F 90 I 0 -0.0127198
69 F 91 M 0 -0.00187223
69 F 92 L 0 -0.0375192
69 F 93 I 0 -0.0469096
69 F 94 K 0 0.019653
69 F 95 L 0 -0.0322152
69 F 96 S 0 0.0154062
69 F 97 S 0 0.0823983
69 F 98 P 0 -0.038139
69 F 99 V 0 0.00440393
69 F 100 K 0 -0.00695973
69 F 101 L 0 -0.0211891
69 F 102 N 0 0.0145608
69 F 103 A 0 -0.0199345
69 F 104 R 0 -0.0162807
69 F 105 V 0 0.0087683
69 F 106 A 0 0.0131012
69 F 107 T 0 -0.0309109
69 F 108 V 0 0.0196216
69 F 109 A 0 0.101205
69 F 110 L 0 -0.0172701
69 F 111 P 0 -0.0146179
69 F 112 S 0 0.038708
69 F 113 S 0 -0.0172407
69 F 114 C 0 0.0510806
69 F 115 A 0 0.0436309
69 F 116 P 0 0.0251575
69 F 117 A 0 -0.0146747
69 F 118 G 0 0.0168171
69 F 119 T 0 0.0792275
69 F 120 Q 0 0.0137394
69 F 121 C 0 -0.0777639
69 F 122 L 0 0.0271714
69 F 123 I 0 -0.0591064
69 F 124 S 0 -0.0577985
69 F 125 G 0 -0.0575234
69 F 126 W 0 -0.0456359
69 F 127 G 0 -0.069747
69 F 128 N 0 0.0253642
69 F 129 T 0 -0.0189794
69 F 130 L 0 -0.0283081
69 F 131 S 0 -0.00569644
69 F 132 S 0 -0.00275073
69 F 133 G 0 0.0130474
69 F 134 V 0 0.0313655
69 F 136 E 0 -0.00693725
69 F 137 P 0 0.00322545
69 F 138 D 0 -0.000665839
69 F 139 L 0 -0.0308808
69 F 140 L 0 -0.0943426
69 F 141 Q 0 -0.0260883
69 F 142 C 0 -0.0560083
69 F 143 L 0 -0.0838086
69 F 144 D 0 -0.0109493
69 F 145 A 0 -0.060598
69 F 146 P 0 -0.0462447
69 F 147 L 0 -0.057371
69 F 148 L 0 -0.0380918
69 F 149 P 0 -0.0583791
69 F 150 Q 0 -0.053359
69 F 151 A 0 -0.0537682
69 F 152 D 0 -0.0416752
69 F 153 C 0 -0.0586527
69 F 154 E 0 -0.00439659
69 F 155 A 0 0.0116743
69 F 156 S 0 -0.0395959
69 F 157 Y 0 -0.0401225
69 F 158 P 0 0.0124495
69 F 159 G 0 -0.0278116
69 F 160 K 0 -0.02486
69 F 161 I 0 -0.0556794
69 F 162 T 0 -0.0391859
69 F 163 D 0 0.00677309
69 F 164 N 0 -0.0226593
69 F 165 M 0 -0.0661724
69 F 166 V 0 -0.0145993
69 F 167 C 0 -0.0696689
69 F 168 V 0 -0.0692092
69 F 169 G 0 -0.0665336
69 F 170 F 0 -0.0159435
69 F 171 L 0 0.0128065
69 F 172 E 0 2.2631e-05
69 F 173 G 0 -0.0509572
69 F 174 G 0 -0.0452653
69 F 175 K 0 -0.0387576
69 F 176 D 0 -0.0677837
69 F 177 S 0 -0.0631715
69 F 178 C 0 -0.0766069
69 F 179 Q 0 -0.0660724
69 F 180 G 0 -0.00278388
69 F 181 D 0 -0.06317
69 F 182 S 0 -0.0719233
69 F 183 G 0 -0.0878594
69 F 184 G 0 -0.0980088
69 F 185 P 0 -0.0848595
69 F 186 V 0 -0.0715329
69 F 187 V 0 -0.107474
69 F 188 C 0 -0.0621379
69 F 189 N 0 -0.0488783
69 F 190 G 0 -0.0348595
69 F 191 E 0 -0.0285345
69 F 192 L 0 -0.119237
69 F 193 Q 0 -0.0779559
69 F 194 G 0 -0.0606325
69 F 195 I 0 -0.0363566
69 F 196 V 0 -0.0738034
69 F 197 S 0 -0.0743114
69 F 198 W 0 -0.0721913
69 F 199 G 0 -0.0667437
69 F 200 Y 0 -0.0174011
69 F 201 G 0 -0.0311994
69 F 202 C 0 -0.0613282
69 F 203 A 0 -0.065962
69 F 204 L 0 -0.0663082
69 F 205 P 0 -0.0411404
69 F 206 D 0 -0.0353831
69 F 207 N 0 -0.00564961
69 F 208 P 0 -0.0726657
69 F 209 G 0 -0.0920438
69 F 210 V 0 -0.035613
69 F 211 Y 0 -0.0407739
69 F 212 T 0 -0.0772598
69 F 213 K 0 -0.0466188
69 F 214 V 0 -0.00811286
69 F 215 C 0 -0.0508238
69 F 216 N 0 -0.0612951
69 F 217 Y 0 -0.0995992
69 F 218 V 0 -0.0431258
69 F 219 D 0 -0.0803171
69 F 220 W 0 -0.0673016
69 F 221 I 0 -0.0813773
69 F 222 Q 0 -0.0478522
69 F 223 D 0 -0.0113967
69 F 224 T 0 -0.038163
70 V 71 N 0 0.571314
70 V 72 A 0 0.196107
70 V 73 A 0 0.150246
70 V 74 K 0 0.11172
70 V 75 I 0 0.0485015
70 V 76 I 0 0.06845
70 V 77 K 0 0.0520852
70 V 78 H 0 0.055091
70 V 79 P 0 0.018433
70 V 80 N 0 0.0144684
70 V 81 F 0 0.070747
70 V 82 D 0 -0.00308678
70 V 83 R 0 0.0187179
70 V 84 K 0 0.0447437
70 V 85 T 0 -0.0160735
70 V 86 L 0 -0.00456951
70 V 87 N 0 -0.0595332
70 V 88 N 0 0.00884975
70 V 89 D 0 -0.0623981
70 V 90 I 0 0.0173898
70 V 91 M 0 -0.0162041
70 V 92 L 0 -0.0055964
70 V 93 I 0 -0.022882
70 V 94 K 0 -0.0159313
70 V 95 L 0 0.34294
70 V 96 S 0 0.661327
70 V 97 S 0 0.47183
70 V 98 P 0 0.380493
70 V 99 V 0 0.652929
70 V 100 K 0 0.0915406
70 V 101 L 0 0.00290228
70 V 102 N 0 0.0323279
70 V 103 A 0 -0.0413249
70 V 104 R 0 0.00174303
70 V 105 V 0 0.0753547
70 V 106 A 0 -0.0190676
70 V 107 T 0 -0.0147484
70 V 108 V 0 -0.0341062
70 V 109 A 0 -0.0338032
70 V 110 L 0 -0.000453138
70 V 111 P 0 0.0278669
70 V 112 S 0 -0.016631
70 V 113 S 0 -0.0434363
70 V 114 C 0 0.00351696
70 V 115 A 0 -0.0611773
70 V 116 P 0 -0.0170401
70 V 117 A 0 -0.0535225
70 V 118 G 0 -0.0250931
70 V 119 T 0 0.0230505
70 V 120 Q 0 -0.0197225
70 V 121 C 0 -0.0343764
70 V 122 L 0 -0.0393983
70 V 123 I 0 -0.0733096
70 V 124 S 0 -0.0583808
70 V 125 G 0 -0.0139387
70 V 126 W 0 -0.0423775
70 V 127 G 0 -0.0330737
70 V 128 N 0 -0.0163138
70 V 129 T 0 -0.0814445
70 V 130 L 0 -0.0352492
70 V 131 S 0 -0.0475986
70 V 132 S 0 -0.0341918
70 V 133 G 0 0.0248066
70 V 134 V 0 -0.0693105
70 V 136 E 0 -0.0365827
70 V 137 P 0 -0.0351618
70 V 138 D 0 -0.0176467
70 V 139 L 0 -0.0946089
70 V 140 L 0 -0.0412549
70 V 141 Q 0 -0.0460145
70 V 142 C 0 -0.0603062
70 V 143 L 0 -0.0903392
70 V 144 D 0 -0.0530469
70 V 145 A 0 -0.0519779
70 V 146 P 0 -0.120571
70 V 147 L 0 -0.0432861
70 V 148 L 0 -0.0700329
70 V 149 P 0 -0.0811122
70 V 150 Q 0 -0.0344868
70 V 151 A 0 -0.0552606
70 V 152 D 0 -0.0614985
70 V 153 C 0 -0.0593216
70 V 154 E 0 -0.0417002
70 V 155 A 0 -0.0417869
70 V 156 S 0 -0.0269638
70 V 157 Y 0 -0.0441315
70 V 158 P 0 -0.0526001
70 V 159 G 0 -0.0127718
70 V 160 K 0 -0.0252595
70 V 161 I 0 -0.0485866
70 V 162 T 0 -0.0488043
70 V 163 D 0 -0.0521729
70 V 164 N 0 -0.0254899
70 V 165 M 0 -0.0749101
70 V 166 V 0 -0.0666678
70 V 167 C 0 -0.035622
70 V 168 V 0 -0.0539655
70 V 169 G 0 -0.026342
70 V 170 F 0 -0.0492528
70 V 171 L 0 -0.0443106
70 V 172 E 0 -0.0355506
70 V 173 G 0 -0.0848956
70 V 174 G 0 -0.0799821
70 V 175 K 0 -0.0787753
70 V 176 D 0 -0.0744981
70 V 177 S 0 -0.112985
70 V 178 C 0 -0.0767939
70 V 179 Q 0 -0.0314991
70 V 180 G 0 -0.0662943
70 V 181 D 0 -0.0665778
70 V 182 S 0 -0.069556
70 V 183 G 0 -0.0385919
70 V 184 G 0 -0.0981312
70 V 185 P 0 -0.0857041
70 V 186 V 0 -0.0709145
70 V 187 V 0 -0.0531952
70 V 188 C 0 -0.0740175
70 V 189 N 0 0.00236117
70 V 190 G 0 -0.0946353
70 V 191 E 0 -0.0952637
70 V 192 L 0 -0.0309065
70 V 193 Q 0 -0.0801422
70 V 194 G 0 -0.0517398
70 V 195 I 0 -0.0265504
70 V 196 V 0 -0.138719
70 V 197 S 0 -0.0714381
70 V 198 W 0 -0.0658045
70 V 199 G 0 -0.0647818
70 V 200 Y 0 0.0117876
70 V 201 G 0 -0.0581828
70 V 202 C 0 -0.0948555
70 V 203 A 0 -0.103502
70 V 204 L 0 -0.0309371
70 V 205 P 0 0.0199537
70 V 206 D 0 0.0541288
70 V 207 N 0 -0.045474
70 V 208 P 0 -0.114853
70 V 209 G 0 -0.0290369
70 V 210 V 0 -0.115398
70 V 211 Y 0 -0.0942473
70 V 212 T 0 -0.0505897
70 V 213 K 0 -0.0237672
70 V 214 V 0 -0.054954
70 V 215 C 0 -0.0271031
70 V 216 N 0 -0.036537
70 V 217 Y 0 -0.102441
70 V 218 V 0 -0.000266205
70 V 219 D 0 -0.0624521
70 V 220 W 0 0.0189482
70 V 221 I 0 -0.0387381
70 V 222 Q 0 -0.0268953
70 V 223 D 0 -0.0204126
70 V 224 T 0 -0.0385263
71 N 72 A 0 0.337084
71 N 73 A 0 0.382359
71 N 74 K 0 0.184462
71 N 75 I 0 0.0742048
71 N 76 I 0 0.0876477
71 N 77 K 0 0.0812899
71 N 78 H 0 0.0217584
71 N 79 P 0 0.0223257
71 N 80 N 0 0.0877013
71 N 81 F 0 0.00980922
71 N 82 D 0 0.0264642
71 N 83 R 0 0.0750081
71 N 84 K 0 0.0568489
71 N 85 T 0 0.00576988
71 N 86 L 0 0.0736895
71 N 87 N 0 0.0434724
71 N 88 N 0 -0.00047861
71 N 89 D 0 -0.0692423
71 N 90 I 0 -0.0487887
71 N 91 M 0 -0.0257486
71 N 92 L 0 -0.0232684
71 N 93 I 0 -0.0276821
71 N 94 K 0 -0.0526953
71 N 95 L 0 -0.00109631
71 N 96 S 0 0.919184
71 N 97 S 0 0.234929
71 N 98 P 0 0.012995
71 N 99 V 0 -0.0297291
71 N 100 K 0 0.102267
71 N 101 L 0 -0.0528968
71 N 102 N 0 0.010086
71 N 103 A 0 0.0477269
71 N 104 R 0 0.0217045
71 N 105 V 0 -0.0308098
71 N 106 A 0 -0.0169874
71 N 107 T 0 -0.0164844
71 N 108 V 0 -0.0156077
71 N 109 A 0 -0.0490747
71 N 110 L 0 -0.0374971
71 N 111 P 0 0.0251575
71 N 112 S 0 -0.019804
71 N 113 S 0 -0.00746896
71 N 114 C 0 0.0643245
71 N 115 A 0 -0.0361449
71 N 116 P 0 -0.00132526
71 N 117 A 0 -0.0350853
71 N 118 G 0 -0.0278285
71 N 119 T 0 0.00632725
71 N 120 Q 0 0.0264753
71 N 121 C 0 -0.0738958
71 N 122 L 0 -0.0122693
71 N 123 I 0 -0.0510178
71 N 124 S 0 -0.0661729
71 N 125 G 0 -0.0442223
71 N 126 W 0 -0.059397
71 N 127 G 0 -0.0444485
71 N 128 N 0 -0.00621858
71 N 129 T 0 -0.0653464
71 N 130 L 0 -0.00623759
71 N 131 S 0 0.00759243
71 N 132 S 0 0.0108311
71 N 133 G 0 -0.0264313
71 N 134 V 0 -0.00600691
71 N 136 E 0 0.0288657
71 N 137 P 0 -0.0618689
71 N 138 D 0 0.00394621
71 N 139 L 0 0.00688363
71 N 140 L 0 -0.0572504
71 N 141 Q 0 0.00450128
71 N 142 C 0 -0.0453622
71 N 143 L 0 -0.0480893
71 N 144 D 0 -0.0130861
71 N 145 A 0 -0.0669044
71 N 146 P 0 -0.0683802
71 N 147 L 0 -0.078669
71 N 148 L 0 -0.0319481
71 N 149 P 0 0.00586382
71 N 150 Q 0 -0.0232347
71 N 151 A 0 0.0479237
71 N 152 D 0 -0.0378344
71 N 153 C 0 -0.0583115
71 N 154 E 0 0.0235808
71 N 155 A 0 0.0351511
71 N 156 S 0 -0.042702
71 N 157 Y 0 -0.0608105
71 N 158 P 0 -0.00164747
71 N 159 G 0 0.0360082
71 N 160 K 0 -0.00655659
71 N 161 I 0 -0.0344784
71 N 162 T 0 -0.0217145
71 N 163 D 0 0.0339874
71 N 164 N 0 -0.085035
71 N 165 M 0 -0.0548639
71 N 166 V 0 -0.00297745
71 N 167 C 0 -0.0403364
71 N 168 V 0 -0.0285558
71 N 169 G 0 -0.0659065
71 N 170 F 0 -0.00273984
71 N 171 L 0 0.0144818
71 N 172 E 0 -0.0218147
71 N 173 G 0 -0.0568221
71 N 174 G 0 0.0255051
71 N 175 K 0 -0.0291586
71 N 176 D 0 -0.0491971
71 N 177 S 0 -0.0908421
71 N 178 C 0 -0.0575141
71 N 179 Q 0 -0.0369292
71 N 180 G 0 -0.079274
71 N 181 D 0 -0.0626989
71 N 182 S 0 -0.0926343
71 N 183 G 0 -0.0494792
71 N 184 G 0 -0.0792906
71 N 185 P 0 -0.0992104
71 N 186 V 0 -0.0784231
71 N 187 V 0 -0.0622623
71 N 188 C 0 -0.0846057
71 N 189 N 0 -0.0314708
71 N 190 G 0 -0.0160486
71 N 191 E 0 -0.035043
71 N 192 L 0 -0.0752328
71 N 193 Q 0 -0.000212331
71 N 194 G 0 -0.0180978
71 N 195 I 0 -0.0915898
71 N 196 V 0 -0.108301
71 N 197 S 0 -0.0357453
71 N 198 W 0 -0.0889495
71 N 199 G 0 -0.0629683
71 N 200 Y 0 -0.0390308
71 N 201 G 0 -0.0378496
71 N 202 C 0 -0.03612
71 N 203 A 0 -0.118013
71 N 204 L 0 0.0340914
71 N 205 P 0 -0.0353109
71 N 206 D 0 -0.0561976
71 N 207 N 0 -0.00703673
71 N 208 P 0 -0.0550017
71 N 209 G 0 -0.0507389
71 N 210 V 0 -0.0512442
71 N 211 Y 0 -0.0187273
71 N 212 T 0 -0.0353024
71 N 213 K 0 -0.0760797
71 N 214 V 0 -0.0610115
71 N 215 C 0 -0.0480643
71 N 216 N 0 -0.0665366
71 N 217 Y 0 -0.0370096
71 N 218 V 0 -0.0713249
71 N 219 D 0 -0.00744089
71 N 220 W 0 -0.0640884
71 N 221 I 0 -0.0750292
71 N 222 Q 0 0.0017982
71 N 223 D 0 -0.0110534
71 N 224 T 0 0.0416952
72 A 73 A 0 0.243962
72 A 74 K 0 0.14851
72 A 75 I 0 0.227845
72 A 76 I 0 0.0690292
72 A 77 K 0 0.107247
72 A 78 H 0 0.0790121
72 A 79 P 0 0.112974
72 A 80 N 0 0.0495324
72 A 81 F 0 0.131207
72 A 82 D 0 -0.0040869
72 A 83 R 0 0.0685735
72 A 84 K 0 0.0541799
72 A 85 T 0 0.0180724
72 A 86 L 0 -0.0258787
72 A 87 N 0 -0.015755
72 A 88 N 0 -0.0356719
72 A 89 D 0 -0.00693239
72 A 90 I 0 0.0267376
72 A 91 M 0 0.0975574
72 A 92 L 0 0.0218518
72 A 93 I 0 0.842712
72 A 94 K 0 0.0367032
72 A 95 L 0 0.118867
72 A 96 S 0 0.127361
72 A 97 S 0 -0.0323188
72 A 98 P 0 -0.00487524
72 A 99 V 0 0.00818485
72 A 100 K 0 0.0356164
72 A 101 L 0 -0.015551
72 A 102 N 0 -0.0508392
72 A 103 A 0 -0.053024
72 A 104 R 0 -0.0164949
72 A 105 V 0 0.00561471
72 A 106 A 0 0.000887125
72 A 107 T 0 -0.0272652
72 A 108 V 0 -0.00868483
72 A 109 A 0 0.0492704
72 A 110 L 0 -0.0150968
72 A 111 P 0 -0.00830746
72 A 112 S 0 0.0223492
72 A 113 S 0 -0.0323376
72 A 114 C 0 0.0233075
72 A 115 A 0 0.000734594
72 A 116 P 0 -0.0120077
72 A 117 A 0 -0.0157253
72 A 118 G 0 -0.0370201
72 A 119 T 0 -0.00349435
72 A 120 Q 0 -0.0518527
72 A 121 C 0 -0.0756857
72 A 122 L 0 0.0436364
72 A 123 I 0 0.000491819
72 A 124 S 0 -0.0333035
72 A 125 G 0 0.00475093
72 A 126 W 0 0.0144916
72 A 127 G 0 -0.0298232
72 A 128 N 0 -0.0495004
72 A 129 T 0 -0.0132982
72 A 130 L 0 0.0165637
72 A 131 S 0 -0.0391288
72 A 132 S 0 -0.0572015
72 A 133 G 0 -0.0365626
72 A 134 V 0 -0.0174502
72 A 136 E 0 -0.0371993
72 A 137 P 0 -0.0359106
72 A 138 D 0 -0.0527989
72 A 139 L 0 -0.00267569
72 A 140 L 0 -2.75489e-05
72 A 141 Q 0 -0.0567648
72 A 142 C 0 -0.050223
72 A 143 L 0 -0.049202
72 A 144 D 0 -0.071446
72 A 145 A 0 -0.0253821
72 A 146 P 0 -0.0492156
72 A 147 L 0 -0.0698439
72 A 148 L 0 -0.022073
72 A 149 P 0 -0.0515428
72 A 150 Q 0 -0.0706737
72 A 151 A 0 -0.0384157
72 A 152 D 0 -0.0554799
72 A 153 C 0 -0.0269046
72 A 154 E 0 -0.0689773
72 A 155 A 0 -0.0311668
72 A 156 S 0 -0.0310646
72 A 157 Y 0 -0.0175316
72 A 158 P 0 -0.0761286
72 A 159 G 0 -0.0715014
72 A 160 K 0 -0.0544306
72 A 161 I 0 -0.0346223
72 A 162 T 0 -0.0541975
72 A 163 D 0 -0.0401034
72 A 164 N 0 -0.0772125
72 A 165 M 0 -0.0608126
72 A 166 V 0 -0.0791679
72 A 167 C 0 -0.000777341
72 A 168 V 0 -0.0322102
72 A 169 G 0 -0.0352272
72 A 170 F 0 -0.0517638
72 A 171 L 0 -0.0465588
72 A 172 E 0 -0.0347171
72 A 173 G 0 -0.0490591
72 A 174 G 0 -0.0606567
72 A 175 K 0 -0.0300048
72 A 176 D 0 -0.0329047
72 A 177 S 0 -0.0923072
72 A 178 C 0 -0.0546247
72 A 179 Q 0 -0.031502
72 A 180 G 0 -0.0479799
72 A 181 D 0 0.000799984
72 A 182 S 0 -0.0650748
72 A 183 G 0 0.0194236
72 A 184 G 0 -0.0358501
72 A 185 P 0 -0.0492495
72 A 186 V 0 -0.0271856
72 A 187 V 0 -0.0595451
72 A 188 C 0 -0.0655779
72 A 189 N 0 0.0288663
72 A 190 G 0 -0.0510151
72 A 191 E 0 -0.0588753
72 A 192 L 0 -0.00390672
72 A 193 Q 0 -0.0298415
72 A 194 G 0 -0.0329029
72 A 195 I 0 -0.0564949
72 A 196 V 0 -0.0494528
72 A 197 S 0 -0.0124349
72 A 198 W 0 -0.107299
72 A 199 G 0 -0.0151452
72 A 200 Y 0 -0.0125366
72 A 201 G 0 -0.0597247
72 A 202 C 0 -0.0674062
72 A 203 A 0 -0.0274226
72 A 204 L 0 -0.057196
72 A 205 P 0 -0.0325192
72 A 206 D 0 -0.0140736
72 A 207 N 0 -0.0533517
72 A 208 P 0 -0.0262395
72 A 209 G 0 -0.0528977
72 A 210 V 0 0.00290111
72 A 211 Y 0 0.000397755
72 A 212 T 0 -0.0349444
72 A 213 K 0 -0.0880423
72 A 214 V 0 -0.0419241
72 A 215 C 0 -0.0178737
72 A 216 N 0 -0.0372476
72 A 217 Y 0 -0.0255685
72 A 218 V 0 -0.0712479
72 A 219 D 0 -0.0610911
72 A 220 W 0 -0.0067073
72 A 221 I 0 -0.0179089
72 A 222 Q 0 -0.0526859
72 A 223 D 0 -0.0529551
72 A 224 T 0 -0.069644
73 A 74 K 0 0.438681
73 A 75 I 0 0.278047
73 A 76 I 0 0.148479
73 A 77 K 0 0.162008
73 A 78 H 0 0.0517905
73 A 79 P 0 0.0344758
73 A 80 N 0 0.0398795
73 A 81 F 0 0.0240187
73 A 82 D 0 0.0192248
73 A 83 R 0 0.00797116
73 A 84 K 0 0.0574453
73 A 85 T 0 0.0689101
73 A 86 L 0 0.021057
73 A 87 N 0 0.0113095
73 A 88 N 0 0.0141021
73 A 89 D 0 0.00179741
73 A 90 I 0 0.0430165
73 A 91 M 0 -0.0323435
73 A 92 L 0 0.0170641
73 A 93 I 0 0.178929
73 A 94 K 0 1.16612
73 A 95 L 0 0.10749
73 A 96 S 0 0.651414
73 A 97 S 0 0.16964
73 A 98 P 0 0.0869869
73 A 99 V 0 0.0330514
73 A 100 K 0 0.0898968
73 A 101 L 0 -0.043668
73 A 102 N 0 -0.004468
73 A 103 A 0 0.0306483
73 A 104 R 0 -0.0391383
73 A 105 V 0 -0.0165788
73 A 106 A 0 -0.0145767
73 A 107 T 0 -0.00521059
73 A 108 V 0 -0.0461571
73 A 109 A 0 0.0419467
73 A 110 L 0 0.00391426
73 A 111 P 0 0.019842
73 A 112 S 0 0.0232949
73 A 113 S 0 0.0539965
73 A 114 C 0 -0.0265789
73 A 115 A 0 -0.000884221
73 A 116 P 0 0.0505145
73 A 117 A 0 -0.0131868
73 A 118 G 0 0.00503263
73 A 119 T 0 -0.0108929
73 A 120 Q 0 0.00925918
73 A 121 C 0 -0.0925473
73 A 122 L 0 0.0240098
73 A 123 I 0 -0.0459756
73 A 124 S 0 0.00412217
73 A 125 G 0 -0.0148004
73 A 126 W 0 -0.0267354
73 A 127 G 0 -0.0526999
73 A 128 N 0 -0.0522432
73 A 129 T 0 -0.048637
73 A 130 L 0 0.0234828
73 A 131 S 0 -0.000481653
73 A 132 S 0 -0.0420942
73 A 133 G 0 -0.0574391
73 A 134 V 0 -0.0215787
73 A 136 E 0 -0.0719244
73 A 137 P 0 -0.0629234
73 A 138 D 0 -0.0270582
73 A 139 L 0 -0.0495002
73 A 140 L 0 -0.0854549
73 A 141 Q 0 -0.0311974
73 A 142 C 0 -0.107767
73 A 143 L 0 -0.0574953
73 A 144 D 0 -0.0200685
73 A 145 A 0 -0.0411528
73 A 146 P 0 -0.0482315
73 A 147 L 0 0.0012362
73 A 148 L 0 -0.0550609
73 A 149 P 0 -0.0352595
73 A 150 Q 0 -0.0284021
73 A 151 A 0 0.0140584
73 A 152 D 0 -0.0163771
73 A 153 C 0 -0.0512683
73 A 154 E 0 -0.00143262
73 A 155 A 0 -0.00839213
73 A 156 S 0 0.0392747
73 A 157 Y 0 -0.0248171
73 A 158 P 0 -0.00790786
73 A 159 G 0 -5.51597e-05
73 A 160 K 0 -0.0425176
73 A 161 I 0 -0.0678699
73 A 162 T 0 -0.0296567
73 A 163 D 0 0.0157017
73 A 164 N 0 -0.0427597
73 A 165 M 0 -0.0193864
73 A 166 V 0 -0.0504627
73 A 167 C 0 -0.0577552
73 A 168 V 0 -0.0833325
73 A 169 G 0 -0.0706555
73 A 170 F 0 -0.0390002
73 A 171 L 0 -0.0961372
73 A 172 E 0 -1.00006e-05
73 A 173 G 0 -0.0710017
73 A 174 G 0 0.00584083
73 A 175 K 0 -0.0794001
73 A 176 D 0 -0.053958
73 A 177 S 0 -0.0766045
73 A 178 C 0 -0.0463224
73 A 179 Q 0 -0.0234512
73 A 180 G 0 -0.0396166
73 A 181 D 0 -0.0622845
73 A 182 S 0 -0.0699296
73 A 183 G 0 -0.0589888
73 A 184 G 0 -0.0445819
73 A 185 P 0 -0.0668042
73 A 186 V 0 -0.0609339
73 A 187 V 0 -0.0816287
73 A 188 C 0 -0.07764
73 A 189 N 0 0.0384447
73 A 190 G 0 -0.00812098
73 A 191 E 0 0.0144886
73 A 192 L 0 -0.114056
73 A 193 Q 0 -0.0488279
73 A 194 G 0 -0.0359444
73 A 195 I 0 -0.103231
73 A 196 V 0 -0.0668404
73 A 197 S 0 -0.0410989
73 A 198 W 0 -0.092098
73 A 199 G 0 -0.0579357
73 A 200 Y 0 -0.0578329
73 A 201 G 0 -0.050512
73 A 202 C 0 -0.0861806
73 A 203 A 0 -0.0636803
73 A 204 L 0 -0.0275677
73 A 205 P 0 -0.0525549
73 A 206 D 0 -0.0404036
73 A 207 N 0 -0.056223
73 A 208 P 0 -0.0777818
73 A 209 G 0 -0.0476249
73 A 210 V 0 -0.0492081
73 A 211 Y 0 -0.086697
73 A 212 T 0 -0.0592338
73 A 213 K 0 -0.0996363
73 A 214 V 0 -0.102134
73 A 215 C 0 -0.0952814
73 A 216 N 0 -0.0551764
73 A 217 Y 0 -0.0760726
73 A 218 V 0 -0.027516
73 A 219 D 0 0.00155164
73 A 220 W 0 -0.0417416
73 A 221 I 0 -0.039905
73 A 222 Q 0 -0.00062762
73 A 223 D 0 -0.0370601
73 A 224 T 0 -0.0363828
74 K 75 I 0 0.281113
74 K 76 I 0 0.803806
74 K 77 K 0 0.154029
74 K 78 H 0 0.0895894
74 K 79 P 0 0.122636
74 K 80 N 0 0.0982467
74 K 81 F 0 0.0464028
74 K 82 D 0 0.0283902
74 K 83 R 0 0.0357592
74 K 84 K 0 0.0393113
74 K 85 T 0 0.0210889
74 K 86 L 0 0.0796478
74 K 87 N 0 0.0359485
74 K 88 N 0 0.0210016
74 K 89 D 0 0.0197737
74 K 90 I 0 0.0282246
74 K 91 M 0 0.00942236
74 K 92 L 0 0.0723358
74 K 93 I 0 0.0839256
74 K 94 K 0 0.906501
74 K 95 L 0 -0.0147793
74 K 96 S 0 0.0751971
74 K 97 S 0 0.0891961
74 K 98 P 0 0.00649174
74 K 99 V 0 -0.038813
74 K 100 K 0 -0.017754
74 K 101 L 0 -0.0239844
74 K 102 N 0 -0.0608075
74 K 103 A 0 -0.0147572
74 K 104 R 0 0.026278
74 K 105 V 0 -0.0288412
74 K 106 A 0 -0.0151908
74 K 107 T 0 -0.0310605
74 K 108 V 0 0.0359589
74 K 109 A 0 0.0084548
74 K 110 L 0 -0.000848893
74 K 111 P 0 -0.0564855
74 K 112 S 0 0.0520655
74 K 113 S 0 -0.0240589
74 K 114 C 0 0.0213198
74 K 115 A 0 0.00519681
74 K 116 P 0 -0.0604656
74 K 117 A 0 -0.00396077
74 K 118 G 0 -0.0201714
74 K 119 T 0 -0.0413837
74 K 120 Q 0 -0.0410614
74 K 121 C 0 -0.107031
74 K 122 L 0 0.00445993
74 K 123 I 0 0.000894218
74 K 124 S 0 0.0277734
74 K 125 G 0 -0.0194259
74 K 126 W 0 -0.0742142
74 K 127 G 0 -0.0103446
74 K 128 N 0 -0.0200448
74 K 129 T 0 -0.0238315
74 K 130 L 0 -0.0281539
74 K 131 S 0 -0.0826469
74 K 132 S 0 0.00402116
74 K 133 G 0 -0.0397775
74 K 134 V 0 -0.046032
74 K 136 E 0 0.0164453
74 K 137 P 0 -0.041282
74 K 138 D 0 -0.00839391
74 K 139 L 0 -0.056008
74 K 140 L 0 -0.051276
74 K 141 Q 0 -0.0323549
74 K 142 C 0 -0.0309255
74 K 143 L 0 -0.0758689
74 K 144 D 0 0.0103039
74 K 145 A 0 -0.0731643
74 K 146 P 0 -0.0036737
74 K 147 L 0 -0.0046376
74 K 148 L 0 -0.0295032
74 K 149 P 0 0.00576845
74 K 150 Q 0 -0.031406
74 K 151 A 0 -0.0276293
74 K 152 D 0 -0.0472975
74 K 153 C 0 -0.00820108
74 K 154 E 0 -0.0216158
74 K 155 A 0 0.0406782
74 K 156 S 0 -0.000849387
74 K 157 Y 0 -0.0331774
74 K 158 P 0 0.0216556
74 K 159 G 0 -0.0217034
74 K 160 K 0 -0.030201
74 K 161 I 0 -0.0273066
74 K 162 T 0 -0.0387179
74 K 163 D 0 0.0246049
74 K 164 N 0 -0.0406319
74 K 165 M 0 -0.0778447
74 K 166 V 0 -0.0403739
74 K 167 C 0 -0.0567417
74 K 168 V 0 -0.050439
74 K 169 G 0 -0.0712585
74 K 170 F 0 -0.0813596
74 K 171 L 0 0.00307168
74 K 172 E 0 -0.0116608
74 K 173 G 0 -0.0314592
74 K 174 G 0 -0.0609676
74 K 175 K 0 -0.044037
74 K 176 D 0 -0.0543386
74 K 177 S 0 -0.0391405
74 K 178 C 0 -0.04352
74 K 179 Q 0 -0.0374133
74 K 180 G 0 -0.0198989
74 K 181 D 0 -0.0463255
74 K 182 S 0 -0.0526751
74 K 183 G 0 -0.0463471
74 K 184 G 0 -0.0176501
74 K 185 P 0 -0.0735937
74 K 186 V 0 -0.0456451
74 K 187 V 0 -0.0704108
74 K 188 C 0 -0.0495123
74 K 189 N 0 -0.0118173
74 K 190 G 0 0.0335032
74 K 191 E 0 0.0262425
74 K 192 L 0 -0.113425
74 K 193 Q 0 -0.059558
74 K 194 G 0 -0.0204683
74 K 195 I 0 -0.0840769
74 K 196 V 0 -0.0490978
74 K 197 S 0 -0.0374894
74 K 198 W 0 -0.026983
74 K 199 G 0 -0.0497822
74 K 200 Y 0 -0.0438246
74 K 201 G 0 -0.00759043
74 K 202 C 0 -0.0554298
74 K 203 A 0 -0.0497952
74 K 204 L 0 -0.0291808
74 K 205 P 0 -0.0665496
74 K 206 D 0 -0.0200166
74 K 207 N 0 -0.0488076
74 K 208 P 0 -0.0286677
74 K 209 G 0 -0.0376772
74 K 210 V 0 -0.0764449
74 K 211 Y 0 -0.0769003
74 K 212 T 0 -0.0782665
74 K 213 K 0 -0.0447127
74 K 214 V 0 -0.0549885
74 K 215 C 0 -0.0335442
74 K 216 N 0 -0.0213517
74 K 217 Y 0 -0.0483891
74 K 218 V 0 -0.0481349
74 K 219 D 0 -0.0190434
74 K 220 W 0 -0.0197445
74 K 221 I 0 -0.0536086
74 K 222 Q 0 -0.024094
74 K 223 D 0 0.00992689
74 K 224 T 0 0.0563818
75 I 76 I 0 0.255474
75 I 77 K 0 0.226166
75 I 78 H 0 0.0953477
75 I 79 P 0 0.1125
75 I 80 N 0 0.126043
75 I 81 F 0 0.00313885
75 I 82 D 0 0.029061
75 I 83 R 0 0.0644629
75 I 84 K 0 -0.0166952
75 I 85 T 0 0.0238459
75 I 86 L 0 0.0483349
75 I 87 N 0 0.0122817
75 I 88 N 0 -0.00366404
75 I 89 D 0 0.00313016
75 I 90 I 0 0.0202974
75 I 91 M 0 0.395627
75 I 92 L 0 0.0717379
75 I 93 I 0 0.380126
75 I 94 K 0 -0.0612505
75 I 95 L 0 0.00253393
75 I 96 S 0 0.0298623
75 I 97 S 0 -0.0364047
75 I 98 P 0 -0.0518834
75 I 99 V 0 0.0288148
75 I 100 K 0 0.00500389
75 I 101 L 0 -0.0275597
75 I 102 N 0 -0.00145201
75 I 103 A 0 -0.0207605
75 I 104 R 0 0.0339835
75 I 105 V 0 -0.0295037
75 I 106 A 0 -0.0326063
75 I 107 T 0 -0.00188798
75 I 108 V 0 0.0290374
75 I 109 A 0 0.0114495
75 I 110 L 0 -0.00922024
75 I 111 P 0 -0.0120538
75 I 112 S 0 0.0178811
75 I 113 S 0 0.0194097
75 I 114 C 0 -0.0352916
75 I 115 A 0 0.00977745
75 I 116 P 0 -0.00387704
75 I 117 A 0 0.00424238
75 I 118 G 0 -0.0423797
75 I 119 T 0 -0.00937101
75 I 120 Q 0 0.00705513
75 I 121 C 0 -0.0605013
75 I 122 L 0 0.00894027
75 I 123 I 0 -0.0238323
75 I 124 S 0 0.00281633
75 I 125 G 0 -0.0514901
75 I 126 W 0 -0.0480266
75 I 127 G 0 -0.04477
75 I 128 N 0 0.0323624
75 I 129 T 0 -0.00965729
75 I 130 L 0 0.0138096
75 I 131 S 0 -0.0489795
75 I 132 S 0 -0.0341179
75 I 133 G 0 0.00110138
75 I 134 V 0 -0.0621105
75 I 136 E 0 0.0185565
75 I 137 P 0 -0.00418204
75 I 138 D 0 0.0179704
75 I 139 L 0 -0.0207847
75 I 140 L 0 -0.0542239
75 I 141 Q 0 -0.0366215
75 I 142 C 0 -0.00503103
75 I 143 L 0 -0.0440925
75 I 144 D 0 0.0171585
75 I 145 A 0 0.00114724
75 I 146 P 0 -0.00668107
75 I 147 L 0 -0.00303849
75 I 148 L 0 -0.0177889
75 I 149 P 0 -0.028451
75 I 150 Q 0 -0.0841984
75 I 151 A 0 -0.0870394
75 I 152 D 0 -0.0126886
75 I 153 C 0 -0.0123922
75 I 154 E 0 -0.0071887
75 I 155 A 0 -0.0146777
75 I 156 S 0 -0.00701056
75 I 157 Y 0 -0.0550239
75 I 158 P 0 -0.0600773
75 I 159 G 0 -0.0384259
75 I 160 K 0 -0.0189526
75 I 161 I 0 -0.0290981
75 I 162 T 0 -0.0621192
75 I 163 D 0 -0.0533397
75 I 164 N 0 -0.0402762
75 I 165 M 0 -0.0463103
75 I 166 V 0 -0.0350853
75 I 167 C 0 -0.0270293
75 I 168 V 0 -0.063216
75 I 169 G 0 0.02948
75 I 170 F 0 -0.0484921
75 I 171 L 0 -0.0287418
75 I 172 E 0 -0.044197
75 I 173 G 0 -0.0235048
75 I 174 G 0 -0.0550901
75 I 175 K 0 0.0163031
75 I 176 D 0 -0.0522898
75 I 177 S 0 -0.0697699
75 I 178 C 0 -0.011091
75 I 179 Q 0 -0.00625885
75 I 180 G 0 -0.0400491
75 I 181 D 0 -0.0781114
75 I 182 S 0 -0.0665855
75 I 183 G 0 -0.0270553
75 I 184 G 0 -0.0494895
75 I 185 P 0 -0.0338381
75 I 186 V 0 -0.0718192
75 I 187 V 0 -0.0546519
75 I 188 C 0 -0.0425843
75 I 189 N 0 -0.0469842
75 I 190 G 0 -0.00330358
75 I 191 E 0 -0.0467683
75 I 192 L 0 -0.0928688
75 I 193 Q 0 -0.102057
75 I 194 G 0 0.00329014
75 I 195 I 0 -0.0278611
75 I 196 V 0 -0.0568409
75 I 197 S 0 -0.0566395
75 I 198 W 0 -0.0757444
75 I 199 G 0 -0.0764625
75 I 200 Y 0 -0.0304049
75 I 201 G 0 0.0180433
75 I 202 C 0 -0.0109131
75 I 203 A 0 -0.0265478
75 I 204 L 0 -0.0148632
75 I 205 P 0 -0.0704137
75 I 206 D 0 -0.0806727
75 I 207 N 0 -0.0133557
75 I 208 P 0 -0.0390507
75 I 209 G 0 -0.0501635
75 I 210 V 0 -0.0418619
75 I 211 Y 0 -0.0160566
75 I 212 T 0 -0.0745017
75 I 213 K 0 -0.109599
75 I 214 V 0 -0.0423714
75 I 215 C 0 -0.0182083
75 I 216 N 0 -0.069576
75 I 217 Y 0 -0.0706751
75 I 218 V 0 -0.0548979
75 I 219 D 0 -0.0471239
75 I 220 W 0 -0.0477291
75 I 221 I 0 -0.0288892
75 I 222 Q 0 -0.0670986
75 I 223 D 0 -0.0320377
75 I 224 T 0 0.0143673
76 I 77 K 0 0.263356
76 I 78 H 0 0.297819
76 I 79 P 0 0.198474
76 I 80 N 0 0.128495
76 I 81 F 0 0.0422108
76 I 82 D 0 0.0278918
76 I 83 R 0 0.0310022
76 I 84 K 0 0.0216225
76 I 85 T 0 0.0208912
76 I 86 L 0 0.0022025
76 I 87 N 0 0.0156484
76 I 88 N 0 0.065099
76 I 89 D 0 -0.0190686
76 I 90 I 0 0.0926649
76 I 91 M 0 -0.00652371
76 I 92 L 0 0.35784
76 I 93 I 0 0.0299815
76 I 94 K 0 0.441838
76 I 95 L 0 -0.0129335
76 I 96 S 0 -0.022574
76 I 97 S 0 -0.00666061
76 I 98 P 0 -0.0185933
76 I 99 V 0 -0.0500564
76 I 100 K 0 -0.00921504
76 I 101 L 0 0.00846743
76 I 102 N 0 -0.0535555
76 I 103 A 0 0.00594207
76 I 104 R 0 0.0252472
76 I 105 V 0 -0.0206774
76 I 106 A 0 -0.0266639
76 I 107 T 0 -0.023486
76 I 108 V 0 -0.0200128
76 I 109 A 0 -0.0178137
76 I 110 L 0 0.0767351
76 I 111 P 0 -0.0316548
76 I 112 S 0 -0.0386881
76 I 113 S 0 -0.0048097
76 I 114 C 0 -0.00218515
76 I 115 A 0 0.0683008
76 I 116 P 0 -0.0492227
76 I 117 A 0 -0.0193483
76 I 118 G 0 -0.0517481
76 I 119 T 0 -0.0422758
76 I 120 Q 0 -0.0317773
76 I 121 C 0 0.00393148
76 I 122 L 0 0.00291349
76 I 123 I 0 -0.0377826
76 I 124 S 0 0.0103531
76 I 125 G 0 -0.0538185
76 I 126 W 0 -0.0278448
76 I 127 G 0 -0.0139304
76 I 128 N 0 0.0220138
76 I 129 T 0 0.0456684
76 I 130 L 0 -0.0124881
76 I 131 S 0 0.0199417
76 I 132 S 0 -0.0421281
76 I 133 G 0 -0.0191234
76 I 134 V 0 0.0115534
76 I 136 E 0 -0.0296411
76 I 137 P 0 -0.0712283
76 I 138 D 0 -0.0467412
76 I 139 L 0 -0.0228703
76 I 140 L 0 -0.01059
76 I 141 Q 0 -0.0265122
76 I 142 C 0 -0.0327945
76 I 143 L 0 -0.075361
76 I 144 D 0 0.017388
76 I 145 A 0 -0.0238717
76 I 146 P 0 -0.0420868
76 I 147 L 0 0.0370308
76 I 148 L 0 -0.0473463
76 I 149 P 0 -0.00297548
76 I 150 Q 0 0.00581036
76 I 151 A 0 -0.0561376
76 I 152 D 0 -0.00510013
76 I 153 C 0 -0.024582
76 I 154 E 0 -0.0621515
76 I 155 A 0 -0.0375286
76 I 156 S 0 -0.0423283
76 I 157 Y 0 -0.0288176
76 I 158 P 0 -0.000270787
76 I 159 G 0 -0.0354974
76 I 160 K 0 -0.0406366
76 I 161 I 0 -0.0257528
76 I 162 T 0 -0.0265704
76 I 163 D 0 -0.0717671
76 I 164 N 0 -0.0315689
76 I 165 M 0 -0.0559883
76 I 166 V 0 -0.0233428
76 I 167 C 0 -0.023182
76 I 168 V 0 -0.0487105
76 I 169 G 0 -0.0630228
76 I 170 F 0 -0.0144857
76 I 171 L 0 -0.0217042
76 I 172 E 0 -0.0449974
76 I 173 G 0 -0.0375805
76 I 174 G 0 -0.0224026
76 I 175 K 0 -0.0461204
76 I 176 D 0 -0.0576203
76 I 177 S 0 -0.0450473
76 I 178 C 0 -0.037859
76 I 179 Q 0 -0.0711472
76 I 180 G 0 -0.0392755
76 I 181 D 0 -0.0311786
76 I 182 S 0 -0.0421271
76 I 183 G 0 -0.0284553
76 I 184 G 0 -0.0400557
76 I 185 P 0 -0.064963
76 I 186 V 0 -0.0776499
76 I 187 V 0 -0.0161016
76 I 188 C 0 -0.0121873
76 I 189 N 0 -0.00500851
76 I 190 G 0 -0.0068862
76 I 191 E 0 -0.0658384
76 I 192 L 0 -0.0527572
76 I 193 Q 0 -0.106941
76 I 194 G 0 -0.0354477
76 I 195 I 0 -0.0771482
76 I 196 V 0 -0.0943539
76 I 197 S 0 -0.0659691
76 I 198 W 0 -0.0672163
76 I 199 G 0 -0.0458259
76 I 200 Y 0 0.0057445
76 I 201 G 0 -0.0646966
76 I 202 C 0 -0.0194968
76 I 203 A 0 -0.0844874
76 I 204 L 0 -0.0356983
76 I 205 P 0 -0.0261042
76 I 206 D 0 -0.0063131
76 I 207 N 0 -0.0611316
76 I 208 P 0 -0.041515
76 I 209 G 0 -0.0410694
76 I 210 V 0 -0.0686107
76 I 211 Y 0 -0.0413688
76 I 212 T 0 -0.0658928
76 I 213 K 0 -0.0581733
76 I 214 V 0 -0.0478145
76 I 215 C 0 -0.0232591
76 I 216 N 0 -0.0923033
76 I 217 Y 0 -0.022173
76 I 218 V 0 0.00828287
76 I 219 D 0 -0.0676077
76 I 220 W 0 0.0189444
76 I 221 I 0 0.0175881
76 I 222 Q 0 -0.0477191
76 I 223 D 0 -0.0112693
76 I 224 T 0 0.518614
77 K 78 H 0 0.353688
77 K 79 P 0 0.337596
77 K 80 N 0 0.192737
77 K 81 F 0 0.210658
77 K 82 D 0 0.067797
77 K 83 R 0 0.0518072
77 K 84 K 0 0.0371929
77 K 85 T 0 0.00347166
77 K 86 L 0 0.0409423
77 K 87 N 0 -0.0292215
77 K 88 N 0 -0.00611292
77 K 89 D 0 0.0102056
77 K 90 I 0 0.0579904
77 K 91 M 0 0.50241
77 K 92 L 0 0.0209244
77 K 93 I 0 0.0318485
77 K 94 K 0 0.0144072
77 K 95 L 0 -0.0150404
77 K 96 S 0 0.0465115
77 K 97 S 0 0.019406
77 K 98 P 0 0.020588
77 K 99 V 0 -0.0337074
77 K 100 K 0 0.0175181
77 K 101 L 0 -0.00809952
77 K 102 N 0 -0.018003
77 K 103 A 0 0.00899676
77 K 104 R 0 -0.0274137
77 K 105 V 0 -0.0212351
77 K 106 A 0 -0.000812506
77 K 107 T 0 -0.00254951
77 K 108 V 0 0.0135719
77 K 109 A 0 0.0109284
77 K 110 L 0 -0.0378817
77 K 111 P 0 -0.01848
77 K 112 S 0 -0.0189421
77 K 113 S 0 -0.00629966
77 K 114 C 0 -0.00517378
77 K 115 A 0 -0.0195099
77 K 116 P 0 -0.0326552
77 K 117 A 0 0.00890037
77 K 118 G 0 -0.0251665
77 K 119 T 0 -0.0144213
77 K 120 Q 0 0.0303238
77 K 121 C 0 -0.0203257
77 K 122 L 0 -0.0610864
77 K 123 I 0 -0.0617847
77 K 124 S 0 0.00767759
77 K 125 G 0 -0.0718322
77 K 126 W 0 -0.0316452
77 K 127 G 0 -0.0227378
77 K 128 N 0 0.00719608
77 K 129 T 0 -0.0187742
77 K 130 L 0 -0.0125789
77 K 131 S 0 0.0123287
77 K 132 S 0 0.0267972
77 K 133 G 0 -0.0437861
77 K 134 V 0 -0.0170227
77 K 136 E 0 -0.0102057
77 K 137 P 0 -0.0248063
77 K 138 D 0 -0.00850124
77 K 139 L 0 -0.0185321
77 K 140 L 0 -0.0328405
77 K 141 Q 0 -0.0894007
77 K 142 C 0 -0.0295391
77 K 143 L 0 -0.026705
77 K 144 D 0 -0.00516986
77 K 145 A 0 -0.0953687
77 K 146 P 0 -0.0439601
77 K 147 L 0 -0.0566628
77 K 148 L 0 -0.0288267
77 K 149 P 0 -0.0337233
77 K 150 Q 0 -0.0121468
77 K 151 A 0 -0.0130131
77 K 152 D 0 -0.00887085
77 K 153 C 0 -0.0295299
77 K 154 E 0 -0.021071
77 K 155 A 0 -0.0482724
77 K 156 S 0 -0.0419549
77 K 157 Y 0 -0.0154642
77 K 158 P 0 -0.0372774
77 K 159 G 0 -0.0199169
77 K 160 K 0 -0.0372677
77 K 161 I 0 -0.0267168
77 K 162 T 0 -0.0285967
77 K 163 D 0 -0.00854341
77 K 164 N 0 0.0148774
77 K 165 M 0 -0.0569414
77 K 166 V 0 -0.045392
77 K 167 C 0 -0.0660507
77 K 168 V 0 -0.0285521
77 K 169 G 0 -0.0510967
77 K 170 F 0 -0.039761
77 K 171 L 0 -0.110609
77 K 172 E 0 0.0087632
77 K 173 G 0 -0.0602856
77 K 174 G 0 -0.0234334
77 K 175 K 0 -0.0669992
77 K 176 D 0 -0.0664673
77 K 177 S 0 -0.0688825
77 K 178 C 0 -0.0457928
77 K 179 Q 0 -0.0222385
77 K 180 G 0 -0.0410901
77 K 181 D 0 -0.0411853
77 K 182 S 0 -0.0805004
77 K 183 G 0 -0.0571952
77 K 184 G 0 -0.0412986
77 K 185 P 0 -0.0680393
77 K 186 V 0 -0.0991143
77 K 187 V 0 -0.0625765
77 K 188 C 0 -0.0623727
77 K 189 N 0 -0.00165514
77 K 190 G 0 -0.0230863
77 K 191 E 0 0.0129908
77 K 192 L 0 -0.0130467
77 K 193 Q 0 -0.0620589
77 K 194 G 0 -0.0532082
77 K 195 I 0 0.0139826
77 K 196 V 0 -0.0829965
77 K 197 S 0 -0.0366631
77 K 198 W 0 -0.025622
77 K 199 G 0 -0.0742909
77 K 200 Y 0 0.0463612
77 K 201 G 0 -0.0312302
77 K 202 C 0 -0.069201
77 K 203 A 0 0.0058263
77 K 204 L 0 -0.012135
77 K 205 P 0 -0.0158138
77 K 206 D 0 -0.0403295
77 K 207 N 0 -0.020779
77 K 208 P 0 -0.0620756
77 K 209 G 0 -0.0899523
77 K 210 V 0 -0.0400631
77 K 211 Y 0 -0.0680572
77 K 212 T 0 0.0283129
77 K 213 K 0 -0.0970227
77 K 214 V 0 -0.0964689
77 K 215 C 0 -0.0363987
77 K 216 N 0 -0.069076
77 K 217 Y 0 -0.0077251
77 K 218 V 0 -0.0354594
77 K 219 D 0 -0.0280903
77 K 220 W 0 -0.0452375
77 K 221 I 0 -0.0403075
77 K 222 Q 0 -0.00621834
77 K 223 D 0 -0.0555421
77 K 224 T 0 0.0420855
78 H 79 P 0 0.896339
78 H 80 N 0 0.440839
78 H 81 F 0 0.453134
78 H 82 D 0 0.220368
78 H 83 R 0 0.069149
78 H 84 K 0 0.0122141
78 H 85 T 0 0.0333448
78 H 86 L 0 0.0770454
78 H 87 N 0 -0.0116566
78 H 88 N 0 0.52669
78 H 89 D 0 0.104805
78 H 90 I 0 0.257714
78 H 91 M 0 0.0539979
78 H 92 L 0 0.0738634
78 H 93 I 0 0.0194749
78 H 94 K 0 0.0112316
78 H 95 L 0 0.0202477
78 H 96 S 0 0.00883814
78 H 97 S 0 -0.0325718
78 H 98 P 0 -0.0416181
78 H 99 V 0 -0.018982
78 H 100 K 0 -0.0300883
78 H 101 L 0 0.0154858
78 H 102 N 0 -0.0553492
78 H 103 A 0 -0.0253522
78 H 104 R 0 -0.0260646
78 H 105 V 0 -0.0241802
78 H 106 A 0 -0.0283204
78 H 107 T 0 -0.0270506
78 H 108 V 0 0.0657813
78 H 109 A 0 -0.0351547
78 H 110 L 0 0.0619969
78 H 111 P 0 0.04665
78 H 112 S 0 0.00981
78 H 113 S 0 -0.0195583
78 H 114 C 0 -0.0574631
78 H 115 A 0 0.00748947
78 H 116 P 0 -0.045131
78 H 117 A 0 -0.060326
78 H 118 G 0 -0.0413335
78 H 119 T 0 -0.0448783
78 H 120 Q 0 -0.0906981
78 H 121 C 0 -0.0588005
78 H 122 L 0 -0.000427468
78 H 123 I 0 -0.069319
78 H 124 S 0 0.0322629
78 H 125 G 0 -0.0122812
78 H 126 W 0 0.00916779
78 H 127 G 0 0.0343756
78 H 128 N 0 -0.0416599
78 H 129 T 0 -0.00920439
78 H 130 L 0 -0.0507901
78 H 131 S 0 -0.0512416
78 H 132 S 0 -0.0608481
78 H 133 G 0 -0.0242694
78 H 134 V 0 -0.0650897
78 H 136 E 0 -0.0218934
78 H 137 P 0 -0.0540728
78 H 138 D 0 -0.0282801
78 H 139 L 0 -0.0444159
78 H 140 L 0 -0.0150899
78 H 141 Q 0 -0.0410853
78 H 142 C 0 -0.0591419
78 H 143 L 0 -0.0649951
78 H 144 D 0 -0.0748569
78 H 145 A 0 -0.00113185
78 H 146 P 0 -0.082568
78 H 147 L 0 0.00154971
78 H 148 L 0 -0.0569972
78 H 149 P 0 -0.0203978
78 H 150 Q 0 -0.0269415
78 H 151 A 0 -0.0295601
78 H 152 D 0 -0.00337304
78 H 153 C 0 0.0096104
78 H 154 E 0 -0.0303359
78 H 155 A 0 -0.0513373
78 H 156 S 0 -0.0477564
78 H 157 Y 0 -0.0418202
78 H 158 P 0 -0.0177372
78 H 159 G 0 -0.0434754
78 H 160 K 0 -0.0589501
78 H 161 I 0 -0.0322851
78 H 162 T 0 -0.0731775
78 H 163 D 0 0.0187338
78 H 164 N 0 -0.0359318
78 H 165 M 0 -0.0367289
78 H 166 V 0 -0.0792117
78 H 167 C 0 -0.000918104
78 H 168 V 0 -0.0305693
78 H 169 G 0 -0.0762341
78 H 170 F 0 -0.0218233
78 H 171 L 0 -0.0325807
78 H 172 E 0 -0.056205
78 H 173 G 0 0.00132317
78 H 174 G 0 -0.0254869
78 H 175 K 0 -0.0843679
78 H 176 D 0 -0.0384746
78 H 177 S 0 -0.0668058
78 H 178 C 0 -0.0107866
78 H 179 Q 0 -0.0448017
78 H 180 G 0 -0.041574
78 H 181 D 0 -0.0423694
78 H 182 S 0 -0.0284187
78 H 183 G 0 -0.00942703
78 H 184 G 0 -0.0279026
78 H 185 P 0 -0.0306118
78 H 186 V 0 -0.0711709
78 H 187 V 0 -0.0417427
78 H 188 C 0 -0.0376373
78 H 189 N 0 -0.0759724
78 H 190 G 0 -0.0687386
78 H 191 E 0 -0.0747792
78 H 192 L 0 0.0048518
78 H 193 Q 0 -0.0691453
78 H 194 G 0 -0.0312411
78 H 195 I 0 -0.0469217
78 H 196 V 0 -0.0526775
78 H 197 S 0 -0.0307681
78 H 198 W 0 -0.0204264
78 H 199 G 0 -0.0155904
78 H 200 Y 0 -0.0248862
78 H 201 G 0 -0.0836193
78 H 202 C 0 -0.0577896
78 H 203 A 0 -0.0409232
78 H 204 L 0 -0.0535138
78 H 205 P 0 -0.0428673
78 H 206 D 0 -0.0624376
78 H 207 N 0 -0.0787951
78 H 208 P 0 -0.0860344
78 H 209 G 0 -0.0696634
78 H 210 V 0 -0.0541105
78 H 211 Y 0 -0.0351864
78 H 212 T 0 0.0180239
78 H 213 K 0 0.00606955
78 H 214 V 0 -0.00868105
78 H 215 C 0 -0.103661
78 H 216 N 0 -0.0176745
78 H 217 Y 0 0.12922
78 H 218 V 0 -0.0195081
78 H 219 D 0 -0.0192264
78 H 220 W 0 0.215528
78 H 221 I 0 -0.0441575
78 H 222 Q 0 -0.0743586
78 H 223 D 0 -0.0821597
78 H 224 T 0 -0.0214415
79 P 80 N 0 0.546129
79 P 81 F 0 0.26787
79 P 82 D 0 0.0885347
79 P 83 R 0 0.0809958
79 P 84 K 0 0.0393362
79 P 85 T 0 0.032573
79 P 86 L 0 0.0492935
79 P 87 N 0 -0.0183425
79 P 88 N 0 0.11053
79 P 89 D 0 0.0473041
79 P 90 I 0 0.0642007
79 P 91 M 0 -0.00344195
79 P 92 L 0 0.0459896
79 P 93 I 0 0.00255432
79 P 94 K 0 0.0254071
79 P 95 L 0 -0.0300046
79 P 96 S 0 -0.0430361
79 P 97 S 0 0.0488374
79 P 98 P 0 0.0511292
79 P 99 V 0 -0.0139361
79 P 100 K 0 0.0391398
79 P 101 L 0 -0.0114905
79 P 102 N 0 -0.0550185
79 P 103 A 0 -0.0188157
79 P 104 R 0 -0.0155197
79 P 105 V 0 0.0322525
79 P 106 A 0 -0.0317954
79 P 107 T 0 -0.0414797
79 P 108 V 0 -0.0545095
79 P 109 A 0 -0.0301932
79 P 110 L 0 -0.0124942
79 P 111 P 0 0.0238223
79 P 112 S 0 0.0266787
79 P 113 S 0 0.0492824
79 P 114 C 0 0.00654203
79 P 115 A 0 -0.0176637
79 P 116 P 0 -0.00422856
79 P 117 A 0 0.00239089
79 P 118 G 0 -0.0245377
79 P 119 T 0 0.0208004
79 P 120 Q 0 -0.013528
79 P 121 C 0 0.00166946
79 P 122 L 0 -0.0143471
79 P 123 I 0 -0.0341308
79 P 124 S 0 0.0115558
79 P 125 G 0 -0.0241767
79 P 126 W 0 -0.0427581
79 P 127 G 0 0.0185191
79 P 128 N 0 -0.0586472
79 P 129 T 0 -0.0651145
79 P 130 L 0 -0.0185843
79 P 131 S 0 -0.0284553
79 P 132 S 0 -0.0654044
79 P 133 G 0 -0.0276349
79 P 134 V 0 -0.0410171
79 P 136 E 0 -0.0233447
79 P 137 P 0 -0.0358616
79 P 138 D 0 0.00493934
79 P 139 L 0 -0.0561298
79 P 140 L 0 -0.0318569
79 P 141 Q 0 -0.0236806
79 P 142 C 0 -0.042354
79 P 143 L 0 -0.0130181
79 P 144 D 0 -0.0144863
79 P 145 A 0 -0.00910863
79 P 146 P 0 0.0295948
79 P 147 L 0 0.01038
79 P 148 L 0 -0.0402241
79 P 149 P 0 0.000957253
79 P 150 Q 0 -0.0144539
79 P 151 A 0 0.0297906
79 P 152 D 0 -0.0620271
79 P 153 C 0 -0.0464736
79 P 154 E 0 -0.0436611
79 P 155 A 0 -0.0278294
79 P 156 S 0 0.0277483
79 P 157 Y 0 -0.0605702
79 P 158 P 0 -0.00127438
79 P 159 G 0 -0.0088901
79 P 160 K 0 -0.0494515
79 P 161 I 0 -0.0714895
79 P 162 T 0 -0.0334419
79 P 163 D 0 -0.0271376
79 P 164 N 0 0.0631205
79 P 165 M 0 0.0091608
79 P 166 V 0 -0.0611141
79 P 167 C 0 -0.0500754
79 P 168 V 0 -0.0867709
79 P 169 G 0 -0.0384004
79 P 170 F 0 -0.0104259
79 P 171 L 0 -0.0385995
79 P 172 E 0 -0.00773932
79 P 173 G 0 -0.0631971
79 P 174 G 0 0.00513846
79 P 175 K 0 -0.0310908
79 P 176 D 0 -0.0990534
79 P 177 S 0 -0.0607501
79 P 178 C 0 -0.0223126
79 P 179 Q 0 -0.0120325
79 P 180 G 0 -0.0266931
79 P 181 D 0 -0.0510889
79 P 182 S 0 -0.0190293
79 P 183 G 0 -0.00685613
79 P 184 G 0 -0.0350726
79 P 185 P 0 -0.0350931
79 P 186 V 0 -0.0495199
79 P 187 V 0 -0.0334524
79 P 188 C 0 -0.0499654
79 P 189 N 0 -0.0102839
79 P 190 G 0 0.0234039
79 P 191 E 0 -0.0291117
79 P 192 L 0 -0.0541407
79 P 193 Q 0 -0.0604384
79 P 194 G 0 -0.0249408
79 P 195 I 0 -0.015983
79 P 196 V 0 0.0329743
79 P 197 S 0 0.0207743
79 P 198 W 0 -0.0489089
79 P 199 G 0 -0.0266058
79 P 200 Y 0 -0.0649132
79 P 201 G 0 -0.0278779
79 P 202 C 0 -0.0257934
79 P 203 A 0 -0.0660985
79 P 204 L 0 -0.0741418
79 P 205 P 0 -0.0713713
79 P 206 D 0 -0.0456064
79 P 207 N 0 -0.0522841
79 P 208 P 0 -0.0600531
79 P 209 G 0 -0.0837886
79 P 210 V 0 -0.0516628
79 P 211 Y 0 -0.0373047
79 P 212 T 0 0.0188728
79 P 213 K 0 -0.0254939
79 P 214 V 0 0.0113633
79 P 215 C 0 -0.0365431
79 P 216 N 0 0.0175955
79 P 217 Y 0 0.0208106
79 P 218 V 0 0.00248576
79 P 219 D 0 -0.00851725
79 P 220 W 0 0.1765
79 P 221 I 0 -0.0550687
79 P 222 Q 0 -0.0721407
79 P 223 D 0 0.0479079
79 P 224 T 0 0.566436
80 N 81 F 0 0.304224
80 N 82 D 0 0.341496
80 N 83 R 0 0.176384
80 N 84 K 0 0.175685
80 N 85 T 0 0.129839
80 N 86 L 0 0.105444
80 N 87 N 0 0.133944
80 N 88 N 0 0.575636
80 N 89 D 0 0.0391142
80 N 90 I 0 0.0561339
80 N 91 M 0 -0.0135796
80 N 92 L 0 -0.0322054
80 N 93 I 0 0.00340429
80 N 94 K 0 0.0187689
80 N 95 L 0 -0.0350285
80 N 96 S 0 0.0516254
80 N 97 S 0 0.0221564
80 N 98 P 0 0.0466215
80 N 99 V 0 -0.0109814
80 N 100 K 0 0.0457686
80 N 101 L 0 -0.0422154
80 N 102 N 0 -0.0262403
80 N 103 A 0 0.0441872
80 N 104 R 0 0.0142303
80 N 105 V 0 -0.0369383
80 N 106 A 0 -0.0167908
80 N 107 T 0 -0.009041
80 N 108 V 0 -0.0660968
80 N 109 A 0 -0.0322081
80 N 110 L 0 -0.00312291
80 N 111 P 0 -0.0297511
80 N 112 S 0 0.00985696
80 N 113 S 0 -0.0218745
80 N 114 C 0 -0.00792595
80 N 115 A 0 0.0134761
80 N 116 P 0 0.0559313
80 N 117 A 0 0.00152728
80 N 118 G 0 -0.0220335
80 N 119 T 0 0.0184798
80 N 120 Q 0 -0.0464379
80 N 121 C 0 -0.0887001
80 N 122 L 0 -0.0663421
80 N 123 I 0 -0.0343946
80 N 124 S 0 -0.0856821
80 N 125 G 0 -0.0333913
80 N 126 W 0 -0.0673102
80 N 127 G 0 -0.0401426
80 N 128 N 0 0.0207313
80 N 129 T 0 0.0125862
80 N 130 L 0 0.0234178
80 N 131 S 0 -0.0777258
80 N 132 S 0 0.0349433
80 N 133 G 0 0.0231356
80 N 134 V 0 -0.0280649
80 N 136 E 0 0.0146699
80 N 137 P 0 -0.0475441
80 N 138 D 0 -0.0214002
80 N 139 L 0 -0.0180975
80 N 140 L 0 -0.0301385
80 N 141 Q 0 -0.0641328
80 N 142 C 0 -0.0657897
80 N 143 L 0 -0.051864
80 N 144 D 0 -0.0152405
80 N 145 A 0 -0.0621308
80 N 146 P 0 -0.00135637
80 N 147 L 0 -0.0359574
80 N 148 L 0 0.0107407
80 N 149 P 0 -0.0265118
80 N 150 Q 0 -0.00571224
80 N 151 A 0 0.0333966
80 N 152 D 0 0.0395191
80 N 153 C 0 -0.036395
80 N 154 E 0 0.0244577
80 N 155 A 0 0.0635808
80 N 156 S 0 -0.0116581
80 N 157 Y 0 -0.0580694
80 N 158 P 0 -0.0240635
80 N 159 G 0 0.0273517
80 N 160 K 0 -0.0306546
80 N 161 I 0 -0.0250632
80 N 162 T 0 -0.0240483
80 N 163 D 0 0.0696093
80 N 164 N 0 0.0145943
80 N 165 M 0 -0.0430641
80 N 166 V 0 -0.0639807
80 N 167 C 0 -0.0230971
80 N 168 V 0 -0.0659574
80 N 169 G 0 -0.0509268
80 N 170 F 0 -0.0446024
80 N 171 L 0 -0.00962369
80 N 172 E 0 0.00955073
80 N 173 G 0 -0.0301737
80 N 174 G 0 -0.0554037
80 N 175 K 0 -0.0212767
80 N 176 D 0 -0.0587414
80 N 177 S 0 -0.0901192
80 N 178 C 0 -0.0424753
80 N 179 Q 0 0.0122077
80 N 180 G 0 -0.00553414
80 N 181 D 0 -0.0464141
80 N 182 S 0 -0.0264947
80 N 183 G 0 -0.0414954
80 N 184 G 0 -0.0419007
80 N 185 P 0 -0.0570923
80 N 186 V 0 -0.073948
80 N 187 V 0 -0.00772504
80 N 188 C 0 -0.0814997
80 N 189 N 0 0.00537697
80 N 190 G 0 -0.0418954
80 N 191 E 0 0.0387641
80 N 192 L 0 -0.0713869
80 N 193 Q 0 -0.0678511
80 N 194 G 0 -0.0427717
80 N 195 I 0 -0.0847253
80 N 196 V 0 -0.0655522
80 N 197 S 0 -0.0354169
80 N 198 W 0 -0.0775102
80 N 199 G 0 -0.0477492
80 N 200 Y 0 -0.00904495
80 N 201 G 0 -0.0112498
80 N 202 C 0 -0.0464862
80 N 203 A 0 -0.0703227
80 N 204 L 0 -0.0505043
80 N 205 P 0 -0.0010401
80 N 206 D 0 -0.0589968
80 N 207 N 0 0.00484625
80 N 208 P 0 -0.0792334
80 N 209 G 0 -0.0675567
80 N 210 V 0 -0.0742147
80 N 211 Y 0 -0.0475448
80 N 212 T 0 -0.0359282
80 N 213 K 0 -0.0316934
80 N 214 V 0 -0.0590646
80 N 215 C 0 -0.0485581
80 N 216 N 0 -0.0494957
80 N 217 Y 0 -0.0350264
80 N 218 V 0 -0.00196788
80 N 219 D 0 0.123084
80 N 220 W 0 -0.0476781
80 N 221 I 0 -0.0278722
80 N 222 Q 0 -0.0145384
80 N 223 D 0 0.0407263
80 N 224 T 0 0.00671802
81 F 82 D 0 0.974134
81 F 83 R 0 0.800598
81 F 84 K 0 0.152138
81 F 85 T 0 0.228145
81 F 86 L 0 0.393804
81 F 87 N 0 0.0829094
81 F 88 N 0 0.149146
81 F 89 D 0 0.12393
81 F 90 I 0 0.161291
81 F 91 M 0 0.0142676
81 F 92 L 0 0.0287177
81 F 93 I 0 -0.00614732
81 F 94 K 0 -0.049424
81 F 95 L 0 -0.0399974
81 F 96 S 0 0.0241352
81 F 97 S 0 -0.0341363
81 F 98 P 0 -0.0605827
81 F 99 V 0 -0.0476828
81 F 100 K 0 -0.0435305
81 F 101 L 0 -0.00131078
81 F 102 N 0 -0.087852
81 F 103 A 0 -0.0112691
81 F 104 R 0 -0.0300201
81 F 105 V 0 -0.017303
81 F 106 A 0 -0.0253412
81 F 107 T 0 -0.0382905
81 F 108 V 0 -0.0183012
81 F 109 A 0 -0.0378312
81 F 110 L 0 0.0201388
81 F 111 P 0 -0.0439721
81 F 112 S 0 -0.0577806
81 F 113 S 0 -0.0524523
81 F 114 C 0 -0.041294
81 F 115 A 0 -0.0714086
81 F 116 P 0 -0.044892
81 F 117 A 0 -0.0692638
81 F 118 G 0 -0.0204165
81 F 119 T 0 -0.0241295
81 F 120 Q 0 -0.0240579
81 F 121 C 0 -0.0764456
81 F 122 L 0 -0.00508618
81 F 123 I 0 -0.0492994
81 F 124 S 0 0.0179703
81 F 125 G 0 0.000998508
81 F 126 W 0 -0.00940519
81 F 127 G 0 -0.00803781
81 F 128 N 0 -0.0321824
81 F 129 T 0 -0.0130015
81 F 130 L 0 -0.0876687
81 F 131 S 0 -0.0331007
81 F 132 S 0 -0.0266016
81 F 133 G 0 -0.00635147
81 F 134 V 0 -0.0254786
81 F 136 E 0 -0.06854
81 F 137 P 0 -0.00609944
81 F 138 D 0 -0.0671905
81 F 139 L 0 -0.0727424
81 F 140 L 0 0.0121059
81 F 141 Q 0 -0.0545853
81 F 142 C 0 -0.0703633
81 F 143 L 0 -0.0619022
81 F 144 D 0 -0.0693134
81 F 145 A 0 0.0140371
81 F 146 P 0 -0.00404916
81 F 147 L 0 -0.0368958
81 F 148 L 0 -0.0333313
81 F 149 P 0 -0.0605529
81 F 150 Q 0 -0.0401811
81 F 151 A 0 -0.0537616
81 F 152 D 0 -0.0402327
81 F 153 C 0 -0.0203944
81 F 154 E 0 -0.0113593
81 F 155 A 0 -0.0647679
81 F 156 S 0 -0.0513198
81 F 157 Y 0 -0.0592491
81 F 158 P 0 -0.0191574
81 F 159 G 0 -0.0224938
81 F 160 K 0 -0.0340368
81 F 161 I 0 -0.0486309
81 F 162 T 0 -0.0477236
81 F 163 D 0 -0.0331049
81 F 164 N 0 -0.10564
81 F 165 M 0 0.0405883
81 F 166 V 0 -0.0490089
81 F 167 C 0 -0.00744166
81 F 168 V 0 -0.0492572
81 F 169 G 0 -0.0491235
81 F 170 F 0 -0.0389926
81 F 171 L 0 0.00941529
81 F 172 E 0 -0.0654852
81 F 173 G 0 -0.0198551
81 F 174 G 0 -0.0200531
81 F 175 K 0 -0.037246
81 F 176 D 0 -0.0104996
81 F 177 S 0 -0.00541044
81 F 178 C 0 -0.018128
81 F 179 Q 0 0.0593034
81 F 180 G 0 -0.00533607
81 F 181 D 0 -0.0187494
81 F 182 S 0 -0.0517034
81 F 183 G 0 -0.010376
81 F 184 G 0 -0.0245098
81 F 185 P 0 -0.00570503
81 F 186 V 0 -0.0462267
81 F 187 V 0 -0.0440857
81 F 188 C 0 -0.079773
81 F 189 N 0 -0.0296023
81 F 190 G 0 -0.0562039
81 F 191 E 0 -0.0744538
81 F 192 L 0 -0.0567962
81 F 193 Q 0 -0.058632
81 F 194 G 0 0.0468764
81 F 195 I 0 -0.01604
81 F 196 V 0 -0.055111
81 F 197 S 0 0.0233962
81 F 198 W 0 -0.00935459
81 F 199 G 0 -0.0643475
81 F 200 Y 0 -0.0651281
81 F 201 G 0 -0.0534113
81 F 202 C 0 -0.0565719
81 F 203 A 0 -0.018421
81 F 204 L 0 -0.0338967
81 F 205 P 0 -0.00263594
81 F 206 D 0 0.0149287
81 F 207 N 0 0.00079219
81 F 208 P 0 -0.0576683
81 F 209 G 0 -0.0435973
81 F 210 V 0 -0.00533861
81 F 211 Y 0 -0.00897844
81 F 212 T 0 0.0317994
81 F 213 K 0 -0.0734126
81 F 214 V 0 -0.0578371
81 F 215 C 0 -0.0651832
81 F 216 N 0 -0.0630179
81 F 217 Y 0 -0.059392
81 F 218 V 0 -0.0697938
81 F 219 D 0 -0.073487
81 F 220 W 0 -0.0385741
81 F 221 I 0 -0.013244
81 F 222 Q 0 -0.0928376
81 F 223 D 0 -0.0657865
81 F 224 T 0 -0.0740155
82 D 83 R 0 0.740429
82 D 84 K 0 0.545528
82 D 85 T 0 0.623938
82 D 86 L 0 0.303395
82 D 87 N 0 0.342655
82 D 88 N 0 0.15642
82 D 89 D 0 0.00978132
82 D 90 I 0 -0.026438
82 D 91 M 0 -0.00461413
82 D 92 L 0 0.010828
82 D 93 I 0 -0.0194855
82 D 94 K 0 -0.00495489
82 D 95 L 0 -0.0341772
82 D 96 S 0 0.0104621
82 D 97 S 0 0.0206784
82 D 98 P 0 -0.0505017
82 D 99 V 0 -0.00635224
82 D 100 K 0 0.0217127
82 D 101 L 0 -0.0588331
82 D 102 N 0 -0.0371547
82 D 103 A 0 0.0191079
82 D 104 R 0 -0.0336586
82 D 105 V 0 -0.0232335
82 D 106 A 0 -0.0424881
82 D 107 T 0 -0.00946238
82 D 108 V 0 -0.0192691
82 D 109 A 0 -0.0489978
82 D 110 L 0 -0.0115453
82 D 111 P 0 0.00515486
82 D 112 S 0 0.007868
82 D 113 S 0 0.0442988
82 D 114 C 0 -0.0155498
82 D 115 A 0 -0.0140709
82 D 116 P 0 0.00315387
82 D 117 A 0 0.0174715
82 D 118 G 0 -0.00898453
82 D 119 T 0 -0.00785493
82 D 120 Q 0 0.00819553
82 D 121 C 0 -0.0309633
82 D 122 L 0 0.000906098
82 D 123 I 0 -0.0380464
82 D 124 S 0 -0.0704349
82 D 125 G 0 -0.0472168
82 D 126 W 0 -0.0423921
82 D 127 G 0 -0.0528064
82 D 128 N 0 0.0305231
82 D 129 T 0 -0.0533136
82 D 130 L 0 -0.0213082
82 D 131 S 0 0.00497289
82 D 132 S 0 0.0184907
82 D 133 G 0 0.0209266
82 D 134 V 0 0.0204523
82 D 136 E 0 -0.0299666
82 D 137 P 0 -0.0163446
82 D 138 D 0 0.00873761
82 D 139 L 0 -0.0434677
82 D 140 L 0 -0.0448987
82 D 141 Q 0 -0.0314235
82 D 142 C 0 -0.0964304
82 D 143 L 0 -0.061772
82 D 144 D 0 -0.0271136
82 D 145 A 0 -0.025691
82 D 146 P 0 -0.0266673
82 D 147 L 0 -0.0590809
82 D 148 L 0 -0.0208552
82 D 149 P 0 0.0160547
82 D 150 Q 0 0.0155235
82 D 151 A 0 -0.0162535
82 D 152 D 0 0.0174337
82 D 153 C 0 -0.0460054
82 D 154 E 0 -0.0149302
82 D 155 A 0 -0.0146696
82 D 156 S 0 -0.0231849
82 D 157 Y 0 -0.0272436
82 D 158 P 0 0.00954858
82 D 159 G 0 -0.037886
82 D 160 K 0 0.063924
82 D 161 I 0 0.0102568
82 D 162 T 0 0.0132626
82 D 163 D 0 0.0398698
82 D 164 N 0 -0.0531583
82 D 165 M 0 -0.0357173
82 D 166 V 0 -0.0617075
82 D 167 C 0 -0.0520253
82 D 168 V 0 -0.0428209
82 D 169 G 0 -0.0213173
82 D 170 F 0 -0.0376947
82 D 171 L 0 -0.0310254
82 D 172 E 0 -0.0401263
82 D 173 G 0 -0.0505772
82 D 174 G 0 -0.0415352
82 D 175 K 0 0.00683302
82 D 176 D 0 -0.065248
82 D 177 S 0 -0.0536461
82 D 178 C 0 -0.0525067
82 D 179 Q 0 -0.0141778
82 D 180 G 0 -0.0728216
82 D 181 D 0 -0.0463562
82 D 182 S 0 -0.0121723
82 D 183 G 0 -0.0413742
82 D 184 G 0 -0.0172017
82 D 185 P 0 -0.0739137
82 D 186 V 0 -0.037569
82 D 187 V 0 -0.0631648
82 D 188 C 0 -0.0246484
82 D 189 N 0 -0.0283288
82 D 190 G 0 -0.0439132
82 D 191 E 0 -0.0448333
82 D 192 L 0 -0.0868028
82 D 193 Q 0 -0.0678918
82 D 194 G 0 -0.0463388
82 D 195 I 0 -0.0699628
82 D 196 V 0 -0.0625541
82 D 197 S 0 -0.0268575
82 D 198 W 0 -0.0637629
82 D 199 G 0 -0.0705508
82 D 200 Y 0 -0.0184786
82 D 201 G 0 -0.0391547
82 D 202 C 0 -0.0695505
82 D 203 A 0 -0.0201597
82 D 204 L 0 -0.0591165
82 D 205 P 0 -0.0441923
82 D 206 D 0 -0.0268414
82 D 207 N 0 0.0197605
82 D 208 P 0 -0.0341852
82 D 209 G 0 -0.0231134
82 D 210 V 0 -0.0231867
82 D 211 Y 0 -0.0964498
82 D 212 T 0 0.0227652
82 D 213 K 0 -0.0527784
82 D 214 V 0 -0.0278611
82 D 215 C 0 -0.0994203
82 D 216 N 0 -0.0510015
82 D 217 Y 0 -0.0642652
82 D 218 V 0 -0.040229
82 D 219 D 0 -0.0296368
82 D 220 W 0 -0.0431143
82 D 221 I 0 -0.0519624
82 D 222 Q 0 0.00793946
82 D 223 D 0 0.00720732
82 D 224 T 0 0.00370206
83 R 84 K 0 0.565287
83 R 85 T 0 0.353359
83 R 86 L 0 0.295375
83 R 87 N 0 0.173165
83 R 88 N 0 0.150154
83 R 89 D 0 -0.0259435
83 R 90 I 0 -0.00611877
83 R 91 M 0 -0.0294297
83 R 92 L 0 -0.0165547
83 R 93 I 0 0.0303191
83 R 94 K 0 -0.00437196
83 R 95 L 0 -0.043769
83 R 96 S 0 0.0316363
83 R 97 S 0 0.0127817
83 R 98 P 0 0.0367424
83 R 99 V 0 -0.0586455
83 R 100 K 0 -0.00588841
83 R 101 L 0 -0.019354
83 R 102 N 0 -0.0431804
83 R 103 A 0 0.0162401
83 R 104 R 0 -0.00175908
83 R 105 V 0 -0.0331042
83 R 106 A 0 -0.0477926
83 R 107 T 0 -0.0430754
83 R 108 V 0 -0.0229315
83 R 109 A 0 -0.0326187
83 R 110 L 0 0.0297269
83 R 111 P 0 -0.0734043
83 R 112 S 0 0.0190697
83 R 113 S 0 0.037423
83 R 114 C 0 -0.0361001
83 R 115 A 0 0.0067419
83 R 116 P 0 0.00912623
83 R 117 A 0 -0.00947135
83 R 118 G 0 -0.0283641
83 R 119 T 0 0.0393293
83 R 120 Q 0 -0.0149829
83 R 121 C 0 -0.057544
83 R 122 L 0 -0.0420347
83 R 123 I 0 -0.0627663
83 R 124 S 0 -0.048831
83 R 125 G 0 -0.0487208
83 R 126 W 0 -0.0397813
83 R 127 G 0 -0.0546748
83 R 128 N 0 0.0507043
83 R 129 T 0 0.00246346
83 R 130 L 0 0.0267235
83 R 131 S 0 -0.0107347
83 R 132 S 0 0.0407063
83 R 133 G 0 0.0387905
83 R 134 V 0 0.000746314
83 R 136 E 0 0.000338291
83 R 137 P 0 -0.0246099
83 R 138 D 0 0.0296489
83 R 139 L 0 0.00718517
83 R 140 L 0 -0.0334587
83 R 141 Q 0 -0.052301
83 R 142 C 0 -0.0543087
83 R 143 L 0 -0.0687982
83 R 144 D 0 -0.049655
83 R 145 A 0 -0.0284057
83 R 146 P 0 -0.00107766
83 R 147 L 0 -0.0885504
83 R 148 L 0 -0.0674447
83 R 149 P 0 -0.00768598
83 R 150 Q 0 -0.0115448
83 R 151 A 0 0.019748
83 R 152 D 0 -0.0420971
83 R 153 C 0 -0.0811934
83 R 154 E 0 -0.0280614
83 R 155 A 0 -0.00362084
83 R 156 S 0 0.0409889
83 R 157 Y 0 -0.01064
83 R 158 P 0 0.0576425
83 R 159 G 0 0.0240557
83 R 160 K 0 0.0433135
83 R 161 I 0 -0.0384219
83 R 162 T 0 0.000791556
83 R 163 D 0 0.042036
83 R 164 N 0 0.00759901
83 R 165 M 0 -0.0170109
83 R 166 V 0 -0.0596529
83 R 167 C 0 -0.0798316
83 R 168 V 0 -0.0538173
83 R 169 G 0 -0.0394133
83 R 170 F 0 -0.0128393
83 R 171 L 0 -0.0017761
83 R 172 E 0 -0.0449126
83 R 173 G 0 0.00495705
83 R 174 G 0 -0.0205973
83 R 175 K 0 -0.0474677
83 R 176 D 0 0.0194613
83 R 177 S 0 -0.0207466
83 R 178 C 0 -0.0552819
83 R 179 Q 0 -0.00615686
83 R 180 G 0 -0.0247155
83 R 181 D 0 -0.0282525
83 R 182 S 0 -0.014676
83 R 183 G 0 -0.0466282
83 R 184 G 0 -0.0573884
83 R 185 P 0 -0.0844499
83 R 186 V 0 -0.0514037
83 R 187 V 0 -0.033514
83 R 188 C 0 -0.0664466
83 R 189 N 0 -0.0135484
83 R 190 G 0 -0.0318741
83 R 191 E 0 -0.0217988
83 R 192 L 0 -0.103603
83 R 193 Q 0 -0.0221494
83 R 194 G 0 -0.0672422
83 R 195 I 0 0.0218064
83 R 196 V 0 -0.0551054
83 R 197 S 0 -0.0426678
83 R 198 W 0 -0.0166579
83 R 199 G 0 -0.0868248
83 R 200 Y 0 -0.0234834
83 R 201 G 0 0.0659464
83 R 202 C 0 -0.0288118
83 R 203 A 0 -0.0661029
83 R 204 L 0 -0.0285963
83 R 205 P 0 0.0210878
83 R 206 D 0 -0.0102441
83 R 207 N 0 -0.03454
83 R 208 P 0 -0.0421312
83 R 209 G 0 -0.0222491
83 R 210 V 0 0.00418837
83 R 211 Y 0 -0.0420696
83 R 212 T 0 0.00668769
83 R 213 K 0 -0.105109
83 R 214 V 0 -0.00974592
83 R 215 C 0 -0.0618014
83 R 216 N 0 0.042115
83 R 217 Y 0 -0.0575211
83 R 218 V 0 -0.0196217
83 R 219 D 0 -0.0223959
83 R 220 W 0 -0.0642359
83 R 221 I 0 -0.0473261
83 R 222 Q 0 -0.0399595
83 R 223 D 0 0.0308603
83 R 224 T 0 -0.0649488
84 K 85 T 0 1.18205
84 K 86 L 0 0.293213
84 K 87 N 0 0.287927
84 K 88 N 0 0.0476226
84 K 89 D 0 0.0281179
84 K 90 I 0 -0.00591075
84 K 91 M 0 -0.00470412
84 K 92 L 0 -0.0831203
84 K 93 I 0 0.0401393
84 K 94 K 0 0.0361247
84 K 95 L 0 -0.0567143
84 K 96 S 0 0.000278087
84 K 97 S 0 0.0571985
84 K 98 P 0 0.067363
84 K 99 V 0 -0.0781866
84 K 100 K 0 0.0412556
84 K 101 L 0 -0.020114
84 K 102 N 0 -0.00379213
84 K 103 A 0 0.0133526
84 K 104 R 0 0.00166572
84 K 105 V 0 0.0050999
84 K 106 A 0 0.00411016
84 K 107 T 0 -0.0488286
84 K 108 V 0 -0.000137299
84 K 109 A 0 -0.0319642
84 K 110 L 0 -0.0080014
84 K 111 P 0 -0.0446592
84 K 112 S 0 0.032006
84 K 113 S 0 0.0680877
84 K 114 C 0 -0.00121335
84 K 115 A 0 -0.0425892
84 K 116 P 0 -0.00975023
84 K 117 A 0 0.0210093
84 K 118 G 0 -0.0366725
84 K 119 T 0 0.0298133
84 K 120 Q 0 0.033547
84 K 121 C 0 -0.0502709
84 K 122 L 0 -0.0497593
84 K 123 I 0 -0.0107495
84 K 124 S 0 -0.0128736
84 K 125 G 0 -0.0618764
84 K 126 W 0 -0.0152072
84 K 127 G 0 -0.0517266
84 K 128 N 0 0.0126409
84 K 129 T 0 -0.00661254
84 K 130 L 0 -0.00829568
84 K 131 S 0 0.0242147
84 K 132 S 0 0.0320881
84 K 133 G 0 -0.00425492
84 K 134 V 0 0.0441251
84 K 136 E 0 0.0182767
84 K 137 P 0 -0.0322354
84 K 138 D 0 -0.00739108
84 K 139 L 0 -0.00349334
84 K 140 L 0 -0.0426631
84 K 141 Q 0 -0.0919701
84 K 142 C 0 -0.0744755
84 K 143 L 0 -0.0235969
84 K 144 D 0 0.00194003
84 K 145 A 0 -0.00629474
84 K 146 P 0 -0.0391525
84 K 147 L 0 -0.0443456
84 K 148 L 0 -0.0252171
84 K 149 P 0 -0.0385499
84 K 150 Q 0 -0.0708047
84 K 151 A 0 -0.0159308
84 K 152 D 0 0.00768433
84 K 153 C 0 -0.055151
84 K 154 E 0 -0.0314664
84 K 155 A 0 -0.00246809
84 K 156 S 0 -0.0499692
84 K 157 Y 0 0.00821848
84 K 158 P 0 0.00573313
84 K 159 G 0 0.0210665
84 K 160 K 0 0.0561852
84 K 161 I 0 -0.0627733
84 K 162 T 0 0.0103012
84 K 163 D 0 -0.0121191
84 K 164 N 0 0.00549069
84 K 165 M 0 0.0223283
84 K 166 V 0 -0.0263613
84 K 167 C 0 -0.0665666
84 K 168 V 0 -0.0540363
84 K 169 G 0 -0.0222591
84 K 170 F 0 -0.0640801
84 K 171 L 0 -0.0335921
84 K 172 E 0 -0.00217382
84 K 173 G 0 -0.0362141
84 K 174 G 0 0.030215
84 K 175 K 0 -0.0243755
84 K 176 D 0 -0.0288277
84 K 177 S 0 -0.0888527
84 K 178 C 0 -0.0542834
84 K 179 Q 0 -0.0187146
84 K 180 G 0 -0.0560511
84 K 181 D 0 -0.0499529
84 K 182 S 0 -0.0143033
84 K 183 G 0 -0.0653943
84 K 184 G 0 -0.0603012
84 K 185 P 0 -0.0550484
84 K 186 V 0 -0.0452718
84 K 187 V 0 -0.0628997
84 K 188 C 0 -0.076956
84 K 189 N 0 -0.0648268
84 K 190 G 0 -0.0299656
84 K 191 E 0 0.0693657
84 K 192 L 0 -0.103957
84 K 193 Q 0 -0.0836559
84 K 194 G 0 -0.060927
84 K 195 I 0 -0.043652
84 K 196 V 0 -0.0529954
84 K 197 S 0 0.0066603
84 K 198 W 0 -0.00706395
84 K 199 G 0 -0.0398177
84 K 200 Y 0 0.0530042
84 K 201 G 0 0.0393278
84 K 202 C 0 -0.0463154
84 K 203 A 0 -0.0879406
84 K 204 L 0 0.0148553
84 K 205 P 0 0.00386203
84 K 206 D 0 0.0125691
84 K 207 N 0 -0.0312762
84 K 208 P 0 -0.03488
84 K 209 G 0 -0.0666389
84 K 210 V 0 -0.0528412
84 K 211 Y 0 -0.0750538
84 K 212 T 0 -0.0262859
84 K 213 K 0 -0.00117411
84 K 214 V 0 -0.0955361
84 K 215 C 0 -0.0481028
84 K 216 N 0 -0.00131289
84 K 217 Y 0 -0.0400582
84 K 218 V 0 -0.00843964
84 K 219 D 0 -0.0049562
84 K 220 W 0 -0.054207
84 K 221 I 0 -0.0241746
84 K 222 Q 0 -0.059834
84 K 223 D 0 -0.0400405
84 K 224 T 0 -0.0282576
85 T 86 L 0 0.62511
85 T 87 N 0 0.659212
85 T 88 N 0 0.148434
85 T 89 D 0 0.0846017
85 T 90 I 0 0.0449364
85 T 91 M 0 0.00645746
85 T 92 L 0 0.00910407
85 T 93 I 0 -0.0296839
85 T 94 K 0 -0.0358839
85 T 95 L 0 0.000633104
85 T 96 S 0 -0.0467162
85 T 97 S 0 0.0160798
85 T 98 P 0 0.0139285
85 T 99 V 0 -0.00544726
85 T 100 K 0 0.0100548
85 T 101 L 0 -0.0221493
85 T 102 N 0 -0.00239471
85 T 103 A 0 0.00662755
85 T 104 R 0 0.0236639
85 T 105 V 0 -0.00910398
85 T 106 A 0 -0.0328851
85 T 107 T 0 0.01667
85 T 108 V 0 -0.0270556
85 T 109 A 0 -0.0484142
85 T 110 L 0 -0.0547998
85 T 111 P 0 0.00693401
85 T 112 S 0 0.00780896
85 T 113 S 0 0.0665826
85 T 114 C 0 -0.008017
85 T 115 A 0 -0.0220262
85 T 116 P 0 -0.0296885
85 T 117 A 0 -0.0012032
85 T 118 G 0 -0.000569548
85 T 119 T 0 0.050922
85 T 120 Q 0 0.00615612
85 T 121 C 0 -0.0361819
85 T 122 L 0 -0.0442609
85 T 123 I 0 -0.0489981
85 T 124 S 0 -0.0580936
85 T 125 G 0 -0.00633238
85 T 126 W 0 -0.0684498
85 T 127 G 0 -0.0511965
85 T 128 N 0 -0.00716944
85 T 129 T 0 0.0430562
85 T 130 L 0 0.017402
85 T 131 S 0 0.0497865
85 T 132 S 0 -0.00424465
85 T 133 G 0 0.0530784
85 T 134 V 0 0.00300561
85 T 136 E 0 -0.00269715
85 T 137 P 0 -0.0751992
85 T 138 D 0 -0.0133318
85 T 139 L 0 0.00472643
85 T 140 L 0 -0.0457537
85 T 141 Q 0 -0.0357032
85 T 142 C 0 -0.0328633
85 T 143 L 0 -0.00259987
85 T 144 D 0 -0.0217134
85 T 145 A 0 -0.0359501
85 T 146 P 0 -0.00818168
85 T 147 L 0 -0.0522266
85 T 148 L 0 -0.032774
85 T 149 P 0 -0.0215494
85 T 150 Q 0 -0.0194408
85 T 151 A 0 0.0018793
85 T 152 D 0 -0.0252232
85 T 153 C 0 -0.0566327
85 T 154 E 0 -0.0223862
85 T 155 A 0 0.00398814
85 T 156 S 0 0.00950654
85 T 157 Y 0 -0.0480444
85 T 158 P 0 0.0141411
85 T 159 G 0 -0.00483023
85 T 160 K 0 0.0450994
85 T 161 I 0 0.00853912
85 T 162 T 0 0.0581542
85 T 163 D 0 -0.0329522
85 T 164 N 0 0.0262005
85 T 165 M 0 0.0794858
85 T 166 V 0 -0.0511194
85 T 167 C 0 -0.0752188
85 T 168 V 0 -0.0773873
85 T 169 G 0 -0.0611718
85 T 170 F 0 -0.0191465
85 T 171 L 0 -0.0303881
85 T 172 E 0 -0.0435385
85 T 173 G 0 -0.0923431
85 T 174 G 0 -0.0499721
85 T 175 K 0 -0.0186574
85 T 176 D 0 -0.0318375
85 T 177 S 0 -0.0525095
85 T 178 C 0 -0.0505842
85 T 179 Q 0 -0.0220979
85 T 180 G 0 -0.054962
85 T 181 D 0 -0.0299817
85 T 182 S 0 -0.0677219
85 T 183 G 0 -0.0554222
85 T 184 G 0 -0.0113621
85 T 185 P 0 -0.062504
85 T 186 V 0 -0.0711428
85 T 187 V 0 -0.120198
85 T 188 C 0 -0.0431754
85 T 189 N 0 -0.0567387
85 T 190 G 0 -0.0501601
85 T 191 E 0 0.0125383
85 T 192 L 0 -0.0931983
85 T 193 Q 0 -0.086448
85 T 194 G 0 -0.104034
85 T 195 I 0 0.00623815
85 T 196 V 0 -0.0799362
85 T 197 S 0 -0.0430667
85 T 198 W 0 0.0111714
85 T 199 G 0 -0.0463308
85 T 200 Y 0 -0.0618726
85 T 201 G 0 0.0449992
85 T 202 C 0 -0.051973
85 T 203 A 0 -0.0476913
85 T 204 L 0 0.0528822
85 T 205 P 0 -0.00756392
85 T 206 D 0 -0.0309478
85 T 207 N 0 -0.0413056
85 T 208 P 0 -0.0634982
85 T 209 G 0 -0.0360301
85 T 210 V 0 0.0180141
85 T 211 Y 0 -0.0419095
85 T 212 T 0 -0.0536201
85 T 213 K 0 -0.0358668
85 T 214 V 0 -0.0739686
85 T 215 C 0 -0.0413316
85 T 216 N 0 -0.0144005
85 T 217 Y 0 -0.0954057
85 T 218 V 0 -0.0629341
85 T 219 D 0 -0.100306
85 T 220 W 0 -0.0797557
85 T 221 I 0 -0.0483911
85 T 222 Q 0 -0.0304217
85 T 223 D 0 -0.0625869
85 T 224 T 0 -0.0262872
86 L 87 N 0 0.531911
86 L 88 N 0 0.290529
86 L 89 D 0 0.0854025
86 L 90 I 0 0.0390615
86 L 91 M 0 0.0219103
86 L 92 L 0 -0.0137374
86 L 93 I 0 0.0155575
86 L 94 K 0 -0.0036703
86 L 95 L 0 -0.0783865
86 L 96 S 0 0.0554848
86 L 97 S 0 0.0352098
86 L 98 P 0 -0.00390018
86 L 99 V 0 -0.0382144
86 L 100 K 0 0.0186029
86 L 101 L 0 0.0211651
86 L 102 N 0 0.00959184
86 L 103 A 0 0.0143107
86 L 104 R 0 -0.00883126
86 L 105 V 0 -0.0349455
86 L 106 A 0 0.00496256
86 L 107 T 0 -0.0326139
86 L 108 V 0 -0.00240003
86 L 109 A 0 -0.00681031
86 L 110 L 0 -0.0495034
86 L 111 P 0 -0.0425955
86 L 112 S 0 0.0370143
86 L 113 S 0 0.0274895
86 L 114 C 0 0.0493497
86 L 115 A 0 -0.00653361
86 L 116 P 0 -0.00152774
86 L 117 A 0 0.0425611
86 L 118 G 0 -0.00723606
86 L 119 T 0 0.0385317
86 L 120 Q 0 0.0451798
86 L 121 C 0 0.0275636
86 L 122 L 0 -0.0227179
86 L 123 I 0 -0.063742
86 L 124 S 0 -0.0221815
86 L 125 G 0 -0.047394
86 L 126 W 0 -0.0807336
86 L 127 G 0 -0.0232077
86 L 128 N 0 0.122712
86 L 129 T 0 -0.00992866
86 L 130 L 0 -0.0241255
86 L 131 S 0 0.0808476
86 L 132 S 0 0.00901603
86 L 133 G 0 0.022224
86 L 134 V 0 0.0411323
86 L 136 E 0 0.0461769
86 L 137 P 0 -0.0297545
86 L 138 D 0 -0.0105307
86 L 139 L 0 -0.0530011
86 L 140 L 0 -0.0385472
86 L 141 Q 0 -0.0246699
86 L 142 C 0 -0.0581601
86 L 143 L 0 -0.0663336
86 L 144 D 0 -0.038719
86 L 145 A 0 0.0103708
86 L 146 P 0 -0.0371535
86 L 147 L 0 -0.0125644
86 L 148 L 0 -0.0738443
86 L 149 P 0 -0.0166818
86 L 150 Q 0 -0.0357958
86 L 151 A 0 0.0327017
86 L 152 D 0 -0.059344
86 L 153 C 0 -0.0708256
86 L 154 E 0 0.0390421
86 L 155 A 0 -0.0387793
86 L 156 S 0 -0.0294782
86 L 157 Y 0 0.0404596
86 L 158 P 0 -0.0261687
86 L 159 G 0 0.0372711
86 L 160 K 0 0.0261606
86 L 161 I 0 -0.0221185
86 L 162 T 0 0.0116666
86 L 163 D 0 0.035237
86 L 164 N 0 0.0247754
86 L 165 M 0 0.0473093
86 L 166 V 0 -0.0917059
86 L 167 C 0 -0.0675387
86 L 168 V 0 -0.0397736
86 L 169 G 0 -0.0185999
86 L 170 F 0 -0.0432808
86 L 171 L 0 -0.0283328
86 L 172 E 0 -0.0133649
86 L 173 G 0 -0.00756569
86 L 174 G 0 -0.0175065
86 L 175 K 0 -0.0608687
86 L 176 D 0 -0.0492125
86 L 177 S 0 -0.00795922
86 L 178 C 0 -0.0679377
86 L 179 Q 0 0.00236416
86 L 180 G 0 -0.0276578
86 L 181 D 0 -0.0821211
86 L 182 S 0 -0.0653834
86 L 183 G 0 -0.0670138
86 L 184 G 0 -0.0423919
86 L 185 P 0 -0.0633972
86 L 186 V 0 -0.0600955
86 L 187 V 0 -0.0332722
86 L 188 C 0 -0.0384422
86 L 189 N 0 -0.0569325
86 L 190 G 0 -0.0390095
86 L 191 E 0 -0.0585856
86 L 192 L 0 -0.0139177
86 L 193 Q 0 -0.0691916
86 L 194 G 0 -0.0663702
86 L 195 I 0 -0.0808043
86 L 196 V 0 0.0231054
86 L 197 S 0 -0.0232587
86 L 198 W 0 0.075901
86 L 199 G 0 -0.00914514
86 L 200 Y 0 0.0369579
86 L 201 G 0 0.0665927
86 L 202 C 0 -0.0702087
86 L 203 A 0 -0.04502
86 L 204 L 0 -0.0602792
86 L 205 P 0 0.00214266
86 L 206 D 0 0.00987388
86 L 207 N 0 0.0460703
86 L 208 P 0 -0.0406766
86 L 209 G 0 -0.0103838
86 L 210 V 0 0.0359963
86 L 211 Y 0 -0.0716106
86 L 212 T 0 0.0104641
86 L 213 K 0 -0.0400708
86 L 214 V 0 -0.0472132
86 L 215 C 0 -0.0448577
86 L 216 N 0 -0.036805
86 L 217 Y 0 -0.0597065
86 L 218 V 0 -0.0518944
86 L 219 D 0 -0.0756709
86 L 220 W 0 -0.0872111
86 L 221 I 0 -0.0427851
86 L 222 Q 0 -0.0204212
86 L 223 D 0 -0.0422318
86 L 224 T 0 -0.0614139
87 N 88 N 0 0.585348
87 N 89 D 0 0.136619
87 N 90 I 0 0.129717
87 N 91 M 0 0.0282069
87 N 92 L 0 8.56443e-05
87 N 93 I 0 -0.00896692
87 N 94 K 0 -0.0917111
87 N 95 L 0 -0.0373491
87 N 96 S 0 0.0260728
87 N 97 S 0 0.00394961
87 N 98 P 0 -0.0579334
87 N 99 V 0 -0.0167219
87 N 100 K 0 0.00872796
87 N 101 L 0 -0.0521366
87 N 102 N 0 0.0171884
87 N 103 A 0 -0.0045165
87 N 104 R 0 -0.0288589
87 N 105 V 0 -0.0241969
87 N 106 A 0 -0.00428881
87 N 107 T 0 -0.0363528
87 N 108 V 0 -0.0469201
87 N 109 A 0 0.0114139
87 N 110 L 0 -0.058505
87 N 111 P 0 0.0285243
87 N 112 S 0 0.0348703
87 N 113 S 0 -0.0221734
87 N 114 C 0 0.0202942
87 N 115 A 0 -0.0383828
87 N 116 P 0 0.0241748
87 N 117 A 0 -0.02644
87 N 118 G 0 0.00899158
87 N 119 T 0 0.0272676
87 N 120 Q 0 0.0505757
87 N 121 C 0 -0.00103511
87 N 122 L 0 -0.00787238
87 N 123 I 0 0.0615801
87 N 124 S 0 -0.0387666
87 N 125 G 0 -0.0731345
87 N 126 W 0 -0.0692352
87 N 127 G 0 -0.0719124
87 N 128 N 0 -0.0378204
87 N 129 T 0 -0.00361537
87 N 130 L 0 -0.0270679
87 N 131 S 0 0.0147885
87 N 132 S 0 -0.035539
87 N 133 G 0 0.00467875
87 N 134 V 0 -0.0115856
87 N 136 E 0 -0.00766612
87 N 137 P 0 -0.0315643
87 N 138 D 0 -0.024309
87 N 139 L 0 -0.024572
87 N 140 L 0 -0.0649782
87 N 141 Q 0 -0.0326882
87 N 142 C 0 -0.0567417
87 N 143 L 0 -0.0926977
87 N 144 D 0 -0.00659121
87 N 145 A 0 -0.0319198
87 N 146 P 0 0.0252536
87 N 147 L 0 -0.0257391
87 N 148 L 0 -0.00451264
87 N 149 P 0 -0.0478892
87 N 150 Q 0 0.0115014
87 N 151 A 0 -0.0303942
87 N 152 D 0 -0.079136
87 N 153 C 0 -0.0516657
87 N 154 E 0 -0.0176549
87 N 155 A 0 -0.0139991
87 N 156 S 0 -0.0510929
87 N 157 Y 0 -0.0348173
87 N 158 P 0 -0.048889
87 N 159 G 0 -0.00547406
87 N 160 K 0 0.00426143
87 N 161 I 0 0.0589608
87 N 162 T 0 0.533299
87 N 163 D 0 -0.00201616
87 N 164 N 0 0.681513
87 N 165 M 0 0.279093
87 N 166 V 0 -0.0474618
87 N 167 C 0 -0.0551204
87 N 168 V 0 -0.041852
87 N 169 G 0 -0.0122303
87 N 170 F 0 -0.0593498
87 N 171 L 0 0.00845452
87 N 172 E 0 -0.0755088
87 N 173 G 0 0.0155287
87 N 174 G 0 -0.00245454
87 N 175 K 0 -0.0715086
87 N 176 D 0 -0.0370927
87 N 177 S 0 -0.0430698
87 N 178 C 0 -0.0708699
87 N 179 Q 0 -0.0269372
87 N 180 G 0 -0.0521732
87 N 181 D 0 -0.0685494
87 N 182 S 0 -0.053541
87 N 183 G 0 -0.0534513
87 N 184 G 0 -0.0357024
87 N 185 P 0 -0.0593465
87 N 186 V 0 -0.115812
87 N 187 V 0 -0.0502883
87 N 188 C 0 -0.0734486
87 N 189 N 0 -0.0405483
87 N 190 G 0 -0.00208758
87 N 191 E 0 -0.0171411
87 N 192 L 0 -0.106613
87 N 193 Q 0 -0.0579088
87 N 194 G 0 -0.0542138
87 N 195 I 0 -0.0113813
87 N 196 V 0 -0.0725375
87 N 197 S 0 -0.0282246
87 N 198 W 0 0.105061
87 N 199 G 0 -0.0346639
87 N 200 Y 0 -0.0315926
87 N 201 G 0 -0.0235935
87 N 202 C 0 -0.0745876
87 N 203 A 0 0.0207852
87 N 204 L 0 0.00325018
87 N 205 P 0 0.000891683
87 N 206 D 0 -0.0833968
87 N 207 N 0 -0.0068454
87 N 208 P 0 -0.0625775
87 N 209 G 0 0.011135
87 N 210 V 0 -0.0109513
87 N 211 Y 0 -0.0430007
87 N 212 T 0 0.00342267
87 N 213 K 0 0.0210064
87 N 214 V 0 -0.0642837
87 N 215 C 0 -0.0118434
87 N 216 N 0 0.0336887
87 N 217 Y 0 0.0504966
87 N 218 V 0 -0.0655202
87 N 219 D 0 -0.058804
87 N 220 W 0 -0.0118498
87 N 221 I 0 -0.0755901
87 N 222 Q 0 0.0057232
87 N 223 D 0 -0.0455394
87 N 224 T 0 -0.0515226
88 N 89 D 0 0.348543
88 N 90 I 0 0.361117
88 N 91 M 0 0.172653
88 N 92 L 0 0.148394
88 N 93 I 0 0.0606588
88 N 94 K 0 0.0340716
88 N 95 L 0 -0.00235376
88 N 96 S 0 0.00504726
88 N 97 S 0 -0.021
88 N 98 P 0 0.00632755
88 N 99 V 0 -0.0435499
88 N 100 K 0 -0.0346676
88 N 101 L 0 -0.00167409
88 N 102 N 0 -0.030272
88 N 103 A 0 0.00195775
88 N 104 R 0 -0.0555058
88 N 105 V 0 -0.0289592
88 N 106 A 0 0.0819398
88 N 107 T 0 -0.0268408
88 N 108 V 0 -0.0213575
88 N 109 A 0 -0.0505787
88 N 110 L 0 -0.0498568
88 N 111 P 0 0.0474256
88 N 112 S 0 -0.017834
88 N 113 S 0 0.042181
88 N 114 C 0 -0.0409001
88 N 115 A 0 0.0153797
88 N 116 P 0 -0.0485539
88 N 117 A 0 -0.020322
88 N 118 G 0 -0.0174023
88 N 119 T 0 0.0406736
88 N 120 Q 0 -0.0299822
88 N 121 C 0 -0.0711861
88 N 122 L 0 0.0269852
88 N 123 I 0 -0.0413103
88 N 124 S 0 0.00659344
88 N 125 G 0 -0.025633
88 N 126 W 0 -0.0182579
88 N 127 G 0 -0.0444765
88 N 128 N 0 0.0126615
88 N 129 T 0 0.0115692
88 N 130 L 0 -0.0598474
88 N 131 S 0 -0.00320382
88 N 132 S 0 -0.0450076
88 N 133 G 0 0.0228488
88 N 134 V 0 -0.0610255
88 N 136 E 0 -0.0573355
88 N 137 P 0 -0.0357902
88 N 138 D 0 -0.0446992
88 N 139 L 0 -0.0941412
88 N 140 L 0 -0.0190185
88 N 141 Q 0 0.0400621
88 N 142 C 0 -0.0310166
88 N 143 L 0 -0.0848257
88 N 144 D 0 -0.0767169
88 N 145 A 0 -0.0350343
88 N 146 P 0 -0.0566491
88 N 147 L 0 -0.0880929
88 N 148 L 0 -0.0106865
88 N 149 P 0 -0.0369482
88 N 150 Q 0 -0.0550471
88 N 151 A 0 -0.00970523
88 N 152 D 0 -0.0123141
88 N 153 C 0 0.00123946
88 N 154 E 0 -0.0293692
88 N 155 A 0 0.000545626
88 N 156 S 0 -0.0792217
88 N 157 Y 0 0.0454576
88 N 158 P 0 -0.0139421
88 N 159 G 0 -0.0156834
88 N 160 K 0 -0.0348293
88 N 161 I 0 -0.0751899
88 N 162 T 0 0.0255885
88 N 163 D 0 0.0236627
88 N 164 N 0 0.419522
88 N 165 M 0 -0.0232236
88 N 166 V 0 -0.0500576
88 N 167 C 0 -0.0156771
88 N 168 V 0 -0.0473094
88 N 169 G 0 -0.0557091
88 N 170 F 0 -0.0178746
88 N 171 L 0 -0.0649001
88 N 172 E 0 -0.00835649
88 N 173 G 0 -0.0645494
88 N 174 G 0 -0.0168444
88 N 175 K 0 -0.0227358
88 N 176 D 0 -0.0237884
88 N 177 S 0 -0.0323395
88 N 178 C 0 -0.0336792
88 N 179 Q 0 0.0102344
88 N 180 G 0 -0.0379785
88 N 181 D 0 -0.0654493
88 N 182 S 0 -0.0466434
88 N 183 G 0 -0.0563445
88 N 184 G 0 -0.076885
88 N 185 P 0 -0.0185274
88 N 186 V 0 -0.05207
88 N 187 V 0 -0.063106
88 N 188 C 0 -0.0642889
88 N 189 N 0 -0.0396942
88 N 190 G 0 -0.0540947
88 N 191 E 0 -0.06787
88 N 192 L 0 -0.118616
88 N 193 Q 0 -0.0672792
88 N 194 G 0 -0.0556352
88 N 195 I 0 -0.0536176
88 N 196 V 0 -0.0304133
88 N 197 S 0 -0.0275098
88 N 198 W 0 -0.014088
88 N 199 G 0 -0.00711743
88 N 200 Y 0 -0.0686159
88 N 201 G 0 -0.0763681
88 N 202 C 0 -0.0661634
88 N 203 A 0 -0.0236215
88 N 204 L 0 -0.0113538
88 N 205 P 0 2.69241e-05
88 N 206 D 0 -0.0640041
88 N 207 N 0 -0.0442021
88 N 208 P 0 -0.047102
88 N 209 G 0 -0.0616777
88 N 210 V 0 -0.0770226
88 N 211 Y 0 -0.0526236
88 N 212 T 0 0.0666028
88 N 213 K 0 0.0534748
88 N 214 V 0 -0.0711009
88 N 215 C 0 -0.0348348
88 N 216 N 0 0.0773787
88 N 217 Y 0 0.814746
88 N 218 V 0 -0.00293059
88 N 219 D 0 -0.0450232
88 N 220 W 0 -0.0176276
88 N 221 I 0 -0.0595115
88 N 222 Q 0 -0.0567728
88 N 223 D 0 -0.0430941
88 N 224 T 0 -0.0521769
89 D 90 I 0 0.384596
89 D 91 M 0 0.313978
89 D 92 L 0 0.239275
89 D 93 I 0 0.162372
89 D 94 K 0 0.107256
89 D 95 L 0 0.12424
89 D 96 S 0 0.0363288
89 D 97 S 0 0.00373475
89 D 98 P 0 0.0291518
89 D 99 V 0 0.0546187
89 D 100 K 0 -0.00603779
89 D 101 L 0 -0.00244121
89 D 102 N 0 -0.00312834
89 D 103 A 0 -0.0447079
89 D 104 R 0 -0.022426
89 D 105 V 0 0.00926889
89 D 106 A 0 -0.00250603
89 D 107 T 0 -0.0195511
89 D 108 V 0 0.0287645
89 D 109 A 0 -0.0351355
89 D 110 L 0 0.00451648
89 D 111 P 0 -0.01919
89 D 112 S 0 -0.0354364
89 D 113 S 0 -0.0743734
89 D 114 C 0 -0.0209442
89 D 115 A 0 -0.0461529
89 D 116 P 0 -0.0472942
89 D 117 A 0 -0.0460748
89 D 118 G 0 0.00890967
89 D 119 T 0 -0.0214988
89 D 120 Q 0 -0.0182859
89 D 121 C 0 -0.0225402
89 D 122 L 0 -0.0368767
89 D 123 I 0 -0.0085765
89 D 124 S 0 -0.00610031
89 D 125 G 0 0.0479288
89 D 126 W 0 0.0264264
89 D 127 G 0 0.102939
89 D 128 N 0 -0.0550736
89 D 129 T 0 -0.0446933
89 D 130 L 0 -0.0372694
89 D 131 S 0 -0.0126344
89 D 132 S 0 -0.0314131
89 D 133 G 0 -0.0584859
89 D 134 V 0 -0.0507272
89 D 136 E 0 -0.0395613
89 D 137 P 0 -0.0418638
89 D 138 D 0 -0.0769866
89 D 139 L 0 -0.0507089
89 D 140 L 0 0.00952336
89 D 141 Q 0 -0.0381275
89 D 142 C 0 -0.0836765
89 D 143 L 0 -0.00225424
89 D 144 D 0 -0.0763927
89 D 145 A 0 -0.0604621
89 D 146 P 0 -0.0493772
89 D 147 L 0 -0.041741
89 D 148 L 0 -0.00253727
89 D 149 P 0 -0.0348157
89 D 150 Q 0 -0.0353037
89 D 151 A 0 -0.0524941
89 D 152 D 0 -0.0632436
89 D 153 C 0 0.00510218
89 D 154 E 0 -0.0606167
89 D 155 A 0 -0.0486615
89 D 156 S 0 -0.0674398
89 D 157 Y 0 -0.0501942
89 D 158 P 0 -0.0632653
89 D 159 G 0 -0.0585404
89 D 160 K 0 -0.0640097
89 D 161 I 0 -0.0513855
89 D 162 T 0 -0.0599901
89 D 163 D 0 -0.054986
89 D 164 N 0 -0.0486956
89 D 165 M 0 0.0299092
89 D 166 V 0 -0.00670006
89 D 167 C 0 -0.00780032
89 D 168 V 0 -0.00247224
89 D 169 G 0 0.011039
89 D 170 F 0 -0.0583359
89 D 171 L 0 -0.0733648
89 D 172 E 0 -0.0646796
89 D 173 G 0 -0.0227864
89 D 174 G 0 -0.0644209
89 D 175 K 0 -0.0197711
89 D 176 D 0 -0.0328305
89 D 177 S 0 0.0236457
89 D 178 C 0 -0.00413097
89 D 179 Q 0 0.0178549
89 D 180 G 0 0.13325
89 D 181 D 0 0.0689632
89 D 182 S 0 0.346821
89 D 183 G 0 0.0505526
89 D 184 G 0 0.113118
89 D 185 P 0 0.0161975
89 D 186 V 0 -0.00979141
89 D 187 V 0 -0.014139
89 D 188 C 0 -0.0300083
89 D 189 N 0 -0.0556395
89 D 190 G 0 -0.0301236
89 D 191 E 0 -0.0324048
89 D 192 L 0 -0.0297053
89 D 193 Q 0 -0.0483897
89 D 194 G 0 0.0512644
89 D 195 I 0 0.0258736
89 D 196 V 0 0.0294481
89 D 197 S 0 0.225231
89 D 198 W 0 0.00154775
89 D 199 G 0 0.0517241
89 D 200 Y 0 -0.0856912
89 D 201 G 0 -0.02873
89 D 202 C 0 -0.0150446
89 D 203 A 0 -0.0273564
89 D 204 L 0 -0.0258969
89 D 205 P 0 -0.0577777
89 D 206 D 0 -0.0632796
89 D 207 N 0 -0.0796715
89 D 208 P 0 -0.00989289
89 D 209 G 0 0.0500758
89 D 210 V 0 0.0060473
89 D 211 Y 0 -0.0172386
89 D 212 T 0 0.0487751
89 D 213 K 0 -0.0490916
89 D 214 V 0 -0.00781217
89 D 215 C 0 -0.066701
89 D 216 N 0 -0.0713033
89 D 217 Y 0 -0.0262383
89 D 218 V 0 -0.0894008
89 D 219 D 0 -0.0591373
89 D 220 W 0 0.0291817
89 D 221 I 0 0.0217965
89 D 222 Q 0 -0.0549606
89 D 223 D 0 -0.036282
89 D 224 T 0 -0.0288299
90 I 91 M 0 0.358161
90 I 92 L 0 0.281363
90 I 93 I 0 0.151945
90 I 94 K 0 0.124043
90 I 95 L 0 0.0784916
90 I 96 S 0 0.0045813
90 I 97 S 0 0.0454338
90 I 98 P 0 -0.0487912
90 I 99 V 0 0.0392464
90 I 100 K 0 -0.0464251
90 I 101 L 0 -0.0352185
90 I 102 N 0 0.0117627
90 I 103 A 0 -0.0727769
90 I 104 R 0 -0.00638516
90 I 105 V 0 0.0795982
90 I 106 A 0 -0.0128047
90 I 107 T 0 0.0418303
90 I 108 V 0 -0.0159742
90 I 109 A 0 0.0211732
90 I 110 L 0 0.0188946
90 I 111 P 0 0.0436224
90 I 112 S 0 -0.0518041
90 I 113 S 0 0.0174834
90 I 114 C 0 -0.0189297
90 I 115 A 0 -0.0451036
90 I 116 P 0 -0.089998
90 I 117 A 0 0.0548081
90 I 118 G 0 -0.0253741
90 I 119 T 0 -0.0818714
90 I 120 Q 0 0.00363145
90 I 121 C 0 -0.019324
90 I 122 L 0 -0.033154
90 I 123 I 0 -0.00442204
90 I 124 S 0 -0.00351576
90 I 125 G 0 0.0238932
90 I 126 W 0 -0.0155908
90 I 127 G 0 0.0295265
90 I 128 N 0 -0.0309422
90 I 129 T 0 -0.0281994
90 I 130 L 0 -0.0258104
90 I 131 S 0 -0.0643401
90 I 132 S 0 0.00386292
90 I 133 G 0 -0.0726472
90 I 134 V 0 -0.0407635
90 I 136 E 0 -0.0751785
90 I 137 P 0 -0.0514467
90 I 138 D 0 -0.0457355
90 I 139 L 0 -0.0378894
90 I 140 L 0 0.0024555
90 I 141 Q 0 -0.0384155
90 I 142 C 0 -0.0605719
90 I 143 L 0 -0.0475581
90 I 144 D 0 -0.0474204
90 I 145 A 0 -0.0312204
90 I 146 P 0 -0.0498749
90 I 147 L 0 0.0100943
90 I 148 L 0 -0.00348193
90 I 149 P 0 -0.0666024
90 I 150 Q 0 -0.0317536
90 I 151 A 0 -0.0475289
90 I 152 D 0 -0.0625634
90 I 153 C 0 0.00996699
90 I 154 E 0 -0.0972089
90 I 155 A 0 -0.0189488
90 I 156 S 0 -0.0678572
90 I 157 Y 0 -0.0135524
90 I 158 P 0 -0.114394
90 I 159 G 0 -0.0471144
90 I 160 K 0 -0.0339734
90 I 161 I 0 -0.0920676
90 I 162 T 0 -0.0585933
90 I 163 D 0 -0.0937517
90 I 164 N 0 0.00200408
90 I 165 M 0 -0.0291183
90 I 166 V 0 -0.0645052
90 I 167 C 0 0.0256755
90 I 168 V 0 -0.0206631
90 I 169 G 0 -0.0458778
90 I 170 F 0 -0.0705971
90 I 171 L 0 -0.103324
90 I 172 E 0 -0.12444
90 I 173 G 0 -0.101857
90 I 174 G 0 -0.0789401
90 I 175 K 0 -0.0632
90 I 176 D 0 -0.0627913
90 I 177 S 0 -0.0561507
90 I 178 C 0 -0.0204257
90 I 179 Q 0 -0.063474
90 I 180 G 0 -0.0266192
90 I 181 D 0 -0.0015094
90 I 182 S 0 -0.0115455
90 I 183 G 0 0.020783
90 I 184 G 0 0.00469137
90 I 185 P 0 -0.0141774
90 I 186 V 0 0.00253321
90 I 187 V 0 -0.0440474
90 I 188 C 0 -0.0390257
90 I 189 N 0 -0.0513264
90 I 190 G 0 -0.00654593
90 I 191 E 0 -0.037061
90 I 192 L 0 0.00998674
90 I 193 Q 0 -0.091722
90 I 194 G 0 0.0270241
90 I 195 I 0 0.116842
90 I 196 V 0 -0.0214919
90 I 197 S 0 0.00602188
90 I 198 W 0 -0.000154729
90 I 199 G 0 -0.037769
90 I 200 Y 0 -0.0377154
90 I 201 G 0 -0.0592205
90 I 202 C 0 -0.0403351
90 I 203 A 0 -0.0848848
90 I 204 L 0 -0.0340123
90 I 205 P 0 -0.0598606
90 I 206 D 0 -0.0979603
90 I 207 N 0 -0.0690259
90 I 208 P 0 -0.0198106
90 I 209 G 0 -0.0745073
90 I 210 V 0 -0.0510798
90 I 211 Y 0 -0.0359331
90 I 212 T 0 0.45875
90 I 213 K 0 -0.0455662
90 I 214 V 0 0.151187
90 I 215 C 0 -0.0408502
90 I 216 N 0 0.0304571
90 I 217 Y 0 0.621748
90 I 218 V 0 0.0146857
90 I 219 D 0 -0.0492769
90 I 220 W 0 0.109172
90 I 221 I 0 0.129097
90 I 222 Q 0 -0.032781
90 I 223 D 0 -0.0533272
90 I 224 T 0 -5.77037e-05
91 M 92 L 0 0.32948
91 M 93 I 0 0.261854
91 M 94 K 0 0.256644
91 M 95 L 0 0.146212
91 M 96 S 0 0.0158268
91 M 97 S 0 0.0103408
91 M 98 P 0 0.0336327
91 M 99 V 0 0.00478573
91 M 100 K 0 -1.2642e-05
91 M 101 L 0 -0.0291549
91 M 102 N 0 -0.0287595
91 M 103 A 0 -0.0801925
91 M 104 R 0 -0.0214988
91 M 105 V 0 -0.0241623
91 M 106 A 0 -0.0324567
91 M 107 T 0 -0.015502
91 M 108 V 0 -0.00504588
91 M 109 A 0 0.0971649
91 M 110 L 0 -0.0201149
91 M 111 P 0 -0.000904907
91 M 112 S 0 -0.0161194
91 M 113 S 0 0.0128762
91 M 114 C 0 0.0741409
91 M 115 A 0 -0.0360357
91 M 116 P 0 -0.0154485
91 M 117 A 0 -0.0259027
91 M 118 G 0 -0.025032
91 M 119 T 0 0.0113761
91 M 120 Q 0 -0.0642926
91 M 121 C 0 0.0494998
91 M 122 L 0 0.0425594
91 M 123 I 0 -0.00792381
91 M 124 S 0 0.0186919
91 M 125 G 0 -0.0227261
91 M 126 W 0 -0.0425209
91 M 127 G 0 -0.0303149
91 M 128 N 0 -0.0235464
91 M 129 T 0 0.00622238
91 M 130 L 0 -0.0217073
91 M 131 S 0 -0.0153306
91 M 132 S 0 0.0109281
91 M 133 G 0 -0.00766538
91 M 134 V 0 -0.00106962
91 M 136 E 0 -0.0487667
91 M 137 P 0 -0.101696
91 M 138 D 0 -0.066875
91 M 139 L 0 -0.025646
91 M 140 L 0 -0.0730143
91 M 141 Q 0 -0.0521147
91 M 142 C 0 0.0798482
91 M 143 L 0 -0.0559839
91 M 144 D 0 -0.0668763
91 M 145 A 0 -0.0590945
91 M 146 P 0 -0.0168845
91 M 147 L 0 -0.0682548
91 M 148 L 0 -0.026075
91 M 149 P 0 -0.0112016
91 M 150 Q 0 -0.0630062
91 M 151 A 0 -0.0599962
91 M 152 D 0 -0.0600486
91 M 153 C 0 -0.0434606
91 M 154 E 0 -0.078388
91 M 155 A 0 -0.0148703
91 M 156 S 0 -0.0848097
91 M 157 Y 0 -0.0368873
91 M 158 P 0 -0.0284068
91 M 159 G 0 -0.0472403
91 M 160 K 0 -0.0567731
91 M 161 I 0 -0.0480783
91 M 162 T 0 -0.0664951
91 M 163 D 0 -0.0480874
91 M 164 N 0 -0.0448408
91 M 165 M 0 -0.0820512
91 M 166 V 0 -0.080831
91 M 167 C 0 -0.0393247
91 M 168 V 0 -0.0638089
91 M 169 G 0 -0.00155657
91 M 170 F 0 -0.0980717
91 M 171 L 0 -0.0230644
91 M 172 E 0 -0.0572022
91 M 173 G 0 -0.051491
91 M 174 G 0 -0.0722107
91 M 175 K 0 -0.0687673
91 M 176 D 0 -0.0644776
91 M 177 S 0 -0.0350459
91 M 178 C 0 -0.0223838
91 M 179 Q 0 -0.030565
91 M 180 G 0 -0.0208165
91 M 181 D 0 -0.0408001
91 M 182 S 0 -0.0438089
91 M 183 G 0 0.0119418
91 M 184 G 0 0.0265978
91 M 185 P 0 -0.0280712
91 M 186 V 0 -0.0441559
91 M 187 V 0 -0.0324316
91 M 188 C 0 -0.0343466
91 M 189 N 0 0.0285632
91 M 190 G 0 -0.0625725
91 M 191 E 0 0.0209006
91 M 192 L 0 0.0191468
91 M 193 Q 0 0.0372901
91 M 194 G 0 -0.00793961
91 M 195 I 0 -0.0156299
91 M 196 V 0 -0.0393565
91 M 197 S 0 -0.0164093
91 M 198 W 0 -0.0915569
91 M 199 G 0 -0.0398994
91 M 200 Y 0 -0.0581021
91 M 201 G 0 -0.050505
91 M 202 C 0 -0.0492985
91 M 203 A 0 -0.0411801
91 M 204 L 0 -0.0511467
91 M 205 P 0 -0.052206
91 M 206 D 0 -0.0711164
91 M 207 N 0 -0.0221086
91 M 208 P 0 -0.0113733
91 M 209 G 0 -0.0400208
91 M 210 V 0 -0.0125844
91 M 211 Y 0 -0.0446934
91 M 212 T 0 -0.0205775
91 M 213 K 0 -0.0622914
91 M 214 V 0 0.00787486
91 M 215 C 0 0.00569281
91 M 216 N 0 -0.0583391
91 M 217 Y 0 -0.0653123
91 M 218 V 0 -0.0782686
91 M 219 D 0 -0.0261707
91 M 220 W 0 -0.0327339
91 M 221 I 0 -0.0204641
91 M 222 Q 0 -0.084524
91 M 223 D 0 -0.019002
91 M 224 T 0 -0.0461289
92 L 93 I 0 0.304469
92 L 94 K 0 0.434959
92 L 95 L 0 0.142916
92 L 96 S 0 0.0492426
92 L 97 S 0 0.0314613
92 L 98 P 0 0.0627632
92 L 99 V 0 -0.00288717
92 L 100 K 0 0.0274747
92 L 101 L 0 0.0412909
92 L 102 N 0 -0.0499496
92 L 103 A 0 0.0438197
92 L 104 R 0 -0.0135476
92 L 105 V 0 -0.00548527
92 L 106 A 0 -0.0061968
92 L 107 T 0 -0.00460021
92 L 108 V 0 0.0279372
92 L 109 A 0 0.0233143
92 L 110 L 0 0.0301455
92 L 111 P 0 0.0135389
92 L 112 S 0 -0.0310488
92 L 113 S 0 -0.0100124
92 L 114 C 0 -0.0315352
92 L 115 A 0 -0.0377437
92 L 116 P 0 -0.0132844
92 L 117 A 0 -0.0557109
92 L 118 G 0 0.00580037
92 L 119 T 0 -0.0647875
92 L 120 Q 0 -0.0791933
92 L 121 C 0 0.0350971
92 L 122 L 0 -0.0357641
92 L 123 I 0 0.0133414
92 L 124 S 0 0.0218506
92 L 125 G 0 0.0396587
92 L 126 W 0 0.0235467
92 L 127 G 0 0.050293
92 L 128 N 0 -0.095047
92 L 129 T 0 -0.0494818
92 L 130 L 0 -0.0504956
92 L 131 S 0 -0.0258829
92 L 132 S 0 -0.0383291
92 L 133 G 0 -0.0184159
92 L 134 V 0 -0.0484559
92 L 136 E 0 -0.0336689
92 L 137 P 0 -0.0045582
92 L 138 D 0 -0.0251123
92 L 139 L 0 -0.0425547
92 L 140 L 0 0.0128925
92 L 141 Q 0 -0.027347
92 L 142 C 0 -0.0669216
92 L 143 L 0 -0.0604901
92 L 144 D 0 -0.11183
92 L 145 A 0 -0.0187185
92 L 146 P 0 -0.0375276
92 L 147 L 0 -0.0880429
92 L 148 L 0 -0.0268715
92 L 149 P 0 -0.0382672
92 L 150 Q 0 -0.0636548
92 L 151 A 0 -0.065148
92 L 152 D 0 -0.0416028
92 L 153 C 0 0.0155645
92 L 154 E 0 -0.114659
92 L 155 A 0 -0.0884366
92 L 156 S 0 -0.0844947
92 L 157 Y 0 -0.00417325
92 L 158 P 0 -0.0298097
92 L 159 G 0 -0.0268099
92 L 160 K 0 -0.0602896
92 L 161 I 0 -0.0304597
92 L 162 T 0 -0.0924516
92 L 163 D 0 -0.00766719
92 L 164 N 0 -0.0865314
92 L 165 M 0 -0.0762959
92 L 166 V 0 -0.0173548
92 L 167 C 0 0.0227087
92 L 168 V 0 -0.0170741
92 L 169 G 0 -0.0223843
92 L 170 F 0 -0.0830282
92 L 171 L 0 -0.0881597
92 L 172 E 0 -0.0640321
92 L 173 G 0 -0.051461
92 L 174 G 0 -0.0943279
92 L 175 K 0 -0.0562219
92 L 176 D 0 -0.060208
92 L 177 S 0 0.0223981
92 L 178 C 0 -0.0128085
92 L 179 Q 0 -0.0417294
92 L 180 G 0 -0.0562098
92 L 181 D 0 -0.016924
92 L 182 S 0 -0.0548334
92 L 183 G 0 0.0277592
92 L 184 G 0 -0.047374
92 L 185 P 0 -0.0250341
92 L 186 V 0 0.00852251
92 L 187 V 0 -0.0362202
92 L 188 C 0 -0.041256
92 L 189 N 0 -0.0422468
92 L 190 G 0 -0.0507513
92 L 191 E 0 -0.0911913
92 L 192 L 0 0.00048013
92 L 193 Q 0 -0.072868
92 L 194 G 0 0.0238195
92 L 195 I 0 -0.0662798
92 L 196 V 0 -0.0730459
92 L 197 S 0 -0.0168473
92 L 198 W 0 -0.0154161
92 L 199 G 0 -0.0453598
92 L 200 Y 0 -0.0174247
92 L 201 G 0 -0.0672104
92 L 202 C 0 -0.045303
92 L 203 A 0 -0.0870266
92 L 204 L 0 -0.0848144
92 L 205 P 0 -0.00263706
92 L 206 D 0 -0.0770919
92 L 207 N 0 -0.0325569
92 L 208 P 0 -0.0174298
92 L 209 G 0 -0.0107913
92 L 210 V 0 -0.0326135
92 L 211 Y 0 -0.0125049
92 L 212 T 0 0.00399401
92 L 213 K 0 -0.0620261
92 L 214 V 0 0.00652446
92 L 215 C 0 -0.00417554
92 L 216 N 0 -0.0642404
92 L 217 Y 0 -0.0624616
92 L 218 V 0 -0.0176372
92 L 219 D 0 -0.0368762
92 L 220 W 0 0.279296
92 L 221 I 0 0.0809626
92 L 222 Q 0 -0.0589898
92 L 223 D 0 -0.0794576
92 L 224 T 0 0.175763
93 I 94 K 0 0.25068
93 I 95 L 0 0.194158
93 I 96 S 0 0.0967629
93 I 97 S 0 0.0331512
93 I 98 P 0 0.0822731
93 I 99 V 0 0.0145664
93 I 100 K 0 0.00842752
93 I 101 L 0 0.0343573
93 I 102 N 0 -0.00534483
93 I 103 A 0 0.0132638
93 I 104 R 0 0.000801249
93 I 105 V 0 -0.0304471
93 I 106 A 0 -0.0310961
93 I 107 T 0 0.0310959
93 I 108 V 0 -0.0096938
93 I 109 A 0 0.0136693
93 I 110 L 0 0.022067
93 I 111 P 0 -0.0258562
93 I 112 S 0 0.0139323
93 I 113 S 0 -0.0374455
93 I 114 C 0 -0.0290468
93 I 115 A 0 -0.084278
93 I 116 P 0 -0.0669292
93 I 117 A 0 -0.0232061
93 I 118 G 0 0.00259336
93 I 119 T 0 -0.0136581
93 I 120 Q 0 0.00414971
93 I 121 C 0 0.0678667
93 I 122 L 0 -0.0440375
93 I 123 I 0 -0.0208183
93 I 124 S 0 -0.0281153
93 I 125 G 0 0.00449342
93 I 126 W 0 0.0116439
93 I 127 G 0 0.00321465
93 I 128 N 0 -0.0371005
93 I 129 T 0 -0.121693
93 I 130 L 0 -0.0335397
93 I 131 S 0 -0.086819
93 I 132 S 0 -0.0121425
93 I 133 G 0 -0.0106965
93 I 134 V 0 -0.0638346
93 I 136 E 0 -0.0379628
93 I 137 P 0 -0.0749483
93 I 138 D 0 -0.0330667
93 I 139 L 0 -0.0174122
93 I 140 L 0 -0.012132
93 I 141 Q 0 -0.0627647
93 I 142 C 0 -0.0338334
93 I 143 L 0 -0.0382259
93 I 144 D 0 -0.0341963
93 I 145 A 0 -0.0272834
93 I 146 P 0 -0.0519883
93 I 147 L 0 -0.0500841
93 I 148 L 0 -0.0253079
93 I 149 P 0 -0.0577674
93 I 150 Q 0 -0.0210532
93 I 151 A 0 -0.0417237
93 I 152 D 0 -0.0534169
93 I 153 C 0 0.0312958
93 I 154 E 0 -0.00697297
93 I 155 A 0 -0.062499
93 I 156 S 0 -0.0632176
93 I 157 Y 0 -0.0406347
93 I 158 P 0 -0.00226696
93 I 159 G 0 -0.0101164
93 I 160 K 0 -0.014708
93 I 161 I 0 -0.0565451
93 I 162 T 0 -0.096732
93 I 163 D 0 -0.0790775
93 I 164 N 0 -0.04036
93 I 165 M 0 -0.0708789
93 I 166 V 0 -0.0143753
93 I 167 C 0 0.0816285
93 I 168 V 0 -0.0446265
93 I 169 G 0 -0.0223167
93 I 170 F 0 -0.0294154
93 I 171 L 0 0.00724833
93 I 172 E 0 -0.0326681
93 I 173 G 0 -0.0624659
93 I 174 G 0 -0.0925126
93 I 175 K 0 -0.0557172
93 I 176 D 0 -0.0399379
93 I 177 S 0 -0.108069
93 I 178 C 0 0.0125121
93 I 179 Q 0 -0.0354005
93 I 180 G 0 0.0168176
93 I 181 D 0 -0.0191926
93 I 182 S 0 -0.0562474
93 I 183 G 0 0.0163964
93 I 184 G 0 -0.0545326
93 I 185 P 0 -0.0520858
93 I 186 V 0 -0.0184304
93 I 187 V 0 -0.0186858
93 I 188 C 0 0.00105968
93 I 189 N 0 -0.0258822
93 I 190 G 0 -0.0194153
93 I 191 E 0 -0.0301126
93 I 192 L 0 -0.0707655
93 I 193 Q 0 -0.0239902
93 I 194 G 0 0.0785707
93 I 195 I 0 0.015392
93 I 196 V 0 -0.0619102
93 I 197 S 0 -0.0297822
93 I 198 W 0 -0.0214495
93 I 199 G 0 -0.0391306
93 I 200 Y 0 -0.0321987
93 I 201 G 0 -0.0656339
93 I 202 C 0 -0.0372276
93 I 203 A 0 -0.016087
93 I 204 L 0 -0.103764
93 I 205 P 0 -0.0246358
93 I 206 D 0 -0.0195505
93 I 207 N 0 -0.0776365
93 I 208 P 0 -0.0187078
93 I 209 G 0 -0.0558115
93 I 210 V 0 -0.0334967
93 I 211 Y 0 -0.0489674
93 I 212 T 0 -0.0128175
93 I 213 K 0 -0.0181764
93 I 214 V 0 0.00537393
93 I 215 C 0 0.000432431
93 I 216 N 0 0.0164847
93 I 217 Y 0 -0.0321173
93 I 218 V 0 -0.0261016
93 I 219 D 0 0.00941331
93 I 220 W 0 -0.000312562
93 I 221 I 0 -0.0166311
93 I 222 Q 0 -0.0510821
93 I 223 D 0 -0.0449398
93 I 224 T 0 -0.0562674
94 K 95 L 0 0.227893
94 K 96 S 0 0.201839
94 K 97 S 0 0.0852335
94 K 98 P 0 0.117443
94 K 99 V 0 0.0607847
94 K 100 K 0 0.0413764
94 K 101 L 0 -0.00580017
94 K 102 N 0 -0.0135809
94 K 103 A 0 -0.0222905
94 K 104 R 0 -0.021324
94 K 105 V 0 -0.0102396
94 K 106 A 0 0.0709697
94 K 107 T 0 0.0263996
94 K 108 V 0 -0.0110243
94 K 109 A 0 0.00577048
94 K 110 L 0 -0.0326211
94 K 111 P 0 0.00270796
94 K 112 S 0 0.0132525
94 K 113 S 0 -0.0217611
94 K 114 C 0 0.0192261
94 K 115 A 0 0.0650214
94 K 116 P 0 -0.0359509
94 K 117 A 0 -0.011285
94 K 118 G 0 -0.0153368
94 K 119 T 0 0.00149947
94 K 120 Q 0 -0.0311274
94 K 121 C 0 -0.00137399
94 K 122 L 0 -0.0384289
94 K 123 I 0 -0.0849434
94 K 124 S 0 -0.0634054
94 K 125 G 0 -0.023236
94 K 126 W 0 -0.0511559
94 K 127 G 0 -0.0306755
94 K 128 N 0 -0.00141494
94 K 129 T 0 -0.00640991
94 K 130 L 0 -0.0607621
94 K 131 S 0 -0.0615863
94 K 132 S 0 -0.0290367
94 K 133 G 0 -0.0708583
94 K 134 V 0 -0.0860932
94 K 136 E 0 -0.0443286
94 K 137 P 0 -0.0671137
94 K 138 D 0 -0.0215072
94 K 139 L 0 -0.0122585
94 K 140 L 0 -0.0345261
94 K 141 Q 0 -0.0436472
94 K 142 C 0 -0.0632066
94 K 143 L 0 -0.0434234
94 K 144 D 0 9.88868e-05
94 K 145 A 0 -0.0164478
94 K 146 P 0 -0.0431959
94 K 147 L 0 -0.0324512
94 K 148 L 0 -0.0547866
94 K 149 P 0 -0.0409934
94 K 150 Q 0 0.0348567
94 K 151 A 0 -0.0373312
94 K 152 D 0 -0.0661587
94 K 153 C 0 -0.0429219
94 K 154 E 0 -0.0712419
94 K 155 A 0 -0.0290974
94 K 156 S 0 -0.0621873
94 K 157 Y 0 0.00630862
94 K 158 P 0 -0.113225
94 K 159 G 0 -0.0241813
94 K 160 K 0 0.0294764
94 K 161 I 0 -0.0623597
94 K 162 T 0 -0.0344973
94 K 163 D 0 -0.0179725
94 K 164 N 0 -0.0361467
94 K 165 M 0 -0.0683793
94 K 166 V 0 -0.0863614
94 K 167 C 0 -0.0128414
94 K 168 V 0 -0.0492958
94 K 169 G 0 -0.0191835
94 K 170 F 0 -0.0677316
94 K 171 L 0 -0.0418137
94 K 172 E 0 -0.00740001
94 K 173 G 0 -0.0624358
94 K 174 G 0 -0.0782942
94 K 175 K 0 -0.0227348
94 K 176 D 0 -0.0809656
94 K 177 S 0 -0.0763368
94 K 178 C 0 -0.0235111
94 K 179 Q 0 -0.0404361
94 K 180 G 0 -0.0893733
94 K 181 D 0 -0.0249749
94 K 182 S 0 -0.0448042
94 K 183 G 0 -0.0544608
94 K 184 G 0 0.0106975
94 K 185 P 0 -0.0321217
94 K 186 V 0 -0.0265397
94 K 187 V 0 -0.110883
94 K 188 C 0 -0.0339281
94 K 189 N 0 -0.0681357
94 K 190 G 0 -0.00182351
94 K 191 E 0 -0.0532744
94 K 192 L 0 -0.0601799
94 K 193 Q 0 -0.0185338
94 K 194 G 0 -0.0422893
94 K 195 I 0 -0.0490042
94 K 196 V 0 -0.0838611
94 K 197 S 0 -0.0571857
94 K 198 W 0 -0.0890726
94 K 199 G 0 -0.0557672
94 K 200 Y 0 -0.0261121
94 K 201 G 0 -0.0685554
94 K 202 C 0 -0.014294
94 K 203 A 0 -0.118597
94 K 204 L 0 -0.0113072
94 K 205 P 0 -0.0708154
94 K 206 D 0 -0.0704585
94 K 207 N 0 -0.0839783
94 K 208 P 0 -0.068902
94 K 209 G 0 -0.0741044
94 K 210 V 0 -0.0769068
94 K 211 Y 0 -0.0913743
94 K 212 T 0 -0.0430368
94 K 213 K 0 -0.0336958
94 K 214 V 0 -0.0188129
94 K 215 C 0 -0.0176166
94 K 216 N 0 -0.0511828
94 K 217 Y 0 -0.0235762
94 K 218 V 0 -0.0671294
94 K 219 D 0 -0.0450459
94 K 220 W 0 -0.0193217
94 K 221 I 0 -0.0537652
94 K 222 Q 0 -0.0105755
94 K 223 D 0 -0.00394869
94 K 224 T 0 0.0785164
95 L 96 S 0 0.319335
95 L 97 S 0 0.617404
95 L 98 P 0 0.325579
95 L 99 V 0 0.826643
95 L 100 K 0 0.132212
95 L 101 L 0 0.0731713
95 L 102 N 0 0.0134447
95 L 103 A 0 0.0112887
95 L 104 R 0 0.0304378
95 L 105 V 0 0.0760165
95 L 106 A 0 -0.00438958
95 L 107 T 0 0.0185046
95 L 108 V 0 0.0796665
95 L 109 A 0 0.0030306
95 L 110 L 0 0.0255655
95 L 111 P 0 -0.0566743
95 L 112 S 0 -0.0195005
95 L 113 S 0 0.00964685
95 L 114 C 0 0.000868098
95 L 115 A 0 -0.000255024
95 L 116 P 0 0.048378
95 L 117 A 0 -0.0677799
95 L 118 G 0 -0.0421425
95 L 119 T 0 -0.0209123
95 L 120 Q 0 -0.0564422
95 L 121 C 0 -0.0557273
95 L 122 L 0 0.00749728
95 L 123 I 0 -0.0415433
95 L 124 S 0 -0.0151472
95 L 125 G 0 0.0514883
95 L 126 W 0 -0.0147671
95 L 127 G 0 0.00480755
95 L 128 N 0 -0.0699876
95 L 129 T 0 -0.0324676
95 L 130 L 0 -0.0524079
95 L 131 S 0 -0.0444422
95 L 132 S 0 0.00416102
95 L 133 G 0 -0.0693609
95 L 134 V 0 -0.0744995
95 L 136 E 0 -0.0338654
95 L 137 P 0 -0.0944969
95 L 138 D 0 -0.0538308
95 L 139 L 0 -0.0365477
95 L 140 L 0 -0.0117157
95 L 141 Q 0 -0.0538056
95 L 142 C 0 -0.0529675
95 L 143 L 0 -0.031836
95 L 144 D 0 -0.0270947
95 L 145 A 0 -0.0842195
95 L 146 P 0 -0.0221974
95 L 147 L 0 -0.0200366
95 L 148 L 0 -0.0365372
95 L 149 P 0 -0.0178302
95 L 150 Q 0 0.00115911
95 L 151 A 0 -0.0644023
95 L 152 D 0 -0.0494896
95 L 153 C 0 -0.00213694
95 L 154 E 0 -0.0681255
95 L 155 A 0 -0.0667025
95 L 156 S 0 -0.0446316
95 L 157 Y 0 -0.0693162
95 L 158 P 0 -0.0797624
95 L 159 G 0 -0.0760952
95 L 160 K 0 -0.00286867
95 L 161 I 0 -0.0366528
95 L 162 T 0 -0.0556092
95 L 163 D 0 -0.0522926
95 L 164 N 0 -0.076983
95 L 165 M 0 0.00677371
95 L 166 V 0 0.0142653
95 L 167 C 0 -0.00231319
95 L 168 V 0 -0.00952355
95 L 169 G 0 -0.0211525
95 L 170 F 0 -0.0530401
95 L 171 L 0 -0.0511232
95 L 172 E 0 -0.0118394
95 L 173 G 0 -0.0184547
95 L 174 G 0 -0.0420008
95 L 175 K 0 -0.0610288
95 L 176 D 0 -0.0356866
95 L 177 S 0 -0.0239998
95 L 178 C 0 -0.0440416
95 L 179 Q 0 -0.0730415
95 L 180 G 0 0.0190386
95 L 181 D 0 -0.00672934
95 L 182 S 0 -0.0384973
95 L 183 G 0 0.0172328
95 L 184 G 0 -0.0121243
95 L 185 P 0 0.00861244
95 L 186 V 0 -0.0649196
95 L 187 V 0 -0.0432734
95 L 188 C 0 -0.0259495
95 L 189 N 0 -0.0641699
95 L 190 G 0 -0.0657225
95 L 191 E 0 -0.0724253
95 L 192 L 0 -0.00191572
95 L 193 Q 0 -0.0627455
95 L 194 G 0 0.0119092
95 L 195 I 0 -0.0173818
95 L 196 V 0 -0.0915693
95 L 197 S 0 -0.00549857
95 L 198 W 0 -0.0508006
95 L 199 G 0 0.00793731
95 L 200 Y 0 -0.0628868
95 L 201 G 0 -0.0669272
95 L 202 C 0 -0.0293768
95 L 203 A 0 -0.0629721
95 L 204 L 0 -0.0603339
95 L 205 P 0 -0.0323983
95 L 206 D 0 -0.0622348
95 L 207 N 0 -0.0739645
95 L 208 P 0 -0.042063
95 L 209 G 0 -0.0831803
95 L 210 V 0 -0.0343331
95 L 211 Y 0 -0.00105793
95 L 212 T 0 -0.0465205
95 L 213 K 0 -0.10141
95 L 214 V 0 -0.0241572
95 L 215 C 0 -0.0622712
95 L 216 N 0 -0.0555754
95 L 217 Y 0 -0.0106676
95 L 218 V 0 -0.0640018
95 L 219 D 0 -0.0534848
95 L 220 W 0 -0.0192764
95 L 221 I 0 0.00879459
95 L 222 Q 0 -0.0599939
95 L 223 D 0 -0.0330894
95 L 224 T 0 -0.0238406
96 S 97 S 0 0.701016
96 S 98 P 0 0.37454
96 S 99 V 0 0.159861
96 S 100 K 0 0.112635
96 S 101 L 0 0.0308241
96 S 102 N 0 0.0127844
96 S 103 A 0 0.00702859
96 S 104 R 0 0.000904274
96 S 105 V 0 -0.0109676
96 S 106 A 0 -0.00260843
96 S 107 T 0 -0.0526485
96 S 108 V 0 0.034576
96 S 109 A 0 0.0354235
96 S 110 L 0 0.0176859
96 S 111 P 0 -0.000209247
96 S 112 S 0 0.0355434
96 S 113 S 0 0.03048
96 S 114 C 0 -0.0123823
96 S 115 A 0 0.0313313
96 S 116 P 0 0.00499157
96 S 117 A 0 0.00265245
96 S 118 G 0 -0.00546547
96 S 119 T 0 0.0358068
96 S 120 Q 0 0.0393353
96 S 121 C 0 -0.0503183
96 S 122 L 0 -0.0389202
96 S 123 I 0 -0.0781533
96 S 124 S 0 -0.034198
96 S 125 G 0 -0.0266848
96 S 126 W 0 -0.0158761
96 S 127 G 0 -0.0121468
96 S 128 N 0 0.0292326
96 S 129 T 0 -0.0265219
96 S 130 L 0 -0.0071758
96 S 131 S 0 -0.0617088
96 S 132 S 0 0.0335194
96 S 133 G 0 0.0244658
96 S 134 V 0 0.0251191
96 S 136 E 0 -0.0193628
96 S 137 P 0 -0.00972228
96 S 138 D 0 -0.020878
96 S 139 L 0 0.00796382
96 S 140 L 0 -0.0500394
96 S 141 Q 0 -0.0717277
96 S 142 C 0 -0.0311566
96 S 143 L 0 -0.021731
96 S 144 D 0 -0.0182378
96 S 145 A 0 -0.0470711
96 S 146 P 0 -0.0650117
96 S 147 L 0 -0.0665361
96 S 148 L 0 -0.0134502
96 S 149 P 0 -0.02114
96 S 150 Q 0 -0.0219433
96 S 151 A 0 0.0261461
96 S 152 D 0 0.0378735
96 S 153 C 0 -0.0310466
96 S 154 E 0 -0.00196448
96 S 155 A 0 -0.0272537
96 S 156 S 0 -0.0382075
96 S 157 Y 0 0.0125034
96 S 158 P 0 0.0223191
96 S 159 G 0 -0.0687983
96 S 160 K 0 -0.0393651
96 S 161 I 0 -0.0741621
96 S 162 T 0 -0.0297279
96 S 163 D 0 -0.0300913
96 S 164 N 0 -0.0521765
96 S 165 M 0 -0.0646912
96 S 166 V 0 -0.0206731
96 S 167 C 0 -0.0616801
96 S 168 V 0 -0.0282488
96 S 169 G 0 -0.034592
96 S 170 F 0 -0.017095
96 S 171 L 0 -0.0198724
96 S 172 E 0 -0.00153069
96 S 173 G 0 0.00457464
96 S 174 G 0 -0.0482129
96 S 175 K 0 -0.111598
96 S 176 D 0 -0.0635362
96 S 177 S 0 -0.0459295
96 S 178 C 0 -0.0509971
96 S 179 Q 0 -0.0718178
96 S 180 G 0 -0.053086
96 S 181 D 0 -0.0482375
96 S 182 S 0 -0.0572066
96 S 183 G 0 -0.0370373
96 S 184 G 0 -0.0595316
96 S 185 P 0 -0.0518911
96 S 186 V 0 -0.0885122
96 S 187 V 0 -0.062051
96 S 188 C 0 -0.0570626
96 S 189 N 0 -0.0441696
96 S 190 G 0 -0.0553946
96 S 191 E 0 -0.029737
96 S 192 L 0 -0.0329861
96 S 193 Q 0 -0.0903627
96 S 194 G 0 -0.0483788
96 S 195 I 0 -0.00702089
96 S 196 V 0 -0.0702202
96 S 197 S 0 -0.0457974
96 S 198 W 0 -0.0657688
96 S 199 G 0 -0.0921528
96 S 200 Y 0 -0.035984
96 S 201 G 0 -0.0496632
96 S 202 C 0 -0.039549
96 S 203 A 0 -0.000494729
96 S 204 L 0 0.008204
96 S 205 P 0 -0.0538449
96 S 206 D 0 -0.00302494
96 S 207 N 0 -0.0220704
96 S 208 P 0 -0.0770613
96 S 209 G 0 -0.00447109
96 S 210 V 0 -0.0554042
96 S 211 Y 0 -0.0672638
96 S 212 T 0 -0.0671113
96 S 213 K 0 -0.0672641
96 S 214 V 0 -0.068058
96 S 215 C 0 -0.0660673
96 S 216 N 0 -0.0501382
96 S 217 Y 0 -0.0692195
96 S 218 V 0 -0.046297
96 S 219 D 0 0.0140444
96 S 220 W 0 -0.0555108
96 S 221 I 0 -0.0830541
96 S 222 Q 0 0.0301109
96 S 223 D 0 -0.0239275
96 S 224 T 0 -0.0885644
97 S 98 P 0 0.473188
97 S 99 V 0 0.183859
97 S 100 K 0 0.175993
97 S 101 L 0 0.0326018
97 S 102 N 0 0.0190286
97 S 103 A 0 0.0837711
97 S 104 R 0 0.0441863
97 S 105 V 0 0.0204823
97 S 106 A 0 0.0394133
97 S 107 T 0 0.0149098
97 S 108 V 0 -0.0499661
97 S 109 A 0 0.0595959
97 S 110 L 0 -0.0245068
97 S 111 P 0 -0.0430789
97 S 112 S 0 0.033194
97 S 113 S 0 0.0639924
97 S 114 C 0 0.0677442
97 S 115 A 0 -0.0029913
97 S 116 P 0 0.0459628
97 S 117 A 0 0.0540053
97 S 118 G 0 -0.000404931
97 S 119 T 0 -0.00214557
97 S 120 Q 0 0.0840827
97 S 121 C 0 -0.0732066
97 S 122 L 0 0.0216415
97 S 123 I 0 -0.00029472
97 S 124 S 0 -0.0530443
97 S 125 G 0 -0.0235363
97 S 126 W 0 -0.0724681
97 S 127 G 0 -0.0485953
97 S 128 N 0 -0.0283709
97 S 129 T 0 0.0335482
97 S 130 L 0 0.00476493
97 S 131 S 0 -0.00628266
97 S 132 S 0 0.0301882
97 S 133 G 0 -0.0414736
97 S 134 V 0 -0.0252635
97 S 136 E 0 -0.0168235
97 S 137 P 0 -0.0283782
97 S 138 D 0 0.0658823
97 S 139 L 0 -0.00970445
97 S 140 L 0 -0.0898084
97 S 141 Q 0 -0.0977456
97 S 142 C 0 -0.0363551
97 S 143 L 0 -0.018471
97 S 144 D 0 0.0110359
97 S 145 A 0 -0.0615531
97 S 146 P 0 -0.0100229
97 S 147 L 0 -0.00959715
97 S 148 L 0 -0.0483323
97 S 149 P 0 -0.0424153
97 S 150 Q 0 -0.0168637
97 S 151 A 0 0.0323337
97 S 152 D 0 0.0353675
97 S 153 C 0 -0.0518808
97 S 154 E 0 -0.0782514
97 S 155 A 0 0.031559
97 S 156 S 0 -0.0274836
97 S 157 Y 0 -0.0669453
97 S 158 P 0 0.0689038
97 S 159 G 0 0.00159966
97 S 160 K 0 -0.0148851
97 S 161 I 0 -0.0221116
97 S 162 T 0 0.00755362
97 S 163 D 0 0.00523864
97 S 164 N 0 0.00199389
97 S 165 M 0 -0.0924817
97 S 166 V 0 -0.00839501
97 S 167 C 0 -0.0377292
97 S 168 V 0 -0.0540368
97 S 169 G 0 -0.0174026
97 S 170 F 0 -0.0773435
97 S 171 L 0 -0.0590823
97 S 172 E 0 0.048754
97 S 173 G 0 -0.0615748
97 S 174 G 0 -0.0176414
97 S 175 K 0 -0.0169513
97 S 176 D 0 -0.0785438
97 S 177 S 0 -0.0655822
97 S 178 C 0 -0.0406479
97 S 179 Q 0 -0.0927034
97 S 180 G 0 -0.0611628
97 S 181 D 0 -0.0308929
97 S 182 S 0 -0.0325148
97 S 183 G 0 -0.056459
97 S 184 G 0 -0.00730268
97 S 185 P 0 -0.0415425
97 S 186 V 0 -0.0749961
97 S 187 V 0 -0.072679
97 S 188 C 0 -0.0601173
97 S 189 N 0 -0.0565271
97 S 190 G 0 0.0140655
97 S 191 E 0 -0.0615202
97 S 192 L 0 -0.0368486
97 S 193 Q 0 -0.063619
97 S 194 G 0 -0.0791325
97 S 195 I 0 -0.0463679
97 S 196 V 0 -0.0609055
97 S 197 S 0 -0.0652963
97 S 198 W 0 -0.0905829
97 S 199 G 0 -0.0576167
97 S 200 Y 0 -0.0414527
97 S 201 G 0 -0.0503769
97 S 202 C 0 -0.0436825
97 S 203 A 0 -0.0321758
97 S 204 L 0 -0.00853317
97 S 205 P 0 -0.0469127
97 S 206 D 0 -0.0230549
97 S 207 N 0 -0.0697707
97 S 208 P 0 -0.0630719
97 S 209 G 0 -0.0747331
97 S 210 V 0 -0.054336
97 S 211 Y 0 -0.0483964
97 S 212 T 0 -0.0656424
97 S 213 K 0 -0.0685737
97 S 214 V 0 -0.0521387
97 S 215 C 0 0.0180603
97 S 216 N 0 -0.0560389
97 S 217 Y 0 -0.0987607
97 S 218 V 0 -0.0278029
97 S 219 D 0 0.0232336
97 S 220 W 0 -0.0678461
97 S 221 I 0 -0.0287287
97 S 222 Q 0 -0.0438558
97 S 223 D 0 0.062628
97 S 224 T 0 -0.0528698
98 P 99 V 0 0.351921
98 P 100 K 0 0.302503
98 P 101 L 0 0.0925934
98 P 102 N 0 0.0479943
98 P 103 A 0 0.0882318
98 P 104 R 0 0.0537671
98 P 105 V 0 0.0451702
98 P 106 A 0 0.0366149
98 P 107 T 0 0.0814971
98 P 108 V 0 0.0322357
98 P 109 A 0 0.00458075
98 P 110 L 0 0.0128079
98 P 111 P 0 0.027486
98 P 112 S 0 0.0476372
98 P 113 S 0 0.0114437
98 P 114 C 0 0.0420761
98 P 115 A 0 0.0340826
98 P 116 P 0 -0.0396228
98 P 117 A 0 -0.00813984
98 P 118 G 0 -0.0305308
98 P 119 T 0 0.0214245
98 P 120 Q 0 0.0243098
98 P 121 C 0 -0.0891173
98 P 122 L 0 0.0166495
98 P 123 I 0 -0.048772
98 P 124 S 0 -0.0427389
98 P 125 G 0 -0.0132666
98 P 126 W 0 -0.0293599
98 P 127 G 0 -0.0222954
98 P 128 N 0 -0.0732817
98 P 129 T 0 0.0177571
98 P 130 L 0 -0.0152774
98 P 131 S 0 0.00798885
98 P 132 S 0 -0.0281147
98 P 133 G 0 -0.0147542
98 P 134 V 0 -0.0308256
98 P 136 E 0 -0.0651138
98 P 137 P 0 -0.0447928
98 P 138 D 0 0.00795498
98 P 139 L 0 -0.0171483
98 P 140 L 0 -0.0110996
98 P 141 Q 0 -0.0858199
98 P 142 C 0 0.0380041
98 P 143 L 0 -0.0760781
98 P 144 D 0 0.0366562
98 P 145 A 0 -0.0810534
98 P 146 P 0 -0.0133129
98 P 147 L 0 -0.029818
98 P 148 L 0 -0.0077487
98 P 149 P 0 0.023424
98 P 150 Q 0 -0.0213322
98 P 151 A 0 -0.00663894
98 P 152 D 0 -0.00514567
98 P 153 C 0 -0.0559587
98 P 154 E 0 -0.0342481
98 P 155 A 0 -0.0189346
98 P 156 S 0 -0.00222022
98 P 157 Y 0 -0.0249812
98 P 158 P 0 -0.000329904
98 P 159 G 0 -0.00794473
98 P 160 K 0 -0.051957
98 P 161 I 0 -0.0436901
98 P 162 T 0 -0.0221861
98 P 163 D 0 -0.000155025
98 P 164 N 0 -0.0408226
98 P 165 M 0 -0.0506478
98 P 166 V 0 -0.0604186
98 P 167 C 0 -0.0455098
98 P 168 V 0 0.0149257
98 P 169 G 0 -0.0295149
98 P 170 F 0 -0.0563623
98 P 171 L 0 -0.0630353
98 P 172 E 0 -0.037049
98 P 173 G 0 -0.0424488
98 P 174 G 0 -0.0446272
98 P 175 K 0 -0.0452507
98 P 176 D 0 -0.0504771
98 P 177 S 0 -0.0342848
98 P 178 C 0 -0.0714841
98 P 179 Q 0 0.0351158
98 P 180 G 0 -0.0355924
98 P 181 D 0 -0.0536117
98 P 182 S 0 -0.0623907
98 P 183 G 0 -0.0301606
98 P 184 G 0 -0.0320557
98 P 185 P 0 -0.0662125
98 P 186 V 0 -0.0817717
98 P 187 V 0 -0.0120397
98 P 188 C 0 -0.0728067
98 P 189 N 0 -0.0492886
98 P 190 G 0 -0.0494864
98 P 191 E 0 -0.0387832
98 P 192 L 0 -0.070227
98 P 193 Q 0 0.0528185
98 P 194 G 0 -0.0121691
98 P 195 I 0 -0.0946451
98 P 196 V 0 -0.0997871
98 P 197 S 0 0.00638837
98 P 198 W 0 0.0470035
98 P 199 G 0 -0.0579494
98 P 200 Y 0 -0.0219981
98 P 201 G 0 -0.0306178
98 P 202 C 0 -0.0598121
98 P 203 A 0 -0.0734177
98 P 204 L 0 -0.0610092
98 P 205 P 0 -0.0232539
98 P 206 D 0 -0.0578507
98 P 207 N 0 -0.0606869
98 P 208 P 0 -0.0443182
98 P 209 G 0 -0.0788976
98 P 210 V 0 0.0223059
98 P 211 Y 0 -0.0351105
98 P 212 T 0 -0.0447926
98 P 213 K 0 -0.0328321
98 P 214 V 0 -0.042804
98 P 215 C 0 -0.0656803
98 P 216 N 0 -0.0796645
98 P 217 Y 0 -0.063216
98 P 218 V 0 -0.0653255
98 P 219 D 0 0.00287757
98 P 220 W 0 -0.0636159
98 P 221 I 0 -0.0621065
98 P 222 Q 0 0.0299559
98 P 223 D 0 -0.0138991
98 P 224 T 0 -0.0288506
99 V 100 K 0 0.325867
99 V 101 L 0 0.434106
99 V 102 N 0 0.243995
99 V 103 A 0 0.0473031
99 V 104 R 0 0.0378509
99 V 105 V 0 0.373835
99 V 106 A 0 0.0523039
99 V 107 T 0 0.21904
99 V 108 V 0 0.028057
99 V 109 A 0 0.0399779
99 V 110 L 0 0.0542988
99 V 111 P 0 0.00881046
99 V 112 S 0 -0.0296914
99 V 113 S 0 0.0212474
99 V 114 C 0 -0.0398627
99 V 115 A 0 -0.0101664
99 V 116 P 0 -0.0315911
99 V 117 A 0 -0.0894211
99 V 118 G 0 -0.0318385
99 V 119 T 0 -0.0385929
99 V 120 Q 0 -0.0451471
99 V 121 C 0 -0.0390183
99 V 122 L 0 0.00318535
99 V 123 I 0 -0.0424872
99 V 124 S 0 -0.0340431
99 V 125 G 0 0.048224
99 V 126 W 0 0.00241925
99 V 127 G 0 0.047896
99 V 128 N 0 0.0126047
99 V 129 T 0 -0.00744786
99 V 130 L 0 -0.0850205
99 V 131 S 0 -0.0187884
99 V 132 S 0 -0.0927858
99 V 133 G 0 -0.0741228
99 V 134 V 0 -0.0559614
99 V 136 E 0 -0.0358848
99 V 137 P 0 -0.0212425
99 V 138 D 0 -0.0441734
99 V 139 L 0 -0.0352599
99 V 140 L 0 -0.0156193
99 V 141 Q 0 -0.0456316
99 V 142 C 0 0.00725678
99 V 143 L 0 -0.0029794
99 V 144 D 0 -0.0650148
99 V 145 A 0 -0.0731383
99 V 146 P 0 -0.0492143
99 V 147 L 0 -0.0125264
99 V 148 L 0 -0.0478054
99 V 149 P 0 -0.0663033
99 V 150 Q 0 0.0130537
99 V 151 A 0 -0.0646843
99 V 152 D 0 -0.103397
99 V 153 C 0 -0.0172097
99 V 154 E 0 -0.00716706
99 V 155 A 0 -0.0642318
99 V 156 S 0 -0.0567734
99 V 157 Y 0 -0.040089
99 V 158 P 0 -0.0657359
99 V 159 G 0 -0.0479916
99 V 160 K 0 -0.0845797
99 V 161 I 0 -0.0442481
99 V 162 T 0 -0.0499256
99 V 163 D 0 -0.0763598
99 V 164 N 0 -0.0586198
99 V 165 M 0 -0.0764289
99 V 166 V 0 -0.00110555
99 V 167 C 0 -0.00145914
99 V 168 V 0 -0.0508462
99 V 169 G 0 0.000660273
99 V 170 F 0 -0.0826862
99 V 171 L 0 -0.0587111
99 V 172 E 0 -0.0608885
99 V 173 G 0 -0.0394438
99 V 174 G 0 -0.0287625
99 V 175 K 0 -0.0874247
99 V 176 D 0 -0.0547074
99 V 177 S 0 -0.0580937
99 V 178 C 0 0.0216483
99 V 179 Q 0 -0.0169074
99 V 180 G 0 -0.0722398
99 V 181 D 0 -0.0528042
99 V 182 S 0 -0.0342507
99 V 183 G 0 -0.0242747
99 V 184 G 0 -0.0708922
99 V 185 P 0 -0.0380961
99 V 186 V 0 -0.0261389
99 V 187 V 0 -0.0479308
99 V 188 C 0 -0.0345703
99 V 189 N 0 -0.062843
99 V 190 G 0 0.0485479
99 V 191 E 0 -0.0423597
99 V 192 L 0 -0.0657248
99 V 193 Q 0 -0.018925
99 V 194 G 0 -0.03216
99 V 195 I 0 -0.0296002
99 V 196 V 0 -0.103033
99 V 197 S 0 -0.0638935
99 V 198 W 0 -0.0452602
99 V 199 G 0 -0.0215916
99 V 200 Y 0 -0.00791182
99 V 201 G 0 -0.0617778
99 V 202 C 0 -0.00988519
99 V 203 A 0 -0.0304688
99 V 204 L 0 -0.0652439
99 V 205 P 0 -0.0315512
99 V 206 D 0 -0.0922675
99 V 207 N 0 -0.0805934
99 V 208 P 0 -0.0919164
99 V 209 G 0 -0.0850903
99 V 210 V 0 -0.0695528
99 V 211 Y 0 -0.0341157
99 V 212 T 0 -0.0587291
99 V 213 K 0 -0.0396298
99 V 214 V 0 -0.0515224
99 V 215 C 0 -0.0629769
99 V 216 N 0 -0.0500449
99 V 217 Y 0 -0.0311156
99 V 218 V 0 -0.076258
99 V 219 D 0 -0.0578437
99 V 220 W 0 -0.0496562
99 V 221 I 0 -0.0324107
99 V 222 Q 0 -0.0434874
99 V 223 D 0 -0.0698919
99 V 224 T 0 -0.0264982
100 K 101 L 0 0.362359
100 K 102 N 0 0.322055
100 K 103 A 0 0.223661
100 K 104 R 0 0.107639
100 K 105 V 0 0.158906
100 K 106 A 0 0.121837
100 K 107 T 0 0.116622
100 K 108 V 0 -0.0329326
100 K 109 A 0 0.0663936
100 K 110 L 0 0.0439109
100 K 111 P 0 -0.00620438
100 K 112 S 0 0.0338384
100 K 113 S 0 0.0305221
100 K 114 C 0 0.00991292
100 K 115 A 0 0.0136038
100 K 116 P 0 0.00890975
100 K 117 A 0 -0.0030458
100 K 118 G 0 0.0134223
100 K 119 T 0 0.0636564
100 K 120 Q 0 0.0742979
100 K 121 C 0 -0.0490765
100 K 122 L 0 0.00233912
100 K 123 I 0 -0.0192576
100 K 124 S 0 -0.0625894
100 K 125 G 0 3.74052e-05
100 K 126 W 0 -0.0221382
100 K 127 G 0 0.0195894
100 K 128 N 0 -0.0419886
100 K 129 T 0 0.00869861
100 K 130 L 0 -0.0322272
100 K 131 S 0 0.0361742
100 K 132 S 0 0.0132501
100 K 133 G 0 0.00939687
100 K 134 V 0 0.0153481
100 K 136 E 0 -0.005613
100 K 137 P 0 -0.0639385
100 K 138 D 0 -0.0114944
100 K 139 L 0 0.0309491
100 K 140 L 0 -0.0129322
100 K 141 Q 0 -0.0182818
100 K 142 C 0 -0.0356593
100 K 143 L 0 -0.0590135
100 K 144 D 0 0.00405648
100 K 145 A 0 -0.0570397
100 K 146 P 0 0.0238024
100 K 147 L 0 -0.0650933
100 K 148 L 0 -0.0244641
100 K 149 P 0 -0.018935
100 K 150 Q 0 -0.0123281
100 K 151 A 0 0.0512832
100 K 152 D 0 0.0271423
100 K 153 C 0 -0.0376281
100 K 154 E 0 -0.0242269
100 K 155 A 0 0.0500915
100 K 156 S 0 0.00311705
100 K 157 Y 0 -0.0219048
100 K 158 P 0 0.00525368
100 K 159 G 0 0.0339643
100 K 160 K 0 0.037452
100 K 161 I 0 -0.0594647
100 K 162 T 0 -0.0198177
100 K 163 D 0 0.00641028
100 K 164 N 0 -0.0633181
100 K 165 M 0 -0.108258
100 K 166 V 0 -0.0610717
100 K 167 C 0 -0.0394094
100 K 168 V 0 -0.0618509
100 K 169 G 0 -0.0595438
100 K 170 F 0 -0.0604585
100 K 171 L 0 -0.0266012
100 K 172 E 0 -0.0391251
100 K 173 G 0 -0.014466
100 K 174 G 0 -0.0209
100 K 175 K 0 -0.0218216
100 K 176 D 0 -0.0255493
100 K 177 S 0 -0.0347423
100 K 178 C 0 -0.0456648
100 K 179 Q 0 -0.0331912
100 K 180 G 0 0.00315848
100 K 181 D 0 -0.0363695
100 K 182 S 0 -0.0634574
100 K 183 G 0 -0.0412598
100 K 184 G 0 -0.0216483
100 K 185 P 0 -0.0284213
100 K 186 V 0 -0.0814592
100 K 187 V 0 -0.0566784
100 K 188 C 0 -0.0405469
100 K 189 N 0 0.0397966
100 K 190 G 0 -0.0370092
100 K 191 E 0 0.0307696
100 K 192 L 0 -0.0554404
100 K 193 Q 0 -0.0642333
100 K 194 G 0 -0.0733352
100 K 195 I 0 -0.0336363
100 K 196 V 0 -0.0216165
100 K 197 S 0 -0.0428462
100 K 198 W 0 -0.0684616
100 K 199 G 0 -0.00730702
100 K 200 Y 0 -0.0592078
100 K 201 G 0 -0.0255933
100 K 202 C 0 -0.0427672
100 K 203 A 0 -0.069221
100 K 204 L 0 -0.0343201
100 K 205 P 0 -0.0337612
100 K 206 D 0 -0.0188898
100 K 207 N 0 -0.0347615
100 K 208 P 0 -0.0574384
100 K 209 G 0 -0.0423245
100 K 210 V 0 -0.0590896
100 K 211 Y 0 -0.0754697
100 K 212 T 0 -0.0982568
100 K 213 K 0 0.0164664
100 K 214 V 0 -0.100714
100 K 215 C 0 -0.048749
100 K 216 N 0 -0.021852
100 K 217 Y 0 -0.0536389
100 K 218 V 0 -0.0391708
100 K 219 D 0 0.0714486
100 K 220 W 0 -0.071332
100 K 221 I 0 -0.0344387
100 K 222 Q 0 -0.00362793
100 K 223 D 0 0.0608727
100 K 224 T 0 -0.015639
101 L 102 N 0 1.11587
101 L 103 A 0 0.555409
101 L 104 R 0 0.271946
101 L 105 V 0 0.34429
101 L 106 A 0 0.347171
101 L 107 T 0 0.726145
101 L 108 V 0 0.0767525
101 L 109 A 0 0.150892
101 L 110 L 0 0.069883
101 L 111 P 0 0.014637
101 L 112 S 0 -0.012293
101 L 113 S 0 0.0188464
101 L 114 C 0 -0.0185876
101 L 115 A 0 0.0327497
101 L 116 P 0 0.0331797
101 L 117 A 0 -0.0246488
101 L 118 G 0 -0.0376356
101 L 119 T 0 -0.00984464
101 L 120 Q 0 -0.0022419
101 L 121 C 0 0.0388061
101 L 122 L 0 0.00484012
101 L 123 I 0 -0.055333
101 L 124 S 0 0.0224466
101 L 125 G 0 -0.0670961
101 L 126 W 0 -0.00347483
101 L 127 G 0 -0.0606008
101 L 128 N 0 -0.0134206
101 L 129 T 0 -0.0364496
101 L 130 L 0 -0.0281416
101 L 131 S 0 0.034114
101 L 132 S 0 -0.039972
101 L 133 G 0 -0.0334278
101 L 134 V 0 -0.0580374
101 L 136 E 0 -0.0154293
101 L 137 P 0 -0.0572239
101 L 138 D 0 -0.0528185
101 L 139 L 0 -0.0652415
101 L 140 L 0 0.011544
101 L 141 Q 0 -0.00423999
101 L 142 C 0 -0.0565863
101 L 143 L 0 -0.0618568
101 L 144 D 0 0.00836927
101 L 145 A 0 -0.0431523
101 L 146 P 0 0.00540424
101 L 147 L 0 -0.0081251
101 L 148 L 0 -0.0475906
101 L 149 P 0 0.0283968
101 L 150 Q 0 -0.0412307
101 L 151 A 0 -0.0440232
101 L 152 D 0 -0.0216933
101 L 153 C 0 -0.0680905
101 L 154 E 0 0.0302519
101 L 155 A 0 -0.0178313
101 L 156 S 0 -0.0439553
101 L 157 Y 0 -0.0500347
101 L 158 P 0 -0.00152419
101 L 159 G 0 -0.0481388
101 L 160 K 0 -0.0524603
101 L 161 I 0 -0.0548784
101 L 162 T 0 -0.011759
101 L 163 D 0 -0.0167625
101 L 164 N 0 -0.0626177
101 L 165 M 0 -0.0354807
101 L 166 V 0 -0.0339317
101 L 167 C 0 -0.026777
101 L 168 V 0 -0.0242073
101 L 169 G 0 -0.0770406
101 L 170 F 0 -0.0865052
101 L 171 L 0 -0.074688
101 L 172 E 0 -0.0978345
101 L 173 G 0 -0.037373
101 L 174 G 0 -0.0438674
101 L 175 K 0 -0.0754185
101 L 176 D 0 -0.0544078
101 L 177 S 0 -0.0702782
101 L 178 C 0 -0.00570373
101 L 179 Q 0 -0.0417962
101 L 180 G 0 0.00938099
101 L 181 D 0 -0.0563586
101 L 182 S 0 -0.0618172
101 L 183 G 0 -0.0394611
101 L 184 G 0 -0.0693405
101 L 185 P 0 0.0204647
101 L 186 V 0 -0.0801669
101 L 187 V 0 -0.0227627
101 L 188 C 0 -0.0473551
101 L 189 N 0 -0.0483122
101 L 190 G 0 -0.0417304
101 L 191 E 0 -0.0374143
101 L 192 L 0 -0.0193103
101 L 193 Q 0 -0.0410572
101 L 194 G 0 -0.030901
101 L 195 I 0 -0.0187882
101 L 196 V 0 -0.0518576
101 L 197 S 0 -0.0428322
101 L 198 W 0 -0.054141
101 L 199 G 0 -0.0835577
101 L 200 Y 0 -0.0205308
101 L 201 G 0 -0.0853585
101 L 202 C 0 -0.0542682
101 L 203 A 0 -0.0314961
101 L 204 L 0 -0.0894249
101 L 205 P 0 -0.036816
101 L 206 D 0 -0.0411282
101 L 207 N 0 -0.0889056
101 L 208 P 0 -0.0674844
101 L 209 G 0 -0.0803755
101 L 210 V 0 -0.0458132
101 L 211 Y 0 -0.0762832
101 L 212 T 0 -0.0451154
101 L 213 K 0 -0.0931503
101 L 214 V 0 0.00391406
101 L 215 C 0 -0.0165794
101 L 216 N 0 -0.0765518
101 L 217 Y 0 -0.0239299
101 L 218 V 0 0.00229264
101 L 219 D 0 -0.0712525
101 L 220 W 0 -0.0481568
101 L 221 I 0 -0.0368673
101 L 222 Q 0 -0.0332896
101 L 223 D 0 -0.00337871
101 L 224 T 0 -0.00655231
102 N 103 A 0 1.03241
102 N 104 R 0 0.800453
102 N 105 V 0 0.450658
102 N 106 A 0 0.202904
102 N 107 T 0 0.0363858
102 N 108 V 0 0.101415
102 N 109 A 0 0.0864799
102 N 110 L 0 0.038544
102 N 111 P 0 -0.00836162
102 N 112 S 0 0.0522875
102 N 113 S 0 0.0137753
102 N 114 C 0 -0.0679338
102 N 115 A 0 -0.00859055
102 N 116 P 0 0.00818798
102 N 117 A 0 -0.0592937
102 N 118 G 0 -0.00122679
102 N 119 T 0 0.0589854
102 N 120 Q 0 0.0156226
102 N 121 C 0 -0.0295481
102 N 122 L 0 -0.0244645
102 N 123 I 0 0.0033522
102 N 124 S 0 -0.00969413
102 N 125 G 0 -0.00296133
102 N 126 W 0 -0.0278073
102 N 127 G 0 -0.0258905
102 N 128 N 0 -0.00254109
102 N 129 T 0 -0.0342175
102 N 130 L 0 -0.0245157
102 N 131 S 0 -0.0121453
102 N 132 S 0 -0.0309496
102 N 133 G 0 0.00634215
102 N 134 V 0 -0.0183401
102 N 136 E 0 -0.0501304
102 N 137 P 0 -0.0475162
102 N 138 D 0 -0.0412624
102 N 139 L 0 -0.0173859
102 N 140 L 0 -0.00964013
102 N 141 Q 0 -0.0513025
102 N 142 C 0 -0.0866424
102 N 143 L 0 -0.0611957
102 N 144 D 0 -0.0194825
102 N 145 A 0 -0.0397947
102 N 146 P 0 -0.0386552
102 N 147 L 0 -0.0255923
102 N 148 L 0 -0.0517186
102 N 149 P 0 -0.0273743
102 N 150 Q 0 -0.0236686
102 N 151 A 0 -0.0281913
102 N 152 D 0 0.0248674
102 N 153 C 0 -0.0387473
102 N 154 E 0 -0.0415335
102 N 155 A 0 -0.0161728
102 N 156 S 0 0.0194734
102 N 157 Y 0 -0.0886518
102 N 158 P 0 -0.0453345
102 N 159 G 0 -0.0683721
102 N 160 K 0 -0.0592589
102 N 161 I 0 -0.0512227
102 N 162 T 0 -0.0201933
102 N 163 D 0 -0.0271335
102 N 164 N 0 -0.0575634
102 N 165 M 0 -0.00336794
102 N 166 V 0 -0.0649614
102 N 167 C 0 -0.0431972
102 N 168 V 0 -0.076513
102 N 169 G 0 -0.0754924
102 N 170 F 0 -0.000501548
102 N 171 L 0 -0.0291066
102 N 172 E 0 -0.0679136
102 N 173 G 0 0.0154889
102 N 174 G 0 -0.0338303
102 N 175 K 0 -0.0596587
102 N 176 D 0 -0.0562551
102 N 177 S 0 -0.100549
102 N 178 C 0 -0.0271806
102 N 179 Q 0 -0.0913018
102 N 180 G 0 0.0237863
102 N 181 D 0 -0.0177697
102 N 182 S 0 -0.030386
102 N 183 G 0 -0.0151595
102 N 184 G 0 -0.0225453
102 N 185 P 0 0.00575402
102 N 186 V 0 -0.0469778
102 N 187 V 0 -0.0694789
102 N 188 C 0 -0.0246301
102 N 189 N 0 -0.000946071
102 N 190 G 0 -0.031492
102 N 191 E 0 -0.000668297
102 N 192 L 0 -0.0638963
102 N 193 Q 0 -0.0168844
102 N 194 G 0 -0.0544336
102 N 195 I 0 -0.0764358
102 N 196 V 0 -0.0616115
102 N 197 S 0 -0.0271042
102 N 198 W 0 -0.0220478
102 N 199 G 0 -0.0448717
102 N 200 Y 0 -0.00984919
102 N 201 G 0 0.002338
102 N 202 C 0 -0.00161117
102 N 203 A 0 -0.0636108
102 N 204 L 0 -0.0551832
102 N 205 P 0 -0.0753611
102 N 206 D 0 -0.0645306
102 N 207 N 0 -0.0450945
102 N 208 P 0 -0.0370012
102 N 209 G 0 -0.0987086
102 N 210 V 0 -0.0315872
102 N 211 Y 0 -0.0506575
102 N 212 T 0 -0.0330409
102 N 213 K 0 -0.0453713
102 N 214 V 0 -0.0316478
102 N 215 C 0 0.0157511
102 N 216 N 0 -0.0267352
102 N 217 Y 0 0.0215305
102 N 218 V 0 -0.0795505
102 N 219 D 0 0.00219631
102 N 220 W 0 -0.00828931
102 N 221 I 0 -0.0336443
102 N 222 Q 0 -0.0218433
102 N 223 D 0 -0.0294759
102 N 224 T 0 0.0162596
103 A 104 R 0 0.82058
103 A 105 V 0 0.226806
103 A 106 A 0 0.2541
103 A 107 T 0 0.127716
103 A 108 V 0 -0.00142965
103 A 109 A 0 0.102759
103 A 110 L 0 0.0349927
103 A 111 P 0 -0.00133964
103 A 112 S 0 0.0631294
103 A 113 S 0 0.068159
103 A 114 C 0 0.0505242
103 A 115 A 0 -0.0247186
103 A 116 P 0 -0.00969632
103 A 117 A 0 0.0738753
103 A 118 G 0 -0.0222135
103 A 119 T 0 -0.00156075
103 A 120 Q 0 0.0757818
103 A 121 C 0 -0.0272103
103 A 122 L 0 0.0284892
103 A 123 I 0 -0.0600894
103 A 124 S 0 -0.0183199
103 A 125 G 0 -0.0281192
103 A 126 W 0 -0.057846
103 A 127 G 0 -0.0175814
103 A 128 N 0 -0.0278077
103 A 129 T 0 0.0406908
103 A 130 L 0 0.0400264
103 A 131 S 0 -0.0104712
103 A 132 S 0 -0.00861571
103 A 133 G 0 0.0191394
103 A 134 V 0 -0.0113788
103 A 136 E 0 -0.0131878
103 A 137 P 0 -0.0780509
103 A 138 D 0 0.0351413
103 A 139 L 0 -0.0139992
103 A 140 L 0 -0.0241415
103 A 141 Q 0 0.0168104
103 A 142 C 0 -0.0405089
103 A 143 L 0 -0.0481595
103 A 144 D 0 0.0119597
103 A 145 A 0 -0.0226914
103 A 146 P 0 0.0236235
103 A 147 L 0 -0.0575247
103 A 148 L 0 0.00725913
103 A 149 P 0 -0.00129952
103 A 150 Q 0 -0.0188238
103 A 151 A 0 0.0585081
103 A 152 D 0 0.0477454
103 A 153 C 0 0.00647903
103 A 154 E 0 -0.0659446
103 A 155 A 0 0.0461956
103 A 156 S 0 -0.0119377
103 A 157 Y 0 -0.0505715
103 A 158 P 0 -0.000293535
103 A 159 G 0 -0.0117962
103 A 160 K 0 0.00676506
103 A 161 I 0 -0.0502087
103 A 162 T 0 0.0123236
103 A 163 D 0 0.0438803
103 A 164 N 0 -0.0890099
103 A 165 M 0 -0.0535294
103 A 166 V 0 -0.0654997
103 A 167 C 0 -0.0373325
103 A 168 V 0 -0.0567562
103 A 169 G 0 -0.0766962
103 A 170 F 0 -0.0036124
103 A 171 L 0 0.00751663
103 A 172 E 0 0.00589702
103 A 173 G 0 0.0196446
103 A 174 G 0 -0.00268168
103 A 175 K 0 -0.00716068
103 A 176 D 0 -0.0656734
103 A 177 S 0 -0.0945364
103 A 178 C 0 -0.0453414
103 A 179 Q 0 -0.0375436
103 A 180 G 0 -0.0373353
103 A 181 D 0 -0.056438
103 A 182 S 0 -0.0425037
103 A 183 G 0 -0.046853
103 A 184 G 0 -0.0591782
103 A 185 P 0 -0.0532943
103 A 186 V 0 -0.0393972
103 A 187 V 0 -0.0261325
103 A 188 C 0 -0.0125661
103 A 189 N 0 0.0595527
103 A 190 G 0 0.0262544
103 A 191 E 0 0.00756006
103 A 192 L 0 -0.0143392
103 A 193 Q 0 -0.0280324
103 A 194 G 0 -0.0481328
103 A 195 I 0 -0.0614764
103 A 196 V 0 -0.046001
103 A 197 S 0 -0.0688646
103 A 198 W 0 -0.0223423
103 A 199 G 0 -0.040993
103 A 200 Y 0 -0.0053686
103 A 201 G 0 -0.0217734
103 A 202 C 0 -0.0412497
103 A 203 A 0 -0.110605
103 A 204 L 0 -0.026928
103 A 205 P 0 -0.0676518
103 A 206 D 0 -0.0429334
103 A 207 N 0 -0.021569
103 A 208 P 0 -0.0815769
103 A 209 G 0 -0.0218494
103 A 210 V 0 -0.0623108
103 A 211 Y 0 -0.0715719
103 A 212 T 0 -0.00484497
103 A 213 K 0 -0.0575183
103 A 214 V 0 -0.0586748
103 A 215 C 0 0.0126377
103 A 216 N 0 0.0383694
103 A 217 Y 0 -0.111135
103 A 218 V 0 -0.031964
103 A 219 D 0 0.00299764
103 A 220 W 0 -0.0915754
103 A 221 I 0 -0.0384682
103 A 222 Q 0 -0.0271521
103 A 223 D 0 0.0336904
103 A 224 T 0 0.0111073
104 R 105 V 0 0.417438
104 R 106 A 0 0.267485
104 R 107 T 0 0.18802
104 R 108 V 0 0.0708485
104 R 109 A 0 0.085384
104 R 110 L 0 0.0836501
104 R 111 P 0 -0.0246244
104 R 112 S 0 0.050313
104 R 113 S 0 0.0252231
104 R 114 C 0 0.0821023
104 R 115 A 0 0.0427653
104 R 116 P 0 -0.00657266
104 R 117 A 0 0.0436344
104 R 118 G 0 0.0487443
104 R 119 T 0 0.0164666
104 R 120 Q 0 0.0553597
104 R 121 C 0 0.00379227
104 R 122 L 0 0.0572096
104 R 123 I 0 -0.0191965
104 R 124 S 0 0.0114044
104 R 125 G 0 -0.0577937
104 R 126 W 0 0.0209326
104 R 127 G 0 -0.035646
104 R 128 N 0 0.0314395
104 R 129 T 0 -0.00255676
104 R 130 L 0 0.0318022
104 R 131 S 0 -0.00187911
104 R 132 S 0 -0.0129342
104 R 133 G 0 -0.0018464
104 R 134 V 0 0.0173762
104 R 136 E 0 -0.00712749
104 R 137 P 0 -0.0650421
104 R 138 D 0 -0.0201129
104 R 139 L 0 -0.0452028
104 R 140 L 0 0.0197737
104 R 141 Q 0 -0.0572994
104 R 142 C 0 -0.038687
104 R 143 L 0 0.00291454
104 R 144 D 0 -0.006691
104 R 145 A 0 0.00355514
104 R 146 P 0 -0.05148
104 R 147 L 0 -0.0513999
104 R 148 L 0 -0.0611155
104 R 149 P 0 0.00264672
104 R 150 Q 0 -0.0217371
104 R 151 A 0 0.0180741
104 R 152 D 0 -0.0344337
104 R 153 C 0 -0.0530045
104 R 154 E 0 -0.0143536
104 R 155 A 0 -0.0151559
104 R 156 S 0 0.0311672
104 R 157 Y 0 -0.0246866
104 R 158 P 0 -0.0571347
104 R 159 G 0 -0.0485992
104 R 160 K 0 -0.0342053
104 R 161 I 0 0.0103107
104 R 162 T 0 -0.0231219
104 R 163 D 0 0.0355155
104 R 164 N 0 -0.0391793
104 R 165 M 0 -0.029837
104 R 166 V 0 -0.0718986
104 R 167 C 0 -0.0474438
104 R 168 V 0 -0.0535501
104 R 169 G 0 -0.0504594
104 R 170 F 0 -0.0411626
104 R 171 L 0 0.0192239
104 R 172 E 0 -0.00214045
104 R 173 G 0 -0.0369001
104 R 174 G 0 -0.0350439
104 R 175 K 0 -0.0470199
104 R 176 D 0 -0.0496354
104 R 177 S 0 -0.0199373
104 R 178 C 0 -0.0686385
104 R 179 Q 0 -0.0511032
104 R 180 G 0 -0.0551916
104 R 181 D 0 -0.0662296
104 R 182 S 0 -0.0473185
104 R 183 G 0 -0.062245
104 R 184 G 0 -0.0525854
104 R 185 P 0 -0.0622816
104 R 186 V 0 -0.0383577
104 R 187 V 0 -0.0364557
104 R 188 C 0 -0.0479677
104 R 189 N 0 -0.0380475
104 R 190 G 0 -0.0338137
104 R 191 E 0 -0.0356246
104 R 192 L 0 -0.0723737
104 R 193 Q 0 -0.0165509
104 R 194 G 0 -0.0923238
104 R 195 I 0 -0.0507244
104 R 196 V 0 -0.0825663
104 R 197 S 0 -0.0316146
104 R 198 W 0 -0.0859688
104 R 199 G 0 -0.0611996
104 R 200 Y 0 -0.0142292
104 R 201 G 0 -0.0187516
104 R 202 C 0 -0.0428316
104 R 203 A 0 -0.0438217
104 R 204 L 0 -0.0296266
104 R 205 P 0 -0.0250547
104 R 206 D 0 -0.022517
104 R 207 N 0 0.00770175
104 R 208 P 0 -0.0703207
104 R 209 G 0 -0.109727
104 R 210 V 0 -0.0410244
104 R 211 Y 0 -0.0455848
104 R 212 T 0 -0.0769223
104 R 213 K 0 -0.0469056
104 R 214 V 0 -0.0547977
104 R 215 C 0 -0.0467667
104 R 216 N 0 -0.0162666
104 R 217 Y 0 -0.0575007
104 R 218 V 0 -0.0433533
104 R 219 D 0 -0.0294514
104 R 220 W 0 -0.0516867
104 R 221 I 0 -0.0381035
104 R 222 Q 0 -0.0288085
104 R 223 D 0 0.00559892
104 R 224 T 0 -0.0273209
105 V 106 A 0 0.349013
105 V 107 T 0 0.259994
105 V 108 V 0 0.13815
105 V 109 A 0 0.0933067
105 V 110 L 0 0.121149
105 V 111 P 0 0.0622605
105 V 112 S 0 0.0683142
105 V 113 S 0 0.0143343
105 V 114 C 0 0.0253375
105 V 115 A 0 0.00996144
105 V 116 P 0 0.000810689
105 V 117 A 0 -0.00304652
105 V 118 G 0 0.0464808
105 V 119 T 0 -0.0460608
105 V 120 Q 0 0.0189094
105 V 121 C 0 -0.00276913
105 V 122 L 0 -0.0516986
105 V 123 I 0 0.00550974
105 V 124 S 0 -0.00796592
105 V 125 G 0 0.0532107
105 V 126 W 0 0.0628573
105 V 127 G 0 0.00921589
105 V 128 N 0 -0.051843
105 V 129 T 0 0.0227142
105 V 130 L 0 -0.0306999
105 V 131 S 0 -0.0880319
105 V 132 S 0 -0.0141201
105 V 133 G 0 -0.0661968
105 V 134 V 0 -0.018436
[truncated: 170,851 more chars]
