# Supplementary material for: Combining Evolutionary Information and an Iterative Sampling Strategy for Accurate Protein Structure Prediction
Source: PLoS Comput Biol. 2015 Dec 29;11(12):e1004661. doi: 10.1371/journal.pcbi.1004661 (PMC4694711; doi:10.1371/journal.pcbi.1004661)
Supplement: S2 File — FASTA sequences and PLM contact predictions for all targets of the benchmark set. (ZIP) [file pcbi.1004661.s004.zip › data/evfold_benchmarkset/contactpredictions/5p21_PLM.txt]

4 Y 5 K 0 1.77316
4 Y 6 L 0 0.501615
4 Y 7 V 0 0.283559
4 Y 8 V 0 0.154221
4 Y 9 V 0 0.0948907
4 Y 10 G 0 0.10559
4 Y 11 A 0 0.057091
4 Y 12 G 0 0.0518183
4 Y 13 G 0 0.0445653
4 Y 14 V 0 0.00263968
4 Y 15 G 0 0.0758091
4 Y 16 K 0 0.0724161
4 Y 17 S 0 -0.000354333
4 Y 18 A 0 0.0452083
4 Y 19 L 0 0.0319924
4 Y 20 T 0 -0.0203303
4 Y 21 I 0 0.0352444
4 Y 22 Q 0 0.0635265
4 Y 23 L 0 0.0719366
4 Y 24 I 0 -0.0249822
4 Y 25 Q 0 0.0501954
4 Y 26 N 0 0.0101012
4 Y 27 H 0 0.0277978
4 Y 28 F 0 -0.00570414
4 Y 29 V 0 -0.013932
4 Y 30 D 0 -0.00511584
4 Y 31 E 0 -0.0613686
4 Y 32 Y 0 -0.0789684
4 Y 33 D 0 -0.0311157
4 Y 34 P 0 0.0164936
4 Y 35 T 0 -0.0138793
4 Y 36 I 0 -0.0539183
4 Y 37 E 0 -0.015189
4 Y 38 D 0 -0.020999
4 Y 39 S 0 0.0167173
4 Y 40 Y 0 -0.0546494
4 Y 41 R 0 0.0551595
4 Y 42 K 0 0.0114763
4 Y 43 Q 0 0.00704124
4 Y 44 V 0 -0.00303927
4 Y 45 V 0 -0.0128226
4 Y 46 I 0 -0.0397972
4 Y 47 D 0 -0.0186164
4 Y 48 G 0 0.0240396
4 Y 49 E 0 0.0432726
4 Y 50 T 0 0.0115992
4 Y 51 C 0 0.115244
4 Y 52 L 0 0.114489
4 Y 53 L 0 0.100806
4 Y 54 D 0 0.054369
4 Y 55 I 0 0.0356787
4 Y 56 L 0 0.0890532
4 Y 57 D 0 0.00277449
4 Y 58 T 0 -0.0325595
4 Y 59 A 0 0.0335964
4 Y 60 G 0 0.015036
4 Y 61 Q 0 -0.0345957
4 Y 62 E 0 -0.0407947
4 Y 63 E 0 0.00739237
4 Y 64 Y 0 -0.0563825
4 Y 65 S 0 -0.0833547
4 Y 66 A 0 -0.0202057
4 Y 67 M 0 0.0234797
4 Y 68 R 0 0.0121711
4 Y 69 D 0 -0.03545
4 Y 70 Q 0 -0.0768201
4 Y 71 Y 0 -0.0211261
4 Y 72 M 0 -0.0183417
4 Y 73 R 0 -0.0586712
4 Y 74 T 0 0.039399
4 Y 75 G 0 -0.0328587
4 Y 76 E 0 0.182362
4 Y 77 G 0 0.090193
4 Y 78 F 0 -0.0349414
4 Y 79 L 0 -0.0055612
4 Y 80 C 0 -0.0278831
4 Y 81 V 0 -0.0893714
4 Y 82 F 0 -0.01967
4 Y 83 A 0 -0.0348282
4 Y 84 I 0 -0.0234328
4 Y 85 N 0 -0.0323936
4 Y 86 N 0 -0.102342
4 Y 87 T 0 -0.0741871
4 Y 88 K 0 -0.0780903
4 Y 89 S 0 -0.0839985
4 Y 90 F 0 -0.0584836
4 Y 91 E 0 -0.0376502
4 Y 92 D 0 -0.052217
4 Y 93 I 0 -0.0710756
4 Y 94 H 0 -0.0482206
4 Y 95 Q 0 -0.0707602
4 Y 96 Y 0 -0.0179198
4 Y 97 R 0 -0.081191
4 Y 98 E 0 -0.0296297
4 Y 99 Q 0 -0.0263046
4 Y 100 I 0 -0.0518508
4 Y 101 K 0 -0.0807889
4 Y 102 R 0 -0.0702852
4 Y 103 V 0 -0.00842236
4 Y 106 S 0 -0.0568748
4 Y 107 D 0 -0.0288392
4 Y 108 D 0 0.00783132
4 Y 109 V 0 0.0514502
4 Y 110 P 0 -0.054656
4 Y 111 M 0 -0.0333611
4 Y 112 V 0 -0.0218692
4 Y 113 L 0 -0.00319661
4 Y 114 V 0 0.00880668
4 Y 115 G 0 -0.00463546
4 Y 116 N 0 0.00594716
4 Y 117 K 0 8.31216e-05
4 Y 118 C 0 -0.0375562
4 Y 119 D 0 -0.0027335
4 Y 120 L 0 -0.00898848
4 Y 121 A 0 -0.0349226
4 Y 122 A 0 -0.0345144
4 Y 123 R 0 -0.0803551
4 Y 124 T 0 -0.0663367
4 Y 125 V 0 -0.100648
4 Y 126 E 0 -0.07707
4 Y 127 S 0 -0.0448187
4 Y 128 R 0 -0.0445777
4 Y 129 Q 0 -0.137851
4 Y 130 A 0 -0.0686136
4 Y 131 Q 0 -0.0665903
4 Y 132 D 0 -0.080167
4 Y 133 L 0 -0.0782675
4 Y 134 A 0 -0.0993469
4 Y 135 R 0 -0.0642614
4 Y 136 S 0 -0.104863
4 Y 137 Y 0 -0.0700174
4 Y 138 G 0 -0.0273057
4 Y 139 I 0 -0.0356197
4 Y 140 P 0 -0.0278575
4 Y 141 Y 0 -0.0524893
4 Y 142 I 0 -0.0443558
4 Y 143 E 0 -0.088918
4 Y 144 T 0 -0.053509
4 Y 145 S 0 -0.0199247
4 Y 146 A 0 -0.0175675
4 Y 147 K 0 -0.0847626
4 Y 148 T 0 -0.0413757
4 Y 149 R 0 -0.0446333
4 Y 150 Q 0 -0.0613115
4 Y 151 G 0 -0.0426975
4 Y 152 V 0 0.0150654
4 Y 153 E 0 -0.0369924
4 Y 154 D 0 -0.0592095
4 Y 155 A 0 -0.0293771
4 Y 156 F 0 -0.103405
4 Y 157 Y 0 -0.0498255
4 Y 158 T 0 -0.0383821
4 Y 159 L 0 0.017837
4 Y 160 V 0 0.0246019
4 Y 161 R 0 -0.0187691
4 Y 162 E 0 -0.0220094
5 K 6 L 0 0.900633
5 K 7 V 0 0.377023
5 K 8 V 0 0.2301
5 K 9 V 0 0.168415
5 K 10 G 0 0.150684
5 K 11 A 0 0.147173
5 K 12 G 0 0.1199
5 K 13 G 0 0.0819026
5 K 14 V 0 0.0770667
5 K 15 G 0 0.0696651
5 K 16 K 0 0.0559284
5 K 17 S 0 0.0216389
5 K 18 A 0 0.0327577
5 K 19 L 0 0.0218494
5 K 20 T 0 0.109641
5 K 21 I 0 -0.00530772
5 K 22 Q 0 0.00565364
5 K 23 L 0 -0.0196032
5 K 24 I 0 0.0289299
5 K 25 Q 0 0.0223464
5 K 26 N 0 0.104557
5 K 27 H 0 -0.0459843
5 K 28 F 0 0.00805806
5 K 29 V 0 -0.034393
5 K 30 D 0 -0.0550996
5 K 31 E 0 -0.0400621
5 K 32 Y 0 -0.014638
5 K 33 D 0 -0.0593811
5 K 34 P 0 -0.0392997
5 K 35 T 0 0.017804
5 K 36 I 0 -0.0128762
5 K 37 E 0 -0.00575106
5 K 38 D 0 0.0240705
5 K 39 S 0 -0.00711679
5 K 40 Y 0 -0.0271924
5 K 41 R 0 0.00855301
5 K 42 K 0 0.019095
5 K 43 Q 0 -0.0194959
5 K 44 V 0 -0.0286258
5 K 45 V 0 -0.027234
5 K 46 I 0 -0.0271027
5 K 47 D 0 -0.075889
5 K 48 G 0 0.0294808
5 K 49 E 0 -0.0499333
5 K 50 T 0 -0.0103438
5 K 51 C 0 0.0114154
5 K 52 L 0 0.0850535
5 K 53 L 0 -0.00747305
5 K 54 D 0 0.463316
5 K 55 I 0 -0.051897
5 K 56 L 0 0.216748
5 K 57 D 0 -0.034846
5 K 58 T 0 0.0191688
5 K 59 A 0 0.0419996
5 K 60 G 0 -0.0368468
5 K 61 Q 0 -0.0116403
5 K 62 E 0 -0.0466832
5 K 63 E 0 -0.00487732
5 K 64 Y 0 0.0684485
5 K 65 S 0 -0.021634
5 K 66 A 0 -0.0449071
5 K 67 M 0 0.00972117
5 K 68 R 0 -0.00522993
5 K 69 D 0 -0.051479
5 K 70 Q 0 -0.0111458
5 K 71 Y 0 0.0357902
5 K 72 M 0 -0.0640303
5 K 73 R 0 -0.0391373
5 K 74 T 0 0.186253
5 K 75 G 0 0.0712325
5 K 76 E 0 0.142076
5 K 77 G 0 -0.0127939
5 K 78 F 0 0.0426991
5 K 79 L 0 0.0134071
5 K 80 C 0 -0.0215928
5 K 81 V 0 -0.0258552
5 K 82 F 0 -0.0540377
5 K 83 A 0 -0.0884761
5 K 84 I 0 -0.0380516
5 K 85 N 0 -0.0261555
5 K 86 N 0 -0.0626901
5 K 87 T 0 -0.0563941
5 K 88 K 0 -0.0750608
5 K 89 S 0 -0.0703665
5 K 90 F 0 -0.0276068
5 K 91 E 0 -0.0273952
5 K 92 D 0 -0.0342122
5 K 93 I 0 -0.0688841
5 K 94 H 0 -0.0952696
5 K 95 Q 0 -0.0799511
5 K 96 Y 0 -0.08547
5 K 97 R 0 -0.0716642
5 K 98 E 0 -0.0377908
5 K 99 Q 0 -0.0389464
5 K 100 I 0 -0.0732796
5 K 101 K 0 -0.0554896
5 K 102 R 0 -0.0389972
5 K 103 V 0 -0.0459657
5 K 106 S 0 -0.0635906
5 K 107 D 0 0.0027639
5 K 108 D 0 -0.0183958
5 K 109 V 0 -0.00127071
5 K 110 P 0 -0.0278216
5 K 111 M 0 -0.0561104
5 K 112 V 0 -0.0262038
5 K 113 L 0 -0.0902219
5 K 114 V 0 -0.102721
5 K 115 G 0 -0.0656889
5 K 116 N 0 -0.0339747
5 K 117 K 0 -0.0083965
5 K 118 C 0 -0.0512887
5 K 119 D 0 -0.00746558
5 K 120 L 0 -0.00742757
5 K 121 A 0 -0.0596121
5 K 122 A 0 -0.0597697
5 K 123 R 0 -0.0710844
5 K 124 T 0 -0.0849446
5 K 125 V 0 -0.0857336
5 K 126 E 0 -0.0848119
5 K 127 S 0 -0.109636
5 K 128 R 0 -0.0854431
5 K 129 Q 0 -0.0900668
5 K 130 A 0 -0.113639
5 K 131 Q 0 -0.097758
5 K 132 D 0 -0.0739919
5 K 133 L 0 -0.0842807
5 K 134 A 0 -0.120441
5 K 135 R 0 -0.0422358
5 K 136 S 0 -0.0882905
5 K 137 Y 0 -0.0838934
5 K 138 G 0 -0.0603412
5 K 139 I 0 -0.103831
5 K 140 P 0 -0.0639365
5 K 141 Y 0 -0.0450955
5 K 142 I 0 -0.0397385
5 K 143 E 0 -0.0294298
5 K 144 T 0 -0.0849534
5 K 145 S 0 -0.0793188
5 K 146 A 0 -0.0681812
5 K 147 K 0 -0.0823624
5 K 148 T 0 -0.0919753
5 K 149 R 0 -0.0666197
5 K 150 Q 0 -0.0627126
5 K 151 G 0 0.00364431
5 K 152 V 0 -0.0803896
5 K 153 E 0 -0.0481771
5 K 154 D 0 -0.0530492
5 K 155 A 0 -0.0692654
5 K 156 F 0 -0.0615532
5 K 157 Y 0 -0.0669391
5 K 158 T 0 -0.117318
5 K 159 L 0 -0.0875893
5 K 160 V 0 -0.0456536
5 K 161 R 0 -0.0682836
5 K 162 E 0 -0.089068
6 L 7 V 0 0.820266
6 L 8 V 0 0.405919
6 L 9 V 0 0.255023
6 L 10 G 0 0.341384
6 L 11 A 0 0.0756059
6 L 12 G 0 0.100792
6 L 13 G 0 0.0977471
6 L 14 V 0 0.124623
6 L 15 G 0 0.189197
6 L 16 K 0 0.173331
6 L 17 S 0 0.117972
6 L 18 A 0 0.0526858
6 L 19 L 0 0.0312863
6 L 20 T 0 0.037042
6 L 21 I 0 0.0356155
6 L 22 Q 0 0.0734706
6 L 23 L 0 0.0501362
6 L 24 I 0 0.052812
6 L 25 Q 0 0.0720014
6 L 26 N 0 0.0482413
6 L 27 H 0 0.0352333
6 L 28 F 0 -0.00745889
6 L 29 V 0 -0.0207346
6 L 30 D 0 -0.0247497
6 L 31 E 0 -0.0431787
6 L 32 Y 0 -0.0519
6 L 33 D 0 -0.0569951
6 L 34 P 0 -0.0560632
6 L 35 T 0 -0.034188
6 L 36 I 0 -0.0880804
6 L 37 E 0 -0.0458622
6 L 38 D 0 -0.0457155
6 L 39 S 0 -0.0619029
6 L 40 Y 0 -0.0779309
6 L 41 R 0 0.0383125
6 L 42 K 0 -0.012065
6 L 43 Q 0 -0.0381408
6 L 44 V 0 0.0596813
6 L 45 V 0 0.0167098
6 L 46 I 0 -0.0301402
6 L 47 D 0 -0.0372049
6 L 48 G 0 -0.0576042
6 L 49 E 0 -0.0386057
6 L 50 T 0 -0.00906101
6 L 51 C 0 -0.0492161
6 L 52 L 0 -0.0285361
6 L 53 L 0 0.268823
6 L 54 D 0 0.0402165
6 L 55 I 0 0.167934
6 L 56 L 0 0.0114203
6 L 57 D 0 0.0398969
6 L 58 T 0 -0.0431963
6 L 59 A 0 -0.0268902
6 L 60 G 0 0.0257275
6 L 61 Q 0 -0.0273341
6 L 62 E 0 -0.0435276
6 L 63 E 0 -0.0679999
6 L 64 Y 0 -0.0364126
6 L 65 S 0 -0.0643175
6 L 66 A 0 -0.0529093
6 L 67 M 0 -0.0787364
6 L 68 R 0 -0.0689944
6 L 69 D 0 -0.076721
6 L 70 Q 0 -0.0635954
6 L 71 Y 0 -0.0542221
6 L 72 M 0 -0.069811
6 L 73 R 0 0.00378089
6 L 74 T 0 -0.0746116
6 L 75 G 0 0.0566632
6 L 76 E 0 0.0303756
6 L 77 G 0 0.213247
6 L 78 F 0 -0.053654
6 L 79 L 0 0.07098
6 L 80 C 0 -0.0586978
6 L 81 V 0 0.00294407
6 L 82 F 0 -0.0813652
6 L 83 A 0 0.0491002
6 L 84 I 0 -0.0315364
6 L 85 N 0 -0.0234562
6 L 86 N 0 -0.0427764
6 L 87 T 0 0.00363013
6 L 88 K 0 -0.0709314
6 L 89 S 0 -0.0588329
6 L 90 F 0 -0.111708
6 L 91 E 0 -0.0770553
6 L 92 D 0 -0.0538317
6 L 93 I 0 -0.108482
6 L 94 H 0 -0.0436059
6 L 95 Q 0 -0.0465817
6 L 96 Y 0 -0.114095
6 L 97 R 0 -0.0704165
6 L 98 E 0 -0.041631
6 L 99 Q 0 -0.159006
6 L 100 I 0 -0.0342442
6 L 101 K 0 -0.0322686
6 L 102 R 0 -0.0609083
6 L 103 V 0 -0.0378767
6 L 106 S 0 -0.0861176
6 L 107 D 0 -0.0663384
6 L 108 D 0 -0.0191722
6 L 109 V 0 -0.0747149
6 L 110 P 0 -0.0367522
6 L 111 M 0 -0.016291
6 L 112 V 0 0.00169262
6 L 113 L 0 -0.0298575
6 L 114 V 0 -0.0123466
6 L 115 G 0 -0.121791
6 L 116 N 0 -0.034704
6 L 117 K 0 0.0360216
6 L 118 C 0 -0.0339073
6 L 119 D 0 0.0572992
6 L 120 L 0 -0.0346732
6 L 121 A 0 -0.0742284
6 L 122 A 0 -0.0278128
6 L 123 R 0 -0.0420789
6 L 124 T 0 -0.0433663
6 L 125 V 0 -0.057335
6 L 126 E 0 -0.0328614
6 L 127 S 0 -0.0549374
6 L 128 R 0 -0.0685315
6 L 129 Q 0 -0.0670881
6 L 130 A 0 -0.0685173
6 L 131 Q 0 -0.0836566
6 L 132 D 0 -0.0780168
6 L 133 L 0 -0.0721962
6 L 134 A 0 -0.0827825
6 L 135 R 0 -0.0546475
6 L 136 S 0 -0.0619587
6 L 137 Y 0 -0.0809807
6 L 138 G 0 -0.07669
6 L 139 I 0 -0.0651118
6 L 140 P 0 -0.096299
6 L 141 Y 0 -0.121182
6 L 142 I 0 -0.0570153
6 L 143 E 0 -0.0991311
6 L 144 T 0 -0.121602
6 L 145 S 0 -0.00683861
6 L 146 A 0 -0.035844
6 L 147 K 0 -0.0818894
6 L 148 T 0 -0.0255579
6 L 149 R 0 -0.0337241
6 L 150 Q 0 -0.029671
6 L 151 G 0 -0.0805475
6 L 152 V 0 -0.00904787
6 L 153 E 0 0.00530499
6 L 154 D 0 -0.0569702
6 L 155 A 0 -0.0378412
6 L 156 F 0 -0.0384488
6 L 157 Y 0 -0.0169792
6 L 158 T 0 -0.0763802
6 L 159 L 0 0.171165
6 L 160 V 0 -0.0281881
6 L 161 R 0 -0.008875
6 L 162 E 0 -0.00454832
7 V 8 V 0 0.572839
7 V 9 V 0 0.482209
7 V 10 G 0 0.350083
7 V 11 A 0 0.217797
7 V 12 G 0 0.199018
7 V 13 G 0 0.144432
7 V 14 V 0 0.0954302
7 V 15 G 0 0.0987675
7 V 16 K 0 0.085201
7 V 17 S 0 0.0427854
7 V 18 A 0 0.0725864
7 V 19 L 0 0.0155548
7 V 20 T 0 0.0243162
7 V 21 I 0 0.0369429
7 V 22 Q 0 0.0660944
7 V 23 L 0 0.0478078
7 V 24 I 0 0.105897
7 V 25 Q 0 0.0162539
7 V 26 N 0 0.0126497
7 V 27 H 0 -0.0158498
7 V 28 F 0 -0.0503637
7 V 29 V 0 -0.0248403
7 V 30 D 0 -0.0289577
7 V 31 E 0 -0.0428534
7 V 32 Y 0 -0.0621465
7 V 33 D 0 -0.066989
7 V 34 P 0 0.0109639
7 V 35 T 0 -0.0553809
7 V 36 I 0 0.00933133
7 V 37 E 0 0.0195416
7 V 38 D 0 0.00065687
7 V 39 S 0 0.00533411
7 V 40 Y 0 -0.0310158
7 V 41 R 0 -0.00454796
7 V 42 K 0 -0.0282269
7 V 43 Q 0 -0.0717785
7 V 44 V 0 -0.0308694
7 V 45 V 0 -0.0970524
7 V 46 I 0 -0.0599792
7 V 47 D 0 -0.0847988
7 V 48 G 0 -0.047663
7 V 49 E 0 -0.00400221
7 V 50 T 0 -0.0588226
7 V 51 C 0 -0.0228735
7 V 52 L 0 -0.0297254
7 V 53 L 0 -0.0361069
7 V 54 D 0 -0.0121512
7 V 55 I 0 0.0812063
7 V 56 L 0 0.104343
7 V 57 D 0 0.0639109
7 V 58 T 0 0.351515
7 V 59 A 0 -0.0439746
7 V 60 G 0 0.0103512
7 V 61 Q 0 0.0255148
7 V 62 E 0 0.065868
7 V 63 E 0 -0.0601512
7 V 64 Y 0 -0.00117073
7 V 65 S 0 0.0349373
7 V 66 A 0 -0.00373468
7 V 67 M 0 -0.0561363
7 V 68 R 0 0.0289007
7 V 69 D 0 -0.0173481
7 V 70 Q 0 -0.00112259
7 V 71 Y 0 0.0414114
7 V 72 M 0 0.123049
7 V 73 R 0 -0.0339228
7 V 74 T 0 -0.0415551
7 V 75 G 0 0.635433
7 V 76 E 0 0.0815988
7 V 77 G 0 -0.0355852
7 V 78 F 0 0.178589
7 V 79 L 0 0.00702224
7 V 80 C 0 -0.0423109
7 V 81 V 0 0.0401286
7 V 82 F 0 -0.075974
7 V 83 A 0 -0.00243461
7 V 84 I 0 -0.0761093
7 V 85 N 0 -0.0840794
7 V 86 N 0 0.0174013
7 V 87 T 0 -0.0886202
7 V 88 K 0 0.00777873
7 V 89 S 0 -0.0384283
7 V 90 F 0 -0.0378635
7 V 91 E 0 -0.050625
7 V 92 D 0 -0.0450555
7 V 93 I 0 -0.0595383
7 V 94 H 0 -0.0328717
7 V 95 Q 0 -0.0698733
7 V 96 Y 0 -0.01545
7 V 97 R 0 -0.0488278
7 V 98 E 0 -0.0623004
7 V 99 Q 0 0.0132378
7 V 100 I 0 -0.014815
7 V 101 K 0 -0.0497056
7 V 102 R 0 -0.0866066
7 V 103 V 0 -0.0359118
7 V 106 S 0 -0.0454317
7 V 107 D 0 -0.0877279
7 V 108 D 0 -0.0338414
7 V 109 V 0 0.00891
7 V 110 P 0 -0.0259488
7 V 111 M 0 -0.0514259
7 V 112 V 0 -0.062848
7 V 113 L 0 -0.0174874
7 V 114 V 0 -0.0667525
7 V 115 G 0 -0.0951726
7 V 116 N 0 0.00112513
7 V 117 K 0 -0.0477665
7 V 118 C 0 -0.0251503
7 V 119 D 0 -0.0235337
7 V 120 L 0 -0.0543373
7 V 121 A 0 -0.0972938
7 V 122 A 0 -0.101264
7 V 123 R 0 -0.0596841
7 V 124 T 0 -0.0706503
7 V 125 V 0 -0.0712408
7 V 126 E 0 -0.109378
7 V 127 S 0 -0.0907284
7 V 128 R 0 -0.0732663
7 V 129 Q 0 -0.13573
7 V 130 A 0 -0.0589321
7 V 131 Q 0 -0.075796
7 V 132 D 0 -0.0920933
7 V 133 L 0 -0.0707515
7 V 134 A 0 -0.0513161
7 V 135 R 0 -0.0959014
7 V 136 S 0 -0.0832143
7 V 137 Y 0 -0.0515344
7 V 138 G 0 -0.0474567
7 V 139 I 0 -0.0808226
7 V 140 P 0 0.0439843
7 V 141 Y 0 -0.0396834
7 V 142 I 0 -0.07916
7 V 143 E 0 -0.0812153
7 V 144 T 0 -0.0692825
7 V 145 S 0 -0.0461678
7 V 146 A 0 -0.0675146
7 V 147 K 0 -0.102352
7 V 148 T 0 -0.0520518
7 V 149 R 0 -0.0898169
7 V 150 Q 0 -0.0926211
7 V 151 G 0 -0.0498326
7 V 152 V 0 -0.0937934
7 V 153 E 0 -0.0779408
7 V 154 D 0 -0.0745038
7 V 155 A 0 -0.0635243
7 V 156 F 0 -0.0870368
7 V 157 Y 0 -0.0981465
7 V 158 T 0 -0.125528
7 V 159 L 0 -0.098636
7 V 160 V 0 -0.0513895
7 V 161 R 0 -0.0844871
7 V 162 E 0 -0.0887989
8 V 9 V 0 0.462937
8 V 10 G 0 0.420016
8 V 11 A 0 0.232342
8 V 12 G 0 0.226401
8 V 13 G 0 0.229812
8 V 14 V 0 0.193337
8 V 15 G 0 0.197441
8 V 16 K 0 0.164108
8 V 17 S 0 0.072506
8 V 18 A 0 0.136191
8 V 19 L 0 0.255197
8 V 20 T 0 0.649838
8 V 21 I 0 0.12955
8 V 22 Q 0 0.0507018
8 V 23 L 0 0.018353
8 V 24 I 0 0.0306015
8 V 25 Q 0 0.0548095
8 V 26 N 0 -0.00386578
8 V 27 H 0 -0.0304761
8 V 28 F 0 0.041997
8 V 29 V 0 0.00239716
8 V 30 D 0 -0.0243173
8 V 31 E 0 0.00160986
8 V 32 Y 0 -0.0500231
8 V 33 D 0 -0.0620096
8 V 34 P 0 -0.0326751
8 V 35 T 0 0.0203818
8 V 36 I 0 0.0472959
8 V 37 E 0 -0.00531114
8 V 38 D 0 0.0302386
8 V 39 S 0 -0.0419658
8 V 40 Y 0 0.00437723
8 V 41 R 0 -0.0654771
8 V 42 K 0 -0.0197017
8 V 43 Q 0 -0.0362055
8 V 44 V 0 -0.0214591
8 V 45 V 0 -0.092368
8 V 46 I 0 -0.0238804
8 V 47 D 0 -0.0703305
8 V 48 G 0 -0.0904693
8 V 49 E 0 -0.0682082
8 V 50 T 0 -0.0776493
8 V 51 C 0 -0.0132794
8 V 52 L 0 0.0153955
8 V 53 L 0 0.0196038
8 V 54 D 0 0.0183932
8 V 55 I 0 0.102762
8 V 56 L 0 -0.00219449
8 V 57 D 0 0.110853
8 V 58 T 0 0.0421378
8 V 59 A 0 0.0113931
8 V 60 G 0 -0.00155391
8 V 61 Q 0 -0.0294121
8 V 62 E 0 -0.00293875
8 V 63 E 0 -0.0640673
8 V 64 Y 0 0.0100577
8 V 65 S 0 -0.0361047
8 V 66 A 0 -0.0445488
8 V 67 M 0 -0.0529656
8 V 68 R 0 0.0221367
8 V 69 D 0 -0.0680904
8 V 70 Q 0 -0.0304227
8 V 71 Y 0 -0.0250094
8 V 72 M 0 -0.0235826
8 V 73 R 0 -0.0788589
8 V 74 T 0 -0.0297808
8 V 75 G 0 -0.029519
8 V 76 E 0 -0.0511663
8 V 77 G 0 0.0284721
8 V 78 F 0 0.0199154
8 V 79 L 0 0.40804
8 V 80 C 0 -0.105354
8 V 81 V 0 0.0216477
8 V 82 F 0 -0.0049313
8 V 83 A 0 -0.020346
8 V 84 I 0 -0.0433317
8 V 85 N 0 -0.0508593
8 V 86 N 0 -0.0206688
8 V 87 T 0 -0.0537462
8 V 88 K 0 -0.0144433
8 V 89 S 0 -0.100613
8 V 90 F 0 -0.0916039
8 V 91 E 0 -0.0423803
8 V 92 D 0 -0.0907037
8 V 93 I 0 -0.100989
8 V 94 H 0 -0.0691856
8 V 95 Q 0 -0.0417422
8 V 96 Y 0 -0.0687409
8 V 97 R 0 -0.0722039
8 V 98 E 0 -0.0710907
8 V 99 Q 0 -0.0436862
8 V 100 I 0 -0.0444578
8 V 101 K 0 -0.110453
8 V 102 R 0 -0.0502333
8 V 103 V 0 -0.0732906
8 V 106 S 0 -0.0538873
8 V 107 D 0 -0.0818984
8 V 108 D 0 -0.000867018
8 V 109 V 0 -0.0796946
8 V 110 P 0 -0.0270824
8 V 111 M 0 -0.0176424
8 V 112 V 0 0.0235668
8 V 113 L 0 -0.00760554
8 V 114 V 0 0.00158301
8 V 115 G 0 -0.0217843
8 V 116 N 0 0.0581646
8 V 117 K 0 -0.0287608
8 V 118 C 0 -0.0673521
8 V 119 D 0 0.0340787
8 V 120 L 0 -0.0127188
8 V 121 A 0 -0.00834727
8 V 122 A 0 -0.0505099
8 V 123 R 0 -0.106087
8 V 124 T 0 -0.103362
8 V 125 V 0 -0.0801131
8 V 126 E 0 -0.0885764
8 V 127 S 0 -0.111497
8 V 128 R 0 -0.0506044
8 V 129 Q 0 -0.0892023
8 V 130 A 0 -0.0819477
8 V 131 Q 0 -0.0864432
8 V 132 D 0 -0.10513
8 V 133 L 0 -0.0705066
8 V 134 A 0 -0.123367
8 V 135 R 0 -0.0678148
8 V 136 S 0 -0.07827
8 V 137 Y 0 -0.0634164
8 V 138 G 0 -0.102779
8 V 139 I 0 -0.069527
8 V 140 P 0 -0.0473597
8 V 141 Y 0 -0.0440234
8 V 142 I 0 -0.118672
8 V 143 E 0 -0.0686419
8 V 144 T 0 -0.0581489
8 V 145 S 0 -0.0167016
8 V 146 A 0 -0.0384401
8 V 147 K 0 -0.0892009
8 V 148 T 0 -0.0766947
8 V 149 R 0 -0.0649338
8 V 150 Q 0 -0.0904253
8 V 151 G 0 -0.0884823
8 V 152 V 0 -0.0429407
8 V 153 E 0 -0.0365881
8 V 154 D 0 -0.056814
8 V 155 A 0 -0.00856219
8 V 156 F 0 -0.0103021
8 V 157 Y 0 -0.0629046
8 V 158 T 0 -0.11456
8 V 159 L 0 -0.0175018
8 V 160 V 0 -0.0257809
8 V 161 R 0 -0.0400936
8 V 162 E 0 -0.0728294
9 V 10 G 0 0.458715
9 V 11 A 0 0.260103
9 V 12 G 0 0.253686
9 V 13 G 0 0.156029
9 V 14 V 0 0.164074
9 V 15 G 0 0.166668
9 V 16 K 0 0.146074
9 V 17 S 0 0.0590736
9 V 18 A 0 0.0916961
9 V 19 L 0 0.0984512
9 V 20 T 0 0.0711999
9 V 21 I 0 0.0079205
9 V 22 Q 0 0.0615169
9 V 23 L 0 0.0327211
9 V 24 I 0 0.0112032
9 V 25 Q 0 -0.0131513
9 V 26 N 0 0.0247068
9 V 27 H 0 0.0338432
9 V 28 F 0 -0.0237892
9 V 29 V 0 0.0115661
9 V 30 D 0 -0.0234765
9 V 31 E 0 0.0331727
9 V 32 Y 0 -0.0384396
9 V 33 D 0 -0.0403642
9 V 34 P 0 -0.0280369
9 V 35 T 0 -0.0157025
9 V 36 I 0 -0.00626507
9 V 37 E 0 0.0181954
9 V 38 D 0 0.00780116
9 V 39 S 0 0.0128835
9 V 40 Y 0 -0.0469436
9 V 41 R 0 -0.00937881
9 V 42 K 0 -0.0347021
9 V 43 Q 0 -0.00182681
9 V 44 V 0 -0.00349624
9 V 45 V 0 -0.018036
9 V 46 I 0 0.025691
9 V 47 D 0 -0.0268484
9 V 48 G 0 -0.0313021
9 V 49 E 0 -0.0299065
9 V 50 T 0 -0.0291028
9 V 51 C 0 -0.0649689
9 V 52 L 0 0.0150067
9 V 53 L 0 -0.0211418
9 V 54 D 0 -0.0054371
9 V 55 I 0 -0.0282756
9 V 56 L 0 -0.0248359
9 V 57 D 0 0.149472
9 V 58 T 0 -0.0279363
9 V 59 A 0 -0.0274773
9 V 60 G 0 0.0263315
9 V 61 Q 0 -0.0334149
9 V 62 E 0 0.0595769
9 V 63 E 0 -0.0223667
9 V 64 Y 0 -0.0423373
9 V 65 S 0 0.0561068
9 V 66 A 0 0.0385821
9 V 67 M 0 -0.0458638
9 V 68 R 0 0.0297742
9 V 69 D 0 0.0276517
9 V 70 Q 0 -0.061079
9 V 71 Y 0 0.0115135
9 V 72 M 0 0.047123
9 V 73 R 0 -0.0540656
9 V 74 T 0 -0.0269994
9 V 75 G 0 0.0602106
9 V 76 E 0 -0.0095841
9 V 77 G 0 0.0161162
9 V 78 F 0 0.170705
9 V 79 L 0 -0.000624036
9 V 80 C 0 0.0782857
9 V 81 V 0 -0.043761
9 V 82 F 0 -0.00596262
9 V 83 A 0 0.0266513
9 V 84 I 0 0.0165542
9 V 85 N 0 0.00745195
9 V 86 N 0 0.0495753
9 V 87 T 0 -0.071617
9 V 88 K 0 -0.0298489
9 V 89 S 0 -0.00243204
9 V 90 F 0 -0.0405044
9 V 91 E 0 -0.0359074
9 V 92 D 0 -0.0078632
9 V 93 I 0 -0.0284268
9 V 94 H 0 -0.0531585
9 V 95 Q 0 -0.0574068
9 V 96 Y 0 0.00951186
9 V 97 R 0 -0.0615897
9 V 98 E 0 -0.0134433
9 V 99 Q 0 -0.0491595
9 V 100 I 0 0.127372
9 V 101 K 0 0.0287939
9 V 102 R 0 -0.0642464
9 V 103 V 0 -0.0437583
9 V 106 S 0 -0.0320228
9 V 107 D 0 -0.0240045
9 V 108 D 0 -0.0215718
9 V 109 V 0 0.00565828
9 V 110 P 0 -0.0879535
9 V 111 M 0 0.0124135
9 V 112 V 0 0.0490854
9 V 113 L 0 0.0148647
9 V 114 V 0 -0.0399259
9 V 115 G 0 -0.0198896
9 V 116 N 0 -0.0434443
9 V 117 K 0 -0.0223659
9 V 118 C 0 -0.0190754
9 V 119 D 0 -0.0149666
9 V 120 L 0 -0.0315772
9 V 121 A 0 0.0435402
9 V 122 A 0 -0.0478915
9 V 123 R 0 -0.0549648
9 V 124 T 0 -0.108931
9 V 125 V 0 -0.10337
9 V 126 E 0 -0.0167281
9 V 127 S 0 -0.0937703
9 V 128 R 0 -0.0468324
9 V 129 Q 0 -0.0737104
9 V 130 A 0 -0.108869
9 V 131 Q 0 -0.0736822
9 V 132 D 0 -0.0816485
9 V 133 L 0 -0.0475482
9 V 134 A 0 -0.094916
9 V 135 R 0 -0.0754202
9 V 136 S 0 -0.0704523
9 V 137 Y 0 -0.0785554
9 V 138 G 0 -0.0572859
9 V 139 I 0 -0.0482728
9 V 140 P 0 -0.0843871
9 V 141 Y 0 -0.0848769
9 V 142 I 0 -0.0444406
9 V 143 E 0 -0.0821523
9 V 144 T 0 -0.0834708
9 V 145 S 0 -0.0422222
9 V 146 A 0 -0.0725934
9 V 147 K 0 -0.0485023
9 V 148 T 0 -0.101959
9 V 149 R 0 -0.099125
9 V 150 Q 0 -0.0875335
9 V 151 G 0 -0.0968149
9 V 152 V 0 -0.0498409
9 V 153 E 0 -0.0506385
9 V 154 D 0 -0.100927
9 V 155 A 0 -0.062716
9 V 156 F 0 0.00686861
9 V 157 Y 0 -0.0670449
9 V 158 T 0 -0.105733
9 V 159 L 0 -0.0547259
9 V 160 V 0 -0.0943532
9 V 161 R 0 -0.0793688
9 V 162 E 0 -0.0846024
10 G 11 A 0 0.452499
10 G 12 G 0 0.363555
10 G 13 G 0 0.3158
10 G 14 V 0 0.291539
10 G 15 G 0 0.304379
10 G 16 K 0 0.25554
10 G 17 S 0 0.225456
10 G 18 A 0 0.172221
10 G 19 L 0 0.150966
10 G 20 T 0 0.167698
10 G 21 I 0 0.118916
10 G 22 Q 0 0.0413626
10 G 23 L 0 0.163425
10 G 24 I 0 0.0896551
10 G 25 Q 0 0.0755443
10 G 26 N 0 0.0260658
10 G 27 H 0 0.0471882
10 G 28 F 0 -0.00195985
10 G 29 V 0 -0.0432183
10 G 30 D 0 0.00037677
10 G 31 E 0 -0.0480356
10 G 32 Y 0 0.00576089
10 G 33 D 0 -0.0489762
10 G 34 P 0 0.0151948
10 G 35 T 0 -0.0200475
10 G 36 I 0 -0.0600414
10 G 37 E 0 -0.0620814
10 G 38 D 0 -0.0519426
10 G 39 S 0 -0.0462564
10 G 40 Y 0 -0.0500991
10 G 41 R 0 -0.056842
10 G 42 K 0 -0.0737198
10 G 43 Q 0 -0.0894178
10 G 44 V 0 -0.0103044
10 G 45 V 0 -0.0656257
10 G 46 I 0 -0.0757719
10 G 47 D 0 -0.0445367
10 G 48 G 0 -0.0238032
10 G 49 E 0 -0.0683195
10 G 50 T 0 -0.0507467
10 G 51 C 0 -0.0771926
10 G 52 L 0 -0.078583
10 G 53 L 0 -0.0045763
10 G 54 D 0 -0.0577519
10 G 55 I 0 0.0525348
10 G 56 L 0 -0.0256017
10 G 57 D 0 0.087127
10 G 58 T 0 0.0387005
10 G 59 A 0 -0.0498381
10 G 60 G 0 0.0471085
10 G 61 Q 0 -0.0533261
10 G 62 E 0 -0.0162607
10 G 63 E 0 -0.0281196
10 G 64 Y 0 -0.0969902
10 G 65 S 0 -0.0378929
10 G 66 A 0 -0.0433995
10 G 67 M 0 -0.0512147
10 G 68 R 0 -0.0340252
10 G 69 D 0 -0.0350265
10 G 70 Q 0 -0.0521302
10 G 71 Y 0 -0.0726053
10 G 72 M 0 -0.000111279
10 G 73 R 0 -0.0796059
10 G 74 T 0 -0.065447
10 G 75 G 0 -0.0766438
10 G 76 E 0 -0.0708008
10 G 77 G 0 0.0072371
10 G 78 F 0 -0.0135139
10 G 79 L 0 0.0120732
10 G 80 C 0 -0.00312887
10 G 81 V 0 0.0818834
10 G 82 F 0 -0.021059
10 G 83 A 0 -0.0366075
10 G 84 I 0 -0.0459379
10 G 85 N 0 -0.0612325
10 G 86 N 0 -0.0452667
10 G 87 T 0 -0.0653886
10 G 88 K 0 -0.0591638
10 G 89 S 0 -0.0477108
10 G 90 F 0 -0.0421577
10 G 91 E 0 -0.0472901
10 G 92 D 0 -0.0804893
10 G 93 I 0 -0.0861692
10 G 94 H 0 -0.0342086
10 G 95 Q 0 0.00233224
10 G 96 Y 0 -0.0452496
10 G 97 R 0 0.0211008
10 G 98 E 0 -0.0670305
10 G 99 Q 0 -0.140092
10 G 100 I 0 0.0174137
10 G 101 K 0 -0.10629
10 G 102 R 0 -0.0760965
10 G 103 V 0 -0.0692897
10 G 106 S 0 -0.0922261
10 G 107 D 0 -0.106756
10 G 108 D 0 -0.102648
10 G 109 V 0 -0.0889109
10 G 110 P 0 -0.0278944
10 G 111 M 0 -0.0286106
10 G 112 V 0 -0.0354523
10 G 113 L 0 0.0362878
10 G 114 V 0 0.0183973
10 G 115 G 0 -0.0708379
10 G 116 N 0 0.081125
10 G 117 K 0 0.00962455
10 G 118 C 0 -0.0578578
10 G 119 D 0 0.0687975
10 G 120 L 0 -0.08431
10 G 121 A 0 -0.0732851
10 G 122 A 0 -0.00599208
10 G 123 R 0 -0.0265092
10 G 124 T 0 -0.0611357
10 G 125 V 0 -0.0414808
10 G 126 E 0 -0.0820087
10 G 127 S 0 -0.0635773
10 G 128 R 0 -0.0544224
10 G 129 Q 0 -0.076899
10 G 130 A 0 -0.0542791
10 G 131 Q 0 -0.0221728
10 G 132 D 0 -0.0652259
10 G 133 L 0 -0.0185081
10 G 134 A 0 -0.0790789
10 G 135 R 0 -0.0309976
10 G 136 S 0 -0.0483361
10 G 137 Y 0 -0.0891282
10 G 138 G 0 0.000904585
10 G 139 I 0 -0.0327482
10 G 140 P 0 -0.0997854
10 G 141 Y 0 -0.0431622
10 G 142 I 0 -0.00571887
10 G 143 E 0 -0.117609
10 G 144 T 0 -0.00627236
10 G 145 S 0 -0.00391442
10 G 146 A 0 -0.00756137
10 G 147 K 0 -0.0826298
10 G 148 T 0 -0.0245863
10 G 149 R 0 -0.0577212
10 G 150 Q 0 -0.0460711
10 G 151 G 0 -0.0081883
10 G 152 V 0 -0.0103585
10 G 153 E 0 -0.0788969
10 G 154 D 0 -0.0196309
10 G 155 A 0 0.0202719
10 G 156 F 0 -0.0679262
10 G 157 Y 0 -0.0544348
10 G 158 T 0 -0.0555173
10 G 159 L 0 0.0467442
10 G 160 V 0 -0.0870429
10 G 161 R 0 -0.0242688
10 G 162 E 0 -0.0482002
11 A 12 G 0 0.430019
11 A 13 G 0 0.413571
11 A 14 V 0 0.365093
11 A 15 G 0 0.0928755
11 A 16 K 0 0.0600103
11 A 17 S 0 0.125376
11 A 18 A 0 0.0980909
11 A 19 L 0 0.0747213
11 A 20 T 0 0.0300238
11 A 21 I 0 0.0961417
11 A 22 Q 0 0.0533472
11 A 23 L 0 0.046939
11 A 24 I 0 0.108061
11 A 25 Q 0 0.0288637
11 A 26 N 0 0.0937249
11 A 27 H 0 0.0230683
11 A 28 F 0 0.0387586
11 A 29 V 0 0.00708947
11 A 30 D 0 -0.0241431
11 A 31 E 0 0.00961907
11 A 32 Y 0 0.042294
11 A 33 D 0 0.0474289
11 A 34 P 0 0.137047
11 A 35 T 0 -0.0257903
11 A 36 I 0 -0.0323824
11 A 37 E 0 0.107987
11 A 38 D 0 0.0708479
11 A 39 S 0 0.0241568
11 A 40 Y 0 0.000680649
11 A 41 R 0 -0.0174428
11 A 42 K 0 0.0454043
11 A 43 Q 0 -0.0229732
11 A 44 V 0 -0.058509
11 A 45 V 0 -0.0645177
11 A 46 I 0 -0.0321261
11 A 47 D 0 -0.061448
11 A 48 G 0 -0.00450357
11 A 49 E 0 -0.045149
11 A 50 T 0 -0.0280595
11 A 51 C 0 -0.0103446
11 A 52 L 0 -0.01957
11 A 53 L 0 -0.0776612
11 A 54 D 0 -0.0298878
11 A 55 I 0 -0.000506854
11 A 56 L 0 0.0628701
11 A 57 D 0 0.00990814
11 A 58 T 0 0.0723078
11 A 59 A 0 0.0810107
11 A 60 G 0 -0.0553307
11 A 61 Q 0 0.0860967
11 A 62 E 0 0.0278884
11 A 63 E 0 -0.0106416
11 A 64 Y 0 0.126475
11 A 65 S 0 -0.00127132
11 A 66 A 0 -0.0887473
11 A 67 M 0 0.0322067
11 A 68 R 0 0.0238859
11 A 69 D 0 -0.0211599
11 A 70 Q 0 -0.0136044
11 A 71 Y 0 0.0598733
11 A 72 M 0 -0.0758263
11 A 73 R 0 -0.0163562
11 A 74 T 0 -0.0011463
11 A 75 G 0 -0.0627596
11 A 76 E 0 -0.0534273
11 A 77 G 0 0.0347125
11 A 78 F 0 0.0352426
11 A 79 L 0 -0.0719568
11 A 80 C 0 0.0942607
11 A 81 V 0 -0.0048998
11 A 82 F 0 0.0578806
11 A 83 A 0 0.0573493
11 A 84 I 0 -0.00582968
11 A 85 N 0 -0.0194533
11 A 86 N 0 0.158184
11 A 87 T 0 0.0440914
11 A 88 K 0 0.0548272
11 A 89 S 0 0.112577
11 A 90 F 0 0.085097
11 A 91 E 0 0.0544418
11 A 92 D 0 0.484706
11 A 93 I 0 0.016785
11 A 94 H 0 -0.0255011
11 A 95 Q 0 -0.0287713
11 A 96 Y 0 0.117942
11 A 97 R 0 -0.0352036
11 A 98 E 0 -0.08639
11 A 99 Q 0 -0.0626718
11 A 100 I 0 -0.0343153
11 A 101 K 0 -0.102321
11 A 102 R 0 -0.107194
11 A 103 V 0 -0.0474969
11 A 106 S 0 0.0176739
11 A 107 D 0 -0.044362
11 A 108 D 0 -0.0695439
11 A 109 V 0 -0.0230701
11 A 110 P 0 -0.0442018
11 A 111 M 0 -0.00928553
11 A 112 V 0 -0.0350955
11 A 113 L 0 -0.0507704
11 A 114 V 0 -0.102221
11 A 115 G 0 -0.0518812
11 A 116 N 0 -0.044289
11 A 117 K 0 -0.0501337
11 A 118 C 0 -0.0100722
11 A 119 D 0 -0.0786067
11 A 120 L 0 -0.00572006
11 A 121 A 0 -0.0334345
11 A 122 A 0 -0.0813389
11 A 123 R 0 -0.0868834
11 A 124 T 0 -0.0861967
11 A 125 V 0 -0.0923681
11 A 126 E 0 -0.106326
11 A 127 S 0 -0.0821674
11 A 128 R 0 -0.0483294
11 A 129 Q 0 -0.0887769
11 A 130 A 0 -0.0750896
11 A 131 Q 0 -0.111914
11 A 132 D 0 -0.108919
11 A 133 L 0 -0.0696127
11 A 134 A 0 -0.0778377
11 A 135 R 0 -0.117205
11 A 136 S 0 -0.0969173
11 A 137 Y 0 -0.0861294
11 A 138 G 0 -0.106904
11 A 139 I 0 -0.0681895
11 A 140 P 0 -0.0793749
11 A 141 Y 0 -0.12345
11 A 142 I 0 -0.080396
11 A 143 E 0 -0.102852
11 A 144 T 0 -0.0905703
11 A 145 S 0 -0.031473
11 A 146 A 0 -0.0435632
11 A 147 K 0 -0.108442
11 A 148 T 0 -0.120367
11 A 149 R 0 -0.118777
11 A 150 Q 0 -0.09197
11 A 151 G 0 -0.0751553
11 A 152 V 0 -0.0986227
11 A 153 E 0 -0.151357
11 A 154 D 0 -0.127241
11 A 155 A 0 -0.0571919
11 A 156 F 0 -0.0846812
11 A 157 Y 0 -0.112701
11 A 158 T 0 -0.107414
11 A 159 L 0 -0.0725584
11 A 160 V 0 -0.102789
11 A 161 R 0 -0.119709
11 A 162 E 0 -0.084346
12 G 13 G 0 0.696203
12 G 14 V 0 0.421444
12 G 15 G 0 0.144667
12 G 16 K 0 0.104034
12 G 17 S 0 0.153487
12 G 18 A 0 0.0871661
12 G 19 L 0 0.0289882
12 G 20 T 0 0.00983118
12 G 21 I 0 0.165078
12 G 22 Q 0 0.0251979
12 G 23 L 0 0.0192489
12 G 24 I 0 0.0825451
12 G 25 Q 0 0.071574
12 G 26 N 0 0.0302019
12 G 27 H 0 0.026342
12 G 28 F 0 0.0398102
12 G 29 V 0 0.0946649
12 G 30 D 0 0.0414476
12 G 31 E 0 0.0499701
12 G 32 Y 0 0.0684133
12 G 33 D 0 0.200936
12 G 34 P 0 0.09726
12 G 35 T 0 0.0727438
12 G 36 I 0 0.098377
12 G 37 E 0 0.156616
12 G 38 D 0 0.0610913
12 G 39 S 0 -0.00466169
12 G 40 Y 0 0.0541623
12 G 41 R 0 -0.0675241
12 G 42 K 0 0.0742993
12 G 43 Q 0 0.0146396
12 G 44 V 0 -0.075117
12 G 45 V 0 -0.059933
12 G 46 I 0 -0.109694
12 G 47 D 0 -0.0959538
12 G 48 G 0 -0.039282
12 G 49 E 0 -0.0381525
12 G 50 T 0 -0.0723287
12 G 51 C 0 -0.0584204
12 G 52 L 0 -0.0281577
12 G 53 L 0 0.0196812
12 G 54 D 0 -0.00646878
12 G 55 I 0 -0.0884777
12 G 56 L 0 0.0610666
12 G 57 D 0 0.0383439
12 G 58 T 0 0.099835
12 G 59 A 0 0.148428
12 G 60 G 0 0.1169
12 G 61 Q 0 0.208496
12 G 62 E 0 0.0467322
12 G 63 E 0 0.0228746
12 G 64 Y 0 0.103172
12 G 65 S 0 0.114488
12 G 66 A 0 0.0166632
12 G 67 M 0 0.0223109
12 G 68 R 0 0.114788
12 G 69 D 0 -0.0935355
12 G 70 Q 0 0.00691428
12 G 71 Y 0 0.0513453
12 G 72 M 0 0.0372336
12 G 73 R 0 -0.013844
12 G 74 T 0 -0.0488164
12 G 75 G 0 0.0877692
12 G 76 E 0 0.0507646
12 G 77 G 0 -0.0150901
12 G 78 F 0 -0.0364914
12 G 79 L 0 0.0231999
12 G 80 C 0 -0.000746424
12 G 81 V 0 -0.00621015
12 G 82 F 0 0.00108303
12 G 83 A 0 -0.0216922
12 G 84 I 0 -0.0393781
12 G 85 N 0 -0.0294778
12 G 86 N 0 0.0325475
12 G 87 T 0 0.0208912
12 G 88 K 0 -0.0744596
12 G 89 S 0 0.0570099
12 G 90 F 0 -0.0611445
12 G 91 E 0 0.0603407
12 G 92 D 0 0.0312287
12 G 93 I 0 -0.0360617
12 G 94 H 0 -0.0603228
12 G 95 Q 0 -0.0804123
12 G 96 Y 0 -0.0154317
12 G 97 R 0 -0.0750593
12 G 98 E 0 -0.0793416
12 G 99 Q 0 -0.0515678
12 G 100 I 0 -0.0159275
12 G 101 K 0 -0.0635202
12 G 102 R 0 -0.088715
12 G 103 V 0 -0.066818
12 G 106 S 0 -0.0410617
12 G 107 D 0 -0.0631638
12 G 108 D 0 -0.0260671
12 G 109 V 0 -0.0759925
12 G 110 P 0 0.00015267
12 G 111 M 0 -0.030038
12 G 112 V 0 -0.0551309
12 G 113 L 0 -0.0266787
12 G 114 V 0 -0.098903
12 G 115 G 0 -0.0268666
12 G 116 N 0 0.00332524
12 G 117 K 0 0.0547198
12 G 118 C 0 -0.0110842
12 G 119 D 0 -0.0596586
12 G 120 L 0 -0.0210985
12 G 121 A 0 -0.0303385
12 G 122 A 0 -0.0514398
12 G 123 R 0 -0.0673493
12 G 124 T 0 -0.0839272
12 G 125 V 0 -0.0685827
12 G 126 E 0 -0.125837
12 G 127 S 0 -0.0901776
12 G 128 R 0 -0.061656
12 G 129 Q 0 -0.129877
12 G 130 A 0 -0.0964187
12 G 131 Q 0 -0.115454
12 G 132 D 0 -0.142895
12 G 133 L 0 -0.118863
12 G 134 A 0 -0.114588
12 G 135 R 0 -0.121342
12 G 136 S 0 -0.0819845
12 G 137 Y 0 -0.116458
12 G 138 G 0 -0.105628
12 G 139 I 0 -0.120638
12 G 140 P 0 -0.0845818
12 G 141 Y 0 -0.0863372
12 G 142 I 0 -0.0953903
12 G 143 E 0 -0.12611
12 G 144 T 0 -0.0750424
12 G 145 S 0 -0.0751402
12 G 146 A 0 -0.062752
12 G 147 K 0 -0.0766099
12 G 148 T 0 -0.127221
12 G 149 R 0 -0.0897916
12 G 150 Q 0 -0.126369
12 G 151 G 0 -0.0691652
12 G 152 V 0 -0.0782009
12 G 153 E 0 -0.117762
12 G 154 D 0 -0.176276
12 G 155 A 0 -0.0438386
12 G 156 F 0 -0.156473
12 G 157 Y 0 -0.117977
12 G 158 T 0 -0.102578
12 G 159 L 0 -0.113601
12 G 160 V 0 -0.126396
12 G 161 R 0 -0.0773087
12 G 162 E 0 -0.120503
13 G 14 V 0 0.37607
13 G 15 G 0 0.27548
13 G 16 K 0 0.191429
13 G 17 S 0 0.184408
13 G 18 A 0 0.165681
13 G 19 L 0 0.111309
13 G 20 T 0 0.119509
13 G 21 I 0 0.202848
13 G 22 Q 0 0.0738223
13 G 23 L 0 0.0439107
13 G 24 I 0 0.102161
13 G 25 Q 0 0.111342
13 G 26 N 0 0.0380965
13 G 27 H 0 0.073344
13 G 28 F 0 -0.0079866
13 G 29 V 0 0.0214264
13 G 30 D 0 0.0719553
13 G 31 E 0 0.135661
13 G 32 Y 0 0.0717705
13 G 33 D 0 0.134433
13 G 34 P 0 0.107815
13 G 35 T 0 0.0269179
13 G 36 I 0 0.206592
13 G 37 E 0 0.092709
13 G 38 D 0 0.0920352
13 G 39 S 0 -0.0401575
13 G 40 Y 0 0.00313336
13 G 41 R 0 -0.041874
13 G 42 K 0 -0.090704
13 G 43 Q 0 -0.0424487
13 G 44 V 0 -0.089322
13 G 45 V 0 -0.0563992
13 G 46 I 0 -0.0216817
13 G 47 D 0 -0.0812017
13 G 48 G 0 -0.0637879
13 G 49 E 0 -0.0656455
13 G 50 T 0 -0.046294
13 G 51 C 0 -0.0434574
13 G 52 L 0 -0.0682
13 G 53 L 0 -0.0578981
13 G 54 D 0 -0.00747296
13 G 55 I 0 -0.0357216
13 G 56 L 0 -0.0176832
13 G 57 D 0 0.162573
13 G 58 T 0 0.0728419
13 G 59 A 0 0.0333441
13 G 60 G 0 0.0951354
13 G 61 Q 0 0.166409
13 G 62 E 0 0.0822741
13 G 63 E 0 0.0150608
13 G 64 Y 0 0.0203808
13 G 65 S 0 -0.0483864
13 G 66 A 0 -0.023855
13 G 67 M 0 -0.0392357
13 G 68 R 0 -0.0152563
13 G 69 D 0 -0.0017816
13 G 70 Q 0 -0.0115364
13 G 71 Y 0 -0.0295465
13 G 72 M 0 -0.0308326
13 G 73 R 0 -0.0396725
13 G 74 T 0 -0.0569814
13 G 75 G 0 0.0346113
13 G 76 E 0 -0.0618218
13 G 77 G 0 -0.0726359
13 G 78 F 0 -0.00803435
13 G 79 L 0 -0.0627014
13 G 80 C 0 -0.00607088
13 G 81 V 0 -0.0308223
13 G 82 F 0 -0.0457681
13 G 83 A 0 0.0399533
13 G 84 I 0 0.0354897
13 G 85 N 0 -0.0773136
13 G 86 N 0 0.0721352
13 G 87 T 0 0.0471268
13 G 88 K 0 0.0374867
13 G 89 S 0 -0.0353995
13 G 90 F 0 -0.0446104
13 G 91 E 0 -0.0303777
13 G 92 D 0 -0.00788275
13 G 93 I 0 -0.0747244
13 G 94 H 0 -0.0752157
13 G 95 Q 0 -0.0821441
13 G 96 Y 0 0.0281131
13 G 97 R 0 -0.110502
13 G 98 E 0 -0.0880037
13 G 99 Q 0 -0.132137
13 G 100 I 0 -0.0752148
13 G 101 K 0 -0.0728128
13 G 102 R 0 -0.103924
13 G 103 V 0 -0.0815765
13 G 106 S 0 0.00797816
13 G 107 D 0 -0.0248601
13 G 108 D 0 -0.0110462
13 G 109 V 0 -0.00955136
13 G 110 P 0 -0.017163
13 G 111 M 0 -0.0344643
13 G 112 V 0 -0.0306176
13 G 113 L 0 -0.0186886
13 G 114 V 0 -0.0637086
13 G 115 G 0 -0.0536505
13 G 116 N 0 -0.0107443
13 G 117 K 0 0.0591706
13 G 118 C 0 -0.095769
13 G 119 D 0 -0.00771298
13 G 120 L 0 -0.0165769
13 G 121 A 0 -0.022044
13 G 122 A 0 -0.0617462
13 G 123 R 0 -0.057576
13 G 124 T 0 -0.0474784
13 G 125 V 0 -0.0505755
13 G 126 E 0 -0.135749
13 G 127 S 0 -0.108241
13 G 128 R 0 -0.0689255
13 G 129 Q 0 -0.113894
13 G 130 A 0 -0.123742
13 G 131 Q 0 -0.138484
13 G 132 D 0 -0.081206
13 G 133 L 0 -0.130507
13 G 134 A 0 -0.103365
13 G 135 R 0 -0.067284
13 G 136 S 0 -0.0967068
13 G 137 Y 0 -0.038316
13 G 138 G 0 -0.0685217
13 G 139 I 0 -0.126157
13 G 140 P 0 -0.0822435
13 G 141 Y 0 -0.074917
13 G 142 I 0 -0.0959665
13 G 143 E 0 -0.0888091
13 G 144 T 0 -0.0761631
13 G 145 S 0 0.0119128
13 G 146 A 0 -0.0830979
13 G 147 K 0 -0.0605304
13 G 148 T 0 -0.0859724
13 G 149 R 0 -0.0380747
13 G 150 Q 0 -0.0762432
13 G 151 G 0 -0.0813615
13 G 152 V 0 -0.0520322
13 G 153 E 0 -0.0330942
13 G 154 D 0 -0.0978385
13 G 155 A 0 -0.0854002
13 G 156 F 0 -0.0616434
13 G 157 Y 0 -0.0758495
13 G 158 T 0 -0.102937
13 G 159 L 0 -0.100057
13 G 160 V 0 -0.0923402
13 G 161 R 0 -0.0231712
13 G 162 E 0 -0.0922407
14 V 15 G 0 0.355108
14 V 16 K 0 0.3095
14 V 17 S 0 0.303059
14 V 18 A 0 0.159534
14 V 19 L 0 0.138769
14 V 20 T 0 0.108269
14 V 21 I 0 0.175292
14 V 22 Q 0 0.0701076
14 V 23 L 0 0.0434386
14 V 24 I 0 0.0528412
14 V 25 Q 0 0.115083
14 V 26 N 0 0.0409952
14 V 27 H 0 0.0265198
14 V 28 F 0 -0.000184406
14 V 29 V 0 -0.0213161
14 V 30 D 0 -0.0607392
14 V 31 E 0 -0.0190283
14 V 32 Y 0 0.0471744
14 V 33 D 0 -0.071713
14 V 34 P 0 -0.00234544
14 V 35 T 0 -0.0117525
14 V 36 I 0 0.0361376
14 V 37 E 0 -0.0104684
14 V 38 D 0 -0.0172238
14 V 39 S 0 -0.0419622
14 V 40 Y 0 -0.0078427
14 V 41 R 0 -0.0996242
14 V 42 K 0 -0.016039
14 V 43 Q 0 -0.0198565
14 V 44 V 0 -0.0433598
14 V 45 V 0 -0.00408909
14 V 46 I 0 -0.026187
14 V 47 D 0 -0.0853921
14 V 48 G 0 -0.0410352
14 V 49 E 0 -0.054651
14 V 50 T 0 -0.0570344
14 V 51 C 0 -0.0504887
14 V 52 L 0 -0.0540029
14 V 53 L 0 -0.0495097
14 V 54 D 0 0.0612001
14 V 55 I 0 0.0399714
14 V 56 L 0 -0.00134436
14 V 57 D 0 -0.00644691
14 V 58 T 0 -0.00137889
14 V 59 A 0 -0.00214956
14 V 60 G 0 0.0578449
14 V 61 Q 0 0.0521246
14 V 62 E 0 -0.0770072
14 V 63 E 0 -0.0283825
14 V 64 Y 0 -0.00200831
14 V 65 S 0 -0.0326638
14 V 66 A 0 -0.0454931
14 V 67 M 0 -0.0511236
14 V 68 R 0 -0.0240152
14 V 69 D 0 -0.0549876
14 V 70 Q 0 0.0029321
14 V 71 Y 0 -0.0544972
14 V 72 M 0 -0.0477839
14 V 73 R 0 -0.0446389
14 V 74 T 0 -0.044789
14 V 75 G 0 -0.0610752
14 V 76 E 0 -0.0447072
14 V 77 G 0 -0.0377334
14 V 78 F 0 0.110571
14 V 79 L 0 0.0310717
14 V 80 C 0 0.0550153
14 V 81 V 0 0.076568
14 V 82 F 0 0.0840005
14 V 83 A 0 0.12763
14 V 84 I 0 0.0271655
14 V 85 N 0 0.0767525
14 V 86 N 0 0.120465
14 V 87 T 0 -0.0179674
14 V 88 K 0 0.0107183
14 V 89 S 0 0.102113
14 V 90 F 0 0.0092577
14 V 91 E 0 -0.00572351
14 V 92 D 0 0.0657284
14 V 93 I 0 -0.0426864
14 V 94 H 0 -0.0517343
14 V 95 Q 0 -0.0493082
14 V 96 Y 0 -0.10363
14 V 97 R 0 -0.0291658
14 V 98 E 0 -0.0708466
14 V 99 Q 0 -0.0540353
14 V 100 I 0 -0.0748377
14 V 101 K 0 -0.0277937
14 V 102 R 0 -0.108752
14 V 103 V 0 -0.0455062
14 V 106 S 0 -0.0236015
14 V 107 D 0 -0.0157997
14 V 108 D 0 0.0120361
14 V 109 V 0 -0.0966334
14 V 110 P 0 -0.029126
14 V 111 M 0 -0.0115306
14 V 112 V 0 -0.0481641
14 V 113 L 0 -0.0262345
14 V 114 V 0 -0.00521689
14 V 115 G 0 0.0552867
14 V 116 N 0 0.0566233
14 V 117 K 0 0.0409393
14 V 118 C 0 -0.0234143
14 V 119 D 0 0.0393089
14 V 120 L 0 0.0698772
14 V 121 A 0 -0.0551362
14 V 122 A 0 -0.021708
14 V 123 R 0 -0.0438007
14 V 124 T 0 -0.0561228
14 V 125 V 0 -0.0838952
14 V 126 E 0 -0.0451922
14 V 127 S 0 -0.0872107
14 V 128 R 0 -0.0548008
14 V 129 Q 0 -0.0807267
14 V 130 A 0 -0.131843
14 V 131 Q 0 -0.0589225
14 V 132 D 0 -0.0768177
14 V 133 L 0 -0.0397192
14 V 134 A 0 -0.0853278
14 V 135 R 0 -0.0716597
14 V 136 S 0 -0.0553258
14 V 137 Y 0 -0.0622631
14 V 138 G 0 -0.03961
14 V 139 I 0 -0.0699035
14 V 140 P 0 -0.0748068
14 V 141 Y 0 -0.120365
14 V 142 I 0 -0.0508083
14 V 143 E 0 -0.031427
14 V 144 T 0 -0.0734898
14 V 145 S 0 -0.0623918
14 V 146 A 0 -0.0890081
14 V 147 K 0 -0.041024
14 V 148 T 0 -0.0945357
14 V 149 R 0 -0.11172
14 V 150 Q 0 -0.101793
14 V 151 G 0 -0.0636694
14 V 152 V 0 -0.0566681
14 V 153 E 0 -0.0766697
14 V 154 D 0 -0.0608429
14 V 155 A 0 -0.078464
14 V 156 F 0 -0.0968127
14 V 157 Y 0 -0.0990468
14 V 158 T 0 -0.0889995
14 V 159 L 0 -0.0459475
14 V 160 V 0 -0.0782574
14 V 161 R 0 -0.0662359
14 V 162 E 0 -0.115584
15 G 16 K 0 0.461662
15 G 17 S 0 0.348954
15 G 18 A 0 0.287558
15 G 19 L 0 0.255252
15 G 20 T 0 0.186366
15 G 21 I 0 0.147913
15 G 22 Q 0 0.136918
15 G 23 L 0 0.199739
15 G 24 I 0 0.102789
15 G 25 Q 0 0.0893052
15 G 26 N 0 0.0754798
15 G 27 H 0 0.0892004
15 G 28 F 0 -0.0288095
15 G 29 V 0 -0.0571434
15 G 30 D 0 -0.0306428
15 G 31 E 0 -0.0249273
15 G 32 Y 0 -0.098771
15 G 33 D 0 -0.0722676
15 G 34 P 0 -0.0459968
15 G 35 T 0 -0.0256088
15 G 36 I 0 -0.0401155
15 G 37 E 0 -0.0353178
15 G 38 D 0 -0.0843099
15 G 39 S 0 -0.0580193
15 G 40 Y 0 -0.0298657
15 G 41 R 0 -0.0957346
15 G 42 K 0 -0.0919003
15 G 43 Q 0 -0.0863858
15 G 44 V 0 -0.0339064
15 G 45 V 0 -0.0624537
15 G 46 I 0 -0.0311222
15 G 47 D 0 -0.0120029
15 G 48 G 0 -0.026711
15 G 49 E 0 -0.0268403
15 G 50 T 0 -0.0431379
15 G 51 C 0 -0.0642108
15 G 52 L 0 -0.0549397
15 G 53 L 0 0.0511549
15 G 54 D 0 -0.0537196
15 G 55 I 0 0.0693632
15 G 56 L 0 0.0155475
15 G 57 D 0 0.0906693
15 G 58 T 0 0.00968977
15 G 59 A 0 0.0157963
15 G 60 G 0 0.0643846
15 G 61 Q 0 -0.055874
15 G 62 E 0 -0.0809188
15 G 63 E 0 -0.055005
15 G 64 Y 0 -0.0943616
15 G 65 S 0 -0.111987
15 G 66 A 0 -0.0907527
15 G 67 M 0 -0.102573
15 G 68 R 0 -0.111061
15 G 69 D 0 -0.0892836
15 G 70 Q 0 -0.0996677
15 G 71 Y 0 -0.0696049
15 G 72 M 0 -0.0171476
15 G 73 R 0 -0.0578993
15 G 74 T 0 -0.0696965
15 G 75 G 0 -0.0597701
15 G 76 E 0 -0.0147335
15 G 77 G 0 -0.00888892
15 G 78 F 0 0.00322221
15 G 79 L 0 0.060363
15 G 80 C 0 0.0151658
15 G 81 V 0 0.0694021
15 G 82 F 0 -0.00326853
15 G 83 A 0 -0.0149776
15 G 84 I 0 -0.0209883
15 G 85 N 0 -0.0678107
15 G 86 N 0 -0.0678274
15 G 87 T 0 -0.0851107
15 G 88 K 0 -0.100478
15 G 89 S 0 -0.0799413
15 G 90 F 0 -0.0810536
15 G 91 E 0 -0.0623425
15 G 92 D 0 -0.0723477
15 G 93 I 0 -0.0460703
15 G 94 H 0 -0.0831008
15 G 95 Q 0 -0.0651346
15 G 96 Y 0 -0.0634634
15 G 97 R 0 -0.0326668
15 G 98 E 0 -0.0623108
15 G 99 Q 0 -0.115596
15 G 100 I 0 0.0406876
15 G 101 K 0 -0.104338
15 G 102 R 0 -0.0262641
15 G 103 V 0 -0.0451438
15 G 106 S 0 -0.0800332
15 G 107 D 0 -0.0967299
15 G 108 D 0 -0.0700748
15 G 109 V 0 -0.0837052
15 G 110 P 0 -0.0484685
15 G 111 M 0 -0.0498398
15 G 112 V 0 0.0180998
15 G 113 L 0 0.0271698
15 G 114 V 0 0.0521222
15 G 115 G 0 -0.00676471
15 G 116 N 0 0.0639969
15 G 117 K 0 0.0265765
15 G 118 C 0 -0.0803076
15 G 119 D 0 0.101108
15 G 120 L 0 -0.0517893
15 G 121 A 0 -0.0862632
15 G 122 A 0 -0.000253593
15 G 123 R 0 -0.029793
15 G 124 T 0 -0.0128363
15 G 125 V 0 -0.0429904
15 G 126 E 0 -0.0669648
15 G 127 S 0 -0.0385846
15 G 128 R 0 -0.0056673
15 G 129 Q 0 -0.0414734
15 G 130 A 0 -0.0126176
15 G 131 Q 0 -0.00680461
15 G 132 D 0 0.0106695
15 G 133 L 0 -0.0199532
15 G 134 A 0 -0.0464222
15 G 135 R 0 -0.00270719
15 G 136 S 0 -0.0225471
15 G 137 Y 0 -0.101468
15 G 138 G 0 0.00867099
15 G 139 I 0 -0.0676092
15 G 140 P 0 -0.0577307
15 G 141 Y 0 -0.0205408
15 G 142 I 0 -0.00147763
15 G 143 E 0 -0.0982583
15 G 144 T 0 0.0265739
15 G 145 S 0 0.0305502
15 G 146 A 0 0.0123908
15 G 147 K 0 -0.0566059
15 G 148 T 0 -0.0269611
15 G 149 R 0 -0.0295399
15 G 150 Q 0 -0.0429569
15 G 151 G 0 0.00950428
15 G 152 V 0 0.0359876
15 G 153 E 0 -0.0228584
15 G 154 D 0 0.000965334
15 G 155 A 0 0.0182977
15 G 156 F 0 -0.0194592
15 G 157 Y 0 -0.00885991
15 G 158 T 0 -0.0728374
15 G 159 L 0 0.0743887
15 G 160 V 0 -0.0553321
15 G 161 R 0 0.0383441
15 G 162 E 0 -0.0273483
16 K 17 S 0 0.386735
16 K 18 A 0 0.285305
16 K 19 L 0 0.277137
16 K 20 T 0 0.200441
16 K 21 I 0 0.152265
16 K 22 Q 0 0.143401
16 K 23 L 0 0.197762
16 K 24 I 0 0.136798
16 K 25 Q 0 0.0888323
16 K 26 N 0 0.0761416
16 K 27 H 0 0.0980245
16 K 28 F 0 -0.0271671
16 K 29 V 0 -0.0675402
16 K 30 D 0 -0.0371942
16 K 31 E 0 -0.0346085
16 K 32 Y 0 -0.0937924
16 K 33 D 0 -0.0743248
16 K 34 P 0 -0.039941
16 K 35 T 0 -0.00770852
16 K 36 I 0 -0.0383917
16 K 37 E 0 -0.0375528
16 K 38 D 0 -0.0928905
16 K 39 S 0 -0.0486463
16 K 40 Y 0 -0.0422942
16 K 41 R 0 -0.0985445
16 K 42 K 0 -0.0966576
16 K 43 Q 0 -0.0878169
16 K 44 V 0 -0.0369427
16 K 45 V 0 -0.0594117
16 K 46 I 0 -0.0294987
16 K 47 D 0 -0.0123028
16 K 48 G 0 -0.0194292
16 K 49 E 0 -0.0171144
16 K 50 T 0 -0.0339325
16 K 51 C 0 -0.040841
16 K 52 L 0 -0.0422396
16 K 53 L 0 0.037472
16 K 54 D 0 -0.0581229
16 K 55 I 0 0.0788277
16 K 56 L 0 -0.00094681
16 K 57 D 0 0.101591
16 K 58 T 0 0.0142585
16 K 59 A 0 0.00135542
16 K 60 G 0 0.0943636
16 K 61 Q 0 -0.0401234
16 K 62 E 0 -0.070748
16 K 63 E 0 -0.0597173
16 K 64 Y 0 -0.0753862
16 K 65 S 0 -0.108023
16 K 66 A 0 -0.0603622
16 K 67 M 0 -0.0781071
16 K 68 R 0 -0.109737
16 K 69 D 0 -0.0847627
16 K 70 Q 0 -0.0920302
16 K 71 Y 0 -0.0425891
16 K 72 M 0 -0.0301519
16 K 73 R 0 -0.0569422
16 K 74 T 0 -0.064999
16 K 75 G 0 -0.0582157
16 K 76 E 0 -0.0037707
16 K 77 G 0 -0.019274
16 K 78 F 0 0.0137285
16 K 79 L 0 0.0457613
16 K 80 C 0 -0.00183807
16 K 81 V 0 0.0724356
16 K 82 F 0 -0.0107307
16 K 83 A 0 0.0043142
16 K 84 I 0 -0.0326588
16 K 85 N 0 -0.0695509
16 K 86 N 0 -0.0705009
16 K 87 T 0 -0.0389214
16 K 88 K 0 -0.0812367
16 K 89 S 0 -0.0695959
16 K 90 F 0 -0.0669118
16 K 91 E 0 -0.0383942
16 K 92 D 0 -0.0439059
16 K 93 I 0 -0.0564375
16 K 94 H 0 -0.0703312
16 K 95 Q 0 -0.0764189
16 K 96 Y 0 -0.0741539
16 K 97 R 0 -0.0312394
16 K 98 E 0 -0.0656334
16 K 99 Q 0 -0.099107
16 K 100 I 0 0.0450043
16 K 101 K 0 -0.0959491
16 K 102 R 0 -0.0193598
16 K 103 V 0 -0.0505191
16 K 106 S 0 -0.0794605
16 K 107 D 0 -0.0791049
16 K 108 D 0 -0.0485593
16 K 109 V 0 -0.0796143
16 K 110 P 0 -0.0525509
16 K 111 M 0 -0.0566866
16 K 112 V 0 0.019255
16 K 113 L 0 0.0227442
16 K 114 V 0 0.0375269
16 K 115 G 0 -0.0038553
16 K 116 N 0 0.0626347
16 K 117 K 0 -0.00655182
16 K 118 C 0 -0.059296
16 K 119 D 0 0.0676146
16 K 120 L 0 -0.0357344
16 K 121 A 0 -0.0761041
16 K 122 A 0 0.00653135
16 K 123 R 0 -0.0248616
16 K 124 T 0 0.00561572
16 K 125 V 0 -0.0530263
16 K 126 E 0 -0.0648167
16 K 127 S 0 -0.0333162
16 K 128 R 0 -0.00924074
16 K 129 Q 0 -0.0452163
16 K 130 A 0 -0.0313383
16 K 131 Q 0 0.00901047
16 K 132 D 0 -7.45918e-05
16 K 133 L 0 0.000622766
16 K 134 A 0 -0.0560478
16 K 135 R 0 -0.00878032
16 K 136 S 0 -0.0226092
16 K 137 Y 0 -0.0891515
16 K 138 G 0 -0.00169416
16 K 139 I 0 -0.0568726
16 K 140 P 0 -0.0503956
16 K 141 Y 0 -0.0421824
16 K 142 I 0 -0.00453234
16 K 143 E 0 -0.0882745
16 K 144 T 0 0.0116424
16 K 145 S 0 0.0314038
16 K 146 A 0 0.000733517
16 K 147 K 0 -0.059546
16 K 148 T 0 -0.0366125
16 K 149 R 0 -0.0274837
16 K 150 Q 0 -0.0420028
16 K 151 G 0 0.00635677
16 K 152 V 0 0.0243702
16 K 153 E 0 -0.0277785
16 K 154 D 0 -0.0164745
16 K 155 A 0 0.0257607
16 K 156 F 0 -0.0359222
16 K 157 Y 0 -0.0137443
16 K 158 T 0 -0.0670209
16 K 159 L 0 0.0669897
16 K 160 V 0 -0.0563011
16 K 161 R 0 0.0282309
16 K 162 E 0 -0.027958
17 S 18 A 0 0.279063
17 S 19 L 0 0.213852
17 S 20 T 0 0.177569
17 S 21 I 0 0.364725
17 S 22 Q 0 0.119566
17 S 23 L 0 0.185265
17 S 24 I 0 0.147281
17 S 25 Q 0 0.0695775
17 S 26 N 0 0.100776
17 S 27 H 0 0.100681
17 S 28 F 0 0.0754934
17 S 29 V 0 0.123985
17 S 30 D 0 -0.010467
17 S 31 E 0 -0.0136527
17 S 32 Y 0 -0.0089657
17 S 33 D 0 0.0626318
17 S 34 P 0 -0.0130991
17 S 35 T 0 0.0270343
17 S 36 I 0 0.0399917
17 S 37 E 0 0.0596734
17 S 38 D 0 0.042573
17 S 39 S 0 0.0699824
17 S 40 Y 0 -0.0695159
17 S 41 R 0 -0.0773147
17 S 42 K 0 0.0737026
17 S 43 Q 0 -0.0968355
17 S 44 V 0 -0.0814277
17 S 45 V 0 -0.081261
17 S 46 I 0 -0.060513
17 S 47 D 0 -0.0478654
17 S 48 G 0 -0.0756625
17 S 49 E 0 -0.0880284
17 S 50 T 0 -0.0531533
17 S 51 C 0 -0.0708147
17 S 52 L 0 -0.0482336
17 S 53 L 0 -0.0110135
17 S 54 D 0 -0.0335971
17 S 55 I 0 0.0686709
17 S 56 L 0 0.035466
17 S 57 D 0 0.180476
17 S 58 T 0 0.0285854
17 S 59 A 0 0.0586052
17 S 60 G 0 0.115768
17 S 61 Q 0 0.0340547
17 S 62 E 0 0.0143409
17 S 63 E 0 -0.0209911
17 S 64 Y 0 0.0328733
17 S 65 S 0 -0.0167802
17 S 66 A 0 -0.0479394
17 S 67 M 0 -0.0445723
17 S 68 R 0 -0.0520389
17 S 69 D 0 -0.130126
17 S 70 Q 0 -0.0182732
17 S 71 Y 0 -0.0754957
17 S 72 M 0 -0.0442643
17 S 73 R 0 -0.0315844
17 S 74 T 0 -0.0369805
17 S 75 G 0 -0.0608369
17 S 76 E 0 0.0299983
17 S 77 G 0 -0.0636448
17 S 78 F 0 -0.087041
17 S 79 L 0 -0.0162878
17 S 80 C 0 -0.0209937
17 S 81 V 0 -0.034311
17 S 82 F 0 -0.0193354
17 S 83 A 0 0.0644892
17 S 84 I 0 -0.0730477
17 S 85 N 0 -0.0572287
17 S 86 N 0 -0.0408402
17 S 87 T 0 -0.0403985
17 S 88 K 0 -0.0742651
17 S 89 S 0 -0.0671017
17 S 90 F 0 -0.0381048
17 S 91 E 0 -0.0486531
17 S 92 D 0 0.00244577
17 S 93 I 0 -0.0337239
17 S 94 H 0 -0.108674
17 S 95 Q 0 0.0245395
17 S 96 Y 0 0.00607103
17 S 97 R 0 -0.0592723
17 S 98 E 0 -0.0282731
17 S 99 Q 0 -0.0541625
17 S 100 I 0 -0.0537375
17 S 101 K 0 -0.0791823
17 S 102 R 0 -0.0744233
17 S 103 V 0 -0.0756095
17 S 106 S 0 -0.0835947
17 S 107 D 0 -0.137796
17 S 108 D 0 -0.0602994
17 S 109 V 0 -0.0425247
17 S 110 P 0 -0.0284886
17 S 111 M 0 -0.036561
17 S 112 V 0 -0.0620375
17 S 113 L 0 -0.00167411
17 S 114 V 0 -0.00223926
17 S 115 G 0 -0.0528668
17 S 116 N 0 -0.0207928
17 S 117 K 0 0.017107
17 S 118 C 0 -0.00961947
17 S 119 D 0 0.0646359
17 S 120 L 0 -0.0602171
17 S 121 A 0 -0.0902132
17 S 122 A 0 -0.0898269
17 S 123 R 0 -0.0218547
17 S 124 T 0 -0.013418
17 S 125 V 0 -0.0377694
17 S 126 E 0 -0.117281
17 S 127 S 0 -0.0471832
17 S 128 R 0 -0.0464083
17 S 129 Q 0 -0.0825707
17 S 130 A 0 -0.0614722
17 S 131 Q 0 -0.073283
17 S 132 D 0 -0.0646263
17 S 133 L 0 -0.00193456
17 S 134 A 0 -0.123095
17 S 135 R 0 -0.0367081
17 S 136 S 0 -0.0526288
17 S 137 Y 0 -0.105361
17 S 138 G 0 -0.0470672
17 S 139 I 0 -0.010517
17 S 140 P 0 -0.0208853
17 S 141 Y 0 -0.0244694
17 S 142 I 0 -0.0576608
17 S 143 E 0 -0.0926343
17 S 144 T 0 0.0227037
17 S 145 S 0 0.0166333
17 S 146 A 0 -0.0206806
17 S 147 K 0 -0.0336474
17 S 148 T 0 -0.0559934
17 S 149 R 0 -0.0557709
17 S 150 Q 0 -0.0869303
17 S 151 G 0 -0.0063684
17 S 152 V 0 0.00189356
17 S 153 E 0 -0.0550396
17 S 154 D 0 -0.0605909
17 S 155 A 0 0.0115569
17 S 156 F 0 -0.00283474
17 S 157 Y 0 -0.0493012
17 S 158 T 0 -0.00435718
17 S 159 L 0 -0.0156238
17 S 160 V 0 -0.0986187
17 S 161 R 0 -0.0384183
17 S 162 E 0 -0.0284596
18 A 19 L 0 0.2661
18 A 20 T 0 0.205985
18 A 21 I 0 0.26833
18 A 22 Q 0 0.214238
18 A 23 L 0 0.228824
18 A 24 I 0 0.118242
18 A 25 Q 0 0.0640583
18 A 26 N 0 0.115893
18 A 27 H 0 0.0755459
18 A 28 F 0 0.0810374
18 A 29 V 0 0.122797
18 A 30 D 0 -0.00508288
18 A 31 E 0 -0.0224416
18 A 32 Y 0 0.0976355
18 A 33 D 0 0.0552212
18 A 34 P 0 -0.0098863
18 A 35 T 0 -0.0143563
18 A 36 I 0 -0.0239855
18 A 37 E 0 0.0102149
18 A 38 D 0 -0.0829628
18 A 39 S 0 0.0380425
18 A 40 Y 0 0.070789
18 A 41 R 0 -0.0624126
18 A 42 K 0 0.0164338
18 A 43 Q 0 -0.03251
18 A 44 V 0 -0.0460255
18 A 45 V 0 -0.0598235
18 A 46 I 0 -0.0674677
18 A 47 D 0 -0.0717
18 A 48 G 0 -0.0579861
18 A 49 E 0 -0.0194262
18 A 50 T 0 -0.0464809
18 A 51 C 0 -0.00257021
18 A 52 L 0 -0.0335281
18 A 53 L 0 0.00652005
18 A 54 D 0 0.0586166
18 A 55 I 0 -0.0292312
18 A 56 L 0 0.0488797
18 A 57 D 0 0.0648136
18 A 58 T 0 -0.0450943
18 A 59 A 0 -0.00510031
18 A 60 G 0 0.0116175
18 A 61 Q 0 0.00223216
18 A 62 E 0 -0.00886495
18 A 63 E 0 -0.0608977
18 A 64 Y 0 -0.0909281
18 A 65 S 0 -0.0592837
18 A 66 A 0 -0.066348
18 A 67 M 0 -0.0293861
18 A 68 R 0 -0.0715274
18 A 69 D 0 0.00379464
18 A 70 Q 0 -0.0613303
18 A 71 Y 0 -0.109908
18 A 72 M 0 -0.0105025
18 A 73 R 0 -0.0423654
18 A 74 T 0 -0.0327622
18 A 75 G 0 -0.024423
18 A 76 E 0 -0.0368883
18 A 77 G 0 -0.0572826
18 A 78 F 0 -0.0595886
18 A 79 L 0 0.00168945
18 A 80 C 0 -0.0622057
18 A 81 V 0 0.120943
18 A 82 F 0 -0.0445755
18 A 83 A 0 -0.100346
18 A 84 I 0 -0.0288932
18 A 85 N 0 -0.0865345
18 A 86 N 0 -0.0227742
18 A 87 T 0 -0.0563103
18 A 88 K 0 -0.0574764
18 A 89 S 0 -0.0225664
18 A 90 F 0 -0.103498
18 A 91 E 0 -0.0674261
18 A 92 D 0 -0.0892068
18 A 93 I 0 -0.0795491
18 A 94 H 0 -0.0679196
18 A 95 Q 0 -0.028038
18 A 96 Y 0 -0.0674985
18 A 97 R 0 -0.0429737
18 A 98 E 0 -0.0344364
18 A 99 Q 0 -0.107398
18 A 100 I 0 -0.0145033
18 A 101 K 0 -0.0741566
18 A 102 R 0 -0.0866938
18 A 103 V 0 -0.0858563
18 A 106 S 0 0.0513963
18 A 107 D 0 -0.060345
18 A 108 D 0 -0.0383805
18 A 109 V 0 -0.0659143
18 A 110 P 0 -0.0650813
18 A 111 M 0 -0.0118951
18 A 112 V 0 0.021494
18 A 113 L 0 -0.024247
18 A 114 V 0 -0.0830068
18 A 115 G 0 -0.0475136
18 A 116 N 0 0.0138687
18 A 117 K 0 -0.00214781
18 A 118 C 0 0.00221483
18 A 119 D 0 0.0619643
18 A 120 L 0 0.03541
18 A 121 A 0 -0.0752535
18 A 122 A 0 -0.0478061
18 A 123 R 0 -0.0847366
18 A 124 T 0 -0.0299717
18 A 125 V 0 -0.080475
18 A 126 E 0 -0.110644
18 A 127 S 0 -0.074474
18 A 128 R 0 -0.050978
18 A 129 Q 0 -0.0725058
18 A 130 A 0 -0.0554107
18 A 131 Q 0 -0.0527202
18 A 132 D 0 -0.0346313
18 A 133 L 0 -0.0574742
18 A 134 A 0 -0.0565653
18 A 135 R 0 -0.0747485
18 A 136 S 0 -0.0938942
18 A 137 Y 0 -0.0509245
18 A 138 G 0 -0.0815245
18 A 139 I 0 -0.0374857
18 A 140 P 0 -0.0225855
18 A 141 Y 0 0.0279071
18 A 142 I 0 -0.0989876
18 A 143 E 0 -0.0443357
18 A 144 T 0 0.185634
18 A 145 S 0 0.0678699
18 A 146 A 0 0.418496
18 A 147 K 0 0.0563671
18 A 148 T 0 0.0364336
18 A 149 R 0 -0.0558431
18 A 150 Q 0 -0.0780614
18 A 151 G 0 0.0304658
18 A 152 V 0 -0.0168416
18 A 153 E 0 -0.0827536
18 A 154 D 0 -0.0558403
18 A 155 A 0 -0.0495046
18 A 156 F 0 -0.0733357
18 A 157 Y 0 -0.0364221
18 A 158 T 0 -0.0830768
18 A 159 L 0 -0.0161313
18 A 160 V 0 -0.0401892
18 A 161 R 0 -0.00710259
18 A 162 E 0 -0.026321
19 L 20 T 0 0.242141
19 L 21 I 0 0.188344
19 L 22 Q 0 0.196471
19 L 23 L 0 0.403577
19 L 24 I 0 0.0935465
19 L 25 Q 0 0.0740605
19 L 26 N 0 0.0984291
19 L 27 H 0 0.0381946
19 L 28 F 0 0.0143696
19 L 29 V 0 0.00149377
19 L 30 D 0 -0.00808455
19 L 31 E 0 -0.0438778
19 L 32 Y 0 -0.0345961
19 L 33 D 0 -0.0691986
19 L 34 P 0 -0.0488761
19 L 35 T 0 -0.0168091
19 L 36 I 0 -0.0150443
19 L 37 E 0 -0.0366512
19 L 38 D 0 -0.0989967
19 L 39 S 0 -0.101624
19 L 40 Y 0 -0.0218466
19 L 41 R 0 -0.11697
19 L 42 K 0 -0.0368497
19 L 43 Q 0 -0.0508943
19 L 44 V 0 -0.0353506
19 L 45 V 0 -0.0572625
19 L 46 I 0 -0.0853497
19 L 47 D 0 -0.0527662
19 L 48 G 0 -0.0331447
19 L 49 E 0 -0.0621806
19 L 50 T 0 -0.00751774
19 L 51 C 0 -0.0732772
19 L 52 L 0 -0.0112595
19 L 53 L 0 0.0240944
19 L 54 D 0 -0.0455768
19 L 55 I 0 -0.00550253
19 L 56 L 0 -0.0369661
19 L 57 D 0 0.0662546
19 L 58 T 0 0.00534097
19 L 59 A 0 -0.0338054
19 L 60 G 0 -0.00507123
19 L 61 Q 0 -0.0552714
19 L 62 E 0 -0.0496625
19 L 63 E 0 -0.127688
19 L 64 Y 0 -0.0453461
19 L 65 S 0 -0.096411
19 L 66 A 0 -0.0272912
19 L 67 M 0 -0.0681069
19 L 68 R 0 -0.0667744
19 L 69 D 0 -0.0683397
19 L 70 Q 0 -0.0271581
19 L 71 Y 0 -0.023036
19 L 72 M 0 -0.0270203
19 L 73 R 0 -0.101875
19 L 74 T 0 -0.0469134
19 L 75 G 0 0.00411212
19 L 76 E 0 -0.0194825
19 L 77 G 0 0.0283746
19 L 78 F 0 -0.0416592
19 L 79 L 0 0.00257821
19 L 80 C 0 -0.0376836
19 L 81 V 0 0.658534
19 L 82 F 0 0.00282908
19 L 83 A 0 -0.0372767
19 L 84 I 0 -0.0469471
19 L 85 N 0 -0.0986756
19 L 86 N 0 -0.0366575
19 L 87 T 0 0.00258028
19 L 88 K 0 -0.0351422
19 L 89 S 0 -0.0751452
19 L 90 F 0 -0.0678715
19 L 91 E 0 -0.0529489
19 L 92 D 0 -0.0655001
19 L 93 I 0 -0.0539745
19 L 94 H 0 -0.0729111
19 L 95 Q 0 -0.0800715
19 L 96 Y 0 -0.0568031
19 L 97 R 0 -0.0283444
19 L 98 E 0 -0.0665925
19 L 99 Q 0 -0.0801167
19 L 100 I 0 0.0176111
19 L 101 K 0 -0.012909
19 L 102 R 0 -0.0499509
19 L 103 V 0 -0.0919885
19 L 106 S 0 -0.0452197
19 L 107 D 0 -0.0574789
19 L 108 D 0 -0.0781707
19 L 109 V 0 -0.0479001
19 L 110 P 0 0.0172612
19 L 111 M 0 -0.00936583
19 L 112 V 0 0.0127054
19 L 113 L 0 -0.0212939
19 L 114 V 0 0.262502
19 L 115 G 0 -0.100158
19 L 116 N 0 0.134653
19 L 117 K 0 -0.0103545
19 L 118 C 0 0.0183323
19 L 119 D 0 0.020242
19 L 120 L 0 -0.030308
19 L 121 A 0 -0.0113494
19 L 122 A 0 -0.0814513
19 L 123 R 0 -0.0964286
19 L 124 T 0 -0.0543729
19 L 125 V 0 -0.0439487
19 L 126 E 0 -0.0512381
19 L 127 S 0 -0.0744971
19 L 128 R 0 -0.0933761
19 L 129 Q 0 -0.0881355
19 L 130 A 0 -0.118927
19 L 131 Q 0 -0.0619798
19 L 132 D 0 -0.0468298
19 L 133 L 0 -0.0696433
19 L 134 A 0 -0.0802153
19 L 135 R 0 -0.0934168
19 L 136 S 0 -0.0379242
19 L 137 Y 0 -0.0663012
19 L 138 G 0 -0.111381
19 L 139 I 0 -0.0999558
19 L 140 P 0 -0.064763
19 L 141 Y 0 -0.0884954
19 L 142 I 0 -0.0139223
19 L 143 E 0 -0.0449305
19 L 144 T 0 0.169996
19 L 145 S 0 0.0610757
19 L 146 A 0 0.30269
19 L 147 K 0 0.0452977
19 L 148 T 0 -0.0565406
19 L 149 R 0 -0.0186826
19 L 150 Q 0 -0.0834761
19 L 151 G 0 -0.0256319
19 L 152 V 0 0.332131
19 L 153 E 0 0.0102522
19 L 154 D 0 -0.091774
19 L 155 A 0 0.367397
19 L 156 F 0 0.00730827
19 L 157 Y 0 -0.049184
19 L 158 T 0 -0.0840398
19 L 159 L 0 -0.058889
19 L 160 V 0 -0.0934267
19 L 161 R 0 -0.0321202
19 L 162 E 0 -0.0680899
20 T 21 I 0 0.284682
20 T 22 Q 0 0.200117
20 T 23 L 0 0.198115
20 T 24 I 0 0.326602
20 T 25 Q 0 0.136614
20 T 26 N 0 0.133033
20 T 27 H 0 0.0709377
20 T 28 F 0 0.0970329
20 T 29 V 0 -0.0116471
20 T 30 D 0 0.0117404
20 T 31 E 0 -0.0352225
20 T 32 Y 0 0.0240104
20 T 33 D 0 0.0842798
20 T 34 P 0 -0.0158097
20 T 35 T 0 0.0974257
20 T 36 I 0 0.00596627
20 T 37 E 0 0.0314268
20 T 38 D 0 0.0733381
20 T 39 S 0 0.0291557
20 T 40 Y 0 0.0419714
20 T 41 R 0 0.0568195
20 T 42 K 0 0.0995266
20 T 43 Q 0 0.0659269
20 T 44 V 0 0.0425404
20 T 45 V 0 -0.0664455
20 T 46 I 0 -0.0527006
20 T 47 D 0 -0.0532255
20 T 48 G 0 -0.0205835
20 T 49 E 0 -0.00769144
20 T 50 T 0 -0.00918693
20 T 51 C 0 0.0119501
20 T 52 L 0 0.0423537
20 T 53 L 0 -0.0328907
20 T 54 D 0 0.0245408
20 T 55 I 0 0.317967
20 T 56 L 0 0.0685957
20 T 57 D 0 -0.00180022
20 T 58 T 0 0.0566879
20 T 59 A 0 0.0261242
20 T 60 G 0 -0.0171931
20 T 61 Q 0 0.00559431
20 T 62 E 0 0.051406
20 T 63 E 0 -0.0259253
20 T 64 Y 0 -0.0501437
20 T 65 S 0 0.0787994
20 T 66 A 0 -0.00977996
20 T 67 M 0 -0.00193004
20 T 68 R 0 0.00811861
20 T 69 D 0 -0.0108828
20 T 70 Q 0 -0.061147
20 T 71 Y 0 -0.0381986
20 T 72 M 0 -0.0250924
20 T 73 R 0 -0.0464192
20 T 74 T 0 -8.20749e-05
20 T 75 G 0 -0.0239263
20 T 76 E 0 -0.0337234
20 T 77 G 0 -0.0201848
20 T 78 F 0 -0.0341068
20 T 79 L 0 -0.0767617
20 T 80 C 0 0.0505142
20 T 81 V 0 -0.00105384
20 T 82 F 0 -0.0905856
20 T 83 A 0 -0.00287699
20 T 84 I 0 -0.0927516
20 T 85 N 0 -0.018457
20 T 86 N 0 -0.0645558
20 T 87 T 0 -0.00922542
20 T 88 K 0 -0.0422364
20 T 89 S 0 0.0181913
20 T 90 F 0 -0.0827817
20 T 91 E 0 -0.0105342
20 T 92 D 0 -0.0980389
20 T 93 I 0 -0.0869733
20 T 94 H 0 -0.0211871
20 T 95 Q 0 -0.0301267
20 T 96 Y 0 -0.0251762
20 T 97 R 0 -0.0230467
20 T 98 E 0 -0.0622317
20 T 99 Q 0 -0.0471903
20 T 100 I 0 -0.0547194
20 T 101 K 0 -0.0234588
20 T 102 R 0 -0.0238409
20 T 103 V 0 -0.067892
20 T 106 S 0 -0.029311
20 T 107 D 0 -0.0661556
20 T 108 D 0 -0.0176605
20 T 109 V 0 -0.0434448
20 T 110 P 0 -0.00440939
20 T 111 M 0 -0.0290878
20 T 112 V 0 -0.0400074
20 T 113 L 0 -0.0500157
20 T 114 V 0 -0.0360173
20 T 115 G 0 -0.0460592
20 T 116 N 0 0.00159494
20 T 117 K 0 0.067879
20 T 118 C 0 -0.0691232
20 T 119 D 0 0.0108206
20 T 120 L 0 -0.0237796
20 T 121 A 0 -0.108433
20 T 122 A 0 -0.0536614
20 T 123 R 0 -0.101003
20 T 124 T 0 -0.0915479
20 T 125 V 0 -0.0896146
20 T 126 E 0 -0.112596
20 T 127 S 0 -0.114312
20 T 128 R 0 -0.00975378
20 T 129 Q 0 -0.0635456
20 T 130 A 0 -0.115644
20 T 131 Q 0 -0.087926
20 T 132 D 0 -0.0805236
20 T 133 L 0 -0.0732133
20 T 134 A 0 -0.0377432
20 T 135 R 0 -0.0330799
20 T 136 S 0 -0.0682116
20 T 137 Y 0 -0.0534882
20 T 138 G 0 -0.0291739
20 T 139 I 0 -0.0502588
20 T 140 P 0 -0.0652071
20 T 141 Y 0 -0.103144
20 T 142 I 0 -0.041054
20 T 143 E 0 -0.100287
20 T 144 T 0 -0.0770705
20 T 145 S 0 -0.0340006
20 T 146 A 0 -0.0641266
20 T 147 K 0 -0.0556116
20 T 148 T 0 -0.0818961
20 T 149 R 0 -0.0952523
20 T 150 Q 0 -0.065426
20 T 151 G 0 -0.038414
20 T 152 V 0 -0.0248384
20 T 153 E 0 -0.103801
20 T 154 D 0 -0.126306
20 T 155 A 0 -0.0722649
20 T 156 F 0 -0.0557578
20 T 157 Y 0 -0.062997
20 T 158 T 0 -0.0935814
20 T 159 L 0 -0.0752474
20 T 160 V 0 -0.0389408
20 T 161 R 0 -0.096618
20 T 162 E 0 -0.0689612
21 I 22 Q 0 0.219213
21 I 23 L 0 0.204441
21 I 24 I 0 0.304641
21 I 25 Q 0 0.475202
21 I 26 N 0 0.234084
21 I 27 H 0 0.209034
21 I 28 F 0 0.297641
21 I 29 V 0 0.270371
21 I 30 D 0 0.106112
21 I 31 E 0 0.0246322
21 I 32 Y 0 0.0765474
21 I 33 D 0 0.0741253
21 I 34 P 0 0.0729643
21 I 35 T 0 -0.0651118
21 I 36 I 0 0.075517
21 I 37 E 0 -0.020286
21 I 38 D 0 0.0270042
21 I 39 S 0 0.0133644
21 I 40 Y 0 0.026964
21 I 41 R 0 0.052622
21 I 42 K 0 -0.00859364
21 I 43 Q 0 -0.0659705
21 I 44 V 0 -0.0505497
21 I 45 V 0 -0.0631312
21 I 46 I 0 -0.0551821
21 I 47 D 0 -0.0808286
21 I 48 G 0 0.000177473
21 I 49 E 0 -0.0564857
21 I 50 T 0 -0.0542806
21 I 51 C 0 -0.0740213
21 I 52 L 0 0.0116776
21 I 53 L 0 -0.0336471
21 I 54 D 0 -0.00295844
21 I 55 I 0 0.0646004
21 I 56 L 0 -0.00479688
21 I 57 D 0 0.0468328
21 I 58 T 0 0.112584
21 I 59 A 0 0.0132911
21 I 60 G 0 0.0077433
21 I 61 Q 0 0.0542797
21 I 62 E 0 -0.0739579
21 I 63 E 0 -0.0456572
21 I 64 Y 0 -0.0124244
21 I 65 S 0 -0.0471173
21 I 66 A 0 -0.0164439
21 I 67 M 0 0.0321957
21 I 68 R 0 -0.0656933
21 I 69 D 0 0.0180243
21 I 70 Q 0 -0.0134519
21 I 71 Y 0 -0.0765784
21 I 72 M 0 -0.0751128
21 I 73 R 0 -0.0649915
21 I 74 T 0 0.0610485
21 I 75 G 0 0.018348
21 I 76 E 0 -0.012081
21 I 77 G 0 -0.0236959
21 I 78 F 0 -0.0301997
21 I 79 L 0 -0.0515098
21 I 80 C 0 -0.0385683
21 I 81 V 0 -0.0842979
21 I 82 F 0 -0.00269539
21 I 83 A 0 -0.000551436
21 I 84 I 0 -0.0557017
21 I 85 N 0 0.025085
21 I 86 N 0 -0.013639
21 I 87 T 0 -0.0213689
21 I 88 K 0 -0.00566739
21 I 89 S 0 -0.0493435
21 I 90 F 0 -0.00305509
21 I 91 E 0 -0.077482
21 I 92 D 0 0.0108257
21 I 93 I 0 -0.0228087
21 I 94 H 0 -0.0449807
21 I 95 Q 0 -0.0529659
21 I 96 Y 0 -0.0704426
21 I 97 R 0 -0.091334
21 I 98 E 0 -0.0378323
21 I 99 Q 0 -0.0649581
21 I 100 I 0 -0.0663661
21 I 101 K 0 -0.0116481
21 I 102 R 0 -0.0251881
21 I 103 V 0 -0.0449575
21 I 106 S 0 -0.0120772
21 I 107 D 0 -0.0485018
21 I 108 D 0 -0.0587015
21 I 109 V 0 -0.0729836
21 I 110 P 0 -0.0330067
21 I 111 M 0 0.0400644
21 I 112 V 0 -0.024114
21 I 113 L 0 -0.00105057
21 I 114 V 0 -0.0470854
21 I 115 G 0 0.0388806
21 I 116 N 0 -0.0749977
21 I 117 K 0 -0.0561052
21 I 118 C 0 0.0105014
21 I 119 D 0 -0.0471223
21 I 120 L 0 -0.0681283
21 I 121 A 0 -0.0562033
21 I 122 A 0 -0.0544063
21 I 123 R 0 -0.0901979
21 I 124 T 0 -0.0884282
21 I 125 V 0 -0.103233
21 I 126 E 0 -0.0941577
21 I 127 S 0 -0.115097
21 I 128 R 0 -0.0904823
21 I 129 Q 0 -0.0778035
21 I 130 A 0 -0.0738846
21 I 131 Q 0 -0.0770332
21 I 132 D 0 -0.107916
21 I 133 L 0 -0.105311
21 I 134 A 0 -0.103058
21 I 135 R 0 -0.0771644
21 I 136 S 0 -0.0815897
21 I 137 Y 0 -0.0687063
21 I 138 G 0 -0.0679207
21 I 139 I 0 -0.0568339
21 I 140 P 0 -0.0614605
21 I 141 Y 0 -0.102726
21 I 142 I 0 -0.0462973
21 I 143 E 0 -0.0816118
21 I 144 T 0 0.00323614
21 I 145 S 0 -0.0785861
21 I 146 A 0 -0.0752065
21 I 147 K 0 0.0453154
21 I 148 T 0 -0.0667042
21 I 149 R 0 -0.028159
21 I 150 Q 0 -0.115512
21 I 151 G 0 -0.0568252
21 I 152 V 0 -0.0559234
21 I 153 E 0 -0.0646509
21 I 154 D 0 -0.0868794
21 I 155 A 0 -0.0720779
21 I 156 F 0 -0.0871077
21 I 157 Y 0 -0.0545308
21 I 158 T 0 -0.0840598
21 I 159 L 0 -0.0687815
21 I 160 V 0 -0.040393
21 I 161 R 0 -0.088351
21 I 162 E 0 -0.0630945
22 Q 23 L 0 0.204879
22 Q 24 I 0 0.30469
22 Q 25 Q 0 0.244885
22 Q 26 N 0 0.293233
22 Q 27 H 0 0.142244
22 Q 28 F 0 0.0685638
22 Q 29 V 0 0.0678488
22 Q 30 D 0 0.00135535
22 Q 31 E 0 -0.038786
22 Q 32 Y 0 -0.050179
22 Q 33 D 0 -0.0165338
22 Q 34 P 0 -0.0334088
22 Q 35 T 0 -0.0556155
22 Q 36 I 0 -0.0243364
22 Q 37 E 0 0.0125824
22 Q 38 D 0 -0.0378769
22 Q 39 S 0 0.000854754
22 Q 40 Y 0 -0.00373764
22 Q 41 R 0 0.00899687
22 Q 42 K 0 -0.0502893
22 Q 43 Q 0 0.01681
22 Q 44 V 0 0.00429305
22 Q 45 V 0 -0.0170697
22 Q 46 I 0 0.043253
22 Q 47 D 0 -0.0163028
22 Q 48 G 0 -0.0121477
22 Q 49 E 0 -0.00150309
22 Q 50 T 0 -0.000877
22 Q 51 C 0 0.00183911
22 Q 52 L 0 0.0228357
22 Q 53 L 0 0.0274246
22 Q 54 D 0 0.0345607
22 Q 55 I 0 0.0117433
22 Q 56 L 0 0.0345621
22 Q 57 D 0 -0.060655
22 Q 58 T 0 -0.0510382
22 Q 59 A 0 0.0900999
22 Q 60 G 0 -0.0135301
22 Q 61 Q 0 0.00238735
22 Q 62 E 0 -0.0475852
22 Q 63 E 0 0.01374
22 Q 64 Y 0 -0.0850194
22 Q 65 S 0 -0.00628867
22 Q 66 A 0 0.0158891
22 Q 67 M 0 -0.0366145
22 Q 68 R 0 -0.0886748
22 Q 69 D 0 -0.0654004
22 Q 70 Q 0 -0.0168654
22 Q 71 Y 0 -0.0389113
22 Q 72 M 0 -0.0670465
22 Q 73 R 0 -0.0360414
22 Q 74 T 0 -0.0516281
22 Q 75 G 0 -0.0523392
22 Q 76 E 0 -0.00933405
22 Q 77 G 0 0.0183615
22 Q 78 F 0 0.0113826
22 Q 79 L 0 0.0306502
22 Q 80 C 0 -0.116959
22 Q 81 V 0 -0.029692
22 Q 82 F 0 -0.0511019
22 Q 83 A 0 0.0482397
22 Q 84 I 0 0.011622
22 Q 85 N 0 -0.0496341
22 Q 86 N 0 -0.116995
22 Q 87 T 0 -0.0614726
22 Q 88 K 0 -0.0488225
22 Q 89 S 0 0.00813133
22 Q 90 F 0 -0.080056
22 Q 91 E 0 -0.0563898
22 Q 92 D 0 -0.0776876
22 Q 93 I 0 -0.0517179
22 Q 94 H 0 -0.0798705
22 Q 95 Q 0 -0.0926049
22 Q 96 Y 0 -0.0796201
22 Q 97 R 0 -0.0240815
22 Q 98 E 0 0.0323717
22 Q 99 Q 0 -0.0734447
22 Q 100 I 0 -0.136861
22 Q 101 K 0 -0.0431097
22 Q 102 R 0 -0.074208
22 Q 103 V 0 -0.034258
22 Q 106 S 0 -0.066943
22 Q 107 D 0 -0.0430373
22 Q 108 D 0 -0.0347718
22 Q 109 V 0 -0.0695053
22 Q 110 P 0 -0.0445019
22 Q 111 M 0 -0.063236
22 Q 112 V 0 -0.0316725
22 Q 113 L 0 -0.0144225
22 Q 114 V 0 -0.0439684
22 Q 115 G 0 -0.0545911
22 Q 116 N 0 0.173348
22 Q 117 K 0 -0.0197623
22 Q 118 C 0 -0.0611894
22 Q 119 D 0 -0.0382556
22 Q 120 L 0 -0.0553369
22 Q 121 A 0 -0.0531281
22 Q 122 A 0 -0.0350466
22 Q 123 R 0 -0.0299775
22 Q 124 T 0 -0.0267924
22 Q 125 V 0 -0.0614493
22 Q 126 E 0 -0.0909501
22 Q 127 S 0 -0.0436378
22 Q 128 R 0 -0.0447124
22 Q 129 Q 0 -0.0569121
22 Q 130 A 0 -0.120319
22 Q 131 Q 0 -0.0704939
22 Q 132 D 0 -0.0812541
22 Q 133 L 0 -0.112175
22 Q 134 A 0 -0.0787115
22 Q 135 R 0 -0.0682746
22 Q 136 S 0 -0.0690102
22 Q 137 Y 0 -0.0865276
22 Q 138 G 0 -0.0930937
22 Q 139 I 0 -0.117211
22 Q 140 P 0 -0.0323308
22 Q 141 Y 0 -0.0649554
22 Q 142 I 0 -0.0136736
22 Q 143 E 0 -0.0708767
22 Q 144 T 0 0.0946624
22 Q 145 S 0 -0.00303342
22 Q 146 A 0 0.185974
22 Q 147 K 0 0.0719213
22 Q 148 T 0 0.0758921
22 Q 149 R 0 0.771263
22 Q 150 Q 0 -0.0579027
22 Q 151 G 0 -0.0239452
22 Q 152 V 0 0.2711
22 Q 153 E 0 -0.029826
22 Q 154 D 0 -0.074788
22 Q 155 A 0 -0.0931611
22 Q 156 F 0 0.0208932
22 Q 157 Y 0 -0.0662547
22 Q 158 T 0 -0.0792916
22 Q 159 L 0 -0.0557561
22 Q 160 V 0 -0.0471046
22 Q 161 R 0 -0.0827409
22 Q 162 E 0 -0.0308073
23 L 24 I 0 0.264037
23 L 25 Q 0 0.203272
23 L 26 N 0 0.156555
23 L 27 H 0 0.103226
23 L 28 F 0 0.112276
23 L 29 V 0 0.0161235
23 L 30 D 0 -0.0238817
23 L 31 E 0 -0.0577632
23 L 32 Y 0 0.0185955
23 L 33 D 0 0.0038368
23 L 34 P 0 -0.0145075
23 L 35 T 0 0.00569597
23 L 36 I 0 0.00327066
23 L 37 E 0 0.00517578
23 L 38 D 0 -0.0236676
23 L 39 S 0 -0.0332449
23 L 40 Y 0 0.0400164
23 L 41 R 0 -0.0517319
23 L 42 K 0 0.0613871
23 L 43 Q 0 -0.0369183
23 L 44 V 0 0.0135675
23 L 45 V 0 -0.0365892
23 L 46 I 0 0.0426803
23 L 47 D 0 -0.0231494
23 L 48 G 0 -0.00532725
23 L 49 E 0 0.0249171
23 L 50 T 0 -0.0263836
23 L 51 C 0 0.0143169
23 L 52 L 0 0.0499205
23 L 53 L 0 -0.00583204
23 L 54 D 0 -0.0291774
23 L 55 I 0 0.150031
23 L 56 L 0 -0.020829
23 L 57 D 0 0.0502871
23 L 58 T 0 -0.0351678
23 L 59 A 0 0.0842546
23 L 60 G 0 0.0364332
23 L 61 Q 0 -0.0218097
23 L 62 E 0 -0.0375548
23 L 63 E 0 -0.101989
23 L 64 Y 0 -0.0485977
23 L 65 S 0 -0.0758078
23 L 66 A 0 -0.00236406
23 L 67 M 0 -0.0313421
23 L 68 R 0 -0.0366559
23 L 69 D 0 0.00261894
23 L 70 Q 0 -0.0146036
23 L 71 Y 0 -0.0691071
23 L 72 M 0 0.00113812
23 L 73 R 0 -0.0362868
23 L 74 T 0 -0.0863426
23 L 75 G 0 -0.00107425
23 L 76 E 0 0.00120698
23 L 77 G 0 -0.0620933
23 L 78 F 0 -0.0450232
23 L 79 L 0 0.0288351
23 L 80 C 0 -0.0315401
23 L 81 V 0 0.0497883
23 L 82 F 0 0.0262525
23 L 83 A 0 -0.052568
23 L 84 I 0 0.000752371
23 L 85 N 0 -0.0449896
23 L 86 N 0 -0.071268
23 L 87 T 0 -0.110053
23 L 88 K 0 -0.014673
23 L 89 S 0 -0.049875
23 L 90 F 0 -0.0309817
23 L 91 E 0 -0.0639543
23 L 92 D 0 -0.052179
23 L 93 I 0 -0.050393
23 L 94 H 0 -0.0703937
23 L 95 Q 0 -0.0701811
23 L 96 Y 0 0.00213086
23 L 97 R 0 0.0176228
23 L 98 E 0 -0.0154384
23 L 99 Q 0 -0.0744798
23 L 100 I 0 -0.0616957
23 L 101 K 0 -0.0402363
23 L 102 R 0 -0.0876811
23 L 103 V 0 -0.0804581
23 L 106 S 0 -0.0800184
23 L 107 D 0 -0.0555452
23 L 108 D 0 -0.0295986
23 L 109 V 0 -0.114076
23 L 110 P 0 -0.081217
23 L 111 M 0 -0.0647245
23 L 112 V 0 -0.0738345
23 L 113 L 0 -0.0713941
23 L 114 V 0 0.0167762
23 L 115 G 0 -0.0119521
23 L 116 N 0 0.0195691
23 L 117 K 0 -9.47678e-05
23 L 118 C 0 -0.0463913
23 L 119 D 0 0.0214999
23 L 120 L 0 -0.0616865
23 L 121 A 0 -0.00733493
23 L 122 A 0 -0.0314657
23 L 123 R 0 -0.0286404
23 L 124 T 0 -0.00570932
23 L 125 V 0 -0.0488281
23 L 126 E 0 -0.0553032
23 L 127 S 0 -0.0470636
23 L 128 R 0 -0.0665119
23 L 129 Q 0 -0.116471
23 L 130 A 0 -0.0678328
23 L 131 Q 0 -0.0607536
23 L 132 D 0 -0.0594919
23 L 133 L 0 -0.0700478
23 L 134 A 0 -0.0777596
23 L 135 R 0 -0.0397481
23 L 136 S 0 -0.0668568
23 L 137 Y 0 -0.0510757
23 L 138 G 0 -0.0612751
23 L 139 I 0 -0.0920689
23 L 140 P 0 -0.0894986
23 L 141 Y 0 -0.0619354
23 L 142 I 0 -0.0317943
23 L 143 E 0 -0.0890433
23 L 144 T 0 -0.0279626
23 L 145 S 0 -0.0175408
23 L 146 A 0 -0.0100934
23 L 147 K 0 -0.0323537
23 L 148 T 0 -0.0876128
23 L 149 R 0 0.00804105
23 L 150 Q 0 -0.037281
23 L 151 G 0 -0.0587281
23 L 152 V 0 0.202192
23 L 153 E 0 -0.0483224
23 L 154 D 0 -0.0542931
23 L 155 A 0 0.0591119
23 L 156 F 0 0.23222
23 L 157 Y 0 0.0629463
23 L 158 T 0 -0.027892
23 L 159 L 0 0.0489932
23 L 160 V 0 0.0102695
23 L 161 R 0 -0.0287424
23 L 162 E 0 -0.0356099
24 I 25 Q 0 0.354621
24 I 26 N 0 0.567732
24 I 27 H 0 0.174332
24 I 28 F 0 0.157293
24 I 29 V 0 0.018901
24 I 30 D 0 0.0126103
24 I 31 E 0 0.0233288
24 I 32 Y 0 0.0709918
24 I 33 D 0 0.0341437
24 I 34 P 0 0.116312
24 I 35 T 0 0.0095959
24 I 36 I 0 0.0147348
24 I 37 E 0 0.0352699
24 I 38 D 0 0.026962
24 I 39 S 0 0.0205797
24 I 40 Y 0 0.0504415
24 I 41 R 0 0.0600112
24 I 42 K 0 0.172667
24 I 43 Q 0 -0.00796441
24 I 44 V 0 0.131123
24 I 45 V 0 -0.0206252
24 I 46 I 0 -0.0128604
24 I 47 D 0 0.00669878
24 I 48 G 0 -0.0261554
24 I 49 E 0 -0.00245714
24 I 50 T 0 0.0153818
24 I 51 C 0 0.0515269
24 I 52 L 0 0.00987366
24 I 53 L 0 0.0372947
24 I 54 D 0 0.0439364
24 I 55 I 0 0.0522725
24 I 56 L 0 0.0469977
24 I 57 D 0 0.0226468
24 I 58 T 0 0.0649077
24 I 59 A 0 0.00420421
24 I 60 G 0 -0.0426261
24 I 61 Q 0 -0.0116192
24 I 62 E 0 -0.00715713
24 I 63 E 0 0.00137487
24 I 64 Y 0 -0.0581174
24 I 65 S 0 -0.0189752
24 I 66 A 0 -0.0211483
24 I 67 M 0 0.0215763
24 I 68 R 0 -0.00163822
24 I 69 D 0 -0.000619366
24 I 70 Q 0 -0.00187359
24 I 71 Y 0 -0.0133157
24 I 72 M 0 -0.010549
24 I 73 R 0 -0.0323701
24 I 74 T 0 0.0309463
24 I 75 G 0 0.0550851
24 I 76 E 0 0.0185145
24 I 77 G 0 -0.0140446
24 I 78 F 0 -0.0338871
24 I 79 L 0 -0.0304977
24 I 80 C 0 -0.0105349
24 I 81 V 0 -0.0395459
24 I 82 F 0 -0.0466239
24 I 83 A 0 -0.0416963
24 I 84 I 0 -0.0387214
24 I 85 N 0 -0.10075
24 I 86 N 0 -0.0525753
24 I 87 T 0 -0.0427908
24 I 88 K 0 -0.0381391
24 I 89 S 0 0.0330823
24 I 90 F 0 -0.0323831
24 I 91 E 0 -0.0457562
24 I 92 D 0 -0.0241664
24 I 93 I 0 -0.101555
24 I 94 H 0 -0.0375613
24 I 95 Q 0 -0.0598044
24 I 96 Y 0 -0.0765726
24 I 97 R 0 -0.108243
24 I 98 E 0 -0.0414845
24 I 99 Q 0 -0.0479095
24 I 100 I 0 -0.0575615
24 I 101 K 0 -0.047711
24 I 102 R 0 -0.0763633
24 I 103 V 0 -0.0111094
24 I 106 S 0 -0.0559847
24 I 107 D 0 -0.0781631
24 I 108 D 0 -0.0482488
24 I 109 V 0 -0.0577567
24 I 110 P 0 -0.0570347
24 I 111 M 0 -0.075953
24 I 112 V 0 -0.0372923
24 I 113 L 0 -0.053915
24 I 114 V 0 -0.048122
24 I 115 G 0 -0.104747
24 I 116 N 0 -0.0353482
24 I 117 K 0 0.00217688
24 I 118 C 0 -0.0236046
24 I 119 D 0 -0.0562443
24 I 120 L 0 -0.0832458
24 I 121 A 0 0.0244169
24 I 122 A 0 -0.0676965
24 I 123 R 0 -0.0635842
24 I 124 T 0 -0.071562
24 I 125 V 0 -0.0738708
24 I 126 E 0 -0.0494015
24 I 127 S 0 -0.0778782
24 I 128 R 0 -0.0464925
24 I 129 Q 0 -0.0904746
24 I 130 A 0 -0.107821
24 I 131 Q 0 -0.104829
24 I 132 D 0 -0.0911041
24 I 133 L 0 -0.0615084
24 I 134 A 0 -0.0653867
24 I 135 R 0 -0.0597404
24 I 136 S 0 -0.0553764
24 I 137 Y 0 -0.079629
24 I 138 G 0 -0.0557719
24 I 139 I 0 -0.0488482
24 I 140 P 0 -0.0282148
24 I 141 Y 0 -0.044966
24 I 142 I 0 -0.044976
24 I 143 E 0 -0.0654425
24 I 144 T 0 -0.0996268
24 I 145 S 0 -0.0241986
24 I 146 A 0 -0.0729375
24 I 147 K 0 -0.0871809
24 I 148 T 0 -0.0433437
24 I 149 R 0 -0.0510713
24 I 150 Q 0 -0.0845664
24 I 151 G 0 -0.0676285
24 I 152 V 0 -0.0704535
24 I 153 E 0 -0.0521125
24 I 154 D 0 -0.0482521
24 I 155 A 0 -0.0326173
24 I 156 F 0 -0.000540212
24 I 157 Y 0 -0.0464938
24 I 158 T 0 -0.103252
24 I 159 L 0 -0.0349327
24 I 160 V 0 -0.0839474
24 I 161 R 0 -0.0709418
24 I 162 E 0 -0.0784985
25 Q 26 N 0 0.430903
25 Q 27 H 0 0.219412
25 Q 28 F 0 0.137551
25 Q 29 V 0 0.0430078
25 Q 30 D 0 0.0367313
25 Q 31 E 0 0.0511439
25 Q 32 Y 0 0.0618038
25 Q 33 D 0 0.0296894
25 Q 34 P 0 0.0151996
25 Q 35 T 0 -0.0454073
25 Q 36 I 0 0.00759019
25 Q 37 E 0 -0.03363
25 Q 38 D 0 -0.0083017
25 Q 39 S 0 0.0240501
25 Q 40 Y 0 0.0475804
25 Q 41 R 0 0.0933073
25 Q 42 K 0 0.0149367
25 Q 43 Q 0 -0.00356502
25 Q 44 V 0 0.00386264
25 Q 45 V 0 0.0091877
25 Q 46 I 0 0.0684552
25 Q 47 D 0 -0.0276267
25 Q 48 G 0 0.0115352
25 Q 49 E 0 0.0118312
25 Q 50 T 0 -0.0100147
25 Q 51 C 0 0.00536919
25 Q 52 L 0 0.028036
25 Q 53 L 0 -0.0182757
25 Q 54 D 0 -0.0194611
25 Q 55 I 0 -0.000355497
25 Q 56 L 0 -0.0590857
25 Q 57 D 0 -0.0552987
25 Q 58 T 0 0.0478541
25 Q 59 A 0 -0.0474342
25 Q 60 G 0 0.00022104
25 Q 61 Q 0 -0.0243254
25 Q 62 E 0 0.0436108
25 Q 63 E 0 -0.0743343
25 Q 64 Y 0 0.0714953
25 Q 65 S 0 -0.0158693
25 Q 66 A 0 0.00736044
25 Q 67 M 0 0.0121034
25 Q 68 R 0 -0.0374086
25 Q 69 D 0 -0.0162533
25 Q 70 Q 0 -0.00954538
25 Q 71 Y 0 -0.0384713
25 Q 72 M 0 -0.0687281
25 Q 73 R 0 0.0330451
25 Q 74 T 0 0.046758
25 Q 75 G 0 -0.00250933
25 Q 76 E 0 -0.00126132
25 Q 77 G 0 0.0339533
25 Q 78 F 0 -0.0348621
25 Q 79 L 0 -0.0276773
25 Q 80 C 0 -0.0452991
25 Q 81 V 0 -0.0970624
25 Q 82 F 0 -0.101953
25 Q 83 A 0 -0.0357364
25 Q 84 I 0 -0.0842221
25 Q 85 N 0 -0.0254639
25 Q 86 N 0 -0.0390613
25 Q 87 T 0 -0.0356144
25 Q 88 K 0 0.00313759
25 Q 89 S 0 -0.0180978
25 Q 90 F 0 -0.00580157
25 Q 91 E 0 -0.06141
25 Q 92 D 0 -0.0689668
25 Q 93 I 0 -0.0093503
25 Q 94 H 0 -0.0228965
25 Q 95 Q 0 -0.0141052
25 Q 96 Y 0 -0.097252
25 Q 97 R 0 0.0607125
25 Q 98 E 0 -0.019656
25 Q 99 Q 0 -0.0411003
25 Q 100 I 0 -0.0268173
25 Q 101 K 0 -0.068286
25 Q 102 R 0 -0.00041923
25 Q 103 V 0 -0.0587366
25 Q 106 S 0 -0.040534
25 Q 107 D 0 -0.043937
25 Q 108 D 0 0.0249121
25 Q 109 V 0 -0.0451034
25 Q 110 P 0 -0.0447195
25 Q 111 M 0 0.0159272
25 Q 112 V 0 -0.0785951
25 Q 113 L 0 -0.0429004
25 Q 114 V 0 -0.0327386
25 Q 115 G 0 -0.0373131
25 Q 116 N 0 -0.0651644
25 Q 117 K 0 -0.0128331
25 Q 118 C 0 0.0111493
25 Q 119 D 0 -0.0490247
25 Q 120 L 0 -0.0155816
25 Q 121 A 0 -0.0554034
25 Q 122 A 0 -0.00135979
25 Q 123 R 0 -0.0529685
25 Q 124 T 0 -0.0738474
25 Q 125 V 0 -0.0508951
25 Q 126 E 0 -0.0235122
25 Q 127 S 0 -0.0570324
25 Q 128 R 0 -0.0174297
25 Q 129 Q 0 -0.0485776
25 Q 130 A 0 -0.0483215
25 Q 131 Q 0 -0.0824992
25 Q 132 D 0 -0.0531148
25 Q 133 L 0 -0.0608182
25 Q 134 A 0 -0.088169
25 Q 135 R 0 -0.0678532
25 Q 136 S 0 -0.0317673
25 Q 137 Y 0 -0.0439306
25 Q 138 G 0 -0.0513458
25 Q 139 I 0 -0.0229493
25 Q 140 P 0 -0.0391549
25 Q 141 Y 0 -0.0774788
25 Q 142 I 0 -0.0492061
25 Q 143 E 0 -0.0173147
25 Q 144 T 0 -0.0690089
25 Q 145 S 0 -0.0346457
25 Q 146 A 0 -0.0765628
25 Q 147 K 0 -0.0118453
25 Q 148 T 0 -0.0340119
25 Q 149 R 0 0.0377656
25 Q 150 Q 0 -0.0339832
25 Q 151 G 0 -0.0583722
25 Q 152 V 0 -0.0454319
25 Q 153 E 0 -0.00462846
25 Q 154 D 0 -0.075674
25 Q 155 A 0 -0.0294819
25 Q 156 F 0 -0.0137671
25 Q 157 Y 0 -0.0382141
25 Q 158 T 0 -0.0835186
25 Q 159 L 0 -0.10767
25 Q 160 V 0 -0.0329473
25 Q 161 R 0 -0.0607951
25 Q 162 E 0 -0.0674057
26 N 27 H 0 0.359385
26 N 28 F 0 0.328958
26 N 29 V 0 0.0963899
26 N 30 D 0 0.0601126
26 N 31 E 0 0.0260453
26 N 32 Y 0 0.0667045
26 N 33 D 0 -0.00855125
26 N 34 P 0 0.0289252
26 N 35 T 0 0.0288624
26 N 36 I 0 -0.0318633
26 N 37 E 0 -0.0456302
26 N 38 D 0 0.000594434
26 N 39 S 0 0.0401308
26 N 40 Y 0 0.122152
26 N 41 R 0 0.0467567
26 N 42 K 0 0.149664
26 N 43 Q 0 0.0635386
26 N 44 V 0 0.0327945
26 N 45 V 0 0.121011
26 N 46 I 0 0.0327677
26 N 47 D 0 -0.0239153
26 N 48 G 0 -0.0055195
26 N 49 E 0 -0.000898051
26 N 50 T 0 0.0287611
26 N 51 C 0 0.0285065
26 N 52 L 0 -0.00704264
26 N 53 L 0 0.0208038
26 N 54 D 0 0.0471057
26 N 55 I 0 0.0219339
26 N 56 L 0 0.0237352
26 N 57 D 0 -0.0620636
26 N 58 T 0 0.0745863
26 N 59 A 0 -0.0256375
26 N 60 G 0 -0.0951398
26 N 61 Q 0 0.0500918
26 N 62 E 0 0.0366023
26 N 63 E 0 0.0292893
26 N 64 Y 0 -0.0396738
26 N 65 S 0 0.00176661
26 N 66 A 0 -0.0359196
26 N 67 M 0 -0.031102
26 N 68 R 0 0.00451023
26 N 69 D 0 -0.0369857
26 N 70 Q 0 -0.0504082
26 N 71 Y 0 -0.0428471
26 N 72 M 0 -0.0697854
26 N 73 R 0 -0.00231974
26 N 74 T 0 -0.00854165
26 N 75 G 0 0.0303094
26 N 76 E 0 -0.0382239
26 N 77 G 0 -0.0471439
26 N 78 F 0 -0.0936815
26 N 79 L 0 -0.0359865
26 N 80 C 0 -0.00225338
26 N 81 V 0 -0.0496532
26 N 82 F 0 -0.0226674
26 N 83 A 0 -0.0689292
26 N 84 I 0 -0.0787431
26 N 85 N 0 -0.00764382
26 N 86 N 0 -0.0220404
26 N 87 T 0 -0.0442524
26 N 88 K 0 -0.00937966
26 N 89 S 0 0.00661341
26 N 90 F 0 -0.0427094
26 N 91 E 0 -0.0540947
26 N 92 D 0 -0.108151
26 N 93 I 0 -0.020174
26 N 94 H 0 0.0367698
26 N 95 Q 0 -0.0527415
26 N 96 Y 0 -0.0555477
26 N 97 R 0 -0.0566796
26 N 98 E 0 -0.0150485
26 N 99 Q 0 -0.0415262
26 N 100 I 0 -0.00762186
26 N 101 K 0 -0.0706248
26 N 102 R 0 -0.0439359
26 N 103 V 0 -0.103832
26 N 106 S 0 -0.0455399
26 N 107 D 0 -0.0636755
26 N 108 D 0 -0.0300355
26 N 109 V 0 -0.0251676
26 N 110 P 0 -0.066843
26 N 111 M 0 0.015331
26 N 112 V 0 -0.113986
26 N 113 L 0 -0.0326761
26 N 114 V 0 -0.0663346
26 N 115 G 0 -0.0262582
26 N 116 N 0 -0.0366789
26 N 117 K 0 -0.0468033
26 N 118 C 0 0.0172633
26 N 119 D 0 -0.0743237
26 N 120 L 0 -0.0267351
26 N 121 A 0 -0.0462946
26 N 122 A 0 -0.0513101
26 N 123 R 0 -0.0807588
26 N 124 T 0 -0.0641348
26 N 125 V 0 -0.0747975
26 N 126 E 0 -0.0801393
26 N 127 S 0 -0.0596205
26 N 128 R 0 -0.0488396
26 N 129 Q 0 -0.0915988
26 N 130 A 0 -0.0790037
26 N 131 Q 0 -0.0802449
26 N 132 D 0 -0.0836224
26 N 133 L 0 -0.0600785
26 N 134 A 0 -0.0600584
26 N 135 R 0 -0.0721551
26 N 136 S 0 -0.0350229
26 N 137 Y 0 -0.0521962
26 N 138 G 0 -0.0336748
26 N 139 I 0 -0.0739493
26 N 140 P 0 -0.113663
26 N 141 Y 0 -0.0598856
26 N 142 I 0 -0.085174
26 N 143 E 0 -0.0838607
26 N 144 T 0 -0.0346208
26 N 145 S 0 -0.0335997
26 N 146 A 0 -0.0714131
26 N 147 K 0 0.00776443
26 N 148 T 0 -0.0386123
26 N 149 R 0 -0.0444376
26 N 150 Q 0 -0.0546664
26 N 151 G 0 0.0045857
26 N 152 V 0 -0.0467082
26 N 153 E 0 0.103635
26 N 154 D 0 -0.0427589
26 N 155 A 0 -0.0958643
26 N 156 F 0 0.0383296
26 N 157 Y 0 -0.0686901
26 N 158 T 0 -0.0957183
26 N 159 L 0 -0.0679078
26 N 160 V 0 -0.0295548
26 N 161 R 0 -0.075483
26 N 162 E 0 -0.0365462
27 H 28 F 0 0.54033
27 H 29 V 0 0.206451
27 H 30 D 0 0.208378
27 H 31 E 0 0.0739216
27 H 32 Y 0 0.172259
27 H 33 D 0 0.104631
27 H 34 P 0 0.101254
27 H 35 T 0 0.0687548
27 H 36 I 0 0.0737644
27 H 37 E 0 0.0274909
27 H 38 D 0 0.141204
27 H 39 S 0 0.119124
27 H 40 Y 0 0.0885333
27 H 41 R 0 0.0980695
27 H 42 K 0 0.129552
27 H 43 Q 0 0.12819
27 H 44 V 0 0.0584051
27 H 45 V 0 0.0946003
27 H 46 I 0 0.0367982
27 H 47 D 0 0.0417194
27 H 48 G 0 0.0157975
27 H 49 E 0 -0.0344934
27 H 50 T 0 0.0614651
27 H 51 C 0 0.0420882
27 H 52 L 0 0.0789574
27 H 53 L 0 -0.0148742
27 H 54 D 0 0.0165354
27 H 55 I 0 -0.0497223
27 H 56 L 0 -0.0246245
27 H 57 D 0 0.00582433
27 H 58 T 0 -0.00841395
27 H 59 A 0 0.0698195
27 H 60 G 0 -0.0168349
27 H 61 Q 0 0.00468027
27 H 62 E 0 0.0057901
27 H 63 E 0 0.0247742
27 H 64 Y 0 -0.0114265
27 H 65 S 0 -0.0326154
27 H 66 A 0 0.0336231
27 H 67 M 0 -0.0441575
27 H 68 R 0 -0.0866221
27 H 69 D 0 -0.0441308
27 H 70 Q 0 -0.0253123
27 H 71 Y 0 -0.0377809
27 H 72 M 0 -0.0127834
27 H 73 R 0 -0.0686972
27 H 74 T 0 0.0288966
27 H 75 G 0 -0.0571123
27 H 76 E 0 -0.04568
27 H 77 G 0 -0.0734666
27 H 78 F 0 -0.0841083
27 H 79 L 0 -0.0410257
27 H 80 C 0 -0.0619113
27 H 81 V 0 -0.074002
27 H 82 F 0 -0.0418585
27 H 83 A 0 -0.101409
27 H 84 I 0 -0.0322222
27 H 85 N 0 -0.00417077
27 H 86 N 0 -0.0277696
27 H 87 T 0 -0.0557057
27 H 88 K 0 -0.0742929
27 H 89 S 0 -0.0253716
27 H 90 F 0 -0.0463809
27 H 91 E 0 -0.066925
27 H 92 D 0 -0.0640083
27 H 93 I 0 0.00349481
27 H 94 H 0 -0.0496477
27 H 95 Q 0 -0.0287119
27 H 96 Y 0 -0.0501723
27 H 97 R 0 -0.0838213
27 H 98 E 0 -0.050826
27 H 99 Q 0 -0.0819566
27 H 100 I 0 -0.0212114
27 H 101 K 0 -0.00790752
27 H 102 R 0 -0.0409733
27 H 103 V 0 -0.0421864
27 H 106 S 0 -0.0662608
27 H 107 D 0 -0.0547939
27 H 108 D 0 -0.0745891
27 H 109 V 0 -0.0825038
27 H 110 P 0 -0.049773
27 H 111 M 0 -0.0445704
27 H 112 V 0 -0.0739751
27 H 113 L 0 -0.015548
27 H 114 V 0 -0.0603294
27 H 115 G 0 -0.0470958
27 H 116 N 0 -0.0751673
27 H 117 K 0 -0.0450916
27 H 118 C 0 -0.0342508
27 H 119 D 0 -0.059308
27 H 120 L 0 -0.00226632
27 H 121 A 0 -0.030421
27 H 122 A 0 -0.0439884
27 H 123 R 0 -0.0386207
27 H 124 T 0 -0.0341378
27 H 125 V 0 -0.0531641
27 H 126 E 0 -0.0722349
27 H 127 S 0 -0.0528519
27 H 128 R 0 -0.0458328
27 H 129 Q 0 -0.0774293
27 H 130 A 0 -0.0778283
27 H 131 Q 0 -0.0246648
27 H 132 D 0 -0.0535384
27 H 133 L 0 -0.0278729
27 H 134 A 0 -0.041826
27 H 135 R 0 -0.0454968
27 H 136 S 0 -0.0408921
27 H 137 Y 0 -0.0507419
27 H 138 G 0 -0.0560078
27 H 139 I 0 -0.06827
27 H 140 P 0 -0.0238894
27 H 141 Y 0 -0.0542206
27 H 142 I 0 -0.0662793
27 H 143 E 0 -0.0463729
27 H 144 T 0 -0.0788571
27 H 145 S 0 -0.0430205
27 H 146 A 0 -0.0649456
27 H 147 K 0 -0.0022978
27 H 148 T 0 -0.0129019
27 H 149 R 0 -0.0416885
27 H 150 Q 0 -0.0252901
27 H 151 G 0 -0.0713696
27 H 152 V 0 -0.0510796
27 H 153 E 0 -0.00752187
27 H 154 D 0 0.0224444
27 H 155 A 0 -0.0846167
27 H 156 F 0 -0.0528242
27 H 157 Y 0 -0.0454859
27 H 158 T 0 -0.0605911
27 H 159 L 0 -0.10118
27 H 160 V 0 -0.0722192
27 H 161 R 0 -0.0595197
27 H 162 E 0 -0.0536793
28 F 29 V 0 1.10968
28 F 30 D 0 0.426885
28 F 31 E 0 0.206773
28 F 32 Y 0 0.241273
28 F 33 D 0 0.177515
28 F 34 P 0 0.185007
28 F 35 T 0 0.209457
28 F 36 I 0 0.204724
28 F 37 E 0 0.14876
28 F 38 D 0 0.0669047
28 F 39 S 0 0.103852
28 F 40 Y 0 0.120208
28 F 41 R 0 0.123208
28 F 42 K 0 0.108563
28 F 43 Q 0 0.0687064
28 F 44 V 0 0.0583183
28 F 45 V 0 0.0494471
28 F 46 I 0 0.00259697
28 F 47 D 0 -0.027107
28 F 48 G 0 0.00351117
28 F 49 E 0 -0.00802462
28 F 50 T 0 0.00367767
28 F 51 C 0 0.029333
28 F 52 L 0 -0.0189792
28 F 53 L 0 -0.00907895
28 F 54 D 0 0.00185786
28 F 55 I 0 0.0214976
28 F 56 L 0 -0.00541579
28 F 57 D 0 -0.0617985
28 F 58 T 0 0.0827113
28 F 59 A 0 -0.053088
28 F 60 G 0 -0.0745571
28 F 61 Q 0 -0.0167694
28 F 62 E 0 0.0153742
28 F 63 E 0 -0.0331891
28 F 64 Y 0 0.0317134
28 F 65 S 0 -0.0689979
28 F 66 A 0 -0.0214727
28 F 67 M 0 -0.0482675
28 F 68 R 0 -0.0299324
28 F 69 D 0 -0.0695623
28 F 70 Q 0 -0.0571876
28 F 71 Y 0 -0.0230928
28 F 72 M 0 -0.0768177
28 F 73 R 0 -0.0266065
28 F 74 T 0 0.00274717
28 F 75 G 0 -0.00778486
28 F 76 E 0 -0.0385146
28 F 77 G 0 -0.0934962
28 F 78 F 0 -0.069338
28 F 79 L 0 -0.0537851
28 F 80 C 0 -0.00413259
28 F 81 V 0 -0.0579908
28 F 82 F 0 -0.063122
28 F 83 A 0 -0.0619202
28 F 84 I 0 -0.0497905
28 F 85 N 0 -0.0647991
28 F 86 N 0 -0.0462438
28 F 87 T 0 -0.0812261
28 F 88 K 0 -0.0470241
28 F 89 S 0 -0.0362428
28 F 90 F 0 -0.0207767
28 F 91 E 0 -0.00980582
28 F 92 D 0 -0.0750924
28 F 93 I 0 -0.0581295
28 F 94 H 0 -0.0638942
28 F 95 Q 0 -0.0224564
28 F 96 Y 0 -0.0540675
28 F 97 R 0 -0.0818425
28 F 98 E 0 -0.0571519
28 F 99 Q 0 -0.0294431
28 F 100 I 0 -0.0367084
28 F 101 K 0 -0.0788059
28 F 102 R 0 -0.0709326
28 F 103 V 0 -0.0459811
28 F 106 S 0 -0.065242
28 F 107 D 0 -0.00615182
28 F 108 D 0 -0.065052
28 F 109 V 0 -0.061199
28 F 110 P 0 -0.102475
28 F 111 M 0 0.00727616
28 F 112 V 0 -0.069674
28 F 113 L 0 -0.0591658
28 F 114 V 0 -0.0551755
28 F 115 G 0 -0.0821445
28 F 116 N 0 -0.00831265
28 F 117 K 0 -0.0352084
28 F 118 C 0 -0.0205053
28 F 119 D 0 -0.0579707
28 F 120 L 0 -0.0707954
28 F 121 A 0 -0.0373879
28 F 122 A 0 -0.0572667
28 F 123 R 0 -0.0479166
28 F 124 T 0 -0.0193765
28 F 125 V 0 -0.0746975
28 F 126 E 0 -0.0787751
28 F 127 S 0 -0.092116
28 F 128 R 0 -0.0672896
28 F 129 Q 0 -0.0782901
28 F 130 A 0 -0.0829069
28 F 131 Q 0 -0.110834
28 F 132 D 0 -0.0491544
28 F 133 L 0 -0.0275603
28 F 134 A 0 -0.0842087
28 F 135 R 0 -0.0833274
28 F 136 S 0 -0.0682947
28 F 137 Y 0 -0.067283
28 F 138 G 0 -0.0658373
28 F 139 I 0 -0.114543
28 F 140 P 0 -0.0969733
28 F 141 Y 0 -0.0779424
28 F 142 I 0 -0.0823479
28 F 143 E 0 -0.0341093
28 F 144 T 0 -0.0641971
28 F 145 S 0 -0.0409436
28 F 146 A 0 -0.00285368
28 F 147 K 0 0.0833003
28 F 148 T 0 -0.0536978
28 F 149 R 0 -0.0281089
28 F 150 Q 0 -0.0220194
28 F 151 G 0 -0.054361
28 F 152 V 0 -0.0450023
28 F 153 E 0 -0.0896473
28 F 154 D 0 -0.0729121
28 F 155 A 0 -0.12382
28 F 156 F 0 -0.0586811
28 F 157 Y 0 -0.0659802
28 F 158 T 0 -0.108656
28 F 159 L 0 -0.105031
28 F 160 V 0 -0.0641894
28 F 161 R 0 -0.109308
28 F 162 E 0 -0.0767707
29 V 30 D 0 0.900607
29 V 31 E 0 0.435414
29 V 32 Y 0 0.380143
29 V 33 D 0 0.294745
29 V 34 P 0 0.394265
29 V 35 T 0 0.2893
29 V 36 I 0 0.392555
29 V 37 E 0 0.298978
29 V 38 D 0 0.181444
29 V 39 S 0 0.151078
29 V 40 Y 0 0.275999
29 V 41 R 0 0.13232
29 V 42 K 0 0.130264
29 V 43 Q 0 0.0686197
29 V 44 V 0 0.055071
29 V 45 V 0 0.059395
29 V 46 I 0 -0.018464
29 V 47 D 0 0.00200476
29 V 48 G 0 -0.0152585
29 V 49 E 0 0.0202068
29 V 50 T 0 0.000596135
29 V 51 C 0 0.017324
29 V 52 L 0 -0.0132148
29 V 53 L 0 -0.0282383
29 V 54 D 0 -0.0307985
29 V 55 I 0 0.0318656
29 V 56 L 0 -0.026664
29 V 57 D 0 -0.081172
29 V 58 T 0 -0.0535185
29 V 59 A 0 -0.0515411
29 V 60 G 0 -0.0644797
29 V 61 Q 0 -0.0834243
29 V 62 E 0 -0.0121533
29 V 63 E 0 -0.0274926
29 V 64 Y 0 0.0222966
29 V 65 S 0 -0.047934
29 V 66 A 0 -0.0121213
29 V 67 M 0 -0.0688909
29 V 68 R 0 -0.0806773
29 V 69 D 0 -0.039584
29 V 70 Q 0 -0.000974448
29 V 71 Y 0 -0.0673839
29 V 72 M 0 -0.0509678
29 V 73 R 0 -0.0369542
29 V 74 T 0 0.0171476
29 V 75 G 0 0.0106927
29 V 76 E 0 -0.0641648
29 V 77 G 0 -0.0643199
29 V 78 F 0 -0.0415973
29 V 79 L 0 -0.0429356
29 V 80 C 0 -0.0245289
29 V 81 V 0 -0.0539519
29 V 82 F 0 -0.135725
29 V 83 A 0 -0.0990148
29 V 84 I 0 -0.00510816
29 V 85 N 0 -0.0557098
29 V 86 N 0 -0.0230432
29 V 87 T 0 -0.0119925
29 V 88 K 0 -0.0968865
29 V 89 S 0 -0.0454669
29 V 90 F 0 -0.0617238
29 V 91 E 0 -0.0723334
29 V 92 D 0 -0.0588303
29 V 93 I 0 -0.0761149
29 V 94 H 0 -0.0737024
29 V 95 Q 0 -0.0486513
29 V 96 Y 0 -0.0919015
29 V 97 R 0 -0.0922936
29 V 98 E 0 -0.0400128
29 V 99 Q 0 -0.0324703
29 V 100 I 0 -0.0557271
29 V 101 K 0 -0.106994
29 V 102 R 0 -0.0419272
29 V 103 V 0 -0.063128
29 V 106 S 0 -0.0935537
29 V 107 D 0 -0.0941048
29 V 108 D 0 -0.0663828
29 V 109 V 0 -0.0230411
29 V 110 P 0 -0.0753102
29 V 111 M 0 -0.0493517
29 V 112 V 0 -0.0625522
29 V 113 L 0 -0.0663876
29 V 114 V 0 -0.083494
29 V 115 G 0 -0.0444923
29 V 116 N 0 -0.0956431
29 V 117 K 0 -0.0516238
29 V 118 C 0 -0.0632076
29 V 119 D 0 -0.0882739
29 V 120 L 0 -0.0376484
29 V 121 A 0 -0.0236302
29 V 122 A 0 -0.0811879
29 V 123 R 0 -0.086273
29 V 124 T 0 -0.0338748
29 V 125 V 0 -0.07105
29 V 126 E 0 -0.0647219
29 V 127 S 0 -0.0577372
29 V 128 R 0 -0.0886193
29 V 129 Q 0 -0.0573424
29 V 130 A 0 -0.0637255
29 V 131 Q 0 -0.0597756
29 V 132 D 0 -0.0577279
29 V 133 L 0 -0.0383409
29 V 134 A 0 -0.0634462
29 V 135 R 0 -0.0717633
29 V 136 S 0 -0.0776743
29 V 137 Y 0 -0.0969656
29 V 138 G 0 -0.0650104
29 V 139 I 0 -0.0707602
29 V 140 P 0 -0.0780774
29 V 141 Y 0 -0.0389091
29 V 142 I 0 -0.0839864
29 V 143 E 0 -0.0909629
29 V 144 T 0 -0.0461907
29 V 145 S 0 -0.102523
29 V 146 A 0 -0.0913879
29 V 147 K 0 0.00227947
29 V 148 T 0 -0.0698242
29 V 149 R 0 -0.0754552
29 V 150 Q 0 -0.0758395
29 V 151 G 0 -0.0348255
29 V 152 V 0 -0.0539641
29 V 153 E 0 -0.0940292
29 V 154 D 0 -0.0654715
29 V 155 A 0 -0.110944
29 V 156 F 0 -0.0952977
29 V 157 Y 0 -0.0610116
29 V 158 T 0 -0.0583289
29 V 159 L 0 -0.0541557
29 V 160 V 0 -0.0934125
29 V 161 R 0 -0.0668893
29 V 162 E 0 -0.0853958
30 D 31 E 0 0.684013
30 D 32 Y 0 0.574681
30 D 33 D 0 0.343239
30 D 34 P 0 0.361277
30 D 35 T 0 0.363817
30 D 36 I 0 0.29102
30 D 37 E 0 0.252133
30 D 38 D 0 0.195355
30 D 39 S 0 0.134722
30 D 40 Y 0 0.215015
30 D 41 R 0 0.237586
30 D 42 K 0 0.150805
30 D 43 Q 0 0.0689353
30 D 44 V 0 0.044507
30 D 45 V 0 0.0634466
30 D 46 I 0 0.0584774
30 D 47 D 0 0.0266358
30 D 48 G 0 -0.019575
30 D 49 E 0 -0.0197952
30 D 50 T 0 -0.0430355
30 D 51 C 0 -0.0081501
30 D 52 L 0 0.0537525
30 D 53 L 0 -0.044028
30 D 54 D 0 0.0565232
30 D 55 I 0 0.0516606
30 D 56 L 0 -0.0206538
30 D 57 D 0 -0.0667259
30 D 58 T 0 -0.0513912
30 D 59 A 0 0.00264971
30 D 60 G 0 -0.0498928
30 D 61 Q 0 -0.0501738
30 D 62 E 0 -0.0310159
30 D 63 E 0 -0.0423637
30 D 64 Y 0 -0.00285487
30 D 65 S 0 0.0520512
30 D 66 A 0 0.00300257
30 D 67 M 0 -0.0237749
30 D 68 R 0 -0.0324422
30 D 69 D 0 0.03073
30 D 70 Q 0 -0.0502677
30 D 71 Y 0 0.0270532
30 D 72 M 0 -0.0626064
30 D 73 R 0 -0.0252959
30 D 74 T 0 -0.0134433
30 D 75 G 0 -0.0431909
30 D 76 E 0 0.000617868
30 D 77 G 0 -0.0645403
30 D 78 F 0 -0.0423947
30 D 79 L 0 -0.100059
30 D 80 C 0 -0.0404418
30 D 81 V 0 -0.0571131
30 D 82 F 0 -0.0746106
30 D 83 A 0 -0.0713128
30 D 84 I 0 -0.0841488
30 D 85 N 0 -0.0245592
30 D 86 N 0 -0.0205544
30 D 87 T 0 -0.0530181
30 D 88 K 0 -0.0522269
30 D 89 S 0 0.033457
30 D 90 F 0 -0.0543574
30 D 91 E 0 -0.0471085
30 D 92 D 0 -0.0532401
30 D 93 I 0 -0.0592466
30 D 94 H 0 -0.024036
30 D 95 Q 0 -0.0299991
30 D 96 Y 0 -0.0688062
30 D 97 R 0 -0.0575154
30 D 98 E 0 -0.0445223
30 D 99 Q 0 -0.055541
30 D 100 I 0 -0.0846522
30 D 101 K 0 -0.0774555
30 D 102 R 0 -0.0448977
30 D 103 V 0 -0.0544101
30 D 106 S 0 -0.0899544
30 D 107 D 0 -0.0509965
30 D 108 D 0 -0.0582351
30 D 109 V 0 -0.062958
30 D 110 P 0 -0.0573875
30 D 111 M 0 -0.097894
30 D 112 V 0 -0.0900153
30 D 113 L 0 -0.04524
30 D 114 V 0 -0.069448
30 D 115 G 0 -0.116408
30 D 116 N 0 -0.113486
30 D 117 K 0 -0.0763978
30 D 118 C 0 -0.0762057
30 D 119 D 0 -0.0334047
30 D 120 L 0 -0.0409255
30 D 121 A 0 -0.0383148
30 D 122 A 0 -0.061062
30 D 123 R 0 -0.075102
30 D 124 T 0 -0.0707937
30 D 125 V 0 -0.0572702
30 D 126 E 0 -0.0423531
30 D 127 S 0 -0.0706673
30 D 128 R 0 -0.065834
30 D 129 Q 0 -0.0408985
30 D 130 A 0 -0.0763422
30 D 131 Q 0 -0.0681613
30 D 132 D 0 -0.0582291
30 D 133 L 0 -0.0795017
30 D 134 A 0 -0.0458844
30 D 135 R 0 -0.0463128
30 D 136 S 0 -0.00120139
30 D 137 Y 0 -0.0687458
30 D 138 G 0 -0.0750452
30 D 139 I 0 -0.0618895
30 D 140 P 0 -0.0867478
30 D 141 Y 0 -0.0195243
30 D 142 I 0 -0.0882206
30 D 143 E 0 -0.105844
30 D 144 T 0 -0.105568
30 D 145 S 0 -0.0960787
30 D 146 A 0 -0.0653841
30 D 147 K 0 -0.016911
30 D 148 T 0 -0.0439735
30 D 149 R 0 -0.0783087
30 D 150 Q 0 -0.0583015
30 D 151 G 0 -0.0300623
30 D 152 V 0 -0.0605925
30 D 153 E 0 -0.0325338
30 D 154 D 0 -0.0317698
30 D 155 A 0 -0.0965044
30 D 156 F 0 -0.0928949
30 D 157 Y 0 -0.0847964
30 D 158 T 0 -0.0666658
30 D 159 L 0 -0.070068
30 D 160 V 0 -0.0541227
30 D 161 R 0 -0.0645785
30 D 162 E 0 -0.082449
31 E 32 Y 0 1.04091
31 E 33 D 0 0.542354
31 E 34 P 0 0.413908
31 E 35 T 0 0.391497
31 E 36 I 0 0.407825
31 E 37 E 0 0.298959
31 E 38 D 0 0.347018
31 E 39 S 0 0.148178
31 E 40 Y 0 0.182445
31 E 41 R 0 0.155941
31 E 42 K 0 0.0733167
31 E 43 Q 0 0.0293964
31 E 44 V 0 0.0137325
31 E 45 V 0 0.0188787
31 E 46 I 0 -0.0074314
31 E 47 D 0 -0.00573051
31 E 48 G 0 0.00455262
31 E 49 E 0 -0.0537254
31 E 50 T 0 -0.0304454
31 E 51 C 0 -0.016228
31 E 52 L 0 0.00484242
31 E 53 L 0 -0.0418701
31 E 54 D 0 -0.00273729
31 E 55 I 0 0.007857
31 E 56 L 0 -0.0398989
31 E 57 D 0 -0.0228536
31 E 58 T 0 0.0103842
31 E 59 A 0 -0.0284094
31 E 60 G 0 -0.0152628
31 E 61 Q 0 -0.00277962
31 E 62 E 0 -0.0246379
31 E 63 E 0 0.0150602
31 E 64 Y 0 0.0780848
31 E 65 S 0 -0.0196954
31 E 66 A 0 -0.0399957
31 E 67 M 0 0.0156473
31 E 68 R 0 0.0131114
31 E 69 D 0 0.0137971
31 E 70 Q 0 -0.0396401
31 E 71 Y 0 -0.0231702
31 E 72 M 0 -0.0555414
31 E 73 R 0 -0.00742899
31 E 74 T 0 -0.0322783
31 E 75 G 0 -0.0526193
31 E 76 E 0 -0.0182734
31 E 77 G 0 -0.0900725
31 E 78 F 0 -0.0360208
31 E 79 L 0 -0.0197144
31 E 80 C 0 -0.0223029
31 E 81 V 0 -0.0812586
31 E 82 F 0 -0.055511
31 E 83 A 0 -0.073993
31 E 84 I 0 -0.0401674
31 E 85 N 0 -0.00339647
31 E 86 N 0 0.00216055
31 E 87 T 0 -0.0558951
31 E 88 K 0 -0.0144637
31 E 89 S 0 -0.0488831
31 E 90 F 0 -0.080498
31 E 91 E 0 -0.0389581
31 E 92 D 0 -0.0797483
31 E 93 I 0 -0.0552021
31 E 94 H 0 -0.0630798
31 E 95 Q 0 -0.0583655
31 E 96 Y 0 -0.0632369
31 E 97 R 0 -0.0725046
31 E 98 E 0 -0.053337
31 E 99 Q 0 -0.093077
31 E 100 I 0 -0.0755733
31 E 101 K 0 -0.0467896
31 E 102 R 0 -0.0437718
31 E 103 V 0 -0.0580614
31 E 106 S 0 -0.0655189
31 E 107 D 0 -0.0504031
31 E 108 D 0 -0.0476529
31 E 109 V 0 -0.0482072
31 E 110 P 0 -0.113022
31 E 111 M 0 -0.0296815
31 E 112 V 0 -0.0690141
31 E 113 L 0 -0.112339
31 E 114 V 0 -0.057648
31 E 115 G 0 -0.116526
31 E 116 N 0 -0.0835863
31 E 117 K 0 -0.0459584
31 E 118 C 0 -0.0851451
31 E 119 D 0 -0.0432205
31 E 120 L 0 -0.0115296
31 E 121 A 0 0.000546273
31 E 122 A 0 -0.00855641
31 E 123 R 0 -0.0423468
31 E 124 T 0 -0.0114585
31 E 125 V 0 -0.0583252
31 E 126 E 0 -0.0938865
31 E 127 S 0 -0.0465245
31 E 128 R 0 -0.0591755
31 E 129 Q 0 -0.0559047
31 E 130 A 0 -0.0715912
31 E 131 Q 0 -0.0566931
31 E 132 D 0 -0.0515212
31 E 133 L 0 -0.077813
31 E 134 A 0 -0.0758553
31 E 135 R 0 -0.0594366
31 E 136 S 0 -0.0795725
31 E 137 Y 0 -0.0402113
31 E 138 G 0 -0.0599652
31 E 139 I 0 -0.0904932
31 E 140 P 0 -0.0864433
31 E 141 Y 0 -0.0664215
31 E 142 I 0 -0.0557885
31 E 143 E 0 -0.0505116
31 E 144 T 0 -0.063632
31 E 145 S 0 -0.0922319
31 E 146 A 0 -0.0838105
31 E 147 K 0 -0.0135421
31 E 148 T 0 -0.0462084
31 E 149 R 0 -0.0491902
31 E 150 Q 0 -0.0903611
31 E 151 G 0 -0.0912414
31 E 152 V 0 -0.0910793
31 E 153 E 0 -0.0650921
31 E 154 D 0 -0.0863303
31 E 155 A 0 -0.0959885
31 E 156 F 0 -0.0298167
31 E 157 Y 0 -0.0421961
31 E 158 T 0 -0.0367289
31 E 159 L 0 -0.0532835
31 E 160 V 0 -0.0466257
31 E 161 R 0 -0.0605879
31 E 162 E 0 -0.033026
32 Y 33 D 0 0.819666
32 Y 34 P 0 0.5224
32 Y 35 T 0 0.493374
32 Y 36 I 0 0.350335
32 Y 37 E 0 0.46747
32 Y 38 D 0 0.265292
32 Y 39 S 0 0.244949
32 Y 40 Y 0 0.229958
32 Y 41 R 0 0.155223
32 Y 42 K 0 0.133179
32 Y 43 Q 0 -0.00300697
32 Y 44 V 0 0.0407595
32 Y 45 V 0 0.0424339
32 Y 46 I 0 -0.0159089
32 Y 47 D 0 0.011274
32 Y 48 G 0 0.00203899
32 Y 49 E 0 -0.0129057
32 Y 50 T 0 -0.00212557
32 Y 51 C 0 -0.0461081
32 Y 52 L 0 0.0253519
32 Y 53 L 0 -0.0509738
32 Y 54 D 0 0.0970293
32 Y 55 I 0 0.0196502
32 Y 56 L 0 -0.0767103
32 Y 57 D 0 -0.0576051
32 Y 58 T 0 0.0643523
32 Y 59 A 0 0.0192064
32 Y 60 G 0 -0.0931646
32 Y 61 Q 0 -0.0098083
32 Y 62 E 0 -0.0203101
32 Y 63 E 0 -0.000954376
32 Y 64 Y 0 0.0173663
32 Y 65 S 0 0.0460475
32 Y 66 A 0 -0.0207767
32 Y 67 M 0 -0.0487059
32 Y 68 R 0 0.0464482
32 Y 69 D 0 0.0206271
32 Y 70 Q 0 0.0101897
32 Y 71 Y 0 0.00825031
32 Y 72 M 0 -0.0575784
32 Y 73 R 0 -0.0440017
32 Y 74 T 0 -0.0009848
32 Y 75 G 0 -0.0237899
32 Y 76 E 0 -0.0858969
32 Y 77 G 0 -0.121586
32 Y 78 F 0 -0.0598023
32 Y 79 L 0 -0.0697285
32 Y 80 C 0 0.0131308
32 Y 81 V 0 -0.071072
32 Y 82 F 0 -0.123422
32 Y 83 A 0 -0.00171527
32 Y 84 I 0 -0.0439944
32 Y 85 N 0 -0.0284291
32 Y 86 N 0 -0.0332036
32 Y 87 T 0 -0.0902459
32 Y 88 K 0 -0.045238
32 Y 89 S 0 -0.0475887
32 Y 90 F 0 0.00381884
32 Y 91 E 0 -0.0757141
32 Y 92 D 0 -0.0395435
32 Y 93 I 0 -0.0602139
32 Y 94 H 0 -0.040747
32 Y 95 Q 0 -0.0540301
32 Y 96 Y 0 -0.0478445
32 Y 97 R 0 -0.0227898
32 Y 98 E 0 -0.0575834
32 Y 99 Q 0 -0.0661309
32 Y 100 I 0 -0.0645666
32 Y 101 K 0 -0.0896005
32 Y 102 R 0 -0.0960938
32 Y 103 V 0 -0.0533831
32 Y 106 S 0 -0.0765938
32 Y 107 D 0 -0.0666669
32 Y 108 D 0 -0.0779435
32 Y 109 V 0 -0.0918358
32 Y 110 P 0 -0.0931353
32 Y 111 M 0 -0.0470372
32 Y 112 V 0 -0.123433
32 Y 113 L 0 -0.0341986
32 Y 114 V 0 -0.0894351
32 Y 115 G 0 -0.0481712
32 Y 116 N 0 -0.107707
32 Y 117 K 0 -0.0468402
32 Y 118 C 0 -0.0861637
32 Y 119 D 0 -0.0781984
32 Y 120 L 0 -0.0501637
32 Y 121 A 0 -0.0762742
32 Y 122 A 0 -0.0775785
32 Y 123 R 0 -0.0807367
32 Y 124 T 0 -0.109747
32 Y 125 V 0 -0.0759346
32 Y 126 E 0 -0.0448413
32 Y 127 S 0 -0.058421
32 Y 128 R 0 -0.0369224
32 Y 129 Q 0 -0.0639139
32 Y 130 A 0 -0.104326
32 Y 131 Q 0 -0.0902021
32 Y 132 D 0 -0.109278
32 Y 133 L 0 -0.0861676
32 Y 134 A 0 -0.103299
32 Y 135 R 0 -0.0889496
32 Y 136 S 0 -0.0871478
32 Y 137 Y 0 -0.0438499
32 Y 138 G 0 -0.0834584
32 Y 139 I 0 -0.0320379
32 Y 140 P 0 -0.0979385
32 Y 141 Y 0 -0.115234
32 Y 142 I 0 -0.0770216
32 Y 143 E 0 -0.0496172
32 Y 144 T 0 -0.0776648
32 Y 145 S 0 -0.0882728
32 Y 146 A 0 -0.080645
32 Y 147 K 0 -0.0151836
32 Y 148 T 0 -0.0512987
32 Y 149 R 0 -0.115168
32 Y 150 Q 0 -0.0644477
32 Y 151 G 0 -0.0832886
32 Y 152 V 0 -0.0880003
32 Y 153 E 0 -0.0622584
32 Y 154 D 0 -0.065534
32 Y 155 A 0 -0.0731011
32 Y 156 F 0 -0.041409
32 Y 157 Y 0 -0.0809107
32 Y 158 T 0 -0.064455
32 Y 159 L 0 -0.134992
32 Y 160 V 0 -0.10188
32 Y 161 R 0 -0.0965137
32 Y 162 E 0 -0.100747
33 D 34 P 0 0.797541
33 D 35 T 0 0.440756
33 D 36 I 0 0.405624
33 D 37 E 0 0.454958
33 D 38 D 0 0.288035
33 D 39 S 0 0.260276
33 D 40 Y 0 0.205724
33 D 41 R 0 0.110663
33 D 42 K 0 0.0764522
33 D 43 Q 0 0.0613396
33 D 44 V 0 0.0492324
33 D 45 V 0 -0.0245197
33 D 46 I 0 0.0341245
33 D 47 D 0 0.01707
33 D 48 G 0 -0.058644
33 D 49 E 0 -0.0195514
33 D 50 T 0 0.0222384
33 D 51 C 0 -0.00566028
33 D 52 L 0 0.00317469
33 D 53 L 0 0.0774987
33 D 54 D 0 -0.0396663
33 D 55 I 0 0.0156988
33 D 56 L 0 0.00364859
33 D 57 D 0 -0.0473659
33 D 58 T 0 -0.0178887
33 D 59 A 0 0.0231001
33 D 60 G 0 -0.0508077
33 D 61 Q 0 0.0016181
33 D 62 E 0 -0.0102413
33 D 63 E 0 0.0514562
33 D 64 Y 0 0.0380042
33 D 65 S 0 -0.0431919
33 D 66 A 0 -0.00612987
33 D 67 M 0 0.0188806
33 D 68 R 0 0.00266921
33 D 69 D 0 -0.0214458
33 D 70 Q 0 0.0469624
33 D 71 Y 0 -0.0111642
33 D 72 M 0 -0.00593351
33 D 73 R 0 -0.0454821
33 D 74 T 0 -0.0410491
33 D 75 G 0 -0.0344763
33 D 76 E 0 -0.0316513
33 D 77 G 0 -0.0592957
33 D 78 F 0 0.0960603
33 D 79 L 0 -0.0613597
33 D 80 C 0 -0.0215496
33 D 81 V 0 -0.0778538
33 D 82 F 0 -0.0897256
33 D 83 A 0 -0.0536044
33 D 84 I 0 -0.0418678
33 D 85 N 0 -0.0702851
33 D 86 N 0 0.0269423
33 D 87 T 0 0.0218274
33 D 88 K 0 -0.0501508
33 D 89 S 0 -0.0544345
33 D 90 F 0 -0.0331044
33 D 91 E 0 -0.0295499
33 D 92 D 0 -0.0109355
33 D 93 I 0 -0.0498061
33 D 94 H 0 -0.0520609
33 D 95 Q 0 -0.0768141
33 D 96 Y 0 -0.101881
33 D 97 R 0 -0.0493325
33 D 98 E 0 -0.0596446
33 D 99 Q 0 -0.0638006
33 D 100 I 0 -0.0726385
33 D 101 K 0 -0.11416
33 D 102 R 0 -0.050104
33 D 103 V 0 -0.0791646
33 D 106 S 0 -0.0496307
33 D 107 D 0 -0.0716989
33 D 108 D 0 -0.0572389
33 D 109 V 0 -0.0654976
33 D 110 P 0 -0.0489028
33 D 111 M 0 -0.0834577
33 D 112 V 0 -0.0632971
33 D 113 L 0 -0.0885166
33 D 114 V 0 -0.101853
33 D 115 G 0 -0.0500184
33 D 116 N 0 -0.072182
33 D 117 K 0 -0.00696408
33 D 118 C 0 -0.107167
33 D 119 D 0 -0.0931896
33 D 120 L 0 -0.0629459
33 D 121 A 0 -0.0725161
33 D 122 A 0 -0.0453638
33 D 123 R 0 -0.0817844
33 D 124 T 0 -0.0557288
33 D 125 V 0 -0.0820546
33 D 126 E 0 -0.0691221
33 D 127 S 0 -0.0731036
33 D 128 R 0 -0.0182768
33 D 129 Q 0 -0.0599067
33 D 130 A 0 -0.0672769
33 D 131 Q 0 -0.0882734
33 D 132 D 0 -0.0565879
33 D 133 L 0 -0.0988062
33 D 134 A 0 -0.0882006
33 D 135 R 0 -0.0733837
33 D 136 S 0 -0.0862309
33 D 137 Y 0 -0.0666627
33 D 138 G 0 -0.0669863
33 D 139 I 0 -0.0934678
33 D 140 P 0 -0.0437061
33 D 141 Y 0 -0.0531134
33 D 142 I 0 -0.0485414
33 D 143 E 0 -0.0533593
33 D 144 T 0 -0.125326
33 D 145 S 0 -0.109125
33 D 146 A 0 -0.0944873
33 D 147 K 0 -0.0633711
33 D 148 T 0 -0.0433617
33 D 149 R 0 -0.0815052
33 D 150 Q 0 -0.0689273
33 D 151 G 0 -0.0850681
33 D 152 V 0 -0.100721
33 D 153 E 0 -0.0606448
33 D 154 D 0 -0.0892456
33 D 155 A 0 -0.104248
33 D 156 F 0 -0.0657031
33 D 157 Y 0 -0.0592898
33 D 158 T 0 -0.0230944
33 D 159 L 0 -0.0631745
33 D 160 V 0 -0.0701069
33 D 161 R 0 -0.0448047
33 D 162 E 0 -0.0883798
34 P 35 T 0 0.657634
34 P 36 I 0 0.522343
34 P 37 E 0 0.535507
34 P 38 D 0 0.440891
34 P 39 S 0 0.277672
34 P 40 Y 0 0.150373
34 P 41 R 0 0.255477
34 P 42 K 0 0.129519
34 P 43 Q 0 0.0748093
34 P 44 V 0 0.0219325
34 P 45 V 0 0.049601
34 P 46 I 0 0.0319295
34 P 47 D 0 -0.0276133
34 P 48 G 0 -0.0188135
34 P 49 E 0 -0.0537329
34 P 50 T 0 0.0464186
34 P 51 C 0 -0.0150811
34 P 52 L 0 0.0792959
34 P 53 L 0 -0.0792889
34 P 54 D 0 0.0800517
34 P 55 I 0 -0.02918
34 P 56 L 0 -0.00306689
34 P 57 D 0 -0.0210701
34 P 58 T 0 0.00804193
34 P 59 A 0 0.126261
34 P 60 G 0 0.00404342
34 P 61 Q 0 0.0859454
34 P 62 E 0 0.0601334
34 P 63 E 0 -0.00116121
34 P 64 Y 0 0.0100058
34 P 65 S 0 0.0316481
34 P 66 A 0 -0.0488911
34 P 67 M 0 0.0520356
34 P 68 R 0 0.0672367
34 P 69 D 0 -0.0240088
34 P 70 Q 0 -0.048403
34 P 71 Y 0 -0.000903807
34 P 72 M 0 -0.0789667
34 P 73 R 0 0.00922665
34 P 74 T 0 -0.0607389
34 P 75 G 0 0.0383607
34 P 76 E 0 0.00173428
34 P 77 G 0 -0.038502
34 P 78 F 0 -0.0470294
34 P 79 L 0 -0.0511775
34 P 80 C 0 0.0545905
34 P 81 V 0 -0.079162
34 P 82 F 0 -0.0783287
34 P 83 A 0 -0.0619735
34 P 84 I 0 -0.0757425
34 P 85 N 0 -0.0535105
34 P 86 N 0 -0.0745345
34 P 87 T 0 -0.000883522
34 P 88 K 0 -0.0410004
34 P 89 S 0 -0.070105
34 P 90 F 0 -0.0598813
34 P 91 E 0 -0.0494623
34 P 92 D 0 -0.0566987
34 P 93 I 0 -0.0997899
34 P 94 H 0 -0.0813337
34 P 95 Q 0 -0.0616687
34 P 96 Y 0 -0.0389904
34 P 97 R 0 -0.0651306
34 P 98 E 0 -0.0939621
34 P 99 Q 0 -0.0809293
34 P 100 I 0 -0.0791046
34 P 101 K 0 -0.0847516
34 P 102 R 0 -0.0722107
34 P 103 V 0 -0.0506472
34 P 106 S 0 -0.0211554
34 P 107 D 0 -0.106271
34 P 108 D 0 -0.060041
34 P 109 V 0 -0.0800504
34 P 110 P 0 -0.0784337
34 P 111 M 0 -0.0311041
34 P 112 V 0 -0.0721541
34 P 113 L 0 0.0345332
34 P 114 V 0 -0.097364
34 P 115 G 0 -0.0697829
34 P 116 N 0 -0.0180282
34 P 117 K 0 -0.0263734
34 P 118 C 0 -0.0971036
34 P 119 D 0 -0.0591979
34 P 120 L 0 -0.0865953
34 P 121 A 0 -0.100888
34 P 122 A 0 -0.0855854
34 P 123 R 0 -0.0726852
34 P 124 T 0 -0.0948679
34 P 125 V 0 -0.104549
34 P 126 E 0 -0.0621065
34 P 127 S 0 -0.0879748
34 P 128 R 0 -0.0926551
34 P 129 Q 0 -0.109851
34 P 130 A 0 -0.0846882
34 P 131 Q 0 -0.095036
34 P 132 D 0 -0.0990046
34 P 133 L 0 -0.0869639
34 P 134 A 0 -0.108794
34 P 135 R 0 -0.0914515
34 P 136 S 0 -0.0838392
34 P 137 Y 0 -0.0957221
34 P 138 G 0 -0.0709137
34 P 139 I 0 -0.0927994
34 P 140 P 0 -0.0706198
34 P 141 Y 0 -0.106322
34 P 142 I 0 -0.0850402
34 P 143 E 0 -0.135982
34 P 144 T 0 -0.0808398
34 P 145 S 0 -0.0938487
34 P 146 A 0 -0.078841
34 P 147 K 0 -0.0460243
34 P 148 T 0 -0.0776408
34 P 149 R 0 -0.0891666
34 P 150 Q 0 -0.0875224
34 P 151 G 0 -0.091886
34 P 152 V 0 -0.0603359
34 P 153 E 0 -0.101525
34 P 154 D 0 -0.112854
34 P 155 A 0 -0.110654
34 P 156 F 0 -0.109201
34 P 157 Y 0 -0.107645
34 P 158 T 0 -0.109777
34 P 159 L 0 -0.08235
34 P 160 V 0 -0.131371
34 P 161 R 0 -0.0900523
34 P 162 E 0 -0.0835684
35 T 36 I 0 0.833401
35 T 37 E 0 0.945408
35 T 38 D 0 0.446083
35 T 39 S 0 0.382364
35 T 40 Y 0 0.264703
35 T 41 R 0 0.247006
35 T 42 K 0 0.0935744
35 T 43 Q 0 0.0640016
35 T 44 V 0 0.11042
35 T 45 V 0 0.0542709
35 T 46 I 0 0.0160062
35 T 47 D 0 0.0398516
35 T 48 G 0 0.0508199
35 T 49 E 0 -0.03696
35 T 50 T 0 -0.0296287
35 T 51 C 0 -0.0575775
35 T 52 L 0 -0.0357282
35 T 53 L 0 -0.0149363
35 T 54 D 0 -0.0348232
35 T 55 I 0 -0.0298994
35 T 56 L 0 0.0364105
35 T 57 D 0 -0.00141977
35 T 58 T 0 -0.00704265
35 T 59 A 0 0.137999
35 T 60 G 0 0.0841579
35 T 61 Q 0 0.00697096
35 T 62 E 0 0.02772
35 T 63 E 0 -0.0614367
35 T 64 Y 0 -0.0304312
35 T 65 S 0 -0.0514348
35 T 66 A 0 -0.109415
35 T 67 M 0 0.00308755
35 T 68 R 0 0.00394202
35 T 69 D 0 -0.0539327
35 T 70 Q 0 -0.0308115
35 T 71 Y 0 -0.0531653
35 T 72 M 0 -0.0383561
35 T 73 R 0 -0.0800171
35 T 74 T 0 -0.0209148
35 T 75 G 0 -0.0226415
35 T 76 E 0 -0.0654061
35 T 77 G 0 -0.0713714
35 T 78 F 0 -0.0553313
35 T 79 L 0 -0.0521551
35 T 80 C 0 -0.0136679
35 T 81 V 0 -0.0925489
35 T 82 F 0 -0.0684167
35 T 83 A 0 -0.00186761
35 T 84 I 0 -0.0577295
35 T 85 N 0 -0.0637279
35 T 86 N 0 -0.00241621
35 T 87 T 0 -0.0806992
35 T 88 K 0 -0.0797497
35 T 89 S 0 -0.0466247
35 T 90 F 0 -0.0537
35 T 91 E 0 -0.0389286
35 T 92 D 0 -0.015841
35 T 93 I 0 -0.0978861
35 T 94 H 0 -0.0823265
35 T 95 Q 0 -0.138502
35 T 96 Y 0 -0.0672005
35 T 97 R 0 -0.0635262
35 T 98 E 0 -0.0495566
35 T 99 Q 0 -0.0534433
35 T 100 I 0 -0.0430604
35 T 101 K 0 -0.0461596
35 T 102 R 0 -0.0635468
35 T 103 V 0 -0.0869388
35 T 106 S 0 -0.0823649
35 T 107 D 0 -0.0771655
35 T 108 D 0 -0.0701799
35 T 109 V 0 -0.078894
35 T 110 P 0 -0.0802171
35 T 111 M 0 -0.0598638
35 T 112 V 0 -0.0691043
35 T 113 L 0 -0.0127081
35 T 114 V 0 -0.0584735
35 T 115 G 0 -0.0723625
35 T 116 N 0 -0.0713616
35 T 117 K 0 -0.0233692
35 T 118 C 0 -0.0584842
35 T 119 D 0 -0.0451016
35 T 120 L 0 -0.0438603
35 T 121 A 0 -0.100456
35 T 122 A 0 -0.0671714
35 T 123 R 0 -0.0476624
35 T 124 T 0 -0.0713064
35 T 125 V 0 -0.045283
35 T 126 E 0 -0.0370222
35 T 127 S 0 -0.0676753
35 T 128 R 0 -0.0898903
35 T 129 Q 0 -0.0990632
35 T 130 A 0 -0.132531
35 T 131 Q 0 -0.0739302
35 T 132 D 0 -0.0645095
35 T 133 L 0 -0.120325
35 T 134 A 0 -0.0592078
35 T 135 R 0 -0.0622096
35 T 136 S 0 -0.110772
35 T 137 Y 0 -0.0908065
35 T 138 G 0 0.0106626
35 T 139 I 0 -0.0573365
35 T 140 P 0 -0.129784
35 T 141 Y 0 -0.107856
35 T 142 I 0 -0.117823
35 T 143 E 0 -0.119974
35 T 144 T 0 -0.102237
35 T 145 S 0 -0.0703133
35 T 146 A 0 -0.0658974
35 T 147 K 0 -0.0577905
35 T 148 T 0 -0.00638939
35 T 149 R 0 -0.0972643
35 T 150 Q 0 -0.0411252
35 T 151 G 0 -0.0674406
35 T 152 V 0 -0.0470296
35 T 153 E 0 -0.0744223
35 T 154 D 0 -0.0754217
35 T 155 A 0 -0.089308
35 T 156 F 0 -0.0828315
35 T 157 Y 0 -0.117401
35 T 158 T 0 -0.0914613
35 T 159 L 0 -0.0535607
35 T 160 V 0 -0.106148
35 T 161 R 0 -0.0942868
35 T 162 E 0 -0.118246
36 I 37 E 0 0.91262
36 I 38 D 0 0.376801
36 I 39 S 0 0.727362
36 I 40 Y 0 0.369303
36 I 41 R 0 0.258453
36 I 42 K 0 0.229761
36 I 43 Q 0 0.0792974
36 I 44 V 0 0.0785957
36 I 45 V 0 0.0543372
36 I 46 I 0 0.0284246
36 I 47 D 0 -0.0173424
36 I 48 G 0 0.037527
36 I 49 E 0 0.0221238
36 I 50 T 0 -0.0126751
36 I 51 C 0 -0.0219688
36 I 52 L 0 -0.0852595
36 I 53 L 0 -0.0125369
36 I 54 D 0 -0.0348424
36 I 55 I 0 -0.00908174
36 I 56 L 0 0.0309123
36 I 57 D 0 -0.00303577
36 I 58 T 0 0.0252943
36 I 59 A 0 0.0533251
36 I 60 G 0 0.00731542
36 I 61 Q 0 0.0655307
36 I 62 E 0 -0.00160725
36 I 63 E 0 -0.0382155
36 I 64 Y 0 -0.0361971
36 I 65 S 0 -0.0971899
36 I 66 A 0 -0.0662755
36 I 67 M 0 0.0305919
36 I 68 R 0 -0.0619786
36 I 69 D 0 -0.0115086
36 I 70 Q 0 0.00472378
36 I 71 Y 0 -0.0304874
36 I 72 M 0 -0.01179
36 I 73 R 0 -0.04092
36 I 74 T 0 0.0114252
36 I 75 G 0 -0.0466638
36 I 76 E 0 -0.0722726
36 I 77 G 0 -0.0574585
36 I 78 F 0 -0.0239154
36 I 79 L 0 -0.0313732
36 I 80 C 0 -0.0511338
36 I 81 V 0 -0.0117032
36 I 82 F 0 -0.0432554
36 I 83 A 0 -0.0638457
36 I 84 I 0 -0.0927508
36 I 85 N 0 -0.0610515
36 I 86 N 0 -0.0702108
36 I 87 T 0 -0.0592682
36 I 88 K 0 -0.0348148
36 I 89 S 0 -0.0851441
36 I 90 F 0 -0.0700176
36 I 91 E 0 -0.045732
36 I 92 D 0 -0.0183986
36 I 93 I 0 -0.0633285
36 I 94 H 0 -0.0725966
36 I 95 Q 0 -0.0960583
36 I 96 Y 0 -0.0704493
36 I 97 R 0 -0.0583196
36 I 98 E 0 -0.0438441
36 I 99 Q 0 -0.0424437
36 I 100 I 0 -0.0321885
36 I 101 K 0 -0.0480779
36 I 102 R 0 -0.0930048
36 I 103 V 0 -0.0944639
36 I 106 S 0 -0.0859143
36 I 107 D 0 -0.0904872
36 I 108 D 0 -0.111044
36 I 109 V 0 -0.0493662
36 I 110 P 0 -0.102363
36 I 111 M 0 -0.0798588
36 I 112 V 0 -0.0592859
36 I 113 L 0 -0.0699169
36 I 114 V 0 -0.0335202
36 I 115 G 0 -0.0983522
36 I 116 N 0 0.0124844
36 I 117 K 0 -0.00868621
36 I 118 C 0 -0.0816068
36 I 119 D 0 -0.0659299
36 I 120 L 0 -0.0691687
36 I 121 A 0 -0.0810904
36 I 122 A 0 -0.0484578
36 I 123 R 0 -0.0947528
36 I 124 T 0 -0.0842644
36 I 125 V 0 -0.0743015
36 I 126 E 0 -0.12546
36 I 127 S 0 -0.0869378
36 I 128 R 0 -0.0759174
36 I 129 Q 0 -0.139685
36 I 130 A 0 -0.116443
36 I 131 Q 0 -0.115467
36 I 132 D 0 -0.108162
36 I 133 L 0 -0.111679
36 I 134 A 0 -0.111324
36 I 135 R 0 -0.112508
36 I 136 S 0 -0.0668066
36 I 137 Y 0 -0.0874641
36 I 138 G 0 -0.0704116
36 I 139 I 0 -0.0737878
36 I 140 P 0 -0.0720327
36 I 141 Y 0 -0.116528
36 I 142 I 0 -0.0700812
36 I 143 E 0 -0.0989259
36 I 144 T 0 -0.0485116
36 I 145 S 0 -0.0705939
36 I 146 A 0 -0.0256775
36 I 147 K 0 -0.0675883
36 I 148 T 0 -0.0876716
36 I 149 R 0 -0.101906
36 I 150 Q 0 -0.12229
36 I 151 G 0 -0.0633882
36 I 152 V 0 -0.0778352
36 I 153 E 0 -0.0642194
36 I 154 D 0 -0.0909105
36 I 155 A 0 -0.102793
36 I 156 F 0 -0.0997142
36 I 157 Y 0 -0.119258
36 I 158 T 0 -0.0869075
36 I 159 L 0 -0.0945819
36 I 160 V 0 -0.11758
36 I 161 R 0 -0.0863632
36 I 162 E 0 -0.111981
37 E 38 D 0 0.845516
37 E 39 S 0 0.653087
37 E 40 Y 0 0.431454
37 E 41 R 0 0.283481
37 E 42 K 0 0.178203
37 E 43 Q 0 0.0403371
37 E 44 V 0 0.0278053
37 E 45 V 0 0.0209182
37 E 46 I 0 0.0533734
37 E 47 D 0 -0.0177431
37 E 48 G 0 0.0145443
37 E 49 E 0 0.00314545
37 E 50 T 0 0.0311002
37 E 51 C 0 -0.02585
37 E 52 L 0 -0.0588307
37 E 53 L 0 -0.0529095
37 E 54 D 0 0.0245097
37 E 55 I 0 0.0171094
37 E 56 L 0 0.144421
37 E 57 D 0 -0.0113738
37 E 58 T 0 -0.0151033
37 E 59 A 0 0.156297
37 E 60 G 0 0.0585467
37 E 61 Q 0 0.00954535
37 E 62 E 0 0.0335675
37 E 63 E 0 -0.0155421
37 E 64 Y 0 0.0302879
37 E 65 S 0 0.0134011
37 E 66 A 0 0.0391034
37 E 67 M 0 -0.0416868
37 E 68 R 0 0.0498855
37 E 69 D 0 -0.0282057
37 E 70 Q 0 -0.0609385
37 E 71 Y 0 0.0628567
37 E 72 M 0 -0.00438847
37 E 73 R 0 -0.0699406
37 E 74 T 0 -0.0847397
37 E 75 G 0 -0.0703329
37 E 76 E 0 -0.134762
37 E 77 G 0 -0.0606022
37 E 78 F 0 0.0425987
37 E 79 L 0 -0.0420241
37 E 80 C 0 -0.0082901
37 E 81 V 0 -0.0332971
37 E 82 F 0 -0.0630117
37 E 83 A 0 -0.071732
37 E 84 I 0 -0.0759752
37 E 85 N 0 -0.0429545
37 E 86 N 0 -0.0633785
37 E 87 T 0 -0.0415695
37 E 88 K 0 -0.0666678
37 E 89 S 0 -0.0685422
37 E 90 F 0 -0.0897913
37 E 91 E 0 -0.104472
37 E 92 D 0 -0.0336766
37 E 93 I 0 -0.0588385
37 E 94 H 0 -0.136755
37 E 95 Q 0 -0.10883
37 E 96 Y 0 -0.0149313
37 E 97 R 0 -0.0762898
37 E 98 E 0 -0.0584269
37 E 99 Q 0 -0.11418
37 E 100 I 0 -0.0941198
37 E 101 K 0 -0.125546
37 E 102 R 0 -0.104307
37 E 103 V 0 -0.0958232
37 E 106 S 0 -0.0589378
37 E 107 D 0 -0.0567652
37 E 108 D 0 -0.00656213
37 E 109 V 0 -0.111783
37 E 110 P 0 -0.102114
37 E 111 M 0 -0.0549033
37 E 112 V 0 -0.113732
37 E 113 L 0 -0.0610611
37 E 114 V 0 -0.0953531
37 E 115 G 0 -0.0614076
37 E 116 N 0 -0.0284997
37 E 117 K 0 -0.0436399
37 E 118 C 0 -0.111935
37 E 119 D 0 -0.0850959
37 E 120 L 0 -0.103852
37 E 121 A 0 -0.0979457
37 E 122 A 0 -0.0649153
37 E 123 R 0 -0.0870244
37 E 124 T 0 -0.101458
37 E 125 V 0 -0.082229
37 E 126 E 0 -0.111466
37 E 127 S 0 -0.129653
37 E 128 R 0 -0.0871383
37 E 129 Q 0 -0.133212
37 E 130 A 0 -0.114536
37 E 131 Q 0 -0.0731435
37 E 132 D 0 -0.0970391
37 E 133 L 0 -0.104082
37 E 134 A 0 -0.12236
37 E 135 R 0 -0.113441
37 E 136 S 0 -0.100143
37 E 137 Y 0 -0.118976
37 E 138 G 0 -0.0732017
37 E 139 I 0 -0.0617533
37 E 140 P 0 -0.138543
37 E 141 Y 0 -0.0708132
37 E 142 I 0 -0.107873
37 E 143 E 0 -0.112753
37 E 144 T 0 -0.0905132
37 E 145 S 0 -0.0621744
37 E 146 A 0 -0.0516558
37 E 147 K 0 -0.096651
37 E 148 T 0 -0.10401
37 E 149 R 0 -0.0637591
37 E 150 Q 0 -0.126706
37 E 151 G 0 -0.0894034
37 E 152 V 0 -0.106405
37 E 153 E 0 -0.103209
37 E 154 D 0 -0.11275
37 E 155 A 0 -0.121431
37 E 156 F 0 -0.0955387
37 E 157 Y 0 -0.097915
37 E 158 T 0 -0.135685
37 E 159 L 0 -0.0900531
37 E 160 V 0 -0.0714032
37 E 161 R 0 -0.12744
37 E 162 E 0 -0.0996779
38 D 39 S 0 0.792693
38 D 40 Y 0 0.339168
38 D 41 R 0 0.365789
38 D 42 K 0 0.216444
38 D 43 Q 0 0.0855496
38 D 44 V 0 0.0101057
38 D 45 V 0 0.0572867
38 D 46 I 0 0.0202933
38 D 47 D 0 -0.0282308
38 D 48 G 0 -0.012392
38 D 49 E 0 -0.0260525
38 D 50 T 0 -4.21506e-06
38 D 51 C 0 0.0107651
38 D 52 L 0 0.0205347
38 D 53 L 0 -0.0210054
38 D 54 D 0 0.0443881
38 D 55 I 0 -0.0240972
38 D 56 L 0 0.0810398
38 D 57 D 0 -0.0371979
38 D 58 T 0 0.0747378
38 D 59 A 0 0.259968
38 D 60 G 0 -0.0402878
38 D 61 Q 0 0.0352863
38 D 62 E 0 0.007087
38 D 63 E 0 0.00438607
38 D 64 Y 0 0.0271084
38 D 65 S 0 -0.00882809
38 D 66 A 0 -0.0542516
38 D 67 M 0 0.0315194
38 D 68 R 0 0.0587897
38 D 69 D 0 0.0505006
38 D 70 Q 0 0.0522445
38 D 71 Y 0 -0.0221154
38 D 72 M 0 -0.0153387
38 D 73 R 0 -0.0332881
38 D 74 T 0 -0.0325237
38 D 75 G 0 -0.0457334
38 D 76 E 0 0.0213702
38 D 77 G 0 -0.0704215
38 D 78 F 0 -0.0367603
38 D 79 L 0 -0.0461199
38 D 80 C 0 -0.049484
38 D 81 V 0 -0.0378916
38 D 82 F 0 -0.0420307
38 D 83 A 0 -0.0874079
38 D 84 I 0 -0.0899553
38 D 85 N 0 0.0149537
38 D 86 N 0 -0.0528715
38 D 87 T 0 0.0254472
38 D 88 K 0 -0.064588
38 D 89 S 0 -0.019399
38 D 90 F 0 -0.0500724
38 D 91 E 0 -0.0381736
38 D 92 D 0 -0.0495959
38 D 93 I 0 -0.0495741
38 D 94 H 0 -0.0709704
38 D 95 Q 0 -0.0404874
38 D 96 Y 0 -0.0119435
38 D 97 R 0 -0.0949159
38 D 98 E 0 -0.0964194
38 D 99 Q 0 -0.0766719
38 D 100 I 0 -0.0254085
38 D 101 K 0 -0.105037
38 D 102 R 0 -0.114226
38 D 103 V 0 -0.00660026
38 D 106 S 0 -0.055418
38 D 107 D 0 -0.0703478
38 D 108 D 0 -0.0758402
38 D 109 V 0 -0.153681
38 D 110 P 0 -0.0298115
38 D 111 M 0 -0.0973608
38 D 112 V 0 -0.0495669
38 D 113 L 0 -0.0836564
38 D 114 V 0 -0.110678
38 D 115 G 0 -0.116093
38 D 116 N 0 -0.053902
38 D 117 K 0 -0.0575687
38 D 118 C 0 -0.0580827
38 D 119 D 0 -0.0786326
38 D 120 L 0 -0.0840778
38 D 121 A 0 -0.0766586
38 D 122 A 0 -0.0755152
38 D 123 R 0 -0.0961993
38 D 124 T 0 -0.0934028
38 D 125 V 0 -0.0888233
38 D 126 E 0 -0.0640062
38 D 127 S 0 -0.0243667
38 D 128 R 0 -0.0720077
38 D 129 Q 0 -0.0587451
38 D 130 A 0 -0.0982667
38 D 131 Q 0 -0.0720479
38 D 132 D 0 -0.0515518
38 D 133 L 0 -0.0304597
38 D 134 A 0 -0.0719357
38 D 135 R 0 -0.0783771
38 D 136 S 0 -0.0701465
38 D 137 Y 0 -0.0718603
38 D 138 G 0 -0.078304
38 D 139 I 0 -0.0490325
38 D 140 P 0 -0.0956941
38 D 141 Y 0 -0.0637639
38 D 142 I 0 -0.0640403
38 D 143 E 0 -0.0879423
38 D 144 T 0 -0.08034
38 D 145 S 0 -0.103991
38 D 146 A 0 -0.100995
38 D 147 K 0 -0.0812513
38 D 148 T 0 -0.0634091
38 D 149 R 0 -0.0856843
38 D 150 Q 0 -0.0589556
38 D 151 G 0 -0.0763363
38 D 152 V 0 -0.0699954
38 D 153 E 0 -0.0871626
38 D 154 D 0 -0.11311
38 D 155 A 0 -0.106842
38 D 156 F 0 -0.0544523
38 D 157 Y 0 -0.0720519
38 D 158 T 0 -0.0931766
38 D 159 L 0 -0.0782589
38 D 160 V 0 -0.0584702
38 D 161 R 0 -0.075107
38 D 162 E 0 -0.0447486
39 S 40 Y 0 0.622076
39 S 41 R 0 0.489041
39 S 42 K 0 0.226131
39 S 43 Q 0 0.110838
39 S 44 V 0 0.1252
39 S 45 V 0 0.0570396
39 S 46 I 0 0.0429192
39 S 47 D 0 0.0260697
39 S 48 G 0 0.0515874
39 S 49 E 0 0.00499628
39 S 50 T 0 -0.017032
39 S 51 C 0 0.0410803
39 S 52 L 0 -0.0327336
39 S 53 L 0 -0.0167145
39 S 54 D 0 0.0536417
39 S 55 I 0 -0.0410733
39 S 56 L 0 0.101932
39 S 57 D 0 0.0225463
39 S 58 T 0 0.00733276
39 S 59 A 0 0.0413179
39 S 60 G 0 -0.0305392
39 S 61 Q 0 0.0262584
39 S 62 E 0 0.00792746
39 S 63 E 0 0.0704813
39 S 64 Y 0 0.0597519
39 S 65 S 0 0.00705683
39 S 66 A 0 0.00669603
39 S 67 M 0 0.0607532
39 S 68 R 0 0.0386356
39 S 69 D 0 0.0288375
39 S 70 Q 0 0.0534983
39 S 71 Y 0 0.0518714
39 S 72 M 0 -0.0300655
39 S 73 R 0 -0.00451127
39 S 74 T 0 0.0260144
39 S 75 G 0 -0.00364708
39 S 76 E 0 -0.0436692
39 S 77 G 0 -0.0475217
39 S 78 F 0 -0.01785
39 S 79 L 0 -0.0934061
39 S 80 C 0 -0.0591842
39 S 81 V 0 -0.0955168
39 S 82 F 0 -0.0819695
39 S 83 A 0 -0.0161448
39 S 84 I 0 -0.0474764
39 S 85 N 0 -0.0455542
39 S 86 N 0 -0.0947246
39 S 87 T 0 -0.078952
39 S 88 K 0 -0.0738574
39 S 89 S 0 -0.0766883
39 S 90 F 0 -0.0544854
39 S 91 E 0 -0.0821651
39 S 92 D 0 -0.0635373
39 S 93 I 0 -0.0656455
39 S 94 H 0 -0.0485694
39 S 95 Q 0 -0.0620225
39 S 96 Y 0 -0.0298522
39 S 97 R 0 -0.0154413
39 S 98 E 0 -0.0914671
39 S 99 Q 0 -0.0613552
39 S 100 I 0 -0.0448804
39 S 101 K 0 -0.0634899
39 S 102 R 0 -0.068176
39 S 103 V 0 -0.0460785
39 S 106 S 0 -0.049932
39 S 107 D 0 -0.0669575
39 S 108 D 0 -0.0957816
39 S 109 V 0 -0.0891972
39 S 110 P 0 -0.0262483
39 S 111 M 0 -0.0472636
39 S 112 V 0 -0.0757376
39 S 113 L 0 0.0168099
39 S 114 V 0 -0.0904744
39 S 115 G 0 -0.0891138
39 S 116 N 0 -0.0937164
39 S 117 K 0 -0.0897853
39 S 118 C 0 -0.0835212
39 S 119 D 0 -0.0689414
39 S 120 L 0 -0.0772686
39 S 121 A 0 -0.0733221
39 S 122 A 0 -0.0551733
39 S 123 R 0 -0.0657816
39 S 124 T 0 -0.0842997
39 S 125 V 0 -0.114345
39 S 126 E 0 -0.094991
39 S 127 S 0 -0.126533
39 S 128 R 0 -0.10088
39 S 129 Q 0 -0.097264
39 S 130 A 0 -0.10775
39 S 131 Q 0 -0.0915015
39 S 132 D 0 -0.0722012
39 S 133 L 0 -0.0708177
39 S 134 A 0 -0.101164
39 S 135 R 0 -0.091663
39 S 136 S 0 -0.102009
39 S 137 Y 0 -0.0289593
39 S 138 G 0 -0.0513582
39 S 139 I 0 -0.0489648
39 S 140 P 0 -0.013655
39 S 141 Y 0 -0.0761292
39 S 142 I 0 -0.0620115
39 S 143 E 0 -0.0674475
39 S 144 T 0 -0.125335
39 S 145 S 0 -0.0784566
39 S 146 A 0 -0.065027
39 S 147 K 0 -0.0728091
39 S 148 T 0 -0.0531537
39 S 149 R 0 -0.10058
39 S 150 Q 0 -0.0472768
39 S 151 G 0 -0.0671208
39 S 152 V 0 -0.0977378
39 S 153 E 0 -0.0958897
39 S 154 D 0 -0.096138
39 S 155 A 0 -0.0975394
39 S 156 F 0 -0.0759712
39 S 157 Y 0 -0.0909502
39 S 158 T 0 -0.0701639
39 S 159 L 0 -0.0789336
39 S 160 V 0 -0.083639
39 S 161 R 0 -0.0707127
39 S 162 E 0 -0.0678775
40 Y 41 R 0 0.704674
40 Y 42 K 0 0.33729
40 Y 43 Q 0 0.191251
40 Y 44 V 0 0.0936449
40 Y 45 V 0 0.0974895
40 Y 46 I 0 0.106744
40 Y 47 D 0 0.0795692
40 Y 48 G 0 0.0539604
40 Y 49 E 0 0.00672067
40 Y 50 T 0 0.0589786
40 Y 51 C 0 0.0326723
40 Y 52 L 0 0.0395211
40 Y 53 L 0 -0.0216391
40 Y 54 D 0 0.054408
40 Y 55 I 0 -0.0136088
40 Y 56 L 0 0.024848
40 Y 57 D 0 -0.0460622
40 Y 58 T 0 -0.00269182
40 Y 59 A 0 0.0464172
40 Y 60 G 0 -0.0745668
40 Y 61 Q 0 0.0530516
40 Y 62 E 0 -0.00763168
40 Y 63 E 0 -0.0265328
40 Y 64 Y 0 0.000396053
40 Y 65 S 0 -0.0279044
40 Y 66 A 0 0.00649308
40 Y 67 M 0 0.00723314
40 Y 68 R 0 0.050707
40 Y 69 D 0 -0.0495582
40 Y 70 Q 0 0.00102376
40 Y 71 Y 0 -0.0202426
40 Y 72 M 0 -0.0328819
40 Y 73 R 0 0.0480398
40 Y 74 T 0 0.0391739
40 Y 75 G 0 -0.00525075
40 Y 76 E 0 -0.013568
40 Y 77 G 0 -0.00792837
40 Y 78 F 0 -0.0270513
40 Y 79 L 0 0.012036
40 Y 80 C 0 0.00192492
40 Y 81 V 0 -0.124264
40 Y 82 F 0 -0.0460738
40 Y 83 A 0 -0.0481837
40 Y 84 I 0 -0.053949
40 Y 85 N 0 -0.0767361
40 Y 86 N 0 -0.000930705
40 Y 87 T 0 -0.106159
40 Y 88 K 0 -0.0684004
40 Y 89 S 0 -0.0357168
40 Y 90 F 0 -0.0285898
40 Y 91 E 0 -0.043495
40 Y 92 D 0 -0.0279009
40 Y 93 I 0 -0.10251
40 Y 94 H 0 -0.0674019
40 Y 95 Q 0 -0.0776767
40 Y 96 Y 0 -0.0836192
40 Y 97 R 0 -0.0873851
40 Y 98 E 0 -0.0679935
40 Y 99 Q 0 -0.0451297
40 Y 100 I 0 -0.109099
40 Y 101 K 0 -0.056632
40 Y 102 R 0 -0.0809184
40 Y 103 V 0 -0.0611155
40 Y 106 S 0 -0.0920277
40 Y 107 D 0 -0.072234
40 Y 108 D 0 -0.0129651
40 Y 109 V 0 -0.0490621
40 Y 110 P 0 -0.0750405
40 Y 111 M 0 -0.0737434
40 Y 112 V 0 -0.0445907
40 Y 113 L 0 -0.087268
40 Y 114 V 0 -0.0918674
40 Y 115 G 0 -0.0226707
40 Y 116 N 0 -0.127056
40 Y 117 K 0 -0.0284928
40 Y 118 C 0 -0.0979336
40 Y 119 D 0 -0.000291058
40 Y 120 L 0 -0.0633204
40 Y 121 A 0 -0.0783432
40 Y 122 A 0 -0.0786841
40 Y 123 R 0 -0.079783
40 Y 124 T 0 -0.054288
40 Y 125 V 0 -0.0671096
40 Y 126 E 0 -0.0806011
40 Y 127 S 0 -0.0606364
40 Y 128 R 0 -0.0572247
40 Y 129 Q 0 -0.0914851
40 Y 130 A 0 -0.0503196
40 Y 131 Q 0 -0.0785743
40 Y 132 D 0 -0.0885838
40 Y 133 L 0 -0.1091
40 Y 134 A 0 -0.0711397
40 Y 135 R 0 -0.0662173
40 Y 136 S 0 -0.0393803
40 Y 137 Y 0 -0.108126
40 Y 138 G 0 -0.0701898
40 Y 139 I 0 -0.0579593
40 Y 140 P 0 -0.0373391
40 Y 141 Y 0 -0.0605752
40 Y 142 I 0 -0.0825493
40 Y 143 E 0 -0.0841936
40 Y 144 T 0 -0.0440625
40 Y 145 S 0 -0.0482803
40 Y 146 A 0 -0.0366937
40 Y 147 K 0 -0.0640417
40 Y 148 T 0 -0.0719988
40 Y 149 R 0 -0.0666873
40 Y 150 Q 0 -0.0645947
40 Y 151 G 0 -0.0567843
40 Y 152 V 0 -0.0574027
40 Y 153 E 0 -0.0609246
40 Y 154 D 0 -0.0985863
40 Y 155 A 0 -0.0798305
40 Y 156 F 0 -0.0466013
40 Y 157 Y 0 -0.0719808
40 Y 158 T 0 -0.0666315
40 Y 159 L 0 -0.0630943
40 Y 160 V 0 -0.0383434
40 Y 161 R 0 -0.0793115
40 Y 162 E 0 -0.033915
41 R 42 K 0 0.482438
41 R 43 Q 0 0.231012
41 R 44 V 0 0.210121
41 R 45 V 0 0.132193
41 R 46 I 0 0.178329
41 R 47 D 0 0.0683889
41 R 48 G 0 0.0704727
41 R 49 E 0 0.0387759
41 R 50 T 0 0.0154278
41 R 51 C 0 0.0768365
41 R 52 L 0 0.104135
41 R 53 L 0 0.0106375
41 R 54 D 0 0.141387
41 R 55 I 0 0.0332957
41 R 56 L 0 0.124972
41 R 57 D 0 -0.0286005
41 R 58 T 0 -0.0371008
41 R 59 A 0 -0.00442659
41 R 60 G 0 -0.0418084
41 R 61 Q 0 -0.071981
41 R 62 E 0 -0.0250164
41 R 63 E 0 -0.00252536
41 R 64 Y 0 0.0156847
41 R 65 S 0 0.00933296
41 R 66 A 0 -0.00793142
41 R 67 M 0 0.0309658
41 R 68 R 0 -0.0196631
41 R 69 D 0 -0.00482059
41 R 70 Q 0 -0.0207107
41 R 71 Y 0 0.0365323
41 R 72 M 0 -0.0434119
41 R 73 R 0 -0.025502
41 R 74 T 0 0.0905311
41 R 75 G 0 -0.0808787
41 R 76 E 0 -0.0316951
41 R 77 G 0 -0.0534701
41 R 78 F 0 0.0629614
41 R 79 L 0 -0.0259505
41 R 80 C 0 -0.0253041
41 R 81 V 0 -0.0989659
41 R 82 F 0 -0.00499456
41 R 83 A 0 -0.0902248
41 R 84 I 0 -0.0703592
41 R 85 N 0 -0.0638984
41 R 86 N 0 -0.0203041
41 R 87 T 0 -0.0540266
41 R 88 K 0 -0.00550144
41 R 89 S 0 -0.0385192
41 R 90 F 0 -0.0486689
41 R 91 E 0 -0.0548572
41 R 92 D 0 -0.0604012
41 R 93 I 0 -0.085662
41 R 94 H 0 -0.0624447
41 R 95 Q 0 -0.00509431
41 R 96 Y 0 -0.0221469
41 R 97 R 0 -0.0303133
41 R 98 E 0 -0.0435503
41 R 99 Q 0 -0.0189998
41 R 100 I 0 -0.015151
41 R 101 K 0 -0.04411
41 R 102 R 0 -0.0606755
41 R 103 V 0 -0.0455292
41 R 106 S 0 -0.0546049
41 R 107 D 0 -0.110012
41 R 108 D 0 -0.011403
41 R 109 V 0 -0.0799775
41 R 110 P 0 -0.0365236
41 R 111 M 0 -0.072281
41 R 112 V 0 -0.0642124
41 R 113 L 0 -0.0708625
41 R 114 V 0 -0.0816013
41 R 115 G 0 -0.0622344
41 R 116 N 0 -0.140623
41 R 117 K 0 -0.0762626
41 R 118 C 0 0.0254931
41 R 119 D 0 -0.0878959
41 R 120 L 0 -0.0991673
41 R 121 A 0 -0.0360013
41 R 122 A 0 -0.0838498
41 R 123 R 0 -0.0947576
41 R 124 T 0 -0.0928558
41 R 125 V 0 -0.0790197
41 R 126 E 0 -0.0953865
41 R 127 S 0 -0.0346908
41 R 128 R 0 -0.0442835
41 R 129 Q 0 -0.0851859
41 R 130 A 0 -0.109861
41 R 131 Q 0 -0.0763492
41 R 132 D 0 -0.0809509
41 R 133 L 0 -0.032719
41 R 134 A 0 -0.0671355
41 R 135 R 0 -0.0870539
41 R 136 S 0 -0.0768992
41 R 137 Y 0 -0.100595
41 R 138 G 0 -0.00907026
41 R 139 I 0 0.00592288
41 R 140 P 0 -0.0280732
41 R 141 Y 0 -0.0682521
41 R 142 I 0 -0.0608155
41 R 143 E 0 -0.0583177
41 R 144 T 0 -0.0934225
41 R 145 S 0 -0.0706536
41 R 146 A 0 -0.119921
41 R 147 K 0 -0.0445681
41 R 148 T 0 -0.0137507
41 R 149 R 0 -0.0685279
41 R 150 Q 0 -0.0149435
41 R 151 G 0 -0.0548385
41 R 152 V 0 -0.0814219
41 R 153 E 0 -0.0483001
41 R 154 D 0 -0.00521711
41 R 155 A 0 -0.0745844
41 R 156 F 0 -0.0571025
41 R 157 Y 0 -0.0543132
41 R 158 T 0 -0.0703764
41 R 159 L 0 -0.072607
41 R 160 V 0 -0.0698467
41 R 161 R 0 -0.095516
41 R 162 E 0 -0.024191
42 K 43 Q 0 0.906657
42 K 44 V 0 0.475398
42 K 45 V 0 0.237778
42 K 46 I 0 0.321555
42 K 47 D 0 0.178951
42 K 48 G 0 0.197282
42 K 49 E 0 0.0841337
42 K 50 T 0 0.105659
42 K 51 C 0 0.134238
42 K 52 L 0 0.0643821
42 K 53 L 0 0.0486399
42 K 54 D 0 0.142475
42 K 55 I 0 0.0411091
42 K 56 L 0 0.0510466
42 K 57 D 0 -0.0497837
42 K 58 T 0 0.0452196
42 K 59 A 0 0.0340303
42 K 60 G 0 -0.027879
42 K 61 Q 0 -0.0561544
42 K 62 E 0 -0.00221394
42 K 63 E 0 -0.0080207
42 K 64 Y 0 0.00440773
42 K 65 S 0 0.0483385
42 K 66 A 0 -0.0626889
42 K 67 M 0 -0.0304234
42 K 68 R 0 0.0265879
42 K 69 D 0 -0.104169
42 K 70 Q 0 -0.0416323
42 K 71 Y 0 0.0201501
42 K 72 M 0 -0.0205279
42 K 73 R 0 0.0159256
42 K 74 T 0 -0.0250914
42 K 75 G 0 -0.0580999
42 K 76 E 0 -0.0250803
42 K 77 G 0 -0.0620949
42 K 78 F 0 -0.0799648
42 K 79 L 0 -0.0818047
42 K 80 C 0 -0.0951628
42 K 81 V 0 -0.0753246
42 K 82 F 0 -0.0798316
42 K 83 A 0 -0.0772
42 K 84 I 0 -0.0888061
42 K 85 N 0 -0.0478741
42 K 86 N 0 0.00248234
42 K 87 T 0 -0.0707726
42 K 88 K 0 -0.0385328
42 K 89 S 0 -0.0755366
42 K 90 F 0 -0.0562415
42 K 91 E 0 -0.0306947
42 K 92 D 0 -0.0864038
42 K 93 I 0 -0.0427765
42 K 94 H 0 -0.0734362
42 K 95 Q 0 -0.0686546
42 K 96 Y 0 -0.0938877
42 K 97 R 0 -0.0813296
42 K 98 E 0 -0.0695305
42 K 99 Q 0 -0.0496055
42 K 100 I 0 -0.0824703
42 K 101 K 0 -0.0278586
42 K 102 R 0 -0.035597
42 K 103 V 0 -0.0704744
42 K 106 S 0 -0.0748497
42 K 107 D 0 -0.0686962
42 K 108 D 0 -0.103638
42 K 109 V 0 -0.0367405
42 K 110 P 0 -0.0339629
42 K 111 M 0 -0.109439
42 K 112 V 0 -0.0921388
42 K 113 L 0 -0.0671868
42 K 114 V 0 -0.0189044
42 K 115 G 0 -0.0826569
42 K 116 N 0 -0.113204
42 K 117 K 0 -0.0532693
42 K 118 C 0 -0.0892873
42 K 119 D 0 -0.0890989
42 K 120 L 0 -0.0249407
42 K 121 A 0 -0.0366361
42 K 122 A 0 -0.0470977
42 K 123 R 0 -0.0787705
42 K 124 T 0 -0.0518278
42 K 125 V 0 -0.0758494
42 K 126 E 0 -0.0647723
42 K 127 S 0 -0.0867917
42 K 128 R 0 -0.076975
42 K 129 Q 0 -0.10585
42 K 130 A 0 -0.0919411
42 K 131 Q 0 -0.105926
42 K 132 D 0 -0.0644969
42 K 133 L 0 -0.100908
42 K 134 A 0 -0.09292
42 K 135 R 0 -0.0560834
42 K 136 S 0 -0.0664745
42 K 137 Y 0 -0.0659844
42 K 138 G 0 -0.0202384
42 K 139 I 0 -0.0602406
42 K 140 P 0 -0.0459966
42 K 141 Y 0 -0.0526982
42 K 142 I 0 -0.0584884
42 K 143 E 0 -0.0538878
42 K 144 T 0 -0.0967297
42 K 145 S 0 -0.102394
42 K 146 A 0 -0.0520682
42 K 147 K 0 -0.0662195
42 K 148 T 0 -0.0707025
42 K 149 R 0 -0.117164
42 K 150 Q 0 -0.0244477
42 K 151 G 0 0.00780357
42 K 152 V 0 -0.0334006
42 K 153 E 0 -0.0120482
42 K 154 D 0 -0.0777273
42 K 155 A 0 -0.0905378
42 K 156 F 0 -0.038796
42 K 157 Y 0 -0.089631
42 K 158 T 0 -0.0496618
42 K 159 L 0 -0.0384975
42 K 160 V 0 -0.0439933
42 K 161 R 0 -0.0864724
42 K 162 E 0 -0.0486864
43 Q 44 V 0 1.47407
43 Q 45 V 0 0.524587
43 Q 46 I 0 0.354448
43 Q 47 D 0 0.253568
43 Q 48 G 0 0.288466
43 Q 49 E 0 0.0958086
43 Q 50 T 0 0.174533
43 Q 51 C 0 0.0968621
43 Q 52 L 0 0.26091
43 Q 53 L 0 0.0589301
43 Q 54 D 0 0.178261
43 Q 55 I 0 0.0544574
43 Q 56 L 0 0.0324203
43 Q 57 D 0 -0.0698226
43 Q 58 T 0 -0.0171717
43 Q 59 A 0 -0.0190307
43 Q 60 G 0 -0.0624042
43 Q 61 Q 0 -0.0352614
43 Q 62 E 0 -0.0513913
43 Q 63 E 0 9.95556e-05
43 Q 64 Y 0 -0.0433054
43 Q 65 S 0 -0.0173426
43 Q 66 A 0 0.0199878
43 Q 67 M 0 -0.0278758
43 Q 68 R 0 -0.020252
43 Q 69 D 0 -0.00211486
43 Q 70 Q 0 -0.0286365
43 Q 71 Y 0 -0.0608296
43 Q 72 M 0 -0.0325892
43 Q 73 R 0 -0.0597341
43 Q 74 T 0 0.0332378
43 Q 75 G 0 -0.0526959
43 Q 76 E 0 -0.0484575
43 Q 77 G 0 -0.0457688
43 Q 78 F 0 -0.053464
43 Q 79 L 0 -0.0316296
43 Q 80 C 0 -0.0358083
43 Q 81 V 0 -0.0528966
43 Q 82 F 0 -0.0570356
43 Q 83 A 0 -0.119006
43 Q 84 I 0 -0.0760816
43 Q 85 N 0 0.00919602
43 Q 86 N 0 -0.0622951
43 Q 87 T 0 -0.104085
43 Q 88 K 0 -0.0288711
43 Q 89 S 0 -0.0226318
43 Q 90 F 0 -0.0481387
43 Q 91 E 0 -0.0369018
43 Q 92 D 0 -0.0794063
43 Q 93 I 0 -0.0438847
43 Q 94 H 0 -0.0269364
43 Q 95 Q 0 -0.0491381
43 Q 96 Y 0 -0.0444477
43 Q 97 R 0 -0.0518827
43 Q 98 E 0 -0.0564144
43 Q 99 Q 0 -0.00166694
43 Q 100 I 0 -0.0812638
43 Q 101 K 0 -0.0629119
43 Q 102 R 0 -0.0409959
43 Q 103 V 0 -0.0777034
43 Q 106 S 0 -0.0797175
43 Q 107 D 0 -0.0849594
43 Q 108 D 0 -0.0445162
43 Q 109 V 0 -0.00567519
43 Q 110 P 0 -0.075375
43 Q 111 M 0 -0.0425522
43 Q 112 V 0 -0.0408405
43 Q 113 L 0 -0.0410667
43 Q 114 V 0 -0.126176
43 Q 115 G 0 -0.0705671
43 Q 116 N 0 -0.107559
43 Q 117 K 0 -0.120349
43 Q 118 C 0 -0.0491711
43 Q 119 D 0 -0.0609701
43 Q 120 L 0 -0.0478547
43 Q 121 A 0 -0.0445681
43 Q 122 A 0 -0.0680164
43 Q 123 R 0 -0.0522952
43 Q 124 T 0 -0.0833257
43 Q 125 V 0 -0.0616747
43 Q 126 E 0 -0.0720096
43 Q 127 S 0 -0.0465888
43 Q 128 R 0 -0.0527
43 Q 129 Q 0 -0.0552825
43 Q 130 A 0 -0.108281
43 Q 131 Q 0 -0.0487028
43 Q 132 D 0 -0.0601753
43 Q 133 L 0 -0.0559476
43 Q 134 A 0 -0.0694817
43 Q 135 R 0 -0.0484433
43 Q 136 S 0 -0.0628993
43 Q 137 Y 0 -0.0888429
43 Q 138 G 0 -0.0279611
43 Q 139 I 0 -0.07046
43 Q 140 P 0 -0.0991238
43 Q 141 Y 0 -0.0169732
43 Q 142 I 0 0.00608997
43 Q 143 E 0 -0.0586079
43 Q 144 T 0 -0.039538
43 Q 145 S 0 -0.122901
43 Q 146 A 0 -0.0547534
43 Q 147 K 0 -0.05206
43 Q 148 T 0 -0.0168984
43 Q 149 R 0 -0.0432203
43 Q 150 Q 0 -0.0736739
43 Q 151 G 0 -0.0991251
43 Q 152 V 0 -0.0501639
43 Q 153 E 0 -0.0252107
43 Q 154 D 0 -0.083898
43 Q 155 A 0 -0.0823923
43 Q 156 F 0 -0.0400236
43 Q 157 Y 0 -0.0223321
43 Q 158 T 0 -0.0389934
43 Q 159 L 0 -0.0451603
43 Q 160 V 0 -0.0286245
43 Q 161 R 0 -0.0461296
43 Q 162 E 0 -0.0750758
44 V 45 V 0 1.1168
44 V 46 I 0 0.431832
44 V 47 D 0 0.262715
44 V 48 G 0 0.217005
44 V 49 E 0 0.114873
44 V 50 T 0 0.0656788
44 V 51 C 0 0.037426
44 V 52 L 0 0.0326716
44 V 53 L 0 0.145377
44 V 54 D 0 -0.0234885
44 V 55 I 0 0.139151
44 V 56 L 0 -0.00942042
44 V 57 D 0 -0.0216716
44 V 58 T 0 -0.0729136
44 V 59 A 0 -0.045459
44 V 60 G 0 0.0101142
44 V 61 Q 0 -0.0622545
44 V 62 E 0 -0.0210168
44 V 63 E 0 -0.00972462
44 V 64 Y 0 -0.0541595
44 V 65 S 0 -0.0193126
44 V 66 A 0 0.0131885
44 V 67 M 0 -0.0276906
44 V 68 R 0 -0.0255003
44 V 69 D 0 -0.0136382
44 V 70 Q 0 0.000514419
44 V 71 Y 0 -0.0637189
44 V 72 M 0 -0.0852135
44 V 73 R 0 -0.0473665
44 V 74 T 0 -0.0321844
44 V 75 G 0 -0.0135322
44 V 76 E 0 -0.0596128
44 V 77 G 0 -0.0168766
44 V 78 F 0 -0.0325802
44 V 79 L 0 -0.0716787
44 V 80 C 0 -0.0823096
44 V 81 V 0 -0.0441382
44 V 82 F 0 -0.0707829
44 V 83 A 0 -0.0238539
44 V 84 I 0 -0.0852382
44 V 85 N 0 0.00965309
44 V 86 N 0 -0.080968
44 V 87 T 0 -0.0769992
44 V 88 K 0 -0.0240728
44 V 89 S 0 -0.0293797
44 V 90 F 0 -0.0270948
44 V 91 E 0 -0.0133695
44 V 92 D 0 -0.0706871
44 V 93 I 0 -0.0801073
44 V 94 H 0 -0.0744921
44 V 95 Q 0 -0.000143929
44 V 96 Y 0 -0.0747926
44 V 97 R 0 -0.0359727
44 V 98 E 0 -0.0387397
44 V 99 Q 0 -0.0323658
44 V 100 I 0 -0.0256431
44 V 101 K 0 -0.0570043
44 V 102 R 0 -0.072243
44 V 103 V 0 -0.0708658
44 V 106 S 0 -0.0817279
44 V 107 D 0 -0.0457927
44 V 108 D 0 -0.0755325
44 V 109 V 0 -0.054724
44 V 110 P 0 -0.0860621
44 V 111 M 0 -0.0540671
44 V 112 V 0 -0.0462066
44 V 113 L 0 -0.0415597
44 V 114 V 0 -0.0823251
44 V 115 G 0 -0.0639671
44 V 116 N 0 -0.102944
44 V 117 K 0 -0.0749099
44 V 118 C 0 -0.123388
44 V 119 D 0 -0.0172819
44 V 120 L 0 -0.0495787
44 V 121 A 0 -0.0275373
44 V 122 A 0 -0.0438323
44 V 123 R 0 -0.0851742
44 V 124 T 0 -0.0771856
44 V 125 V 0 -0.0689279
44 V 126 E 0 -0.0610031
44 V 127 S 0 -0.0652173
44 V 128 R 0 -0.0556541
44 V 129 Q 0 -0.0669597
44 V 130 A 0 -0.0913292
44 V 131 Q 0 -0.0391333
44 V 132 D 0 -0.0656587
44 V 133 L 0 -0.0771296
44 V 134 A 0 -0.0711548
44 V 135 R 0 -0.0183455
44 V 136 S 0 -0.0755818
44 V 137 Y 0 -0.0284532
44 V 138 G 0 -0.0118142
44 V 139 I 0 -0.0507593
44 V 140 P 0 -0.0727847
44 V 141 Y 0 0.00405281
44 V 142 I 0 -0.0449138
44 V 143 E 0 -0.062341
44 V 144 T 0 -0.0563723
44 V 145 S 0 -0.0248858
44 V 146 A 0 -0.0478922
44 V 147 K 0 -0.082426
44 V 148 T 0 -0.0208958
44 V 149 R 0 -0.0451261
44 V 150 Q 0 -0.0603086
44 V 151 G 0 -0.0853518
44 V 152 V 0 -0.0464047
44 V 153 E 0 -0.0288985
44 V 154 D 0 -0.0158389
44 V 155 A 0 -0.0960822
44 V 156 F 0 0.0233466
44 V 157 Y 0 -0.00654335
44 V 158 T 0 -0.0874948
44 V 159 L 0 -0.0528269
44 V 160 V 0 -0.051759
44 V 161 R 0 -0.0703766
44 V 162 E 0 -0.0421132
45 V 46 I 0 0.891119
45 V 47 D 0 0.445782
45 V 48 G 0 0.425781
45 V 49 E 0 0.164099
45 V 50 T 0 0.186523
45 V 51 C 0 0.130983
45 V 52 L 0 0.2292
45 V 53 L 0 0.0393749
45 V 54 D 0 0.0577729
45 V 55 I 0 0.023928
45 V 56 L 0 -0.0133307
45 V 57 D 0 -0.0391232
45 V 58 T 0 -0.0839771
45 V 59 A 0 -0.0728138
45 V 60 G 0 -0.0460498
45 V 61 Q 0 -0.0413526
45 V 62 E 0 -0.0427688
45 V 63 E 0 0.00127856
45 V 64 Y 0 -0.0832282
45 V 65 S 0 -0.0128589
45 V 66 A 0 0.0125613
45 V 67 M 0 -0.0413427
45 V 68 R 0 -0.0764667
45 V 69 D 0 -0.0180099
45 V 70 Q 0 -0.0447463
45 V 71 Y 0 -0.0602763
45 V 72 M 0 -0.0285176
45 V 73 R 0 -0.0423133
45 V 74 T 0 -0.0372265
45 V 75 G 0 -0.0723218
45 V 76 E 0 0.00873092
45 V 77 G 0 -0.0052679
45 V 78 F 0 -0.0227331
45 V 79 L 0 0.0125035
45 V 80 C 0 -0.0482373
45 V 81 V 0 -0.0637993
45 V 82 F 0 -0.0914206
45 V 83 A 0 -0.0966992
45 V 84 I 0 -0.0543121
45 V 85 N 0 -0.0434493
45 V 86 N 0 -0.0384707
45 V 87 T 0 -0.0503771
45 V 88 K 0 -0.0449972
45 V 89 S 0 -0.0714011
45 V 90 F 0 -0.0518638
45 V 91 E 0 -0.0398738
45 V 92 D 0 -0.0561425
45 V 93 I 0 -0.0537706
45 V 94 H 0 -0.0585239
45 V 95 Q 0 -0.0360224
45 V 96 Y 0 -0.085213
45 V 97 R 0 -0.0400046
45 V 98 E 0 -0.0573542
45 V 99 Q 0 -0.0277632
45 V 100 I 0 -0.057124
45 V 101 K 0 -0.0256794
45 V 102 R 0 -0.0233673
45 V 103 V 0 -0.0678661
45 V 106 S 0 -0.0564465
45 V 107 D 0 -0.0229119
45 V 108 D 0 -0.0299808
45 V 109 V 0 -0.0388566
45 V 110 P 0 -0.0484304
45 V 111 M 0 -0.0390918
45 V 112 V 0 0.00542898
45 V 113 L 0 -0.0741027
45 V 114 V 0 -0.0842068
45 V 115 G 0 -0.0882244
45 V 116 N 0 -0.117109
45 V 117 K 0 -0.0452199
45 V 118 C 0 -0.0746458
45 V 119 D 0 -0.0556349
45 V 120 L 0 -0.0531821
45 V 121 A 0 -0.0438537
45 V 122 A 0 -0.0218004
45 V 123 R 0 -0.0462688
45 V 124 T 0 -0.0161966
45 V 125 V 0 -0.0518542
45 V 126 E 0 -0.0714365
45 V 127 S 0 -0.0329362
45 V 128 R 0 -0.0265255
45 V 129 Q 0 -0.0684563
45 V 130 A 0 -0.0753895
45 V 131 Q 0 -0.0144797
45 V 132 D 0 -0.0323434
45 V 133 L 0 -0.0411031
45 V 134 A 0 -0.0546167
45 V 135 R 0 -0.0216536
45 V 136 S 0 -0.0288359
45 V 137 Y 0 -0.0646714
45 V 138 G 0 -0.00997903
45 V 139 I 0 -0.0258647
45 V 140 P 0 -0.0402088
45 V 141 Y 0 -0.05858
45 V 142 I 0 -0.0599759
45 V 143 E 0 -0.0212423
45 V 144 T 0 -0.0619196
45 V 145 S 0 -0.0526666
45 V 146 A 0 -0.00696805
45 V 147 K 0 -0.0413076
45 V 148 T 0 0.00290289
45 V 149 R 0 0.00275491
45 V 150 Q 0 -0.045455
45 V 151 G 0 -0.0770356
45 V 152 V 0 -0.061623
45 V 153 E 0 0.0257453
45 V 154 D 0 -0.0251688
45 V 155 A 0 -0.0588113
45 V 156 F 0 0.00714205
45 V 157 Y 0 0.00440837
45 V 158 T 0 -0.0126189
45 V 159 L 0 -0.048128
45 V 160 V 0 -0.00777744
45 V 161 R 0 -0.0251391
45 V 162 E 0 -0.0466918
46 I 47 D 0 1.03348
46 I 48 G 0 0.516988
46 I 49 E 0 0.317608
46 I 50 T 0 0.210219
46 I 51 C 0 0.244635
46 I 52 L 0 0.0853378
46 I 53 L 0 0.161993
46 I 54 D 0 0.0034332
46 I 55 I 0 0.0524718
46 I 56 L 0 -0.0701288
46 I 57 D 0 -0.0316907
46 I 58 T 0 -0.0604278
46 I 59 A 0 -0.0122264
46 I 60 G 0 0.0027591
46 I 61 Q 0 -0.0501697
46 I 62 E 0 -0.0253054
46 I 63 E 0 -0.0508282
46 I 64 Y 0 0.0121625
46 I 65 S 0 -0.0509937
46 I 66 A 0 -0.0695761
46 I 67 M 0 -0.0428347
46 I 68 R 0 -0.0353096
46 I 69 D 0 -0.059111
46 I 70 Q 0 -0.0310719
46 I 71 Y 0 -0.0998044
46 I 72 M 0 -0.0980324
46 I 73 R 0 -0.049296
46 I 74 T 0 -0.0536163
46 I 75 G 0 -0.00716881
46 I 76 E 0 -0.0420625
46 I 77 G 0 -0.0574204
46 I 78 F 0 -0.07718
46 I 79 L 0 -0.0438069
46 I 80 C 0 -0.0415091
46 I 81 V 0 -0.044519
46 I 82 F 0 -0.0174451
46 I 83 A 0 -0.0257644
46 I 84 I 0 -0.068561
46 I 85 N 0 0.0164737
46 I 86 N 0 -0.0555036
46 I 87 T 0 -0.0848303
46 I 88 K 0 -0.0224136
46 I 89 S 0 -0.0413887
46 I 90 F 0 -0.00253597
46 I 91 E 0 -0.0442398
46 I 92 D 0 -0.0470518
46 I 93 I 0 -0.0963671
46 I 94 H 0 -0.0447674
46 I 95 Q 0 -0.0408965
46 I 96 Y 0 -0.0575838
46 I 97 R 0 -0.0443178
46 I 98 E 0 -0.0216576
46 I 99 Q 0 -0.100967
46 I 100 I 0 -0.0868708
46 I 101 K 0 -0.0564387
46 I 102 R 0 -0.0722175
46 I 103 V 0 -0.0424607
46 I 106 S 0 -0.0224875
46 I 107 D 0 -0.0555135
46 I 108 D 0 -0.0592788
46 I 109 V 0 -0.0229093
46 I 110 P 0 -0.0600354
46 I 111 M 0 -0.0493672
46 I 112 V 0 -0.00942278
46 I 113 L 0 -0.0374951
46 I 114 V 0 -0.0224043
46 I 115 G 0 -0.0419279
46 I 116 N 0 -0.0757673
46 I 117 K 0 -0.0708837
46 I 118 C 0 0.024783
46 I 119 D 0 -0.0623523
46 I 120 L 0 -0.0116539
46 I 121 A 0 -0.0662687
46 I 122 A 0 -0.0561813
46 I 123 R 0 -0.0667274
46 I 124 T 0 -0.0400513
46 I 125 V 0 -0.0443978
46 I 126 E 0 -0.047296
46 I 127 S 0 -0.0748035
46 I 128 R 0 -0.0481781
46 I 129 Q 0 -0.0627319
46 I 130 A 0 -0.0368427
46 I 131 Q 0 -0.0550802
46 I 132 D 0 -0.0724026
46 I 133 L 0 -0.0607832
46 I 134 A 0 -0.0783078
46 I 135 R 0 -0.0381709
46 I 136 S 0 -0.0418302
46 I 137 Y 0 -0.0925273
46 I 138 G 0 -0.0339887
46 I 139 I 0 -0.0605565
46 I 140 P 0 -0.0678779
46 I 141 Y 0 -0.0441955
46 I 142 I 0 -0.0248838
46 I 143 E 0 -0.0413585
46 I 144 T 0 -0.0571022
46 I 145 S 0 -0.0566052
46 I 146 A 0 -0.0736479
46 I 147 K 0 -0.0583433
46 I 148 T 0 -0.0846589
46 I 149 R 0 -0.0608682
46 I 150 Q 0 -0.0176331
46 I 151 G 0 -0.0204673
46 I 152 V 0 -0.0147509
46 I 153 E 0 0.0646256
46 I 154 D 0 -0.0335607
46 I 155 A 0 -0.101708
46 I 156 F 0 0.016713
46 I 157 Y 0 0.0695277
46 I 158 T 0 -0.061527
46 I 159 L 0 -0.0462207
46 I 160 V 0 0.0642376
46 I 161 R 0 0.0054551
46 I 162 E 0 -0.0192854
47 D 48 G 0 1.17655
47 D 49 E 0 0.404677
47 D 50 T 0 0.411322
47 D 51 C 0 0.187742
47 D 52 L 0 0.14872
47 D 53 L 0 0.0800542
47 D 54 D 0 0.00334714
47 D 55 I 0 -0.0101284
47 D 56 L 0 -0.00158653
47 D 57 D 0 -0.0388352
47 D 58 T 0 -0.0177473
47 D 59 A 0 -0.0208088
47 D 60 G 0 -0.0204533
47 D 61 Q 0 -0.0095672
47 D 62 E 0 -0.00538752
47 D 63 E 0 0.0296442
47 D 64 Y 0 -0.0320312
47 D 65 S 0 -0.024545
47 D 66 A 0 -0.062786
47 D 67 M 0 -0.0230002
47 D 68 R 0 -0.0895843
47 D 69 D 0 -0.0466365
47 D 70 Q 0 -0.0611899
47 D 71 Y 0 -0.0174169
47 D 72 M 0 -0.0532534
47 D 73 R 0 -0.0317034
47 D 74 T 0 -0.0121248
47 D 75 G 0 -0.0239946
47 D 76 E 0 -0.0293271
47 D 77 G 0 -0.0405936
47 D 78 F 0 -0.0147716
47 D 79 L 0 -0.0466937
47 D 80 C 0 -0.0591022
47 D 81 V 0 -0.0375047
47 D 82 F 0 -0.0475772
47 D 83 A 0 -0.0300667
47 D 84 I 0 -0.0531024
47 D 85 N 0 -0.014736
47 D 86 N 0 -0.0659641
47 D 87 T 0 0.0115116
47 D 88 K 0 -0.069951
47 D 89 S 0 -0.0717019
47 D 90 F 0 -0.0579228
47 D 91 E 0 -0.0242829
47 D 92 D 0 -0.031505
47 D 93 I 0 -0.0957396
47 D 94 H 0 -0.0403311
47 D 95 Q 0 -0.0405514
47 D 96 Y 0 -0.0370919
47 D 97 R 0 -0.0596733
47 D 98 E 0 -0.0414707
47 D 99 Q 0 -0.0377964
47 D 100 I 0 -0.065206
47 D 101 K 0 -0.00479411
47 D 102 R 0 -0.0581852
47 D 103 V 0 -0.0313763
47 D 106 S 0 -0.0503165
47 D 107 D 0 -0.0517855
47 D 108 D 0 -0.00759267
47 D 109 V 0 -0.036482
47 D 110 P 0 -0.0522892
47 D 111 M 0 -0.0786211
47 D 112 V 0 -0.0501052
47 D 113 L 0 -0.028886
47 D 114 V 0 -0.0544964
47 D 115 G 0 -0.0779366
47 D 116 N 0 -0.0553832
47 D 117 K 0 -0.0705275
47 D 118 C 0 -0.0730284
47 D 119 D 0 -0.0176487
47 D 120 L 0 -0.0268186
47 D 121 A 0 -0.0693149
47 D 122 A 0 -0.043066
47 D 123 R 0 -0.0395548
47 D 124 T 0 -0.0537034
47 D 125 V 0 -0.0443776
47 D 126 E 0 -0.0320662
47 D 127 S 0 -0.0281602
47 D 128 R 0 -0.0316789
47 D 129 Q 0 -0.0610252
47 D 130 A 0 -0.0827526
47 D 131 Q 0 -0.0522787
47 D 132 D 0 -0.016064
47 D 133 L 0 -0.0680474
47 D 134 A 0 -0.0721455
47 D 135 R 0 -0.0267665
47 D 136 S 0 -0.0316665
47 D 137 Y 0 -0.0433711
47 D 138 G 0 -0.0407036
47 D 139 I 0 -0.0582165
47 D 140 P 0 -0.0411156
47 D 141 Y 0 0.00319306
47 D 142 I 0 -0.030386
47 D 143 E 0 -0.0562679
47 D 144 T 0 -0.0644408
47 D 145 S 0 -0.060759
47 D 146 A 0 -0.0271495
47 D 147 K 0 -0.0532392
47 D 148 T 0 -0.0524994
47 D 149 R 0 -0.0394711
47 D 150 Q 0 -0.010539
47 D 151 G 0 -0.0916302
47 D 152 V 0 0.00970833
47 D 153 E 0 -0.000603388
47 D 154 D 0 -0.0186095
47 D 155 A 0 -0.0528553
47 D 156 F 0 0.0443419
47 D 157 Y 0 0.087597
47 D 158 T 0 -0.0117722
47 D 159 L 0 -0.0626498
47 D 160 V 0 0.129235
47 D 161 R 0 0.125197
47 D 162 E 0 -0.0297414
48 G 49 E 0 0.974613
48 G 50 T 0 0.677114
48 G 51 C 0 0.283957
48 G 52 L 0 0.189853
48 G 53 L 0 0.0871613
48 G 54 D 0 0.0588105
48 G 55 I 0 0.0227852
48 G 56 L 0 -0.0509997
48 G 57 D 0 -0.0141201
48 G 58 T 0 -0.0374123
48 G 59 A 0 -0.0247721
48 G 60 G 0 -0.0154281
48 G 61 Q 0 -0.0534022
48 G 62 E 0 0.058697
48 G 63 E 0 -0.0523946
48 G 64 Y 0 -0.0300309
48 G 65 S 0 -0.0244585
48 G 66 A 0 -0.000160299
48 G 67 M 0 0.0037617
48 G 68 R 0 -0.0460286
48 G 69 D 0 -0.0328377
48 G 70 Q 0 -0.0452612
48 G 71 Y 0 -0.0113102
48 G 72 M 0 -0.0536589
48 G 73 R 0 0.0030102
48 G 74 T 0 0.0139224
48 G 75 G 0 -0.0584207
48 G 76 E 0 -0.0626892
48 G 77 G 0 -0.0557737
48 G 78 F 0 -0.0983278
48 G 79 L 0 -0.0726913
48 G 80 C 0 -0.0724529
48 G 81 V 0 -0.0864215
48 G 82 F 0 -0.0260611
48 G 83 A 0 -0.0582694
48 G 84 I 0 -0.0489196
48 G 85 N 0 -0.0303721
48 G 86 N 0 -0.0702265
48 G 87 T 0 -0.0829703
48 G 88 K 0 -0.05369
48 G 89 S 0 -0.0471765
48 G 90 F 0 -0.0741066
48 G 91 E 0 -0.0639564
48 G 92 D 0 -0.0766323
48 G 93 I 0 -0.060487
48 G 94 H 0 -0.0558897
48 G 95 Q 0 -0.0537697
48 G 96 Y 0 -0.0874244
48 G 97 R 0 -0.0343503
48 G 98 E 0 -0.0656422
48 G 99 Q 0 -0.0446977
48 G 100 I 0 -0.060705
48 G 101 K 0 -0.0668106
48 G 102 R 0 -0.0342183
48 G 103 V 0 -0.0173015
48 G 106 S 0 -0.0938429
48 G 107 D 0 -0.0302175
48 G 108 D 0 -0.0156725
48 G 109 V 0 -0.0134451
48 G 110 P 0 -0.0647535
48 G 111 M 0 -0.0349525
48 G 112 V 0 -0.081789
48 G 113 L 0 -0.00895619
48 G 114 V 0 -0.0201376
48 G 115 G 0 -0.0744039
48 G 116 N 0 -0.0739232
48 G 117 K 0 -0.0974145
48 G 118 C 0 -0.0509374
48 G 119 D 0 -0.0485482
48 G 120 L 0 -0.0531847
48 G 121 A 0 -0.0785718
48 G 122 A 0 -0.0209693
48 G 123 R 0 -0.0553088
48 G 124 T 0 -0.0542004
48 G 125 V 0 -0.0702849
48 G 126 E 0 -0.0828066
48 G 127 S 0 -0.0405853
48 G 128 R 0 -0.0523194
48 G 129 Q 0 -0.042198
48 G 130 A 0 -0.0607878
48 G 131 Q 0 -0.0431518
48 G 132 D 0 -0.0467158
48 G 133 L 0 -0.0749137
48 G 134 A 0 -0.065747
48 G 135 R 0 -0.0234359
48 G 136 S 0 -0.038331
48 G 137 Y 0 -0.0565591
48 G 138 G 0 -0.0291494
48 G 139 I 0 -0.0266933
48 G 140 P 0 -0.0374403
48 G 141 Y 0 -0.0519236
48 G 142 I 0 -0.0477558
48 G 143 E 0 -0.0347436
48 G 144 T 0 -0.0381161
48 G 145 S 0 -0.0646068
48 G 146 A 0 -0.0886807
48 G 147 K 0 -0.0350918
48 G 148 T 0 -0.0623621
48 G 149 R 0 -0.0744147
48 G 150 Q 0 -0.053224
48 G 151 G 0 -0.0715971
48 G 152 V 0 -0.0476762
48 G 153 E 0 -0.0141363
48 G 154 D 0 -0.0532563
48 G 155 A 0 -0.0580735
48 G 156 F 0 0.00561296
48 G 157 Y 0 0.0303213
48 G 158 T 0 -0.0602432
48 G 159 L 0 -0.0195727
48 G 160 V 0 0.130066
48 G 161 R 0 -0.0527462
48 G 162 E 0 -0.0400112
49 E 50 T 0 1.80131
49 E 51 C 0 0.726504
49 E 52 L 0 0.144987
49 E 53 L 0 0.115559
49 E 54 D 0 0.0306837
49 E 55 I 0 0.0401784
49 E 56 L 0 -0.0142236
49 E 57 D 0 0.0392665
49 E 58 T 0 -0.00612484
49 E 59 A 0 0.00297985
49 E 60 G 0 -0.00234337
49 E 61 Q 0 -0.0538151
49 E 62 E 0 -0.023139
49 E 63 E 0 -0.0148765
49 E 64 Y 0 -0.0349253
49 E 65 S 0 -0.0235621
49 E 66 A 0 -0.0381232
49 E 67 M 0 -0.0908586
49 E 68 R 0 -0.0490523
49 E 69 D 0 -0.019677
49 E 70 Q 0 0.000670369
49 E 71 Y 0 0.00408115
49 E 72 M 0 -0.0608782
49 E 73 R 0 -0.0310433
49 E 74 T 0 -0.0101748
49 E 75 G 0 -0.0262136
49 E 76 E 0 -0.0513272
49 E 77 G 0 -0.0111961
49 E 78 F 0 -0.00222278
49 E 79 L 0 -0.0199067
49 E 80 C 0 -0.109903
49 E 81 V 0 -0.0572282
49 E 82 F 0 -0.0800172
49 E 83 A 0 -0.0356824
49 E 84 I 0 -0.0695777
49 E 85 N 0 -0.0553181
49 E 86 N 0 0.0184451
49 E 87 T 0 -0.0596478
49 E 88 K 0 -0.0282865
49 E 89 S 0 -0.075043
49 E 90 F 0 -0.0717717
49 E 91 E 0 -0.0564698
49 E 92 D 0 -0.0661885
49 E 93 I 0 -0.0918893
49 E 94 H 0 -0.0633564
49 E 95 Q 0 -0.0465933
49 E 96 Y 0 -0.114351
49 E 97 R 0 -0.050613
49 E 98 E 0 -0.0468234
49 E 99 Q 0 -0.0853465
49 E 100 I 0 -0.0509711
49 E 101 K 0 -0.0377539
49 E 102 R 0 -0.0312008
49 E 103 V 0 -0.0219221
49 E 106 S 0 -0.0754261
49 E 107 D 0 -0.0470331
49 E 108 D 0 0.00382802
49 E 109 V 0 -0.0628584
49 E 110 P 0 -0.0270338
49 E 111 M 0 -0.0527761
49 E 112 V 0 -0.0347015
49 E 113 L 0 -0.0230616
49 E 114 V 0 -0.0503689
49 E 115 G 0 -0.0598189
49 E 116 N 0 -0.0405414
49 E 117 K 0 -0.0917589
49 E 118 C 0 -0.0155257
49 E 119 D 0 -0.0513483
49 E 120 L 0 -0.0592207
49 E 121 A 0 -0.0525353
49 E 122 A 0 -0.0258234
49 E 123 R 0 -0.0522711
49 E 124 T 0 -0.0671743
49 E 125 V 0 -0.0570244
49 E 126 E 0 -0.0433924
49 E 127 S 0 -0.0370899
49 E 128 R 0 -0.03009
49 E 129 Q 0 -0.0716396
49 E 130 A 0 -0.0500059
49 E 131 Q 0 -0.0150847
49 E 132 D 0 -0.0255151
49 E 133 L 0 -0.081129
49 E 134 A 0 -0.0979717
49 E 135 R 0 -0.0298843
49 E 136 S 0 -0.0464338
49 E 137 Y 0 -0.0476629
49 E 138 G 0 -0.0405957
49 E 139 I 0 -0.0661574
49 E 140 P 0 -0.0493769
49 E 141 Y 0 -0.0522384
49 E 142 I 0 -0.0558014
49 E 143 E 0 -0.0634884
49 E 144 T 0 -0.055619
49 E 145 S 0 -0.0521697
49 E 146 A 0 -0.0419043
49 E 147 K 0 -0.00510099
49 E 148 T 0 -0.0533186
49 E 149 R 0 -0.0723407
49 E 150 Q 0 -0.0136208
49 E 151 G 0 -0.0828857
49 E 152 V 0 -0.0719374
49 E 153 E 0 0.00424868
49 E 154 D 0 0.00690823
49 E 155 A 0 -0.0347475
49 E 156 F 0 0.0141448
49 E 157 Y 0 0.0882212
49 E 158 T 0 -0.0278018
49 E 159 L 0 -0.0728576
49 E 160 V 0 0.0696143
49 E 161 R 0 0.016069
49 E 162 E 0 -0.0372847
50 T 51 C 0 1.07926
50 T 52 L 0 0.284187
50 T 53 L 0 0.119965
50 T 54 D 0 0.114841
50 T 55 I 0 0.0192762
50 T 56 L 0 0.0140808
50 T 57 D 0 -0.0151809
50 T 58 T 0 0.0103734
50 T 59 A 0 0.00952864
50 T 60 G 0 0.0344117
50 T 61 Q 0 -0.0327004
50 T 62 E 0 -0.0214124
50 T 63 E 0 -0.0349299
50 T 64 Y 0 -0.0380841
50 T 65 S 0 -0.0222752
50 T 66 A 0 -0.00458601
50 T 67 M 0 -0.0503051
50 T 68 R 0 -0.0317264
50 T 69 D 0 -0.0099742
50 T 70 Q 0 -0.0479622
50 T 71 Y 0 -0.0573771
50 T 72 M 0 -0.0568146
50 T 73 R 0 -0.0235451
50 T 74 T 0 0.00204485
50 T 75 G 0 -0.0735274
50 T 76 E 0 -0.0645837
50 T 77 G 0 -0.0172414
50 T 78 F 0 -0.0230363
50 T 79 L 0 -0.0448447
50 T 80 C 0 -0.0903647
50 T 81 V 0 -0.0217469
50 T 82 F 0 -0.0618911
50 T 83 A 0 -0.0810718
50 T 84 I 0 -0.0685231
50 T 85 N 0 -0.0791852
50 T 86 N 0 -0.0543302
50 T 87 T 0 -0.0778048
50 T 88 K 0 -0.0510824
50 T 89 S 0 -0.0435372
50 T 90 F 0 -0.0737935
50 T 91 E 0 -0.0394336
50 T 92 D 0 -0.0572129
50 T 93 I 0 -0.0517035
50 T 94 H 0 -0.0482052
50 T 95 Q 0 -0.0609964
50 T 96 Y 0 -0.054819
50 T 97 R 0 -0.0601005
50 T 98 E 0 -0.073613
50 T 99 Q 0 -0.027183
50 T 100 I 0 -0.0781025
50 T 101 K 0 -0.0266328
50 T 102 R 0 -0.0256635
50 T 103 V 0 -0.0334882
50 T 106 S 0 -0.0318556
50 T 107 D 0 -0.0743093
50 T 108 D 0 -0.0180672
50 T 109 V 0 -0.024772
50 T 110 P 0 -0.0302931
50 T 111 M 0 -0.0234129
50 T 112 V 0 -0.0264374
50 T 113 L 0 -0.0399019
50 T 114 V 0 -0.06203
50 T 115 G 0 -0.0792501
50 T 116 N 0 0.00140326
50 T 117 K 0 -0.0879705
50 T 118 C 0 -0.0434925
50 T 119 D 0 -0.0606463
50 T 120 L 0 -0.0199361
50 T 121 A 0 -0.0896961
50 T 122 A 0 -0.0430792
50 T 123 R 0 -0.0677163
50 T 124 T 0 -0.0363265
50 T 125 V 0 -0.100506
50 T 126 E 0 -0.0844728
50 T 127 S 0 -0.0138128
50 T 128 R 0 -0.0917697
50 T 129 Q 0 -0.0340854
50 T 130 A 0 -0.0746128
50 T 131 Q 0 -0.0623405
50 T 132 D 0 -0.039316
50 T 133 L 0 -0.0843078
50 T 134 A 0 -0.0546561
50 T 135 R 0 -0.0356385
50 T 136 S 0 -0.0642665
50 T 137 Y 0 -0.0624242
50 T 138 G 0 -0.0499675
50 T 139 I 0 -0.051823
50 T 140 P 0 -0.0543368
50 T 141 Y 0 -0.0595576
50 T 142 I 0 -0.0945702
50 T 143 E 0 -0.0703293
50 T 144 T 0 -0.067047
50 T 145 S 0 -0.105794
50 T 146 A 0 -0.060922
50 T 147 K 0 -0.0109539
50 T 148 T 0 -0.0519197
50 T 149 R 0 -0.0241022
50 T 150 Q 0 -0.0653645
50 T 151 G 0 -0.0367854
50 T 152 V 0 -0.082857
50 T 153 E 0 -0.0319915
50 T 154 D 0 -0.0325827
50 T 155 A 0 -0.0828086
50 T 156 F 0 -0.0106416
50 T 157 Y 0 -0.0146216
50 T 158 T 0 -0.0277783
50 T 159 L 0 -0.0206618
50 T 160 V 0 0.0203348
50 T 161 R 0 0.0355807
50 T 162 E 0 -0.0481849
51 C 52 L 0 0.771004
51 C 53 L 0 0.317493
51 C 54 D 0 0.298567
51 C 55 I 0 0.0482555
51 C 56 L 0 0.161443
51 C 57 D 0 0.00593005
51 C 58 T 0 -0.0284798
51 C 59 A 0 0.0768581
51 C 60 G 0 -0.0136213
51 C 61 Q 0 0.0126457
51 C 62 E 0 -0.034351
51 C 63 E 0 0.0203668
51 C 64 Y 0 -0.023713
51 C 65 S 0 -0.0102367
51 C 66 A 0 0.000281114
51 C 67 M 0 -0.0401282
51 C 68 R 0 -0.0324708
51 C 69 D 0 0.0352797
51 C 70 Q 0 -0.0477607
51 C 71 Y 0 -0.0519778
51 C 72 M 0 -0.0158151
51 C 73 R 0 0.0130532
51 C 74 T 0 -0.021506
51 C 75 G 0 -0.0247278
51 C 76 E 0 -0.00645117
51 C 77 G 0 0.0130205
51 C 78 F 0 -0.0142023
51 C 79 L 0 -0.0149282
51 C 80 C 0 -0.0416264
51 C 81 V 0 -0.0728028
51 C 82 F 0 -0.0780934
51 C 83 A 0 -0.0905334
51 C 84 I 0 -0.0366208
51 C 85 N 0 -0.0745686
51 C 86 N 0 -0.0773957
51 C 87 T 0 -0.0445958
51 C 88 K 0 -0.0430949
51 C 89 S 0 -0.0459384
51 C 90 F 0 -0.0578047
51 C 91 E 0 -0.0334581
51 C 92 D 0 -0.0971575
51 C 93 I 0 -0.0411896
51 C 94 H 0 -0.0774407
51 C 95 Q 0 -0.0505469
51 C 96 Y 0 -0.0365915
51 C 97 R 0 -0.000880618
51 C 98 E 0 -0.0633883
51 C 99 Q 0 -0.0504052
51 C 100 I 0 -0.0544599
51 C 101 K 0 -0.0504348
51 C 102 R 0 -0.0117998
51 C 103 V 0 0.01347
51 C 106 S 0 -0.0600311
51 C 107 D 0 -0.0198911
51 C 108 D 0 -0.0290106
51 C 109 V 0 -0.0305659
51 C 110 P 0 -0.0480769
51 C 111 M 0 -0.0660432
51 C 112 V 0 -0.0234705
51 C 113 L 0 -0.10694
51 C 114 V 0 -0.0894252
51 C 115 G 0 -0.0280889
51 C 116 N 0 -0.0371784
51 C 117 K 0 -0.0865832
51 C 118 C 0 -0.0393251
51 C 119 D 0 -0.0563351
51 C 120 L 0 -0.0287145
51 C 121 A 0 -0.0437572
51 C 122 A 0 -0.000232507
51 C 123 R 0 -0.0541152
51 C 124 T 0 -0.106682
51 C 125 V 0 -0.0759299
51 C 126 E 0 -0.0436228
51 C 127 S 0 -0.0306701
51 C 128 R 0 -0.0424061
51 C 129 Q 0 -0.0594087
51 C 130 A 0 -0.0909419
51 C 131 Q 0 -0.0560991
51 C 132 D 0 -0.055458
51 C 133 L 0 -0.0703726
51 C 134 A 0 -0.0629862
51 C 135 R 0 -0.0319136
51 C 136 S 0 -0.0215541
51 C 137 Y 0 -0.0201699
51 C 138 G 0 0.00112369
51 C 139 I 0 -0.0654111
51 C 140 P 0 -0.0807863
51 C 141 Y 0 -0.0648856
51 C 142 I 0 -0.0648272
51 C 143 E 0 -0.0616568
51 C 144 T 0 -0.117856
51 C 145 S 0 -0.0555693
51 C 146 A 0 -0.00429226
51 C 147 K 0 -0.0367266
51 C 148 T 0 -0.0570609
51 C 149 R 0 -0.0419793
51 C 150 Q 0 -0.036875
51 C 151 G 0 -0.0763495
51 C 152 V 0 -0.0474894
51 C 153 E 0 -0.0444376
51 C 154 D 0 -0.0571564
51 C 155 A 0 -0.0432511
51 C 156 F 0 -0.0234233
51 C 157 Y 0 -0.0441974
51 C 158 T 0 -0.0695257
51 C 159 L 0 -0.0330149
51 C 160 V 0 0.15462
51 C 161 R 0 -0.0174803
51 C 162 E 0 -0.0462794
52 L 53 L 0 0.781176
52 L 54 D 0 0.41343
52 L 55 I 0 0.154244
52 L 56 L 0 0.0378826
52 L 57 D 0 0.0859391
52 L 58 T 0 0.0227383
52 L 59 A 0 0.0846538
52 L 60 G 0 -0.0136765
52 L 61 Q 0 0.0365674
52 L 62 E 0 0.00438613
52 L 63 E 0 0.0101728
52 L 64 Y 0 0.00360691
52 L 65 S 0 -0.0187512
52 L 66 A 0 -0.0344552
52 L 67 M 0 -0.0317735
52 L 68 R 0 -0.0598026
52 L 69 D 0 -0.0277571
52 L 70 Q 0 0.0404202
52 L 71 Y 0 0.0395093
52 L 72 M 0 -0.0241679
52 L 73 R 0 0.0463001
52 L 74 T 0 0.039934
52 L 75 G 0 0.00315425
52 L 76 E 0 -0.0177945
52 L 77 G 0 -0.0352458
52 L 78 F 0 0.0391825
52 L 79 L 0 0.00117042
52 L 80 C 0 -0.0468815
52 L 81 V 0 -0.0541029
52 L 82 F 0 -0.0692155
52 L 83 A 0 -0.0462734
52 L 84 I 0 -0.0698749
52 L 85 N 0 -0.0461494
52 L 86 N 0 -0.00252491
52 L 87 T 0 0.00633279
52 L 88 K 0 -0.0562425
52 L 89 S 0 -0.0225522
52 L 90 F 0 0.00170724
52 L 91 E 0 -0.013634
52 L 92 D 0 -0.0740464
52 L 93 I 0 -0.0534782
52 L 94 H 0 -0.0542199
52 L 95 Q 0 -0.0299204
52 L 96 Y 0 -0.0378853
52 L 97 R 0 0.0206791
52 L 98 E 0 -0.0613506
52 L 99 Q 0 -0.0722055
52 L 100 I 0 -0.0367423
52 L 101 K 0 -0.0140109
52 L 102 R 0 -0.0308373
52 L 103 V 0 -0.0193153
52 L 106 S 0 -0.0243938
52 L 107 D 0 -0.0232757
52 L 108 D 0 -0.0352801
52 L 109 V 0 -0.043517
52 L 110 P 0 -0.0352266
52 L 111 M 0 -0.0240478
52 L 112 V 0 -0.068936
52 L 113 L 0 -0.0517808
52 L 114 V 0 -0.118691
52 L 115 G 0 -0.0386664
52 L 116 N 0 -0.086738
52 L 117 K 0 -0.0772638
52 L 118 C 0 -0.0178719
52 L 119 D 0 -0.080264
52 L 120 L 0 -0.0419498
52 L 121 A 0 -0.0436678
52 L 122 A 0 -0.0492542
52 L 123 R 0 -0.0206644
52 L 124 T 0 -0.0572248
52 L 125 V 0 -0.0149185
52 L 126 E 0 -0.0393583
52 L 127 S 0 -0.0433553
52 L 128 R 0 -0.0437913
52 L 129 Q 0 -0.0502044
52 L 130 A 0 -0.103161
52 L 131 Q 0 -0.0555077
52 L 132 D 0 -0.0480832
52 L 133 L 0 -0.0708566
52 L 134 A 0 -0.0539254
52 L 135 R 0 -0.0815657
52 L 136 S 0 -0.0590348
52 L 137 Y 0 -0.0624619
52 L 138 G 0 -0.043602
52 L 139 I 0 -0.000321595
52 L 140 P 0 -0.0419075
52 L 141 Y 0 -0.0432374
52 L 142 I 0 -0.0808713
52 L 143 E 0 -0.0632323
52 L 144 T 0 -0.127613
52 L 145 S 0 -0.0759877
52 L 146 A 0 -0.0833066
52 L 147 K 0 -0.0439619
52 L 148 T 0 -0.0475397
52 L 149 R 0 -0.0659447
52 L 150 Q 0 -0.0520996
52 L 151 G 0 -0.0465996
52 L 152 V 0 -0.0835066
52 L 153 E 0 -0.00134437
52 L 154 D 0 -0.0416574
52 L 155 A 0 -0.0889724
52 L 156 F 0 -0.00556148
52 L 157 Y 0 -0.015302
52 L 158 T 0 -0.0741764
52 L 159 L 0 -0.0280758
52 L 160 V 0 -0.00592638
52 L 161 R 0 -0.0772759
52 L 162 E 0 -0.00462216
53 L 54 D 0 0.344749
53 L 55 I 0 0.245869
53 L 56 L 0 0.139126
53 L 57 D 0 0.115279
53 L 58 T 0 0.00761188
53 L 59 A 0 -0.0121057
53 L 60 G 0 0.0696032
53 L 61 Q 0 -0.0225387
53 L 62 E 0 -0.00544705
53 L 63 E 0 -0.0372682
53 L 64 Y 0 -0.00238144
53 L 65 S 0 -0.0264725
53 L 66 A 0 0.0457645
53 L 67 M 0 0.00848681
53 L 68 R 0 -0.0678901
53 L 69 D 0 0.0156352
53 L 70 Q 0 -0.0270495
53 L 71 Y 0 0.0162387
53 L 72 M 0 -0.0438195
53 L 73 R 0 0.022456
53 L 74 T 0 -0.066851
53 L 75 G 0 -0.0328738
53 L 76 E 0 0.0665241
53 L 77 G 0 0.01768
53 L 78 F 0 -0.0685061
53 L 79 L 0 -0.0164265
53 L 80 C 0 -0.0460076
53 L 81 V 0 0.0250755
53 L 82 F 0 -0.0134683
53 L 83 A 0 -0.032747
53 L 84 I 0 -0.0342488
53 L 85 N 0 0.0133933
53 L 86 N 0 -0.0266904
53 L 87 T 0 -0.0326496
53 L 88 K 0 -0.058498
53 L 89 S 0 -0.0153179
53 L 90 F 0 -0.0592338
53 L 91 E 0 -0.0325493
53 L 92 D 0 -0.0710267
53 L 93 I 0 -0.0405613
53 L 94 H 0 -0.0495583
53 L 95 Q 0 -0.0291423
53 L 96 Y 0 -0.0180329
53 L 97 R 0 -0.0487472
53 L 98 E 0 -0.0335095
53 L 99 Q 0 -0.062721
53 L 100 I 0 -0.0762245
53 L 101 K 0 -0.0721224
53 L 102 R 0 -0.00948173
53 L 103 V 0 -0.0777103
53 L 106 S 0 -0.0403673
53 L 107 D 0 -0.0815734
53 L 108 D 0 -0.000568387
53 L 109 V 0 -0.065249
53 L 110 P 0 -0.0216915
53 L 111 M 0 -0.0262445
53 L 112 V 0 -0.0216498
53 L 113 L 0 0.0027166
53 L 114 V 0 -0.032379
53 L 115 G 0 0.0112172
53 L 116 N 0 -0.024512
53 L 117 K 0 0.00929223
53 L 118 C 0 -0.0481471
53 L 119 D 0 -0.00601161
53 L 120 L 0 -0.0482263
53 L 121 A 0 -0.0440646
53 L 122 A 0 -0.0358955
53 L 123 R 0 -0.0580483
53 L 124 T 0 -0.0302484
53 L 125 V 0 -0.065551
53 L 126 E 0 -0.0785042
53 L 127 S 0 -0.0338224
53 L 128 R 0 -0.0856973
53 L 129 Q 0 -0.0615188
53 L 130 A 0 -0.054228
53 L 131 Q 0 -0.0630727
53 L 132 D 0 -0.0304858
53 L 133 L 0 -0.0633956
53 L 134 A 0 -0.0228074
53 L 135 R 0 -0.0347022
53 L 136 S 0 -0.0541279
53 L 137 Y 0 -0.0318266
53 L 138 G 0 -0.0670723
53 L 139 I 0 -0.0468056
53 L 140 P 0 -0.0325022
53 L 141 Y 0 -0.0714063
53 L 142 I 0 -0.0488594
53 L 143 E 0 -0.00476571
53 L 144 T 0 -0.0392071
53 L 145 S 0 -0.0461115
53 L 146 A 0 -0.0397524
53 L 147 K 0 -0.0962756
53 L 148 T 0 -0.0546221
53 L 149 R 0 -0.00805012
53 L 150 Q 0 -0.0684938
53 L 151 G 0 -0.0040479
53 L 152 V 0 -0.0682204
53 L 153 E 0 0.0315775
53 L 154 D 0 -0.00723042
53 L 155 A 0 -0.0494272
53 L 156 F 0 0.0215862
53 L 157 Y 0 0.00180956
53 L 158 T 0 -0.0697956
53 L 159 L 0 0.0333344
53 L 160 V 0 0.323898
53 L 161 R 0 -0.0319975
53 L 162 E 0 0.00840265
54 D 55 I 0 0.300643
54 D 56 L 0 0.336721
54 D 57 D 0 0.122652
54 D 58 T 0 0.122371
54 D 59 A 0 0.0859529
54 D 60 G 0 0.0350546
54 D 61 Q 0 0.0307581
54 D 62 E 0 0.028127
54 D 63 E 0 0.0612664
54 D 64 Y 0 0.0186782
54 D 65 S 0 0.0653492
54 D 66 A 0 -0.0487389
54 D 67 M 0 0.128598
54 D 68 R 0 0.0277833
54 D 69 D 0 0.0259934
54 D 70 Q 0 0.0566235
54 D 71 Y 0 -0.0429316
54 D 72 M 0 -0.026507
54 D 73 R 0 0.0245698
54 D 74 T 0 0.0718395
54 D 75 G 0 -0.0467621
54 D 76 E 0 0.0290635
54 D 77 G 0 0.0174965
54 D 78 F 0 -0.0453829
54 D 79 L 0 -0.061091
54 D 80 C 0 -0.0829473
54 D 81 V 0 0.0601564
54 D 82 F 0 -0.0194558
54 D 83 A 0 0.00707215
54 D 84 I 0 0.00607091
54 D 85 N 0 -0.0383663
54 D 86 N 0 -0.0337122
54 D 87 T 0 -0.0606529
54 D 88 K 0 -0.0232139
54 D 89 S 0 -0.046238
54 D 90 F 0 -0.0494462
54 D 91 E 0 -0.0641219
54 D 92 D 0 -0.0289432
54 D 93 I 0 -0.000621014
54 D 94 H 0 -0.0478669
54 D 95 Q 0 0.0138497
54 D 96 Y 0 -0.0340132
54 D 97 R 0 -0.075902
54 D 98 E 0 -0.0677735
54 D 99 Q 0 0.0226713
54 D 100 I 0 -0.00079212
54 D 101 K 0 -0.0410039
54 D 102 R 0 -0.0420789
54 D 103 V 0 -0.0145352
54 D 106 S 0 -0.0194317
54 D 107 D 0 -0.0273908
54 D 108 D 0 0.0139781
54 D 109 V 0 -0.0330199
54 D 110 P 0 -0.0631518
54 D 111 M 0 0.0187375
54 D 112 V 0 -0.0324397
54 D 113 L 0 -0.0446497
54 D 114 V 0 -0.0666012
54 D 115 G 0 -0.0103977
54 D 116 N 0 -0.0213064
54 D 117 K 0 -0.0347872
54 D 118 C 0 -0.0366663
54 D 119 D 0 -0.0377624
54 D 120 L 0 -0.012243
54 D 121 A 0 0.0534056
54 D 122 A 0 -0.0448327
54 D 123 R 0 -0.0884297
54 D 124 T 0 -0.0649655
54 D 125 V 0 -0.101473
54 D 126 E 0 -0.0749733
54 D 127 S 0 -0.0619411
54 D 128 R 0 -0.104673
54 D 129 Q 0 -0.0774586
54 D 130 A 0 -0.0714214
54 D 131 Q 0 -0.0833797
54 D 132 D 0 -0.0974033
54 D 133 L 0 -0.118417
54 D 134 A 0 -0.0853589
54 D 135 R 0 -0.065872
54 D 136 S 0 -0.0501197
54 D 137 Y 0 -0.0713211
54 D 138 G 0 -0.0658824
54 D 139 I 0 -0.058548
54 D 140 P 0 -0.0366064
54 D 141 Y 0 -0.0558283
54 D 142 I 0 -0.0763275
54 D 143 E 0 -0.0338337
54 D 144 T 0 -0.050455
54 D 145 S 0 -0.109719
54 D 146 A 0 -0.0774083
54 D 147 K 0 -0.0407509
54 D 148 T 0 -0.0954802
54 D 149 R 0 -0.024285
54 D 150 Q 0 -0.0914308
54 D 151 G 0 -0.0853769
54 D 152 V 0 -0.0428356
54 D 153 E 0 -0.00669846
54 D 154 D 0 -0.0401783
54 D 155 A 0 -0.0705441
54 D 156 F 0 -0.0574477
54 D 157 Y 0 -0.0415279
54 D 158 T 0 -0.0141023
54 D 159 L 0 -0.139024
54 D 160 V 0 -0.0157011
54 D 161 R 0 -0.0849322
54 D 162 E 0 -0.066196
55 I 56 L 0 0.161276
55 I 57 D 0 0.315643
55 I 58 T 0 0.12585
55 I 59 A 0 0.115557
55 I 60 G 0 0.158993
55 I 61 Q 0 0.0230727
55 I 62 E 0 -0.0263555
55 I 63 E 0 0.0142501
55 I 64 Y 0 0.00979936
55 I 65 S 0 0.0522814
55 I 66 A 0 0.00247385
55 I 67 M 0 -0.0213255
55 I 68 R 0 -0.0305428
55 I 69 D 0 -0.0455682
55 I 70 Q 0 -0.00366393
55 I 71 Y 0 0.0389816
55 I 72 M 0 -0.107508
55 I 73 R 0 -0.0247445
55 I 74 T 0 -0.0267286
55 I 75 G 0 -0.0135821
55 I 76 E 0 -0.0532518
55 I 77 G 0 -0.0582543
55 I 78 F 0 -0.0672394
55 I 79 L 0 -0.0238
55 I 80 C 0 -0.0641391
55 I 81 V 0 -0.011202
55 I 82 F 0 -0.032146
55 I 83 A 0 -0.00943522
55 I 84 I 0 -0.023845
55 I 85 N 0 -0.0262166
55 I 86 N 0 -0.0154325
55 I 87 T 0 -0.0239781
55 I 88 K 0 -0.0134871
55 I 89 S 0 -0.0562599
55 I 90 F 0 -0.0348219
55 I 91 E 0 -0.0276076
55 I 92 D 0 -0.0762054
55 I 93 I 0 -0.076438
55 I 94 H 0 -0.0283071
55 I 95 Q 0 -0.0328802
55 I 96 Y 0 0.0222551
55 I 97 R 0 -0.0434179
55 I 98 E 0 -0.0447886
55 I 99 Q 0 -0.00353273
55 I 100 I 0 -0.0370472
55 I 101 K 0 -0.023951
55 I 102 R 0 -0.0944293
55 I 103 V 0 -0.0529623
55 I 106 S 0 -0.0172262
55 I 107 D 0 -0.115428
55 I 108 D 0 -0.0100698
55 I 109 V 0 -0.0631743
55 I 110 P 0 -0.0327272
55 I 111 M 0 -0.0824211
55 I 112 V 0 -0.0424636
55 I 113 L 0 -0.0799697
55 I 114 V 0 -0.0959056
55 I 115 G 0 -0.0569854
55 I 116 N 0 -0.0592336
55 I 117 K 0 -0.0576764
55 I 118 C 0 -0.0283399
55 I 119 D 0 0.017827
55 I 120 L 0 -0.0107611
55 I 121 A 0 -0.0586251
55 I 122 A 0 -0.0532759
55 I 123 R 0 -0.0266055
55 I 124 T 0 -0.0961877
55 I 125 V 0 -0.0429937
55 I 126 E 0 0.00205675
55 I 127 S 0 -0.0304579
55 I 128 R 0 -0.0190665
55 I 129 Q 0 -0.0490288
55 I 130 A 0 -0.0707707
55 I 131 Q 0 -0.0456691
55 I 132 D 0 -0.013341
55 I 133 L 0 -0.0432228
55 I 134 A 0 -0.0411242
55 I 135 R 0 -0.0324868
55 I 136 S 0 -0.0649968
55 I 137 Y 0 -0.0683805
55 I 138 G 0 0.00883882
55 I 139 I 0 0.0284812
55 I 140 P 0 -0.0970061
55 I 141 Y 0 -0.0224362
55 I 142 I 0 -0.0723026
55 I 143 E 0 -0.0284496
55 I 144 T 0 0.03014
55 I 145 S 0 -0.0216012
55 I 146 A 0 0.0261941
55 I 147 K 0 -0.0223222
55 I 148 T 0 0.000909507
55 I 149 R 0 -0.0221557
55 I 150 Q 0 -0.0414391
55 I 151 G 0 -0.0465859
55 I 152 V 0 -0.0124585
55 I 153 E 0 -0.0469989
55 I 154 D 0 -0.0834077
55 I 155 A 0 -0.0217123
55 I 156 F 0 0.0608504
55 I 157 Y 0 -0.000588037
55 I 158 T 0 -0.0245369
55 I 159 L 0 0.0235608
55 I 160 V 0 0.0156319
55 I 161 R 0 -0.0380514
55 I 162 E 0 -0.0208949
56 L 57 D 0 0.320509
56 L 58 T 0 0.260096
56 L 59 A 0 0.334542
56 L 60 G 0 0.16738
56 L 61 Q 0 0.0953212
56 L 62 E 0 0.027075
56 L 63 E 0 0.0630796
56 L 64 Y 0 -0.0189207
56 L 65 S 0 -0.0306113
56 L 66 A 0 0.118803
56 L 67 M 0 -0.0047378
56 L 68 R 0 -0.0340255
56 L 69 D 0 0.0659836
56 L 70 Q 0 0.0305619
56 L 71 Y 0 0.150005
56 L 72 M 0 0.131493
56 L 73 R 0 -0.0013362
56 L 74 T 0 0.0998727
56 L 75 G 0 0.128364
56 L 76 E 0 0.00880686
56 L 77 G 0 0.0408293
56 L 78 F 0 0.00763662
56 L 79 L 0 -0.011051
56 L 80 C 0 0.0194839
56 L 81 V 0 0.0317644
56 L 82 F 0 0.0159407
56 L 83 A 0 -0.00151498
56 L 84 I 0 -0.0669293
56 L 85 N 0 -0.0846093
56 L 86 N 0 0.0225534
56 L 87 T 0 0.0468516
56 L 88 K 0 0.0158637
56 L 89 S 0 -0.04309
56 L 90 F 0 -0.0747589
56 L 91 E 0 -0.0259392
56 L 92 D 0 -0.0825405
56 L 93 I 0 -0.026137
56 L 94 H 0 -0.055177
56 L 95 Q 0 -0.0470476
56 L 96 Y 0 0.031567
56 L 97 R 0 -0.0218455
56 L 98 E 0 -0.0645994
56 L 99 Q 0 -0.02953
56 L 100 I 0 -0.0557879
56 L 101 K 0 -0.0587601
56 L 102 R 0 -0.100397
56 L 103 V 0 0.0301687
56 L 106 S 0 0.0232069
56 L 107 D 0 -0.0220127
56 L 108 D 0 -0.0262096
56 L 109 V 0 0.0650774
56 L 110 P 0 -0.0248833
56 L 111 M 0 -0.0353312
56 L 112 V 0 -0.0270586
56 L 113 L 0 0.00390254
56 L 114 V 0 -0.0838831
56 L 115 G 0 -0.00963612
56 L 116 N 0 -0.00183358
56 L 117 K 0 -0.035768
56 L 118 C 0 -0.0256652
56 L 119 D 0 -0.0338254
56 L 120 L 0 -0.0599092
56 L 121 A 0 -0.0367188
56 L 122 A 0 -0.0941529
56 L 123 R 0 -0.0909643
56 L 124 T 0 -0.0579772
56 L 125 V 0 -0.0660844
56 L 126 E 0 -0.0741639
56 L 127 S 0 -0.0770386
56 L 128 R 0 -0.0712106
56 L 129 Q 0 -0.108804
56 L 130 A 0 -0.131388
56 L 131 Q 0 -0.0745845
56 L 132 D 0 -0.0950388
56 L 133 L 0 -0.0304534
56 L 134 A 0 -0.0784211
56 L 135 R 0 -0.0743636
56 L 136 S 0 -0.0957862
56 L 137 Y 0 -0.032243
56 L 138 G 0 -0.0556947
56 L 139 I 0 -0.070007
56 L 140 P 0 -0.0246057
56 L 141 Y 0 -0.0988003
56 L 142 I 0 -0.09952
56 L 143 E 0 -0.0926532
56 L 144 T 0 -0.0533261
56 L 145 S 0 -0.0315523
56 L 146 A 0 -0.0298516
56 L 147 K 0 -0.0234013
56 L 148 T 0 -0.0871432
56 L 149 R 0 -0.0775475
56 L 150 Q 0 -0.017023
56 L 151 G 0 -0.0135177
56 L 152 V 0 -0.0658994
56 L 153 E 0 -0.0607712
56 L 154 D 0 -0.0411616
56 L 155 A 0 -0.0350566
56 L 156 F 0 -0.095644
56 L 157 Y 0 -0.0553381
56 L 158 T 0 -0.11191
56 L 159 L 0 -0.0687327
56 L 160 V 0 -0.0323456
56 L 161 R 0 -0.0757193
56 L 162 E 0 -0.047378
57 D 58 T 0 0.328394
57 D 59 A 0 0.450009
57 D 60 G 0 0.392932
57 D 61 Q 0 0.150976
57 D 62 E 0 0.0258436
57 D 63 E 0 0.0826844
57 D 64 Y 0 -0.00587563
57 D 65 S 0 -0.00520122
57 D 66 A 0 0.0584037
57 D 67 M 0 -0.0576936
57 D 68 R 0 0.00548741
57 D 69 D 0 -0.0620935
57 D 70 Q 0 -0.0100206
57 D 71 Y 0 0.016191
57 D 72 M 0 -0.0137984
57 D 73 R 0 -0.0880037
57 D 74 T 0 -0.0507277
57 D 75 G 0 -0.0559835
57 D 76 E 0 0.0548268
57 D 77 G 0 -0.0278418
57 D 78 F 0 -0.0130087
57 D 79 L 0 -0.0120529
57 D 80 C 0 -0.0196867
57 D 81 V 0 0.065355
57 D 82 F 0 -0.0204846
57 D 83 A 0 -0.00223268
57 D 84 I 0 0.0234158
57 D 85 N 0 -0.0429353
57 D 86 N 0 -0.0504391
57 D 87 T 0 -0.0168463
57 D 88 K 0 -0.0583653
57 D 89 S 0 -0.0334786
57 D 90 F 0 0.00927651
57 D 91 E 0 0.00495233
57 D 92 D 0 -0.0532873
57 D 93 I 0 -0.036753
57 D 94 H 0 -0.0546104
57 D 95 Q 0 -0.0855233
57 D 96 Y 0 -0.0309901
57 D 97 R 0 -0.0775474
57 D 98 E 0 -0.033058
57 D 99 Q 0 -0.0922295
57 D 100 I 0 -0.00555474
57 D 101 K 0 -0.064323
57 D 102 R 0 -0.0466888
57 D 103 V 0 -0.0360361
57 D 106 S 0 -0.0828671
57 D 107 D 0 -0.0979384
57 D 108 D 0 -0.036183
57 D 109 V 0 -0.0373954
57 D 110 P 0 -0.072441
57 D 111 M 0 0.0445209
57 D 112 V 0 -0.0341221
57 D 113 L 0 -0.0328527
57 D 114 V 0 0.0832155
57 D 115 G 0 -0.0629255
57 D 116 N 0 -0.00257043
57 D 117 K 0 0.0128826
57 D 118 C 0 -0.0342996
57 D 119 D 0 0.0342747
57 D 120 L 0 -0.0383256
57 D 121 A 0 -0.0266663
57 D 122 A 0 0.0227363
57 D 123 R 0 -0.022779
57 D 124 T 0 -0.00350623
57 D 125 V 0 -0.0278542
57 D 126 E 0 -0.0797135
57 D 127 S 0 -0.0470548
57 D 128 R 0 -0.0310527
57 D 129 Q 0 -0.0479518
57 D 130 A 0 -0.035471
57 D 131 Q 0 -0.0382242
57 D 132 D 0 -0.00715828
57 D 133 L 0 -0.0442375
57 D 134 A 0 -0.0456623
57 D 135 R 0 0.0554232
57 D 136 S 0 -0.0198887
57 D 137 Y 0 -0.102286
57 D 138 G 0 -0.0215036
57 D 139 I 0 -0.046781
57 D 140 P 0 -0.073685
57 D 141 Y 0 -0.073173
57 D 142 I 0 -0.0661589
57 D 143 E 0 -0.0711434
57 D 144 T 0 -0.01561
57 D 145 S 0 0.0467122
57 D 146 A 0 0.00773687
57 D 147 K 0 -0.0375887
57 D 148 T 0 -0.0740798
57 D 149 R 0 -0.0609499
57 D 150 Q 0 -0.0889495
57 D 151 G 0 -0.030475
57 D 152 V 0 0.0128178
57 D 153 E 0 -0.0526385
57 D 154 D 0 -0.0727557
57 D 155 A 0 0.0109441
57 D 156 F 0 -0.0265336
57 D 157 Y 0 -0.0071247
57 D 158 T 0 -0.0684649
57 D 159 L 0 -0.00500455
57 D 160 V 0 -0.0842066
57 D 161 R 0 -0.0194416
57 D 162 E 0 -0.064358
58 T 59 A 0 0.361901
58 T 60 G 0 0.3948
58 T 61 Q 0 0.137341
58 T 62 E 0 0.105734
58 T 63 E 0 0.100721
58 T 64 Y 0 0.124368
58 T 65 S 0 0.120261
58 T 66 A 0 -0.0390412
58 T 67 M 0 0.101705
58 T 68 R 0 0.189669
58 T 69 D 0 0.0227474
58 T 70 Q 0 0.0631657
58 T 71 Y 0 0.245015
58 T 72 M 0 0.00969879
58 T 73 R 0 -0.0170864
58 T 74 T 0 0.044806
58 T 75 G 0 0.204501
58 T 76 E 0 0.0340605
58 T 77 G 0 -0.0611753
58 T 78 F 0 0.0952618
58 T 79 L 0 -0.0308735
58 T 80 C 0 0.0429414
58 T 81 V 0 -0.0482517
58 T 82 F 0 0.0388494
58 T 83 A 0 -0.0156805
58 T 84 I 0 -0.0091743
58 T 85 N 0 -0.0354038
58 T 86 N 0 -0.0401129
58 T 87 T 0 -0.00367328
58 T 88 K 0 -0.00858748
58 T 89 S 0 -0.00969476
58 T 90 F 0 -0.0273734
58 T 91 E 0 -0.0559592
58 T 92 D 0 -0.0347658
58 T 93 I 0 0.0348254
58 T 94 H 0 -0.0192905
58 T 95 Q 0 -0.0435813
58 T 96 Y 0 -0.0116949
58 T 97 R 0 -0.0533356
58 T 98 E 0 -0.0540804
58 T 99 Q 0 -0.0610062
58 T 100 I 0 -0.0342213
58 T 101 K 0 -0.0817294
58 T 102 R 0 -0.043604
58 T 103 V 0 -0.0249939
58 T 106 S 0 0.0491324
58 T 107 D 0 -0.0015539
58 T 108 D 0 0.00978239
58 T 109 V 0 -0.0847746
58 T 110 P 0 -0.0635529
58 T 111 M 0 0.00736107
58 T 112 V 0 -0.036367
58 T 113 L 0 -0.0285248
58 T 114 V 0 -0.053126
58 T 115 G 0 0.00278403
58 T 116 N 0 -0.0253255
58 T 117 K 0 -0.00411947
58 T 118 C 0 0.0273955
58 T 119 D 0 -0.010266
58 T 120 L 0 -0.00908463
58 T 121 A 0 -0.0219738
58 T 122 A 0 -0.0739407
58 T 123 R 0 -0.079025
58 T 124 T 0 -0.0997309
58 T 125 V 0 -0.0244467
58 T 126 E 0 -0.0614421
58 T 127 S 0 -0.0911393
58 T 128 R 0 -0.0497746
58 T 129 Q 0 -0.0476328
58 T 130 A 0 -0.0501533
58 T 131 Q 0 -0.101501
58 T 132 D 0 -0.0924455
58 T 133 L 0 -0.0849863
58 T 134 A 0 -0.122743
58 T 135 R 0 -0.112695
58 T 136 S 0 -0.0873573
58 T 137 Y 0 -0.0497632
58 T 138 G 0 -0.088782
58 T 139 I 0 -0.0692682
58 T 140 P 0 -0.0599576
58 T 141 Y 0 -0.0776203
58 T 142 I 0 -0.0888686
58 T 143 E 0 -0.120139
58 T 144 T 0 -0.104361
58 T 145 S 0 -0.0110276
58 T 146 A 0 0.00476152
58 T 147 K 0 0.00477284
58 T 148 T 0 -0.0100624
58 T 149 R 0 -0.0661341
58 T 150 Q 0 -0.0909827
58 T 151 G 0 -0.0991375
58 T 152 V 0 -0.0165735
58 T 153 E 0 -0.0693455
58 T 154 D 0 -0.0684942
58 T 155 A 0 -0.0638691
58 T 156 F 0 -0.0977676
58 T 157 Y 0 -0.0587435
58 T 158 T 0 -0.0947779
58 T 159 L 0 -0.11678
58 T 160 V 0 -0.0802658
58 T 161 R 0 -0.0487038
58 T 162 E 0 -0.0945884
59 A 60 G 0 0.465717
59 A 61 Q 0 0.330244
59 A 62 E 0 0.243978
59 A 63 E 0 0.260475
59 A 64 Y 0 0.194691
59 A 65 S 0 0.0371123
59 A 66 A 0 -0.000794883
59 A 67 M 0 0.0844751
59 A 68 R 0 0.168201
59 A 69 D 0 0.0106977
59 A 70 Q 0 0.0420633
59 A 71 Y 0 0.0857455
59 A 72 M 0 -0.00233984
59 A 73 R 0 0.0339637
59 A 74 T 0 -0.0430885
59 A 75 G 0 -0.00128713
59 A 76 E 0 0.00679029
59 A 77 G 0 -0.0616571
59 A 78 F 0 0.027409
59 A 79 L 0 -0.0395506
59 A 80 C 0 0.070252
59 A 81 V 0 0.0237835
59 A 82 F 0 0.0339879
59 A 83 A 0 -0.107584
59 A 84 I 0 -0.0566491
59 A 85 N 0 -0.0877715
59 A 86 N 0 -0.0212257
59 A 87 T 0 -0.0587853
59 A 88 K 0 -0.0438035
59 A 89 S 0 -0.0369369
59 A 90 F 0 -0.0374004
59 A 91 E 0 -0.0733179
59 A 92 D 0 -0.0546228
59 A 93 I 0 -0.0618053
59 A 94 H 0 -0.0921258
59 A 95 Q 0 -0.0646516
59 A 96 Y 0 0.0983847
59 A 97 R 0 -0.0727104
59 A 98 E 0 -0.0849447
59 A 99 Q 0 -0.0512746
59 A 100 I 0 -0.0151497
59 A 101 K 0 -0.038019
59 A 102 R 0 -0.056123
59 A 103 V 0 -0.0519794
59 A 106 S 0 -0.071866
59 A 107 D 0 -0.034962
59 A 108 D 0 -0.0480162
59 A 109 V 0 -0.00594786
59 A 110 P 0 0.0251867
59 A 111 M 0 -0.0603981
59 A 112 V 0 -0.0786117
59 A 113 L 0 -0.0305192
59 A 114 V 0 -0.0645843
59 A 115 G 0 0.00902
59 A 116 N 0 -0.0394097
59 A 117 K 0 -0.0302985
59 A 118 C 0 -0.0448195
59 A 119 D 0 -0.00193025
59 A 120 L 0 -0.0631475
59 A 121 A 0 -0.0851356
59 A 122 A 0 -0.0668128
59 A 123 R 0 -0.0806959
59 A 124 T 0 -0.0541195
59 A 125 V 0 -0.0769301
59 A 126 E 0 -0.0582961
59 A 127 S 0 -0.109364
59 A 128 R 0 -0.0643237
59 A 129 Q 0 -0.107
59 A 130 A 0 -0.0611588
59 A 131 Q 0 -0.0434117
59 A 132 D 0 -0.0938998
59 A 133 L 0 -0.056562
59 A 134 A 0 -0.0308824
59 A 135 R 0 -0.00152672
59 A 136 S 0 -0.140217
59 A 137 Y 0 -0.134617
59 A 138 G 0 -0.0626928
59 A 139 I 0 -0.0674692
59 A 140 P 0 -0.101447
59 A 141 Y 0 -0.0245457
59 A 142 I 0 -0.0557701
59 A 143 E 0 -0.0547698
59 A 144 T 0 -0.0738802
59 A 145 S 0 -0.0618221
59 A 146 A 0 -0.00740633
59 A 147 K 0 -0.0797784
59 A 148 T 0 -0.0187482
59 A 149 R 0 -0.132002
59 A 150 Q 0 -0.0557955
59 A 151 G 0 -0.0477454
59 A 152 V 0 -0.0509255
59 A 153 E 0 -0.0882731
59 A 154 D 0 -0.0692019
59 A 155 A 0 -0.0786746
59 A 156 F 0 -0.0557907
59 A 157 Y 0 -0.105843
59 A 158 T 0 -0.0408464
59 A 159 L 0 -0.0800034
59 A 160 V 0 -0.116145
59 A 161 R 0 -0.067653
59 A 162 E 0 -0.0481699
60 G 61 Q 0 0.396169
60 G 62 E 0 0.0908028
60 G 63 E 0 0.0898622
60 G 64 Y 0 0.120797
60 G 65 S 0 -0.0369793
60 G 66 A 0 0.0173365
60 G 67 M 0 -0.0407247
60 G 68 R 0 0.0310651
60 G 69 D 0 -0.0483902
60 G 70 Q 0 0.0141179
60 G 71 Y 0 0.0856024
60 G 72 M 0 -0.0122511
60 G 73 R 0 -0.0138107
60 G 74 T 0 -0.00270645
60 G 75 G 0 -0.056518
60 G 76 E 0 -0.0173358
60 G 77 G 0 -0.0414931
60 G 78 F 0 0.0304983
60 G 79 L 0 0.026702
60 G 80 C 0 -0.00777633
60 G 81 V 0 0.0175295
60 G 82 F 0 0.101702
60 G 83 A 0 -0.0314852
60 G 84 I 0 0.0327364
60 G 85 N 0 -0.045297
60 G 86 N 0 0.0120375
60 G 87 T 0 0.0768472
60 G 88 K 0 -0.039981
60 G 89 S 0 -0.0299912
60 G 90 F 0 -0.0268005
60 G 91 E 0 -0.0662538
60 G 92 D 0 0.0216865
60 G 93 I 0 -0.03628
60 G 94 H 0 -0.0530186
60 G 95 Q 0 -0.0778835
60 G 96 Y 0 -0.0366636
60 G 97 R 0 -0.0512539
60 G 98 E 0 -0.0221101
60 G 99 Q 0 -0.0528776
60 G 100 I 0 0.00615452
60 G 101 K 0 -0.0510011
60 G 102 R 0 -0.048473
60 G 103 V 0 -0.0467142
60 G 106 S 0 -0.0608494
60 G 107 D 0 -0.0478924
60 G 108 D 0 -0.0356486
60 G 109 V 0 -0.0480614
60 G 110 P 0 -0.0383599
60 G 111 M 0 -0.0499299
60 G 112 V 0 -0.0464698
60 G 113 L 0 -0.0443199
60 G 114 V 0 -0.0152539
60 G 115 G 0 0.050927
60 G 116 N 0 0.0787082
60 G 117 K 0 -0.00816326
60 G 118 C 0 -0.00259882
60 G 119 D 0 -0.000786953
60 G 120 L 0 -0.0368063
60 G 121 A 0 -0.0607443
60 G 122 A 0 -0.0119429
60 G 123 R 0 -0.024826
60 G 124 T 0 -0.0293404
60 G 125 V 0 -0.0754372
60 G 126 E 0 -0.0617298
60 G 127 S 0 -0.0293763
60 G 128 R 0 -0.0534919
60 G 129 Q 0 -0.0243804
60 G 130 A 0 -0.0243906
60 G 131 Q 0 -0.0134844
60 G 132 D 0 0.00961401
60 G 133 L 0 -0.0525576
60 G 134 A 0 -0.0523504
60 G 135 R 0 -0.0118165
60 G 136 S 0 -0.053928
60 G 137 Y 0 -0.0464218
60 G 138 G 0 -0.0151442
60 G 139 I 0 -0.0987985
60 G 140 P 0 -0.0412145
60 G 141 Y 0 -0.0547625
60 G 142 I 0 -0.0349224
60 G 143 E 0 -0.0636944
60 G 144 T 0 -0.0398458
60 G 145 S 0 -0.038774
60 G 146 A 0 0.00980557
60 G 147 K 0 -0.0387059
60 G 148 T 0 -0.0362689
60 G 149 R 0 -0.0260223
60 G 150 Q 0 -0.0503174
60 G 151 G 0 -0.0090295
60 G 152 V 0 -0.0365946
60 G 153 E 0 -0.0546115
60 G 154 D 0 -0.0469416
60 G 155 A 0 -0.0159338
60 G 156 F 0 -0.0727289
60 G 157 Y 0 0.0011483
60 G 158 T 0 -0.0664316
60 G 159 L 0 0.00215387
60 G 160 V 0 -0.0702521
60 G 161 R 0 0.00855633
60 G 162 E 0 -0.0593385
61 Q 62 E 0 0.494117
61 Q 63 E 0 0.376255
61 Q 64 Y 0 0.530888
61 Q 65 S 0 0.402788
61 Q 66 A 0 0.19821
61 Q 67 M 0 0.227178
61 Q 68 R 0 0.246057
61 Q 69 D 0 0.127051
61 Q 70 Q 0 0.0832673
61 Q 71 Y 0 0.164332
61 Q 72 M 0 0.0731362
61 Q 73 R 0 0.0213419
61 Q 74 T 0 0.105735
61 Q 75 G 0 0.0187048
61 Q 76 E 0 -0.0353358
61 Q 77 G 0 -0.0298655
61 Q 78 F 0 -0.00244088
61 Q 79 L 0 -0.000589163
61 Q 80 C 0 0.026383
61 Q 81 V 0 -0.0274773
61 Q 82 F 0 -0.0145402
61 Q 83 A 0 0.0222725
61 Q 84 I 0 0.0154579
61 Q 85 N 0 0.0120675
61 Q 86 N 0 0.0131633
61 Q 87 T 0 0.0220438
61 Q 88 K 0 0.0234076
61 Q 89 S 0 -0.0662786
61 Q 90 F 0 -0.0246398
61 Q 91 E 0 0.0321993
61 Q 92 D 0 -0.0277795
61 Q 93 I 0 -0.0513596
61 Q 94 H 0 -0.0588272
61 Q 95 Q 0 -0.0583496
61 Q 96 Y 0 0.0224909
61 Q 97 R 0 0.0106301
61 Q 98 E 0 -0.0515481
61 Q 99 Q 0 -0.0185113
61 Q 100 I 0 -0.106687
61 Q 101 K 0 -0.0561263
61 Q 102 R 0 -0.0295654
61 Q 103 V 0 -0.09206
61 Q 106 S 0 -0.0155397
61 Q 107 D 0 -0.0700458
61 Q 108 D 0 -0.0394472
61 Q 109 V 0 0.0500908
61 Q 110 P 0 -0.0458267
61 Q 111 M 0 0.0260771
61 Q 112 V 0 -0.0955937
61 Q 113 L 0 -0.0462057
61 Q 114 V 0 -0.055925
61 Q 115 G 0 -0.0403899
61 Q 116 N 0 -0.0485496
61 Q 117 K 0 -0.0235069
61 Q 118 C 0 -0.0478165
61 Q 119 D 0 -0.0532104
61 Q 120 L 0 -0.0168711
61 Q 121 A 0 -0.0623398
61 Q 122 A 0 -0.049739
61 Q 123 R 0 -0.0534634
61 Q 124 T 0 -0.0470142
61 Q 125 V 0 -0.0841203
61 Q 126 E 0 -0.0664992
61 Q 127 S 0 -0.0749144
61 Q 128 R 0 -0.0923262
61 Q 129 Q 0 -0.0674712
61 Q 130 A 0 -0.0739624
61 Q 131 Q 0 -0.102931
61 Q 132 D 0 -0.0699718
61 Q 133 L 0 -0.0616117
61 Q 134 A 0 -0.0628397
61 Q 135 R 0 -0.096829
61 Q 136 S 0 -0.0487367
61 Q 137 Y 0 -0.113774
61 Q 138 G 0 -0.0589615
61 Q 139 I 0 -0.0681071
61 Q 140 P 0 -0.0913263
61 Q 141 Y 0 -0.115844
61 Q 142 I 0 -0.0706639
61 Q 143 E 0 -0.0757211
61 Q 144 T 0 -0.0413772
61 Q 145 S 0 -0.0627515
61 Q 146 A 0 -0.066071
61 Q 147 K 0 -0.0657178
61 Q 148 T 0 -0.0828789
61 Q 149 R 0 -0.0989585
61 Q 150 Q 0 -0.0290416
61 Q 151 G 0 -0.0969591
61 Q 152 V 0 -0.0758658
61 Q 153 E 0 -0.0414922
61 Q 154 D 0 -0.0968647
61 Q 155 A 0 -0.0882957
61 Q 156 F 0 -0.0422899
61 Q 157 Y 0 -0.105309
61 Q 158 T 0 -0.0675846
61 Q 159 L 0 -0.0630295
61 Q 160 V 0 -0.0719761
61 Q 161 R 0 -0.0993653
61 Q 162 E 0 -0.0843012
62 E 63 E 0 1.19632
62 E 64 Y 0 0.781388
62 E 65 S 0 0.497599
62 E 66 A 0 0.321543
62 E 67 M 0 0.281789
62 E 68 R 0 0.190217
62 E 69 D 0 0.181774
62 E 70 Q 0 0.0517143
62 E 71 Y 0 0.103528
62 E 72 M 0 0.0312367
62 E 73 R 0 0.0577664
62 E 74 T 0 0.0470505
62 E 75 G 0 -0.0132135
62 E 76 E 0 -0.029404
62 E 77 G 0 -0.0144918
62 E 78 F 0 -0.0245343
62 E 79 L 0 -0.0798859
62 E 80 C 0 -0.0060128
62 E 81 V 0 -0.0588572
62 E 82 F 0 -0.0838284
62 E 83 A 0 -0.0198195
62 E 84 I 0 -0.0308264
62 E 85 N 0 0.00112419
62 E 86 N 0 -0.0247212
62 E 87 T 0 -0.0419029
62 E 88 K 0 0.00979954
62 E 89 S 0 -0.0367849
62 E 90 F 0 -0.015893
62 E 91 E 0 0.0383434
62 E 92 D 0 0.0249862
62 E 93 I 0 -0.00362513
62 E 94 H 0 0.0025974
62 E 95 Q 0 -0.0306937
62 E 96 Y 0 -0.0187206
62 E 97 R 0 -0.0364644
62 E 98 E 0 -0.0384657
62 E 99 Q 0 -0.0434685
62 E 100 I 0 -0.0441652
62 E 101 K 0 -0.0683451
62 E 102 R 0 -0.0543936
62 E 103 V 0 -0.0530812
62 E 106 S 0 -0.029228
62 E 107 D 0 0.0159394
62 E 108 D 0 -0.0281088
62 E 109 V 0 -0.00263233
62 E 110 P 0 -0.0563798
62 E 111 M 0 -0.0452484
62 E 112 V 0 -0.0385474
62 E 113 L 0 -0.0292393
62 E 114 V 0 -0.0665051
62 E 115 G 0 -0.0481241
62 E 116 N 0 -0.0857967
62 E 117 K 0 -0.00109907
62 E 118 C 0 -0.0696487
62 E 119 D 0 -0.0687586
62 E 120 L 0 -0.0284224
62 E 121 A 0 -0.018309
62 E 122 A 0 -0.0361618
62 E 123 R 0 -0.0743252
62 E 124 T 0 -0.0668312
62 E 125 V 0 -0.0864377
62 E 126 E 0 -0.0471525
62 E 127 S 0 -0.0463537
62 E 128 R 0 0.00279073
62 E 129 Q 0 -0.0627318
62 E 130 A 0 -0.0993715
62 E 131 Q 0 -0.0784686
62 E 132 D 0 -0.0706021
62 E 133 L 0 -0.0848889
62 E 134 A 0 -0.0817271
62 E 135 R 0 -0.066907
62 E 136 S 0 -0.10356
62 E 137 Y 0 -0.0277472
62 E 138 G 0 -0.0335271
62 E 139 I 0 -0.0986048
62 E 140 P 0 -0.0396242
62 E 141 Y 0 -0.109585
62 E 142 I 0 -0.0976285
62 E 143 E 0 -0.0890907
62 E 144 T 0 -0.141603
62 E 145 S 0 -0.0911926
62 E 146 A 0 -0.068667
62 E 147 K 0 -0.0338445
62 E 148 T 0 -0.0536755
62 E 149 R 0 -0.0755145
62 E 150 Q 0 -0.0837882
62 E 151 G 0 -0.0796149
62 E 152 V 0 -0.0273697
62 E 153 E 0 -0.050445
62 E 154 D 0 -0.0717798
62 E 155 A 0 -0.117212
62 E 156 F 0 -0.0738805
62 E 157 Y 0 -0.084958
62 E 158 T 0 -0.0926718
62 E 159 L 0 -0.0772193
62 E 160 V 0 -0.0547731
62 E 161 R 0 -0.0933531
62 E 162 E 0 -0.0938752
63 E 64 Y 0 0.971803
63 E 65 S 0 0.50706
63 E 66 A 0 0.243286
63 E 67 M 0 0.274734
63 E 68 R 0 0.225204
63 E 69 D 0 0.0848631
63 E 70 Q 0 0.140448
63 E 71 Y 0 0.0770279
63 E 72 M 0 0.0679356
63 E 73 R 0 0.0786384
63 E 74 T 0 0.0730499
63 E 75 G 0 0.106995
63 E 76 E 0 0.0472434
63 E 77 G 0 -0.00017303
63 E 78 F 0 0.0785964
63 E 79 L 0 -0.0315515
63 E 80 C 0 -0.0431316
63 E 81 V 0 -0.0533671
63 E 82 F 0 -0.024934
63 E 83 A 0 -0.0280714
63 E 84 I 0 0.00433728
63 E 85 N 0 0.0205101
63 E 86 N 0 0.0282825
63 E 87 T 0 -0.00670487
63 E 88 K 0 -0.0316447
63 E 89 S 0 -0.0170118
63 E 90 F 0 -0.0799878
63 E 91 E 0 -0.0105058
63 E 92 D 0 -0.0376184
63 E 93 I 0 -0.0659452
63 E 94 H 0 -0.0394465
63 E 95 Q 0 -0.00737411
63 E 96 Y 0 0.00710623
63 E 97 R 0 -0.0698505
63 E 98 E 0 -0.0424369
63 E 99 Q 0 -0.0256943
63 E 100 I 0 -0.070757
63 E 101 K 0 -0.0396303
63 E 102 R 0 -0.0332409
63 E 103 V 0 -0.032044
63 E 106 S 0 -0.0759319
63 E 107 D 0 -0.00349115
63 E 108 D 0 -0.0705273
63 E 109 V 0 -0.0441387
63 E 110 P 0 -0.0439886
63 E 111 M 0 -0.0543513
63 E 112 V 0 -0.0680838
63 E 113 L 0 -0.0421587
63 E 114 V 0 -0.0658982
63 E 115 G 0 -0.031454
63 E 116 N 0 -0.117849
63 E 117 K 0 -0.0451543
63 E 118 C 0 -0.0366954
63 E 119 D 0 -0.0401511
63 E 120 L 0 -0.0544248
63 E 121 A 0 -0.0476729
63 E 122 A 0 -0.036739
63 E 123 R 0 -0.0129934
63 E 124 T 0 -0.0591036
63 E 125 V 0 -0.0629408
63 E 126 E 0 -0.0269336
63 E 127 S 0 -0.0625107
63 E 128 R 0 -0.0140288
63 E 129 Q 0 -0.0481166
63 E 130 A 0 -0.059572
63 E 131 Q 0 -0.0606061
63 E 132 D 0 -0.0471144
63 E 133 L 0 -0.0501262
63 E 134 A 0 -0.0874195
63 E 135 R 0 -0.0462244
63 E 136 S 0 -0.0508991
63 E 137 Y 0 -0.0657264
63 E 138 G 0 -0.0671752
63 E 139 I 0 -0.0461513
63 E 140 P 0 -0.0356469
63 E 141 Y 0 -0.0803648
63 E 142 I 0 -0.0824365
63 E 143 E 0 -0.111234
63 E 144 T 0 -0.10327
63 E 145 S 0 -0.0525234
63 E 146 A 0 -0.115686
63 E 147 K 0 -0.0395764
63 E 148 T 0 -0.111037
63 E 149 R 0 -0.0341447
63 E 150 Q 0 -0.0845316
63 E 151 G 0 -0.0706457
63 E 152 V 0 -0.104153
63 E 153 E 0 -0.066393
63 E 154 D 0 -0.0508
63 E 155 A 0 -0.114804
63 E 156 F 0 -0.0565601
63 E 157 Y 0 -0.0535531
63 E 158 T 0 -0.0949789
63 E 159 L 0 -0.0572235
63 E 160 V 0 -0.0787533
63 E 161 R 0 -0.0630193
63 E 162 E 0 -0.0402389
64 Y 65 S 0 0.776629
64 Y 66 A 0 0.399443
64 Y 67 M 0 0.375128
64 Y 68 R 0 0.322368
64 Y 69 D 0 0.183578
64 Y 70 Q 0 0.113396
64 Y 71 Y 0 0.132371
64 Y 72 M 0 0.0131458
64 Y 73 R 0 0.115813
64 Y 74 T 0 0.0580277
64 Y 75 G 0 0.0537838
64 Y 76 E 0 -0.0434391
64 Y 77 G 0 -0.0541533
64 Y 78 F 0 0.00603416
64 Y 79 L 0 -0.0417453
64 Y 80 C 0 0.0166443
64 Y 81 V 0 -0.0333349
64 Y 82 F 0 0.0393954
64 Y 83 A 0 0.0449946
64 Y 84 I 0 -0.00839364
64 Y 85 N 0 -0.0166962
64 Y 86 N 0 0.00377279
64 Y 87 T 0 -0.00123235
64 Y 88 K 0 -0.0279661
64 Y 89 S 0 -0.0596156
64 Y 90 F 0 -0.0165257
64 Y 91 E 0 -0.0301541
64 Y 92 D 0 -0.00422202
64 Y 93 I 0 -0.0350661
64 Y 94 H 0 -0.0348659
64 Y 95 Q 0 -0.0192973
64 Y 96 Y 0 -0.0136082
64 Y 97 R 0 -0.110876
64 Y 98 E 0 -0.0572048
64 Y 99 Q 0 -0.0728649
64 Y 100 I 0 -0.10617
64 Y 101 K 0 -0.0542071
64 Y 102 R 0 -0.0544147
64 Y 103 V 0 -0.0673344
64 Y 106 S 0 -0.0450031
64 Y 107 D 0 -0.0636657
64 Y 108 D 0 -0.0501472
64 Y 109 V 0 -0.0963175
64 Y 110 P 0 -0.0203774
64 Y 111 M 0 -0.00787293
64 Y 112 V 0 -0.0691225
64 Y 113 L 0 0.00287276
64 Y 114 V 0 -0.0402871
64 Y 115 G 0 -0.0534328
64 Y 116 N 0 -0.0732525
64 Y 117 K 0 -0.0920609
64 Y 118 C 0 -0.0245034
64 Y 119 D 0 -0.0674953
64 Y 120 L 0 0.0154096
64 Y 121 A 0 -0.0292535
64 Y 122 A 0 -0.0846783
64 Y 123 R 0 -0.0841391
64 Y 124 T 0 -0.0723791
64 Y 125 V 0 -0.0661149
64 Y 126 E 0 -0.0572178
64 Y 127 S 0 -0.0864191
64 Y 128 R 0 -0.0694272
64 Y 129 Q 0 -0.083743
64 Y 130 A 0 -0.0990727
64 Y 131 Q 0 -0.091331
64 Y 132 D 0 -0.0524994
64 Y 133 L 0 -0.105798
64 Y 134 A 0 -0.109434
64 Y 135 R 0 -0.0764035
64 Y 136 S 0 -0.083157
64 Y 137 Y 0 -0.0594396
64 Y 138 G 0 -0.0650024
64 Y 139 I 0 -0.0698914
64 Y 140 P 0 -0.0509229
64 Y 141 Y 0 -0.0706717
64 Y 142 I 0 -0.0955038
64 Y 143 E 0 -0.0407766
64 Y 144 T 0 -0.0764804
64 Y 145 S 0 -0.103213
64 Y 146 A 0 -0.0400547
64 Y 147 K 0 0.00695792
64 Y 148 T 0 -0.0658458
64 Y 149 R 0 -0.0793989
64 Y 150 Q 0 -0.112278
64 Y 151 G 0 -0.0289967
64 Y 152 V 0 -0.0491591
64 Y 153 E 0 -0.122916
64 Y 154 D 0 -0.0834971
64 Y 155 A 0 -0.117331
64 Y 156 F 0 0.0102787
64 Y 157 Y 0 -0.0693739
64 Y 158 T 0 -0.118948
64 Y 159 L 0 -0.138761
64 Y 160 V 0 -0.0738056
64 Y 161 R 0 -0.101232
64 Y 162 E 0 -0.123085
65 S 66 A 0 0.706891
65 S 67 M 0 0.482122
65 S 68 R 0 0.389244
65 S 69 D 0 0.326565
65 S 70 Q 0 0.134066
65 S 71 Y 0 0.153933
65 S 72 M 0 0.143491
65 S 73 R 0 0.0586834
65 S 74 T 0 0.0480138
65 S 75 G 0 0.0397461
65 S 76 E 0 -0.0178166
65 S 77 G 0 -0.00290544
65 S 78 F 0 0.0482362
65 S 79 L 0 -0.0541735
65 S 80 C 0 -0.0188649
65 S 81 V 0 -0.0374443
65 S 82 F 0 -0.0255815
65 S 83 A 0 -0.0329322
65 S 84 I 0 -0.0852813
65 S 85 N 0 0.0159253
65 S 86 N 0 -0.031032
65 S 87 T 0 -0.00282213
65 S 88 K 0 0.0231999
65 S 89 S 0 -0.028937
65 S 90 F 0 -0.044313
65 S 91 E 0 0.0115814
65 S 92 D 0 0.0215333
65 S 93 I 0 -0.0804129
65 S 94 H 0 -0.054415
65 S 95 Q 0 0.0401332
65 S 96 Y 0 0.0271315
65 S 97 R 0 -0.0118824
65 S 98 E 0 0.00871909
65 S 99 Q 0 0.0548069
65 S 100 I 0 -0.0593213
65 S 101 K 0 -0.0618212
65 S 102 R 0 0.0107466
65 S 103 V 0 -0.0083902
65 S 106 S 0 -0.00372744
65 S 107 D 0 -0.0129983
65 S 108 D 0 -0.0253683
65 S 109 V 0 -0.0482893
65 S 110 P 0 -0.0470732
65 S 111 M 0 -0.015008
65 S 112 V 0 -0.0604856
65 S 113 L 0 -0.0835401
65 S 114 V 0 -0.0899562
65 S 115 G 0 -0.0700298
65 S 116 N 0 -0.0407062
65 S 117 K 0 -0.0516794
65 S 118 C 0 -0.052564
65 S 119 D 0 -0.068075
65 S 120 L 0 -0.101189
65 S 121 A 0 -0.0382889
65 S 122 A 0 -0.0612386
65 S 123 R 0 -0.0954392
65 S 124 T 0 -0.0723266
65 S 125 V 0 -0.0717432
65 S 126 E 0 -0.0722955
65 S 127 S 0 -0.0755847
65 S 128 R 0 -0.0226797
65 S 129 Q 0 -0.070536
65 S 130 A 0 -0.0880414
65 S 131 Q 0 -0.0580173
65 S 132 D 0 -0.0681624
65 S 133 L 0 -0.0308778
65 S 134 A 0 -0.0381874
65 S 135 R 0 -0.100164
65 S 136 S 0 -0.0724031
65 S 137 Y 0 -0.0450469
65 S 138 G 0 -0.0409761
65 S 139 I 0 -0.0608015
65 S 140 P 0 -0.0552542
65 S 141 Y 0 -0.059972
65 S 142 I 0 -0.0614463
65 S 143 E 0 -0.0380766
65 S 144 T 0 -0.0392254
65 S 145 S 0 -0.0901814
65 S 146 A 0 -0.0859367
65 S 147 K 0 -0.0439277
65 S 148 T 0 -0.0411407
65 S 149 R 0 -0.0732691
65 S 150 Q 0 -0.0301581
65 S 151 G 0 -0.0656302
65 S 152 V 0 -0.0651785
65 S 153 E 0 -0.029914
65 S 154 D 0 -0.0809209
65 S 155 A 0 -0.0662901
65 S 156 F 0 -0.0239328
65 S 157 Y 0 -0.0812769
65 S 158 T 0 -0.0955775
65 S 159 L 0 -0.0482814
65 S 160 V 0 -0.0712431
65 S 161 R 0 -0.0722175
65 S 162 E 0 -0.0695059
66 A 67 M 0 0.847062
66 A 68 R 0 0.610723
66 A 69 D 0 0.384059
66 A 70 Q 0 0.143403
66 A 71 Y 0 0.158574
66 A 72 M 0 0.0961823
66 A 73 R 0 0.165179
66 A 74 T 0 0.0952253
66 A 75 G 0 0.0381149
66 A 76 E 0 0.00674154
66 A 77 G 0 0.0121609
66 A 78 F 0 0.0080476
66 A 79 L 0 0.00571698
66 A 80 C 0 -0.068466
66 A 81 V 0 -0.0267193
66 A 82 F 0 0.0120209
66 A 83 A 0 -0.0266905
66 A 84 I 0 0.0206354
66 A 85 N 0 -0.00727576
66 A 86 N 0 0.00756434
66 A 87 T 0 -0.101749
66 A 88 K 0 -0.0272231
66 A 89 S 0 0.00790622
66 A 90 F 0 0.00568992
66 A 91 E 0 0.00652136
66 A 92 D 0 -0.0139383
66 A 93 I 0 -0.0189499
66 A 94 H 0 0.0214054
66 A 95 Q 0 0.0341268
66 A 96 Y 0 -0.061015
66 A 97 R 0 -0.0129686
66 A 98 E 0 -0.015269
66 A 99 Q 0 0.00740495
66 A 100 I 0 0.000592592
66 A 101 K 0 -0.0216526
66 A 102 R 0 0.0411182
66 A 103 V 0 -0.0290074
66 A 106 S 0 -0.039876
66 A 107 D 0 -0.031434
66 A 108 D 0 -0.0660642
66 A 109 V 0 0.00168808
66 A 110 P 0 -0.0701962
66 A 111 M 0 0.0733165
66 A 112 V 0 -0.0945698
66 A 113 L 0 -0.0206619
66 A 114 V 0 -0.0849815
66 A 115 G 0 -0.0753064
66 A 116 N 0 -0.072529
66 A 117 K 0 -0.101575
66 A 118 C 0 -0.0868044
66 A 119 D 0 -0.0908753
66 A 120 L 0 -0.0485284
66 A 121 A 0 0.0363531
66 A 122 A 0 -0.0402899
66 A 123 R 0 -0.0246195
66 A 124 T 0 -0.0826501
66 A 125 V 0 -0.0660352
66 A 126 E 0 -0.0422269
66 A 127 S 0 -0.0799656
66 A 128 R 0 -0.0632346
66 A 129 Q 0 -0.0679747
66 A 130 A 0 -0.0591581
66 A 131 Q 0 -0.0759431
66 A 132 D 0 -0.0763083
66 A 133 L 0 -0.0843279
66 A 134 A 0 -0.0723304
66 A 135 R 0 -0.041042
66 A 136 S 0 -0.0396607
66 A 137 Y 0 -0.0576003
66 A 138 G 0 -0.0106828
66 A 139 I 0 -0.0773778
66 A 140 P 0 -0.0366818
66 A 141 Y 0 -0.077012
66 A 142 I 0 -0.0697659
66 A 143 E 0 -0.0724297
66 A 144 T 0 -0.0689256
66 A 145 S 0 -0.0708264
66 A 146 A 0 -0.0864812
66 A 147 K 0 -0.0463926
66 A 148 T 0 -0.0308771
66 A 149 R 0 -0.000933396
66 A 150 Q 0 -0.00893692
66 A 151 G 0 -0.0333462
66 A 152 V 0 -0.0613084
66 A 153 E 0 -0.0667983
66 A 154 D 0 0.00530149
66 A 155 A 0 -0.103253
66 A 156 F 0 -0.046845
66 A 157 Y 0 -0.10186
66 A 158 T 0 -0.0354741
66 A 159 L 0 -0.0247479
66 A 160 V 0 -0.032894
66 A 161 R 0 -0.105166
66 A 162 E 0 -0.0503737
67 M 68 R 0 0.818245
67 M 69 D 0 0.526824
67 M 70 Q 0 0.31864
67 M 71 Y 0 0.335926
67 M 72 M 0 0.189224
67 M 73 R 0 0.149964
67 M 74 T 0 0.118347
67 M 75 G 0 0.0277817
67 M 76 E 0 0.00372308
67 M 77 G 0 0.00868795
67 M 78 F 0 -0.0431484
67 M 79 L 0 -0.0645916
67 M 80 C 0 -0.0588053
67 M 81 V 0 -0.0704408
67 M 82 F 0 -0.0658706
67 M 83 A 0 -0.0111397
67 M 84 I 0 -0.00466397
67 M 85 N 0 -0.0542272
67 M 86 N 0 -0.0312165
67 M 87 T 0 0.00301016
67 M 88 K 0 -0.0452231
67 M 89 S 0 -0.0401655
67 M 90 F 0 -0.0176859
67 M 91 E 0 -0.0207652
67 M 92 D 0 0.0112107
67 M 93 I 0 -0.0372483
67 M 94 H 0 -0.0305657
67 M 95 Q 0 -0.044868
67 M 96 Y 0 -0.0424588
67 M 97 R 0 -0.0371987
67 M 98 E 0 -0.062435
67 M 99 Q 0 -0.0408853
67 M 100 I 0 -0.0581819
67 M 101 K 0 -0.0637651
67 M 102 R 0 -0.0355579
67 M 103 V 0 -0.0443268
67 M 106 S 0 -0.026849
67 M 107 D 0 -0.00444891
67 M 108 D 0 0.0251452
67 M 109 V 0 0.0171316
67 M 110 P 0 0.0388907
67 M 111 M 0 -0.00878086
67 M 112 V 0 -0.0297432
67 M 113 L 0 -0.0658082
67 M 114 V 0 -0.0330335
67 M 115 G 0 -0.033042
67 M 116 N 0 -0.047038
67 M 117 K 0 0.000168714
67 M 118 C 0 -0.0503072
67 M 119 D 0 -0.0656522
67 M 120 L 0 -0.0426499
67 M 121 A 0 -0.0534184
67 M 122 A 0 -0.0457568
67 M 123 R 0 -0.0718839
67 M 124 T 0 -0.0427304
67 M 125 V 0 -0.0977622
67 M 126 E 0 -0.0556981
67 M 127 S 0 -0.0811571
67 M 128 R 0 -0.0152138
67 M 129 Q 0 -0.0617662
67 M 130 A 0 -0.056583
67 M 131 Q 0 -0.0581705
67 M 132 D 0 -0.0943
67 M 133 L 0 -0.103982
67 M 134 A 0 -0.057015
67 M 135 R 0 -0.0675649
67 M 136 S 0 -0.0780675
67 M 137 Y 0 -0.0837741
67 M 138 G 0 -0.030466
67 M 139 I 0 -0.0839701
67 M 140 P 0 -0.0552249
67 M 141 Y 0 -0.0162524
67 M 142 I 0 -0.0443769
67 M 143 E 0 -0.0708459
67 M 144 T 0 -0.0310812
67 M 145 S 0 -0.0948826
67 M 146 A 0 -0.0819239
67 M 147 K 0 -0.0251821
67 M 148 T 0 -0.0546943
67 M 149 R 0 -0.0530834
67 M 150 Q 0 -0.0497268
67 M 151 G 0 -0.120107
67 M 152 V 0 -0.0988678
67 M 153 E 0 -0.0801067
67 M 154 D 0 -0.068999
67 M 155 A 0 -0.0415314
67 M 156 F 0 -0.0714038
67 M 157 Y 0 -0.0949645
67 M 158 T 0 -0.0922819
67 M 159 L 0 -0.0545332
67 M 160 V 0 -0.0397407
67 M 161 R 0 -0.0636437
67 M 162 E 0 -0.0499773
68 R 69 D 0 0.764935
68 R 70 Q 0 0.332766
68 R 71 Y 0 0.275561
68 R 72 M 0 0.2098
68 R 73 R 0 0.146523
68 R 74 T 0 0.0309217
68 R 75 G 0 0.127631
68 R 76 E 0 0.0156201
68 R 77 G 0 0.0334246
68 R 78 F 0 0.0972456
68 R 79 L 0 -0.0866442
68 R 80 C 0 0.0493767
68 R 81 V 0 -0.0185897
68 R 82 F 0 0.0148514
68 R 83 A 0 -0.0349375
68 R 84 I 0 -0.0296136
68 R 85 N 0 -0.010896
68 R 86 N 0 0.0220056
68 R 87 T 0 0.00141933
68 R 88 K 0 -0.00595015
68 R 89 S 0 -0.0161615
68 R 90 F 0 0.0130326
68 R 91 E 0 -0.00247012
68 R 92 D 0 0.0141698
68 R 93 I 0 0.0396655
68 R 94 H 0 -0.0490644
68 R 95 Q 0 -0.029476
68 R 96 Y 0 0.0059428
68 R 97 R 0 -0.0387455
68 R 98 E 0 -0.107997
68 R 99 Q 0 -0.027193
68 R 100 I 0 0.0065504
68 R 101 K 0 -0.0444314
68 R 102 R 0 -0.0646026
68 R 103 V 0 -0.0259528
68 R 106 S 0 0.0191023
68 R 107 D 0 0.0250557
68 R 108 D 0 -0.0361597
68 R 109 V 0 -0.0189826
68 R 110 P 0 -0.0456174
68 R 111 M 0 0.0329077
68 R 112 V 0 -0.00596529
68 R 113 L 0 -0.0385093
68 R 114 V 0 -0.0191222
68 R 115 G 0 -0.0958476
68 R 116 N 0 -0.0435085
68 R 117 K 0 -0.0342384
68 R 118 C 0 -0.0215948
68 R 119 D 0 -0.0448203
68 R 120 L 0 -0.0336063
68 R 121 A 0 -0.0524244
68 R 122 A 0 -0.0834313
68 R 123 R 0 -0.113435
68 R 124 T 0 -0.0723952
68 R 125 V 0 -0.101634
68 R 126 E 0 -0.0880362
68 R 127 S 0 -0.0964427
68 R 128 R 0 -0.0945966
68 R 129 Q 0 -0.1012
68 R 130 A 0 -0.102546
68 R 131 Q 0 -0.0676063
68 R 132 D 0 -0.0910425
68 R 133 L 0 -0.0676669
68 R 134 A 0 -0.136343
68 R 135 R 0 -0.0592507
68 R 136 S 0 -0.0875534
68 R 137 Y 0 -0.0639186
68 R 138 G 0 -0.0616322
68 R 139 I 0 -0.0478152
68 R 140 P 0 -0.0758277
68 R 141 Y 0 -0.0912212
68 R 142 I 0 -0.0874808
68 R 143 E 0 -0.0953098
68 R 144 T 0 -0.120837
68 R 145 S 0 -0.0638142
68 R 146 A 0 -0.0791908
68 R 147 K 0 -0.0175515
68 R 148 T 0 -0.0429841
68 R 149 R 0 -0.0639867
68 R 150 Q 0 -0.0519144
68 R 151 G 0 -0.0881642
68 R 152 V 0 -0.100917
68 R 153 E 0 -0.0675878
68 R 154 D 0 -0.0545217
68 R 155 A 0 -0.0653242
68 R 156 F 0 -0.107449
68 R 157 Y 0 -0.0924395
68 R 158 T 0 -0.0594044
68 R 159 L 0 -0.0898219
68 R 160 V 0 -0.0521308
68 R 161 R 0 -0.0524724
68 R 162 E 0 -0.069391
69 D 70 Q 0 0.518584
69 D 71 Y 0 0.364717
69 D 72 M 0 0.238024
69 D 73 R 0 0.215497
69 D 74 T 0 0.159032
69 D 75 G 0 0.0223873
69 D 76 E 0 0.100317
69 D 77 G 0 0.0161487
69 D 78 F 0 0.0637542
69 D 79 L 0 -0.0422916
69 D 80 C 0 0.0878334
69 D 81 V 0 -0.0325373
69 D 82 F 0 0.00563028
69 D 83 A 0 -0.0103807
69 D 84 I 0 -0.0380554
69 D 85 N 0 -0.0179089
69 D 86 N 0 0.0370707
69 D 87 T 0 0.0606334
69 D 88 K 0 -0.0193392
69 D 89 S 0 -0.00983977
69 D 90 F 0 -0.0536611
69 D 91 E 0 -0.0370414
69 D 92 D 0 -0.035493
69 D 93 I 0 -0.02501
69 D 94 H 0 0.0201382
69 D 95 Q 0 -0.0370163
69 D 96 Y 0 0.0322615
69 D 97 R 0 -0.00246743
69 D 98 E 0 0.00175575
69 D 99 Q 0 0.151604
69 D 100 I 0 -0.0340174
69 D 101 K 0 -0.0391819
69 D 102 R 0 0.0565054
69 D 103 V 0 -0.00416011
69 D 106 S 0 -0.007854
69 D 107 D 0 0.0493558
69 D 108 D 0 -0.0116189
69 D 109 V 0 0.00480852
69 D 110 P 0 0.045455
69 D 111 M 0 -0.0576476
69 D 112 V 0 -0.0443354
69 D 113 L 0 -0.0737549
69 D 114 V 0 -0.0479226
69 D 115 G 0 -0.0330619
69 D 116 N 0 -0.0509048
69 D 117 K 0 -0.0991786
69 D 118 C 0 -0.0857317
69 D 119 D 0 -0.08703
69 D 120 L 0 -0.027794
69 D 121 A 0 -0.0846362
69 D 122 A 0 -0.0935642
69 D 123 R 0 -0.030738
69 D 124 T 0 -0.0484348
69 D 125 V 0 -0.0776977
69 D 126 E 0 -0.0840722
69 D 127 S 0 -0.0388845
69 D 128 R 0 -0.0436645
69 D 129 Q 0 -0.0224001
69 D 130 A 0 -0.0859677
69 D 131 Q 0 -0.0715677
69 D 132 D 0 -0.0753371
69 D 133 L 0 -0.0823452
69 D 134 A 0 -0.0417889
69 D 135 R 0 -0.0661301
69 D 136 S 0 -0.0645347
69 D 137 Y 0 -0.00935649
69 D 138 G 0 -0.0136871
69 D 139 I 0 -0.0192475
69 D 140 P 0 -0.0388336
69 D 141 Y 0 -0.0380916
69 D 142 I 0 -0.0582021
69 D 143 E 0 -0.0704281
69 D 144 T 0 -0.0724511
69 D 145 S 0 -0.108516
69 D 146 A 0 -0.0640676
69 D 147 K 0 -0.0338202
69 D 148 T 0 -0.0924645
69 D 149 R 0 -0.0673032
69 D 150 Q 0 -0.0406319
69 D 151 G 0 -0.0570379
69 D 152 V 0 -0.0695333
69 D 153 E 0 -0.00397771
69 D 154 D 0 -0.0184204
69 D 155 A 0 -0.0763598
69 D 156 F 0 -0.0476696
69 D 157 Y 0 -0.0673276
69 D 158 T 0 -0.112285
69 D 159 L 0 -0.00484267
69 D 160 V 0 -0.0264638
69 D 161 R 0 -0.0365973
69 D 162 E 0 -0.00586306
70 Q 71 Y 0 0.731613
70 Q 72 M 0 0.562674
70 Q 73 R 0 0.396637
70 Q 74 T 0 0.251927
70 Q 75 G 0 0.0730448
70 Q 76 E 0 0.0158612
70 Q 77 G 0 0.0635409
70 Q 78 F 0 0.0176652
70 Q 79 L 0 0.0311503
70 Q 80 C 0 0.0219074
70 Q 81 V 0 -0.0537453
70 Q 82 F 0 -0.0030742
70 Q 83 A 0 -0.0270948
70 Q 84 I 0 -0.0061157
70 Q 85 N 0 -0.00553845
70 Q 86 N 0 0.0277843
70 Q 87 T 0 -0.0300598
70 Q 88 K 0 -0.0211172
70 Q 89 S 0 0.0499769
70 Q 90 F 0 0.0202691
70 Q 91 E 0 -0.00043726
70 Q 92 D 0 0.0143866
70 Q 93 I 0 -0.0230891
70 Q 94 H 0 -0.0525957
70 Q 95 Q 0 0.0110119
70 Q 96 Y 0 -0.0197223
70 Q 97 R 0 -0.0664826
70 Q 98 E 0 -0.0445588
70 Q 99 Q 0 0.012904
70 Q 100 I 0 0.00848137
70 Q 101 K 0 -0.0512862
70 Q 102 R 0 -0.0186969
70 Q 103 V 0 0.042999
70 Q 106 S 0 -0.020492
70 Q 107 D 0 0.0385546
70 Q 108 D 0 0.0300686
70 Q 109 V 0 -0.026097
70 Q 110 P 0 -0.0561255
70 Q 111 M 0 -0.0773289
70 Q 112 V 0 -0.0229558
70 Q 113 L 0 0.00939827
70 Q 114 V 0 -0.0279333
70 Q 115 G 0 -0.0804232
70 Q 116 N 0 -0.065996
70 Q 117 K 0 -0.030012
70 Q 118 C 0 -0.0877678
70 Q 119 D 0 -0.0952406
70 Q 120 L 0 0.0112515
70 Q 121 A 0 0.0101493
70 Q 122 A 0 -0.0474661
70 Q 123 R 0 -0.0618375
70 Q 124 T 0 -0.054975
70 Q 125 V 0 -0.0217641
70 Q 126 E 0 -0.0251192
70 Q 127 S 0 -0.0517681
70 Q 128 R 0 -0.0552929
70 Q 129 Q 0 -0.0520085
70 Q 130 A 0 -0.0715948
70 Q 131 Q 0 -0.0485683
70 Q 132 D 0 -0.0874371
70 Q 133 L 0 -0.0615761
70 Q 134 A 0 -0.0402355
70 Q 135 R 0 -0.0653984
70 Q 136 S 0 -0.0624396
70 Q 137 Y 0 -0.0256523
70 Q 138 G 0 0.027026
70 Q 139 I 0 -0.0451173
70 Q 140 P 0 -0.0720127
70 Q 141 Y 0 -0.0796816
70 Q 142 I 0 -0.0339555
70 Q 143 E 0 -0.0972105
70 Q 144 T 0 -0.100863
70 Q 145 S 0 -0.0252916
70 Q 146 A 0 -0.0439244
70 Q 147 K 0 -0.0065167
70 Q 148 T 0 -0.0436006
70 Q 149 R 0 -0.0633425
70 Q 150 Q 0 -0.0303544
70 Q 151 G 0 -0.0619807
70 Q 152 V 0 -0.0665779
70 Q 153 E 0 -0.0378648
70 Q 154 D 0 -0.0247688
70 Q 155 A 0 -0.0326434
70 Q 156 F 0 -0.0655453
70 Q 157 Y 0 -0.0414891
70 Q 158 T 0 -0.0774295
70 Q 159 L 0 -0.0838335
70 Q 160 V 0 -0.0195224
70 Q 161 R 0 -0.0705576
70 Q 162 E 0 -0.0758657
71 Y 72 M 0 0.714718
71 Y 73 R 0 0.3656
71 Y 74 T 0 0.169342
71 Y 75 G 0 0.0646721
71 Y 76 E 0 0.111222
71 Y 77 G 0 0.0507087
71 Y 78 F 0 0.107938
71 Y 79 L 0 -0.0214542
71 Y 80 C 0 0.0911404
71 Y 81 V 0 -0.0961509
71 Y 82 F 0 0.0124549
71 Y 83 A 0 0.0412086
71 Y 84 I 0 -0.0566487
71 Y 85 N 0 -0.0109058
71 Y 86 N 0 0.0160372
71 Y 87 T 0 -0.0180079
71 Y 88 K 0 0.0157226
71 Y 89 S 0 0.0440739
71 Y 90 F 0 0.00200897
71 Y 91 E 0 -0.0217596
71 Y 92 D 0 -0.0144105
71 Y 93 I 0 0.0299905
71 Y 94 H 0 -0.0603292
71 Y 95 Q 0 -0.0209264
71 Y 96 Y 0 0.00817589
71 Y 97 R 0 -0.0483456
71 Y 98 E 0 -0.0608848
71 Y 99 Q 0 -0.0309757
71 Y 100 I 0 0.00517715
71 Y 101 K 0 -0.077335
71 Y 102 R 0 -0.038303
71 Y 103 V 0 0.000626962
71 Y 106 S 0 -0.0422074
71 Y 107 D 0 -0.0316088
71 Y 108 D 0 -0.0195824
71 Y 109 V 0 0.00903624
71 Y 110 P 0 -0.0254975
71 Y 111 M 0 -0.0145942
71 Y 112 V 0 -0.0208856
71 Y 113 L 0 -0.037858
71 Y 114 V 0 -0.0747009
71 Y 115 G 0 0.0113382
71 Y 116 N 0 -0.041874
71 Y 117 K 0 0.00904371
71 Y 118 C 0 -0.0768006
71 Y 119 D 0 -0.0850501
71 Y 120 L 0 -0.0571082
71 Y 121 A 0 -0.0612064
71 Y 122 A 0 -0.0729972
71 Y 123 R 0 -0.0780882
71 Y 124 T 0 -0.0614216
71 Y 125 V 0 -0.092627
71 Y 126 E 0 -0.09143
71 Y 127 S 0 -0.106383
71 Y 128 R 0 -0.0577911
71 Y 129 Q 0 -0.0664712
71 Y 130 A 0 -0.076856
71 Y 131 Q 0 -0.0385501
71 Y 132 D 0 -0.0774654
71 Y 133 L 0 -0.049314
71 Y 134 A 0 -0.0980008
71 Y 135 R 0 -0.067022
71 Y 136 S 0 -0.0930347
71 Y 137 Y 0 -0.019691
71 Y 138 G 0 -0.0697342
71 Y 139 I 0 -0.0170388
71 Y 140 P 0 -0.0534107
71 Y 141 Y 0 -0.0701366
71 Y 142 I 0 -0.00918972
71 Y 143 E 0 -0.05112
71 Y 144 T 0 -0.0306258
71 Y 145 S 0 -0.0502565
71 Y 146 A 0 -0.0673653
71 Y 147 K 0 -0.00851997
71 Y 148 T 0 -0.0465945
71 Y 149 R 0 -0.0662495
71 Y 150 Q 0 -0.0542165
71 Y 151 G 0 -0.0551839
71 Y 152 V 0 -0.101355
71 Y 153 E 0 -0.0671406
71 Y 154 D 0 -0.0670352
71 Y 155 A 0 -0.0261474
71 Y 156 F 0 -0.0696431
71 Y 157 Y 0 -0.047258
71 Y 158 T 0 -0.0927005
71 Y 159 L 0 -0.0504212
71 Y 160 V 0 -0.0809599
71 Y 161 R 0 -0.0821068
71 Y 162 E 0 -0.0899378
72 M 73 R 0 0.569598
72 M 74 T 0 0.287128
72 M 75 G 0 0.234266
72 M 76 E 0 0.146498
72 M 77 G 0 0.0948039
72 M 78 F 0 0.115034
72 M 79 L 0 -0.00535529
72 M 80 C 0 0.00937479
72 M 81 V 0 0.0163598
72 M 82 F 0 -0.00749159
72 M 83 A 0 -0.00236776
72 M 84 I 0 -0.00682777
72 M 85 N 0 -0.0122771
72 M 86 N 0 0.0777366
72 M 87 T 0 -0.0275688
72 M 88 K 0 0.0205298
72 M 89 S 0 0.00477619
72 M 90 F 0 -0.0112844
72 M 91 E 0 -0.0730221
72 M 92 D 0 -0.000284444
72 M 93 I 0 0.01169
72 M 94 H 0 -0.0110612
72 M 95 Q 0 -0.0022114
72 M 96 Y 0 0.0515681
72 M 97 R 0 -0.0216352
72 M 98 E 0 -0.0024786
72 M 99 Q 0 0.133043
72 M 100 I 0 0.00324761
72 M 101 K 0 -0.0794095
72 M 102 R 0 -0.0146546
72 M 103 V 0 0.0818392
72 M 106 S 0 0.0127003
72 M 107 D 0 0.0273695
72 M 108 D 0 0.000964152
72 M 109 V 0 0.0992513
72 M 110 P 0 -0.00542108
72 M 111 M 0 0.0882021
72 M 112 V 0 -0.0104069
72 M 113 L 0 -0.0241803
72 M 114 V 0 0.0305439
72 M 115 G 0 -0.00382096
72 M 116 N 0 -0.0393249
72 M 117 K 0 0.00636348
72 M 118 C 0 -0.0446116
72 M 119 D 0 -0.0230316
72 M 120 L 0 -0.0251875
72 M 121 A 0 -0.0256222
72 M 122 A 0 -0.0551145
72 M 123 R 0 -0.0871098
72 M 124 T 0 -0.0185655
72 M 125 V 0 -0.0624804
72 M 126 E 0 -0.0709613
72 M 127 S 0 -0.0881946
72 M 128 R 0 -0.0400657
72 M 129 Q 0 -0.0562317
72 M 130 A 0 -0.0818137
72 M 131 Q 0 -0.0876616
72 M 132 D 0 -0.0506329
72 M 133 L 0 -0.0722386
72 M 134 A 0 -0.0971438
72 M 135 R 0 -0.0833487
72 M 136 S 0 -0.055648
72 M 137 Y 0 -0.01617
72 M 138 G 0 -0.0328212
72 M 139 I 0 -0.0702826
72 M 140 P 0 -0.033757
72 M 141 Y 0 -0.0567307
72 M 142 I 0 -0.0239753
72 M 143 E 0 -0.0197299
72 M 144 T 0 -0.039481
72 M 145 S 0 -0.0930196
72 M 146 A 0 -0.0620949
72 M 147 K 0 -0.0763408
72 M 148 T 0 -0.0638019
72 M 149 R 0 -0.0828461
72 M 150 Q 0 -0.0260959
72 M 151 G 0 -0.0507854
72 M 152 V 0 -0.0447041
72 M 153 E 0 -0.0348023
72 M 154 D 0 -0.0319725
72 M 155 A 0 -0.049147
72 M 156 F 0 -0.0602322
72 M 157 Y 0 -0.0292305
72 M 158 T 0 -0.0652164
72 M 159 L 0 -0.0793926
72 M 160 V 0 -0.0365592
72 M 161 R 0 -0.0139436
72 M 162 E 0 -0.0133037
73 R 74 T 0 0.440998
73 R 75 G 0 0.178084
73 R 76 E 0 0.0471973
73 R 77 G 0 0.1063
73 R 78 F 0 0.129255
73 R 79 L 0 0.020662
73 R 80 C 0 0.00173571
73 R 81 V 0 0.00535127
73 R 82 F 0 0.0243497
73 R 83 A 0 -0.00239153
73 R 84 I 0 0.000372256
73 R 85 N 0 0.0640492
73 R 86 N 0 0.0450804
73 R 87 T 0 -0.0407164
73 R 88 K 0 -0.00560577
73 R 89 S 0 -0.00920161
73 R 90 F 0 -0.0349783
73 R 91 E 0 0.000707109
73 R 92 D 0 -0.0215793
73 R 93 I 0 -0.0042208
73 R 94 H 0 -0.0100196
73 R 95 Q 0 -0.000164694
73 R 96 Y 0 -0.0365536
73 R 97 R 0 0.0530611
73 R 98 E 0 0.0522055
73 R 99 Q 0 0.00916793
73 R 100 I 0 -0.0479349
73 R 101 K 0 -0.00694814
73 R 102 R 0 0.0316421
73 R 103 V 0 0.0233443
73 R 106 S 0 -0.0142794
73 R 107 D 0 0.151967
73 R 108 D 0 0.0154184
73 R 109 V 0 0.0197131
73 R 110 P 0 0.00118716
73 R 111 M 0 -0.0248843
73 R 112 V 0 -0.00374914
73 R 113 L 0 -0.0516981
73 R 114 V 0 -0.101264
73 R 115 G 0 -0.0438081
73 R 116 N 0 -0.0768549
73 R 117 K 0 -0.0278579
73 R 118 C 0 -0.0199856
73 R 119 D 0 -0.0553189
73 R 120 L 0 -0.0547014
73 R 121 A 0 -0.00865316
73 R 122 A 0 -0.0393733
73 R 123 R 0 -0.0541567
73 R 124 T 0 -0.0437098
73 R 125 V 0 -0.0472583
73 R 126 E 0 -0.0239547
73 R 127 S 0 -0.0182223
73 R 128 R 0 -0.0392792
73 R 129 Q 0 -0.0565025
73 R 130 A 0 -0.0910103
73 R 131 Q 0 -0.0221854
73 R 132 D 0 -0.0458401
73 R 133 L 0 -0.0369989
73 R 134 A 0 -0.0159929
73 R 135 R 0 -0.0212972
73 R 136 S 0 -0.037241
73 R 137 Y 0 -0.0205072
73 R 138 G 0 -0.0280234
73 R 139 I 0 -0.0543437
73 R 140 P 0 -0.0234429
73 R 141 Y 0 -0.0126518
73 R 142 I 0 -0.0419406
73 R 143 E 0 -0.0304643
73 R 144 T 0 -0.0316871
73 R 145 S 0 -0.00946963
73 R 146 A 0 -0.0542738
73 R 147 K 0 0.00969603
73 R 148 T 0 -0.0711972
73 R 149 R 0 0.00525635
73 R 150 Q 0 -0.00663006
73 R 151 G 0 -0.0278287
73 R 152 V 0 -0.0549771
73 R 153 E 0 0.00814622
73 R 154 D 0 -0.0584475
73 R 155 A 0 -0.0563668
73 R 156 F 0 -0.0416658
73 R 157 Y 0 -0.0448872
73 R 158 T 0 -0.0572662
73 R 159 L 0 -0.0419948
73 R 160 V 0 -0.02151
73 R 161 R 0 -0.0230176
73 R 162 E 0 0.0100734
74 T 75 G 0 0.283394
74 T 76 E 0 0.272518
74 T 77 G 0 0.0702432
74 T 78 F 0 0.0471071
74 T 79 L 0 0.0299503
74 T 80 C 0 -0.00629887
74 T 81 V 0 -0.00519324
74 T 82 F 0 -0.0223024
74 T 83 A 0 0.0181454
74 T 84 I 0 -0.00462485
74 T 85 N 0 0.0221158
74 T 86 N 0 0.119905
74 T 87 T 0 0.0461207
74 T 88 K 0 0.0501003
74 T 89 S 0 0.0421858
74 T 90 F 0 -0.0358574
74 T 91 E 0 -0.028299
74 T 92 D 0 0.0174396
74 T 93 I 0 0.00693111
74 T 94 H 0 0.00194756
74 T 95 Q 0 -0.0212141
74 T 96 Y 0 -0.029913
74 T 97 R 0 -0.0223689
74 T 98 E 0 0.0115014
74 T 99 Q 0 -0.0571167
74 T 100 I 0 -0.0450118
74 T 101 K 0 0.0319866
74 T 102 R 0 -0.034736
74 T 103 V 0 0.0270904
74 T 106 S 0 -0.00555625
74 T 107 D 0 0.0402075
74 T 108 D 0 0.0173176
74 T 109 V 0 0.0663861
74 T 110 P 0 0.00371333
74 T 111 M 0 0.0504207
74 T 112 V 0 -0.029137
74 T 113 L 0 -0.0191734
74 T 114 V 0 -0.038768
74 T 115 G 0 -0.052708
74 T 116 N 0 -0.04524
74 T 117 K 0 -0.0641918
74 T 118 C 0 -0.0585478
74 T 119 D 0 -0.0880595
74 T 120 L 0 0.0346341
74 T 121 A 0 -0.00390051
74 T 122 A 0 -0.0191464
74 T 123 R 0 -0.0571873
74 T 124 T 0 -0.0694728
74 T 125 V 0 -0.0640033
74 T 126 E 0 -0.0670976
74 T 127 S 0 -0.081398
74 T 128 R 0 -0.0251233
74 T 129 Q 0 -0.0303028
74 T 130 A 0 -0.0976881
74 T 131 Q 0 -0.0640673
74 T 132 D 0 -0.0413483
74 T 133 L 0 -0.0587866
74 T 134 A 0 -0.0768247
74 T 135 R 0 -0.0206467
74 T 136 S 0 -0.0271091
74 T 137 Y 0 -0.038545
74 T 138 G 0 -0.0258965
74 T 139 I 0 0.00563676
74 T 140 P 0 -0.0415114
74 T 141 Y 0 -0.0534456
74 T 142 I 0 -0.0448162
74 T 143 E 0 -0.0517475
74 T 144 T 0 -0.0828421
74 T 145 S 0 -0.0285097
74 T 146 A 0 -0.0829824
74 T 147 K 0 -0.0241885
74 T 148 T 0 0.00271724
74 T 149 R 0 -0.0382523
74 T 150 Q 0 -0.0664507
74 T 151 G 0 -0.0196778
74 T 152 V 0 -0.0617841
74 T 153 E 0 -0.024584
74 T 154 D 0 -0.0232415
74 T 155 A 0 -0.043214
74 T 156 F 0 -0.0360322
74 T 157 Y 0 -0.0146989
74 T 158 T 0 -0.0557176
74 T 159 L 0 -0.106976
74 T 160 V 0 -0.0114627
74 T 161 R 0 -0.0386662
74 T 162 E 0 -0.021787
75 G 76 E 0 0.400158
75 G 77 G 0 0.340624
75 G 78 F 0 0.264305
75 G 79 L 0 0.144212
75 G 80 C 0 0.119206
75 G 81 V 0 0.0744254
75 G 82 F 0 0.0464651
75 G 83 A 0 0.189106
75 G 84 I 0 0.0278313
75 G 85 N 0 -0.00178443
75 G 86 N 0 0.068233
75 G 87 T 0 0.00235433
75 G 88 K 0 0.0544565
75 G 89 S 0 0.0503047
75 G 90 F 0 0.0361934
75 G 91 E 0 -0.044791
75 G 92 D 0 -0.0335389
75 G 93 I 0 -0.0459852
75 G 94 H 0 -0.0151581
75 G 95 Q 0 0.022681
75 G 96 Y 0 0.00617984
75 G 97 R 0 -0.0141372
75 G 98 E 0 -0.00196864
75 G 99 Q 0 0.0316957
75 G 100 I 0 -0.0320647
75 G 101 K 0 -0.0260454
75 G 102 R 0 -0.00656831
75 G 103 V 0 0.0387727
75 G 106 S 0 -0.0254228
75 G 107 D 0 0.00380547
75 G 108 D 0 -0.059587
75 G 109 V 0 0.13005
75 G 110 P 0 0.00181249
75 G 111 M 0 0.0167875
75 G 112 V 0 -0.0572584
75 G 113 L 0 -0.0250598
75 G 114 V 0 -0.0652936
75 G 115 G 0 -0.00201608
75 G 116 N 0 0.142268
75 G 117 K 0 -0.0218352
75 G 118 C 0 -0.041023
75 G 119 D 0 -0.0373748
75 G 120 L 0 -0.0605662
75 G 121 A 0 0.0290979
75 G 122 A 0 -0.0488797
75 G 123 R 0 -0.0351583
75 G 124 T 0 -0.0654621
75 G 125 V 0 -0.0168405
75 G 126 E 0 -0.0318735
75 G 127 S 0 -0.0781489
75 G 128 R 0 -0.0906974
75 G 129 Q 0 -0.085817
75 G 130 A 0 -0.106618
75 G 131 Q 0 -0.108262
75 G 132 D 0 -0.0934845
75 G 133 L 0 -0.0947268
75 G 134 A 0 -0.0569974
75 G 135 R 0 -0.10534
75 G 136 S 0 -0.0727456
75 G 137 Y 0 -0.105092
75 G 138 G 0 -0.032539
75 G 139 I 0 -0.0689856
75 G 140 P 0 -0.0236626
75 G 141 Y 0 -0.107915
75 G 142 I 0 -0.0903769
75 G 143 E 0 -0.0266291
75 G 144 T 0 -0.032377
75 G 145 S 0 -0.0374752
75 G 146 A 0 0.0174768
75 G 147 K 0 -0.0779447
75 G 148 T 0 -0.0535222
75 G 149 R 0 -0.0262195
75 G 150 Q 0 -0.106366
75 G 151 G 0 -0.0629852
75 G 152 V 0 -0.0594653
75 G 153 E 0 -0.0637632
75 G 154 D 0 -0.0787506
75 G 155 A 0 -0.075226
75 G 156 F 0 -0.0345566
75 G 157 Y 0 -0.0533148
75 G 158 T 0 -0.049841
75 G 159 L 0 -0.0467574
75 G 160 V 0 -0.0725562
75 G 161 R 0 -0.0661536
75 G 162 E 0 -0.0677468
76 E 77 G 0 0.38519
76 E 78 F 0 0.248404
76 E 79 L 0 0.210881
76 E 80 C 0 0.107094
76 E 81 V 0 0.0961533
76 E 82 F 0 0.0869786
76 E 83 A 0 0.0531987
76 E 84 I 0 0.140859
76 E 85 N 0 0.000643725
76 E 86 N 0 0.0302173
76 E 87 T 0 -0.023446
76 E 88 K 0 -0.0227349
76 E 89 S 0 -0.0226857
76 E 90 F 0 -0.0600892
76 E 91 E 0 -0.0152879
76 E 92 D 0 -0.00509291
76 E 93 I 0 0.00480216
76 E 94 H 0 0.0386103
76 E 95 Q 0 -0.00358749
76 E 96 Y 0 -0.0118691
76 E 97 R 0 -0.0541856
76 E 98 E 0 -0.0344796
76 E 99 Q 0 0.0316275
76 E 100 I 0 0.00351875
76 E 101 K 0 0.00350497
76 E 102 R 0 0.0161839
76 E 103 V 0 0.0339592
76 E 106 S 0 0.0268955
76 E 107 D 0 0.00449054
76 E 108 D 0 0.00382229
76 E 109 V 0 0.0673711
76 E 110 P 0 0.163388
76 E 111 M 0 0.00890712
76 E 112 V 0 -0.0127429
76 E 113 L 0 -0.019918
76 E 114 V 0 -0.0197592
76 E 115 G 0 -0.0521623
76 E 116 N 0 0.0688662
76 E 117 K 0 0.0128177
76 E 118 C 0 0.0198173
76 E 119 D 0 0.0101737
76 E 120 L 0 -0.00369969
76 E 121 A 0 -0.0183637
76 E 122 A 0 -0.0309816
76 E 123 R 0 -0.0747375
76 E 124 T 0 -0.0091992
76 E 125 V 0 -0.103485
76 E 126 E 0 -0.0224267
76 E 127 S 0 -0.0633872
76 E 128 R 0 -0.0599959
76 E 129 Q 0 -0.0419606
76 E 130 A 0 -0.0368209
76 E 131 Q 0 -0.0579243
76 E 132 D 0 -0.0466392
76 E 133 L 0 -0.0105501
76 E 134 A 0 -0.0130232
76 E 135 R 0 -0.0173863
76 E 136 S 0 -0.0101963
76 E 137 Y 0 -0.060576
76 E 138 G 0 -0.0744567
76 E 139 I 0 -0.0261326
76 E 140 P 0 0.00591439
76 E 141 Y 0 -0.0515192
76 E 142 I 0 -0.00727472
76 E 143 E 0 -0.0987884
76 E 144 T 0 -0.0537674
76 E 145 S 0 -0.0440391
76 E 146 A 0 -0.0380206
76 E 147 K 0 -0.054124
76 E 148 T 0 -0.0277832
76 E 149 R 0 -0.035659
76 E 150 Q 0 -0.0647752
76 E 151 G 0 -0.0492109
76 E 152 V 0 -0.0321902
76 E 153 E 0 -0.0505717
76 E 154 D 0 -0.0695207
76 E 155 A 0 -0.0561742
76 E 156 F 0 -0.0542226
76 E 157 Y 0 0.0238066
76 E 158 T 0 -0.0194089
76 E 159 L 0 -0.0452124
76 E 160 V 0 -0.0465021
76 E 161 R 0 -0.0393423
76 E 162 E 0 -0.0449549
77 G 78 F 0 0.210464
77 G 79 L 0 0.376465
77 G 80 C 0 0.0993684
77 G 81 V 0 0.178208
77 G 82 F 0 0.0828835
77 G 83 A 0 0.168764
77 G 84 I 0 0.0317756
77 G 85 N 0 0.0649109
77 G 86 N 0 -0.0188053
77 G 87 T 0 0.030703
77 G 88 K 0 0.0206638
77 G 89 S 0 0.0618261
77 G 90 F 0 -0.0647287
77 G 91 E 0 0.0374935
77 G 92 D 0 -0.0333728
77 G 93 I 0 -0.00414906
77 G 94 H 0 -0.0406026
77 G 95 Q 0 -0.0246697
77 G 96 Y 0 -0.0483234
77 G 97 R 0 -0.0152244
77 G 98 E 0 -0.0301596
77 G 99 Q 0 -0.0132955
77 G 100 I 0 0.036205
77 G 101 K 0 -0.0282067
77 G 102 R 0 -0.114992
77 G 103 V 0 -0.0741131
77 G 106 S 0 -0.0327669
77 G 107 D 0 0.029948
77 G 108 D 0 4.4552e-05
77 G 109 V 0 0.028587
77 G 110 P 0 0.102253
77 G 111 M 0 0.0826015
77 G 112 V 0 0.42065
77 G 113 L 0 -0.0445494
77 G 114 V 0 0.0233288
77 G 115 G 0 0.0258014
77 G 116 N 0 -0.0300071
77 G 117 K 0 -0.0203627
77 G 118 C 0 -0.0662908
77 G 119 D 0 -0.0399529
77 G 120 L 0 -0.0145389
77 G 121 A 0 -0.0460666
77 G 122 A 0 -0.065291
77 G 123 R 0 -0.0204577
77 G 124 T 0 -0.0999754
77 G 125 V 0 -0.0677463
77 G 126 E 0 -0.0128685
77 G 127 S 0 -0.0469631
77 G 128 R 0 -0.0598968
77 G 129 Q 0 -0.0204006
77 G 130 A 0 -0.0901546
77 G 131 Q 0 -0.0371661
77 G 132 D 0 -0.0371137
77 G 133 L 0 -0.0732058
77 G 134 A 0 -0.0426616
77 G 135 R 0 -0.0773855
77 G 136 S 0 -0.0807217
77 G 137 Y 0 -0.060328
77 G 138 G 0 -0.0553964
77 G 139 I 0 0.0027393
77 G 140 P 0 -0.0304786
77 G 141 Y 0 -0.0540906
77 G 142 I 0 -0.00908968
77 G 143 E 0 -0.0871413
77 G 144 T 0 0.0123202
77 G 145 S 0 -0.0493412
77 G 146 A 0 -0.0434117
77 G 147 K 0 -0.079408
77 G 148 T 0 -0.0761215
77 G 149 R 0 0.0079407
77 G 150 Q 0 -0.00224472
77 G 151 G 0 -0.0403339
77 G 152 V 0 -0.0412359
77 G 153 E 0 0.0132772
77 G 154 D 0 -0.0580778
77 G 155 A 0 0.173956
77 G 156 F 0 0.0500946
77 G 157 Y 0 -0.0414781
77 G 158 T 0 0.0567722
77 G 159 L 0 0.305314
77 G 160 V 0 0.00402625
77 G 161 R 0 -0.0887091
77 G 162 E 0 0.177934
78 F 79 L 0 0.189808
78 F 80 C 0 0.454221
78 F 81 V 0 0.14734
78 F 82 F 0 0.118586
78 F 83 A 0 0.163816
78 F 84 I 0 0.0364726
78 F 85 N 0 0.00927092
78 F 86 N 0 0.0525127
78 F 87 T 0 0.0895274
78 F 88 K 0 -0.0107456
78 F 89 S 0 0.000369622
78 F 90 F 0 -0.0401692
78 F 91 E 0 -0.00445933
78 F 92 D 0 0.0330766
78 F 93 I 0 -0.0337733
78 F 94 H 0 -0.0279812
78 F 95 Q 0 -0.0207851
78 F 96 Y 0 -0.00800194
78 F 97 R 0 -0.00085
78 F 98 E 0 -0.0157036
78 F 99 Q 0 -0.0247162
78 F 100 I 0 0.201561
78 F 101 K 0 -0.0410123
78 F 102 R 0 -0.0607735
78 F 103 V 0 0.0238491
78 F 106 S 0 0.0709901
78 F 107 D 0 -0.00468962
78 F 108 D 0 0.0143506
78 F 109 V 0 0.306163
78 F 110 P 0 0.0155119
78 F 111 M 0 0.0965186
78 F 112 V 0 0.00025636
78 F 113 L 0 -0.014072
78 F 114 V 0 -0.0506339
78 F 115 G 0 0.00951238
78 F 116 N 0 0.0384207
78 F 117 K 0 0.0527282
78 F 118 C 0 -0.0123547
78 F 119 D 0 0.00510367
78 F 120 L 0 -0.117551
78 F 121 A 0 -0.0638536
78 F 122 A 0 -0.062836
78 F 123 R 0 -0.0732916
78 F 124 T 0 -0.0819266
78 F 125 V 0 -0.0936063
78 F 126 E 0 -0.103098
78 F 127 S 0 -0.104693
78 F 128 R 0 -0.0611952
78 F 129 Q 0 -0.0352475
78 F 130 A 0 -0.0891199
78 F 131 Q 0 -0.0718652
78 F 132 D 0 -0.0366532
78 F 133 L 0 -0.0103962
78 F 134 A 0 -0.0399759
78 F 135 R 0 -0.0939766
78 F 136 S 0 -0.0611194
78 F 137 Y 0 -0.0455106
78 F 138 G 0 -0.0569808
78 F 139 I 0 0.00318891
78 F 140 P 0 0.00386363
78 F 141 Y 0 -0.0327361
78 F 142 I 0 -0.0697824
78 F 143 E 0 0.0233032
78 F 144 T 0 -0.0918083
78 F 145 S 0 -0.056976
78 F 146 A 0 -0.00244411
78 F 147 K 0 -0.0668509
78 F 148 T 0 -0.0562657
78 F 149 R 0 -0.00613485
78 F 150 Q 0 -0.0334754
78 F 151 G 0 -0.0323691
78 F 152 V 0 -0.0771575
78 F 153 E 0 -0.0511999
78 F 154 D 0 -0.051234
78 F 155 A 0 -0.107238
78 F 156 F 0 -0.070991
78 F 157 Y 0 -0.053391
78 F 158 T 0 -0.0583691
78 F 159 L 0 -0.000862291
78 F 160 V 0 -0.064447
78 F 161 R 0 -0.0577887
78 F 162 E 0 -0.0344607
79 L 80 C 0 0.229925
79 L 81 V 0 0.309571
79 L 82 F 0 0.14304
79 L 83 A 0 0.158084
79 L 84 I 0 0.0306797
79 L 85 N 0 0.0837934
79 L 86 N 0 0.0307991
79 L 87 T 0 0.0450794
79 L 88 K 0 0.0251833
79 L 89 S 0 -0.0379893
79 L 90 F 0 -0.0360856
79 L 91 E 0 -0.0382303
79 L 92 D 0 -0.0145395
79 L 93 I 0 -0.0497153
79 L 94 H 0 -0.0590561
79 L 95 Q 0 -0.0429925
79 L 96 Y 0 0.00345315
79 L 97 R 0 -0.0733714
79 L 98 E 0 -0.0325501
79 L 99 Q 0 -0.0530764
79 L 100 I 0 -0.0102802
79 L 101 K 0 -0.0569198
79 L 102 R 0 -0.0214361
79 L 103 V 0 -0.0677821
79 L 106 S 0 -0.0379046
79 L 107 D 0 -0.087664
79 L 108 D 0 -0.0506098
79 L 109 V 0 -0.0272184
79 L 110 P 0 0.0526779
79 L 111 M 0 0.0353267
79 L 112 V 0 0.351143
79 L 113 L 0 0.0272956
79 L 114 V 0 0.689875
79 L 115 G 0 -0.0325377
79 L 116 N 0 0.102395
79 L 117 K 0 0.0392844
79 L 118 C 0 -0.0125091
79 L 119 D 0 0.10694
79 L 120 L 0 -0.00878814
79 L 121 A 0 0.00141471
79 L 122 A 0 -0.0258019
79 L 123 R 0 -0.058241
79 L 124 T 0 -0.0563463
79 L 125 V 0 -0.0655812
79 L 126 E 0 -0.0403085
79 L 127 S 0 -0.0725486
79 L 128 R 0 -0.056434
79 L 129 Q 0 -0.0524646
79 L 130 A 0 -0.0492607
79 L 131 Q 0 -0.0513116
79 L 132 D 0 -0.063849
79 L 133 L 0 -0.0544618
79 L 134 A 0 -0.068218
79 L 135 R 0 -0.0601691
79 L 136 S 0 -0.0579264
79 L 137 Y 0 -0.0518038
79 L 138 G 0 -0.0417104
79 L 139 I 0 -0.0328544
79 L 140 P 0 -0.0939498
79 L 141 Y 0 -0.0168389
79 L 142 I 0 -0.00631893
79 L 143 E 0 -0.0821947
79 L 144 T 0 0.0131143
79 L 145 S 0 0.0166045
79 L 146 A 0 -0.0571302
79 L 147 K 0 -0.0811905
79 L 148 T 0 -0.0133297
79 L 149 R 0 -0.0541583
79 L 150 Q 0 -0.0641827
79 L 151 G 0 -0.0421391
79 L 152 V 0 -0.0294586
79 L 153 E 0 -0.0226799
79 L 154 D 0 -0.0507965
79 L 155 A 0 0.225972
79 L 156 F 0 -0.0481053
79 L 157 Y 0 -0.0389471
79 L 158 T 0 0.0205995
79 L 159 L 0 0.301672
79 L 160 V 0 -0.086314
79 L 161 R 0 -0.061721
79 L 162 E 0 -0.0604402
80 C 81 V 0 0.212732
80 C 82 F 0 0.348329
80 C 83 A 0 0.135186
80 C 84 I 0 0.123875
80 C 85 N 0 0.159156
80 C 86 N 0 0.0845847
80 C 87 T 0 0.110818
80 C 88 K 0 0.0571345
80 C 89 S 0 0.106128
80 C 90 F 0 0.0723478
80 C 91 E 0 0.0696002
80 C 92 D 0 0.114413
80 C 93 I 0 0.227367
80 C 94 H 0 0.044968
80 C 95 Q 0 0.0193345
80 C 96 Y 0 0.200588
80 C 97 R 0 0.28178
80 C 98 E 0 -0.0086618
80 C 99 Q 0 -0.0686113
80 C 100 I 0 0.0984595
80 C 101 K 0 0.0467798
80 C 102 R 0 -0.0155887
80 C 103 V 0 -0.0691872
80 C 106 S 0 -0.0367976
80 C 107 D 0 -0.0378566
80 C 108 D 0 -0.0582208
80 C 109 V 0 -0.0110315
80 C 110 P 0 -0.0336855
80 C 111 M 0 0.220603
80 C 112 V 0 0.0119277
80 C 113 L 0 0.280457
80 C 114 V 0 -0.0251244
80 C 115 G 0 -0.0264648
80 C 116 N 0 0.0154384
80 C 117 K 0 0.0611097
80 C 118 C 0 -0.0269526
80 C 119 D 0 -0.021785
80 C 120 L 0 -0.00942463
80 C 121 A 0 -0.0352442
80 C 122 A 0 -0.0155296
80 C 123 R 0 -0.0504489
80 C 124 T 0 -0.0210019
80 C 125 V 0 -0.0685467
80 C 126 E 0 -0.0505244
80 C 127 S 0 -0.0747793
80 C 128 R 0 -0.031124
80 C 129 Q 0 -0.0263538
80 C 130 A 0 -0.0710054
80 C 131 Q 0 -0.0884854
80 C 132 D 0 -0.0764796
80 C 133 L 0 -0.0195545
80 C 134 A 0 -0.0952158
80 C 135 R 0 -0.0989349
80 C 136 S 0 -0.0974427
80 C 137 Y 0 0.00216602
80 C 138 G 0 -0.0423087
80 C 139 I 0 0.0131949
80 C 140 P 0 -0.080515
80 C 141 Y 0 -0.0427589
80 C 142 I 0 -0.0971051
80 C 143 E 0 -0.0193356
80 C 144 T 0 -0.0577443
80 C 145 S 0 -0.0398465
80 C 146 A 0 -0.0452664
80 C 147 K 0 -0.00694239
80 C 148 T 0 -0.0661803
80 C 149 R 0 -0.0822387
80 C 150 Q 0 -0.0761579
80 C 151 G 0 -0.0407974
80 C 152 V 0 -0.0578028
80 C 153 E 0 -0.0709853
80 C 154 D 0 -0.0491729
80 C 155 A 0 -0.0490772
80 C 156 F 0 -0.0661526
80 C 157 Y 0 -0.0363025
80 C 158 T 0 -0.0686846
80 C 159 L 0 -0.088943
80 C 160 V 0 -0.0548806
80 C 161 R 0 -0.0704847
80 C 162 E 0 -0.0369277
81 V 82 F 0 0.172858
81 V 83 A 0 0.291912
81 V 84 I 0 0.156881
81 V 85 N 0 0.144144
81 V 86 N 0 0.0737155
81 V 87 T 0 0.0655863
81 V 88 K 0 0.0342902
81 V 89 S 0 0.000121428
81 V 90 F 0 0.028191
81 V 91 E 0 -0.0325335
81 V 92 D 0 0.00266065
81 V 93 I 0 0.0167516
81 V 94 H 0 0.0501387
81 V 95 Q 0 0.00121052
81 V 96 Y 0 -0.0248469
81 V 97 R 0 0.0209696
81 V 98 E 0 -0.043456
81 V 99 Q 0 -0.0744625
81 V 100 I 0 0.00556551
81 V 101 K 0 -0.0323116
81 V 102 R 0 -0.0289812
81 V 103 V 0 -0.00809422
81 V 106 S 0 -0.0241554
81 V 107 D 0 -0.0843195
81 V 108 D 0 -0.0485199
81 V 109 V 0 -0.0530681
81 V 110 P 0 -0.00674753
81 V 111 M 0 -0.0076965
81 V 112 V 0 0.00784735
81 V 113 L 0 0.008679
81 V 114 V 0 0.100826
81 V 115 G 0 -0.0225004
81 V 116 N 0 0.638706
81 V 117 K 0 0.0118906
81 V 118 C 0 -0.000861836
81 V 119 D 0 0.0582069
81 V 120 L 0 -0.0153903
81 V 121 A 0 0.0461928
81 V 122 A 0 -0.0341889
81 V 123 R 0 -0.0902741
81 V 124 T 0 -0.0704746
81 V 125 V 0 -0.0708852
81 V 126 E 0 -0.0680432
81 V 127 S 0 -0.0606372
81 V 128 R 0 -0.030982
81 V 129 Q 0 -0.0289967
81 V 130 A 0 -0.0361474
81 V 131 Q 0 0.0036921
81 V 132 D 0 -0.055891
81 V 133 L 0 -0.0447728
81 V 134 A 0 -0.0576886
81 V 135 R 0 -0.0820989
81 V 136 S 0 -0.0464862
81 V 137 Y 0 -0.00960166
81 V 138 G 0 -0.059941
81 V 139 I 0 -0.0213856
81 V 140 P 0 -0.0487979
81 V 141 Y 0 -0.0686435
81 V 142 I 0 0.0160218
81 V 143 E 0 -0.042335
81 V 144 T 0 0.247024
81 V 145 S 0 0.0107335
81 V 146 A 0 0.107088
81 V 147 K 0 -0.0534348
81 V 148 T 0 -0.0858651
81 V 149 R 0 -0.0172306
81 V 150 Q 0 -0.054084
81 V 151 G 0 -0.0131741
81 V 152 V 0 -0.0432749
81 V 153 E 0 -0.0469436
81 V 154 D 0 -0.0139108
81 V 155 A 0 -0.00516951
81 V 156 F 0 -0.0139967
81 V 157 Y 0 -0.0373142
81 V 158 T 0 -0.0475944
81 V 159 L 0 0.0233137
81 V 160 V 0 -0.00536379
81 V 161 R 0 -0.0334385
81 V 162 E 0 -0.0710862
82 F 83 A 0 0.351747
82 F 84 I 0 0.478317
82 F 85 N 0 0.131241
82 F 86 N 0 0.20844
82 F 87 T 0 0.218484
82 F 88 K 0 0.0968263
82 F 89 S 0 0.161566
82 F 90 F 0 0.12639
82 F 91 E 0 0.0307288
82 F 92 D 0 0.159152
82 F 93 I 0 0.0803411
82 F 94 H 0 -0.0347857
82 F 95 Q 0 0.00563223
82 F 96 Y 0 0.0819753
82 F 97 R 0 -0.0043386
82 F 98 E 0 -0.0985771
82 F 99 Q 0 -0.081145
82 F 100 I 0 -0.00467398
82 F 101 K 0 -0.0321899
82 F 102 R 0 -0.0462534
82 F 103 V 0 0.0136734
82 F 106 S 0 -0.00309996
82 F 107 D 0 -0.0548074
82 F 108 D 0 -0.00818377
82 F 109 V 0 -0.019334
82 F 110 P 0 0.0166287
82 F 111 M 0 -0.0408184
82 F 112 V 0 0.0461774
82 F 113 L 0 0.37109
82 F 114 V 0 0.0883271
82 F 115 G 0 0.344272
82 F 116 N 0 0.11846
82 F 117 K 0 -0.0250818
82 F 118 C 0 0.00824828
82 F 119 D 0 -0.00427978
82 F 120 L 0 -0.0391235
82 F 121 A 0 -0.0372621
82 F 122 A 0 -0.0522557
82 F 123 R 0 -0.00797653
82 F 124 T 0 -0.0479205
82 F 125 V 0 -0.0585054
82 F 126 E 0 -0.0813617
82 F 127 S 0 -0.0237479
82 F 128 R 0 -0.0989655
82 F 129 Q 0 -0.0763675
82 F 130 A 0 0.183004
82 F 131 Q 0 -0.0554281
82 F 132 D 0 -0.0389669
82 F 133 L 0 -0.0280812
82 F 134 A 0 0.0055691
82 F 135 R 0 -0.0563999
82 F 136 S 0 -0.0380231
82 F 137 Y 0 -0.0663557
82 F 138 G 0 -0.0638859
82 F 139 I 0 -0.0321198
82 F 140 P 0 -0.00634313
82 F 141 Y 0 0.40919
82 F 142 I 0 -0.0106992
82 F 143 E 0 0.0351193
82 F 144 T 0 -0.073342
82 F 145 S 0 -0.0483376
82 F 146 A 0 -0.0127377
82 F 147 K 0 -0.0352588
82 F 148 T 0 -0.0970986
82 F 149 R 0 -0.0478872
82 F 150 Q 0 -0.0506945
82 F 151 G 0 -0.0578458
82 F 152 V 0 -0.0907947
82 F 153 E 0 -0.0913597
82 F 154 D 0 -0.0706302
82 F 155 A 0 -0.0461125
82 F 156 F 0 -0.0158267
82 F 157 Y 0 -0.044876
82 F 158 T 0 -0.0758273
82 F 159 L 0 -0.0899401
82 F 160 V 0 -0.0592611
82 F 161 R 0 -0.0577522
82 F 162 E 0 -0.063352
83 A 84 I 0 0.342741
83 A 85 N 0 1.18595
83 A 86 N 0 0.580919
83 A 87 T 0 0.17158
83 A 88 K 0 0.0779719
83 A 89 S 0 0.0822348
83 A 90 F 0 -0.0262492
83 A 91 E 0 -0.00448534
83 A 92 D 0 0.0141098
83 A 93 I 0 -0.00867407
83 A 94 H 0 -0.0662025
83 A 95 Q 0 -0.0487003
83 A 96 Y 0 0.0303027
83 A 97 R 0 -0.0319463
83 A 98 E 0 -0.0865503
83 A 99 Q 0 -0.0404976
83 A 100 I 0 -0.033307
83 A 101 K 0 0.0121465
83 A 102 R 0 -0.0677898
83 A 103 V 0 -0.0329078
83 A 106 S 0 -0.0119272
83 A 107 D 0 -0.0205665
83 A 108 D 0 0.00430292
83 A 109 V 0 -0.0680331
83 A 110 P 0 0.00947884
83 A 111 M 0 -0.0357779
83 A 112 V 0 -0.0411805
83 A 113 L 0 0.0706435
83 A 114 V 0 0.00231155
83 A 115 G 0 0.12563
83 A 116 N 0 0.241493
83 A 117 K 0 0.450774
83 A 118 C 0 -0.047169
83 A 119 D 0 0.0638429
83 A 120 L 0 0.157509
83 A 121 A 0 -0.0183782
83 A 122 A 0 -0.0252308
83 A 123 R 0 -0.0649452
83 A 124 T 0 -0.0704672
83 A 125 V 0 -0.0742802
83 A 126 E 0 -0.0744217
83 A 127 S 0 -0.0750266
83 A 128 R 0 -0.0780998
83 A 129 Q 0 -0.0287894
83 A 130 A 0 -0.0438699
83 A 131 Q 0 -0.067184
83 A 132 D 0 -0.0500647
83 A 133 L 0 -0.0374847
83 A 134 A 0 -0.0264901
83 A 135 R 0 -0.102333
83 A 136 S 0 -0.0460958
83 A 137 Y 0 0.0241704
83 A 138 G 0 -0.0477007
83 A 139 I 0 -0.0436946
83 A 140 P 0 -0.0801291
83 A 141 Y 0 -0.109223
83 A 142 I 0 -0.0391036
83 A 143 E 0 -0.0902268
83 A 144 T 0 -0.0902566
83 A 145 S 0 -0.0097067
83 A 146 A 0 -0.0371648
83 A 147 K 0 -0.064291
83 A 148 T 0 -0.105413
83 A 149 R 0 -0.023661
83 A 150 Q 0 -0.0748955
83 A 151 G 0 -0.0416592
83 A 152 V 0 -0.126966
83 A 153 E 0 -0.0565105
83 A 154 D 0 -0.0597012
83 A 155 A 0 -0.0512528
83 A 156 F 0 -0.0714427
83 A 157 Y 0 -0.0653919
83 A 158 T 0 -0.0553782
83 A 159 L 0 -0.0494732
83 A 160 V 0 -0.0981719
83 A 161 R 0 -0.0338826
83 A 162 E 0 -0.0813458
84 I 85 N 0 0.35888
84 I 86 N 0 0.300342
84 I 87 T 0 0.205674
84 I 88 K 0 0.110839
84 I 89 S 0 0.137256
84 I 90 F 0 0.0666102
84 I 91 E 0 0.0125073
84 I 92 D 0 0.0542938
84 I 93 I 0 0.00499753
84 I 94 H 0 0.0391676
84 I 95 Q 0 -0.0158884
84 I 96 Y 0 -0.000550437
84 I 97 R 0 -0.0406389
84 I 98 E 0 0.00472385
84 I 99 Q 0 -0.0471385
84 I 100 I 0 -0.0778538
84 I 101 K 0 0.0470799
84 I 102 R 0 -0.0873076
84 I 103 V 0 -0.0588462
84 I 106 S 0 -0.0200631
84 I 107 D 0 -0.0205076
84 I 108 D 0 -0.0164438
84 I 109 V 0 -0.0155525
84 I 110 P 0 -0.00643989
84 I 111 M 0 0.0312209
84 I 112 V 0 -0.0329554
84 I 113 L 0 0.159728
84 I 114 V 0 0.0568795
84 I 115 G 0 0.643264
84 I 116 N 0 0.0661446
84 I 117 K 0 0.00488252
84 I 118 C 0 0.437606
84 I 119 D 0 0.0404489
84 I 120 L 0 0.0969819
84 I 121 A 0 0.259447
84 I 122 A 0 0.0569881
84 I 123 R 0 0.0952583
84 I 124 T 0 -0.00254735
84 I 125 V 0 -0.015646
84 I 126 E 0 0.00632205
84 I 127 S 0 -0.00707027
84 I 128 R 0 -0.0115199
84 I 129 Q 0 0.018001
84 I 130 A 0 0.0382839
84 I 131 Q 0 -0.0502314
84 I 132 D 0 -0.0379714
84 I 133 L 0 -0.0252969
84 I 134 A 0 -0.00820486
84 I 135 R 0 -0.0931169
84 I 136 S 0 -0.0679439
84 I 137 Y 0 -0.0640742
84 I 138 G 0 -0.0541694
84 I 139 I 0 -0.00593739
84 I 140 P 0 -0.0724643
84 I 141 Y 0 0.0313701
84 I 142 I 0 -0.0694588
84 I 143 E 0 -0.0153515
84 I 144 T 0 -0.059046
84 I 145 S 0 0.0139762
84 I 146 A 0 -0.037551
84 I 147 K 0 -0.0534972
84 I 148 T 0 -0.0389337
84 I 149 R 0 -0.0665991
84 I 150 Q 0 -0.05481
84 I 151 G 0 -0.0621265
84 I 152 V 0 -0.0568179
84 I 153 E 0 -0.0329333
84 I 154 D 0 -0.0449681
84 I 155 A 0 -0.0910456
84 I 156 F 0 -0.0547117
84 I 157 Y 0 -0.0317382
84 I 158 T 0 -0.0478993
84 I 159 L 0 -0.0742654
84 I 160 V 0 -0.0699354
84 I 161 R 0 -0.0615475
84 I 162 E 0 -0.0604385
85 N 86 N 0 0.338223
85 N 87 T 0 0.285327
85 N 88 K 0 0.183139
85 N 89 S 0 0.11772
85 N 90 F 0 0.105027
85 N 91 E 0 0.0209094
85 N 92 D 0 0.0554587
85 N 93 I 0 0.025892
85 N 94 H 0 0.00502438
85 N 95 Q 0 0.0116798
85 N 96 Y 0 0.0242292
85 N 97 R 0 -0.0238733
85 N 98 E 0 -0.03848
85 N 99 Q 0 0.0405537
85 N 100 I 0 -0.0263051
85 N 101 K 0 -0.0530807
85 N 102 R 0 0.00961548
85 N 103 V 0 -0.0559243
85 N 106 S 0 -0.0259047
85 N 107 D 0 -0.0400224
85 N 108 D 0 -0.0442678
85 N 109 V 0 0.0076403
85 N 110 P 0 -0.0294998
85 N 111 M 0 -0.00968416
85 N 112 V 0 -0.00172156
85 N 113 L 0 -0.0694407
85 N 114 V 0 -0.0840113
85 N 115 G 0 0.0602467
85 N 116 N 0 -0.0360808
85 N 117 K 0 0.0500818
85 N 118 C 0 0.048285
85 N 119 D 0 0.0417656
85 N 120 L 0 0.545514
85 N 121 A 0 0.107046
85 N 122 A 0 -0.0050546
85 N 123 R 0 0.022627
85 N 124 T 0 -0.0119159
85 N 125 V 0 0.00346332
85 N 126 E 0 -0.0144351
85 N 127 S 0 -0.0521441
85 N 128 R 0 -0.0205254
85 N 129 Q 0 0.0506622
85 N 130 A 0 -0.02047
85 N 131 Q 0 -0.0409181
85 N 132 D 0 -0.0130692
85 N 133 L 0 -0.0872136
85 N 134 A 0 -0.00739365
85 N 135 R 0 -0.061242
85 N 136 S 0 -0.0653833
85 N 137 Y 0 -0.0500047
85 N 138 G 0 0.00079791
85 N 139 I 0 -0.0266469
85 N 140 P 0 -0.0532306
85 N 141 Y 0 -0.0157602
85 N 142 I 0 -0.0552434
85 N 143 E 0 -0.0629038
85 N 144 T 0 -0.0634298
85 N 145 S 0 -0.0152717
85 N 146 A 0 -0.035097
85 N 147 K 0 0.0837262
85 N 148 T 0 -0.00318962
85 N 149 R 0 -0.0738246
85 N 150 Q 0 -0.01846
85 N 151 G 0 0.00882661
85 N 152 V 0 -0.0479662
85 N 153 E 0 -0.0180583
85 N 154 D 0 -0.0557575
85 N 155 A 0 -0.100145
85 N 156 F 0 -0.032365
85 N 157 Y 0 -0.0700969
85 N 158 T 0 -0.104441
85 N 159 L 0 -0.0649326
85 N 160 V 0 -0.0827516
85 N 161 R 0 -0.0616
85 N 162 E 0 0.00223428
86 N 87 T 0 0.374238
86 N 88 K 0 0.214001
86 N 89 S 0 0.389324
86 N 90 F 0 0.202771
86 N 91 E 0 0.0819946
86 N 92 D 0 0.137427
86 N 93 I 0 0.0586173
86 N 94 H 0 0.0523772
86 N 95 Q 0 0.0874305
86 N 96 Y 0 0.0201356
86 N 97 R 0 0.0466001
86 N 98 E 0 -0.0433059
86 N 99 Q 0 0.0203311
86 N 100 I 0 -0.0220816
86 N 101 K 0 0.0178488
86 N 102 R 0 -0.0407556
86 N 103 V 0 0.0103648
86 N 106 S 0 -0.00466763
86 N 107 D 0 0.0124746
86 N 108 D 0 -0.0119341
86 N 109 V 0 0.0137199
86 N 110 P 0 -0.0389153
86 N 111 M 0 0.0111709
86 N 112 V 0 -0.0163135
86 N 113 L 0 -0.00137376
86 N 114 V 0 -0.0558451
86 N 115 G 0 -0.0204408
86 N 116 N 0 -0.0952359
86 N 117 K 0 0.0161648
86 N 118 C 0 0.0083206
86 N 119 D 0 -0.0626884
86 N 120 L 0 0.100702
86 N 121 A 0 0.0633193
86 N 122 A 0 -0.0397215
86 N 123 R 0 0.0132303
86 N 124 T 0 -0.035229
86 N 125 V 0 -0.0125957
86 N 126 E 0 -0.0480506
86 N 127 S 0 -0.0855951
86 N 128 R 0 -0.0552781
86 N 129 Q 0 -0.00506504
86 N 130 A 0 -0.00946528
86 N 131 Q 0 -0.0880112
86 N 132 D 0 -0.0377666
86 N 133 L 0 0.0251188
86 N 134 A 0 -0.0506544
86 N 135 R 0 -0.0464517
86 N 136 S 0 -0.0463636
86 N 137 Y 0 -0.0211196
86 N 138 G 0 -0.0913992
86 N 139 I 0 0.00466
86 N 140 P 0 -0.0900228
86 N 141 Y 0 -0.118556
86 N 142 I 0 -0.0874077
86 N 143 E 0 0.00384487
86 N 144 T 0 -0.0867319
86 N 145 S 0 -0.0526468
86 N 146 A 0 -0.0465422
86 N 147 K 0 -0.0508916
86 N 148 T 0 -0.034363
86 N 149 R 0 -0.0405601
86 N 150 Q 0 -0.0140427
86 N 151 G 0 -0.0944932
86 N 152 V 0 -0.0605522
86 N 153 E 0 -0.0660663
86 N 154 D 0 -0.0516763
86 N 155 A 0 -0.018116
86 N 156 F 0 -0.0184273
86 N 157 Y 0 -0.0679868
86 N 158 T 0 -0.113232
86 N 159 L 0 -0.0276074
86 N 160 V 0 -0.042256
86 N 161 R 0 -0.0449735
86 N 162 E 0 -0.0650155
87 T 88 K 0 0.594713
87 T 89 S 0 0.326363
87 T 90 F 0 0.26984
87 T 91 E 0 0.204202
87 T 92 D 0 0.205874
87 T 93 I 0 0.118442
87 T 94 H 0 0.0889405
87 T 95 Q 0 0.0964481
87 T 96 Y 0 0.00851455
87 T 97 R 0 -0.00962435
87 T 98 E 0 0.0358409
87 T 99 Q 0 0.0220276
87 T 100 I 0 0.00961601
87 T 101 K 0 -0.0031238
87 T 102 R 0 0.0508707
87 T 103 V 0 0.0463899
87 T 106 S 0 -0.00561713
87 T 107 D 0 -0.0212566
87 T 108 D 0 0.00535428
87 T 109 V 0 -0.0203906
87 T 110 P 0 -0.00348334
87 T 111 M 0 -0.0140659
87 T 112 V 0 -0.0329427
87 T 113 L 0 -0.0691088
87 T 114 V 0 -0.0218482
87 T 115 G 0 0.0953707
87 T 116 N 0 0.00770528
87 T 117 K 0 0.0269451
87 T 118 C 0 0.0421387
87 T 119 D 0 -0.0577289
87 T 120 L 0 0.0487153
87 T 121 A 0 -0.0124993
87 T 122 A 0 -0.0485761
87 T 123 R 0 0.053926
87 T 124 T 0 0.0503431
87 T 125 V 0 0.00682244
87 T 126 E 0 0.00231729
87 T 127 S 0 -0.0573684
87 T 128 R 0 0.0178469
87 T 129 Q 0 0.328478
87 T 130 A 0 -0.00606334
87 T 131 Q 0 -0.0163658
87 T 132 D 0 -0.0108017
87 T 133 L 0 0.0268668
87 T 134 A 0 -0.0309365
87 T 135 R 0 -0.0167689
87 T 136 S 0 -0.0395894
87 T 137 Y 0 -0.0465496
87 T 138 G 0 -0.0647654
87 T 139 I 0 0.0182608
87 T 140 P 0 -0.0459516
87 T 141 Y 0 -0.0374635
87 T 142 I 0 -0.0597519
87 T 143 E 0 -0.062643
87 T 144 T 0 -0.0650637
87 T 145 S 0 -0.0373836
87 T 146 A 0 -0.092432
87 T 147 K 0 -0.012834
87 T 148 T 0 -0.0879955
87 T 149 R 0 -0.0714523
87 T 150 Q 0 -0.0690182
87 T 151 G 0 -0.00672759
87 T 152 V 0 -0.0424484
87 T 153 E 0 -0.0722245
87 T 154 D 0 -0.0627864
87 T 155 A 0 -0.113233
87 T 156 F 0 -0.0139945
87 T 157 Y 0 -0.0534703
87 T 158 T 0 -0.0837211
87 T 159 L 0 -0.064024
87 T 160 V 0 -0.0495244
87 T 161 R 0 -0.0716543
87 T 162 E 0 -0.042406
88 K 89 S 0 0.839385
88 K 90 F 0 0.461173
88 K 91 E 0 0.298474
88 K 92 D 0 0.323266
88 K 93 I 0 0.119936
88 K 94 H 0 0.201454
88 K 95 Q 0 0.142279
88 K 96 Y 0 0.0571127
88 K 97 R 0 0.040034
88 K 98 E 0 0.0646224
88 K 99 Q 0 0.0299655
88 K 100 I 0 0.0235552
88 K 101 K 0 0.0594095
88 K 102 R 0 0.0267115
88 K 103 V 0 0.0393042
88 K 106 S 0 0.0163303
88 K 107 D 0 -0.0041738
88 K 108 D 0 0.0451863
88 K 109 V 0 0.00965122
88 K 110 P 0 0.0671609
88 K 111 M 0 -0.00625989
88 K 112 V 0 -0.043748
88 K 113 L 0 0.0046186
88 K 114 V 0 -0.0374817
88 K 115 G 0 0.0239903
88 K 116 N 0 -0.0653453
88 K 117 K 0 0.0106613
88 K 118 C 0 -0.00710626
88 K 119 D 0 -0.0899927
88 K 120 L 0 -0.0109648
88 K 121 A 0 -0.027305
88 K 122 A 0 0.0141553
88 K 123 R 0 -0.0575125
88 K 124 T 0 -0.00616178
88 K 125 V 0 -0.00799328
88 K 126 E 0 -0.0297653
88 K 127 S 0 -0.0352054
88 K 128 R 0 0.00640641
88 K 129 Q 0 -0.000516515
88 K 130 A 0 -0.0553383
88 K 131 Q 0 -0.0563868
88 K 132 D 0 -0.00795111
88 K 133 L 0 -0.0560054
88 K 134 A 0 -0.0186176
88 K 135 R 0 -0.0381816
88 K 136 S 0 -0.0251311
88 K 137 Y 0 -0.0396296
88 K 138 G 0 -0.0548883
88 K 139 I 0 -0.0616625
88 K 140 P 0 -0.0231343
88 K 141 Y 0 -0.0507521
88 K 142 I 0 -0.0686648
88 K 143 E 0 -0.0588636
88 K 144 T 0 -0.0241885
88 K 145 S 0 -0.0842826
88 K 146 A 0 -0.0406168
88 K 147 K 0 -0.0512851
88 K 148 T 0 -0.0625773
88 K 149 R 0 -0.0335485
88 K 150 Q 0 -0.0257342
88 K 151 G 0 -0.0465239
88 K 152 V 0 -0.0370324
88 K 153 E 0 -0.0729641
88 K 154 D 0 -0.0194017
88 K 155 A 0 -0.0871536
88 K 156 F 0 -0.0281687
88 K 157 Y 0 -0.0482087
88 K 158 T 0 -0.0579853
88 K 159 L 0 -0.0792663
88 K 160 V 0 -0.0521616
88 K 161 R 0 -0.0406865
88 K 162 E 0 -0.0160641
89 S 90 F 0 0.97095
89 S 91 E 0 0.288077
89 S 92 D 0 0.406408
89 S 93 I 0 0.19744
89 S 94 H 0 0.164497
89 S 95 Q 0 0.0755979
89 S 96 Y 0 0.0741855
89 S 97 R 0 0.0459135
89 S 98 E 0 0.00706377
89 S 99 Q 0 0.040139
89 S 100 I 0 -0.0117409
89 S 101 K 0 0.0426744
89 S 102 R 0 0.0107133
89 S 103 V 0 0.0247094
89 S 106 S 0 -0.0379351
89 S 107 D 0 -0.0150098
89 S 108 D 0 0.00473856
89 S 109 V 0 -0.00376303
89 S 110 P 0 -0.0441304
89 S 111 M 0 0.00426513
89 S 112 V 0 -0.0220126
89 S 113 L 0 0.0456656
89 S 114 V 0 -0.0292164
89 S 115 G 0 0.0449384
89 S 116 N 0 -0.0841334
89 S 117 K 0 0.00685259
89 S 118 C 0 -0.0232304
89 S 119 D 0 -0.0732839
89 S 120 L 0 -0.0111675
89 S 121 A 0 0.00313888
89 S 122 A 0 0.071925
89 S 123 R 0 -0.0159337
89 S 124 T 0 -0.0670495
89 S 125 V 0 -0.00697676
89 S 126 E 0 -0.0704821
89 S 127 S 0 -0.0492501
89 S 128 R 0 -0.00498635
89 S 129 Q 0 -0.00688257
89 S 130 A 0 -0.0568034
89 S 131 Q 0 -0.0636661
89 S 132 D 0 -0.0429908
89 S 133 L 0 -0.0264729
89 S 134 A 0 -0.0202629
89 S 135 R 0 -0.0671846
89 S 136 S 0 -0.0286913
89 S 137 Y 0 -0.0798186
89 S 138 G 0 -0.0184848
89 S 139 I 0 -0.0863731
89 S 140 P 0 -0.0783284
89 S 141 Y 0 -0.0417767
89 S 142 I 0 -0.0816825
89 S 143 E 0 -0.035868
89 S 144 T 0 -0.0959467
89 S 145 S 0 -0.0381474
89 S 146 A 0 -0.0457133
89 S 147 K 0 -0.0714741
89 S 148 T 0 -0.100033
89 S 149 R 0 -0.0586258
89 S 150 Q 0 -0.0550627
89 S 151 G 0 -0.0272924
89 S 152 V 0 -0.0603328
89 S 153 E 0 -0.0676511
89 S 154 D 0 -0.0854094
89 S 155 A 0 -0.0569632
89 S 156 F 0 0.0396229
89 S 157 Y 0 -0.0933413
89 S 158 T 0 -0.0750156
89 S 159 L 0 -0.0732097
89 S 160 V 0 -0.0877715
89 S 161 R 0 -0.0891989
89 S 162 E 0 -0.0593221
90 F 91 E 0 0.68377
90 F 92 D 0 0.349758
90 F 93 I 0 0.295888
90 F 94 H 0 0.280076
90 F 95 Q 0 0.236328
90 F 96 Y 0 0.0188802
90 F 97 R 0 0.0652922
90 F 98 E 0 0.0562243
90 F 99 Q 0 0.0793538
90 F 100 I 0 0.0919307
90 F 101 K 0 0.0261718
90 F 102 R 0 0.0813371
90 F 103 V 0 -0.0068372
90 F 106 S 0 0.0321184
90 F 107 D 0 -0.009863
90 F 108 D 0 0.0487441
90 F 109 V 0 0.0388643
90 F 110 P 0 -0.00226884
90 F 111 M 0 -0.00794859
90 F 112 V 0 -0.0330229
90 F 113 L 0 -0.0324291
90 F 114 V 0 -0.0281793
90 F 115 G 0 0.0305474
90 F 116 N 0 -0.0737998
90 F 117 K 0 -0.00590721
90 F 118 C 0 -0.0195285
90 F 119 D 0 -0.0804887
90 F 120 L 0 0.0039338
90 F 121 A 0 -0.0043185
90 F 122 A 0 0.0347252
90 F 123 R 0 -0.0126057
90 F 124 T 0 -0.0135372
90 F 125 V 0 0.00630956
90 F 126 E 0 0.00123628
90 F 127 S 0 -0.0404399
90 F 128 R 0 -0.0335601
90 F 129 Q 0 -0.0264232
90 F 130 A 0 -0.0102363
90 F 131 Q 0 -0.0288267
90 F 132 D 0 -0.015235
90 F 133 L 0 0.0766762
90 F 134 A 0 -0.0041851
90 F 135 R 0 -0.0420873
90 F 136 S 0 -0.0231229
90 F 137 Y 0 -0.0194931
90 F 138 G 0 -0.0102877
90 F 139 I 0 -0.00198666
90 F 140 P 0 -0.0424965
90 F 141 Y 0 -0.0252228
90 F 142 I 0 -0.0272227
90 F 143 E 0 -0.0228668
90 F 144 T 0 -0.0312649
90 F 145 S 0 -0.0455051
90 F 146 A 0 -0.0573308
90 F 147 K 0 -0.0263636
90 F 148 T 0 -0.0742268
90 F 149 R 0 -0.081873
90 F 150 Q 0 -0.034287
90 F 151 G 0 -0.0346411
90 F 152 V 0 -0.0515606
90 F 153 E 0 -0.0391302
90 F 154 D 0 -0.0742118
90 F 155 A 0 -0.0686147
90 F 156 F 0 -0.0321325
90 F 157 Y 0 -0.0474057
90 F 158 T 0 -0.0600238
90 F 159 L 0 -0.0403231
90 F 160 V 0 -0.0272225
90 F 161 R 0 -0.0623541
90 F 162 E 0 -0.0757782
91 E 92 D 0 1.03453
91 E 93 I 0 0.302176
91 E 94 H 0 0.355502
91 E 95 Q 0 0.312733
91 E 96 Y 0 0.101273
91 E 97 R 0 0.0743828
91 E 98 E 0 0.0796224
91 E 99 Q 0 0.0710002
91 E 100 I 0 0.127545
91 E 101 K 0 0.0497513
91 E 102 R 0 0.0550882
91 E 103 V 0 0.0522503
91 E 106 S 0 0.0010171
91 E 107 D 0 -0.0191498
91 E 108 D 0 0.00159371
91 E 109 V 0 -0.0157316
91 E 110 P 0 0.0010942
91 E 111 M 0 0.0260923
91 E 112 V 0 0.0408859
91 E 113 L 0 -0.0136677
91 E 114 V 0 -0.0140039
91 E 115 G 0 -0.0150687
91 E 116 N 0 -0.032509
91 E 117 K 0 -0.0182847
91 E 118 C 0 0.0273798
91 E 119 D 0 -0.0485294
91 E 120 L 0 0.0113232
91 E 121 A 0 -0.0225088
91 E 122 A 0 -0.00437018
91 E 123 R 0 -0.0235441
91 E 124 T 0 -0.0132863
91 E 125 V 0 -0.0487922
91 E 126 E 0 -0.0377069
91 E 127 S 0 -0.0253936
91 E 128 R 0 0.00478715
91 E 129 Q 0 -0.0218445
91 E 130 A 0 -0.0740039
91 E 131 Q 0 -0.0432722
91 E 132 D 0 -0.0440353
91 E 133 L 0 -0.0449013
91 E 134 A 0 -0.0499234
91 E 135 R 0 -0.0499933
91 E 136 S 0 0.00579812
91 E 137 Y 0 -0.0457679
91 E 138 G 0 0.00857988
91 E 139 I 0 -0.0277771
91 E 140 P 0 -0.0160757
91 E 141 Y 0 -0.0388141
91 E 142 I 0 -0.0359839
91 E 143 E 0 -0.0202508
91 E 144 T 0 -0.0874798
91 E 145 S 0 -0.0444573
91 E 146 A 0 -0.0472648
91 E 147 K 0 -0.0351146
91 E 148 T 0 -0.0661017
91 E 149 R 0 -0.0461029
91 E 150 Q 0 -0.0183349
91 E 151 G 0 -0.108505
91 E 152 V 0 -0.0734007
91 E 153 E 0 -0.0560075
91 E 154 D 0 -0.00831433
91 E 155 A 0 -0.056601
91 E 156 F 0 -0.0242272
91 E 157 Y 0 -0.0379825
91 E 158 T 0 -0.00891194
91 E 159 L 0 -0.0139446
91 E 160 V 0 -0.0561798
91 E 161 R 0 -0.0459425
91 E 162 E 0 -0.0554435
92 D 93 I 0 0.53331
92 D 94 H 0 0.334202
92 D 95 Q 0 0.36555
92 D 96 Y 0 0.267091
92 D 97 R 0 0.0682519
92 D 98 E 0 0.118178
92 D 99 Q 0 0.177129
92 D 100 I 0 0.0856704
92 D 101 K 0 0.0500446
92 D 102 R 0 0.103901
92 D 103 V 0 0.0771493
92 D 106 S 0 0.032377
92 D 107 D 0 -0.0481274
92 D 108 D 0 -0.0403467
92 D 109 V 0 0.0554366
92 D 110 P 0 -0.0142447
92 D 111 M 0 -0.0194542
92 D 112 V 0 -0.0338349
92 D 113 L 0 0.053971
92 D 114 V 0 -0.0348496
92 D 115 G 0 -0.0118743
92 D 116 N 0 -0.0403511
92 D 117 K 0 -0.0110015
92 D 118 C 0 0.0125883
92 D 119 D 0 -0.0586825
92 D 120 L 0 -0.021487
92 D 121 A 0 0.0126021
92 D 122 A 0 -0.00103179
92 D 123 R 0 -0.0519085
92 D 124 T 0 0.00361239
92 D 125 V 0 -0.0625403
92 D 126 E 0 -0.0354113
92 D 127 S 0 -0.100624
92 D 128 R 0 -0.0360586
92 D 129 Q 0 -0.0121119
92 D 130 A 0 -0.0170901
92 D 131 Q 0 -0.0714871
92 D 132 D 0 -0.0708817
92 D 133 L 0 -0.0487204
92 D 134 A 0 -0.0868498
92 D 135 R 0 -0.0999435
92 D 136 S 0 -0.0579965
92 D 137 Y 0 -0.074196
92 D 138 G 0 -0.050023
92 D 139 I 0 -0.0493954
92 D 140 P 0 -0.0596672
92 D 141 Y 0 -0.0254201
92 D 142 I 0 -0.0414935
92 D 143 E 0 -0.10992
92 D 144 T 0 -0.112935
92 D 145 S 0 -0.045051
92 D 146 A 0 -0.0566393
92 D 147 K 0 0.00415486
92 D 148 T 0 -0.110251
92 D 149 R 0 -0.0929267
92 D 150 Q 0 -0.0432308
92 D 151 G 0 -0.0518644
92 D 152 V 0 -0.106671
92 D 153 E 0 -0.0621019
92 D 154 D 0 -0.0668709
92 D 155 A 0 -0.0632183
92 D 156 F 0 -0.0411413
92 D 157 Y 0 -0.0895372
92 D 158 T 0 -0.0664159
92 D 159 L 0 -0.0587368
92 D 160 V 0 -0.0643292
92 D 161 R 0 -0.0774787
92 D 162 E 0 -0.0406846
93 I 94 H 0 1.51851
93 I 95 Q 0 0.666105
93 I 96 Y 0 0.283178
93 I 97 R 0 0.221403
93 I 98 E 0 0.21543
93 I 99 Q 0 0.152292
93 I 100 I 0 0.129873
93 I 101 K 0 0.111964
93 I 102 R 0 0.133569
93 I 103 V 0 0.0804833
93 I 106 S 0 0.121928
93 I 107 D 0 0.00358079
93 I 108 D 0 0.0329533
93 I 109 V 0 0.016151
93 I 110 P 0 0.020691
93 I 111 M 0 -0.00649838
93 I 112 V 0 -0.00470151
93 I 113 L 0 0.0848752
93 I 114 V 0 -0.039616
93 I 115 G 0 -0.0123
93 I 116 N 0 -0.048122
93 I 117 K 0 0.00603366
93 I 118 C 0 0.00736669
93 I 119 D 0 -0.0584633
93 I 120 L 0 0.0140234
93 I 121 A 0 -0.0477219
93 I 122 A 0 -0.00588782
93 I 123 R 0 -0.0581047
93 I 124 T 0 -0.0497059
93 I 125 V 0 -0.0118573
93 I 126 E 0 -0.0427003
93 I 127 S 0 -0.0665402
93 I 128 R 0 -0.0575971
93 I 129 Q 0 -0.0489031
93 I 130 A 0 -0.059115
93 I 131 Q 0 -0.0630167
93 I 132 D 0 -0.0453479
93 I 133 L 0 0.0470732
93 I 134 A 0 -0.0696182
93 I 135 R 0 -0.0319572
93 I 136 S 0 0.0262669
93 I 137 Y 0 -0.0122376
93 I 138 G 0 -0.0478479
93 I 139 I 0 0.0198905
93 I 140 P 0 -0.059104
93 I 141 Y 0 -0.0571658
93 I 142 I 0 -0.0665029
93 I 143 E 0 -0.00715774
93 I 144 T 0 -0.0830469
93 I 145 S 0 -0.0232232
93 I 146 A 0 -0.0459761
93 I 147 K 0 -0.0428471
93 I 148 T 0 -0.0481603
93 I 149 R 0 -0.070086
93 I 150 Q 0 -0.0675265
93 I 151 G 0 -0.0890879
93 I 152 V 0 -0.0531818
93 I 153 E 0 -0.0997396
93 I 154 D 0 -0.0572209
93 I 155 A 0 -0.0746761
93 I 156 F 0 -0.0530235
93 I 157 Y 0 -0.0685007
93 I 158 T 0 -0.0774581
93 I 159 L 0 -0.0544784
93 I 160 V 0 -0.0533574
93 I 161 R 0 -0.0601353
93 I 162 E 0 -0.0337883
94 H 95 Q 0 0.70922
94 H 96 Y 0 0.254004
94 H 97 R 0 0.276249
94 H 98 E 0 0.286757
94 H 99 Q 0 0.141016
94 H 100 I 0 0.0505801
94 H 101 K 0 0.165832
94 H 102 R 0 0.0606884
94 H 103 V 0 0.0110481
94 H 106 S 0 0.0345552
94 H 107 D 0 0.00190117
94 H 108 D 0 0.0144255
94 H 109 V 0 -0.014373
94 H 110 P 0 -0.0433139
94 H 111 M 0 0.00563109
94 H 112 V 0 -0.0644405
94 H 113 L 0 0.052137
94 H 114 V 0 -0.071885
94 H 115 G 0 -0.0124407
94 H 116 N 0 -0.0866147
94 H 117 K 0 -0.0388477
94 H 118 C 0 0.000399447
94 H 119 D 0 -0.0500924
94 H 120 L 0 -0.0296803
94 H 121 A 0 0.00702748
94 H 122 A 0 -0.0258012
94 H 123 R 0 -0.012178
94 H 124 T 0 -0.0262207
94 H 125 V 0 -0.00922508
94 H 126 E 0 -0.0456411
94 H 127 S 0 -0.0230201
94 H 128 R 0 -0.044992
94 H 129 Q 0 -0.0121299
94 H 130 A 0 -0.0301512
94 H 131 Q 0 -0.0117792
94 H 132 D 0 -0.0298174
94 H 133 L 0 0.094384
94 H 134 A 0 -0.0211373
94 H 135 R 0 -0.0388667
94 H 136 S 0 0.261235
94 H 137 Y 0 0.0418848
94 H 138 G 0 -0.0341967
94 H 139 I 0 0.0206054
94 H 140 P 0 -0.0692351
94 H 141 Y 0 -0.0816711
94 H 142 I 0 -0.019723
94 H 143 E 0 -0.0419535
94 H 144 T 0 -0.0648301
94 H 145 S 0 -0.0615229
94 H 146 A 0 -0.0374567
94 H 147 K 0 -0.0468771
94 H 148 T 0 -0.057774
94 H 149 R 0 -0.0318712
94 H 150 Q 0 -0.0288211
94 H 151 G 0 -0.0991318
94 H 152 V 0 -0.0679147
94 H 153 E 0 -0.0495711
94 H 154 D 0 -0.0249198
94 H 155 A 0 -0.00712761
94 H 156 F 0 -0.0312288
94 H 157 Y 0 -0.0572082
94 H 158 T 0 -0.0367799
94 H 159 L 0 -0.0662074
94 H 160 V 0 -0.0508571
94 H 161 R 0 -0.00225806
94 H 162 E 0 0.0141839
95 Q 96 Y 0 0.877532
95 Q 97 R 0 0.406376
95 Q 98 E 0 0.296914
95 Q 99 Q 0 0.323223
95 Q 100 I 0 0.107926
95 Q 101 K 0 0.17842
95 Q 102 R 0 0.15414
95 Q 103 V 0 0.119981
95 Q 106 S 0 0.0817171
95 Q 107 D 0 0.0423472
95 Q 108 D 0 0.0166381
95 Q 109 V 0 -0.0157236
95 Q 110 P 0 -0.00161758
95 Q 111 M 0 0.00735308
95 Q 112 V 0 -0.0421576
95 Q 113 L 0 0.0112422
95 Q 114 V 0 -0.0512711
95 Q 115 G 0 -0.0526706
95 Q 116 N 0 -0.0648042
95 Q 117 K 0 0.00891246
95 Q 118 C 0 -0.031266
95 Q 119 D 0 -0.0455335
95 Q 120 L 0 -0.020649
95 Q 121 A 0 0.0554057
95 Q 122 A 0 -0.00363713
95 Q 123 R 0 -0.0479594
95 Q 124 T 0 -0.0318617
95 Q 125 V 0 -0.0190488
95 Q 126 E 0 -0.035498
95 Q 127 S 0 -0.0394498
95 Q 128 R 0 -0.0172458
95 Q 129 Q 0 -0.0136989
95 Q 130 A 0 -0.0621619
95 Q 131 Q 0 -0.0570127
95 Q 132 D 0 -0.0390474
95 Q 133 L 0 -0.0251497
95 Q 134 A 0 -0.0503345
95 Q 135 R 0 -0.0345226
95 Q 136 S 0 -0.0215169
95 Q 137 Y 0 -0.016061
95 Q 138 G 0 -0.0618915
95 Q 139 I 0 -0.0255658
95 Q 140 P 0 -0.0244034
95 Q 141 Y 0 -0.0214489
95 Q 142 I 0 -0.0645264
95 Q 143 E 0 -0.0769504
95 Q 144 T 0 -0.0922503
95 Q 145 S 0 -0.0414377
95 Q 146 A 0 -0.0866208
95 Q 147 K 0 -0.0502759
95 Q 148 T 0 -0.0653742
95 Q 149 R 0 -0.0826764
95 Q 150 Q 0 -0.0398552
95 Q 151 G 0 -0.0135259
95 Q 152 V 0 -0.0585243
95 Q 153 E 0 -0.0654153
95 Q 154 D 0 -0.054704
95 Q 155 A 0 -0.084861
95 Q 156 F 0 -0.0529713
95 Q 157 Y 0 -0.0415964
95 Q 158 T 0 -0.0273146
95 Q 159 L 0 -0.0579561
95 Q 160 V 0 -0.016835
95 Q 161 R 0 -0.0289126
95 Q 162 E 0 -0.0199699
96 Y 97 R 0 1.10715
96 Y 98 E 0 0.47059
96 Y 99 Q 0 0.349135
96 Y 100 I 0 0.187558
96 Y 101 K 0 0.340112
96 Y 102 R 0 0.132855
96 Y 103 V 0 0.134849
96 Y 106 S 0 0.211966
96 Y 107 D 0 0.0803676
96 Y 108 D 0 0.00848343
96 Y 109 V 0 0.0418072
96 Y 110 P 0 0.0023853
96 Y 111 M 0 0.0560159
96 Y 112 V 0 -0.034442
96 Y 113 L 0 0.0217372
96 Y 114 V 0 -0.0278965
96 Y 115 G 0 0.0439087
96 Y 116 N 0 -0.0627349
96 Y 117 K 0 0.00655029
96 Y 118 C 0 -0.0957302
96 Y 119 D 0 -0.0370058
96 Y 120 L 0 -0.040603
96 Y 121 A 0 0.0474225
96 Y 122 A 0 -0.0671553
96 Y 123 R 0 -0.0647055
96 Y 124 T 0 -0.0583424
96 Y 125 V 0 -0.0458786
96 Y 126 E 0 -0.0750128
96 Y 127 S 0 -0.0889365
96 Y 128 R 0 -0.0875656
96 Y 129 Q 0 -0.0717403
96 Y 130 A 0 -0.0732998
96 Y 131 Q 0 -0.121619
96 Y 132 D 0 -0.0613435
96 Y 133 L 0 -0.0193922
96 Y 134 A 0 -0.0307836
96 Y 135 R 0 -0.06545
96 Y 136 S 0 -0.0215616
96 Y 137 Y 0 -0.0465006
96 Y 138 G 0 -0.0281535
96 Y 139 I 0 -0.00864542
96 Y 140 P 0 -0.0855393
96 Y 141 Y 0 -0.0465603
96 Y 142 I 0 -0.0522991
96 Y 143 E 0 -0.0607439
96 Y 144 T 0 -0.0176478
96 Y 145 S 0 -0.0474393
96 Y 146 A 0 -0.076106
96 Y 147 K 0 -0.0518443
96 Y 148 T 0 -0.123077
96 Y 149 R 0 -0.0942525
96 Y 150 Q 0 -0.0742586
96 Y 151 G 0 -0.0624358
96 Y 152 V 0 -0.0343691
96 Y 153 E 0 -0.0654374
96 Y 154 D 0 -0.088674
96 Y 155 A 0 -0.0872298
96 Y 156 F 0 -0.030894
96 Y 157 Y 0 -0.0867148
96 Y 158 T 0 -0.0708304
96 Y 159 L 0 -0.0906903
96 Y 160 V 0 -0.0725032
96 Y 161 R 0 -0.0677124
96 Y 162 E 0 -0.0079604
97 R 98 E 0 0.861273
97 R 99 Q 0 0.458426
97 R 100 I 0 0.235589
97 R 101 K 0 0.420542
97 R 102 R 0 0.221669
97 R 103 V 0 0.257113
97 R 106 S 0 0.119623
97 R 107 D 0 0.0683091
97 R 108 D 0 0.0321887
97 R 109 V 0 0.027175
97 R 110 P 0 -0.0253474
97 R 111 M 0 0.260949
97 R 112 V 0 0.0422363
97 R 113 L 0 -0.0189437
97 R 114 V 0 -0.0147972
97 R 115 G 0 0.00458513
97 R 116 N 0 -0.0379204
97 R 117 K 0 -0.0737057
97 R 118 C 0 -0.0725937
97 R 119 D 0 -0.0699381
97 R 120 L 0 0.0188739
97 R 121 A 0 -0.0635243
97 R 122 A 0 -0.0440627
97 R 123 R 0 -0.0303377
97 R 124 T 0 -0.0241314
97 R 125 V 0 -0.0260569
97 R 126 E 0 -0.0606785
97 R 127 S 0 -0.0250034
97 R 128 R 0 -0.0243025
97 R 129 Q 0 -0.0213123
97 R 130 A 0 -0.0546312
97 R 131 Q 0 -0.0589441
97 R 132 D 0 -0.0368713
97 R 133 L 0 -0.0280506
97 R 134 A 0 -0.0643081
97 R 135 R 0 -0.0546082
97 R 136 S 0 -0.00990715
97 R 137 Y 0 0.0553945
97 R 138 G 0 -0.0265037
97 R 139 I 0 0.0579125
97 R 140 P 0 -0.0466218
97 R 141 Y 0 -0.0212746
97 R 142 I 0 -0.0829286
97 R 143 E 0 -0.0443087
97 R 144 T 0 -0.0646845
97 R 145 S 0 -0.082337
97 R 146 A 0 -0.0531384
97 R 147 K 0 -0.0290853
97 R 148 T 0 -0.0862048
97 R 149 R 0 -0.0511278
97 R 150 Q 0 -0.0352224
97 R 151 G 0 -0.089728
97 R 152 V 0 -0.0231013
97 R 153 E 0 -0.0671322
97 R 154 D 0 -0.0648029
97 R 155 A 0 -0.0198368
97 R 156 F 0 -0.0728416
97 R 157 Y 0 -0.0787229
97 R 158 T 0 -0.0646031
97 R 159 L 0 -0.0555266
97 R 160 V 0 -0.0403548
97 R 161 R 0 -0.0104456
97 R 162 E 0 -0.0204368
98 E 99 Q 0 0.907799
98 E 100 I 0 0.404526
98 E 101 K 0 0.535123
98 E 102 R 0 0.41273
98 E 103 V 0 0.202122
98 E 106 S 0 0.122073
98 E 107 D 0 0.0270275
98 E 108 D 0 0.0445071
98 E 109 V 0 0.0712295
98 E 110 P 0 -0.00165697
98 E 111 M 0 0.0371953
98 E 112 V 0 -0.0376565
98 E 113 L 0 -0.00803604
98 E 114 V 0 -0.0547738
98 E 115 G 0 -0.047012
98 E 116 N 0 -0.0976529
98 E 117 K 0 -0.022159
98 E 118 C 0 -0.0396327
98 E 119 D 0 -0.0743398
98 E 120 L 0 0.0086225
98 E 121 A 0 -0.0107687
98 E 122 A 0 0.0190536
98 E 123 R 0 -0.0173129
98 E 124 T 0 -0.0442189
98 E 125 V 0 -0.00180993
98 E 126 E 0 -0.0248575
98 E 127 S 0 -0.00689558
98 E 128 R 0 -0.0159301
98 E 129 Q 0 -0.0223225
98 E 130 A 0 -0.0387047
98 E 131 Q 0 -0.0467847
98 E 132 D 0 -0.00559217
98 E 133 L 0 -0.0147889
98 E 134 A 0 0.00272571
98 E 135 R 0 0.000828046
98 E 136 S 0 0.0482438
98 E 137 Y 0 0.0140122
98 E 138 G 0 -0.0278076
98 E 139 I 0 0.0132307
98 E 140 P 0 -0.00699087
98 E 141 Y 0 -0.031138
98 E 142 I 0 -0.0338556
98 E 143 E 0 -0.0224621
98 E 144 T 0 -0.0655301
98 E 145 S 0 -0.0468302
98 E 146 A 0 -0.0484236
98 E 147 K 0 -0.0494509
98 E 148 T 0 -0.0493886
98 E 149 R 0 0.0177569
98 E 150 Q 0 -0.0379894
98 E 151 G 0 -0.0371634
98 E 152 V 0 -0.0886358
98 E 153 E 0 -0.04388
98 E 154 D 0 0.00232032
98 E 155 A 0 -0.0685577
98 E 156 F 0 -0.0567842
98 E 157 Y 0 -0.0621432
98 E 158 T 0 -0.0154049
98 E 159 L 0 -0.0523589
98 E 160 V 0 -0.00677022
98 E 161 R 0 -0.0261949
98 E 162 E 0 -0.0250922
99 Q 100 I 0 0.758113
99 Q 101 K 0 0.625074
99 Q 102 R 0 0.458507
99 Q 103 V 0 0.31449
99 Q 106 S 0 0.214573
99 Q 107 D 0 0.104035
99 Q 108 D 0 -0.00391795
99 Q 109 V 0 0.0396439
99 Q 110 P 0 0.0134588
99 Q 111 M 0 0.0777552
99 Q 112 V 0 -0.00785919
99 Q 113 L 0 0.0175805
99 Q 114 V 0 -0.0697026
99 Q 115 G 0 0.00264319
99 Q 116 N 0 -0.037949
99 Q 117 K 0 -0.0245158
99 Q 118 C 0 0.0194966
99 Q 119 D 0 -0.00834263
99 Q 120 L 0 -0.00261452
99 Q 121 A 0 0.0160007
99 Q 122 A 0 -0.0423982
99 Q 123 R 0 -0.0464946
99 Q 124 T 0 -0.0111682
99 Q 125 V 0 -0.0633493
99 Q 126 E 0 -0.0363251
99 Q 127 S 0 -0.0663633
99 Q 128 R 0 -0.032798
99 Q 129 Q 0 -0.0534053
99 Q 130 A 0 -0.0416894
99 Q 131 Q 0 -0.0635804
99 Q 132 D 0 -0.0299364
99 Q 133 L 0 0.0125848
99 Q 134 A 0 -0.0514615
99 Q 135 R 0 -0.00774835
99 Q 136 S 0 -0.0116394
99 Q 137 Y 0 -0.0132012
99 Q 138 G 0 -0.0423534
99 Q 139 I 0 0.0188122
99 Q 140 P 0 -0.00961551
99 Q 141 Y 0 -0.0480913
99 Q 142 I 0 -0.0507224
99 Q 143 E 0 -0.041783
99 Q 144 T 0 -0.0535754
99 Q 145 S 0 -0.0661607
99 Q 146 A 0 -0.085438
99 Q 147 K 0 -0.00242508
99 Q 148 T 0 -0.0304701
99 Q 149 R 0 -0.0129373
99 Q 150 Q 0 -0.00555886
99 Q 151 G 0 -0.0640578
99 Q 152 V 0 -0.0363561
99 Q 153 E 0 -0.0290039
99 Q 154 D 0 -0.0419998
99 Q 155 A 0 -0.0764247
99 Q 156 F 0 -0.0606743
99 Q 157 Y 0 -0.0324957
99 Q 158 T 0 -0.0463387
99 Q 159 L 0 -0.106925
99 Q 160 V 0 -0.031957
99 Q 161 R 0 -0.0129508
99 Q 162 E 0 -0.0625624
100 I 101 K 0 0.800464
100 I 102 R 0 0.465163
100 I 103 V 0 0.274278
100 I 106 S 0 0.204406
100 I 107 D 0 0.0485439
100 I 108 D 0 0.0750768
100 I 109 V 0 0.124687
100 I 110 P 0 0.00215693
100 I 111 M 0 0.0951463
100 I 112 V 0 0.00451699
100 I 113 L 0 0.0981194
100 I 114 V 0 -0.00599896
100 I 115 G 0 -0.00397935
100 I 116 N 0 0.0240645
100 I 117 K 0 -0.036637
100 I 118 C 0 -0.0379726
100 I 119 D 0 0.0275873
100 I 120 L 0 -0.0367165
100 I 121 A 0 -0.0649507
100 I 122 A 0 -0.0520996
100 I 123 R 0 -0.0551068
100 I 124 T 0 -0.0634553
100 I 125 V 0 -0.06374
100 I 126 E 0 -0.0868916
100 I 127 S 0 -0.0589467
100 I 128 R 0 -0.0313842
100 I 129 Q 0 -0.0273084
100 I 130 A 0 -0.00147577
100 I 131 Q 0 -0.0164672
100 I 132 D 0 -0.000252844
100 I 133 L 0 -0.0223352
100 I 134 A 0 -0.0373362
100 I 135 R 0 -0.0359952
100 I 136 S 0 -0.0351674
100 I 137 Y 0 -0.00843464
100 I 138 G 0 -0.0458055
100 I 139 I 0 -0.00439666
100 I 140 P 0 -0.0359241
100 I 141 Y 0 -0.0669888
100 I 142 I 0 -0.0423144
100 I 143 E 0 0.0216613
100 I 144 T 0 -0.0588081
100 I 145 S 0 -0.0128277
100 I 146 A 0 -0.0425416
100 I 147 K 0 -0.0433592
100 I 148 T 0 -0.0600655
100 I 149 R 0 -0.0676129
100 I 150 Q 0 0.00733847
100 I 151 G 0 -0.0408388
100 I 152 V 0 -0.0195548
100 I 153 E 0 -0.0259436
100 I 154 D 0 -0.026971
100 I 155 A 0 -0.0581785
100 I 156 F 0 -0.049648
100 I 157 Y 0 -0.0392903
100 I 158 T 0 -0.0219143
100 I 159 L 0 -0.0414407
100 I 160 V 0 -0.0423265
100 I 161 R 0 -0.00853506
100 I 162 E 0 -0.0477848
101 K 102 R 0 1.14006
101 K 103 V 0 0.555874
101 K 106 S 0 0.254504
101 K 107 D 0 0.081748
101 K 108 D 0 0.0425483
101 K 109 V 0 0.0562121
101 K 110 P 0 0.0262545
101 K 111 M 0 0.211039
101 K 112 V 0 0.0100804
101 K 113 L 0 0.00731058
101 K 114 V 0 -0.0278305
101 K 115 G 0 -0.0133905
101 K 116 N 0 -0.055147
101 K 117 K 0 -0.0299538
101 K 118 C 0 0.0231954
101 K 119 D 0 -0.070232
101 K 120 L 0 -0.0640212
101 K 121 A 0 -0.0571941
101 K 122 A 0 -0.0381032
101 K 123 R 0 -0.0614959
101 K 124 T 0 -0.0627421
101 K 125 V 0 -0.0359135
101 K 126 E 0 -0.0400479
101 K 127 S 0 0.0239869
101 K 128 R 0 -0.0356198
101 K 129 Q 0 -0.038448
101 K 130 A 0 -0.0544268
101 K 131 Q 0 -0.0513748
101 K 132 D 0 0.0326273
101 K 133 L 0 0.00699878
101 K 134 A 0 -0.0261526
101 K 135 R 0 -0.0182155
101 K 136 S 0 -0.0336738
101 K 137 Y 0 0.0236602
101 K 138 G 0 0.0273094
101 K 139 I 0 0.109855
101 K 140 P 0 -0.0292084
101 K 141 Y 0 -0.071076
101 K 142 I 0 -0.096799
101 K 143 E 0 -0.0579332
101 K 144 T 0 -0.0571414
101 K 145 S 0 -0.0804264
101 K 146 A 0 -0.0923186
101 K 147 K 0 -0.0283757
101 K 148 T 0 -0.0473316
101 K 149 R 0 -0.0522085
101 K 150 Q 0 -0.0184124
101 K 151 G 0 -0.0310263
101 K 152 V 0 -0.0494677
101 K 153 E 0 -0.0467697
101 K 154 D 0 -0.039417
101 K 155 A 0 -0.104279
101 K 156 F 0 -0.0288545
101 K 157 Y 0 -0.0446385
101 K 158 T 0 0.00235402
101 K 159 L 0 -0.0442789
101 K 160 V 0 -0.0130604
101 K 161 R 0 -0.054171
101 K 162 E 0 -0.0124498
102 R 103 V 0 1.09355
102 R 106 S 0 0.38733
102 R 107 D 0 0.10526
102 R 108 D 0 0.107874
102 R 109 V 0 0.112055
102 R 110 P 0 0.065828
102 R 111 M 0 0.0178606
102 R 112 V 0 -0.0182563
102 R 113 L 0 -0.0235673
102 R 114 V 0 -0.01668
102 R 115 G 0 -0.0414709
102 R 116 N 0 -0.0660728
102 R 117 K 0 0.000116448
102 R 118 C 0 -0.0220389
102 R 119 D 0 -0.039454
102 R 120 L 0 -0.0229827
102 R 121 A 0 0.00725112
102 R 122 A 0 0.00446382
102 R 123 R 0 -0.00568768
102 R 124 T 0 -0.0107228
102 R 125 V 0 -0.0308562
102 R 126 E 0 -0.0355203
102 R 127 S 0 0.015581
102 R 128 R 0 -0.0282337
102 R 129 Q 0 -0.0588234
102 R 130 A 0 -0.0260529
102 R 131 Q 0 -0.0201815
102 R 132 D 0 -0.0378419
102 R 133 L 0 -0.00598484
102 R 134 A 0 -0.0626134
102 R 135 R 0 -0.00916925
102 R 136 S 0 -0.0137782
102 R 137 Y 0 -0.0116718
102 R 138 G 0 -0.0309762
102 R 139 I 0 -0.0252198
102 R 140 P 0 0.0218274
102 R 141 Y 0 -0.00899965
102 R 142 I 0 -0.0758881
102 R 143 E 0 -0.0274912
102 R 144 T 0 -0.0919312
102 R 145 S 0 -0.0594943
102 R 146 A 0 -0.0311344
102 R 147 K 0 -0.0527463
102 R 148 T 0 -0.0180679
102 R 149 R 0 0.0115661
102 R 150 Q 0 -0.0106224
102 R 151 G 0 -0.0796928
102 R 152 V 0 -0.0287569
102 R 153 E 0 -0.0337904
102 R 154 D 0 -0.017067
102 R 155 A 0 -0.0651182
102 R 156 F 0 -0.0207341
102 R 157 Y 0 0.00553065
102 R 158 T 0 -0.0189439
102 R 159 L 0 -0.0340152
102 R 160 V 0 -0.0177614
102 R 161 R 0 0.00374363
102 R 162 E 0 -0.0284504
103 V 106 S 0 0.81585
103 V 107 D 0 0.917606
103 V 108 D 0 0.128595
103 V 109 V 0 0.145728
103 V 110 P 0 0.0479032
103 V 111 M 0 0.0557528
103 V 112 V 0 0.0135083
103 V 113 L 0 -0.0392174
103 V 114 V 0 -0.0396665
103 V 115 G 0 0.013204
103 V 116 N 0 -0.0655474
103 V 117 K 0 -0.0455045
103 V 118 C 0 8.20603e-05
103 V 119 D 0 -0.0795261
103 V 120 L 0 -0.0653672
103 V 121 A 0 -0.0121492
103 V 122 A 0 -0.000995795
103 V 123 R 0 -0.0636067
103 V 124 T 0 -0.0637406
103 V 125 V 0 -0.0786402
103 V 126 E 0 -0.0597125
103 V 127 S 0 -0.0567223
103 V 128 R 0 -0.0787612
103 V 129 Q 0 -0.0346551
103 V 130 A 0 -0.0600116
103 V 131 Q 0 -0.0296439
103 V 132 D 0 -0.0513949
103 V 133 L 0 -0.0946401
103 V 134 A 0 -0.0424018
103 V 135 R 0 0.000518944
103 V 136 S 0 -0.041312
103 V 137 Y 0 -0.0180904
103 V 138 G 0 -0.00256503
103 V 139 I 0 -0.0196871
103 V 140 P 0 0.0352101
103 V 141 Y 0 -0.0149573
103 V 142 I 0 -0.0564212
103 V 143 E 0 -0.0779385
103 V 144 T 0 -0.105846
103 V 145 S 0 -0.0821123
103 V 146 A 0 -0.0813706
103 V 147 K 0 0.00517872
103 V 148 T 0 -0.0369083
103 V 149 R 0 -0.0101003
103 V 150 Q 0 -0.0568827
103 V 151 G 0 -0.0348014
103 V 152 V 0 -0.0510639
103 V 153 E 0 -0.0584258
103 V 154 D 0 -0.0616937
103 V 155 A 0 -0.0189408
103 V 156 F 0 -0.0348319
103 V 157 Y 0 -0.025091
103 V 158 T 0 -0.0263927
103 V 159 L 0 -0.0394103
103 V 160 V 0 -0.032904
103 V 161 R 0 -0.00898049
103 V 162 E 0 -0.0490377
106 S 107 D 0 1.63437
106 S 108 D 0 0.319679
106 S 109 V 0 0.206468
106 S 110 P 0 0.131352
106 S 111 M 0 0.114085
106 S 112 V 0 -0.00369126
106 S 113 L 0 0.0503693
106 S 114 V 0 -0.0131106
106 S 115 G 0 0.0480346
106 S 116 N 0 0.00687648
106 S 117 K 0 -0.0518156
106 S 118 C 0 0.0267309
106 S 119 D 0 -0.0514783
106 S 120 L 0 -0.0146571
106 S 121 A 0 -0.0411321
106 S 122 A 0 -0.0182182
106 S 123 R 0 -0.0398106
106 S 124 T 0 -0.0249336
106 S 125 V 0 -0.0484226
106 S 126 E 0 -0.0156279
106 S 127 S 0 -0.0469013
106 S 128 R 0 -0.0112946
106 S 129 Q 0 -0.0430893
106 S 130 A 0 -0.0747734
106 S 131 Q 0 -0.0428034
106 S 132 D 0 -0.0606349
106 S 133 L 0 -0.0349345
106 S 134 A 0 -0.0467834
106 S 135 R 0 -0.0480073
106 S 136 S 0 -0.0235146
106 S 137 Y 0 -0.0199227
106 S 138 G 0 -0.0343015
106 S 139 I 0 -0.0289603
106 S 140 P 0 -0.0214962
106 S 141 Y 0 0.0156279
106 S 142 I 0 -0.017075
106 S 143 E 0 -0.0872925
106 S 144 T 0 -0.0307609
106 S 145 S 0 -0.0705679
106 S 146 A 0 -0.068925
106 S 147 K 0 -0.0727079
106 S 148 T 0 -0.0408368
106 S 149 R 0 -0.0593553
106 S 150 Q 0 -0.020457
106 S 151 G 0 -0.0467145
106 S 152 V 0 -0.0803723
106 S 153 E 0 -0.0576057
106 S 154 D 0 -0.0338814
106 S 155 A 0 -0.0252294
106 S 156 F 0 -0.055544
106 S 157 Y 0 -0.0446275
106 S 158 T 0 -0.0180064
106 S 159 L 0 -0.0513994
106 S 160 V 0 -0.0268099
106 S 161 R 0 -0.00392522
106 S 162 E 0 -0.0237328
107 D 108 D 0 0.750523
107 D 109 V 0 0.396931
107 D 110 P 0 0.290738
107 D 111 M 0 0.0961881
107 D 112 V 0 0.0397157
107 D 113 L 0 0.0688524
107 D 114 V 0 0.047186
107 D 115 G 0 0.0981389
107 D 116 N 0 0.0526704
107 D 117 K 0 0.0402841
107 D 118 C 0 0.047929
107 D 119 D 0 -0.00838143
107 D 120 L 0 0.00549172
107 D 121 A 0 0.0380958
107 D 122 A 0 0.00498808
107 D 123 R 0 -0.0173297
107 D 124 T 0 -0.00421794
107 D 125 V 0 -0.0168644
107 D 126 E 0 -0.0137178
107 D 127 S 0 -0.0161857
107 D 128 R 0 -0.0328751
107 D 129 Q 0 0.00433853
107 D 130 A 0 -0.0444957
107 D 131 Q 0 -0.0503689
107 D 132 D 0 -0.0406694
107 D 133 L 0 -0.0830549
107 D 134 A 0 -0.0232281
107 D 135 R 0 -0.0152991
107 D 136 S 0 -0.00569176
107 D 137 Y 0 0.0208137
107 D 138 G 0 -0.036224
107 D 139 I 0 -0.0723813
107 D 140 P 0 -0.0334727
107 D 141 Y 0 -0.03903
107 D 142 I 0 -0.0330194
107 D 143 E 0 -0.0245949
107 D 144 T 0 -0.116972
107 D 145 S 0 -0.0184622
107 D 146 A 0 -0.0392341
107 D 147 K 0 -0.0386182
107 D 148 T 0 -0.0347292
107 D 149 R 0 -0.0331967
107 D 150 Q 0 -0.025234
107 D 151 G 0 -0.0704013
107 D 152 V 0 -0.0734629
107 D 153 E 0 -0.0364996
107 D 154 D 0 -0.0412861
107 D 155 A 0 -0.0500205
107 D 156 F 0 -0.0117767
107 D 157 Y 0 -0.0552899
107 D 158 T 0 -0.0256553
107 D 159 L 0 -0.0341302
107 D 160 V 0 -0.0236018
107 D 161 R 0 -0.0761079
107 D 162 E 0 -0.00524666
108 D 109 V 0 0.731164
108 D 110 P 0 0.525943
108 D 111 M 0 0.268596
108 D 112 V 0 0.0910135
108 D 113 L 0 0.159417
108 D 114 V 0 0.0346642
108 D 115 G 0 0.0425565
108 D 116 N 0 0.0298979
108 D 117 K 0 0.094196
108 D 118 C 0 0.0306656
108 D 119 D 0 0.039127
108 D 120 L 0 0.042746
108 D 121 A 0 0.0466811
108 D 122 A 0 -0.00632212
108 D 123 R 0 -0.00750865
108 D 124 T 0 -0.0116399
108 D 125 V 0 0.00608386
108 D 126 E 0 -0.0545083
108 D 127 S 0 -0.0362654
108 D 128 R 0 -0.0336384
108 D 129 Q 0 -0.0403726
108 D 130 A 0 -0.0641164
108 D 131 Q 0 0.0140836
108 D 132 D 0 -0.00369979
108 D 133 L 0 -0.0163297
108 D 134 A 0 -0.0342335
108 D 135 R 0 -0.0155885
108 D 136 S 0 -0.00637225
108 D 137 Y 0 -0.00638893
108 D 138 G 0 0.0167357
108 D 139 I 0 0.0312864
108 D 140 P 0 -0.000634438
108 D 141 Y 0 -0.0348883
108 D 142 I 0 -0.0284823
108 D 143 E 0 -0.0108381
108 D 144 T 0 -0.0807424
108 D 145 S 0 -0.0436109
108 D 146 A 0 -0.0469161
108 D 147 K 0 -0.0185773
108 D 148 T 0 0.0104402
108 D 149 R 0 -0.0481346
108 D 150 Q 0 -0.0209003
108 D 151 G 0 -0.0646619
108 D 152 V 0 -0.0658014
108 D 153 E 0 -0.00185096
108 D 154 D 0 -0.0233207
108 D 155 A 0 -0.0747061
108 D 156 F 0 0.00316248
108 D 157 Y 0 -0.00323857
108 D 158 T 0 -0.0597193
108 D 159 L 0 -0.0438704
108 D 160 V 0 -0.00624048
108 D 161 R 0 -0.0619541
108 D 162 E 0 -0.0208926
109 V 110 P 0 1.02117
109 V 111 M 0 0.269374
109 V 112 V 0 0.174181
109 V 113 L 0 0.103654
109 V 114 V 0 0.0825821
109 V 115 G 0 0.0574648
109 V 116 N 0 0.101116
109 V 117 K 0 0.0991646
109 V 118 C 0 -0.00934906
109 V 119 D 0 0.0163672
109 V 120 L 0 0.0114894
109 V 121 A 0 0.0239346
109 V 122 A 0 -0.017735
109 V 123 R 0 -0.0437873
109 V 124 T 0 0.00343148
109 V 125 V 0 -0.0118009
109 V 126 E 0 -0.028141
109 V 127 S 0 -0.0681628
109 V 128 R 0 0.00105498
109 V 129 Q 0 -0.0213971
109 V 130 A 0 -0.044056
109 V 131 Q 0 -0.0242386
109 V 132 D 0 -0.0555775
109 V 133 L 0 0.0096773
109 V 134 A 0 0.0127007
109 V 135 R 0 -0.0244425
109 V 136 S 0 -0.0026215
109 V 137 Y 0 -0.00732241
109 V 138 G 0 -0.0303877
109 V 139 I 0 -0.0314544
109 V 140 P 0 -0.0560782
109 V 141 Y 0 -0.0902194
109 V 142 I 0 -0.0391654
109 V 143 E 0 -0.0304582
109 V 144 T 0 -0.0284927
109 V 145 S 0 -0.0268175
109 V 146 A 0 -0.0211761
109 V 147 K 0 -0.0688314
109 V 148 T 0 -0.0356851
109 V 149 R 0 -0.034444
109 V 150 Q 0 -0.0388829
109 V 151 G 0 -0.0807021
109 V 152 V 0 -0.0698623
109 V 153 E 0 -0.040284
109 V 154 D 0 -0.0658913
109 V 155 A 0 -0.0446141
109 V 156 F 0 -0.0368386
109 V 157 Y 0 -0.0124141
109 V 158 T 0 -0.060815
109 V 159 L 0 -0.0715776
109 V 160 V 0 -0.0164307
109 V 161 R 0 -0.0461919
109 V 162 E 0 0.00858305
110 P 111 M 0 0.522104
110 P 112 V 0 0.284165
110 P 113 L 0 0.172924
110 P 114 V 0 0.0793199
110 P 115 G 0 0.137272
110 P 116 N 0 0.188545
110 P 117 K 0 0.0807718
110 P 118 C 0 0.0960503
110 P 119 D 0 0.0288843
110 P 120 L 0 0.0648413
110 P 121 A 0 0.0540326
110 P 122 A 0 -0.00678933
110 P 123 R 0 -0.036773
110 P 124 T 0 -0.0285508
110 P 125 V 0 -0.0487571
110 P 126 E 0 -0.0363951
110 P 127 S 0 -0.0233318
110 P 128 R 0 -0.0580226
110 P 129 Q 0 -0.0412065
110 P 130 A 0 0.024967
110 P 131 Q 0 -0.043111
110 P 132 D 0 -0.0504679
110 P 133 L 0 -0.000271059
110 P 134 A 0 -0.0517907
110 P 135 R 0 -0.00698815
110 P 136 S 0 -0.0226469
110 P 137 Y 0 -0.0195788
110 P 138 G 0 -0.0145216
110 P 139 I 0 0.0361601
110 P 140 P 0 0.121494
110 P 141 Y 0 -0.0238726
110 P 142 I 0 -0.0418895
110 P 143 E 0 -0.0439626
110 P 144 T 0 -0.0273383
110 P 145 S 0 -0.0754558
110 P 146 A 0 -0.0389602
110 P 147 K 0 -0.0616691
110 P 148 T 0 -0.0595226
110 P 149 R 0 -0.0311188
110 P 150 Q 0 -0.0329368
110 P 151 G 0 -0.0667653
110 P 152 V 0 -0.0611795
110 P 153 E 0 -0.0171029
110 P 154 D 0 0.00229174
110 P 155 A 0 -0.0394766
110 P 156 F 0 -0.0612579
110 P 157 Y 0 -0.0261892
110 P 158 T 0 -0.0291118
110 P 159 L 0 0.027068
110 P 160 V 0 -0.0392563
110 P 161 R 0 -0.0385918
110 P 162 E 0 0.218708
111 M 112 V 0 0.213769
111 M 113 L 0 0.242003
111 M 114 V 0 0.103058
111 M 115 G 0 0.158925
111 M 116 N 0 0.150193
111 M 117 K 0 0.0178445
111 M 118 C 0 0.0597241
111 M 119 D 0 0.0182351
111 M 120 L 0 0.064828
111 M 121 A 0 0.0264893
111 M 122 A 0 -0.0141703
111 M 123 R 0 -0.00821964
111 M 124 T 0 -0.0240461
111 M 125 V 0 -0.0546997
111 M 126 E 0 -0.023331
111 M 127 S 0 -0.0202917
111 M 128 R 0 -0.0531634
111 M 129 Q 0 -0.0763122
111 M 130 A 0 -0.06117
111 M 131 Q 0 -0.0590752
111 M 132 D 0 -0.06423
111 M 133 L 0 -0.0144555
111 M 134 A 0 -0.0394504
111 M 135 R 0 -0.0626708
111 M 136 S 0 -0.0364947
111 M 137 Y 0 0.030618
111 M 138 G 0 -0.0257394
111 M 139 I 0 0.162249
111 M 140 P 0 0.0357326
111 M 141 Y 0 0.0303566
111 M 142 I 0 -0.0664473
111 M 143 E 0 -0.0500533
111 M 144 T 0 -0.0460491
111 M 145 S 0 -0.0387883
111 M 146 A 0 -0.0325774
111 M 147 K 0 -0.0587094
111 M 148 T 0 -0.0350412
111 M 149 R 0 -0.0929512
111 M 150 Q 0 -0.0382357
111 M 151 G 0 -0.0630793
111 M 152 V 0 -0.0269723
111 M 153 E 0 -0.0236244
111 M 154 D 0 -0.0504091
111 M 155 A 0 -0.0600569
111 M 156 F 0 -0.00251559
111 M 157 Y 0 -0.00440489
111 M 158 T 0 -0.00581964
111 M 159 L 0 -0.0851264
111 M 160 V 0 -0.000591777
111 M 161 R 0 -0.0474648
111 M 162 E 0 0.00963416
112 V 113 L 0 0.25508
112 V 114 V 0 0.35484
112 V 115 G 0 0.160899
112 V 116 N 0 0.235916
112 V 117 K 0 0.127402
112 V 118 C 0 0.0309141
112 V 119 D 0 0.109838
112 V 120 L 0 0.0373832
112 V 121 A 0 0.0296962
112 V 122 A 0 0.0461896
112 V 123 R 0 0.00681461
112 V 124 T 0 -0.0121019
112 V 125 V 0 -0.0181102
112 V 126 E 0 -0.0152031
112 V 127 S 0 -0.0219774
112 V 128 R 0 -0.0286098
112 V 129 Q 0 -0.0218435
112 V 130 A 0 -0.0142745
112 V 131 Q 0 -0.072732
112 V 132 D 0 -0.0643466
112 V 133 L 0 0.0048684
112 V 134 A 0 -0.089654
112 V 135 R 0 -0.0500114
112 V 136 S 0 -0.0634188
112 V 137 Y 0 -0.0255162
112 V 138 G 0 0.0363171
112 V 139 I 0 -0.0142155
112 V 140 P 0 0.138575
112 V 141 Y 0 -0.0383432
112 V 142 I 0 0.48955
112 V 143 E 0 0.0178056
112 V 144 T 0 -0.0160218
112 V 145 S 0 -0.0398388
112 V 146 A 0 0.00941318
112 V 147 K 0 -0.064563
112 V 148 T 0 -0.0482406
112 V 149 R 0 -0.0400998
112 V 150 Q 0 -0.0515878
112 V 151 G 0 -0.0587938
112 V 152 V 0 -0.0131676
112 V 153 E 0 -0.0335161
112 V 154 D 0 -0.0244369
112 V 155 A 0 0.18791
112 V 156 F 0 -0.00772593
112 V 157 Y 0 -0.00575494
112 V 158 T 0 0.381401
112 V 159 L 0 0.127439
112 V 160 V 0 -0.0516891
112 V 161 R 0 -0.0074963
112 V 162 E 0 0.112881
113 L 114 V 0 0.302113
113 L 115 G 0 0.290536
113 L 116 N 0 0.333128
113 L 117 K 0 0.141109
113 L 118 C 0 0.0778283
113 L 119 D 0 0.0839506
113 L 120 L 0 0.0693753
113 L 121 A 0 0.0553855
113 L 122 A 0 -0.0410481
113 L 123 R 0 0.00285283
113 L 124 T 0 -0.0153666
113 L 125 V 0 0.00384195
113 L 126 E 0 -0.0109447
113 L 127 S 0 -0.0159493
113 L 128 R 0 -0.017937
113 L 129 Q 0 -0.0615545
113 L 130 A 0 0.0115957
113 L 131 Q 0 -0.0257126
113 L 132 D 0 -0.042012
113 L 133 L 0 -0.0125858
113 L 134 A 0 0.0569809
113 L 135 R 0 -0.0581782
113 L 136 S 0 -0.0240318
113 L 137 Y 0 0.0492663
113 L 138 G 0 -0.0172876
113 L 139 I 0 0.290581
113 L 140 P 0 -0.0260902
113 L 141 Y 0 0.243302
113 L 142 I 0 -0.0250211
113 L 143 E 0 0.0588201
113 L 144 T 0 -0.0782711
113 L 145 S 0 -0.0341449
113 L 146 A 0 -0.064966
113 L 147 K 0 -0.0141773
113 L 148 T 0 -0.0716478
113 L 149 R 0 -0.0415274
113 L 150 Q 0 -0.0696921
113 L 151 G 0 -0.0754746
113 L 152 V 0 -0.0822856
113 L 153 E 0 -0.0791238
113 L 154 D 0 -0.0338611
113 L 155 A 0 -0.0429498
113 L 156 F 0 -0.0798042
113 L 157 Y 0 -0.0847395
113 L 158 T 0 -0.0715926
113 L 159 L 0 -0.0511824
113 L 160 V 0 -0.0300115
113 L 161 R 0 -0.083086
113 L 162 E 0 -0.0356676
114 V 115 G 0 0.289483
114 V 116 N 0 0.347482
114 V 117 K 0 0.210951
114 V 118 C 0 0.14859
114 V 119 D 0 0.153439
114 V 120 L 0 0.0446046
114 V 121 A 0 0.0394221
114 V 122 A 0 0.00724892
114 V 123 R 0 -0.0676964
114 V 124 T 0 -0.0142939
114 V 125 V 0 -0.00422914
114 V 126 E 0 -0.0541527
114 V 127 S 0 -0.0425582
114 V 128 R 0 -0.0400976
114 V 129 Q 0 -0.0246145
114 V 130 A 0 -0.00962394
114 V 131 Q 0 -0.0446614
114 V 132 D 0 -0.0677623
114 V 133 L 0 -0.0364857
114 V 134 A 0 -0.0187863
114 V 135 R 0 -0.0675699
114 V 136 S 0 -0.0537237
114 V 137 Y 0 -0.0371938
114 V 138 G 0 -0.00634246
114 V 139 I 0 -0.0178963
114 V 140 P 0 0.0325164
114 V 141 Y 0 -0.0663575
114 V 142 I 0 0.271623
114 V 143 E 0 0.1173
114 V 144 T 0 0.677595
114 V 145 S 0 0.048374
114 V 146 A 0 0.246529
114 V 147 K 0 0.00635142
114 V 148 T 0 0.0219311
114 V 149 R 0 0.0131501
114 V 150 Q 0 -0.0574996
114 V 151 G 0 -0.0251732
114 V 152 V 0 0.00481132
114 V 153 E 0 0.00630909
114 V 154 D 0 -0.033401
114 V 155 A 0 0.494136
114 V 156 F 0 -0.0271784
114 V 157 Y 0 -0.0192769
114 V 158 T 0 0.0256282
114 V 159 L 0 0.0532266
114 V 160 V 0 -0.054173
114 V 161 R 0 -0.0458451
114 V 162 E 0 -0.0040814
115 G 116 N 0 0.254169
115 G 117 K 0 0.172353
115 G 118 C 0 0.297436
115 G 119 D 0 0.163702
115 G 120 L 0 0.0576126
115 G 121 A 0 0.247347
115 G 122 A 0 -0.0044203
115 G 123 R 0 0.103493
115 G 124 T 0 0.0336651
115 G 125 V 0 0.0134499
115 G 126 E 0 0.0659026
115 G 127 S 0 0.0214733
115 G 128 R 0 -0.056982
115 G 129 Q 0 0.00899895
115 G 130 A 0 0.216672
115 G 131 Q 0 -0.052286
115 G 132 D 0 -0.0657878
115 G 133 L 0 -0.0882321
115 G 134 A 0 0.0209348
115 G 135 R 0 -0.0789048
115 G 136 S 0 -0.0268651
115 G 137 Y 0 0.0360059
115 G 138 G 0 -0.0731657
115 G 139 I 0 -0.0200651
115 G 140 P 0 -0.0168773
115 G 141 Y 0 0.274634
115 G 142 I 0 -0.0438381
115 G 143 E 0 0.483184
115 G 144 T 0 -0.0403917
115 G 145 S 0 0.0139836
115 G 146 A 0 -0.0404798
115 G 147 K 0 -0.056865
115 G 148 T 0 -0.041846
115 G 149 R 0 -0.00133557
115 G 150 Q 0 -0.0469042
115 G 151 G 0 -0.0165845
115 G 152 V 0 -0.0811078
115 G 153 E 0 -0.0993001
115 G 154 D 0 -0.0377528
115 G 155 A 0 -0.0189688
115 G 156 F 0 -0.0117198
115 G 157 Y 0 -0.0443758
115 G 158 T 0 -0.10505
115 G 159 L 0 -0.0740523
115 G 160 V 0 -0.0161627
115 G 161 R 0 -0.0406231
115 G 162 E 0 -0.0762935
116 N 117 K 0 0.475785
116 N 118 C 0 0.318962
116 N 119 D 0 0.196898
116 N 120 L 0 0.0954449
116 N 121 A 0 0.106794
116 N 122 A 0 -0.0181163
116 N 123 R 0 -0.0385299
116 N 124 T 0 -0.0421361
116 N 125 V 0 -0.0750806
116 N 126 E 0 -0.0666789
116 N 127 S 0 -0.0358571
116 N 128 R 0 -0.034305
116 N 129 Q 0 -0.0659314
116 N 130 A 0 -0.0463024
116 N 131 Q 0 -0.0164801
116 N 132 D 0 -0.0301844
116 N 133 L 0 -0.0315288
116 N 134 A 0 -0.0777069
116 N 135 R 0 -0.0592532
116 N 136 S 0 -0.0719966
116 N 137 Y 0 -0.0244671
116 N 138 G 0 -0.0605285
116 N 139 I 0 -0.122152
116 N 140 P 0 -0.0591475
116 N 141 Y 0 0.00943317
116 N 142 I 0 -0.00544075
116 N 143 E 0 -0.0867238
116 N 144 T 0 0.152856
116 N 145 S 0 0.099365
116 N 146 A 0 0.559839
116 N 147 K 0 0.0752516
116 N 148 T 0 0.00163413
116 N 149 R 0 -0.0270463
116 N 150 Q 0 -0.0926423
116 N 151 G 0 0.0524633
116 N 152 V 0 -0.00773157
116 N 153 E 0 -0.078082
116 N 154 D 0 -0.0548261
116 N 155 A 0 -0.0284707
116 N 156 F 0 -0.0353502
116 N 157 Y 0 -0.0584011
116 N 158 T 0 -0.0487421
116 N 159 L 0 -0.0209391
116 N 160 V 0 -0.100715
116 N 161 R 0 -0.0662995
116 N 162 E 0 -0.0494593
117 K 118 C 0 0.344632
117 K 119 D 0 0.536741
117 K 120 L 0 0.532163
117 K 121 A 0 0.13637
117 K 122 A 0 0.0390896
117 K 123 R 0 0.0267084
117 K 124 T 0 0.0489575
117 K 125 V 0 0.0640069
117 K 126 E 0 0.00134369
117 K 127 S 0 -0.0181071
117 K 128 R 0 0.0125798
117 K 129 Q 0 -0.05462
117 K 130 A 0 0.0041537
117 K 131 Q 0 -0.0417511
117 K 132 D 0 -0.0694866
117 K 133 L 0 -0.018818
117 K 134 A 0 -0.041067
117 K 135 R 0 -0.0834222
117 K 136 S 0 -0.0592315
117 K 137 Y 0 -0.056218
117 K 138 G 0 -0.0728862
117 K 139 I 0 -0.0775545
117 K 140 P 0 -0.0999
117 K 141 Y 0 -0.113015
117 K 142 I 0 -0.061923
117 K 143 E 0 -0.0398149
117 K 144 T 0 -0.0106563
117 K 145 S 0 0.234216
117 K 146 A 0 0.0811641
117 K 147 K 0 -0.0806369
117 K 148 T 0 -0.00909918
117 K 149 R 0 -0.00894965
117 K 150 Q 0 -0.0403154
117 K 151 G 0 0.0158174
117 K 152 V 0 -0.00732537
117 K 153 E 0 -0.0220171
117 K 154 D 0 -0.0555133
117 K 155 A 0 -0.0626226
117 K 156 F 0 -0.124112
117 K 157 Y 0 -0.0885036
117 K 158 T 0 -0.118905
117 K 159 L 0 0.0166207
117 K 160 V 0 -0.0825157
117 K 161 R 0 -0.0118227
117 K 162 E 0 -0.0909138
118 C 119 D 0 0.404441
118 C 120 L 0 0.293127
118 C 121 A 0 0.263225
118 C 122 A 0 0.0890025
118 C 123 R 0 0.058011
118 C 124 T 0 0.0284006
118 C 125 V 0 0.0153674
118 C 126 E 0 0.0481521
118 C 127 S 0 0.0415994
118 C 128 R 0 0.0130835
118 C 129 Q 0 -0.0612956
118 C 130 A 0 -0.00410712
118 C 131 Q 0 -0.0549967
118 C 132 D 0 -0.0297681
118 C 133 L 0 -0.0866632
118 C 134 A 0 -0.0335565
118 C 135 R 0 -0.0270097
118 C 136 S 0 0.0110086
118 C 137 Y 0 -0.0240811
118 C 138 G 0 -0.0288981
118 C 139 I 0 0.0280796
118 C 140 P 0 0.00471942
118 C 141 Y 0 0.0161471
118 C 142 I 0 0.0348096
118 C 143 E 0 0.39788
118 C 144 T 0 0.0855396
118 C 145 S 0 0.0970188
118 C 146 A 0 0.00176841
118 C 147 K 0 0.0232224
118 C 148 T 0 -0.00036354
118 C 149 R 0 -0.019492
118 C 150 Q 0 0.318345
118 C 151 G 0 0.0919665
118 C 152 V 0 -0.0201989
118 C 153 E 0 -0.00379906
118 C 154 D 0 0.029151
118 C 155 A 0 0.0224634
118 C 156 F 0 -0.0242992
118 C 157 Y 0 -0.0413718
118 C 158 T 0 -0.0310172
118 C 159 L 0 -0.0548172
118 C 160 V 0 -0.0451517
118 C 161 R 0 -0.061532
118 C 162 E 0 -0.00842484
119 D 120 L 0 0.600763
119 D 121 A 0 0.413725
119 D 122 A 0 0.19987
119 D 123 R 0 0.0604104
119 D 124 T 0 0.0320918
119 D 125 V 0 0.00861214
119 D 126 E 0 -0.00964412
119 D 127 S 0 -0.0220958
119 D 128 R 0 0.022729
119 D 129 Q 0 -0.00979884
119 D 130 A 0 0.00257902
119 D 131 Q 0 -0.0216102
119 D 132 D 0 0.00348693
119 D 133 L 0 -0.00941491
119 D 134 A 0 -0.027039
119 D 135 R 0 0.0541643
119 D 136 S 0 -0.0127114
119 D 137 Y 0 -0.0716641
119 D 138 G 0 0.0213149
119 D 139 I 0 -0.0444865
119 D 140 P 0 -0.0423218
119 D 141 Y 0 0.0209447
119 D 142 I 0 -0.011368
119 D 143 E 0 -0.088955
119 D 144 T 0 0.0417422
119 D 145 S 0 0.238403
119 D 146 A 0 0.0595388
119 D 147 K 0 0.0115558
119 D 148 T 0 0.0481516
119 D 149 R 0 0.00325784
119 D 150 Q 0 -0.014779
119 D 151 G 0 0.0224148
119 D 152 V 0 0.0306705
119 D 153 E 0 0.0146117
119 D 154 D 0 -0.00434508
119 D 155 A 0 0.0410073
119 D 156 F 0 -0.0547367
119 D 157 Y 0 -0.0251137
119 D 158 T 0 -0.0817876
119 D 159 L 0 0.0799313
119 D 160 V 0 -0.079005
119 D 161 R 0 0.0386287
119 D 162 E 0 -0.0552751
120 L 121 A 0 0.450042
120 L 122 A 0 0.210798
120 L 123 R 0 0.0900648
120 L 124 T 0 0.050762
120 L 125 V 0 0.0416392
120 L 126 E 0 -0.00297628
120 L 127 S 0 -0.0136307
120 L 128 R 0 0.00157044
120 L 129 Q 0 0.0155979
120 L 130 A 0 0.0168683
120 L 131 Q 0 -0.0183734
120 L 132 D 0 -0.0210846
120 L 133 L 0 -0.0443702
120 L 134 A 0 -0.0309562
120 L 135 R 0 0.000255913
120 L 136 S 0 -0.0286612
120 L 137 Y 0 -0.0206532
120 L 138 G 0 -0.0125838
120 L 139 I 0 -0.0117745
120 L 140 P 0 -0.0382139
120 L 141 Y 0 -0.0229545
120 L 142 I 0 0.0387527
120 L 143 E 0 0.0363423
120 L 144 T 0 0.0320851
120 L 145 S 0 0.0220971
120 L 146 A 0 0.0327941
120 L 147 K 0 0.0723938
120 L 148 T 0 0.097022
120 L 149 R 0 -0.0272809
120 L 150 Q 0 0.0175745
120 L 151 G 0 -0.0446116
120 L 152 V 0 -0.0331586
120 L 153 E 0 -0.0476067
120 L 154 D 0 0.0239917
120 L 155 A 0 -0.0315869
120 L 156 F 0 -0.0346163
120 L 157 Y 0 -0.0304667
120 L 158 T 0 -0.0755492
120 L 159 L 0 -0.0693561
120 L 160 V 0 -0.0702702
120 L 161 R 0 -0.0609463
120 L 162 E 0 -0.0319022
121 A 122 A 0 0.412118
121 A 123 R 0 0.347361
121 A 124 T 0 0.164214
121 A 125 V 0 0.194353
121 A 126 E 0 0.163889
121 A 127 S 0 0.0636535
121 A 128 R 0 0.0687171
121 A 129 Q 0 0.0746276
121 A 130 A 0 0.0567401
121 A 131 Q 0 0.00705708
121 A 132 D 0 -0.00547799
121 A 133 L 0 -0.0082891
121 A 134 A 0 -0.0423096
121 A 135 R 0 0.0310853
121 A 136 S 0 -0.0105484
121 A 137 Y 0 0.0314608
121 A 138 G 0 -0.00198699
121 A 139 I 0 -0.0373106
121 A 140 P 0 -0.0106955
121 A 141 Y 0 -0.055888
121 A 142 I 0 0.0502165
121 A 143 E 0 0.155245
121 A 144 T 0 0.0471724
121 A 145 S 0 0.0668985
121 A 146 A 0 -0.0515631
121 A 147 K 0 0.0101327
121 A 148 T 0 0.00168239
121 A 149 R 0 -0.0461201
121 A 150 Q 0 0.00326842
121 A 151 G 0 -0.029086
121 A 152 V 0 -0.0135161
121 A 153 E 0 -0.050113
121 A 154 D 0 0.009893
121 A 155 A 0 -0.0364655
121 A 156 F 0 -0.031427
121 A 157 Y 0 -0.0190657
121 A 158 T 0 -0.0406431
121 A 159 L 0 -0.0220152
121 A 160 V 0 0.00801875
121 A 161 R 0 -0.0613045
121 A 162 E 0 -0.0293845
122 A 123 R 0 0.986316
122 A 124 T 0 0.512137
122 A 125 V 0 0.371198
122 A 126 E 0 0.321232
122 A 127 S 0 0.258304
122 A 128 R 0 0.135323
122 A 129 Q 0 0.106631
122 A 130 A 0 0.0655566
122 A 131 Q 0 0.0686807
122 A 132 D 0 0.0240231
122 A 133 L 0 0.059152
122 A 134 A 0 0.0451233
122 A 135 R 0 0.0470312
122 A 136 S 0 0.0572887
122 A 137 Y 0 0.0311685
122 A 138 G 0 0.064425
122 A 139 I 0 0.0318434
122 A 140 P 0 0.0133192
122 A 141 Y 0 0.00278807
122 A 142 I 0 0.0189651
122 A 143 E 0 0.0411734
122 A 144 T 0 -0.0392113
122 A 145 S 0 -0.0250244
122 A 146 A 0 -0.0134926
122 A 147 K 0 0.0238878
122 A 148 T 0 0.00765441
122 A 149 R 0 -0.018667
122 A 150 Q 0 0.0631756
122 A 151 G 0 0.0277296
122 A 152 V 0 0.00649077
122 A 153 E 0 -0.0480983
122 A 154 D 0 0.0180267
122 A 155 A 0 -0.0199731
122 A 156 F 0 -0.0444046
122 A 157 Y 0 0.00736965
122 A 158 T 0 0.0173694
122 A 159 L 0 -0.0338524
122 A 160 V 0 -0.007684
122 A 161 R 0 -0.0223065
122 A 162 E 0 -0.000156189
123 R 124 T 0 1.33231
123 R 125 V 0 0.555286
123 R 126 E 0 0.625701
123 R 127 S 0 0.375142
123 R 128 R 0 0.320495
123 R 129 Q 0 0.216072
123 R 130 A 0 0.159437
123 R 131 Q 0 0.11851
123 R 132 D 0 0.0927435
123 R 133 L 0 0.108388
123 R 134 A 0 0.121279
123 R 135 R 0 0.0661312
123 R 136 S 0 0.0805138
123 R 137 Y 0 0.0935461
123 R 138 G 0 0.0461293
123 R 139 I 0 0.00453833
123 R 140 P 0 -0.00585978
123 R 141 Y 0 0.0398456
123 R 142 I 0 -0.066205
123 R 143 E 0 0.245876
123 R 144 T 0 -0.0470748
123 R 145 S 0 -0.0287695
123 R 146 A 0 -0.0573432
123 R 147 K 0 -0.0575906
123 R 148 T 0 -0.0136987
123 R 149 R 0 -0.0410673
123 R 150 Q 0 0.0332903
123 R 151 G 0 -0.016739
123 R 152 V 0 -0.00544048
123 R 153 E 0 -0.0292515
123 R 154 D 0 -0.0305923
123 R 155 A 0 -0.0236595
123 R 156 F 0 -0.0492248
123 R 157 Y 0 -0.0266628
123 R 158 T 0 0.0218712
123 R 159 L 0 -0.0633452
123 R 160 V 0 -0.046822
123 R 161 R 0 -0.0560679
123 R 162 E 0 -0.0480833
124 T 125 V 0 1.25787
124 T 126 E 0 0.628907
124 T 127 S 0 0.346679
124 T 128 R 0 0.329465
124 T 129 Q 0 0.186681
124 T 130 A 0 0.120828
124 T 131 Q 0 0.111425
124 T 132 D 0 0.0702387
124 T 133 L 0 0.0703792
124 T 134 A 0 0.073608
124 T 135 R 0 0.0845539
124 T 136 S 0 0.0546892
124 T 137 Y 0 0.0657027
124 T 138 G 0 0.0254442
124 T 139 I 0 0.00120478
124 T 140 P 0 0.0130202
124 T 141 Y 0 -0.0313036
124 T 142 I 0 -0.0420331
124 T 143 E 0 0.0632205
124 T 144 T 0 0.00441422
124 T 145 S 0 -0.0144528
124 T 146 A 0 -0.0657839
124 T 147 K 0 0.00293929
124 T 148 T 0 0.0166563
124 T 149 R 0 -0.0266352
124 T 150 Q 0 0.0506586
124 T 151 G 0 -0.0392009
124 T 152 V 0 0.0127472
124 T 153 E 0 -0.0235536
124 T 154 D 0 0.00727255
124 T 155 A 0 -0.0551818
124 T 156 F 0 -0.00628485
124 T 157 Y 0 -0.00851667
124 T 158 T 0 -0.00349681
124 T 159 L 0 -0.0202106
124 T 160 V 0 -0.0397261
124 T 161 R 0 0.00231853
124 T 162 E 0 0.0134013
125 V 126 E 0 1.53556
125 V 127 S 0 0.703145
125 V 128 R 0 0.410967
125 V 129 Q 0 0.312898
125 V 130 A 0 0.316057
125 V 131 Q 0 0.0717713
125 V 132 D 0 0.136875
125 V 133 L 0 0.167231
125 V 134 A 0 0.148882
125 V 135 R 0 0.0996058
125 V 136 S 0 0.0964938
125 V 137 Y 0 0.102225
125 V 138 G 0 0.0809802
125 V 139 I 0 0.0155757
125 V 140 P 0 -0.00859507
125 V 141 Y 0 0.0315075
125 V 142 I 0 -0.0197795
125 V 143 E 0 0.0726917
125 V 144 T 0 0.0400603
125 V 145 S 0 -0.012294
125 V 146 A 0 -0.0154306
125 V 147 K 0 -0.0097678
125 V 148 T 0 -0.0298876
125 V 149 R 0 -0.0185906
125 V 150 Q 0 -0.0275871
125 V 151 G 0 -0.0155598
125 V 152 V 0 -0.0115609
125 V 153 E 0 -0.0512395
125 V 154 D 0 -0.0370875
125 V 155 A 0 -0.0277684
125 V 156 F 0 -0.00974222
125 V 157 Y 0 -0.0404193
125 V 158 T 0 -0.0466326
125 V 159 L 0 -0.0775168
125 V 160 V 0 -0.0512931
125 V 161 R 0 -0.0335729
125 V 162 E 0 -0.0621482
126 E 127 S 0 1.38746
126 E 128 R 0 0.511443
126 E 129 Q 0 0.490773
126 E 130 A 0 0.24624
126 E 131 Q 0 0.112925
126 E 132 D 0 0.126708
126 E 133 L 0 0.141408
126 E 134 A 0 0.163921
126 E 135 R 0 0.0960251
126 E 136 S 0 0.140361
126 E 137 Y 0 0.0906507
126 E 138 G 0 0.0202768
126 E 139 I 0 -0.011158
126 E 140 P 0 0.0138029
126 E 141 Y 0 0.051147
126 E 142 I 0 -0.0453019
126 E 143 E 0 0.0900389
126 E 144 T 0 -0.0628573
126 E 145 S 0 -0.0678638
126 E 146 A 0 -0.0517474
126 E 147 K 0 -0.0250545
126 E 148 T 0 -0.0481485
126 E 149 R 0 -0.0366814
126 E 150 Q 0 -0.00141503
126 E 151 G 0 -0.054069
126 E 152 V 0 -0.0510824
126 E 153 E 0 -0.0210363
126 E 154 D 0 0.00792318
126 E 155 A 0 -0.0334674
126 E 156 F 0 -0.0057936
126 E 157 Y 0 -0.0180475
126 E 158 T 0 -0.00395646
126 E 159 L 0 0.00601894
126 E 160 V 0 -0.0379939
126 E 161 R 0 -0.0284452
126 E 162 E 0 -0.00162239
127 S 128 R 0 1.12777
127 S 129 Q 0 0.517234
127 S 130 A 0 0.227889
127 S 131 Q 0 0.452842
127 S 132 D 0 0.111149
127 S 133 L 0 0.143839
127 S 134 A 0 0.172291
127 S 135 R 0 0.0985956
127 S 136 S 0 0.0678528
127 S 137 Y 0 0.114699
127 S 138 G 0 0.0539428
127 S 139 I 0 0.0339033
127 S 140 P 0 0.0497515
127 S 141 Y 0 0.118591
127 S 142 I 0 0.0385397
127 S 143 E 0 0.226438
127 S 144 T 0 -0.0154308
127 S 145 S 0 -0.0166267
127 S 146 A 0 -0.0441365
127 S 147 K 0 -0.0156558
127 S 148 T 0 0.0111804
127 S 149 R 0 -0.0564542
127 S 150 Q 0 -0.00116088
127 S 151 G 0 -0.0293275
127 S 152 V 0 -0.0634532
127 S 153 E 0 -0.0127487
127 S 154 D 0 0.0242599
127 S 155 A 0 -0.0382114
127 S 156 F 0 -0.0314112
127 S 157 Y 0 -0.00075891
127 S 158 T 0 0.0580507
127 S 159 L 0 -0.00996403
127 S 160 V 0 -0.000983351
127 S 161 R 0 0.0323417
127 S 162 E 0 0.00955677
128 R 129 Q 0 1.1642
128 R 130 A 0 0.361993
128 R 131 Q 0 0.304739
128 R 132 D 0 0.267953
128 R 133 L 0 0.0592488
128 R 134 A 0 0.0989682
128 R 135 R 0 0.116488
128 R 136 S 0 0.0866334
128 R 137 Y 0 0.0530953
128 R 138 G 0 0.0654898
128 R 139 I 0 0.014034
128 R 140 P 0 0.0399093
128 R 141 Y 0 -0.00272661
128 R 142 I 0 -0.00603876
128 R 143 E 0 0.0328086
128 R 144 T 0 -0.0240857
128 R 145 S 0 0.0108108
128 R 146 A 0 -0.0414382
128 R 147 K 0 0.00230932
128 R 148 T 0 -0.00222579
128 R 149 R 0 -0.0208502
128 R 150 Q 0 -0.0286549
128 R 151 G 0 -0.014313
128 R 152 V 0 0.00125345
128 R 153 E 0 0.00310975
128 R 154 D 0 0.0237434
128 R 155 A 0 -0.0351458
128 R 156 F 0 -0.0261998
128 R 157 Y 0 -0.000529013
128 R 158 T 0 -0.0320382
128 R 159 L 0 -0.0453393
128 R 160 V 0 -0.0321695
128 R 161 R 0 -0.0344186
128 R 162 E 0 0.00647284
129 Q 130 A 0 0.975568
129 Q 131 Q 0 0.500983
129 Q 132 D 0 0.54397
129 Q 133 L 0 0.319299
129 Q 134 A 0 0.3985
129 Q 135 R 0 0.161703
129 Q 136 S 0 0.168955
129 Q 137 Y 0 0.156538
129 Q 138 G 0 0.101417
129 Q 139 I 0 0.0350738
129 Q 140 P 0 0.0273379
129 Q 141 Y 0 0.0609923
129 Q 142 I 0 0.00692481
129 Q 143 E 0 0.0617746
129 Q 144 T 0 0.00377334
129 Q 145 S 0 -0.0108797
129 Q 146 A 0 -0.0297055
129 Q 147 K 0 -0.0031367
129 Q 148 T 0 -0.0353281
129 Q 149 R 0 -0.0458902
129 Q 150 Q 0 -0.00902972
129 Q 151 G 0 -0.0403358
129 Q 152 V 0 -0.0268982
129 Q 153 E 0 -0.00199252
129 Q 154 D 0 -0.0179206
129 Q 155 A 0 -0.0469278
129 Q 156 F 0 0.00291917
129 Q 157 Y 0 0.00343454
129 Q 158 T 0 -0.0013177
129 Q 159 L 0 -0.0216279
129 Q 160 V 0 -0.0357178
129 Q 161 R 0 -0.0353036
129 Q 162 E 0 -0.0334949
130 A 131 Q 0 1.31955
130 A 132 D 0 0.76616
130 A 133 L 0 0.558331
130 A 134 A 0 0.654958
130 A 135 R 0 0.245645
130 A 136 S 0 0.218009
130 A 137 Y 0 0.247536
130 A 138 G 0 0.0971471
130 A 139 I 0 0.0402908
130 A 140 P 0 0.0428753
130 A 141 Y 0 0.315414
130 A 142 I 0 0.0582115
130 A 143 E 0 0.208905
130 A 144 T 0 -0.0301952
130 A 145 S 0 -0.0362793
130 A 146 A 0 -0.0532153
130 A 147 K 0 -0.060052
130 A 148 T 0 0.000329341
130 A 149 R 0 0.00164857
130 A 150 Q 0 -0.00607633
130 A 151 G 0 -0.00853088
130 A 152 V 0 -0.0257652
130 A 153 E 0 -0.0326585
130 A 154 D 0 -0.035077
130 A 155 A 0 -0.0500978
130 A 156 F 0 -0.0505182
130 A 157 Y 0 -0.0148941
130 A 158 T 0 -0.0130387
130 A 159 L 0 -0.0549473
130 A 160 V 0 0.0177695
130 A 161 R 0 -0.0140941
130 A 162 E 0 0.0230402
131 Q 132 D 0 1.26325
131 Q 133 L 0 0.676053
131 Q 134 A 0 0.561576
131 Q 135 R 0 0.646223
131 Q 136 S 0 0.255784
131 Q 137 Y 0 0.146646
131 Q 138 G 0 0.0555181
131 Q 139 I 0 0.0676179
131 Q 140 P 0 0.0497627
131 Q 141 Y 0 0.0730856
131 Q 142 I 0 0.0269035
131 Q 143 E 0 0.0763023
131 Q 144 T 0 0.0119369
131 Q 145 S 0 -0.0698111
131 Q 146 A 0 -0.0161754
131 Q 147 K 0 0.0188791
131 Q 148 T 0 0.0111894
131 Q 149 R 0 -0.0042276
131 Q 150 Q 0 0.0167808
131 Q 151 G 0 -0.0144382
131 Q 152 V 0 -0.0232606
131 Q 153 E 0 -0.00665768
131 Q 154 D 0 0.0121143
131 Q 155 A 0 -0.0534542
131 Q 156 F 0 -0.0409277
131 Q 157 Y 0 0.010778
131 Q 158 T 0 -0.00714888
131 Q 159 L 0 -0.013703
131 Q 160 V 0 -0.0196211
131 Q 161 R 0 0.0276615
131 Q 162 E 0 0.0280337
132 D 133 L 0 1.0399
132 D 134 A 0 0.610581
132 D 135 R 0 0.48337
132 D 136 S 0 0.481907
132 D 137 Y 0 0.187876
132 D 138 G 0 0.108943
132 D 139 I 0 0.0525252
132 D 140 P 0 0.0775734
132 D 141 Y 0 0.029026
132 D 142 I 0 -0.0203414
132 D 143 E 0 0.0139636
132 D 144 T 0 -0.00905657
132 D 145 S 0 -0.048084
132 D 146 A 0 -0.0241549
132 D 147 K 0 0.00378889
132 D 148 T 0 -0.030115
132 D 149 R 0 -0.0205177
132 D 150 Q 0 0.0184287
132 D 151 G 0 -0.0431871
132 D 152 V 0 -0.00952284
132 D 153 E 0 -0.0120932
132 D 154 D 0 0.056176
132 D 155 A 0 -0.0358398
132 D 156 F 0 -0.0382044
132 D 157 Y 0 0.0391414
132 D 158 T 0 0.0280409
132 D 159 L 0 -0.0418067
132 D 160 V 0 0.0166851
132 D 161 R 0 0.0144792
132 D 162 E 0 0.0343743
133 L 134 A 0 1.2092
133 L 135 R 0 0.607071
133 L 136 S 0 0.496652
133 L 137 Y 0 0.455308
133 L 138 G 0 0.0705565
133 L 139 I 0 0.101728
133 L 140 P 0 0.0153762
133 L 141 Y 0 0.0478355
133 L 142 I 0 -0.00194797
133 L 143 E 0 0.00243174
133 L 144 T 0 0.00514086
133 L 145 S 0 -0.00512707
133 L 146 A 0 -0.0622603
133 L 147 K 0 -0.0508063
133 L 148 T 0 -0.0295998
133 L 149 R 0 0.0098383
133 L 150 Q 0 -0.0600207
133 L 151 G 0 -0.0839416
133 L 152 V 0 -0.00150514
133 L 153 E 0 -0.0177499
133 L 154 D 0 -0.0365186
133 L 155 A 0 -0.0333821
133 L 156 F 0 0.00717702
133 L 157 Y 0 -0.0514547
133 L 158 T 0 0.00646617
133 L 159 L 0 -0.0397388
133 L 160 V 0 -0.030198
133 L 161 R 0 -0.0357837
133 L 162 E 0 0.0221285
134 A 135 R 0 1.19009
134 A 136 S 0 0.721595
134 A 137 Y 0 0.496212
134 A 138 G 0 0.224685
134 A 139 I 0 0.207883
134 A 140 P 0 0.0876056
134 A 141 Y 0 0.170117
134 A 142 I 0 0.0222542
134 A 143 E 0 0.0317813
134 A 144 T 0 -0.0415377
134 A 145 S 0 -0.0222427
134 A 146 A 0 -0.0889672
134 A 147 K 0 -0.027132
134 A 148 T 0 -0.0336567
134 A 149 R 0 -0.0426748
134 A 150 Q 0 -0.00578068
134 A 151 G 0 -0.0249807
134 A 152 V 0 -0.0462291
134 A 153 E 0 0.0107088
134 A 154 D 0 -0.021346
134 A 155 A 0 -0.0597934
134 A 156 F 0 -0.031121
134 A 157 Y 0 -0.0131685
134 A 158 T 0 0.0332949
134 A 159 L 0 -0.0739305
134 A 160 V 0 0.0303984
134 A 161 R 0 0.027043
134 A 162 E 0 -0.000684855
135 R 136 S 0 1.25292
135 R 137 Y 0 0.514234
135 R 138 G 0 0.25084
135 R 139 I 0 0.0642365
135 R 140 P 0 0.0700286
135 R 141 Y 0 0.0768523
135 R 142 I 0 0.00931217
135 R 143 E 0 0.0417827
135 R 144 T 0 -0.0560631
135 R 145 S 0 -0.0144681
135 R 146 A 0 -0.0292464
135 R 147 K 0 -0.00297414
135 R 148 T 0 0.0605024
135 R 149 R 0 -0.0378239
135 R 150 Q 0 -0.00848208
135 R 151 G 0 -0.0276542
135 R 152 V 0 0.0118732
135 R 153 E 0 0.00246269
135 R 154 D 0 0.0111084
135 R 155 A 0 -0.0393518
135 R 156 F 0 -0.0533826
135 R 157 Y 0 0.0611987
135 R 158 T 0 0.0517899
135 R 159 L 0 -0.0347192
135 R 160 V 0 -0.0204958
135 R 161 R 0 0.031679
135 R 162 E 0 0.0211467
136 S 137 Y 0 0.855138
136 S 138 G 0 0.345512
136 S 139 I 0 0.139822
136 S 140 P 0 0.0997514
136 S 141 Y 0 0.106787
136 S 142 I 0 0.0253345
136 S 143 E 0 -0.00316873
136 S 144 T 0 0.00325322
136 S 145 S 0 0.00792418
136 S 146 A 0 -0.00827761
136 S 147 K 0 0.0126656
136 S 148 T 0 0.0269942
136 S 149 R 0 -0.031842
136 S 150 Q 0 0.0173603
136 S 151 G 0 -0.0281804
136 S 152 V 0 -0.00326402
136 S 153 E 0 -0.00184062
136 S 154 D 0 0.0307827
136 S 155 A 0 -0.0414797
136 S 156 F 0 -0.00888125
136 S 157 Y 0 0.0108151
136 S 158 T 0 -0.0274214
136 S 159 L 0 -0.0224724
136 S 160 V 0 -0.0321353
136 S 161 R 0 0.021737
136 S 162 E 0 0.0403883
137 Y 138 G 0 0.868053
137 Y 139 I 0 0.383803
137 Y 140 P 0 0.200813
137 Y 141 Y 0 0.142479
137 Y 142 I 0 0.067833
137 Y 143 E 0 0.0550368
137 Y 144 T 0 0.0585598
137 Y 145 S 0 0.0379964
137 Y 146 A 0 0.0130806
137 Y 147 K 0 0.000794418
137 Y 148 T 0 0.016627
137 Y 149 R 0 0.0352666
137 Y 150 Q 0 -0.00972797
137 Y 151 G 0 0.069097
137 Y 152 V 0 0.0192866
137 Y 153 E 0 -0.0375713
137 Y 154 D 0 0.00104341
137 Y 155 A 0 -0.00616014
137 Y 156 F 0 0.0446046
137 Y 157 Y 0 0.0463171
137 Y 158 T 0 0.0212263
137 Y 159 L 0 -0.0454673
137 Y 160 V 0 -0.00852472
137 Y 161 R 0 -0.0311789
137 Y 162 E 0 0.0226661
138 G 139 I 0 0.737565
138 G 140 P 0 0.307535
138 G 141 Y 0 0.2807
138 G 142 I 0 0.15009
138 G 143 E 0 0.135391
138 G 144 T 0 0.123358
138 G 145 S 0 0.103002
138 G 146 A 0 0.0751242
138 G 147 K 0 0.0613286
138 G 148 T 0 0.0355093
138 G 149 R 0 0.0100969
138 G 150 Q 0 0.0705318
138 G 151 G 0 0.0320006
138 G 152 V 0 0.0205814
138 G 153 E 0 0.0583519
138 G 154 D 0 0.0496176
138 G 155 A 0 0.0234924
138 G 156 F 0 0.0147567
138 G 157 Y 0 0.0417338
138 G 158 T 0 0.0327294
138 G 159 L 0 -0.0326923
138 G 160 V 0 -0.0282933
138 G 161 R 0 0.0205316
138 G 162 E 0 0.0125635
139 I 140 P 0 0.734108
139 I 141 Y 0 0.462182
139 I 142 I 0 0.264666
139 I 143 E 0 0.229507
139 I 144 T 0 0.189165
139 I 145 S 0 0.124461
139 I 146 A 0 0.111222
139 I 147 K 0 0.105715
139 I 148 T 0 0.0434513
139 I 149 R 0 0.0368465
139 I 150 Q 0 0.0624106
139 I 151 G 0 -0.029172
139 I 152 V 0 0.0548261
139 I 153 E 0 -0.0170043
139 I 154 D 0 0.0271603
139 I 155 A 0 0.020675
139 I 156 F 0 0.032235
139 I 157 Y 0 0.0175029
139 I 158 T 0 0.0335762
139 I 159 L 0 -0.0388821
139 I 160 V 0 0.0352032
139 I 161 R 0 0.00296229
139 I 162 E 0 0.058381
140 P 141 Y 0 0.711398
140 P 142 I 0 0.489025
140 P 143 E 0 0.376932
140 P 144 T 0 0.274153
140 P 145 S 0 0.241585
140 P 146 A 0 0.145448
140 P 147 K 0 0.107854
140 P 148 T 0 0.0720455
140 P 149 R 0 0.0282728
140 P 150 Q 0 0.0632585
140 P 151 G 0 0.00960306
140 P 152 V 0 0.0497203
140 P 153 E 0 0.053053
140 P 154 D 0 0.140572
140 P 155 A 0 0.0142097
140 P 156 F 0 -0.0123153
140 P 157 Y 0 0.0290511
140 P 158 T 0 0.47605
140 P 159 L 0 0.0115575
140 P 160 V 0 -0.0213608
140 P 161 R 0 0.13348
140 P 162 E 0 0.231507
141 Y 142 I 0 0.448848
141 Y 143 E 0 0.512571
141 Y 144 T 0 0.271597
141 Y 145 S 0 0.221081
141 Y 146 A 0 0.157794
141 Y 147 K 0 0.141237
141 Y 148 T 0 0.048641
141 Y 149 R 0 0.106742
141 Y 150 Q 0 0.00616232
141 Y 151 G 0 0.0963783
141 Y 152 V 0 0.0502841
141 Y 153 E 0 0.0213758
141 Y 154 D 0 0.0606753
141 Y 155 A 0 0.0426737
141 Y 156 F 0 0.0405949
141 Y 157 Y 0 0.0248052
141 Y 158 T 0 0.0900391
141 Y 159 L 0 0.0243488
141 Y 160 V 0 0.0398294
141 Y 161 R 0 0.0300722
141 Y 162 E 0 0.0558481
142 I 143 E 0 0.551358
142 I 144 T 0 0.491482
142 I 145 S 0 0.325619
142 I 146 A 0 0.22227
142 I 147 K 0 0.162323
142 I 148 T 0 0.105512
142 I 149 R 0 0.0862097
142 I 150 Q 0 0.119735
142 I 151 G 0 0.240708
142 I 152 V 0 0.123492
142 I 153 E 0 0.106852
142 I 154 D 0 0.200557
142 I 155 A 0 0.151354
142 I 156 F 0 0.0545356
142 I 157 Y 0 -0.015896
142 I 158 T 0 0.656837
142 I 159 L 0 0.0877297
142 I 160 V 0 0.0477902
142 I 161 R 0 0.000627656
142 I 162 E 0 0.0754841
143 E 144 T 0 0.548474
143 E 145 S 0 0.384628
143 E 146 A 0 0.246131
143 E 147 K 0 0.205368
143 E 148 T 0 0.136128
143 E 149 R 0 0.0951098
143 E 150 Q 0 0.121327
143 E 151 G 0 0.158107
143 E 152 V 0 0.0765166
143 E 153 E 0 0.0219662
143 E 154 D 0 0.0937038
143 E 155 A 0 0.0579725
143 E 156 F 0 0.0658527
143 E 157 Y 0 0.0402458
143 E 158 T 0 0.0783661
143 E 159 L 0 0.0110095
143 E 160 V 0 -0.0144851
143 E 161 R 0 -0.00554055
143 E 162 E 0 0.00738716
144 T 145 S 0 0.571314
144 T 146 A 0 0.456927
144 T 147 K 0 0.351637
144 T 148 T 0 0.208924
144 T 149 R 0 0.208469
144 T 150 Q 0 0.136414
144 T 151 G 0 0.187327
144 T 152 V 0 0.237623
144 T 153 E 0 0.0594498
144 T 154 D 0 0.061565
144 T 155 A 0 0.445317
144 T 156 F 0 0.123162
144 T 157 Y 0 0.00490804
144 T 158 T 0 0.000763496
144 T 159 L 0 0.0560069
144 T 160 V 0 0.00339179
144 T 161 R 0 -0.00175444
144 T 162 E 0 0.0426038
145 S 146 A 0 0.574737
145 S 147 K 0 0.512645
145 S 148 T 0 0.358294
145 S 149 R 0 0.181856
145 S 150 Q 0 0.217837
145 S 151 G 0 0.240079
145 S 152 V 0 0.121334
145 S 153 E 0 0.0750231
145 S 154 D 0 0.102917
145 S 155 A 0 0.0924442
145 S 156 F 0 0.0209182
145 S 157 Y 0 0.00532902
145 S 158 T 0 -0.0104359
145 S 159 L 0 0.0195117
145 S 160 V 0 0.0525214
145 S 161 R 0 -0.00845117
145 S 162 E 0 -0.00132705
146 A 147 K 0 0.509511
146 A 148 T 0 0.358748
146 A 149 R 0 0.398905
146 A 150 Q 0 0.139282
146 A 151 G 0 0.180468
146 A 152 V 0 0.163954
146 A 153 E 0 0.0264743
146 A 154 D 0 0.0349933
146 A 155 A 0 0.0870956
146 A 156 F 0 0.0360821
146 A 157 Y 0 0.0280657
146 A 158 T 0 -0.00856813
146 A 159 L 0 -0.00894902
146 A 160 V 0 -0.0233064
146 A 161 R 0 0.0107377
146 A 162 E 0 -0.00109893
147 K 148 T 0 0.757288
147 K 149 R 0 0.283914
147 K 150 Q 0 0.300486
147 K 151 G 0 0.205224
147 K 152 V 0 0.118877
147 K 153 E 0 0.139091
147 K 154 D 0 0.0875617
147 K 155 A 0 0.0861682
147 K 156 F 0 0.0206611
147 K 157 Y 0 0.0582504
147 K 158 T 0 0.0145375
147 K 159 L 0 0.0592824
147 K 160 V 0 0.0233331
147 K 161 R 0 0.0516871
147 K 162 E 0 0.0271348
148 T 149 R 0 1.01488
148 T 150 Q 0 1.10606
148 T 151 G 0 0.474053
148 T 152 V 0 0.186812
148 T 153 E 0 0.222992
148 T 154 D 0 0.148908
148 T 155 A 0 0.0955499
148 T 156 F 0 0.0543005
148 T 157 Y 0 0.0816188
148 T 158 T 0 0.0633547
148 T 159 L 0 0.0179075
148 T 160 V 0 0.072476
148 T 161 R 0 0.019519
148 T 162 E 0 0.0860807
149 R 150 Q 0 0.670964
149 R 151 G 0 0.578426
149 R 152 V 0 0.392028
149 R 153 E 0 0.304741
149 R 154 D 0 0.224008
149 R 155 A 0 0.153825
149 R 156 F 0 0.0993319
149 R 157 Y 0 0.16692
149 R 158 T 0 0.0852974
149 R 159 L 0 0.0743085
149 R 160 V 0 0.0809805
149 R 161 R 0 0.0695669
149 R 162 E 0 0.0949505
150 Q 151 G 0 0.677762
150 Q 152 V 0 0.411831
150 Q 153 E 0 0.347645
150 Q 154 D 0 0.288169
150 Q 155 A 0 0.181834
150 Q 156 F 0 0.0841906
150 Q 157 Y 0 0.154183
150 Q 158 T 0 0.131571
150 Q 159 L 0 0.11136
150 Q 160 V 0 0.0704514
150 Q 161 R 0 0.0666098
150 Q 162 E 0 0.0878981
151 G 152 V 0 0.635696
151 G 153 E 0 0.503805
151 G 154 D 0 0.636453
151 G 155 A 0 0.288796
151 G 156 F 0 0.183487
151 G 157 Y 0 0.18794
151 G 158 T 0 0.159134
151 G 159 L 0 0.140555
151 G 160 V 0 0.0872685
151 G 161 R 0 0.072542
151 G 162 E 0 0.0731608
152 V 153 E 0 0.630315
152 V 154 D 0 0.427725
152 V 155 A 0 0.413601
152 V 156 F 0 0.358417
152 V 157 Y 0 0.170692
152 V 158 T 0 0.139019
152 V 159 L 0 0.152948
152 V 160 V 0 0.106694
152 V 161 R 0 0.0667619
152 V 162 E 0 0.0883046
153 E 154 D 0 0.939935
153 E 155 A 0 0.5083
153 E 156 F 0 0.339735
153 E 157 Y 0 0.471845
153 E 158 T 0 0.147983
153 E 159 L 0 0.224836
153 E 160 V 0 0.113596
153 E 161 R 0 0.149411
153 E 162 E 0 0.100215
154 D 155 A 0 0.733303
154 D 156 F 0 0.388449
154 D 157 Y 0 0.420491
154 D 158 T 0 0.35302
154 D 159 L 0 0.166504
154 D 160 V 0 0.197361
154 D 161 R 0 0.209459
154 D 162 E 0 0.0785354
155 A 156 F 0 0.589944
155 A 157 Y 0 0.426533
155 A 158 T 0 0.367628
155 A 159 L 0 0.453957
155 A 160 V 0 0.203109
155 A 161 R 0 0.137568
155 A 162 E 0 0.12056
156 F 157 Y 0 0.77174
156 F 158 T 0 0.439391
156 F 159 L 0 0.503538
156 F 160 V 0 0.30891
156 F 161 R 0 0.164441
156 F 162 E 0 0.13783
157 Y 158 T 0 0.768093
157 Y 159 L 0 0.541581
157 Y 160 V 0 0.462727
157 Y 161 R 0 0.422953
157 Y 162 E 0 0.180538
158 T 159 L 0 0.926187
158 T 160 V 0 0.517146
158 T 161 R 0 0.747291
158 T 162 E 0 0.550121
159 L 160 V 0 0.828447
159 L 161 R 0 0.519463
159 L 162 E 0 0.386299
160 V 161 R 0 1.19783
160 V 162 E 0 0.751126
161 R 162 E 0 1.81779
