# Supplementary material for: Combining Evolutionary Information and an Iterative Sampling Strategy for Accurate Protein Structure Prediction
Source: PLoS Comput Biol. 2015 Dec 29;11(12):e1004661. doi: 10.1371/journal.pcbi.1004661 (PMC4694711; doi:10.1371/journal.pcbi.1004661)
Supplement: S2 File — FASTA sequences and PLM contact predictions for all targets of the benchmark set. (ZIP) [file pcbi.1004661.s004.zip › data/evfold_benchmarkset/contactpredictions/5pti_PLM.txt]

4 P 5 D 0 1.49447
4 P 6 F 0 0.606536
4 P 7 C 0 0.000911509
4 P 8 L 0 0.264769
4 P 9 E 0 -0.0471807
4 P 10 P 0 0.116938
4 P 11 P 0 -0.0437964
4 P 12 Y 0 0.0464768
4 P 13 T 0 -0.0342632
4 P 14 G 0 -0.100406
4 P 15 P 0 -0.065757
4 P 16 C 0 -0.111388
4 P 17 K 0 -0.0595781
4 P 18 A 0 -0.067652
4 P 19 R 0 -0.0341002
4 P 20 I 0 0.0592504
4 P 21 I 0 0.0265268
4 P 22 R 0 -0.0274898
4 P 23 Y 0 -0.116592
4 P 24 F 0 -0.0154663
4 P 25 Y 0 -0.127575
4 P 26 N 0 -0.0189998
4 P 27 A 0 0.0576118
4 P 28 K 0 -0.0828445
4 P 29 A 0 -0.00750679
4 P 30 G 0 0.0488192
4 P 31 L 0 0.039743
4 P 32 C 0 0.0133069
4 P 33 Q 0 -0.20755
4 P 34 T 0 -0.0662445
4 P 35 F 0 -0.135735
4 P 36 V 0 -0.0452336
4 P 37 Y 0 -0.10192
4 P 38 G 0 -0.200182
4 P 39 G 0 -0.164886
4 P 40 C 0 -0.0498217
4 P 41 R 0 -0.0308283
4 P 42 A 0 -0.162322
4 P 43 K 0 -0.210443
4 P 44 R 0 -0.00734879
4 P 45 N 0 -0.0360704
4 P 46 N 0 -0.0459224
4 P 47 F 0 0.0900633
4 P 48 K 0 -0.0543224
4 P 49 S 0 -0.0612873
4 P 50 A 0 -0.133582
4 P 51 E 0 -0.0335002
4 P 52 D 0 -0.167691
4 P 53 C 0 -0.00593475
4 P 54 M 0 0.0300494
4 P 55 R 0 0.0376966
4 P 56 T 0 -0.042365
4 P 57 C 0 -0.0246747
4 P 58 G 0 0.039468
4 P 59 G 0 0.0281181
5 D 6 F 0 0.735216
5 D 7 C 0 0.0734123
5 D 8 L 0 0.203427
5 D 9 E 0 0.166998
5 D 10 P 0 0.0458303
5 D 11 P 0 -0.0321585
5 D 12 Y 0 -0.0202583
5 D 13 T 0 -0.0268112
5 D 14 G 0 -0.126634
5 D 15 P 0 -0.00605328
5 D 16 C 0 0.038887
5 D 17 K 0 -0.0509622
5 D 18 A 0 0.00632915
5 D 19 R 0 -0.141227
5 D 20 I 0 -0.0911702
5 D 21 I 0 -0.0203827
5 D 22 R 0 -0.0229576
5 D 23 Y 0 -0.0675349
5 D 24 F 0 -0.144492
5 D 25 Y 0 -0.108197
5 D 26 N 0 -0.0805107
5 D 27 A 0 0.17741
5 D 28 K 0 -0.0455187
5 D 29 A 0 -0.0324887
5 D 30 G 0 0.126805
5 D 31 L 0 -0.0820215
5 D 32 C 0 -0.0810487
5 D 33 Q 0 -0.121177
5 D 34 T 0 0.00205584
5 D 35 F 0 -0.174939
5 D 36 V 0 -0.08796
5 D 37 Y 0 -0.163543
5 D 38 G 0 -0.120617
5 D 39 G 0 -0.0958035
5 D 40 C 0 -0.0743421
5 D 41 R 0 -0.0091767
5 D 42 A 0 -0.12629
5 D 43 K 0 -0.135402
5 D 44 R 0 0.0723606
5 D 45 N 0 -0.148709
5 D 46 N 0 -0.118807
5 D 47 F 0 -0.0614876
5 D 48 K 0 -0.0154866
5 D 49 S 0 -0.0740393
5 D 50 A 0 -0.0572229
5 D 51 E 0 -0.0308167
5 D 52 D 0 0.0088259
5 D 53 C 0 -0.118568
5 D 54 M 0 -0.0887714
5 D 55 R 0 -0.0424721
5 D 56 T 0 0.162175
5 D 57 C 0 -0.145938
5 D 58 G 0 -0.0256267
5 D 59 G 0 0.0100838
6 F 7 C 0 0.270373
6 F 8 L 0 0.379691
6 F 9 E 0 0.235047
6 F 10 P 0 0.126366
6 F 11 P 0 0.115198
6 F 12 Y 0 0.00256727
6 F 13 T 0 0.0520561
6 F 14 G 0 -0.111112
6 F 15 P 0 0.0263631
6 F 16 C 0 -0.0991904
6 F 17 K 0 -0.0804378
6 F 18 A 0 -0.0368513
6 F 19 R 0 -0.0441387
6 F 20 I 0 -0.00885164
6 F 21 I 0 0.056241
6 F 22 R 0 -0.195249
6 F 23 Y 0 -0.146093
6 F 24 F 0 -0.0574338
6 F 25 Y 0 -0.159448
6 F 26 N 0 -0.121768
6 F 27 A 0 -0.00979418
6 F 28 K 0 -0.0375034
6 F 29 A 0 -0.0239922
6 F 30 G 0 -0.00804065
6 F 31 L 0 -0.0333304
6 F 32 C 0 -0.157114
6 F 33 Q 0 -0.121002
6 F 34 T 0 -0.0732955
6 F 35 F 0 -0.123303
6 F 36 V 0 -0.0457258
6 F 37 Y 0 -0.0262728
6 F 38 G 0 -0.160099
6 F 39 G 0 -0.177139
6 F 40 C 0 -0.116089
6 F 41 R 0 -0.00524718
6 F 42 A 0 -0.14602
6 F 43 K 0 -0.202151
6 F 44 R 0 0.36257
6 F 45 N 0 -0.110142
6 F 46 N 0 -0.0796745
6 F 47 F 0 0.252932
6 F 48 K 0 -0.00734488
6 F 49 S 0 -0.158716
6 F 50 A 0 -0.0827402
6 F 51 E 0 -0.0428581
6 F 52 D 0 0.00124337
6 F 53 C 0 -0.192866
6 F 54 M 0 -0.0714178
6 F 55 R 0 0.075659
6 F 56 T 0 0.539285
6 F 57 C 0 -0.228291
6 F 58 G 0 -0.0508424
6 F 59 G 0 -0.0382697
7 C 8 L 0 0.610807
7 C 9 E 0 0.504715
7 C 10 P 0 0.391229
7 C 11 P 0 0.201821
7 C 12 Y 0 0.0174466
7 C 13 T 0 0.0120089
7 C 14 G 0 0.049303
7 C 15 P 0 -0.0152219
7 C 16 C 0 0.136488
7 C 17 K 0 -0.0730546
7 C 18 A 0 -0.0690057
7 C 19 R 0 -0.16664
7 C 20 I 0 -0.170412
7 C 21 I 0 -0.128956
7 C 22 R 0 -0.0624326
7 C 23 Y 0 0.183285
7 C 24 F 0 0.0116361
7 C 25 Y 0 0.200989
7 C 26 N 0 0.115893
7 C 27 A 0 -0.157273
7 C 28 K 0 -0.169586
7 C 29 A 0 -0.127185
7 C 30 G 0 -0.0669263
7 C 31 L 0 -0.125766
7 C 32 C 0 0.40781
7 C 33 Q 0 -0.174556
7 C 34 T 0 -0.165259
7 C 35 F 0 -0.0185425
7 C 36 V 0 -0.255616
7 C 37 Y 0 -0.0332958
7 C 38 G 0 -0.18302
7 C 39 G 0 -0.125243
7 C 40 C 0 -0.00698326
7 C 41 R 0 -0.189582
7 C 42 A 0 -0.077332
7 C 43 K 0 -0.0638891
7 C 44 R 0 -0.188806
7 C 45 N 0 0.135014
7 C 46 N 0 -0.197757
7 C 47 F 0 0.203101
7 C 48 K 0 -0.213854
7 C 49 S 0 0.0467223
7 C 50 A 0 -0.135329
7 C 51 E 0 -0.122294
7 C 52 D 0 -0.0834758
7 C 53 C 0 0.327446
7 C 54 M 0 -0.162071
7 C 55 R 0 -0.148214
7 C 56 T 0 -0.20452
7 C 57 C 0 0.301663
7 C 58 G 0 -0.247457
7 C 59 G 0 -0.0820983
8 L 9 E 0 0.461218
8 L 10 P 0 0.264639
8 L 11 P 0 0.0271021
8 L 12 Y 0 0.125665
8 L 13 T 0 0.128966
8 L 14 G 0 -0.035338
8 L 15 P 0 0.0954755
8 L 16 C 0 -0.1253
8 L 17 K 0 0.0627868
8 L 18 A 0 -0.053819
8 L 19 R 0 -0.0164245
8 L 20 I 0 -0.161523
8 L 21 I 0 -0.117793
8 L 22 R 0 -0.0633065
8 L 23 Y 0 -0.183914
8 L 24 F 0 -0.0841271
8 L 25 Y 0 -0.0176209
8 L 26 N 0 -0.149681
8 L 27 A 0 0.318024
8 L 28 K 0 0.0328681
8 L 29 A 0 0.0224078
8 L 30 G 0 0.0865392
8 L 31 L 0 0.0527903
8 L 32 C 0 -0.198023
8 L 33 Q 0 -0.0575841
8 L 34 T 0 -0.0743348
8 L 35 F 0 -0.159178
8 L 36 V 0 -0.0622138
8 L 37 Y 0 -0.1512
8 L 38 G 0 -0.115717
8 L 39 G 0 -0.112542
8 L 40 C 0 -0.147005
8 L 41 R 0 -0.0446328
8 L 42 A 0 -0.0665311
8 L 43 K 0 -0.0513498
8 L 44 R 0 -0.0183574
8 L 45 N 0 -0.151632
8 L 46 N 0 -0.167008
8 L 47 F 0 -0.245945
8 L 48 K 0 -0.00720392
8 L 49 S 0 -0.075528
8 L 50 A 0 0.0332759
8 L 51 E 0 0.0232287
8 L 52 D 0 -0.0169328
8 L 53 C 0 -0.249923
8 L 54 M 0 -0.0288294
8 L 55 R 0 0.124343
8 L 56 T 0 0.17086
8 L 57 C 0 -0.220711
8 L 58 G 0 0.0909047
8 L 59 G 0 0.0775951
9 E 10 P 0 0.377684
9 E 11 P 0 0.155302
9 E 12 Y 0 0.189179
9 E 13 T 0 0.107835
9 E 14 G 0 -0.00357853
9 E 15 P 0 -0.114665
9 E 16 C 0 -0.0905642
9 E 17 K 0 0.0277658
9 E 18 A 0 -0.0914284
9 E 19 R 0 -0.00105964
9 E 20 I 0 -0.0992747
9 E 21 I 0 -0.0821826
9 E 22 R 0 0.0216328
9 E 23 Y 0 -0.0506783
9 E 24 F 0 -0.0706303
9 E 25 Y 0 -0.145054
9 E 26 N 0 -0.121903
9 E 27 A 0 0.0371939
9 E 28 K 0 -0.00389589
9 E 29 A 0 -0.142194
9 E 30 G 0 0.026542
9 E 31 L 0 -0.148399
9 E 32 C 0 -0.166668
9 E 33 Q 0 -0.122312
9 E 34 T 0 -0.01699
9 E 35 F 0 -0.107974
9 E 36 V 0 -0.0671621
9 E 37 Y 0 -0.16174
9 E 38 G 0 -0.113937
9 E 39 G 0 -0.0472315
9 E 40 C 0 -0.183329
9 E 41 R 0 -0.0175498
9 E 42 A 0 -0.0273603
9 E 43 K 0 0.243001
9 E 44 R 0 0.500497
9 E 45 N 0 -0.0810224
9 E 46 N 0 0.0723662
9 E 47 F 0 0.363459
9 E 48 K 0 -0.0665872
9 E 49 S 0 -0.00365965
9 E 50 A 0 -0.107212
9 E 51 E 0 0.0114257
9 E 52 D 0 -0.0477825
9 E 53 C 0 -0.191813
9 E 54 M 0 -0.0485958
9 E 55 R 0 -0.140025
9 E 56 T 0 -0.104305
9 E 57 C 0 -0.161748
9 E 58 G 0 -0.0908806
9 E 59 G 0 -0.0777707
10 P 11 P 0 0.434772
10 P 12 Y 0 0.211985
10 P 13 T 0 0.222218
10 P 14 G 0 0.00741147
10 P 15 P 0 -0.0581505
10 P 16 C 0 -0.100323
10 P 17 K 0 0.0433198
10 P 18 A 0 0.011322
10 P 19 R 0 0.00966485
10 P 20 I 0 -0.028946
10 P 21 I 0 -0.0271147
10 P 22 R 0 -0.0279422
10 P 23 Y 0 -0.106208
10 P 24 F 0 -0.112052
10 P 25 Y 0 0.0223218
10 P 26 N 0 -0.0543973
10 P 27 A 0 0.124348
10 P 28 K 0 0.0525793
10 P 29 A 0 -0.0752429
10 P 30 G 0 -0.0349369
10 P 31 L 0 -0.0604643
10 P 32 C 0 -0.064252
10 P 33 Q 0 -0.0477338
10 P 34 T 0 -0.0530429
10 P 35 F 0 -0.0654939
10 P 36 V 0 -0.0849114
10 P 37 Y 0 -0.098252
10 P 38 G 0 -0.0550095
10 P 39 G 0 -0.0598296
10 P 40 C 0 -0.115495
10 P 41 R 0 -0.00382821
10 P 42 A 0 -0.135034
10 P 43 K 0 -0.16143
10 P 44 R 0 -0.0369832
10 P 45 N 0 -0.0278456
10 P 46 N 0 -0.0127117
10 P 47 F 0 0.0549625
10 P 48 K 0 0.0199865
10 P 49 S 0 -0.0827349
10 P 50 A 0 -0.0125416
10 P 51 E 0 -0.0701938
10 P 52 D 0 -0.162896
10 P 53 C 0 -0.0299191
10 P 54 M 0 -0.0764759
10 P 55 R 0 -0.0746224
10 P 56 T 0 -0.103361
10 P 57 C 0 -0.0657574
10 P 58 G 0 -0.0587686
10 P 59 G 0 -0.0925426
11 P 12 Y 0 0.38599
11 P 13 T 0 0.300882
11 P 14 G 0 0.121013
11 P 15 P 0 0.127852
11 P 16 C 0 -0.0892777
11 P 17 K 0 -0.0486394
11 P 18 A 0 0.0839416
11 P 19 R 0 0.144566
11 P 20 I 0 0.00688896
11 P 21 I 0 0.0766682
11 P 22 R 0 -0.0793104
11 P 23 Y 0 -0.198973
11 P 24 F 0 0.68119
11 P 25 Y 0 -0.131532
11 P 26 N 0 -0.104117
11 P 27 A 0 0.0591881
11 P 28 K 0 -0.0478699
11 P 29 A 0 -0.043539
11 P 30 G 0 -0.127614
11 P 31 L 0 0.0132096
11 P 32 C 0 -0.091044
11 P 33 Q 0 0.0707262
11 P 34 T 0 -0.0468208
11 P 35 F 0 -0.0646168
11 P 36 V 0 0.0788955
11 P 37 Y 0 -0.254793
11 P 38 G 0 0.004996
11 P 39 G 0 -0.0904502
11 P 40 C 0 -0.138933
11 P 41 R 0 0.0133461
11 P 42 A 0 -0.120257
11 P 43 K 0 0.0300428
11 P 44 R 0 0.0787457
11 P 45 N 0 -0.14645
11 P 46 N 0 0.0478874
11 P 47 F 0 -0.143338
11 P 48 K 0 -0.0732938
11 P 49 S 0 -0.0776593
11 P 50 A 0 -0.0388907
11 P 51 E 0 -0.177731
11 P 52 D 0 -0.174184
11 P 53 C 0 -0.106432
11 P 54 M 0 0.0678246
11 P 55 R 0 -0.0541493
11 P 56 T 0 -0.152398
11 P 57 C 0 -0.149256
11 P 58 G 0 -0.076573
11 P 59 G 0 -0.0197149
12 Y 13 T 0 0.463895
12 Y 14 G 0 0.260375
12 Y 15 P 0 0.1155
12 Y 16 C 0 -0.0898421
12 Y 17 K 0 0.201357
12 Y 18 A 0 -0.101056
12 Y 19 R 0 0.109384
12 Y 20 I 0 -0.0809353
12 Y 21 I 0 0.0126215
12 Y 22 R 0 -0.0326227
12 Y 23 Y 0 -0.131721
12 Y 24 F 0 -0.0282328
12 Y 25 Y 0 -0.0404592
12 Y 26 N 0 -0.0794479
12 Y 27 A 0 0.0396442
12 Y 28 K 0 0.0790788
12 Y 29 A 0 -0.0951993
12 Y 30 G 0 -0.205146
12 Y 31 L 0 -0.0800676
12 Y 32 C 0 -0.141255
12 Y 33 Q 0 -0.0933706
12 Y 34 T 0 -0.0357678
12 Y 35 F 0 0.0784339
12 Y 36 V 0 0.0387368
12 Y 37 Y 0 -0.0338402
12 Y 38 G 0 0.0347313
12 Y 39 G 0 -0.0152531
12 Y 40 C 0 -0.102399
12 Y 41 R 0 0.141853
12 Y 42 A 0 0.288439
12 Y 43 K 0 0.268901
12 Y 44 R 0 -0.106362
12 Y 45 N 0 -0.147244
12 Y 46 N 0 0.0427
12 Y 47 F 0 -0.125999
12 Y 48 K 0 -0.0466568
12 Y 49 S 0 -0.0757736
12 Y 50 A 0 -0.202427
12 Y 51 E 0 -0.170104
12 Y 52 D 0 -0.119037
12 Y 53 C 0 -0.143336
12 Y 54 M 0 -0.14535
12 Y 55 R 0 -0.0792251
12 Y 56 T 0 -0.0581407
12 Y 57 C 0 -0.148896
12 Y 58 G 0 -0.0184081
12 Y 59 G 0 -0.0467234
13 T 14 G 0 0.21831
13 T 15 P 0 0.227405
13 T 16 C 0 -0.0292284
13 T 17 K 0 0.161398
13 T 18 A 0 0.0896097
13 T 19 R 0 0.112445
13 T 20 I 0 0.176809
13 T 21 I 0 0.100425
13 T 22 R 0 -0.107622
13 T 23 Y 0 -0.202907
13 T 24 F 0 0.0110841
13 T 25 Y 0 -0.0739864
13 T 26 N 0 -0.0521933
13 T 27 A 0 -0.094937
13 T 28 K 0 0.0382142
13 T 29 A 0 -0.0210644
13 T 30 G 0 -0.0655241
13 T 31 L 0 -0.0413881
13 T 32 C 0 -0.100668
13 T 33 Q 0 0.0144961
13 T 34 T 0 0.00905731
13 T 35 F 0 -0.0238459
13 T 36 V 0 0.136782
13 T 37 Y 0 -0.0844022
13 T 38 G 0 0.23964
13 T 39 G 0 -0.0576917
13 T 40 C 0 -0.146025
13 T 41 R 0 -0.0921289
13 T 42 A 0 -0.0355308
13 T 43 K 0 -0.139254
13 T 44 R 0 -0.0686731
13 T 45 N 0 -0.130329
13 T 46 N 0 -0.0620565
13 T 47 F 0 -0.163707
13 T 48 K 0 -0.0522884
13 T 49 S 0 -0.0783624
13 T 50 A 0 -0.0393486
13 T 51 E 0 -0.0195033
13 T 52 D 0 -0.0814929
13 T 53 C 0 -0.177867
13 T 54 M 0 -0.0410563
13 T 55 R 0 -0.00662051
13 T 56 T 0 -0.105069
13 T 57 C 0 -0.178014
13 T 58 G 0 -0.0170915
13 T 59 G 0 -0.0297996
14 G 15 P 0 0.306664
14 G 16 C 0 0.258172
14 G 17 K 0 0.0991569
14 G 18 A 0 -0.00737537
14 G 19 R 0 -0.00391544
14 G 20 I 0 0.00916638
14 G 21 I 0 -0.0643057
14 G 22 R 0 0.175863
14 G 23 Y 0 -0.0412565
14 G 24 F 0 -0.00303467
14 G 25 Y 0 -0.0522096
14 G 26 N 0 -0.0946793
14 G 27 A 0 -0.0735093
14 G 28 K 0 -0.166154
14 G 29 A 0 -0.0852148
14 G 30 G 0 -0.0792208
14 G 31 L 0 -0.132555
14 G 32 C 0 -0.0638071
14 G 33 Q 0 -0.151868
14 G 34 T 0 -0.0957202
14 G 35 F 0 0.294411
14 G 36 V 0 -0.0813221
14 G 37 Y 0 0.243219
14 G 38 G 0 0.0572976
14 G 39 G 0 0.29628
14 G 40 C 0 -0.120573
14 G 41 R 0 0.0228772
14 G 42 A 0 0.408556
14 G 43 K 0 0.175752
14 G 44 R 0 -0.180139
14 G 45 N 0 0.0315948
14 G 46 N 0 0.149487
14 G 47 F 0 -0.0156314
14 G 48 K 0 -0.102762
14 G 49 S 0 -0.0718921
14 G 50 A 0 -0.131959
14 G 51 E 0 -0.145378
14 G 52 D 0 -0.0600882
14 G 53 C 0 -0.0424607
14 G 54 M 0 -0.178593
14 G 55 R 0 -0.173607
14 G 56 T 0 -0.142417
14 G 57 C 0 -0.0466508
14 G 58 G 0 -0.188237
14 G 59 G 0 -0.137072
15 P 16 C 0 0.314082
15 P 17 K 0 0.372495
15 P 18 A 0 0.171427
15 P 19 R 0 0.150577
15 P 20 I 0 0.0310904
15 P 21 I 0 0.0529991
15 P 22 R 0 -0.0656163
15 P 23 Y 0 -0.00319635
15 P 24 F 0 -0.115946
15 P 25 Y 0 -0.158831
15 P 26 N 0 -0.159828
15 P 27 A 0 -0.00587039
15 P 28 K 0 0.0253903
15 P 29 A 0 -0.0578266
15 P 30 G 0 -0.100586
15 P 31 L 0 -0.0437513
15 P 32 C 0 -0.133308
15 P 33 Q 0 -0.190931
15 P 34 T 0 0.0137388
15 P 35 F 0 -0.119308
15 P 36 V 0 0.0070371
15 P 37 Y 0 -0.0743372
15 P 38 G 0 0.473459
15 P 39 G 0 -0.0203052
15 P 40 C 0 0.0653787
15 P 41 R 0 0.605535
15 P 42 A 0 -0.0838519
15 P 43 K 0 -0.153385
15 P 44 R 0 0.00999803
15 P 45 N 0 -0.140389
15 P 46 N 0 -0.118241
15 P 47 F 0 -0.141289
15 P 48 K 0 -0.103459
15 P 49 S 0 -0.0554911
15 P 50 A 0 -0.0990905
15 P 51 E 0 -0.12904
15 P 52 D 0 -0.0736664
15 P 53 C 0 -0.171762
15 P 54 M 0 -0.0786334
15 P 55 R 0 0.025304
15 P 56 T 0 -0.0831122
15 P 57 C 0 -0.191484
15 P 58 G 0 -0.00325415
15 P 59 G 0 0.0434041
16 C 17 K 0 0.202522
16 C 18 A 0 0.200853
16 C 19 R 0 -0.0431932
16 C 20 I 0 0.215106
16 C 21 I 0 -0.0935505
16 C 22 R 0 -0.126376
16 C 23 Y 0 0.0689941
16 C 24 F 0 -0.0517773
16 C 25 Y 0 0.0094435
16 C 26 N 0 -0.0428093
16 C 27 A 0 -0.174248
16 C 28 K 0 -0.171107
16 C 29 A 0 -0.163627
16 C 30 G 0 -0.0450291
16 C 31 L 0 -0.184713
16 C 32 C 0 0.0656275
16 C 33 Q 0 -0.142665
16 C 34 T 0 -0.235621
16 C 35 F 0 -0.00331399
16 C 36 V 0 -0.17195
16 C 37 Y 0 0.0269457
16 C 38 G 0 0.19091
16 C 39 G 0 0.0304509
16 C 40 C 0 2.01594
16 C 41 R 0 -0.0548968
16 C 42 A 0 -0.064136
16 C 43 K 0 -0.0162517
16 C 44 R 0 -0.0493976
16 C 45 N 0 -0.0227024
16 C 46 N 0 -0.171855
16 C 47 F 0 -0.00739181
16 C 48 K 0 -0.134809
16 C 49 S 0 -0.104946
16 C 50 A 0 -0.12837
16 C 51 E 0 -0.0913339
16 C 52 D 0 -0.136986
16 C 53 C 0 0.0556617
16 C 54 M 0 -0.136081
16 C 55 R 0 -0.184599
16 C 56 T 0 -0.170865
16 C 57 C 0 0.0408807
16 C 58 G 0 -0.181822
16 C 59 G 0 -0.00961626
17 K 18 A 0 0.452967
17 K 19 R 0 0.256687
17 K 20 I 0 0.18053
17 K 21 I 0 0.145967
17 K 22 R 0 -0.097965
17 K 23 Y 0 -0.143548
17 K 24 F 0 0.0110903
17 K 25 Y 0 0.0279608
17 K 26 N 0 -0.0861034
17 K 27 A 0 -0.000896392
17 K 28 K 0 0.0619778
17 K 29 A 0 -0.0706544
17 K 30 G 0 -0.0387907
17 K 31 L 0 0.0168892
17 K 32 C 0 -0.113924
17 K 33 Q 0 0.0197652
17 K 34 T 0 0.0417491
17 K 35 F 0 -0.141807
17 K 36 V 0 0.12426
17 K 37 Y 0 -0.0566268
17 K 38 G 0 0.157883
17 K 39 G 0 -0.047108
17 K 40 C 0 -0.0946975
17 K 41 R 0 -0.0288937
17 K 42 A 0 -0.0880915
17 K 43 K 0 -0.0864568
17 K 44 R 0 0.0115557
17 K 45 N 0 -0.15221
17 K 46 N 0 -0.129181
17 K 47 F 0 -0.0739637
17 K 48 K 0 -0.020052
17 K 49 S 0 -0.0714885
17 K 50 A 0 0.00379956
17 K 51 E 0 0.0877491
17 K 52 D 0 -0.167573
17 K 53 C 0 -0.166472
17 K 54 M 0 -0.0753949
17 K 55 R 0 -0.014015
17 K 56 T 0 -0.00316004
17 K 57 C 0 -0.189961
17 K 58 G 0 -0.133821
17 K 59 G 0 -0.0166819
18 A 19 R 0 0.379976
18 A 20 I 0 0.841462
18 A 21 I 0 0.198149
18 A 22 R 0 -0.0490262
18 A 23 Y 0 -0.0681236
18 A 24 F 0 0.0042845
18 A 25 Y 0 -0.106791
18 A 26 N 0 -0.118797
18 A 27 A 0 -0.0608694
18 A 28 K 0 -0.143809
18 A 29 A 0 0.010423
18 A 30 G 0 -0.0810526
18 A 31 L 0 -0.0775046
18 A 32 C 0 -0.102269
18 A 33 Q 0 -0.0887307
18 A 34 T 0 -0.0594995
18 A 35 F 0 -0.0833708
18 A 36 V 0 0.225068
18 A 37 Y 0 0.0453899
18 A 38 G 0 0.143093
18 A 39 G 0 0.060331
18 A 40 C 0 -0.0440278
18 A 41 R 0 0.0544567
18 A 42 A 0 -0.0958003
18 A 43 K 0 0.0174234
18 A 44 R 0 -0.0848917
18 A 45 N 0 -0.0545114
18 A 46 N 0 -0.0297206
18 A 47 F 0 -0.172126
18 A 48 K 0 -0.122323
18 A 49 S 0 -0.0297999
18 A 50 A 0 -0.0283733
18 A 51 E 0 0.0136128
18 A 52 D 0 -0.0227705
18 A 53 C 0 -0.121763
18 A 54 M 0 -0.132264
18 A 55 R 0 -0.0890198
18 A 56 T 0 -0.0999928
18 A 57 C 0 -0.15219
18 A 58 G 0 -0.160288
18 A 59 G 0 -0.00833612
19 R 20 I 0 0.432853
19 R 21 I 0 0.306365
19 R 22 R 0 -0.0778181
19 R 23 Y 0 0.0364524
19 R 24 F 0 -0.148772
19 R 25 Y 0 -0.134275
19 R 26 N 0 -0.0770852
19 R 27 A 0 -0.0514923
19 R 28 K 0 0.0602482
19 R 29 A 0 0.0146643
19 R 30 G 0 -0.0679342
19 R 31 L 0 -0.100246
19 R 32 C 0 -0.199045
19 R 33 Q 0 0.0326564
19 R 34 T 0 0.0601262
19 R 35 F 0 -0.0951221
19 R 36 V 0 0.748656
19 R 37 Y 0 -0.00613292
19 R 38 G 0 0.302806
19 R 39 G 0 0.0121085
19 R 40 C 0 -0.142723
19 R 41 R 0 0.0624539
19 R 42 A 0 -0.118811
19 R 43 K 0 -0.0518293
19 R 44 R 0 0.0445021
19 R 45 N 0 -0.189569
19 R 46 N 0 -0.129272
19 R 47 F 0 -0.162967
19 R 48 K 0 -0.0396007
19 R 49 S 0 0.00315964
19 R 50 A 0 -0.0177577
19 R 51 E 0 -0.0322722
19 R 52 D 0 -0.119864
19 R 53 C 0 -0.22357
19 R 54 M 0 -0.089674
19 R 55 R 0 0.0119765
19 R 56 T 0 -0.0520646
19 R 57 C 0 -0.309025
19 R 58 G 0 0.0265225
19 R 59 G 0 -0.0166288
20 I 21 I 0 0.438631
20 I 22 R 0 0.295775
20 I 23 Y 0 -0.0460953
20 I 24 F 0 -0.111357
20 I 25 Y 0 -0.164087
20 I 26 N 0 -0.0153925
20 I 27 A 0 -0.0349799
20 I 28 K 0 -0.0619382
20 I 29 A 0 -0.090189
20 I 30 G 0 -0.127588
20 I 31 L 0 -0.00491942
20 I 32 C 0 -0.102406
20 I 33 Q 0 0.00462578
20 I 34 T 0 0.0640394
20 I 35 F 0 0.0339019
20 I 36 V 0 0.248496
20 I 37 Y 0 -0.0304989
20 I 38 G 0 0.157008
20 I 39 G 0 0.0687757
20 I 40 C 0 -0.0529172
20 I 41 R 0 0.107938
20 I 42 A 0 -0.107784
20 I 43 K 0 -0.182394
20 I 44 R 0 -0.00340597
20 I 45 N 0 -0.162738
20 I 46 N 0 -0.112307
20 I 47 F 0 -0.123688
20 I 48 K 0 0.0246949
20 I 49 S 0 -0.13655
20 I 50 A 0 -0.0617718
20 I 51 E 0 -0.0258872
20 I 52 D 0 0.0274437
20 I 53 C 0 -0.185201
20 I 54 M 0 -0.110374
20 I 55 R 0 -0.074321
20 I 56 T 0 -0.0525844
20 I 57 C 0 -0.233688
20 I 58 G 0 -0.108013
20 I 59 G 0 -0.065472
21 I 22 R 0 0.169528
21 I 23 Y 0 0.177687
21 I 24 F 0 0.114292
21 I 25 Y 0 -0.067965
21 I 26 N 0 -0.0574841
21 I 27 A 0 -0.0410132
21 I 28 K 0 0.0532517
21 I 29 A 0 0.0911838
21 I 30 G 0 -0.019941
21 I 31 L 0 0.0885914
21 I 32 C 0 -0.0818081
21 I 33 Q 0 -0.0257891
21 I 34 T 0 0.457519
21 I 35 F 0 -0.148892
21 I 36 V 0 0.362716
21 I 37 Y 0 -0.120896
21 I 38 G 0 -0.112116
21 I 39 G 0 -0.0784671
21 I 40 C 0 -0.116494
21 I 41 R 0 0.0207389
21 I 42 A 0 -0.158818
21 I 43 K 0 -0.12915
21 I 44 R 0 -0.16742
21 I 45 N 0 -0.0987437
21 I 46 N 0 -0.127354
21 I 47 F 0 -0.0444761
21 I 48 K 0 -0.00429828
21 I 49 S 0 -0.14008
21 I 50 A 0 -0.0101529
21 I 51 E 0 0.0288958
21 I 52 D 0 -0.0596573
21 I 53 C 0 -0.174158
21 I 54 M 0 -0.0141918
21 I 55 R 0 0.00732903
21 I 56 T 0 -0.0436553
21 I 57 C 0 -0.194797
21 I 58 G 0 -0.058878
21 I 59 G 0 0.0166904
22 R 23 Y 0 0.148868
22 R 24 F 0 0.0900693
22 R 25 Y 0 -0.0116042
22 R 26 N 0 -0.0740947
22 R 27 A 0 0.00470876
22 R 28 K 0 -0.0689022
22 R 29 A 0 -0.08139
22 R 30 G 0 -0.0529782
22 R 31 L 0 -0.0440453
22 R 32 C 0 -0.0548733
22 R 33 Q 0 -0.198104
22 R 34 T 0 -0.0279973
22 R 35 F 0 0.176316
22 R 36 V 0 -0.0362771
22 R 37 Y 0 0.0513012
22 R 38 G 0 -0.0990288
22 R 39 G 0 0.11233
22 R 40 C 0 -0.148733
22 R 41 R 0 -0.0718123
22 R 42 A 0 0.0776457
22 R 43 K 0 0.0413176
22 R 44 R 0 -0.00578961
22 R 45 N 0 -0.0421855
22 R 46 N 0 1.09266
22 R 47 F 0 -0.0317267
22 R 48 K 0 0.65626
22 R 49 S 0 -0.0867597
22 R 50 A 0 -0.037208
22 R 51 E 0 -0.0894142
22 R 52 D 0 0.00222059
22 R 53 C 0 -0.10443
22 R 54 M 0 -0.162632
22 R 55 R 0 -0.127521
22 R 56 T 0 -0.106152
22 R 57 C 0 -0.13371
22 R 58 G 0 -0.149339
22 R 59 G 0 0.00928754
23 Y 24 F 0 0.145755
23 Y 25 Y 0 0.196804
23 Y 26 N 0 0.0945258
23 Y 27 A 0 -0.125867
23 Y 28 K 0 -0.0833884
23 Y 29 A 0 0.0748936
23 Y 30 G 0 -0.0584094
23 Y 31 L 0 -0.121702
23 Y 32 C 0 0.23117
23 Y 33 Q 0 0.141537
23 Y 34 T 0 0.187179
23 Y 35 F 0 -0.0160692
23 Y 36 V 0 -0.114315
23 Y 37 Y 0 -0.110713
23 Y 38 G 0 -0.114038
23 Y 39 G 0 0.0820708
23 Y 40 C 0 0.0528089
23 Y 41 R 0 -0.114798
23 Y 42 A 0 -0.109478
23 Y 43 K 0 0.01389
23 Y 44 R 0 -0.0974603
23 Y 45 N 0 0.115419
23 Y 46 N 0 -0.115212
23 Y 47 F 0 0.132765
23 Y 48 K 0 -0.0309305
23 Y 49 S 0 0.0720193
23 Y 50 A 0 0.634734
23 Y 51 E 0 -0.123368
23 Y 52 D 0 -0.000608649
23 Y 53 C 0 0.169532
23 Y 54 M 0 -0.0991152
23 Y 55 R 0 -0.093803
23 Y 56 T 0 -0.0801885
23 Y 57 C 0 0.153361
23 Y 58 G 0 -0.100944
23 Y 59 G 0 -0.0169956
24 F 25 Y 0 0.134026
24 F 26 N 0 0.323367
24 F 27 A 0 -0.0397784
24 F 28 K 0 0.128816
24 F 29 A 0 0.148134
24 F 30 G 0 -0.114164
24 F 31 L 0 -0.00460676
24 F 32 C 0 0.0603899
24 F 33 Q 0 0.399352
24 F 34 T 0 -0.0157335
24 F 35 F 0 0.149851
24 F 36 V 0 -0.175854
24 F 37 Y 0 -0.071298
24 F 38 G 0 -0.11394
24 F 39 G 0 -0.0697045
24 F 40 C 0 -0.110472
24 F 41 R 0 -0.198359
24 F 42 A 0 -0.0239332
24 F 43 K 0 0.0583544
24 F 44 R 0 -0.0634454
24 F 45 N 0 -0.0289778
24 F 46 N 0 0.0336395
24 F 47 F 0 0.0779978
24 F 48 K 0 -0.0353783
24 F 49 S 0 -0.0639226
24 F 50 A 0 -0.13805
24 F 51 E 0 -0.032254
24 F 52 D 0 -0.10999
24 F 53 C 0 0.00797667
24 F 54 M 0 0.0210095
24 F 55 R 0 -0.0714133
24 F 56 T 0 -0.0111811
24 F 57 C 0 -0.0340125
24 F 58 G 0 -0.0947767
24 F 59 G 0 -0.017886
25 Y 26 N 0 0.465989
25 Y 27 A 0 0.0664865
25 Y 28 K 0 -0.0111417
25 Y 29 A 0 0.140744
25 Y 30 G 0 0.302431
25 Y 31 L 0 -0.0125382
25 Y 32 C 0 0.308393
25 Y 33 Q 0 -0.0855296
25 Y 34 T 0 -0.0131982
25 Y 35 F 0 0.0689782
25 Y 36 V 0 -0.121586
25 Y 37 Y 0 -0.0386708
25 Y 38 G 0 -0.0632855
25 Y 39 G 0 0.0520172
25 Y 40 C 0 0.0237802
25 Y 41 R 0 -0.0817482
25 Y 42 A 0 -0.026972
25 Y 43 K 0 -0.00918653
25 Y 44 R 0 -0.0793582
25 Y 45 N 0 0.126597
25 Y 46 N 0 -0.0923709
25 Y 47 F 0 0.12604
25 Y 48 K 0 -0.0756522
25 Y 49 S 0 -0.0714416
25 Y 50 A 0 -0.09596
25 Y 51 E 0 -0.111707
25 Y 52 D 0 -0.0411228
25 Y 53 C 0 0.198944
25 Y 54 M 0 -0.14869
25 Y 55 R 0 -0.0816202
25 Y 56 T 0 -0.126062
25 Y 57 C 0 0.215738
25 Y 58 G 0 0.0104273
25 Y 59 G 0 0.0279741
26 N 27 A 0 0.256703
26 N 28 K 0 0.151797
26 N 29 A 0 0.253539
26 N 30 G 0 0.101725
26 N 31 L 0 0.0616215
26 N 32 C 0 0.177853
26 N 33 Q 0 1.3375
26 N 34 T 0 0.00873414
26 N 35 F 0 -0.0468947
26 N 36 V 0 -0.0762548
26 N 37 Y 0 -0.164735
26 N 38 G 0 -0.0939986
26 N 39 G 0 -0.091973
26 N 40 C 0 -0.00617279
26 N 41 R 0 -0.17634
26 N 42 A 0 -0.0295308
26 N 43 K 0 -0.142239
26 N 44 R 0 -0.16976
26 N 45 N 0 0.00151667
26 N 46 N 0 -0.0652359
26 N 47 F 0 0.0164004
26 N 48 K 0 -0.167071
26 N 49 S 0 -0.0121858
26 N 50 A 0 -0.0382756
26 N 51 E 0 -0.108679
26 N 52 D 0 -0.12357
26 N 53 C 0 0.0897122
26 N 54 M 0 -0.120841
26 N 55 R 0 -0.0914366
26 N 56 T 0 -0.13947
26 N 57 C 0 0.0796876
26 N 58 G 0 -0.113124
26 N 59 G 0 -0.152989
27 A 28 K 0 0.630411
27 A 29 A 0 0.133143
27 A 30 G 0 0.176386
27 A 31 L 0 0.142115
27 A 32 C 0 -0.0654171
27 A 33 Q 0 -0.0133951
27 A 34 T 0 -0.0453549
27 A 35 F 0 -0.122723
27 A 36 V 0 -0.0252978
27 A 37 Y 0 -0.0324387
27 A 38 G 0 -0.0542831
27 A 39 G 0 -0.164171
27 A 40 C 0 -0.0524005
27 A 41 R 0 0.0242613
27 A 42 A 0 -0.098348
27 A 43 K 0 -0.104792
27 A 44 R 0 0.0858344
27 A 45 N 0 -0.138782
27 A 46 N 0 -0.0950704
27 A 47 F 0 -0.160679
27 A 48 K 0 0.0473781
27 A 49 S 0 -0.0326512
27 A 50 A 0 -0.0392849
27 A 51 E 0 -0.00340089
27 A 52 D 0 -0.0418159
27 A 53 C 0 -0.169673
27 A 54 M 0 0.0224783
27 A 55 R 0 0.0620308
27 A 56 T 0 -0.0367275
27 A 57 C 0 -0.20626
27 A 58 G 0 0.117336
27 A 59 G 0 0.149954
28 K 29 A 0 0.434288
28 K 30 G 0 0.156054
28 K 31 L 0 0.14294
28 K 32 C 0 -0.0371464
28 K 33 Q 0 0.0626636
28 K 34 T 0 0.148024
28 K 35 F 0 0.0339107
28 K 36 V 0 0.0582702
28 K 37 Y 0 -0.0786669
28 K 38 G 0 -0.101996
28 K 39 G 0 -0.0770187
28 K 40 C 0 -0.0764817
28 K 41 R 0 0.0095281
28 K 42 A 0 -0.0743733
28 K 43 K 0 -0.131065
28 K 44 R 0 0.0483757
28 K 45 N 0 -0.0979701
28 K 46 N 0 -0.217902
28 K 47 F 0 -0.189884
28 K 48 K 0 -0.00227417
28 K 49 S 0 -0.0870141
28 K 50 A 0 -0.0452986
28 K 51 E 0 0.141204
28 K 52 D 0 -0.00631255
28 K 53 C 0 -0.125773
28 K 54 M 0 0.0375206
28 K 55 R 0 0.0969931
28 K 56 T 0 -0.0549847
28 K 57 C 0 -0.143264
28 K 58 G 0 0.0556674
28 K 59 G 0 0.0411155
29 A 30 G 0 0.150391
29 A 31 L 0 0.528368
29 A 32 C 0 0.0430554
29 A 33 Q 0 0.893667
29 A 34 T 0 0.0534344
29 A 35 F 0 -0.15647
29 A 36 V 0 0.0676448
29 A 37 Y 0 -0.114917
29 A 38 G 0 -0.105172
29 A 39 G 0 -0.048278
29 A 40 C 0 -0.133611
29 A 41 R 0 -0.0372123
29 A 42 A 0 -0.0958161
29 A 43 K 0 -0.165976
29 A 44 R 0 -0.0521231
29 A 45 N 0 -0.0911491
29 A 46 N 0 -0.0720581
29 A 47 F 0 -0.140428
29 A 48 K 0 0.0137852
29 A 49 S 0 -0.137262
29 A 50 A 0 0.0135847
29 A 51 E 0 -0.00465546
29 A 52 D 0 -0.0813101
29 A 53 C 0 -0.112203
29 A 54 M 0 0.0591641
29 A 55 R 0 0.00971994
29 A 56 T 0 -0.171851
29 A 57 C 0 -0.122369
29 A 58 G 0 -0.00432557
29 A 59 G 0 -0.0818049
30 G 31 L 0 0.307855
30 G 32 C 0 0.147555
30 G 33 Q 0 0.181611
30 G 34 T 0 -0.0291106
30 G 35 F 0 -0.0982195
30 G 36 V 0 -0.000191646
30 G 37 Y 0 -0.0729363
30 G 38 G 0 -0.17199
30 G 39 G 0 -0.065868
30 G 40 C 0 0.0591228
30 G 41 R 0 0.0589267
30 G 42 A 0 -0.0774054
30 G 43 K 0 -0.107261
30 G 44 R 0 0.0117497
30 G 45 N 0 -0.0752894
30 G 46 N 0 -0.17375
30 G 47 F 0 -0.0484838
30 G 48 K 0 -0.0518576
30 G 49 S 0 0.0572237
30 G 50 A 0 -0.0315208
30 G 51 E 0 0.101773
30 G 52 D 0 -0.0209301
30 G 53 C 0 -0.0259418
30 G 54 M 0 0.0211226
30 G 55 R 0 -0.0731676
30 G 56 T 0 0.000505132
30 G 57 C 0 -0.0113593
30 G 58 G 0 0.322859
30 G 59 G 0 0.0879635
31 L 32 C 0 0.12939
31 L 33 Q 0 0.300763
31 L 34 T 0 0.262414
31 L 35 F 0 -0.0766477
31 L 36 V 0 0.180861
31 L 37 Y 0 -0.0976079
31 L 38 G 0 -0.089421
31 L 39 G 0 -0.00809159
31 L 40 C 0 -0.0860769
31 L 41 R 0 -0.0192766
31 L 42 A 0 -0.0598424
31 L 43 K 0 -0.0567527
31 L 44 R 0 -0.00897067
31 L 45 N 0 -0.0508437
31 L 46 N 0 -0.139434
31 L 47 F 0 -0.100067
31 L 48 K 0 -0.0808326
31 L 49 S 0 -0.0334638
31 L 50 A 0 0.123338
31 L 51 E 0 -0.000195655
31 L 52 D 0 -0.0726408
31 L 53 C 0 -0.0782502
31 L 54 M 0 0.122495
31 L 55 R 0 0.0559653
31 L 56 T 0 -0.00902848
31 L 57 C 0 -0.116198
31 L 58 G 0 0.136024
31 L 59 G 0 -0.0971261
32 C 33 Q 0 0.124344
32 C 34 T 0 0.0765128
32 C 35 F 0 0.0508866
32 C 36 V 0 -0.124206
32 C 37 Y 0 -0.0471616
32 C 38 G 0 -0.112118
32 C 39 G 0 -0.0488165
32 C 40 C 0 0.0150421
32 C 41 R 0 -0.12714
32 C 42 A 0 -0.0368061
32 C 43 K 0 -0.017978
32 C 44 R 0 -0.110896
32 C 45 N 0 0.115564
32 C 46 N 0 -0.129241
32 C 47 F 0 0.258066
32 C 48 K 0 -0.152924
32 C 49 S 0 0.135023
32 C 50 A 0 -0.0265597
32 C 51 E 0 -0.0193896
32 C 52 D 0 -0.0170008
32 C 53 C 0 0.381805
32 C 54 M 0 -0.0267408
32 C 55 R 0 -0.0560303
32 C 56 T 0 -0.111277
32 C 57 C 0 0.362995
32 C 58 G 0 -0.15731
32 C 59 G 0 -0.0363232
33 Q 34 T 0 0.230826
33 Q 35 F 0 -0.187036
33 Q 36 V 0 0.17485
33 Q 37 Y 0 -0.0533194
33 Q 38 G 0 -0.043783
33 Q 39 G 0 -0.123102
33 Q 40 C 0 -0.0598473
33 Q 41 R 0 -0.186169
33 Q 42 A 0 -0.145543
33 Q 43 K 0 -0.184868
33 Q 44 R 0 -0.0560891
33 Q 45 N 0 -0.0729408
33 Q 46 N 0 -0.187219
33 Q 47 F 0 -0.0898213
33 Q 48 K 0 -0.0400207
33 Q 49 S 0 -0.0686496
33 Q 50 A 0 0.0760702
33 Q 51 E 0 -0.00149114
33 Q 52 D 0 0.0123438
33 Q 53 C 0 -0.128926
33 Q 54 M 0 -0.0793837
33 Q 55 R 0 -0.0948014
33 Q 56 T 0 -0.0455372
33 Q 57 C 0 -0.130886
33 Q 58 G 0 -0.057032
33 Q 59 G 0 -0.0168015
34 T 35 F 0 0.0370365
34 T 36 V 0 0.310269
34 T 37 Y 0 -0.0702191
34 T 38 G 0 -0.0540765
34 T 39 G 0 -0.0544976
34 T 40 C 0 -0.0857929
34 T 41 R 0 -0.0323857
34 T 42 A 0 -0.0360573
34 T 43 K 0 -0.115201
34 T 44 R 0 -0.0321251
34 T 45 N 0 -0.0920499
34 T 46 N 0 -0.0290155
34 T 47 F 0 -0.174349
34 T 48 K 0 -0.0791701
34 T 49 S 0 -0.0507897
34 T 50 A 0 0.0585722
34 T 51 E 0 0.0267925
34 T 52 D 0 0.0136058
34 T 53 C 0 -0.094869
34 T 54 M 0 0.00672881
34 T 55 R 0 0.0206822
34 T 56 T 0 0.134957
34 T 57 C 0 -0.1536
34 T 58 G 0 0.0246589
34 T 59 G 0 0.0961878
35 F 36 V 0 0.381827
35 F 37 Y 0 0.344038
35 F 38 G 0 0.124581
35 F 39 G 0 0.227709
35 F 40 C 0 -0.0374834
35 F 41 R 0 0.0181738
35 F 42 A 0 0.242903
35 F 43 K 0 0.253755
35 F 44 R 0 -0.103256
35 F 45 N 0 0.162427
35 F 46 N 0 0.221509
35 F 47 F 0 0.0364959
35 F 48 K 0 -0.017713
35 F 49 S 0 -0.103716
35 F 50 A 0 -0.0515284
35 F 51 E 0 -0.108977
35 F 52 D 0 -0.0249235
35 F 53 C 0 -0.0183272
35 F 54 M 0 -0.0910239
35 F 55 R 0 -0.0601208
35 F 56 T 0 -0.162763
35 F 57 C 0 0.00456435
35 F 58 G 0 -0.0939158
35 F 59 G 0 -0.0442569
36 V 37 Y 0 -0.05032
36 V 38 G 0 0.115091
36 V 39 G 0 0.13169
36 V 40 C 0 -0.0579308
36 V 41 R 0 -0.0716658
36 V 42 A 0 0.0156969
36 V 43 K 0 0.0384918
36 V 44 R 0 -0.0743708
36 V 45 N 0 -0.151542
36 V 46 N 0 -0.0430087
36 V 47 F 0 -0.238061
36 V 48 K 0 -0.0497932
36 V 49 S 0 -0.109447
36 V 50 A 0 -0.00154074
36 V 51 E 0 0.0232353
36 V 52 D 0 -0.0365928
36 V 53 C 0 -0.199671
36 V 54 M 0 -0.104578
36 V 55 R 0 -0.100038
36 V 56 T 0 -0.0288562
36 V 57 C 0 -0.282432
36 V 58 G 0 0.0111213
36 V 59 G 0 -0.098029
37 Y 38 G 0 0.770918
37 Y 39 G 0 0.598164
37 Y 40 C 0 0.0184638
37 Y 41 R 0 0.0306116
37 Y 42 A 0 0.373772
37 Y 43 K 0 0.230179
37 Y 44 R 0 0.0356437
37 Y 45 N 0 0.185039
37 Y 46 N 0 0.259269
37 Y 47 F 0 -0.123983
37 Y 48 K 0 -0.0180539
37 Y 49 S 0 -0.0307973
37 Y 50 A 0 -0.102082
37 Y 51 E 0 -0.133043
37 Y 52 D 0 -0.0474166
37 Y 53 C 0 -0.0476342
37 Y 54 M 0 -0.106859
37 Y 55 R 0 -0.0563879
37 Y 56 T 0 0.00177366
37 Y 57 C 0 -0.0987593
37 Y 58 G 0 -0.0794227
37 Y 59 G 0 -0.0497608
38 G 39 G 0 0.0905179
38 G 40 C 0 0.427457
38 G 41 R 0 0.347772
38 G 42 A 0 0.0473366
38 G 43 K 0 -0.0527786
38 G 44 R 0 0.0105751
38 G 45 N 0 -0.0406528
38 G 46 N 0 -0.0813872
38 G 47 F 0 -0.172525
38 G 48 K 0 0.0145873
38 G 49 S 0 -0.0789141
38 G 50 A 0 -0.0417293
38 G 51 E 0 -0.0297579
38 G 52 D 0 -0.105218
38 G 53 C 0 -0.164051
38 G 54 M 0 -0.0507618
38 G 55 R 0 -0.141301
38 G 56 T 0 -0.059717
38 G 57 C 0 -0.188446
38 G 58 G 0 -0.137425
38 G 59 G 0 -0.0508951
39 G 40 C 0 0.0352795
39 G 41 R 0 0.0419059
39 G 42 A 0 0.313348
39 G 43 K 0 0.234318
39 G 44 R 0 -0.0462266
39 G 45 N 0 0.0579378
39 G 46 N 0 0.167343
39 G 47 F 0 0.0542554
39 G 48 K 0 -0.10429
39 G 49 S 0 -0.0336795
39 G 50 A 0 -0.0351673
39 G 51 E 0 -0.10867
39 G 52 D 0 -0.110946
39 G 53 C 0 -0.0506164
39 G 54 M 0 -0.131284
39 G 55 R 0 -0.0907782
39 G 56 T 0 -0.111712
39 G 57 C 0 -0.0558225
39 G 58 G 0 -0.0593807
39 G 59 G 0 -0.0181803
40 C 41 R 0 0.0916837
40 C 42 A 0 0.0591404
40 C 43 K 0 -0.0140266
40 C 44 R 0 0.107168
40 C 45 N 0 -0.028689
40 C 46 N 0 -0.0269746
40 C 47 F 0 0.0461392
40 C 48 K 0 -0.0208361
40 C 49 S 0 -0.00250159
40 C 50 A 0 -0.0701316
40 C 51 E 0 -0.0435072
40 C 52 D 0 -0.0475436
40 C 53 C 0 0.0890496
40 C 54 M 0 -0.11386
40 C 55 R 0 -0.129409
40 C 56 T 0 -0.0898194
40 C 57 C 0 0.0430492
40 C 58 G 0 -0.145712
40 C 59 G 0 -0.0768252
41 R 42 A 0 0.212842
41 R 43 K 0 0.0816996
41 R 44 R 0 0.128078
41 R 45 N 0 0.108223
41 R 46 N 0 -0.0439032
41 R 47 F 0 -0.0469394
41 R 48 K 0 0.0922435
41 R 49 S 0 -0.144054
41 R 50 A 0 -0.0158673
41 R 51 E 0 0.0286684
41 R 52 D 0 -0.0221518
41 R 53 C 0 -0.0597787
41 R 54 M 0 -0.122918
41 R 55 R 0 0.0477898
41 R 56 T 0 0.0219728
41 R 57 C 0 -0.0967304
41 R 58 G 0 -0.0687218
41 R 59 G 0 -0.0346107
42 A 43 K 0 0.502027
42 A 44 R 0 0.113107
42 A 45 N 0 0.248768
42 A 46 N 0 0.41962
42 A 47 F 0 -0.0386253
42 A 48 K 0 -0.0403637
42 A 49 S 0 -0.0596111
42 A 50 A 0 -0.0890846
42 A 51 E 0 -0.0952714
42 A 52 D 0 -0.140118
42 A 53 C 0 -0.0524529
42 A 54 M 0 -0.00291815
42 A 55 R 0 -0.0488553
42 A 56 T 0 -0.14868
42 A 57 C 0 -0.0743432
42 A 58 G 0 -0.121463
42 A 59 G 0 -0.0791309
43 K 44 R 0 0.170316
43 K 45 N 0 0.528936
43 K 46 N 0 0.445671
43 K 47 F 0 0.035811
43 K 48 K 0 -0.151795
43 K 49 S 0 -0.0158475
43 K 50 A 0 -0.0877879
43 K 51 E 0 -0.0655027
43 K 52 D 0 -0.0622716
43 K 53 C 0 -0.0275276
43 K 54 M 0 -0.020767
43 K 55 R 0 -0.0674224
43 K 56 T 0 -0.0432924
43 K 57 C 0 -0.0427668
43 K 58 G 0 -0.142424
43 K 59 G 0 -0.0507932
44 R 45 N 0 0.172836
44 R 46 N 0 0.0566075
44 R 47 F 0 -0.0127221
44 R 48 K 0 0.0480648
44 R 49 S 0 -0.0187829
44 R 50 A 0 -0.0121114
44 R 51 E 0 0.113976
44 R 52 D 0 0.0683637
44 R 53 C 0 -0.123778
44 R 54 M 0 -0.0483279
44 R 55 R 0 0.0228751
44 R 56 T 0 0.0486263
44 R 57 C 0 -0.117784
44 R 58 G 0 -0.0218418
44 R 59 G 0 0.0102632
45 N 46 N 0 0.591919
45 N 47 F 0 0.273179
45 N 48 K 0 -0.10507
45 N 49 S 0 0.119063
45 N 50 A 0 -0.0565404
45 N 51 E 0 -0.0860772
45 N 52 D 0 0.0175716
45 N 53 C 0 0.189129
45 N 54 M 0 -0.119734
45 N 55 R 0 -0.139326
45 N 56 T 0 -0.0865817
45 N 57 C 0 0.199356
45 N 58 G 0 -0.165607
45 N 59 G 0 -0.109998
46 N 47 F 0 -0.00780951
46 N 48 K 0 0.375206
46 N 49 S 0 -0.0275646
46 N 50 A 0 -0.119434
46 N 51 E 0 -0.102832
46 N 52 D 0 0.0250746
46 N 53 C 0 -0.108663
46 N 54 M 0 -0.158556
46 N 55 R 0 -0.0973475
46 N 56 T 0 0.000665867
46 N 57 C 0 -0.129309
46 N 58 G 0 -0.0669552
46 N 59 G 0 -0.13692
47 F 48 K 0 0.157891
47 F 49 S 0 0.320715
47 F 50 A 0 -0.0459828
47 F 51 E 0 0.0457527
47 F 52 D 0 -0.0024503
47 F 53 C 0 0.333924
47 F 54 M 0 -0.10361
47 F 55 R 0 0.0110749
47 F 56 T 0 0.0780135
47 F 57 C 0 0.283972
47 F 58 G 0 -0.110451
47 F 59 G 0 -0.127982
48 K 49 S 0 0.338468
48 K 50 A 0 -0.00968513
48 K 51 E 0 0.199187
48 K 52 D 0 0.479167
48 K 53 C 0 -0.0646021
48 K 54 M 0 0.0453631
48 K 55 R 0 0.0919488
48 K 56 T 0 0.0425808
48 K 57 C 0 -0.123404
48 K 58 G 0 -0.0125294
48 K 59 G 0 0.0658651
49 S 50 A 0 0.0651842
49 S 51 E 0 0.23746
49 S 52 D 0 0.664704
49 S 53 C 0 0.208066
49 S 54 M 0 0.000600121
49 S 55 R 0 0.0031895
49 S 56 T 0 0.0397685
49 S 57 C 0 0.217306
49 S 58 G 0 -0.00853804
49 S 59 G 0 -0.039842
50 A 51 E 0 0.194359
50 A 52 D 0 0.0496914
50 A 53 C 0 0.135963
50 A 54 M 0 1.18711
50 A 55 R 0 -0.0918727
50 A 56 T 0 -0.0338855
50 A 57 C 0 0.00574212
50 A 58 G 0 0.124181
50 A 59 G 0 0.0177302
51 E 52 D 0 0.142683
51 E 53 C 0 0.177935
51 E 54 M 0 0.246132
51 E 55 R 0 0.341173
51 E 56 T 0 0.0353945
51 E 57 C 0 0.0694728
51 E 58 G 0 0.0552263
51 E 59 G 0 0.0487691
52 D 53 C 0 0.319484
52 D 54 M 0 0.148272
52 D 55 R 0 0.383345
52 D 56 T 0 0.175082
52 D 57 C 0 0.143206
52 D 58 G 0 0.0473912
52 D 59 G 0 -0.0748912
53 C 54 M 0 0.395622
53 C 55 R 0 0.279184
53 C 56 T 0 0.0441591
53 C 57 C 0 0.524671
53 C 58 G 0 -0.0674176
53 C 59 G 0 -0.0101533
54 M 55 R 0 0.162814
54 M 56 T 0 0.0532068
54 M 57 C 0 0.137158
54 M 58 G 0 0.617551
54 M 59 G 0 0.042251
55 R 56 T 0 0.424281
55 R 57 C 0 0.293407
55 R 58 G 0 0.262408
55 R 59 G 0 0.0674747
56 T 57 C 0 0.950287
56 T 58 G 0 0.20873
56 T 59 G 0 0.144231
57 C 58 G 0 0.512896
57 C 59 G 0 0.153472
58 G 59 G 0 1.00275
