# Supplementary material for: Combining Evolutionary Information and an Iterative Sampling Strategy for Accurate Protein Structure Prediction
Source: PLoS Comput Biol. 2015 Dec 29;11(12):e1004661. doi: 10.1371/journal.pcbi.1004661 (PMC4694711; doi:10.1371/journal.pcbi.1004661)
Supplement: S2 File — FASTA sequences and PLM contact predictions for all targets of the benchmark set. (ZIP) [file pcbi.1004661.s004.zip › data/pconsfold_benchmarkset/contactpredictions/1a3a_PLM.txt]

5 F 6 K 0 1.44157
5 F 7 L 0 0.457984
5 F 8 G 0 0.297171
5 F 9 A 0 0.240237
5 F 10 E 0 0.127965
5 F 11 N 0 0.0633702
5 F 12 I 0 0.0139592
5 F 13 F 0 0.0502823
5 F 14 L 0 0.0235263
5 F 15 G 0 0.0164484
5 F 16 R 0 0.031198
5 F 17 K 0 0.0344304
5 F 18 A 0 -0.0651662
5 F 19 A 0 0.0211541
5 F 20 T 0 -0.00117739
5 F 21 K 0 -0.0238316
5 F 22 E 0 -0.0313317
5 F 23 E 0 -0.00652171
5 F 24 A 0 -0.00501385
5 F 25 I 0 -0.00994021
5 F 26 R 0 -0.0881185
5 F 27 F 0 0.0128652
5 F 28 A 0 0.00576007
5 F 29 G 0 0.0358402
5 F 30 E 0 0.0453496
5 F 31 Q 0 -0.00127051
5 F 32 L 0 -0.0385755
5 F 33 V 0 0.00983838
5 F 34 K 0 -0.0152161
5 F 35 G 0 0.0459666
5 F 36 G 0 -0.0165183
5 F 37 Y 0 -0.0338891
5 F 38 V 0 -0.0258342
5 F 39 E 0 -0.00424848
5 F 40 P 0 0.0334866
5 F 41 E 0 -0.00915241
5 F 42 Y 0 -0.0370924
5 F 43 V 0 -0.0258361
5 F 44 Q 0 0.0544699
5 F 45 A 0 -0.0070232
5 F 46 M 0 -0.0242445
5 F 47 L 0 0.0204642
5 F 48 D 0 -0.0856973
5 F 49 R 0 0.00249261
5 F 50 E 0 0.0123973
5 F 51 K 0 0.058817
5 F 52 L 0 0.013402
5 F 53 T 0 0.0185528
5 F 54 P 0 -0.0355007
5 F 55 T 0 -0.0946096
5 F 56 Y 0 -0.0415965
5 F 57 L 0 0.000607852
5 F 58 G 0 0.000442042
5 F 59 E 0 -0.0397553
5 F 60 S 0 -0.090085
5 F 61 I 0 0.00622393
5 F 62 A 0 -0.00775781
5 F 63 V 0 -0.0506081
5 F 64 P 0 -0.0982474
5 F 65 H 0 -0.0294028
5 F 66 G 0 -0.0927419
5 F 67 T 0 -0.0881833
5 F 68 V 0 -0.0555384
5 F 69 E 0 -0.00486587
5 F 73 R 0 -0.00139018
5 F 74 V 0 -0.0364689
5 F 75 L 0 0.0235022
5 F 76 K 0 0.198537
5 F 77 T 0 -0.00138953
5 F 78 G 0 0.00624997
5 F 79 V 0 -0.00995572
5 F 80 V 0 -0.0221166
5 F 81 F 0 -0.0136454
5 F 82 C 0 -0.0271242
5 F 83 Q 0 -0.148776
5 F 84 Y 0 -0.105843
5 F 85 P 0 -0.0405967
5 F 86 E 0 -0.0689486
5 F 87 G 0 0.00780869
5 F 88 V 0 -0.0086568
5 F 89 R 0 -0.0167993
5 F 90 F 0 -0.100244
5 F 91 G 0 -0.0329881
5 F 92 E 0 -0.0860115
5 F 93 E 0 -0.066147
5 F 94 E 0 -0.0476115
5 F 95 D 0 -0.0394741
5 F 96 D 0 -0.0604594
5 F 97 I 0 -0.0545295
5 F 98 A 0 -0.0335149
5 F 99 R 0 -0.0688805
5 F 100 L 0 -0.105994
5 F 101 V 0 -0.0150242
5 F 102 I 0 -0.0341631
5 F 103 G 0 -0.0938163
5 F 104 I 0 -0.00139184
5 F 105 A 0 -0.0647903
5 F 106 A 0 -0.0536535
5 F 107 R 0 -0.0108959
5 F 108 N 0 -0.0479684
5 F 109 N 0 -0.0236458
5 F 110 E 0 -0.0492521
5 F 111 H 0 -0.0768803
5 F 112 I 0 -0.0398938
5 F 113 Q 0 0.0113765
5 F 114 V 0 0.0589265
5 F 115 I 0 -0.0384662
5 F 116 T 0 -0.0531773
5 F 117 S 0 -0.00991142
5 F 118 L 0 0.0386225
5 F 119 T 0 -0.0803465
5 F 120 N 0 -0.0307069
5 F 121 A 0 0.0382054
5 F 122 L 0 -0.0355903
5 F 123 D 0 -0.136642
5 F 124 D 0 0.0984903
5 F 125 E 0 -0.0460246
5 F 126 S 0 -0.101129
5 F 127 V 0 0.0250605
5 F 128 I 0 -0.0864986
5 F 129 E 0 0.0076963
5 F 130 R 0 -0.0430635
5 F 131 L 0 -0.0346638
5 F 132 A 0 -0.0273971
5 F 133 H 0 0.0250169
5 F 134 T 0 -0.057685
5 F 135 T 0 -0.0204404
5 F 136 S 0 -0.0383831
5 F 137 V 0 0.0263132
5 F 138 D 0 0.0607526
5 F 139 E 0 -0.0715314
5 F 140 V 0 0.0081674
5 F 141 L 0 0.0389814
5 F 142 E 0 -0.0197302
5 F 143 L 0 -0.00506538
5 F 144 L 0 0.0196441
5 F 145 A 0 0.0410964
5 F 146 G 0 -0.033916
6 K 7 L 0 0.877195
6 K 8 G 0 0.413149
6 K 9 A 0 0.269035
6 K 10 E 0 0.173877
6 K 11 N 0 0.108148
6 K 12 I 0 0.0413606
6 K 13 F 0 0.0190506
6 K 14 L 0 0.00761159
6 K 15 G 0 -0.0163798
6 K 16 R 0 0.0477507
6 K 17 K 0 -0.0122147
6 K 18 A 0 -0.032884
6 K 19 A 0 -0.0237692
6 K 20 T 0 -0.0458258
6 K 21 K 0 -0.0598086
6 K 22 E 0 -0.00877248
6 K 23 E 0 -0.0322884
6 K 24 A 0 -0.0362921
6 K 25 I 0 -0.0142537
6 K 26 R 0 0.000515115
6 K 27 F 0 -0.016721
6 K 28 A 0 -0.0441263
6 K 29 G 0 -0.0343459
6 K 30 E 0 -0.0550148
6 K 31 Q 0 -0.0655354
6 K 32 L 0 -0.073748
6 K 33 V 0 -0.0678667
6 K 34 K 0 -0.102427
6 K 35 G 0 -0.084259
6 K 36 G 0 -0.0201329
6 K 37 Y 0 -0.0295187
6 K 38 V 0 0.000100035
6 K 39 E 0 -0.0181932
6 K 40 P 0 0.00265966
6 K 41 E 0 -0.0299443
6 K 42 Y 0 0.0159489
6 K 43 V 0 -0.0678087
6 K 44 Q 0 -0.0192232
6 K 45 A 0 0.00529273
6 K 46 M 0 -0.0681434
6 K 47 L 0 -0.0114882
6 K 48 D 0 -0.0793602
6 K 49 R 0 -0.0465006
6 K 50 E 0 -0.0379575
6 K 51 K 0 -0.0405651
6 K 52 L 0 -0.00834312
6 K 53 T 0 0.0254393
6 K 54 P 0 -0.0174959
6 K 55 T 0 -0.0743707
6 K 56 Y 0 -0.0264482
6 K 57 L 0 0.0153289
6 K 58 G 0 -0.0169366
6 K 59 E 0 0.00634034
6 K 60 S 0 0.0281512
6 K 61 I 0 0.0240881
6 K 62 A 0 -0.00375197
6 K 63 V 0 -0.0589207
6 K 64 P 0 -0.0850402
6 K 65 H 0 -0.0087262
6 K 66 G 0 0.0709531
6 K 67 T 0 -0.0731659
6 K 68 V 0 -0.0276316
6 K 69 E 0 -0.01673
6 K 73 R 0 -0.00709605
6 K 74 V 0 -0.0207492
6 K 75 L 0 -0.03403
6 K 76 K 0 0.0020312
6 K 77 T 0 0.0288117
6 K 78 G 0 0.0764149
6 K 79 V 0 0.0460108
6 K 80 V 0 0.0139226
6 K 81 F 0 -0.0246562
6 K 82 C 0 -0.0885862
6 K 83 Q 0 -0.0119135
6 K 84 Y 0 -0.0590518
6 K 85 P 0 -0.0955495
6 K 86 E 0 -0.100889
6 K 87 G 0 0.0189496
6 K 88 V 0 -0.0423964
6 K 89 R 0 -0.0709352
6 K 90 F 0 -0.108366
6 K 91 G 0 0.0439475
6 K 92 E 0 -0.061384
6 K 93 E 0 -0.0771798
6 K 94 E 0 -0.0647503
6 K 95 D 0 -0.00365175
6 K 96 D 0 -0.0799829
6 K 97 I 0 -0.0289885
6 K 98 A 0 -0.0535621
6 K 99 R 0 -0.0745582
6 K 100 L 0 0.0013916
6 K 101 V 0 -0.0419414
6 K 102 I 0 -0.0509998
6 K 103 G 0 -0.0421228
6 K 104 I 0 0.0409963
6 K 105 A 0 -0.122049
6 K 106 A 0 -0.0456676
6 K 107 R 0 -0.0201991
6 K 108 N 0 -0.00879576
6 K 109 N 0 0.0375508
6 K 110 E 0 -0.0336911
6 K 111 H 0 0.00310695
6 K 112 I 0 -0.0365876
6 K 113 Q 0 -0.0679241
6 K 114 V 0 0.170234
6 K 115 I 0 0.0569231
6 K 116 T 0 -0.0439927
6 K 117 S 0 0.00178438
6 K 118 L 0 -0.00748207
6 K 119 T 0 0.0369625
6 K 120 N 0 -0.0399448
6 K 121 A 0 0.1017
6 K 122 L 0 -0.0144684
6 K 123 D 0 -0.0825176
6 K 124 D 0 -0.0266074
6 K 125 E 0 -0.0735417
6 K 126 S 0 -0.0898999
6 K 127 V 0 -0.0197025
6 K 128 I 0 -0.0203302
6 K 129 E 0 -0.111351
6 K 130 R 0 -0.064033
6 K 131 L 0 -0.0146843
6 K 132 A 0 -0.032316
6 K 133 H 0 -0.0471179
6 K 134 T 0 -0.0225323
6 K 135 T 0 0.016209
6 K 136 S 0 -0.077994
6 K 137 V 0 -0.017702
6 K 138 D 0 -0.0137647
6 K 139 E 0 -0.0590198
6 K 140 V 0 -0.0219368
6 K 141 L 0 0.0256618
6 K 142 E 0 -0.0201626
6 K 143 L 0 -0.0852312
6 K 144 L 0 -0.0108922
6 K 145 A 0 0.0132137
6 K 146 G 0 -0.0676578
7 L 8 G 0 0.92644
7 L 9 A 0 0.537133
7 L 10 E 0 0.291922
7 L 11 N 0 0.236574
7 L 12 I 0 0.26594
7 L 13 F 0 0.0917681
7 L 14 L 0 0.0324395
7 L 15 G 0 0.0206734
7 L 16 R 0 0.00848314
7 L 17 K 0 0.0431089
7 L 18 A 0 -0.141742
7 L 19 A 0 0.00981299
7 L 20 T 0 0.0222542
7 L 21 K 0 0.0105272
7 L 22 E 0 0.0396126
7 L 23 E 0 -0.0330893
7 L 24 A 0 -0.0743374
7 L 25 I 0 -0.00321214
7 L 26 R 0 0.00407315
7 L 27 F 0 -0.0377485
7 L 28 A 0 -0.103167
7 L 29 G 0 -0.0423789
7 L 30 E 0 -0.0402335
7 L 31 Q 0 0.038874
7 L 32 L 0 -0.0134491
7 L 33 V 0 -0.0442999
7 L 34 K 0 -0.0109641
7 L 35 G 0 -0.0663605
7 L 36 G 0 -0.0444637
7 L 37 Y 0 -0.0324902
7 L 38 V 0 -0.10427
7 L 39 E 0 -0.0109217
7 L 40 P 0 0.00901215
7 L 41 E 0 -0.0727308
7 L 42 Y 0 -0.0877212
7 L 43 V 0 -0.0361013
7 L 44 Q 0 -0.0136883
7 L 45 A 0 -0.0105436
7 L 46 M 0 0.0403391
7 L 47 L 0 0.0201115
7 L 48 D 0 -0.0478335
7 L 49 R 0 -0.0173861
7 L 50 E 0 0.0270403
7 L 51 K 0 -0.0737305
7 L 52 L 0 -0.000961457
7 L 53 T 0 0.0543482
7 L 54 P 0 0.0807259
7 L 55 T 0 -0.0515018
7 L 56 Y 0 -0.0445585
7 L 57 L 0 -0.0388623
7 L 58 G 0 -0.00311706
7 L 59 E 0 0.0495527
7 L 60 S 0 -0.0368467
7 L 61 I 0 0.0470289
7 L 62 A 0 -0.0166556
7 L 63 V 0 -0.0629232
7 L 64 P 0 0.0232796
7 L 65 H 0 -0.000584786
7 L 66 G 0 -0.00697319
7 L 67 T 0 -0.0298984
7 L 68 V 0 0.00615643
7 L 69 E 0 -0.0297684
7 L 73 R 0 -0.0379329
7 L 74 V 0 -0.0194285
7 L 75 L 0 -0.0278658
7 L 76 K 0 -0.112985
7 L 77 T 0 0.00376073
7 L 78 G 0 -0.0309559
7 L 79 V 0 0.150677
7 L 80 V 0 0.01278
7 L 81 F 0 0.216103
7 L 82 C 0 -0.101348
7 L 83 Q 0 0.0317268
7 L 84 Y 0 -0.133051
7 L 85 P 0 0.0193834
7 L 86 E 0 -0.0248228
7 L 87 G 0 -0.0631975
7 L 88 V 0 0.0163115
7 L 89 R 0 -0.0815548
7 L 90 F 0 -0.0559386
7 L 91 G 0 -0.0451729
7 L 92 E 0 -0.0862497
7 L 93 E 0 -0.108699
7 L 94 E 0 -0.0631805
7 L 95 D 0 -0.084568
7 L 96 D 0 -0.015533
7 L 97 I 0 -0.0236493
7 L 98 A 0 -0.0747229
7 L 99 R 0 -0.049392
7 L 100 L 0 -0.00820267
7 L 101 V 0 0.0702339
7 L 102 I 0 -0.0203473
7 L 103 G 0 -0.0642023
7 L 104 I 0 -0.0652149
7 L 105 A 0 -0.0346077
7 L 106 A 0 -0.0616656
7 L 107 R 0 -0.0197572
7 L 108 N 0 -0.0660419
7 L 109 N 0 -0.143473
7 L 110 E 0 -0.0400383
7 L 111 H 0 -0.107518
7 L 112 I 0 0.00425804
7 L 113 Q 0 -0.101861
7 L 114 V 0 -0.018849
7 L 115 I 0 -0.111221
7 L 116 T 0 -0.0520426
7 L 117 S 0 -0.0229086
7 L 118 L 0 0.0298722
7 L 119 T 0 -0.145533
7 L 120 N 0 -0.0509458
7 L 121 A 0 0.0520171
7 L 122 L 0 -0.0149339
7 L 123 D 0 -0.0324277
7 L 124 D 0 -0.0636959
7 L 125 E 0 -0.0600829
7 L 126 S 0 -0.0263963
7 L 127 V 0 -0.00864463
7 L 128 I 0 -0.101302
7 L 129 E 0 -0.0474647
7 L 130 R 0 -0.0253632
7 L 131 L 0 -0.0190705
7 L 132 A 0 -0.13945
7 L 133 H 0 -0.100296
7 L 134 T 0 0.0191582
7 L 135 T 0 -0.0209828
7 L 136 S 0 -0.0533688
7 L 137 V 0 0.0513007
7 L 138 D 0 -0.0413305
7 L 139 E 0 -0.0575765
7 L 140 V 0 -0.0605031
7 L 141 L 0 0.0201936
7 L 142 E 0 -0.0790585
7 L 143 L 0 -0.0531315
7 L 144 L 0 -0.00783348
7 L 145 A 0 -0.113334
7 L 146 G 0 -0.064956
8 G 9 A 0 0.711235
8 G 10 E 0 1.08411
8 G 11 N 0 0.529736
8 G 12 I 0 0.191673
8 G 13 F 0 0.156596
8 G 14 L 0 0.0187878
8 G 15 G 0 0.0316114
8 G 16 R 0 -0.0198432
8 G 17 K 0 0.0192987
8 G 18 A 0 -0.0568571
8 G 19 A 0 -0.00302207
8 G 20 T 0 -0.040355
8 G 21 K 0 -0.0668116
8 G 22 E 0 -0.0498963
8 G 23 E 0 -0.0526424
8 G 24 A 0 -0.0465083
8 G 25 I 0 -0.0468223
8 G 26 R 0 0.0230142
8 G 27 F 0 -0.0496681
8 G 28 A 0 -0.0348208
8 G 29 G 0 0.00910796
8 G 30 E 0 0.0460082
8 G 31 Q 0 -0.0562929
8 G 32 L 0 -0.0398038
8 G 33 V 0 -0.0110187
8 G 34 K 0 0.0751915
8 G 35 G 0 0.225943
8 G 36 G 0 0.0164709
8 G 37 Y 0 0.145532
8 G 38 V 0 -0.0383286
8 G 39 E 0 -0.00345108
8 G 40 P 0 0.0400244
8 G 41 E 0 0.0290005
8 G 42 Y 0 -0.0589809
8 G 43 V 0 0.0149387
8 G 44 Q 0 -0.0645099
8 G 45 A 0 -0.0604646
8 G 46 M 0 -0.0924439
8 G 47 L 0 0.0634442
8 G 48 D 0 -0.0489307
8 G 49 R 0 -0.0749851
8 G 50 E 0 -0.0533579
8 G 51 K 0 0.0233997
8 G 52 L 0 -0.0352541
8 G 53 T 0 -0.129968
8 G 54 P 0 -0.114048
8 G 55 T 0 -0.0953248
8 G 56 Y 0 -0.0886414
8 G 57 L 0 -0.071854
8 G 58 G 0 -0.0922827
8 G 59 E 0 -0.0333536
8 G 60 S 0 -0.0648516
8 G 61 I 0 -0.046231
8 G 62 A 0 -0.0385564
8 G 63 V 0 -0.0456388
8 G 64 P 0 -0.0647306
8 G 65 H 0 -0.0759324
8 G 66 G 0 -0.0959859
8 G 67 T 0 -0.0496176
8 G 68 V 0 0.0431568
8 G 69 E 0 0.0162674
8 G 73 R 0 0.00020493
8 G 74 V 0 -0.0921379
8 G 75 L 0 -0.0421452
8 G 76 K 0 0.215971
8 G 77 T 0 -0.0712349
8 G 78 G 0 0.0992086
8 G 79 V 0 -0.0439824
8 G 80 V 0 -0.105827
8 G 81 F 0 -0.0256506
8 G 82 C 0 -0.0107855
8 G 83 Q 0 -0.0445457
8 G 84 Y 0 -0.132437
8 G 85 P 0 -0.0157861
8 G 86 E 0 0.00911009
8 G 87 G 0 -0.0674084
8 G 88 V 0 -0.0648018
8 G 89 R 0 -0.0675504
8 G 90 F 0 -0.135587
8 G 91 G 0 -0.095435
8 G 92 E 0 -0.101606
8 G 93 E 0 -0.0734028
8 G 94 E 0 -0.0964296
8 G 95 D 0 -0.137455
8 G 96 D 0 0.0126131
8 G 97 I 0 -0.036802
8 G 98 A 0 -0.128872
8 G 99 R 0 -0.0155707
8 G 100 L 0 -0.0143402
8 G 101 V 0 0.0221901
8 G 102 I 0 0.0450639
8 G 103 G 0 -0.0749967
8 G 104 I 0 -0.12652
8 G 105 A 0 -0.123197
8 G 106 A 0 -0.0720619
8 G 107 R 0 -0.0443287
8 G 108 N 0 -0.0165039
8 G 109 N 0 0.0216084
8 G 110 E 0 0.0267989
8 G 111 H 0 -0.100604
8 G 112 I 0 -0.0671344
8 G 113 Q 0 -0.0553607
8 G 114 V 0 -0.0094576
8 G 115 I 0 -0.0953589
8 G 116 T 0 -0.0424483
8 G 117 S 0 -0.022471
8 G 118 L 0 -0.0788775
8 G 119 T 0 -0.114684
8 G 120 N 0 -0.00943149
8 G 121 A 0 -0.0124426
8 G 122 L 0 -0.127379
8 G 123 D 0 -0.0844206
8 G 124 D 0 -0.0768691
8 G 125 E 0 -0.0999963
8 G 126 S 0 -0.0439468
8 G 127 V 0 -0.0690533
8 G 128 I 0 -0.0512317
8 G 129 E 0 -0.0522732
8 G 130 R 0 -0.0392777
8 G 131 L 0 -0.057226
8 G 132 A 0 -0.058107
8 G 133 H 0 0.0198704
8 G 134 T 0 -0.0695457
8 G 135 T 0 0.0547482
8 G 136 S 0 -0.000548473
8 G 137 V 0 0.0324974
8 G 138 D 0 0.00514382
8 G 139 E 0 0.00736326
8 G 140 V 0 -0.0428802
8 G 141 L 0 0.169967
8 G 142 E 0 -0.0502519
8 G 143 L 0 -0.0874614
8 G 144 L 0 0.0687823
8 G 145 A 0 -0.0207645
8 G 146 G 0 0.011905
9 A 10 E 0 0.843128
9 A 11 N 0 0.389953
9 A 12 I 0 0.244717
9 A 13 F 0 0.214828
9 A 14 L 0 0.127026
9 A 15 G 0 0.0154174
9 A 16 R 0 0.0491979
9 A 17 K 0 0.0902832
9 A 18 A 0 0.0521623
9 A 19 A 0 0.0502689
9 A 20 T 0 0.0584292
9 A 21 K 0 -0.0878312
9 A 22 E 0 -0.0295749
9 A 23 E 0 0.0378317
9 A 24 A 0 -0.0736081
9 A 25 I 0 -0.0987245
9 A 26 R 0 -0.011212
9 A 27 F 0 -0.0279573
9 A 28 A 0 -0.00783114
9 A 29 G 0 -0.0350296
9 A 30 E 0 -0.00672121
9 A 31 Q 0 0.0110164
9 A 32 L 0 -0.0816362
9 A 33 V 0 0.00881159
9 A 34 K 0 0.0183142
9 A 35 G 0 0.0474158
9 A 36 G 0 -0.0821761
9 A 37 Y 0 -0.0128557
9 A 38 V 0 -0.126657
9 A 39 E 0 0.0410089
9 A 40 P 0 -0.0301266
9 A 41 E 0 -0.0191933
9 A 42 Y 0 -0.0363251
9 A 43 V 0 -0.0167135
9 A 44 Q 0 -0.0014899
9 A 45 A 0 -0.0960708
9 A 46 M 0 -0.0355848
9 A 47 L 0 -0.00514016
9 A 48 D 0 0.118362
9 A 49 R 0 -0.0532466
9 A 50 E 0 -0.0548885
9 A 51 K 0 -0.0131674
9 A 52 L 0 -0.129588
9 A 53 T 0 -0.0718369
9 A 54 P 0 -0.0911044
9 A 55 T 0 -0.126103
9 A 56 Y 0 -0.0920227
9 A 57 L 0 -0.0457553
9 A 58 G 0 -0.0605453
9 A 59 E 0 -0.0685
9 A 60 S 0 -0.097446
9 A 61 I 0 -0.044953
9 A 62 A 0 -0.0511766
9 A 63 V 0 -0.0575134
9 A 64 P 0 -0.0353386
9 A 65 H 0 -0.0492318
9 A 66 G 0 -0.142768
9 A 67 T 0 -0.0745538
9 A 68 V 0 -0.0369063
9 A 69 E 0 0.038903
9 A 73 R 0 -0.03137
9 A 74 V 0 -0.0382228
9 A 75 L 0 -0.0523749
9 A 76 K 0 0.0263371
9 A 77 T 0 -0.107053
9 A 78 G 0 -0.0595896
9 A 79 V 0 0.0622609
9 A 80 V 0 -0.0642132
9 A 81 F 0 -0.0830255
9 A 82 C 0 -0.106505
9 A 83 Q 0 -0.088615
9 A 84 Y 0 -0.13424
9 A 85 P 0 0.00645741
9 A 86 E 0 0.00784512
9 A 87 G 0 -0.0954178
9 A 88 V 0 -0.0791137
9 A 89 R 0 -0.0252686
9 A 90 F 0 -0.0778948
9 A 91 G 0 -0.0653354
9 A 92 E 0 0.0121148
9 A 93 E 0 -0.0473232
9 A 94 E 0 -0.0975663
9 A 95 D 0 -0.119881
9 A 96 D 0 -0.0311412
9 A 97 I 0 -0.0276426
9 A 98 A 0 -0.0686513
9 A 99 R 0 -0.0274215
9 A 100 L 0 -0.0367564
9 A 101 V 0 -0.0679117
9 A 102 I 0 -0.113025
9 A 103 G 0 -0.101909
9 A 104 I 0 -0.122099
9 A 105 A 0 -0.113455
9 A 106 A 0 -0.112509
9 A 107 R 0 -0.0482756
9 A 108 N 0 -0.0574211
9 A 109 N 0 -0.0697427
9 A 110 E 0 0.0238553
9 A 111 H 0 -0.0934422
9 A 112 I 0 -0.12092
9 A 113 Q 0 -0.0336508
9 A 114 V 0 -0.100997
9 A 115 I 0 -0.108868
9 A 116 T 0 -0.0941067
9 A 117 S 0 -0.0125424
9 A 118 L 0 -0.116104
9 A 119 T 0 -0.0954764
9 A 120 N 0 -0.0975228
9 A 121 A 0 -0.0417665
9 A 122 L 0 -0.109662
9 A 123 D 0 -0.0907196
9 A 124 D 0 -0.0695449
9 A 125 E 0 0.0275242
9 A 126 S 0 0.0316123
9 A 127 V 0 -0.0859947
9 A 128 I 0 -0.0896419
9 A 129 E 0 -0.00223421
9 A 130 R 0 0.0344924
9 A 131 L 0 0.000770097
9 A 132 A 0 -0.0709962
9 A 133 H 0 -0.016992
9 A 134 T 0 -0.0440999
9 A 135 T 0 0.000704176
9 A 136 S 0 0.0429454
9 A 137 V 0 0.310332
9 A 138 D 0 1.00547
9 A 139 E 0 -0.0586985
9 A 140 V 0 0.0174827
9 A 141 L 0 0.397822
9 A 142 E 0 0.0150122
9 A 143 L 0 0.00969452
9 A 144 L 0 -0.101564
9 A 145 A 0 0.131228
9 A 146 G 0 -0.020671
10 E 11 N 0 0.647652
10 E 12 I 0 0.331339
10 E 13 F 0 0.228825
10 E 14 L 0 0.180664
10 E 15 G 0 0.0928379
10 E 16 R 0 0.0280892
10 E 17 K 0 0.0462689
10 E 18 A 0 -0.0253687
10 E 19 A 0 0.0199566
10 E 20 T 0 0.0024206
10 E 21 K 0 -0.02341
10 E 22 E 0 0.0452043
10 E 23 E 0 0.0369052
10 E 24 A 0 -0.0592076
10 E 25 I 0 -0.127796
10 E 26 R 0 0.00442871
10 E 27 F 0 -0.0622647
10 E 28 A 0 -0.0524919
10 E 29 G 0 -0.0420502
10 E 30 E 0 0.0047714
10 E 31 Q 0 -0.0332378
10 E 32 L 0 -0.0547753
10 E 33 V 0 -0.0850133
10 E 34 K 0 0.116424
10 E 35 G 0 0.605477
10 E 36 G 0 -0.0491507
10 E 37 Y 0 -0.0251363
10 E 38 V 0 -0.0115399
10 E 39 E 0 0.0519834
10 E 40 P 0 -0.047578
10 E 41 E 0 0.0400546
10 E 42 Y 0 -0.099392
10 E 43 V 0 0.0171083
10 E 44 Q 0 0.0214655
10 E 45 A 0 -0.0909215
10 E 46 M 0 -0.0807536
10 E 47 L 0 -0.01996
10 E 48 D 0 -0.0279004
10 E 49 R 0 -0.0515127
10 E 50 E 0 0.0217266
10 E 51 K 0 -0.0494232
10 E 52 L 0 -0.0387511
10 E 53 T 0 -0.105306
10 E 54 P 0 -0.0518564
10 E 55 T 0 0.00342782
10 E 56 Y 0 -0.0573572
10 E 57 L 0 -0.0562623
10 E 58 G 0 -0.0727469
10 E 59 E 0 -0.0785682
10 E 60 S 0 -0.0305399
10 E 61 I 0 -0.0345248
10 E 62 A 0 -0.0661209
10 E 63 V 0 -0.0588699
10 E 64 P 0 -0.00409777
10 E 65 H 0 0.00825793
10 E 66 G 0 -0.0528742
10 E 67 T 0 -0.122255
10 E 68 V 0 -0.0278284
10 E 69 E 0 -0.0278142
10 E 73 R 0 -0.0489614
10 E 74 V 0 -0.0256349
10 E 75 L 0 0.0421543
10 E 76 K 0 -0.0460718
10 E 77 T 0 -0.0440232
10 E 78 G 0 -0.0352428
10 E 79 V 0 -0.0173427
10 E 80 V 0 -0.0874253
10 E 81 F 0 -0.00225837
10 E 82 C 0 -0.00494938
10 E 83 Q 0 -0.0985786
10 E 84 Y 0 -0.129845
10 E 85 P 0 -0.0898689
10 E 86 E 0 -0.0488287
10 E 87 G 0 -0.069417
10 E 88 V 0 -0.0472009
10 E 89 R 0 0.050132
10 E 90 F 0 -0.0829189
10 E 91 G 0 -0.0571206
10 E 92 E 0 -0.0387595
10 E 93 E 0 -0.026882
10 E 94 E 0 -0.0336256
10 E 95 D 0 -0.0195841
10 E 96 D 0 -0.0257483
10 E 97 I 0 0.0108777
10 E 98 A 0 -0.0791178
10 E 99 R 0 -0.0298722
10 E 100 L 0 -0.0574283
10 E 101 V 0 -0.0150041
10 E 102 I 0 -0.0500315
10 E 103 G 0 -0.0698221
10 E 104 I 0 -0.0860223
10 E 105 A 0 -0.0781835
10 E 106 A 0 -0.0994433
10 E 107 R 0 -0.0482495
10 E 108 N 0 -0.0816813
10 E 109 N 0 -0.0448376
10 E 110 E 0 0.0065942
10 E 111 H 0 -0.056626
10 E 112 I 0 -0.0489616
10 E 113 Q 0 -0.00947659
10 E 114 V 0 -0.0497416
10 E 115 I 0 -0.0672127
10 E 116 T 0 -0.0891339
10 E 117 S 0 -0.0340865
10 E 118 L 0 -0.0578687
10 E 119 T 0 -0.0906605
10 E 120 N 0 -0.0653012
10 E 121 A 0 -0.0538803
10 E 122 L 0 -0.144293
10 E 123 D 0 -0.0893772
10 E 124 D 0 -0.0486923
10 E 125 E 0 -0.055716
10 E 126 S 0 -0.0214103
10 E 127 V 0 -0.0535525
10 E 128 I 0 -0.0148859
10 E 129 E 0 -0.0340944
10 E 130 R 0 0.00786274
10 E 131 L 0 -0.0206027
10 E 132 A 0 -0.0770839
10 E 133 H 0 -0.0101486
10 E 134 T 0 -0.0579978
10 E 135 T 0 0.0296551
10 E 136 S 0 -0.0410743
10 E 137 V 0 0.0842963
10 E 138 D 0 -0.035902
10 E 139 E 0 0.0350674
10 E 140 V 0 -0.107476
10 E 141 L 0 0.0159701
10 E 142 E 0 -0.0256314
10 E 143 L 0 0.0128137
10 E 144 L 0 -0.0706077
10 E 145 A 0 -0.0469379
10 E 146 G 0 0.010931
11 N 12 I 0 0.552482
11 N 13 F 0 0.311819
11 N 14 L 0 0.260764
11 N 15 G 0 0.086613
11 N 16 R 0 -0.0152015
11 N 17 K 0 -0.00322407
11 N 18 A 0 0.0217181
11 N 19 A 0 0.0872323
11 N 20 T 0 -0.0800019
11 N 21 K 0 -0.114919
11 N 22 E 0 -0.0295504
11 N 23 E 0 -0.0279505
11 N 24 A 0 -0.0165648
11 N 25 I 0 -0.0430991
11 N 26 R 0 -0.0940104
11 N 27 F 0 0.0638423
11 N 28 A 0 -0.0384038
11 N 29 G 0 -0.0288125
11 N 30 E 0 -0.0482564
11 N 31 Q 0 0.154294
11 N 32 L 0 0.0578956
11 N 33 V 0 0.0114947
11 N 34 K 0 -0.00952044
11 N 35 G 0 0.613548
11 N 36 G 0 -0.0143312
11 N 37 Y 0 0.254612
11 N 38 V 0 0.0530763
11 N 39 E 0 -0.0333191
11 N 40 P 0 0.00506127
11 N 41 E 0 -0.0106165
11 N 42 Y 0 -0.0455975
11 N 43 V 0 -0.108031
11 N 44 Q 0 -0.0726734
11 N 45 A 0 -0.00317267
11 N 46 M 0 0.0226177
11 N 47 L 0 -0.00196041
11 N 48 D 0 -0.00727394
11 N 49 R 0 -0.0815136
11 N 50 E 0 -0.0983073
11 N 51 K 0 0.0341912
11 N 52 L 0 0.0340504
11 N 53 T 0 -0.0619624
11 N 54 P 0 0.041129
11 N 55 T 0 -0.11939
11 N 56 Y 0 -0.0985218
11 N 57 L 0 -0.0394143
11 N 58 G 0 -0.0852455
11 N 59 E 0 0.0291442
11 N 60 S 0 -0.0659145
11 N 61 I 0 0.0102035
11 N 62 A 0 -0.0771816
11 N 63 V 0 0.018674
11 N 64 P 0 -0.0857786
11 N 65 H 0 -0.0920021
11 N 66 G 0 0.0101793
11 N 67 T 0 -0.108721
11 N 68 V 0 -0.0460051
11 N 69 E 0 -0.109355
11 N 73 R 0 -0.0677546
11 N 74 V 0 -0.053398
11 N 75 L 0 -0.0104494
11 N 76 K 0 0.0297567
11 N 77 T 0 -0.0482732
11 N 78 G 0 0.141101
11 N 79 V 0 0.106178
11 N 80 V 0 0.155352
11 N 81 F 0 0.0543575
11 N 82 C 0 -0.0300895
11 N 83 Q 0 -0.136451
11 N 84 Y 0 -0.0808331
11 N 85 P 0 -0.0336721
11 N 86 E 0 -0.0582685
11 N 87 G 0 -0.0836446
11 N 88 V 0 -0.0963568
11 N 89 R 0 -0.00890219
11 N 90 F 0 -0.0770173
11 N 91 G 0 -0.0936238
11 N 92 E 0 -0.112344
11 N 93 E 0 -0.0348308
11 N 94 E 0 -0.0339217
11 N 95 D 0 -0.127536
11 N 96 D 0 -0.0490102
11 N 97 I 0 -0.0822159
11 N 98 A 0 -0.117748
11 N 99 R 0 -0.00839956
11 N 100 L 0 -0.0590194
11 N 101 V 0 0.0365483
11 N 102 I 0 -0.0176011
11 N 103 G 0 0.00659919
11 N 104 I 0 -0.0383007
11 N 105 A 0 -0.0410176
11 N 106 A 0 0.0427099
11 N 107 R 0 -0.0417407
11 N 108 N 0 -0.0419804
11 N 109 N 0 0.0104244
11 N 110 E 0 -0.0115128
11 N 111 H 0 -0.154208
11 N 112 I 0 -0.0425516
11 N 113 Q 0 0.0167615
11 N 114 V 0 0.0355342
11 N 115 I 0 -0.111265
11 N 116 T 0 0.0566962
11 N 117 S 0 -0.0653812
11 N 118 L 0 -0.0222149
11 N 119 T 0 -0.0817027
11 N 120 N 0 -0.0282351
11 N 121 A 0 -0.0661771
11 N 122 L 0 -0.0794579
11 N 123 D 0 -0.0436126
11 N 124 D 0 -0.0481931
11 N 125 E 0 -0.00488577
11 N 126 S 0 -0.0209172
11 N 127 V 0 -0.0222029
11 N 128 I 0 -0.0701539
11 N 129 E 0 -0.0117971
11 N 130 R 0 -0.039615
11 N 131 L 0 0.000280911
11 N 132 A 0 -0.0508518
11 N 133 H 0 0.0114598
11 N 134 T 0 -0.0609386
11 N 135 T 0 -0.0133513
11 N 136 S 0 0.0320519
11 N 137 V 0 -0.0612387
11 N 138 D 0 -0.101707
11 N 139 E 0 -0.0514862
11 N 140 V 0 -0.0356704
11 N 141 L 0 -0.0026035
11 N 142 E 0 -0.0745096
11 N 143 L 0 -0.10819
11 N 144 L 0 9.01036e-05
11 N 145 A 0 -0.116775
11 N 146 G 0 -0.0482132
12 I 13 F 0 0.477203
12 I 14 L 0 0.500022
12 I 15 G 0 0.15232
12 I 16 R 0 0.128498
12 I 17 K 0 0.119167
12 I 18 A 0 0.00270123
12 I 19 A 0 0.0118636
12 I 20 T 0 0.00805636
12 I 21 K 0 -0.00843629
12 I 22 E 0 0.0102321
12 I 23 E 0 -0.00145201
12 I 24 A 0 -0.0249219
12 I 25 I 0 -0.0232807
12 I 26 R 0 -0.0267006
12 I 27 F 0 -0.0389957
12 I 28 A 0 0.00787679
12 I 29 G 0 -0.0254963
12 I 30 E 0 -0.0482129
12 I 31 Q 0 -0.0574853
12 I 32 L 0 -0.0596264
12 I 33 V 0 -0.114641
12 I 34 K 0 -0.0166688
12 I 35 G 0 -0.0247947
12 I 36 G 0 0.0174569
12 I 37 Y 0 -0.0727111
12 I 38 V 0 -0.123071
12 I 39 E 0 -0.00340805
12 I 40 P 0 0.00214829
12 I 41 E 0 -0.0196066
12 I 42 Y 0 0.0225922
12 I 43 V 0 0.0696843
12 I 44 Q 0 -0.0298075
12 I 45 A 0 -0.0629992
12 I 46 M 0 -0.0415577
12 I 47 L 0 -0.0431324
12 I 48 D 0 -0.0813807
12 I 49 R 0 -0.060311
12 I 50 E 0 0.00630288
12 I 51 K 0 -0.0450638
12 I 52 L 0 0.0165152
12 I 53 T 0 -0.0396648
12 I 54 P 0 -0.00258437
12 I 55 T 0 -0.0225574
12 I 56 Y 0 -0.053497
12 I 57 L 0 0.0410907
12 I 58 G 0 -0.00645257
12 I 59 E 0 -0.0373084
12 I 60 S 0 -0.07668
12 I 61 I 0 -0.0307456
12 I 62 A 0 -0.0490534
12 I 63 V 0 -0.041837
12 I 64 P 0 -0.0226619
12 I 65 H 0 0.0539334
12 I 66 G 0 0.059187
12 I 67 T 0 0.0959553
12 I 68 V 0 0.0129851
12 I 69 E 0 0.0227756
12 I 73 R 0 -0.0735768
12 I 74 V 0 0.12998
12 I 75 L 0 -0.0768368
12 I 76 K 0 -0.065319
12 I 77 T 0 -0.130461
12 I 78 G 0 -0.0458766
12 I 79 V 0 0.0312171
12 I 80 V 0 0.0511336
12 I 81 F 0 0.0963538
12 I 82 C 0 -0.0500922
12 I 83 Q 0 0.0412303
12 I 84 Y 0 -0.0268103
12 I 85 P 0 -0.00955819
12 I 86 E 0 -0.0105297
12 I 87 G 0 -0.0290509
12 I 88 V 0 0.0259736
12 I 89 R 0 -0.049263
12 I 90 F 0 -0.000179308
12 I 91 G 0 -0.09516
12 I 92 E 0 -0.0884209
12 I 93 E 0 -0.110963
12 I 94 E 0 -0.0664492
12 I 95 D 0 -0.0539998
12 I 96 D 0 -0.055371
12 I 97 I 0 -0.0606103
12 I 98 A 0 -0.0769417
12 I 99 R 0 -0.0501759
12 I 100 L 0 -0.0569747
12 I 101 V 0 -0.0142951
12 I 102 I 0 0.0511993
12 I 103 G 0 -0.0710613
12 I 104 I 0 -0.0201103
12 I 105 A 0 -0.0619277
12 I 106 A 0 -0.0620991
12 I 107 R 0 -0.0617818
12 I 108 N 0 -0.065378
12 I 109 N 0 -0.0416634
12 I 110 E 0 -0.0490296
12 I 111 H 0 -0.0622451
12 I 112 I 0 -0.102279
12 I 113 Q 0 -0.0883106
12 I 114 V 0 0.0233553
12 I 115 I 0 -0.00161873
12 I 116 T 0 -0.0555264
12 I 117 S 0 -0.0549676
12 I 118 L 0 0.0262172
12 I 119 T 0 -0.0651098
12 I 120 N 0 -0.0952749
12 I 121 A 0 -0.0471874
12 I 122 L 0 -0.0901226
12 I 123 D 0 -0.0829296
12 I 124 D 0 -0.0518573
12 I 125 E 0 -0.126589
12 I 126 S 0 -0.0563612
12 I 127 V 0 -0.0939771
12 I 128 I 0 -0.0996447
12 I 129 E 0 -0.0315039
12 I 130 R 0 -0.133963
12 I 131 L 0 0.0249038
12 I 132 A 0 -0.0989309
12 I 133 H 0 -0.0740755
12 I 134 T 0 -0.0058849
12 I 135 T 0 -0.0568842
12 I 136 S 0 -0.0645015
12 I 137 V 0 0.4074
12 I 138 D 0 -0.086744
12 I 139 E 0 -0.0858496
12 I 140 V 0 0.372732
12 I 141 L 0 0.25364
12 I 142 E 0 -0.0431206
12 I 143 L 0 0.0412731
12 I 144 L 0 0.0209855
12 I 145 A 0 -0.101244
12 I 146 G 0 -0.0446119
13 F 14 L 0 0.424607
13 F 15 G 0 0.391891
13 F 16 R 0 0.340918
13 F 17 K 0 0.165855
13 F 18 A 0 0.11564
13 F 19 A 0 0.0330762
13 F 20 T 0 -0.0777919
13 F 21 K 0 -0.0583723
13 F 22 E 0 0.0327104
13 F 23 E 0 0.0286931
13 F 24 A 0 0.0221769
13 F 25 I 0 -0.00243044
13 F 26 R 0 -0.0123611
13 F 27 F 0 0.599767
13 F 28 A 0 0.0888881
13 F 29 G 0 -0.123347
13 F 30 E 0 0.0927001
13 F 31 Q 0 0.701856
13 F 32 L 0 -0.0238863
13 F 33 V 0 -0.0318077
13 F 34 K 0 0.169311
13 F 35 G 0 0.0465784
13 F 36 G 0 -0.0343058
13 F 37 Y 0 -0.00613262
13 F 38 V 0 -0.0852804
13 F 39 E 0 0.0232589
13 F 40 P 0 0.0423022
13 F 41 E 0 -0.0196413
13 F 42 Y 0 -0.0565474
13 F 43 V 0 -0.0131023
13 F 44 Q 0 -0.038457
13 F 45 A 0 0.010504
13 F 46 M 0 -0.0568185
13 F 47 L 0 -0.0224499
13 F 48 D 0 -0.0264839
13 F 49 R 0 0.00226589
13 F 50 E 0 -0.0321224
13 F 51 K 0 -0.0837792
13 F 52 L 0 -0.0897761
13 F 53 T 0 -0.0817957
13 F 54 P 0 -0.0650108
13 F 55 T 0 -0.0945793
13 F 56 Y 0 -0.0677917
13 F 57 L 0 -0.110472
13 F 58 G 0 -0.0523677
13 F 59 E 0 -0.0556644
13 F 60 S 0 -0.0355569
13 F 61 I 0 -0.0267986
13 F 62 A 0 -0.0470063
13 F 63 V 0 -0.00960025
13 F 64 P 0 -0.128074
13 F 65 H 0 -0.081672
13 F 66 G 0 -0.104132
13 F 67 T 0 -0.16488
13 F 68 V 0 -0.0275324
13 F 69 E 0 -0.0895605
13 F 73 R 0 -0.0298926
13 F 74 V 0 -0.0499393
13 F 75 L 0 -0.0446249
13 F 76 K 0 -0.0181226
13 F 77 T 0 -0.0959009
13 F 78 G 0 -0.0390318
13 F 79 V 0 -0.127313
13 F 80 V 0 0.133352
13 F 81 F 0 -0.037483
13 F 82 C 0 0.21107
13 F 83 Q 0 0.0548943
13 F 84 Y 0 0.0571311
13 F 85 P 0 -0.00306938
13 F 86 E 0 -0.044568
13 F 87 G 0 -0.0523778
13 F 88 V 0 -0.049525
13 F 89 R 0 -0.0601038
13 F 90 F 0 -0.0204747
13 F 91 G 0 -0.0972496
13 F 92 E 0 -0.142124
13 F 93 E 0 -0.100568
13 F 94 E 0 -0.00885041
13 F 95 D 0 -0.0396633
13 F 96 D 0 -0.114079
13 F 97 I 0 -0.0800217
13 F 98 A 0 -0.104973
13 F 99 R 0 0.0143771
13 F 100 L 0 -0.0547007
13 F 101 V 0 0.0347929
13 F 102 I 0 -0.123214
13 F 103 G 0 -0.0293855
13 F 104 I 0 -0.0840238
13 F 105 A 0 -0.0511768
13 F 106 A 0 -0.042763
13 F 107 R 0 -0.0381699
13 F 108 N 0 -0.0357055
13 F 109 N 0 -0.0334292
13 F 110 E 0 0.00919069
13 F 111 H 0 -0.0576836
13 F 112 I 0 -0.0522655
13 F 113 Q 0 -0.0243271
13 F 114 V 0 -0.0804523
13 F 115 I 0 -0.0861581
13 F 116 T 0 0.0494332
13 F 117 S 0 0.0258622
13 F 118 L 0 -0.0878762
13 F 119 T 0 0.00112852
13 F 120 N 0 -0.0315606
13 F 121 A 0 -0.078501
13 F 122 L 0 -0.0751328
13 F 123 D 0 -0.1128
13 F 124 D 0 -0.0497718
13 F 125 E 0 -0.0427449
13 F 126 S 0 -0.077597
13 F 127 V 0 -0.0638853
13 F 128 I 0 0.0131151
13 F 129 E 0 -0.0310773
13 F 130 R 0 0.0187785
13 F 131 L 0 -0.0629133
13 F 132 A 0 -0.0471958
13 F 133 H 0 -0.019868
13 F 134 T 0 -0.00173472
13 F 135 T 0 -0.0674305
13 F 136 S 0 -0.0534104
13 F 137 V 0 0.127901
13 F 138 D 0 -0.0677924
13 F 139 E 0 -0.0976846
13 F 140 V 0 -0.0120211
13 F 141 L 0 0.000951873
13 F 142 E 0 -0.065806
13 F 143 L 0 0.0134052
13 F 144 L 0 -0.0659211
13 F 145 A 0 -0.0384141
13 F 146 G 0 -0.00496181
14 L 15 G 0 0.71442
14 L 16 R 0 0.475823
14 L 17 K 0 0.185728
14 L 18 A 0 0.0538666
14 L 19 A 0 0.0397651
14 L 20 T 0 0.0171739
14 L 21 K 0 -0.000410366
14 L 22 E 0 -2.01105e-05
14 L 23 E 0 0.0323794
14 L 24 A 0 -0.00389822
14 L 25 I 0 -0.0465672
14 L 26 R 0 -0.039287
14 L 27 F 0 0.00713995
14 L 28 A 0 -0.0511567
14 L 29 G 0 0.0848344
14 L 30 E 0 -0.0407781
14 L 31 Q 0 0.0417201
14 L 32 L 0 -0.074614
14 L 33 V 0 -0.0499585
14 L 34 K 0 -0.0285318
14 L 35 G 0 -0.0572483
14 L 36 G 0 -0.0271921
14 L 37 Y 0 -0.027704
14 L 38 V 0 -0.0297788
14 L 39 E 0 0.0262446
14 L 40 P 0 -0.0147038
14 L 41 E 0 -0.0173972
14 L 42 Y 0 -0.0169088
14 L 43 V 0 -0.032395
14 L 44 Q 0 -0.0799503
14 L 45 A 0 -0.0725642
14 L 46 M 0 -0.0564108
14 L 47 L 0 -0.0210777
14 L 48 D 0 -0.0334955
14 L 49 R 0 -0.0353252
14 L 50 E 0 -0.0788732
14 L 51 K 0 0.0596311
14 L 52 L 0 -0.0288458
14 L 53 T 0 -0.0624484
14 L 54 P 0 -0.0486455
14 L 55 T 0 -0.0552742
14 L 56 Y 0 -0.12806
14 L 57 L 0 -0.0800985
14 L 58 G 0 -0.0932371
14 L 59 E 0 -0.108541
14 L 60 S 0 0.0344864
14 L 61 I 0 -0.05727
14 L 62 A 0 -0.105523
14 L 63 V 0 -0.0733304
14 L 64 P 0 -0.0806685
14 L 65 H 0 -0.0437841
14 L 66 G 0 -0.0868799
14 L 67 T 0 -0.10735
14 L 68 V 0 -0.0470197
14 L 69 E 0 -0.0256451
14 L 73 R 0 -0.0462569
14 L 74 V 0 0.0754758
14 L 75 L 0 0.0241297
14 L 76 K 0 -0.0314043
14 L 77 T 0 -0.0147626
14 L 78 G 0 -0.0438892
14 L 79 V 0 -0.028323
14 L 80 V 0 -0.0120998
14 L 81 F 0 0.0501005
14 L 82 C 0 -0.0278175
14 L 83 Q 0 0.433249
14 L 84 Y 0 -0.0583291
14 L 85 P 0 0.080104
14 L 86 E 0 -0.0651815
14 L 87 G 0 -0.0749371
14 L 88 V 0 -0.027889
14 L 89 R 0 -0.0584644
14 L 90 F 0 -0.116175
14 L 91 G 0 -0.0530409
14 L 92 E 0 -0.060574
14 L 93 E 0 -0.0909209
14 L 94 E 0 -0.109878
14 L 95 D 0 -0.0591679
14 L 96 D 0 -0.0265668
14 L 97 I 0 -0.0468491
14 L 98 A 0 -0.0577266
14 L 99 R 0 0.00109317
14 L 100 L 0 -0.0162421
14 L 101 V 0 -0.00341307
14 L 102 I 0 -0.0801988
14 L 103 G 0 -0.0926309
14 L 104 I 0 -0.000852543
14 L 105 A 0 -0.029034
14 L 106 A 0 -0.108998
14 L 107 R 0 -0.0381256
14 L 108 N 0 -0.0821413
14 L 109 N 0 -0.0521015
14 L 110 E 0 0.0581686
14 L 111 H 0 -0.113518
14 L 112 I 0 -0.0784417
14 L 113 Q 0 0.0203828
14 L 114 V 0 0.0808128
14 L 115 I 0 -0.0636004
14 L 116 T 0 -0.0778419
14 L 117 S 0 -0.0322453
14 L 118 L 0 0.0719242
14 L 119 T 0 -0.0424539
14 L 120 N 0 -0.00257062
14 L 121 A 0 -0.045708
14 L 122 L 0 -0.0738912
14 L 123 D 0 0.0104018
14 L 124 D 0 -0.0874508
14 L 125 E 0 -0.056889
14 L 126 S 0 -0.0194095
14 L 127 V 0 -0.0742691
14 L 128 I 0 -0.0183472
14 L 129 E 0 -0.0698868
14 L 130 R 0 -0.0644261
14 L 131 L 0 -0.0261746
14 L 132 A 0 -0.00860359
14 L 133 H 0 -0.0163944
14 L 134 T 0 0.0330437
14 L 135 T 0 0.0232989
14 L 136 S 0 0.0377893
14 L 137 V 0 0.228272
14 L 138 D 0 -0.0291024
14 L 139 E 0 -0.0535225
14 L 140 V 0 0.287763
14 L 141 L 0 0.0943115
14 L 142 E 0 -0.0671171
14 L 143 L 0 0.0262685
14 L 144 L 0 -0.00144152
14 L 145 A 0 -0.0196662
14 L 146 G 0 -0.0389126
15 G 16 R 0 0.712661
15 G 17 K 0 0.319145
15 G 18 A 0 0.207749
15 G 19 A 0 0.216655
15 G 20 T 0 0.0129865
15 G 21 K 0 0.0707651
15 G 22 E 0 0.0222875
15 G 23 E 0 0.0193359
15 G 24 A 0 0.0240793
15 G 25 I 0 -0.0143136
15 G 26 R 0 0.0041077
15 G 27 F 0 0.0748264
15 G 28 A 0 -0.0639613
15 G 29 G 0 -0.0208432
15 G 30 E 0 0.0495695
15 G 31 Q 0 0.0127745
15 G 32 L 0 -0.0908241
15 G 33 V 0 -0.0128867
15 G 34 K 0 0.0143646
15 G 35 G 0 0.028052
15 G 36 G 0 0.0126971
15 G 37 Y 0 -0.103219
15 G 38 V 0 -0.0653339
15 G 39 E 0 0.0257213
15 G 40 P 0 -0.0186636
15 G 41 E 0 0.0233931
15 G 42 Y 0 -0.0994237
15 G 43 V 0 -0.0237619
15 G 44 Q 0 0.019295
15 G 45 A 0 -0.0756156
15 G 46 M 0 0.00995162
15 G 47 L 0 -0.0682772
15 G 48 D 0 0.0273613
15 G 49 R 0 0.00257655
15 G 50 E 0 -0.0358797
15 G 51 K 0 0.041154
15 G 52 L 0 -0.0455494
15 G 53 T 0 -0.0934514
15 G 54 P 0 -0.0350074
15 G 55 T 0 -0.0607514
15 G 56 Y 0 -0.0585484
15 G 57 L 0 -0.092585
15 G 58 G 0 -0.0522217
15 G 59 E 0 -0.0195203
15 G 60 S 0 -0.0026453
15 G 61 I 0 -0.147198
15 G 62 A 0 -0.0927346
15 G 63 V 0 -0.0184848
15 G 64 P 0 -0.0998257
15 G 65 H 0 -0.0877575
15 G 66 G 0 -0.0425116
15 G 67 T 0 -0.0801021
15 G 68 V 0 -0.0995132
15 G 69 E 0 -0.0690028
15 G 73 R 0 -0.0307282
15 G 74 V 0 -0.134399
15 G 75 L 0 0.00605755
15 G 76 K 0 -0.0155312
15 G 77 T 0 -0.0398825
15 G 78 G 0 -0.0206927
15 G 79 V 0 -0.0469278
15 G 80 V 0 -0.0170703
15 G 81 F 0 -0.040129
15 G 82 C 0 0.0475177
15 G 83 Q 0 0.710686
15 G 84 Y 0 0.132574
15 G 85 P 0 0.649506
15 G 86 E 0 -0.0137749
15 G 87 G 0 -0.0112483
15 G 88 V 0 -0.023171
15 G 89 R 0 -0.0472437
15 G 90 F 0 -0.123743
15 G 91 G 0 -0.0416365
15 G 92 E 0 -0.053054
15 G 93 E 0 -0.11185
15 G 94 E 0 -0.120664
15 G 95 D 0 -0.083312
15 G 96 D 0 -0.0991284
15 G 97 I 0 -0.0495911
15 G 98 A 0 -0.0854692
15 G 99 R 0 -0.0054351
15 G 100 L 0 -0.0469622
15 G 101 V 0 -0.0460012
15 G 102 I 0 -0.0953738
15 G 103 G 0 -0.0746517
15 G 104 I 0 0.000778009
15 G 105 A 0 -0.0974207
15 G 106 A 0 -0.0970343
15 G 107 R 0 -0.0845901
15 G 108 N 0 -0.0648888
15 G 109 N 0 -0.0606261
15 G 110 E 0 -0.0447335
15 G 111 H 0 -0.104463
15 G 112 I 0 -0.0705049
15 G 113 Q 0 -0.0248543
15 G 114 V 0 -0.0305595
15 G 115 I 0 -0.0505293
15 G 116 T 0 -0.0941296
15 G 117 S 0 -0.0307342
15 G 118 L 0 -0.0762281
15 G 119 T 0 -0.0375715
15 G 120 N 0 -0.0291712
15 G 121 A 0 -0.0400924
15 G 122 L 0 -0.0310024
15 G 123 D 0 -0.00929193
15 G 124 D 0 -0.0249063
15 G 125 E 0 -0.0371344
15 G 126 S 0 -0.027146
15 G 127 V 0 -0.028085
15 G 128 I 0 -0.073977
15 G 129 E 0 -0.071152
15 G 130 R 0 -0.0611324
15 G 131 L 0 0.00553751
15 G 132 A 0 -0.0818794
15 G 133 H 0 0.00171133
15 G 134 T 0 -0.0217206
15 G 135 T 0 0.100854
15 G 136 S 0 -0.0156523
15 G 137 V 0 0.012435
15 G 138 D 0 0.0472244
15 G 139 E 0 -0.00281246
15 G 140 V 0 -0.0913917
15 G 141 L 0 0.0395706
15 G 142 E 0 0.0076304
15 G 143 L 0 -0.064107
15 G 144 L 0 -0.0696075
15 G 145 A 0 -0.0325149
15 G 146 G 0 -0.0186981
16 R 17 K 0 0.468686
16 R 18 A 0 0.684196
16 R 19 A 0 0.220717
16 R 20 T 0 0.0578164
16 R 21 K 0 0.0512133
16 R 22 E 0 0.00326643
16 R 23 E 0 0.0643767
16 R 24 A 0 0.0713776
16 R 25 I 0 -0.0227953
16 R 26 R 0 0.0794456
16 R 27 F 0 0.401028
16 R 28 A 0 0.165723
16 R 29 G 0 -0.0236852
16 R 30 E 0 0.0144183
16 R 31 Q 0 0.118601
16 R 32 L 0 -0.094145
16 R 33 V 0 -0.00254343
16 R 34 K 0 0.0972205
16 R 35 G 0 -0.0484463
16 R 36 G 0 -0.0295305
16 R 37 Y 0 -0.0492699
16 R 38 V 0 -0.0629655
16 R 39 E 0 -0.0205239
16 R 40 P 0 0.0679494
16 R 41 E 0 0.0209347
16 R 42 Y 0 -0.0795716
16 R 43 V 0 -0.0700575
16 R 44 Q 0 0.00555519
16 R 45 A 0 -0.0354513
16 R 46 M 0 -0.0623391
16 R 47 L 0 -0.0572507
16 R 48 D 0 -0.0509662
16 R 49 R 0 -0.038119
16 R 50 E 0 -0.00311759
16 R 51 K 0 -0.0663202
16 R 52 L 0 -0.0271078
16 R 53 T 0 -0.00583253
16 R 54 P 0 -0.0780758
16 R 55 T 0 -0.0900853
16 R 56 Y 0 -0.0697311
16 R 57 L 0 -0.0590878
16 R 58 G 0 -0.0597813
16 R 59 E 0 -0.0970862
16 R 60 S 0 -0.0620714
16 R 61 I 0 0.0190957
16 R 62 A 0 -0.0663149
16 R 63 V 0 -0.0159359
16 R 64 P 0 -0.16255
16 R 65 H 0 -0.0571988
16 R 66 G 0 -0.000829079
16 R 67 T 0 -0.0632282
16 R 68 V 0 -0.0880933
16 R 69 E 0 0.0174933
16 R 73 R 0 -0.0839603
16 R 74 V 0 -0.0333109
16 R 75 L 0 -0.0712963
16 R 76 K 0 -0.0698246
16 R 77 T 0 -0.0550529
16 R 78 G 0 -0.0407443
16 R 79 V 0 -0.0491782
16 R 80 V 0 -0.00878328
16 R 81 F 0 0.00201084
16 R 82 C 0 0.585142
16 R 83 Q 0 0.114243
16 R 84 Y 0 0.148257
16 R 85 P 0 0.111294
16 R 86 E 0 0.0160212
16 R 87 G 0 0.00690851
16 R 88 V 0 0.0336799
16 R 89 R 0 -0.0447947
16 R 90 F 0 -0.0743651
16 R 91 G 0 -0.0082483
16 R 92 E 0 -0.020917
16 R 93 E 0 -0.0441543
16 R 94 E 0 -0.0580362
16 R 95 D 0 -0.0820767
16 R 96 D 0 -0.0835189
16 R 97 I 0 -0.0321735
16 R 98 A 0 -0.0351802
16 R 99 R 0 -0.0606018
16 R 100 L 0 -0.0761428
16 R 101 V 0 0.0130555
16 R 102 I 0 -0.0463866
16 R 103 G 0 -0.0660748
16 R 104 I 0 -0.0868978
16 R 105 A 0 -0.0373877
16 R 106 A 0 -0.0561587
16 R 107 R 0 -0.129605
16 R 108 N 0 -0.0168243
16 R 109 N 0 -0.0935365
16 R 110 E 0 -0.103775
16 R 111 H 0 -0.0645953
16 R 112 I 0 -0.0765165
16 R 113 Q 0 0.000193241
16 R 114 V 0 -0.106378
16 R 115 I 0 -0.0820144
16 R 116 T 0 -0.0411731
16 R 117 S 0 -0.0200171
16 R 118 L 0 -0.0484771
16 R 119 T 0 -0.085162
16 R 120 N 0 -0.0542823
16 R 121 A 0 -0.0399964
16 R 122 L 0 0.000395115
16 R 123 D 0 -0.127573
16 R 124 D 0 -0.0808984
16 R 125 E 0 -0.106298
16 R 126 S 0 0.000405836
16 R 127 V 0 -0.106448
16 R 128 I 0 -0.112928
16 R 129 E 0 -0.0751053
16 R 130 R 0 -0.0909144
16 R 131 L 0 -0.0985396
16 R 132 A 0 -0.0255611
16 R 133 H 0 0.0396133
16 R 134 T 0 -0.0551372
16 R 135 T 0 0.0257299
16 R 136 S 0 -0.0413411
16 R 137 V 0 0.0165499
16 R 138 D 0 -0.0482665
16 R 139 E 0 -0.132279
16 R 140 V 0 -0.0202131
16 R 141 L 0 -0.0480454
16 R 142 E 0 -0.00296778
16 R 143 L 0 -0.0690218
16 R 144 L 0 -0.0310156
16 R 145 A 0 -0.0169404
16 R 146 G 0 -0.0428278
17 K 18 A 0 0.552208
17 K 19 A 0 0.361227
17 K 20 T 0 0.169504
17 K 21 K 0 0.0253335
17 K 22 E 0 0.0355281
17 K 23 E 0 0.145515
17 K 24 A 0 0.0597996
17 K 25 I 0 -0.0449694
17 K 26 R 0 0.0711255
17 K 27 F 0 0.235419
17 K 28 A 0 -0.0629752
17 K 29 G 0 -0.0598048
17 K 30 E 0 0.0655102
17 K 31 Q 0 -0.0343724
17 K 32 L 0 -0.0112029
17 K 33 V 0 -0.0310698
17 K 34 K 0 0.0507264
17 K 35 G 0 0.0482111
17 K 36 G 0 -0.041246
17 K 37 Y 0 -0.0360705
17 K 38 V 0 -0.0112503
17 K 39 E 0 0.0299349
17 K 40 P 0 0.0378219
17 K 41 E 0 0.0283966
17 K 42 Y 0 -0.0536552
17 K 43 V 0 -0.0718223
17 K 44 Q 0 0.0432475
17 K 45 A 0 -0.0386925
17 K 46 M 0 -0.128986
17 K 47 L 0 0.0252524
17 K 48 D 0 0.0131779
17 K 49 R 0 -0.0311058
17 K 50 E 0 -0.0197684
17 K 51 K 0 -0.0116418
17 K 52 L 0 -0.0558521
17 K 53 T 0 -0.0805077
17 K 54 P 0 -0.0449148
17 K 55 T 0 -0.0950817
17 K 56 Y 0 -0.0488976
17 K 57 L 0 -0.112805
17 K 58 G 0 -0.0645424
17 K 59 E 0 -0.0658792
17 K 60 S 0 0.0032306
17 K 61 I 0 0.0096802
17 K 62 A 0 -0.0318445
17 K 63 V 0 -0.0630095
17 K 64 P 0 -0.0684539
17 K 65 H 0 -0.0201133
17 K 66 G 0 -0.0762591
17 K 67 T 0 -0.0892031
17 K 68 V 0 -0.10663
17 K 69 E 0 -0.0173725
17 K 73 R 0 -0.0602941
17 K 74 V 0 -0.058693
17 K 75 L 0 0.0404331
17 K 76 K 0 0.0163219
17 K 77 T 0 -0.00408886
17 K 78 G 0 -0.0473467
17 K 79 V 0 -0.105944
17 K 80 V 0 -0.127469
17 K 81 F 0 -0.0219962
17 K 82 C 0 0.0430537
17 K 83 Q 0 0.0219638
17 K 84 Y 0 0.0535956
17 K 85 P 0 0.758004
17 K 86 E 0 0.355617
17 K 87 G 0 0.00310376
17 K 88 V 0 -0.0245114
17 K 89 R 0 0.0188384
17 K 90 F 0 -0.0337237
17 K 91 G 0 -0.0695137
17 K 92 E 0 -0.0728523
17 K 93 E 0 -0.0630375
17 K 94 E 0 -0.0216688
17 K 95 D 0 -0.0664429
17 K 96 D 0 -0.0791229
17 K 97 I 0 0.00359675
17 K 98 A 0 -0.0321784
17 K 99 R 0 -0.0761018
17 K 100 L 0 -0.0445513
17 K 101 V 0 -0.146303
17 K 102 I 0 -0.106988
17 K 103 G 0 -0.111226
17 K 104 I 0 -0.0514348
17 K 105 A 0 -0.113716
17 K 106 A 0 -0.0906322
17 K 107 R 0 -0.0881972
17 K 108 N 0 -0.0300649
17 K 109 N 0 -0.0311108
17 K 110 E 0 -0.0118931
17 K 111 H 0 -0.111933
17 K 112 I 0 -0.153571
17 K 113 Q 0 -0.0148106
17 K 114 V 0 -0.039223
17 K 115 I 0 -0.0886719
17 K 116 T 0 -0.0671027
17 K 117 S 0 0.0340035
17 K 118 L 0 -0.0371358
17 K 119 T 0 -0.0510061
17 K 120 N 0 -0.0061878
17 K 121 A 0 0.0129205
17 K 122 L 0 -0.115586
17 K 123 D 0 -0.0656151
17 K 124 D 0 -0.105104
17 K 125 E 0 -0.0146534
17 K 126 S 0 0.0440758
17 K 127 V 0 0.0454649
17 K 128 I 0 -0.0854265
17 K 129 E 0 -0.0188788
17 K 130 R 0 -0.0149053
17 K 131 L 0 -0.0382311
17 K 132 A 0 -0.0891092
17 K 133 H 0 -0.0265968
17 K 134 T 0 -0.0324948
17 K 135 T 0 0.0233501
17 K 136 S 0 0.0324174
17 K 137 V 0 -0.0683099
17 K 138 D 0 0.0484349
17 K 139 E 0 -0.0269222
17 K 140 V 0 -0.0807224
17 K 141 L 0 -0.0126014
17 K 142 E 0 -0.0147443
17 K 143 L 0 -0.0790219
17 K 144 L 0 -0.0331101
17 K 145 A 0 0.00849535
17 K 146 G 0 -0.00107719
18 A 19 A 0 0.495557
18 A 20 T 0 0.23759
18 A 21 K 0 0.0684497
18 A 22 E 0 0.0150633
18 A 23 E 0 0.197414
18 A 24 A 0 0.692118
18 A 25 I 0 0.0203722
18 A 26 R 0 0.0440199
18 A 27 F 0 0.684505
18 A 28 A 0 0.0176536
18 A 29 G 0 -0.0205954
18 A 30 E 0 -0.0117407
18 A 31 Q 0 0.0901056
18 A 32 L 0 0.043166
18 A 33 V 0 -0.0118597
18 A 34 K 0 0.0725151
18 A 35 G 0 0.0222098
18 A 36 G 0 -0.0455107
18 A 37 Y 0 0.00121819
18 A 38 V 0 0.0497208
18 A 39 E 0 -0.087313
18 A 40 P 0 -0.0194996
18 A 41 E 0 -0.0118638
18 A 42 Y 0 -0.0961985
18 A 43 V 0 -0.0310523
18 A 44 Q 0 0.0114292
18 A 45 A 0 -0.00808426
18 A 46 M 0 -0.108084
18 A 47 L 0 -0.0235302
18 A 48 D 0 0.0570572
18 A 49 R 0 -0.0361639
18 A 50 E 0 -0.0853905
18 A 51 K 0 -0.047753
18 A 52 L 0 0.00129304
18 A 53 T 0 -0.0900544
18 A 54 P 0 -0.0384626
18 A 55 T 0 -0.0530828
18 A 56 Y 0 -0.0330201
18 A 57 L 0 -0.0951648
18 A 58 G 0 -0.10541
18 A 59 E 0 -0.0432344
18 A 60 S 0 0.00199508
18 A 61 I 0 -0.0978132
18 A 62 A 0 -0.0390178
18 A 63 V 0 -0.101821
18 A 64 P 0 -0.021436
18 A 65 H 0 -0.0795786
18 A 66 G 0 -0.0934482
18 A 67 T 0 -0.00378174
18 A 68 V 0 -0.0695199
18 A 69 E 0 -0.00218617
18 A 73 R 0 -0.0373245
18 A 74 V 0 -0.0372305
18 A 75 L 0 -0.0597122
18 A 76 K 0 -0.0348365
18 A 77 T 0 -0.0567283
18 A 78 G 0 -0.100553
18 A 79 V 0 -0.0021503
18 A 80 V 0 -0.0915574
18 A 81 F 0 -0.0316346
18 A 82 C 0 0.250082
18 A 83 Q 0 0.0145801
18 A 84 Y 0 0.387304
18 A 85 P 0 -0.0867893
18 A 86 E 0 0.103634
18 A 87 G 0 -0.0502143
18 A 88 V 0 -0.00779909
18 A 89 R 0 0.0357408
18 A 90 F 0 -0.0106995
18 A 91 G 0 -0.0449609
18 A 92 E 0 -0.0296269
18 A 93 E 0 -0.0398743
18 A 94 E 0 -0.0936446
18 A 95 D 0 -0.0622182
18 A 96 D 0 -0.114019
18 A 97 I 0 0.00824145
18 A 98 A 0 -0.0215623
18 A 99 R 0 -0.0478169
18 A 100 L 0 -0.0316343
18 A 101 V 0 0.0287537
18 A 102 I 0 -0.132105
18 A 103 G 0 -0.10413
18 A 104 I 0 -0.0862808
18 A 105 A 0 -0.0613924
18 A 106 A 0 0.0480074
18 A 107 R 0 -0.0899327
18 A 108 N 0 -0.0102959
18 A 109 N 0 -0.0169105
18 A 110 E 0 -0.0683402
18 A 111 H 0 -0.0157598
18 A 112 I 0 -0.0511047
18 A 113 Q 0 -0.0212774
18 A 114 V 0 -0.0226838
18 A 115 I 0 -0.0578693
18 A 116 T 0 -0.156644
18 A 117 S 0 -0.0541301
18 A 118 L 0 -0.0388779
18 A 119 T 0 -0.0723711
18 A 120 N 0 -0.0878516
18 A 121 A 0 -0.116862
18 A 122 L 0 -0.00076079
18 A 123 D 0 -0.0744827
18 A 124 D 0 -0.0349667
18 A 125 E 0 -0.0476754
18 A 126 S 0 -0.0377212
18 A 127 V 0 -0.0890614
18 A 128 I 0 -0.0259819
18 A 129 E 0 -0.0167655
18 A 130 R 0 -0.0555692
18 A 131 L 0 -0.0365314
18 A 132 A 0 -0.0841808
18 A 133 H 0 -0.00944866
18 A 134 T 0 -0.00495902
18 A 135 T 0 0.0217137
18 A 136 S 0 -0.0062169
18 A 137 V 0 -0.0668326
18 A 138 D 0 -0.0732658
18 A 139 E 0 -0.00150956
18 A 140 V 0 0.026195
18 A 141 L 0 -0.0599034
18 A 142 E 0 -0.0248972
18 A 143 L 0 -0.102116
18 A 144 L 0 -0.0816641
18 A 145 A 0 -0.057417
18 A 146 G 0 -0.0934198
19 A 20 T 0 0.6843
19 A 21 K 0 0.0998778
19 A 22 E 0 0.197035
19 A 23 E 0 0.593001
19 A 24 A 0 0.149479
19 A 25 I 0 -0.0536934
19 A 26 R 0 0.0800735
19 A 27 F 0 0.230647
19 A 28 A 0 0.0149572
19 A 29 G 0 -0.00596152
19 A 30 E 0 0.0498066
19 A 31 Q 0 0.0609841
19 A 32 L 0 0.0102102
19 A 33 V 0 0.0286981
19 A 34 K 0 0.16763
19 A 35 G 0 0.0132409
19 A 36 G 0 0.00731204
19 A 37 Y 0 -0.0188469
19 A 38 V 0 -0.0275615
19 A 39 E 0 -0.0193534
19 A 40 P 0 0.0522667
19 A 41 E 0 0.0601938
19 A 42 Y 0 -0.0484644
19 A 43 V 0 0.0326171
19 A 44 Q 0 0.0978963
19 A 45 A 0 -0.10507
19 A 46 M 0 -0.10399
19 A 47 L 0 0.0137649
19 A 48 D 0 0.0655569
19 A 49 R 0 0.0384142
19 A 50 E 0 9.03385e-05
19 A 51 K 0 -0.00662961
19 A 52 L 0 -0.0255498
19 A 53 T 0 -0.13421
19 A 54 P 0 -0.123324
19 A 55 T 0 -0.0451696
19 A 56 Y 0 -0.0230372
19 A 57 L 0 -0.0924408
19 A 58 G 0 -0.0729451
19 A 59 E 0 -0.0121637
19 A 60 S 0 -0.0842595
19 A 61 I 0 -0.0801926
19 A 62 A 0 -0.0629118
19 A 63 V 0 0.0038896
19 A 64 P 0 -0.0130863
19 A 65 H 0 -0.0727019
19 A 66 G 0 -0.110026
19 A 67 T 0 -0.0744277
19 A 68 V 0 -0.0449251
19 A 69 E 0 0.0173413
19 A 73 R 0 -0.103536
19 A 74 V 0 -0.0841536
19 A 75 L 0 0.021051
19 A 76 K 0 6.83863e-05
19 A 77 T 0 -0.0557189
19 A 78 G 0 -0.0660761
19 A 79 V 0 -0.158544
19 A 80 V 0 -0.0893272
19 A 81 F 0 -0.0301519
19 A 82 C 0 -0.0180461
19 A 83 Q 0 -0.115969
19 A 84 Y 0 0.104815
19 A 85 P 0 -0.0235284
19 A 86 E 0 0.246906
19 A 87 G 0 -0.0342294
19 A 88 V 0 0.0174256
19 A 89 R 0 0.0560729
19 A 90 F 0 -0.0580299
19 A 91 G 0 -0.0246002
19 A 92 E 0 -0.0576445
19 A 93 E 0 -0.0711065
19 A 94 E 0 -0.0836381
19 A 95 D 0 0.0387272
19 A 96 D 0 -0.0968177
19 A 97 I 0 -0.0339417
19 A 98 A 0 0.0305063
19 A 99 R 0 -0.0460549
19 A 100 L 0 -0.054298
19 A 101 V 0 -0.103088
19 A 102 I 0 -0.0901795
19 A 103 G 0 -0.0639573
19 A 104 I 0 -0.0914304
19 A 105 A 0 -0.135872
19 A 106 A 0 -0.161762
19 A 107 R 0 -0.0614852
19 A 108 N 0 -0.0513128
19 A 109 N 0 -0.0327508
19 A 110 E 0 -0.0206505
19 A 111 H 0 -0.126781
19 A 112 I 0 -0.0532582
19 A 113 Q 0 0.0292371
19 A 114 V 0 -0.0127328
19 A 115 I 0 -0.0866416
19 A 116 T 0 -0.0804751
19 A 117 S 0 0.016998
19 A 118 L 0 -0.128844
19 A 119 T 0 -0.107578
19 A 120 N 0 -0.0693577
19 A 121 A 0 -0.014292
19 A 122 L 0 -0.0452922
19 A 123 D 0 -0.0633936
19 A 124 D 0 0.0190522
19 A 125 E 0 -0.0548156
19 A 126 S 0 0.057716
19 A 127 V 0 -0.0690571
19 A 128 I 0 -0.0926813
19 A 129 E 0 -0.0237116
19 A 130 R 0 -0.0279121
19 A 131 L 0 -0.104025
19 A 132 A 0 -0.138714
19 A 133 H 0 0.0445679
19 A 134 T 0 -0.0636141
19 A 135 T 0 0.112006
19 A 136 S 0 -0.0153592
19 A 137 V 0 -0.0455058
19 A 138 D 0 -0.0113578
19 A 139 E 0 0.025082
19 A 140 V 0 -0.102823
19 A 141 L 0 -0.0310617
19 A 142 E 0 0.0240442
19 A 143 L 0 -0.0108703
19 A 144 L 0 0.0387883
19 A 145 A 0 0.00698612
19 A 146 G 0 0.0146545
20 T 21 K 0 0.259462
20 T 22 E 0 0.658052
20 T 23 E 0 0.81973
20 T 24 A 0 0.175271
20 T 25 I 0 0.0546054
20 T 26 R 0 0.186049
20 T 27 F 0 0.114796
20 T 28 A 0 0.0157835
20 T 29 G 0 -0.00890836
20 T 30 E 0 0.0147059
20 T 31 Q 0 -0.00050598
20 T 32 L 0 -0.0136946
20 T 33 V 0 -0.00242603
20 T 34 K 0 -0.0254001
20 T 35 G 0 0.0121602
20 T 36 G 0 0.006444
20 T 37 Y 0 -0.0106206
20 T 38 V 0 0.11517
20 T 39 E 0 -0.000843907
20 T 40 P 0 0.0237498
20 T 41 E 0 -0.0484168
20 T 42 Y 0 -0.0149005
20 T 43 V 0 -0.00897405
20 T 44 Q 0 0.0489329
20 T 45 A 0 -0.0392259
20 T 46 M 0 0.00162457
20 T 47 L 0 -0.0056762
20 T 48 D 0 -0.00149565
20 T 49 R 0 0.0249476
20 T 50 E 0 0.0390521
20 T 51 K 0 -0.0627018
20 T 52 L 0 -0.0638743
20 T 53 T 0 -0.0576962
20 T 54 P 0 -0.00391764
20 T 55 T 0 -0.0552469
20 T 56 Y 0 -0.0268127
20 T 57 L 0 -0.00210788
20 T 58 G 0 -0.028227
20 T 59 E 0 -0.000937899
20 T 60 S 0 -0.0494385
20 T 61 I 0 -0.0541161
20 T 62 A 0 0.022091
20 T 63 V 0 -0.131423
20 T 64 P 0 -0.0130223
20 T 65 H 0 -0.0202311
20 T 66 G 0 -0.0482818
20 T 67 T 0 -0.0380234
20 T 68 V 0 -0.0318294
20 T 69 E 0 -0.0416317
20 T 73 R 0 -0.0167147
20 T 74 V 0 -0.0862918
20 T 75 L 0 -0.00478895
20 T 76 K 0 -0.026918
20 T 77 T 0 -0.0886446
20 T 78 G 0 -0.116666
20 T 79 V 0 -0.0218845
20 T 80 V 0 -0.0236198
20 T 81 F 0 -0.120014
20 T 82 C 0 -0.0400226
20 T 83 Q 0 -0.103765
20 T 84 Y 0 0.0331414
20 T 85 P 0 0.0386449
20 T 86 E 0 -0.014204
20 T 87 G 0 -0.0412254
20 T 88 V 0 -0.0328071
20 T 89 R 0 0.014131
20 T 90 F 0 -0.0276694
20 T 91 G 0 -0.0682802
20 T 92 E 0 0.0391664
20 T 93 E 0 -0.0627527
20 T 94 E 0 0.00307512
20 T 95 D 0 -0.103183
20 T 96 D 0 0.0383455
20 T 97 I 0 0.0422772
20 T 98 A 0 -0.0260588
20 T 99 R 0 -0.0680245
20 T 100 L 0 -0.0364217
20 T 101 V 0 -0.0223359
20 T 102 I 0 -0.118223
20 T 103 G 0 -0.11005
20 T 104 I 0 -0.0921946
20 T 105 A 0 -0.0837354
20 T 106 A 0 -0.0713114
20 T 107 R 0 0.000645005
20 T 108 N 0 -0.0147543
20 T 109 N 0 -0.0531585
20 T 110 E 0 0.010693
20 T 111 H 0 0.0253552
20 T 112 I 0 -0.0226725
20 T 113 Q 0 -0.0118526
20 T 114 V 0 -0.054517
20 T 115 I 0 -0.0771414
20 T 116 T 0 -0.0820217
20 T 117 S 0 -0.0654743
20 T 118 L 0 -0.0744027
20 T 119 T 0 -0.0846977
20 T 120 N 0 -0.00874184
20 T 121 A 0 -0.0841224
20 T 122 L 0 -0.0221595
20 T 123 D 0 -0.0890198
20 T 124 D 0 -0.066924
20 T 125 E 0 0.000790797
20 T 126 S 0 -0.0681858
20 T 127 V 0 -0.0543113
20 T 128 I 0 -0.0106603
20 T 129 E 0 -0.0487297
20 T 130 R 0 -0.0586342
20 T 131 L 0 0.00315468
20 T 132 A 0 -0.0373201
20 T 133 H 0 0.00835189
20 T 134 T 0 -0.0500518
20 T 135 T 0 0.0218091
20 T 136 S 0 0.00907093
20 T 137 V 0 -0.0684581
20 T 138 D 0 -0.0109215
20 T 139 E 0 -0.00319325
20 T 140 V 0 0.00788748
20 T 141 L 0 -0.0101561
20 T 142 E 0 -0.0355201
20 T 143 L 0 -0.038995
20 T 144 L 0 -0.0244196
20 T 145 A 0 -0.079143
20 T 146 G 0 -0.0350347
21 K 22 E 0 0.547725
21 K 23 E 0 0.0921478
21 K 24 A 0 0.176919
21 K 25 I 0 0.354608
21 K 26 R 0 0.0851034
21 K 27 F 0 0.0148915
21 K 28 A 0 0.149326
21 K 29 G 0 0.0360504
21 K 30 E 0 -0.0197345
21 K 31 Q 0 0.0669828
21 K 32 L 0 -0.028622
21 K 33 V 0 0.0140073
21 K 34 K 0 -0.0208277
21 K 35 G 0 -0.101919
21 K 36 G 0 -0.0414747
21 K 37 Y 0 -0.0813037
21 K 38 V 0 0.0784875
21 K 39 E 0 -0.0352457
21 K 40 P 0 -0.0934504
21 K 41 E 0 -0.0420238
21 K 42 Y 0 -0.0481685
21 K 43 V 0 0.0580122
21 K 44 Q 0 -0.0636147
21 K 45 A 0 0.00353617
21 K 46 M 0 0.0594523
21 K 47 L 0 0.273882
21 K 48 D 0 0.00409506
21 K 49 R 0 0.131162
21 K 50 E 0 0.201023
21 K 51 K 0 0.0694971
21 K 52 L 0 0.103187
21 K 53 T 0 0.0348637
21 K 54 P 0 0.114725
21 K 55 T 0 0.164662
21 K 56 Y 0 0.091481
21 K 57 L 0 0.0170835
21 K 58 G 0 -0.0258272
21 K 59 E 0 0.00760468
21 K 60 S 0 -0.0677628
21 K 61 I 0 -0.0180913
21 K 62 A 0 0.0772348
21 K 63 V 0 0.0153297
21 K 64 P 0 0.0491944
21 K 65 H 0 -0.021621
21 K 66 G 0 -0.040967
21 K 67 T 0 -0.0048397
21 K 68 V 0 -0.0101567
21 K 69 E 0 -0.0607384
21 K 73 R 0 -0.0758129
21 K 74 V 0 0.00611777
21 K 75 L 0 -0.0494506
21 K 76 K 0 -0.111589
21 K 77 T 0 -0.0211266
21 K 78 G 0 -0.0779286
21 K 79 V 0 -0.037909
21 K 80 V 0 0.0202073
21 K 81 F 0 0.0498521
21 K 82 C 0 -0.0824439
21 K 83 Q 0 -0.0819145
21 K 84 Y 0 0.017995
21 K 85 P 0 -0.0651208
21 K 86 E 0 -0.0481074
21 K 87 G 0 -0.00943813
21 K 88 V 0 0.0365967
21 K 89 R 0 0.0614665
21 K 90 F 0 0.302877
21 K 91 G 0 0.296508
21 K 92 E 0 -0.00548574
21 K 93 E 0 -0.010069
21 K 94 E 0 -0.0138068
21 K 95 D 0 -0.0990874
21 K 96 D 0 0.0156834
21 K 97 I 0 -0.057603
21 K 98 A 0 0.06031
21 K 99 R 0 -0.0303433
21 K 100 L 0 -0.0400758
21 K 101 V 0 0.0442174
21 K 102 I 0 -0.0416374
21 K 103 G 0 0.0415194
21 K 104 I 0 0.0388733
21 K 105 A 0 -0.0336826
21 K 106 A 0 0.007873
21 K 107 R 0 -0.0280489
21 K 108 N 0 0.0745448
21 K 109 N 0 0.0318472
21 K 110 E 0 -0.0614448
21 K 111 H 0 -0.0523667
21 K 112 I 0 -0.0571939
21 K 113 Q 0 -0.0809032
21 K 114 V 0 -0.0675834
21 K 115 I 0 0.00129523
21 K 116 T 0 -0.00183954
21 K 117 S 0 -0.0616605
21 K 118 L 0 -0.0805558
21 K 119 T 0 -0.020128
21 K 120 N 0 -0.0887
21 K 121 A 0 -0.100607
21 K 122 L 0 -0.0103427
21 K 123 D 0 -0.039229
21 K 124 D 0 -0.0516556
21 K 125 E 0 -0.0203707
21 K 126 S 0 -0.0873168
21 K 127 V 0 -0.0746988
21 K 128 I 0 -0.0552687
21 K 129 E 0 -0.0974102
21 K 130 R 0 -0.132903
21 K 131 L 0 -0.0130838
21 K 132 A 0 -0.0246613
21 K 133 H 0 -0.102877
21 K 134 T 0 -0.0589743
21 K 135 T 0 -0.0343881
21 K 136 S 0 -0.115454
21 K 137 V 0 -0.136452
21 K 138 D 0 -0.0866313
21 K 139 E 0 -0.102151
21 K 140 V 0 -0.111513
21 K 141 L 0 -0.101945
21 K 142 E 0 -0.11997
21 K 143 L 0 -0.0974259
21 K 144 L 0 0.00701199
21 K 145 A 0 -0.111186
21 K 146 G 0 -0.06582
22 E 23 E 0 0.312203
22 E 24 A 0 0.108504
22 E 25 I 0 0.132103
22 E 26 R 0 0.510364
22 E 27 F 0 0.004574
22 E 28 A 0 0.0698003
22 E 29 G 0 -0.00352418
22 E 30 E 0 0.0860458
22 E 31 Q 0 0.0855295
22 E 32 L 0 -0.0501346
22 E 33 V 0 0.0462392
22 E 34 K 0 0.083534
22 E 35 G 0 0.0154767
22 E 36 G 0 -0.0998924
22 E 37 Y 0 -0.0610013
22 E 38 V 0 -0.0572222
22 E 39 E 0 0.00839416
22 E 40 P 0 0.0706785
22 E 41 E 0 0.0299457
22 E 42 Y 0 -0.0268551
22 E 43 V 0 0.111314
22 E 44 Q 0 0.130916
22 E 45 A 0 -0.038447
22 E 46 M 0 -0.0368653
22 E 47 L 0 0.452865
22 E 48 D 0 0.0189281
22 E 49 R 0 -0.0301972
22 E 50 E 0 0.541165
22 E 51 K 0 0.126801
22 E 52 L 0 -0.000903945
22 E 53 T 0 -0.0216535
22 E 54 P 0 -0.0622084
22 E 55 T 0 -0.0206558
22 E 56 Y 0 -0.0704809
22 E 57 L 0 0.0292058
22 E 58 G 0 -0.0760398
22 E 59 E 0 -0.0515753
22 E 60 S 0 0.0190892
22 E 61 I 0 -0.0377691
22 E 62 A 0 -0.0694895
22 E 63 V 0 -0.104506
22 E 64 P 0 -0.0421395
22 E 65 H 0 0.0138391
22 E 66 G 0 -0.0719593
22 E 67 T 0 -0.0398216
22 E 68 V 0 0.00882391
22 E 69 E 0 -0.0937372
22 E 73 R 0 -0.079582
22 E 74 V 0 -0.000399896
22 E 75 L 0 -0.0525803
22 E 76 K 0 -0.0274882
22 E 77 T 0 -0.0481464
22 E 78 G 0 -0.100506
22 E 79 V 0 0.0171458
22 E 80 V 0 -0.0636775
22 E 81 F 0 -0.0692396
22 E 82 C 0 -0.0264957
22 E 83 Q 0 -0.13206
22 E 84 Y 0 -0.0272025
22 E 85 P 0 0.0160127
22 E 86 E 0 0.00331784
22 E 87 G 0 -0.0461436
22 E 88 V 0 -0.0319919
22 E 89 R 0 -0.0146483
22 E 90 F 0 0.0271648
22 E 91 G 0 0.0809366
22 E 92 E 0 -0.0565322
22 E 93 E 0 -0.103232
22 E 94 E 0 -0.0971593
22 E 95 D 0 -0.0062265
22 E 96 D 0 -0.0215668
22 E 97 I 0 -0.000239786
22 E 98 A 0 -0.0757627
22 E 99 R 0 -0.0592198
22 E 100 L 0 -0.0709061
22 E 101 V 0 -0.0237655
22 E 102 I 0 -0.0566995
22 E 103 G 0 -0.164104
22 E 104 I 0 -0.04192
22 E 105 A 0 -0.0809293
22 E 106 A 0 -0.0741637
22 E 107 R 0 -0.0303703
22 E 108 N 0 0.0401761
22 E 109 N 0 -0.0492906
22 E 110 E 0 -0.0792624
22 E 111 H 0 -0.0698677
22 E 112 I 0 -0.102682
22 E 113 Q 0 -0.0107377
22 E 114 V 0 -0.0465757
22 E 115 I 0 -0.0970792
22 E 116 T 0 -0.0713555
22 E 117 S 0 -0.096495
22 E 118 L 0 -0.111464
22 E 119 T 0 -0.135157
22 E 120 N 0 -0.099982
22 E 121 A 0 -0.0887887
22 E 122 L 0 -0.0765845
22 E 123 D 0 -0.118856
22 E 124 D 0 -0.0149903
22 E 125 E 0 -0.0241764
22 E 126 S 0 0.00625538
22 E 127 V 0 -0.0558077
22 E 128 I 0 -0.00966557
22 E 129 E 0 -0.0317281
22 E 130 R 0 -0.0106566
22 E 131 L 0 -0.101187
22 E 132 A 0 -0.0310114
22 E 133 H 0 0.107684
22 E 134 T 0 -0.01899
22 E 135 T 0 0.0280739
22 E 136 S 0 -0.0160826
22 E 137 V 0 -0.129433
22 E 138 D 0 -0.0783986
22 E 139 E 0 -0.00724022
22 E 140 V 0 -0.0745317
22 E 141 L 0 0.0251681
22 E 142 E 0 0.0133902
22 E 143 L 0 -0.0632017
22 E 144 L 0 -0.0243152
22 E 145 A 0 -0.00999816
22 E 146 G 0 -0.0191069
23 E 24 A 0 0.208944
23 E 25 I 0 0.129952
23 E 26 R 0 0.473174
23 E 27 F 0 0.307849
23 E 28 A 0 0.0970194
23 E 29 G 0 0.0517524
23 E 30 E 0 0.134353
23 E 31 Q 0 0.0590375
23 E 32 L 0 -0.0246933
23 E 33 V 0 0.0617127
23 E 34 K 0 0.0545753
23 E 35 G 0 0.0122887
23 E 36 G 0 0.0626242
23 E 37 Y 0 -0.0261244
23 E 38 V 0 0.00269082
23 E 39 E 0 -0.013643
23 E 40 P 0 0.0403604
23 E 41 E 0 0.0105093
23 E 42 Y 0 -0.0162308
23 E 43 V 0 -0.0322229
23 E 44 Q 0 0.0221193
23 E 45 A 0 -0.0189801
23 E 46 M 0 -0.0701291
23 E 47 L 0 0.0676422
23 E 48 D 0 -0.000234665
23 E 49 R 0 -0.0553856
23 E 50 E 0 -0.0409293
23 E 51 K 0 0.081934
23 E 52 L 0 -0.062766
23 E 53 T 0 -0.062026
23 E 54 P 0 -0.115261
23 E 55 T 0 -0.0592114
23 E 56 Y 0 -0.0422585
23 E 57 L 0 -0.0315459
23 E 58 G 0 -0.0812893
23 E 59 E 0 -0.103871
23 E 60 S 0 -0.0603902
23 E 61 I 0 -0.0498822
23 E 62 A 0 0.000669239
23 E 63 V 0 -0.0938998
23 E 64 P 0 -0.0302109
23 E 65 H 0 0.0265657
23 E 66 G 0 -0.108535
23 E 67 T 0 -0.0323362
23 E 68 V 0 -0.0604988
23 E 69 E 0 -0.0207033
23 E 73 R 0 -0.0493152
23 E 74 V 0 -0.00192581
23 E 75 L 0 -0.049212
23 E 76 K 0 0.034648
23 E 77 T 0 -0.0970022
23 E 78 G 0 -0.087046
23 E 79 V 0 -0.0892395
23 E 80 V 0 -0.0632715
23 E 81 F 0 -0.0780897
23 E 82 C 0 -0.0289425
23 E 83 Q 0 -0.100528
23 E 84 Y 0 -0.038467
23 E 85 P 0 0.00341446
23 E 86 E 0 -0.0158788
23 E 87 G 0 -0.0490903
23 E 88 V 0 0.00535653
23 E 89 R 0 -0.0599574
23 E 90 F 0 -0.0532322
23 E 91 G 0 -0.0257115
23 E 92 E 0 -0.0503168
23 E 93 E 0 -0.0255803
23 E 94 E 0 -0.0596089
23 E 95 D 0 -0.0282953
23 E 96 D 0 -0.0246399
23 E 97 I 0 0.0207342
23 E 98 A 0 -0.0525813
23 E 99 R 0 -0.0217736
23 E 100 L 0 -0.0535548
23 E 101 V 0 0.0103315
23 E 102 I 0 -0.0135714
23 E 103 G 0 -0.0522206
23 E 104 I 0 -0.0457711
23 E 105 A 0 -0.0768886
23 E 106 A 0 0.0270278
23 E 107 R 0 -0.078389
23 E 108 N 0 0.00336243
23 E 109 N 0 0.0748417
23 E 110 E 0 0.0403873
23 E 111 H 0 -0.039726
23 E 112 I 0 -0.0664691
23 E 113 Q 0 -0.0132971
23 E 114 V 0 -0.0690768
23 E 115 I 0 -0.0718817
23 E 116 T 0 -0.132195
23 E 117 S 0 -0.0169201
23 E 118 L 0 -0.0878291
23 E 119 T 0 -0.0807808
23 E 120 N 0 -0.0210609
23 E 121 A 0 -0.0819798
23 E 122 L 0 -0.0239119
23 E 123 D 0 -0.000285537
23 E 124 D 0 0.0118796
23 E 125 E 0 -0.0818615
23 E 126 S 0 0.010737
23 E 127 V 0 -0.0286469
23 E 128 I 0 -0.108123
23 E 129 E 0 -0.048886
23 E 130 R 0 -0.0933189
23 E 131 L 0 -0.045239
23 E 132 A 0 -0.0460824
23 E 133 H 0 -0.00733143
23 E 134 T 0 -0.067996
23 E 135 T 0 -0.0246683
23 E 136 S 0 -0.0661872
23 E 137 V 0 -0.0536337
23 E 138 D 0 0.0526872
23 E 139 E 0 0.037948
23 E 140 V 0 -0.0914717
23 E 141 L 0 -0.0405499
23 E 142 E 0 -0.0289516
23 E 143 L 0 -0.045006
23 E 144 L 0 -0.107651
23 E 145 A 0 -0.0310123
23 E 146 G 0 0.000670151
24 A 25 I 0 0.510407
24 A 26 R 0 0.0590845
24 A 27 F 0 0.149947
24 A 28 A 0 0.171021
24 A 29 G 0 0.178328
24 A 30 E 0 -0.00914589
24 A 31 Q 0 0.0441709
24 A 32 L 0 0.0551618
24 A 33 V 0 0.0102754
24 A 34 K 0 -0.0183228
24 A 35 G 0 -0.00523917
24 A 36 G 0 0.0195649
24 A 37 Y 0 -0.0210489
24 A 38 V 0 0.103844
24 A 39 E 0 -0.0646774
24 A 40 P 0 -0.038764
24 A 41 E 0 -0.0900538
24 A 42 Y 0 0.101736
24 A 43 V 0 -0.086014
24 A 44 Q 0 -0.0775871
24 A 45 A 0 -0.02679
24 A 46 M 0 0.0659033
24 A 47 L 0 -0.00633229
24 A 48 D 0 -0.0804607
24 A 49 R 0 -0.0380244
24 A 50 E 0 0.015695
24 A 51 K 0 0.00134032
24 A 52 L 0 0.0209536
24 A 53 T 0 -0.0630646
24 A 54 P 0 0.0163783
24 A 55 T 0 0.0310214
24 A 56 Y 0 0.0736077
24 A 57 L 0 -0.0137741
24 A 58 G 0 -0.0616334
24 A 59 E 0 0.0157549
24 A 60 S 0 0.00696374
24 A 61 I 0 -0.0173987
24 A 62 A 0 0.0629968
24 A 63 V 0 0.0483426
24 A 64 P 0 0.0691743
24 A 65 H 0 0.0282157
24 A 66 G 0 -0.0555646
24 A 67 T 0 -0.0360304
24 A 68 V 0 -0.032783
24 A 69 E 0 -0.0328603
24 A 73 R 0 0.0399108
24 A 74 V 0 -0.0750302
24 A 75 L 0 -0.0452238
24 A 76 K 0 -0.0689506
24 A 77 T 0 -0.0663284
24 A 78 G 0 -0.00235075
24 A 79 V 0 0.00837978
24 A 80 V 0 0.0859535
24 A 81 F 0 -0.024711
24 A 82 C 0 0.221184
24 A 83 Q 0 0.00483356
24 A 84 Y 0 0.309621
24 A 85 P 0 -0.0659162
24 A 86 E 0 -0.0815061
24 A 87 G 0 -0.0053307
24 A 88 V 0 0.249487
24 A 89 R 0 -0.094595
24 A 90 F 0 0.0481773
24 A 91 G 0 -0.0534717
24 A 92 E 0 -0.0962024
24 A 93 E 0 -0.105468
24 A 94 E 0 -0.104985
24 A 95 D 0 -0.0689356
24 A 96 D 0 -0.141353
24 A 97 I 0 -0.122424
24 A 98 A 0 0.0232769
24 A 99 R 0 -0.111261
24 A 100 L 0 0.0245708
24 A 101 V 0 0.540419
24 A 102 I 0 -0.0254121
24 A 103 G 0 -0.115676
24 A 104 I 0 -0.0370225
24 A 105 A 0 0.0160023
24 A 106 A 0 -0.0183757
24 A 107 R 0 -0.0369314
24 A 108 N 0 0.0230913
24 A 109 N 0 -0.0850296
24 A 110 E 0 -0.0630242
24 A 111 H 0 -0.000619098
24 A 112 I 0 -0.00722711
24 A 113 Q 0 -0.0448979
24 A 114 V 0 -0.066107
24 A 115 I 0 -0.0287292
24 A 116 T 0 -0.105587
24 A 117 S 0 -0.0401949
24 A 118 L 0 -0.0051428
24 A 119 T 0 0.00216694
24 A 120 N 0 -0.0756827
24 A 121 A 0 -0.0384814
24 A 122 L 0 -0.0541518
24 A 123 D 0 -0.141313
24 A 124 D 0 -0.00129188
24 A 125 E 0 -0.110323
24 A 126 S 0 -0.0431125
24 A 127 V 0 -0.13326
24 A 128 I 0 -0.123851
24 A 129 E 0 -0.0302177
24 A 130 R 0 -0.0872255
24 A 131 L 0 -0.0315942
24 A 132 A 0 -0.057721
24 A 133 H 0 -0.134653
24 A 134 T 0 -0.0457307
24 A 135 T 0 -0.050704
24 A 136 S 0 -0.0156164
24 A 137 V 0 -0.0961481
24 A 138 D 0 -0.0323649
24 A 139 E 0 -0.0827107
24 A 140 V 0 -0.104291
24 A 141 L 0 -0.111458
24 A 142 E 0 -0.0909642
24 A 143 L 0 -0.0924701
24 A 144 L 0 -0.0416864
24 A 145 A 0 -0.0656937
24 A 146 G 0 -0.0810567
25 I 26 R 0 0.178107
25 I 27 F 0 0.0652343
25 I 28 A 0 0.10495
25 I 29 G 0 0.128918
25 I 30 E 0 0.03258
25 I 31 Q 0 0.058799
25 I 32 L 0 0.0344884
25 I 33 V 0 0.00627694
25 I 34 K 0 -0.0523763
25 I 35 G 0 -0.0531036
25 I 36 G 0 0.0182383
25 I 37 Y 0 0.00326011
25 I 38 V 0 0.0731447
25 I 39 E 0 -0.00157971
25 I 40 P 0 0.0384735
25 I 41 E 0 0.0175242
25 I 42 Y 0 -0.00190406
25 I 43 V 0 0.417164
25 I 44 Q 0 -0.0269634
25 I 45 A 0 0.00271354
25 I 46 M 0 0.587658
25 I 47 L 0 0.299566
25 I 48 D 0 -0.0430113
25 I 49 R 0 0.128849
25 I 50 E 0 0.040724
25 I 51 K 0 -0.0192758
25 I 52 L 0 0.0651715
25 I 53 T 0 -0.0713347
25 I 54 P 0 -0.0344992
25 I 55 T 0 0.128907
25 I 56 Y 0 0.0766872
25 I 57 L 0 0.00116646
25 I 58 G 0 0.00870161
25 I 59 E 0 0.00114313
25 I 60 S 0 -0.00511533
25 I 61 I 0 -0.0934677
25 I 62 A 0 0.152149
25 I 63 V 0 -0.0220906
25 I 64 P 0 0.148018
25 I 65 H 0 0.0828808
25 I 66 G 0 0.000613381
25 I 67 T 0 0.038522
25 I 68 V 0 -0.0283738
25 I 69 E 0 -0.0643154
25 I 73 R 0 -0.0859777
25 I 74 V 0 -0.025224
25 I 75 L 0 -0.0289262
25 I 76 K 0 -0.0815004
25 I 77 T 0 0.0642615
25 I 78 G 0 -0.127098
25 I 79 V 0 0.0399778
25 I 80 V 0 0.117059
25 I 81 F 0 -0.0276954
25 I 82 C 0 -0.00874524
25 I 83 Q 0 -0.0991598
25 I 84 Y 0 -0.0750779
25 I 85 P 0 -0.0304794
25 I 86 E 0 -0.0554373
25 I 87 G 0 -0.0536882
25 I 88 V 0 0.159196
25 I 89 R 0 -0.0377451
25 I 90 F 0 0.0557719
25 I 91 G 0 -0.0196908
25 I 92 E 0 -0.104535
25 I 93 E 0 -0.0501412
25 I 94 E 0 -0.0816944
25 I 95 D 0 -0.0889811
25 I 96 D 0 -0.0769115
25 I 97 I 0 -0.0365274
25 I 98 A 0 0.00195188
25 I 99 R 0 -0.0720985
25 I 100 L 0 -0.0762312
25 I 101 V 0 -0.0708172
25 I 102 I 0 0.0465248
25 I 103 G 0 0.0638118
25 I 104 I 0 0.0259632
25 I 105 A 0 0.0116141
25 I 106 A 0 0.0413416
25 I 107 R 0 -0.0946232
25 I 108 N 0 -0.0480341
25 I 109 N 0 -0.0780458
25 I 110 E 0 -0.077159
25 I 111 H 0 -0.024009
25 I 112 I 0 0.046486
25 I 113 Q 0 -0.040916
25 I 114 V 0 0.00442011
25 I 115 I 0 -0.064914
25 I 116 T 0 -0.0198727
25 I 117 S 0 -0.026248
25 I 118 L 0 -0.0720254
25 I 119 T 0 -0.0270173
25 I 120 N 0 -0.0273601
25 I 121 A 0 0.0512485
25 I 122 L 0 -0.04377
25 I 123 D 0 -0.151767
25 I 124 D 0 -0.0665824
25 I 125 E 0 -0.0533128
25 I 126 S 0 -0.018576
25 I 127 V 0 -0.0715801
25 I 128 I 0 -0.113223
25 I 129 E 0 -0.0706725
25 I 130 R 0 -0.120727
25 I 131 L 0 -0.0549924
25 I 132 A 0 -0.125485
25 I 133 H 0 -0.0521447
25 I 134 T 0 -0.0750126
25 I 135 T 0 -0.0951684
25 I 136 S 0 -0.0665788
25 I 137 V 0 -0.0739874
25 I 138 D 0 -0.0332014
25 I 139 E 0 -0.0686411
25 I 140 V 0 -0.0651888
25 I 141 L 0 -0.104159
25 I 142 E 0 -0.0787526
25 I 143 L 0 -0.0943066
25 I 144 L 0 -0.0378339
25 I 145 A 0 -0.0817253
25 I 146 G 0 -0.0484599
26 R 27 F 0 0.166322
26 R 28 A 0 0.0537804
26 R 29 G 0 0.153604
26 R 30 E 0 0.35729
26 R 31 Q 0 0.0185389
26 R 32 L 0 0.0247889
26 R 33 V 0 0.119531
26 R 34 K 0 0.0392426
26 R 35 G 0 0.0339852
26 R 36 G 0 0.0157998
26 R 37 Y 0 0.0144393
26 R 38 V 0 -0.0904707
26 R 39 E 0 -0.00314726
26 R 40 P 0 0.175435
26 R 41 E 0 0.0499746
26 R 42 Y 0 -0.0506978
26 R 43 V 0 0.876031
26 R 44 Q 0 0.253849
26 R 45 A 0 -0.00991081
26 R 46 M 0 -0.0337146
26 R 47 L 0 0.440718
26 R 48 D 0 0.0433616
26 R 49 R 0 -0.0276941
26 R 50 E 0 -0.0107786
26 R 51 K 0 0.108031
26 R 52 L 0 -0.0586084
26 R 53 T 0 -0.00864972
26 R 54 P 0 -0.0403149
26 R 55 T 0 -0.0287021
26 R 56 Y 0 -0.0409344
26 R 57 L 0 -0.0247118
26 R 58 G 0 -0.0769365
26 R 59 E 0 -0.0916671
26 R 60 S 0 -0.0410527
26 R 61 I 0 -0.135762
26 R 62 A 0 -0.0488483
26 R 63 V 0 -0.0835904
26 R 64 P 0 -0.0378802
26 R 65 H 0 -0.0257094
26 R 66 G 0 -0.0992072
26 R 67 T 0 -0.055161
26 R 68 V 0 -0.0835218
26 R 69 E 0 -0.0800134
26 R 73 R 0 -0.0932636
26 R 74 V 0 -0.0607629
26 R 75 L 0 0.0146314
26 R 76 K 0 -0.0153991
26 R 77 T 0 0.0224714
26 R 78 G 0 -0.0338347
26 R 79 V 0 -0.0581573
26 R 80 V 0 -0.106482
26 R 81 F 0 -0.10508
26 R 82 C 0 -0.0581084
26 R 83 Q 0 -0.114768
26 R 84 Y 0 -0.118934
26 R 85 P 0 -0.0144406
26 R 86 E 0 0.0387807
26 R 87 G 0 -0.0349335
26 R 88 V 0 -0.0224333
26 R 89 R 0 0.00226352
26 R 90 F 0 -0.0469888
26 R 91 G 0 0.022242
26 R 92 E 0 -0.102747
26 R 93 E 0 -0.102128
26 R 94 E 0 -0.0775052
26 R 95 D 0 -0.0775084
26 R 96 D 0 -0.0435776
26 R 97 I 0 -0.0525568
26 R 98 A 0 -0.0984035
26 R 99 R 0 -0.0996406
26 R 100 L 0 -0.0904308
26 R 101 V 0 -0.0957967
26 R 102 I 0 -0.0434009
26 R 103 G 0 -0.0816354
26 R 104 I 0 -0.0611389
26 R 105 A 0 0.0161807
26 R 106 A 0 -0.0661723
26 R 107 R 0 -0.0419311
26 R 108 N 0 0.0468347
26 R 109 N 0 0.142394
26 R 110 E 0 -0.0557714
26 R 111 H 0 -0.0927811
26 R 112 I 0 -0.071047
26 R 113 Q 0 -0.0169976
26 R 114 V 0 -0.0253751
26 R 115 I 0 -0.130751
26 R 116 T 0 -0.127608
26 R 117 S 0 -0.0270559
26 R 118 L 0 -0.103995
26 R 119 T 0 -0.0194588
26 R 120 N 0 0.0181947
26 R 121 A 0 -0.0252806
26 R 122 L 0 -0.0618752
26 R 123 D 0 -0.102439
26 R 124 D 0 -0.0184998
26 R 125 E 0 0.012212
26 R 126 S 0 -0.0407119
26 R 127 V 0 0.0336633
26 R 128 I 0 -0.0492974
26 R 129 E 0 0.0159618
26 R 130 R 0 0.000558963
26 R 131 L 0 -0.13114
26 R 132 A 0 -0.0381343
26 R 133 H 0 -0.0238475
26 R 134 T 0 0.0297624
26 R 135 T 0 -0.0420266
26 R 136 S 0 0.00548678
26 R 137 V 0 -0.0625641
26 R 138 D 0 0.0302613
26 R 139 E 0 -0.0630272
26 R 140 V 0 -0.108421
26 R 141 L 0 -0.0431779
26 R 142 E 0 0.069706
26 R 143 L 0 -0.0391954
26 R 144 L 0 -0.113789
26 R 145 A 0 0.0657509
26 R 146 G 0 -0.0860937
27 F 28 A 0 0.190443
27 F 29 G 0 0.0163358
27 F 30 E 0 0.277098
27 F 31 Q 0 0.378426
27 F 32 L 0 0.0918654
27 F 33 V 0 0.00496168
27 F 34 K 0 0.0675115
27 F 35 G 0 -0.00151027
27 F 36 G 0 -0.0321515
27 F 37 Y 0 -0.0344394
27 F 38 V 0 0.0546734
27 F 39 E 0 0.0317638
27 F 40 P 0 0.0632426
27 F 41 E 0 0.0385271
27 F 42 Y 0 -0.0812223
27 F 43 V 0 -0.0299121
27 F 44 Q 0 0.00832506
27 F 45 A 0 0.0281928
27 F 46 M 0 -0.086721
27 F 47 L 0 0.0954822
27 F 48 D 0 0.00878047
27 F 49 R 0 -0.0533511
27 F 50 E 0 -0.074268
27 F 51 K 0 0.0127267
27 F 52 L 0 -0.0192011
27 F 53 T 0 -0.0407165
27 F 54 P 0 0.0185841
27 F 55 T 0 -0.0855691
27 F 56 Y 0 -0.0638761
27 F 57 L 0 -0.0654329
27 F 58 G 0 -0.0697391
27 F 59 E 0 0.000885634
27 F 60 S 0 -0.0733774
27 F 61 I 0 -0.10459
27 F 62 A 0 -0.120656
27 F 63 V 0 -0.0893733
27 F 64 P 0 -0.109476
27 F 65 H 0 -0.0713902
27 F 66 G 0 -0.0171984
27 F 67 T 0 -0.0451932
27 F 68 V 0 -0.00484682
27 F 69 E 0 -0.0329933
27 F 73 R 0 -0.0455856
27 F 74 V 0 -0.11056
27 F 75 L 0 -0.0305663
27 F 76 K 0 -0.021131
27 F 77 T 0 -0.0847128
27 F 78 G 0 -0.0785988
27 F 79 V 0 -0.126031
27 F 80 V 0 0.00115578
27 F 81 F 0 0.00520875
27 F 82 C 0 0.215881
27 F 83 Q 0 -0.00895508
27 F 84 Y 0 0.178447
27 F 85 P 0 0.0073262
27 F 86 E 0 0.0339223
27 F 87 G 0 0.00877758
27 F 88 V 0 0.0653844
27 F 89 R 0 0.0101086
27 F 90 F 0 -0.132709
27 F 91 G 0 0.01544
27 F 92 E 0 -0.0855734
27 F 93 E 0 -0.0451032
27 F 94 E 0 -0.0759838
27 F 95 D 0 -0.0633947
27 F 96 D 0 -0.0327144
27 F 97 I 0 -0.0502204
27 F 98 A 0 0.0230112
27 F 99 R 0 -0.0239557
27 F 100 L 0 0.00727453
27 F 101 V 0 -0.0195586
27 F 102 I 0 -0.0875398
27 F 103 G 0 -0.0654366
27 F 104 I 0 -0.0838153
27 F 105 A 0 -0.131501
27 F 106 A 0 -0.0581772
27 F 107 R 0 -0.0833649
27 F 108 N 0 -0.00450037
27 F 109 N 0 -0.105042
27 F 110 E 0 -0.000302136
27 F 111 H 0 -0.120086
27 F 112 I 0 -0.0399209
27 F 113 Q 0 -0.0795278
27 F 114 V 0 -0.0964268
27 F 115 I 0 0.0253883
27 F 116 T 0 -0.0780268
27 F 117 S 0 -0.0479731
27 F 118 L 0 -0.0397338
27 F 119 T 0 -0.122338
27 F 120 N 0 -0.0548993
27 F 121 A 0 -0.0692535
27 F 122 L 0 -0.0646386
27 F 123 D 0 -0.0709694
27 F 124 D 0 -0.0952974
27 F 125 E 0 0.0140254
27 F 126 S 0 -0.00390155
27 F 127 V 0 -0.0736706
27 F 128 I 0 -0.0551506
27 F 129 E 0 -0.014187
27 F 130 R 0 -0.0689289
27 F 131 L 0 0.00719572
27 F 132 A 0 -0.0542056
27 F 133 H 0 0.00532333
27 F 134 T 0 -0.0644187
27 F 135 T 0 -0.0204227
27 F 136 S 0 -0.0148601
27 F 137 V 0 -0.000848162
27 F 138 D 0 -0.0667039
27 F 139 E 0 0.0220273
27 F 140 V 0 -0.0694618
27 F 141 L 0 -0.0602305
27 F 142 E 0 -0.040988
27 F 143 L 0 -0.0768239
27 F 144 L 0 -0.085102
27 F 145 A 0 -0.0171292
27 F 146 G 0 -0.00680705
28 A 29 G 0 0.275649
28 A 30 E 0 0.181647
28 A 31 Q 0 0.25536
28 A 32 L 0 0.157465
28 A 33 V 0 0.00661596
28 A 34 K 0 0.0489559
28 A 35 G 0 -0.0319869
28 A 36 G 0 0.0359145
28 A 37 Y 0 0.0184967
28 A 38 V 0 -0.0273819
28 A 39 E 0 0.0294037
28 A 40 P 0 0.0115463
28 A 41 E 0 -0.0588857
28 A 42 Y 0 -0.0347868
28 A 43 V 0 0.00717565
28 A 44 Q 0 -0.0314458
28 A 45 A 0 -0.0330678
28 A 46 M 0 0.179599
28 A 47 L 0 0.0255428
28 A 48 D 0 -0.0681322
28 A 49 R 0 0.133294
28 A 50 E 0 0.115499
28 A 51 K 0 -0.0482675
28 A 52 L 0 -0.0670982
28 A 53 T 0 0.00853388
28 A 54 P 0 -0.119413
28 A 55 T 0 0.190709
28 A 56 Y 0 0.0815952
28 A 57 L 0 0.00801052
28 A 58 G 0 0.011951
28 A 59 E 0 -0.0988364
28 A 60 S 0 -0.0619717
28 A 61 I 0 -0.0789655
28 A 62 A 0 0.041752
28 A 63 V 0 0.160533
28 A 64 P 0 0.0347395
28 A 65 H 0 0.0162215
28 A 66 G 0 -0.107632
28 A 67 T 0 -0.0333825
28 A 68 V 0 0.0189476
28 A 69 E 0 -0.0478087
28 A 73 R 0 -0.0512627
28 A 74 V 0 -0.0378654
28 A 75 L 0 -0.0262363
28 A 76 K 0 -0.0345255
28 A 77 T 0 -0.0518284
28 A 78 G 0 -0.0698217
28 A 79 V 0 -0.0642391
28 A 80 V 0 0.284873
28 A 81 F 0 -0.0570154
28 A 82 C 0 0.660017
28 A 83 Q 0 0.0705815
28 A 84 Y 0 0.010762
28 A 85 P 0 -0.0675131
28 A 86 E 0 -0.112233
28 A 87 G 0 -0.0759022
28 A 88 V 0 -0.0521267
28 A 89 R 0 -0.019847
28 A 90 F 0 0.0894522
28 A 91 G 0 -0.130113
28 A 92 E 0 -0.119212
28 A 93 E 0 -0.0746865
28 A 94 E 0 -0.135366
28 A 95 D 0 -0.0857953
28 A 96 D 0 -0.0434408
28 A 97 I 0 -0.109658
28 A 98 A 0 -0.00388665
28 A 99 R 0 -0.0346081
28 A 100 L 0 -0.00145842
28 A 101 V 0 0.156496
28 A 102 I 0 -0.0425253
28 A 103 G 0 0.777743
28 A 104 I 0 -0.0134403
28 A 105 A 0 0.00524514
28 A 106 A 0 0.00680924
28 A 107 R 0 -0.0342588
28 A 108 N 0 0.0063651
28 A 109 N 0 -0.0605121
28 A 110 E 0 -0.092313
28 A 111 H 0 -0.00663332
28 A 112 I 0 -0.0510241
28 A 113 Q 0 -0.0838481
28 A 114 V 0 -0.0740283
28 A 115 I 0 0.00160942
28 A 116 T 0 -0.0335989
28 A 117 S 0 -0.052533
28 A 118 L 0 -0.0719424
28 A 119 T 0 -0.10473
28 A 120 N 0 -0.0535509
28 A 121 A 0 -0.00303393
28 A 122 L 0 -0.0832496
28 A 123 D 0 -0.0817415
28 A 124 D 0 -0.079195
28 A 125 E 0 -0.0586744
28 A 126 S 0 -0.0152376
28 A 127 V 0 -0.0622272
28 A 128 I 0 -0.0529203
28 A 129 E 0 -0.0378894
28 A 130 R 0 -0.073852
28 A 131 L 0 -0.058216
28 A 132 A 0 -0.0179865
28 A 133 H 0 -0.0425473
28 A 134 T 0 -0.0587174
28 A 135 T 0 -0.0897503
28 A 136 S 0 -0.0314163
28 A 137 V 0 -0.085709
28 A 138 D 0 -0.0620904
28 A 139 E 0 -0.154016
28 A 140 V 0 -0.0507968
28 A 141 L 0 -0.00718867
28 A 142 E 0 -0.0740477
28 A 143 L 0 -0.13352
28 A 144 L 0 -0.0519042
28 A 145 A 0 -0.134733
28 A 146 G 0 -0.0630848
29 G 30 E 0 0.327963
29 G 31 Q 0 0.285125
29 G 32 L 0 0.173275
29 G 33 V 0 0.23228
29 G 34 K 0 0.0265587
29 G 35 G 0 -0.00370224
29 G 36 G 0 0.0909106
29 G 37 Y 0 0.0468755
29 G 38 V 0 0.121636
29 G 39 E 0 0.0276579
29 G 40 P 0 0.0280604
29 G 41 E 0 0.0140474
29 G 42 Y 0 0.220805
29 G 43 V 0 0.826485
29 G 44 Q 0 0.054344
29 G 45 A 0 -0.108364
29 G 46 M 0 0.454504
29 G 47 L 0 0.0605416
29 G 48 D 0 -0.0714329
29 G 49 R 0 0.0102619
29 G 50 E 0 -0.0032629
29 G 51 K 0 -0.0796292
29 G 52 L 0 -0.0526657
29 G 53 T 0 -0.0164454
29 G 54 P 0 -0.0297401
29 G 55 T 0 0.0147102
29 G 56 Y 0 -0.0863143
29 G 57 L 0 -0.0511651
29 G 58 G 0 -0.0607033
29 G 59 E 0 -0.0295636
29 G 60 S 0 -0.0590707
29 G 61 I 0 -0.00358575
29 G 62 A 0 -0.0146811
29 G 63 V 0 -0.0531049
29 G 64 P 0 -0.0133431
29 G 65 H 0 -0.0317474
29 G 66 G 0 -0.0656817
29 G 67 T 0 -0.0596242
29 G 68 V 0 0.0184971
29 G 69 E 0 -0.0582802
29 G 73 R 0 0.0144164
29 G 74 V 0 -0.0338825
29 G 75 L 0 -0.0382611
29 G 76 K 0 -0.0154139
29 G 77 T 0 0.0285684
29 G 78 G 0 -0.00487216
29 G 79 V 0 -0.0108509
29 G 80 V 0 -0.00571805
29 G 81 F 0 -0.110406
29 G 82 C 0 0.0561857
29 G 83 Q 0 0.0459332
29 G 84 Y 0 -0.0911741
29 G 85 P 0 -0.103572
29 G 86 E 0 -0.0445214
29 G 87 G 0 -0.0439387
29 G 88 V 0 -0.067584
29 G 89 R 0 -0.0492206
29 G 90 F 0 0.0726689
29 G 91 G 0 -0.0372692
29 G 92 E 0 -0.0490534
29 G 93 E 0 -0.0960566
29 G 94 E 0 -0.0401034
29 G 95 D 0 -0.0596977
29 G 96 D 0 -0.0301922
29 G 97 I 0 0.0127195
29 G 98 A 0 -0.028792
29 G 99 R 0 -0.0597997
29 G 100 L 0 -0.0406864
29 G 101 V 0 -0.00850023
29 G 102 I 0 -0.0621552
29 G 103 G 0 0.458965
29 G 104 I 0 0.113925
29 G 105 A 0 0.00119616
29 G 106 A 0 -0.0301368
29 G 107 R 0 0.00912051
29 G 108 N 0 -0.0756993
29 G 109 N 0 -0.0523559
29 G 110 E 0 -0.0116092
29 G 111 H 0 -0.0556461
29 G 112 I 0 -0.00703813
29 G 113 Q 0 -0.0411135
29 G 114 V 0 0.0242285
29 G 115 I 0 -0.0593581
29 G 116 T 0 -0.0849126
29 G 117 S 0 -0.0574759
29 G 118 L 0 -0.0415401
29 G 119 T 0 -0.0968367
29 G 120 N 0 -0.0413372
29 G 121 A 0 -0.107353
29 G 122 L 0 -0.0432366
29 G 123 D 0 -0.161238
29 G 124 D 0 -0.0205314
29 G 125 E 0 0.0425367
29 G 126 S 0 -0.0828309
29 G 127 V 0 -0.0207857
29 G 128 I 0 -0.0632492
29 G 129 E 0 -0.109112
29 G 130 R 0 0.000609592
29 G 131 L 0 -0.10409
29 G 132 A 0 -0.0755857
29 G 133 H 0 -0.122867
29 G 134 T 0 -0.100089
29 G 135 T 0 -0.0634528
29 G 136 S 0 0.0120808
29 G 137 V 0 -0.0166324
29 G 138 D 0 -0.0336228
29 G 139 E 0 -0.100162
29 G 140 V 0 -0.0798736
29 G 141 L 0 -0.0456145
29 G 142 E 0 -0.123454
29 G 143 L 0 -0.0773551
29 G 144 L 0 -0.0941853
29 G 145 A 0 -0.0153765
29 G 146 G 0 -0.0117246
30 E 31 Q 0 0.236024
30 E 32 L 0 0.156625
30 E 33 V 0 0.39559
30 E 34 K 0 0.856258
30 E 35 G 0 0.134743
30 E 36 G 0 0.124705
30 E 37 Y 0 -0.0227671
30 E 38 V 0 0.0776519
30 E 39 E 0 0.0529131
30 E 40 P 0 0.0628553
30 E 41 E 0 0.0291838
30 E 42 Y 0 -0.0600092
30 E 43 V 0 0.27402
30 E 44 Q 0 0.133176
30 E 45 A 0 0.00270267
30 E 46 M 0 -0.0348303
30 E 47 L 0 -0.00184436
30 E 48 D 0 0.0405362
30 E 49 R 0 0.000321088
30 E 50 E 0 0.0132892
30 E 51 K 0 0.0224074
30 E 52 L 0 -0.0450227
30 E 53 T 0 -0.0312381
30 E 54 P 0 0.029591
30 E 55 T 0 -0.0414861
30 E 56 Y 0 -0.0231083
30 E 57 L 0 -0.0652455
30 E 58 G 0 -0.0728095
30 E 59 E 0 -0.0393424
30 E 60 S 0 -0.0386566
30 E 61 I 0 -0.10936
30 E 62 A 0 -0.0493902
30 E 63 V 0 -0.00378857
30 E 64 P 0 -0.0608552
30 E 65 H 0 -0.011231
30 E 66 G 0 -0.0717794
30 E 67 T 0 0.0144569
30 E 68 V 0 -0.0593446
30 E 69 E 0 0.0532656
30 E 73 R 0 0.00331606
30 E 74 V 0 -0.0212158
30 E 75 L 0 0.01404
30 E 76 K 0 -0.00724951
30 E 77 T 0 -0.0579926
30 E 78 G 0 -0.0858311
30 E 79 V 0 -0.0493634
30 E 80 V 0 -0.0840036
30 E 81 F 0 -0.09916
30 E 82 C 0 -0.0318949
30 E 83 Q 0 -0.10015
30 E 84 Y 0 -0.0434803
30 E 85 P 0 -0.0134453
30 E 86 E 0 -0.00144766
30 E 87 G 0 -0.0588357
30 E 88 V 0 -0.0493777
30 E 89 R 0 0.00301961
30 E 90 F 0 -0.11934
30 E 91 G 0 0.0105877
30 E 92 E 0 -0.0614804
30 E 93 E 0 -0.0609489
30 E 94 E 0 -0.0934735
30 E 95 D 0 -0.0172847
30 E 96 D 0 -0.0125305
30 E 97 I 0 -0.0043254
30 E 98 A 0 -0.090407
30 E 99 R 0 -0.0672393
30 E 100 L 0 -0.0512832
30 E 101 V 0 -0.11191
30 E 102 I 0 -0.0923589
30 E 103 G 0 -0.1093
30 E 104 I 0 -0.0997109
30 E 105 A 0 -0.0573602
30 E 106 A 0 -0.0693309
30 E 107 R 0 -0.0372539
30 E 108 N 0 -0.0476203
30 E 109 N 0 0.051473
30 E 110 E 0 -0.0320729
30 E 111 H 0 -0.0848937
30 E 112 I 0 -0.0666889
30 E 113 Q 0 0.0373181
30 E 114 V 0 -0.136391
30 E 115 I 0 -0.0802525
30 E 116 T 0 -0.0826733
30 E 117 S 0 0.00370848
30 E 118 L 0 -0.0714704
30 E 119 T 0 -0.142368
30 E 120 N 0 -0.0228774
30 E 121 A 0 -0.0773629
30 E 122 L 0 -0.0304765
30 E 123 D 0 -0.0442781
30 E 124 D 0 -0.0822578
30 E 125 E 0 -0.0817735
30 E 126 S 0 0.0046146
30 E 127 V 0 0.0112462
30 E 128 I 0 -0.040985
30 E 129 E 0 0.0369083
30 E 130 R 0 0.0425254
30 E 131 L 0 -0.0937104
30 E 132 A 0 -0.0177494
30 E 133 H 0 0.0111658
30 E 134 T 0 -0.0741598
30 E 135 T 0 0.0782496
30 E 136 S 0 0.0147047
30 E 137 V 0 -0.0370589
30 E 138 D 0 -0.0070688
30 E 139 E 0 -0.020555
30 E 140 V 0 -0.147049
30 E 141 L 0 -0.0925615
30 E 142 E 0 -0.0427388
30 E 143 L 0 -0.0331843
30 E 144 L 0 -0.100246
30 E 145 A 0 -0.00997208
30 E 146 G 0 -0.00808641
31 Q 32 L 0 0.134365
31 Q 33 V 0 0.176681
31 Q 34 K 0 0.508835
31 Q 35 G 0 0.427532
31 Q 36 G 0 -8.60797e-06
31 Q 37 Y 0 0.0405181
31 Q 38 V 0 0.0238656
31 Q 39 E 0 0.0110976
31 Q 40 P 0 -0.00866752
31 Q 41 E 0 0.0326491
31 Q 42 Y 0 0.0214279
31 Q 43 V 0 0.0417239
31 Q 44 Q 0 0.00086723
31 Q 45 A 0 -0.0239445
31 Q 46 M 0 -0.0193576
31 Q 47 L 0 0.10381
31 Q 48 D 0 -0.0298819
31 Q 49 R 0 -0.07239
31 Q 50 E 0 -0.0813192
31 Q 51 K 0 -0.0371247
31 Q 52 L 0 -0.0450122
31 Q 53 T 0 0.00987219
31 Q 54 P 0 -0.0350964
31 Q 55 T 0 -0.0414855
31 Q 56 Y 0 -0.0745308
31 Q 57 L 0 -0.00728896
31 Q 58 G 0 -0.0965185
31 Q 59 E 0 -0.00633628
31 Q 60 S 0 -0.0253273
31 Q 61 I 0 -0.0367683
31 Q 62 A 0 -0.0942239
31 Q 63 V 0 -0.0329539
31 Q 64 P 0 -0.105573
31 Q 65 H 0 -0.109945
31 Q 66 G 0 -0.0228728
31 Q 67 T 0 -0.0670269
31 Q 68 V 0 -0.0613634
31 Q 69 E 0 -0.106986
31 Q 73 R 0 0.0601316
31 Q 74 V 0 -0.0580607
31 Q 75 L 0 0.000975205
31 Q 76 K 0 -0.0125221
31 Q 77 T 0 0.0169255
31 Q 78 G 0 -0.0722895
31 Q 79 V 0 0.033764
31 Q 80 V 0 0.321835
31 Q 81 F 0 -0.0307089
31 Q 82 C 0 0.203993
31 Q 83 Q 0 -0.0504073
31 Q 84 Y 0 -0.109948
31 Q 85 P 0 -0.00513671
31 Q 86 E 0 0.0274099
31 Q 87 G 0 -0.124946
31 Q 88 V 0 -0.122556
31 Q 89 R 0 -0.0106973
31 Q 90 F 0 0.0146427
31 Q 91 G 0 -0.0570594
31 Q 92 E 0 -0.020887
31 Q 93 E 0 -0.00974989
31 Q 94 E 0 -0.0597408
31 Q 95 D 0 -0.0515208
31 Q 96 D 0 -0.0249096
31 Q 97 I 0 -0.0287192
31 Q 98 A 0 -0.059968
31 Q 99 R 0 -0.0445356
31 Q 100 L 0 -0.0512216
31 Q 101 V 0 -0.129433
31 Q 102 I 0 -0.0154185
31 Q 103 G 0 -0.00433773
31 Q 104 I 0 -0.0627307
31 Q 105 A 0 -0.0877524
31 Q 106 A 0 -0.0362512
31 Q 107 R 0 -0.062042
31 Q 108 N 0 -0.0372146
31 Q 109 N 0 -0.0468095
31 Q 110 E 0 0.0170128
31 Q 111 H 0 -0.0886785
31 Q 112 I 0 -0.0902051
31 Q 113 Q 0 -0.0273597
31 Q 114 V 0 -0.118229
31 Q 115 I 0 -0.108057
31 Q 116 T 0 -0.085506
31 Q 117 S 0 -0.0164718
31 Q 118 L 0 -0.0168231
31 Q 119 T 0 -0.134673
31 Q 120 N 0 -0.0380315
31 Q 121 A 0 -0.0503372
31 Q 122 L 0 -0.0266401
31 Q 123 D 0 -0.0967587
31 Q 124 D 0 -0.034853
31 Q 125 E 0 -0.0572162
31 Q 126 S 0 -0.025102
31 Q 127 V 0 -0.0245993
31 Q 128 I 0 -0.0633716
31 Q 129 E 0 -0.022861
31 Q 130 R 0 -0.129042
31 Q 131 L 0 -0.0257857
31 Q 132 A 0 -0.0520039
31 Q 133 H 0 -0.0785144
31 Q 134 T 0 -0.025353
31 Q 135 T 0 -0.0411451
31 Q 136 S 0 -0.063158
31 Q 137 V 0 -0.0040967
31 Q 138 D 0 -0.0420052
31 Q 139 E 0 -0.051703
31 Q 140 V 0 -0.0886416
31 Q 141 L 0 -0.0773859
31 Q 142 E 0 0.0182797
31 Q 143 L 0 -0.0164983
31 Q 144 L 0 0.00941781
31 Q 145 A 0 -0.0472416
31 Q 146 G 0 -0.0352438
32 L 33 V 0 0.171627
32 L 34 K 0 0.0674859
32 L 35 G 0 0.176072
32 L 36 G 0 0.205357
32 L 37 Y 0 0.22131
32 L 38 V 0 0.308737
32 L 39 E 0 0.0421752
32 L 40 P 0 0.0294819
32 L 41 E 0 -0.031121
32 L 42 Y 0 0.21407
32 L 43 V 0 0.00440457
32 L 44 Q 0 -0.0843547
32 L 45 A 0 0.0821868
32 L 46 M 0 0.0957299
32 L 47 L 0 0.012323
32 L 48 D 0 -0.039368
32 L 49 R 0 -0.115339
32 L 50 E 0 -0.0915166
32 L 51 K 0 -0.0421785
32 L 52 L 0 -0.0467126
32 L 53 T 0 -0.100977
32 L 54 P 0 0.00330045
32 L 55 T 0 -0.0324571
32 L 56 Y 0 -0.027361
32 L 57 L 0 0.111162
32 L 58 G 0 -0.0423032
32 L 59 E 0 -0.0961647
32 L 60 S 0 -0.0461755
32 L 61 I 0 -0.0772495
32 L 62 A 0 -0.00306302
32 L 63 V 0 0.000277328
32 L 64 P 0 -0.0538668
32 L 65 H 0 0.024368
32 L 66 G 0 0.0413639
32 L 67 T 0 -0.08559
32 L 68 V 0 -0.0513125
32 L 69 E 0 -0.00392312
32 L 73 R 0 -0.0356512
32 L 74 V 0 0.0624713
32 L 75 L 0 0.0231542
32 L 76 K 0 -0.0630526
32 L 77 T 0 -0.0290087
32 L 78 G 0 0.328937
32 L 79 V 0 0.0207964
32 L 80 V 0 0.337799
32 L 81 F 0 0.0896481
32 L 82 C 0 0.0353235
32 L 83 Q 0 -0.0181131
32 L 84 Y 0 -0.0521969
32 L 85 P 0 -0.055168
32 L 86 E 0 -0.0633912
32 L 87 G 0 -0.0109829
32 L 88 V 0 -0.0158481
32 L 89 R 0 -0.0879976
32 L 90 F 0 0.023524
32 L 91 G 0 -0.043848
32 L 92 E 0 0.0179337
32 L 93 E 0 -0.0224931
32 L 94 E 0 -0.122304
32 L 95 D 0 -0.0242533
32 L 96 D 0 -0.0726143
32 L 97 I 0 -0.115257
32 L 98 A 0 -0.0013756
32 L 99 R 0 0.0117908
32 L 100 L 0 -0.0715
32 L 101 V 0 -0.0380324
32 L 102 I 0 0.00932954
32 L 103 G 0 0.0719665
32 L 104 I 0 0.0593935
32 L 105 A 0 0.361106
32 L 106 A 0 -0.0507747
32 L 107 R 0 -0.0371408
32 L 108 N 0 0.00471332
32 L 109 N 0 0.0123615
32 L 110 E 0 -0.00352017
32 L 111 H 0 -0.0149437
32 L 112 I 0 -0.0164894
32 L 113 Q 0 -0.118908
32 L 114 V 0 -0.0756921
32 L 115 I 0 0.0399416
32 L 116 T 0 -0.0940985
32 L 117 S 0 0.0389623
32 L 118 L 0 0.00738547
32 L 119 T 0 -0.021418
32 L 120 N 0 -0.0347942
32 L 121 A 0 -0.0313766
32 L 122 L 0 -0.0279908
32 L 123 D 0 -0.02683
32 L 124 D 0 0.0128083
32 L 125 E 0 -0.0355146
32 L 126 S 0 -0.0188465
32 L 127 V 0 -0.0794209
32 L 128 I 0 -0.0297758
32 L 129 E 0 -0.0538751
32 L 130 R 0 -0.0671518
32 L 131 L 0 0.0169129
32 L 132 A 0 -0.116004
32 L 133 H 0 -0.00682809
32 L 134 T 0 -0.0172025
32 L 135 T 0 -0.0977323
32 L 136 S 0 -0.0638849
32 L 137 V 0 -0.0627747
32 L 138 D 0 -0.0706777
32 L 139 E 0 -0.0678668
32 L 140 V 0 -0.0308244
32 L 141 L 0 0.00310162
32 L 142 E 0 -0.0123788
32 L 143 L 0 -0.0807926
32 L 144 L 0 -0.0610267
32 L 145 A 0 -0.0618617
32 L 146 G 0 -0.031368
33 V 34 K 0 0.363004
33 V 35 G 0 0.190958
33 V 36 G 0 0.184443
33 V 37 Y 0 0.0891185
33 V 38 V 0 0.718416
33 V 39 E 0 0.185989
33 V 40 P 0 0.452358
33 V 41 E 0 -0.0210225
33 V 42 Y 0 0.164536
33 V 43 V 0 0.297351
33 V 44 Q 0 0.0191602
33 V 45 A 0 -0.0521334
33 V 46 M 0 -0.0219325
33 V 47 L 0 0.0326284
33 V 48 D 0 0.0494721
33 V 49 R 0 -0.083194
33 V 50 E 0 -0.0868918
33 V 51 K 0 0.0802008
33 V 52 L 0 -0.0435024
33 V 53 T 0 0.0523681
33 V 54 P 0 -0.00781173
33 V 55 T 0 0.0123202
33 V 56 Y 0 -0.0572706
33 V 57 L 0 -0.0336885
33 V 58 G 0 0.017849
33 V 59 E 0 -0.00596728
33 V 60 S 0 -0.0672297
33 V 61 I 0 -0.0495437
33 V 62 A 0 0.0169174
33 V 63 V 0 -0.0211448
33 V 64 P 0 -0.0227955
33 V 65 H 0 -0.0594453
33 V 66 G 0 -0.0699306
33 V 67 T 0 -0.000554607
33 V 68 V 0 -0.0520664
33 V 69 E 0 0.0286522
33 V 73 R 0 0.0846961
33 V 74 V 0 0.0493137
33 V 75 L 0 0.106889
33 V 76 K 0 -0.00770543
33 V 77 T 0 -0.055732
33 V 78 G 0 0.0136572
33 V 79 V 0 -0.0690966
33 V 80 V 0 -0.00418068
33 V 81 F 0 -0.0505441
33 V 82 C 0 -0.092271
33 V 83 Q 0 -0.0716505
33 V 84 Y 0 -0.0348062
33 V 85 P 0 -0.0295473
33 V 86 E 0 -0.0485349
33 V 87 G 0 -0.114523
33 V 88 V 0 -0.0366522
33 V 89 R 0 -0.0190211
33 V 90 F 0 -0.0991789
33 V 91 G 0 -0.0255681
33 V 92 E 0 -0.0655875
33 V 93 E 0 -0.0180289
33 V 94 E 0 -0.0669208
33 V 95 D 0 0.00901827
33 V 96 D 0 -0.0569577
33 V 97 I 0 0.0337858
33 V 98 A 0 -0.100197
33 V 99 R 0 -0.00728393
33 V 100 L 0 0.010715
33 V 101 V 0 -0.0408469
33 V 102 I 0 -0.0949162
33 V 103 G 0 -0.115821
33 V 104 I 0 -0.0469699
33 V 105 A 0 -0.15277
33 V 106 A 0 -0.0593454
33 V 107 R 0 -0.0315099
33 V 108 N 0 0.0303926
33 V 109 N 0 -0.118162
33 V 110 E 0 -0.0043514
33 V 111 H 0 -0.119163
33 V 112 I 0 -0.0999872
33 V 113 Q 0 -0.00838598
33 V 114 V 0 0.0387274
33 V 115 I 0 -0.107271
33 V 116 T 0 -0.0317196
33 V 117 S 0 0.0491217
33 V 118 L 0 -0.131652
33 V 119 T 0 -0.131458
33 V 120 N 0 -0.0201424
33 V 121 A 0 0.0568952
33 V 122 L 0 -0.112959
33 V 123 D 0 -0.0768248
33 V 124 D 0 -0.0699286
33 V 125 E 0 -0.0473742
33 V 126 S 0 0.0465141
33 V 127 V 0 -0.0229169
33 V 128 I 0 0.027384
33 V 129 E 0 0.00989542
33 V 130 R 0 -0.0205654
33 V 131 L 0 -0.144637
33 V 132 A 0 -0.0580593
33 V 133 H 0 -0.0223125
33 V 134 T 0 0.0148608
33 V 135 T 0 0.00315896
33 V 136 S 0 -0.0247123
33 V 137 V 0 -0.0378853
33 V 138 D 0 0.0108679
33 V 139 E 0 -0.0304829
33 V 140 V 0 -0.168065
33 V 141 L 0 -0.0435788
33 V 142 E 0 -0.0214319
33 V 143 L 0 -0.0845112
33 V 144 L 0 -0.0806158
33 V 145 A 0 -0.114395
33 V 146 G 0 0.00580471
34 K 35 G 0 0.391827
34 K 36 G 0 0.155475
34 K 37 Y 0 0.136909
34 K 38 V 0 0.0849818
34 K 39 E 0 0.0873617
34 K 40 P 0 0.0494915
34 K 41 E 0 0.0307301
34 K 42 Y 0 0.0754732
34 K 43 V 0 0.030786
34 K 44 Q 0 0.154312
34 K 45 A 0 -0.0569692
34 K 46 M 0 -0.0686691
34 K 47 L 0 0.0108891
34 K 48 D 0 0.00598114
34 K 49 R 0 -0.0582415
34 K 50 E 0 -0.00814167
34 K 51 K 0 0.115494
34 K 52 L 0 -0.0776279
34 K 53 T 0 -0.0800792
34 K 54 P 0 -0.0544975
34 K 55 T 0 -0.0626282
34 K 56 Y 0 -0.059007
34 K 57 L 0 -0.0583541
34 K 58 G 0 -0.00677126
34 K 59 E 0 -0.0450273
34 K 60 S 0 -0.00836889
34 K 61 I 0 -0.125691
34 K 62 A 0 -0.0619723
34 K 63 V 0 -0.100416
34 K 64 P 0 -0.0229497
34 K 65 H 0 -0.0335687
34 K 66 G 0 -0.0821735
34 K 67 T 0 -0.0388601
34 K 68 V 0 -0.071619
34 K 69 E 0 -0.0121309
34 K 73 R 0 0.00672746
34 K 74 V 0 0.00331294
34 K 75 L 0 -0.00950947
34 K 76 K 0 0.0348747
34 K 77 T 0 -0.0995262
34 K 78 G 0 -0.0420033
34 K 79 V 0 -0.140726
34 K 80 V 0 -0.0593829
34 K 81 F 0 -0.124773
34 K 82 C 0 -0.066933
34 K 83 Q 0 -0.0997734
34 K 84 Y 0 -0.0702049
34 K 85 P 0 -0.0302869
34 K 86 E 0 0.0238161
34 K 87 G 0 0.00258954
34 K 88 V 0 0.0628907
34 K 89 R 0 -0.00655647
34 K 90 F 0 -0.0891492
34 K 91 G 0 -0.0392167
34 K 92 E 0 -0.0242532
34 K 93 E 0 -0.0655923
34 K 94 E 0 -0.081721
34 K 95 D 0 -0.0486132
34 K 96 D 0 -0.0547047
34 K 97 I 0 -0.0558388
34 K 98 A 0 -0.0379063
34 K 99 R 0 -0.0147758
34 K 100 L 0 -0.0236154
34 K 101 V 0 -0.119268
34 K 102 I 0 -0.0193857
34 K 103 G 0 -0.0817036
34 K 104 I 0 -0.0898003
34 K 105 A 0 -0.037071
34 K 106 A 0 -0.102509
34 K 107 R 0 -0.0478066
34 K 108 N 0 -0.0146068
34 K 109 N 0 -0.0619785
34 K 110 E 0 0.0643209
34 K 111 H 0 -0.0684947
34 K 112 I 0 0.029008
34 K 113 Q 0 -0.0381559
34 K 114 V 0 -0.0607449
34 K 115 I 0 -0.0610625
34 K 116 T 0 -0.0847824
34 K 117 S 0 -0.0521521
34 K 118 L 0 -0.0903716
34 K 119 T 0 -0.0407325
34 K 120 N 0 -0.0209853
34 K 121 A 0 -0.0117092
34 K 122 L 0 -0.0379047
34 K 123 D 0 -0.0559573
34 K 124 D 0 -0.00254444
34 K 125 E 0 -0.0223385
34 K 126 S 0 -0.000673504
34 K 127 V 0 -0.0980063
34 K 128 I 0 -0.0198821
34 K 129 E 0 0.0025379
34 K 130 R 0 -0.0292556
34 K 131 L 0 -0.0554791
34 K 132 A 0 -0.0926262
34 K 133 H 0 0.0390392
34 K 134 T 0 -0.0912099
34 K 135 T 0 0.0476363
34 K 136 S 0 -0.0864818
34 K 137 V 0 -0.0389977
34 K 138 D 0 0.0367369
34 K 139 E 0 0.0276227
34 K 140 V 0 -0.0699469
34 K 141 L 0 0.0237663
34 K 142 E 0 -0.0122899
34 K 143 L 0 -0.0231682
34 K 144 L 0 -0.0499149
34 K 145 A 0 0.00882531
34 K 146 G 0 0.0333913
35 G 36 G 0 0.292468
35 G 37 Y 0 0.517437
35 G 38 V 0 0.110185
35 G 39 E 0 0.0770502
35 G 40 P 0 0.0397307
35 G 41 E 0 0.0439703
35 G 42 Y 0 0.00944517
35 G 43 V 0 0.0291814
35 G 44 Q 0 -0.0047995
35 G 45 A 0 0.0298888
35 G 46 M 0 -0.0911273
35 G 47 L 0 0.090506
35 G 48 D 0 0.0743633
35 G 49 R 0 -0.0570664
35 G 50 E 0 -0.0356329
35 G 51 K 0 -0.0202556
35 G 52 L 0 -0.0471166
35 G 53 T 0 -0.0537484
35 G 54 P 0 -0.0583849
35 G 55 T 0 -0.0422759
35 G 56 Y 0 -0.0811474
35 G 57 L 0 -0.0872238
35 G 58 G 0 -0.116352
35 G 59 E 0 -0.0235839
35 G 60 S 0 -0.0341084
35 G 61 I 0 -0.0597837
35 G 62 A 0 -0.0499949
35 G 63 V 0 -0.0407408
35 G 64 P 0 -0.110697
35 G 65 H 0 -0.0727848
35 G 66 G 0 -0.0840935
35 G 67 T 0 -0.0460025
35 G 68 V 0 -0.0853134
35 G 69 E 0 0.0298364
35 G 73 R 0 -0.00738054
35 G 74 V 0 0.00525102
35 G 75 L 0 0.0660314
35 G 76 K 0 0.0384572
35 G 77 T 0 -0.022349
35 G 78 G 0 0.0489278
35 G 79 V 0 -0.0826027
35 G 80 V 0 0.0287297
35 G 81 F 0 0.0465791
35 G 82 C 0 -0.0613653
35 G 83 Q 0 -0.0323493
35 G 84 Y 0 -0.0385763
35 G 85 P 0 -0.0308622
35 G 86 E 0 0.0460937
35 G 87 G 0 -0.083435
35 G 88 V 0 -0.0450371
35 G 89 R 0 0.0232546
35 G 90 F 0 -0.105545
35 G 91 G 0 -0.0453287
35 G 92 E 0 -0.0644011
35 G 93 E 0 -0.0800502
35 G 94 E 0 -0.051533
35 G 95 D 0 -0.105334
35 G 96 D 0 -0.0180154
35 G 97 I 0 -0.026035
35 G 98 A 0 -0.069734
35 G 99 R 0 -0.0118205
35 G 100 L 0 -0.0991492
35 G 101 V 0 -0.0638047
35 G 102 I 0 -0.0556004
35 G 103 G 0 -0.0373681
35 G 104 I 0 -0.0882016
35 G 105 A 0 0.00855548
35 G 106 A 0 -0.0696933
35 G 107 R 0 0.00406972
35 G 108 N 0 -0.0360284
35 G 109 N 0 0.0270111
35 G 110 E 0 -0.0538421
35 G 111 H 0 -0.098372
35 G 112 I 0 -0.108153
35 G 113 Q 0 -0.0159236
35 G 114 V 0 -0.0880473
35 G 115 I 0 -0.0864463
35 G 116 T 0 0.00870329
35 G 117 S 0 -0.0327281
35 G 118 L 0 -0.0962084
35 G 119 T 0 -0.0430667
35 G 120 N 0 0.0719725
35 G 121 A 0 0.00470962
35 G 122 L 0 -0.0598823
35 G 123 D 0 -0.104136
35 G 124 D 0 0.0168958
35 G 125 E 0 -0.0533379
35 G 126 S 0 0.0213065
35 G 127 V 0 0.00638452
35 G 128 I 0 -0.0341714
35 G 129 E 0 -0.00312754
35 G 130 R 0 -0.00972006
35 G 131 L 0 -0.0498573
35 G 132 A 0 -0.0398755
35 G 133 H 0 -0.0344361
35 G 134 T 0 -0.137583
35 G 135 T 0 -0.0189256
35 G 136 S 0 -0.0623575
35 G 137 V 0 -0.0383571
35 G 138 D 0 -0.0268861
35 G 139 E 0 -0.0280016
35 G 140 V 0 -0.0750099
35 G 141 L 0 -0.0157823
35 G 142 E 0 0.00857864
35 G 143 L 0 -0.1015
35 G 144 L 0 -0.0867677
35 G 145 A 0 -0.0125599
35 G 146 G 0 0.00443484
36 G 37 Y 0 0.63619
36 G 38 V 0 0.387986
36 G 39 E 0 0.272265
36 G 40 P 0 0.0699189
36 G 41 E 0 0.0351504
36 G 42 Y 0 0.203812
36 G 43 V 0 0.0644623
36 G 44 Q 0 0.109747
36 G 45 A 0 0.023427
36 G 46 M 0 -0.0541082
36 G 47 L 0 -0.0355818
36 G 48 D 0 -0.010264
36 G 49 R 0 -0.00429437
36 G 50 E 0 0.0192181
36 G 51 K 0 -0.0087645
36 G 52 L 0 -0.0396503
36 G 53 T 0 -0.108843
36 G 54 P 0 -0.0252398
36 G 55 T 0 -0.0337593
36 G 56 Y 0 -0.0666062
36 G 57 L 0 -0.00321822
36 G 58 G 0 -0.0427258
36 G 59 E 0 -0.0210569
36 G 60 S 0 -0.0376294
36 G 61 I 0 0.0828111
36 G 62 A 0 -0.0676482
36 G 63 V 0 -0.00277449
36 G 64 P 0 -0.09378
36 G 65 H 0 -0.0196972
36 G 66 G 0 0.0298005
36 G 67 T 0 -0.0541832
36 G 68 V 0 -0.0449839
36 G 69 E 0 0.00811695
36 G 73 R 0 0.0106461
36 G 74 V 0 -0.00245615
36 G 75 L 0 0.354143
36 G 76 K 0 0.0525124
36 G 77 T 0 -0.0437673
36 G 78 G 0 0.101463
36 G 79 V 0 -0.031688
36 G 80 V 0 -0.0397645
36 G 81 F 0 -0.0247224
36 G 82 C 0 -0.0393835
36 G 83 Q 0 -0.0452611
36 G 84 Y 0 -0.0705706
36 G 85 P 0 -0.0220139
36 G 86 E 0 0.0397691
36 G 87 G 0 0.0198805
36 G 88 V 0 -0.0381752
36 G 89 R 0 -0.0148694
36 G 90 F 0 -0.0671223
36 G 91 G 0 -0.0505353
36 G 92 E 0 0.0116762
36 G 93 E 0 -0.0710252
36 G 94 E 0 -0.045984
36 G 95 D 0 -0.00356341
36 G 96 D 0 -0.0647421
36 G 97 I 0 -0.0304132
36 G 98 A 0 0.00926362
36 G 99 R 0 -0.0313612
36 G 100 L 0 -0.0732397
36 G 101 V 0 -0.0188735
36 G 102 I 0 -0.0131535
36 G 103 G 0 -0.0396606
36 G 104 I 0 -0.0708207
36 G 105 A 0 -0.00622152
36 G 106 A 0 -0.10616
36 G 107 R 0 -0.101136
36 G 108 N 0 -0.0524646
36 G 109 N 0 -0.0374569
36 G 110 E 0 -0.00916075
36 G 111 H 0 -0.0299244
36 G 112 I 0 -0.00426817
36 G 113 Q 0 0.049215
36 G 114 V 0 -0.00791196
36 G 115 I 0 -0.0634695
36 G 116 T 0 -0.0644979
36 G 117 S 0 -0.080219
36 G 118 L 0 -0.0699948
36 G 119 T 0 0.00832955
36 G 120 N 0 -0.0842644
36 G 121 A 0 -0.0850622
36 G 122 L 0 -0.0564794
36 G 123 D 0 -0.058031
36 G 124 D 0 -0.0264423
36 G 125 E 0 -0.0661224
36 G 126 S 0 -0.0191971
36 G 127 V 0 -0.0441325
36 G 128 I 0 -0.0103323
36 G 129 E 0 -0.0188168
36 G 130 R 0 -0.0273046
36 G 131 L 0 -0.0537801
36 G 132 A 0 -0.0870867
36 G 133 H 0 -0.0232851
36 G 134 T 0 -0.0494191
36 G 135 T 0 -0.0461665
36 G 136 S 0 0.0749047
36 G 137 V 0 -0.0551764
36 G 138 D 0 0.0616467
36 G 139 E 0 -0.00922984
36 G 140 V 0 -0.0546953
36 G 141 L 0 -0.0899536
36 G 142 E 0 0.0410358
36 G 143 L 0 -0.0527341
36 G 144 L 0 -0.0695773
36 G 145 A 0 -0.0263306
36 G 146 G 0 -0.0352198
37 Y 38 V 0 0.501442
37 Y 39 E 0 0.18851
37 Y 40 P 0 0.0566241
37 Y 41 E 0 0.0966432
37 Y 42 Y 0 -0.028509
37 Y 43 V 0 -0.0145183
37 Y 44 Q 0 0.0283511
37 Y 45 A 0 0.00783487
37 Y 46 M 0 -0.0340333
37 Y 47 L 0 0.0712325
37 Y 48 D 0 -0.0597565
37 Y 49 R 0 0.0128754
37 Y 50 E 0 -0.0490788
37 Y 51 K 0 -0.0406371
37 Y 52 L 0 0.0100332
37 Y 53 T 0 -0.0122448
37 Y 54 P 0 -0.0357435
37 Y 55 T 0 -0.0681445
37 Y 56 Y 0 -0.0791164
37 Y 57 L 0 -0.0394963
37 Y 58 G 0 -0.00585824
37 Y 59 E 0 -0.0315701
37 Y 60 S 0 0.0260672
37 Y 61 I 0 0.0205411
37 Y 62 A 0 -0.01181
37 Y 63 V 0 -0.0858181
37 Y 64 P 0 -0.061276
37 Y 65 H 0 -0.0503
37 Y 66 G 0 -0.0539397
37 Y 67 T 0 -0.0382282
37 Y 68 V 0 0.043366
37 Y 69 E 0 0.0799098
37 Y 73 R 0 -0.00417163
37 Y 74 V 0 0.0277887
37 Y 75 L 0 0.0922439
37 Y 76 K 0 0.595402
37 Y 77 T 0 0.0407095
37 Y 78 G 0 0.558716
37 Y 79 V 0 -0.0423974
37 Y 80 V 0 -0.0118436
37 Y 81 F 0 -0.0789256
37 Y 82 C 0 -0.0751313
37 Y 83 Q 0 0.0302825
37 Y 84 Y 0 -0.136978
37 Y 85 P 0 -0.0207933
37 Y 86 E 0 -0.0320872
37 Y 87 G 0 -0.0568232
37 Y 88 V 0 -0.0728943
37 Y 89 R 0 -0.0411906
37 Y 90 F 0 -0.0517429
37 Y 91 G 0 -0.047328
37 Y 92 E 0 0.0304835
37 Y 93 E 0 -0.0571329
37 Y 94 E 0 -0.068547
37 Y 95 D 0 -0.0975307
37 Y 96 D 0 -0.0292122
37 Y 97 I 0 -0.000475743
37 Y 98 A 0 -0.0656867
37 Y 99 R 0 -0.0880142
37 Y 100 L 0 -0.0934503
37 Y 101 V 0 -0.105445
37 Y 102 I 0 -0.0609678
37 Y 103 G 0 -0.0655981
37 Y 104 I 0 -0.0394832
37 Y 105 A 0 0.0711324
37 Y 106 A 0 -0.0944436
37 Y 107 R 0 -0.0254984
37 Y 108 N 0 0.0538647
37 Y 109 N 0 -0.0180828
37 Y 110 E 0 -0.0321061
37 Y 111 H 0 -0.0751276
37 Y 112 I 0 -0.0880492
37 Y 113 Q 0 -0.0390708
37 Y 114 V 0 -0.064609
37 Y 115 I 0 0.011237
37 Y 116 T 0 -0.0418491
37 Y 117 S 0 -0.035459
37 Y 118 L 0 -0.0940352
37 Y 119 T 0 -0.0236644
37 Y 120 N 0 0.0120347
37 Y 121 A 0 -0.0191674
37 Y 122 L 0 -0.149372
37 Y 123 D 0 -0.0595104
37 Y 124 D 0 -0.0366036
37 Y 125 E 0 -0.0251787
37 Y 126 S 0 0.0206608
37 Y 127 V 0 -0.00166189
37 Y 128 I 0 -0.110497
37 Y 129 E 0 -0.0672965
37 Y 130 R 0 -0.0403793
37 Y 131 L 0 -0.0454893
37 Y 132 A 0 -0.0507823
37 Y 133 H 0 -0.0502411
37 Y 134 T 0 -0.0613004
37 Y 135 T 0 -0.088992
37 Y 136 S 0 -0.0264105
37 Y 137 V 0 -0.0657079
37 Y 138 D 0 0.00802643
37 Y 139 E 0 -0.0761517
37 Y 140 V 0 -0.00800806
37 Y 141 L 0 0.0454136
37 Y 142 E 0 -0.0138871
37 Y 143 L 0 -0.0428828
37 Y 144 L 0 -0.0901705
37 Y 145 A 0 -0.0310321
37 Y 146 G 0 -0.0045122
38 V 39 E 0 0.357959
38 V 40 P 0 0.110188
38 V 41 E 0 0.122816
38 V 42 Y 0 0.43112
38 V 43 V 0 0.175245
38 V 44 Q 0 -0.00280749
38 V 45 A 0 0.0657099
38 V 46 M 0 0.149106
38 V 47 L 0 0.05932
38 V 48 D 0 0.0379657
38 V 49 R 0 -0.0337389
38 V 50 E 0 -0.083421
38 V 51 K 0 -0.0633836
38 V 52 L 0 -0.00829333
38 V 53 T 0 -0.00845827
38 V 54 P 0 0.00922261
38 V 55 T 0 -0.0164617
38 V 56 Y 0 -0.067962
38 V 57 L 0 -0.00752119
38 V 58 G 0 0.00466477
38 V 59 E 0 -0.0491502
38 V 60 S 0 -0.0748116
38 V 61 I 0 -0.0204568
38 V 62 A 0 0.0171675
38 V 63 V 0 -0.0549276
38 V 64 P 0 -0.0126767
38 V 65 H 0 -0.0359319
38 V 66 G 0 0.00254242
38 V 67 T 0 0.0310492
38 V 68 V 0 0.00336538
38 V 69 E 0 -0.00513049
38 V 73 R 0 0.0635608
38 V 74 V 0 0.0783868
38 V 75 L 0 0.0505129
38 V 76 K 0 -0.00714705
38 V 77 T 0 0.00853172
38 V 78 G 0 0.0726186
38 V 79 V 0 -0.0474501
38 V 80 V 0 0.0210924
38 V 81 F 0 -0.0325256
38 V 82 C 0 -0.032456
38 V 83 Q 0 -0.0653085
38 V 84 Y 0 -0.0784075
38 V 85 P 0 -0.0574323
38 V 86 E 0 -0.0708688
38 V 87 G 0 -0.091697
38 V 88 V 0 -0.0616741
38 V 89 R 0 -0.0802191
38 V 90 F 0 -0.0614091
38 V 91 G 0 -0.0747866
38 V 92 E 0 -0.0875395
38 V 93 E 0 -0.0477808
38 V 94 E 0 -0.0832552
38 V 95 D 0 -0.0510724
38 V 96 D 0 -0.0587497
38 V 97 I 0 -0.045387
38 V 98 A 0 -0.0703939
38 V 99 R 0 -0.0888704
38 V 100 L 0 -0.0791401
38 V 101 V 0 -0.0981302
38 V 102 I 0 -0.0302737
38 V 103 G 0 0.0615092
38 V 104 I 0 -0.0592931
38 V 105 A 0 0.124849
38 V 106 A 0 -0.072377
38 V 107 R 0 -0.0166225
38 V 108 N 0 -0.0237356
38 V 109 N 0 -0.00566373
38 V 110 E 0 -0.0142954
38 V 111 H 0 -0.0267401
38 V 112 I 0 0.00748141
38 V 113 Q 0 -0.0624022
38 V 114 V 0 -0.0473627
38 V 115 I 0 -0.0171544
38 V 116 T 0 -0.169116
38 V 117 S 0 0.0386233
38 V 118 L 0 -0.0557898
38 V 119 T 0 -0.0278993
38 V 120 N 0 -0.0789757
38 V 121 A 0 -0.0312344
38 V 122 L 0 -0.026957
38 V 123 D 0 -0.0859579
38 V 124 D 0 -0.073702
38 V 125 E 0 0.00303829
38 V 126 S 0 -0.0877872
38 V 127 V 0 -0.0490845
38 V 128 I 0 -0.00800638
38 V 129 E 0 -0.113663
38 V 130 R 0 -0.0918407
38 V 131 L 0 -0.00791113
38 V 132 A 0 -0.0850925
38 V 133 H 0 -0.0182755
38 V 134 T 0 -0.0128699
38 V 135 T 0 -0.0371267
38 V 136 S 0 -0.102955
38 V 137 V 0 -0.0670884
38 V 138 D 0 -0.0530747
38 V 139 E 0 -0.0334106
38 V 140 V 0 -0.0673242
38 V 141 L 0 -0.0889842
38 V 142 E 0 -0.0545195
38 V 143 L 0 -0.026394
38 V 144 L 0 -0.089428
38 V 145 A 0 -0.0327558
38 V 146 G 0 -0.0450018
39 E 40 P 0 0.231122
39 E 41 E 0 0.63508
39 E 42 Y 0 0.0118852
39 E 43 V 0 0.0770057
39 E 44 Q 0 0.0812349
39 E 45 A 0 0.0670705
39 E 46 M 0 -0.0333528
39 E 47 L 0 -0.0578728
39 E 48 D 0 0.0159773
39 E 49 R 0 -0.0258437
39 E 50 E 0 -0.0372599
39 E 51 K 0 -0.000919209
39 E 52 L 0 -0.070956
39 E 53 T 0 0.0111049
39 E 54 P 0 -0.0449112
39 E 55 T 0 -0.00591609
39 E 56 Y 0 -0.0368604
39 E 57 L 0 -0.0822075
39 E 58 G 0 -0.0169342
39 E 59 E 0 -0.0420974
39 E 60 S 0 -0.0562336
39 E 61 I 0 -0.0435091
39 E 62 A 0 -0.0707083
39 E 63 V 0 -0.0745679
39 E 64 P 0 -0.0539664
39 E 65 H 0 -0.0162127
39 E 66 G 0 0.0577583
39 E 67 T 0 0.0331099
39 E 68 V 0 0.0551902
39 E 69 E 0 0.0632714
39 E 73 R 0 0.309599
39 E 74 V 0 0.0201516
39 E 75 L 0 0.690911
39 E 76 K 0 0.0473683
39 E 77 T 0 -0.0521681
39 E 78 G 0 -0.0340215
39 E 79 V 0 -0.107957
39 E 80 V 0 -0.0625416
39 E 81 F 0 -0.0714191
39 E 82 C 0 -0.102397
39 E 83 Q 0 -0.10208
39 E 84 Y 0 -0.0547847
39 E 85 P 0 0.0579843
39 E 86 E 0 0.0692624
39 E 87 G 0 -0.00108575
39 E 88 V 0 -0.031893
39 E 89 R 0 0.0439764
39 E 90 F 0 -0.106791
39 E 91 G 0 0.0403674
39 E 92 E 0 -0.0984795
39 E 93 E 0 -0.0187858
39 E 94 E 0 -0.0572116
39 E 95 D 0 -0.0406893
39 E 96 D 0 -0.0266814
39 E 97 I 0 0.0027517
39 E 98 A 0 -0.0661446
39 E 99 R 0 -0.0423267
39 E 100 L 0 -0.0655651
39 E 101 V 0 -0.124449
39 E 102 I 0 -0.0932018
39 E 103 G 0 -0.0681755
39 E 104 I 0 -0.0593762
39 E 105 A 0 -0.0673422
39 E 106 A 0 -0.114548
39 E 107 R 0 0.0208321
39 E 108 N 0 -0.0323277
39 E 109 N 0 -0.0443634
39 E 110 E 0 -0.00241047
39 E 111 H 0 -0.0351108
39 E 112 I 0 -0.0769881
39 E 113 Q 0 0.000392493
39 E 114 V 0 -0.0947057
39 E 115 I 0 -0.0279134
39 E 116 T 0 -0.000401481
39 E 117 S 0 0.0569576
39 E 118 L 0 -0.0583464
39 E 119 T 0 -0.108123
39 E 120 N 0 -0.0494462
39 E 121 A 0 -0.0969781
39 E 122 L 0 -0.0660585
39 E 123 D 0 -0.0992982
39 E 124 D 0 -0.0513665
39 E 125 E 0 -0.0495005
39 E 126 S 0 -0.017536
39 E 127 V 0 -0.0219256
39 E 128 I 0 -0.106792
39 E 129 E 0 0.00935358
39 E 130 R 0 -0.0189149
39 E 131 L 0 -0.0340968
39 E 132 A 0 -0.0566017
39 E 133 H 0 0.0361329
39 E 134 T 0 -0.0150058
39 E 135 T 0 -0.0410693
39 E 136 S 0 -0.032518
39 E 137 V 0 -0.0214315
39 E 138 D 0 -0.0325228
39 E 139 E 0 -0.00539804
39 E 140 V 0 -0.0824632
39 E 141 L 0 -0.11408
39 E 142 E 0 -0.00635406
39 E 143 L 0 -0.0112919
39 E 144 L 0 -0.0819422
39 E 145 A 0 0.0366482
39 E 146 G 0 0.0319567
40 P 41 E 0 0.280339
40 P 42 Y 0 0.050454
40 P 43 V 0 0.185571
40 P 44 Q 0 0.400796
40 P 45 A 0 0.0378998
40 P 46 M 0 -0.0349713
40 P 47 L 0 -0.020278
40 P 48 D 0 -0.0289011
40 P 49 R 0 0.0386803
40 P 50 E 0 0.0563637
40 P 51 K 0 0.105639
40 P 52 L 0 -0.00201851
40 P 53 T 0 -0.100375
40 P 54 P 0 -0.032423
40 P 55 T 0 -0.0165231
40 P 56 Y 0 -0.0308766
40 P 57 L 0 0.0326975
40 P 58 G 0 -0.0795914
40 P 59 E 0 -0.0611642
40 P 60 S 0 -0.0469258
40 P 61 I 0 -0.0473104
40 P 62 A 0 0.0178047
40 P 63 V 0 -0.0578654
40 P 64 P 0 -0.0531194
40 P 65 H 0 -0.0154358
40 P 66 G 0 -0.0378994
40 P 67 T 0 -0.0143568
40 P 68 V 0 -0.088308
40 P 69 E 0 0.00330492
40 P 73 R 0 -0.00764935
40 P 74 V 0 -0.0244496
40 P 75 L 0 0.0797147
40 P 76 K 0 0.0850086
40 P 77 T 0 -0.0766905
40 P 78 G 0 -0.0157987
40 P 79 V 0 -0.0444316
40 P 80 V 0 -0.0289944
40 P 81 F 0 -0.0544844
40 P 82 C 0 -0.0514152
40 P 83 Q 0 -0.0833341
40 P 84 Y 0 -0.0710933
40 P 85 P 0 0.0508124
40 P 86 E 0 0.059077
40 P 87 G 0 -0.0587077
40 P 88 V 0 0.016535
40 P 89 R 0 -0.00785554
40 P 90 F 0 -0.103886
40 P 91 G 0 0.0244641
40 P 92 E 0 -0.0692459
40 P 93 E 0 -0.0929444
40 P 94 E 0 -0.068893
40 P 95 D 0 -0.0360241
40 P 96 D 0 -0.0606173
40 P 97 I 0 0.0105997
40 P 98 A 0 -0.0324162
40 P 99 R 0 -0.0756654
40 P 100 L 0 0.0495619
40 P 101 V 0 -0.131637
40 P 102 I 0 0.00683229
40 P 103 G 0 -0.0352804
40 P 104 I 0 -0.0805629
40 P 105 A 0 -0.0292086
40 P 106 A 0 -0.0388402
40 P 107 R 0 -0.0256268
40 P 108 N 0 -0.0216481
40 P 109 N 0 -0.0317658
40 P 110 E 0 -0.0567091
40 P 111 H 0 -0.0117985
40 P 112 I 0 -0.0621967
40 P 113 Q 0 -0.0327675
40 P 114 V 0 -0.027093
40 P 115 I 0 -0.0876423
40 P 116 T 0 -0.0793457
40 P 117 S 0 -0.0675795
40 P 118 L 0 -0.0665843
40 P 119 T 0 -0.10335
40 P 120 N 0 0.0372488
40 P 121 A 0 -0.0356714
40 P 122 L 0 -0.00900576
40 P 123 D 0 -0.0932826
40 P 124 D 0 -0.0506084
40 P 125 E 0 0.0309533
40 P 126 S 0 0.101098
40 P 127 V 0 -0.0328001
40 P 128 I 0 -0.0434113
40 P 129 E 0 -0.00401704
40 P 130 R 0 -0.0195754
40 P 131 L 0 -0.057566
40 P 132 A 0 0.00953822
40 P 133 H 0 -0.027291
40 P 134 T 0 -0.107508
40 P 135 T 0 0.0445564
40 P 136 S 0 -0.0255553
40 P 137 V 0 0.0261284
40 P 138 D 0 0.0933283
40 P 139 E 0 0.00744786
40 P 140 V 0 -0.0698364
40 P 141 L 0 -0.0596607
40 P 142 E 0 0.0752712
40 P 143 L 0 -0.0507822
40 P 144 L 0 -0.026626
40 P 145 A 0 -0.0399568
40 P 146 G 0 -0.0141285
41 E 42 Y 0 0.0674809
41 E 43 V 0 0.127883
41 E 44 Q 0 0.251119
41 E 45 A 0 0.260055
41 E 46 M 0 -0.0674672
41 E 47 L 0 0.0374516
41 E 48 D 0 0.0855564
41 E 49 R 0 0.0402413
41 E 50 E 0 -0.0111326
41 E 51 K 0 0.0353849
41 E 52 L 0 0.0804322
41 E 53 T 0 -0.0115491
41 E 54 P 0 -0.0559563
41 E 55 T 0 -0.00402652
41 E 56 Y 0 -0.0778706
41 E 57 L 0 -0.0271656
41 E 58 G 0 0.0167918
41 E 59 E 0 0.00257944
41 E 60 S 0 -0.013729
41 E 61 I 0 0.0243486
41 E 62 A 0 -0.0532151
41 E 63 V 0 0.0228062
41 E 64 P 0 -0.0498943
41 E 65 H 0 -0.0290361
41 E 66 G 0 -0.034928
41 E 67 T 0 0.0269048
41 E 68 V 0 0.0514846
41 E 69 E 0 0.121849
41 E 73 R 0 0.662869
41 E 74 V 0 -0.0212
41 E 75 L 0 0.0889488
41 E 76 K 0 -0.046938
41 E 77 T 0 0.0463421
41 E 78 G 0 -0.0404843
41 E 79 V 0 -0.0428792
41 E 80 V 0 -0.000255308
41 E 81 F 0 -0.0301694
41 E 82 C 0 -0.0963111
41 E 83 Q 0 -0.0722444
41 E 84 Y 0 -0.0856117
41 E 85 P 0 -0.00263297
41 E 86 E 0 0.064259
41 E 87 G 0 -0.0264911
41 E 88 V 0 -0.0331352
41 E 89 R 0 -0.00474233
41 E 90 F 0 -0.0855934
41 E 91 G 0 0.0585264
41 E 92 E 0 -0.0640474
41 E 93 E 0 -0.0563053
41 E 94 E 0 -0.0259477
41 E 95 D 0 -0.0153339
41 E 96 D 0 -0.0181119
41 E 97 I 0 0.0150878
41 E 98 A 0 -0.0418046
41 E 99 R 0 -0.0778164
41 E 100 L 0 -0.0285813
41 E 101 V 0 -0.0860791
41 E 102 I 0 -0.0636316
41 E 103 G 0 -0.068124
41 E 104 I 0 -0.139258
41 E 105 A 0 -0.0645922
41 E 106 A 0 -0.0879285
41 E 107 R 0 -0.0352006
41 E 108 N 0 0.00161264
41 E 109 N 0 -0.0693365
41 E 110 E 0 -0.0776262
41 E 111 H 0 -0.0670233
41 E 112 I 0 -0.0796743
41 E 113 Q 0 -0.0478792
41 E 114 V 0 0.019
41 E 115 I 0 0.0420144
41 E 116 T 0 0.00654334
41 E 117 S 0 -0.0936344
41 E 118 L 0 -0.10331
41 E 119 T 0 -0.121979
41 E 120 N 0 -0.0130706
41 E 121 A 0 -0.0236195
41 E 122 L 0 -0.0993145
41 E 123 D 0 -0.00591037
41 E 124 D 0 -0.0239513
41 E 125 E 0 -0.0312105
41 E 126 S 0 -0.0512832
41 E 127 V 0 -0.0114059
41 E 128 I 0 -0.121756
41 E 129 E 0 0.0138054
41 E 130 R 0 0.00122435
41 E 131 L 0 -0.0628381
41 E 132 A 0 -0.0510585
41 E 133 H 0 0.0124909
41 E 134 T 0 -0.0222808
41 E 135 T 0 0.0174487
41 E 136 S 0 -0.0989846
41 E 137 V 0 -0.00965819
41 E 138 D 0 -0.0246327
41 E 139 E 0 -0.0072445
41 E 140 V 0 -0.102727
41 E 141 L 0 0.0116573
41 E 142 E 0 -0.0653551
41 E 143 L 0 -0.0172462
41 E 144 L 0 -0.0437273
41 E 145 A 0 0.0168732
41 E 146 G 0 -0.0101649
42 Y 43 V 0 0.171224
42 Y 44 Q 0 0.0445233
42 Y 45 A 0 0.197323
42 Y 46 M 0 0.392924
42 Y 47 L 0 0.0699637
42 Y 48 D 0 -0.0338613
42 Y 49 R 0 0.0188401
42 Y 50 E 0 -0.015296
42 Y 51 K 0 -0.0614003
42 Y 52 L 0 0.055808
42 Y 53 T 0 0.0105923
42 Y 54 P 0 0.153386
42 Y 55 T 0 0.0715263
42 Y 56 Y 0 0.0144811
42 Y 57 L 0 -0.0013258
42 Y 58 G 0 0.00485796
42 Y 59 E 0 -0.0504694
42 Y 60 S 0 -0.00187008
42 Y 61 I 0 0.00121631
42 Y 62 A 0 0.0357809
42 Y 63 V 0 -0.0838395
42 Y 64 P 0 -0.0494728
42 Y 65 H 0 0.0554133
42 Y 66 G 0 0.224206
42 Y 67 T 0 0.0397748
42 Y 68 V 0 0.109806
42 Y 69 E 0 0.00474054
42 Y 73 R 0 -0.00729688
42 Y 74 V 0 0.10855
42 Y 75 L 0 0.0452239
42 Y 76 K 0 0.0483386
42 Y 77 T 0 -0.0407521
42 Y 78 G 0 0.170468
42 Y 79 V 0 0.0413973
42 Y 80 V 0 -0.0314021
42 Y 81 F 0 -0.0761691
42 Y 82 C 0 -0.130022
42 Y 83 Q 0 -0.0352283
42 Y 84 Y 0 -0.0394438
42 Y 85 P 0 -0.124858
42 Y 86 E 0 -0.0774776
42 Y 87 G 0 -0.11599
42 Y 88 V 0 -0.0697859
42 Y 89 R 0 -0.162648
42 Y 90 F 0 -0.0420539
42 Y 91 G 0 -0.0841521
42 Y 92 E 0 -0.0783785
42 Y 93 E 0 -0.00547669
42 Y 94 E 0 -0.06904
42 Y 95 D 0 0.0073828
42 Y 96 D 0 -0.00522674
42 Y 97 I 0 -0.0168139
42 Y 98 A 0 0.0385085
42 Y 99 R 0 -0.0903937
42 Y 100 L 0 -0.0626435
42 Y 101 V 0 -0.0442512
42 Y 102 I 0 0.00812528
42 Y 103 G 0 0.239051
42 Y 104 I 0 0.0530058
42 Y 105 A 0 0.57245
42 Y 106 A 0 -0.0332015
42 Y 107 R 0 0.0279643
42 Y 108 N 0 0.0596491
42 Y 109 N 0 0.0183706
42 Y 110 E 0 0.0172735
42 Y 111 H 0 -0.00510151
42 Y 112 I 0 -0.0190844
42 Y 113 Q 0 -0.140135
42 Y 114 V 0 -0.0577432
42 Y 115 I 0 0.0401803
42 Y 116 T 0 -0.0106405
42 Y 117 S 0 -0.071244
42 Y 118 L 0 -0.0357403
42 Y 119 T 0 0.0299154
42 Y 120 N 0 0.0151207
42 Y 121 A 0 0.0317854
42 Y 122 L 0 -0.106654
42 Y 123 D 0 -0.00575949
42 Y 124 D 0 -0.0109581
42 Y 125 E 0 -0.118916
42 Y 126 S 0 -0.0463904
42 Y 127 V 0 -0.0248434
42 Y 128 I 0 -0.0435709
42 Y 129 E 0 -0.0713652
42 Y 130 R 0 -0.109711
42 Y 131 L 0 -0.0169966
42 Y 132 A 0 -0.0347719
42 Y 133 H 0 -0.0598233
42 Y 134 T 0 -0.0283887
42 Y 135 T 0 -0.0661318
42 Y 136 S 0 -0.0599397
42 Y 137 V 0 -0.0587146
42 Y 138 D 0 -0.0777875
42 Y 139 E 0 -0.0732008
42 Y 140 V 0 -0.144704
42 Y 141 L 0 -0.0554424
42 Y 142 E 0 -0.109342
42 Y 143 L 0 -0.0919647
42 Y 144 L 0 -0.127035
42 Y 145 A 0 -0.0594513
42 Y 146 G 0 -0.0539544
43 V 44 Q 0 0.314823
43 V 45 A 0 0.0900223
43 V 46 M 0 0.173114
43 V 47 L 0 0.35344
43 V 48 D 0 0.0333883
43 V 49 R 0 -0.0519306
43 V 50 E 0 0.0356493
43 V 51 K 0 0.0388155
43 V 52 L 0 -0.000349874
43 V 53 T 0 0.0188032
43 V 54 P 0 -0.042206
43 V 55 T 0 -0.02359
43 V 56 Y 0 -0.0789259
43 V 57 L 0 -0.0767878
43 V 58 G 0 -0.0490177
43 V 59 E 0 0.00578599
43 V 60 S 0 -0.0306835
43 V 61 I 0 0.0324469
43 V 62 A 0 -0.0410863
43 V 63 V 0 -0.0613154
43 V 64 P 0 -0.0576866
43 V 65 H 0 -0.0715628
43 V 66 G 0 -0.0631552
43 V 67 T 0 -0.0950915
43 V 68 V 0 0.00932139
43 V 69 E 0 -0.0881875
43 V 73 R 0 0.0453665
43 V 74 V 0 -0.0993342
43 V 75 L 0 -0.0267114
43 V 76 K 0 0.00488802
43 V 77 T 0 -0.116861
43 V 78 G 0 -0.0124802
43 V 79 V 0 -0.0370715
43 V 80 V 0 -0.0247502
43 V 81 F 0 -0.022553
43 V 82 C 0 -0.0635678
43 V 83 Q 0 -0.134973
43 V 84 Y 0 -0.0628661
43 V 85 P 0 0.0131654
43 V 86 E 0 -0.0548916
43 V 87 G 0 -0.077097
43 V 88 V 0 -0.0811398
43 V 89 R 0 0.0128411
43 V 90 F 0 -0.000451246
43 V 91 G 0 -0.0133133
43 V 92 E 0 -0.0279279
43 V 93 E 0 -0.0606173
43 V 94 E 0 0.0272288
43 V 95 D 0 -0.0102686
43 V 96 D 0 -0.00952551
43 V 97 I 0 -0.0730786
43 V 98 A 0 -0.0574169
43 V 99 R 0 0.054529
43 V 100 L 0 -0.0663343
43 V 101 V 0 -0.120541
43 V 102 I 0 -0.00786802
43 V 103 G 0 0.000710097
43 V 104 I 0 0.0184725
43 V 105 A 0 -0.0497446
43 V 106 A 0 -0.0295881
43 V 107 R 0 -0.0550297
43 V 108 N 0 -0.000184058
43 V 109 N 0 -0.0498191
43 V 110 E 0 -0.0589255
43 V 111 H 0 -0.0761681
43 V 112 I 0 -0.0615124
43 V 113 Q 0 0.00177706
43 V 114 V 0 -0.0630794
43 V 115 I 0 -0.0838839
43 V 116 T 0 -0.0225462
43 V 117 S 0 0.0057245
43 V 118 L 0 -0.0760467
43 V 119 T 0 -0.0575724
43 V 120 N 0 -0.0759028
43 V 121 A 0 -0.146477
43 V 122 L 0 -0.0248843
43 V 123 D 0 -0.0417124
43 V 124 D 0 -0.0948514
43 V 125 E 0 -0.024624
43 V 126 S 0 -0.011642
43 V 127 V 0 -0.0817592
43 V 128 I 0 -0.129007
43 V 129 E 0 -0.0312633
43 V 130 R 0 0.00285645
43 V 131 L 0 -0.102133
43 V 132 A 0 -0.065241
43 V 133 H 0 -0.0406619
43 V 134 T 0 -0.0390906
43 V 135 T 0 -0.0394521
43 V 136 S 0 -0.0492592
43 V 137 V 0 -0.124126
43 V 138 D 0 -0.0528302
43 V 139 E 0 -0.0946421
43 V 140 V 0 -0.0889828
43 V 141 L 0 -0.0511803
43 V 142 E 0 -0.104276
43 V 143 L 0 -0.0455533
43 V 144 L 0 -0.0229342
43 V 145 A 0 -0.0494979
43 V 146 G 0 -0.0632676
44 Q 45 A 0 0.20656
44 Q 46 M 0 0.0396089
44 Q 47 L 0 0.149916
44 Q 48 D 0 0.674344
44 Q 49 R 0 0.0347388
44 Q 50 E 0 0.0175177
44 Q 51 K 0 0.0879675
44 Q 52 L 0 -0.0112183
44 Q 53 T 0 -0.0415682
44 Q 54 P 0 -0.0495447
44 Q 55 T 0 -0.0086844
44 Q 56 Y 0 -0.027766
44 Q 57 L 0 -0.0437541
44 Q 58 G 0 0.0242487
44 Q 59 E 0 -0.0112035
44 Q 60 S 0 0.0506387
44 Q 61 I 0 -0.0710826
44 Q 62 A 0 0.0552184
44 Q 63 V 0 -0.0164989
44 Q 64 P 0 -0.0497146
44 Q 65 H 0 0.0219653
44 Q 66 G 0 0.0246371
44 Q 67 T 0 -0.0696164
44 Q 68 V 0 -0.0168172
44 Q 69 E 0 -0.0394823
44 Q 73 R 0 0.0114843
44 Q 74 V 0 -0.135951
44 Q 75 L 0 -0.00331692
44 Q 76 K 0 0.00793251
44 Q 77 T 0 -0.0710098
44 Q 78 G 0 -0.0617191
44 Q 79 V 0 -0.0324802
44 Q 80 V 0 -0.0480789
44 Q 81 F 0 -0.0524962
44 Q 82 C 0 -0.0581239
44 Q 83 Q 0 -0.0612189
44 Q 84 Y 0 0.00497029
44 Q 85 P 0 0.0827895
44 Q 86 E 0 0.0548642
44 Q 87 G 0 -0.0263632
44 Q 88 V 0 -0.0468941
44 Q 89 R 0 -0.0033467
44 Q 90 F 0 -0.0649335
44 Q 91 G 0 0.00481796
44 Q 92 E 0 -0.0508862
44 Q 93 E 0 -0.0869841
44 Q 94 E 0 -0.034398
44 Q 95 D 0 -0.0415179
44 Q 96 D 0 0.00549687
44 Q 97 I 0 0.0159798
44 Q 98 A 0 0.0101379
44 Q 99 R 0 -0.0160825
44 Q 100 L 0 -0.0723658
44 Q 101 V 0 -0.140897
44 Q 102 I 0 -0.0215698
44 Q 103 G 0 -0.11727
44 Q 104 I 0 -0.0282754
44 Q 105 A 0 -0.0883055
44 Q 106 A 0 -0.156602
44 Q 107 R 0 -0.0196639
44 Q 108 N 0 -0.0353639
44 Q 109 N 0 -0.0990767
44 Q 110 E 0 0.00325526
44 Q 111 H 0 -0.00556342
44 Q 112 I 0 0.0038013
44 Q 113 Q 0 -0.0443296
44 Q 114 V 0 -0.103841
44 Q 115 I 0 -0.0823352
44 Q 116 T 0 -0.055067
44 Q 117 S 0 -0.0983692
44 Q 118 L 0 -0.0272137
44 Q 119 T 0 -0.0560951
44 Q 120 N 0 -0.0523027
44 Q 121 A 0 0.0239099
44 Q 122 L 0 -0.0140879
44 Q 123 D 0 -0.0100666
44 Q 124 D 0 -0.0269062
44 Q 125 E 0 -0.0713853
44 Q 126 S 0 0.0260501
44 Q 127 V 0 -0.0622623
44 Q 128 I 0 -0.0376503
44 Q 129 E 0 -0.00455306
44 Q 130 R 0 -0.0151137
44 Q 131 L 0 -0.0177104
44 Q 132 A 0 -0.0618118
44 Q 133 H 0 0.0281607
44 Q 134 T 0 -0.0467316
44 Q 135 T 0 0.0475031
44 Q 136 S 0 -0.0168568
44 Q 137 V 0 -0.0343371
44 Q 138 D 0 -0.00626301
44 Q 139 E 0 0.0383536
44 Q 140 V 0 -0.084143
44 Q 141 L 0 -0.105008
44 Q 142 E 0 -0.00123728
44 Q 143 L 0 -0.113524
44 Q 144 L 0 -0.0403186
44 Q 145 A 0 -0.03217
44 Q 146 G 0 0.000325885
45 A 46 M 0 0.112521
45 A 47 L 0 0.0771722
45 A 48 D 0 0.418806
45 A 49 R 0 0.105654
45 A 50 E 0 -0.0532459
45 A 51 K 0 0.0355378
45 A 52 L 0 0.051225
45 A 53 T 0 0.0575473
45 A 54 P 0 -0.00234701
45 A 55 T 0 -0.00544959
45 A 56 Y 0 -0.00324046
45 A 57 L 0 0.0275991
45 A 58 G 0 -0.0297406
45 A 59 E 0 0.0372866
45 A 60 S 0 -0.0560905
45 A 61 I 0 -0.0603207
45 A 62 A 0 0.00127418
45 A 63 V 0 -0.0560665
45 A 64 P 0 0.00264411
45 A 65 H 0 -0.0315852
45 A 66 G 0 0.40477
45 A 67 T 0 0.187539
45 A 68 V 0 0.285837
45 A 69 E 0 0.163954
45 A 73 R 0 0.315889
45 A 74 V 0 0.0973036
45 A 75 L 0 -0.0398356
45 A 76 K 0 -0.0212577
45 A 77 T 0 0.0492427
45 A 78 G 0 -0.00552925
45 A 79 V 0 -0.0423268
45 A 80 V 0 0.0865918
45 A 81 F 0 -0.00536477
45 A 82 C 0 -0.00249206
45 A 83 Q 0 -0.0655592
45 A 84 Y 0 -0.10154
45 A 85 P 0 -0.0470059
45 A 86 E 0 -0.0541326
45 A 87 G 0 -0.088695
45 A 88 V 0 -0.0177832
45 A 89 R 0 -0.0204815
45 A 90 F 0 -0.0312529
45 A 91 G 0 -0.0225832
45 A 92 E 0 -0.129948
45 A 93 E 0 0.0174058
45 A 94 E 0 -0.0576066
45 A 95 D 0 -0.0730483
45 A 96 D 0 -0.0216287
45 A 97 I 0 -0.0353192
45 A 98 A 0 -0.0445766
45 A 99 R 0 0.132709
45 A 100 L 0 -0.0546368
45 A 101 V 0 -0.0426665
45 A 102 I 0 -0.000762496
45 A 103 G 0 -0.0375729
45 A 104 I 0 -0.000791212
45 A 105 A 0 -0.00640136
45 A 106 A 0 0.110892
45 A 107 R 0 -0.0123674
45 A 108 N 0 0.0716821
45 A 109 N 0 -0.0611933
45 A 110 E 0 0.0338679
45 A 111 H 0 -0.096168
45 A 112 I 0 -0.051393
45 A 113 Q 0 -0.0269007
45 A 114 V 0 -0.0270046
45 A 115 I 0 -0.0330017
45 A 116 T 0 -0.0213151
45 A 117 S 0 0.00304202
45 A 118 L 0 -0.116508
45 A 119 T 0 -0.0446499
45 A 120 N 0 -0.0282751
45 A 121 A 0 -0.0311255
45 A 122 L 0 -0.0472778
45 A 123 D 0 0.00604015
45 A 124 D 0 0.0193138
45 A 125 E 0 0.0298898
45 A 126 S 0 0.000846347
45 A 127 V 0 -0.0521115
45 A 128 I 0 -0.0611897
45 A 129 E 0 -0.0282324
45 A 130 R 0 -0.119995
45 A 131 L 0 -0.0218738
45 A 132 A 0 -0.0718127
45 A 133 H 0 -0.0374602
45 A 134 T 0 -0.0225063
45 A 135 T 0 -0.00431099
45 A 136 S 0 -0.0416399
45 A 137 V 0 0.0248342
45 A 138 D 0 -0.0663927
45 A 139 E 0 -0.108298
45 A 140 V 0 -0.0604317
45 A 141 L 0 -0.103872
45 A 142 E 0 -0.0877486
45 A 143 L 0 -0.0356204
45 A 144 L 0 -0.00493179
45 A 145 A 0 -0.0298969
45 A 146 G 0 -0.0236884
46 M 47 L 0 0.106898
46 M 48 D 0 0.0116488
46 M 49 R 0 0.131762
46 M 50 E 0 0.00620395
46 M 51 K 0 -0.0194231
46 M 52 L 0 -0.00757229
46 M 53 T 0 0.09392
46 M 54 P 0 0.0760154
46 M 55 T 0 0.117097
46 M 56 Y 0 0.124163
46 M 57 L 0 0.0203157
46 M 58 G 0 0.0229464
46 M 59 E 0 0.00921489
46 M 60 S 0 -0.0489786
46 M 61 I 0 -0.010864
46 M 62 A 0 0.121243
46 M 63 V 0 0.0119154
46 M 64 P 0 0.0573125
46 M 65 H 0 0.0635738
46 M 66 G 0 0.173108
46 M 67 T 0 -0.00823357
46 M 68 V 0 -0.0274691
46 M 69 E 0 -0.0258347
46 M 73 R 0 -0.0151003
46 M 74 V 0 -0.0409655
46 M 75 L 0 -0.0860339
46 M 76 K 0 -0.0926339
46 M 77 T 0 0.00787265
46 M 78 G 0 -0.0319798
46 M 79 V 0 -0.0823776
46 M 80 V 0 0.0556497
46 M 81 F 0 -0.0671839
46 M 82 C 0 0.0855613
46 M 83 Q 0 0.0547065
46 M 84 Y 0 -0.0350236
46 M 85 P 0 -0.0925526
46 M 86 E 0 -0.0470328
46 M 87 G 0 -0.0406971
46 M 88 V 0 -0.00798155
46 M 89 R 0 -0.0965259
46 M 90 F 0 0.0546205
46 M 91 G 0 0.0379384
46 M 92 E 0 -0.0457743
46 M 93 E 0 -0.0890222
46 M 94 E 0 -0.0166738
46 M 95 D 0 -0.0530961
46 M 96 D 0 -0.0952883
46 M 97 I 0 -0.0199964
46 M 98 A 0 0.011076
46 M 99 R 0 -0.129038
46 M 100 L 0 -0.000861856
46 M 101 V 0 0.0627144
46 M 102 I 0 0.142806
46 M 103 G 0 0.79662
46 M 104 I 0 -0.00556477
46 M 105 A 0 0.174392
46 M 106 A 0 0.0304098
46 M 107 R 0 -0.011045
46 M 108 N 0 -0.1012
46 M 109 N 0 -0.0714341
46 M 110 E 0 0.0849265
46 M 111 H 0 -0.0174857
46 M 112 I 0 -0.0530066
46 M 113 Q 0 -0.0532936
46 M 114 V 0 0.0617526
46 M 115 I 0 -0.0692987
46 M 116 T 0 -0.0278426
46 M 117 S 0 0.0137595
46 M 118 L 0 0.0321786
46 M 119 T 0 0.00455187
46 M 120 N 0 -0.0531788
46 M 121 A 0 -0.115109
46 M 122 L 0 0.0087485
46 M 123 D 0 -0.0835887
46 M 124 D 0 0.00160972
46 M 125 E 0 -0.0879996
46 M 126 S 0 -0.113483
46 M 127 V 0 -0.022449
46 M 128 I 0 -0.0763675
46 M 129 E 0 -0.103782
46 M 130 R 0 -0.0721805
46 M 131 L 0 0.00355797
46 M 132 A 0 -0.163228
46 M 133 H 0 -0.108741
46 M 134 T 0 -0.0199766
46 M 135 T 0 -0.101603
46 M 136 S 0 -0.0924723
46 M 137 V 0 -0.100467
46 M 138 D 0 -0.0763266
46 M 139 E 0 -0.0708619
46 M 140 V 0 -0.0846547
46 M 141 L 0 -0.0776126
46 M 142 E 0 -0.158589
46 M 143 L 0 -0.0797565
46 M 144 L 0 -0.0590562
46 M 145 A 0 -0.134192
46 M 146 G 0 0.0295669
47 L 48 D 0 0.130364
47 L 49 R 0 0.0166249
47 L 50 E 0 0.0806291
47 L 51 K 0 0.169062
47 L 52 L 0 0.0399417
47 L 53 T 0 0.112645
47 L 54 P 0 0.0440072
47 L 55 T 0 0.00297999
47 L 56 Y 0 0.00692747
47 L 57 L 0 0.00228783
47 L 58 G 0 0.00824946
47 L 59 E 0 0.0106199
47 L 60 S 0 -0.0739766
47 L 61 I 0 -0.0496683
47 L 62 A 0 0.00929517
47 L 63 V 0 -0.0862981
47 L 64 P 0 -0.0579024
47 L 65 H 0 -0.0543533
47 L 66 G 0 -0.0181611
47 L 67 T 0 -0.113475
47 L 68 V 0 -0.0234927
47 L 69 E 0 -0.0895352
47 L 73 R 0 -0.00640963
47 L 74 V 0 -0.0129088
47 L 75 L 0 0.0205839
47 L 76 K 0 0.0196629
47 L 77 T 0 -0.0491837
47 L 78 G 0 -0.110822
47 L 79 V 0 -0.0371109
47 L 80 V 0 -0.102037
47 L 81 F 0 0.0206396
47 L 82 C 0 -0.0743409
47 L 83 Q 0 -0.0587498
47 L 84 Y 0 -0.0573173
47 L 85 P 0 0.100358
47 L 86 E 0 -0.0381066
47 L 87 G 0 0.00399319
47 L 88 V 0 0.0797764
47 L 89 R 0 0.0185694
47 L 90 F 0 -0.0155982
47 L 91 G 0 -0.0357164
47 L 92 E 0 -0.0906611
47 L 93 E 0 0.00228537
47 L 94 E 0 -0.154866
47 L 95 D 0 0.0666657
47 L 96 D 0 -0.0369448
47 L 97 I 0 -0.0345962
47 L 98 A 0 -0.00264317
47 L 99 R 0 -0.0223387
47 L 100 L 0 -0.0369491
47 L 101 V 0 0.0107352
47 L 102 I 0 -0.0162033
47 L 103 G 0 -0.0845352
47 L 104 I 0 -0.0142931
47 L 105 A 0 -0.10311
47 L 106 A 0 -0.0820278
47 L 107 R 0 -0.0166117
47 L 108 N 0 0.017966
47 L 109 N 0 -0.0992424
47 L 110 E 0 -0.0259271
47 L 111 H 0 -0.0637471
47 L 112 I 0 -0.0547974
47 L 113 Q 0 -0.0125105
47 L 114 V 0 0.0157437
47 L 115 I 0 -0.000681835
47 L 116 T 0 -0.0380148
47 L 117 S 0 -0.0475557
47 L 118 L 0 -0.0689856
47 L 119 T 0 -0.110544
47 L 120 N 0 -0.0399247
47 L 121 A 0 -0.058598
47 L 122 L 0 -0.131923
47 L 123 D 0 -0.0275521
47 L 124 D 0 0.0190945
47 L 125 E 0 0.0186441
47 L 126 S 0 -0.0478367
47 L 127 V 0 -0.0679873
47 L 128 I 0 -5.53409e-05
47 L 129 E 0 -0.0586658
47 L 130 R 0 0.0343213
47 L 131 L 0 -0.0951258
47 L 132 A 0 -0.072847
47 L 133 H 0 0.0611519
47 L 134 T 0 0.0121212
47 L 135 T 0 -0.0446441
47 L 136 S 0 -0.0499104
47 L 137 V 0 -0.0390631
47 L 138 D 0 -0.106876
47 L 139 E 0 -0.0537252
47 L 140 V 0 -0.0830054
47 L 141 L 0 -0.0520687
47 L 142 E 0 -0.0735063
47 L 143 L 0 -0.0868816
47 L 144 L 0 -0.0985659
47 L 145 A 0 -0.0285086
47 L 146 G 0 -0.0438317
48 D 49 R 0 0.0922776
48 D 50 E 0 0.200183
48 D 51 K 0 0.515255
48 D 52 L 0 0.361144
48 D 53 T 0 -0.0318241
48 D 54 P 0 -0.0431793
48 D 55 T 0 0.00528464
48 D 56 Y 0 -0.0460404
48 D 57 L 0 0.0261857
48 D 58 G 0 -0.0446055
48 D 59 E 0 -0.102394
48 D 60 S 0 0.0208207
48 D 61 I 0 -0.0219353
48 D 62 A 0 0.00773321
48 D 63 V 0 0.0262704
48 D 64 P 0 0.0540248
48 D 65 H 0 0.064462
48 D 66 G 0 -0.0236241
48 D 67 T 0 0.0220515
48 D 68 V 0 0.0197372
48 D 69 E 0 0.045237
48 D 73 R 0 -0.00139317
48 D 74 V 0 -0.0731275
48 D 75 L 0 0.00262023
48 D 76 K 0 -0.0200075
48 D 77 T 0 0.0103533
48 D 78 G 0 -0.111649
48 D 79 V 0 -0.0582359
48 D 80 V 0 -0.0719422
48 D 81 F 0 -0.0410022
48 D 82 C 0 -0.035114
48 D 83 Q 0 -0.115402
48 D 84 Y 0 -0.0844616
48 D 85 P 0 -0.00220154
48 D 86 E 0 0.0313518
48 D 87 G 0 -0.0186577
48 D 88 V 0 -0.0278115
48 D 89 R 0 -0.00954503
48 D 90 F 0 -0.0298691
48 D 91 G 0 -0.0671123
48 D 92 E 0 -0.0320538
48 D 93 E 0 -0.0398138
48 D 94 E 0 -0.0337454
48 D 95 D 0 -0.0150733
48 D 96 D 0 -0.0262169
48 D 97 I 0 -0.100571
48 D 98 A 0 -0.0384497
48 D 99 R 0 -0.0632345
48 D 100 L 0 -0.045481
48 D 101 V 0 -0.0550796
48 D 102 I 0 -0.0211362
48 D 103 G 0 -0.0295608
48 D 104 I 0 -0.0258451
48 D 105 A 0 -0.0789156
48 D 106 A 0 0.0200933
48 D 107 R 0 -0.0701356
48 D 108 N 0 -0.00951695
48 D 109 N 0 0.0879261
48 D 110 E 0 -0.0317467
48 D 111 H 0 -0.0549343
48 D 112 I 0 -0.046968
48 D 113 Q 0 0.00438269
48 D 114 V 0 -0.0908892
48 D 115 I 0 0.0238029
48 D 116 T 0 0.0758011
48 D 117 S 0 -0.0261084
48 D 118 L 0 -0.00718631
48 D 119 T 0 -0.0591917
48 D 120 N 0 -0.0558516
48 D 121 A 0 0.00705983
48 D 122 L 0 -0.000538259
48 D 123 D 0 0.0366197
48 D 124 D 0 -0.0814413
48 D 125 E 0 -0.0140686
48 D 126 S 0 -0.0131395
48 D 127 V 0 -0.0594023
48 D 128 I 0 -0.0177086
48 D 129 E 0 -0.035195
48 D 130 R 0 -0.0483821
48 D 131 L 0 0.0254244
48 D 132 A 0 -0.0223851
48 D 133 H 0 -0.00864819
48 D 134 T 0 -0.0211387
48 D 135 T 0 0.0901506
48 D 136 S 0 -0.0647619
48 D 137 V 0 -0.0903041
48 D 138 D 0 0.0403517
48 D 139 E 0 -0.0196415
48 D 140 V 0 -0.14078
48 D 141 L 0 0.02015
48 D 142 E 0 -0.0592846
48 D 143 L 0 0.00393192
48 D 144 L 0 -0.064403
48 D 145 A 0 0.0293312
48 D 146 G 0 -0.0288939
49 R 50 E 0 0.567539
49 R 51 K 0 0.224083
49 R 52 L 0 0.209028
49 R 53 T 0 0.0498672
49 R 54 P 0 0.17196
49 R 55 T 0 0.45909
49 R 56 Y 0 0.126661
49 R 57 L 0 0.0371665
49 R 58 G 0 0.0932347
49 R 59 E 0 -0.0445108
49 R 60 S 0 0.0563785
49 R 61 I 0 0.0700257
49 R 62 A 0 0.116795
49 R 63 V 0 0.0891764
49 R 64 P 0 0.19292
49 R 65 H 0 0.124213
49 R 66 G 0 0.156001
49 R 67 T 0 -0.0109478
49 R 68 V 0 -0.114776
49 R 69 E 0 -0.0504368
49 R 73 R 0 -0.0938447
49 R 74 V 0 -0.0632507
49 R 75 L 0 -0.0447148
49 R 76 K 0 -0.0467498
49 R 77 T 0 -0.0439262
49 R 78 G 0 0.0262788
49 R 79 V 0 0.000207979
49 R 80 V 0 -0.0678137
49 R 81 F 0 0.0274465
49 R 82 C 0 -0.0686581
49 R 83 Q 0 -0.0202112
49 R 84 Y 0 -0.0651522
49 R 85 P 0 -0.0476262
49 R 86 E 0 -0.0441501
49 R 87 G 0 0.00585902
49 R 88 V 0 -0.00471068
49 R 89 R 0 -0.0301969
49 R 90 F 0 0.0318504
49 R 91 G 0 -0.0340056
49 R 92 E 0 -0.0823982
49 R 93 E 0 -0.020845
49 R 94 E 0 -0.0169488
49 R 95 D 0 0.0147626
49 R 96 D 0 -0.0345402
49 R 97 I 0 -0.0478095
49 R 98 A 0 -0.0196229
49 R 99 R 0 -0.10899
49 R 100 L 0 -0.00980841
49 R 101 V 0 0.0946311
49 R 102 I 0 -0.0469295
49 R 103 G 0 0.0751811
49 R 104 I 0 -0.0121425
49 R 105 A 0 -0.00684372
49 R 106 A 0 0.00209363
49 R 107 R 0 -0.0182681
49 R 108 N 0 -0.0843845
49 R 109 N 0 -0.0416581
49 R 110 E 0 -0.0489641
49 R 111 H 0 -0.0767587
49 R 112 I 0 -0.0120209
49 R 113 Q 0 -0.0751051
49 R 114 V 0 0.0414949
49 R 115 I 0 0.0620672
49 R 116 T 0 0.0480173
49 R 117 S 0 -0.0624862
49 R 118 L 0 -0.0704985
49 R 119 T 0 -0.0109027
49 R 120 N 0 -0.0409807
49 R 121 A 0 -0.0806692
49 R 122 L 0 0.0229863
49 R 123 D 0 -0.0257169
49 R 124 D 0 -0.011323
49 R 125 E 0 -0.0461257
49 R 126 S 0 -0.0401288
49 R 127 V 0 -0.0324611
49 R 128 I 0 -0.0496963
49 R 129 E 0 -0.0769638
49 R 130 R 0 -0.0703379
49 R 131 L 0 -0.00321327
49 R 132 A 0 -0.0304431
49 R 133 H 0 -0.090644
49 R 134 T 0 -0.0732073
49 R 135 T 0 -0.0295399
49 R 136 S 0 0.0117685
49 R 137 V 0 -0.0586936
49 R 138 D 0 -0.0411782
49 R 139 E 0 -0.11556
49 R 140 V 0 -0.0711838
49 R 141 L 0 -0.0493768
49 R 142 E 0 -0.0708544
49 R 143 L 0 -0.0322884
49 R 144 L 0 0.0273564
49 R 145 A 0 -0.0929533
49 R 146 G 0 -0.0372865
50 E 51 K 0 0.316066
50 E 52 L 0 0.0901329
50 E 53 T 0 0.15185
50 E 54 P 0 0.142649
50 E 55 T 0 0.548249
50 E 56 Y 0 0.122167
50 E 57 L 0 0.0694089
50 E 58 G 0 -0.0153118
50 E 59 E 0 -0.0334062
50 E 60 S 0 -0.00420432
50 E 61 I 0 0.0209998
50 E 62 A 0 0.148386
50 E 63 V 0 0.0212925
50 E 64 P 0 0.0741295
50 E 65 H 0 0.0830357
50 E 66 G 0 -0.0465555
50 E 67 T 0 -0.0696134
50 E 68 V 0 -0.112566
50 E 69 E 0 -0.076237
50 E 73 R 0 -0.064053
50 E 74 V 0 -0.0843995
50 E 75 L 0 -0.0797374
50 E 76 K 0 -0.080037
50 E 77 T 0 -0.0760315
50 E 78 G 0 -0.0454354
50 E 79 V 0 0.0380563
50 E 80 V 0 -0.0377261
50 E 81 F 0 -0.0449754
50 E 82 C 0 -0.0847569
50 E 83 Q 0 -0.0208529
50 E 84 Y 0 -0.0103193
50 E 85 P 0 -0.0468207
50 E 86 E 0 -0.0209792
50 E 87 G 0 -0.0123752
50 E 88 V 0 -0.00888502
50 E 89 R 0 0.0256849
50 E 90 F 0 0.0543685
50 E 91 G 0 0.0560768
50 E 92 E 0 0.0385761
50 E 93 E 0 -0.0552019
50 E 94 E 0 0.0195287
50 E 95 D 0 -0.0308557
50 E 96 D 0 -0.0421449
50 E 97 I 0 -0.0451976
50 E 98 A 0 0.0733359
50 E 99 R 0 -0.0543772
50 E 100 L 0 -0.081889
50 E 101 V 0 0.00337269
50 E 102 I 0 -0.0207587
50 E 103 G 0 0.0165393
50 E 104 I 0 -0.0189311
50 E 105 A 0 -0.0626284
50 E 106 A 0 -0.0299737
50 E 107 R 0 0.0138445
50 E 108 N 0 -0.10114
50 E 109 N 0 -0.0473367
50 E 110 E 0 -0.0926836
50 E 111 H 0 -0.14723
50 E 112 I 0 -0.0349803
50 E 113 Q 0 -0.0772412
50 E 114 V 0 -0.0407357
50 E 115 I 0 -0.03156
50 E 116 T 0 0.0235685
50 E 117 S 0 -0.110633
50 E 118 L 0 -0.0410027
50 E 119 T 0 0.0268001
50 E 120 N 0 -0.0434571
50 E 121 A 0 -0.10109
50 E 122 L 0 0.00108648
50 E 123 D 0 -0.0601281
50 E 124 D 0 -0.0323424
50 E 125 E 0 0.0132205
50 E 126 S 0 -0.0508926
50 E 127 V 0 -0.0373236
50 E 128 I 0 -0.0371044
50 E 129 E 0 -0.0171428
50 E 130 R 0 -0.0165845
50 E 131 L 0 0.0149703
50 E 132 A 0 -0.0399541
50 E 133 H 0 -0.0416089
50 E 134 T 0 -0.0513106
50 E 135 T 0 -0.0270695
50 E 136 S 0 -0.00133942
50 E 137 V 0 -0.0744822
50 E 138 D 0 -0.0505732
50 E 139 E 0 -0.0282336
50 E 140 V 0 -0.0291605
50 E 141 L 0 -0.0565698
50 E 142 E 0 -0.0225567
50 E 143 L 0 -0.0401211
50 E 144 L 0 -0.0501587
50 E 145 A 0 -0.0503176
50 E 146 G 0 0.0450362
51 K 52 L 0 0.208221
51 K 53 T 0 0.102656
51 K 54 P 0 0.0646857
51 K 55 T 0 0.0166623
51 K 56 Y 0 -0.0512564
51 K 57 L 0 0.0273128
51 K 58 G 0 -0.0573282
51 K 59 E 0 -0.0720388
51 K 60 S 0 0.0212844
51 K 61 I 0 -0.0663365
51 K 62 A 0 0.00156347
51 K 63 V 0 -0.0758368
51 K 64 P 0 -0.00957931
51 K 65 H 0 0.0340298
51 K 66 G 0 -0.0269389
51 K 67 T 0 -0.0567839
51 K 68 V 0 0.002859
51 K 69 E 0 -0.00283738
51 K 73 R 0 0.0697782
51 K 74 V 0 -0.0752626
51 K 75 L 0 -0.0381199
51 K 76 K 0 0.0693421
51 K 77 T 0 -0.0827042
51 K 78 G 0 0.00290554
51 K 79 V 0 0.00722836
51 K 80 V 0 0.00478817
51 K 81 F 0 -0.0126807
51 K 82 C 0 -0.0896286
51 K 83 Q 0 -0.0544612
51 K 84 Y 0 0.0144154
51 K 85 P 0 0.0373856
51 K 86 E 0 -0.0265068
51 K 87 G 0 -0.0158726
51 K 88 V 0 0.0896653
51 K 89 R 0 -0.0223313
51 K 90 F 0 -0.00453155
51 K 91 G 0 0.035904
51 K 92 E 0 -0.0936937
51 K 93 E 0 -0.0169005
51 K 94 E 0 -0.0495527
51 K 95 D 0 0.0120156
51 K 96 D 0 -0.0112281
51 K 97 I 0 -0.0100293
51 K 98 A 0 -0.0602751
51 K 99 R 0 -0.0699677
51 K 100 L 0 -0.0876069
51 K 101 V 0 -0.0580133
51 K 102 I 0 -0.0399061
51 K 103 G 0 -0.0476515
51 K 104 I 0 -0.0556256
51 K 105 A 0 -0.0193549
51 K 106 A 0 -0.0398031
51 K 107 R 0 -0.0757053
51 K 108 N 0 -0.0837303
51 K 109 N 0 -0.0312012
51 K 110 E 0 -0.0360925
51 K 111 H 0 -0.0431655
51 K 112 I 0 -0.122881
51 K 113 Q 0 -0.0453284
51 K 114 V 0 -0.0152092
51 K 115 I 0 -0.138261
51 K 116 T 0 -0.0459051
51 K 117 S 0 0.00226941
51 K 118 L 0 0.0425002
51 K 119 T 0 0.00380537
51 K 120 N 0 -0.0921728
51 K 121 A 0 0.0178024
51 K 122 L 0 -0.0134744
51 K 123 D 0 -0.00737426
51 K 124 D 0 -0.067758
51 K 125 E 0 0.019423
51 K 126 S 0 0.00940436
51 K 127 V 0 -0.0332631
51 K 128 I 0 -0.0361288
51 K 129 E 0 0.121982
51 K 130 R 0 -0.00287467
51 K 131 L 0 0.00368273
51 K 132 A 0 -0.0203939
51 K 133 H 0 0.104626
51 K 134 T 0 0.0392045
51 K 135 T 0 0.0129002
51 K 136 S 0 -0.0555654
51 K 137 V 0 -0.0682946
51 K 138 D 0 -0.0318319
51 K 139 E 0 0.0184204
51 K 140 V 0 -0.0116734
51 K 141 L 0 0.00258557
51 K 142 E 0 0.00114671
51 K 143 L 0 0.0156741
51 K 144 L 0 -0.0491925
51 K 145 A 0 0.0107284
51 K 146 G 0 -0.0267667
52 L 53 T 0 0.520006
52 L 54 P 0 0.129113
52 L 55 T 0 0.214281
52 L 56 Y 0 0.141754
52 L 57 L 0 0.0492625
52 L 58 G 0 0.0578852
52 L 59 E 0 0.0405191
52 L 60 S 0 -0.00132417
52 L 61 I 0 0.0503357
52 L 62 A 0 0.0523428
52 L 63 V 0 0.0655396
52 L 64 P 0 0.0535632
52 L 65 H 0 -0.0514161
52 L 66 G 0 0.0312638
52 L 67 T 0 0.074878
52 L 68 V 0 -0.0112108
52 L 69 E 0 -0.0113323
52 L 73 R 0 -0.0618338
52 L 74 V 0 -0.0152506
52 L 75 L 0 -0.00545733
52 L 76 K 0 -0.0491682
52 L 77 T 0 0.0416447
52 L 78 G 0 -0.0197167
52 L 79 V 0 -0.0627009
52 L 80 V 0 -0.0351872
52 L 81 F 0 -0.00500989
52 L 82 C 0 0.0102914
52 L 83 Q 0 -0.0211368
52 L 84 Y 0 -0.0614115
52 L 85 P 0 -0.0499854
52 L 86 E 0 -0.0222965
52 L 87 G 0 -0.0540354
52 L 88 V 0 -0.0808826
52 L 89 R 0 -0.0284294
52 L 90 F 0 0.0104626
52 L 91 G 0 0.0571842
52 L 92 E 0 0.0835851
52 L 93 E 0 0.0983352
52 L 94 E 0 -0.0269927
52 L 95 D 0 -0.0285043
52 L 96 D 0 -0.037113
52 L 97 I 0 -0.0234234
52 L 98 A 0 0.00304483
52 L 99 R 0 -0.0323533
52 L 100 L 0 -0.0725567
52 L 101 V 0 -0.0441266
52 L 102 I 0 -0.0261339
52 L 103 G 0 0.00851697
52 L 104 I 0 0.109386
52 L 105 A 0 -0.0570627
52 L 106 A 0 0.00930919
52 L 107 R 0 -0.071422
52 L 108 N 0 0.064129
52 L 109 N 0 0.0205975
52 L 110 E 0 -0.0639043
52 L 111 H 0 0.0205492
52 L 112 I 0 0.00696691
52 L 113 Q 0 -0.0259146
52 L 114 V 0 -0.0601425
52 L 115 I 0 0.060863
52 L 116 T 0 0.0916353
52 L 117 S 0 -0.0280004
52 L 118 L 0 -0.0648767
52 L 119 T 0 0.0308221
52 L 120 N 0 0.0689952
52 L 121 A 0 -0.0772024
52 L 122 L 0 -0.0210061
52 L 123 D 0 0.085249
52 L 124 D 0 -0.0207569
52 L 125 E 0 -0.0393989
52 L 126 S 0 -0.00281782
52 L 127 V 0 0.0324716
52 L 128 I 0 -0.0712518
52 L 129 E 0 -0.0524273
52 L 130 R 0 -0.0211644
52 L 131 L 0 -0.103739
52 L 132 A 0 -0.0582215
52 L 133 H 0 -0.0606376
52 L 134 T 0 0.00837712
52 L 135 T 0 -0.103119
52 L 136 S 0 -0.0722395
52 L 137 V 0 -0.000125522
52 L 138 D 0 -0.0241741
52 L 139 E 0 -0.132035
52 L 140 V 0 -0.0630258
52 L 141 L 0 -0.031061
52 L 142 E 0 -0.0860568
52 L 143 L 0 -0.0340061
52 L 144 L 0 -0.02568
52 L 145 A 0 -0.00893137
52 L 146 G 0 0.013385
53 T 54 P 0 0.419821
53 T 55 T 0 0.388676
53 T 56 Y 0 0.295381
53 T 57 L 0 0.105382
53 T 58 G 0 0.0794228
53 T 59 E 0 0.187619
53 T 60 S 0 0.127302
53 T 61 I 0 -0.0230928
53 T 62 A 0 0.138194
53 T 63 V 0 0.0594478
53 T 64 P 0 0.00867281
53 T 65 H 0 -0.010895
53 T 66 G 0 0.0494769
53 T 67 T 0 0.173894
53 T 68 V 0 0.0879583
53 T 69 E 0 0.00819585
53 T 73 R 0 0.0469789
53 T 74 V 0 -0.0513621
53 T 75 L 0 -0.055246
53 T 76 K 0 0.0336656
53 T 77 T 0 -0.0134559
53 T 78 G 0 0.0194566
53 T 79 V 0 -0.0389452
53 T 80 V 0 -0.0114184
53 T 81 F 0 -0.031459
53 T 82 C 0 0.0583398
53 T 83 Q 0 -0.0337806
53 T 84 Y 0 -0.0209886
53 T 85 P 0 -0.0695767
53 T 86 E 0 -0.139093
53 T 87 G 0 -0.0560126
53 T 88 V 0 -0.0486049
53 T 89 R 0 -0.0292374
53 T 90 F 0 0.019917
53 T 91 G 0 0.0205362
53 T 92 E 0 0.026742
53 T 93 E 0 0.0563219
53 T 94 E 0 0.00559912
53 T 95 D 0 -0.0573664
53 T 96 D 0 0.0639524
53 T 97 I 0 -0.0307944
53 T 98 A 0 -0.0291697
53 T 99 R 0 0.0255321
53 T 100 L 0 -0.0678447
53 T 101 V 0 0.0236413
53 T 102 I 0 -0.00481194
53 T 103 G 0 -0.00634251
53 T 104 I 0 0.127556
53 T 105 A 0 -0.0150907
53 T 106 A 0 0.0397753
53 T 107 R 0 -0.054551
53 T 108 N 0 -0.0369786
53 T 109 N 0 -0.00349398
53 T 110 E 0 -0.0109346
53 T 111 H 0 0.0706383
53 T 112 I 0 -0.0366179
53 T 113 Q 0 -0.0252151
53 T 114 V 0 0.00873068
53 T 115 I 0 0.0578225
53 T 116 T 0 0.0143841
53 T 117 S 0 -0.0221295
53 T 118 L 0 0.000642723
53 T 119 T 0 0.0990384
53 T 120 N 0 -0.00302025
53 T 121 A 0 -0.0439293
53 T 122 L 0 0.0308242
53 T 123 D 0 0.0712259
53 T 124 D 0 -0.0868411
53 T 125 E 0 -0.0504119
53 T 126 S 0 0.025764
53 T 127 V 0 -0.0717879
53 T 128 I 0 -0.0465347
53 T 129 E 0 -0.0617441
53 T 130 R 0 -0.111013
53 T 131 L 0 -0.0622703
53 T 132 A 0 -0.0811313
53 T 133 H 0 -0.0339341
53 T 134 T 0 -0.0540159
53 T 135 T 0 -0.0698222
53 T 136 S 0 -0.0318544
53 T 137 V 0 -0.128109
53 T 138 D 0 -0.0350571
53 T 139 E 0 -0.0685423
53 T 140 V 0 -0.0126123
53 T 141 L 0 -0.0484563
53 T 142 E 0 -0.13158
53 T 143 L 0 -0.0505857
53 T 144 L 0 -0.0843656
53 T 145 A 0 0.02657
53 T 146 G 0 -0.114587
54 P 55 T 0 0.254717
54 P 56 Y 0 0.186666
54 P 57 L 0 0.144689
54 P 58 G 0 0.190121
54 P 59 E 0 0.0939828
54 P 60 S 0 0.10916
54 P 61 I 0 0.12653
54 P 62 A 0 0.0489337
54 P 63 V 0 0.070926
54 P 64 P 0 0.0764974
54 P 65 H 0 0.0967054
54 P 66 G 0 0.0325367
54 P 67 T 0 0.0921069
54 P 68 V 0 -0.0643503
54 P 69 E 0 -0.0181829
54 P 73 R 0 -0.0308677
54 P 74 V 0 0.0777063
54 P 75 L 0 -0.0800544
54 P 76 K 0 -0.0611488
54 P 77 T 0 -0.066907
54 P 78 G 0 0.0606762
54 P 79 V 0 0.0448781
54 P 80 V 0 -0.0425356
54 P 81 F 0 -0.025787
54 P 82 C 0 0.00514458
54 P 83 Q 0 -0.0165208
54 P 84 Y 0 0.000894966
54 P 85 P 0 -0.0209694
54 P 86 E 0 -0.0214077
54 P 87 G 0 0.0882849
54 P 88 V 0 -0.0257313
54 P 89 R 0 -0.0185648
54 P 90 F 0 0.11249
54 P 91 G 0 0.195375
54 P 92 E 0 0.0303576
54 P 93 E 0 0.12183
54 P 94 E 0 0.0611079
54 P 95 D 0 -0.0115033
54 P 96 D 0 0.0392496
54 P 97 I 0 -0.080887
54 P 98 A 0 -0.0121102
54 P 99 R 0 -0.0599372
54 P 100 L 0 -0.02629
54 P 101 V 0 -0.0688039
54 P 102 I 0 0.00215052
54 P 103 G 0 -0.0276832
54 P 104 I 0 0.0989368
54 P 105 A 0 0.0309317
54 P 106 A 0 -0.0528561
54 P 107 R 0 -0.00453312
54 P 108 N 0 0.00556463
54 P 109 N 0 -0.0575873
54 P 110 E 0 -0.0866131
54 P 111 H 0 0.0420884
54 P 112 I 0 0.100734
54 P 113 Q 0 -0.0283039
54 P 114 V 0 -0.0444335
54 P 115 I 0 -0.0117039
54 P 116 T 0 0.0386956
54 P 117 S 0 -0.0129982
54 P 118 L 0 0.0370565
54 P 119 T 0 -0.018607
54 P 120 N 0 -0.0103838
54 P 121 A 0 -0.0730387
54 P 122 L 0 -0.0737703
54 P 123 D 0 0.0184188
54 P 124 D 0 -0.0198585
54 P 125 E 0 -0.0627386
54 P 126 S 0 -0.0888828
54 P 127 V 0 -0.0426107
54 P 128 I 0 0.0651175
54 P 129 E 0 -0.0636546
54 P 130 R 0 -0.0835129
54 P 131 L 0 -0.0571641
54 P 132 A 0 -0.0705329
54 P 133 H 0 -0.0956043
54 P 134 T 0 -0.0273229
54 P 135 T 0 -0.0890275
54 P 136 S 0 -0.0637415
54 P 137 V 0 -0.165112
54 P 138 D 0 -0.104239
54 P 139 E 0 -0.0195786
54 P 140 V 0 -0.0181529
54 P 141 L 0 -0.069504
54 P 142 E 0 -0.139534
54 P 143 L 0 -0.0250863
54 P 144 L 0 -0.0214564
54 P 145 A 0 -0.06505
54 P 146 G 0 -0.062313
55 T 56 Y 0 0.365832
55 T 57 L 0 0.0384697
55 T 58 G 0 0.1305
55 T 59 E 0 0.0430804
55 T 60 S 0 0.154074
55 T 61 I 0 0.038707
55 T 62 A 0 0.138185
55 T 63 V 0 0.0541807
55 T 64 P 0 0.231464
55 T 65 H 0 0.16337
55 T 66 G 0 0.0774544
55 T 67 T 0 0.0404315
55 T 68 V 0 -0.0954018
55 T 69 E 0 -0.0317628
55 T 73 R 0 -0.00196548
55 T 74 V 0 -0.0278258
55 T 75 L 0 -0.00542072
55 T 76 K 0 -0.089334
55 T 77 T 0 -0.0836452
55 T 78 G 0 -0.00898832
55 T 79 V 0 -0.0119116
55 T 80 V 0 0.0199881
55 T 81 F 0 -0.00232913
55 T 82 C 0 -0.0132386
55 T 83 Q 0 -0.0395602
55 T 84 Y 0 -0.0284615
55 T 85 P 0 -0.101116
55 T 86 E 0 -0.03977
55 T 87 G 0 -0.0196238
55 T 88 V 0 0.0318947
55 T 89 R 0 -0.00682478
55 T 90 F 0 0.1864
55 T 91 G 0 -0.0103607
55 T 92 E 0 -0.0864247
55 T 93 E 0 0.0263526
55 T 94 E 0 -0.057464
55 T 95 D 0 0.0430268
55 T 96 D 0 -0.0305118
55 T 97 I 0 -0.0104549
55 T 98 A 0 0.105655
55 T 99 R 0 -0.0622039
55 T 100 L 0 -0.0854782
55 T 101 V 0 -0.0334199
55 T 102 I 0 -0.0581652
55 T 103 G 0 0.0230523
55 T 104 I 0 0.0249291
55 T 105 A 0 -7.36061e-05
55 T 106 A 0 0.0660871
55 T 107 R 0 -0.0246849
55 T 108 N 0 0.0132428
55 T 109 N 0 -0.0926891
55 T 110 E 0 -0.0643925
55 T 111 H 0 0.0535732
55 T 112 I 0 -0.0350579
55 T 113 Q 0 -0.0768479
55 T 114 V 0 -0.0162767
55 T 115 I 0 0.0812634
55 T 116 T 0 0.00197535
55 T 117 S 0 -0.0581858
55 T 118 L 0 -0.0796865
55 T 119 T 0 0.0452316
55 T 120 N 0 -0.0585325
55 T 121 A 0 -0.0629964
55 T 122 L 0 0.00957062
55 T 123 D 0 -0.0193967
55 T 124 D 0 -0.0611826
55 T 125 E 0 -0.0200019
55 T 126 S 0 -0.0627109
55 T 127 V 0 -0.120708
55 T 128 I 0 -0.0569747
55 T 129 E 0 -0.0820671
55 T 130 R 0 -0.0378993
55 T 131 L 0 -0.0497757
55 T 132 A 0 -0.105661
55 T 133 H 0 -0.106336
55 T 134 T 0 -0.0615878
55 T 135 T 0 -0.108708
55 T 136 S 0 -0.0290707
55 T 137 V 0 -0.0685827
55 T 138 D 0 -0.0952648
55 T 139 E 0 -0.0632163
55 T 140 V 0 0.00938069
55 T 141 L 0 -0.105285
55 T 142 E 0 -0.0356855
55 T 143 L 0 -0.110541
55 T 144 L 0 -0.0563844
55 T 145 A 0 -0.129436
55 T 146 G 0 -0.0255173
56 Y 57 L 0 0.117653
56 Y 58 G 0 0.190311
56 Y 59 E 0 0.0879727
56 Y 60 S 0 0.100991
56 Y 61 I 0 0.0430144
56 Y 62 A 0 0.222178
56 Y 63 V 0 0.253593
56 Y 64 P 0 0.0630634
56 Y 65 H 0 0.0225512
56 Y 66 G 0 0.11868
56 Y 67 T 0 0.0339639
56 Y 68 V 0 -0.0516309
56 Y 69 E 0 -0.0455014
56 Y 73 R 0 0.00457949
56 Y 74 V 0 -0.0493423
56 Y 75 L 0 -0.140471
56 Y 76 K 0 -0.0381776
56 Y 77 T 0 0.0534535
56 Y 78 G 0 -0.089983
56 Y 79 V 0 -0.0603333
56 Y 80 V 0 -0.0887145
56 Y 81 F 0 -0.0143817
56 Y 82 C 0 -0.0308678
56 Y 83 Q 0 -0.0352311
56 Y 84 Y 0 -0.0535393
56 Y 85 P 0 -0.045399
56 Y 86 E 0 -0.0621881
56 Y 87 G 0 -0.0242707
56 Y 88 V 0 0.0483713
56 Y 89 R 0 0.106157
56 Y 90 F 0 0.190586
56 Y 91 G 0 0.00940753
56 Y 92 E 0 0.238427
56 Y 93 E 0 0.452063
56 Y 94 E 0 0.292493
56 Y 95 D 0 0.07056
56 Y 96 D 0 0.0321974
56 Y 97 I 0 0.164451
56 Y 98 A 0 0.113071
56 Y 99 R 0 -0.11109
56 Y 100 L 0 -0.0443078
56 Y 101 V 0 0.0624953
56 Y 102 I 0 0.0455365
56 Y 103 G 0 -0.0302971
56 Y 104 I 0 0.0498204
56 Y 105 A 0 -0.0764386
56 Y 106 A 0 0.0514133
56 Y 107 R 0 -0.0339177
56 Y 108 N 0 -0.0593401
56 Y 109 N 0 -0.0688218
56 Y 110 E 0 -0.0626178
56 Y 111 H 0 0.0599522
56 Y 112 I 0 0.00385614
56 Y 113 Q 0 -0.0544634
56 Y 114 V 0 -0.0175885
56 Y 115 I 0 0.180974
56 Y 116 T 0 0.064925
56 Y 117 S 0 0.082049
56 Y 118 L 0 -0.0538053
56 Y 119 T 0 0.0751571
56 Y 120 N 0 -0.0640366
56 Y 121 A 0 -0.0898161
56 Y 122 L 0 0.0897484
56 Y 123 D 0 0.0411412
56 Y 124 D 0 -0.125533
56 Y 125 E 0 -0.00504026
56 Y 126 S 0 -0.0358706
56 Y 127 V 0 -0.0537283
56 Y 128 I 0 0.0135618
56 Y 129 E 0 -0.0977893
56 Y 130 R 0 -0.0610876
56 Y 131 L 0 -0.0968068
56 Y 132 A 0 -0.0866179
56 Y 133 H 0 -0.101904
56 Y 134 T 0 -0.086761
56 Y 135 T 0 -0.150925
56 Y 136 S 0 -0.0699931
56 Y 137 V 0 -0.0974461
56 Y 138 D 0 -0.0829432
56 Y 139 E 0 -0.0748671
56 Y 140 V 0 -0.102432
56 Y 141 L 0 -0.0699943
56 Y 142 E 0 -0.0140954
56 Y 143 L 0 -0.088648
56 Y 144 L 0 -0.0378045
56 Y 145 A 0 -0.147602
56 Y 146 G 0 -0.0992435
57 L 58 G 0 0.348406
57 L 59 E 0 0.116583
57 L 60 S 0 0.186035
57 L 61 I 0 0.160529
57 L 62 A 0 0.117999
57 L 63 V 0 0.205209
57 L 64 P 0 -0.00562283
57 L 65 H 0 0.106565
57 L 66 G 0 0.0214306
57 L 67 T 0 0.0293867
57 L 68 V 0 0.109175
57 L 69 E 0 0.0744013
57 L 73 R 0 0.0500248
57 L 74 V 0 0.0677293
57 L 75 L 0 -0.110509
57 L 76 K 0 -0.0802242
57 L 77 T 0 0.0379305
57 L 78 G 0 -0.0424355
57 L 79 V 0 0.0314568
57 L 80 V 0 -0.0662732
57 L 81 F 0 0.0431442
57 L 82 C 0 -0.0609131
57 L 83 Q 0 -0.0724875
57 L 84 Y 0 -0.0782856
57 L 85 P 0 -0.0402063
57 L 86 E 0 -0.0320387
57 L 87 G 0 -0.0523635
57 L 88 V 0 -0.015307
57 L 89 R 0 -0.0515687
57 L 90 F 0 -0.0062351
57 L 91 G 0 -0.0887335
57 L 92 E 0 0.00702805
57 L 93 E 0 0.0454874
57 L 94 E 0 0.0341954
57 L 95 D 0 -0.0790119
57 L 96 D 0 -0.0545764
57 L 97 I 0 -0.0284896
57 L 98 A 0 0.111755
57 L 99 R 0 0.00377214
57 L 100 L 0 -0.0415361
57 L 101 V 0 0.0259643
57 L 102 I 0 -0.0908314
57 L 103 G 0 -0.0232886
57 L 104 I 0 0.0161885
57 L 105 A 0 -0.0665883
57 L 106 A 0 0.291522
57 L 107 R 0 -0.0438202
57 L 108 N 0 -0.0250798
57 L 109 N 0 0.0549073
57 L 110 E 0 0.00408964
57 L 111 H 0 0.0900341
57 L 112 I 0 0.153317
57 L 113 Q 0 -0.00323427
57 L 114 V 0 0.069951
57 L 115 I 0 0.0354196
57 L 116 T 0 0.0188946
57 L 117 S 0 -0.00653765
57 L 118 L 0 0.0755729
57 L 119 T 0 0.132414
57 L 120 N 0 0.00656679
57 L 121 A 0 0.025498
57 L 122 L 0 0.118588
57 L 123 D 0 0.140511
57 L 124 D 0 -0.0130481
57 L 125 E 0 -0.0306261
57 L 126 S 0 -0.0696279
57 L 127 V 0 -0.132265
57 L 128 I 0 0.0696583
57 L 129 E 0 -0.0694737
57 L 130 R 0 -0.0923122
57 L 131 L 0 -0.0611302
57 L 132 A 0 0.00354634
57 L 133 H 0 -0.0458314
57 L 134 T 0 -0.0947983
57 L 135 T 0 -0.0927377
57 L 136 S 0 -0.0623136
57 L 137 V 0 -0.0531337
57 L 138 D 0 -0.0743722
57 L 139 E 0 -0.0605641
57 L 140 V 0 -0.0582607
57 L 141 L 0 -0.0336419
57 L 142 E 0 -0.0589847
57 L 143 L 0 -0.0513837
57 L 144 L 0 -0.0758018
57 L 145 A 0 0.00192329
57 L 146 G 0 -0.10984
58 G 59 E 0 0.553018
58 G 60 S 0 0.211434
58 G 61 I 0 0.292626
58 G 62 A 0 0.015441
58 G 63 V 0 0.107811
58 G 64 P 0 0.0303632
58 G 65 H 0 -0.0223953
58 G 66 G 0 0.116527
58 G 67 T 0 0.00838279
58 G 68 V 0 0.0405693
58 G 69 E 0 -0.072267
58 G 73 R 0 -0.0205285
58 G 74 V 0 -0.0134208
58 G 75 L 0 -0.0238853
58 G 76 K 0 -0.00285964
58 G 77 T 0 -0.07651
58 G 78 G 0 -0.0132361
58 G 79 V 0 -0.00126208
58 G 80 V 0 0.0327329
58 G 81 F 0 0.0035706
58 G 82 C 0 -0.0493914
58 G 83 Q 0 -0.00894436
58 G 84 Y 0 -0.0361856
58 G 85 P 0 -0.0215277
58 G 86 E 0 0.00153996
58 G 87 G 0 0.00730703
58 G 88 V 0 -0.0208684
58 G 89 R 0 -0.0949898
58 G 90 F 0 -0.0460001
58 G 91 G 0 0.0477922
58 G 92 E 0 0.00426724
58 G 93 E 0 0.0594527
58 G 94 E 0 0.0515939
58 G 95 D 0 0.0318556
58 G 96 D 0 0.027155
58 G 97 I 0 -0.0248216
58 G 98 A 0 0.115918
58 G 99 R 0 -0.0256511
58 G 100 L 0 -0.00131514
58 G 101 V 0 -0.00213815
58 G 102 I 0 0.000661628
58 G 103 G 0 -0.00302474
58 G 104 I 0 0.073648
58 G 105 A 0 0.0883621
58 G 106 A 0 0.0298917
58 G 107 R 0 0.0385059
58 G 108 N 0 0.00354504
58 G 109 N 0 -0.0309747
58 G 110 E 0 -0.0773973
58 G 111 H 0 0.0681782
58 G 112 I 0 0.0623986
58 G 113 Q 0 0.0138178
58 G 114 V 0 0.0174932
58 G 115 I 0 0.0808667
58 G 116 T 0 -0.0378516
58 G 117 S 0 -0.0280416
58 G 118 L 0 -0.0441845
58 G 119 T 0 0.117355
58 G 120 N 0 -0.0288013
58 G 121 A 0 0.0673674
58 G 122 L 0 -0.00686252
58 G 123 D 0 0.021202
58 G 124 D 0 -0.0041745
58 G 125 E 0 -0.028196
58 G 126 S 0 -0.0375158
58 G 127 V 0 -0.0306873
58 G 128 I 0 0.0138051
58 G 129 E 0 -0.100582
58 G 130 R 0 -0.0454029
58 G 131 L 0 0.079167
58 G 132 A 0 -0.0203663
58 G 133 H 0 -0.0972006
58 G 134 T 0 0.00362286
58 G 135 T 0 -0.0552272
58 G 136 S 0 -0.0679238
58 G 137 V 0 -0.073069
58 G 138 D 0 -0.0972572
58 G 139 E 0 -0.107596
58 G 140 V 0 -0.0575195
58 G 141 L 0 -0.0497994
58 G 142 E 0 -0.0465785
58 G 143 L 0 -0.00141433
58 G 144 L 0 0.0943557
58 G 145 A 0 -0.0598173
58 G 146 G 0 -0.00843061
59 E 60 S 0 0.221361
59 E 61 I 0 0.112671
59 E 62 A 0 0.0641632
59 E 63 V 0 0.128883
59 E 64 P 0 -0.0302271
59 E 65 H 0 -0.0268499
59 E 66 G 0 0.089936
59 E 67 T 0 0.104453
59 E 68 V 0 0.0942498
59 E 69 E 0 -0.070243
59 E 73 R 0 0.0122158
59 E 74 V 0 -0.0610794
59 E 75 L 0 -0.0319465
59 E 76 K 0 -0.0252795
59 E 77 T 0 0.00490548
59 E 78 G 0 0.0132669
59 E 79 V 0 0.0498337
59 E 80 V 0 -0.00049318
59 E 81 F 0 -0.00838517
59 E 82 C 0 -0.0503675
59 E 83 Q 0 -0.0947321
59 E 84 Y 0 -0.0116269
59 E 85 P 0 -0.0727653
59 E 86 E 0 -0.0732842
59 E 87 G 0 -0.0386079
59 E 88 V 0 0.00220247
59 E 89 R 0 -0.0559549
59 E 90 F 0 0.0726674
59 E 91 G 0 -0.00363376
59 E 92 E 0 0.109108
59 E 93 E 0 0.0606248
59 E 94 E 0 0.0660804
59 E 95 D 0 0.0427467
59 E 96 D 0 0.161506
59 E 97 I 0 -0.0430971
59 E 98 A 0 0.105742
59 E 99 R 0 -0.0332019
59 E 100 L 0 -0.0318927
59 E 101 V 0 -0.0590198
59 E 102 I 0 0.00927471
59 E 103 G 0 0.0156599
59 E 104 I 0 -0.0367429
59 E 105 A 0 -0.0982003
59 E 106 A 0 0.00463062
59 E 107 R 0 0.0187375
59 E 108 N 0 0.0358754
59 E 109 N 0 -0.0327898
59 E 110 E 0 -0.0464173
59 E 111 H 0 -0.0289778
59 E 112 I 0 0.0116621
59 E 113 Q 0 0.0032861
59 E 114 V 0 0.0699741
59 E 115 I 0 -0.131607
59 E 116 T 0 -0.0184794
59 E 117 S 0 0.00405224
59 E 118 L 0 0.0109428
59 E 119 T 0 0.0821683
59 E 120 N 0 0.0539355
59 E 121 A 0 0.0474617
59 E 122 L 0 0.0432317
59 E 123 D 0 0.0393857
59 E 124 D 0 0.0436093
59 E 125 E 0 0.145865
59 E 126 S 0 0.00538384
59 E 127 V 0 0.037271
59 E 128 I 0 0.386849
59 E 129 E 0 -0.000305229
59 E 130 R 0 0.0440466
59 E 131 L 0 -0.0196445
59 E 132 A 0 0.0343996
59 E 133 H 0 -0.0789237
59 E 134 T 0 -0.100976
59 E 135 T 0 -0.0337456
59 E 136 S 0 -0.0485086
59 E 137 V 0 -0.057213
59 E 138 D 0 -0.06312
59 E 139 E 0 -0.0890969
59 E 140 V 0 -0.120251
59 E 141 L 0 -0.0382825
59 E 142 E 0 -0.0272264
59 E 143 L 0 -0.094581
59 E 144 L 0 -0.0295121
59 E 145 A 0 0.00236713
59 E 146 G 0 -0.0562767
60 S 61 I 0 0.206788
60 S 62 A 0 0.0423878
60 S 63 V 0 0.0984443
60 S 64 P 0 0.0301785
60 S 65 H 0 -0.0147262
60 S 66 G 0 0.0322211
60 S 67 T 0 0.0626705
60 S 68 V 0 -0.0311821
60 S 69 E 0 0.00469135
60 S 73 R 0 0.0321898
60 S 74 V 0 0.0171171
60 S 75 L 0 -0.0862205
60 S 76 K 0 -0.00922523
60 S 77 T 0 0.0875467
60 S 78 G 0 -0.0203051
60 S 79 V 0 -0.0765967
60 S 80 V 0 -0.0203807
60 S 81 F 0 -0.0131346
60 S 82 C 0 -0.0441286
60 S 83 Q 0 -0.0766645
60 S 84 Y 0 0.000797365
60 S 85 P 0 -0.0901055
60 S 86 E 0 0.00186438
60 S 87 G 0 0.0364122
60 S 88 V 0 0.0585212
60 S 89 R 0 0.073147
60 S 90 F 0 -0.107034
60 S 91 G 0 0.0599881
60 S 92 E 0 0.112101
60 S 93 E 0 -0.0438013
60 S 94 E 0 -0.0218898
60 S 95 D 0 -0.0418491
60 S 96 D 0 0.13768
60 S 97 I 0 0.131933
60 S 98 A 0 -0.000244807
60 S 99 R 0 0.471396
60 S 100 L 0 0.0300805
60 S 101 V 0 0.0694299
60 S 102 I 0 -0.0219874
60 S 103 G 0 -0.0383984
60 S 104 I 0 0.00262137
60 S 105 A 0 -0.090712
60 S 106 A 0 -0.008547
60 S 107 R 0 0.0605086
60 S 108 N 0 -0.0259207
60 S 109 N 0 -0.0474954
60 S 110 E 0 -0.0644609
60 S 111 H 0 0.0722035
60 S 112 I 0 0.0259102
60 S 113 Q 0 -0.0231876
60 S 114 V 0 -0.0552662
60 S 115 I 0 -0.000803363
60 S 116 T 0 0.00270488
60 S 117 S 0 -0.0167505
60 S 118 L 0 -0.0596981
60 S 119 T 0 -0.0506073
60 S 120 N 0 -0.0691138
60 S 121 A 0 -0.00920582
60 S 122 L 0 0.0372205
60 S 123 D 0 -0.0507133
60 S 124 D 0 -0.0478032
60 S 125 E 0 0.0198419
60 S 126 S 0 -0.0316449
60 S 127 V 0 -0.0659842
60 S 128 I 0 0.0797912
60 S 129 E 0 0.0428611
60 S 130 R 0 -0.068012
60 S 131 L 0 -0.0463175
60 S 132 A 0 0.268457
60 S 133 H 0 -0.00584329
60 S 134 T 0 0.0227988
60 S 135 T 0 -0.0560411
60 S 136 S 0 -0.0769339
60 S 137 V 0 -0.0904894
60 S 138 D 0 -0.0964834
60 S 139 E 0 0.025786
60 S 140 V 0 -0.096107
60 S 141 L 0 0.0347622
60 S 142 E 0 0.0264483
60 S 143 L 0 -0.0627807
60 S 144 L 0 0.00226041
60 S 145 A 0 -0.0269996
60 S 146 G 0 -0.0679728
61 I 62 A 0 0.200661
61 I 63 V 0 0.240326
61 I 64 P 0 0.243249
61 I 65 H 0 0.15745
61 I 66 G 0 -0.00388862
61 I 67 T 0 -0.000347765
61 I 68 V 0 0.0191103
61 I 69 E 0 -0.00465631
61 I 73 R 0 -0.0136951
61 I 74 V 0 -0.0708492
61 I 75 L 0 -0.0920706
61 I 76 K 0 -0.0365284
61 I 77 T 0 -0.0256742
61 I 78 G 0 0.0434966
61 I 79 V 0 0.0630877
61 I 80 V 0 -0.000763139
61 I 81 F 0 0.00779897
61 I 82 C 0 0.00419757
61 I 83 Q 0 -0.0429785
61 I 84 Y 0 -0.035827
61 I 85 P 0 -0.0583601
61 I 86 E 0 -0.116546
61 I 87 G 0 -0.0466346
61 I 88 V 0 0.092396
61 I 89 R 0 -0.0449017
61 I 90 F 0 -0.0216382
61 I 91 G 0 0.0226041
61 I 92 E 0 0.170436
61 I 93 E 0 -0.0398094
61 I 94 E 0 -0.0535734
61 I 95 D 0 -0.0548775
61 I 96 D 0 -0.0686657
61 I 97 I 0 -0.0680949
61 I 98 A 0 0.0040841
61 I 99 R 0 -0.0614029
61 I 100 L 0 0.19276
61 I 101 V 0 -0.00894557
61 I 102 I 0 0.157386
61 I 103 G 0 -0.0157156
61 I 104 I 0 0.0732643
61 I 105 A 0 0.0231075
61 I 106 A 0 0.054216
61 I 107 R 0 -0.0403452
61 I 108 N 0 0.00094891
61 I 109 N 0 -0.00600408
61 I 110 E 0 -0.00863233
61 I 111 H 0 -0.0445373
61 I 112 I 0 0.0710065
61 I 113 Q 0 -0.0122657
61 I 114 V 0 -0.0362259
61 I 115 I 0 0.056213
61 I 116 T 0 0.0681156
61 I 117 S 0 -0.0181759
61 I 118 L 0 -0.0298833
61 I 119 T 0 0.028036
61 I 120 N 0 0.0956866
61 I 121 A 0 -0.0247007
61 I 122 L 0 0.215456
61 I 123 D 0 0.0354741
61 I 124 D 0 0.0537634
61 I 125 E 0 -0.0424714
61 I 126 S 0 0.0116888
61 I 127 V 0 -0.0395209
61 I 128 I 0 0.138954
61 I 129 E 0 -0.0294617
61 I 130 R 0 0.0122634
61 I 131 L 0 0.0329756
61 I 132 A 0 0.00336509
61 I 133 H 0 -0.0706297
61 I 134 T 0 -0.0391442
61 I 135 T 0 -0.0586294
61 I 136 S 0 -0.00807143
61 I 137 V 0 -0.098859
61 I 138 D 0 -0.038345
61 I 139 E 0 -0.0718258
61 I 140 V 0 -0.0913819
61 I 141 L 0 -0.0150274
61 I 142 E 0 -0.0507764
61 I 143 L 0 0.0171909
61 I 144 L 0 -0.0500093
61 I 145 A 0 -0.087742
61 I 146 G 0 -0.0557713
62 A 63 V 0 0.326633
62 A 64 P 0 0.320841
62 A 65 H 0 0.265946
62 A 66 G 0 0.0944317
62 A 67 T 0 -0.0224889
62 A 68 V 0 -0.0152319
62 A 69 E 0 -9.41108e-05
62 A 73 R 0 -0.0396795
62 A 74 V 0 0.0113216
62 A 75 L 0 -0.0165191
62 A 76 K 0 -0.0406766
62 A 77 T 0 -0.0583676
62 A 78 G 0 -0.0179744
62 A 79 V 0 -0.0456066
62 A 80 V 0 0.0203867
62 A 81 F 0 -0.0299597
62 A 82 C 0 -0.0479293
62 A 83 Q 0 -0.0551643
62 A 84 Y 0 0.0534725
62 A 85 P 0 -0.0684128
62 A 86 E 0 -0.0234293
62 A 87 G 0 0.0317365
62 A 88 V 0 0.0683457
62 A 89 R 0 0.0384874
62 A 90 F 0 0.165932
62 A 91 G 0 -0.0175768
62 A 92 E 0 0.0264445
62 A 93 E 0 -0.0973398
62 A 94 E 0 0.0965275
62 A 95 D 0 -0.0587507
62 A 96 D 0 -0.0785616
62 A 97 I 0 -0.0278381
62 A 98 A 0 0.139848
62 A 99 R 0 0.00947115
62 A 100 L 0 -0.0383899
62 A 101 V 0 0.140832
62 A 102 I 0 0.0372032
62 A 103 G 0 -0.00555603
62 A 104 I 0 -0.0082276
62 A 105 A 0 -0.0451949
62 A 106 A 0 0.0777427
62 A 107 R 0 -0.00409132
62 A 108 N 0 -0.104585
62 A 109 N 0 -0.0221059
62 A 110 E 0 -0.078448
62 A 111 H 0 0.0240065
62 A 112 I 0 -0.0221756
62 A 113 Q 0 -0.0838263
62 A 114 V 0 0.0457028
62 A 115 I 0 -0.0355185
62 A 116 T 0 0.0119384
62 A 117 S 0 -0.0996817
62 A 118 L 0 0.046194
62 A 119 T 0 0.00852958
62 A 120 N 0 -0.0888481
62 A 121 A 0 -0.0415538
62 A 122 L 0 -0.0544199
62 A 123 D 0 -0.0409572
62 A 124 D 0 -0.0371206
62 A 125 E 0 -0.0104452
62 A 126 S 0 -0.0352829
62 A 127 V 0 -0.0247662
62 A 128 I 0 -0.0254665
62 A 129 E 0 -0.0217419
62 A 130 R 0 -0.105049
62 A 131 L 0 -0.0288116
62 A 132 A 0 -0.120948
62 A 133 H 0 -0.0237978
62 A 134 T 0 -0.0645457
62 A 135 T 0 -0.0650437
62 A 136 S 0 -0.0784005
62 A 137 V 0 -0.0901992
62 A 138 D 0 -0.0546222
62 A 139 E 0 0.00140379
62 A 140 V 0 -0.0319236
62 A 141 L 0 -0.0156787
62 A 142 E 0 -0.0779296
62 A 143 L 0 -0.0629213
62 A 144 L 0 -0.0388196
62 A 145 A 0 -0.0693957
62 A 146 G 0 -0.0105521
63 V 64 P 0 0.492763
63 V 65 H 0 0.244591
63 V 66 G 0 0.26344
63 V 67 T 0 0.0337213
63 V 68 V 0 0.0133891
63 V 69 E 0 -0.0291929
63 V 73 R 0 0.0215285
63 V 74 V 0 0.00654779
63 V 75 L 0 -0.0936064
63 V 76 K 0 -0.00721083
63 V 77 T 0 0.0217021
63 V 78 G 0 0.0355359
63 V 79 V 0 -0.00850142
63 V 80 V 0 -0.0365225
63 V 81 F 0 -0.00265385
63 V 82 C 0 -0.0349026
63 V 83 Q 0 0.0412849
63 V 84 Y 0 -0.0366267
63 V 85 P 0 -0.0640811
63 V 86 E 0 -0.115952
63 V 87 G 0 -0.0521107
63 V 88 V 0 0.0623221
63 V 89 R 0 -0.0280046
63 V 90 F 0 0.0588683
63 V 91 G 0 -0.0655089
63 V 92 E 0 -0.0753125
63 V 93 E 0 -0.00309201
63 V 94 E 0 0.078595
63 V 95 D 0 0.0313988
63 V 96 D 0 -0.0907638
63 V 97 I 0 -0.0353708
63 V 98 A 0 0.00192687
63 V 99 R 0 -0.0817801
63 V 100 L 0 -0.0230907
63 V 101 V 0 -0.0345388
63 V 102 I 0 0.00114578
63 V 103 G 0 0.0158518
63 V 104 I 0 0.174651
63 V 105 A 0 -0.0482044
63 V 106 A 0 -0.00262638
63 V 107 R 0 -0.029469
63 V 108 N 0 -0.0178659
63 V 109 N 0 0.0178221
63 V 110 E 0 -0.0346661
63 V 111 H 0 0.0510932
63 V 112 I 0 -0.019307
63 V 113 Q 0 -0.00993769
63 V 114 V 0 -0.00723306
63 V 115 I 0 0.181321
63 V 116 T 0 0.148984
63 V 117 S 0 0.0105334
63 V 118 L 0 0.0221682
63 V 119 T 0 0.0359605
63 V 120 N 0 0.0322484
63 V 121 A 0 -0.0518662
63 V 122 L 0 0.0746492
63 V 123 D 0 0.0982766
63 V 124 D 0 -0.0571029
63 V 125 E 0 0.0123146
63 V 126 S 0 -0.0824009
63 V 127 V 0 0.00466416
63 V 128 I 0 0.0158707
63 V 129 E 0 -0.0355647
63 V 130 R 0 -0.0449856
63 V 131 L 0 -0.0682899
63 V 132 A 0 -0.0919419
63 V 133 H 0 -0.155942
63 V 134 T 0 0.00902785
63 V 135 T 0 -0.0204135
63 V 136 S 0 -0.00826546
63 V 137 V 0 -0.108232
63 V 138 D 0 -0.0952036
63 V 139 E 0 -0.022534
63 V 140 V 0 -0.0595286
63 V 141 L 0 -0.0748827
63 V 142 E 0 -0.0772239
63 V 143 L 0 -0.0410735
63 V 144 L 0 0.00364996
63 V 145 A 0 -0.122637
63 V 146 G 0 -0.0282208
64 P 65 H 0 0.49044
64 P 66 G 0 0.14137
64 P 67 T 0 0.0946049
64 P 68 V 0 -0.0100521
64 P 69 E 0 0.0787644
64 P 73 R 0 -0.0392259
64 P 74 V 0 -0.0032018
64 P 75 L 0 -0.0535269
64 P 76 K 0 -0.0653289
64 P 77 T 0 -0.0502683
64 P 78 G 0 -0.0305968
64 P 79 V 0 0.090567
64 P 80 V 0 -0.0021263
64 P 81 F 0 0.0167745
64 P 82 C 0 -0.00461447
64 P 83 Q 0 -0.0704225
64 P 84 Y 0 -0.0676793
64 P 85 P 0 -0.0501836
64 P 86 E 0 -0.0864405
64 P 87 G 0 0.003764
64 P 88 V 0 0.0867742
64 P 89 R 0 -0.0274741
64 P 90 F 0 0.0584795
64 P 91 G 0 0.0224947
64 P 92 E 0 -0.0248294
64 P 93 E 0 -0.0115576
64 P 94 E 0 0.0421285
64 P 95 D 0 0.0367042
64 P 96 D 0 -0.015511
64 P 97 I 0 -0.0571948
64 P 98 A 0 -0.0644598
64 P 99 R 0 -0.0462066
64 P 100 L 0 0.0243282
64 P 101 V 0 0.0714716
64 P 102 I 0 0.0420154
64 P 103 G 0 0.0493205
64 P 104 I 0 0.0313372
64 P 105 A 0 -0.000222558
64 P 106 A 0 0.0280834
64 P 107 R 0 -0.0656338
64 P 108 N 0 -0.0362768
64 P 109 N 0 0.00905086
64 P 110 E 0 -0.00326019
64 P 111 H 0 0.0434054
64 P 112 I 0 0.0610373
64 P 113 Q 0 0.0157405
64 P 114 V 0 -0.0227716
64 P 115 I 0 0.0301397
64 P 116 T 0 0.0395459
64 P 117 S 0 -0.077673
64 P 118 L 0 -0.0336725
64 P 119 T 0 0.106798
64 P 120 N 0 -0.0667506
64 P 121 A 0 -0.0893982
64 P 122 L 0 -0.0644495
64 P 123 D 0 0.0222883
64 P 124 D 0 -0.00712515
64 P 125 E 0 -0.00286273
64 P 126 S 0 -0.0415536
64 P 127 V 0 0.0229322
64 P 128 I 0 -0.0214405
64 P 129 E 0 -0.00535564
64 P 130 R 0 0.00376941
64 P 131 L 0 0.0373978
64 P 132 A 0 0.0225988
64 P 133 H 0 -0.0558064
64 P 134 T 0 -0.0452906
64 P 135 T 0 -0.056923
64 P 136 S 0 -0.00680755
64 P 137 V 0 -0.101006
64 P 138 D 0 -0.0608365
64 P 139 E 0 -0.0524372
64 P 140 V 0 -0.0404576
64 P 141 L 0 -0.08784
64 P 142 E 0 -0.0859733
64 P 143 L 0 -0.045757
64 P 144 L 0 0.0195065
64 P 145 A 0 -0.0379494
64 P 146 G 0 -0.0591929
65 H 66 G 0 0.259331
65 H 67 T 0 0.100199
65 H 68 V 0 0.0520375
65 H 69 E 0 0.0995924
65 H 73 R 0 -0.00850992
65 H 74 V 0 0.0698102
65 H 75 L 0 -0.00486156
65 H 76 K 0 0.00869804
65 H 77 T 0 -0.0394283
65 H 78 G 0 -0.0342341
65 H 79 V 0 0.0469764
65 H 80 V 0 -0.0506938
65 H 81 F 0 0.0528676
65 H 82 C 0 0.00643808
65 H 83 Q 0 -0.0261807
65 H 84 Y 0 -0.0289579
65 H 85 P 0 0.0047336
65 H 86 E 0 -0.00236303
65 H 87 G 0 0.0208145
65 H 88 V 0 0.117306
65 H 89 R 0 -0.0521718
65 H 90 F 0 0.0122785
65 H 91 G 0 -0.110971
65 H 92 E 0 -0.0366824
65 H 93 E 0 -0.0331951
65 H 94 E 0 -0.0393911
65 H 95 D 0 -0.0401541
65 H 96 D 0 -0.0679281
65 H 97 I 0 -0.098866
65 H 98 A 0 0.000339683
65 H 99 R 0 -0.0186113
65 H 100 L 0 0.00182833
65 H 101 V 0 0.0165309
65 H 102 I 0 0.0406427
65 H 103 G 0 -0.0432741
65 H 104 I 0 0.0760136
65 H 105 A 0 -0.0063127
65 H 106 A 0 0.0413552
65 H 107 R 0 -0.0661917
65 H 108 N 0 -0.0189189
65 H 109 N 0 -0.0151264
65 H 110 E 0 -0.0487281
65 H 111 H 0 0.0433475
65 H 112 I 0 0.00422501
65 H 113 Q 0 -0.0571836
65 H 114 V 0 -0.00416898
65 H 115 I 0 0.0796136
65 H 116 T 0 -0.0300609
65 H 117 S 0 -0.072018
65 H 118 L 0 0.0241349
65 H 119 T 0 -0.0279442
65 H 120 N 0 -0.0450347
65 H 121 A 0 -0.081907
65 H 122 L 0 -0.0129384
65 H 123 D 0 -0.0519853
65 H 124 D 0 -0.0748776
65 H 125 E 0 -0.00512282
65 H 126 S 0 -0.0332322
65 H 127 V 0 -0.0823487
65 H 128 I 0 -0.0307836
65 H 129 E 0 -0.0470094
65 H 130 R 0 -0.0684077
65 H 131 L 0 0.0315584
65 H 132 A 0 -0.118733
65 H 133 H 0 -0.0121815
65 H 134 T 0 -0.0333464
65 H 135 T 0 -0.019714
65 H 136 S 0 0.0180787
65 H 137 V 0 -0.0277987
65 H 138 D 0 -0.0223763
65 H 139 E 0 -0.0232079
65 H 140 V 0 0.0269886
65 H 141 L 0 -0.0529745
65 H 142 E 0 -0.0666185
65 H 143 L 0 -0.0538207
65 H 144 L 0 0.0603787
65 H 145 A 0 -0.0772452
65 H 146 G 0 0.0153676
66 G 67 T 0 0.310091
66 G 68 V 0 0.246053
66 G 69 E 0 0.145137
66 G 73 R 0 0.183401
66 G 74 V 0 0.245189
66 G 75 L 0 -0.0746445
66 G 76 K 0 -0.0406726
66 G 77 T 0 -0.0169052
66 G 78 G 0 -0.0503814
66 G 79 V 0 0.0263434
66 G 80 V 0 0.0511915
66 G 81 F 0 -0.0108134
66 G 82 C 0 0.0322019
66 G 83 Q 0 -0.0560253
66 G 84 Y 0 0.0155921
66 G 85 P 0 -0.110528
66 G 86 E 0 -0.0595484
66 G 87 G 0 -0.071329
66 G 88 V 0 -0.0648903
66 G 89 R 0 -0.0651715
66 G 90 F 0 0.0848532
66 G 91 G 0 -0.00408457
66 G 92 E 0 -0.0802504
66 G 93 E 0 0.0039505
66 G 94 E 0 0.00198434
66 G 95 D 0 -0.0441094
66 G 96 D 0 -0.0690242
66 G 97 I 0 -0.085461
66 G 98 A 0 0.0297406
66 G 99 R 0 0.00305015
66 G 100 L 0 0.0329552
66 G 101 V 0 -0.0383486
66 G 102 I 0 0.0852165
66 G 103 G 0 0.0144058
66 G 104 I 0 -0.0936567
66 G 105 A 0 0.184254
66 G 106 A 0 -0.0146484
66 G 107 R 0 0.125093
66 G 108 N 0 0.0495002
66 G 109 N 0 0.0124651
66 G 110 E 0 -0.0743244
66 G 111 H 0 0.0406462
66 G 112 I 0 -0.026939
66 G 113 Q 0 -0.0516956
66 G 114 V 0 -0.0159178
66 G 115 I 0 0.0016924
66 G 116 T 0 -0.0186491
66 G 117 S 0 0.0215035
66 G 118 L 0 0.0940222
66 G 119 T 0 0.00504499
66 G 120 N 0 -0.0130529
66 G 121 A 0 -0.0408792
66 G 122 L 0 -0.0120934
66 G 123 D 0 0.025864
66 G 124 D 0 -0.0478936
66 G 125 E 0 -0.0578132
66 G 126 S 0 -0.0777268
66 G 127 V 0 -0.111667
66 G 128 I 0 0.0892437
66 G 129 E 0 -0.0874686
66 G 130 R 0 -0.0274845
66 G 131 L 0 0.00148591
66 G 132 A 0 -0.0558689
66 G 133 H 0 -0.0860835
66 G 134 T 0 -0.028216
66 G 135 T 0 -0.0814866
66 G 136 S 0 -0.0942487
66 G 137 V 0 0.0114854
66 G 138 D 0 -0.0915829
66 G 139 E 0 -0.066418
66 G 140 V 0 -0.00694315
66 G 141 L 0 -0.0665943
66 G 142 E 0 -0.129685
66 G 143 L 0 -0.0755113
66 G 144 L 0 -0.00696855
66 G 145 A 0 -0.0659186
66 G 146 G 0 -0.04886
67 T 68 V 0 0.433024
67 T 69 E 0 0.262981
67 T 73 R 0 0.187104
67 T 74 V 0 0.129398
67 T 75 L 0 -0.00775378
67 T 76 K 0 0.023727
67 T 77 T 0 -0.00359501
67 T 78 G 0 0.0453674
67 T 79 V 0 -0.0461166
67 T 80 V 0 0.000579977
67 T 81 F 0 0.0031967
67 T 82 C 0 -0.0658253
67 T 83 Q 0 -0.0602559
67 T 84 Y 0 -0.00437095
67 T 85 P 0 -0.0487728
67 T 86 E 0 -0.0738751
67 T 87 G 0 -0.0527709
67 T 88 V 0 -0.0191149
67 T 89 R 0 -0.0189337
67 T 90 F 0 0.0112056
67 T 91 G 0 -0.0251767
67 T 92 E 0 -0.00389638
67 T 93 E 0 0.131544
67 T 94 E 0 0.0583459
67 T 95 D 0 -0.0492567
67 T 96 D 0 0.022961
67 T 97 I 0 -0.0541679
67 T 98 A 0 0.018436
67 T 99 R 0 -0.121331
67 T 100 L 0 0.0113742
67 T 101 V 0 -0.00820048
67 T 102 I 0 0.0586659
67 T 103 G 0 -0.0567863
67 T 104 I 0 0.0228271
67 T 105 A 0 0.0145824
67 T 106 A 0 0.215577
67 T 107 R 0 0.0597489
67 T 108 N 0 0.0735916
67 T 109 N 0 -0.0291605
67 T 110 E 0 0.0135559
67 T 111 H 0 0.123804
67 T 112 I 0 0.119291
67 T 113 Q 0 0.0577992
67 T 114 V 0 -0.0165554
67 T 115 I 0 0.0684
67 T 116 T 0 0.117351
67 T 117 S 0 0.0272628
67 T 118 L 0 0.00503705
67 T 119 T 0 0.185595
67 T 120 N 0 -0.0216278
67 T 121 A 0 0.0551361
67 T 122 L 0 0.0333128
67 T 123 D 0 0.151136
67 T 124 D 0 -0.0101987
67 T 125 E 0 0.0554751
67 T 126 S 0 -0.018977
67 T 127 V 0 -0.0635767
67 T 128 I 0 0.03936
67 T 129 E 0 -0.0537116
67 T 130 R 0 -0.089825
67 T 131 L 0 -0.0978374
67 T 132 A 0 -0.046568
67 T 133 H 0 -0.000490734
67 T 134 T 0 -0.0107322
67 T 135 T 0 -0.0578094
67 T 136 S 0 -0.135249
67 T 137 V 0 -0.0831704
67 T 138 D 0 -0.0784551
67 T 139 E 0 -0.0836383
67 T 140 V 0 -0.0392855
67 T 141 L 0 -0.0604206
67 T 142 E 0 -0.100191
67 T 143 L 0 -0.0733764
67 T 144 L 0 -0.100769
67 T 145 A 0 -0.0820225
67 T 146 G 0 -0.0872225
68 V 69 E 0 0.435245
68 V 73 R 0 0.432587
68 V 74 V 0 0.304873
68 V 75 L 0 0.0106327
68 V 76 K 0 0.04237
68 V 77 T 0 0.0269847
68 V 78 G 0 0.0505955
68 V 79 V 0 -0.00681606
68 V 80 V 0 0.105787
68 V 81 F 0 -0.0561986
68 V 82 C 0 0.018654
68 V 83 Q 0 0.0365256
68 V 84 Y 0 0.0307438
68 V 85 P 0 -0.066663
68 V 86 E 0 -0.0244296
68 V 87 G 0 -0.0953367
68 V 88 V 0 -0.0862744
68 V 89 R 0 -0.0504383
68 V 90 F 0 -0.0707102
68 V 91 G 0 -0.0546922
68 V 92 E 0 -0.0901763
68 V 93 E 0 0.015491
68 V 94 E 0 -0.0231907
68 V 95 D 0 -0.0208211
68 V 96 D 0 -0.0153088
68 V 97 I 0 -0.0425564
68 V 98 A 0 -0.00998573
68 V 99 R 0 0.0462989
68 V 100 L 0 -0.0216075
68 V 101 V 0 -0.0923545
68 V 102 I 0 -0.00808386
68 V 103 G 0 0.00892751
68 V 104 I 0 0.00179665
68 V 105 A 0 0.0662941
68 V 106 A 0 0.0245802
68 V 107 R 0 0.100795
68 V 108 N 0 0.0627114
68 V 109 N 0 -0.0839861
68 V 110 E 0 -0.000417948
68 V 111 H 0 -0.0304274
68 V 112 I 0 0.0339768
68 V 113 Q 0 0.0200918
68 V 114 V 0 0.0461548
68 V 115 I 0 -0.0411217
68 V 116 T 0 0.132736
68 V 117 S 0 0.00237927
68 V 118 L 0 -0.00859626
68 V 119 T 0 0.0549424
68 V 120 N 0 0.0324454
68 V 121 A 0 0.076107
68 V 122 L 0 -0.0836571
68 V 123 D 0 0.126167
68 V 124 D 0 -0.0297239
68 V 125 E 0 0.0170088
68 V 126 S 0 -0.0384357
68 V 127 V 0 -0.083979
68 V 128 I 0 -0.0843652
68 V 129 E 0 0.0291055
68 V 130 R 0 -0.0830612
68 V 131 L 0 0.0011874
68 V 132 A 0 -0.0548278
68 V 133 H 0 -0.00939562
68 V 134 T 0 -0.0247917
68 V 135 T 0 -0.0519126
68 V 136 S 0 0.0169181
68 V 137 V 0 -0.0715158
68 V 138 D 0 -0.0735466
68 V 139 E 0 -0.0874682
68 V 140 V 0 -0.0638115
68 V 141 L 0 -0.0149896
68 V 142 E 0 -0.0364968
68 V 143 L 0 -0.0378254
68 V 144 L 0 -0.0111616
68 V 145 A 0 -0.0355688
68 V 146 G 0 -0.0922188
69 E 73 R 0 0.265438
69 E 74 V 0 0.183987
69 E 75 L 0 0.123222
69 E 76 K 0 0.0902456
69 E 77 T 0 0.0590626
69 E 78 G 0 -0.0117597
69 E 79 V 0 0.010688
69 E 80 V 0 -0.0672251
69 E 81 F 0 -0.0101166
69 E 82 C 0 -0.0835648
69 E 83 Q 0 -0.0939877
69 E 84 Y 0 -0.0352688
69 E 85 P 0 -0.0484889
69 E 86 E 0 0.0799115
69 E 87 G 0 0.0265373
69 E 88 V 0 -0.026027
69 E 89 R 0 0.0406112
69 E 90 F 0 -0.117802
69 E 91 G 0 -0.0444567
69 E 92 E 0 -0.0504174
69 E 93 E 0 -0.0177767
69 E 94 E 0 -0.0578109
69 E 95 D 0 -0.0106067
69 E 96 D 0 -0.0103792
69 E 97 I 0 0.0315985
69 E 98 A 0 -0.036145
69 E 99 R 0 -0.0384178
69 E 100 L 0 -0.0064123
69 E 101 V 0 -0.102928
69 E 102 I 0 -0.0102207
69 E 103 G 0 -0.0821579
69 E 104 I 0 -0.0854864
69 E 105 A 0 -0.0176944
69 E 106 A 0 0.0112814
69 E 107 R 0 -0.0242742
69 E 108 N 0 0.489988
69 E 109 N 0 -0.00939066
69 E 110 E 0 -0.0108451
69 E 111 H 0 0.0328523
69 E 112 I 0 -0.0276546
69 E 113 Q 0 -0.00158086
69 E 114 V 0 0.00430918
69 E 115 I 0 0.0253712
69 E 116 T 0 -0.00341142
69 E 117 S 0 0.00681166
69 E 118 L 0 0.0397472
69 E 119 T 0 -0.00623148
69 E 120 N 0 -0.0775078
69 E 121 A 0 -0.0205959
69 E 122 L 0 0.0375811
69 E 123 D 0 0.00997195
69 E 124 D 0 -0.0527849
69 E 125 E 0 0.0318362
69 E 126 S 0 -0.0447832
69 E 127 V 0 -0.0281521
69 E 128 I 0 -0.0540662
69 E 129 E 0 0.00531718
69 E 130 R 0 0.0171009
69 E 131 L 0 -0.0291645
69 E 132 A 0 -0.00449444
69 E 133 H 0 0.021354
69 E 134 T 0 -0.0728629
69 E 135 T 0 -0.0131354
69 E 136 S 0 -0.0587861
69 E 137 V 0 0.00780779
69 E 138 D 0 0.00348866
69 E 139 E 0 0.00853138
69 E 140 V 0 -0.023003
69 E 141 L 0 -0.038462
69 E 142 E 0 -0.0139101
69 E 143 L 0 -0.046407
69 E 144 L 0 -0.0201696
69 E 145 A 0 -0.0077246
69 E 146 G 0 0.0269749
73 R 74 V 0 0.292783
73 R 75 L 0 0.2439
73 R 76 K 0 0.0918206
73 R 77 T 0 0.00807509
73 R 78 G 0 0.0299359
73 R 79 V 0 -0.0212017
73 R 80 V 0 -0.00698668
73 R 81 F 0 0.00644558
73 R 82 C 0 -0.0388326
73 R 83 Q 0 -0.0660937
73 R 84 Y 0 -0.0909419
73 R 85 P 0 -0.00604444
73 R 86 E 0 -0.0453282
73 R 87 G 0 -0.00698616
73 R 88 V 0 -0.0455128
73 R 89 R 0 -0.0605152
73 R 90 F 0 0.00748526
73 R 91 G 0 -0.0468206
73 R 92 E 0 -0.0340459
73 R 93 E 0 -0.00444227
73 R 94 E 0 -0.048783
73 R 95 D 0 -0.0626983
73 R 96 D 0 -0.0167347
73 R 97 I 0 -0.0206462
73 R 98 A 0 -0.107588
73 R 99 R 0 -0.0488928
73 R 100 L 0 0.0867478
73 R 101 V 0 -0.00504418
73 R 102 I 0 0.0338975
73 R 103 G 0 -0.0523429
73 R 104 I 0 -0.0322947
73 R 105 A 0 -0.0540308
73 R 106 A 0 0.0217719
73 R 107 R 0 -0.00577472
73 R 108 N 0 0.0293998
73 R 109 N 0 -0.019997
73 R 110 E 0 0.0432641
73 R 111 H 0 0.0161003
73 R 112 I 0 -0.0102199
73 R 113 Q 0 -0.0296362
73 R 114 V 0 -0.0296911
73 R 115 I 0 0.00142702
73 R 116 T 0 -0.0456716
73 R 117 S 0 0.0047357
73 R 118 L 0 0.01479
73 R 119 T 0 -0.0632436
73 R 120 N 0 0.0437727
73 R 121 A 0 -0.0402369
73 R 122 L 0 -0.0665477
73 R 123 D 0 -0.0205128
73 R 124 D 0 -0.0395759
73 R 125 E 0 -0.0975217
73 R 126 S 0 -0.0234864
73 R 127 V 0 -0.0296402
73 R 128 I 0 -0.110583
73 R 129 E 0 0.0120034
73 R 130 R 0 0.022729
73 R 131 L 0 -0.0705836
73 R 132 A 0 -0.100847
73 R 133 H 0 0.0165575
73 R 134 T 0 -0.054698
73 R 135 T 0 -0.0400679
73 R 136 S 0 -0.0257432
73 R 137 V 0 -0.086767
73 R 138 D 0 0.0458451
73 R 139 E 0 -0.00209348
73 R 140 V 0 -0.0448867
73 R 141 L 0 -0.034928
73 R 142 E 0 -0.028368
73 R 143 L 0 -0.0202814
73 R 144 L 0 -0.111967
73 R 145 A 0 -0.0719597
73 R 146 G 0 -0.0448766
74 V 75 L 0 0.327121
74 V 76 K 0 0.158003
74 V 77 T 0 0.206197
74 V 78 G 0 0.223379
74 V 79 V 0 0.0953314
74 V 80 V 0 0.0392586
74 V 81 F 0 -0.0229167
74 V 82 C 0 -0.000673447
74 V 83 Q 0 -0.0101616
74 V 84 Y 0 -0.0462888
74 V 85 P 0 -0.0217089
74 V 86 E 0 -0.0266697
74 V 87 G 0 -0.036194
74 V 88 V 0 0.0184876
74 V 89 R 0 -0.0887933
74 V 90 F 0 0.0336672
74 V 91 G 0 0.00132678
74 V 92 E 0 -0.0989117
74 V 93 E 0 -0.0187484
74 V 94 E 0 -0.0536829
74 V 95 D 0 -0.0286422
74 V 96 D 0 0.0399099
74 V 97 I 0 -0.0122187
74 V 98 A 0 -0.0613884
74 V 99 R 0 -0.0862412
74 V 100 L 0 -0.026953
74 V 101 V 0 -0.046296
74 V 102 I 0 -0.00963474
74 V 103 G 0 -0.0454164
74 V 104 I 0 0.07101
74 V 105 A 0 0.585886
74 V 106 A 0 0.025728
74 V 107 R 0 0.0700897
74 V 108 N 0 0.00588464
74 V 109 N 0 -0.0150134
74 V 110 E 0 -0.0204994
74 V 111 H 0 0.0331632
74 V 112 I 0 -0.011102
74 V 113 Q 0 -0.0343778
74 V 114 V 0 -0.0789227
74 V 115 I 0 0.0940187
74 V 116 T 0 0.0348622
74 V 117 S 0 -0.0237471
74 V 118 L 0 0.0193575
74 V 119 T 0 0.0192184
74 V 120 N 0 0.050445
74 V 121 A 0 -0.118826
74 V 122 L 0 0.0205362
74 V 123 D 0 -0.0309354
74 V 124 D 0 0.038336
74 V 125 E 0 -0.00671475
74 V 126 S 0 -0.0930496
74 V 127 V 0 -0.119465
74 V 128 I 0 0.00588366
74 V 129 E 0 -0.064222
74 V 130 R 0 -0.105465
74 V 131 L 0 -0.0562483
74 V 132 A 0 -0.0821108
74 V 133 H 0 -0.0114733
74 V 134 T 0 -0.0371931
74 V 135 T 0 -0.0756241
74 V 136 S 0 -0.0585914
74 V 137 V 0 0.00189226
74 V 138 D 0 -0.0458101
74 V 139 E 0 -0.0585989
74 V 140 V 0 0.0845262
74 V 141 L 0 -0.0931717
74 V 142 E 0 -0.0480234
74 V 143 L 0 -0.0387109
74 V 144 L 0 -0.0253398
74 V 145 A 0 -0.113675
74 V 146 G 0 -0.0812108
75 L 76 K 0 0.282969
75 L 77 T 0 0.35952
75 L 78 G 0 0.172446
75 L 79 V 0 -0.0154961
75 L 80 V 0 -0.0143748
75 L 81 F 0 -0.0140677
75 L 82 C 0 0.00228478
75 L 83 Q 0 -0.0521531
75 L 84 Y 0 -0.030587
75 L 85 P 0 0.0868213
75 L 86 E 0 0.0351598
75 L 87 G 0 -0.0312388
75 L 88 V 0 0.0365965
75 L 89 R 0 0.0319929
75 L 90 F 0 -0.0843929
75 L 91 G 0 -0.0194636
75 L 92 E 0 -0.057856
75 L 93 E 0 -0.0241602
75 L 94 E 0 -0.0460711
75 L 95 D 0 -0.0238158
75 L 96 D 0 -0.0834005
75 L 97 I 0 -0.0253258
75 L 98 A 0 -0.051765
75 L 99 R 0 0.0223549
75 L 100 L 0 -0.0755497
75 L 101 V 0 -0.0472143
75 L 102 I 0 -0.0660449
75 L 103 G 0 0.00668085
75 L 104 I 0 -0.0421777
75 L 105 A 0 -0.0131116
75 L 106 A 0 -0.0286993
75 L 107 R 0 0.205194
75 L 108 N 0 -0.0516878
75 L 109 N 0 0.0107154
75 L 110 E 0 -0.00381729
75 L 111 H 0 -0.0345183
75 L 112 I 0 -0.0431993
75 L 113 Q 0 0.040669
75 L 114 V 0 -0.0797508
75 L 115 I 0 -0.0526835
75 L 116 T 0 -0.0417951
75 L 117 S 0 0.0472395
75 L 118 L 0 -0.0522352
75 L 119 T 0 -0.0890434
75 L 120 N 0 0.00345574
75 L 121 A 0 -0.0113952
75 L 122 L 0 -0.104284
75 L 123 D 0 0.0779018
75 L 124 D 0 0.0945373
75 L 125 E 0 0.0137072
75 L 126 S 0 0.0252086
75 L 127 V 0 0.0441417
75 L 128 I 0 -0.0466531
75 L 129 E 0 -0.0140661
75 L 130 R 0 0.0734975
75 L 131 L 0 -0.0449836
75 L 132 A 0 -0.0835132
75 L 133 H 0 0.0120368
75 L 134 T 0 -0.06517
75 L 135 T 0 -0.0528437
75 L 136 S 0 -0.0515825
75 L 137 V 0 -0.0538219
75 L 138 D 0 -0.018559
75 L 139 E 0 -0.0142979
75 L 140 V 0 -0.0983748
75 L 141 L 0 -0.0831519
75 L 142 E 0 0.0419406
75 L 143 L 0 -0.047292
75 L 144 L 0 -0.040357
75 L 145 A 0 -0.0369383
75 L 146 G 0 -0.0598949
76 K 77 T 0 0.308661
76 K 78 G 0 0.326378
76 K 79 V 0 0.0475301
76 K 80 V 0 0.0552168
76 K 81 F 0 -0.0504016
76 K 82 C 0 -0.0562155
76 K 83 Q 0 -0.00343333
76 K 84 Y 0 -0.0470843
76 K 85 P 0 0.00645267
76 K 86 E 0 0.0910688
76 K 87 G 0 -0.0608585
76 K 88 V 0 0.000410225
76 K 89 R 0 -5.89939e-05
76 K 90 F 0 -0.0658863
76 K 91 G 0 -0.0399384
76 K 92 E 0 -0.0278464
76 K 93 E 0 -0.0524498
76 K 94 E 0 0.0132178
76 K 95 D 0 0.0115092
76 K 96 D 0 -0.0773203
76 K 97 I 0 -0.103437
76 K 98 A 0 -0.0624895
76 K 99 R 0 0.0239878
76 K 100 L 0 -0.0476984
76 K 101 V 0 -0.0412607
76 K 102 I 0 -0.0796814
76 K 103 G 0 -0.0268351
76 K 104 I 0 -0.0236339
76 K 105 A 0 0.0294602
76 K 106 A 0 -0.0497839
76 K 107 R 0 0.0787577
76 K 108 N 0 -0.065601
76 K 109 N 0 -0.00112882
76 K 110 E 0 0.0231688
76 K 111 H 0 -0.0450924
76 K 112 I 0 0.0259162
76 K 113 Q 0 0.0284542
76 K 114 V 0 -0.0329342
76 K 115 I 0 -0.0129298
76 K 116 T 0 -0.0238683
76 K 117 S 0 0.0142252
76 K 118 L 0 0.0606033
76 K 119 T 0 -0.123498
76 K 120 N 0 -0.0349722
76 K 121 A 0 0.0633768
76 K 122 L 0 -0.0423961
76 K 123 D 0 -0.0573372
76 K 124 D 0 0.0433589
76 K 125 E 0 -0.0502034
76 K 126 S 0 -0.0450645
76 K 127 V 0 -0.0128453
76 K 128 I 0 -0.0231231
76 K 129 E 0 0.0227049
76 K 130 R 0 0.0287661
76 K 131 L 0 -0.0430803
76 K 132 A 0 -0.0515617
76 K 133 H 0 -0.0213285
76 K 134 T 0 -0.0627864
76 K 135 T 0 0.0240991
76 K 136 S 0 0.0100909
76 K 137 V 0 -0.0469148
76 K 138 D 0 0.0135163
76 K 139 E 0 -0.0755037
76 K 140 V 0 -0.0390732
76 K 141 L 0 -0.00822889
76 K 142 E 0 -0.0640755
76 K 143 L 0 0.0334755
76 K 144 L 0 0.048523
76 K 145 A 0 -0.0531869
76 K 146 G 0 0.0285789
77 T 78 G 0 0.265975
77 T 79 V 0 0.141516
77 T 80 V 0 0.120935
77 T 81 F 0 0.0121084
77 T 82 C 0 0.149993
77 T 83 Q 0 0.00483793
77 T 84 Y 0 -0.0303684
77 T 85 P 0 -0.0109424
77 T 86 E 0 -0.00650726
77 T 87 G 0 -0.069338
77 T 88 V 0 -0.0799294
77 T 89 R 0 -0.0722829
77 T 90 F 0 0.0722224
77 T 91 G 0 0.0129061
77 T 92 E 0 0.0172542
77 T 93 E 0 0.0399777
77 T 94 E 0 0.0391007
77 T 95 D 0 -0.0111245
77 T 96 D 0 0.0292042
77 T 97 I 0 0.00659946
77 T 98 A 0 -0.0276686
77 T 99 R 0 -0.0800163
77 T 100 L 0 -0.0537558
77 T 101 V 0 -0.0284268
77 T 102 I 0 -0.00306961
77 T 103 G 0 0.0485919
77 T 104 I 0 0.0925461
77 T 105 A 0 0.059633
77 T 106 A 0 0.368595
77 T 107 R 0 0.658539
77 T 108 N 0 0.157242
77 T 109 N 0 0.0485961
77 T 110 E 0 0.265827
77 T 111 H 0 0.0808567
77 T 112 I 0 -0.00740515
77 T 113 Q 0 0.155574
77 T 114 V 0 0.111521
77 T 115 I 0 0.0170699
77 T 116 T 0 0.0168048
77 T 117 S 0 -0.0963141
77 T 118 L 0 0.00121169
77 T 119 T 0 -0.0339916
77 T 120 N 0 -0.0449147
77 T 121 A 0 0.0216576
77 T 122 L 0 0.0487739
77 T 123 D 0 0.144543
77 T 124 D 0 -0.0428787
77 T 125 E 0 -0.0350104
77 T 126 S 0 -0.0891131
77 T 127 V 0 0.0127836
77 T 128 I 0 -0.0331962
77 T 129 E 0 -0.0558784
77 T 130 R 0 -0.0406212
77 T 131 L 0 -0.0621164
77 T 132 A 0 -0.127236
77 T 133 H 0 -0.0737268
77 T 134 T 0 -0.123989
77 T 135 T 0 -0.0627274
77 T 136 S 0 -0.0112397
77 T 137 V 0 -0.0769856
77 T 138 D 0 -0.100067
77 T 139 E 0 -0.0662375
77 T 140 V 0 -0.033938
77 T 141 L 0 -0.119209
77 T 142 E 0 -0.133463
77 T 143 L 0 -0.102678
77 T 144 L 0 0.0314248
77 T 145 A 0 -0.0633331
77 T 146 G 0 -0.084826
78 G 79 V 0 0.176178
78 G 80 V 0 0.0582771
78 G 81 F 0 0.0398348
78 G 82 C 0 0.083418
78 G 83 Q 0 -0.0122056
78 G 84 Y 0 -0.00130392
78 G 85 P 0 0.0522251
78 G 86 E 0 -0.0529282
78 G 87 G 0 -0.00296137
78 G 88 V 0 0.0105046
78 G 89 R 0 -0.00946853
78 G 90 F 0 0.0561844
78 G 91 G 0 -0.0787904
78 G 92 E 0 -0.0456824
78 G 93 E 0 -0.00762076
78 G 94 E 0 -0.0575208
78 G 95 D 0 -0.024724
78 G 96 D 0 -0.0706638
78 G 97 I 0 -0.112449
78 G 98 A 0 -0.0506506
78 G 99 R 0 -0.0904171
78 G 100 L 0 -0.057924
78 G 101 V 0 -0.106135
78 G 102 I 0 0.0496606
78 G 103 G 0 0.0977849
78 G 104 I 0 -0.0305819
78 G 105 A 0 0.659846
78 G 106 A 0 -0.0518586
78 G 107 R 0 0.0966377
78 G 108 N 0 0.0207015
78 G 109 N 0 0.0297253
78 G 110 E 0 -0.048069
78 G 111 H 0 0.0139695
78 G 112 I 0 -0.00513332
78 G 113 Q 0 -0.0266628
78 G 114 V 0 -0.0457568
78 G 115 I 0 -0.00190036
78 G 116 T 0 -0.00224586
78 G 117 S 0 -0.0143295
78 G 118 L 0 0.00524748
78 G 119 T 0 -0.0129529
78 G 120 N 0 0.0468757
78 G 121 A 0 -0.108742
78 G 122 L 0 -0.00348344
78 G 123 D 0 0.0305586
78 G 124 D 0 -0.105691
78 G 125 E 0 -0.0457503
78 G 126 S 0 -0.0567068
78 G 127 V 0 0.0139638
78 G 128 I 0 -0.0220426
78 G 129 E 0 -0.035993
78 G 130 R 0 -0.0164076
78 G 131 L 0 0.0204291
78 G 132 A 0 -0.0611948
78 G 133 H 0 -0.0416918
78 G 134 T 0 -0.0239032
78 G 135 T 0 -0.0168883
78 G 136 S 0 -0.0968209
78 G 137 V 0 -0.0496308
78 G 138 D 0 -0.0612138
78 G 139 E 0 -0.0665507
78 G 140 V 0 -0.0233394
78 G 141 L 0 -0.0654754
78 G 142 E 0 -0.0224577
78 G 143 L 0 -0.0545437
78 G 144 L 0 -0.0606599
78 G 145 A 0 -0.0235446
78 G 146 G 0 -0.0851162
79 V 80 V 0 0.0895722
79 V 81 F 0 0.175894
79 V 82 C 0 0.0791169
79 V 83 Q 0 0.068538
79 V 84 Y 0 0.0363594
79 V 85 P 0 -0.0389123
79 V 86 E 0 -0.00796732
79 V 87 G 0 0.0634566
79 V 88 V 0 0.0225628
79 V 89 R 0 -0.0385655
79 V 90 F 0 0.0459091
79 V 91 G 0 -0.0647795
79 V 92 E 0 0.0667191
79 V 93 E 0 -0.0525895
79 V 94 E 0 0.0401776
79 V 95 D 0 0.0675304
79 V 96 D 0 0.00601812
79 V 97 I 0 -0.0313077
79 V 98 A 0 -0.0318457
79 V 99 R 0 -0.0228478
79 V 100 L 0 -0.000271585
79 V 101 V 0 -0.0150471
79 V 102 I 0 0.205104
79 V 103 G 0 0.00643034
79 V 104 I 0 0.180834
79 V 105 A 0 0.0397159
79 V 106 A 0 0.00646135
79 V 107 R 0 0.01164
79 V 108 N 0 0.00275555
79 V 109 N 0 -0.00572433
79 V 110 E 0 0.111629
79 V 111 H 0 -0.0536772
79 V 112 I 0 0.0291673
79 V 113 Q 0 -0.00514228
79 V 114 V 0 0.359016
79 V 115 I 0 -0.0753129
79 V 116 T 0 0.024027
79 V 117 S 0 0.158119
79 V 118 L 0 0.188977
79 V 119 T 0 0.0342262
79 V 120 N 0 0.0219659
79 V 121 A 0 -0.0388463
79 V 122 L 0 0.0530125
79 V 123 D 0 0.073652
79 V 124 D 0 -0.017104
79 V 125 E 0 0.00754683
79 V 126 S 0 0.0332019
79 V 127 V 0 -0.0978025
79 V 128 I 0 -0.029635
79 V 129 E 0 -0.0684845
79 V 130 R 0 0.0084923
79 V 131 L 0 -0.0172307
79 V 132 A 0 -0.00582218
79 V 133 H 0 -0.0416158
79 V 134 T 0 -0.04665
79 V 135 T 0 -0.0249368
79 V 136 S 0 -0.0554761
79 V 137 V 0 -0.0482602
79 V 138 D 0 -0.0983022
79 V 139 E 0 -0.0743117
79 V 140 V 0 -0.0963864
79 V 141 L 0 -0.0536578
79 V 142 E 0 -0.0562743
79 V 143 L 0 -0.0597416
79 V 144 L 0 0.0259102
79 V 145 A 0 -0.0340724
79 V 146 G 0 -0.0490918
80 V 81 F 0 0.164889
80 V 82 C 0 0.226594
80 V 83 Q 0 0.0637933
80 V 84 Y 0 0.12617
80 V 85 P 0 -0.0244509
80 V 86 E 0 0.0515917
80 V 87 G 0 -0.0467973
80 V 88 V 0 0.0337796
80 V 89 R 0 -0.0252688
80 V 90 F 0 -0.0351223
80 V 91 G 0 -0.0224239
80 V 92 E 0 0.0151402
80 V 93 E 0 -0.0874799
80 V 94 E 0 -0.0252629
80 V 95 D 0 -0.055104
80 V 96 D 0 -0.0353141
80 V 97 I 0 -0.0416296
80 V 98 A 0 -0.0313558
80 V 99 R 0 0.0737277
80 V 100 L 0 -0.0378566
80 V 101 V 0 0.0126476
80 V 102 I 0 0.0541697
80 V 103 G 0 0.26677
80 V 104 I 0 -0.0276516
80 V 105 A 0 0.199728
80 V 106 A 0 -0.0243529
80 V 107 R 0 -0.0584638
80 V 108 N 0 -0.00939986
80 V 109 N 0 -0.0855507
80 V 110 E 0 -0.0795788
80 V 111 H 0 -0.00662121
80 V 112 I 0 0.161013
80 V 113 Q 0 0.0397857
80 V 114 V 0 -0.00890842
80 V 115 I 0 0.0379268
80 V 116 T 0 0.0987438
80 V 117 S 0 0.018088
80 V 118 L 0 -0.000681714
80 V 119 T 0 -0.120385
80 V 120 N 0 -0.0780388
80 V 121 A 0 0.00217866
80 V 122 L 0 -0.0488821
80 V 123 D 0 -0.013109
80 V 124 D 0 0.0227879
80 V 125 E 0 -0.0169137
80 V 126 S 0 -0.0644422
80 V 127 V 0 -0.047022
80 V 128 I 0 -0.00925711
80 V 129 E 0 0.00100861
80 V 130 R 0 -0.0715649
80 V 131 L 0 -0.0622709
80 V 132 A 0 -0.015545
80 V 133 H 0 -0.0428495
80 V 134 T 0 -0.0114301
80 V 135 T 0 -0.0665384
80 V 136 S 0 -0.0770511
80 V 137 V 0 -0.000593321
80 V 138 D 0 -0.0630513
80 V 139 E 0 -0.0780805
80 V 140 V 0 -0.0743411
80 V 141 L 0 -0.0637151
80 V 142 E 0 -0.0742001
80 V 143 L 0 -0.0158365
80 V 144 L 0 0.0183424
80 V 145 A 0 -0.0544135
80 V 146 G 0 -0.0336625
81 F 82 C 0 0.250369
81 F 83 Q 0 0.462486
81 F 84 Y 0 0.0368803
81 F 85 P 0 0.111926
81 F 86 E 0 -0.0604818
81 F 87 G 0 -0.0302844
81 F 88 V 0 -0.0172347
81 F 89 R 0 -0.0321032
81 F 90 F 0 0.0816244
81 F 91 G 0 -0.0274966
81 F 92 E 0 -0.0713482
81 F 93 E 0 -0.111291
81 F 94 E 0 0.0177848
81 F 95 D 0 0.0253397
81 F 96 D 0 -0.0136218
81 F 97 I 0 -0.0290005
81 F 98 A 0 0.0062696
81 F 99 R 0 -0.104026
81 F 100 L 0 0.424595
81 F 101 V 0 -0.0249885
81 F 102 I 0 0.15999
81 F 103 G 0 -0.0661107
81 F 104 I 0 -0.0131296
81 F 105 A 0 -0.0358741
81 F 106 A 0 -0.0728595
81 F 107 R 0 -0.0206929
81 F 108 N 0 -0.0024035
81 F 109 N 0 -0.0486535
81 F 110 E 0 0.0521358
81 F 111 H 0 -0.0540946
81 F 112 I 0 0.0160273
81 F 113 Q 0 -0.0766663
81 F 114 V 0 0.0889954
81 F 115 I 0 0.0289881
81 F 116 T 0 0.0236218
81 F 117 S 0 0.0214475
81 F 118 L 0 0.0568153
81 F 119 T 0 0.00795618
81 F 120 N 0 0.0868489
81 F 121 A 0 0.000634157
81 F 122 L 0 -0.000497183
81 F 123 D 0 0.00578636
81 F 124 D 0 -0.0113584
81 F 125 E 0 -0.0917723
81 F 126 S 0 -0.0588329
81 F 127 V 0 -0.0282765
81 F 128 I 0 -0.0147211
81 F 129 E 0 -0.0777806
81 F 130 R 0 0.00759485
81 F 131 L 0 0.121282
81 F 132 A 0 0.0384506
81 F 133 H 0 -0.0796561
81 F 134 T 0 -0.0122901
81 F 135 T 0 -0.0381938
81 F 136 S 0 -0.0500569
81 F 137 V 0 -0.0332236
81 F 138 D 0 -0.0633487
81 F 139 E 0 -0.0769515
81 F 140 V 0 0.423739
81 F 141 L 0 -0.0435393
81 F 142 E 0 -0.0718934
81 F 143 L 0 -0.00947129
81 F 144 L 0 0.0859349
81 F 145 A 0 -0.0236771
81 F 146 G 0 -0.0451919
82 C 83 Q 0 0.508681
82 C 84 Y 0 0.234726
82 C 85 P 0 0.0155288
82 C 86 E 0 -0.0788909
82 C 87 G 0 0.0376272
82 C 88 V 0 0.0361641
82 C 89 R 0 0.00156993
82 C 90 F 0 0.0292118
82 C 91 G 0 -0.0778141
82 C 92 E 0 0.0469357
82 C 93 E 0 -0.0325169
82 C 94 E 0 -0.0463225
82 C 95 D 0 -0.0566839
82 C 96 D 0 0.0117158
82 C 97 I 0 -0.0471976
82 C 98 A 0 -0.0583407
82 C 99 R 0 0.0177349
82 C 100 L 0 0.0132894
82 C 101 V 0 0.19389
82 C 102 I 0 0.0926335
82 C 103 G 0 0.450458
82 C 104 I 0 -0.00876151
82 C 105 A 0 0.0197894
82 C 106 A 0 -0.083948
82 C 107 R 0 -0.00209942
82 C 108 N 0 -0.0353419
82 C 109 N 0 -0.0641067
82 C 110 E 0 -0.0477192
82 C 111 H 0 0.000460524
82 C 112 I 0 -0.0283826
82 C 113 Q 0 0.0285349
82 C 114 V 0 -0.0739367
82 C 115 I 0 0.00273257
82 C 116 T 0 -0.0179986
82 C 117 S 0 -0.0882412
82 C 118 L 0 0.0171716
82 C 119 T 0 0.00945166
82 C 120 N 0 -0.0405641
82 C 121 A 0 -0.0549651
82 C 122 L 0 -0.0341472
82 C 123 D 0 -0.0513
82 C 124 D 0 0.00534757
82 C 125 E 0 -0.0498995
82 C 126 S 0 -0.0702702
82 C 127 V 0 -0.139729
82 C 128 I 0 -0.0284856
82 C 129 E 0 -0.0605444
82 C 130 R 0 -0.0717954
82 C 131 L 0 -0.0793291
82 C 132 A 0 -0.056164
82 C 133 H 0 -0.0612486
82 C 134 T 0 -0.0296656
82 C 135 T 0 -0.128679
82 C 136 S 0 -0.116553
82 C 137 V 0 -0.133967
82 C 138 D 0 -0.13878
82 C 139 E 0 -0.0681183
82 C 140 V 0 -0.000272418
82 C 141 L 0 -0.14261
82 C 142 E 0 -0.0387955
82 C 143 L 0 -0.0752135
82 C 144 L 0 -0.0744809
82 C 145 A 0 -0.0701863
82 C 146 G 0 -0.064257
83 Q 84 Y 0 0.196617
83 Q 85 P 0 0.344902
83 Q 86 E 0 0.0224026
83 Q 87 G 0 0.0662087
83 Q 88 V 0 0.0192026
83 Q 89 R 0 -0.0452244
83 Q 90 F 0 -0.0234917
83 Q 91 G 0 -0.0147596
83 Q 92 E 0 -0.0143708
83 Q 93 E 0 -0.0401913
83 Q 94 E 0 -0.0817051
83 Q 95 D 0 -0.0644258
83 Q 96 D 0 -0.117787
83 Q 97 I 0 0.003814
83 Q 98 A 0 0.0655334
83 Q 99 R 0 0.114213
83 Q 100 L 0 0.436109
83 Q 101 V 0 -0.0102909
83 Q 102 I 0 -0.000619795
83 Q 103 G 0 -0.00801273
83 Q 104 I 0 -0.0609652
83 Q 105 A 0 -0.0608727
83 Q 106 A 0 0.0018335
83 Q 107 R 0 -0.153115
83 Q 108 N 0 -0.0176124
83 Q 109 N 0 -0.0134945
83 Q 110 E 0 0.0405529
83 Q 111 H 0 -0.0660505
83 Q 112 I 0 -0.0943543
83 Q 113 Q 0 0.0385261
83 Q 114 V 0 -0.0268689
83 Q 115 I 0 -0.067577
83 Q 116 T 0 -0.00381511
83 Q 117 S 0 -0.00342361
83 Q 118 L 0 -0.026538
83 Q 119 T 0 0.0933556
83 Q 120 N 0 -0.0532237
83 Q 121 A 0 0.0457305
83 Q 122 L 0 0.0380242
83 Q 123 D 0 0.0682928
83 Q 124 D 0 -0.0378862
83 Q 125 E 0 -0.0918953
83 Q 126 S 0 -0.0651118
83 Q 127 V 0 0.0111657
83 Q 128 I 0 0.00740851
83 Q 129 E 0 -0.0494128
83 Q 130 R 0 -0.0795212
83 Q 131 L 0 0.0654384
83 Q 132 A 0 0.198658
83 Q 133 H 0 0.066784
83 Q 134 T 0 0.159241
83 Q 135 T 0 0.222532
83 Q 136 S 0 -0.0216256
83 Q 137 V 0 0.0727036
83 Q 138 D 0 -0.119275
83 Q 139 E 0 -0.0708673
83 Q 140 V 0 0.283012
83 Q 141 L 0 0.0381591
83 Q 142 E 0 -0.0224992
83 Q 143 L 0 -0.102266
83 Q 144 L 0 -0.0803741
83 Q 145 A 0 -0.0847918
83 Q 146 G 0 -0.046098
84 Y 85 P 0 0.30553
84 Y 86 E 0 0.258767
84 Y 87 G 0 0.659077
84 Y 88 V 0 0.373315
84 Y 89 R 0 0.0512515
84 Y 90 F 0 -0.0135091
84 Y 91 G 0 -0.077999
84 Y 92 E 0 -0.0438274
84 Y 93 E 0 -0.0590717
84 Y 94 E 0 -0.0578068
84 Y 95 D 0 -0.0625526
84 Y 96 D 0 -0.024621
84 Y 97 I 0 0.038752
84 Y 98 A 0 0.172708
84 Y 99 R 0 0.462612
84 Y 100 L 0 0.0686881
84 Y 101 V 0 0.725507
84 Y 102 I 0 0.0445775
84 Y 103 G 0 0.0346121
84 Y 104 I 0 0.0284019
84 Y 105 A 0 -0.053301
84 Y 106 A 0 0.0234326
84 Y 107 R 0 0.0300499
84 Y 108 N 0 0.0218756
84 Y 109 N 0 -0.0641283
84 Y 110 E 0 -0.0430397
84 Y 111 H 0 -0.0160735
84 Y 112 I 0 -0.0147909
84 Y 113 Q 0 -0.0645722
84 Y 114 V 0 0.04521
84 Y 115 I 0 -0.0869805
84 Y 116 T 0 -0.0531167
84 Y 117 S 0 -0.0226048
84 Y 118 L 0 -0.00916866
84 Y 119 T 0 -0.0707119
84 Y 120 N 0 -0.0277064
84 Y 121 A 0 0.0204049
84 Y 122 L 0 0.0252997
84 Y 123 D 0 -0.053791
84 Y 124 D 0 -0.0934719
84 Y 125 E 0 -0.102005
84 Y 126 S 0 -0.101248
84 Y 127 V 0 -0.0188728
84 Y 128 I 0 -0.0522853
84 Y 129 E 0 -0.0759968
84 Y 130 R 0 -0.0160131
84 Y 131 L 0 -0.0231256
84 Y 132 A 0 -0.0759749
84 Y 133 H 0 -0.0868204
84 Y 134 T 0 -0.0403341
84 Y 135 T 0 -0.0415335
84 Y 136 S 0 -0.097969
84 Y 137 V 0 -0.0938958
84 Y 138 D 0 -0.074393
84 Y 139 E 0 -0.0132268
84 Y 140 V 0 -0.0200862
84 Y 141 L 0 -0.0654824
84 Y 142 E 0 -0.0390565
84 Y 143 L 0 -0.139685
84 Y 144 L 0 -0.0721786
84 Y 145 A 0 -0.0332039
84 Y 146 G 0 -0.0177161
85 P 86 E 0 0.416256
85 P 87 G 0 0.583652
85 P 88 V 0 0.119262
85 P 89 R 0 0.0314454
85 P 90 F 0 -0.0525885
85 P 91 G 0 -0.0190307
85 P 92 E 0 -0.0184858
85 P 93 E 0 -0.0272119
85 P 94 E 0 -0.0396766
85 P 95 D 0 -0.0194839
85 P 96 D 0 -0.0916615
85 P 97 I 0 0.0916599
85 P 98 A 0 0.0170707
85 P 99 R 0 0.0456201
85 P 100 L 0 -0.0737065
85 P 101 V 0 0.00745532
85 P 102 I 0 0.0114171
85 P 103 G 0 -0.13068
85 P 104 I 0 -0.0378868
85 P 105 A 0 -0.00810058
85 P 106 A 0 -0.0676446
85 P 107 R 0 -0.0533964
85 P 108 N 0 -0.00938322
85 P 109 N 0 -0.0301788
85 P 110 E 0 0.0321136
85 P 111 H 0 -0.0488828
85 P 112 I 0 -0.0249976
85 P 113 Q 0 -0.0660359
85 P 114 V 0 0.0072009
85 P 115 I 0 -0.0240586
85 P 116 T 0 -0.097394
85 P 117 S 0 -0.0298799
85 P 118 L 0 -0.0680483
85 P 119 T 0 -0.185907
85 P 120 N 0 -0.0575444
85 P 121 A 0 -0.022127
85 P 122 L 0 -0.0419696
85 P 123 D 0 -0.0711439
85 P 124 D 0 -0.0480838
85 P 125 E 0 0.0287834
85 P 126 S 0 0.00926992
85 P 127 V 0 -0.0225379
85 P 128 I 0 -0.0909161
85 P 129 E 0 0.00956242
85 P 130 R 0 0.00249185
85 P 131 L 0 -0.0625385
85 P 132 A 0 -0.0809403
85 P 133 H 0 0.0382677
85 P 134 T 0 -0.0448802
85 P 135 T 0 0.0983855
85 P 136 S 0 -0.0217725
85 P 137 V 0 -0.0540183
85 P 138 D 0 -0.0250056
85 P 139 E 0 0.0263096
85 P 140 V 0 -0.00357198
85 P 141 L 0 -0.0599326
85 P 142 E 0 0.0815788
85 P 143 L 0 -0.0105326
85 P 144 L 0 -0.11334
85 P 145 A 0 -0.0785587
85 P 146 G 0 0.0367328
86 E 87 G 0 0.53596
86 E 88 V 0 0.106276
86 E 89 R 0 0.161458
86 E 90 F 0 -0.0114297
86 E 91 G 0 0.0525262
86 E 92 E 0 0.0588629
86 E 93 E 0 -0.0343174
86 E 94 E 0 -0.0154922
86 E 95 D 0 -0.0353972
86 E 96 D 0 0.00490264
86 E 97 I 0 0.101187
86 E 98 A 0 0.0035784
86 E 99 R 0 0.289237
86 E 100 L 0 0.0435322
86 E 101 V 0 -0.0831116
86 E 102 I 0 -0.0592139
86 E 103 G 0 -0.0584811
86 E 104 I 0 -0.000411219
86 E 105 A 0 -0.0757873
86 E 106 A 0 -0.0774182
86 E 107 R 0 -0.0430727
86 E 108 N 0 -0.0110796
86 E 109 N 0 0.0310538
86 E 110 E 0 0.0378119
86 E 111 H 0 -0.0527184
86 E 112 I 0 -0.0795321
86 E 113 Q 0 0.0219412
86 E 114 V 0 0.0172838
86 E 115 I 0 -0.0697814
86 E 116 T 0 -0.0979171
86 E 117 S 0 -0.0338486
86 E 118 L 0 -0.0248688
86 E 119 T 0 -0.0997343
86 E 120 N 0 -0.0323642
86 E 121 A 0 -0.0288764
86 E 122 L 0 -0.0958195
86 E 123 D 0 0.0403387
86 E 124 D 0 0.0207447
86 E 125 E 0 -0.0864275
86 E 126 S 0 0.0372651
86 E 127 V 0 -0.0239091
86 E 128 I 0 -0.0186165
86 E 129 E 0 0.108276
86 E 130 R 0 0.075165
86 E 131 L 0 -0.0423349
86 E 132 A 0 -0.00595913
86 E 133 H 0 0.0933064
86 E 134 T 0 0.0124193
86 E 135 T 0 0.0454389
86 E 136 S 0 -0.0405453
86 E 137 V 0 0.0519678
86 E 138 D 0 0.0413279
86 E 139 E 0 -0.0630153
86 E 140 V 0 -0.042102
86 E 141 L 0 -0.0177348
86 E 142 E 0 -0.000460212
86 E 143 L 0 -0.0642262
86 E 144 L 0 -0.125971
86 E 145 A 0 0.00538572
86 E 146 G 0 0.0340341
87 G 88 V 0 0.288806
87 G 89 R 0 0.162661
87 G 90 F 0 0.0660781
87 G 91 G 0 0.039257
87 G 92 E 0 0.0442124
87 G 93 E 0 0.0860903
87 G 94 E 0 -0.010461
87 G 95 D 0 -0.0175524
87 G 96 D 0 -0.0466898
87 G 97 I 0 0.339827
87 G 98 A 0 0.0784249
87 G 99 R 0 0.769245
87 G 100 L 0 0.0419237
87 G 101 V 0 -0.0278865
87 G 102 I 0 -0.0539688
87 G 103 G 0 0.0359805
87 G 104 I 0 0.0168581
87 G 105 A 0 -0.0207864
87 G 106 A 0 -0.0795584
87 G 107 R 0 -0.075255
87 G 108 N 0 -0.0512951
87 G 109 N 0 0.0529794
87 G 110 E 0 -0.00189447
87 G 111 H 0 -0.0832136
87 G 112 I 0 -0.0549489
87 G 113 Q 0 0.0304734
87 G 114 V 0 -0.0235441
87 G 115 I 0 0.00559098
87 G 116 T 0 -0.0895768
87 G 117 S 0 -0.112386
87 G 118 L 0 -0.00151762
87 G 119 T 0 0.0150348
87 G 120 N 0 -0.0725175
87 G 121 A 0 -0.0533785
87 G 122 L 0 -0.101834
87 G 123 D 0 -0.0603845
87 G 124 D 0 -0.0217395
87 G 125 E 0 0.00876811
87 G 126 S 0 0.00684172
87 G 127 V 0 -0.0573641
87 G 128 I 0 -0.0279272
87 G 129 E 0 -0.0474091
87 G 130 R 0 -0.0883959
87 G 131 L 0 -0.0364078
87 G 132 A 0 0.0320126
87 G 133 H 0 -0.04746
87 G 134 T 0 -0.0480656
87 G 135 T 0 -0.0755764
87 G 136 S 0 -0.0628244
87 G 137 V 0 -0.00246787
87 G 138 D 0 0.0114596
87 G 139 E 0 -0.0341587
87 G 140 V 0 0.0766596
87 G 141 L 0 -0.0407307
87 G 142 E 0 0.00599098
87 G 143 L 0 -0.0452428
87 G 144 L 0 0.0304655
87 G 145 A 0 -0.0168511
87 G 146 G 0 -0.000784535
88 V 89 R 0 0.148765
88 V 90 F 0 0.268478
88 V 91 G 0 0.0451104
88 V 92 E 0 -0.0249201
88 V 93 E 0 0.0585151
88 V 94 E 0 0.00444663
88 V 95 D 0 -0.00205119
88 V 96 D 0 -0.00811397
88 V 97 I 0 -0.0086394
88 V 98 A 0 0.135138
88 V 99 R 0 -0.0339115
88 V 100 L 0 0.00444013
88 V 101 V 0 0.0133677
88 V 102 I 0 -0.0384548
88 V 103 G 0 -0.0884358
88 V 104 I 0 0.0498748
88 V 105 A 0 -0.0363128
88 V 106 A 0 -0.0606301
88 V 107 R 0 -0.0621839
88 V 108 N 0 -0.100904
88 V 109 N 0 0.00781327
88 V 110 E 0 0.0935688
88 V 111 H 0 -0.00908997
88 V 112 I 0 -0.0480737
88 V 113 Q 0 0.0485382
88 V 114 V 0 -0.00815411
88 V 115 I 0 -0.00541565
88 V 116 T 0 -0.070716
88 V 117 S 0 -0.0387246
88 V 118 L 0 -0.0569223
88 V 119 T 0 -0.030673
88 V 120 N 0 0.0188738
88 V 121 A 0 -0.0457707
88 V 122 L 0 0.00764529
88 V 123 D 0 -0.11068
88 V 124 D 0 -0.00337487
88 V 125 E 0 -0.0710262
88 V 126 S 0 0.0476708
88 V 127 V 0 -0.133973
88 V 128 I 0 -0.0356886
88 V 129 E 0 0.0202643
88 V 130 R 0 -0.0109102
88 V 131 L 0 -0.00850336
88 V 132 A 0 -0.100175
88 V 133 H 0 0.0203055
88 V 134 T 0 -0.0302372
88 V 135 T 0 -0.0233384
88 V 136 S 0 0.0185369
88 V 137 V 0 0.0454331
88 V 138 D 0 -0.0223313
88 V 139 E 0 -0.0494297
88 V 140 V 0 -0.0254566
88 V 141 L 0 -0.0601649
88 V 142 E 0 -0.0570347
88 V 143 L 0 -0.00344821
88 V 144 L 0 -0.0178538
88 V 145 A 0 -0.0269827
88 V 146 G 0 -0.0949414
89 R 90 F 0 0.121973
89 R 91 G 0 0.289458
89 R 92 E 0 0.447059
89 R 93 E 0 0.211046
89 R 94 E 0 0.134767
89 R 95 D 0 0.138814
89 R 96 D 0 0.0926792
89 R 97 I 0 0.463198
89 R 98 A 0 0.0233023
89 R 99 R 0 0.0159295
89 R 100 L 0 0.00442177
89 R 101 V 0 0.0230491
89 R 102 I 0 -0.06174
89 R 103 G 0 -0.037361
89 R 104 I 0 0.00366156
89 R 105 A 0 -0.0617839
89 R 106 A 0 -0.0258788
89 R 107 R 0 0.00262735
89 R 108 N 0 -0.0585302
89 R 109 N 0 0.0729392
89 R 110 E 0 0.0979495
89 R 111 H 0 -0.0418681
89 R 112 I 0 0.0737319
89 R 113 Q 0 -0.00497975
89 R 114 V 0 -0.0681385
89 R 115 I 0 -0.0622903
89 R 116 T 0 -0.0552709
89 R 117 S 0 -0.0419809
89 R 118 L 0 -0.0353907
89 R 119 T 0 -0.0909686
89 R 120 N 0 -0.0504905
89 R 121 A 0 0.0152005
89 R 122 L 0 -0.0349732
89 R 123 D 0 -0.0641916
89 R 124 D 0 -0.046632
89 R 125 E 0 0.0580503
89 R 126 S 0 0.017135
89 R 127 V 0 -0.0453233
89 R 128 I 0 -0.11389
89 R 129 E 0 0.048035
89 R 130 R 0 0.01128
89 R 131 L 0 -0.0229116
89 R 132 A 0 -0.0289113
89 R 133 H 0 0.0186916
89 R 134 T 0 -0.00258121
89 R 135 T 0 0.0709065
89 R 136 S 0 -0.0357879
89 R 137 V 0 0.079882
89 R 138 D 0 -0.00408072
89 R 139 E 0 -0.0641961
89 R 140 V 0 -0.0862339
89 R 141 L 0 0.0338371
89 R 142 E 0 -0.0254218
89 R 143 L 0 -0.0101719
89 R 144 L 0 -0.0766891
89 R 145 A 0 0.00551512
89 R 146 G 0 -0.011359
90 F 91 G 0 0.134209
90 F 92 E 0 0.144805
90 F 93 E 0 0.109408
90 F 94 E 0 0.0894154
90 F 95 D 0 0.0582939
90 F 96 D 0 0.0910635
90 F 97 I 0 0.0335651
90 F 98 A 0 0.32048
90 F 99 R 0 -0.0525798
90 F 100 L 0 0.160239
90 F 101 V 0 0.427304
90 F 102 I 0 0.105252
90 F 103 G 0 0.0569
90 F 104 I 0 0.0246368
90 F 105 A 0 -0.0106814
90 F 106 A 0 0.101565
90 F 107 R 0 -0.0911713
90 F 108 N 0 0.0171178
90 F 109 N 0 0.0595863
90 F 110 E 0 -0.0413303
90 F 111 H 0 0.100279
90 F 112 I 0 -0.0108065
90 F 113 Q 0 0.0220148
90 F 114 V 0 -0.00279282
90 F 115 I 0 0.124674
90 F 116 T 0 -0.0236101
90 F 117 S 0 -0.0554856
90 F 118 L 0 -0.019684
90 F 119 T 0 0.0858716
90 F 120 N 0 -0.0447432
90 F 121 A 0 0.0942441
90 F 122 L 0 0.014967
90 F 123 D 0 0.0794802
90 F 124 D 0 -0.0771763
90 F 125 E 0 -0.0208888
90 F 126 S 0 -0.12131
90 F 127 V 0 -0.0517483
90 F 128 I 0 -0.04086
90 F 129 E 0 -0.135251
90 F 130 R 0 -0.00252552
90 F 131 L 0 -0.0280087
90 F 132 A 0 -0.0304879
90 F 133 H 0 -0.0762282
90 F 134 T 0 -0.0595835
90 F 135 T 0 -0.0672005
90 F 136 S 0 -0.0872708
90 F 137 V 0 -0.0429903
90 F 138 D 0 -0.0899545
90 F 139 E 0 -0.0894888
90 F 140 V 0 -0.100204
90 F 141 L 0 -0.148054
90 F 142 E 0 -0.153384
90 F 143 L 0 -0.103627
90 F 144 L 0 -0.00748909
90 F 145 A 0 -0.0795009
90 F 146 G 0 -0.0174539
91 G 92 E 0 0.461245
91 G 93 E 0 0.313791
91 G 94 E 0 0.164426
91 G 95 D 0 0.222853
91 G 96 D 0 0.221943
91 G 97 I 0 0.0698533
91 G 98 A 0 0.105765
91 G 99 R 0 -0.0116858
91 G 100 L 0 -0.0317461
91 G 101 V 0 0.00799006
91 G 102 I 0 0.0862633
91 G 103 G 0 0.0562568
91 G 104 I 0 0.0176882
91 G 105 A 0 -0.117102
91 G 106 A 0 -0.0144441
91 G 107 R 0 0.0759596
91 G 108 N 0 -0.0113873
91 G 109 N 0 -0.00692604
91 G 110 E 0 0.000416406
91 G 111 H 0 -0.00834147
91 G 112 I 0 -0.0253095
91 G 113 Q 0 -0.0488418
91 G 114 V 0 0.0842943
91 G 115 I 0 0.0228088
91 G 116 T 0 -0.00804265
91 G 117 S 0 -0.0397668
91 G 118 L 0 -0.0573128
91 G 119 T 0 0.0326365
91 G 120 N 0 -0.014775
91 G 121 A 0 -0.0192553
91 G 122 L 0 -0.047017
91 G 123 D 0 -0.042921
91 G 124 D 0 -0.0153439
91 G 125 E 0 0.0465039
91 G 126 S 0 -0.0375584
91 G 127 V 0 0.0286019
91 G 128 I 0 -0.0204345
91 G 129 E 0 -0.0312262
91 G 130 R 0 -0.0292399
91 G 131 L 0 0.0148054
91 G 132 A 0 -0.0749858
91 G 133 H 0 -0.0242199
91 G 134 T 0 0.00813241
91 G 135 T 0 -0.0718378
91 G 136 S 0 -0.0677489
91 G 137 V 0 -0.0624006
91 G 138 D 0 -0.0310559
91 G 139 E 0 -0.0773056
91 G 140 V 0 -0.00548743
91 G 141 L 0 -0.00757407
91 G 142 E 0 0.00801974
91 G 143 L 0 -0.0167284
91 G 144 L 0 -0.0222229
91 G 145 A 0 0.0678089
91 G 146 G 0 0.0235136
92 E 93 E 0 0.401929
92 E 94 E 0 0.685735
92 E 95 D 0 0.405201
92 E 96 D 0 0.283407
92 E 97 I 0 0.252526
92 E 98 A 0 0.146858
92 E 99 R 0 -0.0151954
92 E 100 L 0 -0.0366303
92 E 101 V 0 -0.062949
92 E 102 I 0 -0.0666273
92 E 103 G 0 0.00351478
92 E 104 I 0 0.0171993
92 E 105 A 0 0.0137556
92 E 106 A 0 0.0267794
92 E 107 R 0 0.0639321
92 E 108 N 0 -0.0238264
92 E 109 N 0 -0.0572656
92 E 110 E 0 0.026605
92 E 111 H 0 0.00819786
92 E 112 I 0 0.0206338
92 E 113 Q 0 0.0155687
92 E 114 V 0 0.0201378
92 E 115 I 0 -0.0608325
92 E 116 T 0 0.0157034
92 E 117 S 0 -0.0540962
92 E 118 L 0 -0.00205083
92 E 119 T 0 0.0331391
92 E 120 N 0 -0.0405422
92 E 121 A 0 0.0606563
92 E 122 L 0 0.0012217
92 E 123 D 0 0.0351839
92 E 124 D 0 0.0174095
92 E 125 E 0 -0.00932168
92 E 126 S 0 0.0466958
92 E 127 V 0 0.0188907
92 E 128 I 0 -0.0469724
92 E 129 E 0 0.0127068
92 E 130 R 0 -0.0241427
92 E 131 L 0 -0.00269221
92 E 132 A 0 0.0127004
92 E 133 H 0 -0.0253508
92 E 134 T 0 -0.00569544
92 E 135 T 0 -0.0479045
92 E 136 S 0 -0.0361833
92 E 137 V 0 -0.0474285
92 E 138 D 0 0.00488726
92 E 139 E 0 -0.0575349
92 E 140 V 0 -0.024573
92 E 141 L 0 -0.0464946
92 E 142 E 0 -0.0975087
92 E 143 L 0 -0.0537518
92 E 144 L 0 -0.0824056
92 E 145 A 0 -0.00295629
92 E 146 G 0 -0.0825861
93 E 94 E 0 0.618755
93 E 95 D 0 0.408105
93 E 96 D 0 0.495476
93 E 97 I 0 0.202808
93 E 98 A 0 0.0429552
93 E 99 R 0 -0.0164744
93 E 100 L 0 0.00149137
93 E 101 V 0 -0.00487211
93 E 102 I 0 -0.0707522
93 E 103 G 0 0.0757691
93 E 104 I 0 -0.0426004
93 E 105 A 0 0.0701462
93 E 106 A 0 0.0494576
93 E 107 R 0 -0.0224226
93 E 108 N 0 0.0203947
93 E 109 N 0 0.0423065
93 E 110 E 0 -0.0076797
93 E 111 H 0 0.00273623
93 E 112 I 0 0.0131235
93 E 113 Q 0 0.0204759
93 E 114 V 0 0.0660009
93 E 115 I 0 0.0519145
93 E 116 T 0 0.0341727
93 E 117 S 0 0.023792
93 E 118 L 0 0.0287127
93 E 119 T 0 0.133499
93 E 120 N 0 -0.0398811
93 E 121 A 0 -0.0582658
93 E 122 L 0 0.0261658
93 E 123 D 0 0.095945
93 E 124 D 0 -0.0692271
93 E 125 E 0 0.0199515
93 E 126 S 0 -0.0510095
93 E 127 V 0 -0.0877684
93 E 128 I 0 0.0460905
93 E 129 E 0 0.0070369
93 E 130 R 0 -0.0181523
93 E 131 L 0 -0.129682
93 E 132 A 0 -0.0102394
93 E 133 H 0 0.00807756
93 E 134 T 0 -0.0792898
93 E 135 T 0 -0.0502046
93 E 136 S 0 -0.0678518
93 E 137 V 0 -0.0881827
93 E 138 D 0 -0.0545169
93 E 139 E 0 -0.0368616
93 E 140 V 0 -0.0806465
93 E 141 L 0 -0.0416561
93 E 142 E 0 -0.034621
93 E 143 L 0 -0.0554006
93 E 144 L 0 0.00200554
93 E 145 A 0 -0.0156698
93 E 146 G 0 -0.0579368
94 E 95 D 0 0.945233
94 E 96 D 0 0.418737
94 E 97 I 0 0.112702
94 E 98 A 0 -0.00123961
94 E 99 R 0 -0.00327267
94 E 100 L 0 0.0236314
94 E 101 V 0 -0.0598227
94 E 102 I 0 -0.012391
94 E 103 G 0 -0.0110366
94 E 104 I 0 0.11095
94 E 105 A 0 0.0120757
94 E 106 A 0 0.0428751
94 E 107 R 0 -0.0387972
94 E 108 N 0 -0.030628
94 E 109 N 0 0.00121887
94 E 110 E 0 -0.0514285
94 E 111 H 0 0.0541369
94 E 112 I 0 0.0885166
94 E 113 Q 0 0.0203842
94 E 114 V 0 0.0187894
94 E 115 I 0 -0.0305937
94 E 116 T 0 0.0393939
94 E 117 S 0 -0.0756548
94 E 118 L 0 -0.0320832
94 E 119 T 0 0.047402
94 E 120 N 0 -0.0478564
94 E 121 A 0 0.0311732
94 E 122 L 0 0.00748401
94 E 123 D 0 -0.0207559
94 E 124 D 0 -0.0744548
94 E 125 E 0 0.0142685
94 E 126 S 0 -0.020185
94 E 127 V 0 -0.0352903
94 E 128 I 0 -0.0768342
94 E 129 E 0 -0.0162643
94 E 130 R 0 0.0311745
94 E 131 L 0 -0.00477588
94 E 132 A 0 -0.0368929
94 E 133 H 0 -0.0495267
94 E 134 T 0 -0.0986459
94 E 135 T 0 -0.0627829
94 E 136 S 0 -0.0254463
94 E 137 V 0 -0.0312594
94 E 138 D 0 0.031588
94 E 139 E 0 -0.0181598
94 E 140 V 0 -0.0353297
94 E 141 L 0 -0.0213879
94 E 142 E 0 -0.0266785
94 E 143 L 0 -0.064089
94 E 144 L 0 -0.00913479
94 E 145 A 0 -0.0213091
94 E 146 G 0 0.0873017
95 D 96 D 0 0.863504
95 D 97 I 0 0.114703
95 D 98 A 0 0.106962
95 D 99 R 0 -0.00293717
95 D 100 L 0 0.0337341
95 D 101 V 0 -0.0127008
95 D 102 I 0 0.0192163
95 D 103 G 0 -0.10429
95 D 104 I 0 -0.0199535
95 D 105 A 0 0.00589963
95 D 106 A 0 -0.0370143
95 D 107 R 0 -0.017897
95 D 108 N 0 -0.00847288
95 D 109 N 0 0.0320677
95 D 110 E 0 -0.0096924
95 D 111 H 0 -0.0202584
95 D 112 I 0 -0.030951
95 D 113 Q 0 -0.0362757
95 D 114 V 0 0.000199079
95 D 115 I 0 0.0995458
95 D 116 T 0 -0.026581
95 D 117 S 0 -0.00420476
95 D 118 L 0 -0.0446105
95 D 119 T 0 0.116195
95 D 120 N 0 0.0468035
95 D 121 A 0 0.0894347
95 D 122 L 0 0.02608
95 D 123 D 0 0.0208848
95 D 124 D 0 -0.0200782
95 D 125 E 0 0.0291692
95 D 126 S 0 -0.0886065
95 D 127 V 0 -0.000679408
95 D 128 I 0 -0.0136847
95 D 129 E 0 -0.0197915
95 D 130 R 0 0.0257571
95 D 131 L 0 -0.0359832
95 D 132 A 0 -0.0387097
95 D 133 H 0 0.0213804
95 D 134 T 0 -0.0632856
95 D 135 T 0 -0.0184943
95 D 136 S 0 0.00335629
95 D 137 V 0 -0.0514908
95 D 138 D 0 -0.0756472
95 D 139 E 0 -0.0318814
95 D 140 V 0 -0.0297189
95 D 141 L 0 -0.0724422
95 D 142 E 0 0.00884731
95 D 143 L 0 -0.0584061
95 D 144 L 0 -0.0195639
95 D 145 A 0 -0.0482132
95 D 146 G 0 0.0443045
96 D 97 I 0 0.309189
96 D 98 A 0 0.12277
96 D 99 R 0 0.0554212
96 D 100 L 0 -0.00575548
96 D 101 V 0 0.111448
96 D 102 I 0 -0.111452
96 D 103 G 0 0.0608612
96 D 104 I 0 -0.116966
96 D 105 A 0 -0.0637178
96 D 106 A 0 0.0606902
96 D 107 R 0 -0.0108369
96 D 108 N 0 0.0166238
96 D 109 N 0 0.00560399
96 D 110 E 0 -0.00942497
96 D 111 H 0 -0.00288252
96 D 112 I 0 0.101059
96 D 113 Q 0 -0.0065695
96 D 114 V 0 0.0158237
96 D 115 I 0 0.0146072
96 D 116 T 0 -0.00444564
96 D 117 S 0 0.00758164
96 D 118 L 0 -0.0698127
96 D 119 T 0 0.0361887
96 D 120 N 0 -0.0534919
96 D 121 A 0 0.0683935
96 D 122 L 0 -0.0217054
96 D 123 D 0 0.0946767
96 D 124 D 0 -0.0367323
96 D 125 E 0 0.0136096
96 D 126 S 0 -0.0405281
96 D 127 V 0 -0.000608394
96 D 128 I 0 0.0265479
96 D 129 E 0 -0.0365402
96 D 130 R 0 0.0237217
96 D 131 L 0 -0.0156238
96 D 132 A 0 -0.0419677
96 D 133 H 0 0.052094
96 D 134 T 0 -0.0265329
96 D 135 T 0 0.025973
96 D 136 S 0 -0.0363669
96 D 137 V 0 -0.0352277
96 D 138 D 0 -0.0483448
96 D 139 E 0 -0.0600862
96 D 140 V 0 0.00265012
96 D 141 L 0 -0.0922713
96 D 142 E 0 0.013034
96 D 143 L 0 -0.0462133
96 D 144 L 0 -0.00511154
96 D 145 A 0 -0.0416092
96 D 146 G 0 0.0154599
97 I 98 A 0 0.313515
97 I 99 R 0 0.110017
97 I 100 L 0 0.0723862
97 I 101 V 0 0.0360909
97 I 102 I 0 0.114647
97 I 103 G 0 -0.0455236
97 I 104 I 0 0.0160285
97 I 105 A 0 -0.0150138
97 I 106 A 0 -0.0681113
97 I 107 R 0 0.0631899
97 I 108 N 0 -0.0671594
97 I 109 N 0 -0.0151929
97 I 110 E 0 0.0642256
97 I 111 H 0 0.0217766
97 I 112 I 0 0.0651569
97 I 113 Q 0 -0.0301313
97 I 114 V 0 -0.0405025
97 I 115 I 0 -0.03833
97 I 116 T 0 -0.0602132
97 I 117 S 0 0.055811
97 I 118 L 0 -0.054423
97 I 119 T 0 -0.0552595
97 I 120 N 0 0.0176431
97 I 121 A 0 0.00667904
97 I 122 L 0 -0.0293298
97 I 123 D 0 -0.0396917
97 I 124 D 0 0.00388506
97 I 125 E 0 0.0183672
97 I 126 S 0 -0.0283791
97 I 127 V 0 0.0167338
97 I 128 I 0 -0.00875898
97 I 129 E 0 0.0247334
97 I 130 R 0 0.0182928
97 I 131 L 0 -0.0121409
97 I 132 A 0 -0.00380694
97 I 133 H 0 0.0371657
97 I 134 T 0 -0.0475716
97 I 135 T 0 -0.00545393
97 I 136 S 0 -0.0183036
97 I 137 V 0 0.0164895
97 I 138 D 0 -0.0172195
97 I 139 E 0 0.0238992
97 I 140 V 0 -0.0625794
97 I 141 L 0 -0.0523693
97 I 142 E 0 -0.0130361
97 I 143 L 0 -0.0149011
97 I 144 L 0 -0.080781
97 I 145 A 0 0.027574
97 I 146 G 0 -0.0167261
98 A 99 R 0 0.10648
98 A 100 L 0 0.044244
98 A 101 V 0 0.525747
98 A 102 I 0 0.0202332
98 A 103 G 0 0.0605822
98 A 104 I 0 0.100034
98 A 105 A 0 -0.026258
98 A 106 A 0 0.0764457
98 A 107 R 0 -0.020621
98 A 108 N 0 0.00919487
98 A 109 N 0 0.00183021
98 A 110 E 0 0.0107471
98 A 111 H 0 -0.0210385
98 A 112 I 0 0.00406761
98 A 113 Q 0 0.0446146
98 A 114 V 0 -0.043937
98 A 115 I 0 -0.0714415
98 A 116 T 0 0.0176228
98 A 117 S 0 -0.0642255
98 A 118 L 0 0.00333838
98 A 119 T 0 0.00526128
98 A 120 N 0 0.00348977
98 A 121 A 0 -0.055351
98 A 122 L 0 -0.0208343
98 A 123 D 0 -0.00115974
98 A 124 D 0 0.00831707
98 A 125 E 0 -0.0627934
98 A 126 S 0 0.0433544
98 A 127 V 0 -0.0565465
98 A 128 I 0 -0.0332834
98 A 129 E 0 -0.0459172
98 A 130 R 0 -0.0272296
98 A 131 L 0 0.0409707
98 A 132 A 0 0.00764932
98 A 133 H 0 -0.0318827
98 A 134 T 0 -0.0501489
98 A 135 T 0 -0.0630419
98 A 136 S 0 -0.0243303
98 A 137 V 0 -0.108617
98 A 138 D 0 -0.0520441
98 A 139 E 0 -0.0034425
98 A 140 V 0 -0.0387624
98 A 141 L 0 -0.0427454
98 A 142 E 0 -0.0459149
98 A 143 L 0 -0.0571903
98 A 144 L 0 -0.00219018
98 A 145 A 0 -0.0857099
98 A 146 G 0 -0.00390363
99 R 100 L 0 0.251557
99 R 101 V 0 0.0772285
99 R 102 I 0 0.0230076
99 R 103 G 0 -0.0420002
99 R 104 I 0 0.00455243
99 R 105 A 0 -0.0462162
99 R 106 A 0 -0.035912
99 R 107 R 0 0.0268377
99 R 108 N 0 -0.048973
99 R 109 N 0 0.00797828
99 R 110 E 0 -0.0453352
99 R 111 H 0 -0.0108449
99 R 112 I 0 -0.0153019
99 R 113 Q 0 -0.0586701
99 R 114 V 0 -0.035125
99 R 115 I 0 -0.0568879
99 R 116 T 0 -0.00300488
99 R 117 S 0 -0.0428325
99 R 118 L 0 -0.0399408
99 R 119 T 0 -0.0488493
99 R 120 N 0 0.01252
99 R 121 A 0 -0.0469027
99 R 122 L 0 -0.0906613
99 R 123 D 0 -0.0217477
99 R 124 D 0 0.0271966
99 R 125 E 0 0.0428806
99 R 126 S 0 0.00208268
99 R 127 V 0 -0.00822033
99 R 128 I 0 0.0475582
99 R 129 E 0 0.0275293
99 R 130 R 0 -0.0505441
99 R 131 L 0 -0.0296421
99 R 132 A 0 1.34647
99 R 133 H 0 0.0920884
99 R 134 T 0 -0.0187848
99 R 135 T 0 -0.00600254
99 R 136 S 0 -0.0175007
99 R 137 V 0 0.0147039
99 R 138 D 0 0.0139063
99 R 139 E 0 -0.0239838
99 R 140 V 0 -0.0245913
99 R 141 L 0 -0.0106655
99 R 142 E 0 -0.0709396
99 R 143 L 0 -0.12939
99 R 144 L 0 -0.145856
99 R 145 A 0 -0.0720812
99 R 146 G 0 -0.0496699
100 L 101 V 0 0.106444
100 L 102 I 0 0.127772
100 L 103 G 0 -0.0117871
100 L 104 I 0 0.128586
100 L 105 A 0 0.118696
100 L 106 A 0 0.0317623
100 L 107 R 0 0.00963074
100 L 108 N 0 -0.0514472
100 L 109 N 0 0.0145238
100 L 110 E 0 -0.0545622
100 L 111 H 0 0.0111539
100 L 112 I 0 -0.0843263
100 L 113 Q 0 -0.072842
100 L 114 V 0 -0.00152519
100 L 115 I 0 0.00565329
100 L 116 T 0 -0.0297089
100 L 117 S 0 0.0501456
100 L 118 L 0 0.0609449
100 L 119 T 0 0.00360572
100 L 120 N 0 -0.0457656
100 L 121 A 0 0.123188
100 L 122 L 0 0.0191189
100 L 123 D 0 -0.0311596
100 L 124 D 0 -0.0101491
100 L 125 E 0 -0.0356761
100 L 126 S 0 0.00709614
100 L 127 V 0 0.134949
100 L 128 I 0 0.176377
100 L 129 E 0 -0.0189251
100 L 130 R 0 -0.00166669
100 L 131 L 0 0.192917
100 L 132 A 0 0.327079
100 L 133 H 0 -0.0613797
100 L 134 T 0 0.0202726
100 L 135 T 0 -0.0927086
100 L 136 S 0 -0.0727164
100 L 137 V 0 -0.0124433
100 L 138 D 0 -0.034188
100 L 139 E 0 -0.0238016
100 L 140 V 0 0.0690315
100 L 141 L 0 -0.0273634
100 L 142 E 0 -0.0436069
100 L 143 L 0 0.101592
100 L 144 L 0 -0.0342745
100 L 145 A 0 0.0133912
100 L 146 G 0 0.0294496
101 V 102 I 0 0.0442222
101 V 103 G 0 0.293184
101 V 104 I 0 -0.00284686
101 V 105 A 0 0.0480301
101 V 106 A 0 0.124942
101 V 107 R 0 -0.00528475
101 V 108 N 0 0.0689111
101 V 109 N 0 0.0188624
101 V 110 E 0 -0.0262698
101 V 111 H 0 -0.0576452
101 V 112 I 0 0.0510897
101 V 113 Q 0 0.0512326
101 V 114 V 0 0.0107183
101 V 115 I 0 -0.00748958
101 V 116 T 0 0.0496177
101 V 117 S 0 -0.0851488
101 V 118 L 0 0.0489846
101 V 119 T 0 -0.0360527
101 V 120 N 0 -0.0702477
101 V 121 A 0 -0.0198589
101 V 122 L 0 -0.0302862
101 V 123 D 0 0.0149011
101 V 124 D 0 -0.0502046
101 V 125 E 0 -0.0836272
101 V 126 S 0 0.00751842
101 V 127 V 0 -0.0284582
101 V 128 I 0 -0.0538002
101 V 129 E 0 -0.0244532
101 V 130 R 0 -0.0267819
101 V 131 L 0 0.0486684
101 V 132 A 0 -0.0117619
101 V 133 H 0 -0.122469
101 V 134 T 0 -0.0594085
101 V 135 T 0 -0.0428556
101 V 136 S 0 -0.0718929
101 V 137 V 0 -0.0681088
101 V 138 D 0 -0.0877091
101 V 139 E 0 -0.00737236
101 V 140 V 0 -0.103153
101 V 141 L 0 -0.00951064
101 V 142 E 0 -0.117435
101 V 143 L 0 -0.0626974
101 V 144 L 0 -0.032536
101 V 145 A 0 -0.0293202
101 V 146 G 0 -0.0223673
102 I 103 G 0 0.139534
102 I 104 I 0 0.183183
102 I 105 A 0 0.0880852
102 I 106 A 0 -0.0390366
102 I 107 R 0 0.0727487
102 I 108 N 0 -0.0374386
102 I 109 N 0 0.0150768
102 I 110 E 0 -0.0812723
102 I 111 H 0 0.0830972
102 I 112 I 0 0.138229
102 I 113 Q 0 -0.0314572
102 I 114 V 0 0.0958494
102 I 115 I 0 0.0414481
102 I 116 T 0 -0.0174314
102 I 117 S 0 -0.00119138
102 I 118 L 0 0.25594
102 I 119 T 0 0.0717462
102 I 120 N 0 0.0791226
102 I 121 A 0 0.0524869
102 I 122 L 0 0.130882
102 I 123 D 0 0.022505
102 I 124 D 0 0.0140545
102 I 125 E 0 -0.113517
102 I 126 S 0 0.0108367
102 I 127 V 0 0.0853051
102 I 128 I 0 0.000398209
102 I 129 E 0 -0.0998458
102 I 130 R 0 -0.0926601
102 I 131 L 0 0.0585378
102 I 132 A 0 0.0769908
102 I 133 H 0 -0.0544207
102 I 134 T 0 -0.00335171
102 I 135 T 0 -0.0590956
102 I 136 S 0 -0.00310317
102 I 137 V 0 -0.0946379
102 I 138 D 0 -0.0148744
102 I 139 E 0 0.000320727
102 I 140 V 0 0.0275025
102 I 141 L 0 -0.0546342
102 I 142 E 0 -0.107321
102 I 143 L 0 0.0395934
102 I 144 L 0 0.0142114
102 I 145 A 0 -0.00675345
102 I 146 G 0 0.0742976
103 G 104 I 0 0.0832365
103 G 105 A 0 0.206236
103 G 106 A 0 0.0370175
103 G 107 R 0 0.0294471
103 G 108 N 0 0.0164146
103 G 109 N 0 0.03057
103 G 110 E 0 -0.0437776
103 G 111 H 0 0.0297105
103 G 112 I 0 -0.0180648
103 G 113 Q 0 0.0452745
103 G 114 V 0 0.0505263
103 G 115 I 0 0.0521337
103 G 116 T 0 -0.0631648
103 G 117 S 0 -0.0522964
103 G 118 L 0 0.0807309
103 G 119 T 0 0.0075201
103 G 120 N 0 0.0138353
103 G 121 A 0 -0.0176253
103 G 122 L 0 0.0227871
103 G 123 D 0 -0.0152625
103 G 124 D 0 0.0694188
103 G 125 E 0 -0.00715306
103 G 126 S 0 -0.0424053
103 G 127 V 0 -0.0680218
103 G 128 I 0 -0.0783907
103 G 129 E 0 -0.053005
103 G 130 R 0 -0.124516
103 G 131 L 0 0.00327031
103 G 132 A 0 -0.0985208
103 G 133 H 0 -0.0899306
103 G 134 T 0 -0.0502864
103 G 135 T 0 -0.0802313
103 G 136 S 0 -0.0876309
103 G 137 V 0 -0.0488785
103 G 138 D 0 -0.154918
103 G 139 E 0 -0.0866433
103 G 140 V 0 0.0490565
103 G 141 L 0 -0.0493844
103 G 142 E 0 -0.0532099
103 G 143 L 0 -0.00345417
103 G 144 L 0 -0.0412144
103 G 145 A 0 -0.0846363
103 G 146 G 0 -0.0727059
104 I 105 A 0 0.120738
104 I 106 A 0 0.276048
104 I 107 R 0 0.0241269
104 I 108 N 0 0.0512961
104 I 109 N 0 0.0373182
104 I 110 E 0 0.026415
104 I 111 H 0 0.206038
104 I 112 I 0 0.0278377
104 I 113 Q 0 -0.0218159
104 I 114 V 0 0.108499
104 I 115 I 0 0.153625
104 I 116 T 0 -0.0178958
104 I 117 S 0 -0.0391893
104 I 118 L 0 0.13232
104 I 119 T 0 0.0321872
104 I 120 N 0 -0.0180362
104 I 121 A 0 -0.0749344
104 I 122 L 0 0.00846066
104 I 123 D 0 0.0292591
104 I 124 D 0 -0.0189184
104 I 125 E 0 -0.00907243
104 I 126 S 0 0.0427316
104 I 127 V 0 -0.00789276
104 I 128 I 0 -0.00340168
104 I 129 E 0 -0.0510125
104 I 130 R 0 -0.0170648
104 I 131 L 0 0.0436862
104 I 132 A 0 -0.0588965
104 I 133 H 0 -0.101734
104 I 134 T 0 -0.0116117
104 I 135 T 0 0.00792011
104 I 136 S 0 -0.00145943
104 I 137 V 0 -0.0801365
104 I 138 D 0 0.00775513
104 I 139 E 0 -0.0801876
104 I 140 V 0 -0.039372
104 I 141 L 0 -0.00977506
104 I 142 E 0 -0.0488647
104 I 143 L 0 -0.0691432
104 I 144 L 0 -0.0279473
104 I 145 A 0 -0.0508445
104 I 146 G 0 -0.00359622
105 A 106 A 0 0.148702
105 A 107 R 0 0.152226
105 A 108 N 0 0.0682958
105 A 109 N 0 0.120374
105 A 110 E 0 -0.0279173
105 A 111 H 0 0.000901178
105 A 112 I 0 -0.0300549
105 A 113 Q 0 -0.0699452
105 A 114 V 0 0.00176875
105 A 115 I 0 0.0695795
105 A 116 T 0 0.0168288
105 A 117 S 0 -0.0061642
105 A 118 L 0 0.140421
105 A 119 T 0 0.0201724
105 A 120 N 0 -0.0792849
105 A 121 A 0 0.0346085
105 A 122 L 0 -0.000410882
105 A 123 D 0 -0.0237431
105 A 124 D 0 -0.0256756
105 A 125 E 0 0.00817848
105 A 126 S 0 -0.0390425
105 A 127 V 0 0.00958959
105 A 128 I 0 -0.0101901
105 A 129 E 0 -0.0558798
105 A 130 R 0 -0.0894396
105 A 131 L 0 -0.00147227
105 A 132 A 0 -0.0612387
105 A 133 H 0 -0.0178202
105 A 134 T 0 -0.00306829
105 A 135 T 0 -0.090982
105 A 136 S 0 -0.0371833
105 A 137 V 0 -0.0711462
105 A 138 D 0 -0.0489882
105 A 139 E 0 -0.0297071
105 A 140 V 0 -0.0839012
105 A 141 L 0 -0.0450603
105 A 142 E 0 -0.0380154
105 A 143 L 0 -0.0407407
105 A 144 L 0 -0.0498173
105 A 145 A 0 -0.050515
105 A 146 G 0 -0.0334628
106 A 107 R 0 0.208908
106 A 108 N 0 0.163834
106 A 109 N 0 0.0862668
106 A 110 E 0 0.128173
106 A 111 H 0 0.266477
106 A 112 I 0 0.108183
106 A 113 Q 0 -0.00573016
106 A 114 V 0 0.252315
106 A 115 I 0 0.0956846
106 A 116 T 0 0.0896382
106 A 117 S 0 0.0357723
106 A 118 L 0 0.0914799
106 A 119 T 0 0.190083
106 A 120 N 0 0.0212389
106 A 121 A 0 0.121201
106 A 122 L 0 0.0339824
106 A 123 D 0 0.0907291
106 A 124 D 0 -0.0196898
106 A 125 E 0 -0.075899
106 A 126 S 0 -0.0278684
106 A 127 V 0 -0.0902635
106 A 128 I 0 0.0879732
106 A 129 E 0 -0.0993959
106 A 130 R 0 -0.0641836
106 A 131 L 0 0.00871405
106 A 132 A 0 -0.0416731
106 A 133 H 0 -0.0825207
106 A 134 T 0 -0.0610454
106 A 135 T 0 -0.0570528
106 A 136 S 0 -0.0948638
106 A 137 V 0 -0.0113033
106 A 138 D 0 -0.104637
106 A 139 E 0 -0.0900822
106 A 140 V 0 -0.0875865
106 A 141 L 0 -0.0598003
106 A 142 E 0 0.00950361
106 A 143 L 0 -0.0721033
106 A 144 L 0 0.05865
106 A 145 A 0 -0.0148115
106 A 146 G 0 -0.110461
107 R 108 N 0 0.358636
107 R 109 N 0 0.00534917
107 R 110 E 0 0.150053
107 R 111 H 0 0.0542154
107 R 112 I 0 0.118815
107 R 113 Q 0 0.0676676
107 R 114 V 0 -0.000446167
107 R 115 I 0 0.0569142
107 R 116 T 0 0.0864486
107 R 117 S 0 0.0329016
107 R 118 L 0 -0.0951071
107 R 119 T 0 0.186199
107 R 120 N 0 0.120644
107 R 121 A 0 -0.0463346
107 R 122 L 0 0.022388
107 R 123 D 0 0.00544191
107 R 124 D 0 -0.0226758
107 R 125 E 0 0.0196859
107 R 126 S 0 0.00465194
107 R 127 V 0 0.0427421
107 R 128 I 0 0.139491
107 R 129 E 0 -0.00687692
107 R 130 R 0 0.0786676
107 R 131 L 0 -0.060853
107 R 132 A 0 -0.0402491
107 R 133 H 0 -0.0488916
107 R 134 T 0 -0.0716868
107 R 135 T 0 -0.0276462
107 R 136 S 0 0.010026
107 R 137 V 0 -0.031655
107 R 138 D 0 -0.00247605
107 R 139 E 0 -0.0498035
107 R 140 V 0 -0.0373394
107 R 141 L 0 0.0120265
107 R 142 E 0 -0.0453519
107 R 143 L 0 -0.0496644
107 R 144 L 0 -0.0745807
107 R 145 A 0 -0.0224072
107 R 146 G 0 -0.0629533
108 N 109 N 0 0.231386
108 N 110 E 0 0.253191
108 N 111 H 0 0.177456
108 N 112 I 0 0.0517884
108 N 113 Q 0 0.0468311
108 N 114 V 0 0.0121396
108 N 115 I 0 0.0438562
108 N 116 T 0 0.0265882
108 N 117 S 0 -0.0427075
108 N 118 L 0 0.0148341
108 N 119 T 0 -0.00478692
108 N 120 N 0 0.021249
108 N 121 A 0 0.0046099
108 N 122 L 0 -0.0152778
108 N 123 D 0 -0.000914316
108 N 124 D 0 0.017916
108 N 125 E 0 0.00538368
108 N 126 S 0 -0.0268022
108 N 127 V 0 -0.00400104
108 N 128 I 0 0.0746435
108 N 129 E 0 -0.0641821
108 N 130 R 0 -0.0307424
108 N 131 L 0 0.0886638
108 N 132 A 0 -0.0896523
108 N 133 H 0 -0.0355693
108 N 134 T 0 -0.065807
108 N 135 T 0 -0.0491132
108 N 136 S 0 -0.0513199
108 N 137 V 0 -0.0114581
108 N 138 D 0 -0.0208178
108 N 139 E 0 -0.0356263
108 N 140 V 0 -0.00573927
108 N 141 L 0 -0.0783833
108 N 142 E 0 -0.00532742
108 N 143 L 0 -0.00776239
108 N 144 L 0 -0.0438581
108 N 145 A 0 -0.0568723
108 N 146 G 0 -0.0354304
109 N 110 E 0 0.237573
109 N 111 H 0 0.157898
109 N 112 I 0 0.158052
109 N 113 Q 0 0.183535
109 N 114 V 0 0.0865988
109 N 115 I 0 0.0922319
109 N 116 T 0 0.0622196
109 N 117 S 0 0.0561468
109 N 118 L 0 0.0787539
109 N 119 T 0 0.0629511
109 N 120 N 0 0.0440876
109 N 121 A 0 -0.0135726
109 N 122 L 0 -2.24666e-05
109 N 123 D 0 0.132808
109 N 124 D 0 0.016048
109 N 125 E 0 0.0383827
109 N 126 S 0 0.0399586
109 N 127 V 0 -0.0100095
109 N 128 I 0 0.0860561
109 N 129 E 0 0.0350773
109 N 130 R 0 -0.030623
109 N 131 L 0 0.00890351
109 N 132 A 0 -0.0240183
109 N 133 H 0 -0.0525614
109 N 134 T 0 -0.0742953
109 N 135 T 0 -0.0671627
109 N 136 S 0 -0.0284331
109 N 137 V 0 0.0515035
109 N 138 D 0 -0.039592
109 N 139 E 0 0.0982795
109 N 140 V 0 -0.0260412
109 N 141 L 0 0.0272878
109 N 142 E 0 0.0259799
109 N 143 L 0 0.0727557
109 N 144 L 0 -0.0282366
109 N 145 A 0 0.055794
109 N 146 G 0 -0.0447175
110 E 111 H 0 0.20798
110 E 112 I 0 0.135848
110 E 113 Q 0 0.216039
110 E 114 V 0 0.104753
110 E 115 I 0 -0.0385128
110 E 116 T 0 0.0622827
110 E 117 S 0 0.103078
110 E 118 L 0 0.00856542
110 E 119 T 0 0.0191142
110 E 120 N 0 0.0301113
110 E 121 A 0 0.0350616
110 E 122 L 0 -0.0770355
110 E 123 D 0 0.0941696
110 E 124 D 0 0.0231859
110 E 125 E 0 -0.0272539
110 E 126 S 0 -0.0390443
110 E 127 V 0 0.110397
110 E 128 I 0 0.0581571
110 E 129 E 0 -0.0280149
110 E 130 R 0 0.0401188
110 E 131 L 0 0.0699736
110 E 132 A 0 0.0530003
110 E 133 H 0 -0.0448836
110 E 134 T 0 -0.0293305
110 E 135 T 0 -0.0662481
110 E 136 S 0 -0.0300278
110 E 137 V 0 -0.0860788
110 E 138 D 0 -0.0241029
110 E 139 E 0 -0.0657298
110 E 140 V 0 0.0372201
110 E 141 L 0 0.0217384
110 E 142 E 0 -0.0193692
110 E 143 L 0 0.0134051
110 E 144 L 0 -0.0232018
110 E 145 A 0 -0.0185158
110 E 146 G 0 -0.0076418
111 H 112 I 0 0.544714
111 H 113 Q 0 0.0877464
111 H 114 V 0 0.0745854
111 H 115 I 0 0.376511
111 H 116 T 0 0.145932
111 H 117 S 0 0.0747769
111 H 118 L 0 0.148468
111 H 119 T 0 0.257276
111 H 120 N 0 0.0105932
111 H 121 A 0 0.0170467
111 H 122 L 0 0.104835
111 H 123 D 0 0.111309
111 H 124 D 0 -0.0343428
111 H 125 E 0 0.0266465
111 H 126 S 0 -0.0192684
111 H 127 V 0 0.0149924
111 H 128 I 0 0.0293655
111 H 129 E 0 0.0177548
111 H 130 R 0 0.00920832
111 H 131 L 0 -0.0138934
111 H 132 A 0 -0.0415253
111 H 133 H 0 -0.0126707
111 H 134 T 0 -0.0480189
111 H 135 T 0 -0.0565491
111 H 136 S 0 -0.0236336
111 H 137 V 0 -0.0721243
111 H 138 D 0 -0.0626985
111 H 139 E 0 0.0157223
111 H 140 V 0 0.0039941
111 H 141 L 0 -0.0403329
111 H 142 E 0 -0.0972347
111 H 143 L 0 -0.0546388
111 H 144 L 0 -0.0224246
111 H 145 A 0 -0.0562643
111 H 146 G 0 -0.107504
112 I 113 Q 0 0.147273
112 I 114 V 0 0.122861
112 I 115 I 0 0.205145
112 I 116 T 0 0.282923
112 I 117 S 0 0.00328634
112 I 118 L 0 0.00310293
112 I 119 T 0 0.150992
112 I 120 N 0 0.0553258
112 I 121 A 0 0.0987105
112 I 122 L 0 0.0813118
112 I 123 D 0 0.135992
112 I 124 D 0 0.0263908
112 I 125 E 0 -0.0111923
112 I 126 S 0 -0.051957
112 I 127 V 0 0.0327717
112 I 128 I 0 0.0734989
112 I 129 E 0 -0.0713633
112 I 130 R 0 -0.0512296
112 I 131 L 0 0.0243558
112 I 132 A 0 0.0357961
112 I 133 H 0 0.00819498
112 I 134 T 0 -0.0525843
112 I 135 T 0 -0.0411996
112 I 136 S 0 -0.0527014
112 I 137 V 0 -0.00650481
112 I 138 D 0 -0.0780113
112 I 139 E 0 -0.0122277
112 I 140 V 0 -0.00239331
112 I 141 L 0 -0.114109
112 I 142 E 0 -0.0272861
112 I 143 L 0 -0.118854
112 I 144 L 0 -0.0339813
112 I 145 A 0 -0.0639031
112 I 146 G 0 -0.022758
113 Q 114 V 0 0.153637
113 Q 115 I 0 0.0588505
113 Q 116 T 0 0.217208
113 Q 117 S 0 0.175702
113 Q 118 L 0 0.0804944
113 Q 119 T 0 0.0358472
113 Q 120 N 0 0.210314
113 Q 121 A 0 0.0906185
113 Q 122 L 0 0.087069
113 Q 123 D 0 0.123203
113 Q 124 D 0 0.0701422
113 Q 125 E 0 0.0421625
113 Q 126 S 0 0.00309167
113 Q 127 V 0 0.0556557
113 Q 128 I 0 0.0494395
113 Q 129 E 0 0.0175379
113 Q 130 R 0 0.0072296
113 Q 131 L 0 0.0483267
113 Q 132 A 0 0.0874703
113 Q 133 H 0 -0.0517862
113 Q 134 T 0 -0.0701439
113 Q 135 T 0 0.0163639
113 Q 136 S 0 -0.0477032
113 Q 137 V 0 -0.0577198
113 Q 138 D 0 0.0142254
113 Q 139 E 0 -0.041662
113 Q 140 V 0 0.0494449
113 Q 141 L 0 -0.00881825
113 Q 142 E 0 -0.00879374
113 Q 143 L 0 -0.0428434
113 Q 144 L 0 -0.064528
113 Q 145 A 0 -0.00262666
113 Q 146 G 0 -0.041967
114 V 115 I 0 0.150349
114 V 116 T 0 0.209627
114 V 117 S 0 0.167667
114 V 118 L 0 0.142602
114 V 119 T 0 0.0885539
114 V 120 N 0 0.0381852
114 V 121 A 0 -0.0407212
114 V 122 L 0 0.080272
114 V 123 D 0 0.0239961
114 V 124 D 0 0.0376086
114 V 125 E 0 0.0546844
114 V 126 S 0 -0.0183682
114 V 127 V 0 0.0104857
114 V 128 I 0 0.00735686
114 V 129 E 0 -0.00690551
114 V 130 R 0 -0.0379
114 V 131 L 0 -0.0257859
114 V 132 A 0 -0.0629032
114 V 133 H 0 -0.114587
114 V 134 T 0 -0.0257911
114 V 135 T 0 -0.0853921
114 V 136 S 0 -0.0401476
114 V 137 V 0 0.0199142
114 V 138 D 0 -0.0707291
114 V 139 E 0 -0.128494
114 V 140 V 0 -0.0329683
114 V 141 L 0 -0.0138776
114 V 142 E 0 -0.0985081
114 V 143 L 0 -0.0277889
114 V 144 L 0 0.0894074
114 V 145 A 0 0.005638
114 V 146 G 0 -0.017467
115 I 116 T 0 0.26677
115 I 117 S 0 0.0902298
115 I 118 L 0 0.101689
115 I 119 T 0 0.196322
115 I 120 N 0 0.035844
115 I 121 A 0 0.0166091
115 I 122 L 0 0.175084
115 I 123 D 0 0.101073
115 I 124 D 0 -0.0137034
115 I 125 E 0 -0.00182657
115 I 126 S 0 -0.00528196
115 I 127 V 0 0.0390589
115 I 128 I 0 0.00233042
115 I 129 E 0 -0.0352677
115 I 130 R 0 -0.0180713
115 I 131 L 0 -0.0247659
115 I 132 A 0 -0.0073587
115 I 133 H 0 0.00526434
115 I 134 T 0 0.0279835
115 I 135 T 0 -0.0845446
115 I 136 S 0 -0.0420897
115 I 137 V 0 0.068748
115 I 138 D 0 -0.0641176
115 I 139 E 0 -0.0424844
115 I 140 V 0 -0.0169441
115 I 141 L 0 -0.0377346
115 I 142 E 0 -0.0881272
115 I 143 L 0 -0.0372487
115 I 144 L 0 -0.0776786
115 I 145 A 0 -0.0349721
115 I 146 G 0 -0.080309
116 T 117 S 0 0.176957
116 T 118 L 0 0.0342778
116 T 119 T 0 0.35542
116 T 120 N 0 0.364733
116 T 121 A 0 0.163313
116 T 122 L 0 0.12688
116 T 123 D 0 0.131024
116 T 124 D 0 0.0897357
116 T 125 E 0 0.0222955
116 T 126 S 0 0.0300917
116 T 127 V 0 -0.0336749
116 T 128 I 0 -0.0396248
116 T 129 E 0 -0.0561739
116 T 130 R 0 -0.0713866
116 T 131 L 0 -0.0337117
116 T 132 A 0 -0.000877722
116 T 133 H 0 -0.0795197
116 T 134 T 0 0.0547977
116 T 135 T 0 -0.0147129
116 T 136 S 0 -0.0810993
116 T 137 V 0 -0.0451472
116 T 138 D 0 -0.091828
116 T 139 E 0 -0.0862919
116 T 140 V 0 -0.0253432
116 T 141 L 0 -0.0711066
116 T 142 E 0 0.0197541
116 T 143 L 0 -0.0148419
116 T 144 L 0 0.00231863
116 T 145 A 0 -0.00131105
116 T 146 G 0 -0.00652674
117 S 118 L 0 0.127103
117 S 119 T 0 0.13141
117 S 120 N 0 0.298811
117 S 121 A 0 0.228009
117 S 122 L 0 0.0159088
117 S 123 D 0 0.0510774
117 S 124 D 0 0.0567953
117 S 125 E 0 0.0434502
117 S 126 S 0 0.115562
117 S 127 V 0 0.101845
117 S 128 I 0 -0.00611028
117 S 129 E 0 -0.0469182
117 S 130 R 0 0.00436396
117 S 131 L 0 0.00663952
117 S 132 A 0 0.0376877
117 S 133 H 0 0.0132003
117 S 134 T 0 0.0848848
117 S 135 T 0 -0.0227672
117 S 136 S 0 0.0801089
117 S 137 V 0 0.0312621
117 S 138 D 0 -0.00547833
117 S 139 E 0 0.0808508
117 S 140 V 0 -0.00812942
117 S 141 L 0 0.0349498
117 S 142 E 0 -0.00862402
117 S 143 L 0 0.0382605
117 S 144 L 0 0.0260253
117 S 145 A 0 -0.00354212
117 S 146 G 0 0.0149789
118 L 119 T 0 0.195267
118 L 120 N 0 0.138894
118 L 121 A 0 0.0537806
118 L 122 L 0 0.371232
118 L 123 D 0 0.176885
118 L 124 D 0 0.115294
118 L 125 E 0 0.0400077
118 L 126 S 0 -0.0207455
118 L 127 V 0 0.0809633
118 L 128 I 0 -0.0128342
118 L 129 E 0 0.0655457
118 L 130 R 0 -0.0118453
118 L 131 L 0 0.0903904
118 L 132 A 0 -0.00812661
118 L 133 H 0 -0.0504554
118 L 134 T 0 -0.0649714
118 L 135 T 0 -0.0171653
118 L 136 S 0 -0.061383
118 L 137 V 0 -0.0376925
118 L 138 D 0 -0.0261132
118 L 139 E 0 -0.00314083
118 L 140 V 0 0.0499926
118 L 141 L 0 -0.00637512
118 L 142 E 0 0.010732
118 L 143 L 0 0.0224373
118 L 144 L 0 0.0256766
118 L 145 A 0 -0.0469844
118 L 146 G 0 0.0420652
119 T 120 N 0 0.177275
119 T 121 A 0 0.0607786
119 T 122 L 0 0.379189
119 T 123 D 0 0.383029
119 T 124 D 0 0.0553407
119 T 125 E 0 0.00153465
119 T 126 S 0 -0.0258649
119 T 127 V 0 -0.00702351
119 T 128 I 0 0.11055
119 T 129 E 0 -0.0685963
119 T 130 R 0 -0.0458385
119 T 131 L 0 0.0256427
119 T 132 A 0 0.0164602
119 T 133 H 0 -0.0132462
119 T 134 T 0 0.0540841
119 T 135 T 0 -0.0565002
119 T 136 S 0 -0.0558917
119 T 137 V 0 -0.034511
119 T 138 D 0 -0.0809947
119 T 139 E 0 -0.104976
119 T 140 V 0 -0.0834907
119 T 141 L 0 -0.0429468
119 T 142 E 0 -0.0684107
119 T 143 L 0 -0.0258249
119 T 144 L 0 -0.0668591
119 T 145 A 0 0.0150517
119 T 146 G 0 -0.0964246
120 N 121 A 0 0.111322
120 N 122 L 0 0.169897
120 N 123 D 0 0.237011
120 N 124 D 0 0.207112
120 N 125 E 0 0.0831974
120 N 126 S 0 0.0162892
120 N 127 V 0 0.126113
120 N 128 I 0 0.0571062
120 N 129 E 0 0.0427385
120 N 130 R 0 0.041054
120 N 131 L 0 -0.0292565
120 N 132 A 0 0.0721543
120 N 133 H 0 -0.0329022
120 N 134 T 0 -0.0138346
120 N 135 T 0 -0.0315409
120 N 136 S 0 0.0376985
120 N 137 V 0 0.0101781
120 N 138 D 0 0.0037327
120 N 139 E 0 0.00871189
120 N 140 V 0 -0.0158789
120 N 141 L 0 0.0347815
120 N 142 E 0 0.0426
120 N 143 L 0 0.007913
120 N 144 L 0 -0.0813789
120 N 145 A 0 0.0278257
120 N 146 G 0 0.0257674
121 A 122 L 0 0.210944
121 A 123 D 0 0.0817854
121 A 124 D 0 0.198387
121 A 125 E 0 0.0603694
121 A 126 S 0 0.0263773
121 A 127 V 0 0.35853
121 A 128 I 0 0.000891524
121 A 129 E 0 0.0271903
121 A 130 R 0 0.0801731
121 A 131 L 0 0.0380245
121 A 132 A 0 0.0597896
121 A 133 H 0 0.0198223
121 A 134 T 0 -0.029695
121 A 135 T 0 -0.0330913
121 A 136 S 0 -0.0201972
121 A 137 V 0 0.0250392
121 A 138 D 0 -0.0955593
121 A 139 E 0 -0.0847692
121 A 140 V 0 0.0977605
121 A 141 L 0 0.0129496
121 A 142 E 0 0.0225527
121 A 143 L 0 0.0805708
121 A 144 L 0 0.209064
121 A 145 A 0 0.0411846
121 A 146 G 0 0.0494007
122 L 123 D 0 0.345976
122 L 124 D 0 0.148915
122 L 125 E 0 0.106538
122 L 126 S 0 0.0409178
122 L 127 V 0 0.123717
122 L 128 I 0 0.0786502
122 L 129 E 0 -0.00275016
122 L 130 R 0 0.0264545
122 L 131 L 0 0.114766
122 L 132 A 0 0.0804699
122 L 133 H 0 0.00730951
122 L 134 T 0 0.0271602
122 L 135 T 0 -0.0859607
122 L 136 S 0 -0.0353752
122 L 137 V 0 -0.0514672
122 L 138 D 0 -0.0263642
122 L 139 E 0 -0.0669623
122 L 140 V 0 0.0116265
122 L 141 L 0 -0.015806
122 L 142 E 0 -0.0664532
122 L 143 L 0 -0.00567376
122 L 144 L 0 -0.0116407
122 L 145 A 0 -0.0267753
122 L 146 G 0 -0.0713898
123 D 124 D 0 0.191674
123 D 125 E 0 0.182144
123 D 126 S 0 0.0504969
123 D 127 V 0 0.125435
123 D 128 I 0 0.11009
123 D 129 E 0 0.0516152
123 D 130 R 0 -0.0586506
123 D 131 L 0 -0.0432991
123 D 132 A 0 0.0208947
123 D 133 H 0 -0.041187
123 D 134 T 0 -0.0218042
123 D 135 T 0 -0.0090566
123 D 136 S 0 -0.0726042
123 D 137 V 0 -0.0672576
123 D 138 D 0 -0.0747063
123 D 139 E 0 -0.0527481
123 D 140 V 0 0.0355966
123 D 141 L 0 -0.111542
123 D 142 E 0 -0.0412049
123 D 143 L 0 0.0290257
123 D 144 L 0 -0.0275022
123 D 145 A 0 -0.00499903
123 D 146 G 0 -0.0073137
124 D 125 E 0 0.244036
124 D 126 S 0 0.645326
124 D 127 V 0 0.410115
124 D 128 I 0 0.0806224
124 D 129 E 0 0.19306
124 D 130 R 0 0.081296
124 D 131 L 0 0.0699357
124 D 132 A 0 0.0107429
124 D 133 H 0 0.00838643
124 D 134 T 0 0.0116045
124 D 135 T 0 0.113035
124 D 136 S 0 -0.0362642
124 D 137 V 0 0.00915035
124 D 138 D 0 -0.068177
124 D 139 E 0 -0.0595027
124 D 140 V 0 0.00481053
124 D 141 L 0 -0.0198666
124 D 142 E 0 0.00275136
124 D 143 L 0 0.0696857
124 D 144 L 0 -0.0308463
124 D 145 A 0 -0.0430544
124 D 146 G 0 0.00603092
125 E 126 S 0 0.402279
125 E 127 V 0 0.170781
125 E 128 I 0 0.17305
125 E 129 E 0 0.221694
125 E 130 R 0 0.14257
125 E 131 L 0 0.0963288
125 E 132 A 0 0.0425571
125 E 133 H 0 0.0410916
125 E 134 T 0 -0.00993789
125 E 135 T 0 0.071688
125 E 136 S 0 0.078634
125 E 137 V 0 0.0934062
125 E 138 D 0 0.0814657
125 E 139 E 0 0.0737468
125 E 140 V 0 -0.0247741
125 E 141 L 0 0.0256658
125 E 142 E 0 0.0720286
125 E 143 L 0 -0.0135487
125 E 144 L 0 -0.0362329
125 E 145 A 0 0.0564752
125 E 146 G 0 0.0728706
126 S 127 V 0 0.271984
126 S 128 I 0 0.139945
126 S 129 E 0 0.228609
126 S 130 R 0 0.31549
126 S 131 L 0 0.0760755
126 S 132 A 0 0.103149
126 S 133 H 0 0.0246054
126 S 134 T 0 0.0134771
126 S 135 T 0 0.0270714
126 S 136 S 0 0.0574594
126 S 137 V 0 -0.0722725
126 S 138 D 0 0.0556246
126 S 139 E 0 0.0152722
126 S 140 V 0 -0.00168291
126 S 141 L 0 0.0161243
126 S 142 E 0 -0.000311919
126 S 143 L 0 0.0438962
126 S 144 L 0 0.024714
126 S 145 A 0 0.0355501
126 S 146 G 0 0.0073573
127 V 128 I 0 0.330676
127 V 129 E 0 0.133312
127 V 130 R 0 0.239325
127 V 131 L 0 0.132968
127 V 132 A 0 0.199748
127 V 133 H 0 0.0499535
127 V 134 T 0 0.0560549
127 V 135 T 0 0.0236589
127 V 136 S 0 0.09909
127 V 137 V 0 0.00988368
127 V 138 D 0 -0.0504968
127 V 139 E 0 0.0411027
127 V 140 V 0 0.0245817
127 V 141 L 0 -0.0354652
127 V 142 E 0 0.00532038
127 V 143 L 0 0.326157
127 V 144 L 0 0.117612
127 V 145 A 0 0.0667564
127 V 146 G 0 0.0877427
128 I 129 E 0 0.333444
128 I 130 R 0 0.134342
128 I 131 L 0 0.148307
128 I 132 A 0 0.553269
128 I 133 H 0 0.0450802
128 I 134 T 0 -0.0133139
128 I 135 T 0 0.0417554
128 I 136 S 0 0.00942254
128 I 137 V 0 0.00148211
128 I 138 D 0 -0.0528949
128 I 139 E 0 0.00284154
128 I 140 V 0 -0.0308378
128 I 141 L 0 -0.0200956
128 I 142 E 0 -0.0194112
128 I 143 L 0 0.0347794
128 I 144 L 0 0.0836201
128 I 145 A 0 -0.0267315
128 I 146 G 0 0.0451462
129 E 130 R 0 0.303155
129 E 131 L 0 0.128639
129 E 132 A 0 0.308998
129 E 133 H 0 0.830796
129 E 134 T 0 0.092049
129 E 135 T 0 0.128587
129 E 136 S 0 0.026941
129 E 137 V 0 0.0793233
129 E 138 D 0 0.128147
129 E 139 E 0 0.00245718
129 E 140 V 0 -0.0208996
129 E 141 L 0 0.0311438
129 E 142 E 0 0.104404
129 E 143 L 0 0.037274
129 E 144 L 0 0.0031242
129 E 145 A 0 0.060257
129 E 146 G 0 0.0446948
130 R 131 L 0 0.249537
130 R 132 A 0 0.143479
130 R 133 H 0 0.425183
130 R 134 T 0 0.257754
130 R 135 T 0 0.135843
130 R 136 S 0 0.167896
130 R 137 V 0 0.076665
130 R 138 D 0 0.0501759
130 R 139 E 0 0.215137
130 R 140 V 0 -0.0662216
130 R 141 L 0 0.0756278
130 R 142 E 0 0.132099
130 R 143 L 0 0.313129
130 R 144 L 0 -0.0120429
130 R 145 A 0 0.0683323
130 R 146 G 0 0.332737
131 L 132 A 0 0.223794
131 L 133 H 0 0.211477
131 L 134 T 0 0.112563
131 L 135 T 0 0.0734244
131 L 136 S 0 0.0973002
131 L 137 V 0 -0.000838001
131 L 138 D 0 0.0330675
131 L 139 E 0 0.11941
131 L 140 V 0 0.3358
131 L 141 L 0 0.0474632
131 L 142 E 0 -0.00394649
131 L 143 L 0 0.0380459
131 L 144 L 0 0.0489648
131 L 145 A 0 0.0156132
131 L 146 G 0 0.00367263
132 A 133 H 0 0.27418
132 A 134 T 0 0.210992
132 A 135 T 0 0.212992
132 A 136 S 0 0.118614
132 A 137 V 0 0.120272
132 A 138 D 0 0.0122384
132 A 139 E 0 0.000830485
132 A 140 V 0 0.00794672
132 A 141 L 0 0.00299429
132 A 142 E 0 -0.00679896
132 A 143 L 0 0.0685547
132 A 144 L 0 0.0239198
132 A 145 A 0 0.00842614
132 A 146 G 0 -0.00648956
133 H 134 T 0 0.36103
133 H 135 T 0 0.269385
133 H 136 S 0 0.116884
133 H 137 V 0 0.116001
133 H 138 D 0 0.103452
133 H 139 E 0 0.114924
133 H 140 V 0 0.0199849
133 H 141 L 0 0.027631
133 H 142 E 0 0.0722789
133 H 143 L 0 0.102507
133 H 144 L 0 -0.0311625
133 H 145 A 0 0.0347573
133 H 146 G 0 0.0203169
134 T 135 T 0 0.565934
134 T 136 S 0 0.329079
134 T 137 V 0 0.2599
134 T 138 D 0 0.0846086
134 T 139 E 0 0.487435
134 T 140 V 0 0.448195
134 T 141 L 0 0.0671885
134 T 142 E 0 0.0541462
134 T 143 L 0 0.456283
134 T 144 L 0 0.0771184
134 T 145 A 0 -0.025345
134 T 146 G 0 0.00971081
135 T 136 S 0 0.488111
135 T 137 V 0 0.168691
135 T 138 D 0 0.181802
135 T 139 E 0 0.655472
135 T 140 V 0 0.0857515
135 T 141 L 0 0.0786943
135 T 142 E 0 0.0281026
135 T 143 L 0 0.0124088
135 T 144 L 0 -0.102202
135 T 145 A 0 0.0822908
135 T 146 G 0 0.060823
136 S 137 V 0 0.497546
136 S 138 D 0 0.689879
136 S 139 E 0 0.940128
136 S 140 V 0 0.188677
136 S 141 L 0 0.0951061
136 S 142 E 0 0.216612
136 S 143 L 0 0.0731789
136 S 144 L 0 0.0836219
136 S 145 A 0 -0.00905284
136 S 146 G 0 0.0145047
137 V 138 D 0 0.680403
137 V 139 E 0 0.244634
137 V 140 V 0 0.407928
137 V 141 L 0 0.470777
137 V 142 E 0 0.167432
137 V 143 L 0 0.0936859
137 V 144 L 0 0.103358
137 V 145 A 0 0.047472
137 V 146 G 0 0.0573869
138 D 139 E 0 0.340485
138 D 140 V 0 0.25201
138 D 141 L 0 0.232782
138 D 142 E 0 0.631092
138 D 143 L 0 0.0907837
138 D 144 L 0 0.0604464
138 D 145 A 0 0.0138831
138 D 146 G 0 0.0179313
139 E 140 V 0 0.525658
139 E 141 L 0 0.328286
139 E 142 E 0 0.536431
139 E 143 L 0 0.25385
139 E 144 L 0 0.101445
139 E 145 A 0 0.0631151
139 E 146 G 0 0.0205826
140 V 141 L 0 0.495282
140 V 142 E 0 0.256257
140 V 143 L 0 0.159209
140 V 144 L 0 0.238499
140 V 145 A 0 0.121904
140 V 146 G 0 -0.00451965
141 L 142 E 0 0.637763
141 L 143 L 0 0.390936
141 L 144 L 0 0.24015
141 L 145 A 0 0.39028
141 L 146 G 0 0.0250502
142 E 143 L 0 0.674988
142 E 144 L 0 0.466396
142 E 145 A 0 0.321853
142 E 146 G 0 0.35385
143 L 144 L 0 1.06845
143 L 145 A 0 0.397906
143 L 146 G 0 0.21525
144 L 145 A 0 0.850916
144 L 146 G 0 0.323776
145 A 146 G 0 1.55743
