# Supplementary material for: Combining Evolutionary Information and an Iterative Sampling Strategy for Accurate Protein Structure Prediction
Source: PLoS Comput Biol. 2015 Dec 29;11(12):e1004661. doi: 10.1371/journal.pcbi.1004661 (PMC4694711; doi:10.1371/journal.pcbi.1004661)
Supplement: S2 File — FASTA sequences and PLM contact predictions for all targets of the benchmark set. (ZIP) [file pcbi.1004661.s004.zip › data/pconsfold_benchmarkset/contactpredictions/1atz_PLM.txt]

5 P 6 L 0 1.74063
5 P 7 D 0 0.580649
5 P 8 V 0 0.239984
5 P 9 I 0 0.0481399
5 P 10 L 0 0.0297606
5 P 11 L 0 0.0361113
5 P 12 L 0 0.00555578
5 P 13 D 0 0.0436019
5 P 14 G 0 -0.0316064
5 P 15 S 0 0.056236
5 P 16 S 0 -0.0074644
5 P 17 S 0 0.0116119
5 P 18 F 0 0.0345197
5 P 19 P 0 -0.0443104
5 P 20 A 0 -0.00536196
5 P 21 S 0 0.0153116
5 P 22 Y 0 -0.0117928
5 P 23 F 0 -0.00323904
5 P 24 D 0 -0.0242098
5 P 25 E 0 0.0152252
5 P 26 M 0 -0.027473
5 P 27 K 0 -0.0692292
5 P 28 S 0 -0.0415734
5 P 29 F 0 0.00285946
5 P 30 A 0 -0.0724392
5 P 31 K 0 -0.038731
5 P 32 A 0 -0.0130689
5 P 33 F 0 -0.0629133
5 P 34 I 0 0.0298824
5 P 35 S 0 0.00620466
5 P 36 K 0 -0.00410135
5 P 37 A 0 0.0512352
5 P 38 N 0 0.0225542
5 P 40 G 0 -0.0295515
5 P 41 P 0 0.0326208
5 P 42 R 0 0.115604
5 P 43 L 0 0.0546489
5 P 44 T 0 0.113699
5 P 45 Q 0 0.0810236
5 P 46 V 0 -0.0387345
5 P 47 S 0 -0.0575071
5 P 48 V 0 -0.0419622
5 P 49 L 0 0.0108701
5 P 50 Q 0 -0.0431234
5 P 51 Y 0 -0.0404174
5 P 52 G 0 0.00959057
5 P 53 S 0 -0.00113846
5 P 54 I 0 0.0770548
5 P 55 T 0 0.0627231
5 P 56 T 0 -0.01359
5 P 57 I 0 0.0155887
5 P 58 D 0 0.0016552
5 P 59 V 0 0.0336151
5 P 60 P 0 -0.0222848
5 P 61 W 0 0.004276
5 P 62 N 0 0.0257914
5 P 63 V 0 0.0685373
5 P 64 V 0 -0.0310733
5 P 65 P 0 -0.0227475
5 P 66 E 0 0.0122316
5 P 67 K 0 -0.0513853
5 P 68 A 0 -0.0626665
5 P 69 H 0 0.00453115
5 P 70 L 0 -0.0607027
5 P 71 L 0 -0.0894308
5 P 72 S 0 0.000602935
5 P 73 L 0 -0.00597243
5 P 74 V 0 0.00182692
5 P 75 D 0 -0.0293252
5 P 76 V 0 -0.00379573
5 P 77 M 0 -0.0518745
5 P 78 Q 0 0.0035463
5 P 79 R 0 -0.0298211
5 P 80 E 0 -0.0373056
5 P 81 G 0 0.0223218
5 P 82 G 0 -0.0208542
5 P 83 P 0 0.0825471
5 P 84 S 0 -0.0391402
5 P 85 Q 0 -0.0585656
5 P 86 I 0 -0.0426981
5 P 87 G 0 -0.0692431
5 P 88 D 0 -0.0269479
5 P 89 A 0 0.00461886
5 P 90 L 0 -0.0648273
5 P 91 G 0 -0.0106445
5 P 92 F 0 -0.0146048
5 P 93 A 0 0.0123071
5 P 94 V 0 -0.0268804
5 P 95 R 0 0.013932
5 P 96 Y 0 -0.0352072
5 P 97 L 0 -0.0486011
5 P 98 T 0 -0.00413907
5 P 99 S 0 -0.02785
5 P 100 E 0 -0.0120646
5 P 103 G 0 -0.016958
5 P 104 A 0 -0.00947136
5 P 105 R 0 0.0723194
5 P 106 P 0 -0.025943
5 P 107 G 0 0.0694879
5 P 108 A 0 0.114335
5 P 109 S 0 0.0332509
5 P 110 K 0 -0.0344315
5 P 111 A 0 -0.0443171
5 P 112 V 0 -0.0251859
5 P 113 V 0 0.0274295
5 P 114 I 0 -0.0420765
5 P 115 L 0 -0.0502596
5 P 116 V 0 -0.00122513
5 P 117 T 0 -0.00612391
5 P 118 D 0 -0.0282817
5 P 119 V 0 -0.059924
5 P 120 S 0 -0.0469104
5 P 121 V 0 -0.067889
5 P 122 D 0 -0.0346817
5 P 123 S 0 -0.0343751
5 P 124 V 0 -0.0277671
5 P 125 D 0 -0.0365967
5 P 126 A 0 -0.00195789
5 P 127 A 0 -0.0662161
5 P 128 A 0 -0.0365178
5 P 129 D 0 -0.0648504
5 P 130 A 0 0.0208042
5 P 131 A 0 -0.093754
5 P 132 R 0 -0.0387797
5 P 133 S 0 -0.0204547
5 P 134 N 0 -0.0551564
5 P 135 R 0 0.0126696
5 P 136 V 0 -0.0118484
5 P 137 T 0 -0.0341342
5 P 138 V 0 -0.0469961
5 P 139 F 0 0.00366292
5 P 140 P 0 -0.0319576
5 P 141 I 0 -0.0178316
5 P 142 G 0 -0.0520247
5 P 143 I 0 -0.0647143
5 P 144 G 0 -0.00421535
5 P 145 D 0 -0.00932499
5 P 146 R 0 -0.0119445
5 P 147 Y 0 -0.035184
5 P 148 D 0 -0.0372486
5 P 149 A 0 -0.0500128
5 P 150 A 0 -0.0100295
5 P 151 Q 0 -0.0919528
5 P 152 L 0 -0.0402318
5 P 153 R 0 -0.050641
5 P 154 I 0 -0.0259088
5 P 155 L 0 -0.0143919
5 P 156 A 0 -0.06679
5 P 157 G 0 -0.0463246
5 P 158 P 0 -0.0190879
5 P 159 A 0 -0.0963735
5 P 160 G 0 -0.0273726
5 P 162 S 0 0.00583414
5 P 163 N 0 -0.0765735
5 P 164 V 0 -0.0456373
5 P 165 V 0 -0.0940967
5 P 166 K 0 -0.0660117
5 P 167 L 0 -0.0635024
5 P 168 Q 0 -0.0162318
5 P 169 R 0 -0.0153217
5 P 170 I 0 -0.0461465
5 P 171 E 0 -0.0248615
5 P 172 D 0 -0.0414725
5 P 173 L 0 -0.0233513
5 P 174 P 0 -0.0139898
5 P 175 T 0 -0.0197266
5 P 176 M 0 -0.0713707
6 L 7 D 0 1.16342
6 L 8 V 0 0.548622
6 L 9 I 0 0.117172
6 L 10 L 0 0.172017
6 L 11 L 0 0.0757557
6 L 12 L 0 0.0938094
6 L 13 D 0 0.0051482
6 L 14 G 0 0.0136444
6 L 15 S 0 -0.0200519
6 L 16 S 0 0.0643015
6 L 17 S 0 0.00873528
6 L 18 F 0 0.0588633
6 L 19 P 0 -0.0159469
6 L 20 A 0 0.00542082
6 L 21 S 0 -0.0507516
6 L 22 Y 0 -0.0428434
6 L 23 F 0 -0.0254968
6 L 24 D 0 -0.0146419
6 L 25 E 0 -0.00448359
6 L 26 M 0 -0.0358975
6 L 27 K 0 0.022143
6 L 28 S 0 -0.0447676
6 L 29 F 0 -0.0270856
6 L 30 A 0 -0.0320322
6 L 31 K 0 -0.0159952
6 L 32 A 0 -0.0146565
6 L 33 F 0 0.0204444
6 L 34 I 0 0.00691587
6 L 35 S 0 -0.0277592
6 L 36 K 0 -0.0344496
6 L 37 A 0 0.0589476
6 L 38 N 0 -0.0434916
6 L 40 G 0 0.0108503
6 L 41 P 0 0.0352614
6 L 42 R 0 0.00202812
6 L 43 L 0 0.0137773
6 L 44 T 0 0.220151
6 L 45 Q 0 0.0100814
6 L 46 V 0 -0.0317885
6 L 47 S 0 0.0350498
6 L 48 V 0 -0.0437288
6 L 49 L 0 0.0432053
6 L 50 Q 0 -0.0370534
6 L 51 Y 0 0.00163138
6 L 52 G 0 -0.060039
6 L 53 S 0 -0.00216803
6 L 54 I 0 -0.00416714
6 L 55 T 0 0.0146961
6 L 56 T 0 0.00599522
6 L 57 I 0 -0.0281344
6 L 58 D 0 -0.0454721
6 L 59 V 0 -0.0270091
6 L 60 P 0 -0.0454049
6 L 61 W 0 -0.0381368
6 L 62 N 0 -0.0624
6 L 63 V 0 -0.00579598
6 L 64 V 0 -0.0153061
6 L 65 P 0 -0.0556491
6 L 66 E 0 -0.0125561
6 L 67 K 0 -0.0990664
6 L 68 A 0 -0.0406191
6 L 69 H 0 -0.0493617
6 L 70 L 0 -0.0121023
6 L 71 L 0 -0.0414839
6 L 72 S 0 -0.0548102
6 L 73 L 0 0.0119725
6 L 74 V 0 -0.0640991
6 L 75 D 0 -0.0805967
6 L 76 V 0 -0.0221461
6 L 77 M 0 -0.0622938
6 L 78 Q 0 -0.0366532
6 L 79 R 0 -0.0225407
6 L 80 E 0 -0.0685081
6 L 81 G 0 -0.0522897
6 L 82 G 0 -0.029727
6 L 83 P 0 -0.0373384
6 L 84 S 0 -0.0856834
6 L 85 Q 0 0.021547
6 L 86 I 0 -0.0680881
6 L 87 G 0 -0.0611644
6 L 88 D 0 -0.02626
6 L 89 A 0 -0.0494569
6 L 90 L 0 -0.0259405
6 L 91 G 0 -0.026886
6 L 92 F 0 -0.117394
6 L 93 A 0 0.00856528
6 L 94 V 0 0.0164497
6 L 95 R 0 -0.0638458
6 L 96 Y 0 -0.00540791
6 L 97 L 0 0.0113081
6 L 98 T 0 -0.0516965
6 L 99 S 0 -0.015493
6 L 100 E 0 0.0180211
6 L 103 G 0 -0.0711856
6 L 104 A 0 -0.0480588
6 L 105 R 0 -0.0526162
6 L 106 P 0 0.00860915
6 L 107 G 0 0.0409012
6 L 108 A 0 0.0685432
6 L 109 S 0 0.255188
6 L 110 K 0 0.0961552
6 L 111 A 0 0.23301
6 L 112 V 0 0.0320968
6 L 113 V 0 -0.0154688
6 L 114 I 0 0.0263102
6 L 115 L 0 -0.0970727
6 L 116 V 0 -0.0289548
6 L 117 T 0 0.00633257
6 L 118 D 0 0.00404036
6 L 119 V 0 -0.00909304
6 L 120 S 0 -0.0291604
6 L 121 V 0 -0.0464303
6 L 122 D 0 -0.0348774
6 L 123 S 0 -0.0520865
6 L 124 V 0 -0.040458
6 L 125 D 0 -0.0999448
6 L 126 A 0 -0.0685503
6 L 127 A 0 -0.0651972
6 L 128 A 0 -0.0682307
6 L 129 D 0 -0.0922165
6 L 130 A 0 -0.0877042
6 L 131 A 0 -0.0153186
6 L 132 R 0 -0.0742061
6 L 133 S 0 -0.0371145
6 L 134 N 0 -0.0747661
6 L 135 R 0 -0.0312226
6 L 136 V 0 -0.042482
6 L 137 T 0 0.0298726
6 L 138 V 0 0.000633123
6 L 139 F 0 -0.01595
6 L 140 P 0 -0.112227
6 L 141 I 0 -0.0223965
6 L 142 G 0 -0.0629014
6 L 143 I 0 -0.0372658
6 L 144 G 0 -0.0853648
6 L 145 D 0 -0.0738894
6 L 146 R 0 -0.0255994
6 L 147 Y 0 -0.0336791
6 L 148 D 0 -0.0791477
6 L 149 A 0 -0.0379402
6 L 150 A 0 -0.0792948
6 L 151 Q 0 -0.063309
6 L 152 L 0 -0.00687912
6 L 153 R 0 -0.050073
6 L 154 I 0 -0.0510493
6 L 155 L 0 -0.0608455
6 L 156 A 0 -0.0790912
6 L 157 G 0 0.0509478
6 L 158 P 0 -0.0505251
6 L 159 A 0 -0.0614787
6 L 160 G 0 -0.0565959
6 L 162 S 0 -0.0323309
6 L 163 N 0 -0.0522869
6 L 164 V 0 -0.0159492
6 L 165 V 0 -0.094762
6 L 166 K 0 -0.023222
6 L 167 L 0 -0.0331791
6 L 168 Q 0 -0.00584487
6 L 169 R 0 -0.0642954
6 L 170 I 0 -0.0464588
6 L 171 E 0 -0.0894088
6 L 172 D 0 -0.0537718
6 L 173 L 0 -0.079556
6 L 174 P 0 -0.0413838
6 L 175 T 0 -0.0211429
6 L 176 M 0 -0.0511941
7 D 8 V 0 0.867652
7 D 9 I 0 0.349759
7 D 10 L 0 0.136882
7 D 11 L 0 0.102115
7 D 12 L 0 0.0471438
7 D 13 D 0 0.0823407
7 D 14 G 0 -0.0112654
7 D 15 S 0 0.0228244
7 D 16 S 0 -0.0465599
7 D 17 S 0 -0.0203957
7 D 18 F 0 0.0128586
7 D 19 P 0 -0.053204
7 D 20 A 0 -0.0754302
7 D 21 S 0 -0.0523267
7 D 22 Y 0 -0.0262169
7 D 23 F 0 -0.0262182
7 D 24 D 0 -0.104586
7 D 25 E 0 -0.00967153
7 D 26 M 0 -0.0639947
7 D 27 K 0 0.026282
7 D 28 S 0 -0.0578807
7 D 29 F 0 0.0477508
7 D 30 A 0 -0.0493528
7 D 31 K 0 -0.0392437
7 D 32 A 0 -0.053023
7 D 33 F 0 0.0796949
7 D 34 I 0 -0.0152388
7 D 35 S 0 -0.0368699
7 D 36 K 0 0.0509585
7 D 37 A 0 0.0647718
7 D 38 N 0 -0.0595132
7 D 40 G 0 -0.0256592
7 D 41 P 0 -0.00331797
7 D 42 R 0 -0.0124938
7 D 43 L 0 0.00718345
7 D 44 T 0 0.0702261
7 D 45 Q 0 0.83492
7 D 46 V 0 -0.00474947
7 D 47 S 0 0.181626
7 D 48 V 0 -0.0965679
7 D 49 L 0 -0.0278333
7 D 50 Q 0 -0.0768414
7 D 51 Y 0 -0.0460832
7 D 52 G 0 -0.0419971
7 D 53 S 0 -0.0836427
7 D 54 I 0 -0.11175
7 D 55 T 0 -0.00605
7 D 56 T 0 -0.00800187
7 D 57 I 0 -0.0907706
7 D 58 D 0 0.0117174
7 D 59 V 0 -0.0243947
7 D 60 P 0 -0.0652469
7 D 61 W 0 0.212746
7 D 62 N 0 0.0028008
7 D 63 V 0 0.0252702
7 D 64 V 0 -0.0465088
7 D 65 P 0 -0.113464
7 D 66 E 0 -0.0138756
7 D 67 K 0 0.0018056
7 D 68 A 0 -0.0438452
7 D 69 H 0 -0.0193131
7 D 70 L 0 -0.0506561
7 D 71 L 0 -0.0879095
7 D 72 S 0 -0.029437
7 D 73 L 0 -0.0736336
7 D 74 V 0 -0.0240957
7 D 75 D 0 0.00259301
7 D 76 V 0 -0.0821598
7 D 77 M 0 -0.0545205
7 D 78 Q 0 -0.0316274
7 D 79 R 0 -0.0547224
7 D 80 E 0 -0.0327901
7 D 81 G 0 -0.0417177
7 D 82 G 0 0.00702574
7 D 83 P 0 -0.123403
7 D 84 S 0 -0.0989716
7 D 85 Q 0 -0.0634833
7 D 86 I 0 -0.0416664
7 D 87 G 0 0.00452002
7 D 88 D 0 -0.0785017
7 D 89 A 0 -0.00615112
7 D 90 L 0 -0.0424226
7 D 91 G 0 -0.0408044
7 D 92 F 0 -0.0317488
7 D 93 A 0 -0.0721578
7 D 94 V 0 -0.0408005
7 D 95 R 0 0.0221319
7 D 96 Y 0 -0.00144276
7 D 97 L 0 0.04835
7 D 98 T 0 0.0501441
7 D 99 S 0 -0.0442566
7 D 100 E 0 0.141907
7 D 103 G 0 0.0305428
7 D 104 A 0 0.0137313
7 D 105 R 0 0.246143
7 D 106 P 0 0.00814595
7 D 107 G 0 0.173452
7 D 108 A 0 0.330046
7 D 109 S 0 -0.00621955
7 D 110 K 0 0.727134
7 D 111 A 0 0.0603082
7 D 112 V 0 0.00118683
7 D 113 V 0 0.0209598
7 D 114 I 0 -0.015934
7 D 115 L 0 -0.0413719
7 D 116 V 0 0.0328419
7 D 117 T 0 -0.114691
7 D 118 D 0 0.000763393
7 D 119 V 0 -0.0974224
7 D 120 S 0 0.0319693
7 D 121 V 0 -0.0166437
7 D 122 D 0 -0.0121046
7 D 123 S 0 -0.110731
7 D 124 V 0 -0.0773315
7 D 125 D 0 -0.0937841
7 D 126 A 0 -0.0962207
7 D 127 A 0 -0.0833644
7 D 128 A 0 0.0436686
7 D 129 D 0 -0.118077
7 D 130 A 0 -0.120316
7 D 131 A 0 -0.027121
7 D 132 R 0 -0.0851236
7 D 133 S 0 -0.0945611
7 D 134 N 0 -0.0934784
7 D 135 R 0 -0.0168065
7 D 136 V 0 0.026593
7 D 137 T 0 -0.0143036
7 D 138 V 0 -0.0117142
7 D 139 F 0 0.0259142
7 D 140 P 0 -0.0755448
7 D 141 I 0 -0.0651638
7 D 142 G 0 -0.00622308
7 D 143 I 0 -0.0741442
7 D 144 G 0 -0.0828061
7 D 145 D 0 -0.0716724
7 D 146 R 0 -0.0482404
7 D 147 Y 0 -0.0768296
7 D 148 D 0 -0.0596683
7 D 149 A 0 -0.0407306
7 D 150 A 0 -0.0891913
7 D 151 Q 0 -0.0983353
7 D 152 L 0 0.00383497
7 D 153 R 0 -0.086163
7 D 154 I 0 -0.10535
7 D 155 L 0 -0.0457276
7 D 156 A 0 1.16287e-05
7 D 157 G 0 -0.0605482
7 D 158 P 0 -0.0239623
7 D 159 A 0 -0.0650267
7 D 160 G 0 -0.0920291
7 D 162 S 0 -0.0786434
7 D 163 N 0 -0.0743915
7 D 164 V 0 -0.0737574
7 D 165 V 0 -0.0685847
7 D 166 K 0 -0.15279
7 D 167 L 0 -0.0643274
7 D 168 Q 0 -0.119168
7 D 169 R 0 -0.0716496
7 D 170 I 0 -0.106633
7 D 171 E 0 -0.129063
7 D 172 D 0 -0.140291
7 D 173 L 0 -0.0302757
7 D 174 P 0 -0.102994
7 D 175 T 0 -0.120072
7 D 176 M 0 -0.0682917
8 V 9 I 0 0.504039
8 V 10 L 0 0.244766
8 V 11 L 0 0.169983
8 V 12 L 0 0.118166
8 V 13 D 0 0.18513
8 V 14 G 0 0.089552
8 V 15 S 0 0.102907
8 V 16 S 0 0.0507663
8 V 17 S 0 0.087875
8 V 18 F 0 0.0482498
8 V 19 P 0 -0.0154827
8 V 20 A 0 -0.00704818
8 V 21 S 0 0.0214452
8 V 22 Y 0 0.0914069
8 V 23 F 0 -0.0169412
8 V 24 D 0 -0.0740616
8 V 25 E 0 -0.010072
8 V 26 M 0 0.00232225
8 V 27 K 0 0.024853
8 V 28 S 0 0.0207829
8 V 29 F 0 -2.83177e-05
8 V 30 A 0 -0.0201832
8 V 31 K 0 -0.0480297
8 V 32 A 0 0.00220677
8 V 33 F 0 0.177412
8 V 34 I 0 0.0078415
8 V 35 S 0 0.0191977
8 V 36 K 0 0.0143685
8 V 37 A 0 0.128417
8 V 38 N 0 0.00730019
8 V 40 G 0 0.0236672
8 V 41 P 0 -0.0116907
8 V 42 R 0 0.0124749
8 V 43 L 0 0.000467692
8 V 44 T 0 0.120343
8 V 45 Q 0 0.076108
8 V 46 V 0 0.203325
8 V 47 S 0 0.0612342
8 V 48 V 0 -0.00964607
8 V 49 L 0 0.0171756
8 V 50 Q 0 0.0154618
8 V 51 Y 0 0.0238504
8 V 52 G 0 -0.0875762
8 V 53 S 0 -0.0365834
8 V 54 I 0 -0.0452756
8 V 55 T 0 0.0318574
8 V 56 T 0 -0.000242449
8 V 57 I 0 -0.0263012
8 V 58 D 0 -0.0189401
8 V 59 V 0 -0.0161529
8 V 60 P 0 -0.0621444
8 V 61 W 0 0.0207683
8 V 62 N 0 -0.0444707
8 V 63 V 0 -0.0104758
8 V 64 V 0 -0.0416433
8 V 65 P 0 -0.0572696
8 V 66 E 0 -0.0444961
8 V 67 K 0 0.00119231
8 V 68 A 0 -0.0548174
8 V 69 H 0 0.0168423
8 V 70 L 0 -0.0744137
8 V 71 L 0 -0.000265105
8 V 72 S 0 1.79712e-06
8 V 73 L 0 -0.0510078
8 V 74 V 0 -0.0322871
8 V 75 D 0 -0.0544583
8 V 76 V 0 -0.040877
8 V 77 M 0 0.023599
8 V 78 Q 0 -0.0832101
8 V 79 R 0 -0.0571476
8 V 80 E 0 -0.0508941
8 V 81 G 0 0.0211005
8 V 82 G 0 -0.0549022
8 V 83 P 0 -0.0351381
8 V 84 S 0 -0.0199414
8 V 85 Q 0 -0.075596
8 V 86 I 0 -0.032504
8 V 87 G 0 -0.0174487
8 V 88 D 0 -0.0312386
8 V 89 A 0 0.043423
8 V 90 L 0 -0.00562896
8 V 91 G 0 -0.0297795
8 V 92 F 0 -0.0253331
8 V 93 A 0 0.0158029
8 V 94 V 0 -0.0951705
8 V 95 R 0 -0.0618226
8 V 96 Y 0 -0.0251098
8 V 97 L 0 -0.033662
8 V 98 T 0 -0.0234459
8 V 99 S 0 -0.053907
8 V 100 E 0 -0.0133727
8 V 103 G 0 -0.0285931
8 V 104 A 0 -0.118924
8 V 105 R 0 -0.0241146
8 V 106 P 0 -0.111976
8 V 107 G 0 -0.0519485
8 V 108 A 0 -0.0488376
8 V 109 S 0 0.0153598
8 V 110 K 0 -0.0150016
8 V 111 A 0 0.300798
8 V 112 V 0 -0.074357
8 V 113 V 0 0.18938
8 V 114 I 0 -0.0651383
8 V 115 L 0 0.0158678
8 V 116 V 0 -0.0235926
8 V 117 T 0 -0.00553716
8 V 118 D 0 0.0373028
8 V 119 V 0 -0.0184368
8 V 120 S 0 -0.0822249
8 V 121 V 0 -0.0171737
8 V 122 D 0 -0.0703634
8 V 123 S 0 -0.0570448
8 V 124 V 0 -0.0315007
8 V 125 D 0 -0.0800197
8 V 126 A 0 -0.0463043
8 V 127 A 0 -0.0602178
8 V 128 A 0 -0.0938747
8 V 129 D 0 -0.0765576
8 V 130 A 0 -0.0751977
8 V 131 A 0 -0.0574365
8 V 132 R 0 -0.0800452
8 V 133 S 0 -0.0660412
8 V 134 N 0 -0.109292
8 V 135 R 0 -0.0927642
8 V 136 V 0 0.0283505
8 V 137 T 0 -0.0337067
8 V 138 V 0 -0.0594032
8 V 139 F 0 -0.053239
8 V 140 P 0 0.0241658
8 V 141 I 0 0.0171164
8 V 142 G 0 -0.0291297
8 V 143 I 0 -0.0875783
8 V 144 G 0 -0.000294615
8 V 145 D 0 -0.080988
8 V 146 R 0 -0.0405286
8 V 147 Y 0 -0.0640035
8 V 148 D 0 -0.0245728
8 V 149 A 0 -0.075386
8 V 150 A 0 -0.0555955
8 V 151 Q 0 -0.0110495
8 V 152 L 0 0.0125653
8 V 153 R 0 -0.0550771
8 V 154 I 0 -0.0532839
8 V 155 L 0 -0.0761884
8 V 156 A 0 -0.0446312
8 V 157 G 0 -0.081254
8 V 158 P 0 -0.0822525
8 V 159 A 0 -0.0230725
8 V 160 G 0 -0.0324912
8 V 162 S 0 -0.050867
8 V 163 N 0 -0.0350591
8 V 164 V 0 -0.0508409
8 V 165 V 0 -0.0259405
8 V 166 K 0 0.0202836
8 V 167 L 0 -0.0376637
8 V 168 Q 0 -0.0249202
8 V 169 R 0 -0.0278022
8 V 170 I 0 -0.0722022
8 V 171 E 0 -0.0591142
8 V 172 D 0 -0.041607
8 V 173 L 0 -0.00161948
8 V 174 P 0 -0.0861227
8 V 175 T 0 -0.0697095
8 V 176 M 0 -0.0368047
9 I 10 L 0 0.432291
9 I 11 L 0 0.341623
9 I 12 L 0 0.180013
9 I 13 D 0 0.242906
9 I 14 G 0 0.093129
9 I 15 S 0 0.132898
9 I 16 S 0 0.0375829
9 I 17 S 0 0.0358552
9 I 18 F 0 0.00816693
9 I 19 P 0 0.040444
9 I 20 A 0 0.00676857
9 I 21 S 0 0.0122833
9 I 22 Y 0 -0.0931477
9 I 23 F 0 -0.0597155
9 I 24 D 0 -0.0425428
9 I 25 E 0 0.00481709
9 I 26 M 0 -0.0666147
9 I 27 K 0 0.018765
9 I 28 S 0 0.0177383
9 I 29 F 0 0.0155092
9 I 30 A 0 0.00237169
9 I 31 K 0 -0.0312641
9 I 32 A 0 0.000814136
9 I 33 F 0 0.0193892
9 I 34 I 0 0.0034047
9 I 35 S 0 0.00559737
9 I 36 K 0 0.0318416
9 I 37 A 0 -0.0733559
9 I 38 N 0 -0.0370308
9 I 40 G 0 0.00046307
9 I 41 P 0 0.0115887
9 I 42 R 0 -0.0329614
9 I 43 L 0 -0.0547446
9 I 44 T 0 -0.0337377
9 I 45 Q 0 0.0317102
9 I 46 V 0 0.0588287
9 I 47 S 0 0.687868
9 I 48 V 0 0.039083
9 I 49 L 0 0.452532
9 I 50 Q 0 0.00705216
9 I 51 Y 0 0.0192812
9 I 52 G 0 0.0672377
9 I 53 S 0 -0.01236
9 I 54 I 0 0.00526123
9 I 55 T 0 -0.0461113
9 I 56 T 0 -0.0379393
9 I 57 I 0 0.0727398
9 I 58 D 0 -0.0381634
9 I 59 V 0 0.019658
9 I 60 P 0 -0.04588
9 I 61 W 0 0.263949
9 I 62 N 0 0.0312557
9 I 63 V 0 -0.0650095
9 I 64 V 0 -0.0446946
9 I 65 P 0 -0.0615501
9 I 66 E 0 -0.00690125
9 I 67 K 0 -0.0508511
9 I 68 A 0 -0.045139
9 I 69 H 0 -0.0787409
9 I 70 L 0 -0.0715669
9 I 71 L 0 -0.0739988
9 I 72 S 0 -0.086552
9 I 73 L 0 -0.0955482
9 I 74 V 0 -0.0438103
9 I 75 D 0 -0.0617564
9 I 76 V 0 -0.0936598
9 I 77 M 0 -0.0489417
9 I 78 Q 0 -0.0370963
9 I 79 R 0 -0.0223417
9 I 80 E 0 -0.0380537
9 I 81 G 0 -0.0650783
9 I 82 G 0 0.000147443
9 I 83 P 0 -0.0219451
9 I 84 S 0 -0.0667476
9 I 85 Q 0 -0.010126
9 I 86 I 0 -0.0105537
9 I 87 G 0 -0.0200463
9 I 88 D 0 -0.0876493
9 I 89 A 0 0.103069
9 I 90 L 0 0.0539976
9 I 91 G 0 -0.00059231
9 I 92 F 0 -0.0653108
9 I 93 A 0 0.341528
9 I 94 V 0 -0.0060782
9 I 95 R 0 -0.0255758
9 I 96 Y 0 0.341925
9 I 97 L 0 0.24994
9 I 98 T 0 0.0559334
9 I 99 S 0 -0.00919142
9 I 100 E 0 -0.098279
9 I 103 G 0 -0.0806081
9 I 104 A 0 -0.0764629
9 I 105 R 0 0.0345673
9 I 106 P 0 -0.0360467
9 I 107 G 0 -0.0325382
9 I 108 A 0 -0.0384184
9 I 109 S 0 -0.0482179
9 I 110 K 0 0.196635
9 I 111 A 0 0.0230701
9 I 112 V 0 0.19938
9 I 113 V 0 -0.0121769
9 I 114 I 0 -0.021895
9 I 115 L 0 -0.0386199
9 I 116 V 0 9.45954e-05
9 I 117 T 0 -0.0757841
9 I 118 D 0 -0.0671939
9 I 119 V 0 -0.119387
9 I 120 S 0 -0.0964705
9 I 121 V 0 -0.0259918
9 I 122 D 0 -0.0321952
9 I 123 S 0 -0.0351117
9 I 124 V 0 -0.0655024
9 I 125 D 0 -0.108442
9 I 126 A 0 -0.0499403
9 I 127 A 0 -0.0331661
9 I 128 A 0 -0.051766
9 I 129 D 0 -0.118403
9 I 130 A 0 -0.070942
9 I 131 A 0 -0.039711
9 I 132 R 0 -0.0713096
9 I 133 S 0 -0.0638231
9 I 134 N 0 -0.086757
9 I 135 R 0 -0.0366043
9 I 136 V 0 -0.0373715
9 I 137 T 0 -0.0656358
9 I 138 V 0 0.0547929
9 I 139 F 0 0.0427883
9 I 140 P 0 -0.00392471
9 I 141 I 0 -0.0223102
9 I 142 G 0 -0.0595155
9 I 143 I 0 -0.00727996
9 I 144 G 0 -0.0162354
9 I 145 D 0 -0.0553502
9 I 146 R 0 -0.0963409
9 I 147 Y 0 -0.0838581
9 I 148 D 0 -0.0596143
9 I 149 A 0 -0.110859
9 I 150 A 0 -0.0314305
9 I 151 Q 0 -0.0972167
9 I 152 L 0 -0.0756911
9 I 153 R 0 -0.0864465
9 I 154 I 0 -0.13587
9 I 155 L 0 -0.00738357
9 I 156 A 0 -0.0567912
9 I 157 G 0 -0.0810337
9 I 158 P 0 -0.0492126
9 I 159 A 0 -0.0658042
9 I 160 G 0 -0.0620852
9 I 162 S 0 -0.052948
9 I 163 N 0 -0.0885217
9 I 164 V 0 -0.0844992
9 I 165 V 0 -0.0335784
9 I 166 K 0 -0.0521092
9 I 167 L 0 -0.0306203
9 I 168 Q 0 -0.116852
9 I 169 R 0 -0.0634754
9 I 170 I 0 -0.0320716
9 I 171 E 0 -0.0841493
9 I 172 D 0 -0.0674729
9 I 173 L 0 -0.0300979
9 I 174 P 0 -0.061873
9 I 175 T 0 -0.0798618
9 I 176 M 0 -0.0440847
10 L 11 L 0 0.448196
10 L 12 L 0 0.43303
10 L 13 D 0 0.364994
10 L 14 G 0 0.18611
10 L 15 S 0 0.255792
10 L 16 S 0 0.0927722
10 L 17 S 0 0.174604
10 L 18 F 0 0.0591234
10 L 19 P 0 0.10105
10 L 20 A 0 -0.0352965
10 L 21 S 0 -0.0333693
10 L 22 Y 0 -0.0232146
10 L 23 F 0 -0.0427399
10 L 24 D 0 -0.0503724
10 L 25 E 0 -0.0122395
10 L 26 M 0 0.163463
10 L 27 K 0 -0.0537776
10 L 28 S 0 0.06426
10 L 29 F 0 0.0613767
10 L 30 A 0 0.609203
10 L 31 K 0 -0.0459006
10 L 32 A 0 -0.00224351
10 L 33 F 0 0.34535
10 L 34 I 0 0.104953
10 L 35 S 0 -0.0650793
10 L 36 K 0 0.0573466
10 L 37 A 0 -0.00523869
10 L 38 N 0 0.0522049
10 L 40 G 0 -0.0530597
10 L 41 P 0 -0.062323
10 L 42 R 0 -0.100701
10 L 43 L 0 -0.0845872
10 L 44 T 0 0.0291472
10 L 45 Q 0 -0.022974
10 L 46 V 0 0.326508
10 L 47 S 0 0.06135
10 L 48 V 0 0.093356
10 L 49 L 0 0.0236369
10 L 50 Q 0 -0.0433059
10 L 51 Y 0 0.0533187
10 L 52 G 0 -0.0214473
10 L 53 S 0 0.0126353
10 L 54 I 0 -0.040693
10 L 55 T 0 -0.0926136
10 L 56 T 0 -0.0405624
10 L 57 I 0 -0.0915194
10 L 58 D 0 -0.00885785
10 L 59 V 0 0.0539146
10 L 60 P 0 -0.0845788
10 L 61 W 0 -0.0438536
10 L 62 N 0 -0.0647155
10 L 63 V 0 -0.05017
10 L 64 V 0 -0.0934292
10 L 65 P 0 -0.0975549
10 L 66 E 0 0.013592
10 L 67 K 0 -0.0782719
10 L 68 A 0 -0.0457118
10 L 69 H 0 -0.101877
10 L 70 L 0 0.0711974
10 L 71 L 0 -0.0280346
10 L 72 S 0 -0.0998376
10 L 73 L 0 -0.0162632
10 L 74 V 0 0.00971121
10 L 75 D 0 -0.0118351
10 L 76 V 0 -0.0770612
10 L 77 M 0 -0.0100788
10 L 78 Q 0 -0.0204507
10 L 79 R 0 -0.0421346
10 L 80 E 0 -0.0338655
10 L 81 G 0 -0.0462593
10 L 82 G 0 0.0296468
10 L 83 P 0 -0.0419739
10 L 84 S 0 -0.00751962
10 L 85 Q 0 -0.0246373
10 L 86 I 0 -0.0288948
10 L 87 G 0 -0.0552332
10 L 88 D 0 -0.0749989
10 L 89 A 0 0.025065
10 L 90 L 0 -0.0317759
10 L 91 G 0 -0.032778
10 L 92 F 0 -0.0696663
10 L 93 A 0 -0.00985697
10 L 94 V 0 -0.0262175
10 L 95 R 0 -0.0877039
10 L 96 Y 0 -0.036205
10 L 97 L 0 -0.0137725
10 L 98 T 0 -0.0679763
10 L 99 S 0 -0.0220177
10 L 100 E 0 0.0101946
10 L 103 G 0 -0.0266425
10 L 104 A 0 -0.0220705
10 L 105 R 0 -0.0244232
10 L 106 P 0 -0.0899009
10 L 107 G 0 -0.0516973
10 L 108 A 0 -0.040696
10 L 109 S 0 -0.0197639
10 L 110 K 0 0.024068
10 L 111 A 0 0.0330198
10 L 112 V 0 0.0114721
10 L 113 V 0 0.445306
10 L 114 I 0 -0.0567701
10 L 115 L 0 0.147261
10 L 116 V 0 -0.0539132
10 L 117 T 0 -0.0399912
10 L 118 D 0 0.0296611
10 L 119 V 0 -0.0464955
10 L 120 S 0 -0.0809626
10 L 121 V 0 -0.0782472
10 L 122 D 0 -0.0551479
10 L 123 S 0 -0.0555179
10 L 124 V 0 -0.057278
10 L 125 D 0 -0.128988
10 L 126 A 0 -0.0553328
10 L 127 A 0 -0.0706021
10 L 128 A 0 -0.00763679
10 L 129 D 0 -0.106459
10 L 130 A 0 -0.0849514
10 L 131 A 0 -0.0762837
10 L 132 R 0 -0.0839952
10 L 133 S 0 -0.0567556
10 L 134 N 0 -0.0248199
10 L 135 R 0 -0.00101097
10 L 136 V 0 -0.0286318
10 L 137 T 0 -0.0464155
10 L 138 V 0 -0.0491561
10 L 139 F 0 0.0200192
10 L 140 P 0 -0.0564555
10 L 141 I 0 0.00934449
10 L 142 G 0 -0.0182211
10 L 143 I 0 -0.0629736
10 L 144 G 0 -0.0619097
10 L 145 D 0 -0.0703062
10 L 146 R 0 -0.0656392
10 L 147 Y 0 -0.0636603
10 L 148 D 0 -0.0245675
10 L 149 A 0 -0.0836162
10 L 150 A 0 -0.102085
10 L 151 Q 0 -0.030872
10 L 152 L 0 -0.0595933
10 L 153 R 0 -0.0550883
10 L 154 I 0 -0.102725
10 L 155 L 0 -0.0481373
10 L 156 A 0 -0.0231356
10 L 157 G 0 -0.0433918
10 L 158 P 0 -0.0983193
10 L 159 A 0 -0.0411677
10 L 160 G 0 -0.0455098
10 L 162 S 0 -0.019471
10 L 163 N 0 -0.0979463
10 L 164 V 0 -0.0617438
10 L 165 V 0 -0.0378092
10 L 166 K 0 -0.0438015
10 L 167 L 0 -0.00766704
10 L 168 Q 0 -0.10723
10 L 169 R 0 -0.0661168
10 L 170 I 0 -0.0733937
10 L 171 E 0 -0.0858969
10 L 172 D 0 -0.0312605
10 L 173 L 0 -0.00370293
10 L 174 P 0 -0.0146996
10 L 175 T 0 -0.0305909
10 L 176 M 0 -0.0093004
11 L 12 L 0 0.326565
11 L 13 D 0 0.397657
11 L 14 G 0 0.260059
11 L 15 S 0 0.235883
11 L 16 S 0 0.0876421
11 L 17 S 0 0.204163
11 L 18 F 0 0.148624
11 L 19 P 0 0.0610041
11 L 20 A 0 -0.00615978
11 L 21 S 0 -0.0290961
11 L 22 Y 0 -0.0281924
11 L 23 F 0 0.096688
11 L 24 D 0 -0.0125935
11 L 25 E 0 0.00215467
11 L 26 M 0 0.0504742
11 L 27 K 0 -0.0291623
11 L 28 S 0 -0.0589621
11 L 29 F 0 -0.0150753
11 L 30 A 0 -0.0322807
11 L 31 K 0 -0.0526349
11 L 32 A 0 -0.0147117
11 L 33 F 0 -0.0162597
11 L 34 I 0 0.0314634
11 L 35 S 0 -0.0883367
11 L 36 K 0 0.0250751
11 L 37 A 0 -0.00978723
11 L 38 N 0 -0.0448215
11 L 40 G 0 -0.0307086
11 L 41 P 0 -0.0940515
11 L 42 R 0 -0.0909963
11 L 43 L 0 -0.0729425
11 L 44 T 0 0.0272299
11 L 45 Q 0 -0.0435506
11 L 46 V 0 0.0311524
11 L 47 S 0 0.0670719
11 L 48 V 0 -0.0140936
11 L 49 L 0 0.350028
11 L 50 Q 0 0.0145215
11 L 51 Y 0 0.256805
11 L 52 G 0 -0.0323884
11 L 53 S 0 -0.0601047
11 L 54 I 0 -0.022189
11 L 55 T 0 0.106816
11 L 56 T 0 -0.0155504
11 L 57 I 0 -0.00321467
11 L 58 D 0 -0.0610862
11 L 59 V 0 -0.0405521
11 L 60 P 0 -0.0880274
11 L 61 W 0 -0.000723321
11 L 62 N 0 -0.0512285
11 L 63 V 0 0.0136651
11 L 64 V 0 -0.067197
11 L 65 P 0 -0.0134961
11 L 66 E 0 -0.00755656
11 L 67 K 0 -0.0724619
11 L 68 A 0 -0.0672252
11 L 69 H 0 -0.0717405
11 L 70 L 0 -0.0951691
11 L 71 L 0 -0.0744311
11 L 72 S 0 -0.0602736
11 L 73 L 0 -0.033588
11 L 74 V 0 -0.0542253
11 L 75 D 0 -0.070697
11 L 76 V 0 -0.0452571
11 L 77 M 0 0.00644395
11 L 78 Q 0 -0.0352204
11 L 79 R 0 0.00673784
11 L 80 E 0 -0.0884026
11 L 81 G 0 -0.117259
11 L 82 G 0 0.0461996
11 L 83 P 0 -0.060479
11 L 84 S 0 -0.00119863
11 L 85 Q 0 -0.0125708
11 L 86 I 0 0.0227198
11 L 87 G 0 -1.224e-05
11 L 88 D 0 -0.0376031
11 L 89 A 0 0.361147
11 L 90 L 0 0.0840621
11 L 91 G 0 -0.12229
11 L 92 F 0 0.00513856
11 L 93 A 0 0.483485
11 L 94 V 0 -0.109662
11 L 95 R 0 -0.0279586
11 L 96 Y 0 0.0160211
11 L 97 L 0 -0.0106378
11 L 98 T 0 -0.00858087
11 L 99 S 0 -0.0315703
11 L 100 E 0 -0.00939904
11 L 103 G 0 -0.0467161
11 L 104 A 0 -0.0735523
11 L 105 R 0 -0.0388385
11 L 106 P 0 -0.0963286
11 L 107 G 0 -0.00799138
11 L 108 A 0 -0.0956523
11 L 109 S 0 -0.0484115
11 L 110 K 0 -0.0415927
11 L 111 A 0 -0.00237002
11 L 112 V 0 0.503771
11 L 113 V 0 0.031646
11 L 114 I 0 0.232482
11 L 115 L 0 0.0955964
11 L 116 V 0 -0.0488479
11 L 117 T 0 -0.0302996
11 L 118 D 0 0.0178517
11 L 119 V 0 -0.0580953
11 L 120 S 0 0.0553922
11 L 121 V 0 -0.0554578
11 L 122 D 0 -0.0419265
11 L 123 S 0 0.0130652
11 L 124 V 0 -0.0637715
11 L 125 D 0 -0.0754693
11 L 126 A 0 -0.0489634
11 L 127 A 0 -0.00146528
11 L 128 A 0 -0.0682243
11 L 129 D 0 -0.117912
11 L 130 A 0 -0.104242
11 L 131 A 0 -0.0123287
11 L 132 R 0 -0.0488277
11 L 133 S 0 0.00385019
11 L 134 N 0 -0.0895721
11 L 135 R 0 -0.110444
11 L 136 V 0 -0.00309971
11 L 137 T 0 -0.123845
11 L 138 V 0 0.00893648
11 L 139 F 0 -0.0734865
11 L 140 P 0 -0.0413201
11 L 141 I 0 -0.0499989
11 L 142 G 0 0.0419418
11 L 143 I 0 -0.0384516
11 L 144 G 0 -0.0242167
11 L 145 D 0 -0.105798
11 L 146 R 0 -0.0722197
11 L 147 Y 0 -0.0909915
11 L 148 D 0 -0.0709064
11 L 149 A 0 -0.027408
11 L 150 A 0 -0.119636
11 L 151 Q 0 0.0233449
11 L 152 L 0 -0.0611192
11 L 153 R 0 -0.0168735
11 L 154 I 0 -0.0509791
11 L 155 L 0 -0.0176605
11 L 156 A 0 -0.028438
11 L 157 G 0 -0.0824723
11 L 158 P 0 -0.070545
11 L 159 A 0 -0.0415489
11 L 160 G 0 -0.0604848
11 L 162 S 0 -0.0901557
11 L 163 N 0 -0.101929
11 L 164 V 0 -0.0514369
11 L 165 V 0 -0.0554433
11 L 166 K 0 -0.0417048
11 L 167 L 0 -0.0208807
11 L 168 Q 0 -0.0356449
11 L 169 R 0 -0.0422749
11 L 170 I 0 -0.0383562
11 L 171 E 0 -0.0327872
11 L 172 D 0 -0.0552928
11 L 173 L 0 -0.0956294
11 L 174 P 0 -0.0351548
11 L 175 T 0 -0.0696688
11 L 176 M 0 -0.0419949
12 L 13 D 0 0.44746
12 L 14 G 0 0.284549
12 L 15 S 0 0.255493
12 L 16 S 0 0.178878
12 L 17 S 0 0.177623
12 L 18 F 0 0.190778
12 L 19 P 0 0.0460889
12 L 20 A 0 0.0175105
12 L 21 S 0 0.00985063
12 L 22 Y 0 -0.0213372
12 L 23 F 0 0.112652
12 L 24 D 0 -0.0444061
12 L 25 E 0 0.00499875
12 L 26 M 0 0.36495
12 L 27 K 0 0.0125724
12 L 28 S 0 0.0300849
12 L 29 F 0 0.0412931
12 L 30 A 0 0.377624
12 L 31 K 0 -0.032846
12 L 32 A 0 -0.00533431
12 L 33 F 0 0.0154671
12 L 34 I 0 -0.0160308
12 L 35 S 0 0.00657492
12 L 36 K 0 0.046468
12 L 37 A 0 -0.0175977
12 L 38 N 0 -0.0652646
12 L 40 G 0 -0.0419804
12 L 41 P 0 0.0114659
12 L 42 R 0 -0.0451886
12 L 43 L 0 -0.02837
12 L 44 T 0 0.0212502
12 L 45 Q 0 -0.010358
12 L 46 V 0 0.0057021
12 L 47 S 0 -0.043303
12 L 48 V 0 0.246701
12 L 49 L 0 0.0374754
12 L 50 Q 0 0.150004
12 L 51 Y 0 0.0321195
12 L 52 G 0 0.0383566
12 L 53 S 0 0.0141465
12 L 54 I 0 -0.0501824
12 L 55 T 0 0.00821059
12 L 56 T 0 -0.0673509
12 L 57 I 0 -0.0284022
12 L 58 D 0 -0.0176003
12 L 59 V 0 -0.0683047
12 L 60 P 0 -0.0195519
12 L 61 W 0 -0.00339028
12 L 62 N 0 -0.00385478
12 L 63 V 0 -0.0404662
12 L 64 V 0 -0.123074
12 L 65 P 0 -0.0466509
12 L 66 E 0 -0.0382594
12 L 67 K 0 -0.033115
12 L 68 A 0 0.0104535
12 L 69 H 0 -0.0372924
12 L 70 L 0 -0.0302773
12 L 71 L 0 -0.0563836
12 L 72 S 0 -0.0365245
12 L 73 L 0 0.00909191
12 L 74 V 0 0.0521504
12 L 75 D 0 -0.0810696
12 L 76 V 0 -0.0701876
12 L 77 M 0 0.223341
12 L 78 Q 0 -0.0139832
12 L 79 R 0 -0.0665215
12 L 80 E 0 -0.0178169
12 L 81 G 0 -0.0218713
12 L 82 G 0 0.0178278
12 L 83 P 0 -0.0260104
12 L 84 S 0 -0.0609038
12 L 85 Q 0 -0.028033
12 L 86 I 0 -0.0314081
12 L 87 G 0 -0.0140876
12 L 88 D 0 -0.0680687
12 L 89 A 0 0.0469365
12 L 90 L 0 0.0440631
12 L 91 G 0 -0.0585126
12 L 92 F 0 -0.0134613
12 L 93 A 0 -0.0391131
12 L 94 V 0 -0.0481448
12 L 95 R 0 -0.0954327
12 L 96 Y 0 -0.0451422
12 L 97 L 0 -0.0625604
12 L 98 T 0 -0.0523574
12 L 99 S 0 -0.0129897
12 L 100 E 0 -0.0353405
12 L 103 G 0 -0.0272296
12 L 104 A 0 -0.0691961
12 L 105 R 0 -0.0420366
12 L 106 P 0 -0.0652027
12 L 107 G 0 -0.0861792
12 L 108 A 0 -0.0758881
12 L 109 S 0 -0.106268
12 L 110 K 0 -0.0737829
12 L 111 A 0 0.0229631
12 L 112 V 0 -0.0610104
12 L 113 V 0 -0.0374957
12 L 114 I 0 0.00956196
12 L 115 L 0 0.133679
12 L 116 V 0 -0.0122203
12 L 117 T 0 0.0535934
12 L 118 D 0 -0.0210007
12 L 119 V 0 -0.0606793
12 L 120 S 0 -0.0110811
12 L 121 V 0 -0.00387598
12 L 122 D 0 -0.0663419
12 L 123 S 0 -0.0542373
12 L 124 V 0 -0.0862118
12 L 125 D 0 -0.0749385
12 L 126 A 0 -0.0913478
12 L 127 A 0 -0.0561942
12 L 128 A 0 -0.0661095
12 L 129 D 0 -0.0424287
12 L 130 A 0 -0.0624611
12 L 131 A 0 -0.0121917
12 L 132 R 0 -0.0767938
12 L 133 S 0 -0.0631399
12 L 134 N 0 -0.057234
12 L 135 R 0 -0.0586409
12 L 136 V 0 -0.0245219
12 L 137 T 0 -0.0718826
12 L 138 V 0 -0.0271273
12 L 139 F 0 -0.00334357
12 L 140 P 0 -0.0258981
12 L 141 I 0 -0.0529686
12 L 142 G 0 -0.0594297
12 L 143 I 0 -0.00206543
12 L 144 G 0 -0.0345376
12 L 145 D 0 0.0036618
12 L 146 R 0 -0.0646272
12 L 147 Y 0 -0.102096
12 L 148 D 0 -0.0554642
12 L 149 A 0 -0.0251625
12 L 150 A 0 -0.0599592
12 L 151 Q 0 -0.00869397
12 L 152 L 0 0.0290434
12 L 153 R 0 -0.0595035
12 L 154 I 0 -0.0524812
12 L 155 L 0 -0.0507475
12 L 156 A 0 -0.025152
12 L 157 G 0 -0.098477
12 L 158 P 0 -0.0672653
12 L 159 A 0 -0.047497
12 L 160 G 0 -0.0327129
12 L 162 S 0 -0.0350806
12 L 163 N 0 -0.0477814
12 L 164 V 0 -0.073606
12 L 165 V 0 -0.0824898
12 L 166 K 0 0.00104222
12 L 167 L 0 -0.00337734
12 L 168 Q 0 -0.0190966
12 L 169 R 0 -0.0272616
12 L 170 I 0 0.0343728
12 L 171 E 0 -0.0318883
12 L 172 D 0 -0.0309649
12 L 173 L 0 -0.0481206
12 L 174 P 0 -0.00509838
12 L 175 T 0 -0.0271292
12 L 176 M 0 -0.000796369
13 D 14 G 0 0.309292
13 D 15 S 0 0.463399
13 D 16 S 0 0.275287
13 D 17 S 0 0.411836
13 D 18 F 0 0.263878
13 D 19 P 0 0.161838
13 D 20 A 0 -0.0292362
13 D 21 S 0 0.0358737
13 D 22 Y 0 3.58438e-05
13 D 23 F 0 -0.0164571
13 D 24 D 0 0.0435487
13 D 25 E 0 -0.00685775
13 D 26 M 0 0.0621488
13 D 27 K 0 0.0421923
13 D 28 S 0 0.03643
13 D 29 F 0 -0.0301297
13 D 30 A 0 0.100884
13 D 31 K 0 -0.0130372
13 D 32 A 0 0.00418858
13 D 33 F 0 0.0511276
13 D 34 I 0 0.0119599
13 D 35 S 0 0.0131995
13 D 36 K 0 -0.0350738
13 D 37 A 0 0.0487826
13 D 38 N 0 -0.00605697
13 D 40 G 0 -0.0269583
13 D 41 P 0 -0.0483034
13 D 42 R 0 -0.0543698
13 D 43 L 0 -0.0422777
13 D 44 T 0 -0.0811187
13 D 45 Q 0 -0.0265489
13 D 46 V 0 0.110901
13 D 47 S 0 -0.0249967
13 D 48 V 0 0.0433339
13 D 49 L 0 0.00689169
13 D 50 Q 0 -0.0290221
13 D 51 Y 0 0.0489093
13 D 52 G 0 0.00139056
13 D 53 S 0 -0.000724753
13 D 54 I 0 -0.00678376
13 D 55 T 0 -0.0766914
13 D 56 T 0 -0.00951343
13 D 57 I 0 -0.0427795
13 D 58 D 0 -0.0634412
13 D 59 V 0 -0.0659572
13 D 60 P 0 -0.0424991
13 D 61 W 0 -0.026026
13 D 62 N 0 -0.0658877
13 D 63 V 0 -0.0801342
13 D 64 V 0 -0.0847421
13 D 65 P 0 0.0161501
13 D 66 E 0 -0.0436137
13 D 67 K 0 -0.0998552
13 D 68 A 0 -0.00927687
13 D 69 H 0 -0.0618794
13 D 70 L 0 -0.0266962
13 D 71 L 0 -0.0582026
13 D 72 S 0 -0.02968
13 D 73 L 0 -0.069555
13 D 74 V 0 -0.007764
13 D 75 D 0 -0.0301385
13 D 76 V 0 -0.00227346
13 D 77 M 0 -0.0226917
13 D 78 Q 0 -0.0343358
13 D 79 R 0 -0.105021
13 D 80 E 0 -0.0609913
13 D 81 G 0 -0.0102216
13 D 82 G 0 0.0118611
13 D 83 P 0 -0.0544637
13 D 84 S 0 0.0768922
13 D 85 Q 0 -0.0696317
13 D 86 I 0 -0.0550768
13 D 87 G 0 -0.0814629
13 D 88 D 0 -0.0689479
13 D 89 A 0 0.0071743
13 D 90 L 0 0.0812391
13 D 91 G 0 -0.0810922
13 D 92 F 0 -0.0764269
13 D 93 A 0 0.0405779
13 D 94 V 0 -0.0771581
13 D 95 R 0 -0.0374766
13 D 96 Y 0 -0.0862184
13 D 97 L 0 -0.00385072
13 D 98 T 0 -0.0529023
13 D 99 S 0 -0.0369385
13 D 100 E 0 -0.0802905
13 D 103 G 0 -0.0179806
13 D 104 A 0 -0.052187
13 D 105 R 0 -0.0618592
13 D 106 P 0 -0.0763363
13 D 107 G 0 -0.0930904
13 D 108 A 0 -0.0712293
13 D 109 S 0 -0.0780776
13 D 110 K 0 -0.0611181
13 D 111 A 0 -0.101552
13 D 112 V 0 0.00284028
13 D 113 V 0 0.0541878
13 D 114 I 0 0.0247882
13 D 115 L 0 0.0730649
13 D 116 V 0 0.101129
13 D 117 T 0 0.198808
13 D 118 D 0 0.172138
13 D 119 V 0 -0.0396689
13 D 120 S 0 -0.119736
13 D 121 V 0 -0.0375656
13 D 122 D 0 -0.105162
13 D 123 S 0 0.0183912
13 D 124 V 0 -0.0382311
13 D 125 D 0 -0.0698392
13 D 126 A 0 -0.0183975
13 D 127 A 0 -0.0598085
13 D 128 A 0 -0.0435077
13 D 129 D 0 -0.0248497
13 D 130 A 0 -0.035486
13 D 131 A 0 -0.0315162
13 D 132 R 0 -0.0197096
13 D 133 S 0 -0.014027
13 D 134 N 0 -0.0507259
13 D 135 R 0 -0.0262284
13 D 136 V 0 -0.0398797
13 D 137 T 0 -0.105083
13 D 138 V 0 -0.0363404
13 D 139 F 0 -0.0951861
13 D 140 P 0 0.0112852
13 D 141 I 0 0.0149742
13 D 142 G 0 -0.0200701
13 D 143 I 0 -0.0327788
13 D 144 G 0 -0.0668964
13 D 145 D 0 -0.010733
13 D 146 R 0 0.0362942
13 D 147 Y 0 -0.0846187
13 D 148 D 0 -0.0558956
13 D 149 A 0 -0.0649772
13 D 150 A 0 -0.035628
13 D 151 Q 0 -0.0539181
13 D 152 L 0 -0.0245179
13 D 153 R 0 -0.0559016
13 D 154 I 0 -0.0734134
13 D 155 L 0 -0.00876517
13 D 156 A 0 -0.0269934
13 D 157 G 0 -0.0367086
13 D 158 P 0 -0.094986
13 D 159 A 0 -0.065658
13 D 160 G 0 -0.0296161
13 D 162 S 0 -0.0186199
13 D 163 N 0 -0.0499199
13 D 164 V 0 -0.0387443
13 D 165 V 0 -0.0406977
13 D 166 K 0 -0.0474387
13 D 167 L 0 -0.0227066
13 D 168 Q 0 -0.0569073
13 D 169 R 0 0.0138867
13 D 170 I 0 -0.0566313
13 D 171 E 0 0.0102522
13 D 172 D 0 -0.0109453
13 D 173 L 0 0.0273731
13 D 174 P 0 -0.0384916
13 D 175 T 0 0.0176247
13 D 176 M 0 -0.036829
14 G 15 S 0 0.24237
14 G 16 S 0 0.200258
14 G 17 S 0 0.128057
14 G 18 F 0 0.243906
14 G 19 P 0 0.0347473
14 G 20 A 0 0.0498468
14 G 21 S 0 0.0602142
14 G 22 Y 0 0.0537755
14 G 23 F 0 0.46546
14 G 24 D 0 -0.0157962
14 G 25 E 0 -0.0112603
14 G 26 M 0 0.0049901
14 G 27 K 0 0.0660817
14 G 28 S 0 -0.00433133
14 G 29 F 0 0.0256609
14 G 30 A 0 0.0416831
14 G 31 K 0 -0.00826225
14 G 32 A 0 -0.0366411
14 G 33 F 0 0.0357578
14 G 34 I 0 -0.0399564
14 G 35 S 0 -0.0334268
14 G 36 K 0 0.00361304
14 G 37 A 0 -0.0509985
14 G 38 N 0 -0.00933959
14 G 40 G 0 -0.00327437
14 G 41 P 0 -0.0053533
14 G 42 R 0 -0.00720187
14 G 43 L 0 -0.0475833
14 G 44 T 0 -0.00951505
14 G 45 Q 0 0.012877
14 G 46 V 0 -0.0124315
14 G 47 S 0 0.0026022
14 G 48 V 0 0.0487253
14 G 49 L 0 -0.0194977
14 G 50 Q 0 0.809206
14 G 51 Y 0 0.0994126
14 G 52 G 0 0.454287
14 G 53 S 0 -0.000901136
14 G 54 I 0 0.0796445
14 G 55 T 0 0.0480897
14 G 56 T 0 0.172717
14 G 57 I 0 -0.0064807
14 G 58 D 0 0.0406396
14 G 59 V 0 0.011974
14 G 60 P 0 -0.0259588
14 G 61 W 0 -0.0401595
14 G 62 N 0 -0.0140993
14 G 63 V 0 -0.00663812
14 G 64 V 0 -0.00582013
14 G 65 P 0 -0.0553978
14 G 66 E 0 -0.0919736
14 G 67 K 0 -0.0463861
14 G 68 A 0 -0.0513733
14 G 69 H 0 -0.0620886
14 G 70 L 0 -0.0123867
14 G 71 L 0 -0.0861247
14 G 72 S 0 -0.0564358
14 G 73 L 0 -0.00464452
14 G 74 V 0 -0.0182444
14 G 75 D 0 -0.0418435
14 G 76 V 0 -0.0684328
14 G 77 M 0 0.228664
14 G 78 Q 0 -0.00420414
14 G 79 R 0 0.125646
14 G 80 E 0 0.171343
14 G 81 G 0 0.125426
14 G 82 G 0 0.107749
14 G 83 P 0 0.0420902
14 G 84 S 0 -0.0582977
14 G 85 Q 0 0.0391608
14 G 86 I 0 -0.00300359
14 G 87 G 0 0.0711386
14 G 88 D 0 0.037082
14 G 89 A 0 0.020765
14 G 90 L 0 -0.0790799
14 G 91 G 0 -0.0169782
14 G 92 F 0 0.00367345
14 G 93 A 0 -0.00333455
14 G 94 V 0 -0.0288982
14 G 95 R 0 -0.08462
14 G 96 Y 0 -0.0166389
14 G 97 L 0 -0.0711518
14 G 98 T 0 -0.0930472
14 G 99 S 0 -0.020601
14 G 100 E 0 -0.0562359
14 G 103 G 0 -0.058848
14 G 104 A 0 -0.0571112
14 G 105 R 0 -0.0183322
14 G 106 P 0 -0.0278553
14 G 107 G 0 -0.026653
14 G 108 A 0 -0.0315364
14 G 109 S 0 0.0195144
14 G 110 K 0 -0.0211759
14 G 111 A 0 -0.0336382
14 G 112 V 0 -0.0400928
14 G 113 V 0 -0.0214735
14 G 114 I 0 -0.0282821
14 G 115 L 0 -0.0436624
14 G 116 V 0 -0.0515914
14 G 117 T 0 -0.0546668
14 G 118 D 0 -0.0335979
14 G 119 V 0 0.0294913
14 G 120 S 0 0.0149997
14 G 121 V 0 -0.0716208
14 G 122 D 0 0.0247693
14 G 123 S 0 -0.0299688
14 G 124 V 0 -0.0334069
14 G 125 D 0 -0.0968914
14 G 126 A 0 -0.064747
14 G 127 A 0 -0.0667506
14 G 128 A 0 -0.0903042
14 G 129 D 0 -0.124277
14 G 130 A 0 -0.0932594
14 G 131 A 0 -0.0273402
14 G 132 R 0 -0.114876
14 G 133 S 0 -0.0850947
14 G 134 N 0 -0.0343726
14 G 135 R 0 -0.0929896
14 G 136 V 0 -0.0336927
14 G 137 T 0 -0.00673458
14 G 138 V 0 -0.0825724
14 G 139 F 0 -0.102515
14 G 140 P 0 -0.0612806
14 G 141 I 0 0.0236344
14 G 142 G 0 -0.0210295
14 G 143 I 0 -0.0497185
14 G 144 G 0 -0.0556321
14 G 145 D 0 -0.0704847
14 G 146 R 0 0.0105616
14 G 147 Y 0 -0.0490557
14 G 148 D 0 -0.0677353
14 G 149 A 0 -0.0171303
14 G 150 A 0 -0.0668431
14 G 151 Q 0 0.0192186
14 G 152 L 0 -0.0173657
14 G 153 R 0 -0.11646
14 G 154 I 0 -0.0678232
14 G 155 L 0 -0.0475023
14 G 156 A 0 -0.0954078
14 G 157 G 0 -0.0791364
14 G 158 P 0 -0.0453271
14 G 159 A 0 -0.0549171
14 G 160 G 0 -0.0508529
14 G 162 S 0 -0.111494
14 G 163 N 0 -0.1028
14 G 164 V 0 -0.031857
14 G 165 V 0 -0.109096
14 G 166 K 0 -0.0334939
14 G 167 L 0 -0.114335
14 G 168 Q 0 -0.0903463
14 G 169 R 0 -0.0760507
14 G 170 I 0 -0.104862
14 G 171 E 0 -0.118036
14 G 172 D 0 -0.0703648
14 G 173 L 0 -0.0508323
14 G 174 P 0 -0.0611768
14 G 175 T 0 -0.097915
14 G 176 M 0 -0.0847884
15 S 16 S 0 0.393042
15 S 17 S 0 0.410137
15 S 18 F 0 0.319385
15 S 19 P 0 0.161015
15 S 20 A 0 0.070106
15 S 21 S 0 0.0684937
15 S 22 Y 0 0.0325331
15 S 23 F 0 0.0376685
15 S 24 D 0 0.0164929
15 S 25 E 0 0.0670937
15 S 26 M 0 0.0387899
15 S 27 K 0 0.00619174
15 S 28 S 0 -0.01778
15 S 29 F 0 0.0926681
15 S 30 A 0 0.0683025
15 S 31 K 0 0.0145108
15 S 32 A 0 -0.016489
15 S 33 F 0 0.0224295
15 S 34 I 0 -0.000291599
15 S 35 S 0 -0.00575042
15 S 36 K 0 -0.0323002
15 S 37 A 0 -0.0130504
15 S 38 N 0 -0.0631471
15 S 40 G 0 -0.0563855
15 S 41 P 0 -0.0777082
15 S 42 R 0 -0.0753902
15 S 43 L 0 -0.024477
15 S 44 T 0 0.0793894
15 S 45 Q 0 -0.0485423
15 S 46 V 0 0.0411547
15 S 47 S 0 -0.036994
15 S 48 V 0 0.025767
15 S 49 L 0 0.013006
15 S 50 Q 0 0.0143344
15 S 51 Y 0 0.0621166
15 S 52 G 0 0.144468
15 S 53 S 0 0.0499312
15 S 54 I 0 0.0116246
15 S 55 T 0 0.00626535
15 S 56 T 0 -0.0254305
15 S 57 I 0 -0.0242932
15 S 58 D 0 -0.0753744
15 S 59 V 0 -0.0580093
15 S 60 P 0 -0.0633673
15 S 61 W 0 -0.0832392
15 S 62 N 0 -0.0646248
15 S 63 V 0 -0.0693904
15 S 64 V 0 -0.00698285
15 S 65 P 0 -0.0265733
15 S 66 E 0 -0.00469785
15 S 67 K 0 -0.0866268
15 S 68 A 0 -0.0395518
15 S 69 H 0 -0.029265
15 S 70 L 0 -0.0353988
15 S 71 L 0 -0.0840719
15 S 72 S 0 -0.0366271
15 S 73 L 0 -0.0557559
15 S 74 V 0 -0.0101692
15 S 75 D 0 -0.00533887
15 S 76 V 0 -0.0792099
15 S 77 M 0 0.00248261
15 S 78 Q 0 -0.0584725
15 S 79 R 0 -0.0579332
15 S 80 E 0 -0.0686726
15 S 81 G 0 0.0460463
15 S 82 G 0 0.0140979
15 S 83 P 0 -0.00831093
15 S 84 S 0 0.248985
15 S 85 Q 0 -0.07604
15 S 86 I 0 0.0906341
15 S 87 G 0 0.00243949
15 S 88 D 0 -0.0307525
15 S 89 A 0 -0.0144794
15 S 90 L 0 0.0673133
15 S 91 G 0 0.0460333
15 S 92 F 0 0.0221398
15 S 93 A 0 0.0221025
15 S 94 V 0 -0.0747496
15 S 95 R 0 0.0743836
15 S 96 Y 0 -0.0890486
15 S 97 L 0 -0.00856448
15 S 98 T 0 -0.0365939
15 S 99 S 0 -0.0512846
15 S 100 E 0 -0.0252907
15 S 103 G 0 -0.00428174
15 S 104 A 0 -0.00291154
15 S 105 R 0 -0.0716849
15 S 106 P 0 -0.0896076
15 S 107 G 0 -0.0698026
15 S 108 A 0 -0.0953532
15 S 109 S 0 -0.0316417
15 S 110 K 0 -0.0997492
15 S 111 A 0 -0.0943055
15 S 112 V 0 0.0154117
15 S 113 V 0 -0.0171487
15 S 114 I 0 0.0167873
15 S 115 L 0 -0.000664252
15 S 116 V 0 0.173188
15 S 117 T 0 0.0725235
15 S 118 D 0 0.142203
15 S 119 V 0 -0.014183
15 S 120 S 0 -0.0130073
15 S 121 V 0 -0.0129823
15 S 122 D 0 -0.0817239
15 S 123 S 0 -0.0300694
15 S 124 V 0 -0.0316788
15 S 125 D 0 -0.0937705
15 S 126 A 0 -0.0558236
15 S 127 A 0 -0.0589648
15 S 128 A 0 -0.00804883
15 S 129 D 0 -0.0472149
15 S 130 A 0 -0.0798414
15 S 131 A 0 -0.0355236
15 S 132 R 0 -0.0748444
15 S 133 S 0 -0.0889179
15 S 134 N 0 -0.0253474
15 S 135 R 0 -0.00439377
15 S 136 V 0 -0.0469745
15 S 137 T 0 -0.132178
15 S 138 V 0 -0.0302767
15 S 139 F 0 -0.0689213
15 S 140 P 0 -0.0509216
15 S 141 I 0 0.0261774
15 S 142 G 0 0.0226569
15 S 143 I 0 0.0297903
15 S 144 G 0 -0.00827702
15 S 145 D 0 -0.075311
15 S 146 R 0 -0.0110708
15 S 147 Y 0 -0.0714403
15 S 148 D 0 -0.013482
15 S 149 A 0 -0.0902396
15 S 150 A 0 -0.0628394
15 S 151 Q 0 -0.0989728
15 S 152 L 0 0.0183971
15 S 153 R 0 -0.0496396
15 S 154 I 0 -0.11611
15 S 155 L 0 -0.0144434
15 S 156 A 0 -0.0484573
15 S 157 G 0 -0.0949136
15 S 158 P 0 -0.0939649
15 S 159 A 0 -0.0659594
15 S 160 G 0 -0.0229822
15 S 162 S 0 -0.00910241
15 S 163 N 0 -0.0831349
15 S 164 V 0 -0.0611476
15 S 165 V 0 -0.0646475
15 S 166 K 0 -0.0495619
15 S 167 L 0 0.00226418
15 S 168 Q 0 -0.0622612
15 S 169 R 0 -0.0136735
15 S 170 I 0 -0.0361846
15 S 171 E 0 -0.0634322
15 S 172 D 0 -0.0171713
15 S 173 L 0 -0.0245106
15 S 174 P 0 -0.0725273
15 S 175 T 0 -0.0478461
15 S 176 M 0 -0.0568012
16 S 17 S 0 0.621588
16 S 18 F 0 0.231027
16 S 19 P 0 0.186232
16 S 20 A 0 0.13196
16 S 21 S 0 0.0784163
16 S 22 Y 0 0.0615304
16 S 23 F 0 0.120893
16 S 24 D 0 0.032432
16 S 25 E 0 0.0210915
16 S 26 M 0 0.0630095
16 S 27 K 0 -0.0355643
16 S 28 S 0 0.0809304
16 S 29 F 0 0.0174776
16 S 30 A 0 0.0442871
16 S 31 K 0 -0.0159521
16 S 32 A 0 0.00596568
16 S 33 F 0 -0.0202811
16 S 34 I 0 0.0209043
16 S 35 S 0 0.022121
16 S 36 K 0 -0.00649666
16 S 37 A 0 0.00598021
16 S 38 N 0 -0.064456
16 S 40 G 0 -0.0147182
16 S 41 P 0 -0.0423107
16 S 42 R 0 -0.0266994
16 S 43 L 0 0.0249632
16 S 44 T 0 0.000843932
16 S 45 Q 0 -0.0540253
16 S 46 V 0 -0.0380422
16 S 47 S 0 0.0169468
16 S 48 V 0 -0.0198225
16 S 49 L 0 0.022077
16 S 50 Q 0 0.0590527
16 S 51 Y 0 0.000955326
16 S 52 G 0 0.105508
16 S 53 S 0 0.0721885
16 S 54 I 0 0.0734325
16 S 55 T 0 0.0121471
16 S 56 T 0 -0.00542424
16 S 57 I 0 -0.0115138
16 S 58 D 0 -0.0445948
16 S 59 V 0 -0.0423275
16 S 60 P 0 -0.0138825
16 S 61 W 0 0.00971125
16 S 62 N 0 -0.0582809
16 S 63 V 0 -0.0556246
16 S 64 V 0 -0.0494503
16 S 65 P 0 -0.0722052
16 S 66 E 0 -0.0509415
16 S 67 K 0 -0.0153063
16 S 68 A 0 -0.0374463
16 S 69 H 0 0.00878225
16 S 70 L 0 -0.0402612
16 S 71 L 0 -0.0343822
16 S 72 S 0 0.00172904
16 S 73 L 0 -0.00576357
16 S 74 V 0 -0.0421296
16 S 75 D 0 -0.0605531
16 S 76 V 0 0.00528692
16 S 77 M 0 -0.0457473
16 S 78 Q 0 -0.00639362
16 S 79 R 0 0.129574
16 S 80 E 0 0.095329
16 S 81 G 0 0.12749
16 S 82 G 0 0.393833
16 S 83 P 0 0.0869208
16 S 84 S 0 0.098135
16 S 85 Q 0 0.0335371
16 S 86 I 0 -0.0570704
16 S 87 G 0 -0.0832594
16 S 88 D 0 -0.00265652
16 S 89 A 0 -0.0634367
16 S 90 L 0 -0.0908664
16 S 91 G 0 -0.0673936
16 S 92 F 0 -0.0559085
16 S 93 A 0 -0.0771097
16 S 94 V 0 -0.0510105
16 S 95 R 0 -0.0566484
16 S 96 Y 0 -0.0333621
16 S 97 L 0 -0.0108619
16 S 98 T 0 0.0149825
16 S 99 S 0 -0.0430819
16 S 100 E 0 -0.0772963
16 S 103 G 0 -0.0934195
16 S 104 A 0 -0.0775319
16 S 105 R 0 -0.0812738
16 S 106 P 0 -0.0199864
16 S 107 G 0 0.00201348
16 S 108 A 0 -0.0832756
16 S 109 S 0 -0.0137117
16 S 110 K 0 0.0160453
16 S 111 A 0 -0.0990064
16 S 112 V 0 -0.0645495
16 S 113 V 0 -0.0664191
16 S 114 I 0 -0.0265197
16 S 115 L 0 -0.00997152
16 S 116 V 0 -0.00497631
16 S 117 T 0 0.304777
16 S 118 D 0 -0.0198224
16 S 119 V 0 0.104236
16 S 120 S 0 -0.0648525
16 S 121 V 0 0.0144134
16 S 122 D 0 -0.00412493
16 S 123 S 0 -0.0443562
16 S 124 V 0 -0.021285
16 S 125 D 0 -0.0321376
16 S 126 A 0 -0.0101274
16 S 127 A 0 -0.0810304
16 S 128 A 0 -0.0315215
16 S 129 D 0 -0.012895
16 S 130 A 0 -0.0335272
16 S 131 A 0 -0.106094
16 S 132 R 0 -0.041566
16 S 133 S 0 -0.029965
16 S 134 N 0 -0.0530019
16 S 135 R 0 -0.0409251
16 S 136 V 0 -0.0627382
16 S 137 T 0 -0.0353087
16 S 138 V 0 -0.0423149
16 S 139 F 0 -0.0828751
16 S 140 P 0 -0.0105456
16 S 141 I 0 -0.0635708
16 S 142 G 0 -0.0511845
16 S 143 I 0 -0.0395547
16 S 144 G 0 -0.0323212
16 S 145 D 0 -0.0206885
16 S 146 R 0 0.0256726
16 S 147 Y 0 -0.0391614
16 S 148 D 0 0.0141302
16 S 149 A 0 -0.0167865
16 S 150 A 0 -0.0228108
16 S 151 Q 0 -0.0720118
16 S 152 L 0 -0.0803008
16 S 153 R 0 -0.0360725
16 S 154 I 0 -0.0534502
16 S 155 L 0 -0.0815001
16 S 156 A 0 -0.0670134
16 S 157 G 0 -0.0623801
16 S 158 P 0 -0.076216
16 S 159 A 0 -0.101714
16 S 160 G 0 0.0223577
16 S 162 S 0 -0.0143303
16 S 163 N 0 -0.073968
16 S 164 V 0 -0.0512343
16 S 165 V 0 -0.0804691
16 S 166 K 0 -0.0377321
16 S 167 L 0 -0.0457857
16 S 168 Q 0 -0.106456
16 S 169 R 0 0.00512403
16 S 170 I 0 -0.0561841
16 S 171 E 0 -0.0232901
16 S 172 D 0 -0.101892
16 S 173 L 0 0.00650637
16 S 174 P 0 -0.0706518
16 S 175 T 0 -0.0421153
16 S 176 M 0 -0.0457086
17 S 18 F 0 0.493794
17 S 19 P 0 0.260382
17 S 20 A 0 0.014927
17 S 21 S 0 0.00943784
17 S 22 Y 0 0.0317768
17 S 23 F 0 -0.00626713
17 S 24 D 0 0.106546
17 S 25 E 0 0.0216429
17 S 26 M 0 0.0113595
17 S 27 K 0 -0.0134126
17 S 28 S 0 0.00726427
17 S 29 F 0 -0.0199797
17 S 30 A 0 -0.0109749
17 S 31 K 0 -0.0298936
17 S 32 A 0 -0.0039429
17 S 33 F 0 0.0755843
17 S 34 I 0 -0.00309149
17 S 35 S 0 0.0291045
17 S 36 K 0 -0.0310024
17 S 37 A 0 0.0398632
17 S 38 N 0 -0.0351136
17 S 40 G 0 -0.0258992
17 S 41 P 0 -0.0598818
17 S 42 R 0 -0.0524813
17 S 43 L 0 0.000235324
17 S 44 T 0 -0.0447698
17 S 45 Q 0 -0.0189494
17 S 46 V 0 0.0423983
17 S 47 S 0 -0.0583989
17 S 48 V 0 0.0163885
17 S 49 L 0 -0.025663
17 S 50 Q 0 -0.0467682
17 S 51 Y 0 0.112818
17 S 52 G 0 -0.0203781
17 S 53 S 0 0.0153939
17 S 54 I 0 0.0252058
17 S 55 T 0 -0.0113219
17 S 56 T 0 -0.038487
17 S 57 I 0 -0.0405019
17 S 58 D 0 -0.0063597
17 S 59 V 0 -0.0874161
17 S 60 P 0 0.0212511
17 S 61 W 0 -0.102822
17 S 62 N 0 -0.0298331
17 S 63 V 0 -0.0637959
17 S 64 V 0 -0.034676
17 S 65 P 0 0.0271598
17 S 66 E 0 -0.0249619
17 S 67 K 0 -0.0683133
17 S 68 A 0 -0.0150254
17 S 69 H 0 -0.0259919
17 S 70 L 0 -0.0359304
17 S 71 L 0 -0.0501343
17 S 72 S 0 -0.00530862
17 S 73 L 0 -0.0447047
17 S 74 V 0 -0.000397695
17 S 75 D 0 -0.0510043
17 S 76 V 0 -0.0300634
17 S 77 M 0 -0.0242862
17 S 78 Q 0 -0.0565693
17 S 79 R 0 -0.0417977
17 S 80 E 0 -0.0859412
17 S 81 G 0 -0.0245753
17 S 82 G 0 0.0170589
17 S 83 P 0 0.0593925
17 S 84 S 0 0.526668
17 S 85 Q 0 -0.0503785
17 S 86 I 0 -0.0404885
17 S 87 G 0 -0.0402391
17 S 88 D 0 -0.0416134
17 S 89 A 0 -0.0441992
17 S 90 L 0 -0.0259305
17 S 91 G 0 -0.0446259
17 S 92 F 0 -0.0419277
17 S 93 A 0 -0.0271452
17 S 94 V 0 -0.0466268
17 S 95 R 0 -0.0199418
17 S 96 Y 0 -0.0552832
17 S 97 L 0 -0.0240229
17 S 98 T 0 -0.0604045
17 S 99 S 0 -0.0380126
17 S 100 E 0 -0.0721857
17 S 103 G 0 -0.0346422
17 S 104 A 0 -0.0395027
17 S 105 R 0 -0.0751761
17 S 106 P 0 -0.0257921
17 S 107 G 0 -0.0444519
17 S 108 A 0 -0.0391463
17 S 109 S 0 -0.0948238
17 S 110 K 0 -0.112566
17 S 111 A 0 -0.0860725
17 S 112 V 0 -0.0384759
17 S 113 V 0 -0.0234765
17 S 114 I 0 0.00751915
17 S 115 L 0 0.0160437
17 S 116 V 0 0.108898
17 S 117 T 0 0.73316
17 S 118 D 0 0.222088
17 S 119 V 0 -0.0138546
17 S 120 S 0 -0.0978498
17 S 121 V 0 -0.0112613
17 S 122 D 0 -0.0658
17 S 123 S 0 -0.0482371
17 S 124 V 0 -0.0292565
17 S 125 D 0 -0.0754594
17 S 126 A 0 -0.0491146
17 S 127 A 0 -0.0288076
17 S 128 A 0 -0.0652402
17 S 129 D 0 0.00114517
17 S 130 A 0 -0.0105281
17 S 131 A 0 -0.080726
17 S 132 R 0 -0.0470655
17 S 133 S 0 0.018084
17 S 134 N 0 -0.056418
17 S 135 R 0 -0.0712299
17 S 136 V 0 -0.0728394
17 S 137 T 0 -0.072335
17 S 138 V 0 -0.0285923
17 S 139 F 0 -0.0775091
17 S 140 P 0 -0.0196788
17 S 141 I 0 -0.0463903
17 S 142 G 0 0.00571469
17 S 143 I 0 0.00849075
17 S 144 G 0 -0.0420632
17 S 145 D 0 -0.0796095
17 S 146 R 0 -0.0427985
17 S 147 Y 0 -0.0727997
17 S 148 D 0 -0.0580327
17 S 149 A 0 -0.0693515
17 S 150 A 0 -0.00109834
17 S 151 Q 0 -0.0723786
17 S 152 L 0 -0.0519855
17 S 153 R 0 -0.0325948
17 S 154 I 0 -0.0778717
17 S 155 L 0 -0.0452457
17 S 156 A 0 -0.0319931
17 S 157 G 0 -0.0225978
17 S 158 P 0 -0.0490248
17 S 159 A 0 -0.0630541
17 S 160 G 0 -0.042022
17 S 162 S 0 -0.0383505
17 S 163 N 0 -0.0888628
17 S 164 V 0 -0.0185585
17 S 165 V 0 -0.0672809
17 S 166 K 0 -0.0583446
17 S 167 L 0 -0.0229583
17 S 168 Q 0 -0.0592702
17 S 169 R 0 -0.0312904
17 S 170 I 0 -0.0957127
17 S 171 E 0 -0.0264528
17 S 172 D 0 -0.0276681
17 S 173 L 0 -0.0229487
17 S 174 P 0 -0.101194
17 S 175 T 0 -0.020327
17 S 176 M 0 -0.0559982
18 F 19 P 0 0.286933
18 F 20 A 0 0.189595
18 F 21 S 0 0.112677
18 F 22 Y 0 0.489451
18 F 23 F 0 0.26315
18 F 24 D 0 0.0422233
18 F 25 E 0 0.0597372
18 F 26 M 0 0.497905
18 F 27 K 0 -0.0260387
18 F 28 S 0 -0.0350856
18 F 29 F 0 0.125027
18 F 30 A 0 0.0538754
18 F 31 K 0 -0.00395493
18 F 32 A 0 -0.00767675
18 F 33 F 0 -0.0422314
18 F 34 I 0 -0.000304805
18 F 35 S 0 -0.013718
18 F 36 K 0 -0.0327258
18 F 37 A 0 -0.0120686
18 F 38 N 0 -0.00712425
18 F 40 G 0 -0.00506674
18 F 41 P 0 -0.0181126
18 F 42 R 0 -0.0481501
18 F 43 L 0 -0.030056
18 F 44 T 0 -0.00444955
18 F 45 Q 0 -0.0673893
18 F 46 V 0 -0.0210031
18 F 47 S 0 -0.0168843
18 F 48 V 0 0.00860709
18 F 49 L 0 0.00175306
18 F 50 Q 0 0.012371
18 F 51 Y 0 0.0168359
18 F 52 G 0 0.0146466
18 F 53 S 0 0.0605017
18 F 54 I 0 -0.0322286
18 F 55 T 0 0.0856654
18 F 56 T 0 -0.0557982
18 F 57 I 0 -0.0331727
18 F 58 D 0 0.0283392
18 F 59 V 0 -0.0757715
18 F 60 P 0 0.0447842
18 F 61 W 0 -0.0784266
18 F 62 N 0 -0.026365
18 F 63 V 0 -0.068398
18 F 64 V 0 0.0169191
18 F 65 P 0 -0.0624328
18 F 66 E 0 -0.0489259
18 F 67 K 0 -0.00880896
18 F 68 A 0 -0.00440932
18 F 69 H 0 -0.0864198
18 F 70 L 0 -0.0542898
18 F 71 L 0 -0.0587046
18 F 72 S 0 -0.0747267
18 F 73 L 0 0.00397962
18 F 74 V 0 -0.0368745
18 F 75 D 0 -0.0472879
18 F 76 V 0 -0.048466
18 F 77 M 0 0.0237188
18 F 78 Q 0 -0.0607374
18 F 79 R 0 0.163333
18 F 80 E 0 0.0159309
18 F 81 G 0 0.107475
18 F 82 G 0 -0.0153166
18 F 83 P 0 -0.0241167
18 F 84 S 0 0.0795726
18 F 85 Q 0 -0.0113929
18 F 86 I 0 -0.0529109
18 F 87 G 0 -0.104289
18 F 88 D 0 -0.0497008
18 F 89 A 0 -0.0300457
18 F 90 L 0 -0.0478142
18 F 91 G 0 -0.0256388
18 F 92 F 0 0.0322879
18 F 93 A 0 0.00808798
18 F 94 V 0 -0.0246759
18 F 95 R 0 -0.0167159
18 F 96 Y 0 -0.0904101
18 F 97 L 0 -0.0535986
18 F 98 T 0 -0.0635727
18 F 99 S 0 -0.0114482
18 F 100 E 0 -0.0677648
18 F 103 G 0 -0.0756671
18 F 104 A 0 -0.0729824
18 F 105 R 0 -0.0964821
18 F 106 P 0 -0.0915511
18 F 107 G 0 -0.0924714
18 F 108 A 0 -0.0408566
18 F 109 S 0 -0.0317546
18 F 110 K 0 -0.0631632
18 F 111 A 0 -0.100944
18 F 112 V 0 -0.032977
18 F 113 V 0 -0.0125016
18 F 114 I 0 -0.00442208
18 F 115 L 0 -0.0122469
18 F 116 V 0 0.0377032
18 F 117 T 0 0.133861
18 F 118 D 0 0.0891638
18 F 119 V 0 0.00419789
18 F 120 S 0 -0.0461203
18 F 121 V 0 -0.0487455
18 F 122 D 0 -0.0426445
18 F 123 S 0 -0.0379845
18 F 124 V 0 -0.0625322
18 F 125 D 0 -0.101186
18 F 126 A 0 -0.0346596
18 F 127 A 0 -0.0208532
18 F 128 A 0 -0.0512146
18 F 129 D 0 -0.0275633
18 F 130 A 0 -0.0945021
18 F 131 A 0 -0.0890802
18 F 132 R 0 -0.00753425
18 F 133 S 0 -0.0341195
18 F 134 N 0 -0.0216841
18 F 135 R 0 -0.0752816
18 F 136 V 0 -0.0642841
18 F 137 T 0 -0.0367948
18 F 138 V 0 0.0356285
18 F 139 F 0 -0.059543
18 F 140 P 0 0.0203875
18 F 141 I 0 -0.107399
18 F 142 G 0 -0.00461002
18 F 143 I 0 0.0055101
18 F 144 G 0 -0.0383139
18 F 145 D 0 0.018516
18 F 146 R 0 -0.031584
18 F 147 Y 0 -0.0756896
18 F 148 D 0 -0.0911433
18 F 149 A 0 -0.0353353
18 F 150 A 0 -0.0605292
18 F 151 Q 0 -0.0811002
18 F 152 L 0 -0.0824441
18 F 153 R 0 -0.0440647
18 F 154 I 0 -0.0542721
18 F 155 L 0 -0.0905758
18 F 156 A 0 -0.0508211
18 F 157 G 0 0.0245212
18 F 158 P 0 -0.0219956
18 F 159 A 0 -0.0276292
18 F 160 G 0 -0.0714569
18 F 162 S 0 -0.0595211
18 F 163 N 0 -0.0605882
18 F 164 V 0 -0.0508284
18 F 165 V 0 -0.0623477
18 F 166 K 0 -0.00485925
18 F 167 L 0 -0.00133201
18 F 168 Q 0 -0.111951
18 F 169 R 0 -0.0314324
18 F 170 I 0 0.0820702
18 F 171 E 0 -0.0813041
18 F 172 D 0 -0.039627
18 F 173 L 0 -0.0203922
18 F 174 P 0 -0.108256
18 F 175 T 0 -0.0538046
18 F 176 M 0 -0.0933484
19 P 20 A 0 0.60118
19 P 21 S 0 0.230857
19 P 22 Y 0 0.345826
19 P 23 F 0 0.058229
19 P 24 D 0 0.0619572
19 P 25 E 0 0.128648
19 P 26 M 0 0.084492
19 P 27 K 0 -0.00386449
19 P 28 S 0 0.0749544
19 P 29 F 0 0.0425621
19 P 30 A 0 0.052668
19 P 31 K 0 0.0288237
19 P 32 A 0 0.0741111
19 P 33 F 0 0.0221859
19 P 34 I 0 0.00670799
19 P 35 S 0 0.0216307
19 P 36 K 0 0.0157739
19 P 37 A 0 0.0176569
19 P 38 N 0 0.0497357
19 P 40 G 0 0.00632395
19 P 41 P 0 0.00136502
19 P 42 R 0 0.0385944
19 P 43 L 0 -0.0333308
19 P 44 T 0 -0.00731102
19 P 45 Q 0 -0.0593206
19 P 46 V 0 -0.0361838
19 P 47 S 0 -0.012615
19 P 48 V 0 -0.000255437
19 P 49 L 0 -0.0047032
19 P 50 Q 0 -0.0187571
19 P 51 Y 0 0.0217724
19 P 52 G 0 0.0173269
19 P 53 S 0 0.0235705
19 P 54 I 0 0.0340195
19 P 55 T 0 0.025396
19 P 56 T 0 -0.00157009
19 P 57 I 0 0.0303738
19 P 58 D 0 -0.0186158
19 P 59 V 0 0.0450084
19 P 60 P 0 -0.0260651
19 P 61 W 0 -0.0134436
19 P 62 N 0 -0.0335789
19 P 63 V 0 -0.0137224
19 P 64 V 0 -0.0321246
19 P 65 P 0 -0.0430362
19 P 66 E 0 -0.0654359
19 P 67 K 0 0.00683793
19 P 68 A 0 0.0318172
19 P 69 H 0 0.032233
19 P 70 L 0 -0.00618864
19 P 71 L 0 0.0100483
19 P 72 S 0 0.00600834
19 P 73 L 0 -0.0263728
19 P 74 V 0 -0.0345922
19 P 75 D 0 -0.00731017
19 P 76 V 0 0.00988365
19 P 77 M 0 0.00541114
19 P 78 Q 0 0.0923582
19 P 79 R 0 0.174919
19 P 80 E 0 -0.0373712
19 P 81 G 0 -0.0179117
19 P 82 G 0 0.0372638
19 P 83 P 0 -0.0397404
19 P 84 S 0 -0.0100277
19 P 85 Q 0 -0.0266555
19 P 86 I 0 -0.0825039
19 P 87 G 0 -0.0474048
19 P 88 D 0 -0.0017253
19 P 89 A 0 -0.028594
19 P 90 L 0 -0.0457696
19 P 91 G 0 -0.0125428
19 P 92 F 0 -0.018044
19 P 93 A 0 -0.091174
19 P 94 V 0 0.0111281
19 P 95 R 0 -0.0392288
19 P 96 Y 0 -0.0205824
19 P 97 L 0 0.0240313
19 P 98 T 0 -0.0604647
19 P 99 S 0 -0.022728
19 P 100 E 0 -0.0345518
19 P 103 G 0 -0.0449762
19 P 104 A 0 -0.0363093
19 P 105 R 0 -0.0548007
19 P 106 P 0 -0.0140958
19 P 107 G 0 -0.0541122
19 P 108 A 0 -0.0123407
19 P 109 S 0 -0.0181198
19 P 110 K 0 -0.0753636
19 P 111 A 0 -0.0147937
19 P 112 V 0 0.00117968
19 P 113 V 0 -0.024358
19 P 114 I 0 -0.0620673
19 P 115 L 0 -0.00473671
19 P 116 V 0 -0.0712165
19 P 117 T 0 -0.0267403
19 P 118 D 0 -0.0277413
19 P 119 V 0 0.0430368
19 P 120 S 0 -0.0597254
19 P 121 V 0 -0.00380083
19 P 122 D 0 -0.00416501
19 P 123 S 0 -0.0382544
19 P 124 V 0 -0.0933398
19 P 125 D 0 -0.0475303
19 P 126 A 0 -0.0353148
19 P 127 A 0 -0.0864908
19 P 128 A 0 -0.0123799
19 P 129 D 0 0.00208622
19 P 130 A 0 -0.0610708
19 P 131 A 0 -0.0317731
19 P 132 R 0 -0.0674599
19 P 133 S 0 -0.0309482
19 P 134 N 0 -0.0322414
19 P 135 R 0 -0.02198
19 P 136 V 0 -0.0282826
19 P 137 T 0 -0.0658222
19 P 138 V 0 -0.110817
19 P 139 F 0 -0.0144094
19 P 140 P 0 -0.0486613
19 P 141 I 0 -0.0383143
19 P 142 G 0 -0.003546
19 P 143 I 0 -0.0511617
19 P 144 G 0 -0.0486707
19 P 145 D 0 -0.0265103
19 P 146 R 0 0.0149498
19 P 147 Y 0 -0.0382791
19 P 148 D 0 -0.0179642
19 P 149 A 0 -0.00105721
19 P 150 A 0 -0.00230134
19 P 151 Q 0 -0.0192475
19 P 152 L 0 -0.0642314
19 P 153 R 0 -0.00384804
19 P 154 I 0 0.00678973
19 P 155 L 0 -0.0347135
19 P 156 A 0 -0.0680132
19 P 157 G 0 -0.0333428
19 P 158 P 0 -0.0484019
19 P 159 A 0 -0.00955994
19 P 160 G 0 -0.045606
19 P 162 S 0 -0.103229
19 P 163 N 0 -0.0768987
19 P 164 V 0 -0.0319568
19 P 165 V 0 -0.057118
19 P 166 K 0 -0.0531829
19 P 167 L 0 -0.0464032
19 P 168 Q 0 -0.00918811
19 P 169 R 0 -0.0400801
19 P 170 I 0 -0.026411
19 P 171 E 0 -0.0667851
19 P 172 D 0 -0.0240283
19 P 173 L 0 -0.0593634
19 P 174 P 0 -0.0482083
19 P 175 T 0 -0.0694131
19 P 176 M 0 -0.0299338
20 A 21 S 0 0.818333
20 A 22 Y 0 0.694836
20 A 23 F 0 0.0993624
20 A 24 D 0 0.28734
20 A 25 E 0 0.267933
20 A 26 M 0 0.214065
20 A 27 K 0 0.0608586
20 A 28 S 0 0.231712
20 A 29 F 0 0.0882377
20 A 30 A 0 -0.0626077
20 A 31 K 0 0.0647611
20 A 32 A 0 0.0486502
20 A 33 F 0 0.0233143
20 A 34 I 0 -0.00558506
20 A 35 S 0 0.0179718
20 A 36 K 0 0.0514764
20 A 37 A 0 0.0259676
20 A 38 N 0 0.00919231
20 A 40 G 0 -0.0203557
20 A 41 P 0 0.0159087
20 A 42 R 0 0.0254715
20 A 43 L 0 -0.0324551
20 A 44 T 0 0.00902802
20 A 45 Q 0 -0.0265106
20 A 46 V 0 -0.0100271
20 A 47 S 0 -0.00455831
20 A 48 V 0 -0.0528427
20 A 49 L 0 0.00774977
20 A 50 Q 0 -0.0876555
20 A 51 Y 0 -0.0169223
20 A 52 G 0 0.0598304
20 A 53 S 0 0.0178589
20 A 54 I 0 0.0048371
20 A 55 T 0 -0.0512434
20 A 56 T 0 -0.0118537
20 A 57 I 0 -0.0802958
20 A 58 D 0 -0.0350995
20 A 59 V 0 -0.0196898
20 A 60 P 0 -0.0252131
20 A 61 W 0 -0.0322778
20 A 62 N 0 0.00966793
20 A 63 V 0 0.0362764
20 A 64 V 0 -0.0402906
20 A 65 P 0 -0.0223118
20 A 66 E 0 0.0085012
20 A 67 K 0 -0.0411121
20 A 68 A 0 -0.0072783
20 A 69 H 0 -0.0474569
20 A 70 L 0 -0.0530924
20 A 71 L 0 -0.0645301
20 A 72 S 0 0.00384921
20 A 73 L 0 0.0287768
20 A 74 V 0 -0.114209
20 A 75 D 0 -0.0194948
20 A 76 V 0 0.0264733
20 A 77 M 0 -0.016145
20 A 78 Q 0 0.0138365
20 A 79 R 0 0.0768706
20 A 80 E 0 0.00603141
20 A 81 G 0 0.0619232
20 A 82 G 0 0.0300854
20 A 83 P 0 0.023364
20 A 84 S 0 0.0303596
20 A 85 Q 0 -0.101647
20 A 86 I 0 -0.0200526
20 A 87 G 0 -0.0247235
20 A 88 D 0 0.014536
20 A 89 A 0 -0.0676897
20 A 90 L 0 -0.0747499
20 A 91 G 0 0.00193436
20 A 92 F 0 -0.00336052
20 A 93 A 0 -0.00708269
20 A 94 V 0 0.0103263
20 A 95 R 0 -0.0325766
20 A 96 Y 0 0.028033
20 A 97 L 0 -0.0191258
20 A 98 T 0 -0.00796618
20 A 99 S 0 -0.0345179
20 A 100 E 0 -0.0525724
20 A 103 G 0 -0.0228908
20 A 104 A 0 0.00270794
20 A 105 R 0 -0.0656369
20 A 106 P 0 -0.0890264
20 A 107 G 0 -0.0378659
20 A 108 A 0 -0.029721
20 A 109 S 0 -0.0478621
20 A 110 K 0 -0.0423933
20 A 111 A 0 -0.0464135
20 A 112 V 0 -0.1157
20 A 113 V 0 -0.0156968
20 A 114 I 0 -0.061187
20 A 115 L 0 -0.0164391
20 A 116 V 0 0.00748297
20 A 117 T 0 -0.00669516
20 A 118 D 0 0.0909708
20 A 119 V 0 0.056631
20 A 120 S 0 -0.0177335
20 A 121 V 0 0.0213485
20 A 122 D 0 -0.0201848
20 A 123 S 0 -0.0347038
20 A 124 V 0 -0.0703567
20 A 125 D 0 -0.0153723
20 A 126 A 0 -0.0723398
20 A 127 A 0 -0.0989784
20 A 128 A 0 -0.0421582
20 A 129 D 0 -0.0417847
20 A 130 A 0 -0.0656284
20 A 131 A 0 -0.0506429
20 A 132 R 0 -0.0281187
20 A 133 S 0 -0.0493746
20 A 134 N 0 -0.095004
20 A 135 R 0 -0.0649321
20 A 136 V 0 -0.0527015
20 A 137 T 0 -0.0399002
20 A 138 V 0 -0.0852667
20 A 139 F 0 -0.0226593
20 A 140 P 0 0.0176403
20 A 141 I 0 -0.0852658
20 A 142 G 0 0.00425439
20 A 143 I 0 0.0117516
20 A 144 G 0 0.0372598
20 A 145 D 0 0.0227333
20 A 146 R 0 -0.00320241
20 A 147 Y 0 -0.0446761
20 A 148 D 0 -0.0521266
20 A 149 A 0 -0.0610372
20 A 150 A 0 -0.0444094
20 A 151 Q 0 -0.065116
20 A 152 L 0 -0.0186183
20 A 153 R 0 -0.0434621
20 A 154 I 0 -0.0554951
20 A 155 L 0 -0.0688026
20 A 156 A 0 -0.0698296
20 A 157 G 0 -0.089625
20 A 158 P 0 -0.080568
20 A 159 A 0 -0.102172
20 A 160 G 0 -0.0199744
20 A 162 S 0 -0.0777556
20 A 163 N 0 -0.0500532
20 A 164 V 0 -0.0800786
20 A 165 V 0 -0.117735
20 A 166 K 0 -0.0219605
20 A 167 L 0 -0.0829033
20 A 168 Q 0 -0.0671923
20 A 169 R 0 -0.0774754
20 A 170 I 0 -0.00969938
20 A 171 E 0 -0.0611599
20 A 172 D 0 -0.0625977
20 A 173 L 0 -0.0763235
20 A 174 P 0 -0.0605453
20 A 175 T 0 0.00371728
20 A 176 M 0 0.041381
21 S 22 Y 0 0.617364
21 S 23 F 0 0.336172
21 S 24 D 0 0.520694
21 S 25 E 0 0.230561
21 S 26 M 0 0.0336069
21 S 27 K 0 0.0216208
21 S 28 S 0 0.0129592
21 S 29 F 0 0.0638014
21 S 30 A 0 0.0414076
21 S 31 K 0 0.0409683
21 S 32 A 0 0.0150542
21 S 33 F 0 0.0184569
21 S 34 I 0 -0.00903729
21 S 35 S 0 -0.0265567
21 S 36 K 0 0.0572813
21 S 37 A 0 0.00322858
21 S 38 N 0 0.071455
21 S 40 G 0 -0.00328401
21 S 41 P 0 -0.00665176
21 S 42 R 0 0.0104713
21 S 43 L 0 -0.0247022
21 S 44 T 0 -0.0591719
21 S 45 Q 0 -0.0368803
21 S 46 V 0 -0.0394072
21 S 47 S 0 -0.0216318
21 S 48 V 0 -0.0346744
21 S 49 L 0 -0.010659
21 S 50 Q 0 -0.0403359
21 S 51 Y 0 -0.0636604
21 S 52 G 0 0.022382
21 S 53 S 0 0.0280371
21 S 54 I 0 0.0475478
21 S 55 T 0 -0.0326689
21 S 56 T 0 -0.030793
21 S 57 I 0 -0.0198515
21 S 58 D 0 0.0133877
21 S 59 V 0 -0.0968076
21 S 60 P 0 -0.056191
21 S 61 W 0 -0.0538094
21 S 62 N 0 -0.0127411
21 S 63 V 0 -0.0319118
21 S 64 V 0 -0.0232828
21 S 65 P 0 -0.0257498
21 S 66 E 0 -0.00323096
21 S 67 K 0 -0.0785568
21 S 68 A 0 -0.00701154
21 S 69 H 0 0.0240634
21 S 70 L 0 -0.0867445
21 S 71 L 0 -0.0116059
21 S 72 S 0 0.0497518
21 S 73 L 0 -0.0342401
21 S 74 V 0 0.000231519
21 S 75 D 0 0.0490591
21 S 76 V 0 -0.0251662
21 S 77 M 0 0.0147962
21 S 78 Q 0 0.0581995
21 S 79 R 0 0.0706424
21 S 80 E 0 0.0447423
21 S 81 G 0 -0.040373
21 S 82 G 0 -0.056302
21 S 83 P 0 0.00554468
21 S 84 S 0 -0.0757893
21 S 85 Q 0 -0.0303779
21 S 86 I 0 -0.0616028
21 S 87 G 0 -0.00664251
21 S 88 D 0 0.0121034
21 S 89 A 0 -0.0385101
21 S 90 L 0 -0.071342
21 S 91 G 0 -0.0516969
21 S 92 F 0 -0.0364279
21 S 93 A 0 -0.0206599
21 S 94 V 0 -0.0767858
21 S 95 R 0 -0.0304292
21 S 96 Y 0 -0.0258966
21 S 97 L 0 -0.0944729
21 S 98 T 0 0.00881084
21 S 99 S 0 0.0193175
21 S 100 E 0 0.0482606
21 S 103 G 0 -0.0487475
21 S 104 A 0 -0.0644553
21 S 105 R 0 -0.104844
21 S 106 P 0 -0.0246706
21 S 107 G 0 0.0129575
21 S 108 A 0 -0.0139709
21 S 109 S 0 -0.0201226
21 S 110 K 0 -0.0608917
21 S 111 A 0 -0.0416456
21 S 112 V 0 -0.0613401
21 S 113 V 0 0.0457938
21 S 114 I 0 -0.0600149
21 S 115 L 0 0.0223905
21 S 116 V 0 -0.0558092
21 S 117 T 0 -0.0559263
21 S 118 D 0 -0.0203873
21 S 119 V 0 -0.00780097
21 S 120 S 0 -0.00106915
21 S 121 V 0 0.000597522
21 S 122 D 0 -0.033468
21 S 123 S 0 -0.0260987
21 S 124 V 0 -0.043752
21 S 125 D 0 -0.0359086
21 S 126 A 0 -0.00649534
21 S 127 A 0 -0.0682055
21 S 128 A 0 -0.00845041
21 S 129 D 0 -0.00236989
21 S 130 A 0 -0.018683
21 S 131 A 0 -0.05774
21 S 132 R 0 -0.0444169
21 S 133 S 0 -0.0381456
21 S 134 N 0 -0.0386235
21 S 135 R 0 -0.0232561
21 S 136 V 0 -0.107909
21 S 137 T 0 0.01521
21 S 138 V 0 -0.0292408
21 S 139 F 0 -0.11214
21 S 140 P 0 -0.0352587
21 S 141 I 0 -0.025326
21 S 142 G 0 0.0073326
21 S 143 I 0 -0.0383174
21 S 144 G 0 -0.0109151
21 S 145 D 0 0.0414049
21 S 146 R 0 -0.0202737
21 S 147 Y 0 -0.00212028
21 S 148 D 0 0.0241525
21 S 149 A 0 -0.0125273
21 S 150 A 0 0.00159918
21 S 151 Q 0 -0.0818653
21 S 152 L 0 -0.0219771
21 S 153 R 0 -0.0161406
21 S 154 I 0 0.0367565
21 S 155 L 0 -0.019816
21 S 156 A 0 -0.0548584
21 S 157 G 0 -0.0384906
21 S 158 P 0 -0.0144991
21 S 159 A 0 -0.0333995
21 S 160 G 0 -0.0439809
21 S 162 S 0 -0.0558452
21 S 163 N 0 -0.0680571
21 S 164 V 0 -0.0983968
21 S 165 V 0 -0.0294652
21 S 166 K 0 -0.0588103
21 S 167 L 0 -0.0297165
21 S 168 Q 0 -0.029556
21 S 169 R 0 -0.0343488
21 S 170 I 0 -0.0509407
21 S 171 E 0 -0.00170696
21 S 172 D 0 -0.0160264
21 S 173 L 0 -0.00762436
21 S 174 P 0 -0.0371046
21 S 175 T 0 -0.0265735
21 S 176 M 0 -0.0186679
22 Y 23 F 0 0.493599
22 Y 24 D 0 0.303951
22 Y 25 E 0 0.332264
22 Y 26 M 0 0.235776
22 Y 27 K 0 0.0687638
22 Y 28 S 0 0.0769953
22 Y 29 F 0 0.172423
22 Y 30 A 0 0.0422908
22 Y 31 K 0 0.0509428
22 Y 32 A 0 0.058425
22 Y 33 F 0 0.0843178
22 Y 34 I 0 -0.0397623
22 Y 35 S 0 0.0187936
22 Y 36 K 0 0.0265057
22 Y 37 A 0 0.0529459
22 Y 38 N 0 0.0156161
22 Y 40 G 0 0.0349381
22 Y 41 P 0 0.0393307
22 Y 42 R 0 0.0273615
22 Y 43 L 0 -0.0397138
22 Y 44 T 0 -0.0322223
22 Y 45 Q 0 -0.0988542
22 Y 46 V 0 -0.026123
22 Y 47 S 0 -0.0629313
22 Y 48 V 0 0.0375181
22 Y 49 L 0 -0.0859397
22 Y 50 Q 0 -0.0668186
22 Y 51 Y 0 0.0516698
22 Y 52 G 0 -0.0768768
22 Y 53 S 0 0.051482
22 Y 54 I 0 -0.0248771
22 Y 55 T 0 0.0204799
22 Y 56 T 0 0.031588
22 Y 57 I 0 -0.0616987
22 Y 58 D 0 -0.0247917
22 Y 59 V 0 -0.0347306
22 Y 60 P 0 0.0096764
22 Y 61 W 0 0.0126138
22 Y 62 N 0 -0.0434275
22 Y 63 V 0 -0.0159056
22 Y 64 V 0 -0.0488649
22 Y 65 P 0 -0.0336884
22 Y 66 E 0 -0.0352863
22 Y 67 K 0 -0.0523016
22 Y 68 A 0 -0.0235832
22 Y 69 H 0 -0.0729935
22 Y 70 L 0 -0.0571189
22 Y 71 L 0 -0.0475632
22 Y 72 S 0 -0.0921123
22 Y 73 L 0 -0.0486381
22 Y 74 V 0 -0.0194121
22 Y 75 D 0 -0.0778523
22 Y 76 V 0 -0.0738567
22 Y 77 M 0 -0.0617546
22 Y 78 Q 0 0.0304506
22 Y 79 R 0 0.303068
22 Y 80 E 0 -0.0395341
22 Y 81 G 0 0.00830093
22 Y 82 G 0 -0.0309638
22 Y 83 P 0 -0.0158874
22 Y 84 S 0 0.00670666
22 Y 85 Q 0 -0.013675
22 Y 86 I 0 0.0155282
22 Y 87 G 0 -0.0502355
22 Y 88 D 0 -0.00993818
22 Y 89 A 0 -0.00151063
22 Y 90 L 0 -0.0105895
22 Y 91 G 0 -0.077422
22 Y 92 F 0 -0.0586046
22 Y 93 A 0 -0.0460895
22 Y 94 V 0 -0.0363502
22 Y 95 R 0 -0.0529672
22 Y 96 Y 0 -0.0688379
22 Y 97 L 0 0.00463042
22 Y 98 T 0 -0.0930011
22 Y 99 S 0 -0.0422718
22 Y 100 E 0 -0.0164024
22 Y 103 G 0 -0.0889127
22 Y 104 A 0 -0.0993664
22 Y 105 R 0 -0.034424
22 Y 106 P 0 -0.0714745
22 Y 107 G 0 -0.0447396
22 Y 108 A 0 -0.0436083
22 Y 109 S 0 0.0215742
22 Y 110 K 0 -0.0609113
22 Y 111 A 0 -0.0384405
22 Y 112 V 0 -0.0871814
22 Y 113 V 0 -0.00263468
22 Y 114 I 0 -0.0393439
22 Y 115 L 0 0.0138429
22 Y 116 V 0 0.049051
22 Y 117 T 0 0.00390308
22 Y 118 D 0 0.00287002
22 Y 119 V 0 0.0691874
22 Y 120 S 0 0.0105544
22 Y 121 V 0 0.088674
22 Y 122 D 0 0.0204905
22 Y 123 S 0 -0.0165843
22 Y 124 V 0 -0.0843477
22 Y 125 D 0 -0.0745447
22 Y 126 A 0 -0.0890853
22 Y 127 A 0 -0.0752173
22 Y 128 A 0 -0.0351615
22 Y 129 D 0 -0.0798101
22 Y 130 A 0 -0.0595711
22 Y 131 A 0 -0.030451
22 Y 132 R 0 -0.0445919
22 Y 133 S 0 -0.0945781
22 Y 134 N 0 -0.0817393
22 Y 135 R 0 -0.0943335
22 Y 136 V 0 -0.0269296
22 Y 137 T 0 -0.0351458
22 Y 138 V 0 -0.0514375
22 Y 139 F 0 -0.068703
22 Y 140 P 0 0.0711695
22 Y 141 I 0 -0.0213597
22 Y 142 G 0 0.0222265
22 Y 143 I 0 0.124862
22 Y 144 G 0 0.0453937
22 Y 145 D 0 0.0768472
22 Y 146 R 0 0.0330305
22 Y 147 Y 0 -0.0721889
22 Y 148 D 0 -0.084202
22 Y 149 A 0 -0.0479281
22 Y 150 A 0 -0.0337309
22 Y 151 Q 0 -0.0589179
22 Y 152 L 0 -0.0168933
22 Y 153 R 0 -0.0612332
22 Y 154 I 0 -0.0866147
22 Y 155 L 0 0.00120337
22 Y 156 A 0 -0.0808615
22 Y 157 G 0 -0.0297426
22 Y 158 P 0 -0.0862487
22 Y 159 A 0 -0.109948
22 Y 160 G 0 -0.027156
22 Y 162 S 0 -0.0666094
22 Y 163 N 0 -0.0806604
22 Y 164 V 0 -0.0464154
22 Y 165 V 0 -0.0577364
22 Y 166 K 0 -0.098374
22 Y 167 L 0 -0.0311824
22 Y 168 Q 0 -0.0542734
22 Y 169 R 0 -0.0691225
22 Y 170 I 0 0.0568568
22 Y 171 E 0 -0.0821763
22 Y 172 D 0 -0.0545985
22 Y 173 L 0 -0.0224749
22 Y 174 P 0 -0.0991992
22 Y 175 T 0 -0.0991161
22 Y 176 M 0 -0.0662985
23 F 24 D 0 0.446797
23 F 25 E 0 0.173259
23 F 26 M 0 0.334125
23 F 27 K 0 0.674652
23 F 28 S 0 0.094588
23 F 29 F 0 0.216509
23 F 30 A 0 0.0879769
23 F 31 K 0 0.0386655
23 F 32 A 0 0.0269218
23 F 33 F 0 -0.0357427
23 F 34 I 0 0.0158636
23 F 35 S 0 -0.0141526
23 F 36 K 0 0.0214669
23 F 37 A 0 0.0478651
23 F 38 N 0 -0.0152001
23 F 40 G 0 -0.0207905
23 F 41 P 0 0.00936306
23 F 42 R 0 0.00421379
23 F 43 L 0 0.0610389
23 F 44 T 0 0.0349239
23 F 45 Q 0 -0.0333882
23 F 46 V 0 -0.000350419
23 F 47 S 0 -0.00323088
23 F 48 V 0 0.0791791
23 F 49 L 0 0.0613932
23 F 50 Q 0 0.111297
23 F 51 Y 0 0.0103336
23 F 52 G 0 0.0114833
23 F 53 S 0 0.0225198
23 F 54 I 0 -0.0337785
23 F 55 T 0 -0.00754259
23 F 56 T 0 -0.0269413
23 F 57 I 0 -0.0576289
23 F 58 D 0 0.0148751
23 F 59 V 0 0.0353028
23 F 60 P 0 0.00137337
23 F 61 W 0 -0.0443046
23 F 62 N 0 -0.0994464
23 F 63 V 0 -0.0393425
23 F 64 V 0 -0.0357402
23 F 65 P 0 -0.0253845
23 F 66 E 0 -0.000139668
23 F 67 K 0 -0.0285586
23 F 68 A 0 -0.0296428
23 F 69 H 0 -0.0668062
23 F 70 L 0 -0.0476252
23 F 71 L 0 -0.043629
23 F 72 S 0 -0.0662287
23 F 73 L 0 -0.0345391
23 F 74 V 0 0.120646
23 F 75 D 0 -0.0416818
23 F 76 V 0 -0.00579819
23 F 77 M 0 0.252987
23 F 78 Q 0 0.047682
23 F 79 R 0 0.388797
23 F 80 E 0 0.0511555
23 F 81 G 0 0.0524503
23 F 82 G 0 0.0181675
23 F 83 P 0 0.0277822
23 F 84 S 0 0.0235715
23 F 85 Q 0 -0.0248506
23 F 86 I 0 -0.0167246
23 F 87 G 0 -0.022223
23 F 88 D 0 -0.0587913
23 F 89 A 0 -0.00485572
23 F 90 L 0 -0.0181284
23 F 91 G 0 -0.0960858
23 F 92 F 0 -0.0376153
23 F 93 A 0 -0.0972711
23 F 94 V 0 -0.0993609
23 F 95 R 0 -0.0760737
23 F 96 Y 0 -0.0476904
23 F 97 L 0 -0.00276665
23 F 98 T 0 -0.0357031
23 F 99 S 0 -0.0580762
23 F 100 E 0 -0.0804417
23 F 103 G 0 -0.101097
23 F 104 A 0 -0.0537058
23 F 105 R 0 -0.0127387
23 F 106 P 0 -0.0441531
23 F 107 G 0 -0.0486207
23 F 108 A 0 -0.0665642
23 F 109 S 0 -0.0214755
23 F 110 K 0 -0.0152314
23 F 111 A 0 -0.020115
23 F 112 V 0 -0.0408212
23 F 113 V 0 -0.00909972
23 F 114 I 0 -0.0369012
23 F 115 L 0 -0.032212
23 F 116 V 0 -0.00539163
23 F 117 T 0 -0.0837158
23 F 118 D 0 0.00838475
23 F 119 V 0 0.00737945
23 F 120 S 0 0.0384679
23 F 121 V 0 -0.0173012
23 F 122 D 0 -0.0659615
23 F 123 S 0 0.0137167
23 F 124 V 0 -0.0852155
23 F 125 D 0 -0.0295066
23 F 126 A 0 -0.116044
23 F 127 A 0 -0.0187114
23 F 128 A 0 -0.0573092
23 F 129 D 0 -0.0463419
23 F 130 A 0 -0.0929214
23 F 131 A 0 -0.0700857
23 F 132 R 0 -0.0190377
23 F 133 S 0 -0.0676178
23 F 134 N 0 -0.0368608
23 F 135 R 0 -0.0819805
23 F 136 V 0 -0.0441436
23 F 137 T 0 -0.0564854
23 F 138 V 0 -0.0198042
23 F 139 F 0 -0.0837996
23 F 140 P 0 -0.0302278
23 F 141 I 0 -0.0471074
23 F 142 G 0 -0.0201932
23 F 143 I 0 -0.0239123
23 F 144 G 0 -0.002419
23 F 145 D 0 -0.0586258
23 F 146 R 0 -0.121451
23 F 147 Y 0 -0.043526
23 F 148 D 0 -0.0512848
23 F 149 A 0 -0.0383058
23 F 150 A 0 -0.103349
23 F 151 Q 0 -0.0952992
23 F 152 L 0 -0.0473591
23 F 153 R 0 -0.0399012
23 F 154 I 0 -0.0846023
23 F 155 L 0 -0.0371116
23 F 156 A 0 -0.081582
23 F 157 G 0 -0.063876
23 F 158 P 0 -0.0484311
23 F 159 A 0 -0.0119629
23 F 160 G 0 -0.0599393
23 F 162 S 0 -0.0677424
23 F 163 N 0 -0.0492917
23 F 164 V 0 -0.0581612
23 F 165 V 0 -0.0645853
23 F 166 K 0 -0.110623
23 F 167 L 0 -0.0698012
23 F 168 Q 0 -0.137376
23 F 169 R 0 -0.110717
23 F 170 I 0 -0.0288032
23 F 171 E 0 -0.109863
23 F 172 D 0 -0.1051
23 F 173 L 0 -0.050041
23 F 174 P 0 -0.0962502
23 F 175 T 0 -0.10391
23 F 176 M 0 -0.0571305
24 D 25 E 0 0.340015
24 D 26 M 0 0.258905
24 D 27 K 0 0.428424
24 D 28 S 0 0.281056
24 D 29 F 0 0.00146534
24 D 30 A 0 0.0313568
24 D 31 K 0 0.0871353
24 D 32 A 0 0.148579
24 D 33 F 0 0.0347708
24 D 34 I 0 0.00362454
24 D 35 S 0 0.0617786
24 D 36 K 0 0.0258305
24 D 37 A 0 0.0681996
24 D 38 N 0 0.0521742
24 D 40 G 0 -0.0300439
24 D 41 P 0 -0.0110527
24 D 42 R 0 -0.0254721
24 D 43 L 0 -0.018433
24 D 44 T 0 -0.0526776
24 D 45 Q 0 -0.0141749
24 D 46 V 0 -0.0324007
24 D 47 S 0 -0.067281
24 D 48 V 0 0.00329002
24 D 49 L 0 -0.0838873
24 D 50 Q 0 -0.0470461
24 D 51 Y 0 -0.00857301
24 D 52 G 0 -0.0270644
24 D 53 S 0 0.0142979
24 D 54 I 0 0.0221755
24 D 55 T 0 -0.0276659
24 D 56 T 0 0.0640359
24 D 57 I 0 -0.0278378
24 D 58 D 0 0.0077064
24 D 59 V 0 -0.0166528
24 D 60 P 0 -0.016716
24 D 61 W 0 -0.084382
24 D 62 N 0 -0.0107106
24 D 63 V 0 -0.00467182
24 D 64 V 0 -0.0391209
24 D 65 P 0 0.0352832
24 D 66 E 0 -0.0268077
24 D 67 K 0 -0.0172185
24 D 68 A 0 -0.0102148
24 D 69 H 0 0.0584771
24 D 70 L 0 -0.0729912
24 D 71 L 0 -0.0176394
24 D 72 S 0 0.0335261
24 D 73 L 0 0.0188233
24 D 74 V 0 0.023678
24 D 75 D 0 0.0611328
24 D 76 V 0 0.0705199
24 D 77 M 0 -0.0471424
24 D 78 Q 0 0.0771126
24 D 79 R 0 -0.0283378
24 D 80 E 0 -0.0215309
24 D 81 G 0 -0.0537485
24 D 82 G 0 -0.0485623
24 D 83 P 0 -0.0368917
24 D 84 S 0 -0.0577031
24 D 85 Q 0 -0.0443636
24 D 86 I 0 -0.052573
24 D 87 G 0 -0.0191055
24 D 88 D 0 -0.0107141
24 D 89 A 0 -0.0578858
24 D 90 L 0 -0.0645791
24 D 91 G 0 -0.0313016
24 D 92 F 0 -0.014139
24 D 93 A 0 -0.0458465
24 D 94 V 0 0.00415907
24 D 95 R 0 0.0271918
24 D 96 Y 0 -0.0515262
24 D 97 L 0 0.0246192
24 D 98 T 0 -0.00346411
24 D 99 S 0 0.00406753
24 D 100 E 0 0.0176297
24 D 103 G 0 -0.0245996
24 D 104 A 0 -0.0631832
24 D 105 R 0 -0.0258066
24 D 106 P 0 -0.00650642
24 D 107 G 0 -0.0394178
24 D 108 A 0 -0.0430208
24 D 109 S 0 -0.0262149
24 D 110 K 0 -0.0562611
24 D 111 A 0 -0.0467653
24 D 112 V 0 -0.00455188
24 D 113 V 0 -0.0515425
24 D 114 I 0 -0.0466842
24 D 115 L 0 0.0255554
24 D 116 V 0 -0.0814104
24 D 117 T 0 0.0173643
24 D 118 D 0 -0.0376996
24 D 119 V 0 -0.00265622
24 D 120 S 0 -0.089731
24 D 121 V 0 -0.0147881
24 D 122 D 0 -0.0177126
24 D 123 S 0 -0.000715888
24 D 124 V 0 -0.0438335
24 D 125 D 0 0.0712763
24 D 126 A 0 -0.0103693
24 D 127 A 0 -0.082042
24 D 128 A 0 -0.0433517
24 D 129 D 0 0.0349452
24 D 130 A 0 -0.0230264
24 D 131 A 0 -0.097515
24 D 132 R 0 -0.0569584
24 D 133 S 0 -0.00631585
24 D 134 N 0 -0.0585956
24 D 135 R 0 -0.0461962
24 D 136 V 0 -0.0398846
24 D 137 T 0 -0.047548
24 D 138 V 0 -0.0421898
24 D 139 F 0 -0.0524162
24 D 140 P 0 -0.110733
24 D 141 I 0 -0.0682757
24 D 142 G 0 -0.0357533
24 D 143 I 0 -0.0342079
24 D 144 G 0 -0.0430711
24 D 145 D 0 0.00340084
24 D 146 R 0 -0.0284414
24 D 147 Y 0 -0.0617804
24 D 148 D 0 -0.0233504
24 D 149 A 0 0.0112329
24 D 150 A 0 0.0403758
24 D 151 Q 0 0.00606397
24 D 152 L 0 -0.0537075
24 D 153 R 0 0.00272651
24 D 154 I 0 -0.0300854
24 D 155 L 0 -0.0399098
24 D 156 A 0 -0.0525637
24 D 157 G 0 -0.0701704
24 D 158 P 0 -0.0623839
24 D 159 A 0 -0.0615886
24 D 160 G 0 0.00866474
24 D 162 S 0 -0.0860874
24 D 163 N 0 -0.070302
24 D 164 V 0 -0.0497921
24 D 165 V 0 -0.0229811
24 D 166 K 0 -0.0286353
24 D 167 L 0 -0.0439792
24 D 168 Q 0 -0.0316923
24 D 169 R 0 -0.00375786
24 D 170 I 0 -0.029921
24 D 171 E 0 -0.0322637
24 D 172 D 0 -0.0284896
24 D 173 L 0 -0.0277693
24 D 174 P 0 -0.0228963
24 D 175 T 0 0.00415748
24 D 176 M 0 -0.0157691
25 E 26 M 0 0.32049
25 E 27 K 0 0.15102
25 E 28 S 0 0.386739
25 E 29 F 0 0.17708
25 E 30 A 0 0.074406
25 E 31 K 0 0.0571754
25 E 32 A 0 0.0847593
25 E 33 F 0 0.0643631
25 E 34 I 0 0.0636609
25 E 35 S 0 0.0552853
25 E 36 K 0 0.0722146
25 E 37 A 0 0.123747
25 E 38 N 0 0.0666808
25 E 40 G 0 0.0101587
25 E 41 P 0 0.0595013
25 E 42 R 0 0.0128939
25 E 43 L 0 -0.0172934
25 E 44 T 0 -0.026714
25 E 45 Q 0 -0.0595724
25 E 46 V 0 -0.0290775
25 E 47 S 0 -0.046488
25 E 48 V 0 -0.0127153
25 E 49 L 0 -0.0214925
25 E 50 Q 0 -0.0339549
25 E 51 Y 0 -0.0489203
25 E 52 G 0 -0.00875219
25 E 53 S 0 0.0305408
25 E 54 I 0 -0.0636804
25 E 55 T 0 0.0347094
25 E 56 T 0 -0.0143586
25 E 57 I 0 -0.00169026
25 E 58 D 0 -0.0312457
25 E 59 V 0 -0.0246459
25 E 60 P 0 0.044894
25 E 61 W 0 -0.0294304
25 E 62 N 0 -0.0255493
25 E 63 V 0 0.0458291
25 E 64 V 0 0.00421154
25 E 65 P 0 -0.0243494
25 E 66 E 0 0.018755
25 E 67 K 0 -0.0440633
25 E 68 A 0 -0.017106
25 E 69 H 0 -0.0199495
25 E 70 L 0 -0.0715687
25 E 71 L 0 0.00357775
25 E 72 S 0 -0.0294394
25 E 73 L 0 -0.0309817
25 E 74 V 0 -0.0592937
25 E 75 D 0 0.0308442
25 E 76 V 0 -0.0273547
25 E 77 M 0 -0.000485785
25 E 78 Q 0 -0.0114325
25 E 79 R 0 -0.00026092
25 E 80 E 0 -0.0725342
25 E 81 G 0 -0.0128719
25 E 82 G 0 -0.0285033
25 E 83 P 0 -0.00272627
25 E 84 S 0 -0.0417313
25 E 85 Q 0 -0.0127781
25 E 86 I 0 8.37942e-05
25 E 87 G 0 -0.0135471
25 E 88 D 0 -0.0126455
25 E 89 A 0 -0.0247921
25 E 90 L 0 -0.020771
25 E 91 G 0 -0.0187299
25 E 92 F 0 -0.105342
25 E 93 A 0 -0.068099
25 E 94 V 0 -0.0454748
25 E 95 R 0 0.0266535
25 E 96 Y 0 -0.0122407
25 E 97 L 0 -0.0244572
25 E 98 T 0 0.0174565
25 E 99 S 0 -0.0246233
25 E 100 E 0 -0.0416676
25 E 103 G 0 -0.0436963
25 E 104 A 0 -0.0593464
25 E 105 R 0 -0.0463405
25 E 106 P 0 -0.0790631
25 E 107 G 0 -0.00486255
25 E 108 A 0 -0.0541026
25 E 109 S 0 0.0186728
25 E 110 K 0 -0.0173451
25 E 111 A 0 -0.0449191
25 E 112 V 0 -0.09704
25 E 113 V 0 0.0323119
25 E 114 I 0 -0.0631322
25 E 115 L 0 -0.00817763
25 E 116 V 0 -0.0739727
25 E 117 T 0 -0.0122985
25 E 118 D 0 -0.0673224
25 E 119 V 0 -0.00762813
25 E 120 S 0 -0.0196434
25 E 121 V 0 -0.0105627
25 E 122 D 0 -0.0166335
25 E 123 S 0 -0.0371046
25 E 124 V 0 -0.0288341
25 E 125 D 0 -0.0457213
25 E 126 A 0 -0.0294157
25 E 127 A 0 -0.017845
25 E 128 A 0 -0.0403634
25 E 129 D 0 -0.0255832
25 E 130 A 0 -0.0648955
25 E 131 A 0 -0.096333
25 E 132 R 0 -0.0477914
25 E 133 S 0 -0.0506885
25 E 134 N 0 -0.0146736
25 E 135 R 0 -0.0269883
25 E 136 V 0 -0.105568
25 E 137 T 0 -0.0522544
25 E 138 V 0 0.0152618
25 E 139 F 0 -0.0387932
25 E 140 P 0 -0.064429
25 E 141 I 0 -0.039049
25 E 142 G 0 0.00883688
25 E 143 I 0 -0.0429427
25 E 144 G 0 0.0605992
25 E 145 D 0 -0.0656374
25 E 146 R 0 -0.00600932
25 E 147 Y 0 0.0292129
25 E 148 D 0 -0.0380726
25 E 149 A 0 -0.0112409
25 E 150 A 0 -0.0401071
25 E 151 Q 0 -0.0628935
25 E 152 L 0 -0.0618012
25 E 153 R 0 -0.0299034
25 E 154 I 0 -0.0445493
25 E 155 L 0 -0.0436686
25 E 156 A 0 -0.0728543
25 E 157 G 0 -0.028418
25 E 158 P 0 -0.0553018
25 E 159 A 0 -0.00117683
25 E 160 G 0 -0.0864895
25 E 162 S 0 -0.0508281
25 E 163 N 0 -0.0658305
25 E 164 V 0 -0.025539
25 E 165 V 0 -0.0565703
25 E 166 K 0 -0.0683093
25 E 167 L 0 0.0254492
25 E 168 Q 0 -0.0380148
25 E 169 R 0 0.0362049
25 E 170 I 0 0.0772534
25 E 171 E 0 0.146544
25 E 172 D 0 0.0269336
25 E 173 L 0 -0.0190803
25 E 174 P 0 -0.00416248
25 E 175 T 0 -0.00311987
25 E 176 M 0 -0.040102
26 M 27 K 0 0.385824
26 M 28 S 0 0.111004
26 M 29 F 0 0.242681
26 M 30 A 0 0.284849
26 M 31 K 0 0.0974493
26 M 32 A 0 0.0114749
26 M 33 F 0 0.0406235
26 M 34 I 0 0.0142883
26 M 35 S 0 0.00696708
26 M 36 K 0 0.0540159
26 M 37 A 0 0.0882163
26 M 38 N 0 0.0430316
26 M 40 G 0 0.120886
26 M 41 P 0 0.0775056
26 M 42 R 0 0.00692285
26 M 43 L 0 -0.0564786
26 M 44 T 0 -0.00894715
26 M 45 Q 0 -0.0208371
26 M 46 V 0 0.026478
26 M 47 S 0 -0.0760754
26 M 48 V 0 0.0331576
26 M 49 L 0 -0.0341342
26 M 50 Q 0 0.0668601
26 M 51 Y 0 0.0250532
26 M 52 G 0 0.0175119
26 M 53 S 0 -0.000484332
26 M 54 I 0 -0.0452542
26 M 55 T 0 -0.0276102
26 M 56 T 0 -0.0444915
26 M 57 I 0 -0.0465077
26 M 58 D 0 -0.0176416
26 M 59 V 0 0.00828336
26 M 60 P 0 -0.0288428
26 M 61 W 0 -0.0063188
26 M 62 N 0 -0.02228
26 M 63 V 0 -0.0616197
26 M 64 V 0 0.0126927
26 M 65 P 0 -0.0593132
26 M 66 E 0 0.015543
26 M 67 K 0 0.00438756
26 M 68 A 0 -0.0264241
26 M 69 H 0 -0.0988062
26 M 70 L 0 -0.0574746
26 M 71 L 0 -0.0289388
26 M 72 S 0 -0.0744816
26 M 73 L 0 -0.0757723
26 M 74 V 0 0.00114224
26 M 75 D 0 -0.0402025
26 M 76 V 0 -0.0564253
26 M 77 M 0 -0.0510256
26 M 78 Q 0 -0.0288497
26 M 79 R 0 0.0513192
26 M 80 E 0 -0.0453426
26 M 81 G 0 -0.0341371
26 M 82 G 0 0.00963238
26 M 83 P 0 -0.0219616
26 M 84 S 0 -0.0104951
26 M 85 Q 0 -0.0141997
26 M 86 I 0 -0.00203951
26 M 87 G 0 -0.0256137
26 M 88 D 0 -0.0152828
26 M 89 A 0 0.0238606
26 M 90 L 0 0.00532802
26 M 91 G 0 -0.0507758
26 M 92 F 0 -0.0373559
26 M 93 A 0 -0.066633
26 M 94 V 0 -0.0321534
26 M 95 R 0 -0.021692
26 M 96 Y 0 -0.095546
26 M 97 L 0 0.0165766
26 M 98 T 0 -0.0647848
26 M 99 S 0 -0.0401983
26 M 100 E 0 -0.0875138
26 M 103 G 0 -0.0632517
26 M 104 A 0 -0.0288606
26 M 105 R 0 -0.00336698
26 M 106 P 0 -0.0185256
26 M 107 G 0 -0.00884637
26 M 108 A 0 -0.0481889
26 M 109 S 0 -0.0884721
26 M 110 K 0 -0.0407344
26 M 111 A 0 0.0350102
26 M 112 V 0 -0.0454816
26 M 113 V 0 -0.071483
26 M 114 I 0 -0.0441145
26 M 115 L 0 0.130904
26 M 116 V 0 0.0688607
26 M 117 T 0 0.0386923
26 M 118 D 0 -0.00563375
26 M 119 V 0 -0.0375495
26 M 120 S 0 -0.0321205
26 M 121 V 0 -0.0944057
26 M 122 D 0 -0.00391245
26 M 123 S 0 -0.0763485
26 M 124 V 0 -0.0285117
26 M 125 D 0 -0.0336543
26 M 126 A 0 -0.0419011
26 M 127 A 0 -0.0335736
26 M 128 A 0 -0.0585305
26 M 129 D 0 -0.0166656
26 M 130 A 0 -0.066401
26 M 131 A 0 -0.105414
26 M 132 R 0 -0.0429705
26 M 133 S 0 -0.0977241
26 M 134 N 0 -0.1162
26 M 135 R 0 -0.0233706
26 M 136 V 0 -0.0524199
26 M 137 T 0 -0.00648262
26 M 138 V 0 -0.0530191
26 M 139 F 0 -0.0892487
26 M 140 P 0 -0.0621688
26 M 141 I 0 -0.0369519
26 M 142 G 0 -0.014961
26 M 143 I 0 0.0828387
26 M 144 G 0 -0.0849369
26 M 145 D 0 -0.0563314
26 M 146 R 0 -0.0156707
26 M 147 Y 0 -0.0496074
26 M 148 D 0 -0.0342817
26 M 149 A 0 -0.0135369
26 M 150 A 0 -0.0313828
26 M 151 Q 0 -0.0164553
26 M 152 L 0 -0.0268028
26 M 153 R 0 -0.0338244
26 M 154 I 0 -0.0260496
26 M 155 L 0 -0.0433274
26 M 156 A 0 -0.0329709
26 M 157 G 0 -0.0313062
26 M 158 P 0 -0.0768569
26 M 159 A 0 -0.0747977
26 M 160 G 0 -0.0405085
26 M 162 S 0 -0.00857801
26 M 163 N 0 -0.0568633
26 M 164 V 0 -0.0613673
26 M 165 V 0 -0.016054
26 M 166 K 0 -0.0710714
26 M 167 L 0 -0.0398062
26 M 168 Q 0 -0.0431872
26 M 169 R 0 -0.111094
26 M 170 I 0 0.0421425
26 M 171 E 0 -0.0839727
26 M 172 D 0 -0.0358376
26 M 173 L 0 0.00291561
26 M 174 P 0 -0.0623601
26 M 175 T 0 -0.0171507
26 M 176 M 0 -0.0802399
27 K 28 S 0 0.289095
27 K 29 F 0 0.21326
27 K 30 A 0 0.169161
27 K 31 K 0 0.342495
27 K 32 A 0 0.0971177
27 K 33 F 0 0.114491
27 K 34 I 0 0.0688653
27 K 35 S 0 0.0917054
27 K 36 K 0 0.000734125
27 K 37 A 0 0.115422
27 K 38 N 0 0.0606643
27 K 40 G 0 -0.00162165
27 K 41 P 0 0.0159173
27 K 42 R 0 0.0529876
27 K 43 L 0 -0.034513
27 K 44 T 0 0.0353055
27 K 45 Q 0 0.0037659
27 K 46 V 0 -0.0466357
27 K 47 S 0 -0.028684
27 K 48 V 0 0.155985
27 K 49 L 0 0.00650864
27 K 50 Q 0 0.0491367
27 K 51 Y 0 0.125881
27 K 52 G 0 0.0130144
27 K 53 S 0 -0.0489708
27 K 54 I 0 -0.0501585
27 K 55 T 0 -0.0453768
27 K 56 T 0 -0.00852496
27 K 57 I 0 0.0108221
27 K 58 D 0 -0.0607672
27 K 59 V 0 0.0637478
27 K 60 P 0 -0.0492232
27 K 61 W 0 -0.0832939
27 K 62 N 0 -0.0331451
27 K 63 V 0 -0.0377083
27 K 64 V 0 -0.0502504
27 K 65 P 0 -0.0104629
27 K 66 E 0 -0.0207225
27 K 67 K 0 -0.0148071
27 K 68 A 0 -0.0383851
27 K 69 H 0 -0.0864475
27 K 70 L 0 0.0100254
27 K 71 L 0 0.0119248
27 K 72 S 0 -0.0151647
27 K 73 L 0 -0.0246008
27 K 74 V 0 0.360515
27 K 75 D 0 0.194516
27 K 76 V 0 0.0147843
27 K 77 M 0 0.198968
27 K 78 Q 0 0.0577128
27 K 79 R 0 0.0728964
27 K 80 E 0 0.00710841
27 K 81 G 0 0.0189462
27 K 82 G 0 -0.0513066
27 K 83 P 0 -0.00188742
27 K 84 S 0 -0.045105
27 K 85 Q 0 -0.0170149
27 K 86 I 0 -0.0601024
27 K 87 G 0 -0.0526142
27 K 88 D 0 0.000501366
27 K 89 A 0 -0.0748417
27 K 90 L 0 0.00407712
27 K 91 G 0 -0.0769582
27 K 92 F 0 -0.0441121
27 K 93 A 0 -0.0292015
27 K 94 V 0 -0.0179782
27 K 95 R 0 -0.0718215
27 K 96 Y 0 -0.059861
27 K 97 L 0 -0.0429297
27 K 98 T 0 -0.0747195
27 K 99 S 0 -0.0489008
27 K 100 E 0 -0.0899021
27 K 103 G 0 -0.0130876
27 K 104 A 0 -0.0717659
27 K 105 R 0 -0.0322346
27 K 106 P 0 -0.0588612
27 K 107 G 0 -0.0486404
27 K 108 A 0 -0.0394559
27 K 109 S 0 -0.00175091
27 K 110 K 0 -0.00947363
27 K 111 A 0 -0.0514803
27 K 112 V 0 -0.076311
27 K 113 V 0 -0.0276411
27 K 114 I 0 -0.00345221
27 K 115 L 0 -0.0357338
27 K 116 V 0 -0.0166013
27 K 117 T 0 -0.027515
27 K 118 D 0 0.0227938
27 K 119 V 0 0.0256813
27 K 120 S 0 0.0167075
27 K 121 V 0 0.00539808
27 K 122 D 0 -0.039007
27 K 123 S 0 -0.0214447
27 K 124 V 0 -0.0284541
27 K 125 D 0 -0.0728428
27 K 126 A 0 -0.0264339
27 K 127 A 0 -0.0660613
27 K 128 A 0 -0.0938858
27 K 129 D 0 -0.0774856
27 K 130 A 0 -0.0202879
27 K 131 A 0 0.007325
27 K 132 R 0 -0.0315737
27 K 133 S 0 -0.0562894
27 K 134 N 0 -0.0342402
27 K 135 R 0 -0.00769623
27 K 136 V 0 0.0227791
27 K 137 T 0 -0.0532392
27 K 138 V 0 -0.0472882
27 K 139 F 0 -0.056671
27 K 140 P 0 -0.0483093
27 K 141 I 0 -0.0617777
27 K 142 G 0 -0.019926
27 K 143 I 0 -0.0346085
27 K 144 G 0 0.00213614
27 K 145 D 0 -0.0354168
27 K 146 R 0 -0.0430097
27 K 147 Y 0 -0.0326557
27 K 148 D 0 -0.0477887
27 K 149 A 0 -0.0803992
27 K 150 A 0 -0.0490862
27 K 151 Q 0 -0.0787994
27 K 152 L 0 -0.0518447
27 K 153 R 0 -0.027149
27 K 154 I 0 -0.101676
27 K 155 L 0 -0.0163781
27 K 156 A 0 -0.0834829
27 K 157 G 0 -0.0879617
27 K 158 P 0 -0.0553102
27 K 159 A 0 -0.0866543
27 K 160 G 0 -0.0920283
27 K 162 S 0 -0.0893755
27 K 163 N 0 -0.0277193
27 K 164 V 0 -0.0796298
27 K 165 V 0 -0.0363319
27 K 166 K 0 -0.0686059
27 K 167 L 0 -0.00678599
27 K 168 Q 0 -0.0787459
27 K 169 R 0 -0.0852066
27 K 170 I 0 -0.0830145
27 K 171 E 0 -0.0847181
27 K 172 D 0 -0.0782529
27 K 173 L 0 -0.0455022
27 K 174 P 0 -0.0476618
27 K 175 T 0 -0.0682552
27 K 176 M 0 -0.0280847
28 S 29 F 0 0.192049
28 S 30 A 0 0.156922
28 S 31 K 0 0.290097
28 S 32 A 0 0.34169
28 S 33 F 0 0.084109
28 S 34 I 0 0.109868
28 S 35 S 0 0.109699
28 S 36 K 0 0.100706
28 S 37 A 0 0.063939
28 S 38 N 0 0.0635528
28 S 40 G 0 -0.0291827
28 S 41 P 0 -0.0295252
28 S 42 R 0 -0.0169165
28 S 43 L 0 0.0909157
28 S 44 T 0 0.00891061
28 S 45 Q 0 0.0345742
28 S 46 V 0 0.020814
28 S 47 S 0 -0.0370988
28 S 48 V 0 -0.017502
28 S 49 L 0 -0.0461626
28 S 50 Q 0 0.0118414
28 S 51 Y 0 -0.0497171
28 S 52 G 0 -0.050324
28 S 53 S 0 0.0191861
28 S 54 I 0 0.0298074
28 S 55 T 0 -0.0526417
28 S 56 T 0 0.0692643
28 S 57 I 0 0.0292014
28 S 58 D 0 0.057663
28 S 59 V 0 -0.0383948
28 S 60 P 0 0.0427105
28 S 61 W 0 -0.0626189
28 S 62 N 0 -0.0223043
28 S 63 V 0 -0.0394252
28 S 64 V 0 -0.0394154
28 S 65 P 0 0.0193996
28 S 66 E 0 -0.0734846
28 S 67 K 0 -0.00546802
28 S 68 A 0 0.0556272
28 S 69 H 0 0.0280299
28 S 70 L 0 -0.00239283
28 S 71 L 0 0.0193265
28 S 72 S 0 -0.00172425
28 S 73 L 0 -0.0422748
28 S 74 V 0 -0.0550184
28 S 75 D 0 0.172934
28 S 76 V 0 0.0127787
28 S 77 M 0 -0.0154998
28 S 78 Q 0 0.0949084
28 S 79 R 0 -0.00389742
28 S 80 E 0 0.0160127
28 S 81 G 0 -0.0123478
28 S 82 G 0 -0.0187119
28 S 83 P 0 -0.0119665
28 S 84 S 0 -0.0129985
28 S 85 Q 0 -0.0407173
28 S 86 I 0 -0.0380968
28 S 87 G 0 -0.0865232
28 S 88 D 0 0.00686357
28 S 89 A 0 -0.0465592
28 S 90 L 0 -0.033523
28 S 91 G 0 0.0156069
28 S 92 F 0 -0.0860238
28 S 93 A 0 -0.0797228
28 S 94 V 0 -0.000732249
28 S 95 R 0 0.0245285
28 S 96 Y 0 -0.0964205
28 S 97 L 0 -0.0878918
28 S 98 T 0 -0.0369073
28 S 99 S 0 -0.0402485
28 S 100 E 0 0.0252396
28 S 103 G 0 0.0166508
28 S 104 A 0 -0.0538822
28 S 105 R 0 -0.000772949
28 S 106 P 0 0.0328594
28 S 107 G 0 0.0168672
28 S 108 A 0 -0.0285942
28 S 109 S 0 -0.0206939
28 S 110 K 0 0.00694795
28 S 111 A 0 0.00800254
28 S 112 V 0 -0.0388424
28 S 113 V 0 -0.0163224
28 S 114 I 0 -0.0773477
28 S 115 L 0 -0.0237091
28 S 116 V 0 -0.100603
28 S 117 T 0 -0.0455892
28 S 118 D 0 -0.00458374
28 S 119 V 0 0.000809267
28 S 120 S 0 -0.0133359
28 S 121 V 0 -0.0143114
28 S 122 D 0 -0.0293228
28 S 123 S 0 -0.0227432
28 S 124 V 0 -0.0133376
28 S 125 D 0 -0.0587937
28 S 126 A 0 -0.0461236
28 S 127 A 0 -0.0777273
28 S 128 A 0 -0.0775061
28 S 129 D 0 -0.0792892
28 S 130 A 0 0.0272244
28 S 131 A 0 -0.0664644
28 S 132 R 0 -0.0305106
28 S 133 S 0 -0.0493372
28 S 134 N 0 -0.0124484
28 S 135 R 0 0.00469028
28 S 136 V 0 -0.0379862
28 S 137 T 0 -0.0296796
28 S 138 V 0 -0.0669441
28 S 139 F 0 -0.0617881
28 S 140 P 0 -0.0456387
28 S 141 I 0 -0.0516833
28 S 142 G 0 -0.0775291
28 S 143 I 0 -0.00934814
28 S 144 G 0 -0.0548931
28 S 145 D 0 -0.0114979
28 S 146 R 0 -0.00273142
28 S 147 Y 0 -0.0105156
28 S 148 D 0 -0.0350485
28 S 149 A 0 -0.0287774
28 S 150 A 0 -0.0310105
28 S 151 Q 0 -0.0546563
28 S 152 L 0 -0.0245303
28 S 153 R 0 -0.0344818
28 S 154 I 0 -0.0564732
28 S 155 L 0 -0.136314
28 S 156 A 0 -0.0846377
28 S 157 G 0 -0.0314729
28 S 158 P 0 -0.00981716
28 S 159 A 0 -0.030779
28 S 160 G 0 -0.0669773
28 S 162 S 0 -0.069467
28 S 163 N 0 -0.0310681
28 S 164 V 0 -0.0751965
28 S 165 V 0 -0.0399421
28 S 166 K 0 -0.0310746
28 S 167 L 0 -0.104223
28 S 168 Q 0 -0.0186727
28 S 169 R 0 -0.0645852
28 S 170 I 0 0.0229242
28 S 171 E 0 -0.00411295
28 S 172 D 0 -0.0266147
28 S 173 L 0 -0.0175638
28 S 174 P 0 -0.0162192
28 S 175 T 0 0.00551349
28 S 176 M 0 -0.0498017
29 F 30 A 0 0.21656
29 F 31 K 0 0.182213
29 F 32 A 0 0.26006
29 F 33 F 0 0.246536
29 F 34 I 0 0.199189
29 F 35 S 0 0.0655276
29 F 36 K 0 0.048948
29 F 37 A 0 0.160691
29 F 38 N 0 0.0164255
29 F 40 G 0 0.0152368
29 F 41 P 0 -0.0278001
29 F 42 R 0 0.00670841
29 F 43 L 0 -0.00510944
29 F 44 T 0 0.0471126
29 F 45 Q 0 0.0126579
29 F 46 V 0 0.040074
29 F 47 S 0 0.0199135
29 F 48 V 0 0.0235865
29 F 49 L 0 -0.0463451
29 F 50 Q 0 0.0522177
29 F 51 Y 0 0.0474325
29 F 52 G 0 0.0503999
29 F 53 S 0 0.0145005
29 F 54 I 0 -0.00847578
29 F 55 T 0 -0.0605912
29 F 56 T 0 -0.0184495
29 F 57 I 0 -0.0288402
29 F 58 D 0 -0.0154319
29 F 59 V 0 -0.0295538
29 F 60 P 0 -0.0194687
29 F 61 W 0 -0.0436098
29 F 62 N 0 -0.0349086
29 F 63 V 0 0.00744736
29 F 64 V 0 -0.0449358
29 F 65 P 0 -0.0709015
29 F 66 E 0 -0.0143626
29 F 67 K 0 -0.0638797
29 F 68 A 0 -0.0316457
29 F 69 H 0 0.00382247
29 F 70 L 0 -0.0939489
29 F 71 L 0 -0.0398704
29 F 72 S 0 -0.0146108
29 F 73 L 0 -0.00998062
29 F 74 V 0 -0.0390922
29 F 75 D 0 -0.0377183
29 F 76 V 0 -0.0654034
29 F 77 M 0 -0.012584
29 F 78 Q 0 -0.0163811
29 F 79 R 0 0.0582148
29 F 80 E 0 0.0355521
29 F 81 G 0 0.00862643
29 F 82 G 0 -0.0503793
29 F 83 P 0 0.0104776
29 F 84 S 0 0.0533549
29 F 85 Q 0 0.0954081
29 F 86 I 0 0.0762098
29 F 87 G 0 -0.0250233
29 F 88 D 0 -0.0573275
29 F 89 A 0 -0.00305247
29 F 90 L 0 -0.0277063
29 F 91 G 0 -0.00534822
29 F 92 F 0 -0.0763049
29 F 93 A 0 -0.0631699
29 F 94 V 0 -0.0422418
29 F 95 R 0 -0.0478001
29 F 96 Y 0 -0.047108
29 F 97 L 0 -0.0608001
29 F 98 T 0 0.0111699
29 F 99 S 0 0.00209237
29 F 100 E 0 -0.00279232
29 F 103 G 0 -0.0445268
29 F 104 A 0 -0.0578531
29 F 105 R 0 -0.0415473
29 F 106 P 0 -0.0329519
29 F 107 G 0 -0.0287018
29 F 108 A 0 -0.00861867
29 F 109 S 0 -0.0223878
29 F 110 K 0 -0.042941
29 F 111 A 0 -0.0159747
29 F 112 V 0 -0.035287
29 F 113 V 0 0.0431775
29 F 114 I 0 0.0234756
29 F 115 L 0 0.105215
29 F 116 V 0 0.0323186
29 F 117 T 0 -0.0515818
29 F 118 D 0 0.0331013
29 F 119 V 0 -0.0673587
29 F 120 S 0 -0.0228232
29 F 121 V 0 0.036666
29 F 122 D 0 -0.021005
29 F 123 S 0 -0.0397175
29 F 124 V 0 -0.065747
29 F 125 D 0 -0.0873356
29 F 126 A 0 -0.0577679
29 F 127 A 0 -0.0995343
29 F 128 A 0 -0.0841748
29 F 129 D 0 -0.100872
29 F 130 A 0 -0.0577584
29 F 131 A 0 -0.0176479
29 F 132 R 0 -0.0599846
29 F 133 S 0 -0.0968735
29 F 134 N 0 -0.0791528
29 F 135 R 0 -0.0724403
29 F 136 V 0 -0.0676416
29 F 137 T 0 -0.0141823
29 F 138 V 0 -0.0574851
29 F 139 F 0 -0.0263625
29 F 140 P 0 -0.00110296
29 F 141 I 0 0.0146275
29 F 142 G 0 -0.022612
29 F 143 I 0 0.0427077
29 F 144 G 0 -0.0321302
29 F 145 D 0 -0.0609291
29 F 146 R 0 -0.0397171
29 F 147 Y 0 -0.041743
29 F 148 D 0 -0.0445191
29 F 149 A 0 -0.0377845
29 F 150 A 0 -0.072692
29 F 151 Q 0 -0.0908105
29 F 152 L 0 0.00196559
29 F 153 R 0 -0.123368
29 F 154 I 0 -0.10966
29 F 155 L 0 -0.0622044
29 F 156 A 0 -0.0807243
29 F 157 G 0 -0.0405673
29 F 158 P 0 -0.0803422
29 F 159 A 0 0.002193
29 F 160 G 0 -0.0296431
29 F 162 S 0 -0.0402501
29 F 163 N 0 -0.0682995
29 F 164 V 0 -0.00778316
29 F 165 V 0 0.00399783
29 F 166 K 0 -0.0425264
29 F 167 L 0 -0.00529398
29 F 168 Q 0 -0.0905473
29 F 169 R 0 -0.0124725
29 F 170 I 0 0.0664029
29 F 171 E 0 -0.0872317
29 F 172 D 0 -0.00690476
29 F 173 L 0 0.183628
29 F 174 P 0 -0.0354549
29 F 175 T 0 -0.0655879
29 F 176 M 0 0.029097
30 A 31 K 0 0.317651
30 A 32 A 0 0.168273
30 A 33 F 0 0.124201
30 A 34 I 0 0.158597
30 A 35 S 0 0.0536326
30 A 36 K 0 0.146419
30 A 37 A 0 0.105224
30 A 38 N 0 0.079711
30 A 40 G 0 -0.0119492
30 A 41 P 0 0.0267548
30 A 42 R 0 -0.0302832
30 A 43 L 0 -0.0103189
30 A 44 T 0 -0.0166706
30 A 45 Q 0 0.0147289
30 A 46 V 0 0.111252
30 A 47 S 0 -0.0264524
30 A 48 V 0 0.167298
30 A 49 L 0 0.00831254
30 A 50 Q 0 0.017318
30 A 51 Y 0 -0.0328744
30 A 52 G 0 0.0546253
30 A 53 S 0 -0.0609904
30 A 54 I 0 -0.0855304
30 A 55 T 0 -0.0238292
30 A 56 T 0 -0.0123606
30 A 57 I 0 -0.0136326
30 A 58 D 0 0.052356
30 A 59 V 0 0.0334464
30 A 60 P 0 -0.00762754
30 A 61 W 0 -0.0217788
30 A 62 N 0 -0.0523313
30 A 63 V 0 -0.0171656
30 A 64 V 0 -0.0315057
30 A 65 P 0 -0.0415111
30 A 66 E 0 -0.0210571
30 A 67 K 0 -0.0113796
30 A 68 A 0 0.00229467
30 A 69 H 0 -0.0132478
30 A 70 L 0 0.0254985
30 A 71 L 0 0.00822522
30 A 72 S 0 -0.0518734
30 A 73 L 0 0.0310963
30 A 74 V 0 0.278867
30 A 75 D 0 -0.0609747
30 A 76 V 0 0.0142335
30 A 77 M 0 0.0235841
30 A 78 Q 0 -0.0117747
30 A 79 R 0 -0.0520943
30 A 80 E 0 -0.0233714
30 A 81 G 0 -0.0630646
30 A 82 G 0 -0.0582407
30 A 83 P 0 -0.0510531
30 A 84 S 0 0.003477
30 A 85 Q 0 -0.0238325
30 A 86 I 0 -0.053713
30 A 87 G 0 -0.0135386
30 A 88 D 0 0.0333345
30 A 89 A 0 -0.0131032
30 A 90 L 0 -0.0840284
30 A 91 G 0 -0.0201885
30 A 92 F 0 -0.00675446
30 A 93 A 0 -0.00513173
30 A 94 V 0 -0.0219652
30 A 95 R 0 -0.0402475
30 A 96 Y 0 -0.00512023
30 A 97 L 0 -0.0361438
30 A 98 T 0 -0.0666616
30 A 99 S 0 -0.0348429
30 A 100 E 0 -0.0161044
30 A 103 G 0 0.00572
30 A 104 A 0 -0.0974245
30 A 105 R 0 -0.00810936
30 A 106 P 0 -0.0403471
30 A 107 G 0 -0.02928
30 A 108 A 0 -0.0417691
30 A 109 S 0 -0.051304
30 A 110 K 0 -0.0244353
30 A 111 A 0 0.0316495
30 A 112 V 0 -0.0378502
30 A 113 V 0 0.000256793
30 A 114 I 0 0.0133045
30 A 115 L 0 0.0858295
30 A 116 V 0 -0.0420801
30 A 117 T 0 0.018605
30 A 118 D 0 -0.0108555
30 A 119 V 0 -0.0179741
30 A 120 S 0 -0.0408355
30 A 121 V 0 -0.0602553
30 A 122 D 0 -0.0427495
30 A 123 S 0 -0.0550632
30 A 124 V 0 -0.0501518
30 A 125 D 0 -0.100655
30 A 126 A 0 -0.0463837
30 A 127 A 0 -0.0544697
30 A 128 A 0 -0.0311756
30 A 129 D 0 -0.0406398
30 A 130 A 0 -0.0888925
30 A 131 A 0 -0.0467422
30 A 132 R 0 -0.00570819
30 A 133 S 0 -0.0806523
30 A 134 N 0 -0.109291
30 A 135 R 0 -0.0916267
30 A 136 V 0 -0.0735231
30 A 137 T 0 -0.00633076
30 A 138 V 0 -0.0452054
30 A 139 F 0 0.0202692
30 A 140 P 0 -0.00914549
30 A 141 I 0 -0.0100615
30 A 142 G 0 -0.0727046
30 A 143 I 0 -0.0214033
30 A 144 G 0 -0.0338027
30 A 145 D 0 -0.0434584
30 A 146 R 0 -0.0731379
30 A 147 Y 0 -0.0382334
30 A 148 D 0 -0.0485031
30 A 149 A 0 -0.0838211
30 A 150 A 0 -0.0407385
30 A 151 Q 0 -0.0360116
30 A 152 L 0 -0.0529734
30 A 153 R 0 -0.0829941
30 A 154 I 0 0.0112197
30 A 155 L 0 -0.0802831
30 A 156 A 0 -0.0393757
30 A 157 G 0 -0.0729855
30 A 158 P 0 -0.0829546
30 A 159 A 0 -0.101719
30 A 160 G 0 -0.0350721
30 A 162 S 0 -0.0448555
30 A 163 N 0 -0.0749944
30 A 164 V 0 -0.0499016
30 A 165 V 0 0.00739184
30 A 166 K 0 -0.0234394
30 A 167 L 0 -0.0555332
30 A 168 Q 0 -0.0272301
30 A 169 R 0 -0.0301
30 A 170 I 0 -0.003308
30 A 171 E 0 -0.0777221
30 A 172 D 0 -0.0485533
30 A 173 L 0 -0.03264
30 A 174 P 0 -0.071109
30 A 175 T 0 -0.00609496
30 A 176 M 0 -0.00941954
31 K 32 A 0 0.232649
31 K 33 F 0 0.105674
31 K 34 I 0 0.185618
31 K 35 S 0 0.294967
31 K 36 K 0 0.0771877
31 K 37 A 0 0.0664494
31 K 38 N 0 0.107737
31 K 40 G 0 0.0191396
31 K 41 P 0 0.00770322
31 K 42 R 0 0.0318705
31 K 43 L 0 0.000667004
31 K 44 T 0 -0.0104907
31 K 45 Q 0 -0.00821788
31 K 46 V 0 0.00889212
31 K 47 S 0 -0.00583765
31 K 48 V 0 0.0302588
31 K 49 L 0 -0.0322984
31 K 50 Q 0 0.00285613
31 K 51 Y 0 0.00608906
31 K 52 G 0 0.0581109
31 K 53 S 0 0.0224185
31 K 54 I 0 -0.0264299
31 K 55 T 0 -0.0483814
31 K 56 T 0 0.00973692
31 K 57 I 0 -0.00612423
31 K 58 D 0 -0.0376213
31 K 59 V 0 -0.0513898
31 K 60 P 0 -0.0349361
31 K 61 W 0 -0.0632219
31 K 62 N 0 -0.017024
31 K 63 V 0 -0.0411914
31 K 64 V 0 0.0195843
31 K 65 P 0 -0.0216904
31 K 66 E 0 -0.0200823
31 K 67 K 0 0.0591222
31 K 68 A 0 -0.0224381
31 K 69 H 0 -0.0195147
31 K 70 L 0 -0.017204
31 K 71 L 0 0.653551
31 K 72 S 0 0.00880139
31 K 73 L 0 0.0420288
31 K 74 V 0 0.109506
31 K 75 D 0 1.04753
31 K 76 V 0 0.0431263
31 K 77 M 0 0.0338123
31 K 78 Q 0 0.002211
31 K 79 R 0 -0.0125855
31 K 80 E 0 0.00491531
31 K 81 G 0 0.00999285
31 K 82 G 0 -0.0110675
31 K 83 P 0 -0.0465249
31 K 84 S 0 -0.0457875
31 K 85 Q 0 -0.010005
31 K 86 I 0 -0.0135886
31 K 87 G 0 -0.0546748
31 K 88 D 0 -0.0628339
31 K 89 A 0 -0.0464268
31 K 90 L 0 -0.0529695
31 K 91 G 0 -0.028483
31 K 92 F 0 -0.0261364
31 K 93 A 0 -0.0814892
31 K 94 V 0 0.01251
31 K 95 R 0 -0.0749199
31 K 96 Y 0 -0.0616884
31 K 97 L 0 -0.0259648
31 K 98 T 0 -0.0663272
31 K 99 S 0 -0.0012859
31 K 100 E 0 0.0113436
31 K 103 G 0 -0.0313957
31 K 104 A 0 -0.0223254
31 K 105 R 0 -0.0301762
31 K 106 P 0 -0.00947045
31 K 107 G 0 -0.0558565
31 K 108 A 0 -0.0572575
31 K 109 S 0 -0.0224511
31 K 110 K 0 -0.069991
31 K 111 A 0 -0.052865
31 K 112 V 0 -0.0307087
31 K 113 V 0 -0.0372713
31 K 114 I 0 -0.0101086
31 K 115 L 0 -0.000975162
31 K 116 V 0 -0.0471307
31 K 117 T 0 -0.0336801
31 K 118 D 0 -0.0340744
31 K 119 V 0 0.0139695
31 K 120 S 0 -0.0343818
31 K 121 V 0 -0.0560081
31 K 122 D 0 -0.0562773
31 K 123 S 0 -0.0471242
31 K 124 V 0 -0.0490647
31 K 125 D 0 -0.0606975
31 K 126 A 0 -0.0275759
31 K 127 A 0 -0.041795
31 K 128 A 0 -0.0799717
31 K 129 D 0 0.00966948
31 K 130 A 0 -0.0452749
31 K 131 A 0 -0.0543979
31 K 132 R 0 -0.0277456
31 K 133 S 0 -0.0247981
31 K 134 N 0 -0.0527544
31 K 135 R 0 -0.0413249
31 K 136 V 0 -0.0603536
31 K 137 T 0 -0.0593124
31 K 138 V 0 -0.0357993
31 K 139 F 0 -0.0549606
31 K 140 P 0 -0.0758221
31 K 141 I 0 -0.0775258
31 K 142 G 0 -0.0810434
31 K 143 I 0 -0.0475437
31 K 144 G 0 -0.040752
31 K 145 D 0 -0.0463026
31 K 146 R 0 -0.0348446
31 K 147 Y 0 -0.0110459
31 K 148 D 0 -0.0458318
31 K 149 A 0 -0.0355192
31 K 150 A 0 0.0019189
31 K 151 Q 0 -0.051955
31 K 152 L 0 -0.0480637
31 K 153 R 0 -0.0446083
31 K 154 I 0 -0.0305427
31 K 155 L 0 -0.0674603
31 K 156 A 0 -0.0640134
31 K 157 G 0 -0.0289183
31 K 158 P 0 -0.0529362
31 K 159 A 0 -0.0426973
31 K 160 G 0 -0.0455685
31 K 162 S 0 -0.0802166
31 K 163 N 0 -0.0777807
31 K 164 V 0 -0.0481747
31 K 165 V 0 -0.0686542
31 K 166 K 0 -0.0337334
31 K 167 L 0 -0.0664435
31 K 168 Q 0 -0.0674478
31 K 169 R 0 -0.081484
31 K 170 I 0 -0.0462286
31 K 171 E 0 -0.0295964
31 K 172 D 0 -0.104592
31 K 173 L 0 -0.0822755
31 K 174 P 0 -0.0158643
31 K 175 T 0 -0.0682584
31 K 176 M 0 -0.0220074
32 A 33 F 0 0.153737
32 A 34 I 0 0.146269
32 A 35 S 0 0.315422
32 A 36 K 0 0.349994
32 A 37 A 0 0.0862789
32 A 38 N 0 0.03618
32 A 40 G 0 0.0421174
32 A 41 P 0 0.0335656
32 A 42 R 0 0.0413562
32 A 43 L 0 0.017696
32 A 44 T 0 -0.0352641
32 A 45 Q 0 0.00864836
32 A 46 V 0 0.0555309
32 A 47 S 0 0.0165628
32 A 48 V 0 0.0414254
32 A 49 L 0 -0.0233423
32 A 50 Q 0 0.0578275
32 A 51 Y 0 -0.0445608
32 A 52 G 0 -0.0219908
32 A 53 S 0 0.0291793
32 A 54 I 0 0.000193877
32 A 55 T 0 -0.0135048
32 A 56 T 0 0.0169677
32 A 57 I 0 -0.0439359
32 A 58 D 0 0.0011497
32 A 59 V 0 -0.0399999
32 A 60 P 0 -0.0382165
32 A 61 W 0 -0.0226363
32 A 62 N 0 0.0138242
32 A 63 V 0 0.0194666
32 A 64 V 0 0.0261634
32 A 65 P 0 0.00316367
32 A 66 E 0 -0.0113353
32 A 67 K 0 0.0300112
32 A 68 A 0 0.00573052
32 A 69 H 0 0.0144009
32 A 70 L 0 -0.0102796
32 A 71 L 0 -0.0128372
32 A 72 S 0 0.0171339
32 A 73 L 0 0.0131243
32 A 74 V 0 -0.0712854
32 A 75 D 0 0.0433681
32 A 76 V 0 0.0231415
32 A 77 M 0 -0.0325313
32 A 78 Q 0 0.0172135
32 A 79 R 0 -0.000765273
32 A 80 E 0 -0.00984186
32 A 81 G 0 -0.0424068
32 A 82 G 0 -0.0318774
32 A 83 P 0 0.0065307
32 A 84 S 0 -0.0408293
32 A 85 Q 0 -0.0833576
32 A 86 I 0 -0.0327255
32 A 87 G 0 -0.0463469
32 A 88 D 0 -0.0206123
32 A 89 A 0 -0.0603414
32 A 90 L 0 -0.0416908
32 A 91 G 0 -0.0240972
32 A 92 F 0 -0.0540841
32 A 93 A 0 -0.038742
32 A 94 V 0 0.0165127
32 A 95 R 0 -0.0674013
32 A 96 Y 0 -0.00351338
32 A 97 L 0 -0.0315436
32 A 98 T 0 -0.0484171
32 A 99 S 0 0.00303311
32 A 100 E 0 0.0566626
32 A 103 G 0 0.00707081
32 A 104 A 0 -0.00539395
32 A 105 R 0 0.0309038
32 A 106 P 0 0.0420376
32 A 107 G 0 -0.0304275
32 A 108 A 0 0.00751669
32 A 109 S 0 0.00353125
32 A 110 K 0 -0.0771743
32 A 111 A 0 0.0343345
32 A 112 V 0 -0.0961226
32 A 113 V 0 -0.0730522
32 A 114 I 0 -0.0678647
32 A 115 L 0 -0.0471261
32 A 116 V 0 -0.0833072
32 A 117 T 0 -0.046879
32 A 118 D 0 -0.0629632
32 A 119 V 0 -0.0235368
32 A 120 S 0 -0.0167055
32 A 121 V 0 0.0330669
32 A 122 D 0 -0.00044465
32 A 123 S 0 -0.010572
32 A 124 V 0 -0.11758
32 A 125 D 0 -0.032927
32 A 126 A 0 -0.0269571
32 A 127 A 0 -0.0581863
32 A 128 A 0 -0.0409012
32 A 129 D 0 -0.0349655
32 A 130 A 0 -0.00609531
32 A 131 A 0 -0.0173815
32 A 132 R 0 0.0126842
32 A 133 S 0 0.02823
32 A 134 N 0 -0.0216184
32 A 135 R 0 -0.0819551
32 A 136 V 0 -0.0223897
32 A 137 T 0 -0.031661
32 A 138 V 0 -0.0461221
32 A 139 F 0 -0.0571097
32 A 140 P 0 -0.0323434
32 A 141 I 0 -0.0189805
32 A 142 G 0 -0.0509599
32 A 143 I 0 -0.0862393
32 A 144 G 0 -0.0465267
32 A 145 D 0 -0.0618282
32 A 146 R 0 -0.0588819
32 A 147 Y 0 -0.0227255
32 A 148 D 0 -0.0493716
32 A 149 A 0 -0.0303513
32 A 150 A 0 -0.0181088
32 A 151 Q 0 -0.0942281
32 A 152 L 0 -0.0276154
32 A 153 R 0 -0.00992423
32 A 154 I 0 -0.0243233
32 A 155 L 0 -0.00836644
32 A 156 A 0 -0.0285902
32 A 157 G 0 -0.0443221
32 A 158 P 0 -0.0280165
32 A 159 A 0 -0.107908
32 A 160 G 0 -0.018034
32 A 162 S 0 -0.0581538
32 A 163 N 0 -0.00906956
32 A 164 V 0 -0.00904174
32 A 165 V 0 -0.0531392
32 A 166 K 0 0.0253664
32 A 167 L 0 -0.0146962
32 A 168 Q 0 -0.0224122
32 A 169 R 0 -0.0446282
32 A 170 I 0 -0.0108287
32 A 171 E 0 0.0446855
32 A 172 D 0 -0.046313
32 A 173 L 0 -0.0268015
32 A 174 P 0 0.158488
32 A 175 T 0 -0.00659866
32 A 176 M 0 -0.0385122
33 F 34 I 0 0.195446
33 F 35 S 0 0.191665
33 F 36 K 0 0.078594
33 F 37 A 0 0.327033
33 F 38 N 0 0.0894565
33 F 40 G 0 0.0431647
33 F 41 P 0 0.0638595
33 F 42 R 0 0.0767767
33 F 43 L 0 0.0107072
33 F 44 T 0 -0.00309622
33 F 45 Q 0 0.0152468
33 F 46 V 0 0.0173453
33 F 47 S 0 -0.0390925
33 F 48 V 0 0.0223286
33 F 49 L 0 0.00526241
33 F 50 Q 0 0.0587777
33 F 51 Y 0 0.0180712
33 F 52 G 0 -0.0331782
33 F 53 S 0 -0.00989076
33 F 54 I 0 -0.068302
33 F 55 T 0 -0.0195076
33 F 56 T 0 -0.0170075
33 F 57 I 0 -0.0217769
33 F 58 D 0 -0.0911681
33 F 59 V 0 -0.026258
33 F 60 P 0 -0.0174074
33 F 61 W 0 -0.0564823
33 F 62 N 0 0.00572198
33 F 63 V 0 -0.00587681
33 F 64 V 0 -0.0811341
33 F 65 P 0 0.00896946
33 F 66 E 0 -0.00507892
33 F 67 K 0 -0.0624022
33 F 68 A 0 -0.078456
33 F 69 H 0 -0.0421969
33 F 70 L 0 0.00813337
33 F 71 L 0 -0.0156097
33 F 72 S 0 -0.0353466
33 F 73 L 0 -0.0114102
33 F 74 V 0 0.0351378
33 F 75 D 0 -0.00454098
33 F 76 V 0 -0.0273155
33 F 77 M 0 -0.0674788
33 F 78 Q 0 -0.0239343
33 F 79 R 0 -0.0491033
33 F 80 E 0 -0.0387968
33 F 81 G 0 -0.0905489
33 F 82 G 0 -0.0717587
33 F 83 P 0 -0.000851338
33 F 84 S 0 0.00314415
33 F 85 Q 0 -0.00180595
33 F 86 I 0 -0.0192959
33 F 87 G 0 0.0457078
33 F 88 D 0 -0.0107531
33 F 89 A 0 0.0481183
33 F 90 L 0 -0.0116129
33 F 91 G 0 -0.0744519
33 F 92 F 0 -0.0454168
33 F 93 A 0 0.00162492
33 F 94 V 0 -0.0981601
33 F 95 R 0 -0.0503403
33 F 96 Y 0 -0.0327969
33 F 97 L 0 -0.033001
33 F 98 T 0 -0.0515156
33 F 99 S 0 -0.061725
33 F 100 E 0 -0.0346929
33 F 103 G 0 0.00167348
33 F 104 A 0 0.0122209
33 F 105 R 0 -0.050184
33 F 106 P 0 -0.00496918
33 F 107 G 0 -0.0261471
33 F 108 A 0 -0.0206745
33 F 109 S 0 0.0141258
33 F 110 K 0 0.0252391
33 F 111 A 0 0.0928475
33 F 112 V 0 -0.0643213
33 F 113 V 0 0.0730609
33 F 114 I 0 -0.0853448
33 F 115 L 0 0.0764152
33 F 116 V 0 -0.0596697
33 F 117 T 0 -0.012215
33 F 118 D 0 0.0193366
33 F 119 V 0 -0.0575541
33 F 120 S 0 0.000395706
33 F 121 V 0 -0.0101601
33 F 122 D 0 0.0073234
33 F 123 S 0 -0.026922
33 F 124 V 0 -0.0120986
33 F 125 D 0 -0.0501426
33 F 126 A 0 -0.0609341
33 F 127 A 0 6.61022e-05
33 F 128 A 0 -0.0535407
33 F 129 D 0 -0.0340715
33 F 130 A 0 -0.0214099
33 F 131 A 0 0.00151406
33 F 132 R 0 0.0168113
33 F 133 S 0 -0.04838
33 F 134 N 0 -0.0146196
33 F 135 R 0 -0.0608041
33 F 136 V 0 -0.0216819
33 F 137 T 0 -0.0265288
33 F 138 V 0 -0.0798145
33 F 139 F 0 0.0628417
33 F 140 P 0 -0.0511678
33 F 141 I 0 0.0270784
33 F 142 G 0 -0.0648343
33 F 143 I 0 -0.0192747
33 F 144 G 0 -0.060923
33 F 145 D 0 -0.0240642
33 F 146 R 0 -0.08542
33 F 147 Y 0 -0.0645083
33 F 148 D 0 -0.00965697
33 F 149 A 0 -0.0211085
33 F 150 A 0 -0.0422437
33 F 151 Q 0 -0.0283533
33 F 152 L 0 -0.0441252
33 F 153 R 0 -0.0304021
33 F 154 I 0 -0.0558435
33 F 155 L 0 -0.0269147
33 F 156 A 0 -0.06028
33 F 157 G 0 -0.0365156
33 F 158 P 0 -0.00930047
33 F 159 A 0 0.00984656
33 F 160 G 0 -0.0250297
33 F 162 S 0 -0.0653055
33 F 163 N 0 0.000815456
33 F 164 V 0 0.0148567
33 F 165 V 0 0.0186853
33 F 166 K 0 -0.0399338
33 F 167 L 0 0.0206263
33 F 168 Q 0 -0.0139346
33 F 169 R 0 -0.0859876
33 F 170 I 0 0.0103631
33 F 171 E 0 -0.0229112
33 F 172 D 0 -0.0689475
33 F 173 L 0 0.0329472
33 F 174 P 0 -0.0399427
33 F 175 T 0 -0.0487028
33 F 176 M 0 -0.0174296
34 I 35 S 0 0.314582
34 I 36 K 0 0.189955
34 I 37 A 0 0.182842
34 I 38 N 0 0.113632
34 I 40 G 0 0.0881544
34 I 41 P 0 0.0776708
34 I 42 R 0 0.00966271
34 I 43 L 0 0.0584677
34 I 44 T 0 -0.00279725
34 I 45 Q 0 0.0771957
34 I 46 V 0 0.303844
34 I 47 S 0 0.0388082
34 I 48 V 0 0.034361
34 I 49 L 0 0.00977217
34 I 50 Q 0 -0.0233457
34 I 51 Y 0 -0.0182279
34 I 52 G 0 -0.0304521
34 I 53 S 0 0.00536841
34 I 54 I 0 0.0357031
34 I 55 T 0 -0.02683
34 I 56 T 0 -0.0425899
34 I 57 I 0 0.000924653
34 I 58 D 0 0.00636539
34 I 59 V 0 0.015984
34 I 60 P 0 -0.00447984
34 I 61 W 0 -0.0619046
34 I 62 N 0 -0.0372024
34 I 63 V 0 -0.0726299
34 I 64 V 0 -0.0624078
34 I 65 P 0 -0.0646558
34 I 66 E 0 0.0133425
34 I 67 K 0 0.284441
34 I 68 A 0 -0.040906
34 I 69 H 0 -0.00655155
34 I 70 L 0 0.311414
34 I 71 L 0 0.192664
34 I 72 S 0 0.00343666
34 I 73 L 0 0.0438479
34 I 74 V 0 0.268908
34 I 75 D 0 0.022983
34 I 76 V 0 0.0214751
34 I 77 M 0 -0.00377836
34 I 78 Q 0 -0.0109396
34 I 79 R 0 -0.0468423
34 I 80 E 0 -0.0580925
34 I 81 G 0 -0.0247499
34 I 82 G 0 -0.0038305
34 I 83 P 0 -0.02719
34 I 84 S 0 0.0206246
34 I 85 Q 0 -0.101852
34 I 86 I 0 0.0478946
34 I 87 G 0 -0.0469236
34 I 88 D 0 0.0104174
34 I 89 A 0 -0.0539711
34 I 90 L 0 -0.0361691
34 I 91 G 0 -0.0290236
34 I 92 F 0 -0.0396577
34 I 93 A 0 -0.0392781
34 I 94 V 0 -0.0361781
34 I 95 R 0 -0.0277333
34 I 96 Y 0 -0.0197207
34 I 97 L 0 -0.0833505
34 I 98 T 0 -0.0128696
34 I 99 S 0 -0.0576949
34 I 100 E 0 -0.0470246
34 I 103 G 0 0.0011971
34 I 104 A 0 -0.0181418
34 I 105 R 0 0.00303458
34 I 106 P 0 -0.0509334
34 I 107 G 0 -0.00367086
34 I 108 A 0 -0.044759
34 I 109 S 0 -0.0109128
34 I 110 K 0 -0.0143787
34 I 111 A 0 0.0245756
34 I 112 V 0 -0.000130357
34 I 113 V 0 -0.0259751
34 I 114 I 0 -0.0313257
34 I 115 L 0 -0.0458394
34 I 116 V 0 -0.00443681
34 I 117 T 0 -0.0246482
34 I 118 D 0 0.0143075
34 I 119 V 0 -0.0579701
34 I 120 S 0 -0.00737681
34 I 121 V 0 -0.0678858
34 I 122 D 0 -0.0544058
34 I 123 S 0 0.0323305
34 I 124 V 0 -0.0561364
34 I 125 D 0 -0.0204991
34 I 126 A 0 -0.0920653
34 I 127 A 0 -0.0631895
34 I 128 A 0 -0.0633868
34 I 129 D 0 -0.0314069
34 I 130 A 0 -0.0494633
34 I 131 A 0 -0.0482464
34 I 132 R 0 -0.0194206
34 I 133 S 0 -0.0567571
34 I 134 N 0 -0.0520837
34 I 135 R 0 -0.0314593
34 I 136 V 0 -0.0288918
34 I 137 T 0 0.0133166
34 I 138 V 0 -0.0424061
34 I 139 F 0 -0.0416978
34 I 140 P 0 -0.0415566
34 I 141 I 0 -0.026822
34 I 142 G 0 0.0396352
34 I 143 I 0 -0.0125787
34 I 144 G 0 -0.0108302
34 I 145 D 0 -0.0464661
34 I 146 R 0 -0.0814455
34 I 147 Y 0 -0.0591025
34 I 148 D 0 -0.0808554
34 I 149 A 0 -0.0152594
34 I 150 A 0 -0.0415829
34 I 151 Q 0 -0.0576172
34 I 152 L 0 -0.0721831
34 I 153 R 0 -0.0360035
34 I 154 I 0 -0.0306579
34 I 155 L 0 -0.038678
34 I 156 A 0 0.0156807
34 I 157 G 0 -0.0764901
34 I 158 P 0 -0.0809462
34 I 159 A 0 -0.0288829
34 I 160 G 0 -0.0255044
34 I 162 S 0 -0.0611216
34 I 163 N 0 -0.0896251
34 I 164 V 0 -0.0534579
34 I 165 V 0 -0.0536699
34 I 166 K 0 -0.0588387
34 I 167 L 0 -0.0584891
34 I 168 Q 0 -0.0726653
34 I 169 R 0 -0.0678555
34 I 170 I 0 -0.0167634
34 I 171 E 0 -0.0996573
34 I 172 D 0 -0.0310452
34 I 173 L 0 -0.0744766
34 I 174 P 0 -0.0652108
34 I 175 T 0 -0.0312534
34 I 176 M 0 -0.0556106
35 S 36 K 0 0.224124
35 S 37 A 0 0.195574
35 S 38 N 0 0.231
35 S 40 G 0 0.0659806
35 S 41 P 0 0.0919372
35 S 42 R 0 0.0736256
35 S 43 L 0 0.0922886
35 S 44 T 0 0.00457897
35 S 45 Q 0 0.0129538
35 S 46 V 0 -0.00551743
35 S 47 S 0 0.0424651
35 S 48 V 0 -0.0182014
35 S 49 L 0 0.0311626
35 S 50 Q 0 -0.0039298
35 S 51 Y 0 -0.0218314
35 S 52 G 0 -0.0162168
35 S 53 S 0 -0.0161197
35 S 54 I 0 -0.0317707
35 S 55 T 0 0.0267303
35 S 56 T 0 -0.0135611
35 S 57 I 0 -0.00816408
35 S 58 D 0 0.0257848
35 S 59 V 0 -0.0360573
35 S 60 P 0 0.0120137
35 S 61 W 0 -0.0390442
35 S 62 N 0 0.0434654
35 S 63 V 0 -0.00229916
35 S 64 V 0 -0.0248112
35 S 65 P 0 -0.014613
35 S 66 E 0 0.0526134
35 S 67 K 0 0.275476
35 S 68 A 0 0.10956
35 S 69 H 0 0.0779009
35 S 70 L 0 -0.0137358
35 S 71 L 0 0.945496
35 S 72 S 0 -0.00246367
35 S 73 L 0 -0.0114087
35 S 74 V 0 0.0187997
35 S 75 D 0 0.0505046
35 S 76 V 0 0.0160323
35 S 77 M 0 -0.0411034
35 S 78 Q 0 0.0533976
35 S 79 R 0 -0.010318
35 S 80 E 0 -0.0260293
35 S 81 G 0 -0.00857366
35 S 82 G 0 -0.0678799
35 S 83 P 0 -0.0421654
35 S 84 S 0 -0.10148
35 S 85 Q 0 -0.0350627
35 S 86 I 0 -0.11215
35 S 87 G 0 -0.0602414
35 S 88 D 0 -0.0517421
35 S 89 A 0 -0.0229718
35 S 90 L 0 -0.0828092
35 S 91 G 0 0.00590493
35 S 92 F 0 -0.00404293
35 S 93 A 0 -0.0310088
35 S 94 V 0 0.0030875
35 S 95 R 0 -0.0521303
35 S 96 Y 0 0.0278423
35 S 97 L 0 -0.0651398
35 S 98 T 0 0.0189339
35 S 99 S 0 -0.0341055
35 S 100 E 0 0.00793303
35 S 103 G 0 -0.0749995
35 S 104 A 0 -0.0876597
35 S 105 R 0 -0.0165525
35 S 106 P 0 0.0449349
35 S 107 G 0 0.00493128
35 S 108 A 0 -0.0206071
35 S 109 S 0 0.00867993
35 S 110 K 0 -0.0418247
35 S 111 A 0 -0.0640607
35 S 112 V 0 -0.0435694
35 S 113 V 0 -0.101547
35 S 114 I 0 -0.0755276
35 S 115 L 0 -0.0834671
35 S 116 V 0 -0.0398516
35 S 117 T 0 -0.0295448
35 S 118 D 0 0.00325042
35 S 119 V 0 -0.0224074
35 S 120 S 0 -0.0453062
35 S 121 V 0 -0.0899983
35 S 122 D 0 0.0028749
35 S 123 S 0 -0.0238604
35 S 124 V 0 -0.117917
35 S 125 D 0 -0.0322466
35 S 126 A 0 0.000116837
35 S 127 A 0 -0.042521
35 S 128 A 0 -0.0461278
35 S 129 D 0 -0.0411356
35 S 130 A 0 -0.0633583
35 S 131 A 0 -0.0630441
35 S 132 R 0 -0.0364444
35 S 133 S 0 -0.0237285
35 S 134 N 0 -0.0440152
35 S 135 R 0 -0.0128292
35 S 136 V 0 -0.0422364
35 S 137 T 0 -0.0823838
35 S 138 V 0 -0.0916423
35 S 139 F 0 -0.0723458
35 S 140 P 0 -0.0977395
35 S 141 I 0 -0.055422
35 S 142 G 0 -0.0540112
35 S 143 I 0 -0.0663716
35 S 144 G 0 -0.0548677
35 S 145 D 0 -0.020128
35 S 146 R 0 -0.0583343
35 S 147 Y 0 -0.0567865
35 S 148 D 0 -0.014501
35 S 149 A 0 -0.0655685
35 S 150 A 0 -0.0131088
35 S 151 Q 0 -0.0425018
35 S 152 L 0 -0.0497489
35 S 153 R 0 0.0117479
35 S 154 I 0 0.00151106
35 S 155 L 0 -0.0697716
35 S 156 A 0 -0.0612575
35 S 157 G 0 -0.00781137
35 S 158 P 0 -0.0235705
35 S 159 A 0 -0.0945343
35 S 160 G 0 -0.0570796
35 S 162 S 0 -0.0793151
35 S 163 N 0 -0.028168
35 S 164 V 0 -0.00854159
35 S 165 V 0 -0.0442973
35 S 166 K 0 -0.0409728
35 S 167 L 0 -0.0762896
35 S 168 Q 0 -0.0320386
35 S 169 R 0 0.0125052
35 S 170 I 0 -0.0343863
35 S 171 E 0 -0.0183993
35 S 172 D 0 -0.0559985
35 S 173 L 0 -0.0408904
35 S 174 P 0 -0.0543131
35 S 175 T 0 -0.00907854
35 S 176 M 0 -0.0245822
36 K 37 A 0 0.283049
36 K 38 N 0 0.193842
36 K 40 G 0 0.105725
36 K 41 P 0 0.0545261
36 K 42 R 0 0.0669881
36 K 43 L 0 0.0862786
36 K 44 T 0 0.0488312
36 K 45 Q 0 -0.00280793
36 K 46 V 0 -0.0160584
36 K 47 S 0 0.0101805
36 K 48 V 0 0.0151826
36 K 49 L 0 0.0126473
36 K 50 Q 0 -0.0427942
36 K 51 Y 0 -0.000554612
36 K 52 G 0 -0.0302769
36 K 53 S 0 0.0324711
36 K 54 I 0 0.00296488
36 K 55 T 0 0.0276726
36 K 56 T 0 -0.0267058
36 K 57 I 0 -0.00109801
36 K 58 D 0 0.00246725
36 K 59 V 0 -0.0337808
36 K 60 P 0 -0.0187255
36 K 61 W 0 -0.0497902
36 K 62 N 0 -0.0359591
36 K 63 V 0 0.0383238
36 K 64 V 0 -0.0059188
36 K 65 P 0 0.0526865
36 K 66 E 0 -0.023872
36 K 67 K 0 0.0570784
36 K 68 A 0 0.013732
36 K 69 H 0 -0.00197477
36 K 70 L 0 0.00365041
36 K 71 L 0 0.0058634
36 K 72 S 0 0.0114958
36 K 73 L 0 0.0278152
36 K 74 V 0 -0.0125275
36 K 75 D 0 0.0157111
36 K 76 V 0 0.000451746
36 K 77 M 0 -0.0361356
36 K 78 Q 0 -0.00441846
36 K 79 R 0 0.0223201
36 K 80 E 0 0.0121097
36 K 81 G 0 -0.0199094
36 K 82 G 0 -0.0298655
36 K 83 P 0 -0.010914
36 K 84 S 0 -0.0682787
36 K 85 Q 0 0.00216127
36 K 86 I 0 -0.0560947
36 K 87 G 0 0.0541361
36 K 88 D 0 -0.0304187
36 K 89 A 0 -0.0155603
36 K 90 L 0 -0.0253071
36 K 91 G 0 -0.00899215
36 K 92 F 0 -0.0962347
36 K 93 A 0 -0.0352311
36 K 94 V 0 -0.0192796
36 K 95 R 0 0.00654529
36 K 96 Y 0 -0.0029053
36 K 97 L 0 0.0261196
36 K 98 T 0 -0.0194239
36 K 99 S 0 0.0130224
36 K 100 E 0 0.00146734
36 K 103 G 0 -0.00602255
36 K 104 A 0 -0.0113135
36 K 105 R 0 -0.0462874
36 K 106 P 0 -0.0108834
36 K 107 G 0 -0.0461016
36 K 108 A 0 -0.0279402
36 K 109 S 0 0.0263026
36 K 110 K 0 -0.0307806
36 K 111 A 0 0.0496338
36 K 112 V 0 -0.0768712
36 K 113 V 0 0.00907698
36 K 114 I 0 -0.0637755
36 K 115 L 0 -0.0129624
36 K 116 V 0 -0.0665432
36 K 117 T 0 -0.0699051
36 K 118 D 0 -0.0635396
36 K 119 V 0 -0.0781547
36 K 120 S 0 -0.0427481
36 K 121 V 0 -0.0437575
36 K 122 D 0 0.122352
36 K 123 S 0 -0.0897607
36 K 124 V 0 0.00743626
36 K 125 D 0 0.0144414
36 K 126 A 0 -0.0250597
36 K 127 A 0 -0.0143741
36 K 128 A 0 -0.0235672
36 K 129 D 0 -0.0547881
36 K 130 A 0 -0.0689985
36 K 131 A 0 -0.066033
36 K 132 R 0 -0.0568055
36 K 133 S 0 0.0259028
36 K 134 N 0 0.0270236
36 K 135 R 0 -0.033427
36 K 136 V 0 -0.0223702
36 K 137 T 0 0.0210646
36 K 138 V 0 -0.143075
36 K 139 F 0 -0.0894801
36 K 140 P 0 -0.0596068
36 K 141 I 0 0.0228878
36 K 142 G 0 -0.0739343
36 K 143 I 0 -0.060308
36 K 144 G 0 0.0307937
36 K 145 D 0 -0.0243539
36 K 146 R 0 0.00147519
36 K 147 Y 0 -0.0190141
36 K 148 D 0 -0.000855375
36 K 149 A 0 -0.0297376
36 K 150 A 0 -0.0795304
36 K 151 Q 0 -0.0847069
36 K 152 L 0 -0.0807354
36 K 153 R 0 -0.0141494
36 K 154 I 0 -0.0294271
36 K 155 L 0 -0.0209853
36 K 156 A 0 -0.0506697
36 K 157 G 0 0.0215007
36 K 158 P 0 0.000171936
36 K 159 A 0 -0.014042
36 K 160 G 0 -0.0583056
36 K 162 S 0 -0.0229014
36 K 163 N 0 -0.0293725
36 K 164 V 0 -0.0110501
36 K 165 V 0 -0.0526841
36 K 166 K 0 -0.000708312
36 K 167 L 0 0.0315351
36 K 168 Q 0 -0.0160819
36 K 169 R 0 -0.0284091
36 K 170 I 0 -0.081306
36 K 171 E 0 -0.0362125
36 K 172 D 0 -0.050782
36 K 173 L 0 -0.0121279
36 K 174 P 0 0.0257772
36 K 175 T 0 -0.00740629
36 K 176 M 0 -0.0595456
37 A 38 N 0 0.394146
37 A 40 G 0 0.0293968
37 A 41 P 0 0.25275
37 A 42 R 0 0.146883
37 A 43 L 0 0.0690399
37 A 44 T 0 0.193995
37 A 45 Q 0 0.0674753
37 A 46 V 0 0.159733
37 A 47 S 0 0.0497658
37 A 48 V 0 -0.0562291
37 A 49 L 0 -0.0561847
37 A 50 Q 0 -0.000993354
37 A 51 Y 0 -0.00731449
37 A 52 G 0 0.00733543
37 A 53 S 0 0.0359759
37 A 54 I 0 0.0137768
37 A 55 T 0 -0.0260102
37 A 56 T 0 0.0434334
37 A 57 I 0 -0.0436646
37 A 58 D 0 0.0175301
37 A 59 V 0 -0.00633579
37 A 60 P 0 -0.00856682
37 A 61 W 0 0.0255271
37 A 62 N 0 -0.0328334
37 A 63 V 0 0.00331978
37 A 64 V 0 -0.0772322
37 A 65 P 0 -0.0263155
37 A 66 E 0 -0.00828728
37 A 67 K 0 -0.0324194
37 A 68 A 0 -0.0320671
37 A 69 H 0 -0.0202662
37 A 70 L 0 -0.0285777
37 A 71 L 0 -0.0204432
37 A 72 S 0 -0.030415
37 A 73 L 0 0.00566577
37 A 74 V 0 0.0109922
37 A 75 D 0 -0.0301061
37 A 76 V 0 -0.0627749
37 A 77 M 0 -0.0330707
37 A 78 Q 0 -0.0769115
37 A 79 R 0 -0.00854665
37 A 80 E 0 -0.020735
37 A 81 G 0 -0.0713634
37 A 82 G 0 -0.0154953
37 A 83 P 0 -0.0374906
37 A 84 S 0 -0.0515251
37 A 85 Q 0 0.00455162
37 A 86 I 0 -0.0449853
37 A 87 G 0 0.0413814
37 A 88 D 0 -0.0393014
37 A 89 A 0 -0.0146218
37 A 90 L 0 -0.0423092
37 A 91 G 0 0.0214504
37 A 92 F 0 -0.0514944
37 A 93 A 0 -0.0124425
37 A 94 V 0 -0.0504799
37 A 95 R 0 -0.043311
37 A 96 Y 0 -0.00753988
37 A 97 L 0 -0.0349988
37 A 98 T 0 -0.0182332
37 A 99 S 0 -0.0311994
37 A 100 E 0 0.0279495
37 A 103 G 0 -0.0150058
37 A 104 A 0 -0.0339351
37 A 105 R 0 -0.0531504
37 A 106 P 0 -0.0284464
37 A 107 G 0 0.035404
37 A 108 A 0 -0.000351095
37 A 109 S 0 0.000476679
37 A 110 K 0 0.0335381
37 A 111 A 0 0.0490392
37 A 112 V 0 -0.0146299
37 A 113 V 0 0.0600173
37 A 114 I 0 0.0328151
37 A 115 L 0 -0.000295444
37 A 116 V 0 0.00275341
37 A 117 T 0 -0.0436986
37 A 118 D 0 -0.0264048
37 A 119 V 0 0.0278122
37 A 120 S 0 -0.012255
37 A 121 V 0 -0.0931039
37 A 122 D 0 0.00277238
37 A 123 S 0 -0.0748198
37 A 124 V 0 -0.074406
37 A 125 D 0 -0.112327
37 A 126 A 0 -0.0797622
37 A 127 A 0 -0.0582747
37 A 128 A 0 -0.022184
37 A 129 D 0 -0.0837503
37 A 130 A 0 -0.061999
37 A 131 A 0 -0.0469225
37 A 132 R 0 -0.0613171
37 A 133 S 0 -0.0357129
37 A 134 N 0 -0.0554801
37 A 135 R 0 -0.034306
37 A 136 V 0 -0.0759336
37 A 137 T 0 -0.0568337
37 A 138 V 0 -0.0114976
37 A 139 F 0 0.0514477
37 A 140 P 0 -0.0243246
37 A 141 I 0 -0.0542228
37 A 142 G 0 0.0106587
37 A 143 I 0 -0.00589388
37 A 144 G 0 0.0367755
37 A 145 D 0 -0.0413376
37 A 146 R 0 -0.0393136
37 A 147 Y 0 -0.0489628
37 A 148 D 0 -0.00333064
37 A 149 A 0 -0.0762969
37 A 150 A 0 -0.0550519
37 A 151 Q 0 -0.0684588
37 A 152 L 0 0.00562713
37 A 153 R 0 -0.0592934
37 A 154 I 0 -0.0932691
37 A 155 L 0 -0.017888
37 A 156 A 0 -0.0335253
37 A 157 G 0 -0.0530716
37 A 158 P 0 -0.0856883
37 A 159 A 0 -0.0599943
37 A 160 G 0 -0.104033
37 A 162 S 0 -0.0683934
37 A 163 N 0 0.00902131
37 A 164 V 0 -0.0346029
37 A 165 V 0 -0.0557979
37 A 166 K 0 -0.0709624
37 A 167 L 0 -0.0076108
37 A 168 Q 0 -0.0342481
37 A 169 R 0 -0.0345007
37 A 170 I 0 -0.0389532
37 A 171 E 0 -0.0659976
37 A 172 D 0 -0.0495156
37 A 173 L 0 -0.0358256
37 A 174 P 0 -0.0557919
37 A 175 T 0 -0.0742588
37 A 176 M 0 -0.0599826
38 N 40 G 0 0.307114
38 N 41 P 0 0.500575
38 N 42 R 0 0.391108
38 N 43 L 0 0.219115
38 N 44 T 0 0.368812
38 N 45 Q 0 0.0416369
38 N 46 V 0 0.0366752
38 N 47 S 0 -0.0233995
38 N 48 V 0 -0.0449537
38 N 49 L 0 -0.0187814
38 N 50 Q 0 0.00324415
38 N 51 Y 0 0.00917249
38 N 52 G 0 -0.00567395
38 N 53 S 0 -0.0432454
38 N 54 I 0 -0.0170037
38 N 55 T 0 0.0390411
38 N 56 T 0 0.0232497
38 N 57 I 0 -0.00154598
38 N 58 D 0 0.0421667
38 N 59 V 0 0.00553779
38 N 60 P 0 -0.00698395
38 N 61 W 0 -0.00645152
38 N 62 N 0 0.0870852
38 N 63 V 0 0.00623356
38 N 64 V 0 0.00221372
38 N 65 P 0 0.048003
38 N 66 E 0 0.0252961
38 N 67 K 0 0.188592
38 N 68 A 0 0.0591282
38 N 69 H 0 -0.0152424
38 N 70 L 0 -0.00419404
38 N 71 L 0 -0.0222697
38 N 72 S 0 0.0227328
38 N 73 L 0 -0.00382746
38 N 74 V 0 -0.0463676
38 N 75 D 0 -0.0103547
38 N 76 V 0 -0.0148581
38 N 77 M 0 -0.0318975
38 N 78 Q 0 0.0171209
38 N 79 R 0 -0.0328888
38 N 80 E 0 0.0230267
38 N 81 G 0 -0.00925707
38 N 82 G 0 -0.0736871
38 N 83 P 0 0.00129904
38 N 84 S 0 -0.0461698
38 N 85 Q 0 0.0161006
38 N 86 I 0 0.0403611
38 N 87 G 0 -0.00280866
38 N 88 D 0 -0.0136001
38 N 89 A 0 0.00536396
38 N 90 L 0 -0.101247
38 N 91 G 0 -0.0103019
38 N 92 F 0 -0.00180099
38 N 93 A 0 -0.0807156
38 N 94 V 0 -0.0423639
38 N 95 R 0 -0.0496666
38 N 96 Y 0 -0.0365081
38 N 97 L 0 -0.0190537
38 N 98 T 0 0.016658
38 N 99 S 0 -0.0108082
38 N 100 E 0 -0.00945061
38 N 103 G 0 -0.0170042
38 N 104 A 0 -0.0239608
38 N 105 R 0 -0.0407751
38 N 106 P 0 0.0156034
38 N 107 G 0 -0.0373633
38 N 108 A 0 -0.0177285
38 N 109 S 0 -0.00188688
38 N 110 K 0 -0.0192299
38 N 111 A 0 -0.013846
38 N 112 V 0 -0.069858
38 N 113 V 0 -0.0370929
38 N 114 I 0 -0.11634
38 N 115 L 0 -0.0582326
38 N 116 V 0 -0.0743771
38 N 117 T 0 -0.0255267
38 N 118 D 0 -0.0748889
38 N 119 V 0 -0.0324449
38 N 120 S 0 -0.0350291
38 N 121 V 0 -0.048967
38 N 122 D 0 -0.0228883
38 N 123 S 0 0.0170868
38 N 124 V 0 -0.0316996
38 N 125 D 0 -0.0361456
38 N 126 A 0 -0.0352175
38 N 127 A 0 -0.0774595
38 N 128 A 0 -0.0808656
38 N 129 D 0 -0.0591238
38 N 130 A 0 -0.0141664
38 N 131 A 0 -0.0669034
38 N 132 R 0 -0.0147277
38 N 133 S 0 0.0079301
38 N 134 N 0 -0.0594372
38 N 135 R 0 -0.0364458
38 N 136 V 0 -0.0571216
38 N 137 T 0 -0.0111603
38 N 138 V 0 -0.0598244
38 N 139 F 0 -0.00800373
38 N 140 P 0 -0.0442955
38 N 141 I 0 -0.0310748
38 N 142 G 0 -0.068005
38 N 143 I 0 -0.0509606
38 N 144 G 0 -0.0523805
38 N 145 D 0 -0.036001
38 N 146 R 0 -0.00349935
38 N 147 Y 0 -0.0241932
38 N 148 D 0 -0.0364375
38 N 149 A 0 -0.0437272
38 N 150 A 0 0.000841141
38 N 151 Q 0 -0.0193395
38 N 152 L 0 -0.0327158
38 N 153 R 0 -0.0490586
38 N 154 I 0 -0.0333124
38 N 155 L 0 -0.0685242
38 N 156 A 0 -0.026704
38 N 157 G 0 -0.0724719
38 N 158 P 0 -0.0495841
38 N 159 A 0 -0.0475717
38 N 160 G 0 -0.0657229
38 N 162 S 0 -0.0630843
38 N 163 N 0 -0.0746935
38 N 164 V 0 -0.0624617
38 N 165 V 0 -0.0445157
38 N 166 K 0 -0.0394167
38 N 167 L 0 -0.0583037
38 N 168 Q 0 -0.0171916
38 N 169 R 0 -0.0940447
38 N 170 I 0 -0.0569803
38 N 171 E 0 -0.00989166
38 N 172 D 0 -0.0231041
38 N 173 L 0 -0.0686355
38 N 174 P 0 -0.00943004
38 N 175 T 0 -0.0427881
38 N 176 M 0 -0.043183
40 G 41 P 0 1.56698
40 G 42 R 0 0.336062
40 G 43 L 0 0.150115
40 G 44 T 0 0.128537
40 G 45 Q 0 0.171126
40 G 46 V 0 0.13881
40 G 47 S 0 0.00403455
40 G 48 V 0 0.0399933
40 G 49 L 0 0.068917
40 G 50 Q 0 -0.0255052
40 G 51 Y 0 0.0118232
40 G 52 G 0 -0.00964474
40 G 53 S 0 0.0205311
40 G 54 I 0 -0.00226668
40 G 55 T 0 0.0659079
40 G 56 T 0 -0.0723011
40 G 57 I 0 -0.0246762
40 G 58 D 0 -0.0209846
40 G 59 V 0 0.0289444
40 G 60 P 0 -0.0306695
40 G 61 W 0 -0.0317724
40 G 62 N 0 -0.0235446
40 G 63 V 0 -0.00954781
40 G 64 V 0 0.0268511
40 G 65 P 0 -0.0135912
40 G 66 E 0 -0.010939
40 G 67 K 0 0.0119816
40 G 68 A 0 -0.0232399
40 G 69 H 0 -0.00894838
40 G 70 L 0 0.043928
40 G 71 L 0 -0.0283234
40 G 72 S 0 -0.0286282
40 G 73 L 0 0.0114294
40 G 74 V 0 0.0551087
40 G 75 D 0 0.0545917
40 G 76 V 0 -0.0371546
40 G 77 M 0 0.00348003
40 G 78 Q 0 -0.0460641
40 G 79 R 0 -0.0219361
40 G 80 E 0 -0.0179594
40 G 81 G 0 -0.030648
40 G 82 G 0 -0.0544691
40 G 83 P 0 -0.0453213
40 G 84 S 0 -0.0200521
40 G 85 Q 0 -0.0511461
40 G 86 I 0 -0.0594751
40 G 87 G 0 -0.0261473
40 G 88 D 0 -0.0483335
40 G 89 A 0 -0.0549847
40 G 90 L 0 -0.0371547
40 G 91 G 0 0.0157476
40 G 92 F 0 0.0276977
40 G 93 A 0 -0.0949546
40 G 94 V 0 -0.0500807
40 G 95 R 0 -0.0118843
40 G 96 Y 0 -0.0233325
40 G 97 L 0 -0.0105011
40 G 98 T 0 -0.003922
40 G 99 S 0 -0.024099
40 G 100 E 0 -0.0556014
40 G 103 G 0 0.0535869
40 G 104 A 0 0.0221548
40 G 105 R 0 0.00410541
40 G 106 P 0 -0.0435561
40 G 107 G 0 -0.050116
40 G 108 A 0 0.0171479
40 G 109 S 0 -0.0432809
40 G 110 K 0 0.0608722
40 G 111 A 0 -0.0506469
40 G 112 V 0 -0.02454
40 G 113 V 0 0.0118715
40 G 114 I 0 0.0445631
40 G 115 L 0 -0.040065
40 G 116 V 0 -0.0213036
40 G 117 T 0 -0.00312173
40 G 118 D 0 -0.0258745
40 G 119 V 0 -0.050206
40 G 120 S 0 0.0012914
40 G 121 V 0 -0.0487956
40 G 122 D 0 -0.0519706
40 G 123 S 0 0.00329456
40 G 124 V 0 0.0272946
40 G 125 D 0 -0.0502801
40 G 126 A 0 -0.0329053
40 G 127 A 0 -0.0316439
40 G 128 A 0 -0.0428525
40 G 129 D 0 -0.0289925
40 G 130 A 0 -0.0305179
40 G 131 A 0 -0.00368087
40 G 132 R 0 -0.0542063
40 G 133 S 0 -0.0475987
40 G 134 N 0 -0.0176769
40 G 135 R 0 0.0218503
40 G 136 V 0 -0.0873807
40 G 137 T 0 -0.0544927
40 G 138 V 0 -0.0528186
40 G 139 F 0 -0.0105416
40 G 140 P 0 -0.0221484
40 G 141 I 0 -0.0291664
40 G 142 G 0 -0.0124849
40 G 143 I 0 -0.0177785
40 G 144 G 0 -0.0556916
40 G 145 D 0 -0.0690391
40 G 146 R 0 -0.0321014
40 G 147 Y 0 -0.101129
40 G 148 D 0 -0.0400845
40 G 149 A 0 -0.0177342
40 G 150 A 0 -0.0290983
40 G 151 Q 0 -0.0662174
40 G 152 L 0 -0.0232062
40 G 153 R 0 -0.036444
40 G 154 I 0 -0.0474851
40 G 155 L 0 0.00277424
40 G 156 A 0 0.025501
40 G 157 G 0 -0.0597049
40 G 158 P 0 -0.0324303
40 G 159 A 0 -0.0700109
40 G 160 G 0 -0.0183456
40 G 162 S 0 -0.0183031
40 G 163 N 0 -0.0806129
40 G 164 V 0 -0.0241117
40 G 165 V 0 -0.0797645
40 G 166 K 0 -0.0810326
40 G 167 L 0 -0.0281841
40 G 168 Q 0 -0.0190658
40 G 169 R 0 -0.0712902
40 G 170 I 0 -0.0840515
40 G 171 E 0 -0.0191835
40 G 172 D 0 -0.0331258
40 G 173 L 0 -0.0748649
40 G 174 P 0 -0.0833427
40 G 175 T 0 -0.0507574
40 G 176 M 0 -0.0650751
41 P 42 R 0 0.75489
41 P 43 L 0 0.245213
41 P 44 T 0 0.275584
41 P 45 Q 0 0.112486
41 P 46 V 0 0.0546137
41 P 47 S 0 -0.025535
41 P 48 V 0 0.0261328
41 P 49 L 0 0.00651063
41 P 50 Q 0 0.0521786
41 P 51 Y 0 0.0404471
41 P 52 G 0 0.0464216
41 P 53 S 0 -0.016481
41 P 54 I 0 -0.027068
41 P 55 T 0 -0.00602924
41 P 56 T 0 -0.0488371
41 P 57 I 0 -0.0802044
41 P 58 D 0 -0.0401755
41 P 59 V 0 -0.023904
41 P 60 P 0 -0.0247473
41 P 61 W 0 -0.0978824
41 P 62 N 0 0.0251438
41 P 63 V 0 0.0136543
41 P 64 V 0 0.00276982
41 P 65 P 0 0.0153847
41 P 66 E 0 0.0601516
41 P 67 K 0 0.103082
41 P 68 A 0 -0.0276657
41 P 69 H 0 0.0225557
41 P 70 L 0 -0.0185505
41 P 71 L 0 -0.0315997
41 P 72 S 0 -0.0342249
41 P 73 L 0 -0.0191406
41 P 74 V 0 -0.0270434
41 P 75 D 0 0.0200407
41 P 76 V 0 -0.0285843
41 P 77 M 0 0.00973091
41 P 78 Q 0 0.0319067
41 P 79 R 0 -0.00534562
41 P 80 E 0 -0.0145568
41 P 81 G 0 -0.0862213
41 P 82 G 0 -0.051348
41 P 83 P 0 -0.0427108
41 P 84 S 0 -0.076331
41 P 85 Q 0 -0.0618336
41 P 86 I 0 -0.0507483
41 P 87 G 0 -0.00489667
41 P 88 D 0 -0.0153369
41 P 89 A 0 -0.00326941
41 P 90 L 0 -0.0101863
41 P 91 G 0 -0.0150366
41 P 92 F 0 -0.0229579
41 P 93 A 0 -0.0284358
41 P 94 V 0 -0.0286884
41 P 95 R 0 -0.0180313
41 P 96 Y 0 -0.00928689
41 P 97 L 0 -0.0516423
41 P 98 T 0 -0.0487453
41 P 99 S 0 0.0229633
41 P 100 E 0 -0.00706388
41 P 103 G 0 -0.0410495
41 P 104 A 0 -0.0383871
41 P 105 R 0 -0.047093
41 P 106 P 0 -0.0361366
41 P 107 G 0 -0.0436415
41 P 108 A 0 -0.00878367
41 P 109 S 0 0.019615
41 P 110 K 0 -0.0494615
41 P 111 A 0 -0.0218787
41 P 112 V 0 -0.0129815
41 P 113 V 0 0.00952418
41 P 114 I 0 -0.062192
41 P 115 L 0 -0.0397612
41 P 116 V 0 -0.00975814
41 P 117 T 0 -0.0741307
41 P 118 D 0 -0.05182
41 P 119 V 0 -0.031675
41 P 120 S 0 -0.00948276
41 P 121 V 0 -0.0249832
41 P 122 D 0 -0.0788491
41 P 123 S 0 -0.0521957
41 P 124 V 0 -0.0641772
41 P 125 D 0 -0.0168274
41 P 126 A 0 -0.0243473
41 P 127 A 0 -0.0592342
41 P 128 A 0 -0.0870117
41 P 129 D 0 -0.0296205
41 P 130 A 0 0.0084017
41 P 131 A 0 -0.0350427
41 P 132 R 0 -0.0384462
41 P 133 S 0 -0.0549416
41 P 134 N 0 -0.0423032
41 P 135 R 0 -0.0171593
41 P 136 V 0 -0.042529
41 P 137 T 0 -0.0279088
41 P 138 V 0 -0.0997028
41 P 139 F 0 -0.0307364
41 P 140 P 0 -0.0112956
41 P 141 I 0 0.0351727
41 P 142 G 0 0.0332694
41 P 143 I 0 -0.0129627
41 P 144 G 0 0.000775255
41 P 145 D 0 -0.0562923
41 P 146 R 0 -0.0181951
41 P 147 Y 0 -0.0827588
41 P 148 D 0 -0.000975788
41 P 149 A 0 -0.0931795
41 P 150 A 0 -0.0547609
41 P 151 Q 0 -0.0577617
41 P 152 L 0 0.00154848
41 P 153 R 0 -0.0723855
41 P 154 I 0 -0.065738
41 P 155 L 0 -0.0403553
41 P 156 A 0 -0.0261086
41 P 157 G 0 -0.0796247
41 P 158 P 0 -0.0756295
41 P 159 A 0 0.0158251
41 P 160 G 0 -0.071605
41 P 162 S 0 -0.0133828
41 P 163 N 0 -0.0723741
41 P 164 V 0 -0.0549226
41 P 165 V 0 -0.0842118
41 P 166 K 0 -0.096317
41 P 167 L 0 -0.084423
41 P 168 Q 0 -0.0851639
41 P 169 R 0 -0.0715813
41 P 170 I 0 -0.0781347
41 P 171 E 0 -0.0660176
41 P 172 D 0 -0.0606162
41 P 173 L 0 -0.0602359
41 P 174 P 0 -0.0598107
41 P 175 T 0 -0.0851056
41 P 176 M 0 -0.100617
42 R 43 L 0 0.446045
42 R 44 T 0 0.294515
42 R 45 Q 0 0.113359
42 R 46 V 0 0.110243
42 R 47 S 0 -0.00123015
42 R 48 V 0 -0.00378793
42 R 49 L 0 0.042877
42 R 50 Q 0 0.0787539
42 R 51 Y 0 -0.0153047
42 R 52 G 0 0.0792097
42 R 53 S 0 0.0326145
42 R 54 I 0 -0.0148003
42 R 55 T 0 -0.0109807
42 R 56 T 0 0.0803382
42 R 57 I 0 -0.0381558
42 R 58 D 0 -0.00536893
42 R 59 V 0 0.0127041
42 R 60 P 0 0.0476727
42 R 61 W 0 0.044376
42 R 62 N 0 0.0595653
42 R 63 V 0 0.0559646
42 R 64 V 0 0.100575
42 R 65 P 0 0.0316104
42 R 66 E 0 0.0401706
42 R 67 K 0 0.16802
42 R 68 A 0 0.0291291
42 R 69 H 0 0.00141539
42 R 70 L 0 0.0195896
42 R 71 L 0 -0.0143827
42 R 72 S 0 0.0510778
42 R 73 L 0 0.0234332
42 R 74 V 0 -0.0233858
42 R 75 D 0 -0.0104283
42 R 76 V 0 0.0250721
42 R 77 M 0 -0.0337778
42 R 78 Q 0 0.00789749
42 R 79 R 0 -0.00664462
42 R 80 E 0 -0.0166043
42 R 81 G 0 -0.0245568
42 R 82 G 0 -0.0302124
42 R 83 P 0 0.0203191
42 R 84 S 0 -0.0209722
42 R 85 Q 0 -0.0792502
42 R 86 I 0 -0.0590996
42 R 87 G 0 -0.0848829
42 R 88 D 0 -0.0387045
42 R 89 A 0 -0.069944
42 R 90 L 0 -0.0198737
42 R 91 G 0 -0.0484247
42 R 92 F 0 0.0138885
42 R 93 A 0 -0.0385269
42 R 94 V 0 0.00164022
42 R 95 R 0 0.00414718
42 R 96 Y 0 -0.0414034
42 R 97 L 0 0.0155661
42 R 98 T 0 -0.00527612
42 R 99 S 0 0.00432403
42 R 100 E 0 -0.0147051
42 R 103 G 0 -0.0505453
42 R 104 A 0 0.00281599
42 R 105 R 0 -0.0571334
42 R 106 P 0 0.0494357
42 R 107 G 0 0.00138281
42 R 108 A 0 0.0225096
42 R 109 S 0 0.019941
42 R 110 K 0 0.0396621
42 R 111 A 0 -0.0087092
42 R 112 V 0 -0.0203284
42 R 113 V 0 -0.0378145
42 R 114 I 0 -0.0123607
42 R 115 L 0 -0.0658322
42 R 116 V 0 0.0438383
42 R 117 T 0 -0.0816705
42 R 118 D 0 -0.0458848
42 R 119 V 0 0.0200691
42 R 120 S 0 -0.0800331
42 R 121 V 0 -0.0193581
42 R 122 D 0 -0.00517113
42 R 123 S 0 -0.050397
42 R 124 V 0 -0.0711554
42 R 125 D 0 -0.0374905
42 R 126 A 0 -0.0368784
42 R 127 A 0 -0.0498883
42 R 128 A 0 -0.0698778
42 R 129 D 0 -0.0644463
42 R 130 A 0 -0.0575237
42 R 131 A 0 -0.0689549
42 R 132 R 0 -0.0398073
42 R 133 S 0 -0.0224114
42 R 134 N 0 -0.0591301
42 R 135 R 0 -0.071904
42 R 136 V 0 -0.0171672
42 R 137 T 0 -0.0455912
42 R 138 V 0 -0.0418677
42 R 139 F 0 -0.0117101
42 R 140 P 0 -0.0799403
42 R 141 I 0 0.0171517
42 R 142 G 0 -0.01867
42 R 143 I 0 -0.0580884
42 R 144 G 0 -0.0592167
42 R 145 D 0 -0.0124866
42 R 146 R 0 0.0199377
42 R 147 Y 0 -0.0591063
42 R 148 D 0 -0.00536658
42 R 149 A 0 -0.118559
42 R 150 A 0 -0.0208578
42 R 151 Q 0 -0.0532852
42 R 152 L 0 -0.048551
42 R 153 R 0 -0.0477121
42 R 154 I 0 -0.0301404
42 R 155 L 0 -0.0993215
42 R 156 A 0 -0.0272388
42 R 157 G 0 -0.0726432
42 R 158 P 0 -0.080592
42 R 159 A 0 -0.0437822
42 R 160 G 0 -0.0357657
42 R 162 S 0 -0.0392091
42 R 163 N 0 -0.0283093
42 R 164 V 0 -0.066601
42 R 165 V 0 -0.0667686
42 R 166 K 0 -0.0741693
42 R 167 L 0 -0.0295544
42 R 168 Q 0 -0.0319418
42 R 169 R 0 -0.073949
42 R 170 I 0 -0.0866087
42 R 171 E 0 -0.0540227
42 R 172 D 0 -0.0531598
42 R 173 L 0 -0.0319957
42 R 174 P 0 -0.0563778
42 R 175 T 0 -0.0499551
42 R 176 M 0 -0.0718544
43 L 44 T 0 0.274162
43 L 45 Q 0 0.161669
43 L 46 V 0 0.0426978
43 L 47 S 0 0.0270573
43 L 48 V 0 0.0222111
43 L 49 L 0 0.0371092
43 L 50 Q 0 0.0147457
43 L 51 Y 0 0.0298391
43 L 52 G 0 0.00901275
43 L 53 S 0 -0.00326798
43 L 54 I 0 0.0557424
43 L 55 T 0 -0.0212288
43 L 56 T 0 0.00216649
43 L 57 I 0 -0.0165029
43 L 58 D 0 0.0110357
43 L 59 V 0 0.0373965
43 L 60 P 0 0.0086909
43 L 61 W 0 0.0213923
43 L 62 N 0 -0.0327837
43 L 63 V 0 0.0920351
43 L 64 V 0 0.0212765
43 L 65 P 0 -0.0154233
43 L 66 E 0 -0.00149892
43 L 67 K 0 0.0651343
43 L 68 A 0 0.0124069
43 L 69 H 0 0.0845914
43 L 70 L 0 -0.0353299
43 L 71 L 0 -0.0241488
43 L 72 S 0 -0.0178349
43 L 73 L 0 -0.0461715
43 L 74 V 0 0.0148007
43 L 75 D 0 -0.0218601
43 L 76 V 0 0.0261086
43 L 77 M 0 -0.0106495
43 L 78 Q 0 -0.0585181
43 L 79 R 0 -0.0255313
43 L 80 E 0 0.000674887
43 L 81 G 0 -0.0392456
43 L 82 G 0 -0.0137958
43 L 83 P 0 0.0357744
43 L 84 S 0 -0.000298106
43 L 85 Q 0 0.00689904
43 L 86 I 0 0.0500773
43 L 87 G 0 0.032201
43 L 88 D 0 -0.0239795
43 L 89 A 0 -0.0445752
43 L 90 L 0 -0.119682
43 L 91 G 0 -0.0105918
43 L 92 F 0 0.0337977
43 L 93 A 0 -0.0559365
43 L 94 V 0 -0.0459429
43 L 95 R 0 0.0144551
43 L 96 Y 0 0.0510924
43 L 97 L 0 0.00803912
43 L 98 T 0 0.0365475
43 L 99 S 0 0.0290373
43 L 100 E 0 0.036741
43 L 103 G 0 -0.0142739
43 L 104 A 0 0.072509
43 L 105 R 0 0.00573214
43 L 106 P 0 -0.0105714
43 L 107 G 0 -0.00188767
43 L 108 A 0 -0.0402394
43 L 109 S 0 0.0169891
43 L 110 K 0 0.00801212
43 L 111 A 0 0.0432425
43 L 112 V 0 -0.0151548
43 L 113 V 0 -0.045514
43 L 114 I 0 0.0118162
43 L 115 L 0 -0.00390991
43 L 116 V 0 -0.0568986
43 L 117 T 0 -0.0259516
43 L 118 D 0 0.0265347
43 L 119 V 0 0.0191815
43 L 120 S 0 -0.0428339
43 L 121 V 0 0.0164117
43 L 122 D 0 -0.0364573
43 L 123 S 0 0.0314357
43 L 124 V 0 0.0207563
43 L 125 D 0 0.0316632
43 L 126 A 0 -0.0271222
43 L 127 A 0 -0.0807419
43 L 128 A 0 -0.00011064
43 L 129 D 0 -0.001579
43 L 130 A 0 -0.0128424
43 L 131 A 0 -0.0534895
43 L 132 R 0 -0.0598197
43 L 133 S 0 0.0236178
43 L 134 N 0 -0.0245294
43 L 135 R 0 0.03447
43 L 136 V 0 -0.00677476
43 L 137 T 0 0.0137557
43 L 138 V 0 -0.0408691
43 L 139 F 0 -0.0298691
43 L 140 P 0 -0.0183433
43 L 141 I 0 -0.0311076
43 L 142 G 0 -0.0121853
43 L 143 I 0 -0.0754864
43 L 144 G 0 0.00240305
43 L 145 D 0 -0.0110967
43 L 146 R 0 -0.0288465
43 L 147 Y 0 -0.0641469
43 L 148 D 0 0.0156459
43 L 149 A 0 -0.0111952
43 L 150 A 0 -0.0658217
43 L 151 Q 0 -0.0538121
43 L 152 L 0 -0.0600951
43 L 153 R 0 -0.0618091
43 L 154 I 0 -0.0577931
43 L 155 L 0 -0.0673987
43 L 156 A 0 -0.0581508
43 L 157 G 0 -0.0633398
43 L 158 P 0 -0.0628412
43 L 159 A 0 -0.102173
43 L 160 G 0 -0.0184022
43 L 162 S 0 -0.0173882
43 L 163 N 0 -0.0416522
43 L 164 V 0 -0.0214978
43 L 165 V 0 -0.0197042
43 L 166 K 0 -0.0541831
43 L 167 L 0 -0.0415998
43 L 168 Q 0 -0.0258734
43 L 169 R 0 -0.0171254
43 L 170 I 0 -0.0621306
43 L 171 E 0 -0.00641828
43 L 172 D 0 -0.0460218
43 L 173 L 0 -0.0922865
43 L 174 P 0 -0.0173869
43 L 175 T 0 -0.0278944
43 L 176 M 0 -0.00375891
44 T 45 Q 0 0.236106
44 T 46 V 0 0.142443
44 T 47 S 0 0.12057
44 T 48 V 0 0.169911
44 T 49 L 0 0.0857156
44 T 50 Q 0 0.0444795
44 T 51 Y 0 0.0787788
44 T 52 G 0 0.0103105
44 T 53 S 0 0.0150406
44 T 54 I 0 -0.000511275
44 T 55 T 0 0.035784
44 T 56 T 0 -0.0125036
44 T 57 I 0 0.00586501
44 T 58 D 0 0.0259066
44 T 59 V 0 -0.0167817
44 T 60 P 0 0.0464065
44 T 61 W 0 0.0198524
44 T 62 N 0 0.0590521
44 T 63 V 0 0.0238628
44 T 64 V 0 -0.0461724
44 T 65 P 0 -0.0415252
44 T 66 E 0 -0.0597544
44 T 67 K 0 0.0401253
44 T 68 A 0 0.00247632
44 T 69 H 0 0.0145151
44 T 70 L 0 -0.00284315
44 T 71 L 0 -0.0385474
44 T 72 S 0 -0.0658265
44 T 73 L 0 -0.0253381
44 T 74 V 0 -0.0817593
44 T 75 D 0 -0.00567235
44 T 76 V 0 -0.0510351
44 T 77 M 0 -0.0100886
44 T 78 Q 0 -0.00257184
44 T 79 R 0 0.0381449
44 T 80 E 0 -0.00709671
44 T 81 G 0 -0.00780667
44 T 82 G 0 -0.0232081
44 T 83 P 0 0.0107305
44 T 84 S 0 0.0252193
44 T 85 Q 0 -0.0210168
44 T 86 I 0 0.0212233
44 T 87 G 0 -0.0621117
44 T 88 D 0 0.0695694
44 T 89 A 0 -0.00123027
44 T 90 L 0 0.0238753
44 T 91 G 0 -0.0942482
44 T 92 F 0 -0.0105563
44 T 93 A 0 0.00613506
44 T 94 V 0 -0.0619826
44 T 95 R 0 -0.10668
44 T 96 Y 0 0.00321535
44 T 97 L 0 0.0310456
44 T 98 T 0 -0.0634964
44 T 99 S 0 0.0373425
44 T 100 E 0 -0.013167
44 T 103 G 0 0.0111926
44 T 104 A 0 -0.0646247
44 T 105 R 0 -0.0349218
44 T 106 P 0 0.0456118
44 T 107 G 0 0.0240075
44 T 108 A 0 0.155773
44 T 109 S 0 -0.0302122
44 T 110 K 0 0.0466586
44 T 111 A 0 0.121596
44 T 112 V 0 -0.034455
44 T 113 V 0 0.00316161
44 T 114 I 0 -0.012262
44 T 115 L 0 -0.0145335
44 T 116 V 0 0.0255315
44 T 117 T 0 -0.053783
44 T 118 D 0 -0.000317386
44 T 119 V 0 -0.0265422
44 T 120 S 0 0.0403447
44 T 121 V 0 -0.0708262
44 T 122 D 0 -0.0258396
44 T 123 S 0 -0.057416
44 T 124 V 0 -0.0495736
44 T 125 D 0 -0.0208189
44 T 126 A 0 -0.0702095
44 T 127 A 0 -0.0840927
44 T 128 A 0 -0.0706466
44 T 129 D 0 -0.0918732
44 T 130 A 0 -0.0531923
44 T 131 A 0 -0.0581154
44 T 132 R 0 -0.047046
44 T 133 S 0 -0.054583
44 T 134 N 0 -0.0840642
44 T 135 R 0 -0.0119924
44 T 136 V 0 0.0104665
44 T 137 T 0 0.0245717
44 T 138 V 0 -0.0874417
44 T 139 F 0 0.0566885
44 T 140 P 0 0.021186
44 T 141 I 0 0.0314786
44 T 142 G 0 0.0425983
44 T 143 I 0 -0.0353665
44 T 144 G 0 -0.0337482
44 T 145 D 0 -0.0590852
44 T 146 R 0 -0.0776996
44 T 147 Y 0 -0.0624115
44 T 148 D 0 -0.0267431
44 T 149 A 0 -0.0941776
44 T 150 A 0 -0.0850601
44 T 151 Q 0 0.0370662
44 T 152 L 0 -0.0617848
44 T 153 R 0 -0.0804035
44 T 154 I 0 -0.0868956
44 T 155 L 0 0.0355866
44 T 156 A 0 -0.0520941
44 T 157 G 0 -0.0442163
44 T 158 P 0 -0.0420192
44 T 159 A 0 -0.0540618
44 T 160 G 0 -0.00145308
44 T 162 S 0 0.0233086
44 T 163 N 0 -0.0282518
44 T 164 V 0 -0.0763821
44 T 165 V 0 -0.0620368
44 T 166 K 0 -0.0368854
44 T 167 L 0 -0.079206
44 T 168 Q 0 -0.0993264
44 T 169 R 0 -0.079382
44 T 170 I 0 -0.0809761
44 T 171 E 0 -0.115028
44 T 172 D 0 -0.0995677
44 T 173 L 0 -0.0660704
44 T 174 P 0 -0.0897372
44 T 175 T 0 -0.075367
44 T 176 M 0 -0.0595342
45 Q 46 V 0 0.179134
45 Q 47 S 0 0.324131
45 Q 48 V 0 0.105191
45 Q 49 L 0 0.0192289
45 Q 50 Q 0 -0.00642767
45 Q 51 Y 0 0.0674299
45 Q 52 G 0 0.0119448
45 Q 53 S 0 0.0116304
45 Q 54 I 0 0.00778346
45 Q 55 T 0 -0.0268046
45 Q 56 T 0 0.0264518
45 Q 57 I 0 0.00137489
45 Q 58 D 0 -0.0141181
45 Q 59 V 0 0.0873879
45 Q 60 P 0 0.00360479
45 Q 61 W 0 0.149667
45 Q 62 N 0 0.0747616
45 Q 63 V 0 0.102333
45 Q 64 V 0 0.0151256
45 Q 65 P 0 0.0153262
45 Q 66 E 0 0.030237
45 Q 67 K 0 -0.0195148
45 Q 68 A 0 -0.0255964
45 Q 69 H 0 -0.0517722
45 Q 70 L 0 0.0184515
45 Q 71 L 0 0.000818589
45 Q 72 S 0 -0.01952
45 Q 73 L 0 0.0295596
45 Q 74 V 0 0.0399047
45 Q 75 D 0 0.00659955
45 Q 76 V 0 0.00558182
45 Q 77 M 0 -0.00443984
45 Q 78 Q 0 -0.00524428
45 Q 79 R 0 -0.0218569
45 Q 80 E 0 -0.06445
45 Q 81 G 0 -0.0342799
45 Q 82 G 0 -0.0402386
45 Q 83 P 0 -0.0135256
45 Q 84 S 0 -0.0557895
45 Q 85 Q 0 -0.0258296
45 Q 86 I 0 -0.109269
45 Q 87 G 0 0.00662237
45 Q 88 D 0 0.026872
45 Q 89 A 0 0.0104034
45 Q 90 L 0 0.0136873
45 Q 91 G 0 -0.0273837
45 Q 92 F 0 -0.0701218
45 Q 93 A 0 -0.0446696
45 Q 94 V 0 -0.0462918
45 Q 95 R 0 0.0334459
45 Q 96 Y 0 0.0236814
45 Q 97 L 0 -0.0116869
45 Q 98 T 0 -0.0270067
45 Q 99 S 0 0.0277289
45 Q 100 E 0 0.162394
45 Q 103 G 0 0.00956499
45 Q 104 A 0 0.0443021
45 Q 105 R 0 0.132142
45 Q 106 P 0 -0.0363696
45 Q 107 G 0 0.0273703
45 Q 108 A 0 0.118413
45 Q 109 S 0 0.0573838
45 Q 110 K 0 0.0367987
45 Q 111 A 0 0.00226659
45 Q 112 V 0 -0.0212143
45 Q 113 V 0 0.0122531
45 Q 114 I 0 0.0381946
45 Q 115 L 0 -0.00630226
45 Q 116 V 0 -0.0163046
45 Q 117 T 0 -0.0843194
45 Q 118 D 0 -0.0793785
45 Q 119 V 0 -0.0606843
45 Q 120 S 0 -0.0291352
45 Q 121 V 0 -0.0753117
45 Q 122 D 0 -0.070245
45 Q 123 S 0 -0.0416909
45 Q 124 V 0 -0.0764371
45 Q 125 D 0 -0.0337543
45 Q 126 A 0 -0.0677924
45 Q 127 A 0 -0.0351754
45 Q 128 A 0 -0.0485652
45 Q 129 D 0 -0.0314698
45 Q 130 A 0 -0.0578243
45 Q 131 A 0 -0.0444584
45 Q 132 R 0 0.00860468
45 Q 133 S 0 -0.0181479
45 Q 134 N 0 -0.0127541
45 Q 135 R 0 -0.0502797
45 Q 136 V 0 -0.00486731
45 Q 137 T 0 -0.0351939
45 Q 138 V 0 -0.0650732
45 Q 139 F 0 -0.0307124
45 Q 140 P 0 -0.0116159
45 Q 141 I 0 -0.00296012
45 Q 142 G 0 -0.047372
45 Q 143 I 0 -0.0687663
45 Q 144 G 0 -0.0330717
45 Q 145 D 0 -0.0523475
45 Q 146 R 0 -0.0583279
45 Q 147 Y 0 -0.0458127
45 Q 148 D 0 -0.0343536
45 Q 149 A 0 -0.0290434
45 Q 150 A 0 -0.0460675
45 Q 151 Q 0 -0.021313
45 Q 152 L 0 -0.0661904
45 Q 153 R 0 -0.063384
45 Q 154 I 0 -0.0291461
45 Q 155 L 0 -0.0141013
45 Q 156 A 0 -0.0122792
45 Q 157 G 0 -0.0550008
45 Q 158 P 0 -0.0213804
45 Q 159 A 0 -0.0248639
45 Q 160 G 0 -0.0252616
45 Q 162 S 0 -0.0928342
45 Q 163 N 0 -0.0811397
45 Q 164 V 0 -0.030392
45 Q 165 V 0 -0.0971943
45 Q 166 K 0 -0.0829184
45 Q 167 L 0 -0.0424702
45 Q 168 Q 0 -0.0535295
45 Q 169 R 0 -0.0783471
45 Q 170 I 0 -0.0707051
45 Q 171 E 0 -0.0478947
45 Q 172 D 0 -0.0893858
45 Q 173 L 0 -0.0135486
45 Q 174 P 0 -0.0510543
45 Q 175 T 0 -0.0435726
45 Q 176 M 0 -0.0279072
46 V 47 S 0 0.19661
46 V 48 V 0 0.131658
46 V 49 L 0 0.0347012
46 V 50 Q 0 0.0833047
46 V 51 Y 0 0.0480919
46 V 52 G 0 0.0450117
46 V 53 S 0 -0.0121608
46 V 54 I 0 0.025493
46 V 55 T 0 0.0103686
46 V 56 T 0 0.0741405
46 V 57 I 0 -0.039147
46 V 58 D 0 0.0617177
46 V 59 V 0 0.0592416
46 V 60 P 0 -0.032888
46 V 61 W 0 0.0144197
46 V 62 N 0 0.00313409
46 V 63 V 0 0.0254579
46 V 64 V 0 -0.0217469
46 V 65 P 0 -0.0270971
46 V 66 E 0 0.0161843
46 V 67 K 0 0.0459158
46 V 68 A 0 -0.0269293
46 V 69 H 0 -0.047457
46 V 70 L 0 0.20771
46 V 71 L 0 -0.00394984
46 V 72 S 0 -0.0259636
46 V 73 L 0 0.0677252
46 V 74 V 0 -0.00508463
46 V 75 D 0 -0.0337229
46 V 76 V 0 -0.0349307
46 V 77 M 0 -0.0517801
46 V 78 Q 0 -0.0724906
46 V 79 R 0 -0.00225336
46 V 80 E 0 -0.0630767
46 V 81 G 0 0.00130029
46 V 82 G 0 0.077594
46 V 83 P 0 0.0233048
46 V 84 S 0 0.0470042
46 V 85 Q 0 -0.0682214
46 V 86 I 0 0.0134469
46 V 87 G 0 0.0661421
46 V 88 D 0 0.0265056
46 V 89 A 0 0.0177822
46 V 90 L 0 0.0133174
46 V 91 G 0 -0.0539885
46 V 92 F 0 -0.062938
46 V 93 A 0 -0.05766
46 V 94 V 0 -0.00535826
46 V 95 R 0 -0.0164986
46 V 96 Y 0 -0.0129969
46 V 97 L 0 -0.0212489
46 V 98 T 0 -0.00395864
46 V 99 S 0 -0.0185533
46 V 100 E 0 0.000379809
46 V 103 G 0 -0.0597888
46 V 104 A 0 -0.0384555
46 V 105 R 0 0.00331941
46 V 106 P 0 -0.0454117
46 V 107 G 0 -0.0616276
46 V 108 A 0 -0.0173913
46 V 109 S 0 -0.0405425
46 V 110 K 0 0.0155
46 V 111 A 0 0.0113581
46 V 112 V 0 -0.0405152
46 V 113 V 0 -0.0429633
46 V 114 I 0 -0.0277616
46 V 115 L 0 0.0122843
46 V 116 V 0 -0.000580552
46 V 117 T 0 0.0276014
46 V 118 D 0 0.0144904
46 V 119 V 0 -0.0757172
46 V 120 S 0 0.0505322
46 V 121 V 0 -0.0253597
46 V 122 D 0 -0.0914738
46 V 123 S 0 -0.0416125
46 V 124 V 0 -0.0384543
46 V 125 D 0 -0.0807314
46 V 126 A 0 -0.0329803
46 V 127 A 0 -0.0506431
46 V 128 A 0 -0.0490745
46 V 129 D 0 -0.0758992
46 V 130 A 0 -0.050593
46 V 131 A 0 -0.101726
46 V 132 R 0 -0.0463169
46 V 133 S 0 -0.0685107
46 V 134 N 0 -0.0217594
46 V 135 R 0 -0.057772
46 V 136 V 0 -0.0672423
46 V 137 T 0 -0.0144041
46 V 138 V 0 0.00414541
46 V 139 F 0 0.0361826
46 V 140 P 0 0.0282432
46 V 141 I 0 0.0295808
46 V 142 G 0 0.0655342
46 V 143 I 0 -0.0590518
46 V 144 G 0 -0.0350371
46 V 145 D 0 -0.101755
46 V 146 R 0 -0.0366422
46 V 147 Y 0 -0.0534977
46 V 148 D 0 -0.0602619
46 V 149 A 0 -0.058584
46 V 150 A 0 -0.0820509
46 V 151 Q 0 0.0203169
46 V 152 L 0 -0.0463691
46 V 153 R 0 -0.0708527
46 V 154 I 0 -0.0584327
46 V 155 L 0 -0.0369779
46 V 156 A 0 0.00524147
46 V 157 G 0 -0.00482155
46 V 158 P 0 -0.0294377
46 V 159 A 0 0.019957
46 V 160 G 0 -0.00644447
46 V 162 S 0 -0.0419289
46 V 163 N 0 -0.0360177
46 V 164 V 0 -0.0987251
46 V 165 V 0 -0.027478
46 V 166 K 0 -0.013559
46 V 167 L 0 -0.0838087
46 V 168 Q 0 -0.0803594
46 V 169 R 0 0.00180405
46 V 170 I 0 -0.070574
46 V 171 E 0 -0.081196
46 V 172 D 0 -0.0243897
46 V 173 L 0 -0.0500388
46 V 174 P 0 -0.0439928
46 V 175 T 0 -0.0486576
46 V 176 M 0 -0.0621357
47 S 48 V 0 0.251674
47 S 49 L 0 0.170757
47 S 50 Q 0 0.187573
47 S 51 Y 0 0.146865
47 S 52 G 0 0.0518328
47 S 53 S 0 0.0080465
47 S 54 I 0 0.00196955
47 S 55 T 0 0.0119817
47 S 56 T 0 0.0430188
47 S 57 I 0 0.14892
47 S 58 D 0 0.0661329
47 S 59 V 0 0.217267
47 S 60 P 0 0.0804544
47 S 61 W 0 0.587412
47 S 62 N 0 0.105573
47 S 63 V 0 0.00695731
47 S 64 V 0 -0.0607365
47 S 65 P 0 0.0324373
47 S 66 E 0 0.0258659
47 S 67 K 0 0.00436668
47 S 68 A 0 -0.0589109
47 S 69 H 0 -0.0151765
47 S 70 L 0 0.0521266
47 S 71 L 0 -0.077504
47 S 72 S 0 -0.0679031
47 S 73 L 0 -0.0014194
47 S 74 V 0 0.0227303
47 S 75 D 0 -0.0350859
47 S 76 V 0 -0.00824711
47 S 77 M 0 0.0161179
47 S 78 Q 0 -0.0350568
47 S 79 R 0 -0.0632922
47 S 80 E 0 -0.0256308
47 S 81 G 0 -0.0372305
47 S 82 G 0 -0.0227602
47 S 83 P 0 -0.0160114
47 S 84 S 0 -0.0942703
47 S 85 Q 0 -0.0231836
47 S 86 I 0 0.0369269
47 S 87 G 0 -0.0428391
47 S 88 D 0 -0.0521312
47 S 89 A 0 0.0380283
47 S 90 L 0 -0.0241822
47 S 91 G 0 -0.0858475
47 S 92 F 0 -0.0406016
47 S 93 A 0 -0.0243411
47 S 94 V 0 -0.0301835
47 S 95 R 0 -0.0725239
47 S 96 Y 0 0.292656
47 S 97 L 0 0.25588
47 S 98 T 0 -0.0278578
47 S 99 S 0 -0.0536555
47 S 100 E 0 0.000373563
47 S 103 G 0 -0.050181
47 S 104 A 0 -0.075147
47 S 105 R 0 -0.0335794
47 S 106 P 0 -0.0756204
47 S 107 G 0 -0.0249874
47 S 108 A 0 -0.027915
47 S 109 S 0 0.0119785
47 S 110 K 0 0.0605411
47 S 111 A 0 0.011077
47 S 112 V 0 0.028926
47 S 113 V 0 0.107154
47 S 114 I 0 0.0287261
47 S 115 L 0 0.00219876
47 S 116 V 0 -0.0240347
47 S 117 T 0 -0.0843233
47 S 118 D 0 0.0125014
47 S 119 V 0 -0.0750605
47 S 120 S 0 -0.0421432
47 S 121 V 0 -0.0179705
47 S 122 D 0 -0.0336862
47 S 123 S 0 -0.0431647
47 S 124 V 0 -0.0765697
47 S 125 D 0 -0.0968062
47 S 126 A 0 -0.0833624
47 S 127 A 0 -0.0922534
47 S 128 A 0 0.000883704
47 S 129 D 0 -0.0831606
47 S 130 A 0 -0.10188
47 S 131 A 0 -0.0151661
47 S 132 R 0 -0.0882485
47 S 133 S 0 -0.0199199
47 S 134 N 0 -0.0842456
47 S 135 R 0 0.0562023
47 S 136 V 0 0.0647711
47 S 137 T 0 0.0167664
47 S 138 V 0 0.0734439
47 S 139 F 0 0.0389827
47 S 140 P 0 0.0276451
47 S 141 I 0 0.0415502
47 S 142 G 0 0.0141991
47 S 143 I 0 -0.0815317
47 S 144 G 0 -0.0997756
47 S 145 D 0 -0.0905459
47 S 146 R 0 -0.0642962
47 S 147 Y 0 -0.0978161
47 S 148 D 0 -0.0608275
47 S 149 A 0 -0.0574797
47 S 150 A 0 -0.0807065
47 S 151 Q 0 -0.0294948
47 S 152 L 0 -0.0567136
47 S 153 R 0 -0.105994
47 S 154 I 0 -0.0978547
47 S 155 L 0 -0.068595
47 S 156 A 0 0.0156096
47 S 157 G 0 -0.0579273
47 S 158 P 0 -0.0926998
47 S 159 A 0 -0.0262996
47 S 160 G 0 -0.0235028
47 S 162 S 0 -0.0882047
47 S 163 N 0 0.00718093
47 S 164 V 0 -0.0602634
47 S 165 V 0 -0.0608553
47 S 166 K 0 -0.110924
47 S 167 L 0 -0.029835
47 S 168 Q 0 -0.0883354
47 S 169 R 0 -0.0387672
47 S 170 I 0 -0.0806805
47 S 171 E 0 -0.0873097
47 S 172 D 0 -0.0959836
47 S 173 L 0 -0.0658864
47 S 174 P 0 -0.0925219
47 S 175 T 0 -0.125254
47 S 176 M 0 -0.0637671
48 V 49 L 0 0.195002
48 V 50 Q 0 0.212401
48 V 51 Y 0 0.123625
48 V 52 G 0 -0.0126055
48 V 53 S 0 0.0333866
48 V 54 I 0 0.0054656
48 V 55 T 0 0.0485981
48 V 56 T 0 0.0213874
48 V 57 I 0 -0.0122618
48 V 58 D 0 0.0352912
48 V 59 V 0 0.229774
48 V 60 P 0 0.00380992
48 V 61 W 0 0.0497811
48 V 62 N 0 0.00821326
48 V 63 V 0 0.0169985
48 V 64 V 0 0.0222129
48 V 65 P 0 -0.0431299
48 V 66 E 0 0.0427206
48 V 67 K 0 -0.00372134
48 V 68 A 0 -0.0748591
48 V 69 H 0 -0.0356666
48 V 70 L 0 0.302923
48 V 71 L 0 0.0144145
48 V 72 S 0 -0.0221507
48 V 73 L 0 0.096861
48 V 74 V 0 0.042459
48 V 75 D 0 0.0095723
48 V 76 V 0 -0.00514281
48 V 77 M 0 0.143304
48 V 78 Q 0 -0.0462783
48 V 79 R 0 -0.0289423
48 V 80 E 0 0.040612
48 V 81 G 0 0.00252684
48 V 82 G 0 -0.0475707
48 V 83 P 0 -0.0194278
48 V 84 S 0 -0.0263145
48 V 85 Q 0 -0.0404568
48 V 86 I 0 0.00294011
48 V 87 G 0 -0.0560774
48 V 88 D 0 0.0299469
48 V 89 A 0 0.0916148
48 V 90 L 0 -0.0253327
48 V 91 G 0 0.00724352
48 V 92 F 0 0.025581
48 V 93 A 0 -0.0645661
48 V 94 V 0 -0.0219821
48 V 95 R 0 -0.0413173
48 V 96 Y 0 -0.103827
48 V 97 L 0 -0.00851667
48 V 98 T 0 -0.0645158
48 V 99 S 0 0.0109386
48 V 100 E 0 -0.0512109
48 V 103 G 0 0.00760778
48 V 104 A 0 0.0298758
48 V 105 R 0 0.0475258
48 V 106 P 0 -0.0955023
48 V 107 G 0 -0.0363049
48 V 108 A 0 -0.0623669
48 V 109 S 0 -0.0593685
48 V 110 K 0 0.0522434
48 V 111 A 0 -0.0505911
48 V 112 V 0 -0.0389725
48 V 113 V 0 -0.0401994
48 V 114 I 0 -0.0587115
48 V 115 L 0 0.00682147
48 V 116 V 0 0.0416999
48 V 117 T 0 -0.00749493
48 V 118 D 0 -0.0559187
48 V 119 V 0 -0.0387015
48 V 120 S 0 -0.0298159
48 V 121 V 0 -0.0126428
48 V 122 D 0 -0.0384151
48 V 123 S 0 -0.0466493
48 V 124 V 0 -0.0972215
48 V 125 D 0 0.00311848
48 V 126 A 0 -0.0877511
48 V 127 A 0 -0.0479556
48 V 128 A 0 -0.0593019
48 V 129 D 0 -0.0506426
48 V 130 A 0 -0.0623118
48 V 131 A 0 -0.0514404
48 V 132 R 0 -0.00542266
48 V 133 S 0 -0.0862077
48 V 134 N 0 -0.0689348
48 V 135 R 0 -0.0681825
48 V 136 V 0 -0.0110959
48 V 137 T 0 -0.0678975
48 V 138 V 0 -0.0735767
48 V 139 F 0 -0.0707318
48 V 140 P 0 -0.0510882
48 V 141 I 0 -0.026346
48 V 142 G 0 -0.0337177
48 V 143 I 0 -0.0830303
48 V 144 G 0 0.00039554
48 V 145 D 0 -0.0263614
48 V 146 R 0 -0.028006
48 V 147 Y 0 -0.0554101
48 V 148 D 0 -0.0361231
48 V 149 A 0 -0.0226008
48 V 150 A 0 -0.0205208
48 V 151 Q 0 -0.0771673
48 V 152 L 0 -0.0368782
48 V 153 R 0 -0.0384494
48 V 154 I 0 -0.0419487
48 V 155 L 0 -0.0427567
48 V 156 A 0 -0.0673211
48 V 157 G 0 0.0405372
48 V 158 P 0 0.0215201
48 V 159 A 0 -0.0521349
48 V 160 G 0 -0.0264413
48 V 162 S 0 -0.0032
48 V 163 N 0 -0.0313258
48 V 164 V 0 -0.0383365
48 V 165 V 0 -0.0189187
48 V 166 K 0 0.0362421
48 V 167 L 0 -0.0472815
48 V 168 Q 0 -0.0819265
48 V 169 R 0 -0.0346055
48 V 170 I 0 -0.0357877
48 V 171 E 0 -0.065689
48 V 172 D 0 -0.0119168
48 V 173 L 0 0.00982519
48 V 174 P 0 -0.0517295
48 V 175 T 0 0.00506689
48 V 176 M 0 -0.0516311
49 L 50 Q 0 0.158555
49 L 51 Y 0 0.109171
49 L 52 G 0 0.129605
49 L 53 S 0 0.0645342
49 L 54 I 0 0.0555106
49 L 55 T 0 0.38303
49 L 56 T 0 0.0474425
49 L 57 I 0 0.29546
49 L 58 D 0 0.0708902
49 L 59 V 0 0.0301294
49 L 60 P 0 0.0587292
49 L 61 W 0 -0.00630343
49 L 62 N 0 -0.027508
49 L 63 V 0 -0.0294785
49 L 64 V 0 -0.0159446
49 L 65 P 0 -0.0240655
49 L 66 E 0 -0.0084726
49 L 67 K 0 -0.0373228
49 L 68 A 0 -0.0452153
49 L 69 H 0 -0.0173146
49 L 70 L 0 -0.0269568
49 L 71 L 0 -0.0630523
49 L 72 S 0 -0.0249436
49 L 73 L 0 0.0270792
49 L 74 V 0 0.0204167
49 L 75 D 0 -0.0542504
49 L 76 V 0 -0.0380054
49 L 77 M 0 0.0301445
49 L 78 Q 0 -0.0699264
49 L 79 R 0 -0.0122936
49 L 80 E 0 -0.000944643
49 L 81 G 0 0.0187019
49 L 82 G 0 -0.0267362
49 L 83 P 0 0.0242282
49 L 84 S 0 -0.0192907
49 L 85 Q 0 0.137192
49 L 86 I 0 -0.0234322
49 L 87 G 0 0.0211467
49 L 88 D 0 0.021163
49 L 89 A 0 0.351719
49 L 90 L 0 0.000158907
49 L 91 G 0 0.00364518
49 L 92 F 0 0.41578
49 L 93 A 0 0.277559
49 L 94 V 0 0.0246703
49 L 95 R 0 -0.0368903
49 L 96 Y 0 0.36578
49 L 97 L 0 0.121108
49 L 98 T 0 -0.00715782
49 L 99 S 0 -0.00837513
49 L 100 E 0 -0.0573269
49 L 103 G 0 -0.0591599
49 L 104 A 0 -0.0398562
49 L 105 R 0 -0.100505
49 L 106 P 0 -0.0671663
49 L 107 G 0 0.0146336
49 L 108 A 0 -0.0744131
49 L 109 S 0 -0.0911786
49 L 110 K 0 -0.00604595
49 L 111 A 0 -0.0925347
49 L 112 V 0 -0.05541
49 L 113 V 0 -0.0124914
49 L 114 I 0 -0.0405124
49 L 115 L 0 0.00060362
49 L 116 V 0 -0.0584414
49 L 117 T 0 -0.0272217
49 L 118 D 0 0.00181383
49 L 119 V 0 -0.0666529
49 L 120 S 0 0.0187682
49 L 121 V 0 -0.015731
49 L 122 D 0 -0.0202704
49 L 123 S 0 -0.0520253
49 L 124 V 0 -0.0255015
49 L 125 D 0 -0.0405781
49 L 126 A 0 -0.045645
49 L 127 A 0 -0.0559353
49 L 128 A 0 -0.0810327
49 L 129 D 0 -0.0670707
49 L 130 A 0 -0.0457955
49 L 131 A 0 -0.0593163
49 L 132 R 0 -0.0628678
49 L 133 S 0 -0.0743892
49 L 134 N 0 -0.0760208
49 L 135 R 0 -0.0188784
49 L 136 V 0 0.00804703
49 L 137 T 0 -0.109646
49 L 138 V 0 -0.0589108
49 L 139 F 0 -0.0351021
49 L 140 P 0 -0.0690848
49 L 141 I 0 -0.037185
49 L 142 G 0 -0.0436853
49 L 143 I 0 -0.0348216
49 L 144 G 0 -0.0439077
49 L 145 D 0 -0.0494139
49 L 146 R 0 -0.0807112
49 L 147 Y 0 -0.0529503
49 L 148 D 0 -0.0268249
49 L 149 A 0 -0.0662666
49 L 150 A 0 -0.0146236
49 L 151 Q 0 -0.0376912
49 L 152 L 0 -0.0413266
49 L 153 R 0 -0.0531029
49 L 154 I 0 -0.0972442
49 L 155 L 0 -0.0101081
49 L 156 A 0 0.00443181
49 L 157 G 0 -0.0979437
49 L 158 P 0 -0.0680045
49 L 159 A 0 -0.107163
49 L 160 G 0 -0.0577579
49 L 162 S 0 -0.0444991
49 L 163 N 0 -0.0826406
49 L 164 V 0 -0.0558889
49 L 165 V 0 -0.0295307
49 L 166 K 0 -0.0789717
49 L 167 L 0 -0.0974017
49 L 168 Q 0 -0.0973039
49 L 169 R 0 -0.0730573
49 L 170 I 0 -0.053417
49 L 171 E 0 -0.053645
49 L 172 D 0 -0.1006
49 L 173 L 0 -0.0294762
49 L 174 P 0 -0.0828594
49 L 175 T 0 -0.106475
49 L 176 M 0 -0.0601116
50 Q 51 Y 0 0.101741
50 Q 52 G 0 0.200295
50 Q 53 S 0 0.0405553
50 Q 54 I 0 0.0974744
50 Q 55 T 0 0.047028
50 Q 56 T 0 0.293033
50 Q 57 I 0 0.0982378
50 Q 58 D 0 0.393485
50 Q 59 V 0 0.0252339
50 Q 60 P 0 -0.0228754
50 Q 61 W 0 -0.0515396
50 Q 62 N 0 -0.0191178
50 Q 63 V 0 -0.0435596
50 Q 64 V 0 0.00508427
50 Q 65 P 0 0.00907583
50 Q 66 E 0 -0.029113
50 Q 67 K 0 -0.0613091
50 Q 68 A 0 -0.0429792
50 Q 69 H 0 -0.0470456
50 Q 70 L 0 -0.0239646
50 Q 71 L 0 -0.0404824
50 Q 72 S 0 -0.0277504
50 Q 73 L 0 0.102788
50 Q 74 V 0 -0.0157413
50 Q 75 D 0 0.0488602
50 Q 76 V 0 0.00567867
50 Q 77 M 0 0.29099
50 Q 78 Q 0 0.00165895
50 Q 79 R 0 0.0264108
50 Q 80 E 0 0.154183
50 Q 81 G 0 -0.00790482
50 Q 82 G 0 -0.0371491
50 Q 83 P 0 0.034345
50 Q 84 S 0 -0.0200023
50 Q 85 Q 0 -0.0855315
50 Q 86 I 0 0.0394598
50 Q 87 G 0 -0.00581204
50 Q 88 D 0 0.0191725
50 Q 89 A 0 -0.0148251
50 Q 90 L 0 -0.0335496
50 Q 91 G 0 0.0207701
50 Q 92 F 0 0.139635
50 Q 93 A 0 -0.0366374
50 Q 94 V 0 -0.0434909
50 Q 95 R 0 -0.00823605
50 Q 96 Y 0 0.0211954
50 Q 97 L 0 -0.0629812
50 Q 98 T 0 -0.0881226
50 Q 99 S 0 -0.0357965
50 Q 100 E 0 0.0207221
50 Q 103 G 0 0.0621617
50 Q 104 A 0 -0.0319843
50 Q 105 R 0 -0.0386158
50 Q 106 P 0 -0.0491282
50 Q 107 G 0 -0.0349783
50 Q 108 A 0 0.025309
50 Q 109 S 0 0.031421
50 Q 110 K 0 -0.0202748
50 Q 111 A 0 -0.0654372
50 Q 112 V 0 -0.0275125
50 Q 113 V 0 -0.0394789
50 Q 114 I 0 -0.00902159
50 Q 115 L 0 -0.0222178
50 Q 116 V 0 -0.0362146
50 Q 117 T 0 -0.0691088
50 Q 118 D 0 0.00630179
50 Q 119 V 0 -0.0305526
50 Q 120 S 0 -0.00300941
50 Q 121 V 0 0.0197554
50 Q 122 D 0 -0.00545982
50 Q 123 S 0 -0.0297683
50 Q 124 V 0 0.00670221
50 Q 125 D 0 -0.0499954
50 Q 126 A 0 -0.0834219
50 Q 127 A 0 -0.0726533
50 Q 128 A 0 -0.0238073
50 Q 129 D 0 -0.0700036
50 Q 130 A 0 -0.0349204
50 Q 131 A 0 -0.0592669
50 Q 132 R 0 -0.030316
50 Q 133 S 0 -0.0207314
50 Q 134 N 0 -0.096084
50 Q 135 R 0 -0.0255749
50 Q 136 V 0 -0.0721531
50 Q 137 T 0 0.00135388
50 Q 138 V 0 -0.014621
50 Q 139 F 0 -0.052079
50 Q 140 P 0 -0.0907694
50 Q 141 I 0 -0.0641484
50 Q 142 G 0 0.0230262
50 Q 143 I 0 0.0171194
50 Q 144 G 0 -0.107266
50 Q 145 D 0 -0.0166779
50 Q 146 R 0 -0.105854
50 Q 147 Y 0 -0.0678738
50 Q 148 D 0 -0.0592385
50 Q 149 A 0 -0.0475032
50 Q 150 A 0 -0.0525835
50 Q 151 Q 0 -0.0798331
50 Q 152 L 0 -0.0358453
50 Q 153 R 0 -0.0508486
50 Q 154 I 0 -0.0607427
50 Q 155 L 0 0.00655595
50 Q 156 A 0 -0.0395076
50 Q 157 G 0 -0.0298648
50 Q 158 P 0 -0.0532009
50 Q 159 A 0 -0.0908659
50 Q 160 G 0 -0.0656343
50 Q 162 S 0 -0.127326
50 Q 163 N 0 -0.0502106
50 Q 164 V 0 -0.078827
50 Q 165 V 0 -0.0135254
50 Q 166 K 0 -0.0262994
50 Q 167 L 0 -0.094328
50 Q 168 Q 0 -0.0253423
50 Q 169 R 0 0.0305063
50 Q 170 I 0 -0.081818
50 Q 171 E 0 -0.0725119
50 Q 172 D 0 -0.00545439
50 Q 173 L 0 -0.103574
50 Q 174 P 0 -0.0668894
50 Q 175 T 0 -0.0474767
50 Q 176 M 0 -0.0181918
51 Y 52 G 0 0.156628
51 Y 53 S 0 0.133211
51 Y 54 I 0 0.0721001
51 Y 55 T 0 0.0848646
51 Y 56 T 0 0.0729916
51 Y 57 I 0 0.0205538
51 Y 58 D 0 -0.00921858
51 Y 59 V 0 -0.0356006
51 Y 60 P 0 -0.0326765
51 Y 61 W 0 0.00649027
51 Y 62 N 0 -0.063746
51 Y 63 V 0 -0.0146971
51 Y 64 V 0 -0.0312078
51 Y 65 P 0 -0.0236783
51 Y 66 E 0 -0.00186912
51 Y 67 K 0 -0.0544736
51 Y 68 A 0 -0.0268957
51 Y 69 H 0 -0.074885
51 Y 70 L 0 -0.00945298
51 Y 71 L 0 -0.0700406
51 Y 72 S 0 -0.0651496
51 Y 73 L 0 -0.0608509
51 Y 74 V 0 0.00223181
51 Y 75 D 0 -0.00131414
51 Y 76 V 0 -0.0677165
51 Y 77 M 0 0.0576533
51 Y 78 Q 0 -0.00676149
51 Y 79 R 0 -0.0519194
51 Y 80 E 0 -0.0753882
51 Y 81 G 0 0.00437465
51 Y 82 G 0 -0.0665722
51 Y 83 P 0 -0.0605344
51 Y 84 S 0 0.255015
51 Y 85 Q 0 0.00290152
51 Y 86 I 0 0.335937
51 Y 87 G 0 -0.00242817
51 Y 88 D 0 0.0200111
51 Y 89 A 0 0.212294
51 Y 90 L 0 0.00706602
51 Y 91 G 0 -0.096943
51 Y 92 F 0 -0.0513251
51 Y 93 A 0 0.0121897
51 Y 94 V 0 -0.0158311
51 Y 95 R 0 -0.0790744
51 Y 96 Y 0 -0.0658317
51 Y 97 L 0 0.00154048
51 Y 98 T 0 -0.118518
51 Y 99 S 0 -0.0122959
51 Y 100 E 0 -0.0446354
51 Y 103 G 0 -0.0311435
51 Y 104 A 0 -0.0578607
51 Y 105 R 0 -0.0408804
51 Y 106 P 0 -0.0317555
51 Y 107 G 0 -0.00762954
51 Y 108 A 0 -0.0508663
51 Y 109 S 0 -0.071341
51 Y 110 K 0 -0.0618062
51 Y 111 A 0 -0.0204329
51 Y 112 V 0 0.00593071
51 Y 113 V 0 0.0155129
51 Y 114 I 0 0.278419
51 Y 115 L 0 0.0545793
51 Y 116 V 0 0.228826
51 Y 117 T 0 -0.0109375
51 Y 118 D 0 0.114784
51 Y 119 V 0 0.0676607
51 Y 120 S 0 0.0162705
51 Y 121 V 0 0.0421049
51 Y 122 D 0 -0.0299169
51 Y 123 S 0 -0.0460315
51 Y 124 V 0 0.0013062
51 Y 125 D 0 0.0183568
51 Y 126 A 0 -0.035177
51 Y 127 A 0 -0.0880005
51 Y 128 A 0 0.0122905
51 Y 129 D 0 -0.112683
51 Y 130 A 0 -0.10707
51 Y 131 A 0 -0.0765586
51 Y 132 R 0 -0.0238987
51 Y 133 S 0 -0.0438216
51 Y 134 N 0 -0.0581059
51 Y 135 R 0 -0.0614631
51 Y 136 V 0 0.0133955
51 Y 137 T 0 -0.0563146
51 Y 138 V 0 -0.028767
51 Y 139 F 0 -0.0189177
51 Y 140 P 0 0.0183713
51 Y 141 I 0 0.064857
51 Y 142 G 0 0.00397641
51 Y 143 I 0 0.00597631
51 Y 144 G 0 -0.0566517
51 Y 145 D 0 -0.0614911
51 Y 146 R 0 -0.102163
51 Y 147 Y 0 -0.0384668
51 Y 148 D 0 -0.0138915
51 Y 149 A 0 -0.0473056
51 Y 150 A 0 -0.0176297
51 Y 151 Q 0 0.00905644
51 Y 152 L 0 0.0137511
51 Y 153 R 0 -0.0449834
51 Y 154 I 0 -0.0420039
51 Y 155 L 0 -0.0534844
51 Y 156 A 0 -0.0155845
51 Y 157 G 0 -0.090763
51 Y 158 P 0 -0.102192
51 Y 159 A 0 -0.0203445
51 Y 160 G 0 -0.010449
51 Y 162 S 0 -0.0575562
51 Y 163 N 0 -0.0545188
51 Y 164 V 0 -0.0454508
51 Y 165 V 0 -0.0146347
51 Y 166 K 0 -0.0523972
51 Y 167 L 0 -0.0443368
51 Y 168 Q 0 -0.0056116
51 Y 169 R 0 0.0146556
51 Y 170 I 0 -0.043598
51 Y 171 E 0 -0.0284478
51 Y 172 D 0 -0.0790762
51 Y 173 L 0 -0.0586814
51 Y 174 P 0 -0.0498503
51 Y 175 T 0 -0.088665
51 Y 176 M 0 -0.0190714
52 G 53 S 0 0.49462
52 G 54 I 0 0.186298
52 G 55 T 0 0.12179
52 G 56 T 0 0.110239
52 G 57 I 0 0.074855
52 G 58 D 0 0.00693847
52 G 59 V 0 -0.00352425
52 G 60 P 0 0.0212946
52 G 61 W 0 0.0228352
52 G 62 N 0 0.0187051
52 G 63 V 0 -0.00378466
52 G 64 V 0 -0.0597636
52 G 65 P 0 -0.0535308
52 G 66 E 0 0.0329509
52 G 67 K 0 0.0296988
52 G 68 A 0 -0.0415125
52 G 69 H 0 -0.0293637
52 G 70 L 0 -0.0476565
52 G 71 L 0 -0.019871
52 G 72 S 0 0.0306264
52 G 73 L 0 -0.0522143
52 G 74 V 0 0.0397519
52 G 75 D 0 -0.0724288
52 G 76 V 0 -0.0532018
52 G 77 M 0 0.0750177
52 G 78 Q 0 -0.00099868
52 G 79 R 0 0.0903228
52 G 80 E 0 0.207035
52 G 81 G 0 0.211645
52 G 82 G 0 0.141315
52 G 83 P 0 0.0723365
52 G 84 S 0 0.11141
52 G 85 Q 0 0.220922
52 G 86 I 0 0.0483183
52 G 87 G 0 -0.0365333
52 G 88 D 0 0.0305743
52 G 89 A 0 0.0216301
52 G 90 L 0 0.00100182
52 G 91 G 0 0.00477391
52 G 92 F 0 -0.0531234
52 G 93 A 0 -0.0725791
52 G 94 V 0 -0.0325192
52 G 95 R 0 0.00539359
52 G 96 Y 0 -0.0554594
52 G 97 L 0 -0.0551093
52 G 98 T 0 0.00789226
52 G 99 S 0 -0.04188
52 G 100 E 0 -0.0819535
52 G 103 G 0 0.00954339
52 G 104 A 0 -0.0437755
52 G 105 R 0 -0.0380132
52 G 106 P 0 -0.0571404
52 G 107 G 0 -0.0377904
52 G 108 A 0 0.0252296
52 G 109 S 0 -0.0210184
52 G 110 K 0 -0.0453769
52 G 111 A 0 0.00739031
52 G 112 V 0 -0.0781011
52 G 113 V 0 -0.122344
52 G 114 I 0 -0.0219286
52 G 115 L 0 0.0439861
52 G 116 V 0 0.000227155
52 G 117 T 0 -0.0548917
52 G 118 D 0 0.1291
52 G 119 V 0 -0.0254723
52 G 120 S 0 0.0666995
52 G 121 V 0 0.0943443
52 G 122 D 0 0.116609
52 G 123 S 0 -0.0155935
52 G 124 V 0 0.0104375
52 G 125 D 0 -0.0318591
52 G 126 A 0 -0.0678465
52 G 127 A 0 -0.0678435
52 G 128 A 0 -0.0475078
52 G 129 D 0 -0.0577117
52 G 130 A 0 -0.0332739
52 G 131 A 0 -0.0627185
52 G 132 R 0 -0.0487421
52 G 133 S 0 -0.074163
52 G 134 N 0 -0.0873578
52 G 135 R 0 -0.0733048
52 G 136 V 0 -0.0495281
52 G 137 T 0 -0.0167183
52 G 138 V 0 -0.0444121
52 G 139 F 0 -0.0776832
52 G 140 P 0 -0.0105981
52 G 141 I 0 -0.0913121
52 G 142 G 0 -0.0521306
52 G 143 I 0 -0.021424
52 G 144 G 0 0.0180386
52 G 145 D 0 0.00362162
52 G 146 R 0 -0.0310134
52 G 147 Y 0 -0.00902407
52 G 148 D 0 -0.0194559
52 G 149 A 0 -0.0821342
52 G 150 A 0 -0.0710488
52 G 151 Q 0 -0.0494966
52 G 152 L 0 0.0385702
52 G 153 R 0 -0.108562
52 G 154 I 0 -0.06099
52 G 155 L 0 -0.0604279
52 G 156 A 0 -0.11182
52 G 157 G 0 -0.0695619
52 G 158 P 0 -0.0182412
52 G 159 A 0 -0.0468699
52 G 160 G 0 -0.0503201
52 G 162 S 0 -0.0331047
52 G 163 N 0 -0.0668497
52 G 164 V 0 -0.0854043
52 G 165 V 0 -0.050343
52 G 166 K 0 -0.0728695
52 G 167 L 0 -0.069572
52 G 168 Q 0 -0.105722
52 G 169 R 0 -0.09687
52 G 170 I 0 -0.0724144
52 G 171 E 0 -0.0513231
52 G 172 D 0 -0.109481
52 G 173 L 0 -0.0611548
52 G 174 P 0 -0.0116297
52 G 175 T 0 -0.0875888
52 G 176 M 0 -0.0816774
53 S 54 I 0 0.39801
53 S 55 T 0 0.229381
53 S 56 T 0 0.182868
53 S 57 I 0 0.00791214
53 S 58 D 0 0.0242025
53 S 59 V 0 0.0010385
53 S 60 P 0 0.0182027
53 S 61 W 0 0.0315324
53 S 62 N 0 0.0360525
53 S 63 V 0 0.00129183
53 S 64 V 0 -0.0306144
53 S 65 P 0 -0.0372298
53 S 66 E 0 -0.039714
53 S 67 K 0 0.0206028
53 S 68 A 0 -0.0027285
53 S 69 H 0 -0.0393732
53 S 70 L 0 -0.0569859
53 S 71 L 0 0.0132386
53 S 72 S 0 -0.0654749
53 S 73 L 0 -0.0112641
53 S 74 V 0 -0.00621316
53 S 75 D 0 -0.0292085
53 S 76 V 0 -0.0358295
53 S 77 M 0 -0.00954942
53 S 78 Q 0 0.0194077
53 S 79 R 0 0.0446884
53 S 80 E 0 0.110827
53 S 81 G 0 0.0618797
53 S 82 G 0 0.214077
53 S 83 P 0 0.161066
53 S 84 S 0 0.0354693
53 S 85 Q 0 0.216604
53 S 86 I 0 0.014439
53 S 87 G 0 0.0171442
53 S 88 D 0 0.0440786
53 S 89 A 0 -0.0297572
53 S 90 L 0 -0.0348573
53 S 91 G 0 -0.0121566
53 S 92 F 0 -0.000110614
53 S 93 A 0 0.010459
53 S 94 V 0 -0.0325847
53 S 95 R 0 -0.0748841
53 S 96 Y 0 -0.0583279
53 S 97 L 0 -0.0854325
53 S 98 T 0 -0.0292914
53 S 99 S 0 -0.0277371
53 S 100 E 0 0.012217
53 S 103 G 0 -0.0235855
53 S 104 A 0 -0.0177911
53 S 105 R 0 -0.00913804
53 S 106 P 0 -0.00457364
53 S 107 G 0 -0.0265023
53 S 108 A 0 -0.0651193
53 S 109 S 0 -0.0526194
53 S 110 K 0 -0.0499163
53 S 111 A 0 0.00983681
53 S 112 V 0 -0.0384201
53 S 113 V 0 -0.0385845
53 S 114 I 0 -0.0521077
53 S 115 L 0 -0.0254729
53 S 116 V 0 0.0164337
53 S 117 T 0 -0.0122219
53 S 118 D 0 0.0216738
53 S 119 V 0 0.0923561
53 S 120 S 0 0.0256939
53 S 121 V 0 0.0987024
53 S 122 D 0 0.0275013
53 S 123 S 0 -0.00182772
53 S 124 V 0 0.0127419
53 S 125 D 0 -0.0197189
53 S 126 A 0 0.0153931
53 S 127 A 0 -0.042905
53 S 128 A 0 -0.0141993
53 S 129 D 0 -0.0547221
53 S 130 A 0 -0.0475892
53 S 131 A 0 -0.0983038
53 S 132 R 0 -0.0692065
53 S 133 S 0 0.00834304
53 S 134 N 0 -0.017302
53 S 135 R 0 -0.0201136
53 S 136 V 0 -0.0256432
53 S 137 T 0 -0.0680939
53 S 138 V 0 -0.0755448
53 S 139 F 0 -0.0540466
53 S 140 P 0 -0.0310084
53 S 141 I 0 -0.117397
53 S 142 G 0 0.022271
53 S 143 I 0 0.00430592
53 S 144 G 0 0.00696355
53 S 145 D 0 0.0372005
53 S 146 R 0 0.0258311
53 S 147 Y 0 0.00684753
53 S 148 D 0 -0.0145856
53 S 149 A 0 -0.0634289
53 S 150 A 0 -0.049973
53 S 151 Q 0 -0.0467039
53 S 152 L 0 -0.0483377
53 S 153 R 0 -0.0680925
53 S 154 I 0 -0.0665787
53 S 155 L 0 -0.0639884
53 S 156 A 0 -0.059061
53 S 157 G 0 -0.0356188
53 S 158 P 0 -0.0753065
53 S 159 A 0 -0.0812099
53 S 160 G 0 -0.0618501
53 S 162 S 0 -0.0347999
53 S 163 N 0 -0.0770894
53 S 164 V 0 -0.0690218
53 S 165 V 0 -0.0397023
53 S 166 K 0 0.0212439
53 S 167 L 0 -0.0480582
53 S 168 Q 0 -0.0308891
53 S 169 R 0 -0.0707535
53 S 170 I 0 -0.0666475
53 S 171 E 0 -0.0406569
53 S 172 D 0 -0.0668515
53 S 173 L 0 -0.064571
53 S 174 P 0 -0.0280019
53 S 175 T 0 -0.0588092
53 S 176 M 0 -0.0262101
54 I 55 T 0 0.257834
54 I 56 T 0 0.175204
54 I 57 I 0 0.0728638
54 I 58 D 0 0.0370146
54 I 59 V 0 0.0111283
54 I 60 P 0 -0.00577582
54 I 61 W 0 0.00694518
54 I 62 N 0 0.035319
54 I 63 V 0 0.0537181
54 I 64 V 0 0.0159607
54 I 65 P 0 0.0635419
54 I 66 E 0 -0.0225104
54 I 67 K 0 -0.0122648
54 I 68 A 0 0.0425338
54 I 69 H 0 0.0049886
54 I 70 L 0 0.00306649
54 I 71 L 0 -0.0180105
54 I 72 S 0 0.0329999
54 I 73 L 0 0.0349778
54 I 74 V 0 -0.0148108
54 I 75 D 0 -0.0404516
54 I 76 V 0 0.0359895
54 I 77 M 0 -0.0261305
54 I 78 Q 0 0.0523523
54 I 79 R 0 0.0372223
54 I 80 E 0 0.114568
54 I 81 G 0 0.0407272
54 I 82 G 0 0.0551638
54 I 83 P 0 0.11963
54 I 84 S 0 -0.0110548
54 I 85 Q 0 0.00916474
54 I 86 I 0 0.0147572
54 I 87 G 0 -0.0905903
54 I 88 D 0 0.189406
54 I 89 A 0 -0.033741
54 I 90 L 0 -0.0623762
54 I 91 G 0 0.0415515
54 I 92 F 0 0.0443633
54 I 93 A 0 -0.0402031
54 I 94 V 0 -0.0476672
54 I 95 R 0 0.0621421
54 I 96 Y 0 0.00711789
54 I 97 L 0 -0.0637544
54 I 98 T 0 -0.023174
54 I 99 S 0 0.0704005
54 I 100 E 0 -0.00170746
54 I 103 G 0 -0.0126883
54 I 104 A 0 -0.0204058
54 I 105 R 0 -0.0252937
54 I 106 P 0 0.0504546
54 I 107 G 0 0.00987101
54 I 108 A 0 -0.00127685
54 I 109 S 0 -0.0116787
54 I 110 K 0 -0.0663321
54 I 111 A 0 -0.0143389
54 I 112 V 0 -0.0807332
54 I 113 V 0 0.0176626
54 I 114 I 0 -0.0611603
54 I 115 L 0 -0.0662725
54 I 116 V 0 -0.00582975
54 I 117 T 0 -0.0494136
54 I 118 D 0 -0.0372079
54 I 119 V 0 -0.00415552
54 I 120 S 0 0.00703443
54 I 121 V 0 0.0482707
54 I 122 D 0 0.0221581
54 I 123 S 0 0.0452741
54 I 124 V 0 0.00488294
54 I 125 D 0 0.0170736
54 I 126 A 0 -0.0224793
54 I 127 A 0 -0.0364482
54 I 128 A 0 -0.0399782
54 I 129 D 0 -0.0195157
54 I 130 A 0 -0.0089463
54 I 131 A 0 0.000258653
54 I 132 R 0 -0.0187584
54 I 133 S 0 -0.00654863
54 I 134 N 0 0.0032201
54 I 135 R 0 0.0392181
54 I 136 V 0 -0.00627478
54 I 137 T 0 -0.0540302
54 I 138 V 0 -0.0444953
54 I 139 F 0 -0.0573627
54 I 140 P 0 -0.0646083
54 I 141 I 0 -0.0255954
54 I 142 G 0 -0.0128924
54 I 143 I 0 -0.0972457
54 I 144 G 0 -0.00168121
54 I 145 D 0 -0.0045463
54 I 146 R 0 0.0186377
54 I 147 Y 0 -0.00184136
54 I 148 D 0 -0.0754053
54 I 149 A 0 -0.0721366
54 I 150 A 0 0.0226411
54 I 151 Q 0 -0.0157742
54 I 152 L 0 -0.0530692
54 I 153 R 0 -0.030419
54 I 154 I 0 -0.00879078
54 I 155 L 0 -0.101892
54 I 156 A 0 -0.0657559
54 I 157 G 0 -0.0421842
54 I 158 P 0 -0.0463312
54 I 159 A 0 -0.0643327
54 I 160 G 0 -0.0295978
54 I 162 S 0 -0.0487747
54 I 163 N 0 -0.00279535
54 I 164 V 0 -0.0444544
54 I 165 V 0 -0.0639767
54 I 166 K 0 -0.0150014
54 I 167 L 0 -0.0305092
54 I 168 Q 0 -0.0362836
54 I 169 R 0 -0.0177152
54 I 170 I 0 -0.0236746
54 I 171 E 0 -0.0282611
54 I 172 D 0 -0.027815
54 I 173 L 0 -0.0497105
54 I 174 P 0 -0.0156255
54 I 175 T 0 -0.0195516
54 I 176 M 0 -0.0510906
55 T 56 T 0 0.172507
55 T 57 I 0 0.221859
55 T 58 D 0 0.143844
55 T 59 V 0 0.0480993
55 T 60 P 0 0.0300998
55 T 61 W 0 0.0858329
55 T 62 N 0 0.000118791
55 T 63 V 0 0.000831417
55 T 64 V 0 0.043893
55 T 65 P 0 0.0314209
55 T 66 E 0 0.0317736
55 T 67 K 0 0.00515915
55 T 68 A 0 -0.0189781
55 T 69 H 0 -0.0468179
55 T 70 L 0 0.000211361
55 T 71 L 0 -0.0239183
55 T 72 S 0 -0.0383242
55 T 73 L 0 -0.0177631
55 T 74 V 0 -0.0636279
55 T 75 D 0 0.0344685
55 T 76 V 0 -0.0197185
55 T 77 M 0 -0.00906102
55 T 78 Q 0 -0.0354103
55 T 79 R 0 -0.0185288
55 T 80 E 0 0.0297153
55 T 81 G 0 0.0397436
55 T 82 G 0 -0.00488978
55 T 83 P 0 0.0261256
55 T 84 S 0 -0.000260771
55 T 85 Q 0 0.234287
55 T 86 I 0 -0.0937032
55 T 87 G 0 0.0516333
55 T 88 D 0 0.183766
55 T 89 A 0 0.273353
55 T 90 L 0 -0.0729097
55 T 91 G 0 -0.0268006
55 T 92 F 0 0.548928
55 T 93 A 0 0.0250326
55 T 94 V 0 0.0101425
55 T 95 R 0 -0.0142033
55 T 96 Y 0 -0.0546084
55 T 97 L 0 0.00377605
55 T 98 T 0 -0.0417295
55 T 99 S 0 -0.0260022
55 T 100 E 0 -0.0315545
55 T 103 G 0 -0.0345409
55 T 104 A 0 -0.00977001
55 T 105 R 0 -0.0153689
55 T 106 P 0 -0.0313874
55 T 107 G 0 -0.0335313
55 T 108 A 0 -0.0149502
55 T 109 S 0 -0.0186828
55 T 110 K 0 -0.0337044
55 T 111 A 0 -0.0165773
55 T 112 V 0 -0.0245966
55 T 113 V 0 0.0223629
55 T 114 I 0 -0.0886153
55 T 115 L 0 -0.0382002
55 T 116 V 0 0.00279656
55 T 117 T 0 -0.0122838
55 T 118 D 0 -0.0345382
55 T 119 V 0 0.0176316
55 T 120 S 0 0.0521073
55 T 121 V 0 0.0152212
55 T 122 D 0 -0.0449264
55 T 123 S 0 -0.0660513
55 T 124 V 0 -0.0428773
55 T 125 D 0 -0.0179948
55 T 126 A 0 -0.0277509
55 T 127 A 0 -0.0213064
55 T 128 A 0 -0.0495729
55 T 129 D 0 -0.0324244
55 T 130 A 0 -0.0412682
55 T 131 A 0 0.00718764
55 T 132 R 0 -0.0457721
55 T 133 S 0 -0.0291838
55 T 134 N 0 -0.0822266
55 T 135 R 0 -0.0937622
55 T 136 V 0 -0.072358
55 T 137 T 0 -0.025849
55 T 138 V 0 -0.0419674
55 T 139 F 0 0.0189582
55 T 140 P 0 -0.0412887
55 T 141 I 0 -0.0772757
55 T 142 G 0 -0.000106458
55 T 143 I 0 -0.0518732
55 T 144 G 0 -0.00304235
55 T 145 D 0 -0.0544278
55 T 146 R 0 -0.019823
55 T 147 Y 0 -0.0554171
55 T 148 D 0 -0.0391641
55 T 149 A 0 -0.0233575
55 T 150 A 0 -0.0291836
55 T 151 Q 0 -0.0531356
55 T 152 L 0 -0.0655868
55 T 153 R 0 -0.0575935
55 T 154 I 0 -0.057953
55 T 155 L 0 -0.0147442
55 T 156 A 0 -0.0681716
55 T 157 G 0 -0.0572988
55 T 158 P 0 -0.0379713
55 T 159 A 0 -0.0639425
55 T 160 G 0 -0.0410258
55 T 162 S 0 -0.0592698
55 T 163 N 0 -0.0549144
55 T 164 V 0 -0.0092346
55 T 165 V 0 -0.073712
55 T 166 K 0 -0.0680883
55 T 167 L 0 -0.0755425
55 T 168 Q 0 -0.0594133
55 T 169 R 0 -0.0526939
55 T 170 I 0 -0.0489381
55 T 171 E 0 -0.0154804
55 T 172 D 0 -0.018431
55 T 173 L 0 -0.096475
55 T 174 P 0 -0.0626025
55 T 175 T 0 -0.0195824
55 T 176 M 0 -0.0330079
56 T 57 I 0 0.270327
56 T 58 D 0 0.371063
56 T 59 V 0 0.146914
56 T 60 P 0 0.0866359
56 T 61 W 0 0.0729351
56 T 62 N 0 0.0347164
56 T 63 V 0 0.0927401
56 T 64 V 0 0.0159643
56 T 65 P 0 0.0680597
56 T 66 E 0 0.00112372
56 T 67 K 0 0.0271848
56 T 68 A 0 0.0507353
56 T 69 H 0 0.0812046
56 T 70 L 0 -0.0192903
56 T 71 L 0 0.005902
56 T 72 S 0 0.020941
56 T 73 L 0 0.0329026
56 T 74 V 0 0.0435177
56 T 75 D 0 0.00861944
56 T 76 V 0 0.0934768
56 T 77 M 0 -0.0058083
56 T 78 Q 0 0.0617046
56 T 79 R 0 -0.00125627
56 T 80 E 0 0.160993
56 T 81 G 0 -0.0358117
56 T 82 G 0 0.0151968
56 T 83 P 0 0.110337
56 T 84 S 0 0.000302754
56 T 85 Q 0 -0.0367491
56 T 86 I 0 -0.0320127
56 T 87 G 0 -0.0158168
56 T 88 D 0 0.00508665
56 T 89 A 0 -0.0632391
56 T 90 L 0 -0.0999161
56 T 91 G 0 0.00887
56 T 92 F 0 0.0350241
56 T 93 A 0 -0.0882259
56 T 94 V 0 -0.0681166
56 T 95 R 0 -0.022794
56 T 96 Y 0 0.0460866
56 T 97 L 0 -0.0344341
56 T 98 T 0 0.0127049
56 T 99 S 0 0.0610445
56 T 100 E 0 0.0251526
56 T 103 G 0 -0.0401618
56 T 104 A 0 -0.0598077
56 T 105 R 0 -0.0291502
56 T 106 P 0 -0.0170039
56 T 107 G 0 -0.0348678
56 T 108 A 0 -0.070544
56 T 109 S 0 0.018187
56 T 110 K 0 0.0168218
56 T 111 A 0 -0.0377784
56 T 112 V 0 -0.0745187
56 T 113 V 0 -0.0305502
56 T 114 I 0 -0.0752525
56 T 115 L 0 -0.0845723
56 T 116 V 0 -0.0442436
56 T 117 T 0 -0.0648102
56 T 118 D 0 -0.016787
56 T 119 V 0 -0.00657212
56 T 120 S 0 -0.0286205
56 T 121 V 0 0.0277508
56 T 122 D 0 0.0464634
56 T 123 S 0 -0.00664589
56 T 124 V 0 -0.0401305
56 T 125 D 0 -0.0172591
56 T 126 A 0 0.000977244
56 T 127 A 0 -0.00764053
56 T 128 A 0 -0.0686034
56 T 129 D 0 0.0233717
56 T 130 A 0 0.0044662
56 T 131 A 0 -0.0578372
56 T 132 R 0 -0.0153564
56 T 133 S 0 -0.00528671
56 T 134 N 0 -0.051122
56 T 135 R 0 -0.00902984
56 T 136 V 0 -0.0764392
56 T 137 T 0 -0.0540107
56 T 138 V 0 -0.0835831
56 T 139 F 0 -0.102816
56 T 140 P 0 -0.0495347
56 T 141 I 0 -0.116943
56 T 142 G 0 -0.0592208
56 T 143 I 0 -0.0241981
56 T 144 G 0 -0.0646773
56 T 145 D 0 0.0116251
56 T 146 R 0 0.00114887
56 T 147 Y 0 -0.00476782
56 T 148 D 0 -0.03362
56 T 149 A 0 -0.0750866
56 T 150 A 0 -0.0364956
56 T 151 Q 0 -0.0800688
56 T 152 L 0 -0.0735605
56 T 153 R 0 -0.0493664
56 T 154 I 0 -0.0399119
56 T 155 L 0 -0.0802287
56 T 156 A 0 -0.0364893
56 T 157 G 0 -0.0199749
56 T 158 P 0 0.00214957
56 T 159 A 0 -0.015347
56 T 160 G 0 -0.103355
56 T 162 S 0 -0.0483776
56 T 163 N 0 -0.0314411
56 T 164 V 0 -0.0475221
56 T 165 V 0 -0.0439401
56 T 166 K 0 -0.0216882
56 T 167 L 0 -0.0064029
56 T 168 Q 0 0.00586672
56 T 169 R 0 -0.0296985
56 T 170 I 0 -0.0030054
56 T 171 E 0 -0.00394182
56 T 172 D 0 -0.00949936
56 T 173 L 0 -0.0667629
56 T 174 P 0 -0.0248216
56 T 175 T 0 -0.0120396
56 T 176 M 0 -0.0651151
57 I 58 D 0 0.898945
57 I 59 V 0 0.546082
57 I 60 P 0 0.390563
57 I 61 W 0 0.153832
57 I 62 N 0 0.159004
57 I 63 V 0 0.0905913
57 I 64 V 0 0.0677489
57 I 65 P 0 0.0226703
57 I 66 E 0 0.0387182
57 I 67 K 0 -0.0141287
57 I 68 A 0 0.0708981
57 I 69 H 0 -0.0176146
57 I 70 L 0 0.00139796
57 I 71 L 0 -0.0250609
57 I 72 S 0 -0.0109336
57 I 73 L 0 0.0794961
57 I 74 V 0 0.00169647
57 I 75 D 0 -0.0153747
57 I 76 V 0 -0.0188476
57 I 77 M 0 -0.00906246
57 I 78 Q 0 0.0171989
57 I 79 R 0 -0.057049
57 I 80 E 0 -0.0145607
57 I 81 G 0 -0.00193569
57 I 82 G 0 0.00569375
57 I 83 P 0 0.0527045
57 I 84 S 0 -0.0312305
57 I 85 Q 0 -0.0347274
57 I 86 I 0 -0.114194
57 I 87 G 0 -0.00221376
57 I 88 D 0 -0.000559801
57 I 89 A 0 0.0501372
57 I 90 L 0 -0.0259237
57 I 91 G 0 0.0163969
57 I 92 F 0 0.314028
57 I 93 A 0 -0.0030251
57 I 94 V 0 -0.0205124
57 I 95 R 0 -0.0271827
57 I 96 Y 0 0.227663
57 I 97 L 0 0.0836633
57 I 98 T 0 0.0373908
57 I 99 S 0 -0.00285238
57 I 100 E 0 0.0391325
57 I 103 G 0 -0.0141633
57 I 104 A 0 -0.0667278
57 I 105 R 0 -0.0332149
57 I 106 P 0 -0.0172216
57 I 107 G 0 -0.0166567
57 I 108 A 0 -0.0613836
57 I 109 S 0 0.0543906
57 I 110 K 0 -0.0541194
57 I 111 A 0 0.00461508
57 I 112 V 0 -0.00126572
57 I 113 V 0 -0.0791059
57 I 114 I 0 -0.0855277
57 I 115 L 0 -0.0853659
57 I 116 V 0 -0.0164031
57 I 117 T 0 -0.0668977
57 I 118 D 0 -0.0462922
57 I 119 V 0 0.00237712
57 I 120 S 0 -0.0411215
57 I 121 V 0 -0.0264173
57 I 122 D 0 -0.0264384
57 I 123 S 0 -0.0660577
57 I 124 V 0 0.0434291
57 I 125 D 0 -0.0445348
57 I 126 A 0 -0.00785102
57 I 127 A 0 -0.020011
57 I 128 A 0 -0.0606858
57 I 129 D 0 -0.0321011
57 I 130 A 0 -0.012982
57 I 131 A 0 -0.0907487
57 I 132 R 0 -0.0138536
57 I 133 S 0 -0.0115997
57 I 134 N 0 -0.0248658
57 I 135 R 0 0.0105976
57 I 136 V 0 -0.0902091
57 I 137 T 0 -0.030279
57 I 138 V 0 -0.0930479
57 I 139 F 0 -0.0180793
57 I 140 P 0 -0.0918699
57 I 141 I 0 -0.059026
57 I 142 G 0 -0.0445572
57 I 143 I 0 -0.097561
57 I 144 G 0 -0.0685054
57 I 145 D 0 -0.0373439
57 I 146 R 0 -0.0193367
57 I 147 Y 0 -0.0187144
57 I 148 D 0 -0.030344
57 I 149 A 0 -0.0685443
57 I 150 A 0 0.00280133
57 I 151 Q 0 -0.0446636
57 I 152 L 0 -0.0581123
57 I 153 R 0 -0.0667663
57 I 154 I 0 -0.0628698
57 I 155 L 0 -0.0576312
57 I 156 A 0 0.00284776
57 I 157 G 0 -0.075302
57 I 158 P 0 -0.0689025
57 I 159 A 0 -0.0873659
57 I 160 G 0 -0.0894872
57 I 162 S 0 -0.0331056
57 I 163 N 0 -0.0260898
57 I 164 V 0 -0.0915234
57 I 165 V 0 -0.0328591
57 I 166 K 0 -0.0601262
57 I 167 L 0 -0.0339399
57 I 168 Q 0 -0.00906891
57 I 169 R 0 -0.0479719
57 I 170 I 0 -0.115089
57 I 171 E 0 -0.0380612
57 I 172 D 0 -0.00661202
57 I 173 L 0 -0.0728041
57 I 174 P 0 -0.0710192
57 I 175 T 0 -0.0187023
57 I 176 M 0 -0.0921523
58 D 59 V 0 0.709808
58 D 60 P 0 0.423584
58 D 61 W 0 0.272099
58 D 62 N 0 0.191373
58 D 63 V 0 0.0945933
58 D 64 V 0 0.0967112
58 D 65 P 0 -0.0325862
58 D 66 E 0 0.0705604
58 D 67 K 0 0.0107714
58 D 68 A 0 0.0255158
58 D 69 H 0 0.0647151
58 D 70 L 0 0.0505821
58 D 71 L 0 0.0110494
58 D 72 S 0 0.0544488
58 D 73 L 0 0.17128
58 D 74 V 0 -0.0795115
58 D 75 D 0 -0.00470355
58 D 76 V 0 0.0436404
58 D 77 M 0 0.000928454
58 D 78 Q 0 0.023088
58 D 79 R 0 0.0257922
58 D 80 E 0 0.0633714
58 D 81 G 0 -0.0397925
58 D 82 G 0 -0.0260339
58 D 83 P 0 0.0047519
58 D 84 S 0 -0.082399
58 D 85 Q 0 -0.0705139
58 D 86 I 0 0.0331499
58 D 87 G 0 -0.0133138
58 D 88 D 0 -0.0204347
58 D 89 A 0 -0.0403586
58 D 90 L 0 -0.019539
58 D 91 G 0 0.0386091
58 D 92 F 0 -0.00216397
58 D 93 A 0 -0.00700734
58 D 94 V 0 -0.0201743
58 D 95 R 0 0.0160674
58 D 96 Y 0 -0.0259867
58 D 97 L 0 -0.0282652
58 D 98 T 0 -0.00661622
58 D 99 S 0 -0.0155472
58 D 100 E 0 -0.0174646
58 D 103 G 0 -0.0683111
58 D 104 A 0 -0.107541
58 D 105 R 0 -0.0747879
58 D 106 P 0 0.00260712
58 D 107 G 0 -0.0237975
58 D 108 A 0 -0.00985758
58 D 109 S 0 -0.0632195
58 D 110 K 0 -0.0216747
58 D 111 A 0 -0.0748619
58 D 112 V 0 -0.0931636
58 D 113 V 0 -0.0286542
58 D 114 I 0 -0.114863
58 D 115 L 0 -0.0445704
58 D 116 V 0 -0.0532814
58 D 117 T 0 -0.0404832
58 D 118 D 0 -0.00442353
58 D 119 V 0 -0.0430201
58 D 120 S 0 -0.0248893
58 D 121 V 0 -0.0780117
58 D 122 D 0 -0.0474313
58 D 123 S 0 -0.03803
58 D 124 V 0 -0.00775081
58 D 125 D 0 -0.0161934
58 D 126 A 0 0.00199575
58 D 127 A 0 -0.025853
58 D 128 A 0 -0.076777
58 D 129 D 0 -0.0559316
58 D 130 A 0 -0.0317255
58 D 131 A 0 -0.0855813
58 D 132 R 0 -0.0387535
58 D 133 S 0 -0.0434783
58 D 134 N 0 0.0013716
58 D 135 R 0 -0.0331197
58 D 136 V 0 -0.0354354
58 D 137 T 0 -0.0354643
58 D 138 V 0 -0.0642259
58 D 139 F 0 -0.0493294
58 D 140 P 0 -0.0652396
58 D 141 I 0 -0.0530307
58 D 142 G 0 -0.0146275
58 D 143 I 0 -0.0321765
58 D 144 G 0 -0.102468
58 D 145 D 0 -0.0666468
58 D 146 R 0 -0.0159208
58 D 147 Y 0 -0.0475796
58 D 148 D 0 -0.0884993
58 D 149 A 0 -0.061166
58 D 150 A 0 -0.0100061
58 D 151 Q 0 -0.0393337
58 D 152 L 0 -0.0345085
58 D 153 R 0 -0.0507964
58 D 154 I 0 -0.0435335
58 D 155 L 0 -0.108121
58 D 156 A 0 -0.0808525
58 D 157 G 0 -0.0649147
58 D 158 P 0 -0.0464793
58 D 159 A 0 -0.0613829
58 D 160 G 0 -0.0130405
58 D 162 S 0 -0.0745187
58 D 163 N 0 -0.02573
58 D 164 V 0 -0.0860938
58 D 165 V 0 -0.044848
58 D 166 K 0 -0.0569337
58 D 167 L 0 -0.0536078
58 D 168 Q 0 0.0143522
58 D 169 R 0 -0.021522
58 D 170 I 0 -0.077342
58 D 171 E 0 -0.0316073
58 D 172 D 0 -0.0720707
58 D 173 L 0 -0.0881179
58 D 174 P 0 -0.0479826
58 D 175 T 0 -0.0744532
58 D 176 M 0 -0.0833783
59 V 60 P 0 0.806494
59 V 61 W 0 0.504157
59 V 62 N 0 0.445164
59 V 63 V 0 0.192081
59 V 64 V 0 0.269867
59 V 65 P 0 0.0444836
59 V 66 E 0 0.0783552
59 V 67 K 0 0.00239443
59 V 68 A 0 -0.0204898
59 V 69 H 0 0.0799801
59 V 70 L 0 0.283935
59 V 71 L 0 -0.0278022
59 V 72 S 0 -0.0453032
59 V 73 L 0 0.201463
59 V 74 V 0 -0.00659621
59 V 75 D 0 -0.0201258
59 V 76 V 0 -0.0224928
59 V 77 M 0 0.00656662
59 V 78 Q 0 0.0270155
59 V 79 R 0 0.0116346
59 V 80 E 0 0.0487321
59 V 81 G 0 -0.0138639
59 V 82 G 0 0.0100932
59 V 83 P 0 0.000265513
59 V 84 S 0 -0.0642678
59 V 85 Q 0 -0.0523042
59 V 86 I 0 -0.0772688
59 V 87 G 0 0.00735648
59 V 88 D 0 0.021363
59 V 89 A 0 -0.0112712
59 V 90 L 0 -0.0631549
59 V 91 G 0 -0.043474
59 V 92 F 0 0.0144904
59 V 93 A 0 -0.0386253
59 V 94 V 0 -0.10178
59 V 95 R 0 -0.0326856
59 V 96 Y 0 0.0360847
59 V 97 L 0 -0.00218362
59 V 98 T 0 -0.0339746
59 V 99 S 0 -0.0301761
59 V 100 E 0 -0.0351992
59 V 103 G 0 -0.0077619
59 V 104 A 0 -0.0451071
59 V 105 R 0 -0.0987418
59 V 106 P 0 0.0194674
59 V 107 G 0 -0.058281
59 V 108 A 0 -0.0463747
59 V 109 S 0 -0.0361649
59 V 110 K 0 -0.0816881
59 V 111 A 0 0.0630244
59 V 112 V 0 0.0136361
59 V 113 V 0 -0.0677932
59 V 114 I 0 -0.0280032
59 V 115 L 0 -0.0279846
59 V 116 V 0 -0.100253
59 V 117 T 0 -0.0504966
59 V 118 D 0 -0.0674969
59 V 119 V 0 -0.0437464
59 V 120 S 0 -0.03736
59 V 121 V 0 -0.0669813
59 V 122 D 0 0.0158729
59 V 123 S 0 -0.0222371
59 V 124 V 0 -0.00274675
59 V 125 D 0 -0.0924333
59 V 126 A 0 -0.0519905
59 V 127 A 0 -0.0376871
59 V 128 A 0 -0.077461
59 V 129 D 0 -0.0405467
59 V 130 A 0 -0.0458962
59 V 131 A 0 -0.0383997
59 V 132 R 0 -0.0620573
59 V 133 S 0 -0.0398609
59 V 134 N 0 -0.0196492
59 V 135 R 0 -0.0803863
59 V 136 V 0 -0.0616079
59 V 137 T 0 -0.0695522
59 V 138 V 0 -0.0641483
59 V 139 F 0 -0.0848791
59 V 140 P 0 -0.0384027
59 V 141 I 0 -0.1081
59 V 142 G 0 -0.0833831
59 V 143 I 0 -0.0859936
59 V 144 G 0 -0.0745761
59 V 145 D 0 -0.0641057
59 V 146 R 0 -0.0371178
59 V 147 Y 0 -0.0630064
59 V 148 D 0 -0.0595818
59 V 149 A 0 -0.036412
59 V 150 A 0 -0.0140604
59 V 151 Q 0 -0.0804432
59 V 152 L 0 -0.0122441
59 V 153 R 0 -0.0526532
59 V 154 I 0 -0.0831422
59 V 155 L 0 -0.0519916
59 V 156 A 0 -0.0843581
59 V 157 G 0 -0.0774514
59 V 158 P 0 -0.0863524
59 V 159 A 0 -0.0156147
59 V 160 G 0 -0.0631184
59 V 162 S 0 -0.0865636
59 V 163 N 0 -0.0333166
59 V 164 V 0 -0.0572519
59 V 165 V 0 -0.0495488
59 V 166 K 0 -0.0313458
59 V 167 L 0 -0.0473222
59 V 168 Q 0 -0.0331192
59 V 169 R 0 -0.0753246
59 V 170 I 0 -0.0636989
59 V 171 E 0 -0.052089
59 V 172 D 0 -0.059116
59 V 173 L 0 -0.0708616
59 V 174 P 0 -0.0620595
59 V 175 T 0 -0.0570798
59 V 176 M 0 -0.0826797
60 P 61 W 0 0.769842
60 P 62 N 0 0.556058
60 P 63 V 0 0.245571
60 P 64 V 0 0.0960128
60 P 65 P 0 0.115797
60 P 66 E 0 -0.0269373
60 P 67 K 0 0.0668924
60 P 68 A 0 0.0414889
60 P 69 H 0 0.126382
60 P 70 L 0 0.0532511
60 P 71 L 0 0.0347685
60 P 72 S 0 0.0172026
60 P 73 L 0 -0.0288222
60 P 74 V 0 -0.0250898
60 P 75 D 0 0.00616392
60 P 76 V 0 0.0682999
60 P 77 M 0 -0.0673327
60 P 78 Q 0 0.00934356
60 P 79 R 0 -0.0156201
60 P 80 E 0 -0.037103
60 P 81 G 0 -0.0280425
60 P 82 G 0 -0.0012792
60 P 83 P 0 -0.0478884
60 P 84 S 0 -0.0172193
60 P 85 Q 0 0.0107171
60 P 86 I 0 -0.095159
60 P 87 G 0 -0.0437037
60 P 88 D 0 -0.0299657
60 P 89 A 0 -0.0571124
60 P 90 L 0 -0.025801
60 P 91 G 0 -0.00746704
60 P 92 F 0 -0.0478974
60 P 93 A 0 -0.014857
60 P 94 V 0 -0.00776347
60 P 95 R 0 0.070745
60 P 96 Y 0 0.0389336
60 P 97 L 0 -0.00727522
60 P 98 T 0 -0.0104424
60 P 99 S 0 0.0609469
60 P 100 E 0 0.0271354
60 P 103 G 0 0.0477573
60 P 104 A 0 -0.0267215
60 P 105 R 0 -0.0533044
60 P 106 P 0 -0.0204074
60 P 107 G 0 -0.0163638
60 P 108 A 0 -0.049362
60 P 109 S 0 -0.0407877
60 P 110 K 0 -0.0345821
60 P 111 A 0 -0.0512375
60 P 112 V 0 -0.0268928
60 P 113 V 0 -0.0257652
60 P 114 I 0 -0.0256933
60 P 115 L 0 -0.0568485
60 P 116 V 0 -0.0187773
60 P 117 T 0 -0.00590681
60 P 118 D 0 -0.0185783
60 P 119 V 0 -0.000353164
60 P 120 S 0 -0.0744613
60 P 121 V 0 -0.0131429
60 P 122 D 0 -0.0231342
60 P 123 S 0 -0.00451683
60 P 124 V 0 -0.1085
60 P 125 D 0 -0.0418682
60 P 126 A 0 0.00721163
60 P 127 A 0 -0.0615607
60 P 128 A 0 -0.0789252
60 P 129 D 0 0.0196123
60 P 130 A 0 -0.0161976
60 P 131 A 0 -0.0710254
60 P 132 R 0 -0.00279498
60 P 133 S 0 -0.0121506
60 P 134 N 0 -0.0159929
60 P 135 R 0 -0.015924
60 P 136 V 0 0.0354868
60 P 137 T 0 -0.0917212
60 P 138 V 0 -0.0575145
60 P 139 F 0 -0.101162
60 P 140 P 0 -0.0637764
60 P 141 I 0 -0.0459883
60 P 142 G 0 -0.124599
60 P 143 I 0 -0.0709327
60 P 144 G 0 -0.0304979
60 P 145 D 0 -0.0466708
60 P 146 R 0 -0.0167949
60 P 147 Y 0 -0.0408941
60 P 148 D 0 0.00531504
60 P 149 A 0 -0.0364598
60 P 150 A 0 -0.0141343
60 P 151 Q 0 -0.0546638
60 P 152 L 0 -0.0766277
60 P 153 R 0 -0.0446687
60 P 154 I 0 -0.066841
60 P 155 L 0 -0.0124505
60 P 156 A 0 -0.0456586
60 P 157 G 0 -0.0398501
60 P 158 P 0 -0.0535454
60 P 159 A 0 -0.0555279
60 P 160 G 0 -0.0767184
60 P 162 S 0 -0.0553241
60 P 163 N 0 -0.0332227
60 P 164 V 0 -0.0504953
60 P 165 V 0 -0.0872764
60 P 166 K 0 -0.075471
60 P 167 L 0 -0.0420564
60 P 168 Q 0 -0.0233825
60 P 169 R 0 -0.0314654
60 P 170 I 0 -0.0374696
60 P 171 E 0 -0.0163938
60 P 172 D 0 -0.0399852
60 P 173 L 0 -0.0710249
60 P 174 P 0 -0.0504481
60 P 175 T 0 -0.0587261
60 P 176 M 0 -0.0472108
61 W 62 N 0 0.929988
61 W 63 V 0 0.514217
61 W 64 V 0 0.144579
61 W 65 P 0 0.144362
61 W 66 E 0 0.0317268
61 W 67 K 0 0.0145439
61 W 68 A 0 -0.0330248
61 W 69 H 0 0.0172565
61 W 70 L 0 -0.0068274
61 W 71 L 0 0.0154657
61 W 72 S 0 -0.034695
61 W 73 L 0 -0.029514
61 W 74 V 0 0.0605583
61 W 75 D 0 -0.041617
61 W 76 V 0 0.00215312
61 W 77 M 0 -0.036945
61 W 78 Q 0 0.0440644
61 W 79 R 0 -0.0410664
61 W 80 E 0 -0.0736044
61 W 81 G 0 -0.0349161
61 W 82 G 0 0.00355025
61 W 83 P 0 -0.0161927
61 W 84 S 0 -0.119838
61 W 85 Q 0 -0.0355843
61 W 86 I 0 -0.0699663
61 W 87 G 0 -0.0392348
61 W 88 D 0 -0.0481645
61 W 89 A 0 0.022308
61 W 90 L 0 -0.0718074
61 W 91 G 0 -0.0397149
61 W 92 F 0 0.00374387
61 W 93 A 0 -0.0555921
61 W 94 V 0 -0.0842026
61 W 95 R 0 0.01803
61 W 96 Y 0 0.0413463
61 W 97 L 0 0.0301279
61 W 98 T 0 -0.0248109
61 W 99 S 0 -0.0241741
61 W 100 E 0 0.0146518
61 W 103 G 0 -0.0719302
61 W 104 A 0 0.00483046
61 W 105 R 0 0.0262558
61 W 106 P 0 -0.0296802
61 W 107 G 0 -0.0462484
61 W 108 A 0 -0.0205888
61 W 109 S 0 -0.0336123
61 W 110 K 0 0.0467824
61 W 111 A 0 -0.0209098
61 W 112 V 0 -0.0189561
61 W 113 V 0 -0.00382308
61 W 114 I 0 -0.0732058
61 W 115 L 0 0.0158289
61 W 116 V 0 0.0195233
61 W 117 T 0 -0.0753694
61 W 118 D 0 -0.0551366
61 W 119 V 0 0.0150604
61 W 120 S 0 -0.0225678
61 W 121 V 0 -0.0275372
61 W 122 D 0 -0.0187556
61 W 123 S 0 -0.00689392
61 W 124 V 0 -0.100407
61 W 125 D 0 -0.0688096
61 W 126 A 0 -0.049205
61 W 127 A 0 -0.0837609
61 W 128 A 0 -0.0260195
61 W 129 D 0 -0.0473845
61 W 130 A 0 -0.050911
61 W 131 A 0 -0.0218791
61 W 132 R 0 -0.0189783
61 W 133 S 0 -0.087499
61 W 134 N 0 -0.0609773
61 W 135 R 0 -0.0467646
61 W 136 V 0 0.0487597
61 W 137 T 0 -0.0437117
61 W 138 V 0 -0.016931
61 W 139 F 0 -0.0908076
61 W 140 P 0 -0.0232689
61 W 141 I 0 -0.000115049
61 W 142 G 0 -0.0267075
61 W 143 I 0 -0.0789726
61 W 144 G 0 -0.0800433
61 W 145 D 0 -0.0688025
61 W 146 R 0 -0.0209985
61 W 147 Y 0 -0.0251648
61 W 148 D 0 -0.0456986
61 W 149 A 0 -0.0683485
61 W 150 A 0 -0.0488416
61 W 151 Q 0 -0.0814493
61 W 152 L 0 -0.0545306
61 W 153 R 0 -0.102305
61 W 154 I 0 -0.0629265
61 W 155 L 0 -0.0903635
61 W 156 A 0 -0.0678446
61 W 157 G 0 -0.0522958
61 W 158 P 0 -0.0453782
61 W 159 A 0 -0.0589032
61 W 160 G 0 -0.0504425
61 W 162 S 0 -0.0657587
61 W 163 N 0 -0.0116379
61 W 164 V 0 -0.0619841
61 W 165 V 0 -0.0322494
61 W 166 K 0 -0.0791503
61 W 167 L 0 -0.0475677
61 W 168 Q 0 -0.0188902
61 W 169 R 0 -0.00836287
61 W 170 I 0 -0.0149844
61 W 171 E 0 -0.0377964
61 W 172 D 0 -0.0904082
61 W 173 L 0 -0.074877
61 W 174 P 0 -0.0710058
61 W 175 T 0 -0.0526247
61 W 176 M 0 -0.0933977
62 N 63 V 0 0.631651
62 N 64 V 0 0.313046
62 N 65 P 0 0.356475
62 N 66 E 0 0.0585656
62 N 67 K 0 0.0707089
62 N 68 A 0 0.11316
62 N 69 H 0 0.0696069
62 N 70 L 0 0.0441906
62 N 71 L 0 -0.0137038
62 N 72 S 0 0.0313588
62 N 73 L 0 0.0667597
62 N 74 V 0 0.0421848
62 N 75 D 0 0.0316911
62 N 76 V 0 -0.0582542
62 N 77 M 0 -0.0387782
62 N 78 Q 0 0.0722716
62 N 79 R 0 0.0395998
62 N 80 E 0 -0.0266018
62 N 81 G 0 -0.053748
62 N 82 G 0 -0.0432121
62 N 83 P 0 -0.0161429
62 N 84 S 0 -0.078187
62 N 85 Q 0 -0.0292973
62 N 86 I 0 -0.0748804
62 N 87 G 0 -0.0104295
62 N 88 D 0 -0.0522117
62 N 89 A 0 -0.00347954
62 N 90 L 0 -0.0331573
62 N 91 G 0 0.0193622
62 N 92 F 0 -0.061862
62 N 93 A 0 0.0226283
62 N 94 V 0 -0.0572521
62 N 95 R 0 0.0111304
62 N 96 Y 0 0.00462264
62 N 97 L 0 -0.0670602
62 N 98 T 0 -0.0185576
62 N 99 S 0 0.0380054
62 N 100 E 0 0.033799
62 N 103 G 0 0.0716887
62 N 104 A 0 -0.0521236
62 N 105 R 0 -0.0402223
62 N 106 P 0 -0.044539
62 N 107 G 0 -0.0446926
62 N 108 A 0 -0.0144575
62 N 109 S 0 -0.0711706
62 N 110 K 0 -0.0426888
62 N 111 A 0 -0.0688313
62 N 112 V 0 -0.0334121
62 N 113 V 0 -0.00584062
62 N 114 I 0 -0.0467141
62 N 115 L 0 -0.105234
62 N 116 V 0 -0.0174838
62 N 117 T 0 -0.035144
62 N 118 D 0 -0.050181
62 N 119 V 0 -0.0317405
62 N 120 S 0 -0.019884
62 N 121 V 0 -0.0441181
62 N 122 D 0 0.0084568
62 N 123 S 0 -0.0110945
62 N 124 V 0 -0.0685086
62 N 125 D 0 -0.0309879
62 N 126 A 0 0.0239263
62 N 127 A 0 -0.069083
62 N 128 A 0 -0.0466165
62 N 129 D 0 -0.0199884
62 N 130 A 0 -0.0450472
62 N 131 A 0 -0.0949623
62 N 132 R 0 -0.0629055
62 N 133 S 0 0.0157967
62 N 134 N 0 -0.0379191
62 N 135 R 0 -0.0375419
62 N 136 V 0 -0.0373808
62 N 137 T 0 -0.0741749
62 N 138 V 0 -0.0155128
62 N 139 F 0 -0.105496
62 N 140 P 0 -0.122666
62 N 141 I 0 -0.0254272
62 N 142 G 0 -0.075998
62 N 143 I 0 -0.0823708
62 N 144 G 0 -0.0708813
62 N 145 D 0 -0.0726335
62 N 146 R 0 -0.00593579
62 N 147 Y 0 -0.0763644
62 N 148 D 0 -0.0344301
62 N 149 A 0 -0.00709252
62 N 150 A 0 -0.0018691
62 N 151 Q 0 -0.0523812
62 N 152 L 0 -0.049299
62 N 153 R 0 -0.0861004
62 N 154 I 0 -0.00782419
62 N 155 L 0 -0.0503186
62 N 156 A 0 -0.0192096
62 N 157 G 0 -0.0553462
62 N 158 P 0 -0.0437276
62 N 159 A 0 -0.0831019
62 N 160 G 0 -0.0426178
62 N 162 S 0 -0.0296579
62 N 163 N 0 -0.0435228
62 N 164 V 0 -0.0262902
62 N 165 V 0 -0.0384818
62 N 166 K 0 -0.0525746
62 N 167 L 0 -0.064041
62 N 168 Q 0 -0.0439297
62 N 169 R 0 -0.0342746
62 N 170 I 0 -0.0540724
62 N 171 E 0 -0.0419745
62 N 172 D 0 -0.0625159
62 N 173 L 0 -0.0754805
62 N 174 P 0 -0.0329697
62 N 175 T 0 -0.0360006
62 N 176 M 0 -0.0225876
63 V 64 V 0 0.434713
63 V 65 P 0 0.168968
63 V 66 E 0 0.259963
63 V 67 K 0 0.13497
63 V 68 A 0 0.049049
63 V 69 H 0 0.120965
63 V 70 L 0 0.12309
63 V 71 L 0 0.0194759
63 V 72 S 0 0.0550985
63 V 73 L 0 0.0764845
63 V 74 V 0 0.0341355
63 V 75 D 0 0.0071349
63 V 76 V 0 0.0378776
63 V 77 M 0 -0.0190227
63 V 78 Q 0 0.0430689
63 V 79 R 0 0.0386578
63 V 80 E 0 0.0536429
63 V 81 G 0 0.000547951
63 V 82 G 0 0.0388632
63 V 83 P 0 0.000795958
63 V 84 S 0 -0.0539188
63 V 85 Q 0 -0.0348759
63 V 86 I 0 -0.043504
63 V 87 G 0 -0.0381882
63 V 88 D 0 -0.0579382
63 V 89 A 0 -0.0935757
63 V 90 L 0 -0.0194248
63 V 91 G 0 0.0134134
63 V 92 F 0 -0.0111509
63 V 93 A 0 -0.0643807
63 V 94 V 0 0.000178993
63 V 95 R 0 0.0142002
63 V 96 Y 0 0.0748857
63 V 97 L 0 -0.0354744
63 V 98 T 0 -0.0107485
63 V 99 S 0 0.00364352
63 V 100 E 0 0.00843239
63 V 103 G 0 -0.0276646
63 V 104 A 0 -0.025527
63 V 105 R 0 -0.0225746
63 V 106 P 0 -0.0189254
63 V 107 G 0 -0.0257939
63 V 108 A 0 -0.025497
63 V 109 S 0 0.0175402
63 V 110 K 0 -0.0124827
63 V 111 A 0 -0.0433568
63 V 112 V 0 -0.0715703
63 V 113 V 0 -0.00978523
63 V 114 I 0 -0.0316612
63 V 115 L 0 -0.0971142
63 V 116 V 0 -0.0475735
63 V 117 T 0 -0.0396294
63 V 118 D 0 -0.0371329
63 V 119 V 0 -0.0540447
63 V 120 S 0 -0.0433215
63 V 121 V 0 -0.0975776
63 V 122 D 0 -0.0481789
63 V 123 S 0 -0.0425435
63 V 124 V 0 -0.0172635
63 V 125 D 0 -0.0265814
63 V 126 A 0 -0.0499203
63 V 127 A 0 -0.0615792
63 V 128 A 0 -0.00969848
63 V 129 D 0 -0.0688054
63 V 130 A 0 -0.0265905
63 V 131 A 0 -0.0404627
63 V 132 R 0 -0.0186045
63 V 133 S 0 0.0059702
63 V 134 N 0 -0.00910873
63 V 135 R 0 -0.0641053
63 V 136 V 0 -0.0285224
63 V 137 T 0 -0.0266209
63 V 138 V 0 -0.0643662
63 V 139 F 0 -0.0200678
63 V 140 P 0 -0.0770624
63 V 141 I 0 -0.0493328
63 V 142 G 0 -0.0411497
63 V 143 I 0 -0.0826899
63 V 144 G 0 -0.0414649
63 V 145 D 0 -0.0289606
63 V 146 R 0 -0.0274249
63 V 147 Y 0 -0.0430399
63 V 148 D 0 -0.0889651
63 V 149 A 0 0.00176304
63 V 150 A 0 -0.0181043
63 V 151 Q 0 -0.0380572
63 V 152 L 0 -0.0587342
63 V 153 R 0 -0.0650744
63 V 154 I 0 -0.0168222
63 V 155 L 0 -0.0902439
63 V 156 A 0 -0.0778956
63 V 157 G 0 -0.0330788
63 V 158 P 0 -0.0105425
63 V 159 A 0 -0.0612
63 V 160 G 0 -0.0173235
63 V 162 S 0 -0.00301344
63 V 163 N 0 -0.0121895
63 V 164 V 0 -0.0564284
63 V 165 V 0 -0.0187245
63 V 166 K 0 -0.0509452
63 V 167 L 0 -0.048274
63 V 168 Q 0 -0.00390738
63 V 169 R 0 -0.0161349
63 V 170 I 0 -0.0726099
63 V 171 E 0 -0.0515148
63 V 172 D 0 -0.048446
63 V 173 L 0 -0.0314383
63 V 174 P 0 -0.00370485
63 V 175 T 0 -0.0324329
63 V 176 M 0 -0.0786855
64 V 65 P 0 2.24834
64 V 66 E 0 0.368639
64 V 67 K 0 0.174242
64 V 68 A 0 0.116512
64 V 69 H 0 0.148503
64 V 70 L 0 0.0942142
64 V 71 L 0 0.0498981
64 V 72 S 0 0.0396462
64 V 73 L 0 0.206465
64 V 74 V 0 0.0544272
64 V 75 D 0 0.0163097
64 V 76 V 0 0.0391532
64 V 77 M 0 0.0152104
64 V 78 Q 0 0.0191905
64 V 79 R 0 -0.0187535
64 V 80 E 0 -0.00823873
64 V 81 G 0 -0.0109208
64 V 82 G 0 -0.0443446
64 V 83 P 0 -0.0281814
64 V 84 S 0 -0.00925152
64 V 85 Q 0 -0.019065
64 V 86 I 0 -0.0768978
64 V 87 G 0 -0.039399
64 V 88 D 0 -0.0299276
64 V 89 A 0 -0.031659
64 V 90 L 0 -0.0499105
64 V 91 G 0 -0.0458038
64 V 92 F 0 -0.0279085
64 V 93 A 0 -0.0111339
64 V 94 V 0 -0.054803
64 V 95 R 0 -0.0155482
64 V 96 Y 0 -0.0547734
64 V 97 L 0 -0.0633964
64 V 98 T 0 -0.0139693
64 V 99 S 0 -0.0363569
64 V 100 E 0 0.0195859
64 V 103 G 0 -0.066472
64 V 104 A 0 -0.0089313
64 V 105 R 0 -0.0571946
64 V 106 P 0 -0.000422573
64 V 107 G 0 -0.0791152
64 V 108 A 0 -0.0299144
64 V 109 S 0 -0.0606198
64 V 110 K 0 -0.043286
64 V 111 A 0 -0.0327208
64 V 112 V 0 0.0179697
64 V 113 V 0 0.0449398
64 V 114 I 0 -0.0255796
64 V 115 L 0 -0.0397094
64 V 116 V 0 0.00377739
64 V 117 T 0 -0.0649528
64 V 118 D 0 -0.0568826
64 V 119 V 0 0.0315854
64 V 120 S 0 -0.0532014
64 V 121 V 0 -0.00938717
64 V 122 D 0 0.0204571
64 V 123 S 0 -0.0196354
64 V 124 V 0 -0.0554246
64 V 125 D 0 -0.0733804
64 V 126 A 0 -0.0312501
64 V 127 A 0 -0.0547881
64 V 128 A 0 -0.0327624
64 V 129 D 0 -0.0367793
64 V 130 A 0 -0.048381
64 V 131 A 0 -0.0692045
64 V 132 R 0 -0.0301575
64 V 133 S 0 -0.0260309
64 V 134 N 0 -0.0260707
64 V 135 R 0 -0.0601628
64 V 136 V 0 -0.0339825
64 V 137 T 0 -0.0752219
64 V 138 V 0 -0.0995518
64 V 139 F 0 -0.0450095
64 V 140 P 0 -0.0758747
64 V 141 I 0 -0.0394887
64 V 142 G 0 -0.0685023
64 V 143 I 0 -0.0510873
64 V 144 G 0 -0.0784924
64 V 145 D 0 -0.0428472
64 V 146 R 0 -0.049238
64 V 147 Y 0 -0.0562934
64 V 148 D 0 -0.0319831
64 V 149 A 0 -0.051501
64 V 150 A 0 -0.0495209
64 V 151 Q 0 -0.0471222
64 V 152 L 0 -0.0597529
64 V 153 R 0 -0.0202025
64 V 154 I 0 -0.0625927
64 V 155 L 0 -0.083976
64 V 156 A 0 -0.0553434
64 V 157 G 0 -0.0345688
64 V 158 P 0 -0.0471947
64 V 159 A 0 -0.0651841
64 V 160 G 0 -0.00981088
64 V 162 S 0 -0.0169591
64 V 163 N 0 -0.0521536
64 V 164 V 0 -0.03878
64 V 165 V 0 -0.0334383
64 V 166 K 0 -0.0521124
64 V 167 L 0 -0.0702337
64 V 168 Q 0 -0.0896846
64 V 169 R 0 -0.0367381
64 V 170 I 0 -0.0662176
64 V 171 E 0 -0.0604405
64 V 172 D 0 -0.0337923
64 V 173 L 0 -0.0542216
64 V 174 P 0 -0.0154762
64 V 175 T 0 -0.0565259
64 V 176 M 0 -0.0509926
65 P 66 E 0 0.585007
65 P 67 K 0 0.238507
65 P 68 A 0 0.11318
65 P 69 H 0 0.159486
65 P 70 L 0 0.124816
65 P 71 L 0 0.114525
65 P 72 S 0 0.0632411
65 P 73 L 0 0.0934951
65 P 74 V 0 0.0929951
65 P 75 D 0 0.0188158
65 P 76 V 0 0.00371265
65 P 77 M 0 -0.0234138
65 P 78 Q 0 0.0394805
65 P 79 R 0 -0.0190352
65 P 80 E 0 -0.0218989
65 P 81 G 0 -0.0321469
65 P 82 G 0 -0.0320422
65 P 83 P 0 0.0152538
65 P 84 S 0 -0.0279523
65 P 85 Q 0 -0.0323615
65 P 86 I 0 -0.0488052
65 P 87 G 0 -0.06683
65 P 88 D 0 -0.0132717
65 P 89 A 0 -0.0911613
65 P 90 L 0 -0.00958009
65 P 91 G 0 0.015882
65 P 92 F 0 -0.0437717
65 P 93 A 0 -0.0594537
65 P 94 V 0 -0.0414806
65 P 95 R 0 0.0398021
65 P 96 Y 0 -0.0103255
65 P 97 L 0 -0.0474213
65 P 98 T 0 -0.0137958
65 P 99 S 0 -0.0415847
65 P 100 E 0 -0.0335744
65 P 103 G 0 -0.000667158
65 P 104 A 0 -0.0237323
65 P 105 R 0 -0.0458187
65 P 106 P 0 -0.0270927
65 P 107 G 0 -0.00454012
65 P 108 A 0 0.00202641
65 P 109 S 0 -0.0306365
65 P 110 K 0 -0.0748088
65 P 111 A 0 -0.0693255
65 P 112 V 0 -0.0625793
65 P 113 V 0 -0.0253572
65 P 114 I 0 -0.0568314
65 P 115 L 0 -0.104537
65 P 116 V 0 0.00105661
65 P 117 T 0 -0.0304436
65 P 118 D 0 -0.0356079
65 P 119 V 0 -0.102929
65 P 120 S 0 -0.112847
65 P 121 V 0 -0.0136479
65 P 122 D 0 -0.0327856
65 P 123 S 0 -0.00567465
65 P 124 V 0 -0.0461895
65 P 125 D 0 -0.00613852
65 P 126 A 0 -0.0340073
65 P 127 A 0 -0.0584235
65 P 128 A 0 -0.0769947
65 P 129 D 0 -0.0151209
65 P 130 A 0 0.0184997
65 P 131 A 0 0.0314685
65 P 132 R 0 -0.0488231
65 P 133 S 0 -0.025083
65 P 134 N 0 -0.0553978
65 P 135 R 0 -0.00427731
65 P 136 V 0 -0.10202
65 P 137 T 0 -0.106269
65 P 138 V 0 -0.0397774
65 P 139 F 0 -0.0710767
65 P 140 P 0 -0.0971762
65 P 141 I 0 -0.0653531
65 P 142 G 0 -0.0630223
65 P 143 I 0 -0.0300423
65 P 144 G 0 0.000845737
65 P 145 D 0 -0.0599581
65 P 146 R 0 -0.046701
65 P 147 Y 0 -0.0560755
65 P 148 D 0 -0.0615941
65 P 149 A 0 -0.0291462
65 P 150 A 0 0.000208297
65 P 151 Q 0 -0.0547692
65 P 152 L 0 -0.0545686
65 P 153 R 0 0.0220676
65 P 154 I 0 -0.000280941
65 P 155 L 0 -0.0850859
65 P 156 A 0 -0.0390453
65 P 157 G 0 -0.0581452
65 P 158 P 0 -0.0350549
65 P 159 A 0 -0.068232
65 P 160 G 0 -0.016568
65 P 162 S 0 -0.0345961
65 P 163 N 0 -0.0296513
65 P 164 V 0 -0.0361232
65 P 165 V 0 -0.0242428
65 P 166 K 0 -0.0832209
65 P 167 L 0 -0.0587079
65 P 168 Q 0 -0.0451958
65 P 169 R 0 -0.0770604
65 P 170 I 0 -0.0477275
65 P 171 E 0 -0.0369803
65 P 172 D 0 -0.0758371
65 P 173 L 0 -0.102255
65 P 174 P 0 -0.0119739
65 P 175 T 0 0.0081276
65 P 176 M 0 -0.0542944
66 E 67 K 0 0.658308
66 E 68 A 0 0.445233
66 E 69 H 0 0.577392
66 E 70 L 0 0.217454
66 E 71 L 0 0.138583
66 E 72 S 0 0.097822
66 E 73 L 0 0.112365
66 E 74 V 0 0.103851
66 E 75 D 0 0.023416
66 E 76 V 0 0.0281786
66 E 77 M 0 0.0233422
66 E 78 Q 0 0.0458906
66 E 79 R 0 -0.0204761
66 E 80 E 0 -0.0869784
66 E 81 G 0 0.0107451
66 E 82 G 0 0.0232935
66 E 83 P 0 -0.0313727
66 E 84 S 0 -0.103405
66 E 85 Q 0 -0.0302095
66 E 86 I 0 -0.0633998
66 E 87 G 0 -0.0455396
66 E 88 D 0 0.00489102
66 E 89 A 0 -0.014882
66 E 90 L 0 -0.0154157
66 E 91 G 0 -0.0381618
66 E 92 F 0 -0.0342221
66 E 93 A 0 -0.0545117
66 E 94 V 0 -0.0277287
66 E 95 R 0 0.00683738
66 E 96 Y 0 0.0364513
66 E 97 L 0 -0.0163462
66 E 98 T 0 0.00979868
66 E 99 S 0 -0.00219385
66 E 100 E 0 -0.0414651
66 E 103 G 0 -0.0551019
66 E 104 A 0 -0.053861
66 E 105 R 0 -0.042977
66 E 106 P 0 -0.0290171
66 E 107 G 0 -0.0225713
66 E 108 A 0 -0.00461405
66 E 109 S 0 -0.0348209
66 E 110 K 0 -0.0210045
66 E 111 A 0 -0.0494279
66 E 112 V 0 -0.0285076
66 E 113 V 0 -0.037
66 E 114 I 0 -0.0546319
66 E 115 L 0 -0.0266266
66 E 116 V 0 0.000766946
66 E 117 T 0 -0.0260339
66 E 118 D 0 0.0417996
66 E 119 V 0 -0.0585945
66 E 120 S 0 -0.0317592
66 E 121 V 0 -0.0749334
66 E 122 D 0 -0.0614546
66 E 123 S 0 -0.0358245
66 E 124 V 0 -0.046798
66 E 125 D 0 -0.0518476
66 E 126 A 0 -0.0850486
66 E 127 A 0 -0.0366382
66 E 128 A 0 -0.0485478
66 E 129 D 0 -0.0220677
66 E 130 A 0 -0.028614
66 E 131 A 0 -0.00545533
66 E 132 R 0 -0.0518351
66 E 133 S 0 -0.0544512
66 E 134 N 0 -0.0495882
66 E 135 R 0 0.0252159
66 E 136 V 0 -0.000214542
66 E 137 T 0 -0.0477963
66 E 138 V 0 -0.0563851
66 E 139 F 0 -0.0100179
66 E 140 P 0 -0.0731303
66 E 141 I 0 -0.0322543
66 E 142 G 0 -0.0531144
66 E 143 I 0 -0.0508057
66 E 144 G 0 -0.0242638
66 E 145 D 0 -0.0557037
66 E 146 R 0 -0.0487982
66 E 147 Y 0 0.0553708
66 E 148 D 0 -0.0867809
66 E 149 A 0 -0.0244736
66 E 150 A 0 -0.0696106
66 E 151 Q 0 0.00946915
66 E 152 L 0 -0.0569266
66 E 153 R 0 -0.0509008
66 E 154 I 0 -0.0298845
66 E 155 L 0 -0.0432303
66 E 156 A 0 -0.0250793
66 E 157 G 0 -0.0247199
66 E 158 P 0 -0.0687205
66 E 159 A 0 -0.0778952
66 E 160 G 0 0.0316006
66 E 162 S 0 -0.0409693
66 E 163 N 0 -0.0365404
66 E 164 V 0 -0.053105
66 E 165 V 0 -0.0358533
66 E 166 K 0 -0.0823112
66 E 167 L 0 -0.0701694
66 E 168 Q 0 -0.0465419
66 E 169 R 0 -0.00555898
66 E 170 I 0 -0.105789
66 E 171 E 0 -0.0829263
66 E 172 D 0 -0.0747403
66 E 173 L 0 -0.0831535
66 E 174 P 0 -0.0791729
66 E 175 T 0 -0.0152535
66 E 176 M 0 -0.0654618
67 K 68 A 0 0.606303
67 K 69 H 0 0.36454
67 K 70 L 0 0.307937
67 K 71 L 0 0.372504
67 K 72 S 0 0.0566752
67 K 73 L 0 0.0536195
67 K 74 V 0 0.0925673
67 K 75 D 0 0.122649
67 K 76 V 0 0.0786255
67 K 77 M 0 0.122665
67 K 78 Q 0 0.0881763
67 K 79 R 0 0.0922954
67 K 80 E 0 0.0263707
67 K 81 G 0 -0.0426969
67 K 82 G 0 -0.0260882
67 K 83 P 0 0.000929859
67 K 84 S 0 -0.0384386
67 K 85 Q 0 0.0183954
67 K 86 I 0 0.000619045
67 K 87 G 0 -0.0642083
67 K 88 D 0 -0.0696546
67 K 89 A 0 0.00467934
67 K 90 L 0 -0.0463845
67 K 91 G 0 0.00728842
67 K 92 F 0 -0.0322554
67 K 93 A 0 -0.017336
67 K 94 V 0 -0.0014833
67 K 95 R 0 -0.00310923
67 K 96 Y 0 -0.0393072
67 K 97 L 0 -0.0512162
67 K 98 T 0 -0.0227635
67 K 99 S 0 -0.0200126
67 K 100 E 0 -0.0262024
67 K 103 G 0 -0.0761571
67 K 104 A 0 -0.0717958
67 K 105 R 0 -0.0519872
67 K 106 P 0 -0.0299894
67 K 107 G 0 -0.0460543
67 K 108 A 0 -0.0398243
67 K 109 S 0 0.0244847
67 K 110 K 0 -0.00981159
67 K 111 A 0 -0.0293537
67 K 112 V 0 -0.101908
67 K 113 V 0 -0.0595109
67 K 114 I 0 -0.0295129
67 K 115 L 0 -0.000286379
67 K 116 V 0 -0.0282253
67 K 117 T 0 -0.0671898
67 K 118 D 0 -0.0464841
67 K 119 V 0 0.0219242
67 K 120 S 0 -0.0341706
67 K 121 V 0 -0.0154239
67 K 122 D 0 -0.030571
67 K 123 S 0 -0.0385696
67 K 124 V 0 -0.059734
67 K 125 D 0 0.03008
67 K 126 A 0 -0.0313196
67 K 127 A 0 -0.0617104
67 K 128 A 0 -0.0845937
67 K 129 D 0 -0.00120202
67 K 130 A 0 -0.0341729
67 K 131 A 0 -0.0789403
67 K 132 R 0 -0.0393273
67 K 133 S 0 -0.041154
67 K 134 N 0 -0.0382273
67 K 135 R 0 -0.0235121
67 K 136 V 0 -0.0502882
67 K 137 T 0 0.0124256
67 K 138 V 0 -0.0989317
67 K 139 F 0 -0.091413
67 K 140 P 0 -0.0242133
67 K 141 I 0 -0.0715312
67 K 142 G 0 -0.0562596
67 K 143 I 0 -0.0516288
67 K 144 G 0 -0.0161954
67 K 145 D 0 -0.0183581
67 K 146 R 0 -0.0104414
67 K 147 Y 0 -0.024892
67 K 148 D 0 -0.0501718
67 K 149 A 0 -0.0595
67 K 150 A 0 -0.0295925
67 K 151 Q 0 0.0162657
67 K 152 L 0 -0.0754287
67 K 153 R 0 -0.0442774
67 K 154 I 0 -0.0484421
67 K 155 L 0 -0.0950396
67 K 156 A 0 -0.0561272
67 K 157 G 0 -0.0641153
67 K 158 P 0 -0.0148284
67 K 159 A 0 -0.0603435
67 K 160 G 0 -0.0711213
67 K 162 S 0 -0.0484208
67 K 163 N 0 -0.0448169
67 K 164 V 0 -0.0953037
67 K 165 V 0 -0.0308472
67 K 166 K 0 -0.0652645
67 K 167 L 0 -0.0304552
67 K 168 Q 0 -0.0354193
67 K 169 R 0 -0.045766
67 K 170 I 0 -0.0556542
67 K 171 E 0 -0.0931537
67 K 172 D 0 -0.0465876
67 K 173 L 0 -0.129318
67 K 174 P 0 -0.0515093
67 K 175 T 0 -0.0499213
67 K 176 M 0 -0.0783619
68 A 69 H 0 0.540034
68 A 70 L 0 0.320661
68 A 71 L 0 0.228499
68 A 72 S 0 0.32644
68 A 73 L 0 0.126496
68 A 74 V 0 0.0224745
68 A 75 D 0 0.141023
68 A 76 V 0 0.133702
68 A 77 M 0 0.0418243
68 A 78 Q 0 0.0907955
68 A 79 R 0 0.0248069
68 A 80 E 0 0.00286965
68 A 81 G 0 -0.000597199
68 A 82 G 0 -0.015718
68 A 83 P 0 -0.0469373
68 A 84 S 0 -0.0563714
68 A 85 Q 0 0.0193302
68 A 86 I 0 -0.039298
68 A 87 G 0 -0.0563243
68 A 88 D 0 -0.0166422
68 A 89 A 0 -0.0220959
68 A 90 L 0 -0.0390892
68 A 91 G 0 -0.0478933
68 A 92 F 0 -0.00280764
68 A 93 A 0 -0.0809476
68 A 94 V 0 -0.00899203
68 A 95 R 0 0.0491336
68 A 96 Y 0 0.0307688
68 A 97 L 0 -0.0734282
68 A 98 T 0 0.00477253
68 A 99 S 0 0.0391201
68 A 100 E 0 -0.00423635
68 A 103 G 0 -0.00738377
68 A 104 A 0 -0.0533108
68 A 105 R 0 -0.0095467
68 A 106 P 0 -0.0195971
68 A 107 G 0 -0.0167729
68 A 108 A 0 -0.0881842
68 A 109 S 0 -0.0262001
68 A 110 K 0 -0.0774688
68 A 111 A 0 -0.0646103
68 A 112 V 0 -0.0561188
68 A 113 V 0 0.0232931
68 A 114 I 0 -0.100712
68 A 115 L 0 -0.0634557
68 A 116 V 0 -0.0588431
68 A 117 T 0 -0.00253876
68 A 118 D 0 0.000945962
68 A 119 V 0 -0.0585069
68 A 120 S 0 -0.0838134
68 A 121 V 0 -0.0753575
68 A 122 D 0 -0.02252
68 A 123 S 0 -0.0248088
68 A 124 V 0 -0.0527066
68 A 125 D 0 0.00113834
68 A 126 A 0 0.00963092
68 A 127 A 0 -0.0479005
68 A 128 A 0 -0.0338793
68 A 129 D 0 0.00854169
68 A 130 A 0 -0.0169151
68 A 131 A 0 -0.0407181
68 A 132 R 0 -0.00917922
68 A 133 S 0 0.0194792
68 A 134 N 0 0.0302261
68 A 135 R 0 0.0138115
68 A 136 V 0 -0.0628729
68 A 137 T 0 -0.00400954
68 A 138 V 0 -0.0641142
68 A 139 F 0 -0.0478295
68 A 140 P 0 -0.0601994
68 A 141 I 0 -0.0597525
68 A 142 G 0 -0.0934672
68 A 143 I 0 -0.0935293
68 A 144 G 0 -0.00234174
68 A 145 D 0 -0.0353885
68 A 146 R 0 -0.0601849
68 A 147 Y 0 -0.0462009
68 A 148 D 0 -0.03477
68 A 149 A 0 -0.05326
68 A 150 A 0 0.046956
68 A 151 Q 0 -0.0645947
68 A 152 L 0 -0.0336286
68 A 153 R 0 -0.02143
68 A 154 I 0 0.0237831
68 A 155 L 0 -0.08937
68 A 156 A 0 -0.0469325
68 A 157 G 0 -0.0370021
68 A 158 P 0 0.0131577
68 A 159 A 0 -0.0193236
68 A 160 G 0 0.00313816
68 A 162 S 0 -0.0259488
68 A 163 N 0 -0.0244858
68 A 164 V 0 -0.0633199
68 A 165 V 0 -0.0479746
68 A 166 K 0 -0.0723636
68 A 167 L 0 -0.0566593
68 A 168 Q 0 -0.00206261
68 A 169 R 0 0.0499631
68 A 170 I 0 -0.0328369
68 A 171 E 0 0.0383933
68 A 172 D 0 -0.0437405
68 A 173 L 0 -0.0713255
68 A 174 P 0 0.0045011
68 A 175 T 0 0.0269254
68 A 176 M 0 -0.0288217
69 H 70 L 0 0.416462
69 H 71 L 0 0.273157
69 H 72 S 0 0.357002
69 H 73 L 0 0.288705
69 H 74 V 0 0.0574801
69 H 75 D 0 0.131318
69 H 76 V 0 0.155218
69 H 77 M 0 0.0404824
69 H 78 Q 0 0.0648023
69 H 79 R 0 0.0415827
69 H 80 E 0 0.0198603
69 H 81 G 0 -0.0035837
69 H 82 G 0 -0.0204937
69 H 83 P 0 -0.0397136
69 H 84 S 0 -0.0264034
69 H 85 Q 0 -0.0311189
69 H 86 I 0 -0.0190494
69 H 87 G 0 -0.0618803
69 H 88 D 0 -0.00639266
69 H 89 A 0 -0.0637906
69 H 90 L 0 -0.0508023
69 H 91 G 0 0.0245179
69 H 92 F 0 3.47366e-05
69 H 93 A 0 -0.0878592
69 H 94 V 0 -0.0107316
69 H 95 R 0 0.0454023
69 H 96 Y 0 -0.0387296
69 H 97 L 0 -0.0463533
69 H 98 T 0 -0.00507818
69 H 99 S 0 0.0161167
69 H 100 E 0 0.048724
69 H 103 G 0 -0.0289236
69 H 104 A 0 -0.0412004
69 H 105 R 0 -0.0478319
69 H 106 P 0 -0.000670506
69 H 107 G 0 0.00523609
69 H 108 A 0 -0.0147983
69 H 109 S 0 -0.0298642
69 H 110 K 0 -0.0432203
69 H 111 A 0 -0.0455146
69 H 112 V 0 -0.111785
69 H 113 V 0 -0.0077566
69 H 114 I 0 -0.06428
69 H 115 L 0 -0.0684817
69 H 116 V 0 -0.0437571
69 H 117 T 0 -0.0246825
69 H 118 D 0 -0.01812
69 H 119 V 0 0.0139182
69 H 120 S 0 -0.022668
69 H 121 V 0 -0.0621618
69 H 122 D 0 -0.00901639
69 H 123 S 0 -0.00232967
69 H 124 V 0 -0.0650085
69 H 125 D 0 0.0351731
69 H 126 A 0 0.0104548
69 H 127 A 0 -0.0456074
69 H 128 A 0 -0.0103323
69 H 129 D 0 0.0113616
69 H 130 A 0 0.0113915
69 H 131 A 0 -0.0407909
69 H 132 R 0 -0.0687923
69 H 133 S 0 0.0374414
69 H 134 N 0 -0.0222218
69 H 135 R 0 -0.00425797
69 H 136 V 0 -0.0801136
69 H 137 T 0 -0.0489754
69 H 138 V 0 -0.0756125
69 H 139 F 0 -0.1081
69 H 140 P 0 -0.0577385
69 H 141 I 0 -0.0265035
69 H 142 G 0 -0.0756217
69 H 143 I 0 -0.033532
69 H 144 G 0 -0.0609181
69 H 145 D 0 0.0115775
69 H 146 R 0 -0.0394344
69 H 147 Y 0 -0.0394942
69 H 148 D 0 -0.0762641
69 H 149 A 0 -0.0189372
69 H 150 A 0 -0.0433934
69 H 151 Q 0 -0.0247724
69 H 152 L 0 -0.0659938
69 H 153 R 0 -0.0299934
69 H 154 I 0 0.0130588
69 H 155 L 0 -0.0940905
69 H 156 A 0 -0.0702466
69 H 157 G 0 -0.0687494
69 H 158 P 0 -0.0333489
69 H 159 A 0 -0.0682935
69 H 160 G 0 -0.01577
69 H 162 S 0 -0.0419537
69 H 163 N 0 -0.0622114
69 H 164 V 0 -0.0591738
69 H 165 V 0 -0.0702815
69 H 166 K 0 -0.046564
69 H 167 L 0 -0.0885511
69 H 168 Q 0 0.0112079
69 H 169 R 0 0.0128517
69 H 170 I 0 -0.0153651
69 H 171 E 0 -0.0471956
69 H 172 D 0 -0.0212167
69 H 173 L 0 -0.0278723
69 H 174 P 0 -0.0347549
69 H 175 T 0 -0.0478034
69 H 176 M 0 -0.041394
70 L 71 L 0 0.276416
70 L 72 S 0 0.137499
70 L 73 L 0 0.230064
70 L 74 V 0 0.162218
70 L 75 D 0 0.0750747
70 L 76 V 0 0.0483168
70 L 77 M 0 0.100884
70 L 78 Q 0 0.0735739
70 L 79 R 0 0.0587386
70 L 80 E 0 0.0259848
70 L 81 G 0 -0.00910614
70 L 82 G 0 0.0296893
70 L 83 P 0 0.00210809
70 L 84 S 0 -0.0205342
70 L 85 Q 0 -0.0275818
70 L 86 I 0 -0.0478814
70 L 87 G 0 -0.00577457
70 L 88 D 0 -0.0630259
70 L 89 A 0 0.0199468
70 L 90 L 0 0.05404
70 L 91 G 0 -0.018346
70 L 92 F 0 -0.0672657
70 L 93 A 0 -0.0366081
70 L 94 V 0 -0.0181295
70 L 95 R 0 -0.0875484
70 L 96 Y 0 -0.0167431
70 L 97 L 0 -0.0153465
70 L 98 T 0 0.00108005
70 L 99 S 0 -0.030687
70 L 100 E 0 -0.00989059
70 L 103 G 0 -0.0125238
70 L 104 A 0 -0.0658725
70 L 105 R 0 -0.0385379
70 L 106 P 0 -0.0192755
70 L 107 G 0 -0.0762533
70 L 108 A 0 -0.0266794
70 L 109 S 0 0.00799936
70 L 110 K 0 -0.027784
70 L 111 A 0 -0.0209524
70 L 112 V 0 -0.0241079
70 L 113 V 0 -0.035957
70 L 114 I 0 -0.0591042
70 L 115 L 0 -0.0166364
70 L 116 V 0 -0.0516332
70 L 117 T 0 -0.0223394
70 L 118 D 0 -0.0596389
70 L 119 V 0 -0.00195554
70 L 120 S 0 0.0223413
70 L 121 V 0 -0.0667133
70 L 122 D 0 -0.055353
70 L 123 S 0 0.0154956
70 L 124 V 0 -0.059531
70 L 125 D 0 -0.0909551
70 L 126 A 0 -0.0104523
70 L 127 A 0 -0.035012
70 L 128 A 0 -0.0389696
70 L 129 D 0 -0.00215076
70 L 130 A 0 -0.0163914
70 L 131 A 0 -0.0626061
70 L 132 R 0 -0.0594177
70 L 133 S 0 -0.0255323
70 L 134 N 0 -0.00609118
70 L 135 R 0 -0.0583631
70 L 136 V 0 -0.0251304
70 L 137 T 0 -0.00874385
70 L 138 V 0 -0.0570481
70 L 139 F 0 -0.0422256
70 L 140 P 0 -0.0753558
70 L 141 I 0 -0.0366761
70 L 142 G 0 -0.0031269
70 L 143 I 0 -0.0722899
70 L 144 G 0 -0.0561249
70 L 145 D 0 -0.0382958
70 L 146 R 0 -0.0283369
70 L 147 Y 0 -0.0591635
70 L 148 D 0 -0.0201628
70 L 149 A 0 -0.0354311
70 L 150 A 0 -0.019714
70 L 151 Q 0 0.0567624
70 L 152 L 0 0.000578261
70 L 153 R 0 -0.0725647
70 L 154 I 0 -0.02473
70 L 155 L 0 -0.0582084
70 L 156 A 0 -0.0446905
70 L 157 G 0 0.00690015
70 L 158 P 0 -0.00836561
70 L 159 A 0 -0.0166935
70 L 160 G 0 -0.0377839
70 L 162 S 0 -0.0646433
70 L 163 N 0 -0.0554626
70 L 164 V 0 -0.0708259
70 L 165 V 0 -0.0356687
70 L 166 K 0 -0.00265197
70 L 167 L 0 -0.0798679
70 L 168 Q 0 0.00657374
70 L 169 R 0 -0.0383793
70 L 170 I 0 -0.0397385
70 L 171 E 0 -0.0616279
70 L 172 D 0 -0.0422024
70 L 173 L 0 -0.0371243
70 L 174 P 0 0.0124416
70 L 175 T 0 -0.0535033
70 L 176 M 0 -0.0301491
71 L 72 S 0 0.520836
71 L 73 L 0 0.255659
71 L 74 V 0 0.142465
71 L 75 D 0 0.349841
71 L 76 V 0 0.103644
71 L 77 M 0 0.0424718
71 L 78 Q 0 0.0885427
71 L 79 R 0 0.0868198
71 L 80 E 0 0.0264108
71 L 81 G 0 -0.0152946
71 L 82 G 0 -0.016417
71 L 83 P 0 -0.0235024
71 L 84 S 0 -0.0199598
71 L 85 Q 0 0.00129465
71 L 86 I 0 -0.0467639
71 L 87 G 0 -0.0653175
71 L 88 D 0 -0.0359529
71 L 89 A 0 -0.0831708
71 L 90 L 0 -0.0440198
71 L 91 G 0 -0.0245378
71 L 92 F 0 0.000823694
71 L 93 A 0 -0.0510644
71 L 94 V 0 -0.0632775
71 L 95 R 0 0.00592317
71 L 96 Y 0 -0.0403519
71 L 97 L 0 -0.0204511
71 L 98 T 0 0.00973062
71 L 99 S 0 -0.0387051
71 L 100 E 0 0.0443508
71 L 103 G 0 -0.00818735
71 L 104 A 0 -0.0254077
71 L 105 R 0 -0.0584364
71 L 106 P 0 0.0412244
71 L 107 G 0 -0.000278061
71 L 108 A 0 -0.0702246
71 L 109 S 0 0.00769449
71 L 110 K 0 -0.0495101
71 L 111 A 0 -0.0891914
71 L 112 V 0 0.018311
71 L 113 V 0 -0.0588425
71 L 114 I 0 -0.0975026
71 L 115 L 0 -0.0421806
71 L 116 V 0 -0.0706977
71 L 117 T 0 -0.083289
71 L 118 D 0 -0.0254158
71 L 119 V 0 -0.00141519
71 L 120 S 0 -0.0533283
71 L 121 V 0 -0.0298822
71 L 122 D 0 -0.0415599
71 L 123 S 0 -0.0410393
71 L 124 V 0 -0.0721793
71 L 125 D 0 -0.0651156
71 L 126 A 0 0.00791581
71 L 127 A 0 -0.0763766
71 L 128 A 0 -0.0183807
71 L 129 D 0 -0.0284188
71 L 130 A 0 -0.0377968
71 L 131 A 0 -0.0531092
71 L 132 R 0 -0.00335151
71 L 133 S 0 -0.00701951
71 L 134 N 0 -0.055126
71 L 135 R 0 -0.0741605
71 L 136 V 0 -0.0636071
71 L 137 T 0 0.0101471
71 L 138 V 0 -0.0658074
71 L 139 F 0 -0.0850997
71 L 140 P 0 -0.0435156
71 L 141 I 0 -0.045184
71 L 142 G 0 -0.0180228
71 L 143 I 0 0.00283039
71 L 144 G 0 -0.0633548
71 L 145 D 0 -0.0535551
71 L 146 R 0 -0.0410059
71 L 147 Y 0 -0.0523279
71 L 148 D 0 -0.0072112
71 L 149 A 0 -0.0601238
71 L 150 A 0 -0.00499846
71 L 151 Q 0 -0.00503997
71 L 152 L 0 0.0217628
71 L 153 R 0 -0.0434148
71 L 154 I 0 -0.0389226
71 L 155 L 0 -0.0850844
71 L 156 A 0 -0.0500284
71 L 157 G 0 -0.0160142
71 L 158 P 0 0.0176831
71 L 159 A 0 -0.0401535
71 L 160 G 0 -0.0394479
71 L 162 S 0 -0.0746278
71 L 163 N 0 -0.0396597
71 L 164 V 0 -0.0588585
71 L 165 V 0 -0.0665768
71 L 166 K 0 -0.0461479
71 L 167 L 0 -0.0493307
71 L 168 Q 0 -0.00263349
71 L 169 R 0 -0.0209936
71 L 170 I 0 -0.0541888
71 L 171 E 0 -0.0283818
71 L 172 D 0 -0.0301517
71 L 173 L 0 -0.0718282
71 L 174 P 0 -0.0598014
71 L 175 T 0 -0.0305269
71 L 176 M 0 -0.0446982
72 S 73 L 0 0.422247
72 S 74 V 0 0.268878
72 S 75 D 0 0.374011
72 S 76 V 0 0.449905
72 S 77 M 0 0.0508108
72 S 78 Q 0 0.115227
72 S 79 R 0 0.0482812
72 S 80 E 0 0.0523141
72 S 81 G 0 -0.0281204
72 S 82 G 0 0.0203291
72 S 83 P 0 -0.0165097
72 S 84 S 0 -0.042631
72 S 85 Q 0 -0.0694042
72 S 86 I 0 -0.0776031
72 S 87 G 0 -0.0648043
72 S 88 D 0 -0.0236304
72 S 89 A 0 -0.0602673
72 S 90 L 0 -0.0506189
72 S 91 G 0 -0.00747448
72 S 92 F 0 -0.0006043
72 S 93 A 0 -0.0398776
72 S 94 V 0 -0.00924779
72 S 95 R 0 0.0301894
72 S 96 Y 0 -0.00707286
72 S 97 L 0 -0.0152332
72 S 98 T 0 -0.0164356
72 S 99 S 0 0.0187058
72 S 100 E 0 0.00343306
72 S 103 G 0 0.00953154
72 S 104 A 0 0.00358626
72 S 105 R 0 -0.00325203
72 S 106 P 0 0.0102674
72 S 107 G 0 0.0160429
72 S 108 A 0 -0.027764
72 S 109 S 0 -0.0486713
72 S 110 K 0 -0.0455562
72 S 111 A 0 -0.0666876
72 S 112 V 0 -0.0807864
72 S 113 V 0 -0.0444647
72 S 114 I 0 -0.0402982
72 S 115 L 0 -0.0669921
72 S 116 V 0 -0.0254985
72 S 117 T 0 -0.0297923
72 S 118 D 0 -0.0275219
72 S 119 V 0 -2.3919e-05
72 S 120 S 0 -0.0365714
72 S 121 V 0 -0.0503945
72 S 122 D 0 -0.0276381
72 S 123 S 0 -0.00799645
72 S 124 V 0 -0.0402602
72 S 125 D 0 0.0621589
72 S 126 A 0 0.0558811
72 S 127 A 0 -0.0317866
72 S 128 A 0 -0.0741067
72 S 129 D 0 0.0133579
72 S 130 A 0 0.00331568
72 S 131 A 0 -0.00618945
72 S 132 R 0 -0.0134483
72 S 133 S 0 0.0233702
72 S 134 N 0 0.0418306
72 S 135 R 0 0.0318089
72 S 136 V 0 -0.0514151
72 S 137 T 0 -0.00926708
72 S 138 V 0 -0.0579224
72 S 139 F 0 -0.0642588
72 S 140 P 0 -0.00598447
72 S 141 I 0 -0.0606112
72 S 142 G 0 -0.0885026
72 S 143 I 0 -0.0513021
72 S 144 G 0 -0.020551
72 S 145 D 0 -0.00328379
72 S 146 R 0 -0.0209944
72 S 147 Y 0 -0.036222
72 S 148 D 0 -0.0263376
72 S 149 A 0 -0.0541502
72 S 150 A 0 0.00866426
72 S 151 Q 0 -0.0473846
72 S 152 L 0 -0.0348097
72 S 153 R 0 -0.0165734
72 S 154 I 0 -0.0467131
72 S 155 L 0 -0.0505105
72 S 156 A 0 -0.00815929
72 S 157 G 0 -0.0572753
72 S 158 P 0 0.0318298
72 S 159 A 0 -0.0529724
72 S 160 G 0 -0.0752858
72 S 162 S 0 -0.0287553
72 S 163 N 0 -0.0427656
72 S 164 V 0 -0.0621234
72 S 165 V 0 -0.0390977
72 S 166 K 0 0.018834
72 S 167 L 0 -0.0366752
72 S 168 Q 0 -0.00241835
72 S 169 R 0 0.0248988
72 S 170 I 0 -0.0255036
72 S 171 E 0 -0.0429378
72 S 172 D 0 -0.0128487
72 S 173 L 0 -0.0949329
72 S 174 P 0 8.77058e-05
72 S 175 T 0 -0.00993122
72 S 176 M 0 -0.0262452
73 L 74 V 0 0.472032
73 L 75 D 0 0.242059
73 L 76 V 0 0.265329
73 L 77 M 0 0.125715
73 L 78 Q 0 0.086028
73 L 79 R 0 0.0619572
73 L 80 E 0 0.0614599
73 L 81 G 0 -0.0463473
73 L 82 G 0 0.0250214
73 L 83 P 0 0.0515574
73 L 84 S 0 -0.0621827
73 L 85 Q 0 -0.0257769
73 L 86 I 0 -0.0782036
73 L 87 G 0 0.0334975
73 L 88 D 0 -0.0465894
73 L 89 A 0 0.00900093
73 L 90 L 0 -0.00149679
73 L 91 G 0 0.00568361
73 L 92 F 0 -0.0383018
73 L 93 A 0 -0.0476902
73 L 94 V 0 0.0625248
73 L 95 R 0 0.00532862
73 L 96 Y 0 -0.0434336
73 L 97 L 0 -0.0444739
73 L 98 T 0 -0.0456531
73 L 99 S 0 0.00922246
73 L 100 E 0 -0.00294246
73 L 103 G 0 -0.0238883
73 L 104 A 0 -0.0236536
73 L 105 R 0 -0.0564583
73 L 106 P 0 -0.0520231
73 L 107 G 0 -0.0506024
73 L 108 A 0 0.0150205
73 L 109 S 0 -0.0443442
73 L 110 K 0 -0.0281542
73 L 111 A 0 -0.0135173
73 L 112 V 0 -0.0551154
73 L 113 V 0 0.00329366
73 L 114 I 0 -0.0261421
73 L 115 L 0 -0.0759413
73 L 116 V 0 -0.0250845
73 L 117 T 0 -0.0557144
73 L 118 D 0 -0.0916515
73 L 119 V 0 -0.0583277
73 L 120 S 0 -0.0502165
73 L 121 V 0 0.00833794
73 L 122 D 0 -0.00485973
73 L 123 S 0 0.0069179
73 L 124 V 0 -0.0578546
73 L 125 D 0 -0.0577966
73 L 126 A 0 0.0354661
73 L 127 A 0 -0.0563458
73 L 128 A 0 -0.108112
73 L 129 D 0 -0.0328184
73 L 130 A 0 -0.0489873
73 L 131 A 0 -0.0623301
73 L 132 R 0 -0.00505051
73 L 133 S 0 -0.0137574
73 L 134 N 0 0.00593441
73 L 135 R 0 -0.06403
73 L 136 V 0 -0.0150426
73 L 137 T 0 -0.0768383
73 L 138 V 0 -0.0461908
73 L 139 F 0 -0.04051
73 L 140 P 0 -0.0239899
73 L 141 I 0 -0.084482
73 L 142 G 0 -0.0549696
73 L 143 I 0 -0.107465
73 L 144 G 0 -0.0382116
73 L 145 D 0 -0.0709794
73 L 146 R 0 -0.0682969
73 L 147 Y 0 -0.0409765
73 L 148 D 0 0.0416583
73 L 149 A 0 -0.0480503
73 L 150 A 0 -0.00380823
73 L 151 Q 0 -0.0764732
73 L 152 L 0 -0.0454652
73 L 153 R 0 0.0254405
73 L 154 I 0 -0.0227313
73 L 155 L 0 -0.0802339
73 L 156 A 0 -0.0349289
73 L 157 G 0 -0.0134256
73 L 158 P 0 -0.0560518
73 L 159 A 0 -0.0654273
73 L 160 G 0 -0.0164936
73 L 162 S 0 -0.0974105
73 L 163 N 0 -0.0304817
73 L 164 V 0 -0.0406063
73 L 165 V 0 -0.0611837
73 L 166 K 0 -0.0443496
73 L 167 L 0 0.0252552
73 L 168 Q 0 -0.0466388
73 L 169 R 0 -0.0397409
73 L 170 I 0 -0.0346487
73 L 171 E 0 -0.0303261
73 L 172 D 0 -0.045861
73 L 173 L 0 -0.0529212
73 L 174 P 0 -0.0919615
73 L 175 T 0 -0.0404717
73 L 176 M 0 -0.05201
74 V 75 D 0 0.285556
74 V 76 V 0 0.126697
74 V 77 M 0 0.269088
74 V 78 Q 0 0.100898
74 V 79 R 0 0.0803708
74 V 80 E 0 0.0351436
74 V 81 G 0 0.0109776
74 V 82 G 0 -0.0158372
74 V 83 P 0 -0.0119992
74 V 84 S 0 -0.0168553
74 V 85 Q 0 -0.0242277
74 V 86 I 0 -0.0364764
74 V 87 G 0 -0.0151778
74 V 88 D 0 -0.0386229
74 V 89 A 0 -0.0261144
74 V 90 L 0 -0.0102513
74 V 91 G 0 -0.0215326
74 V 92 F 0 -0.0889562
74 V 93 A 0 0.0054906
74 V 94 V 0 -0.0242569
74 V 95 R 0 -0.0165782
74 V 96 Y 0 -0.0523943
74 V 97 L 0 -0.0208325
74 V 98 T 0 -0.0704405
74 V 99 S 0 -0.0278592
74 V 100 E 0 -0.050999
74 V 103 G 0 0.0173032
74 V 104 A 0 -0.0854163
74 V 105 R 0 -0.0202841
74 V 106 P 0 -0.0991097
74 V 107 G 0 -0.0519213
74 V 108 A 0 -0.0738309
74 V 109 S 0 -0.00776519
74 V 110 K 0 0.00159572
74 V 111 A 0 -0.0589328
74 V 112 V 0 0.00235662
74 V 113 V 0 0.00905996
74 V 114 I 0 -0.0116772
74 V 115 L 0 -0.00393269
74 V 116 V 0 0.0148774
74 V 117 T 0 0.0326454
74 V 118 D 0 -0.018223
74 V 119 V 0 -0.0248141
74 V 120 S 0 0.00220277
74 V 121 V 0 -0.0384967
74 V 122 D 0 -0.04883
74 V 123 S 0 -0.0249001
74 V 124 V 0 -0.0513819
74 V 125 D 0 -0.0499146
74 V 126 A 0 -0.0107505
74 V 127 A 0 -0.0422246
74 V 128 A 0 -0.0126632
74 V 129 D 0 0.0159343
74 V 130 A 0 -0.064219
74 V 131 A 0 -0.0149791
74 V 132 R 0 -0.0267648
74 V 133 S 0 -0.0335299
74 V 134 N 0 -0.0868476
74 V 135 R 0 -0.0131251
74 V 136 V 0 -0.0467154
74 V 137 T 0 -0.0361896
74 V 138 V 0 -0.0493949
74 V 139 F 0 -0.033197
74 V 140 P 0 0.0260171
74 V 141 I 0 -0.0275191
74 V 142 G 0 -0.0557506
74 V 143 I 0 0.00917993
74 V 144 G 0 -0.0286384
74 V 145 D 0 -0.0108285
74 V 146 R 0 -0.0533029
74 V 147 Y 0 -0.0957175
74 V 148 D 0 -0.0436544
74 V 149 A 0 -0.0908515
74 V 150 A 0 -0.0908978
74 V 151 Q 0 -0.0162086
74 V 152 L 0 -0.0261854
74 V 153 R 0 -0.0484844
74 V 154 I 0 -0.040805
74 V 155 L 0 -0.0429663
74 V 156 A 0 0.0112158
74 V 157 G 0 -0.0336494
74 V 158 P 0 -0.0861232
74 V 159 A 0 -0.0642827
74 V 160 G 0 -0.0635121
74 V 162 S 0 0.0305828
74 V 163 N 0 -0.0515232
74 V 164 V 0 -0.0636256
74 V 165 V 0 -0.0251798
74 V 166 K 0 -0.0163545
74 V 167 L 0 -0.0196982
74 V 168 Q 0 0.032564
74 V 169 R 0 -0.0683752
74 V 170 I 0 -0.0868441
74 V 171 E 0 -0.0353623
74 V 172 D 0 -0.0898455
74 V 173 L 0 -0.0534956
74 V 174 P 0 -0.0698279
74 V 175 T 0 0.00519954
74 V 176 M 0 -0.0234414
75 D 76 V 0 0.467525
75 D 77 M 0 0.18842
75 D 78 Q 0 0.234021
75 D 79 R 0 0.0647793
75 D 80 E 0 0.0316976
75 D 81 G 0 0.0440086
75 D 82 G 0 0.0153379
75 D 83 P 0 -0.0220501
75 D 84 S 0 -0.0392459
75 D 85 Q 0 -0.0278308
75 D 86 I 0 -0.0411488
75 D 87 G 0 -0.093192
75 D 88 D 0 -0.0171518
75 D 89 A 0 -0.0703023
75 D 90 L 0 -0.0225756
75 D 91 G 0 -0.0139655
75 D 92 F 0 -0.00459889
75 D 93 A 0 -0.0355053
75 D 94 V 0 -0.0639961
75 D 95 R 0 0.0643133
75 D 96 Y 0 -0.0634295
75 D 97 L 0 -0.0411017
75 D 98 T 0 -0.0103963
75 D 99 S 0 0.0560182
75 D 100 E 0 -0.0229278
75 D 103 G 0 -0.0359058
75 D 104 A 0 -0.0408505
75 D 105 R 0 -0.0184721
75 D 106 P 0 0.0387735
75 D 107 G 0 -0.00453003
75 D 108 A 0 -0.0195661
75 D 109 S 0 -0.0165095
75 D 110 K 0 -0.0379372
75 D 111 A 0 -0.000855952
75 D 112 V 0 0.00254085
75 D 113 V 0 -0.0388708
75 D 114 I 0 -0.110268
75 D 115 L 0 -0.100721
75 D 116 V 0 -0.0429883
75 D 117 T 0 -0.017893
75 D 118 D 0 0.0294456
75 D 119 V 0 -0.0251979
75 D 120 S 0 -0.0811198
75 D 121 V 0 -0.0426809
75 D 122 D 0 -0.0689743
75 D 123 S 0 -0.0194023
75 D 124 V 0 -0.0326104
75 D 125 D 0 -0.00564343
75 D 126 A 0 0.0402013
75 D 127 A 0 -0.0268781
75 D 128 A 0 -0.0581808
75 D 129 D 0 0.00415863
75 D 130 A 0 -0.0467868
75 D 131 A 0 -0.073713
75 D 132 R 0 0.00624377
75 D 133 S 0 0.00838085
75 D 134 N 0 -0.0195099
75 D 135 R 0 -0.0528312
75 D 136 V 0 -0.0126274
75 D 137 T 0 -0.0825929
75 D 138 V 0 -0.100937
75 D 139 F 0 -0.0896953
75 D 140 P 0 -0.102043
75 D 141 I 0 -0.0862746
75 D 142 G 0 -0.0543079
75 D 143 I 0 -0.077252
75 D 144 G 0 -0.0806876
75 D 145 D 0 -0.0311658
75 D 146 R 0 -0.0512353
75 D 147 Y 0 -0.0642764
75 D 148 D 0 -0.0370338
75 D 149 A 0 -0.0799465
75 D 150 A 0 -0.0344239
75 D 151 Q 0 -0.0533116
75 D 152 L 0 -0.0632307
75 D 153 R 0 -0.0447475
75 D 154 I 0 -0.02762
75 D 155 L 0 -0.0400309
75 D 156 A 0 -0.0523761
75 D 157 G 0 -0.0200786
75 D 158 P 0 -0.0508807
75 D 159 A 0 -0.0302053
75 D 160 G 0 -0.0143538
75 D 162 S 0 -0.0579072
75 D 163 N 0 -0.0328075
75 D 164 V 0 -0.0585373
75 D 165 V 0 -0.0745359
75 D 166 K 0 -0.104033
75 D 167 L 0 -0.0132526
75 D 168 Q 0 -0.0289393
75 D 169 R 0 -0.0487094
75 D 170 I 0 -0.0293478
75 D 171 E 0 0.0258792
75 D 172 D 0 -0.0247102
75 D 173 L 0 -0.0742319
75 D 174 P 0 -0.0213026
75 D 175 T 0 -0.0421407
75 D 176 M 0 -0.0388287
76 V 77 M 0 0.508761
76 V 78 Q 0 0.331952
76 V 79 R 0 0.185725
76 V 80 E 0 0.0681228
76 V 81 G 0 -0.0251774
76 V 82 G 0 0.00634887
76 V 83 P 0 0.0853056
76 V 84 S 0 -0.0777976
76 V 85 Q 0 -0.0404941
76 V 86 I 0 -0.0931898
76 V 87 G 0 -0.0839224
76 V 88 D 0 -0.00768712
76 V 89 A 0 -0.0185987
76 V 90 L 0 -0.0313178
76 V 91 G 0 0.00734605
76 V 92 F 0 0.0223954
76 V 93 A 0 -0.0149131
76 V 94 V 0 0.0681903
76 V 95 R 0 0.0305878
76 V 96 Y 0 -0.0426549
76 V 97 L 0 -0.0588233
76 V 98 T 0 0.0324299
76 V 99 S 0 0.03457
76 V 100 E 0 0.0152003
76 V 103 G 0 -0.0209081
76 V 104 A 0 -0.0230364
76 V 105 R 0 -0.0465037
76 V 106 P 0 -0.000672323
76 V 107 G 0 -0.0286917
76 V 108 A 0 -0.0113655
76 V 109 S 0 -0.0279903
76 V 110 K 0 -0.0184671
76 V 111 A 0 -0.00109807
76 V 112 V 0 -0.0493483
76 V 113 V 0 -0.0496427
76 V 114 I 0 -0.0788496
76 V 115 L 0 -0.0945514
76 V 116 V 0 -0.0351399
76 V 117 T 0 -0.0534506
76 V 118 D 0 -0.0628619
76 V 119 V 0 -0.000596059
76 V 120 S 0 -0.0826388
76 V 121 V 0 -0.00971763
76 V 122 D 0 -0.00944393
76 V 123 S 0 0.0447353
76 V 124 V 0 -0.0275033
76 V 125 D 0 0.0569954
76 V 126 A 0 0.0293808
76 V 127 A 0 -0.0317415
76 V 128 A 0 -0.00946712
76 V 129 D 0 0.0131817
76 V 130 A 0 0.0326788
76 V 131 A 0 -0.0356312
76 V 132 R 0 -0.0304918
76 V 133 S 0 0.00983028
76 V 134 N 0 -0.0185275
76 V 135 R 0 -0.0143726
76 V 136 V 0 -0.0767261
76 V 137 T 0 -0.0530169
76 V 138 V 0 -0.017103
76 V 139 F 0 -0.0402411
76 V 140 P 0 -0.0958478
76 V 141 I 0 -0.0658859
76 V 142 G 0 -0.0642165
76 V 143 I 0 -0.0394271
76 V 144 G 0 -0.0843039
76 V 145 D 0 -0.0198277
76 V 146 R 0 -0.0380317
76 V 147 Y 0 -0.0351635
76 V 148 D 0 -0.0273516
76 V 149 A 0 0.0194602
76 V 150 A 0 0.00441185
76 V 151 Q 0 0.00168178
76 V 152 L 0 -0.0483877
76 V 153 R 0 0.0557354
76 V 154 I 0 -0.0157495
76 V 155 L 0 -0.0660834
76 V 156 A 0 -0.0479468
76 V 157 G 0 -0.0853828
76 V 158 P 0 -0.0370932
76 V 159 A 0 -0.0258149
76 V 160 G 0 -0.0373688
76 V 162 S 0 -0.0253473
76 V 163 N 0 -0.0383929
76 V 164 V 0 -0.0632829
76 V 165 V 0 0.0249306
76 V 166 K 0 -0.0464739
76 V 167 L 0 -0.0651365
76 V 168 Q 0 0.00669205
76 V 169 R 0 0.0480736
76 V 170 I 0 -0.0565542
76 V 171 E 0 0.00855115
76 V 172 D 0 -0.0112326
76 V 173 L 0 -0.0627033
76 V 174 P 0 0.019344
76 V 175 T 0 0.0268621
76 V 176 M 0 -0.0509867
77 M 78 Q 0 0.421581
77 M 79 R 0 0.284347
77 M 80 E 0 0.0438798
77 M 81 G 0 0.0972705
77 M 82 G 0 0.0553163
77 M 83 P 0 0.0115694
77 M 84 S 0 0.0327358
77 M 85 Q 0 -0.0488529
77 M 86 I 0 -0.0318222
77 M 87 G 0 -0.0146083
77 M 88 D 0 -0.0296899
77 M 89 A 0 -0.0365785
77 M 90 L 0 -0.0274803
77 M 91 G 0 -0.00887482
77 M 92 F 0 0.0165586
77 M 93 A 0 -0.0337479
77 M 94 V 0 -0.0458916
77 M 95 R 0 0.0479261
77 M 96 Y 0 -0.0164268
77 M 97 L 0 -0.0175339
77 M 98 T 0 -0.0109544
77 M 99 S 0 -0.0201362
77 M 100 E 0 -0.0298516
77 M 103 G 0 -0.0208749
77 M 104 A 0 -0.000534885
77 M 105 R 0 -0.0999234
77 M 106 P 0 0.0229856
77 M 107 G 0 -0.0117411
77 M 108 A 0 -0.0658791
77 M 109 S 0 -0.0152515
77 M 110 K 0 0.0104612
77 M 111 A 0 -0.0509288
77 M 112 V 0 6.51703e-05
77 M 113 V 0 -0.023361
77 M 114 I 0 0.00662377
77 M 115 L 0 0.026961
77 M 116 V 0 0.00254525
77 M 117 T 0 -0.0537652
77 M 118 D 0 -0.0518473
77 M 119 V 0 -0.0200649
77 M 120 S 0 -0.0744712
77 M 121 V 0 -0.0398245
77 M 122 D 0 -0.0142249
77 M 123 S 0 -0.0502121
77 M 124 V 0 -0.0273532
77 M 125 D 0 -0.0128945
77 M 126 A 0 -0.0746755
77 M 127 A 0 -0.0714804
77 M 128 A 0 -0.0357588
77 M 129 D 0 -0.043256
77 M 130 A 0 -0.0288356
77 M 131 A 0 -0.0749987
77 M 132 R 0 -0.0705901
77 M 133 S 0 -0.0122421
77 M 134 N 0 -0.0384753
77 M 135 R 0 -0.0385398
77 M 136 V 0 -0.0158714
77 M 137 T 0 0.0034637
77 M 138 V 0 -0.0546315
77 M 139 F 0 -0.0617997
77 M 140 P 0 -0.110651
77 M 141 I 0 -0.0798027
77 M 142 G 0 0.0293945
77 M 143 I 0 -0.0235471
77 M 144 G 0 0.00104502
77 M 145 D 0 -0.0310841
77 M 146 R 0 -0.0357192
77 M 147 Y 0 -0.0406096
77 M 148 D 0 -0.0477553
77 M 149 A 0 -0.027516
77 M 150 A 0 -0.082227
77 M 151 Q 0 -0.0750838
77 M 152 L 0 -0.0607111
77 M 153 R 0 -0.04542
77 M 154 I 0 -0.0419093
77 M 155 L 0 0.0406141
77 M 156 A 0 -0.065222
77 M 157 G 0 -0.0534095
77 M 158 P 0 -0.0709753
77 M 159 A 0 -0.0958787
77 M 160 G 0 -0.0857688
77 M 162 S 0 -0.0365355
77 M 163 N 0 -0.0674818
77 M 164 V 0 -0.0114366
77 M 165 V 0 -0.0280312
77 M 166 K 0 -0.0357281
77 M 167 L 0 -0.0477193
77 M 168 Q 0 -0.0475301
77 M 169 R 0 -0.042706
77 M 170 I 0 -0.0328722
77 M 171 E 0 -0.0437263
77 M 172 D 0 -0.0265866
77 M 173 L 0 -0.0324371
77 M 174 P 0 -0.0267792
77 M 175 T 0 -0.0270635
77 M 176 M 0 -0.0430242
78 Q 79 R 0 0.415799
78 Q 80 E 0 0.191187
78 Q 81 G 0 0.0533562
78 Q 82 G 0 0.0387706
78 Q 83 P 0 0.0236846
78 Q 84 S 0 0.000642031
78 Q 85 Q 0 0.0204989
78 Q 86 I 0 0.019014
78 Q 87 G 0 -0.00138407
78 Q 88 D 0 -0.0208612
78 Q 89 A 0 -0.043356
78 Q 90 L 0 -0.00987333
78 Q 91 G 0 0.0244645
78 Q 92 F 0 -0.0191882
78 Q 93 A 0 -0.0258941
78 Q 94 V 0 0.0025448
78 Q 95 R 0 0.0309766
78 Q 96 Y 0 -0.0649231
78 Q 97 L 0 -0.00420029
78 Q 98 T 0 -0.0585594
78 Q 99 S 0 0.0461153
78 Q 100 E 0 0.017868
78 Q 103 G 0 -0.0877157
78 Q 104 A 0 -0.0510564
78 Q 105 R 0 -0.0122134
78 Q 106 P 0 -0.0510701
78 Q 107 G 0 0.0123539
78 Q 108 A 0 -0.0342364
78 Q 109 S 0 -0.0125575
78 Q 110 K 0 -0.0153474
78 Q 111 A 0 -0.0221506
78 Q 112 V 0 -0.0613738
78 Q 113 V 0 -0.0220828
78 Q 114 I 0 -0.0412987
78 Q 115 L 0 -0.0795325
78 Q 116 V 0 -0.0955271
78 Q 117 T 0 -0.0286043
78 Q 118 D 0 -0.0468779
78 Q 119 V 0 0.0321113
78 Q 120 S 0 -0.0775435
78 Q 121 V 0 0.0267523
78 Q 122 D 0 -0.0234269
78 Q 123 S 0 0.0470368
78 Q 124 V 0 -0.0636303
78 Q 125 D 0 0.00284603
78 Q 126 A 0 0.0184044
78 Q 127 A 0 -0.0404241
78 Q 128 A 0 -0.075207
78 Q 129 D 0 0.00808066
78 Q 130 A 0 0.0116907
78 Q 131 A 0 -0.0281907
78 Q 132 R 0 0.0133643
78 Q 133 S 0 0.00165661
78 Q 134 N 0 -0.0215026
78 Q 135 R 0 -0.0517303
78 Q 136 V 0 -0.0722631
78 Q 137 T 0 -0.0353283
78 Q 138 V 0 -0.0794442
78 Q 139 F 0 -0.0772187
78 Q 140 P 0 -0.104923
78 Q 141 I 0 -0.0615542
78 Q 142 G 0 -0.0515704
78 Q 143 I 0 -0.0737606
78 Q 144 G 0 -0.0320743
78 Q 145 D 0 0.00255719
78 Q 146 R 0 -0.0630418
78 Q 147 Y 0 -0.0277517
78 Q 148 D 0 -0.0489497
78 Q 149 A 0 -0.00912528
78 Q 150 A 0 0.0457453
78 Q 151 Q 0 -0.0347273
78 Q 152 L 0 -0.0690843
78 Q 153 R 0 -0.024221
78 Q 154 I 0 -0.0412896
78 Q 155 L 0 -0.0601315
78 Q 156 A 0 -0.0313861
78 Q 157 G 0 -0.0395368
78 Q 158 P 0 0.0288592
78 Q 159 A 0 -0.0711721
78 Q 160 G 0 -0.0102171
78 Q 162 S 0 -0.0550721
78 Q 163 N 0 -0.0380438
78 Q 164 V 0 -0.0150009
78 Q 165 V 0 -0.0818192
78 Q 166 K 0 -0.0423799
78 Q 167 L 0 -0.0861354
78 Q 168 Q 0 0.00137963
78 Q 169 R 0 -0.00179496
78 Q 170 I 0 -0.0422987
78 Q 171 E 0 0.0117701
78 Q 172 D 0 -0.0373382
78 Q 173 L 0 -0.0495371
78 Q 174 P 0 0.0151635
78 Q 175 T 0 -0.00222389
78 Q 176 M 0 -0.0237654
79 R 80 E 0 0.352022
79 R 81 G 0 0.412446
79 R 82 G 0 0.190143
79 R 83 P 0 0.0851244
79 R 84 S 0 0.0636444
79 R 85 Q 0 -0.00316781
79 R 86 I 0 0.0640137
79 R 87 G 0 -0.0144303
79 R 88 D 0 -0.0431193
79 R 89 A 0 -0.0491704
79 R 90 L 0 -0.0534217
79 R 91 G 0 -0.0327724
79 R 92 F 0 -0.0149427
79 R 93 A 0 -0.0268039
79 R 94 V 0 -0.00939649
79 R 95 R 0 -0.00882411
79 R 96 Y 0 -0.0133956
79 R 97 L 0 -0.0198065
79 R 98 T 0 -0.00806757
79 R 99 S 0 -0.0565399
79 R 100 E 0 0.0156965
79 R 103 G 0 -0.0244494
79 R 104 A 0 -0.0706777
79 R 105 R 0 -0.0309157
79 R 106 P 0 -0.00639483
79 R 107 G 0 -0.0414684
79 R 108 A 0 -0.0759732
79 R 109 S 0 -0.0758398
79 R 110 K 0 -0.081193
79 R 111 A 0 -0.0318767
79 R 112 V 0 -0.0424735
79 R 113 V 0 -0.0592289
79 R 114 I 0 0.0190646
79 R 115 L 0 -0.059664
79 R 116 V 0 -0.0583884
79 R 117 T 0 -0.0342542
79 R 118 D 0 -0.0405661
79 R 119 V 0 0.0769437
79 R 120 S 0 -0.00555561
79 R 121 V 0 -0.00303914
79 R 122 D 0 -0.0268565
79 R 123 S 0 -0.0515422
79 R 124 V 0 -0.0816954
79 R 125 D 0 -0.0497588
79 R 126 A 0 -0.0287836
79 R 127 A 0 -0.0616886
79 R 128 A 0 -0.0475296
79 R 129 D 0 -0.0225526
79 R 130 A 0 -0.0605525
79 R 131 A 0 -0.0505849
79 R 132 R 0 -0.0465495
79 R 133 S 0 -0.00937318
79 R 134 N 0 -0.0402084
79 R 135 R 0 -0.0428858
79 R 136 V 0 -0.124977
79 R 137 T 0 -0.0250278
79 R 138 V 0 -0.0867234
79 R 139 F 0 -0.0717638
79 R 140 P 0 -0.0208975
79 R 141 I 0 -0.0876237
79 R 142 G 0 -0.0004815
79 R 143 I 0 -0.0118823
79 R 144 G 0 -0.0367058
79 R 145 D 0 -0.00199813
79 R 146 R 0 0.00427422
79 R 147 Y 0 -0.0508833
79 R 148 D 0 -0.025515
79 R 149 A 0 -0.0156719
79 R 150 A 0 -0.0267218
79 R 151 Q 0 0.000451281
79 R 152 L 0 -0.062713
79 R 153 R 0 -0.0719454
79 R 154 I 0 -0.0675073
79 R 155 L 0 -0.0822928
79 R 156 A 0 -0.0911814
79 R 157 G 0 -0.0582869
79 R 158 P 0 -0.047149
79 R 159 A 0 -0.0413713
79 R 160 G 0 -0.059453
79 R 162 S 0 -0.0385026
79 R 163 N 0 -0.0441897
79 R 164 V 0 -0.0326537
79 R 165 V 0 0.00464008
79 R 166 K 0 -0.094616
79 R 167 L 0 -0.00305226
79 R 168 Q 0 -0.0465065
79 R 169 R 0 0.0168394
79 R 170 I 0 -0.021263
79 R 171 E 0 -0.0361011
79 R 172 D 0 -0.0680566
79 R 173 L 0 -0.0578236
79 R 174 P 0 -0.0857863
79 R 175 T 0 -0.0109544
79 R 176 M 0 -0.0871906
80 E 81 G 0 1.42335
80 E 82 G 0 0.160261
80 E 83 P 0 0.155892
80 E 84 S 0 -0.0190967
80 E 85 Q 0 0.0249529
80 E 86 I 0 0.0610733
80 E 87 G 0 0.00890639
80 E 88 D 0 0.0478904
80 E 89 A 0 -0.0712512
80 E 90 L 0 -0.0380842
80 E 91 G 0 -0.00739625
80 E 92 F 0 0.00153698
80 E 93 A 0 0.0182929
80 E 94 V 0 0.00539233
80 E 95 R 0 0.0195046
80 E 96 Y 0 0.0104064
80 E 97 L 0 -0.0189006
80 E 98 T 0 0.0402882
80 E 99 S 0 0.0082516
80 E 100 E 0 0.00398128
80 E 103 G 0 -0.00916507
80 E 104 A 0 -0.0195947
80 E 105 R 0 -0.0618411
80 E 106 P 0 -0.041257
80 E 107 G 0 -0.0362885
80 E 108 A 0 -0.0599523
80 E 109 S 0 -0.0367655
80 E 110 K 0 -0.0412096
80 E 111 A 0 -0.0368928
80 E 112 V 0 -0.0949436
80 E 113 V 0 0.00994689
80 E 114 I 0 -0.0471027
80 E 115 L 0 -0.0884007
80 E 116 V 0 -0.0840572
80 E 117 T 0 -0.0777451
80 E 118 D 0 -0.0604343
80 E 119 V 0 0.0156392
80 E 120 S 0 0.0145594
80 E 121 V 0 0.0128443
80 E 122 D 0 0.0160042
80 E 123 S 0 -0.0648618
80 E 124 V 0 -0.0467832
80 E 125 D 0 0.00136041
80 E 126 A 0 -0.0205399
80 E 127 A 0 0.0109617
80 E 128 A 0 -0.0526811
80 E 129 D 0 -0.0422961
80 E 130 A 0 -0.034813
80 E 131 A 0 -0.0564728
80 E 132 R 0 -0.0183476
80 E 133 S 0 -0.0107839
80 E 134 N 0 -0.0235723
80 E 135 R 0 -0.0469953
80 E 136 V 0 0.0131031
80 E 137 T 0 -0.0662952
80 E 138 V 0 -0.0784834
80 E 139 F 0 -0.063278
80 E 140 P 0 -0.0227147
80 E 141 I 0 -0.0643175
80 E 142 G 0 -0.0516014
80 E 143 I 0 -0.0994374
80 E 144 G 0 0.00468044
80 E 145 D 0 0.0215415
80 E 146 R 0 -0.0189288
80 E 147 Y 0 -0.0379699
80 E 148 D 0 -0.00487351
80 E 149 A 0 -0.0371645
80 E 150 A 0 -0.0195368
80 E 151 Q 0 -0.052169
80 E 152 L 0 -0.0282417
80 E 153 R 0 -0.0307686
80 E 154 I 0 -0.0457331
80 E 155 L 0 -0.114146
80 E 156 A 0 -0.0483815
80 E 157 G 0 -0.0201805
80 E 158 P 0 -0.0266982
80 E 159 A 0 -0.0699697
80 E 160 G 0 -0.0666061
80 E 162 S 0 -0.047161
80 E 163 N 0 -0.0476888
80 E 164 V 0 -0.0583332
80 E 165 V 0 -0.0260829
80 E 166 K 0 -0.0244412
80 E 167 L 0 -0.0479221
80 E 168 Q 0 0.0264931
80 E 169 R 0 -0.0378243
80 E 170 I 0 -0.0241769
80 E 171 E 0 -0.0216394
80 E 172 D 0 -0.0395297
80 E 173 L 0 -0.0573746
80 E 174 P 0 -0.0219531
80 E 175 T 0 -0.000465727
80 E 176 M 0 -0.0570125
81 G 82 G 0 0.373011
81 G 83 P 0 0.0917603
81 G 84 S 0 0.136037
81 G 85 Q 0 0.0112325
81 G 86 I 0 0.056513
81 G 87 G 0 0.00165191
81 G 88 D 0 0.0217262
81 G 89 A 0 0.0163899
81 G 90 L 0 -0.0344935
81 G 91 G 0 -0.0201081
81 G 92 F 0 0.0284676
81 G 93 A 0 0.0666984
81 G 94 V 0 0.00987576
81 G 95 R 0 0.0149062
81 G 96 Y 0 -0.0629294
81 G 97 L 0 -0.0042039
81 G 98 T 0 -0.0352622
81 G 99 S 0 0.0164795
81 G 100 E 0 0.010548
81 G 103 G 0 -0.0281196
81 G 104 A 0 -0.0956777
81 G 105 R 0 -0.091857
81 G 106 P 0 -0.0398346
81 G 107 G 0 -0.0579122
81 G 108 A 0 -0.037841
81 G 109 S 0 -0.0445052
81 G 110 K 0 -0.0977718
81 G 111 A 0 -0.093106
81 G 112 V 0 -0.0612263
81 G 113 V 0 0.0162869
81 G 114 I 0 -0.0497665
81 G 115 L 0 0.0320506
81 G 116 V 0 -0.0294123
81 G 117 T 0 -0.0255689
81 G 118 D 0 -0.0330258
81 G 119 V 0 0.0253583
81 G 120 S 0 0.0320305
81 G 121 V 0 0.0641587
81 G 122 D 0 0.00881131
81 G 123 S 0 0.0391843
81 G 124 V 0 -0.0496346
81 G 125 D 0 -0.0392461
81 G 126 A 0 0.018987
81 G 127 A 0 -0.0150969
81 G 128 A 0 -0.0450869
81 G 129 D 0 -0.000997371
81 G 130 A 0 -0.0227399
81 G 131 A 0 -0.0434917
81 G 132 R 0 -0.0337251
81 G 133 S 0 -0.0701258
81 G 134 N 0 -0.0482787
81 G 135 R 0 -0.0744735
81 G 136 V 0 -0.0418378
81 G 137 T 0 -0.0460827
81 G 138 V 0 -0.00849394
81 G 139 F 0 -0.0610626
81 G 140 P 0 -0.0114384
81 G 141 I 0 -0.0519634
81 G 142 G 0 -0.0328269
81 G 143 I 0 0.0244147
81 G 144 G 0 -0.00378197
81 G 145 D 0 -0.00808091
81 G 146 R 0 -0.0332832
81 G 147 Y 0 -0.0829862
81 G 148 D 0 -0.0474787
81 G 149 A 0 -0.051914
81 G 150 A 0 -0.00823771
81 G 151 Q 0 -0.0406589
81 G 152 L 0 0.0114424
81 G 153 R 0 -0.0601623
81 G 154 I 0 -0.0219911
81 G 155 L 0 -0.0173146
81 G 156 A 0 0.00737293
81 G 157 G 0 -0.0377303
81 G 158 P 0 -0.0769756
81 G 159 A 0 -0.0871618
81 G 160 G 0 -0.0392287
81 G 162 S 0 -0.0262762
81 G 163 N 0 -0.0707879
81 G 164 V 0 -0.0705806
81 G 165 V 0 -0.038746
81 G 166 K 0 -0.0500759
81 G 167 L 0 0.0236838
81 G 168 Q 0 -0.0430664
81 G 169 R 0 -0.0022668
81 G 170 I 0 -0.000999645
81 G 171 E 0 -0.0459701
81 G 172 D 0 -0.0406087
81 G 173 L 0 -0.0186041
81 G 174 P 0 -0.00447617
81 G 175 T 0 -0.00175843
81 G 176 M 0 0.00104833
82 G 83 P 0 0.257128
82 G 84 S 0 0.296995
82 G 85 Q 0 0.149955
82 G 86 I 0 0.0668466
82 G 87 G 0 0.0185945
82 G 88 D 0 0.0769468
82 G 89 A 0 0.0665764
82 G 90 L 0 0.0345879
82 G 91 G 0 0.0519372
82 G 92 F 0 0.00475685
82 G 93 A 0 0.00245271
82 G 94 V 0 -0.0142178
82 G 95 R 0 -0.0206336
82 G 96 Y 0 0.00993434
82 G 97 L 0 -0.00294547
82 G 98 T 0 0.00731208
82 G 99 S 0 -0.00758003
82 G 100 E 0 -0.0282636
82 G 103 G 0 -0.0152868
82 G 104 A 0 -0.0034025
82 G 105 R 0 -0.0690538
82 G 106 P 0 -0.0444148
82 G 107 G 0 0.0184026
82 G 108 A 0 -0.0198983
82 G 109 S 0 -0.0315418
82 G 110 K 0 -0.039068
82 G 111 A 0 -0.0730482
82 G 112 V 0 -0.0132395
82 G 113 V 0 -0.041022
82 G 114 I 0 -0.0354187
82 G 115 L 0 0.0304825
82 G 116 V 0 -0.0206844
82 G 117 T 0 0.0131908
82 G 118 D 0 -0.0669991
82 G 119 V 0 0.0576262
82 G 120 S 0 0.0182726
82 G 121 V 0 0.033633
82 G 122 D 0 0.0222675
82 G 123 S 0 0.0591318
82 G 124 V 0 -0.000331019
82 G 125 D 0 -0.0378842
82 G 126 A 0 0.0316087
82 G 127 A 0 -0.0150295
82 G 128 A 0 0.0133379
82 G 129 D 0 0.00729063
82 G 130 A 0 0.0030878
82 G 131 A 0 -0.0170079
82 G 132 R 0 -0.0521589
82 G 133 S 0 -0.024516
82 G 134 N 0 -0.00823013
82 G 135 R 0 -0.0490531
82 G 136 V 0 -0.0656405
82 G 137 T 0 0.000767277
82 G 138 V 0 -0.047518
82 G 139 F 0 -0.0284001
82 G 140 P 0 -0.0591004
82 G 141 I 0 -0.0241868
82 G 142 G 0 -0.0157728
82 G 143 I 0 -0.00835381
82 G 144 G 0 0.0554971
82 G 145 D 0 -0.0202067
82 G 146 R 0 0.0442059
82 G 147 Y 0 -0.0110172
82 G 148 D 0 -0.0526228
82 G 149 A 0 -0.0125298
82 G 150 A 0 -0.073113
82 G 151 Q 0 0.0227337
82 G 152 L 0 -0.0173435
82 G 153 R 0 -0.0324237
82 G 154 I 0 -0.0455689
82 G 155 L 0 -0.0554632
82 G 156 A 0 -0.0284823
82 G 157 G 0 -0.0789548
82 G 158 P 0 -0.0609373
82 G 159 A 0 -0.0392699
82 G 160 G 0 -0.00253459
82 G 162 S 0 -0.038387
82 G 163 N 0 -0.0762509
82 G 164 V 0 -0.0779279
82 G 165 V 0 -0.0622581
82 G 166 K 0 -0.0522295
82 G 167 L 0 -0.0726785
82 G 168 Q 0 -0.0424554
82 G 169 R 0 -0.00120077
82 G 170 I 0 -0.0658773
82 G 171 E 0 -0.0549712
82 G 172 D 0 -0.0234164
82 G 173 L 0 -0.0460101
82 G 174 P 0 -0.0838044
82 G 175 T 0 -0.0253143
82 G 176 M 0 -0.0697855
83 P 84 S 0 0.350731
83 P 85 Q 0 0.140037
83 P 86 I 0 0.132086
83 P 87 G 0 0.0692726
83 P 88 D 0 0.0892062
83 P 89 A 0 0.0392361
83 P 90 L 0 -0.026416
83 P 91 G 0 0.0183458
83 P 92 F 0 -0.00864303
83 P 93 A 0 -0.0181177
83 P 94 V 0 0.00806669
83 P 95 R 0 0.0612842
83 P 96 Y 0 0.00424383
83 P 97 L 0 0.00112342
83 P 98 T 0 -0.00453595
83 P 99 S 0 -0.0282986
83 P 100 E 0 -0.042721
83 P 103 G 0 0.0540756
83 P 104 A 0 -0.0126419
83 P 105 R 0 -0.0699153
83 P 106 P 0 -0.00653849
83 P 107 G 0 -0.0432836
83 P 108 A 0 -0.0642738
83 P 109 S 0 -0.0336032
83 P 110 K 0 -0.0232701
83 P 111 A 0 0.0202026
83 P 112 V 0 0.00685673
83 P 113 V 0 -0.0197898
83 P 114 I 0 0.00310657
83 P 115 L 0 0.0491775
83 P 116 V 0 -0.0202165
83 P 117 T 0 0.0921851
83 P 118 D 0 -0.0204644
83 P 119 V 0 0.137031
83 P 120 S 0 -0.0133945
83 P 121 V 0 0.291112
83 P 122 D 0 0.148089
83 P 123 S 0 0.00787766
83 P 124 V 0 -0.0456724
83 P 125 D 0 -0.0226701
83 P 126 A 0 -0.012314
83 P 127 A 0 -0.0335714
83 P 128 A 0 -0.106732
83 P 129 D 0 0.00937426
83 P 130 A 0 -0.00665429
83 P 131 A 0 -0.0576715
83 P 132 R 0 -0.0390828
83 P 133 S 0 -0.0505417
83 P 134 N 0 -0.00907491
83 P 135 R 0 -0.00404222
83 P 136 V 0 -0.0511501
83 P 137 T 0 -0.0124043
83 P 138 V 0 -0.0125709
83 P 139 F 0 -0.0414983
83 P 140 P 0 -0.00942877
83 P 141 I 0 -0.00225248
83 P 142 G 0 -0.0383729
83 P 143 I 0 -0.0760872
83 P 144 G 0 0.0464273
83 P 145 D 0 0.00902556
83 P 146 R 0 0.0272065
83 P 147 Y 0 -0.00135394
83 P 148 D 0 -0.0105723
83 P 149 A 0 -0.0725485
83 P 150 A 0 -0.0837841
83 P 151 Q 0 -0.0443034
83 P 152 L 0 -0.0581284
83 P 153 R 0 -0.0273396
83 P 154 I 0 -0.0371962
83 P 155 L 0 -0.0328448
83 P 156 A 0 -0.0157494
83 P 157 G 0 -0.0340048
83 P 158 P 0 -0.0883314
83 P 159 A 0 -0.0281881
83 P 160 G 0 -0.0655838
83 P 162 S 0 -0.0263109
83 P 163 N 0 -0.0532455
83 P 164 V 0 -0.042966
83 P 165 V 0 -0.0443819
83 P 166 K 0 0.019788
83 P 167 L 0 -0.0825874
83 P 168 Q 0 -0.0940412
83 P 169 R 0 -0.0739578
83 P 170 I 0 -0.0399132
83 P 171 E 0 -0.0456141
83 P 172 D 0 -0.0356643
83 P 173 L 0 -0.0259368
83 P 174 P 0 0.00255259
83 P 175 T 0 -0.0531936
83 P 176 M 0 -0.029127
84 S 85 Q 0 0.198481
84 S 86 I 0 0.588557
84 S 87 G 0 0.189882
84 S 88 D 0 0.0808555
84 S 89 A 0 0.118828
84 S 90 L 0 0.0690951
84 S 91 G 0 0.0154371
84 S 92 F 0 0.0508242
84 S 93 A 0 0.0718454
84 S 94 V 0 -0.0238261
84 S 95 R 0 -0.0156469
84 S 96 Y 0 0.0354802
84 S 97 L 0 -0.0204576
84 S 98 T 0 -0.00219992
84 S 99 S 0 0.10777
84 S 100 E 0 -0.0154853
84 S 103 G 0 -0.0440701
84 S 104 A 0 -0.0343178
84 S 105 R 0 -0.0447573
84 S 106 P 0 -0.0381342
84 S 107 G 0 -0.0440659
84 S 108 A 0 -0.0699888
84 S 109 S 0 -0.112543
84 S 110 K 0 -0.00700588
84 S 111 A 0 -0.0308443
84 S 112 V 0 -0.0229499
84 S 113 V 0 -0.00856537
84 S 114 I 0 0.00230855
84 S 115 L 0 0.0281422
84 S 116 V 0 0.243016
84 S 117 T 0 0.575613
84 S 118 D 0 0.573337
84 S 119 V 0 0.0969241
84 S 120 S 0 0.0404303
84 S 121 V 0 0.209931
84 S 122 D 0 -0.0576481
84 S 123 S 0 -0.0417286
84 S 124 V 0 -0.0451658
84 S 125 D 0 -0.0369429
84 S 126 A 0 -0.0189321
84 S 127 A 0 -0.0674345
84 S 128 A 0 -0.0190348
84 S 129 D 0 -0.0613694
84 S 130 A 0 -0.0749414
84 S 131 A 0 -0.091637
84 S 132 R 0 -0.0675304
84 S 133 S 0 -0.0453421
84 S 134 N 0 -0.0868228
84 S 135 R 0 -0.0511371
84 S 136 V 0 -0.0761515
84 S 137 T 0 -0.0351662
84 S 138 V 0 -0.0131044
84 S 139 F 0 -0.0338692
84 S 140 P 0 -0.0321727
84 S 141 I 0 -0.0627329
84 S 142 G 0 0.027361
84 S 143 I 0 0.0334468
84 S 144 G 0 -0.0640104
84 S 145 D 0 -0.0450333
84 S 146 R 0 -0.0451432
84 S 147 Y 0 -0.0871152
84 S 148 D 0 -0.02348
84 S 149 A 0 -0.0998906
84 S 150 A 0 -0.0673437
84 S 151 Q 0 -0.0628434
84 S 152 L 0 0.00821986
84 S 153 R 0 -0.0887732
84 S 154 I 0 -0.0626906
84 S 155 L 0 -0.0569039
84 S 156 A 0 -8.71005e-05
84 S 157 G 0 -0.0795379
84 S 158 P 0 -0.102492
84 S 159 A 0 -0.0886783
84 S 160 G 0 -0.0946554
84 S 162 S 0 -0.0220458
84 S 163 N 0 -0.147221
84 S 164 V 0 -0.0809676
84 S 165 V 0 -0.0768473
84 S 166 K 0 -0.0926138
84 S 167 L 0 0.0217264
84 S 168 Q 0 -0.0703755
84 S 169 R 0 -0.0195863
84 S 170 I 0 -0.115463
84 S 171 E 0 -0.043665
84 S 172 D 0 -0.0464031
84 S 173 L 0 -0.0807971
84 S 174 P 0 -0.0467447
84 S 175 T 0 -0.0611186
84 S 176 M 0 -0.0518487
85 Q 86 I 0 0.399907
85 Q 87 G 0 0.518042
85 Q 88 D 0 0.611673
85 Q 89 A 0 0.127968
85 Q 90 L 0 0.0732423
85 Q 91 G 0 0.160526
85 Q 92 F 0 0.110387
85 Q 93 A 0 0.114014
85 Q 94 V 0 0.00062834
85 Q 95 R 0 -0.0253378
85 Q 96 Y 0 0.0118732
85 Q 97 L 0 0.0314668
85 Q 98 T 0 -0.00111885
85 Q 99 S 0 0.0173887
85 Q 100 E 0 0.00195214
85 Q 103 G 0 0.0193494
85 Q 104 A 0 0.0149742
85 Q 105 R 0 -0.0703263
85 Q 106 P 0 -0.0504938
85 Q 107 G 0 -0.00831364
85 Q 108 A 0 -0.0308252
85 Q 109 S 0 -0.010695
85 Q 110 K 0 0.0313247
85 Q 111 A 0 -0.0566389
85 Q 112 V 0 -0.105197
85 Q 113 V 0 -0.0303393
85 Q 114 I 0 0.12104
85 Q 115 L 0 0.0468826
85 Q 116 V 0 0.0361481
85 Q 117 T 0 0.0181123
85 Q 118 D 0 0.00359785
85 Q 119 V 0 -0.0423023
85 Q 120 S 0 0.244163
85 Q 121 V 0 0.334187
85 Q 122 D 0 0.239813
85 Q 123 S 0 0.0345442
85 Q 124 V 0 0.00687305
85 Q 125 D 0 -0.0858553
85 Q 126 A 0 0.00507013
85 Q 127 A 0 -0.0202162
85 Q 128 A 0 -0.0347615
85 Q 129 D 0 -0.0248317
85 Q 130 A 0 -0.0111895
85 Q 131 A 0 -0.087072
85 Q 132 R 0 -0.0755095
85 Q 133 S 0 -0.022176
85 Q 134 N 0 -0.039177
85 Q 135 R 0 -0.0532462
85 Q 136 V 0 -0.0583929
85 Q 137 T 0 -0.0895796
85 Q 138 V 0 -0.024593
85 Q 139 F 0 -0.11727
85 Q 140 P 0 -0.0440266
85 Q 141 I 0 0.0101781
85 Q 142 G 0 -0.0171614
85 Q 143 I 0 -0.048335
85 Q 144 G 0 -0.05359
85 Q 145 D 0 -0.00617418
85 Q 146 R 0 -0.0220042
85 Q 147 Y 0 -0.0224084
85 Q 148 D 0 -0.0541794
85 Q 149 A 0 -0.0541398
85 Q 150 A 0 -0.0963419
85 Q 151 Q 0 0.041014
85 Q 152 L 0 -0.0264869
85 Q 153 R 0 -0.0198789
85 Q 154 I 0 -0.0310832
85 Q 155 L 0 -0.0470651
85 Q 156 A 0 -0.0394908
85 Q 157 G 0 -0.0646857
85 Q 158 P 0 -0.0689692
85 Q 159 A 0 -0.0342862
85 Q 160 G 0 -0.0253343
85 Q 162 S 0 -0.0636353
85 Q 163 N 0 -0.0603976
85 Q 164 V 0 -0.00346681
85 Q 165 V 0 -0.0191599
85 Q 166 K 0 -0.0803718
85 Q 167 L 0 -0.00349971
85 Q 168 Q 0 -0.0593838
85 Q 169 R 0 -0.101387
85 Q 170 I 0 -0.0780048
85 Q 171 E 0 -0.0728146
85 Q 172 D 0 -0.0616747
85 Q 173 L 0 -0.0477744
85 Q 174 P 0 -0.0241395
85 Q 175 T 0 -0.085438
85 Q 176 M 0 -0.0352565
86 I 87 G 0 0.351295
86 I 88 D 0 0.0812416
86 I 89 A 0 0.163455
86 I 90 L 0 0.252289
86 I 91 G 0 0.0315563
86 I 92 F 0 0.0232814
86 I 93 A 0 0.105307
86 I 94 V 0 -0.0116449
86 I 95 R 0 0.0154061
86 I 96 Y 0 0.0289649
86 I 97 L 0 -0.0576742
86 I 98 T 0 -0.00892604
86 I 99 S 0 -0.0402774
86 I 100 E 0 -0.0301841
86 I 103 G 0 -0.0106848
86 I 104 A 0 -0.0330457
86 I 105 R 0 -0.0293976
86 I 106 P 0 -0.0357657
86 I 107 G 0 -0.0149044
86 I 108 A 0 0.00603045
86 I 109 S 0 -0.0318488
86 I 110 K 0 -0.0551243
86 I 111 A 0 -0.0700335
86 I 112 V 0 -0.0329986
86 I 113 V 0 0.0683408
86 I 114 I 0 0.807844
86 I 115 L 0 0.0268803
86 I 116 V 0 0.162291
86 I 117 T 0 0.0380805
86 I 118 D 0 0.0874439
86 I 119 V 0 0.0705282
86 I 120 S 0 0.407922
86 I 121 V 0 0.00694259
86 I 122 D 0 -0.0110102
86 I 123 S 0 -0.0218205
86 I 124 V 0 0.0800651
86 I 125 D 0 -0.0542571
86 I 126 A 0 -0.101725
86 I 127 A 0 -0.0414794
86 I 128 A 0 0.0284448
86 I 129 D 0 -0.0387863
86 I 130 A 0 -0.0961031
86 I 131 A 0 -0.000328859
86 I 132 R 0 -0.0494676
86 I 133 S 0 -0.0898483
86 I 134 N 0 -0.114415
86 I 135 R 0 -0.0279393
86 I 136 V 0 -0.0262902
86 I 137 T 0 -0.0137806
86 I 138 V 0 -0.0276551
86 I 139 F 0 -0.0186568
86 I 140 P 0 0.024317
86 I 141 I 0 -0.0293803
86 I 142 G 0 0.0593672
86 I 143 I 0 0.0481541
86 I 144 G 0 0.00619132
86 I 145 D 0 -0.0533454
86 I 146 R 0 -0.0170428
86 I 147 Y 0 -0.0148162
86 I 148 D 0 -0.0199309
86 I 149 A 0 -0.0344819
86 I 150 A 0 -0.0694184
86 I 151 Q 0 0.137487
86 I 152 L 0 0.066466
86 I 153 R 0 -0.053085
86 I 154 I 0 -0.0318666
86 I 155 L 0 0.0491464
86 I 156 A 0 -0.0249234
86 I 157 G 0 -0.00370214
86 I 158 P 0 -0.0731004
86 I 159 A 0 -0.0617453
86 I 160 G 0 -0.0632219
86 I 162 S 0 -0.0497468
86 I 163 N 0 -0.0508462
86 I 164 V 0 -0.0594305
86 I 165 V 0 -0.0488404
86 I 166 K 0 -0.0773716
86 I 167 L 0 -0.0711525
86 I 168 Q 0 -0.0592921
86 I 169 R 0 -0.106242
86 I 170 I 0 -0.0108408
86 I 171 E 0 -0.0947619
86 I 172 D 0 -0.107662
86 I 173 L 0 -0.0599881
86 I 174 P 0 -0.0663596
86 I 175 T 0 -0.102148
86 I 176 M 0 -0.0541064
87 G 88 D 0 0.369209
87 G 89 A 0 0.19306
87 G 90 L 0 0.191313
87 G 91 G 0 0.260944
87 G 92 F 0 0.106854
87 G 93 A 0 0.0407132
87 G 94 V 0 0.102375
87 G 95 R 0 -0.00186907
87 G 96 Y 0 0.0858933
87 G 97 L 0 0.00308364
87 G 98 T 0 0.0155209
87 G 99 S 0 -0.0563198
87 G 100 E 0 0.0400104
87 G 103 G 0 -0.0101717
87 G 104 A 0 0.0253999
87 G 105 R 0 -0.0491816
87 G 106 P 0 -0.0333502
87 G 107 G 0 -0.0267504
87 G 108 A 0 0.0342872
87 G 109 S 0 0.0330062
87 G 110 K 0 -0.0681141
87 G 111 A 0 0.0320842
87 G 112 V 0 -0.0516253
87 G 113 V 0 0.0215659
87 G 114 I 0 0.0753347
87 G 115 L 0 0.0072615
87 G 116 V 0 0.0186024
87 G 117 T 0 -0.0628894
87 G 118 D 0 0.0106417
87 G 119 V 0 0.0296858
87 G 120 S 0 0.256575
87 G 121 V 0 0.0768088
87 G 122 D 0 0.220146
87 G 123 S 0 0.129999
87 G 124 V 0 0.169749
87 G 125 D 0 -0.00815736
87 G 126 A 0 0.0551793
87 G 127 A 0 0.279509
87 G 128 A 0 0.0433194
87 G 129 D 0 -0.0574228
87 G 130 A 0 -0.0466175
87 G 131 A 0 -0.0471438
87 G 132 R 0 0.0277208
87 G 133 S 0 -0.0515198
87 G 134 N 0 -0.0506532
87 G 135 R 0 -0.0157123
87 G 136 V 0 -0.0324966
87 G 137 T 0 -0.0836894
87 G 138 V 0 -0.0353627
87 G 139 F 0 -0.059944
87 G 140 P 0 -0.0868241
87 G 141 I 0 0.00904775
87 G 142 G 0 0.0130716
87 G 143 I 0 -0.0291256
87 G 144 G 0 -0.0470967
87 G 145 D 0 -0.0295539
87 G 146 R 0 -0.0313827
87 G 147 Y 0 -0.0256922
87 G 148 D 0 -0.0354712
87 G 149 A 0 -0.0341249
87 G 150 A 0 -0.0386537
87 G 151 Q 0 0.00680431
87 G 152 L 0 -0.039717
87 G 153 R 0 -0.0493758
87 G 154 I 0 0.0118232
87 G 155 L 0 -0.00448404
87 G 156 A 0 -0.097377
87 G 157 G 0 -0.0204648
87 G 158 P 0 -0.0217132
87 G 159 A 0 0.0249835
87 G 160 G 0 0.00553053
87 G 162 S 0 -0.124221
87 G 163 N 0 -0.0850022
87 G 164 V 0 -0.0291072
87 G 165 V 0 -0.0168015
87 G 166 K 0 0.011899
87 G 167 L 0 -0.0093399
87 G 168 Q 0 -0.0587074
87 G 169 R 0 -0.0891048
87 G 170 I 0 -0.0456453
87 G 171 E 0 -0.0341547
87 G 172 D 0 -0.0514685
87 G 173 L 0 -0.042545
87 G 174 P 0 -0.0353732
87 G 175 T 0 -0.0373925
87 G 176 M 0 -0.0645581
88 D 89 A 0 0.288979
88 D 90 L 0 0.120275
88 D 91 G 0 0.422125
88 D 92 F 0 0.287706
88 D 93 A 0 0.140367
88 D 94 V 0 0.0472079
88 D 95 R 0 0.119318
88 D 96 Y 0 0.0774701
88 D 97 L 0 0.0642888
88 D 98 T 0 0.0437425
88 D 99 S 0 0.0343771
88 D 100 E 0 0.0103044
88 D 103 G 0 0.0109474
88 D 104 A 0 -0.0113498
88 D 105 R 0 -0.0559063
88 D 106 P 0 0.0149358
88 D 107 G 0 0.00615904
88 D 108 A 0 -0.0276627
88 D 109 S 0 0.0334509
88 D 110 K 0 0.00353421
88 D 111 A 0 -0.0205893
88 D 112 V 0 -0.103095
88 D 113 V 0 -0.0886747
88 D 114 I 0 0.0296673
88 D 115 L 0 -0.044698
88 D 116 V 0 -0.0506446
88 D 117 T 0 0.0129276
88 D 118 D 0 -0.0375436
88 D 119 V 0 -0.0182865
88 D 120 S 0 0.0698875
88 D 121 V 0 0.110469
88 D 122 D 0 0.117735
88 D 123 S 0 0.065813
88 D 124 V 0 -0.000118269
88 D 125 D 0 -0.0202313
88 D 126 A 0 0.0186584
88 D 127 A 0 -0.0308708
88 D 128 A 0 -0.0473822
88 D 129 D 0 -0.0170592
88 D 130 A 0 0.00462214
88 D 131 A 0 -0.0554139
88 D 132 R 0 0.00991178
88 D 133 S 0 -0.0292654
88 D 134 N 0 -0.0597098
88 D 135 R 0 -0.0176495
88 D 136 V 0 -0.0299299
88 D 137 T 0 -0.0420017
88 D 138 V 0 -0.0279497
88 D 139 F 0 -0.060126
88 D 140 P 0 -0.0366844
88 D 141 I 0 -0.0655545
88 D 142 G 0 -0.0286718
88 D 143 I 0 -0.0446796
88 D 144 G 0 0.0130495
88 D 145 D 0 -0.0783308
88 D 146 R 0 -0.0595125
88 D 147 Y 0 -0.0160822
88 D 148 D 0 -0.0973116
88 D 149 A 0 -0.0350545
88 D 150 A 0 -0.0520183
88 D 151 Q 0 0.0218797
88 D 152 L 0 -0.0622061
88 D 153 R 0 -0.0379631
88 D 154 I 0 -0.0746205
88 D 155 L 0 -0.0453964
88 D 156 A 0 -0.0848453
88 D 157 G 0 -0.0514661
88 D 158 P 0 -0.00997759
88 D 159 A 0 -0.0409772
88 D 160 G 0 -0.0126125
88 D 162 S 0 -0.0388797
88 D 163 N 0 -0.0169842
88 D 164 V 0 -0.0890819
88 D 165 V 0 -0.0455927
88 D 166 K 0 -0.0543649
88 D 167 L 0 0.00940415
88 D 168 Q 0 -0.0329863
88 D 169 R 0 -0.0556076
88 D 170 I 0 -0.0974655
88 D 171 E 0 -0.0184793
88 D 172 D 0 -0.0160214
88 D 173 L 0 -0.0206711
88 D 174 P 0 -0.0123969
88 D 175 T 0 -0.0390961
88 D 176 M 0 -0.0842106
89 A 90 L 0 0.250446
89 A 91 G 0 0.0988914
89 A 92 F 0 0.143001
89 A 93 A 0 0.529063
89 A 94 V 0 0.0776688
89 A 95 R 0 0.0676995
89 A 96 Y 0 0.17329
89 A 97 L 0 0.0646843
89 A 98 T 0 0.0449425
89 A 99 S 0 0.00105237
89 A 100 E 0 -0.0595611
89 A 103 G 0 -0.0361454
89 A 104 A 0 -0.053712
89 A 105 R 0 -0.0797093
89 A 106 P 0 -0.0494269
89 A 107 G 0 -0.0354136
89 A 108 A 0 -0.0167165
89 A 109 S 0 0.00851336
89 A 110 K 0 0.029677
89 A 111 A 0 -0.0336994
89 A 112 V 0 0.0443324
89 A 113 V 0 0.0159479
89 A 114 I 0 0.0694643
89 A 115 L 0 -0.00849383
89 A 116 V 0 -0.0285549
89 A 117 T 0 -0.0502222
89 A 118 D 0 -0.00404771
89 A 119 V 0 0.0216366
89 A 120 S 0 0.117122
89 A 121 V 0 0.0557825
89 A 122 D 0 0.0732872
89 A 123 S 0 -0.04303
89 A 124 V 0 -0.0375671
89 A 125 D 0 -0.126394
89 A 126 A 0 -0.0717782
89 A 127 A 0 -0.0262908
89 A 128 A 0 -0.00528211
89 A 129 D 0 -0.0577633
89 A 130 A 0 -0.0804325
89 A 131 A 0 0.022475
89 A 132 R 0 -0.053097
89 A 133 S 0 -0.0361208
89 A 134 N 0 -0.0384835
89 A 135 R 0 -0.0201744
89 A 136 V 0 0.00505989
89 A 137 T 0 -0.0822047
89 A 138 V 0 -0.00578281
89 A 139 F 0 -0.0034523
89 A 140 P 0 0.0605749
89 A 141 I 0 -0.0228657
89 A 142 G 0 -0.014726
89 A 143 I 0 0.0316167
89 A 144 G 0 -0.0527117
89 A 145 D 0 -0.0603985
89 A 146 R 0 0.023801
89 A 147 Y 0 0.0468173
89 A 148 D 0 -0.0556389
89 A 149 A 0 -0.0543892
89 A 150 A 0 -0.0772325
89 A 151 Q 0 -0.0500546
89 A 152 L 0 -0.0197354
89 A 153 R 0 -0.0632205
89 A 154 I 0 -0.085277
89 A 155 L 0 -0.0610007
89 A 156 A 0 -0.0236259
89 A 157 G 0 -0.117712
89 A 158 P 0 -0.0763165
89 A 159 A 0 -0.0173546
89 A 160 G 0 -0.112604
89 A 162 S 0 0.00875007
89 A 163 N 0 -0.027014
89 A 164 V 0 -0.106457
89 A 165 V 0 0.0332406
89 A 166 K 0 -0.0496834
89 A 167 L 0 -0.0869156
89 A 168 Q 0 -0.0853561
89 A 169 R 0 -0.0796869
89 A 170 I 0 -0.0642349
89 A 171 E 0 -0.0999327
89 A 172 D 0 -0.0455783
89 A 173 L 0 -0.0856825
89 A 174 P 0 -0.0714979
89 A 175 T 0 -0.044546
89 A 176 M 0 -0.062322
90 L 91 G 0 0.180703
90 L 92 F 0 0.100875
90 L 93 A 0 0.299646
90 L 94 V 0 0.242996
90 L 95 R 0 0.0607989
90 L 96 Y 0 0.0330256
90 L 97 L 0 0.00092267
90 L 98 T 0 0.0325909
90 L 99 S 0 -0.0140113
90 L 100 E 0 0.00691264
90 L 103 G 0 0.084766
90 L 104 A 0 0.00791224
90 L 105 R 0 0.00655806
90 L 106 P 0 -0.0428543
90 L 107 G 0 -0.00972636
90 L 108 A 0 -0.0499855
90 L 109 S 0 -0.00792347
90 L 110 K 0 -0.0263145
90 L 111 A 0 2.10609e-05
90 L 112 V 0 0.418224
90 L 113 V 0 0.0339994
90 L 114 I 0 0.321014
90 L 115 L 0 0.0013537
90 L 116 V 0 0.0491121
90 L 117 T 0 0.0274141
90 L 118 D 0 0.0485766
90 L 119 V 0 -0.0536875
90 L 120 S 0 0.0505186
90 L 121 V 0 -0.0353919
90 L 122 D 0 -0.0588995
90 L 123 S 0 0.0484416
90 L 124 V 0 0.00474229
90 L 125 D 0 -0.0847857
90 L 126 A 0 -0.0722204
90 L 127 A 0 0.0467614
90 L 128 A 0 0.0476181
90 L 129 D 0 -0.0328621
90 L 130 A 0 -0.0310343
90 L 131 A 0 0.368035
90 L 132 R 0 0.0381083
90 L 133 S 0 0.0367454
90 L 134 N 0 -0.0881696
90 L 135 R 0 -0.010144
90 L 136 V 0 -0.0477841
90 L 137 T 0 -0.00155156
90 L 138 V 0 0.187178
90 L 139 F 0 -0.0581943
90 L 140 P 0 -0.0252527
90 L 141 I 0 0.0423564
90 L 142 G 0 -0.0309002
90 L 143 I 0 0.0191593
90 L 144 G 0 -0.0445698
90 L 145 D 0 -0.0831076
90 L 146 R 0 -0.0775548
90 L 147 Y 0 -0.0213545
90 L 148 D 0 -0.0359149
90 L 149 A 0 -0.0297853
90 L 150 A 0 -0.0405259
90 L 151 Q 0 0.0145029
90 L 152 L 0 -0.0228598
90 L 153 R 0 0.0188781
90 L 154 I 0 -0.0691569
90 L 155 L 0 0.111447
90 L 156 A 0 -0.0669056
90 L 157 G 0 -0.0201893
90 L 158 P 0 -0.0326192
90 L 159 A 0 -0.0171344
90 L 160 G 0 0.0199814
90 L 162 S 0 0.0004203
90 L 163 N 0 -0.0318221
90 L 164 V 0 -0.0172961
90 L 165 V 0 -0.0391624
90 L 166 K 0 -0.0798183
90 L 167 L 0 0.0141164
90 L 168 Q 0 -0.0208992
90 L 169 R 0 -0.0567839
90 L 170 I 0 -0.0559963
90 L 171 E 0 -0.0566919
90 L 172 D 0 -0.0556357
90 L 173 L 0 -0.0210099
90 L 174 P 0 -0.0702444
90 L 175 T 0 -0.0514154
90 L 176 M 0 -0.0223299
91 G 92 F 0 0.222682
91 G 93 A 0 0.186865
91 G 94 V 0 0.20977
91 G 95 R 0 0.370116
91 G 96 Y 0 0.0238849
91 G 97 L 0 0.0263151
91 G 98 T 0 0.0761691
91 G 99 S 0 0.117869
91 G 100 E 0 0.0245235
91 G 103 G 0 0.0121586
91 G 104 A 0 -0.00524684
91 G 105 R 0 -0.0856635
91 G 106 P 0 0.036401
91 G 107 G 0 0.0138193
91 G 108 A 0 0.00147337
91 G 109 S 0 -0.0577583
91 G 110 K 0 -0.0521938
91 G 111 A 0 -0.0190233
91 G 112 V 0 -0.00805215
91 G 113 V 0 -0.0650609
91 G 114 I 0 0.0118075
91 G 115 L 0 -0.0216815
91 G 116 V 0 -0.0247434
91 G 117 T 0 -0.00972877
91 G 118 D 0 -0.0910521
91 G 119 V 0 0.0304168
91 G 120 S 0 0.0486133
91 G 121 V 0 0.0135669
91 G 122 D 0 0.0885332
91 G 123 S 0 0.0926401
91 G 124 V 0 0.0256456
91 G 125 D 0 -0.0391926
91 G 126 A 0 0.0688482
91 G 127 A 0 0.28576
91 G 128 A 0 -0.0349227
91 G 129 D 0 0.024738
91 G 130 A 0 0.397885
91 G 131 A 0 0.02317
91 G 132 R 0 -0.0364212
91 G 133 S 0 -0.0316226
91 G 134 N 0 -0.0163907
91 G 135 R 0 -0.0186355
91 G 136 V 0 -0.0260255
91 G 137 T 0 -0.0174507
91 G 138 V 0 -0.0275449
91 G 139 F 0 -0.0831331
91 G 140 P 0 -0.0407154
91 G 141 I 0 -0.0803417
91 G 142 G 0 -0.0291453
91 G 143 I 0 0.0372087
91 G 144 G 0 -0.0231925
91 G 145 D 0 0.0122364
91 G 146 R 0 -0.0433007
91 G 147 Y 0 0.00680256
91 G 148 D 0 -0.00179735
91 G 149 A 0 -0.0141721
91 G 150 A 0 -0.0429178
91 G 151 Q 0 -0.0128134
91 G 152 L 0 -0.0822951
91 G 153 R 0 -0.00913261
91 G 154 I 0 -0.0641158
91 G 155 L 0 -0.0642105
91 G 156 A 0 -0.0654937
91 G 157 G 0 -0.0699964
91 G 158 P 0 -0.0111826
91 G 159 A 0 -0.0602601
91 G 160 G 0 0.0133898
91 G 162 S 0 -0.0415537
91 G 163 N 0 -0.0350049
91 G 164 V 0 -0.0652085
91 G 165 V 0 0.00628654
91 G 166 K 0 -0.00370522
91 G 167 L 0 -0.0233808
91 G 168 Q 0 -0.0485702
91 G 169 R 0 -0.0638135
91 G 170 I 0 -0.0401674
91 G 171 E 0 -0.0161631
91 G 172 D 0 -0.0294734
91 G 173 L 0 -0.0606564
91 G 174 P 0 -0.0659157
91 G 175 T 0 -0.0310209
91 G 176 M 0 -0.035671
92 F 93 A 0 0.176753
92 F 94 V 0 0.1343
92 F 95 R 0 0.545344
92 F 96 Y 0 0.42235
92 F 97 L 0 0.0917662
92 F 98 T 0 0.116303
92 F 99 S 0 0.170724
92 F 100 E 0 0.0752198
92 F 103 G 0 0.0324229
92 F 104 A 0 0.0311612
92 F 105 R 0 0.036493
92 F 106 P 0 -0.0110354
92 F 107 G 0 0.00588919
92 F 108 A 0 -0.0351087
92 F 109 S 0 -0.027035
92 F 110 K 0 -0.0164575
92 F 111 A 0 -0.0570253
92 F 112 V 0 0.0247733
92 F 113 V 0 -0.0713165
92 F 114 I 0 -0.0220245
92 F 115 L 0 -0.058232
92 F 116 V 0 -0.0530337
92 F 117 T 0 -0.0211971
92 F 118 D 0 -0.0078295
92 F 119 V 0 -0.00900359
92 F 120 S 0 -0.0701994
92 F 121 V 0 0.0107016
92 F 122 D 0 0.0439546
92 F 123 S 0 0.0356624
92 F 124 V 0 0.0159326
92 F 125 D 0 -0.000153902
92 F 126 A 0 0.0150056
92 F 127 A 0 -0.00138614
92 F 128 A 0 -0.0495393
92 F 129 D 0 -0.0356151
92 F 130 A 0 -0.0320902
92 F 131 A 0 -0.0831078
92 F 132 R 0 -0.00736517
92 F 133 S 0 -0.00348574
92 F 134 N 0 0.0129266
92 F 135 R 0 -0.0419944
92 F 136 V 0 -0.0759588
92 F 137 T 0 -0.0143992
92 F 138 V 0 -0.0580311
92 F 139 F 0 -0.028836
92 F 140 P 0 0.00513908
92 F 141 I 0 -0.0564865
92 F 142 G 0 -0.0859572
92 F 143 I 0 -0.00372667
92 F 144 G 0 -0.0565249
92 F 145 D 0 0.0192398
92 F 146 R 0 -0.0153012
92 F 147 Y 0 -0.0502395
92 F 148 D 0 -0.0780548
92 F 149 A 0 -0.0551135
92 F 150 A 0 -0.0459238
92 F 151 Q 0 -0.0483528
92 F 152 L 0 -0.0917288
92 F 153 R 0 -0.0475068
92 F 154 I 0 -0.0243713
92 F 155 L 0 0.0172972
92 F 156 A 0 -0.0586217
92 F 157 G 0 -0.0551209
92 F 158 P 0 -0.0528794
92 F 159 A 0 -0.0540888
92 F 160 G 0 -0.021719
92 F 162 S 0 -0.0378797
92 F 163 N 0 -0.0281194
92 F 164 V 0 -0.0744206
92 F 165 V 0 -0.04335
92 F 166 K 0 -0.0534238
92 F 167 L 0 -0.0182298
92 F 168 Q 0 -0.0489038
92 F 169 R 0 -0.114979
92 F 170 I 0 -0.0293204
92 F 171 E 0 -0.0263527
92 F 172 D 0 -0.0701427
92 F 173 L 0 -0.0565802
92 F 174 P 0 -0.0822098
92 F 175 T 0 -0.0556235
92 F 176 M 0 -0.0498102
93 A 94 V 0 0.319905
93 A 95 R 0 0.098184
93 A 96 Y 0 0.269646
93 A 97 L 0 0.28082
93 A 98 T 0 0.0144591
93 A 99 S 0 0.07972
93 A 100 E 0 -0.0149407
93 A 103 G 0 0.0131741
93 A 104 A 0 -0.0196395
93 A 105 R 0 -0.0147605
93 A 106 P 0 -0.0229331
93 A 107 G 0 -0.0562225
93 A 108 A 0 -0.0522986
93 A 109 S 0 0.0578181
93 A 110 K 0 -0.0178348
93 A 111 A 0 -0.00990377
93 A 112 V 0 0.676409
93 A 113 V 0 0.0642735
93 A 114 I 0 0.0400563
93 A 115 L 0 0.0133437
93 A 116 V 0 0.0153094
93 A 117 T 0 -0.0209144
93 A 118 D 0 -0.00523524
93 A 119 V 0 -0.0264518
93 A 120 S 0 -0.00849033
93 A 121 V 0 -0.0686499
93 A 122 D 0 -0.056984
93 A 123 S 0 -0.0359607
93 A 124 V 0 -0.0476084
93 A 125 D 0 -0.108721
93 A 126 A 0 -0.0717656
93 A 127 A 0 -0.0319124
93 A 128 A 0 0.00472654
93 A 129 D 0 -0.0420992
93 A 130 A 0 -0.0224418
93 A 131 A 0 0.0140514
93 A 132 R 0 -0.0351235
93 A 133 S 0 0.0227602
93 A 134 N 0 -0.09868
93 A 135 R 0 -0.0280348
93 A 136 V 0 0.0930216
93 A 137 T 0 -0.0231386
93 A 138 V 0 0.0151993
93 A 139 F 0 -0.0466691
93 A 140 P 0 -0.0299679
93 A 141 I 0 -0.0279935
93 A 142 G 0 -0.0368865
93 A 143 I 0 -0.0225295
93 A 144 G 0 -0.039655
93 A 145 D 0 -0.0172802
93 A 146 R 0 -0.051376
93 A 147 Y 0 -0.0184039
93 A 148 D 0 -0.0599874
93 A 149 A 0 -0.0641105
93 A 150 A 0 -0.0226364
93 A 151 Q 0 -0.0243392
93 A 152 L 0 -0.0493946
93 A 153 R 0 -0.101684
93 A 154 I 0 -0.0619315
93 A 155 L 0 -0.0170331
93 A 156 A 0 -0.026838
93 A 157 G 0 -0.0746703
93 A 158 P 0 -0.070946
93 A 159 A 0 0.00440522
93 A 160 G 0 -0.0447466
93 A 162 S 0 0.0205102
93 A 163 N 0 -0.096622
93 A 164 V 0 -0.0969318
93 A 165 V 0 -0.0683527
93 A 166 K 0 -0.0072523
93 A 167 L 0 -0.0403868
93 A 168 Q 0 -0.0242026
93 A 169 R 0 -0.0683471
93 A 170 I 0 -0.0307316
93 A 171 E 0 -0.0628394
93 A 172 D 0 -0.0724436
93 A 173 L 0 -0.014317
93 A 174 P 0 -0.0714493
93 A 175 T 0 -0.0595628
93 A 176 M 0 0.00925718
94 V 95 R 0 0.199118
94 V 96 Y 0 0.176484
94 V 97 L 0 0.202557
94 V 98 T 0 0.189727
94 V 99 S 0 0.100491
94 V 100 E 0 0.0526244
94 V 103 G 0 -0.0419815
94 V 104 A 0 0.0303795
94 V 105 R 0 0.00408776
94 V 106 P 0 -0.0095706
94 V 107 G 0 0.0615933
94 V 108 A 0 -0.0061814
94 V 109 S 0 0.03983
94 V 110 K 0 -0.00528161
94 V 111 A 0 0.016227
94 V 112 V 0 0.0208602
94 V 113 V 0 -0.0485664
94 V 114 I 0 -0.0681003
94 V 115 L 0 -0.0902337
94 V 116 V 0 -0.0230488
94 V 117 T 0 -0.0657915
94 V 118 D 0 -0.0678955
94 V 119 V 0 -0.0606721
94 V 120 S 0 0.0462052
94 V 121 V 0 0.0333364
94 V 122 D 0 0.00297154
94 V 123 S 0 0.00952018
94 V 124 V 0 0.00845958
94 V 125 D 0 -0.0571837
94 V 126 A 0 0.0153228
94 V 127 A 0 0.348177
94 V 128 A 0 0.0643721
94 V 129 D 0 -0.0221578
94 V 130 A 0 0.203802
94 V 131 A 0 0.579261
94 V 132 R 0 -0.0364389
94 V 133 S 0 -0.0389498
94 V 134 N 0 0.426164
94 V 135 R 0 0.0634418
94 V 136 V 0 0.187319
94 V 137 T 0 0.000389235
94 V 138 V 0 -0.0359631
94 V 139 F 0 0.0242481
94 V 140 P 0 -0.0199465
94 V 141 I 0 0.0153758
94 V 142 G 0 -0.0738838
94 V 143 I 0 -0.0452476
94 V 144 G 0 -0.0253292
94 V 145 D 0 -0.0545362
94 V 146 R 0 -0.0325
94 V 147 Y 0 -0.0230426
94 V 148 D 0 -0.0163699
94 V 149 A 0 -0.0259859
94 V 150 A 0 0.034594
94 V 151 Q 0 -0.0438744
94 V 152 L 0 -0.0586986
94 V 153 R 0 -0.0660452
94 V 154 I 0 -0.0261622
94 V 155 L 0 -0.0253303
94 V 156 A 0 -0.0336937
94 V 157 G 0 -0.00922291
94 V 158 P 0 0.0302208
94 V 159 A 0 0.0234433
94 V 160 G 0 -0.00611826
94 V 162 S 0 -0.0476737
94 V 163 N 0 -0.02577
94 V 164 V 0 -0.0437515
94 V 165 V 0 -0.0540928
94 V 166 K 0 -0.0730732
94 V 167 L 0 -0.060162
94 V 168 Q 0 -0.00181517
94 V 169 R 0 -0.124604
94 V 170 I 0 -0.0580324
94 V 171 E 0 -0.0434546
94 V 172 D 0 -0.0484835
94 V 173 L 0 -0.101032
94 V 174 P 0 -0.0255364
94 V 175 T 0 -0.00517923
94 V 176 M 0 -0.0176453
95 R 96 Y 0 0.268112
95 R 97 L 0 0.0981621
95 R 98 T 0 0.238399
95 R 99 S 0 0.240958
95 R 100 E 0 0.0964296
95 R 103 G 0 0.01101
95 R 104 A 0 0.0182956
95 R 105 R 0 -0.0114441
95 R 106 P 0 0.0195347
95 R 107 G 0 0.0417309
95 R 108 A 0 0.0336962
95 R 109 S 0 -0.018648
95 R 110 K 0 -0.0406067
95 R 111 A 0 -0.049457
95 R 112 V 0 -0.0208878
95 R 113 V 0 -0.0327091
95 R 114 I 0 -0.0216964
95 R 115 L 0 0.00655212
95 R 116 V 0 0.00190956
95 R 117 T 0 -0.0279292
95 R 118 D 0 -0.00942193
95 R 119 V 0 -0.0493972
95 R 120 S 0 0.0301846
95 R 121 V 0 0.0177875
95 R 122 D 0 -0.000889489
95 R 123 S 0 0.0543934
95 R 124 V 0 -0.0229091
95 R 125 D 0 0.0108148
95 R 126 A 0 0.0287674
95 R 127 A 0 -0.0420013
95 R 128 A 0 -0.0518358
95 R 129 D 0 0.0255595
95 R 130 A 0 0.11512
95 R 131 A 0 -0.0466498
95 R 132 R 0 -0.0465409
95 R 133 S 0 0.0136424
95 R 134 N 0 0.0157552
95 R 135 R 0 -0.0498011
95 R 136 V 0 -0.0346993
95 R 137 T 0 -0.0202111
95 R 138 V 0 -0.0391966
95 R 139 F 0 0.0117917
95 R 140 P 0 -0.0934822
95 R 141 I 0 -0.0218228
95 R 142 G 0 -0.0513655
95 R 143 I 0 -0.0948098
95 R 144 G 0 -0.0528697
95 R 145 D 0 -0.0188055
95 R 146 R 0 -0.0347993
95 R 147 Y 0 -0.0554592
95 R 148 D 0 -0.0710729
95 R 149 A 0 -0.00560462
95 R 150 A 0 0.0073766
95 R 151 Q 0 -0.0146703
95 R 152 L 0 -0.0670067
95 R 153 R 0 0.027304
95 R 154 I 0 -0.0296875
95 R 155 L 0 -0.0488514
95 R 156 A 0 -0.0342524
95 R 157 G 0 -0.00246083
95 R 158 P 0 0.0115596
95 R 159 A 0 -0.0692617
95 R 160 G 0 -0.0778564
95 R 162 S 0 -0.052533
95 R 163 N 0 0.0195265
95 R 164 V 0 0.00537806
95 R 165 V 0 -0.00255975
95 R 166 K 0 -0.0255774
95 R 167 L 0 0.0153331
95 R 168 Q 0 -0.0125713
95 R 169 R 0 -0.00515231
95 R 170 I 0 0.00405844
95 R 171 E 0 0.00487117
95 R 172 D 0 -0.034291
95 R 173 L 0 -0.0467485
95 R 174 P 0 -0.0133733
95 R 175 T 0 -0.0475493
95 R 176 M 0 -0.0204909
96 Y 97 L 0 0.296315
96 Y 98 T 0 0.409842
96 Y 99 S 0 0.239022
96 Y 100 E 0 0.0858808
96 Y 103 G 0 0.0169656
96 Y 104 A 0 0.0291182
96 Y 105 R 0 -0.00604048
96 Y 106 P 0 0.0143492
96 Y 107 G 0 0.0566265
96 Y 108 A 0 0.0238898
96 Y 109 S 0 0.0460672
96 Y 110 K 0 0.0422229
96 Y 111 A 0 0.00927767
96 Y 112 V 0 0.011849
96 Y 113 V 0 0.0644244
96 Y 114 I 0 -0.0283137
96 Y 115 L 0 -0.0396784
96 Y 116 V 0 -0.0680656
96 Y 117 T 0 0.00849436
96 Y 118 D 0 -0.0578167
96 Y 119 V 0 -0.0313853
96 Y 120 S 0 -0.021638
96 Y 121 V 0 -0.0530704
96 Y 122 D 0 -0.0248457
96 Y 123 S 0 -0.0507861
96 Y 124 V 0 -0.0136068
96 Y 125 D 0 -0.0404739
96 Y 126 A 0 -0.0433643
96 Y 127 A 0 -0.0660133
96 Y 128 A 0 -0.0294972
96 Y 129 D 0 -0.00937486
96 Y 130 A 0 0.0165474
96 Y 131 A 0 -0.0408964
96 Y 132 R 0 0.032722
96 Y 133 S 0 0.00139892
96 Y 134 N 0 -0.00323832
96 Y 135 R 0 -0.0314109
96 Y 136 V 0 -0.0171228
96 Y 137 T 0 -0.0890651
96 Y 138 V 0 -0.0234839
96 Y 139 F 0 -0.035212
96 Y 140 P 0 -0.0316931
96 Y 141 I 0 0.0113938
96 Y 142 G 0 -0.015527
96 Y 143 I 0 -0.0692966
96 Y 144 G 0 -0.0226097
96 Y 145 D 0 -0.036184
96 Y 146 R 0 -0.00838479
96 Y 147 Y 0 -0.0131063
96 Y 148 D 0 -0.0787385
96 Y 149 A 0 -0.054825
96 Y 150 A 0 -0.00954776
96 Y 151 Q 0 -0.00122534
96 Y 152 L 0 -0.0822638
96 Y 153 R 0 -0.0525298
96 Y 154 I 0 -0.040986
96 Y 155 L 0 -0.0351737
96 Y 156 A 0 -0.0568178
96 Y 157 G 0 -0.0470942
96 Y 158 P 0 -0.0989308
96 Y 159 A 0 0.0257916
96 Y 160 G 0 -0.0656688
96 Y 162 S 0 -0.110627
96 Y 163 N 0 -0.0121252
96 Y 164 V 0 -0.0839822
96 Y 165 V 0 -0.0567925
96 Y 166 K 0 -0.0599222
96 Y 167 L 0 -0.0663852
96 Y 168 Q 0 -0.0311897
96 Y 169 R 0 -0.038103
96 Y 170 I 0 -0.0113981
96 Y 171 E 0 0.00949744
96 Y 172 D 0 -0.0735902
96 Y 173 L 0 -0.0523972
96 Y 174 P 0 -0.0492037
96 Y 175 T 0 -0.103176
96 Y 176 M 0 -0.0786387
97 L 98 T 0 0.411386
97 L 99 S 0 0.179199
97 L 100 E 0 0.377192
97 L 103 G 0 0.0227846
97 L 104 A 0 0.0870439
97 L 105 R 0 -0.019833
97 L 106 P 0 0.0298307
97 L 107 G 0 0.130629
97 L 108 A 0 -0.0483298
97 L 109 S 0 0.0145005
97 L 110 K 0 0.39168
97 L 111 A 0 0.0141455
97 L 112 V 0 0.212523
97 L 113 V 0 -0.0235451
97 L 114 I 0 -0.0329979
97 L 115 L 0 -0.0169802
97 L 116 V 0 -0.036783
97 L 117 T 0 0.0204086
97 L 118 D 0 -0.0478802
97 L 119 V 0 0.0152094
97 L 120 S 0 -0.0555164
97 L 121 V 0 0.00412849
97 L 122 D 0 -0.00766512
97 L 123 S 0 0.0137528
97 L 124 V 0 -0.0785978
97 L 125 D 0 -0.0263128
97 L 126 A 0 -0.0335854
97 L 127 A 0 0.0543712
97 L 128 A 0 -0.068895
97 L 129 D 0 -0.0159078
97 L 130 A 0 -0.0500138
97 L 131 A 0 0.00863487
97 L 132 R 0 -0.0436273
97 L 133 S 0 -0.00552116
97 L 134 N 0 -0.0293
97 L 135 R 0 -0.00741316
97 L 136 V 0 0.127239
97 L 137 T 0 0.0323113
97 L 138 V 0 -0.0140762
97 L 139 F 0 -0.0845275
97 L 140 P 0 0.0288018
97 L 141 I 0 -0.0521398
97 L 142 G 0 -0.079827
97 L 143 I 0 -0.0544868
97 L 144 G 0 -0.073824
97 L 145 D 0 -0.0201379
97 L 146 R 0 -0.0550351
97 L 147 Y 0 -0.0598809
97 L 148 D 0 -0.0502519
97 L 149 A 0 -0.0244436
97 L 150 A 0 -0.0421734
97 L 151 Q 0 -0.01244
97 L 152 L 0 -0.0473569
97 L 153 R 0 -0.0731224
97 L 154 I 0 -0.0342675
97 L 155 L 0 0.0226602
97 L 156 A 0 -0.00875928
97 L 157 G 0 -0.0536667
97 L 158 P 0 -0.0292977
97 L 159 A 0 -0.0126843
97 L 160 G 0 -0.0193861
97 L 162 S 0 -0.0415268
97 L 163 N 0 -0.0389369
97 L 164 V 0 -0.0640263
97 L 165 V 0 -0.0424373
97 L 166 K 0 -0.0330371
97 L 167 L 0 -0.0578364
97 L 168 Q 0 0.00121861
97 L 169 R 0 -0.0359018
97 L 170 I 0 -0.0872548
97 L 171 E 0 -0.0266388
97 L 172 D 0 -0.0256937
97 L 173 L 0 0.0226603
97 L 174 P 0 -0.0467973
97 L 175 T 0 -0.0192338
97 L 176 M 0 -0.0326601
98 T 99 S 0 0.377671
98 T 100 E 0 0.225296
98 T 103 G 0 0.272476
98 T 104 A 0 0.144243
98 T 105 R 0 0.0686116
98 T 106 P 0 0.103519
98 T 107 G 0 0.0734921
98 T 108 A 0 -0.00675839
98 T 109 S 0 0.0174836
98 T 110 K 0 0.0190323
98 T 111 A 0 0.00948523
98 T 112 V 0 -0.00456765
98 T 113 V 0 -0.0604159
98 T 114 I 0 -0.0194092
98 T 115 L 0 -0.0467398
98 T 116 V 0 -0.0461232
98 T 117 T 0 0.0210075
98 T 118 D 0 -0.0504962
98 T 119 V 0 0.0549806
98 T 120 S 0 -0.0453785
98 T 121 V 0 -0.0383132
98 T 122 D 0 -0.0240636
98 T 123 S 0 0.0255035
98 T 124 V 0 -0.0314646
98 T 125 D 0 -0.0283352
98 T 126 A 0 0.00414462
98 T 127 A 0 -0.072889
98 T 128 A 0 -0.0650271
98 T 129 D 0 0.0356708
98 T 130 A 0 0.0469103
98 T 131 A 0 -0.00769929
98 T 132 R 0 -0.0318873
98 T 133 S 0 -0.0232879
98 T 134 N 0 0.421138
98 T 135 R 0 0.0260366
98 T 136 V 0 0.0602702
98 T 137 T 0 -0.0551363
98 T 138 V 0 -0.0557145
98 T 139 F 0 -0.0393287
98 T 140 P 0 -0.0309926
98 T 141 I 0 -0.0551463
98 T 142 G 0 -0.0275182
98 T 143 I 0 -0.0717616
98 T 144 G 0 -0.0624144
98 T 145 D 0 -0.0301334
98 T 146 R 0 -0.0343405
98 T 147 Y 0 -0.0700577
98 T 148 D 0 -0.0295708
98 T 149 A 0 -0.0612634
98 T 150 A 0 0.0232693
98 T 151 Q 0 -0.0147314
98 T 152 L 0 -0.0984456
98 T 153 R 0 5.33968e-05
98 T 154 I 0 0.00259798
98 T 155 L 0 -0.0274994
98 T 156 A 0 -0.0374746
98 T 157 G 0 0.011561
98 T 158 P 0 -0.0229616
98 T 159 A 0 0.0152898
98 T 160 G 0 -0.0170788
98 T 162 S 0 -0.0745623
98 T 163 N 0 -0.00165261
98 T 164 V 0 -0.0278104
98 T 165 V 0 -0.0699511
98 T 166 K 0 -0.0126928
98 T 167 L 0 -0.0308762
98 T 168 Q 0 -0.000460482
98 T 169 R 0 0.00210113
98 T 170 I 0 -0.02852
98 T 171 E 0 0.010877
98 T 172 D 0 0.00920025
98 T 173 L 0 -0.0359881
98 T 174 P 0 -0.0387181
98 T 175 T 0 -0.0616553
98 T 176 M 0 -0.0261839
99 S 100 E 0 0.421832
99 S 103 G 0 0.154361
99 S 104 A 0 0.072747
99 S 105 R 0 0.0675171
99 S 106 P 0 0.0852289
99 S 107 G 0 0.043556
99 S 108 A 0 0.0410932
99 S 109 S 0 0.0109832
99 S 110 K 0 -0.0240904
99 S 111 A 0 0.0322846
99 S 112 V 0 -0.0548423
99 S 113 V 0 -0.0397887
99 S 114 I 0 -0.0330476
99 S 115 L 0 -0.0247387
99 S 116 V 0 -0.00790263
99 S 117 T 0 -0.00169639
99 S 118 D 0 0.0270455
99 S 119 V 0 0.05881
99 S 120 S 0 -0.0429483
99 S 121 V 0 -0.0328935
99 S 122 D 0 0.00739723
99 S 123 S 0 -0.0185669
99 S 124 V 0 -0.0653432
99 S 125 D 0 0.000562507
99 S 126 A 0 0.0578651
99 S 127 A 0 -0.0345578
99 S 128 A 0 -0.0680509
99 S 129 D 0 -0.0177439
99 S 130 A 0 0.0660297
99 S 131 A 0 -0.0456009
99 S 132 R 0 -0.0317826
99 S 133 S 0 0.0723158
99 S 134 N 0 0.0647585
99 S 135 R 0 -0.057596
99 S 136 V 0 -0.0267525
99 S 137 T 0 -0.0557349
99 S 138 V 0 0.00962347
99 S 139 F 0 -0.0439672
99 S 140 P 0 -0.121602
99 S 141 I 0 -0.0390756
99 S 142 G 0 -0.0301467
99 S 143 I 0 -0.060686
99 S 144 G 0 -0.058413
99 S 145 D 0 0.00529762
99 S 146 R 0 -0.0243373
99 S 147 Y 0 -0.0626843
99 S 148 D 0 -0.0457748
99 S 149 A 0 -0.0319596
99 S 150 A 0 -0.000971183
99 S 151 Q 0 -0.0197566
99 S 152 L 0 -0.0782665
99 S 153 R 0 0.00268745
99 S 154 I 0 -0.0316332
99 S 155 L 0 -0.0450038
99 S 156 A 0 -0.09774
99 S 157 G 0 -0.00860706
99 S 158 P 0 -0.0407768
99 S 159 A 0 -0.072653
99 S 160 G 0 -0.0279142
99 S 162 S 0 -0.0112915
99 S 163 N 0 -0.000878928
99 S 164 V 0 -0.0350726
99 S 165 V 0 -0.0470542
99 S 166 K 0 0.0113876
99 S 167 L 0 -0.0510449
99 S 168 Q 0 -0.0189831
99 S 169 R 0 -0.0110704
99 S 170 I 0 -0.0226682
99 S 171 E 0 0.00969063
99 S 172 D 0 0.0318277
99 S 173 L 0 -0.0692408
99 S 174 P 0 -0.0167008
99 S 175 T 0 0.0414785
99 S 176 M 0 -0.0618043
100 E 103 G 0 0.230346
100 E 104 A 0 0.178497
100 E 105 R 0 0.153912
100 E 106 P 0 0.111458
100 E 107 G 0 0.142836
100 E 108 A 0 0.106749
100 E 109 S 0 0.0847086
100 E 110 K 0 0.0442922
100 E 111 A 0 0.0155723
100 E 112 V 0 -0.00633791
100 E 113 V 0 0.0148467
100 E 114 I 0 -0.0388738
100 E 115 L 0 -0.032506
100 E 116 V 0 -0.0518429
100 E 117 T 0 -0.0612839
100 E 118 D 0 -0.0167944
100 E 119 V 0 -0.0388982
100 E 120 S 0 -0.0345552
100 E 121 V 0 -0.0138843
100 E 122 D 0 -0.0211913
100 E 123 S 0 -0.00567445
100 E 124 V 0 -0.0668408
100 E 125 D 0 0.00648543
100 E 126 A 0 -0.036431
100 E 127 A 0 0.0165767
100 E 128 A 0 0.0156195
100 E 129 D 0 0.0252899
100 E 130 A 0 -0.0159908
100 E 131 A 0 -0.05583
100 E 132 R 0 -0.00373213
100 E 133 S 0 0.00987825
100 E 134 N 0 0.0111085
100 E 135 R 0 -0.00682024
100 E 136 V 0 -0.0804053
100 E 137 T 0 0.0385307
100 E 138 V 0 -0.0522654
100 E 139 F 0 -0.0130903
100 E 140 P 0 -0.0679319
100 E 141 I 0 0.00554675
100 E 142 G 0 -0.0579409
100 E 143 I 0 -0.0612671
100 E 144 G 0 -0.0403548
100 E 145 D 0 -0.0348953
100 E 146 R 0 -0.0257836
100 E 147 Y 0 -0.0216907
100 E 148 D 0 -0.0528245
100 E 149 A 0 -0.0170548
100 E 150 A 0 -0.00853798
100 E 151 Q 0 -0.0398786
100 E 152 L 0 -0.0534153
100 E 153 R 0 0.0302016
100 E 154 I 0 0.037979
100 E 155 L 0 -0.0369953
100 E 156 A 0 -0.00296008
100 E 157 G 0 -0.045674
100 E 158 P 0 -0.0454402
100 E 159 A 0 -0.0416686
100 E 160 G 0 0.00821662
100 E 162 S 0 -0.0550785
100 E 163 N 0 -0.0499248
100 E 164 V 0 -0.00686864
100 E 165 V 0 -0.00938722
100 E 166 K 0 -0.0648668
100 E 167 L 0 0.00628476
100 E 168 Q 0 -0.0260261
100 E 169 R 0 -0.0380823
100 E 170 I 0 -0.0211325
100 E 171 E 0 -0.0104897
100 E 172 D 0 0.00635322
100 E 173 L 0 -0.0374387
100 E 174 P 0 -0.00856693
100 E 175 T 0 0.00269951
100 E 176 M 0 -0.056706
103 G 104 A 0 1.5368
103 G 105 R 0 0.67904
103 G 106 P 0 0.192897
103 G 107 G 0 0.274454
103 G 108 A 0 0.1169
103 G 109 S 0 0.0515995
103 G 110 K 0 0.114722
103 G 111 A 0 -0.0554099
103 G 112 V 0 0.00777465
103 G 113 V 0 -0.0270691
103 G 114 I 0 -0.00522278
103 G 115 L 0 0.0263292
103 G 116 V 0 0.0125025
103 G 117 T 0 -0.0326553
103 G 118 D 0 -0.0227606
103 G 119 V 0 -0.00631297
103 G 120 S 0 -0.00349008
103 G 121 V 0 -0.0692073
103 G 122 D 0 -0.0599806
103 G 123 S 0 -0.0301231
103 G 124 V 0 -0.0621298
103 G 125 D 0 -0.119017
103 G 126 A 0 -0.0419031
103 G 127 A 0 0.0226733
103 G 128 A 0 -0.0394441
103 G 129 D 0 -0.0541234
103 G 130 A 0 -0.0708433
103 G 131 A 0 -0.0208872
103 G 132 R 0 -0.0174587
103 G 133 S 0 -0.0201738
103 G 134 N 0 0.0604468
103 G 135 R 0 0.0152995
103 G 136 V 0 0.0262746
103 G 137 T 0 -0.0740519
103 G 138 V 0 0.0108067
103 G 139 F 0 0.0102716
103 G 140 P 0 -0.0556755
103 G 141 I 0 -0.0451168
103 G 142 G 0 -0.0729714
103 G 143 I 0 -0.00968436
103 G 144 G 0 0.0174013
103 G 145 D 0 -0.0255636
103 G 146 R 0 -0.00691829
103 G 147 Y 0 -0.0407232
103 G 148 D 0 -0.0263853
103 G 149 A 0 -0.0309462
103 G 150 A 0 -0.0515056
103 G 151 Q 0 -0.0599058
103 G 152 L 0 -0.0592928
103 G 153 R 0 0.0245375
103 G 154 I 0 -0.0268627
103 G 155 L 0 -0.00701525
103 G 156 A 0 -0.0452924
103 G 157 G 0 0.015044
103 G 158 P 0 -0.0353499
103 G 159 A 0 -0.0144761
103 G 160 G 0 -0.00482189
103 G 162 S 0 -0.0247491
103 G 163 N 0 -0.0482128
103 G 164 V 0 -0.0408896
103 G 165 V 0 -0.0703604
103 G 166 K 0 -0.0319312
103 G 167 L 0 -0.00538207
103 G 168 Q 0 -0.054069
103 G 169 R 0 -0.0398218
103 G 170 I 0 -0.0528368
103 G 171 E 0 -0.0851369
103 G 172 D 0 -0.0664236
103 G 173 L 0 -0.0428003
103 G 174 P 0 -0.0247315
103 G 175 T 0 -0.0195134
103 G 176 M 0 -0.0086979
104 A 105 R 0 1.33022
104 A 106 P 0 0.386676
104 A 107 G 0 0.16383
104 A 108 A 0 0.152748
104 A 109 S 0 0.0683745
104 A 110 K 0 0.53775
104 A 111 A 0 0.0368554
104 A 112 V 0 -0.0131954
104 A 113 V 0 -0.0230691
104 A 114 I 0 -0.00155815
104 A 115 L 0 0.0188417
104 A 116 V 0 0.0640589
104 A 117 T 0 0.0217341
104 A 118 D 0 -0.00132618
104 A 119 V 0 -0.0539396
104 A 120 S 0 -0.0436798
104 A 121 V 0 -0.0172331
104 A 122 D 0 -0.0377624
104 A 123 S 0 -0.053399
104 A 124 V 0 0.000913844
104 A 125 D 0 -0.0433287
104 A 126 A 0 -0.0439609
104 A 127 A 0 -0.00970366
104 A 128 A 0 -0.0673789
104 A 129 D 0 -0.0261024
104 A 130 A 0 -0.0117565
104 A 131 A 0 0.0242871
104 A 132 R 0 -0.0116006
104 A 133 S 0 -0.00840306
104 A 134 N 0 0.0198212
104 A 135 R 0 0.00479141
104 A 136 V 0 -0.00228713
104 A 137 T 0 0.027924
104 A 138 V 0 -0.035651
104 A 139 F 0 -0.0586722
104 A 140 P 0 -0.0378758
104 A 141 I 0 -0.0603112
104 A 142 G 0 -0.0618648
104 A 143 I 0 -0.0317088
104 A 144 G 0 -0.0325612
104 A 145 D 0 -0.027403
104 A 146 R 0 -0.0702147
104 A 147 Y 0 -0.0236066
104 A 148 D 0 -0.0300067
104 A 149 A 0 -0.0277118
104 A 150 A 0 -0.0330302
104 A 151 Q 0 -0.038688
104 A 152 L 0 -0.0518075
104 A 153 R 0 -0.0187166
104 A 154 I 0 -0.019548
104 A 155 L 0 -0.0719694
104 A 156 A 0 -0.0523858
104 A 157 G 0 -0.00604865
104 A 158 P 0 -0.0344331
104 A 159 A 0 -0.0106624
104 A 160 G 0 -0.039939
104 A 162 S 0 -0.00918621
104 A 163 N 0 -0.0305969
104 A 164 V 0 -0.0431299
104 A 165 V 0 -0.0798757
104 A 166 K 0 -0.0465389
104 A 167 L 0 -0.0260373
104 A 168 Q 0 -0.0339161
104 A 169 R 0 -0.0994648
104 A 170 I 0 -0.0280686
104 A 171 E 0 -0.000909049
104 A 172 D 0 -0.0291553
104 A 173 L 0 -0.00954104
104 A 174 P 0 -0.0472732
104 A 175 T 0 -0.00715816
104 A 176 M 0 -0.0286131
105 R 106 P 0 1.00666
105 R 107 G 0 0.570564
105 R 108 A 0 0.576474
105 R 109 S 0 0.14934
105 R 110 K 0 0.172051
105 R 111 A 0 0.0249525
105 R 112 V 0 0.00634984
105 R 113 V 0 0.0390614
105 R 114 I 0 0.0393179
105 R 115 L 0 -0.0239505
105 R 116 V 0 0.0761892
105 R 117 T 0 -0.0347936
105 R 118 D 0 0.0818213
105 R 119 V 0 -0.0121252
105 R 120 S 0 -0.0143656
105 R 121 V 0 -0.0440785
105 R 122 D 0 0.0396031
105 R 123 S 0 -0.0439046
105 R 124 V 0 0.00641257
105 R 125 D 0 -0.0477134
105 R 126 A 0 -0.0383461
105 R 127 A 0 -0.0433355
105 R 128 A 0 -0.00913591
105 R 129 D 0 -0.00349542
105 R 130 A 0 0.00978472
105 R 131 A 0 -0.0710169
105 R 132 R 0 0.000587167
105 R 133 S 0 -0.0562151
105 R 134 N 0 0.0131171
105 R 135 R 0 0.000377092
105 R 136 V 0 0.00170855
105 R 137 T 0 -0.0383693
105 R 138 V 0 -0.0564097
105 R 139 F 0 0.00414847
105 R 140 P 0 -0.0708773
105 R 141 I 0 -0.0518897
105 R 142 G 0 -0.130019
105 R 143 I 0 0.016853
105 R 144 G 0 -0.0687914
105 R 145 D 0 -0.0472067
105 R 146 R 0 -0.0787855
105 R 147 Y 0 -0.0716738
105 R 148 D 0 -0.0658291
105 R 149 A 0 -0.052986
105 R 150 A 0 -0.00801843
105 R 151 Q 0 -0.0323135
105 R 152 L 0 -0.0970911
105 R 153 R 0 0.00406394
105 R 154 I 0 -0.0542321
105 R 155 L 0 -0.0648894
105 R 156 A 0 -0.0429019
105 R 157 G 0 0.0068899
105 R 158 P 0 -0.0338627
105 R 159 A 0 -0.0353133
105 R 160 G 0 -0.0670034
105 R 162 S 0 -0.056705
105 R 163 N 0 -0.0382009
105 R 164 V 0 -0.0257748
105 R 165 V 0 -0.0672098
105 R 166 K 0 -0.0729162
105 R 167 L 0 -0.0382654
105 R 168 Q 0 -0.0430615
105 R 169 R 0 -0.0297176
105 R 170 I 0 -0.040452
105 R 171 E 0 -0.0550753
105 R 172 D 0 -0.0438188
105 R 173 L 0 -0.0488862
105 R 174 P 0 -0.071464
105 R 175 T 0 -0.0786783
105 R 176 M 0 -0.0182801
106 P 107 G 0 0.895627
106 P 108 A 0 0.422735
106 P 109 S 0 0.235133
106 P 110 K 0 0.229532
106 P 111 A 0 0.0615871
106 P 112 V 0 0.0318952
106 P 113 V 0 -0.0354314
106 P 114 I 0 0.0180274
106 P 115 L 0 -0.000818669
106 P 116 V 0 -0.0187797
106 P 117 T 0 0.0169932
106 P 118 D 0 -0.0443174
106 P 119 V 0 -0.0323192
106 P 120 S 0 -0.00173508
106 P 121 V 0 -0.0157105
106 P 122 D 0 0.019746
106 P 123 S 0 -0.0720597
106 P 124 V 0 0.00613357
106 P 125 D 0 0.0603151
106 P 126 A 0 0.0368393
106 P 127 A 0 -0.0640446
106 P 128 A 0 -0.0823074
106 P 129 D 0 -0.0523331
106 P 130 A 0 -0.0204982
106 P 131 A 0 -0.0881005
106 P 132 R 0 -0.045741
106 P 133 S 0 0.0163295
106 P 134 N 0 0.0342416
106 P 135 R 0 -0.0307182
106 P 136 V 0 -0.0297677
106 P 137 T 0 0.0271102
106 P 138 V 0 -0.0741044
106 P 139 F 0 -0.0489417
106 P 140 P 0 -0.0624498
106 P 141 I 0 -0.0548395
106 P 142 G 0 -0.0512389
106 P 143 I 0 -0.0211665
106 P 144 G 0 -0.0118526
106 P 145 D 0 -0.0412453
106 P 146 R 0 0.0201028
106 P 147 Y 0 -0.0268313
106 P 148 D 0 0.027169
106 P 149 A 0 -0.00205307
106 P 150 A 0 0.0390496
106 P 151 Q 0 -0.0328387
106 P 152 L 0 -0.0697372
106 P 153 R 0 -0.00205958
106 P 154 I 0 -0.0126989
106 P 155 L 0 -0.0158621
106 P 156 A 0 -0.0223261
106 P 157 G 0 -0.00778161
106 P 158 P 0 -0.0349471
106 P 159 A 0 -0.0389769
106 P 160 G 0 -0.0111363
106 P 162 S 0 -0.0500211
106 P 163 N 0 -0.013822
106 P 164 V 0 -0.0365715
106 P 165 V 0 -0.0655765
106 P 166 K 0 -0.0372173
106 P 167 L 0 -0.0404349
106 P 168 Q 0 0.0136854
106 P 169 R 0 -0.0339159
106 P 170 I 0 -0.0619584
106 P 171 E 0 -0.0190843
106 P 172 D 0 -0.0149746
106 P 173 L 0 -0.0566641
106 P 174 P 0 -0.028338
106 P 175 T 0 -0.00973587
106 P 176 M 0 -0.0353589
107 G 108 A 0 0.734282
107 G 109 S 0 0.335597
107 G 110 K 0 0.233099
107 G 111 A 0 0.139398
107 G 112 V 0 0.0211722
107 G 113 V 0 -0.0333417
107 G 114 I 0 -0.0035841
107 G 115 L 0 -0.0237813
107 G 116 V 0 0.0139466
107 G 117 T 0 0.0296479
107 G 118 D 0 0.0402692
107 G 119 V 0 -0.0743065
107 G 120 S 0 -0.0244443
107 G 121 V 0 -0.0546763
107 G 122 D 0 -0.0741456
107 G 123 S 0 0.0356229
107 G 124 V 0 -0.0832269
107 G 125 D 0 -0.000479647
107 G 126 A 0 0.00177037
107 G 127 A 0 -0.0717132
107 G 128 A 0 -0.0616862
107 G 129 D 0 -0.00493275
107 G 130 A 0 0.0132169
107 G 131 A 0 -0.0571418
107 G 132 R 0 -0.0192013
107 G 133 S 0 0.00989424
107 G 134 N 0 -0.0178418
107 G 135 R 0 -0.0458448
107 G 136 V 0 0.00688897
107 G 137 T 0 -0.0126494
107 G 138 V 0 0.00423557
107 G 139 F 0 0.00808031
107 G 140 P 0 -0.00609397
107 G 141 I 0 -0.0178983
107 G 142 G 0 -0.0575402
107 G 143 I 0 -0.0174392
107 G 144 G 0 -0.0294879
107 G 145 D 0 0.006349
107 G 146 R 0 -0.0201501
107 G 147 Y 0 -0.0411737
107 G 148 D 0 -0.0385356
107 G 149 A 0 -0.022437
107 G 150 A 0 -0.0780649
107 G 151 Q 0 -0.0897626
107 G 152 L 0 -0.0837111
107 G 153 R 0 -0.0623943
107 G 154 I 0 -0.0598376
107 G 155 L 0 -0.0374524
107 G 156 A 0 -0.0130706
107 G 157 G 0 -0.0372826
107 G 158 P 0 -0.0110738
107 G 159 A 0 -0.00835428
107 G 160 G 0 -0.090798
107 G 162 S 0 -0.0423286
107 G 163 N 0 -0.0257385
107 G 164 V 0 -0.0332714
107 G 165 V 0 -0.0190619
107 G 166 K 0 -0.0823399
107 G 167 L 0 -0.0362722
107 G 168 Q 0 -0.0122067
107 G 169 R 0 -0.017287
107 G 170 I 0 -0.0597091
107 G 171 E 0 -0.0223894
107 G 172 D 0 -0.0556664
107 G 173 L 0 -0.067566
107 G 174 P 0 -0.00828811
107 G 175 T 0 -0.0517219
107 G 176 M 0 -0.021547
108 A 109 S 0 0.695125
108 A 110 K 0 0.348212
108 A 111 A 0 0.0723415
108 A 112 V 0 0.0652297
108 A 113 V 0 0.119569
108 A 114 I 0 0.00831907
108 A 115 L 0 0.00547725
108 A 116 V 0 -0.0434296
108 A 117 T 0 0.00669056
108 A 118 D 0 0.0129058
108 A 119 V 0 0.0216343
108 A 120 S 0 -0.062579
108 A 121 V 0 -0.0132347
108 A 122 D 0 0.0756735
108 A 123 S 0 -0.0224497
108 A 124 V 0 -0.00623632
108 A 125 D 0 -0.00452352
108 A 126 A 0 -0.0339846
108 A 127 A 0 -0.0356209
108 A 128 A 0 -0.0129384
108 A 129 D 0 -0.00914533
108 A 130 A 0 -0.0260741
108 A 131 A 0 -0.0368548
108 A 132 R 0 0.0400689
108 A 133 S 0 -0.0280572
108 A 134 N 0 0.0444484
108 A 135 R 0 0.0218949
108 A 136 V 0 -0.0357106
108 A 137 T 0 0.0281104
108 A 138 V 0 -0.00041902
108 A 139 F 0 -0.0245401
108 A 140 P 0 -0.0189588
108 A 141 I 0 -0.041074
108 A 142 G 0 0.0173037
108 A 143 I 0 -0.0610466
108 A 144 G 0 -0.0375926
108 A 145 D 0 -0.0350618
108 A 146 R 0 0.0170137
108 A 147 Y 0 -0.0655849
108 A 148 D 0 -0.0642591
108 A 149 A 0 0.0285155
108 A 150 A 0 -0.0352263
108 A 151 Q 0 -0.00775931
108 A 152 L 0 -0.0417486
108 A 153 R 0 -0.00805138
108 A 154 I 0 -0.00802152
108 A 155 L 0 0.000669139
108 A 156 A 0 -0.0802424
108 A 157 G 0 -0.034451
108 A 158 P 0 -0.0189016
108 A 159 A 0 -0.00408256
108 A 160 G 0 -0.0747279
108 A 162 S 0 -0.0220808
108 A 163 N 0 -0.0424979
108 A 164 V 0 0.0133258
108 A 165 V 0 -0.0473137
108 A 166 K 0 -0.0554517
108 A 167 L 0 -0.0551517
108 A 168 Q 0 -0.0501067
108 A 169 R 0 -0.0422165
108 A 170 I 0 -0.0426477
108 A 171 E 0 -0.0171929
108 A 172 D 0 -0.0524619
108 A 173 L 0 -0.0398845
108 A 174 P 0 -0.0379389
108 A 175 T 0 -0.0291788
108 A 176 M 0 -0.0813755
109 S 110 K 0 0.333478
109 S 111 A 0 0.237182
109 S 112 V 0 0.071801
109 S 113 V 0 0.0247712
109 S 114 I 0 0.0452642
109 S 115 L 0 0.0447021
109 S 116 V 0 0.00973024
109 S 117 T 0 -0.0074192
109 S 118 D 0 0.00646564
109 S 119 V 0 -0.00760304
109 S 120 S 0 -0.0422133
109 S 121 V 0 0.0490727
109 S 122 D 0 0.0723415
109 S 123 S 0 -0.0120391
109 S 124 V 0 -0.0263282
109 S 125 D 0 -0.0599158
109 S 126 A 0 0.0242088
109 S 127 A 0 -0.0334085
109 S 128 A 0 -0.0281351
109 S 129 D 0 0.0196058
109 S 130 A 0 -0.072343
109 S 131 A 0 -0.0691904
109 S 132 R 0 0.0229782
109 S 133 S 0 -0.0382555
109 S 134 N 0 0.00846262
109 S 135 R 0 0.0207796
109 S 136 V 0 -0.00729544
109 S 137 T 0 0.260049
109 S 138 V 0 -0.0511633
109 S 139 F 0 0.132826
109 S 140 P 0 -0.0150508
109 S 141 I 0 -0.0637028
109 S 142 G 0 -0.000235182
109 S 143 I 0 -0.0101111
109 S 144 G 0 -0.00510321
109 S 145 D 0 -0.00594536
109 S 146 R 0 -0.00571477
109 S 147 Y 0 -0.0100565
109 S 148 D 0 -0.0241013
109 S 149 A 0 0.00130341
109 S 150 A 0 -0.0369859
109 S 151 Q 0 -0.0305438
109 S 152 L 0 0.00745401
109 S 153 R 0 -0.0390628
109 S 154 I 0 -0.0626174
109 S 155 L 0 -0.0367879
109 S 156 A 0 -0.0303552
109 S 157 G 0 -0.037987
109 S 158 P 0 -0.0359367
109 S 159 A 0 -0.0471747
109 S 160 G 0 -0.0113318
109 S 162 S 0 -0.0363446
109 S 163 N 0 0.00573455
109 S 164 V 0 -0.0482185
109 S 165 V 0 -0.0247035
109 S 166 K 0 -0.00747896
109 S 167 L 0 -0.0579104
109 S 168 Q 0 0.0106739
109 S 169 R 0 -0.0659462
109 S 170 I 0 -0.0471827
109 S 171 E 0 -0.0148277
109 S 172 D 0 -0.0216286
109 S 173 L 0 -0.0353913
109 S 174 P 0 -0.0762812
109 S 175 T 0 -0.0632874
109 S 176 M 0 -0.0713021
110 K 111 A 0 0.300915
110 K 112 V 0 0.231791
110 K 113 V 0 0.166087
110 K 114 I 0 0.0902658
110 K 115 L 0 0.0410428
110 K 116 V 0 0.0381528
110 K 117 T 0 0.0611932
110 K 118 D 0 0.0891879
110 K 119 V 0 -0.0117122
110 K 120 S 0 0.0570565
110 K 121 V 0 0.0175234
110 K 122 D 0 0.0300783
110 K 123 S 0 -0.0442388
110 K 124 V 0 -0.0150667
110 K 125 D 0 -0.0265166
110 K 126 A 0 -0.0417218
110 K 127 A 0 0.000684749
110 K 128 A 0 -0.0756391
110 K 129 D 0 -0.101836
110 K 130 A 0 -0.138387
110 K 131 A 0 -0.00332322
110 K 132 R 0 -0.0617374
110 K 133 S 0 -0.0208497
110 K 134 N 0 0.0380445
110 K 135 R 0 0.106214
110 K 136 V 0 0.286761
110 K 137 T 0 0.0123132
110 K 138 V 0 0.0447027
110 K 139 F 0 -0.00684567
110 K 140 P 0 -0.127807
110 K 141 I 0 0.0371942
110 K 142 G 0 -0.0831859
110 K 143 I 0 -0.0470919
110 K 144 G 0 -0.0446161
110 K 145 D 0 -0.0760251
110 K 146 R 0 -0.00990394
110 K 147 Y 0 -0.0407823
110 K 148 D 0 -0.0490431
110 K 149 A 0 -0.027544
110 K 150 A 0 -0.0375461
110 K 151 Q 0 -0.117361
110 K 152 L 0 -0.123573
110 K 153 R 0 -0.0479172
110 K 154 I 0 -0.077347
110 K 155 L 0 -0.0674899
110 K 156 A 0 -0.0416322
110 K 157 G 0 -0.0403841
110 K 158 P 0 -0.0568651
110 K 159 A 0 -0.053816
110 K 160 G 0 -0.0768884
110 K 162 S 0 -0.0666288
110 K 163 N 0 -0.0642038
110 K 164 V 0 -0.0502841
110 K 165 V 0 -0.0350748
110 K 166 K 0 -0.0958314
110 K 167 L 0 -0.0671162
110 K 168 Q 0 -0.0587235
110 K 169 R 0 -0.0550741
110 K 170 I 0 -0.0733983
110 K 171 E 0 -0.0991462
110 K 172 D 0 -0.0427341
110 K 173 L 0 -0.0633679
110 K 174 P 0 -0.0588593
110 K 175 T 0 -0.0902201
110 K 176 M 0 -0.00240746
111 A 112 V 0 0.272637
111 A 113 V 0 0.16938
111 A 114 I 0 0.110473
111 A 115 L 0 0.117149
111 A 116 V 0 0.0657567
111 A 117 T 0 0.0515344
111 A 118 D 0 0.0303302
111 A 119 V 0 -0.00854852
111 A 120 S 0 0.0567024
111 A 121 V 0 -0.00915051
111 A 122 D 0 -0.00893142
111 A 123 S 0 -0.0161735
111 A 124 V 0 0.0698263
111 A 125 D 0 -0.0152194
111 A 126 A 0 -0.0257447
111 A 127 A 0 -0.0118772
111 A 128 A 0 -0.0277944
111 A 129 D 0 -0.0509377
111 A 130 A 0 0.00278887
111 A 131 A 0 -0.0734088
111 A 132 R 0 -0.0682543
111 A 133 S 0 0.012966
111 A 134 N 0 -0.0541458
111 A 135 R 0 0.049198
111 A 136 V 0 0.0102391
111 A 137 T 0 0.2554
111 A 138 V 0 0.0333719
111 A 139 F 0 0.61368
111 A 140 P 0 -0.0128709
111 A 141 I 0 -0.00962647
111 A 142 G 0 -0.0403572
111 A 143 I 0 0.068951
111 A 144 G 0 0.0160253
111 A 145 D 0 -0.0765814
111 A 146 R 0 -0.0609689
111 A 147 Y 0 -0.0196282
111 A 148 D 0 -0.0269083
111 A 149 A 0 0.0532169
111 A 150 A 0 -0.0638732
111 A 151 Q 0 -0.00387778
111 A 152 L 0 -0.0391243
111 A 153 R 0 -0.0631842
111 A 154 I 0 -0.0710282
111 A 155 L 0 -0.0413441
111 A 156 A 0 -0.0270359
111 A 157 G 0 0.000506208
111 A 158 P 0 -0.0132243
111 A 159 A 0 0.0375014
111 A 160 G 0 -0.0328847
111 A 162 S 0 -0.0688462
111 A 163 N 0 0.04804
111 A 164 V 0 -0.0664754
111 A 165 V 0 0.0242688
111 A 166 K 0 -0.0039987
111 A 167 L 0 -0.0132481
111 A 168 Q 0 -0.0375784
111 A 169 R 0 0.00210434
111 A 170 I 0 -0.0530406
111 A 171 E 0 -0.05852
111 A 172 D 0 -0.0740645
111 A 173 L 0 -0.0440322
111 A 174 P 0 -0.00510531
111 A 175 T 0 -0.0581031
111 A 176 M 0 -0.00309792
112 V 113 V 0 0.181275
112 V 114 I 0 0.291419
112 V 115 L 0 0.0973611
112 V 116 V 0 0.112348
112 V 117 T 0 0.124129
112 V 118 D 0 0.091312
112 V 119 V 0 0.0562626
112 V 120 S 0 -0.00684534
112 V 121 V 0 -0.0109046
112 V 122 D 0 -0.0356059
112 V 123 S 0 -0.0380928
112 V 124 V 0 -0.0802656
112 V 125 D 0 -0.0360042
112 V 126 A 0 -0.0140056
112 V 127 A 0 0.0111773
112 V 128 A 0 0.00428383
112 V 129 D 0 -0.00749735
112 V 130 A 0 -0.00275714
112 V 131 A 0 0.235335
112 V 132 R 0 0.00654901
112 V 133 S 0 -0.0824758
112 V 134 N 0 -0.0154127
112 V 135 R 0 0.00361943
112 V 136 V 0 0.231939
112 V 137 T 0 -0.0245334
112 V 138 V 0 0.413218
112 V 139 F 0 0.00479853
112 V 140 P 0 0.0401364
112 V 141 I 0 -0.0407046
112 V 142 G 0 -0.0735815
112 V 143 I 0 -0.0628022
112 V 144 G 0 -0.0160941
112 V 145 D 0 -0.0684394
112 V 146 R 0 -0.034669
112 V 147 Y 0 -0.0660606
112 V 148 D 0 -0.0423615
112 V 149 A 0 -0.056946
112 V 150 A 0 -0.0286969
112 V 151 Q 0 -0.0783601
112 V 152 L 0 -0.0708224
112 V 153 R 0 0.0195792
112 V 154 I 0 0.0173459
112 V 155 L 0 0.0414774
112 V 156 A 0 -0.0237896
112 V 157 G 0 0.0406158
112 V 158 P 0 -0.0626773
112 V 159 A 0 -0.0769243
112 V 160 G 0 0.0503209
112 V 162 S 0 0.00175778
112 V 163 N 0 -0.0311594
112 V 164 V 0 0.00540157
112 V 165 V 0 -0.0050658
112 V 166 K 0 -0.0448266
112 V 167 L 0 -0.0565775
112 V 168 Q 0 -0.0595426
112 V 169 R 0 -0.0370894
112 V 170 I 0 -0.0363109
112 V 171 E 0 -0.0584893
112 V 172 D 0 -0.000532686
112 V 173 L 0 -0.0360645
112 V 174 P 0 -0.0236706
112 V 175 T 0 -0.0477471
112 V 176 M 0 -0.0349656
113 V 114 I 0 0.183098
113 V 115 L 0 0.188556
113 V 116 V 0 0.15681
113 V 117 T 0 0.144762
113 V 118 D 0 0.0886189
113 V 119 V 0 -0.0170981
113 V 120 S 0 0.0648556
113 V 121 V 0 0.0143033
113 V 122 D 0 -0.0127608
113 V 123 S 0 0.00385134
113 V 124 V 0 -0.00233768
113 V 125 D 0 -0.0851991
113 V 126 A 0 -0.0514917
113 V 127 A 0 -0.0483469
113 V 128 A 0 -0.0309826
113 V 129 D 0 -0.0429563
113 V 130 A 0 -0.0606713
113 V 131 A 0 0.071733
113 V 132 R 0 -0.0146139
113 V 133 S 0 -0.0185068
113 V 134 N 0 -0.000286339
113 V 135 R 0 0.0539463
113 V 136 V 0 0.0280212
113 V 137 T 0 -0.0114483
113 V 138 V 0 -1.17354e-05
113 V 139 F 0 0.201555
113 V 140 P 0 -0.0441346
113 V 141 I 0 0.250397
113 V 142 G 0 -0.0223934
113 V 143 I 0 0.0341343
113 V 144 G 0 0.0227241
113 V 145 D 0 -0.058639
113 V 146 R 0 -0.0125097
113 V 147 Y 0 -0.0816283
113 V 148 D 0 -0.034353
113 V 149 A 0 -0.0365126
113 V 150 A 0 -0.0669349
113 V 151 Q 0 -0.0931045
113 V 152 L 0 -0.0574832
113 V 153 R 0 -0.0704403
113 V 154 I 0 -0.0257683
113 V 155 L 0 -0.00191096
113 V 156 A 0 -0.0387845
113 V 157 G 0 -0.0328397
113 V 158 P 0 -0.0257305
113 V 159 A 0 -0.0456995
113 V 160 G 0 -0.0383171
113 V 162 S 0 -0.00482565
113 V 163 N 0 -0.0654482
113 V 164 V 0 0.00775216
113 V 165 V 0 0.0447451
113 V 166 K 0 -0.0633632
113 V 167 L 0 -0.077766
113 V 168 Q 0 -0.00886083
113 V 169 R 0 -0.020974
113 V 170 I 0 -0.0151672
113 V 171 E 0 -0.0276692
113 V 172 D 0 -0.0579533
113 V 173 L 0 0.0307221
113 V 174 P 0 -0.00611601
113 V 175 T 0 0.0107785
113 V 176 M 0 0.00984523
114 I 115 L 0 0.157568
114 I 116 V 0 0.321855
114 I 117 T 0 0.152297
114 I 118 D 0 0.134682
114 I 119 V 0 0.0496533
114 I 120 S 0 0.0788045
114 I 121 V 0 -0.0157834
114 I 122 D 0 0.0848821
114 I 123 S 0 0.0307531
114 I 124 V 0 -0.0154791
114 I 125 D 0 0.0226078
114 I 126 A 0 -0.0944295
114 I 127 A 0 0.00980393
114 I 128 A 0 -0.000504848
114 I 129 D 0 -0.0894009
114 I 130 A 0 -0.0165009
114 I 131 A 0 -0.00852347
114 I 132 R 0 0.0090667
114 I 133 S 0 -0.0508853
114 I 134 N 0 -0.00280576
114 I 135 R 0 -0.00679328
114 I 136 V 0 -0.0357738
114 I 137 T 0 -0.0140248
114 I 138 V 0 0.230797
114 I 139 F 0 -0.00388208
114 I 140 P 0 0.289767
114 I 141 I 0 -0.00835055
114 I 142 G 0 -0.0273226
114 I 143 I 0 -0.0371768
114 I 144 G 0 -0.0316623
114 I 145 D 0 -0.0332128
114 I 146 R 0 -0.0268494
114 I 147 Y 0 -0.039969
114 I 148 D 0 0.00284889
114 I 149 A 0 -0.0532441
114 I 150 A 0 -0.0266538
114 I 151 Q 0 0.028668
114 I 152 L 0 -0.0119091
114 I 153 R 0 -0.0335232
114 I 154 I 0 0.00559552
114 I 155 L 0 0.0254687
114 I 156 A 0 0.0713068
114 I 157 G 0 -0.0450861
114 I 158 P 0 -0.026648
114 I 159 A 0 -0.0112413
114 I 160 G 0 -0.0412614
114 I 162 S 0 -0.0175931
114 I 163 N 0 0.0270577
114 I 164 V 0 -0.0363147
114 I 165 V 0 -0.037294
114 I 166 K 0 -0.0908961
114 I 167 L 0 -0.0197463
114 I 168 Q 0 -0.0426186
114 I 169 R 0 -0.0287973
114 I 170 I 0 -0.0622834
114 I 171 E 0 -0.0570873
114 I 172 D 0 -0.0498725
114 I 173 L 0 -0.0814377
114 I 174 P 0 -0.0756381
114 I 175 T 0 -0.0506819
114 I 176 M 0 -0.0597807
115 L 116 V 0 0.237495
115 L 117 T 0 0.211999
115 L 118 D 0 0.191978
115 L 119 V 0 0.0600056
115 L 120 S 0 0.156337
115 L 121 V 0 0.0734426
115 L 122 D 0 0.0163211
115 L 123 S 0 0.0449337
115 L 124 V 0 -0.0634562
115 L 125 D 0 0.0258095
115 L 126 A 0 -0.0781615
115 L 127 A 0 -0.0146069
115 L 128 A 0 0.000721952
115 L 129 D 0 -0.0213948
115 L 130 A 0 -0.0415547
115 L 131 A 0 0.0279205
115 L 132 R 0 -0.0469539
115 L 133 S 0 -0.0830814
115 L 134 N 0 -0.0420551
115 L 135 R 0 -0.0633525
115 L 136 V 0 0.0128725
115 L 137 T 0 -0.0428835
115 L 138 V 0 -0.0030717
115 L 139 F 0 0.0746342
115 L 140 P 0 0.0582938
115 L 141 I 0 0.241642
115 L 142 G 0 0.0531742
115 L 143 I 0 0.30214
115 L 144 G 0 0.0551282
115 L 145 D 0 0.0262274
115 L 146 R 0 -0.0105818
115 L 147 Y 0 -7.80986e-05
115 L 148 D 0 0.027198
115 L 149 A 0 -0.0736534
115 L 150 A 0 -0.0393744
115 L 151 Q 0 0.0167691
115 L 152 L 0 -0.0371177
115 L 153 R 0 -0.0409576
115 L 154 I 0 -0.0665747
115 L 155 L 0 -0.0291797
115 L 156 A 0 0.0143044
115 L 157 G 0 -0.0673918
115 L 158 P 0 -0.00337756
115 L 159 A 0 -0.0879739
115 L 160 G 0 -0.0268685
115 L 162 S 0 -0.0706295
115 L 163 N 0 -0.0459312
115 L 164 V 0 0.0032356
115 L 165 V 0 0.0227495
115 L 166 K 0 -0.0750575
115 L 167 L 0 0.0047231
115 L 168 Q 0 -0.0675539
115 L 169 R 0 -0.0366044
115 L 170 I 0 0.0515264
115 L 171 E 0 -0.0710165
115 L 172 D 0 0.0172568
115 L 173 L 0 0.109726
115 L 174 P 0 -0.0134377
115 L 175 T 0 -0.042684
115 L 176 M 0 0.044595
116 V 117 T 0 0.505786
116 V 118 D 0 0.474705
116 V 119 V 0 0.12423
116 V 120 S 0 0.0638817
116 V 121 V 0 0.0585433
116 V 122 D 0 -0.0369954
116 V 123 S 0 -0.0184432
116 V 124 V 0 -0.00999657
116 V 125 D 0 -0.0518871
116 V 126 A 0 -0.078411
116 V 127 A 0 -0.0744718
116 V 128 A 0 -0.0587214
116 V 129 D 0 -0.0312489
116 V 130 A 0 -0.0333857
116 V 131 A 0 0.00692814
116 V 132 R 0 -0.0382716
116 V 133 S 0 -0.0440519
116 V 134 N 0 -0.106088
116 V 135 R 0 -0.0299379
116 V 136 V 0 -0.042713
116 V 137 T 0 -0.0957366
116 V 138 V 0 0.0057493
116 V 139 F 0 0.0140177
116 V 140 P 0 0.24493
116 V 141 I 0 -0.0486774
116 V 142 G 0 0.0265907
116 V 143 I 0 0.0320365
116 V 144 G 0 0.0273374
116 V 145 D 0 -0.0751347
116 V 146 R 0 -0.0459395
116 V 147 Y 0 -0.01407
116 V 148 D 0 -0.0385237
116 V 149 A 0 -0.0598379
116 V 150 A 0 -0.061374
116 V 151 Q 0 0.0309859
116 V 152 L 0 0.156859
116 V 153 R 0 -0.096375
116 V 154 I 0 0.0291517
116 V 155 L 0 0.0542513
116 V 156 A 0 0.00301997
116 V 157 G 0 -0.0116021
116 V 158 P 0 -0.0771406
116 V 159 A 0 -0.0770654
116 V 160 G 0 -0.00534476
116 V 162 S 0 -0.00859207
116 V 163 N 0 -0.0213473
116 V 164 V 0 -0.0203447
116 V 165 V 0 -0.029885
116 V 166 K 0 -0.0189526
116 V 167 L 0 -0.075512
116 V 168 Q 0 -0.0667658
116 V 169 R 0 -0.0406677
116 V 170 I 0 0.013347
116 V 171 E 0 -0.0346922
116 V 172 D 0 -0.0731086
116 V 173 L 0 -0.0324046
116 V 174 P 0 0.0272125
116 V 175 T 0 -0.0591009
116 V 176 M 0 -0.079542
117 T 118 D 0 0.476199
117 T 119 V 0 0.1311
117 T 120 S 0 0.0417304
117 T 121 V 0 0.155803
117 T 122 D 0 0.033249
117 T 123 S 0 0.0294367
117 T 124 V 0 -0.0317326
117 T 125 D 0 -0.0523383
117 T 126 A 0 -0.0134945
117 T 127 A 0 -0.0124002
117 T 128 A 0 -0.0707799
117 T 129 D 0 0.000156249
117 T 130 A 0 -0.019629
117 T 131 A 0 -0.0385579
117 T 132 R 0 -0.0531182
117 T 133 S 0 0.0223854
117 T 134 N 0 -0.0674312
117 T 135 R 0 -0.0262599
117 T 136 V 0 -0.0332295
117 T 137 T 0 -0.0387998
117 T 138 V 0 0.010564
117 T 139 F 0 -0.0342933
117 T 140 P 0 0.00378096
117 T 141 I 0 0.0119312
117 T 142 G 0 0.00534223
117 T 143 I 0 0.0232619
117 T 144 G 0 -0.0204555
117 T 145 D 0 -0.0141648
117 T 146 R 0 -0.0531898
117 T 147 Y 0 -0.0714418
117 T 148 D 0 -0.0712375
117 T 149 A 0 -0.0289683
117 T 150 A 0 -0.00338053
117 T 151 Q 0 -0.0848127
117 T 152 L 0 0.00605962
117 T 153 R 0 -0.0372513
117 T 154 I 0 -0.0778694
117 T 155 L 0 -0.0298442
117 T 156 A 0 -0.0464865
117 T 157 G 0 -0.0460809
117 T 158 P 0 -0.0358416
117 T 159 A 0 -0.0984276
117 T 160 G 0 -0.021321
117 T 162 S 0 -0.0278737
117 T 163 N 0 -0.0509118
117 T 164 V 0 -0.0669077
117 T 165 V 0 -0.0411322
117 T 166 K 0 -0.0686336
117 T 167 L 0 -0.0324251
117 T 168 Q 0 -0.0239643
117 T 169 R 0 0.0197866
117 T 170 I 0 -0.0848466
117 T 171 E 0 -0.0428092
117 T 172 D 0 -0.044962
117 T 173 L 0 -0.0167321
117 T 174 P 0 -0.0430975
117 T 175 T 0 -0.0268614
117 T 176 M 0 -0.028806
118 D 119 V 0 0.341635
118 D 120 S 0 0.134445
118 D 121 V 0 0.230971
118 D 122 D 0 0.0285093
118 D 123 S 0 0.0478161
118 D 124 V 0 -0.0283606
118 D 125 D 0 -0.0246355
118 D 126 A 0 -0.0581392
118 D 127 A 0 -0.0466475
118 D 128 A 0 -0.00582096
118 D 129 D 0 -0.066867
118 D 130 A 0 -0.0174085
118 D 131 A 0 -0.0609474
118 D 132 R 0 -0.0508706
118 D 133 S 0 -0.0283537
118 D 134 N 0 -0.0496417
118 D 135 R 0 -0.0471895
118 D 136 V 0 0.00230704
118 D 137 T 0 -0.0735937
118 D 138 V 0 -0.0434858
118 D 139 F 0 -0.0275199
118 D 140 P 0 0.0438329
118 D 141 I 0 -0.0164111
118 D 142 G 0 0.062087
118 D 143 I 0 0.0426059
118 D 144 G 0 -0.0250719
118 D 145 D 0 -0.0227105
118 D 146 R 0 -0.0593477
118 D 147 Y 0 -0.0742937
118 D 148 D 0 -0.029242
118 D 149 A 0 -0.0621701
118 D 150 A 0 -0.0750731
118 D 151 Q 0 -0.0605089
118 D 152 L 0 0.118273
118 D 153 R 0 -0.101438
118 D 154 I 0 -0.077392
118 D 155 L 0 -0.0288914
118 D 156 A 0 0.0129892
118 D 157 G 0 -0.0658216
118 D 158 P 0 -0.0759546
118 D 159 A 0 -0.0976177
118 D 160 G 0 -0.063316
118 D 162 S 0 -0.0422901
118 D 163 N 0 -0.123749
118 D 164 V 0 -0.0612394
118 D 165 V 0 -0.0420647
118 D 166 K 0 -0.133147
118 D 167 L 0 0.0488836
118 D 168 Q 0 -0.0560126
118 D 169 R 0 -0.0707012
118 D 170 I 0 -0.0810661
118 D 171 E 0 -0.0747702
118 D 172 D 0 -0.0323014
118 D 173 L 0 -0.0475378
118 D 174 P 0 -0.107727
118 D 175 T 0 -0.0477221
118 D 176 M 0 -0.0401018
119 V 120 S 0 0.236574
119 V 121 V 0 0.232949
119 V 122 D 0 0.174794
119 V 123 S 0 0.0555775
119 V 124 V 0 -0.0103381
119 V 125 D 0 -0.0202289
119 V 126 A 0 -0.0355236
119 V 127 A 0 -0.0108228
119 V 128 A 0 0.00953617
119 V 129 D 0 -0.00763222
119 V 130 A 0 -0.0288415
119 V 131 A 0 0.0275145
119 V 132 R 0 -0.016351
119 V 133 S 0 -0.02174
119 V 134 N 0 -0.035299
119 V 135 R 0 -0.022386
119 V 136 V 0 0.00145151
119 V 137 T 0 0.0124932
119 V 138 V 0 -0.0408644
119 V 139 F 0 -0.0593471
119 V 140 P 0 0.0634278
119 V 141 I 0 -0.0221536
119 V 142 G 0 -0.0105184
119 V 143 I 0 0.0959555
119 V 144 G 0 0.00484029
119 V 145 D 0 0.0669211
119 V 146 R 0 0.111968
119 V 147 Y 0 0.0524008
119 V 148 D 0 0.249128
119 V 149 A 0 0.0285052
119 V 150 A 0 -0.0347852
119 V 151 Q 0 0.0915335
119 V 152 L 0 -0.0128113
119 V 153 R 0 0.000197205
119 V 154 I 0 -0.0578783
119 V 155 L 0 -0.0277475
119 V 156 A 0 -0.0302771
119 V 157 G 0 -0.0702818
119 V 158 P 0 -0.082186
119 V 159 A 0 -0.0268089
119 V 160 G 0 -0.0478956
119 V 162 S 0 -0.0324159
119 V 163 N 0 -0.0132997
119 V 164 V 0 -0.0516961
119 V 165 V 0 -0.0370513
119 V 166 K 0 -0.00168188
119 V 167 L 0 -0.0271761
119 V 168 Q 0 -0.0185487
119 V 169 R 0 -0.0544601
119 V 170 I 0 0.0274637
119 V 171 E 0 -0.0385154
119 V 172 D 0 0.0020352
119 V 173 L 0 -0.011555
119 V 174 P 0 0.0306752
119 V 175 T 0 -0.0309784
119 V 176 M 0 -0.0917091
120 S 121 V 0 0.407155
120 S 122 D 0 0.401781
120 S 123 S 0 0.150963
120 S 124 V 0 0.230742
120 S 125 D 0 -0.0260268
120 S 126 A 0 -0.00317784
120 S 127 A 0 0.0887652
120 S 128 A 0 0.0648862
120 S 129 D 0 -0.0473331
120 S 130 A 0 -0.0528305
120 S 131 A 0 0.0286447
120 S 132 R 0 -0.0143317
120 S 133 S 0 -0.0998024
120 S 134 N 0 -0.00677998
120 S 135 R 0 -0.0521119
120 S 136 V 0 -0.0124265
120 S 137 T 0 0.0433017
120 S 138 V 0 0.0182509
120 S 139 F 0 0.012171
120 S 140 P 0 0.0505799
120 S 141 I 0 -0.0805737
120 S 142 G 0 -0.0126209
120 S 143 I 0 0.0243873
120 S 144 G 0 -0.0433879
120 S 145 D 0 0.0103244
120 S 146 R 0 0.0135933
120 S 147 Y 0 0.0463149
120 S 148 D 0 -0.0047071
120 S 149 A 0 -0.0272768
120 S 150 A 0 -0.0419797
120 S 151 Q 0 0.387576
120 S 152 L 0 -0.0145079
120 S 153 R 0 -0.0440237
120 S 154 I 0 -0.0441395
120 S 155 L 0 0.0561789
120 S 156 A 0 -0.0242568
120 S 157 G 0 -0.0762898
120 S 158 P 0 -0.0185066
120 S 159 A 0 -0.0364111
120 S 160 G 0 -0.015898
120 S 162 S 0 -0.0635652
120 S 163 N 0 -0.114141
120 S 164 V 0 -0.0529986
120 S 165 V 0 -0.0475902
120 S 166 K 0 -0.023675
120 S 167 L 0 -0.0723911
120 S 168 Q 0 -0.0660766
120 S 169 R 0 -0.0629729
120 S 170 I 0 -0.025987
120 S 171 E 0 -0.018183
120 S 172 D 0 -0.0744641
120 S 173 L 0 -0.091342
120 S 174 P 0 -0.0460013
120 S 175 T 0 -0.0787366
120 S 176 M 0 -0.0420187
121 V 122 D 0 0.600679
121 V 123 S 0 0.22043
121 V 124 V 0 0.111234
121 V 125 D 0 0.0225122
121 V 126 A 0 -0.033009
121 V 127 A 0 0.0613564
121 V 128 A 0 0.0013137
121 V 129 D 0 -0.0380201
121 V 130 A 0 -0.00384934
121 V 131 A 0 -0.00983057
121 V 132 R 0 -0.0359588
121 V 133 S 0 -0.00622536
121 V 134 N 0 -0.0736168
121 V 135 R 0 -0.0233917
121 V 136 V 0 -0.0138684
121 V 137 T 0 -0.0187698
121 V 138 V 0 -0.01348
121 V 139 F 0 -0.0323753
121 V 140 P 0 0.00257958
121 V 141 I 0 0.057188
121 V 142 G 0 -0.0214114
121 V 143 I 0 0.00334419
121 V 144 G 0 -0.00767032
121 V 145 D 0 0.0582884
121 V 146 R 0 0.0358843
121 V 147 Y 0 0.0605812
121 V 148 D 0 0.0424787
121 V 149 A 0 0.0180797
121 V 150 A 0 -0.0599198
121 V 151 Q 0 -0.000700211
121 V 152 L 0 -0.00852683
121 V 153 R 0 -0.0391255
121 V 154 I 0 -0.0237953
121 V 155 L 0 -0.095091
121 V 156 A 0 -0.0620645
121 V 157 G 0 -0.0519283
121 V 158 P 0 -0.0280982
121 V 159 A 0 -0.0818168
121 V 160 G 0 -0.0695338
121 V 162 S 0 -0.0260172
121 V 163 N 0 -0.110491
121 V 164 V 0 -0.102356
121 V 165 V 0 -0.0216951
121 V 166 K 0 -0.00805169
121 V 167 L 0 -0.013624
121 V 168 Q 0 -0.0345113
121 V 169 R 0 -0.0231857
121 V 170 I 0 -0.0516503
121 V 171 E 0 -0.064657
121 V 172 D 0 -0.0473444
121 V 173 L 0 -0.0181924
121 V 174 P 0 -0.0571005
121 V 175 T 0 -0.0608484
121 V 176 M 0 -0.0520996
122 D 123 S 0 0.252455
122 D 124 V 0 0.157857
122 D 125 D 0 0.0381818
122 D 126 A 0 -0.00377919
122 D 127 A 0 0.0651467
122 D 128 A 0 0.0112773
122 D 129 D 0 0.00455202
122 D 130 A 0 0.0822522
122 D 131 A 0 -0.0350137
122 D 132 R 0 0.022977
122 D 133 S 0 -0.000290544
122 D 134 N 0 -0.0258299
122 D 135 R 0 -0.0118968
122 D 136 V 0 0.0200067
122 D 137 T 0 0.00349086
122 D 138 V 0 0.0351358
122 D 139 F 0 0.018046
122 D 140 P 0 -0.00779792
122 D 141 I 0 -0.0159502
122 D 142 G 0 -0.0294088
122 D 143 I 0 0.0303296
122 D 144 G 0 0.0335379
122 D 145 D 0 0.0214463
122 D 146 R 0 -0.0056065
122 D 147 Y 0 0.0254778
122 D 148 D 0 -0.0178093
122 D 149 A 0 0.0124332
122 D 150 A 0 0.00710511
122 D 151 Q 0 -0.0697935
122 D 152 L 0 -0.077791
122 D 153 R 0 -0.0384529
122 D 154 I 0 0.0600705
122 D 155 L 0 -0.0198827
122 D 156 A 0 -0.0512228
122 D 157 G 0 -0.0324375
122 D 158 P 0 -0.0567917
122 D 159 A 0 -0.0218946
122 D 160 G 0 -0.0597204
122 D 162 S 0 -0.0704721
122 D 163 N 0 -0.0305849
122 D 164 V 0 -0.0992468
122 D 165 V 0 -0.0567322
122 D 166 K 0 -0.0074399
122 D 167 L 0 -0.016737
122 D 168 Q 0 -0.01863
122 D 169 R 0 -0.0319295
122 D 170 I 0 0.0160154
122 D 171 E 0 -0.0785775
122 D 172 D 0 -0.0182283
122 D 173 L 0 -0.0202799
122 D 174 P 0 -0.0549144
122 D 175 T 0 -0.0224557
122 D 176 M 0 0.0170989
123 S 124 V 0 0.305282
123 S 125 D 0 0.238872
123 S 126 A 0 0.281675
123 S 127 A 0 0.205211
123 S 128 A 0 0.0902813
123 S 129 D 0 0.0794451
123 S 130 A 0 0.0768765
123 S 131 A 0 0.0977384
123 S 132 R 0 0.0175698
123 S 133 S 0 -0.0169162
123 S 134 N 0 0.0353417
123 S 135 R 0 0.0520235
123 S 136 V 0 0.0165263
123 S 137 T 0 0.0209036
123 S 138 V 0 -0.0205757
123 S 139 F 0 -0.0311363
123 S 140 P 0 -0.0277979
123 S 141 I 0 -0.0332238
123 S 142 G 0 -0.0262505
123 S 143 I 0 0.0155398
123 S 144 G 0 -0.0393926
123 S 145 D 0 0.0207233
123 S 146 R 0 -0.013511
123 S 147 Y 0 -0.00832339
123 S 148 D 0 -0.00841031
123 S 149 A 0 -0.00570481
123 S 150 A 0 0.043874
123 S 151 Q 0 0.0617604
123 S 152 L 0 0.0183845
123 S 153 R 0 0.012839
123 S 154 I 0 0.0118917
123 S 155 L 0 -0.0517195
123 S 156 A 0 -0.0385893
123 S 157 G 0 -0.000208242
123 S 158 P 0 0.00463599
123 S 159 A 0 -0.0282058
123 S 160 G 0 -0.0375415
123 S 162 S 0 -0.0243015
123 S 163 N 0 -0.0256431
123 S 164 V 0 -0.00196561
123 S 165 V 0 -0.0329307
123 S 166 K 0 0.027392
123 S 167 L 0 -0.0125698
123 S 168 Q 0 0.0153057
123 S 169 R 0 -0.0603273
123 S 170 I 0 -0.00794007
123 S 171 E 0 0.0128371
123 S 172 D 0 -0.00805862
123 S 173 L 0 -0.0393707
123 S 174 P 0 -0.0178359
123 S 175 T 0 -0.00698955
123 S 176 M 0 0.00539285
124 V 125 D 0 1.07844
124 V 126 A 0 0.625398
124 V 127 A 0 0.45296
124 V 128 A 0 0.542954
124 V 129 D 0 0.159323
124 V 130 A 0 0.138855
124 V 131 A 0 0.192928
124 V 132 R 0 0.159882
124 V 133 S 0 0.00828786
124 V 134 N 0 0.0390186
124 V 135 R 0 0.0843635
124 V 136 V 0 -0.00282364
124 V 137 T 0 0.00653561
124 V 138 V 0 0.067716
124 V 139 F 0 0.05882
124 V 140 P 0 -0.00494718
124 V 141 I 0 -0.0384718
124 V 142 G 0 -0.00845855
124 V 143 I 0 -0.0387834
124 V 144 G 0 0.0298068
124 V 145 D 0 -0.0237134
124 V 146 R 0 0.0368226
124 V 147 Y 0 -0.0202389
124 V 148 D 0 -0.0101005
124 V 149 A 0 -0.0536436
124 V 150 A 0 -0.0101956
124 V 151 Q 0 0.0608985
124 V 152 L 0 -0.00889917
124 V 153 R 0 -0.0231564
124 V 154 I 0 0.0548495
124 V 155 L 0 -0.021302
124 V 156 A 0 -0.0552049
124 V 157 G 0 -0.0574053
124 V 158 P 0 0.0117342
124 V 159 A 0 0.0278748
124 V 160 G 0 -0.0324381
124 V 162 S 0 -0.025743
124 V 163 N 0 0.00141767
124 V 164 V 0 -0.00686673
124 V 165 V 0 -0.0335451
124 V 166 K 0 0.00225935
124 V 167 L 0 -0.00676908
124 V 168 Q 0 -0.0110704
124 V 169 R 0 0.0196071
124 V 170 I 0 -0.0120139
124 V 171 E 0 -0.0261726
124 V 172 D 0 -0.0175282
124 V 173 L 0 0.00892752
124 V 174 P 0 -0.0388214
124 V 175 T 0 -0.068519
124 V 176 M 0 -0.0424598
125 D 126 A 0 0.831436
125 D 127 A 0 0.558374
125 D 128 A 0 0.498291
125 D 129 D 0 0.429582
125 D 130 A 0 0.170601
125 D 131 A 0 0.133872
125 D 132 R 0 0.154382
125 D 133 S 0 0.10381
125 D 134 N 0 0.0574223
125 D 135 R 0 0.0181828
125 D 136 V 0 -0.00159321
125 D 137 T 0 -0.0276143
125 D 138 V 0 0.0370355
125 D 139 F 0 -0.00293411
125 D 140 P 0 -0.0566155
125 D 141 I 0 -0.0590746
125 D 142 G 0 -0.0992516
125 D 143 I 0 -0.00974055
125 D 144 G 0 0.0308458
125 D 145 D 0 -0.0100217
125 D 146 R 0 -0.033614
125 D 147 Y 0 -0.00439543
125 D 148 D 0 0.055229
125 D 149 A 0 -0.0101152
125 D 150 A 0 0.00863165
125 D 151 Q 0 0.0743875
125 D 152 L 0 -0.0229654
125 D 153 R 0 0.0112438
125 D 154 I 0 0.432396
125 D 155 L 0 -0.0272622
125 D 156 A 0 -0.0558481
125 D 157 G 0 -0.0616862
125 D 158 P 0 0.0971456
125 D 159 A 0 0.0545427
125 D 160 G 0 0.00815243
125 D 162 S 0 -0.0394497
125 D 163 N 0 0.000889798
125 D 164 V 0 -0.00780867
125 D 165 V 0 -0.0190257
125 D 166 K 0 0.00529035
125 D 167 L 0 -0.0461604
125 D 168 Q 0 -0.0317714
125 D 169 R 0 -0.0204343
125 D 170 I 0 -0.027787
125 D 171 E 0 0.000349132
125 D 172 D 0 0.00244421
125 D 173 L 0 -0.07121
125 D 174 P 0 0.00181995
125 D 175 T 0 0.00956792
125 D 176 M 0 -0.00927568
126 A 127 A 0 0.621677
126 A 128 A 0 0.334166
126 A 129 D 0 0.438631
126 A 130 A 0 0.380715
126 A 131 A 0 0.0760193
126 A 132 R 0 0.130319
126 A 133 S 0 0.134139
126 A 134 N 0 0.0729989
126 A 135 R 0 0.0425796
126 A 136 V 0 0.0146848
126 A 137 T 0 0.0313443
126 A 138 V 0 -0.0125483
126 A 139 F 0 0.0237826
126 A 140 P 0 -0.0411243
126 A 141 I 0 0.00138014
126 A 142 G 0 -0.0331383
126 A 143 I 0 -0.0569537
126 A 144 G 0 -0.0088004
126 A 145 D 0 -0.0452044
126 A 146 R 0 0.0192661
126 A 147 Y 0 -0.00139257
126 A 148 D 0 -0.0197541
126 A 149 A 0 0.016971
126 A 150 A 0 -0.019936
126 A 151 Q 0 -0.0207955
126 A 152 L 0 -0.0435915
126 A 153 R 0 -0.000185583
126 A 154 I 0 0.0267731
126 A 155 L 0 -0.0570276
126 A 156 A 0 -0.0596947
126 A 157 G 0 0.00939371
126 A 158 P 0 -0.0340339
126 A 159 A 0 -0.0576139
126 A 160 G 0 -0.0148416
126 A 162 S 0 0.0114679
126 A 163 N 0 -0.0376372
126 A 164 V 0 -0.0330138
126 A 165 V 0 -0.00662824
126 A 166 K 0 -0.00615854
126 A 167 L 0 -0.0430413
126 A 168 Q 0 0.0141315
126 A 169 R 0 -0.0415896
126 A 170 I 0 -0.0377496
126 A 171 E 0 0.0251775
126 A 172 D 0 -0.0155438
126 A 173 L 0 -0.0747758
126 A 174 P 0 0.0082402
126 A 175 T 0 -0.013462
126 A 176 M 0 0.0207204
127 A 128 A 0 0.610603
127 A 129 D 0 0.299963
127 A 130 A 0 0.490265
127 A 131 A 0 0.426023
127 A 132 R 0 0.1628
127 A 133 S 0 0.0621255
127 A 134 N 0 0.131112
127 A 135 R 0 0.0740161
127 A 136 V 0 0.074933
127 A 137 T 0 -0.0134356
127 A 138 V 0 0.116607
127 A 139 F 0 -0.0214622
127 A 140 P 0 -0.0302999
127 A 141 I 0 -0.0386874
127 A 142 G 0 -0.0260776
127 A 143 I 0 -0.0137729
127 A 144 G 0 -0.00796246
127 A 145 D 0 0.0564743
127 A 146 R 0 -0.0472048
127 A 147 Y 0 -0.0371889
127 A 148 D 0 0.00723823
127 A 149 A 0 -0.00418827
127 A 150 A 0 -0.0306091
127 A 151 Q 0 0.0487431
127 A 152 L 0 -0.0235214
127 A 153 R 0 -0.0298064
127 A 154 I 0 0.00477386
127 A 155 L 0 0.0451772
127 A 156 A 0 -0.0203541
127 A 157 G 0 -0.0266248
127 A 158 P 0 -0.00615115
127 A 159 A 0 -0.0311909
127 A 160 G 0 -0.00787916
127 A 162 S 0 -0.0269168
127 A 163 N 0 -0.010898
127 A 164 V 0 -0.0619151
127 A 165 V 0 -0.0278356
127 A 166 K 0 -0.0100827
127 A 167 L 0 -0.0399601
127 A 168 Q 0 -0.0449915
127 A 169 R 0 -0.00201945
127 A 170 I 0 -0.0421042
127 A 171 E 0 -0.00346809
127 A 172 D 0 -0.0177276
127 A 173 L 0 -0.0108301
127 A 174 P 0 -0.020881
127 A 175 T 0 -0.0124607
127 A 176 M 0 -0.0563572
128 A 129 D 0 0.60773
128 A 130 A 0 0.48133
128 A 131 A 0 0.409034
128 A 132 R 0 0.455421
128 A 133 S 0 0.0932689
128 A 134 N 0 0.0292767
128 A 135 R 0 0.154941
128 A 136 V 0 0.0584924
128 A 137 T 0 -0.0182944
128 A 138 V 0 0.168056
128 A 139 F 0 0.0179855
128 A 140 P 0 0.0387596
128 A 141 I 0 0.0452573
128 A 142 G 0 0.0275799
128 A 143 I 0 -0.0437493
128 A 144 G 0 0.0472112
128 A 145 D 0 0.0437869
128 A 146 R 0 -0.00983981
128 A 147 Y 0 -0.0223315
128 A 148 D 0 -0.03978
128 A 149 A 0 0.0188203
128 A 150 A 0 0.0323038
128 A 151 Q 0 -0.000396918
128 A 152 L 0 -0.0641787
128 A 153 R 0 -0.0585287
128 A 154 I 0 0.0455012
128 A 155 L 0 0.195787
128 A 156 A 0 -0.0133751
128 A 157 G 0 -0.00823162
128 A 158 P 0 0.113445
128 A 159 A 0 0.0360503
128 A 160 G 0 0.00302917
128 A 162 S 0 0.0212524
128 A 163 N 0 -0.010207
128 A 164 V 0 0.0090421
128 A 165 V 0 -0.0436652
128 A 166 K 0 0.00310018
128 A 167 L 0 -0.041724
128 A 168 Q 0 -0.0786329
128 A 169 R 0 -0.054216
128 A 170 I 0 -0.0228668
128 A 171 E 0 -0.0445736
128 A 172 D 0 -0.0812704
128 A 173 L 0 -0.024336
128 A 174 P 0 -0.0452056
128 A 175 T 0 -0.0459559
128 A 176 M 0 -0.0142448
129 D 130 A 0 0.59017
129 D 131 A 0 0.502674
129 D 132 R 0 0.442964
129 D 133 S 0 0.471791
129 D 134 N 0 0.135115
129 D 135 R 0 0.0674029
129 D 136 V 0 0.0153082
129 D 137 T 0 0.0634592
129 D 138 V 0 -0.02711
129 D 139 F 0 -0.00681156
129 D 140 P 0 -0.00481898
129 D 141 I 0 -0.0463097
129 D 142 G 0 0.0366873
129 D 143 I 0 -0.0082975
129 D 144 G 0 -0.0299716
129 D 145 D 0 0.0284181
129 D 146 R 0 0.0766458
129 D 147 Y 0 -0.0204718
129 D 148 D 0 -0.047318
129 D 149 A 0 0.024548
129 D 150 A 0 -0.0102014
129 D 151 Q 0 -0.0346349
129 D 152 L 0 -0.0334412
129 D 153 R 0 -0.0289495
129 D 154 I 0 0.0416756
129 D 155 L 0 -0.0251538
129 D 156 A 0 -0.0205281
129 D 157 G 0 -0.0396679
129 D 158 P 0 0.194213
129 D 159 A 0 -0.0564973
129 D 160 G 0 -0.0160345
129 D 162 S 0 -0.0539875
129 D 163 N 0 0.0255469
129 D 164 V 0 0.000812605
129 D 165 V 0 -0.016263
129 D 166 K 0 -0.0328807
129 D 167 L 0 -0.0479446
129 D 168 Q 0 -0.0282413
129 D 169 R 0 0.00801822
129 D 170 I 0 -0.0533701
129 D 171 E 0 0.0217956
129 D 172 D 0 -0.019059
129 D 173 L 0 -0.0814574
129 D 174 P 0 0.0175247
129 D 175 T 0 -0.01901
129 D 176 M 0 -0.000705436
130 A 131 A 0 0.634493
130 A 132 R 0 0.319152
130 A 133 S 0 0.389318
130 A 134 N 0 0.320943
130 A 135 R 0 0.088649
130 A 136 V 0 -0.0431368
130 A 137 T 0 0.0534896
130 A 138 V 0 0.015407
130 A 139 F 0 -0.0191978
130 A 140 P 0 -0.0419254
130 A 141 I 0 -0.055196
130 A 142 G 0 -0.0292068
130 A 143 I 0 -0.00776167
130 A 144 G 0 -0.035375
130 A 145 D 0 -0.00637732
130 A 146 R 0 0.0431327
130 A 147 Y 0 -0.0648152
130 A 148 D 0 -0.0156263
130 A 149 A 0 -0.0108262
130 A 150 A 0 0.0370057
130 A 151 Q 0 -0.0323314
130 A 152 L 0 -0.0732263
130 A 153 R 0 0.0580327
130 A 154 I 0 -0.0315114
130 A 155 L 0 -0.0434998
130 A 156 A 0 -0.0591355
130 A 157 G 0 -0.0300252
130 A 158 P 0 -0.0027651
130 A 159 A 0 -0.0280123
130 A 160 G 0 -0.0238561
130 A 162 S 0 -0.0206976
130 A 163 N 0 -0.0347235
130 A 164 V 0 -0.00387936
130 A 165 V 0 -0.0451976
130 A 166 K 0 -0.0166788
130 A 167 L 0 -0.0301739
130 A 168 Q 0 0.0469995
130 A 169 R 0 0.000538445
130 A 170 I 0 -0.0319791
130 A 171 E 0 -0.0375836
130 A 172 D 0 -0.0144305
130 A 173 L 0 -0.0922317
130 A 174 P 0 0.0126595
130 A 175 T 0 0.00666913
130 A 176 M 0 -0.00987028
131 A 132 R 0 0.520766
131 A 133 S 0 0.203954
131 A 134 N 0 0.194481
131 A 135 R 0 0.119232
131 A 136 V 0 0.200775
131 A 137 T 0 0.0485432
131 A 138 V 0 0.217566
131 A 139 F 0 0.0550232
131 A 140 P 0 -0.040563
131 A 141 I 0 0.114193
131 A 142 G 0 0.0186087
131 A 143 I 0 -0.00884632
131 A 144 G 0 2.40412e-05
131 A 145 D 0 0.0227582
131 A 146 R 0 -0.00915895
131 A 147 Y 0 -0.043295
131 A 148 D 0 -0.0114129
131 A 149 A 0 -0.00116036
131 A 150 A 0 -0.0357019
131 A 151 Q 0 0.0133209
131 A 152 L 0 -0.019519
131 A 153 R 0 0.0149022
131 A 154 I 0 -0.0514802
131 A 155 L 0 -0.0379366
131 A 156 A 0 -0.0729003
131 A 157 G 0 -0.0134196
131 A 158 P 0 -0.00577253
131 A 159 A 0 0.0303296
131 A 160 G 0 -0.0142548
131 A 162 S 0 -0.0254611
131 A 163 N 0 -0.0618879
131 A 164 V 0 0.00738087
131 A 165 V 0 -0.000300881
131 A 166 K 0 -0.0239266
131 A 167 L 0 -0.0218712
131 A 168 Q 0 -0.0685494
131 A 169 R 0 -0.011242
131 A 170 I 0 -0.015963
131 A 171 E 0 -0.0321275
131 A 172 D 0 -0.0584523
131 A 173 L 0 -0.00680774
131 A 174 P 0 -0.0258741
131 A 175 T 0 0.0167275
131 A 176 M 0 -0.0334555
132 R 133 S 0 0.503993
132 R 134 N 0 0.301383
132 R 135 R 0 0.2327
132 R 136 V 0 0.0542545
132 R 137 T 0 0.052215
132 R 138 V 0 0.11731
132 R 139 F 0 0.0319376
132 R 140 P 0 0.00418799
132 R 141 I 0 0.0131434
132 R 142 G 0 0.0151116
132 R 143 I 0 0.0214285
132 R 144 G 0 -0.0571969
132 R 145 D 0 0.0517981
132 R 146 R 0 0.0120318
132 R 147 Y 0 -0.0164833
132 R 148 D 0 -0.0547393
132 R 149 A 0 -0.00251099
132 R 150 A 0 -0.0327814
132 R 151 Q 0 0.00452851
132 R 152 L 0 -0.0690456
132 R 153 R 0 0.00406306
132 R 154 I 0 0.021374
132 R 155 L 0 -0.0284394
132 R 156 A 0 0.0249367
132 R 157 G 0 0.215587
132 R 158 P 0 0.150747
132 R 159 A 0 0.0901054
132 R 160 G 0 0.0784702
132 R 162 S 0 0.0333839
132 R 163 N 0 0.0376794
132 R 164 V 0 -0.0038136
132 R 165 V 0 -0.0126917
132 R 166 K 0 -0.0144244
132 R 167 L 0 -0.0260752
132 R 168 Q 0 0.0140605
132 R 169 R 0 -0.050998
132 R 170 I 0 -0.028539
132 R 171 E 0 -0.021205
132 R 172 D 0 -0.0337571
132 R 173 L 0 -0.0526541
132 R 174 P 0 -0.0257892
132 R 175 T 0 -0.0481272
132 R 176 M 0 -0.0112768
133 S 134 N 0 0.835462
133 S 135 R 0 0.236094
133 S 136 V 0 0.180093
133 S 137 T 0 0.132179
133 S 138 V 0 0.0524706
133 S 139 F 0 0.0518968
133 S 140 P 0 0.0410476
133 S 141 I 0 -0.00540165
133 S 142 G 0 -0.0343213
133 S 143 I 0 -0.0441532
133 S 144 G 0 0.02342
133 S 145 D 0 0.0278976
133 S 146 R 0 0.0153807
133 S 147 Y 0 -0.0266735
133 S 148 D 0 0.0437913
133 S 149 A 0 -0.0426117
133 S 150 A 0 0.0224739
133 S 151 Q 0 -0.013236
133 S 152 L 0 -0.0320264
133 S 153 R 0 0.0116232
133 S 154 I 0 -0.00326535
133 S 155 L 0 -0.0295727
133 S 156 A 0 -0.0430221
133 S 157 G 0 -0.0140593
133 S 158 P 0 -0.0138328
133 S 159 A 0 -0.0073135
133 S 160 G 0 0.019095
133 S 162 S 0 0.0205462
133 S 163 N 0 0.0238123
133 S 164 V 0 -0.0300026
133 S 165 V 0 -0.0289891
133 S 166 K 0 -0.00142019
133 S 167 L 0 -0.0412587
133 S 168 Q 0 0.0034282
133 S 169 R 0 0.0290691
133 S 170 I 0 -0.0199441
133 S 171 E 0 -0.00382629
133 S 172 D 0 -0.0140216
133 S 173 L 0 -0.0237075
133 S 174 P 0 0.0231314
133 S 175 T 0 0.0503568
133 S 176 M 0 -0.0212549
134 N 135 R 0 0.577018
134 N 136 V 0 0.313687
134 N 137 T 0 0.192861
134 N 138 V 0 0.0813291
134 N 139 F 0 0.0613692
134 N 140 P 0 0.0407003
134 N 141 I 0 0.0114989
134 N 142 G 0 0.0193601
134 N 143 I 0 -0.00885465
134 N 144 G 0 0.00547903
134 N 145 D 0 0.00677523
134 N 146 R 0 -0.0155213
134 N 147 Y 0 -0.00747385
134 N 148 D 0 -0.00576762
134 N 149 A 0 0.0410391
134 N 150 A 0 0.0355366
134 N 151 Q 0 -0.0178288
134 N 152 L 0 -0.0437241
134 N 153 R 0 0.00970711
134 N 154 I 0 0.0178062
134 N 155 L 0 -0.0221822
134 N 156 A 0 -0.0163803
134 N 157 G 0 0.0112896
134 N 158 P 0 -0.0144903
134 N 159 A 0 0.0636638
134 N 160 G 0 -0.00412523
134 N 162 S 0 -0.00685902
134 N 163 N 0 0.0750894
134 N 164 V 0 -0.0257825
134 N 165 V 0 -0.0229462
134 N 166 K 0 -0.00616488
134 N 167 L 0 -0.0506887
134 N 168 Q 0 -0.0148001
134 N 169 R 0 -0.00259148
134 N 170 I 0 0.0163942
134 N 171 E 0 0.0199338
134 N 172 D 0 -0.0223715
134 N 173 L 0 -0.0522114
134 N 174 P 0 -0.0382954
134 N 175 T 0 -0.00515277
134 N 176 M 0 -0.021667
135 R 136 V 0 0.577797
135 R 137 T 0 0.250334
135 R 138 V 0 0.214298
135 R 139 F 0 0.0907567
135 R 140 P 0 0.11597
135 R 141 I 0 0.142047
135 R 142 G 0 0.0243156
135 R 143 I 0 0.0722234
135 R 144 G 0 0.0331865
135 R 145 D 0 0.0348818
135 R 146 R 0 0.0507324
135 R 147 Y 0 -0.0528642
135 R 148 D 0 0.0088615
135 R 149 A 0 0.0647824
135 R 150 A 0 0.0947094
135 R 151 Q 0 -0.0592259
135 R 152 L 0 -0.0459555
135 R 153 R 0 0.00773776
135 R 154 I 0 0.0468821
135 R 155 L 0 0.00246325
135 R 156 A 0 0.0398148
135 R 157 G 0 -0.0276302
135 R 158 P 0 0.00646958
135 R 159 A 0 0.029894
135 R 160 G 0 0.012597
135 R 162 S 0 -0.023816
135 R 163 N 0 0.0306172
135 R 164 V 0 -0.0517354
135 R 165 V 0 0.00717917
135 R 166 K 0 -0.0228774
135 R 167 L 0 -0.0492261
135 R 168 Q 0 -0.0529172
135 R 169 R 0 -0.00496051
135 R 170 I 0 -0.038258
135 R 171 E 0 -0.0371032
135 R 172 D 0 -0.0331315
135 R 173 L 0 0.0378023
135 R 174 P 0 -0.0233065
135 R 175 T 0 0.00372607
135 R 176 M 0 -0.00408707
136 V 137 T 0 0.297916
136 V 138 V 0 0.306224
136 V 139 F 0 0.142063
136 V 140 P 0 0.107804
136 V 141 I 0 0.204169
136 V 142 G 0 0.0812796
136 V 143 I 0 0.0891064
136 V 144 G 0 0.065888
136 V 145 D 0 0.0472687
136 V 146 R 0 0.0497236
136 V 147 Y 0 0.019559
136 V 148 D 0 0.0010302
136 V 149 A 0 0.022418
136 V 150 A 0 0.00561314
136 V 151 Q 0 -0.00973289
136 V 152 L 0 -0.045337
136 V 153 R 0 -0.0165403
136 V 154 I 0 0.00820832
136 V 155 L 0 0.00569231
136 V 156 A 0 0.00151099
136 V 157 G 0 0.00849418
136 V 158 P 0 -0.0517857
136 V 159 A 0 0.00174332
136 V 160 G 0 0.0357531
136 V 162 S 0 -0.00400149
136 V 163 N 0 0.000925608
136 V 164 V 0 -0.0236278
136 V 165 V 0 -0.00392196
136 V 166 K 0 -0.0470414
136 V 167 L 0 -0.0212558
136 V 168 Q 0 -0.0409095
136 V 169 R 0 0.00291893
136 V 170 I 0 -0.0488188
136 V 171 E 0 -0.0404752
136 V 172 D 0 0.0262281
136 V 173 L 0 -0.0185356
136 V 174 P 0 -0.0167741
136 V 175 T 0 -0.0181223
136 V 176 M 0 -0.0113305
137 T 138 V 0 0.450754
137 T 139 F 0 0.455119
137 T 140 P 0 0.206178
137 T 141 I 0 0.150614
137 T 142 G 0 0.0940733
137 T 143 I 0 0.0883801
137 T 144 G 0 0.129559
137 T 145 D 0 0.0481861
137 T 146 R 0 0.063437
137 T 147 Y 0 0.0312434
137 T 148 D 0 -0.0110332
137 T 149 A 0 0.0398525
137 T 150 A 0 -0.00242882
137 T 151 Q 0 0.0173699
137 T 152 L 0 -0.00264486
137 T 153 R 0 -0.0164881
137 T 154 I 0 0.075328
137 T 155 L 0 -0.0110042
137 T 156 A 0 0.0472537
137 T 157 G 0 0.0256903
137 T 158 P 0 0.0702857
137 T 159 A 0 0.174748
137 T 160 G 0 0.094066
137 T 162 S 0 0.109615
137 T 163 N 0 0.146824
137 T 164 V 0 0.0043481
137 T 165 V 0 0.00507694
137 T 166 K 0 0.00553066
137 T 167 L 0 -0.00948198
137 T 168 Q 0 0.0139988
137 T 169 R 0 -0.0500614
137 T 170 I 0 0.0199961
137 T 171 E 0 0.0207293
137 T 172 D 0 -0.0389801
137 T 173 L 0 -0.0500973
137 T 174 P 0 0.0151102
137 T 175 T 0 -0.0390119
137 T 176 M 0 -0.0268582
138 V 139 F 0 0.331538
138 V 140 P 0 0.412438
138 V 141 I 0 0.186392
138 V 142 G 0 0.168919
138 V 143 I 0 0.0800181
138 V 144 G 0 0.079087
138 V 145 D 0 0.0558504
138 V 146 R 0 0.0314315
138 V 147 Y 0 0.0215717
138 V 148 D 0 -0.0052334
138 V 149 A 0 0.0393486
138 V 150 A 0 0.0464636
138 V 151 Q 0 0.00390343
138 V 152 L 0 0.0250556
138 V 153 R 0 0.0100199
138 V 154 I 0 -0.00148992
138 V 155 L 0 0.194043
138 V 156 A 0 0.0632272
138 V 157 G 0 0.0873962
138 V 158 P 0 -0.00669385
138 V 159 A 0 0.191173
138 V 160 G 0 -0.0216447
138 V 162 S 0 0.0221976
138 V 163 N 0 -0.0227645
138 V 164 V 0 -0.0354409
138 V 165 V 0 0.0167064
138 V 166 K 0 -0.0151593
138 V 167 L 0 -0.036493
138 V 168 Q 0 -0.0401216
138 V 169 R 0 -0.0361036
138 V 170 I 0 -0.00710847
138 V 171 E 0 -0.0386333
138 V 172 D 0 0.00266738
138 V 173 L 0 0.023798
138 V 174 P 0 -0.0372332
138 V 175 T 0 -0.0428506
138 V 176 M 0 -0.0388002
139 F 140 P 0 0.516844
139 F 141 I 0 0.315724
139 F 142 G 0 0.232179
139 F 143 I 0 0.24322
139 F 144 G 0 0.12512
139 F 145 D 0 0.133751
139 F 146 R 0 0.0569228
139 F 147 Y 0 0.0771218
139 F 148 D 0 -0.0362018
139 F 149 A 0 0.0018151
139 F 150 A 0 -0.0158523
139 F 151 Q 0 -0.0198363
139 F 152 L 0 0.0649668
139 F 153 R 0 -0.0435195
139 F 154 I 0 -0.0340764
139 F 155 L 0 0.0455201
139 F 156 A 0 0.142039
139 F 157 G 0 0.0100781
139 F 158 P 0 0.0681679
139 F 159 A 0 0.139634
139 F 160 G 0 0.0347811
139 F 162 S 0 0.142097
139 F 163 N 0 0.214448
139 F 164 V 0 -0.0317677
139 F 165 V 0 0.108255
139 F 166 K 0 -0.0125562
139 F 167 L 0 -0.012348
139 F 168 Q 0 -0.0484173
139 F 169 R 0 -0.0516348
139 F 170 I 0 -0.0883469
139 F 171 E 0 -0.105279
139 F 172 D 0 -0.0601011
139 F 173 L 0 -0.00788301
139 F 174 P 0 -0.00493375
139 F 175 T 0 -0.0268303
139 F 176 M 0 0.064996
140 P 141 I 0 0.37804
140 P 142 G 0 0.345168
140 P 143 I 0 0.24394
140 P 144 G 0 0.237961
140 P 145 D 0 0.0721939
140 P 146 R 0 0.0229281
140 P 147 Y 0 0.0855617
140 P 148 D 0 0.0223021
140 P 149 A 0 -0.0424346
140 P 150 A 0 -0.0159983
140 P 151 Q 0 0.10226
140 P 152 L 0 0.336003
140 P 153 R 0 0.023521
140 P 154 I 0 0.0401212
140 P 155 L 0 0.0677092
140 P 156 A 0 0.50772
140 P 157 G 0 0.00636317
140 P 158 P 0 0.0189435
140 P 159 A 0 0.0455098
140 P 160 G 0 -0.0363734
140 P 162 S 0 -0.0365172
140 P 163 N 0 0.000537898
140 P 164 V 0 0.243693
140 P 165 V 0 0.05833
140 P 166 K 0 -0.0353011
140 P 167 L 0 -0.103909
140 P 168 Q 0 -0.0597754
140 P 169 R 0 -0.014765
140 P 170 I 0 -0.0728015
140 P 171 E 0 -0.0568004
140 P 172 D 0 -0.010998
140 P 173 L 0 -0.0539295
140 P 174 P 0 -0.0646133
140 P 175 T 0 -0.0356286
140 P 176 M 0 -0.0106231
141 I 142 G 0 0.422088
141 I 143 I 0 0.289923
141 I 144 G 0 0.178447
141 I 145 D 0 0.186411
141 I 146 R 0 0.0842831
141 I 147 Y 0 0.118102
141 I 148 D 0 -0.000217907
141 I 149 A 0 0.0363543
141 I 150 A 0 0.0223462
141 I 151 Q 0 -0.0136416
141 I 152 L 0 0.0220404
141 I 153 R 0 0.0104211
141 I 154 I 0 -0.0639605
141 I 155 L 0 0.0606551
141 I 156 A 0 0.0339027
141 I 157 G 0 0.000906545
141 I 158 P 0 0.0137209
141 I 159 A 0 -0.036299
141 I 160 G 0 0.0314289
141 I 162 S 0 -0.0240492
141 I 163 N 0 0.0556436
141 I 164 V 0 -0.058792
141 I 165 V 0 0.123733
141 I 166 K 0 0.0556518
141 I 167 L 0 0.111639
141 I 168 Q 0 0.0320231
141 I 169 R 0 -0.0251517
141 I 170 I 0 -0.00854115
141 I 171 E 0 -0.0249095
141 I 172 D 0 -0.00786927
141 I 173 L 0 0.128393
141 I 174 P 0 0.0105844
141 I 175 T 0 -0.0281887
141 I 176 M 0 0.171918
142 G 143 I 0 0.506033
142 G 144 G 0 0.380303
142 G 145 D 0 0.312698
142 G 146 R 0 0.144893
142 G 147 Y 0 0.244212
142 G 148 D 0 0.163927
142 G 149 A 0 0.0522343
142 G 150 A 0 0.00464596
142 G 151 Q 0 -0.0146606
142 G 152 L 0 0.348114
142 G 153 R 0 -0.0302051
142 G 154 I 0 -0.03449
142 G 155 L 0 0.0572695
142 G 156 A 0 0.156778
142 G 157 G 0 -0.0131614
142 G 158 P 0 -0.0150691
142 G 159 A 0 0.0311562
142 G 160 G 0 -0.0286217
142 G 162 S 0 -0.0305422
142 G 163 N 0 -0.0558374
142 G 164 V 0 0.158236
142 G 165 V 0 -0.00513067
142 G 166 K 0 0.119243
142 G 167 L 0 -0.0408627
142 G 168 Q 0 -0.00783162
142 G 169 R 0 -0.0209577
142 G 170 I 0 -0.045774
142 G 171 E 0 -0.0412663
142 G 172 D 0 -0.0909808
142 G 173 L 0 0.0512184
142 G 174 P 0 -0.0517169
142 G 175 T 0 -0.0722845
142 G 176 M 0 -0.0692048
143 I 144 G 0 0.530466
143 I 145 D 0 0.365805
143 I 146 R 0 0.0913146
143 I 147 Y 0 0.0317715
143 I 148 D 0 0.0494121
143 I 149 A 0 0.0540793
143 I 150 A 0 0.0401044
143 I 151 Q 0 0.0116142
143 I 152 L 0 0.0817903
143 I 153 R 0 -0.00732575
143 I 154 I 0 -0.00747672
143 I 155 L 0 0.0182652
143 I 156 A 0 -0.0383157
143 I 157 G 0 0.0461393
143 I 158 P 0 -0.0267284
143 I 159 A 0 0.00249225
143 I 160 G 0 -0.0155508
143 I 162 S 0 -0.0312708
143 I 163 N 0 -0.0254173
143 I 164 V 0 -0.0215138
143 I 165 V 0 0.00570871
143 I 166 K 0 0.00226681
143 I 167 L 0 0.133622
143 I 168 Q 0 -0.00647972
143 I 169 R 0 0.015965
143 I 170 I 0 0.104251
143 I 171 E 0 -0.0136624
143 I 172 D 0 0.0649142
143 I 173 L 0 0.085253
143 I 174 P 0 0.000781559
143 I 175 T 0 -0.060985
143 I 176 M 0 0.0944947
144 G 145 D 0 0.674475
144 G 146 R 0 0.265735
144 G 147 Y 0 0.222391
144 G 148 D 0 0.0774759
144 G 149 A 0 0.0533322
144 G 150 A 0 -0.0115649
144 G 151 Q 0 0.0332366
144 G 152 L 0 0.0788287
144 G 153 R 0 0.0340854
144 G 154 I 0 0.00298005
144 G 155 L 0 0.0533603
144 G 156 A 0 0.0174435
144 G 157 G 0 -0.0244988
144 G 158 P 0 -0.0225598
144 G 159 A 0 -0.0516944
144 G 160 G 0 -0.0194013
144 G 162 S 0 0.00191574
144 G 163 N 0 -0.0333548
144 G 164 V 0 0.0127933
144 G 165 V 0 -0.00814143
144 G 166 K 0 0.134095
144 G 167 L 0 0.0823853
144 G 168 Q 0 0.0461292
144 G 169 R 0 0.00194774
144 G 170 I 0 0.0208177
144 G 171 E 0 0.0065466
144 G 172 D 0 0.0296925
144 G 173 L 0 -0.030752
144 G 174 P 0 0.0213709
144 G 175 T 0 -0.0316593
144 G 176 M 0 -0.00795735
145 D 146 R 0 0.422179
145 D 147 Y 0 0.248382
145 D 148 D 0 0.133436
145 D 149 A 0 0.0821958
145 D 150 A 0 0.136548
145 D 151 Q 0 0.0404283
145 D 152 L 0 0.0742559
145 D 153 R 0 0.00917055
145 D 154 I 0 0.053038
145 D 155 L 0 0.0492601
145 D 156 A 0 -0.0267467
145 D 157 G 0 0.00530354
145 D 158 P 0 0.0246964
145 D 159 A 0 -0.00641591
145 D 160 G 0 0.0134875
145 D 162 S 0 -0.0240508
145 D 163 N 0 0.000555276
145 D 164 V 0 0.0798098
145 D 165 V 0 0.0157271
145 D 166 K 0 0.0976538
145 D 167 L 0 0.00796342
145 D 168 Q 0 0.0402642
145 D 169 R 0 0.0019424
145 D 170 I 0 0.0343782
145 D 171 E 0 0.00719813
145 D 172 D 0 0.0167812
145 D 173 L 0 0.000767248
145 D 174 P 0 -0.00505459
145 D 175 T 0 -0.00132336
145 D 176 M 0 0.0315418
146 R 147 Y 0 0.875101
146 R 148 D 0 0.153054
146 R 149 A 0 0.0755322
146 R 150 A 0 0.116453
146 R 151 Q 0 0.082817
146 R 152 L 0 -0.0381713
146 R 153 R 0 0.0701769
146 R 154 I 0 0.0396966
146 R 155 L 0 0.0477497
146 R 156 A 0 0.053653
146 R 157 G 0 -0.0069748
146 R 158 P 0 0.0266878
146 R 159 A 0 0.0929386
146 R 160 G 0 0.029765
146 R 162 S 0 0.00581288
146 R 163 N 0 0.0281825
146 R 164 V 0 0.0590027
146 R 165 V 0 0.00407887
146 R 166 K 0 0.0294724
146 R 167 L 0 -0.051199
146 R 168 Q 0 0.0477561
146 R 169 R 0 0.00871724
146 R 170 I 0 0.0778893
146 R 171 E 0 0.035969
146 R 172 D 0 0.0379104
146 R 173 L 0 -0.0195814
146 R 174 P 0 0.0271739
146 R 175 T 0 0.0392874
146 R 176 M 0 0.0408508
147 Y 148 D 0 1.03339
147 Y 149 A 0 0.63991
147 Y 150 A 0 0.181649
147 Y 151 Q 0 0.113935
147 Y 152 L 0 0.106677
147 Y 153 R 0 0.0604837
147 Y 154 I 0 0.0584257
147 Y 155 L 0 0.00902516
147 Y 156 A 0 0.0493286
147 Y 157 G 0 0.0370931
147 Y 158 P 0 0.0334348
147 Y 159 A 0 0.0578644
147 Y 160 G 0 0.0588719
147 Y 162 S 0 -0.0167021
147 Y 163 N 0 0.0253339
147 Y 164 V 0 0.133755
147 Y 165 V 0 0.0386327
147 Y 166 K 0 0.190783
147 Y 167 L 0 0.0230225
147 Y 168 Q 0 0.0197437
147 Y 169 R 0 -0.000622875
147 Y 170 I 0 0.05067
147 Y 171 E 0 0.00845031
147 Y 172 D 0 0.0186114
147 Y 173 L 0 0.011708
147 Y 174 P 0 0.0329843
147 Y 175 T 0 0.0250983
147 Y 176 M 0 0.0119207
148 D 149 A 0 0.931524
148 D 150 A 0 0.427825
148 D 151 Q 0 0.341357
148 D 152 L 0 0.200493
148 D 153 R 0 0.0907803
148 D 154 I 0 0.108996
148 D 155 L 0 0.172697
148 D 156 A 0 0.0933818
148 D 157 G 0 0.00187152
148 D 158 P 0 0.0231086
148 D 159 A 0 0.0739457
148 D 160 G 0 0.0132405
148 D 162 S 0 -0.000836063
148 D 163 N 0 -0.0190515
148 D 164 V 0 -0.0169857
148 D 165 V 0 -0.0379918
148 D 166 K 0 0.0105541
148 D 167 L 0 0.0144903
148 D 168 Q 0 0.0375252
148 D 169 R 0 -0.00790121
148 D 170 I 0 -0.0265103
148 D 171 E 0 0.0304552
148 D 172 D 0 0.0204904
148 D 173 L 0 0.0150885
148 D 174 P 0 -0.0181485
148 D 175 T 0 -0.0149629
148 D 176 M 0 0.0100931
149 A 150 A 0 0.527819
149 A 151 Q 0 0.229166
149 A 152 L 0 0.179865
149 A 153 R 0 0.400059
149 A 154 I 0 0.110384
149 A 155 L 0 0.0541845
149 A 156 A 0 0.106722
149 A 157 G 0 0.0835019
149 A 158 P 0 0.0265796
149 A 159 A 0 0.0653223
149 A 160 G 0 0.0116691
149 A 162 S 0 0.0685268
149 A 163 N 0 0.0478695
149 A 164 V 0 0.196622
149 A 165 V 0 0.0102958
149 A 166 K 0 0.327926
149 A 167 L 0 -0.00513458
149 A 168 Q 0 0.0838855
149 A 169 R 0 0.00733548
149 A 170 I 0 0.0506292
149 A 171 E 0 0.0367285
149 A 172 D 0 0.0277701
149 A 173 L 0 -0.0157281
149 A 174 P 0 -0.00492152
149 A 175 T 0 0.0444183
149 A 176 M 0 -0.000157383
150 A 151 Q 0 0.454261
150 A 152 L 0 0.348998
150 A 153 R 0 0.370671
150 A 154 I 0 0.363184
150 A 155 L 0 0.159835
150 A 156 A 0 0.114309
150 A 157 G 0 0.106281
150 A 158 P 0 0.107133
150 A 159 A 0 0.0508886
150 A 160 G 0 0.114929
150 A 162 S 0 0.0231234
150 A 163 N 0 -0.00937537
150 A 164 V 0 0.0223022
150 A 165 V 0 0.0222859
150 A 166 K 0 0.0055302
150 A 167 L 0 0.00257413
150 A 168 Q 0 0.0422172
150 A 169 R 0 0.0400585
150 A 170 I 0 0.0517108
150 A 171 E 0 0.0528989
150 A 172 D 0 0.00165237
150 A 173 L 0 -0.0148043
150 A 174 P 0 0.0438439
150 A 175 T 0 0.0298223
150 A 176 M 0 -0.0202736
151 Q 152 L 0 0.556005
151 Q 153 R 0 0.368042
151 Q 154 I 0 0.364564
151 Q 155 L 0 0.3638
151 Q 156 A 0 0.165814
151 Q 157 G 0 0.13708
151 Q 158 P 0 0.16196
151 Q 159 A 0 0.119474
151 Q 160 G 0 0.0180292
151 Q 162 S 0 0.0391684
151 Q 163 N 0 -0.0169188
151 Q 164 V 0 0.0737067
151 Q 165 V 0 -0.0119416
151 Q 166 K 0 0.0135605
151 Q 167 L 0 -0.00856199
151 Q 168 Q 0 -0.00222421
151 Q 169 R 0 -0.00328499
151 Q 170 I 0 0.0785905
151 Q 171 E 0 0.00603721
151 Q 172 D 0 -0.0367812
151 Q 173 L 0 0.0499591
151 Q 174 P 0 -0.0239942
151 Q 175 T 0 -0.0238881
151 Q 176 M 0 -0.0358828
152 L 153 R 0 0.488159
152 L 154 I 0 0.361879
152 L 155 L 0 0.309437
152 L 156 A 0 0.34265
152 L 157 G 0 0.144196
152 L 158 P 0 0.167581
152 L 159 A 0 0.0975218
152 L 160 G 0 0.0185062
152 L 162 S 0 0.0850062
152 L 163 N 0 0.0167908
152 L 164 V 0 0.149022
152 L 165 V 0 0.0453922
152 L 166 K 0 0.0438841
152 L 167 L 0 0.0812883
152 L 168 Q 0 0.0184642
152 L 169 R 0 0.00431191
152 L 170 I 0 0.0888964
152 L 171 E 0 -0.0278308
152 L 172 D 0 -0.0125619
152 L 173 L 0 0.0723487
152 L 174 P 0 -0.00302873
152 L 175 T 0 0.00331725
152 L 176 M 0 -0.00881601
153 R 154 I 0 0.523107
153 R 155 L 0 0.39512
153 R 156 A 0 0.279255
153 R 157 G 0 0.370405
153 R 158 P 0 0.186748
153 R 159 A 0 0.114932
153 R 160 G 0 0.22059
153 R 162 S 0 0.100509
153 R 163 N 0 0.103676
153 R 164 V 0 0.330976
153 R 165 V 0 0.0412227
153 R 166 K 0 0.107726
153 R 167 L 0 0.0155593
153 R 168 Q 0 0.0787886
153 R 169 R 0 0.011802
153 R 170 I 0 0.0475497
153 R 171 E 0 0.102269
153 R 172 D 0 0.00505917
153 R 173 L 0 0.0512528
153 R 174 P 0 -0.029682
153 R 175 T 0 0.0138441
153 R 176 M 0 -0.00998588
154 I 155 L 0 0.530104
154 I 156 A 0 0.306842
154 I 157 G 0 0.354027
154 I 158 P 0 0.329178
154 I 159 A 0 0.129559
154 I 160 G 0 0.164022
154 I 162 S 0 0.100744
154 I 163 N 0 0.0689742
154 I 164 V 0 0.0657866
154 I 165 V 0 0.0236822
154 I 166 K 0 0.040867
154 I 167 L 0 0.0315058
154 I 168 Q 0 0.0175774
154 I 169 R 0 0.0690752
154 I 170 I 0 0.0370046
154 I 171 E 0 0.0891346
154 I 172 D 0 0.0577224
154 I 173 L 0 -0.00731419
154 I 174 P 0 -0.0166863
154 I 175 T 0 0.0394751
154 I 176 M 0 0.029991
155 L 156 A 0 0.600965
155 L 157 G 0 0.307682
155 L 158 P 0 0.221964
155 L 159 A 0 0.176408
155 L 160 G 0 0.197561
155 L 162 S 0 0.15965
155 L 163 N 0 0.0598963
155 L 164 V 0 0.0542862
155 L 165 V 0 0.0563752
155 L 166 K 0 0.0222311
155 L 167 L 0 0.0456708
155 L 168 Q 0 0.0473677
155 L 169 R 0 0.0155891
155 L 170 I 0 0.0504561
155 L 171 E 0 -0.000904402
155 L 172 D 0 0.011553
155 L 173 L 0 0.0139472
155 L 174 P 0 -0.0150147
155 L 175 T 0 -0.0255377
155 L 176 M 0 0.0864396
156 A 157 G 0 0.594114
156 A 158 P 0 0.428666
156 A 159 A 0 0.334906
156 A 160 G 0 0.12443
156 A 162 S 0 0.20954
156 A 163 N 0 0.0801436
156 A 164 V 0 0.209997
156 A 165 V 0 0.0585547
156 A 166 K 0 0.0468826
156 A 167 L 0 0.0511087
156 A 168 Q 0 -0.0135808
156 A 169 R 0 0.00046945
156 A 170 I 0 0.0402372
156 A 171 E 0 -0.0225962
156 A 172 D 0 -0.00715283
156 A 173 L 0 0.0502775
156 A 174 P 0 -0.0433473
156 A 175 T 0 -0.0125933
156 A 176 M 0 -0.025325
157 G 158 P 0 0.662787
157 G 159 A 0 0.603258
157 G 160 G 0 0.341443
157 G 162 S 0 0.317225
157 G 163 N 0 0.327538
157 G 164 V 0 0.118092
157 G 165 V 0 0.0886524
157 G 166 K 0 0.072682
157 G 167 L 0 0.00292583
157 G 168 Q 0 0.00377366
157 G 169 R 0 0.00891997
157 G 170 I 0 0.0159101
157 G 171 E 0 0.0458701
157 G 172 D 0 0.0489848
157 G 173 L 0 0.0633966
157 G 174 P 0 0.0207723
157 G 175 T 0 0.0137104
157 G 176 M 0 0.00544465
158 P 159 A 0 0.711523
158 P 160 G 0 0.448958
158 P 162 S 0 0.291851
158 P 163 N 0 0.141715
158 P 164 V 0 0.096168
158 P 165 V 0 0.110653
158 P 166 K 0 0.0793589
158 P 167 L 0 0.0649393
158 P 168 Q 0 0.0689143
158 P 169 R 0 0.0571256
158 P 170 I 0 0.0186821
158 P 171 E 0 0.0556207
158 P 172 D 0 0.0210151
158 P 173 L 0 0.0591354
158 P 174 P 0 0.0249751
158 P 175 T 0 0.0605638
158 P 176 M 0 0.00287257
159 A 160 G 0 0.968346
159 A 162 S 0 0.486941
159 A 163 N 0 0.314273
159 A 164 V 0 0.151091
159 A 165 V 0 0.0648609
159 A 166 K 0 0.00888457
159 A 167 L 0 0.0739214
159 A 168 Q 0 0.0738773
159 A 169 R 0 -0.00199684
159 A 170 I 0 0.0425424
159 A 171 E 0 -0.00571904
159 A 172 D 0 0.000736246
159 A 173 L 0 0.027456
159 A 174 P 0 -0.00456412
159 A 175 T 0 -0.0226849
159 A 176 M 0 0.047853
160 G 162 S 0 0.576209
160 G 163 N 0 0.280287
160 G 164 V 0 0.196393
160 G 165 V 0 0.155117
160 G 166 K 0 0.0473773
160 G 167 L 0 0.0683091
160 G 168 Q 0 0.104377
160 G 169 R 0 0.0467309
160 G 170 I 0 0.0482893
160 G 171 E 0 0.0511508
160 G 172 D 0 -0.00150536
160 G 173 L 0 0.00975562
160 G 174 P 0 0.00606666
160 G 175 T 0 0.0635526
160 G 176 M 0 0.0496121
162 S 163 N 0 1.02602
162 S 164 V 0 0.463477
162 S 165 V 0 0.238505
162 S 166 K 0 0.121066
162 S 167 L 0 0.245519
162 S 168 Q 0 0.0830863
162 S 169 R 0 0.0990635
162 S 170 I 0 0.0679983
162 S 171 E 0 0.0789674
162 S 172 D 0 0.0417953
162 S 173 L 0 0.0967814
162 S 174 P 0 0.0656653
162 S 175 T 0 0.059744
162 S 176 M 0 0.0711397
163 N 164 V 0 0.704478
163 N 165 V 0 0.589693
163 N 166 K 0 0.303224
163 N 167 L 0 0.218793
163 N 168 Q 0 0.178536
163 N 169 R 0 0.0919259
163 N 170 I 0 0.117162
163 N 171 E 0 0.0747615
163 N 172 D 0 0.0594964
163 N 173 L 0 0.0710634
163 N 174 P 0 0.103933
163 N 175 T 0 0.0736781
163 N 176 M 0 0.115891
164 V 165 V 0 0.621871
164 V 166 K 0 0.552818
164 V 167 L 0 0.26811
164 V 168 Q 0 0.201231
164 V 169 R 0 0.138298
164 V 170 I 0 0.184872
164 V 171 E 0 0.131018
164 V 172 D 0 0.0903728
164 V 173 L 0 0.0759977
164 V 174 P 0 0.0914249
164 V 175 T 0 0.0501586
164 V 176 M 0 0.117611
165 V 166 K 0 0.702093
165 V 167 L 0 0.468285
165 V 168 Q 0 0.367135
165 V 169 R 0 0.270807
165 V 170 I 0 0.169719
165 V 171 E 0 0.186655
165 V 172 D 0 0.166388
165 V 173 L 0 0.0913929
165 V 174 P 0 0.0884299
165 V 175 T 0 0.0552319
165 V 176 M 0 0.194733
166 K 167 L 0 0.688713
166 K 168 Q 0 0.421882
166 K 169 R 0 0.31136
166 K 170 I 0 0.172238
166 K 171 E 0 0.190355
166 K 172 D 0 0.181102
166 K 173 L 0 0.131295
166 K 174 P 0 0.126446
166 K 175 T 0 0.130783
166 K 176 M 0 0.122538
167 L 168 Q 0 0.697559
167 L 169 R 0 0.433553
167 L 170 I 0 0.303954
167 L 171 E 0 0.222212
167 L 172 D 0 0.198707
167 L 173 L 0 0.194747
167 L 174 P 0 0.175495
167 L 175 T 0 0.0956645
167 L 176 M 0 0.191885
168 Q 169 R 0 0.751616
168 Q 170 I 0 0.3845
168 Q 171 E 0 0.30802
168 Q 172 D 0 0.312261
168 Q 173 L 0 0.189976
168 Q 174 P 0 0.1731
168 Q 175 T 0 0.148738
168 Q 176 M 0 0.126494
169 R 170 I 0 0.68325
169 R 171 E 0 0.553369
169 R 172 D 0 0.689888
169 R 173 L 0 0.24676
169 R 174 P 0 0.197362
169 R 175 T 0 0.145899
169 R 176 M 0 0.124883
170 I 171 E 0 0.840615
170 I 172 D 0 0.457589
170 I 173 L 0 0.365689
170 I 174 P 0 0.311404
170 I 175 T 0 0.213476
170 I 176 M 0 0.198481
171 E 172 D 0 0.806555
171 E 173 L 0 0.542002
171 E 174 P 0 0.360455
171 E 175 T 0 0.298507
171 E 176 M 0 0.22842
172 D 173 L 0 0.892949
172 D 174 P 0 0.557133
172 D 175 T 0 0.509321
172 D 176 M 0 0.427403
173 L 174 P 0 0.905522
173 L 175 T 0 0.597011
173 L 176 M 0 0.471914
174 P 175 T 0 1.04052
174 P 176 M 0 0.85735
175 T 176 M 0 1.48717
