# Supplementary material for: Combining Evolutionary Information and an Iterative Sampling Strategy for Accurate Protein Structure Prediction
Source: PLoS Comput Biol. 2015 Dec 29;11(12):e1004661. doi: 10.1371/journal.pcbi.1004661 (PMC4694711; doi:10.1371/journal.pcbi.1004661)
Supplement: S2 File — FASTA sequences and PLM contact predictions for all targets of the benchmark set. (ZIP) [file pcbi.1004661.s004.zip › data/pconsfold_benchmarkset/contactpredictions/1bdo_PLM.txt]

11 M 12 V 0 1.80144
11 M 13 G 0 0.781722
11 M 14 T 0 0.375643
11 M 15 F 0 0.207943
11 M 16 Y 0 0.24173
11 M 17 R 0 -0.0415074
11 M 18 T 0 -0.0533762
11 M 19 P 0 -0.0130934
11 M 20 S 0 -0.0459219
11 M 21 P 0 -0.0561847
11 M 22 D 0 -5.39851e-05
11 M 23 A 0 -0.0479742
11 M 24 K 0 -0.0855496
11 M 25 A 0 -0.0546035
11 M 26 F 0 -0.0913026
11 M 27 I 0 -0.155866
11 M 28 E 0 -0.0424476
11 M 29 V 0 0.0509616
11 M 30 G 0 0.224741
11 M 31 Q 0 -0.0414151
11 M 32 K 0 -0.0357773
11 M 33 V 0 -0.10406
11 M 34 N 0 -0.108212
11 M 35 V 0 -0.060233
11 M 36 G 0 -0.123153
11 M 37 D 0 -0.0993372
11 M 38 T 0 -0.0828863
11 M 39 L 0 -0.117011
11 M 40 C 0 -0.0016929
11 M 41 I 0 -0.0914546
11 M 42 V 0 -0.0808458
11 M 43 E 0 -0.110621
11 M 44 A 0 -0.0685078
11 M 45 M 0 -0.108049
11 M 46 K 0 -0.0771967
11 M 47 M 0 -0.0211274
11 M 48 M 0 -0.0113196
11 M 49 N 0 -0.0847793
11 M 50 Q 0 -0.125672
11 M 51 I 0 -0.076907
11 M 52 E 0 -0.0695385
11 M 53 A 0 -0.0805933
11 M 54 D 0 -0.133379
11 M 55 K 0 -0.0199562
11 M 56 S 0 -0.0890177
11 M 57 G 0 -0.102859
11 M 58 T 0 -0.0283932
11 M 59 V 0 -0.0373069
11 M 60 K 0 0.105526
11 M 61 A 0 -0.00694988
11 M 62 I 0 -0.057843
11 M 63 L 0 -0.0293414
11 M 64 V 0 -0.0954688
11 M 65 E 0 0.0492461
11 M 66 S 0 -0.0759772
11 M 67 G 0 -0.0148241
11 M 68 Q 0 -0.00815708
11 M 69 P 0 -0.0345558
11 M 70 V 0 -0.0958619
11 M 71 E 0 -0.012094
11 M 72 F 0 -0.0557679
11 M 73 D 0 -0.0940127
11 M 74 E 0 0.0254609
11 M 75 P 0 -0.118846
11 M 76 L 0 -0.118557
11 M 77 V 0 -0.121791
11 M 78 V 0 0.0679456
11 M 79 I 0 -0.111668
12 V 13 G 0 1.26281
12 V 14 T 0 0.46227
12 V 15 F 0 0.376679
12 V 16 Y 0 0.271713
12 V 17 R 0 0.146897
12 V 18 T 0 0.0800528
12 V 19 P 0 0.0475213
12 V 20 S 0 -0.0135849
12 V 21 P 0 -0.0046163
12 V 22 D 0 0.00429934
12 V 23 A 0 -0.112809
12 V 24 K 0 -0.144558
12 V 25 A 0 -0.0315814
12 V 26 F 0 -0.157719
12 V 27 I 0 -0.0937183
12 V 28 E 0 -0.0730813
12 V 29 V 0 -0.0882885
12 V 30 G 0 -0.0547537
12 V 31 Q 0 -0.119394
12 V 32 K 0 -0.101348
12 V 33 V 0 -0.0326182
12 V 34 N 0 -0.130312
12 V 35 V 0 -0.182415
12 V 36 G 0 -0.131862
12 V 37 D 0 -0.163353
12 V 38 T 0 -0.0591393
12 V 39 L 0 -0.0902451
12 V 40 C 0 -0.0512822
12 V 41 I 0 -0.139349
12 V 42 V 0 -0.0124717
12 V 43 E 0 -0.148904
12 V 44 A 0 0.00513112
12 V 45 M 0 -0.0172
12 V 46 K 0 -0.0132385
12 V 47 M 0 0.0131262
12 V 48 M 0 0.0264372
12 V 49 N 0 -0.0735633
12 V 50 Q 0 -0.108305
12 V 51 I 0 -0.0942617
12 V 52 E 0 -0.144437
12 V 53 A 0 -0.0551447
12 V 54 D 0 0.0133571
12 V 55 K 0 0.112557
12 V 56 S 0 -0.172537
12 V 57 G 0 -0.138604
12 V 58 T 0 -0.0794741
12 V 59 V 0 -0.0481344
12 V 60 K 0 -0.0840511
12 V 61 A 0 -0.0559876
12 V 62 I 0 -0.0894565
12 V 63 L 0 -0.0774347
12 V 64 V 0 -0.107703
12 V 65 E 0 -0.0281414
12 V 66 S 0 -0.152391
12 V 67 G 0 -0.0122742
12 V 68 Q 0 -0.00404296
12 V 69 P 0 -0.0674718
12 V 70 V 0 -0.0935038
12 V 71 E 0 -0.0603928
12 V 72 F 0 -0.000346488
12 V 73 D 0 -0.115263
12 V 74 E 0 -0.105469
12 V 75 P 0 -0.0258245
12 V 76 L 0 -0.157168
12 V 77 V 0 -0.147394
12 V 78 V 0 -0.0561379
12 V 79 I 0 -0.0725181
13 G 14 T 0 1.07188
13 G 15 F 0 0.585284
13 G 16 Y 0 0.318854
13 G 17 R 0 0.106377
13 G 18 T 0 0.0734857
13 G 19 P 0 0.0242636
13 G 20 S 0 -0.136835
13 G 21 P 0 0.0489624
13 G 22 D 0 -0.0530851
13 G 23 A 0 -0.0212654
13 G 24 K 0 -0.0861134
13 G 25 A 0 -0.0226322
13 G 26 F 0 -0.0158436
13 G 27 I 0 -0.117591
13 G 28 E 0 -0.0963999
13 G 29 V 0 -0.0447667
13 G 30 G 0 -0.0373922
13 G 31 Q 0 -0.141796
13 G 32 K 0 -0.0348012
13 G 33 V 0 -0.133724
13 G 34 N 0 -0.171335
13 G 35 V 0 -0.141884
13 G 36 G 0 -0.180313
13 G 37 D 0 -0.135076
13 G 38 T 0 -0.0986232
13 G 39 L 0 -0.133909
13 G 40 C 0 -0.11595
13 G 41 I 0 -0.0335125
13 G 42 V 0 -0.116145
13 G 43 E 0 -0.130084
13 G 44 A 0 -0.0994214
13 G 45 M 0 -0.0844611
13 G 46 K 0 0.0271425
13 G 47 M 0 -0.105539
13 G 48 M 0 -0.0353702
13 G 49 N 0 -0.0583605
13 G 50 Q 0 -0.100479
13 G 51 I 0 -0.106739
13 G 52 E 0 -0.0748495
13 G 53 A 0 -0.104017
13 G 54 D 0 -0.10568
13 G 55 K 0 0.00367942
13 G 56 S 0 -0.159255
13 G 57 G 0 -0.136472
13 G 58 T 0 -0.110611
13 G 59 V 0 -0.120971
13 G 60 K 0 -0.0415756
13 G 61 A 0 0.0216516
13 G 62 I 0 -0.0634991
13 G 63 L 0 0.0148332
13 G 64 V 0 0.0320122
13 G 65 E 0 -0.109839
13 G 66 S 0 -0.0495877
13 G 67 G 0 -0.124808
13 G 68 Q 0 0.136036
13 G 69 P 0 -0.0394116
13 G 70 V 0 -0.144097
13 G 71 E 0 0.00678714
13 G 72 F 0 -0.0238232
13 G 73 D 0 -0.0492462
13 G 74 E 0 0.0149521
13 G 75 P 0 0.136778
13 G 76 L 0 -0.10853
13 G 77 V 0 -0.10609
13 G 78 V 0 -0.0126382
13 G 79 I 0 -0.153664
14 T 15 F 0 1.01609
14 T 16 Y 0 0.951209
14 T 17 R 0 0.300962
14 T 18 T 0 0.248637
14 T 19 P 0 0.0640982
14 T 20 S 0 0.301756
14 T 21 P 0 0.0348887
14 T 22 D 0 0.185173
14 T 23 A 0 0.00864427
14 T 24 K 0 -0.0827237
14 T 25 A 0 -0.123573
14 T 26 F 0 -0.087905
14 T 27 I 0 -0.123323
14 T 28 E 0 -0.150331
14 T 29 V 0 -0.159589
14 T 30 G 0 -0.0554061
14 T 31 Q 0 -0.0925892
14 T 32 K 0 -0.107537
14 T 33 V 0 -0.00458918
14 T 34 N 0 -0.131625
14 T 35 V 0 -0.0684561
14 T 36 G 0 0.0221543
14 T 37 D 0 -0.110265
14 T 38 T 0 -0.121794
14 T 39 L 0 -0.081395
14 T 40 C 0 -0.103383
14 T 41 I 0 -0.0491274
14 T 42 V 0 -0.0654294
14 T 43 E 0 -0.101603
14 T 44 A 0 -0.101943
14 T 45 M 0 -0.13382
14 T 46 K 0 -0.171022
14 T 47 M 0 -0.0975316
14 T 48 M 0 -0.0890959
14 T 49 N 0 -0.0715028
14 T 50 Q 0 -0.0568979
14 T 51 I 0 -0.0937591
14 T 52 E 0 -0.0275001
14 T 53 A 0 -0.0397683
14 T 54 D 0 0.12666
14 T 55 K 0 0.160169
14 T 56 S 0 -0.101868
14 T 57 G 0 -0.102021
14 T 58 T 0 -0.107202
14 T 59 V 0 -0.0576391
14 T 60 K 0 -0.143937
14 T 61 A 0 -0.132176
14 T 62 I 0 -0.160302
14 T 63 L 0 -0.13009
14 T 64 V 0 -0.135648
14 T 65 E 0 -0.195547
14 T 66 S 0 -0.100849
14 T 67 G 0 0.00186543
14 T 68 Q 0 -0.148137
14 T 69 P 0 -0.0564081
14 T 70 V 0 -0.164653
14 T 71 E 0 -0.103294
14 T 72 F 0 -0.0511112
14 T 73 D 0 -0.111305
14 T 74 E 0 -0.163962
14 T 75 P 0 -0.116387
14 T 76 L 0 -0.0665942
14 T 77 V 0 -0.0592456
14 T 78 V 0 -0.168943
14 T 79 I 0 -0.0506847
15 F 16 Y 0 0.965518
15 F 17 R 0 0.372615
15 F 18 T 0 0.25825
15 F 19 P 0 0.074162
15 F 20 S 0 0.00155295
15 F 21 P 0 0.166918
15 F 22 D 0 -0.00186246
15 F 23 A 0 -0.0325461
15 F 24 K 0 -0.123286
15 F 25 A 0 -0.0406563
15 F 26 F 0 -0.0446915
15 F 27 I 0 0.0249924
15 F 28 E 0 -0.0580301
15 F 29 V 0 -0.0721261
15 F 30 G 0 0.0373482
15 F 31 Q 0 -0.143566
15 F 32 K 0 -0.130246
15 F 33 V 0 -0.19585
15 F 34 N 0 -0.163898
15 F 35 V 0 -0.115457
15 F 36 G 0 -0.169545
15 F 37 D 0 -0.109667
15 F 38 T 0 -0.136621
15 F 39 L 0 -0.186896
15 F 40 C 0 -0.0526189
15 F 41 I 0 -0.0909575
15 F 42 V 0 -0.111169
15 F 43 E 0 -0.111784
15 F 44 A 0 -0.127295
15 F 45 M 0 -0.0278165
15 F 46 K 0 -0.124235
15 F 47 M 0 0.0275141
15 F 48 M 0 -0.133238
15 F 49 N 0 -0.100914
15 F 50 Q 0 -0.12596
15 F 51 I 0 -0.122324
15 F 52 E 0 -0.0696648
15 F 53 A 0 -0.141615
15 F 54 D 0 -0.0866992
15 F 55 K 0 -0.0375962
15 F 56 S 0 -0.134432
15 F 57 G 0 -0.0967236
15 F 58 T 0 -0.0488983
15 F 59 V 0 -0.0891795
15 F 60 K 0 0.0251198
15 F 61 A 0 -0.112248
15 F 62 I 0 -0.0403457
15 F 63 L 0 -0.0741947
15 F 64 V 0 -0.0498428
15 F 65 E 0 -0.0105238
15 F 66 S 0 -0.0413618
15 F 67 G 0 -0.137522
15 F 68 Q 0 0.199566
15 F 69 P 0 0.23592
15 F 70 V 0 -0.0971912
15 F 71 E 0 -0.0461125
15 F 72 F 0 -0.00871435
15 F 73 D 0 0.0714625
15 F 74 E 0 0.0605174
15 F 75 P 0 0.139417
15 F 76 L 0 -0.15514
15 F 77 V 0 -0.115189
15 F 78 V 0 -0.156195
15 F 79 I 0 -0.150245
16 Y 17 R 0 0.799127
16 Y 18 T 0 0.718911
16 Y 19 P 0 0.362362
16 Y 20 S 0 0.410961
16 Y 21 P 0 0.107839
16 Y 22 D 0 0.465878
16 Y 23 A 0 0.0125678
16 Y 24 K 0 -0.103906
16 Y 25 A 0 0.0453955
16 Y 26 F 0 -0.117668
16 Y 27 I 0 -0.218091
16 Y 28 E 0 -0.121435
16 Y 29 V 0 -0.0818233
16 Y 30 G 0 -0.0963138
16 Y 31 Q 0 -0.195214
16 Y 32 K 0 -0.121557
16 Y 33 V 0 -0.160118
16 Y 34 N 0 -0.176496
16 Y 35 V 0 -0.204489
16 Y 36 G 0 -0.104616
16 Y 37 D 0 -0.184978
16 Y 38 T 0 -0.161919
16 Y 39 L 0 -0.202547
16 Y 40 C 0 0.160003
16 Y 41 I 0 -0.14313
16 Y 42 V 0 0.151377
16 Y 43 E 0 -0.0686415
16 Y 44 A 0 -0.150595
16 Y 45 M 0 -0.11715
16 Y 46 K 0 -0.147826
16 Y 47 M 0 -0.129923
16 Y 48 M 0 -0.0783676
16 Y 49 N 0 -0.169919
16 Y 50 Q 0 -0.174523
16 Y 51 I 0 -0.0263064
16 Y 52 E 0 -0.0440734
16 Y 53 A 0 -0.156799
16 Y 54 D 0 -0.126047
16 Y 55 K 0 -0.0673991
16 Y 56 S 0 -0.232829
16 Y 57 G 0 -0.13773
16 Y 58 T 0 -0.154269
16 Y 59 V 0 -0.122469
16 Y 60 K 0 -0.144852
16 Y 61 A 0 -0.186165
16 Y 62 I 0 -0.160597
16 Y 63 L 0 -0.144103
16 Y 64 V 0 -0.124798
16 Y 65 E 0 -0.108844
16 Y 66 S 0 -0.0528602
16 Y 67 G 0 0.130382
16 Y 68 Q 0 -0.0936485
16 Y 69 P 0 -0.0152039
16 Y 70 V 0 0.0966457
16 Y 71 E 0 -0.0069442
16 Y 72 F 0 -0.0331602
16 Y 73 D 0 -0.113498
16 Y 74 E 0 -0.0749914
16 Y 75 P 0 -0.056827
16 Y 76 L 0 0.144387
16 Y 77 V 0 -0.148113
16 Y 78 V 0 -0.168708
16 Y 79 I 0 -0.114126
17 R 18 T 0 0.705301
17 R 19 P 0 0.388195
17 R 20 S 0 0.196533
17 R 21 P 0 0.524491
17 R 22 D 0 0.122739
17 R 23 A 0 0.042225
17 R 24 K 0 -0.140208
17 R 25 A 0 0.0561714
17 R 26 F 0 -0.0741025
17 R 27 I 0 -0.108676
17 R 28 E 0 0.0377797
17 R 29 V 0 -0.054699
17 R 30 G 0 -0.0449598
17 R 31 Q 0 -0.135863
17 R 32 K 0 -0.0541833
17 R 33 V 0 -0.114829
17 R 34 N 0 -0.124856
17 R 35 V 0 -0.154509
17 R 36 G 0 -0.209441
17 R 37 D 0 -0.206157
17 R 38 T 0 -0.121536
17 R 39 L 0 -0.189975
17 R 40 C 0 -0.145573
17 R 41 I 0 -0.0926363
17 R 42 V 0 0.0785075
17 R 43 E 0 0.0786021
17 R 44 A 0 0.0943348
17 R 45 M 0 0.0945345
17 R 46 K 0 0.371061
17 R 47 M 0 0.0255813
17 R 48 M 0 -0.0118805
17 R 49 N 0 -0.0513611
17 R 50 Q 0 -0.0695405
17 R 51 I 0 -0.153103
17 R 52 E 0 -0.140337
17 R 53 A 0 -0.147818
17 R 54 D 0 -0.110048
17 R 55 K 0 -0.0104287
17 R 56 S 0 -0.196874
17 R 57 G 0 -0.126628
17 R 58 T 0 -0.0882228
17 R 59 V 0 -0.159244
17 R 60 K 0 -0.079121
17 R 61 A 0 -0.0461384
17 R 62 I 0 0.0408822
17 R 63 L 0 -0.114846
17 R 64 V 0 -0.0624471
17 R 65 E 0 -0.000265334
17 R 66 S 0 -0.104247
17 R 67 G 0 -0.0852671
17 R 68 Q 0 0.0398548
17 R 69 P 0 0.101013
17 R 70 V 0 -0.183525
17 R 71 E 0 -0.0642559
17 R 72 F 0 0.023218
17 R 73 D 0 -0.0528534
17 R 74 E 0 0.05055
17 R 75 P 0 0.00920755
17 R 76 L 0 -0.092994
17 R 77 V 0 -0.240395
17 R 78 V 0 -0.12264
17 R 79 I 0 -0.176401
18 T 19 P 0 0.693644
18 T 20 S 0 0.471924
18 T 21 P 0 0.232996
18 T 22 D 0 0.419121
18 T 23 A 0 0.149791
18 T 24 K 0 -0.00956511
18 T 25 A 0 0.0281774
18 T 26 F 0 -0.0260474
18 T 27 I 0 -0.0947954
18 T 28 E 0 -0.0545205
18 T 29 V 0 -0.047676
18 T 30 G 0 -0.125057
18 T 31 Q 0 -0.132542
18 T 32 K 0 -0.100455
18 T 33 V 0 -0.131748
18 T 34 N 0 -0.113922
18 T 35 V 0 -0.117417
18 T 36 G 0 -0.090834
18 T 37 D 0 -0.137358
18 T 38 T 0 -0.117994
18 T 39 L 0 -0.106868
18 T 40 C 0 -0.0773566
18 T 41 I 0 -0.0981052
18 T 42 V 0 0.0450487
18 T 43 E 0 -0.0725043
18 T 44 A 0 0.128674
18 T 45 M 0 0.00827307
18 T 46 K 0 0.0141996
18 T 47 M 0 0.202
18 T 48 M 0 -0.0145137
18 T 49 N 0 0.0166415
18 T 50 Q 0 -0.034479
18 T 51 I 0 -0.0333123
18 T 52 E 0 -0.109163
18 T 53 A 0 -0.150058
18 T 54 D 0 -0.121961
18 T 55 K 0 -0.125105
18 T 56 S 0 -0.111021
18 T 57 G 0 -0.0667496
18 T 58 T 0 -0.0827662
18 T 59 V 0 -0.118958
18 T 60 K 0 -0.033937
18 T 61 A 0 -0.180548
18 T 62 I 0 -0.13637
18 T 63 L 0 -0.103252
18 T 64 V 0 -0.111112
18 T 65 E 0 -0.109383
18 T 66 S 0 -0.124594
18 T 67 G 0 -0.105688
18 T 68 Q 0 -0.0751982
18 T 69 P 0 -0.0373175
18 T 70 V 0 -0.100696
18 T 71 E 0 0.0570332
18 T 72 F 0 -0.00302503
18 T 73 D 0 -0.0504484
18 T 74 E 0 -0.0777151
18 T 75 P 0 -0.120955
18 T 76 L 0 -0.109131
18 T 77 V 0 -0.127985
18 T 78 V 0 -0.124556
18 T 79 I 0 -0.113126
19 P 20 S 0 0.66461
19 P 21 P 0 0.3124
19 P 22 D 0 0.219895
19 P 23 A 0 0.129771
19 P 24 K 0 -0.0398971
19 P 25 A 0 0.0104891
19 P 26 F 0 0.0110738
19 P 27 I 0 -0.123917
19 P 28 E 0 -0.0801134
19 P 29 V 0 -0.103087
19 P 30 G 0 -0.0386316
19 P 31 Q 0 -0.0966426
19 P 32 K 0 -0.0870246
19 P 33 V 0 -0.0199649
19 P 34 N 0 -0.121887
19 P 35 V 0 -0.121117
19 P 36 G 0 -0.0223523
19 P 37 D 0 -0.0756395
19 P 38 T 0 -0.0871797
19 P 39 L 0 -0.0737281
19 P 40 C 0 -0.0905479
19 P 41 I 0 -0.0325281
19 P 42 V 0 -0.0581684
19 P 43 E 0 -0.0199766
19 P 44 A 0 0.0471144
19 P 45 M 0 0.00827475
19 P 46 K 0 -0.0344064
19 P 47 M 0 -0.0258233
19 P 48 M 0 -0.0899751
19 P 49 N 0 -0.0454109
19 P 50 Q 0 0.000245722
19 P 51 I 0 -0.0208802
19 P 52 E 0 -0.0400034
19 P 53 A 0 -0.0885333
19 P 54 D 0 -0.0684398
19 P 55 K 0 -0.0953011
19 P 56 S 0 -0.0825942
19 P 57 G 0 -0.0633758
19 P 58 T 0 -0.0727425
19 P 59 V 0 -0.127204
19 P 60 K 0 -0.105205
19 P 61 A 0 -0.144196
19 P 62 I 0 -0.164876
19 P 63 L 0 -0.142413
19 P 64 V 0 -0.114114
19 P 65 E 0 -0.0942955
19 P 66 S 0 -0.08938
19 P 67 G 0 -0.0885309
19 P 68 Q 0 -0.0501768
19 P 69 P 0 0.201806
19 P 70 V 0 -0.00756479
19 P 71 E 0 0.270674
19 P 72 F 0 0.311375
19 P 73 D 0 -0.0288273
19 P 74 E 0 0.0206249
19 P 75 P 0 -0.0481539
19 P 76 L 0 -0.112967
19 P 77 V 0 -0.190572
19 P 78 V 0 -0.174982
19 P 79 I 0 -0.144231
20 S 21 P 0 0.724321
20 S 22 D 0 0.833453
20 S 23 A 0 0.223314
20 S 24 K 0 0.104358
20 S 25 A 0 0.00518861
20 S 26 F 0 0.0318053
20 S 27 I 0 -0.0921013
20 S 28 E 0 -0.102794
20 S 29 V 0 -0.143196
20 S 30 G 0 -0.0860647
20 S 31 Q 0 -0.0813792
20 S 32 K 0 -0.108782
20 S 33 V 0 -0.0549688
20 S 34 N 0 -0.0557394
20 S 35 V 0 -0.0489529
20 S 36 G 0 0.134286
20 S 37 D 0 -0.0803752
20 S 38 T 0 -0.0263448
20 S 39 L 0 0.00949284
20 S 40 C 0 0.0161141
20 S 41 I 0 -0.0647572
20 S 42 V 0 0.335941
20 S 43 E 0 -0.0729493
20 S 44 A 0 0.0344528
20 S 45 M 0 -0.0970816
20 S 46 K 0 -0.134972
20 S 47 M 0 0.037427
20 S 48 M 0 -0.0163269
20 S 49 N 0 -0.0517717
20 S 50 Q 0 -0.0700762
20 S 51 I 0 -0.0334617
20 S 52 E 0 0.00131871
20 S 53 A 0 -0.112836
20 S 54 D 0 -0.0181425
20 S 55 K 0 -0.20681
20 S 56 S 0 -0.140952
20 S 57 G 0 -0.128287
20 S 58 T 0 -0.151026
20 S 59 V 0 -0.120109
20 S 60 K 0 -0.15767
20 S 61 A 0 -0.158671
20 S 62 I 0 -0.207054
20 S 63 L 0 -0.175428
20 S 64 V 0 -0.0559337
20 S 65 E 0 -0.162163
20 S 66 S 0 -0.0346999
20 S 67 G 0 -0.0239925
20 S 68 Q 0 -0.151464
20 S 69 P 0 -0.0323286
20 S 70 V 0 -0.00639134
20 S 71 E 0 -0.0652552
20 S 72 F 0 0.00305888
20 S 73 D 0 -0.0525477
20 S 74 E 0 -0.142085
20 S 75 P 0 -0.122299
20 S 76 L 0 -0.0663992
20 S 77 V 0 -0.165289
20 S 78 V 0 -0.168421
20 S 79 I 0 -0.113716
21 P 22 D 0 0.549008
21 P 23 A 0 0.663736
21 P 24 K 0 0.132493
21 P 25 A 0 0.167922
21 P 26 F 0 -0.0625207
21 P 27 I 0 -0.106703
21 P 28 E 0 -0.00116355
21 P 29 V 0 -0.0503525
21 P 30 G 0 -0.0909482
21 P 31 Q 0 -0.0828659
21 P 32 K 0 -0.0446568
21 P 33 V 0 -0.117941
21 P 34 N 0 -0.119571
21 P 35 V 0 -0.0167988
21 P 36 G 0 -0.110018
21 P 37 D 0 -0.195993
21 P 38 T 0 -0.103083
21 P 39 L 0 -0.159923
21 P 40 C 0 -0.104823
21 P 41 I 0 -0.0901775
21 P 42 V 0 0.00667865
21 P 43 E 0 0.104918
21 P 44 A 0 -0.0517898
21 P 45 M 0 0.156451
21 P 46 K 0 0.110788
21 P 47 M 0 -0.0049747
21 P 48 M 0 0.0149194
21 P 49 N 0 0.0123555
21 P 50 Q 0 -0.0314702
21 P 51 I 0 -0.0423717
21 P 52 E 0 -0.0426729
21 P 53 A 0 -0.190986
21 P 54 D 0 -0.0912293
21 P 55 K 0 -0.109004
21 P 56 S 0 -0.164529
21 P 57 G 0 -0.180016
21 P 58 T 0 -0.153381
21 P 59 V 0 -0.209601
21 P 60 K 0 -0.0799624
21 P 61 A 0 -0.118778
21 P 62 I 0 -0.083053
21 P 63 L 0 -0.105932
21 P 64 V 0 -0.0440312
21 P 65 E 0 0.00732277
21 P 66 S 0 0.00941617
21 P 67 G 0 -0.078806
21 P 68 Q 0 0.0912511
21 P 69 P 0 0.333321
21 P 70 V 0 -0.13793
21 P 71 E 0 0.00963952
21 P 72 F 0 0.00266637
21 P 73 D 0 -0.0884653
21 P 74 E 0 -0.136031
21 P 75 P 0 -0.120874
21 P 76 L 0 -0.101001
21 P 77 V 0 -0.109914
21 P 78 V 0 -0.170321
21 P 79 I 0 -0.186854
22 D 23 A 0 0.414081
22 D 24 K 0 0.195344
22 D 25 A 0 0.327654
22 D 26 F 0 0.0851222
22 D 27 I 0 0.000469727
22 D 28 E 0 -0.0805852
22 D 29 V 0 -0.119443
22 D 30 G 0 0.0916906
22 D 31 Q 0 -0.0497022
22 D 32 K 0 -0.136175
22 D 33 V 0 -0.00683312
22 D 34 N 0 -0.114001
22 D 35 V 0 -0.128498
22 D 36 G 0 -0.00345446
22 D 37 D 0 -0.0612248
22 D 38 T 0 -0.0890065
22 D 39 L 0 -0.0492884
22 D 40 C 0 0.567103
22 D 41 I 0 -0.132491
22 D 42 V 0 -0.00643066
22 D 43 E 0 -0.123302
22 D 44 A 0 -0.0449194
22 D 45 M 0 -0.109625
22 D 46 K 0 -0.104023
22 D 47 M 0 -0.11315
22 D 48 M 0 -0.0697219
22 D 49 N 0 -0.220765
22 D 50 Q 0 -0.108926
22 D 51 I 0 -0.138509
22 D 52 E 0 -0.171419
22 D 53 A 0 -0.084407
22 D 54 D 0 -0.025636
22 D 55 K 0 -0.179203
22 D 56 S 0 -0.118763
22 D 57 G 0 -0.0214326
22 D 58 T 0 -0.157431
22 D 59 V 0 -0.0157661
22 D 60 K 0 -0.241551
22 D 61 A 0 -0.17949
22 D 62 I 0 -0.208761
22 D 63 L 0 -0.0879028
22 D 64 V 0 0.298465
22 D 65 E 0 -0.120705
22 D 66 S 0 0.0873796
22 D 67 G 0 0.0249982
22 D 68 Q 0 -0.132352
22 D 69 P 0 -0.161376
22 D 70 V 0 0.19314
22 D 71 E 0 -0.146429
22 D 72 F 0 -0.080591
22 D 73 D 0 -0.0958094
22 D 74 E 0 -0.151637
22 D 75 P 0 -0.168374
22 D 76 L 0 -0.0413251
22 D 77 V 0 -0.159028
22 D 78 V 0 -0.165906
22 D 79 I 0 -0.133342
23 A 24 K 0 0.661063
23 A 25 A 0 0.189824
23 A 26 F 0 0.311438
23 A 27 I 0 0.0345272
23 A 28 E 0 -0.027906
23 A 29 V 0 -0.0392173
23 A 30 G 0 -0.119059
23 A 31 Q 0 -0.112725
23 A 32 K 0 -0.054382
23 A 33 V 0 -0.071193
23 A 34 N 0 -0.05522
23 A 35 V 0 0.0273437
23 A 36 G 0 -0.0679292
23 A 37 D 0 -0.0913742
23 A 38 T 0 -0.0659168
23 A 39 L 0 -0.00912892
23 A 40 C 0 -0.0903997
23 A 41 I 0 0.259695
23 A 42 V 0 0.0182128
23 A 43 E 0 0.345916
23 A 44 A 0 0.186719
23 A 45 M 0 0.0299493
23 A 46 K 0 -0.00803107
23 A 47 M 0 0.0731352
23 A 48 M 0 0.168717
23 A 49 N 0 0.0335081
23 A 50 Q 0 -0.0684743
23 A 51 I 0 -0.12979
23 A 52 E 0 -0.0397819
23 A 53 A 0 -0.110714
23 A 54 D 0 -0.114837
23 A 55 K 0 -0.0925353
23 A 56 S 0 -0.090237
23 A 57 G 0 -0.0853964
23 A 58 T 0 -0.0966331
23 A 59 V 0 -0.146218
23 A 60 K 0 -0.133634
23 A 61 A 0 -0.125417
23 A 62 I 0 -0.124509
23 A 63 L 0 -0.115356
23 A 64 V 0 -0.0793207
23 A 65 E 0 -0.109282
23 A 66 S 0 0.111195
23 A 67 G 0 -0.0211116
23 A 68 Q 0 -0.0850092
23 A 69 P 0 -0.0600128
23 A 70 V 0 -0.177048
23 A 71 E 0 -0.0568095
23 A 72 F 0 0.00619529
23 A 73 D 0 -0.155573
23 A 74 E 0 -0.0741557
23 A 75 P 0 -0.151717
23 A 76 L 0 -0.156755
23 A 77 V 0 -0.175374
23 A 78 V 0 -0.0747115
23 A 79 I 0 -0.163617
24 K 25 A 0 0.347362
24 K 26 F 0 1.24611
24 K 27 I 0 0.133387
24 K 28 E 0 0.0640205
24 K 29 V 0 -0.0914674
24 K 30 G 0 -0.0557275
24 K 31 Q 0 0.0428848
24 K 32 K 0 0.0239299
24 K 33 V 0 0.0126248
24 K 34 N 0 0.0938902
24 K 35 V 0 -0.0312598
24 K 36 G 0 -0.0495699
24 K 37 D 0 0.0459399
24 K 38 T 0 0.108704
24 K 39 L 0 -0.0656273
24 K 40 C 0 -0.0600563
24 K 41 I 0 1.15538
24 K 42 V 0 -0.0836071
24 K 43 E 0 -0.0551427
24 K 44 A 0 -0.119513
24 K 45 M 0 -0.0672908
24 K 46 K 0 -0.204187
24 K 47 M 0 -0.0757066
24 K 48 M 0 -0.0733876
24 K 49 N 0 -0.0741801
24 K 50 Q 0 -0.0184616
24 K 51 I 0 -0.113612
24 K 52 E 0 0.000431097
24 K 53 A 0 -0.104256
24 K 54 D 0 -0.0463007
24 K 55 K 0 -0.0848351
24 K 56 S 0 -0.115726
24 K 57 G 0 -0.0639518
24 K 58 T 0 -0.0869575
24 K 59 V 0 -0.116347
24 K 60 K 0 -0.127481
24 K 61 A 0 -0.0724282
24 K 62 I 0 -0.188727
24 K 63 L 0 -0.133974
24 K 64 V 0 -0.122622
24 K 65 E 0 -0.163912
24 K 66 S 0 0.69035
24 K 67 G 0 0.00716455
24 K 68 Q 0 -0.0934935
24 K 69 P 0 -0.143851
24 K 70 V 0 -0.173638
24 K 71 E 0 -0.0798809
24 K 72 F 0 -0.0314625
24 K 73 D 0 -0.0723361
24 K 74 E 0 -0.145715
24 K 75 P 0 -0.109844
24 K 76 L 0 -0.141682
24 K 77 V 0 -0.260445
24 K 78 V 0 -0.177896
24 K 79 I 0 -0.1474
25 A 26 F 0 0.371544
25 A 27 I 0 0.252351
25 A 28 E 0 0.119964
25 A 29 V 0 0.0559001
25 A 30 G 0 -0.00821451
25 A 31 Q 0 0.142884
25 A 32 K 0 -9.33426e-05
25 A 33 V 0 -0.0224539
25 A 34 N 0 -0.141507
25 A 35 V 0 -0.100459
25 A 36 G 0 -0.0991709
25 A 37 D 0 -0.0611722
25 A 38 T 0 -0.111571
25 A 39 L 0 -0.0100868
25 A 40 C 0 0.305205
25 A 41 I 0 0.032766
25 A 42 V 0 0.0504793
25 A 43 E 0 0.00598719
25 A 44 A 0 -0.00568353
25 A 45 M 0 -0.0977383
25 A 46 K 0 -0.0492823
25 A 47 M 0 -0.109674
25 A 48 M 0 -0.0285977
25 A 49 N 0 -0.170043
25 A 50 Q 0 -0.171651
25 A 51 I 0 -0.115637
25 A 52 E 0 -0.132154
25 A 53 A 0 -0.150713
25 A 54 D 0 -0.0273867
25 A 55 K 0 -0.0420505
25 A 56 S 0 -0.18217
25 A 57 G 0 -0.101822
25 A 58 T 0 -0.121075
25 A 59 V 0 0.0828921
25 A 60 K 0 -0.118382
25 A 61 A 0 -0.101545
25 A 62 I 0 0.311198
25 A 63 L 0 -0.0473782
25 A 64 V 0 0.0603215
25 A 65 E 0 0.202894
25 A 66 S 0 0.322286
25 A 67 G 0 -0.0781125
25 A 68 Q 0 -0.0608834
25 A 69 P 0 -0.0188977
25 A 70 V 0 -0.0162118
25 A 71 E 0 -0.0221277
25 A 72 F 0 -0.014236
25 A 73 D 0 -0.200462
25 A 74 E 0 -0.0273226
25 A 75 P 0 -0.152969
25 A 76 L 0 -0.0576586
25 A 77 V 0 0.070751
25 A 78 V 0 -0.170028
25 A 79 I 0 -0.0918021
26 F 27 I 0 0.386857
26 F 28 E 0 0.276925
26 F 29 V 0 0.130772
26 F 30 G 0 -0.0217016
26 F 31 Q 0 0.0373057
26 F 32 K 0 0.0116505
26 F 33 V 0 0.0725274
26 F 34 N 0 -0.00185896
26 F 35 V 0 -0.000550244
26 F 36 G 0 -0.0277395
26 F 37 D 0 0.117032
26 F 38 T 0 0.85455
26 F 39 L 0 0.0700928
26 F 40 C 0 0.148682
26 F 41 I 0 0.767061
26 F 42 V 0 -0.158277
26 F 43 E 0 -0.10814
26 F 44 A 0 -0.0934671
26 F 45 M 0 -0.136873
26 F 46 K 0 -0.150996
26 F 47 M 0 -0.0766751
26 F 48 M 0 -0.0581101
26 F 49 N 0 -0.152023
26 F 50 Q 0 0.015455
26 F 51 I 0 -0.161427
26 F 52 E 0 -0.0123731
26 F 53 A 0 -0.074934
26 F 54 D 0 -0.0449925
26 F 55 K 0 -0.0633255
26 F 56 S 0 -0.0397889
26 F 57 G 0 -0.100714
26 F 58 T 0 -0.0512525
26 F 59 V 0 -0.0909981
26 F 60 K 0 -0.17196
26 F 61 A 0 -0.169082
26 F 62 I 0 -0.115009
26 F 63 L 0 -0.0274928
26 F 64 V 0 -0.122366
26 F 65 E 0 -0.135314
26 F 66 S 0 0.0118016
26 F 67 G 0 -0.0973069
26 F 68 Q 0 -0.189877
26 F 69 P 0 -0.111289
26 F 70 V 0 -0.134662
26 F 71 E 0 -0.101246
26 F 72 F 0 -0.101723
26 F 73 D 0 -0.160461
26 F 74 E 0 -0.150941
26 F 75 P 0 -0.173119
26 F 76 L 0 -0.163181
26 F 77 V 0 -0.157796
26 F 78 V 0 -0.179825
26 F 79 I 0 -0.141166
27 I 28 E 0 0.35466
27 I 29 V 0 0.127266
27 I 30 G 0 0.161142
27 I 31 Q 0 0.425893
27 I 32 K 0 0.122003
27 I 33 V 0 0.161353
27 I 34 N 0 0.0531513
27 I 35 V 0 -0.0102325
27 I 36 G 0 -0.0432033
27 I 37 D 0 0.851667
27 I 38 T 0 -0.0599195
27 I 39 L 0 0.0522316
27 I 40 C 0 0.0934158
27 I 41 I 0 -0.12727
27 I 42 V 0 -0.075628
27 I 43 E 0 -0.148265
27 I 44 A 0 -0.0767673
27 I 45 M 0 -0.0411986
27 I 46 K 0 -0.0495372
27 I 47 M 0 -0.0543534
27 I 48 M 0 -0.146412
27 I 49 N 0 -0.175402
27 I 50 Q 0 -0.190923
27 I 51 I 0 -0.119979
27 I 52 E 0 -0.160076
27 I 53 A 0 -0.0545807
27 I 54 D 0 -0.0776971
27 I 55 K 0 -0.0730599
27 I 56 S 0 -0.0514315
27 I 57 G 0 -0.0162128
27 I 58 T 0 0.0143073
27 I 59 V 0 0.506447
27 I 60 K 0 0.0410998
27 I 61 A 0 -0.00531841
27 I 62 I 0 0.413934
27 I 63 L 0 -0.138529
27 I 64 V 0 -0.0627976
27 I 65 E 0 0.054349
27 I 66 S 0 -0.141552
27 I 67 G 0 -0.0718506
27 I 68 Q 0 -0.0957201
27 I 69 P 0 -0.119628
27 I 70 V 0 -0.0653036
27 I 71 E 0 -0.169541
27 I 72 F 0 -0.152441
27 I 73 D 0 -0.084242
27 I 74 E 0 -0.158139
27 I 75 P 0 -0.114972
27 I 76 L 0 -0.089165
27 I 77 V 0 0.258887
27 I 78 V 0 -0.0792186
27 I 79 I 0 -0.0324353
28 E 29 V 0 0.507653
28 E 30 G 0 0.197582
28 E 31 Q 0 0.878093
28 E 32 K 0 0.17482
28 E 33 V 0 0.0631038
28 E 34 N 0 0.152113
28 E 35 V 0 0.0539399
28 E 36 G 0 0.0093771
28 E 37 D 0 0.0152563
28 E 38 T 0 -0.0460236
28 E 39 L 0 -0.034127
28 E 40 C 0 -0.0682074
28 E 41 I 0 -0.031918
28 E 42 V 0 -0.0579647
28 E 43 E 0 0.0168131
28 E 44 A 0 -0.045202
28 E 45 M 0 -0.00592475
28 E 46 K 0 0.025257
28 E 47 M 0 -0.142178
28 E 48 M 0 -0.0846775
28 E 49 N 0 -0.150006
28 E 50 Q 0 -0.0810718
28 E 51 I 0 -0.0971768
28 E 52 E 0 -0.0397632
28 E 53 A 0 -0.0919818
28 E 54 D 0 -0.108067
28 E 55 K 0 -0.0356748
28 E 56 S 0 -0.0663823
28 E 57 G 0 -0.0326113
28 E 58 T 0 -0.0018011
28 E 59 V 0 -0.0929518
28 E 60 K 0 -0.0438548
28 E 61 A 0 -0.0535339
28 E 62 I 0 0.588139
28 E 63 L 0 -0.044604
28 E 64 V 0 -0.123606
28 E 65 E 0 0.128778
28 E 66 S 0 0.037
28 E 67 G 0 -0.0815463
28 E 68 Q 0 -0.0813682
28 E 69 P 0 -0.0807098
28 E 70 V 0 -0.0481072
28 E 71 E 0 -0.0293327
28 E 72 F 0 -0.136714
28 E 73 D 0 -0.0283942
28 E 74 E 0 -0.120337
28 E 75 P 0 -0.115467
28 E 76 L 0 -0.140969
28 E 77 V 0 -0.120376
28 E 78 V 0 -0.123477
28 E 79 I 0 -0.164318
29 V 30 G 0 0.454434
29 V 31 Q 0 0.298102
29 V 32 K 0 0.187974
29 V 33 V 0 0.0565123
29 V 34 N 0 -0.0385021
29 V 35 V 0 -0.0522186
29 V 36 G 0 -0.00094158
29 V 37 D 0 -0.0860797
29 V 38 T 0 -0.0431843
29 V 39 L 0 -0.060585
29 V 40 C 0 -0.0954371
29 V 41 I 0 -0.079896
29 V 42 V 0 -0.129389
29 V 43 E 0 -0.0876786
29 V 44 A 0 0.00201323
29 V 45 M 0 -0.042442
29 V 46 K 0 0.0175374
29 V 47 M 0 -0.104549
29 V 48 M 0 -0.185569
29 V 49 N 0 -0.0487635
29 V 50 Q 0 -0.133654
29 V 51 I 0 -0.13589
29 V 52 E 0 -0.10445
29 V 53 A 0 -0.0532008
29 V 54 D 0 -0.118205
29 V 55 K 0 -0.0783369
29 V 56 S 0 -0.139485
29 V 57 G 0 -0.090198
29 V 58 T 0 0.0502116
29 V 59 V 0 0.0549642
29 V 60 K 0 0.385309
29 V 61 A 0 0.985311
29 V 62 I 0 0.38308
29 V 63 L 0 0.163406
29 V 64 V 0 -0.0802321
29 V 65 E 0 0.106023
29 V 66 S 0 -0.0818095
29 V 67 G 0 -0.151315
29 V 68 Q 0 -0.0204632
29 V 69 P 0 0.0440013
29 V 70 V 0 -0.0612734
29 V 71 E 0 -0.10746
29 V 72 F 0 -0.0917742
29 V 73 D 0 0.0342644
29 V 74 E 0 -0.0899957
29 V 75 P 0 -0.129994
29 V 76 L 0 -0.0898779
29 V 77 V 0 -0.0389505
29 V 78 V 0 -0.0373711
29 V 79 I 0 -0.0579259
30 G 31 Q 0 0.411507
30 G 32 K 0 0.192423
30 G 33 V 0 0.250905
30 G 34 N 0 0.13389
30 G 35 V 0 0.0692158
30 G 36 G 0 0.30489
30 G 37 D 0 0.130108
30 G 38 T 0 0.0510171
30 G 39 L 0 0.189587
30 G 40 C 0 0.0103952
30 G 41 I 0 -0.124378
30 G 42 V 0 0.00937955
30 G 43 E 0 -0.134334
30 G 44 A 0 -0.019744
30 G 45 M 0 -0.139567
30 G 46 K 0 0.00694032
30 G 47 M 0 -0.0108396
30 G 48 M 0 -0.176197
30 G 49 N 0 -0.169712
30 G 50 Q 0 -0.10146
30 G 51 I 0 -0.0967821
30 G 52 E 0 -0.160296
30 G 53 A 0 0.0126079
30 G 54 D 0 -0.1991
30 G 55 K 0 -0.0928226
30 G 56 S 0 0.0123671
30 G 57 G 0 -0.0376525
30 G 58 T 0 0.0848013
30 G 59 V 0 0.064038
30 G 60 K 0 -0.0338665
30 G 61 A 0 0.0920338
30 G 62 I 0 -0.0206165
30 G 63 L 0 -0.102981
30 G 64 V 0 -0.0553397
30 G 65 E 0 0.0751044
30 G 66 S 0 -0.110171
30 G 67 G 0 -0.126083
30 G 68 Q 0 0.00400127
30 G 69 P 0 -0.0160962
30 G 70 V 0 -0.0547373
30 G 71 E 0 -0.103201
30 G 72 F 0 -0.190106
30 G 73 D 0 -0.0940618
30 G 74 E 0 -0.0784818
30 G 75 P 0 -0.0794682
30 G 76 L 0 0.0166347
30 G 77 V 0 -0.0229771
30 G 78 V 0 -0.0234805
30 G 79 I 0 0.0299865
31 Q 32 K 0 0.423283
31 Q 33 V 0 0.301008
31 Q 34 N 0 0.167764
31 Q 35 V 0 0.111625
31 Q 36 G 0 0.104928
31 Q 37 D 0 0.477489
31 Q 38 T 0 0.00105594
31 Q 39 L 0 0.116715
31 Q 40 C 0 -0.0672783
31 Q 41 I 0 -0.127496
31 Q 42 V 0 -0.0892652
31 Q 43 E 0 -0.0765151
31 Q 44 A 0 -0.101547
31 Q 45 M 0 -0.0890089
31 Q 46 K 0 -0.0796985
31 Q 47 M 0 -0.0854463
31 Q 48 M 0 -0.143137
31 Q 49 N 0 -0.142139
31 Q 50 Q 0 -0.0899805
31 Q 51 I 0 -0.0840816
31 Q 52 E 0 -0.0960246
31 Q 53 A 0 -0.00779155
31 Q 54 D 0 -0.0396025
31 Q 55 K 0 -0.107361
31 Q 56 S 0 -0.0178047
31 Q 57 G 0 0.0569635
31 Q 58 T 0 0.0230592
31 Q 59 V 0 0.0781868
31 Q 60 K 0 -0.0429164
31 Q 61 A 0 -0.0469837
31 Q 62 I 0 0.0379575
31 Q 63 L 0 -0.0764912
31 Q 64 V 0 -0.105822
31 Q 65 E 0 -0.0417183
31 Q 66 S 0 -0.0489024
31 Q 67 G 0 0.0263503
31 Q 68 Q 0 -0.0384306
31 Q 69 P 0 -0.0838076
31 Q 70 V 0 -0.0888681
31 Q 71 E 0 -0.0994079
31 Q 72 F 0 -0.120744
31 Q 73 D 0 -0.0155036
31 Q 74 E 0 -0.13913
31 Q 75 P 0 -0.1346
31 Q 76 L 0 -0.081617
31 Q 77 V 0 -0.029117
31 Q 78 V 0 -0.0961553
31 Q 79 I 0 -0.0822314
32 K 33 V 0 0.315964
32 K 34 N 0 0.643577
32 K 35 V 0 0.297047
32 K 36 G 0 0.0750937
32 K 37 D 0 0.0692071
32 K 38 T 0 -0.0144177
32 K 39 L 0 -0.0281235
32 K 40 C 0 -0.0787449
32 K 41 I 0 -0.069397
32 K 42 V 0 -0.0929462
32 K 43 E 0 -0.0706775
32 K 44 A 0 -0.0188301
32 K 45 M 0 -0.0774175
32 K 46 K 0 -0.00691874
32 K 47 M 0 -0.0710058
32 K 48 M 0 -0.0745217
32 K 49 N 0 -0.183662
32 K 50 Q 0 -0.0678492
32 K 51 I 0 -0.0955759
32 K 52 E 0 -0.0359258
32 K 53 A 0 -0.0765529
32 K 54 D 0 -0.0865367
32 K 55 K 0 0.0123667
32 K 56 S 0 0.364335
32 K 57 G 0 -0.0839335
32 K 58 T 0 0.998465
32 K 59 V 0 0.0172958
32 K 60 K 0 -0.00985145
32 K 61 A 0 -0.0578304
32 K 62 I 0 -0.101034
32 K 63 L 0 -0.0541028
32 K 64 V 0 -0.0832372
32 K 65 E 0 0.00753478
32 K 66 S 0 -0.0149671
32 K 67 G 0 -0.119799
32 K 68 Q 0 -0.124314
32 K 69 P 0 -0.0881417
32 K 70 V 0 -0.0625748
32 K 71 E 0 -0.0455575
32 K 72 F 0 -0.0841238
32 K 73 D 0 -0.0819175
32 K 74 E 0 -0.120206
32 K 75 P 0 -0.0917472
32 K 76 L 0 -0.141416
32 K 77 V 0 -0.131741
32 K 78 V 0 -0.0975576
32 K 79 I 0 -0.122717
33 V 34 N 0 0.348135
33 V 35 V 0 0.238267
33 V 36 G 0 0.363713
33 V 37 D 0 0.289604
33 V 38 T 0 0.125543
33 V 39 L 0 0.360536
33 V 40 C 0 0.13331
33 V 41 I 0 -0.0477266
33 V 42 V 0 0.0146266
33 V 43 E 0 -0.129369
33 V 44 A 0 -0.0572099
33 V 45 M 0 -0.141082
33 V 46 K 0 -0.0365605
33 V 47 M 0 -0.0941773
33 V 48 M 0 -0.174143
33 V 49 N 0 -0.164519
33 V 50 Q 0 -0.0550176
33 V 51 I 0 -0.0282003
33 V 52 E 0 -0.0511863
33 V 53 A 0 0.335907
33 V 54 D 0 -0.00316309
33 V 55 K 0 0.0218194
33 V 56 S 0 0.0571484
33 V 57 G 0 0.0738527
33 V 58 T 0 -0.0619835
33 V 59 V 0 0.152461
33 V 60 K 0 -0.0927587
33 V 61 A 0 -0.147049
33 V 62 I 0 -0.0735012
33 V 63 L 0 -0.153429
33 V 64 V 0 -0.119337
33 V 65 E 0 -0.131051
33 V 66 S 0 -0.073264
33 V 67 G 0 0.0219347
33 V 68 Q 0 -0.0616732
33 V 69 P 0 -0.143769
33 V 70 V 0 -0.0568705
33 V 71 E 0 -0.0995536
33 V 72 F 0 -0.149137
33 V 73 D 0 -0.0461762
33 V 74 E 0 -0.0545126
33 V 75 P 0 -0.107957
33 V 76 L 0 -0.0344643
33 V 77 V 0 -0.112757
33 V 78 V 0 -0.0947595
33 V 79 I 0 0.0819998
34 N 35 V 0 0.333984
34 N 36 G 0 0.262192
34 N 37 D 0 0.995395
34 N 38 T 0 0.117512
34 N 39 L 0 0.123479
34 N 40 C 0 -0.0515578
34 N 41 I 0 -0.0116131
34 N 42 V 0 -0.040544
34 N 43 E 0 -0.0536307
34 N 44 A 0 -0.11074
34 N 45 M 0 -0.085334
34 N 46 K 0 -0.0301827
34 N 47 M 0 -0.138362
34 N 48 M 0 -0.0910411
34 N 49 N 0 -0.115771
34 N 50 Q 0 -0.0759825
34 N 51 I 0 -0.0524842
34 N 52 E 0 -0.0399725
34 N 53 A 0 0.00522754
34 N 54 D 0 -0.0454453
34 N 55 K 0 -0.102908
34 N 56 S 0 1.27944
34 N 57 G 0 0.020053
34 N 58 T 0 0.0102232
34 N 59 V 0 -0.0399146
34 N 60 K 0 -0.085006
34 N 61 A 0 -0.138309
34 N 62 I 0 -0.141098
34 N 63 L 0 -0.0875763
34 N 64 V 0 -0.0970859
34 N 65 E 0 -0.128507
34 N 66 S 0 -0.0145753
34 N 67 G 0 -0.00567272
34 N 68 Q 0 -0.150371
34 N 69 P 0 -0.134375
34 N 70 V 0 -0.0834874
34 N 71 E 0 -0.00693573
34 N 72 F 0 -0.135735
34 N 73 D 0 -0.0913715
34 N 74 E 0 -0.105367
34 N 75 P 0 -0.11546
34 N 76 L 0 -0.114782
34 N 77 V 0 -0.180588
34 N 78 V 0 -0.102862
34 N 79 I 0 -0.0514208
35 V 36 G 0 0.448208
35 V 37 D 0 0.216813
35 V 38 T 0 0.244161
35 V 39 L 0 0.124313
35 V 40 C 0 -0.0274165
35 V 41 I 0 -0.000443031
35 V 42 V 0 -0.0261607
35 V 43 E 0 0.0669184
35 V 44 A 0 -0.0563924
35 V 45 M 0 0.0099556
35 V 46 K 0 -0.101122
35 V 47 M 0 -0.0762183
35 V 48 M 0 -0.0387418
35 V 49 N 0 -0.0413138
35 V 50 Q 0 -0.0297959
35 V 51 I 0 -0.043909
35 V 52 E 0 0.00912117
35 V 53 A 0 0.208562
35 V 54 D 0 0.248344
35 V 55 K 0 0.222717
35 V 56 S 0 0.863144
35 V 57 G 0 -0.0262683
35 V 58 T 0 -0.00448288
35 V 59 V 0 -0.0576862
35 V 60 K 0 -0.102947
35 V 61 A 0 -0.106667
35 V 62 I 0 -0.14949
35 V 63 L 0 -0.0223571
35 V 64 V 0 -0.0978294
35 V 65 E 0 -0.10085
35 V 66 S 0 -0.101971
35 V 67 G 0 -0.0648015
35 V 68 Q 0 -0.111399
35 V 69 P 0 -0.0880943
35 V 70 V 0 -0.0938334
35 V 71 E 0 -0.0107856
35 V 72 F 0 -0.0531079
35 V 73 D 0 -0.0607691
35 V 74 E 0 -0.097481
35 V 75 P 0 -0.060904
35 V 76 L 0 -0.114589
35 V 77 V 0 -0.17434
35 V 78 V 0 -0.126141
35 V 79 I 0 -0.0268315
36 G 37 D 0 0.481303
36 G 38 T 0 0.314833
36 G 39 L 0 0.260589
36 G 40 C 0 0.116681
36 G 41 I 0 0.00286819
36 G 42 V 0 0.081276
36 G 43 E 0 0.0751687
36 G 44 A 0 -0.0434255
36 G 45 M 0 0.0333585
36 G 46 K 0 -0.0732636
36 G 47 M 0 -0.0190249
36 G 48 M 0 -0.0202482
36 G 49 N 0 -0.0298473
36 G 50 Q 0 -0.0423663
36 G 51 I 0 -0.00529425
36 G 52 E 0 0.265686
36 G 53 A 0 0.128578
36 G 54 D 0 0.16527
36 G 55 K 0 -0.0676488
36 G 56 S 0 0.132513
36 G 57 G 0 -0.00303928
36 G 58 T 0 -0.117731
36 G 59 V 0 0.0240362
36 G 60 K 0 -0.17134
36 G 61 A 0 -0.187385
36 G 62 I 0 -0.214033
36 G 63 L 0 -0.114256
36 G 64 V 0 -0.0749076
36 G 65 E 0 -0.169143
36 G 66 S 0 -0.0781492
36 G 67 G 0 -0.0784868
36 G 68 Q 0 -0.110232
36 G 69 P 0 -0.158593
36 G 70 V 0 -0.0414356
36 G 71 E 0 -0.0572845
36 G 72 F 0 -0.135438
36 G 73 D 0 -0.0963607
36 G 74 E 0 -0.116926
36 G 75 P 0 -0.0828814
36 G 76 L 0 -0.00280311
36 G 77 V 0 -0.0699163
36 G 78 V 0 -0.110934
36 G 79 I 0 0.0257962
37 D 38 T 0 0.503352
37 D 39 L 0 0.262078
37 D 40 C 0 0.0863935
37 D 41 I 0 0.0266091
37 D 42 V 0 0.0291354
37 D 43 E 0 -0.0205667
37 D 44 A 0 -0.0981329
37 D 45 M 0 -0.10893
37 D 46 K 0 -0.0189708
37 D 47 M 0 -0.0803641
37 D 48 M 0 -0.122504
37 D 49 N 0 -0.163031
37 D 50 Q 0 -0.0725506
37 D 51 I 0 -0.0459852
37 D 52 E 0 -0.113531
37 D 53 A 0 0.0739523
37 D 54 D 0 0.0710314
37 D 55 K 0 -0.104229
37 D 56 S 0 0.036612
37 D 57 G 0 0.0731101
37 D 58 T 0 -0.0657754
37 D 59 V 0 -0.00242422
37 D 60 K 0 -0.170395
37 D 61 A 0 -0.134371
37 D 62 I 0 -0.0972971
37 D 63 L 0 -0.156413
37 D 64 V 0 -0.0740782
37 D 65 E 0 -0.142974
37 D 66 S 0 -0.071323
37 D 67 G 0 -0.00858898
37 D 68 Q 0 -0.113621
37 D 69 P 0 -0.128312
37 D 70 V 0 -0.0283953
37 D 71 E 0 -0.155076
37 D 72 F 0 -0.145833
37 D 73 D 0 -0.0187264
37 D 74 E 0 -0.133688
37 D 75 P 0 -0.168917
37 D 76 L 0 -0.0944896
37 D 77 V 0 -0.105751
37 D 78 V 0 -0.164628
37 D 79 I 0 -0.0112392
38 T 39 L 0 0.264992
38 T 40 C 0 0.31857
38 T 41 I 0 0.508181
38 T 42 V 0 -0.00496683
38 T 43 E 0 0.0530626
38 T 44 A 0 0.0581389
38 T 45 M 0 -0.103088
38 T 46 K 0 -0.0332022
38 T 47 M 0 -0.0183823
38 T 48 M 0 -0.0771142
38 T 49 N 0 -0.091063
38 T 50 Q 0 0.621241
38 T 51 I 0 -0.0768223
38 T 52 E 0 0.272866
38 T 53 A 0 -0.0407788
38 T 54 D 0 -0.0443553
38 T 55 K 0 -0.0979892
38 T 56 S 0 -0.0668155
38 T 57 G 0 -0.0522486
38 T 58 T 0 -0.081109
38 T 59 V 0 -0.0494925
38 T 60 K 0 -0.0709826
38 T 61 A 0 -0.142823
38 T 62 I 0 -0.156021
38 T 63 L 0 -0.184362
38 T 64 V 0 -0.0731967
38 T 65 E 0 -0.0905015
38 T 66 S 0 -0.101271
38 T 67 G 0 -0.078574
38 T 68 Q 0 -0.0712973
38 T 69 P 0 -0.115782
38 T 70 V 0 -0.115852
38 T 71 E 0 -0.0743789
38 T 72 F 0 0.0104756
38 T 73 D 0 -0.0718472
38 T 74 E 0 -0.113759
38 T 75 P 0 -0.107073
38 T 76 L 0 -0.108503
38 T 77 V 0 -0.206617
38 T 78 V 0 -0.128351
38 T 79 I 0 -0.0412312
39 L 40 C 0 0.610695
39 L 41 I 0 0.126183
39 L 42 V 0 0.0282472
39 L 43 E 0 -0.0301328
39 L 44 A 0 0.00872121
39 L 45 M 0 -0.0223521
39 L 46 K 0 0.00444311
39 L 47 M 0 -0.0317077
39 L 48 M 0 -0.0450908
39 L 49 N 0 -0.082879
39 L 50 Q 0 -0.0348431
39 L 51 I 0 0.0510656
39 L 52 E 0 -0.104378
39 L 53 A 0 0.237773
39 L 54 D 0 0.130223
39 L 55 K 0 -0.141565
39 L 56 S 0 -0.0117742
39 L 57 G 0 0.057018
39 L 58 T 0 -0.0467068
39 L 59 V 0 0.0222502
39 L 60 K 0 -0.169993
39 L 61 A 0 -0.134127
39 L 62 I 0 -0.0278588
39 L 63 L 0 -0.0597434
39 L 64 V 0 -0.0713543
39 L 65 E 0 -0.12523
39 L 66 S 0 -0.0608357
39 L 67 G 0 -0.0298375
39 L 68 Q 0 -0.0656031
39 L 69 P 0 -0.111895
39 L 70 V 0 0.00600929
39 L 71 E 0 -0.0451336
39 L 72 F 0 -0.119444
39 L 73 D 0 -0.039587
39 L 74 E 0 -0.125417
39 L 75 P 0 -0.060221
39 L 76 L 0 0.0215204
39 L 77 V 0 0.255746
39 L 78 V 0 -0.131886
39 L 79 I 0 0.0347343
40 C 41 I 0 0.16602
40 C 42 V 0 0.157343
40 C 43 E 0 -0.0165338
40 C 44 A 0 -0.0102909
40 C 45 M 0 -0.0130739
40 C 46 K 0 0.003061
40 C 47 M 0 -0.0704105
40 C 48 M 0 -0.0938896
40 C 49 N 0 -0.0178877
40 C 50 Q 0 -0.155893
40 C 51 I 0 -0.0217239
40 C 52 E 0 -0.0260832
40 C 53 A 0 -0.0388527
40 C 54 D 0 -0.0281324
40 C 55 K 0 -0.124728
40 C 56 S 0 -0.119351
40 C 57 G 0 -0.0279679
40 C 58 T 0 -0.108076
40 C 59 V 0 0.0187445
40 C 60 K 0 -0.0363359
40 C 61 A 0 -0.0941604
40 C 62 I 0 0.224704
40 C 63 L 0 -0.105079
40 C 64 V 0 0.0907733
40 C 65 E 0 0.00531258
40 C 66 S 0 -0.0466835
40 C 67 G 0 -0.0861185
40 C 68 Q 0 -0.0950746
40 C 69 P 0 -0.0869053
40 C 70 V 0 -0.0869358
40 C 71 E 0 -0.140176
40 C 72 F 0 -0.0598088
40 C 73 D 0 -0.0918118
40 C 74 E 0 -0.133174
40 C 75 P 0 -0.170394
40 C 76 L 0 0.322004
40 C 77 V 0 0.159258
40 C 78 V 0 -0.143608
40 C 79 I 0 -0.104243
41 I 42 V 0 0.177916
41 I 43 E 0 0.191814
41 I 44 A 0 0.378376
41 I 45 M 0 0.237105
41 I 46 K 0 0.168169
41 I 47 M 0 0.107279
41 I 48 M 0 0.22434
41 I 49 N 0 0.0455903
41 I 50 Q 0 0.147217
41 I 51 I 0 -0.0486422
41 I 52 E 0 0.0197715
41 I 53 A 0 -0.106255
41 I 54 D 0 -0.0768813
41 I 55 K 0 -0.0933713
41 I 56 S 0 -0.155686
41 I 57 G 0 -0.0602524
41 I 58 T 0 -0.103986
41 I 59 V 0 -0.0744188
41 I 60 K 0 -0.156254
41 I 61 A 0 -0.188596
41 I 62 I 0 -0.131601
41 I 63 L 0 -0.077386
41 I 64 V 0 -0.0815577
41 I 65 E 0 -0.125395
41 I 66 S 0 -0.0585487
41 I 67 G 0 -0.0964433
41 I 68 Q 0 -0.225601
41 I 69 P 0 -0.0155402
41 I 70 V 0 -0.170998
41 I 71 E 0 -0.0483209
41 I 72 F 0 0.0499992
41 I 73 D 0 -0.029301
41 I 74 E 0 -0.171291
41 I 75 P 0 -0.103321
41 I 76 L 0 -0.215047
41 I 77 V 0 -0.175
41 I 78 V 0 -0.154971
41 I 79 I 0 -0.123346
42 V 43 E 0 0.67592
42 V 44 A 0 0.470678
42 V 45 M 0 0.323899
42 V 46 K 0 0.194903
42 V 47 M 0 0.052368
42 V 48 M 0 0.00400698
42 V 49 N 0 0.000839665
42 V 50 Q 0 -0.0507403
42 V 51 I 0 0.0135906
42 V 52 E 0 -0.0663698
42 V 53 A 0 -0.016714
42 V 54 D 0 0.0397886
42 V 55 K 0 -0.105219
42 V 56 S 0 -0.0971093
42 V 57 G 0 0.0487076
42 V 58 T 0 -0.114578
42 V 59 V 0 -0.0775231
42 V 60 K 0 -0.139328
42 V 61 A 0 -0.135659
42 V 62 I 0 -0.160923
42 V 63 L 0 -0.0607017
42 V 64 V 0 -0.00083552
42 V 65 E 0 -0.144485
42 V 66 S 0 -0.101974
42 V 67 G 0 0.0358023
42 V 68 Q 0 -0.18559
42 V 69 P 0 -0.0897268
42 V 70 V 0 0.0753125
42 V 71 E 0 -0.043869
42 V 72 F 0 0.0121274
42 V 73 D 0 0.0941644
42 V 74 E 0 -0.0597626
42 V 75 P 0 -0.0691528
42 V 76 L 0 -0.0912989
42 V 77 V 0 -0.128124
42 V 78 V 0 -0.106228
42 V 79 I 0 -0.0122699
43 E 44 A 0 0.681579
43 E 45 M 0 0.986729
43 E 46 K 0 0.446949
43 E 47 M 0 0.143562
43 E 48 M 0 0.187536
43 E 49 N 0 0.0446571
43 E 50 Q 0 -0.0105334
43 E 51 I 0 0.0355178
43 E 52 E 0 0.0933224
43 E 53 A 0 -0.0866688
43 E 54 D 0 -0.0229964
43 E 55 K 0 -0.0891932
43 E 56 S 0 -0.131327
43 E 57 G 0 -0.110843
43 E 58 T 0 -0.161534
43 E 59 V 0 -0.0482648
43 E 60 K 0 -0.136349
43 E 61 A 0 -0.127654
43 E 62 I 0 -0.155017
43 E 63 L 0 -0.16738
43 E 64 V 0 -0.136289
43 E 65 E 0 -0.0593572
43 E 66 S 0 -0.0402594
43 E 67 G 0 0.0676949
43 E 68 Q 0 -0.102882
43 E 69 P 0 -0.00659334
43 E 70 V 0 -0.0375569
43 E 71 E 0 -0.0642176
43 E 72 F 0 -0.0845857
43 E 73 D 0 -0.012159
43 E 74 E 0 -0.102361
43 E 75 P 0 -0.0464119
43 E 76 L 0 -0.133923
43 E 77 V 0 -0.0891881
43 E 78 V 0 -0.140961
43 E 79 I 0 -0.0988537
44 A 45 M 0 0.762623
44 A 46 K 0 0.356503
44 A 47 M 0 0.279019
44 A 48 M 0 0.395634
44 A 49 N 0 0.0919159
44 A 50 Q 0 -0.0566542
44 A 51 I 0 -0.0118801
44 A 52 E 0 0.0131675
44 A 53 A 0 -0.0645157
44 A 54 D 0 -0.0478157
44 A 55 K 0 -0.0797082
44 A 56 S 0 -0.151087
44 A 57 G 0 -0.100852
44 A 58 T 0 -0.100023
44 A 59 V 0 -0.121903
44 A 60 K 0 -0.0309485
44 A 61 A 0 -0.125694
44 A 62 I 0 -0.0804548
44 A 63 L 0 -0.0552185
44 A 64 V 0 -0.0934561
44 A 65 E 0 -0.043626
44 A 66 S 0 -0.0876758
44 A 67 G 0 -0.0854266
44 A 68 Q 0 -0.140394
44 A 69 P 0 -0.00910657
44 A 70 V 0 -0.0519602
44 A 71 E 0 -0.122666
44 A 72 F 0 0.0436253
44 A 73 D 0 -0.104367
44 A 74 E 0 -0.0671804
44 A 75 P 0 -0.0886786
44 A 76 L 0 -0.113852
44 A 77 V 0 -0.127336
44 A 78 V 0 -0.133734
44 A 79 I 0 -0.174079
45 M 46 K 0 0.824342
45 M 47 M 0 0.531478
45 M 48 M 0 0.275308
45 M 49 N 0 0.125006
45 M 50 Q 0 0.0226349
45 M 51 I 0 -0.00549459
45 M 52 E 0 -0.00735628
45 M 53 A 0 -0.10921
45 M 54 D 0 -0.150375
45 M 55 K 0 -0.0402083
45 M 56 S 0 -0.179915
45 M 57 G 0 -0.113869
45 M 58 T 0 0.0418984
45 M 59 V 0 -0.124145
45 M 60 K 0 -0.0718691
45 M 61 A 0 -0.116633
45 M 62 I 0 -0.031337
45 M 63 L 0 -0.127799
45 M 64 V 0 -0.0641596
45 M 65 E 0 -0.032453
45 M 66 S 0 -0.140932
45 M 67 G 0 -0.0924062
45 M 68 Q 0 0.026655
45 M 69 P 0 0.0313935
45 M 70 V 0 -0.0656771
45 M 71 E 0 -0.0869672
45 M 72 F 0 -0.0840348
45 M 73 D 0 -0.152553
45 M 74 E 0 -0.109038
45 M 75 P 0 -0.126051
45 M 76 L 0 -0.148438
45 M 77 V 0 -0.144896
45 M 78 V 0 -0.122714
45 M 79 I 0 -0.134374
46 K 47 M 0 0.449932
46 K 48 M 0 0.0650501
46 K 49 N 0 0.122085
46 K 50 Q 0 0.111099
46 K 51 I 0 -0.0191339
46 K 52 E 0 -0.0207902
46 K 53 A 0 -0.121628
46 K 54 D 0 -0.18992
46 K 55 K 0 0.0035103
46 K 56 S 0 -0.147079
46 K 57 G 0 -0.103696
46 K 58 T 0 -0.00701607
46 K 59 V 0 -0.0503624
46 K 60 K 0 0.0495334
46 K 61 A 0 0.0317817
46 K 62 I 0 0.101605
46 K 63 L 0 -0.0255948
46 K 64 V 0 -0.0823736
46 K 65 E 0 -0.0190434
46 K 66 S 0 -0.127861
46 K 67 G 0 -0.0820961
46 K 68 Q 0 0.100571
46 K 69 P 0 0.0189141
46 K 70 V 0 -0.0764723
46 K 71 E 0 -0.0995913
46 K 72 F 0 -0.0633441
46 K 73 D 0 -0.104658
46 K 74 E 0 -0.0955332
46 K 75 P 0 -0.0665039
46 K 76 L 0 -0.139448
46 K 77 V 0 -0.163504
46 K 78 V 0 -0.0766379
46 K 79 I 0 -0.0428312
47 M 48 M 0 0.779317
47 M 49 N 0 0.632338
47 M 50 Q 0 0.453696
47 M 51 I 0 0.36985
47 M 52 E 0 0.522301
47 M 53 A 0 -0.113733
47 M 54 D 0 -0.0637903
47 M 55 K 0 -0.00415868
47 M 56 S 0 -0.161956
47 M 57 G 0 -0.0990405
47 M 58 T 0 -0.107554
47 M 59 V 0 -0.147489
47 M 60 K 0 -0.0189403
47 M 61 A 0 -0.144351
47 M 62 I 0 -0.13101
47 M 63 L 0 -0.111562
47 M 64 V 0 -0.118475
47 M 65 E 0 -0.13817
47 M 66 S 0 -0.0456172
47 M 67 G 0 -0.102559
47 M 68 Q 0 -0.147425
47 M 69 P 0 -0.0663553
47 M 70 V 0 -0.142812
47 M 71 E 0 -0.0569546
47 M 72 F 0 -0.094069
47 M 73 D 0 -0.0906902
47 M 74 E 0 -0.0832169
47 M 75 P 0 -0.0949163
47 M 76 L 0 -0.174661
47 M 77 V 0 -0.163979
47 M 78 V 0 -0.104523
47 M 79 I 0 -0.133238
48 M 49 N 0 1.1548
48 M 50 Q 0 0.869839
48 M 51 I 0 0.938449
48 M 52 E 0 0.43361
48 M 53 A 0 -0.0778717
48 M 54 D 0 -0.0587291
48 M 55 K 0 -0.0880363
48 M 56 S 0 -0.131266
48 M 57 G 0 -0.117916
48 M 58 T 0 -0.124232
48 M 59 V 0 -0.13942
48 M 60 K 0 -0.151904
48 M 61 A 0 -0.152949
48 M 62 I 0 -0.209396
48 M 63 L 0 -0.129776
48 M 64 V 0 -0.175809
48 M 65 E 0 -0.0568567
48 M 66 S 0 -0.0250393
48 M 67 G 0 -0.00846275
48 M 68 Q 0 -0.155723
48 M 69 P 0 -0.0727058
48 M 70 V 0 -0.199978
48 M 71 E 0 -0.0410604
48 M 72 F 0 -0.0106891
48 M 73 D 0 -0.15154
48 M 74 E 0 -0.185652
48 M 75 P 0 -0.1198
48 M 76 L 0 -0.173718
48 M 77 V 0 -0.138229
48 M 78 V 0 -0.185705
48 M 79 I 0 -0.177666
49 N 50 Q 0 1.08538
49 N 51 I 0 0.9846
49 N 52 E 0 0.35245
49 N 53 A 0 -0.0802707
49 N 54 D 0 0.025419
49 N 55 K 0 0.0653716
49 N 56 S 0 -0.0741218
49 N 57 G 0 -0.108516
49 N 58 T 0 -0.0824386
49 N 59 V 0 -0.126479
49 N 60 K 0 -0.0957614
49 N 61 A 0 -0.105241
49 N 62 I 0 -0.038326
49 N 63 L 0 -0.105251
49 N 64 V 0 0.0441282
49 N 65 E 0 -0.105535
49 N 66 S 0 -0.112585
49 N 67 G 0 -0.114915
49 N 68 Q 0 -0.0584323
49 N 69 P 0 0.143092
49 N 70 V 0 -0.101816
49 N 71 E 0 -0.0622619
49 N 72 F 0 0.0987441
49 N 73 D 0 -0.0426956
49 N 74 E 0 -0.0932483
49 N 75 P 0 -0.0990284
49 N 76 L 0 -0.021139
49 N 77 V 0 -0.0687512
49 N 78 V 0 -0.163352
49 N 79 I 0 -0.141496
50 Q 51 I 0 1.12634
50 Q 52 E 0 0.551166
50 Q 53 A 0 -0.0222643
50 Q 54 D 0 0.0199853
50 Q 55 K 0 -0.0403449
50 Q 56 S 0 -0.0549029
50 Q 57 G 0 0.00502558
50 Q 58 T 0 -0.060359
50 Q 59 V 0 -0.124232
50 Q 60 K 0 -0.147953
50 Q 61 A 0 -0.118852
50 Q 62 I 0 -0.151961
50 Q 63 L 0 -0.125113
50 Q 64 V 0 -0.0613799
50 Q 65 E 0 -0.120423
50 Q 66 S 0 -0.124138
50 Q 67 G 0 -0.118238
50 Q 68 Q 0 -0.13249
50 Q 69 P 0 0.00867675
50 Q 70 V 0 -0.0928873
50 Q 71 E 0 -0.110685
50 Q 72 F 0 0.00547853
50 Q 73 D 0 -0.0511145
50 Q 74 E 0 -0.184752
50 Q 75 P 0 -0.0920286
50 Q 76 L 0 -0.171725
50 Q 77 V 0 -0.173456
50 Q 78 V 0 -0.120412
50 Q 79 I 0 -0.0895708
51 I 52 E 0 0.262474
51 I 53 A 0 0.164331
51 I 54 D 0 0.0285973
51 I 55 K 0 -0.061269
51 I 56 S 0 0.0471746
51 I 57 G 0 0.170673
51 I 58 T 0 -0.102122
51 I 59 V 0 -0.0165481
51 I 60 K 0 -0.144946
51 I 61 A 0 -0.114447
51 I 62 I 0 -0.159659
51 I 63 L 0 -0.144795
51 I 64 V 0 -0.0709238
51 I 65 E 0 -0.0642356
51 I 66 S 0 -0.0906939
51 I 67 G 0 -0.00838113
51 I 68 Q 0 -0.0107229
51 I 69 P 0 -0.0919686
51 I 70 V 0 -0.00909885
51 I 71 E 0 -0.130644
51 I 72 F 0 -0.0938029
51 I 73 D 0 -0.0515175
51 I 74 E 0 -0.0684684
51 I 75 P 0 -0.111887
51 I 76 L 0 0.0452263
51 I 77 V 0 -0.10612
51 I 78 V 0 -0.163001
51 I 79 I 0 -0.0423391
52 E 53 A 0 0.145851
52 E 54 D 0 0.270472
52 E 55 K 0 0.0669768
52 E 56 S 0 0.0900108
52 E 57 G 0 -0.00119918
52 E 58 T 0 0.00666529
52 E 59 V 0 -0.0749144
52 E 60 K 0 -0.075417
52 E 61 A 0 -0.099107
52 E 62 I 0 -0.103661
52 E 63 L 0 0.000669902
52 E 64 V 0 -0.0414336
52 E 65 E 0 -0.110667
52 E 66 S 0 -0.0880191
52 E 67 G 0 -0.000940956
52 E 68 Q 0 -0.0998847
52 E 69 P 0 0.00757438
52 E 70 V 0 -0.0831577
52 E 71 E 0 0.0493195
52 E 72 F 0 0.096303
52 E 73 D 0 -0.0167039
52 E 74 E 0 -0.143676
52 E 75 P 0 -0.10571
52 E 76 L 0 -0.126745
52 E 77 V 0 -0.0689512
52 E 78 V 0 -0.032515
52 E 79 I 0 -0.0837918
53 A 54 D 0 0.417583
53 A 55 K 0 0.640406
53 A 56 S 0 0.358207
53 A 57 G 0 0.277113
53 A 58 T 0 0.0098418
53 A 59 V 0 0.223044
53 A 60 K 0 -0.000344404
53 A 61 A 0 -0.05363
53 A 62 I 0 -0.048101
53 A 63 L 0 -0.079185
53 A 64 V 0 0.00433296
53 A 65 E 0 -0.0528323
53 A 66 S 0 -0.0439467
53 A 67 G 0 0.0683059
53 A 68 Q 0 -0.0710935
53 A 69 P 0 -0.175841
53 A 70 V 0 0.0588365
53 A 71 E 0 -0.0765416
53 A 72 F 0 -0.0804682
53 A 73 D 0 0.0114174
53 A 74 E 0 -0.021486
53 A 75 P 0 -0.120827
53 A 76 L 0 0.0387282
53 A 77 V 0 0.0547469
53 A 78 V 0 -0.0456876
53 A 79 I 0 0.233814
54 D 55 K 0 0.536571
54 D 56 S 0 0.194213
54 D 57 G 0 0.139743
54 D 58 T 0 0.0454329
54 D 59 V 0 0.114275
54 D 60 K 0 0.0399779
54 D 61 A 0 0.00531212
54 D 62 I 0 0.0791297
54 D 63 L 0 0.00910094
54 D 64 V 0 0.10236
54 D 65 E 0 -0.0737662
54 D 66 S 0 -0.015888
54 D 67 G 0 -0.0925385
54 D 68 Q 0 -0.0378163
54 D 69 P 0 -0.0721148
54 D 70 V 0 -0.00234234
54 D 71 E 0 0.0354793
54 D 72 F 0 0.0472174
54 D 73 D 0 0.00535419
54 D 74 E 0 -0.0544848
54 D 75 P 0 -0.081338
54 D 76 L 0 -0.0155153
54 D 77 V 0 -0.0363753
54 D 78 V 0 -0.0609664
54 D 79 I 0 0.122242
55 K 56 S 0 0.326305
55 K 57 G 0 0.214611
55 K 58 T 0 0.137043
55 K 59 V 0 0.0637955
55 K 60 K 0 0.113594
55 K 61 A 0 0.018083
55 K 62 I 0 0.117572
55 K 63 L 0 0.0513083
55 K 64 V 0 0.0752036
55 K 65 E 0 0.0765858
55 K 66 S 0 -0.0560922
55 K 67 G 0 0.014428
55 K 68 Q 0 0.0220253
55 K 69 P 0 -0.00569531
55 K 70 V 0 -0.0928381
55 K 71 E 0 -0.0673111
55 K 72 F 0 -0.065936
55 K 73 D 0 -0.0204958
55 K 74 E 0 -0.0511614
55 K 75 P 0 -0.0431846
55 K 76 L 0 -0.0927233
55 K 77 V 0 -0.0703934
55 K 78 V 0 -0.0312727
55 K 79 I 0 0.364178
56 S 57 G 0 0.454261
56 S 58 T 0 0.431542
56 S 59 V 0 0.095204
56 S 60 K 0 0.0212558
56 S 61 A 0 -0.067684
56 S 62 I 0 -0.0608236
56 S 63 L 0 -0.0218691
56 S 64 V 0 -0.00292836
56 S 65 E 0 -0.0634487
56 S 66 S 0 -0.061703
56 S 67 G 0 0.0296451
56 S 68 Q 0 -0.0640828
56 S 69 P 0 -0.0664171
56 S 70 V 0 -0.0467096
56 S 71 E 0 -0.10955
56 S 72 F 0 -0.0593506
56 S 73 D 0 -0.045299
56 S 74 E 0 -0.111934
56 S 75 P 0 -0.0530271
56 S 76 L 0 -0.0171462
56 S 77 V 0 -0.0826757
56 S 78 V 0 -0.0798423
56 S 79 I 0 0.0419571
57 G 58 T 0 0.240567
57 G 59 V 0 0.288434
57 G 60 K 0 0.0986382
57 G 61 A 0 -0.0515691
57 G 62 I 0 0.059545
57 G 63 L 0 -0.0348709
57 G 64 V 0 -0.0281659
57 G 65 E 0 0.00158623
57 G 66 S 0 0.0402301
57 G 67 G 0 0.0904272
57 G 68 Q 0 0.0401031
57 G 69 P 0 -0.129629
57 G 70 V 0 0.100422
57 G 71 E 0 -0.0833951
57 G 72 F 0 -0.0825957
57 G 73 D 0 0.057037
57 G 74 E 0 0.0129934
57 G 75 P 0 -0.051399
57 G 76 L 0 0.124172
57 G 77 V 0 0.0336223
57 G 78 V 0 -0.0635006
57 G 79 I 0 0.445022
58 T 59 V 0 0.198495
58 T 60 K 0 0.564735
58 T 61 A 0 0.201612
58 T 62 I 0 0.181237
58 T 63 L 0 -0.0045756
58 T 64 V 0 0.00677224
58 T 65 E 0 0.0907512
58 T 66 S 0 -0.0358188
58 T 67 G 0 -0.00283522
58 T 68 Q 0 0.14634
58 T 69 P 0 0.0326163
58 T 70 V 0 -0.0489632
58 T 71 E 0 -0.0233226
58 T 72 F 0 -0.0753424
58 T 73 D 0 -0.0601278
58 T 74 E 0 -0.0507334
58 T 75 P 0 -0.0626805
58 T 76 L 0 -0.104981
58 T 77 V 0 -0.00226962
58 T 78 V 0 0.0165402
58 T 79 I 0 -0.0350065
59 V 60 K 0 0.238318
59 V 61 A 0 0.172863
59 V 62 I 0 0.185854
59 V 63 L 0 0.0413579
59 V 64 V 0 -0.0304517
59 V 65 E 0 -0.0149971
59 V 66 S 0 -0.0383277
59 V 67 G 0 0.103123
59 V 68 Q 0 0.0267992
59 V 69 P 0 -0.14
59 V 70 V 0 0.0288372
59 V 71 E 0 -0.0711546
59 V 72 F 0 -0.104677
59 V 73 D 0 0.00101037
59 V 74 E 0 -0.115507
59 V 75 P 0 -0.0359225
59 V 76 L 0 0.0253802
59 V 77 V 0 0.528238
59 V 78 V 0 -0.0371488
59 V 79 I 0 0.0782493
60 K 61 A 0 0.653734
60 K 62 I 0 0.349896
60 K 63 L 0 0.271082
60 K 64 V 0 0.195004
60 K 65 E 0 0.0924512
60 K 66 S 0 0.0335472
60 K 67 G 0 -0.00162427
60 K 68 Q 0 0.0936764
60 K 69 P 0 0.186742
60 K 70 V 0 0.00771668
60 K 71 E 0 -0.0819478
60 K 72 F 0 -0.0846308
60 K 73 D 0 0.0560668
60 K 74 E 0 0.0138282
60 K 75 P 0 -0.0139876
60 K 76 L 0 -0.0438579
60 K 77 V 0 0.0666066
60 K 78 V 0 0.403971
60 K 79 I 0 0.0878133
61 A 62 I 0 0.244253
61 A 63 L 0 0.982786
61 A 64 V 0 0.0703053
61 A 65 E 0 0.196801
61 A 66 S 0 -0.0391714
61 A 67 G 0 -0.0639738
61 A 68 Q 0 0.0941511
61 A 69 P 0 0.0776441
61 A 70 V 0 0.104606
61 A 71 E 0 0.0341608
61 A 72 F 0 -0.119646
61 A 73 D 0 -0.0580912
61 A 74 E 0 2.4127e-05
61 A 75 P 0 0.201264
61 A 76 L 0 -0.0555753
61 A 77 V 0 0.0634899
61 A 78 V 0 0.932607
61 A 79 I 0 -0.113739
62 I 63 L 0 0.282188
62 I 64 V 0 0.0806765
62 I 65 E 0 0.582759
62 I 66 S 0 0.191295
62 I 67 G 0 0.0553082
62 I 68 Q 0 0.0928322
62 I 69 P 0 -0.0504528
62 I 70 V 0 -0.0598765
62 I 71 E 0 -0.0266614
62 I 72 F 0 -0.0972809
62 I 73 D 0 -0.109612
62 I 74 E 0 -0.0747957
62 I 75 P 0 -0.116292
62 I 76 L 0 -0.111879
62 I 77 V 0 0.506848
62 I 78 V 0 -0.0677715
62 I 79 I 0 -0.0995137
63 L 64 V 0 0.37085
63 L 65 E 0 0.284699
63 L 66 S 0 0.266937
63 L 67 G 0 -0.0233586
63 L 68 Q 0 0.0841732
63 L 69 P 0 -0.00554785
63 L 70 V 0 0.0207656
63 L 71 E 0 0.0335037
63 L 72 F 0 -0.035359
63 L 73 D 0 -0.073143
63 L 74 E 0 0.102131
63 L 75 P 0 0.694422
63 L 76 L 0 -0.038769
63 L 77 V 0 0.102699
63 L 78 V 0 0.66042
63 L 79 I 0 -0.106024
64 V 65 E 0 0.289791
64 V 66 S 0 0.207038
64 V 67 G 0 0.0976984
64 V 68 Q 0 0.273213
64 V 69 P 0 0.130311
64 V 70 V 0 0.371213
64 V 71 E 0 0.0209748
64 V 72 F 0 0.00322973
64 V 73 D 0 -0.00879537
64 V 74 E 0 0.397215
64 V 75 P 0 0.00249049
64 V 76 L 0 0.142263
64 V 77 V 0 0.0703
64 V 78 V 0 -0.0316244
64 V 79 I 0 -0.0466106
65 E 66 S 0 0.344597
65 E 67 G 0 0.177795
65 E 68 Q 0 0.730912
65 E 69 P 0 0.189029
65 E 70 V 0 0.0602241
65 E 71 E 0 -0.0239527
65 E 72 F 0 -0.00868372
65 E 73 D 0 -0.0462895
65 E 74 E 0 0.00899944
65 E 75 P 0 0.0465746
65 E 76 L 0 -0.0336248
65 E 77 V 0 -0.0718582
65 E 78 V 0 0.0614423
65 E 79 I 0 -0.139286
66 S 67 G 0 0.510601
66 S 68 Q 0 0.256016
66 S 69 P 0 0.129567
66 S 70 V 0 0.0407928
66 S 71 E 0 0.0657187
66 S 72 F 0 0.10114
66 S 73 D 0 -0.00867632
66 S 74 E 0 0.0400931
66 S 75 P 0 -0.0289544
66 S 76 L 0 -0.0682333
66 S 77 V 0 -0.100083
66 S 78 V 0 -0.110671
66 S 79 I 0 -0.0593139
67 G 68 Q 0 0.320375
67 G 69 P 0 0.204764
67 G 70 V 0 0.167725
67 G 71 E 0 0.125569
67 G 72 F 0 0.0424671
67 G 73 D 0 0.0569464
67 G 74 E 0 0.00845768
67 G 75 P 0 -0.0229285
67 G 76 L 0 0.112396
67 G 77 V 0 -0.0151713
67 G 78 V 0 0.0187654
67 G 79 I 0 0.083548
68 Q 69 P 0 0.380022
68 Q 70 V 0 0.262946
68 Q 71 E 0 0.142284
68 Q 72 F 0 0.114226
68 Q 73 D 0 0.0226446
68 Q 74 E 0 0.201189
68 Q 75 P 0 -0.079299
68 Q 76 L 0 -0.0676927
68 Q 77 V 0 -0.0226181
68 Q 78 V 0 0.000524523
68 Q 79 I 0 -0.028767
69 P 70 V 0 0.455463
69 P 71 E 0 0.327751
69 P 72 F 0 0.137502
69 P 73 D 0 0.20252
69 P 74 E 0 0.0866723
69 P 75 P 0 -0.0216111
69 P 76 L 0 -0.0491653
69 P 77 V 0 -0.113248
69 P 78 V 0 -0.0209271
69 P 79 I 0 -0.173382
70 V 71 E 0 0.431139
70 V 72 F 0 0.272139
70 V 73 D 0 0.220509
70 V 74 E 0 0.251202
70 V 75 P 0 0.104162
70 V 76 L 0 0.315473
70 V 77 V 0 -0.00737592
70 V 78 V 0 -0.056543
70 V 79 I 0 0.055752
71 E 72 F 0 0.692763
71 E 73 D 0 0.392024
71 E 74 E 0 0.718448
71 E 75 P 0 0.115779
71 E 76 L 0 0.095841
71 E 77 V 0 -0.0883572
71 E 78 V 0 -0.092797
71 E 79 I 0 -0.080872
72 F 73 D 0 0.64283
72 F 74 E 0 0.341017
72 F 75 P 0 0.241746
72 F 76 L 0 0.0614085
72 F 77 V 0 -0.0195363
72 F 78 V 0 -0.0449188
72 F 79 I 0 -0.0158227
73 D 74 E 0 0.802045
73 D 75 P 0 0.335738
73 D 76 L 0 0.225412
73 D 77 V 0 0.0862384
73 D 78 V 0 0.00681076
73 D 79 I 0 0.125948
74 E 75 P 0 0.909333
74 E 76 L 0 0.366262
74 E 77 V 0 0.10985
74 E 78 V 0 0.0879398
74 E 79 I 0 0.0646842
75 P 76 L 0 0.824343
75 P 77 V 0 0.603361
75 P 78 V 0 0.409253
75 P 79 I 0 0.127022
76 L 77 V 0 1.13286
76 L 78 V 0 0.405133
76 L 79 I 0 0.377316
77 V 78 V 0 0.977018
77 V 79 I 0 0.659126
78 V 79 I 0 1.79564
