# Supplementary material for: Combining Evolutionary Information and an Iterative Sampling Strategy for Accurate Protein Structure Prediction
Source: PLoS Comput Biol. 2015 Dec 29;11(12):e1004661. doi: 10.1371/journal.pcbi.1004661 (PMC4694711; doi:10.1371/journal.pcbi.1004661)
Supplement: S2 File — FASTA sequences and PLM contact predictions for all targets of the benchmark set. (ZIP) [file pcbi.1004661.s004.zip › data/pconsfold_benchmarkset/contactpredictions/1chd_PLM.txt]

8 S 9 S 0 1.60551
8 S 10 E 0 0.502253
8 S 11 K 0 0.08854
8 S 12 L 0 0.151352
8 S 13 I 0 -0.017245
8 S 14 A 0 -0.0500728
8 S 15 I 0 -0.0592444
8 S 16 G 0 -0.0293751
8 S 17 A 0 -0.0418965
8 S 18 S 0 -0.0691492
8 S 19 T 0 -0.0959592
8 S 20 G 0 -0.0300405
8 S 21 G 0 -0.0510098
8 S 22 T 0 -0.0793707
8 S 23 E 0 0.00253861
8 S 24 A 0 -0.0719811
8 S 25 I 0 -0.0087707
8 S 26 R 0 0.00127099
8 S 27 H 0 0.0697418
8 S 28 V 0 0.0131627
8 S 29 L 0 -0.0440206
8 S 30 Q 0 0.037113
8 S 31 P 0 0.0521817
8 S 32 L 0 0.0518946
8 S 33 P 0 0.0400902
8 S 34 L 0 0.108401
8 S 35 S 0 0.0851515
8 S 36 S 0 -0.0132162
8 S 37 P 0 -0.099725
8 S 38 A 0 -0.0271645
8 S 39 V 0 -0.00947429
8 S 40 I 0 0.0519177
8 S 41 I 0 -0.0166
8 S 42 T 0 0.0498841
8 S 43 Q 0 -0.0912936
8 S 44 H 0 -0.0607474
8 S 45 M 0 -0.01927
8 S 46 P 0 -0.105899
8 S 47 P 0 -0.0636467
8 S 48 G 0 0.00900455
8 S 49 F 0 -0.114793
8 S 50 T 0 -0.0592592
8 S 51 R 0 -0.0340697
8 S 52 S 0 -0.00258521
8 S 53 F 0 -0.0550015
8 S 54 A 0 -0.0975384
8 S 55 E 0 -0.0300698
8 S 56 R 0 -0.0924767
8 S 57 L 0 -0.0710047
8 S 58 N 0 -0.0946017
8 S 59 K 0 0.0836863
8 S 60 L 0 0.0150758
8 S 61 C 0 -0.0157436
8 S 62 Q 0 0.131638
8 S 63 I 0 -0.053219
8 S 64 S 0 0.0372107
8 S 65 V 0 -0.0106518
8 S 66 K 0 -0.00682145
8 S 67 E 0 -0.0698076
8 S 68 A 0 0.0627966
8 S 69 E 0 0.0593217
8 S 70 D 0 -0.0604327
8 S 71 G 0 -0.00187421
8 S 72 E 0 0.0474312
8 S 73 R 0 0.0911878
8 S 74 V 0 0.0642053
8 S 75 L 0 0.00156136
8 S 76 P 0 0.0371389
8 S 77 G 0 -0.00310255
8 S 78 H 0 -0.0467684
8 S 79 A 0 -0.0437393
8 S 80 Y 0 -0.0194983
8 S 81 I 0 -0.076481
8 S 82 A 0 -0.0496493
8 S 83 P 0 -0.0448882
8 S 84 G 0 -0.0516069
8 S 85 D 0 -0.0847064
8 S 86 K 0 -0.0125838
8 S 87 H 0 -0.0270056
8 S 88 M 0 0.0107545
8 S 89 E 0 0.0875274
8 S 90 L 0 0.0380706
8 S 91 A 0 0.026194
8 S 92 R 0 0.0469894
8 S 93 S 0 -0.00359016
8 S 94 G 0 -0.0118428
8 S 95 A 0 0.127644
8 S 96 N 0 0.0406586
8 S 97 Y 0 -0.0339879
8 S 98 Q 0 0.0918639
8 S 99 I 0 -0.071353
8 S 100 K 0 -0.048158
8 S 101 I 0 0.0258569
8 S 102 H 0 0.101254
8 S 103 D 0 -0.0295953
8 S 104 G 0 -0.0818916
8 S 105 P 0 0.0314598
8 S 106 P 0 -0.00193241
8 S 107 V 0 -0.0730127
8 S 108 N 0 0.00568242
8 S 109 R 0 -0.0488089
8 S 110 H 0 -0.0862168
8 S 111 R 0 -0.0198469
8 S 112 P 0 -0.0562596
8 S 113 S 0 -0.0306644
8 S 114 V 0 -0.0806197
8 S 115 D 0 -0.0699038
8 S 116 V 0 -0.00457016
8 S 117 L 0 -0.0704074
8 S 118 F 0 -0.042158
8 S 119 H 0 -0.0449386
8 S 120 S 0 -0.00628855
8 S 121 V 0 -0.0362674
8 S 122 A 0 -0.0160584
8 S 123 K 0 0.0499161
8 S 124 H 0 0.0864874
8 S 125 A 0 -0.00137144
8 S 126 G 0 0.022649
8 S 127 R 0 0.146548
8 S 128 N 0 0.119832
8 S 129 A 0 -0.0980322
8 S 130 V 0 -0.0223601
8 S 131 G 0 -0.0347655
8 S 132 V 0 -0.0213098
8 S 133 I 0 0.0235598
8 S 134 L 0 0.0190794
8 S 135 T 0 -0.042882
8 S 136 G 0 -0.0517381
8 S 137 M 0 -0.0103517
8 S 138 G 0 -0.0988853
8 S 139 N 0 -0.0334873
8 S 140 D 0 -0.0389479
8 S 141 G 0 -0.0718045
8 S 142 A 0 0.0164114
8 S 143 A 0 0.0166038
8 S 144 G 0 -0.0414745
8 S 145 M 0 -0.0243205
8 S 146 L 0 -0.00733525
8 S 147 A 0 -0.0024674
8 S 148 M 0 0.0416246
8 S 149 Y 0 -0.0313192
8 S 150 Q 0 0.0604577
8 S 151 A 0 -0.00477223
8 S 152 G 0 0.0322112
8 S 153 A 0 -0.0237688
8 S 154 W 0 0.00635615
8 S 155 T 0 -0.00124886
8 S 156 I 0 -0.0539056
8 S 157 A 0 0.0060615
8 S 158 Q 0 -0.0928244
8 S 159 N 0 -0.00664992
8 S 160 E 0 -0.0160475
8 S 161 A 0 0.0488408
8 S 162 S 0 -0.0217428
8 S 163 C 0 0.0734069
8 S 164 V 0 -0.0754624
8 S 165 V 0 -0.103839
8 S 166 F 0 -0.0607971
8 S 167 G 0 0.0135118
8 S 168 M 0 -0.0950991
8 S 169 P 0 -0.0966356
8 S 170 R 0 0.0491292
8 S 171 E 0 -0.0517102
8 S 172 A 0 -0.0383093
8 S 173 I 0 -0.0546317
8 S 174 N 0 0.0302623
8 S 175 M 0 0.0361644
8 S 176 G 0 -0.0628001
8 S 177 G 0 0.0249887
8 S 178 V 0 -0.0967074
8 S 179 S 0 0.00150878
8 S 180 E 0 0.0472218
8 S 181 V 0 -0.026612
8 S 182 V 0 -0.0342919
8 S 183 D 0 -0.0305562
8 S 184 L 0 -0.0262079
8 S 185 S 0 0.0575509
8 S 186 Q 0 -0.0342177
8 S 187 V 0 0.0222154
8 S 188 S 0 -0.0592903
8 S 189 Q 0 0.0485792
8 S 190 Q 0 0.0168187
8 S 191 M 0 0.00246553
8 S 192 L 0 0.00233974
8 S 193 A 0 0.0507938
8 S 194 K 0 0.0135259
8 S 195 I 0 0.00997293
8 S 196 S 0 -0.0255067
9 S 10 E 0 0.911279
9 S 11 K 0 0.275724
9 S 12 L 0 0.0889581
9 S 13 I 0 -0.0226338
9 S 14 A 0 -0.00801409
9 S 15 I 0 -0.0738303
9 S 16 G 0 -0.0166659
9 S 17 A 0 -0.0729578
9 S 18 S 0 -0.0485552
9 S 19 T 0 -0.0716547
9 S 20 G 0 -0.0370255
9 S 21 G 0 -0.0336341
9 S 22 T 0 -0.014319
9 S 23 E 0 0.0414415
9 S 24 A 0 -0.05206
9 S 25 I 0 0.0511209
9 S 26 R 0 0.00378465
9 S 27 H 0 0.132384
9 S 28 V 0 -0.126407
9 S 29 L 0 -0.0538108
9 S 30 Q 0 0.00642829
9 S 31 P 0 0.01462
9 S 32 L 0 -0.0223895
9 S 33 P 0 -0.03314
9 S 34 L 0 0.105987
9 S 35 S 0 0.0460746
9 S 36 S 0 0.00954259
9 S 37 P 0 -0.0130968
9 S 38 A 0 0.0161286
9 S 39 V 0 0.0396367
9 S 40 I 0 0.00817724
9 S 41 I 0 -0.0924714
9 S 42 T 0 -0.0298877
9 S 43 Q 0 -0.0858759
9 S 44 H 0 -0.0675532
9 S 45 M 0 -0.131909
9 S 46 P 0 -0.0663385
9 S 47 P 0 -0.00492298
9 S 48 G 0 -0.0192702
9 S 49 F 0 -0.0484928
9 S 50 T 0 -0.0322925
9 S 51 R 0 0.0161999
9 S 52 S 0 -0.0504596
9 S 53 F 0 -0.0148379
9 S 54 A 0 -0.0223546
9 S 55 E 0 -0.0580691
9 S 56 R 0 -0.0953256
9 S 57 L 0 -0.0642373
9 S 58 N 0 0.0335215
9 S 59 K 0 0.0127068
9 S 60 L 0 0.0460659
9 S 61 C 0 0.0362712
9 S 62 Q 0 0.139947
9 S 63 I 0 -0.0286154
9 S 64 S 0 0.0875843
9 S 65 V 0 -0.0573167
9 S 66 K 0 -0.00868353
9 S 67 E 0 -0.0703125
9 S 68 A 0 0.033438
9 S 69 E 0 -0.0106628
9 S 70 D 0 0.061717
9 S 71 G 0 0.00896996
9 S 72 E 0 -0.0201924
9 S 73 R 0 0.179146
9 S 74 V 0 0.0396539
9 S 75 L 0 0.0236483
9 S 76 P 0 0.0761645
9 S 77 G 0 -0.025575
9 S 78 H 0 -0.0181863
9 S 79 A 0 -0.0329018
9 S 80 Y 0 -0.0917658
9 S 81 I 0 -0.0571308
9 S 82 A 0 -0.0778797
9 S 83 P 0 -0.00577378
9 S 84 G 0 -0.0744468
9 S 85 D 0 0.00746653
9 S 86 K 0 -0.0723009
9 S 87 H 0 -0.0820906
9 S 88 M 0 -0.0251616
9 S 89 E 0 0.0254851
9 S 90 L 0 0.102848
9 S 91 A 0 0.00206744
9 S 92 R 0 0.0754001
9 S 93 S 0 0.0589216
9 S 94 G 0 0.0315787
9 S 95 A 0 0.103852
9 S 96 N 0 0.0717915
9 S 97 Y 0 0.0675786
9 S 98 Q 0 0.0160698
9 S 99 I 0 -0.0112399
9 S 100 K 0 0.00973848
9 S 101 I 0 -0.000126603
9 S 102 H 0 0.00306236
9 S 103 D 0 -0.0373618
9 S 104 G 0 -0.0394151
9 S 105 P 0 -0.0372581
9 S 106 P 0 0.115686
9 S 107 V 0 -0.0164064
9 S 108 N 0 -0.0179672
9 S 109 R 0 -0.0221395
9 S 110 H 0 -0.0623442
9 S 111 R 0 -0.022164
9 S 112 P 0 0.0165729
9 S 113 S 0 -0.102733
9 S 114 V 0 0.028909
9 S 115 D 0 -0.0625237
9 S 116 V 0 0.0132926
9 S 117 L 0 -0.0655325
9 S 118 F 0 -0.0741984
9 S 119 H 0 -0.0825439
9 S 120 S 0 -0.0399774
9 S 121 V 0 -0.0216657
9 S 122 A 0 -0.0251167
9 S 123 K 0 0.0480333
9 S 124 H 0 -0.0828541
9 S 125 A 0 0.0348147
9 S 126 G 0 0.0457889
9 S 127 R 0 0.105875
9 S 128 N 0 0.166059
9 S 129 A 0 0.013678
9 S 130 V 0 -0.0209146
9 S 131 G 0 -0.10573
9 S 132 V 0 -0.0284845
9 S 133 I 0 -0.100296
9 S 134 L 0 -0.0435954
9 S 135 T 0 -0.0834084
9 S 136 G 0 -0.0452069
9 S 137 M 0 -0.10153
9 S 138 G 0 -0.0435916
9 S 139 N 0 0.00808193
9 S 140 D 0 -0.0555713
9 S 141 G 0 -0.0791779
9 S 142 A 0 -0.0850512
9 S 143 A 0 0.00126752
9 S 144 G 0 -0.0402996
9 S 145 M 0 -0.0548486
9 S 146 L 0 -0.0205973
9 S 147 A 0 0.0204457
9 S 148 M 0 0.0197751
9 S 149 Y 0 0.0313011
9 S 150 Q 0 0.0144351
9 S 151 A 0 0.0789035
9 S 152 G 0 -0.00295201
9 S 153 A 0 -0.0462662
9 S 154 W 0 0.0378048
9 S 155 T 0 -0.0381777
9 S 156 I 0 -0.0965058
9 S 157 A 0 -0.0394292
9 S 158 Q 0 -0.0761931
9 S 159 N 0 -0.0186397
9 S 160 E 0 -0.0247207
9 S 161 A 0 -0.0013223
9 S 162 S 0 0.0956138
9 S 163 C 0 -0.0793735
9 S 164 V 0 0.0183754
9 S 165 V 0 0.00294202
9 S 166 F 0 -0.0576705
9 S 167 G 0 -0.0923813
9 S 168 M 0 -0.0579375
9 S 169 P 0 -0.089478
9 S 170 R 0 -0.0298118
9 S 171 E 0 -0.11549
9 S 172 A 0 -0.00784609
9 S 173 I 0 -0.0148959
9 S 174 N 0 0.0270688
9 S 175 M 0 -0.0808789
9 S 176 G 0 -0.0434273
9 S 177 G 0 -0.0231641
9 S 178 V 0 -0.080522
9 S 179 S 0 0.0205194
9 S 180 E 0 0.021595
9 S 181 V 0 -0.0786825
9 S 182 V 0 -0.0533533
9 S 183 D 0 -0.0329331
9 S 184 L 0 -0.0674422
9 S 185 S 0 -0.0176948
9 S 186 Q 0 0.00191012
9 S 187 V 0 -0.0440915
9 S 188 S 0 -0.058992
9 S 189 Q 0 -0.00970172
9 S 190 Q 0 0.0424789
9 S 191 M 0 -0.0633615
9 S 192 L 0 0.0669667
9 S 193 A 0 -0.0344522
9 S 194 K 0 0.0144636
9 S 195 I 0 0.0141486
9 S 196 S 0 -0.049087
10 E 11 K 0 0.715993
10 E 12 L 0 0.275469
10 E 13 I 0 0.129478
10 E 14 A 0 0.0761216
10 E 15 I 0 0.0019318
10 E 16 G 0 -0.0335444
10 E 17 A 0 0.0227962
10 E 18 S 0 -0.040917
10 E 19 T 0 -0.0111326
10 E 20 G 0 -0.0520067
10 E 21 G 0 -0.0542672
10 E 22 T 0 0.0402715
10 E 23 E 0 0.00823864
10 E 24 A 0 -0.0266839
10 E 25 I 0 0.00989225
10 E 26 R 0 -0.00526395
10 E 27 H 0 0.161401
10 E 28 V 0 0.0117642
10 E 29 L 0 0.0101925
10 E 30 Q 0 0.0423532
10 E 31 P 0 0.0429944
10 E 32 L 0 -0.0111504
10 E 33 P 0 0.0334928
10 E 34 L 0 -0.00686121
10 E 35 S 0 0.0112625
10 E 36 S 0 0.00760574
10 E 37 P 0 0.0296299
10 E 38 A 0 0.218127
10 E 39 V 0 -0.0317565
10 E 40 I 0 0.0108206
10 E 41 I 0 -0.010783
10 E 42 T 0 -0.0610757
10 E 43 Q 0 -0.0418404
10 E 44 H 0 -0.0602213
10 E 45 M 0 -0.0480368
10 E 46 P 0 -0.0683343
10 E 47 P 0 0.0253504
10 E 48 G 0 0.0749941
10 E 49 F 0 -0.0608224
10 E 50 T 0 -0.0611179
10 E 51 R 0 0.0327253
10 E 52 S 0 0.0422731
10 E 53 F 0 -0.072655
10 E 54 A 0 -0.0455811
10 E 55 E 0 -0.0824207
10 E 56 R 0 -0.0554086
10 E 57 L 0 -0.0588921
10 E 58 N 0 -0.0235843
10 E 59 K 0 0.0341655
10 E 60 L 0 0.0344064
10 E 61 C 0 -0.0449344
10 E 62 Q 0 -0.0153107
10 E 63 I 0 0.0110821
10 E 64 S 0 0.00519617
10 E 65 V 0 -0.0756826
10 E 66 K 0 -0.0629353
10 E 67 E 0 -0.0499573
10 E 68 A 0 -0.011135
10 E 69 E 0 -0.0353732
10 E 70 D 0 0.0242909
10 E 71 G 0 -0.0460607
10 E 72 E 0 -0.0582057
10 E 73 R 0 0.0394206
10 E 74 V 0 -0.0105089
10 E 75 L 0 0.0750057
10 E 76 P 0 0.155616
10 E 77 G 0 -0.000916383
10 E 78 H 0 -0.0587489
10 E 79 A 0 0.0193174
10 E 80 Y 0 -0.0169388
10 E 81 I 0 0.0411751
10 E 82 A 0 -0.079077
10 E 83 P 0 -0.0862519
10 E 84 G 0 -0.0314922
10 E 85 D 0 -0.0723076
10 E 86 K 0 -0.0214605
10 E 87 H 0 -0.0550025
10 E 88 M 0 -0.0323175
10 E 89 E 0 0.073815
10 E 90 L 0 -0.112606
10 E 91 A 0 0.0633879
10 E 92 R 0 0.104235
10 E 93 S 0 0.0247456
10 E 94 G 0 -0.0119273
10 E 95 A 0 0.0642479
10 E 96 N 0 0.081875
10 E 97 Y 0 0.0276861
10 E 98 Q 0 0.0782618
10 E 99 I 0 -0.0654287
10 E 100 K 0 -0.0356157
10 E 101 I 0 -0.0597391
10 E 102 H 0 0.0430753
10 E 103 D 0 -0.0208715
10 E 104 G 0 0.004287
10 E 105 P 0 -0.0284373
10 E 106 P 0 0.0621966
10 E 107 V 0 -0.042226
10 E 108 N 0 -0.0134266
10 E 109 R 0 -0.0272441
10 E 110 H 0 -0.122133
10 E 111 R 0 -0.0920848
10 E 112 P 0 -0.100789
10 E 113 S 0 0.00487576
10 E 114 V 0 -0.0784455
10 E 115 D 0 -0.0440424
10 E 116 V 0 -0.00806095
10 E 117 L 0 -0.0354645
10 E 118 F 0 -0.0820514
10 E 119 H 0 -0.00352623
10 E 120 S 0 -0.00981796
10 E 121 V 0 -0.0730505
10 E 122 A 0 0.0245487
10 E 123 K 0 -0.00812633
10 E 124 H 0 0.0520873
10 E 125 A 0 0.09531
10 E 126 G 0 -0.0295893
10 E 127 R 0 0.0370928
10 E 128 N 0 0.148202
10 E 129 A 0 0.0254629
10 E 130 V 0 0.275301
10 E 131 G 0 0.00963057
10 E 132 V 0 -0.0570887
10 E 133 I 0 -0.010513
10 E 134 L 0 0.00898723
10 E 135 T 0 -0.10729
10 E 136 G 0 -0.0828346
10 E 137 M 0 -0.0576959
10 E 138 G 0 -0.0617633
10 E 139 N 0 -0.0290901
10 E 140 D 0 -0.0744754
10 E 141 G 0 -0.0785918
10 E 142 A 0 -0.00937439
10 E 143 A 0 0.00622521
10 E 144 G 0 -0.0328877
10 E 145 M 0 -0.0965733
10 E 146 L 0 -0.0235614
10 E 147 A 0 -0.00999419
10 E 148 M 0 -0.033683
10 E 149 Y 0 -0.000103301
10 E 150 Q 0 -0.0646506
10 E 151 A 0 -0.00909545
10 E 152 G 0 -0.0394093
10 E 153 A 0 0.0516922
10 E 154 W 0 0.0320123
10 E 155 T 0 -0.097986
10 E 156 I 0 -0.122548
10 E 157 A 0 -0.0833317
10 E 158 Q 0 -0.0916325
10 E 159 N 0 -0.0653629
10 E 160 E 0 -0.0370416
10 E 161 A 0 -0.0107426
10 E 162 S 0 0.00887764
10 E 163 C 0 -0.0342431
10 E 164 V 0 -0.022762
10 E 165 V 0 -0.030822
10 E 166 F 0 -0.105747
10 E 167 G 0 -0.14895
10 E 168 M 0 -0.0789481
10 E 169 P 0 -0.0679373
10 E 170 R 0 0.013767
10 E 171 E 0 -0.0683085
10 E 172 A 0 -0.103768
10 E 173 I 0 -0.0173793
10 E 174 N 0 -0.0291635
10 E 175 M 0 -0.0502381
10 E 176 G 0 -0.047437
10 E 177 G 0 -0.0272808
10 E 178 V 0 -0.033222
10 E 179 S 0 0.00331592
10 E 180 E 0 -0.000330398
10 E 181 V 0 -0.00325806
10 E 182 V 0 0.044722
10 E 183 D 0 -0.0518659
10 E 184 L 0 0.0178863
10 E 185 S 0 -0.0114661
10 E 186 Q 0 0.0507882
10 E 187 V 0 0.00493697
10 E 188 S 0 -0.0323282
10 E 189 Q 0 0.0773821
10 E 190 Q 0 -0.0260087
10 E 191 M 0 0.017817
10 E 192 L 0 0.0542879
10 E 193 A 0 -0.0255821
10 E 194 K 0 0.0824243
10 E 195 I 0 -0.0342354
10 E 196 S 0 -0.0297553
11 K 12 L 0 0.433052
11 K 13 I 0 0.218855
11 K 14 A 0 0.115965
11 K 15 I 0 0.032355
11 K 16 G 0 -0.00353079
11 K 17 A 0 -0.0303419
11 K 18 S 0 0.000116275
11 K 19 T 0 0.00341783
11 K 20 G 0 0.0054291
11 K 21 G 0 -0.0237545
11 K 22 T 0 -0.00693629
11 K 23 E 0 0.0538266
11 K 24 A 0 -0.0231576
11 K 25 I 0 -0.0576559
11 K 26 R 0 -0.0299663
11 K 27 H 0 -0.0204294
11 K 28 V 0 -0.0109014
11 K 29 L 0 0.00574614
11 K 30 Q 0 0.00444559
11 K 31 P 0 0.00711802
11 K 32 L 0 -0.0246449
11 K 33 P 0 -0.0434306
11 K 34 L 0 0.0438247
11 K 35 S 0 0.0290598
11 K 36 S 0 0.0695205
11 K 37 P 0 0.088377
11 K 38 A 0 0.154364
11 K 39 V 0 0.0923455
11 K 40 I 0 -0.00055928
11 K 41 I 0 0.0612036
11 K 42 T 0 -0.0361921
11 K 43 Q 0 -0.0998052
11 K 44 H 0 -0.0771137
11 K 45 M 0 -0.0765338
11 K 46 P 0 -0.0395977
11 K 47 P 0 0.0417521
11 K 48 G 0 -0.0108208
11 K 49 F 0 0.00212674
11 K 50 T 0 -0.0271931
11 K 51 R 0 0.00299638
11 K 52 S 0 0.0219516
11 K 53 F 0 -0.0523933
11 K 54 A 0 -0.0103765
11 K 55 E 0 -0.0725258
11 K 56 R 0 -0.0118142
11 K 57 L 0 -0.0559676
11 K 58 N 0 0.0192915
11 K 59 K 0 0.0351647
11 K 60 L 0 0.0793114
11 K 61 C 0 0.00290354
11 K 62 Q 0 0.0110213
11 K 63 I 0 0.083457
11 K 64 S 0 -0.00337673
11 K 65 V 0 -0.0274495
11 K 66 K 0 -0.0103874
11 K 67 E 0 -0.0348104
11 K 68 A 0 -0.0762508
11 K 69 E 0 -0.0321792
11 K 70 D 0 -0.0775882
11 K 71 G 0 0.067682
11 K 72 E 0 -0.0287283
11 K 73 R 0 0.107962
11 K 74 V 0 0.0294347
11 K 75 L 0 -0.0295553
11 K 76 P 0 0.0332381
11 K 77 G 0 -0.0599815
11 K 78 H 0 0.0050487
11 K 79 A 0 -0.00209299
11 K 80 Y 0 0.0170165
11 K 81 I 0 0.00864274
11 K 82 A 0 -0.0543468
11 K 83 P 0 -0.0735414
11 K 84 G 0 -0.0709776
11 K 85 D 0 0.0773907
11 K 86 K 0 -0.0515889
11 K 87 H 0 -0.0262762
11 K 88 M 0 -0.0585265
11 K 89 E 0 -0.0810835
11 K 90 L 0 -0.0380262
11 K 91 A 0 0.0640893
11 K 92 R 0 0.0645016
11 K 93 S 0 0.161614
11 K 94 G 0 0.0962371
11 K 95 A 0 0.0449192
11 K 96 N 0 0.054401
11 K 97 Y 0 -0.0340563
11 K 98 Q 0 0.0581734
11 K 99 I 0 -0.0388293
11 K 100 K 0 0.0179068
11 K 101 I 0 -0.047326
11 K 102 H 0 0.0306757
11 K 103 D 0 0.0389078
11 K 104 G 0 0.024815
11 K 105 P 0 -0.040205
11 K 106 P 0 -0.00573709
11 K 107 V 0 0.0127664
11 K 108 N 0 -0.00863168
11 K 109 R 0 0.0406943
11 K 110 H 0 -0.0457842
11 K 111 R 0 -0.0635135
11 K 112 P 0 -0.0554267
11 K 113 S 0 -0.0459819
11 K 114 V 0 -0.0399852
11 K 115 D 0 0.00376658
11 K 116 V 0 0.0456943
11 K 117 L 0 -0.00325706
11 K 118 F 0 -0.0176943
11 K 119 H 0 -0.0324934
11 K 120 S 0 0.000976024
11 K 121 V 0 0.0423652
11 K 122 A 0 -0.0354809
11 K 123 K 0 -0.0126597
11 K 124 H 0 0.0304621
11 K 125 A 0 0.102323
11 K 126 G 0 0.0186214
11 K 127 R 0 0.028989
11 K 128 N 0 0.596175
11 K 129 A 0 0.0240798
11 K 130 V 0 0.0916795
11 K 131 G 0 -0.111053
11 K 132 V 0 -0.039449
11 K 133 I 0 -0.0205944
11 K 134 L 0 -0.0497962
11 K 135 T 0 -0.100479
11 K 136 G 0 -0.0752145
11 K 137 M 0 -0.079494
11 K 138 G 0 -0.0403511
11 K 139 N 0 -0.0600995
11 K 140 D 0 -0.0939155
11 K 141 G 0 -0.0912033
11 K 142 A 0 -0.0277009
11 K 143 A 0 0.014253
11 K 144 G 0 -0.01583
11 K 145 M 0 -0.0730891
11 K 146 L 0 -0.000627528
11 K 147 A 0 -0.0200281
11 K 148 M 0 -0.0740346
11 K 149 Y 0 -0.011283
11 K 150 Q 0 0.0748502
11 K 151 A 0 0.0244974
11 K 152 G 0 -0.0671156
11 K 153 A 0 0.000373326
11 K 154 W 0 -0.00434402
11 K 155 T 0 -0.0102382
11 K 156 I 0 -0.110305
11 K 157 A 0 -0.0316324
11 K 158 Q 0 -0.0699902
11 K 159 N 0 -0.0774195
11 K 160 E 0 -0.0469836
11 K 161 A 0 -0.102346
11 K 162 S 0 -0.0517117
11 K 163 C 0 -0.0630488
11 K 164 V 0 -0.0945412
11 K 165 V 0 -0.0562581
11 K 166 F 0 -0.0988587
11 K 167 G 0 -0.0245816
11 K 168 M 0 -0.0814531
11 K 169 P 0 -0.0632643
11 K 170 R 0 -0.125081
11 K 171 E 0 -0.0636591
11 K 172 A 0 -0.0720727
11 K 173 I 0 -0.0850845
11 K 174 N 0 0.0193655
11 K 175 M 0 -0.0394303
11 K 176 G 0 -0.0192498
11 K 177 G 0 -0.0668494
11 K 178 V 0 -0.0818357
11 K 179 S 0 -0.00587055
11 K 180 E 0 -0.065946
11 K 181 V 0 -0.0288575
11 K 182 V 0 -0.0588292
11 K 183 D 0 0.00113427
11 K 184 L 0 0.0287228
11 K 185 S 0 0.00958021
11 K 186 Q 0 0.086868
11 K 187 V 0 -0.0713188
11 K 188 S 0 0.00627976
11 K 189 Q 0 -0.0160336
11 K 190 Q 0 -0.0426366
11 K 191 M 0 0.0231951
11 K 192 L 0 0.00922047
11 K 193 A 0 0.0157579
11 K 194 K 0 0.0916491
11 K 195 I 0 -0.0412597
11 K 196 S 0 0.0510521
12 L 13 I 0 0.390154
12 L 14 A 0 0.294878
12 L 15 I 0 0.0332361
12 L 16 G 0 0.102754
12 L 17 A 0 0.0117084
12 L 18 S 0 0.10379
12 L 19 T 0 0.0585126
12 L 20 G 0 0.0664706
12 L 21 G 0 0.020263
12 L 22 T 0 -0.00939365
12 L 23 E 0 -0.0409646
12 L 24 A 0 -0.0323636
12 L 25 I 0 -0.0450055
12 L 26 R 0 0.0282033
12 L 27 H 0 0.0440341
12 L 28 V 0 -0.0682176
12 L 29 L 0 -0.0469504
12 L 30 Q 0 -0.0277334
12 L 31 P 0 -0.0263332
12 L 32 L 0 -0.102008
12 L 33 P 0 -0.00455327
12 L 34 L 0 0.0140341
12 L 35 S 0 0.0356887
12 L 36 S 0 0.066456
12 L 37 P 0 0.0236505
12 L 38 A 0 0.0821971
12 L 39 V 0 -0.00218312
12 L 40 I 0 0.510701
12 L 41 I 0 -0.0851694
12 L 42 T 0 -0.052079
12 L 43 Q 0 -0.0723211
12 L 44 H 0 0.0270436
12 L 45 M 0 -0.0302122
12 L 46 P 0 0.000526637
12 L 47 P 0 -0.0543735
12 L 48 G 0 -0.0530297
12 L 49 F 0 -0.0292569
12 L 50 T 0 -0.00856351
12 L 51 R 0 -0.0154895
12 L 52 S 0 0.0356181
12 L 53 F 0 0.00309986
12 L 54 A 0 -0.046803
12 L 55 E 0 -0.0401843
12 L 56 R 0 -0.097896
12 L 57 L 0 0.0438387
12 L 58 N 0 -0.00157338
12 L 59 K 0 -0.0145501
12 L 60 L 0 -0.026869
12 L 61 C 0 -0.0235381
12 L 62 Q 0 -0.0603278
12 L 63 I 0 0.0132069
12 L 64 S 0 0.0240434
12 L 65 V 0 -0.0150358
12 L 66 K 0 -0.0840106
12 L 67 E 0 -0.0152991
12 L 68 A 0 -0.00170697
12 L 69 E 0 -0.01971
12 L 70 D 0 -0.00643443
12 L 71 G 0 0.00256089
12 L 72 E 0 -0.0810054
12 L 73 R 0 0.0194456
12 L 74 V 0 0.156095
12 L 75 L 0 -0.0421884
12 L 76 P 0 -0.0191322
12 L 77 G 0 0.100768
12 L 78 H 0 -0.051588
12 L 79 A 0 0.0313354
12 L 80 Y 0 0.0961663
12 L 81 I 0 0.0182942
12 L 82 A 0 -0.0677607
12 L 83 P 0 0.052856
12 L 84 G 0 -0.0212481
12 L 85 D 0 -0.0980812
12 L 86 K 0 -0.0122838
12 L 87 H 0 -0.0287685
12 L 88 M 0 0.00377155
12 L 89 E 0 -0.108168
12 L 90 L 0 0.0414192
12 L 91 A 0 -0.00276071
12 L 92 R 0 0.0259349
12 L 93 S 0 -0.0387109
12 L 94 G 0 -0.00863316
12 L 95 A 0 0.0865351
12 L 96 N 0 0.0873944
12 L 97 Y 0 0.206217
12 L 98 Q 0 -0.0742052
12 L 99 I 0 -0.090536
12 L 100 K 0 0.0174388
12 L 101 I 0 -0.0591667
12 L 102 H 0 0.0701138
12 L 103 D 0 0.0402012
12 L 104 G 0 -0.034381
12 L 105 P 0 -0.00161719
12 L 106 P 0 -0.0707701
12 L 107 V 0 -0.0638076
12 L 108 N 0 0.0402944
12 L 109 R 0 -0.0353599
12 L 110 H 0 -0.0281243
12 L 111 R 0 0.0228817
12 L 112 P 0 -0.0119673
12 L 113 S 0 -0.0874012
12 L 114 V 0 -0.0832835
12 L 115 D 0 0.0522247
12 L 116 V 0 -0.100343
12 L 117 L 0 0.0259671
12 L 118 F 0 0.0204016
12 L 119 H 0 0.0488186
12 L 120 S 0 0.0495534
12 L 121 V 0 0.239487
12 L 122 A 0 0.0826907
12 L 123 K 0 -0.0777176
12 L 124 H 0 0.0743108
12 L 125 A 0 0.145707
12 L 126 G 0 0.0613947
12 L 127 R 0 -0.00389367
12 L 128 N 0 0.0801734
12 L 129 A 0 0.38437
12 L 130 V 0 -0.090529
12 L 131 G 0 -0.0198199
12 L 132 V 0 -0.0772363
12 L 133 I 0 -0.128421
12 L 134 L 0 -0.0500772
12 L 135 T 0 -0.0125375
12 L 136 G 0 -0.0120396
12 L 137 M 0 -0.0127587
12 L 138 G 0 -0.0160981
12 L 139 N 0 -0.00961762
12 L 140 D 0 -0.0110104
12 L 141 G 0 0.0136228
12 L 142 A 0 -0.0840529
12 L 143 A 0 -0.0713584
12 L 144 G 0 0.00833611
12 L 145 M 0 0.0119387
12 L 146 L 0 -0.060107
12 L 147 A 0 0.049573
12 L 148 M 0 -0.073868
12 L 149 Y 0 -0.0345748
12 L 150 Q 0 -0.0676455
12 L 151 A 0 -0.0913052
12 L 152 G 0 0.0823953
12 L 153 A 0 0.0454616
12 L 154 W 0 -0.0290115
12 L 155 T 0 -0.0536841
12 L 156 I 0 -0.0693326
12 L 157 A 0 -0.0384473
12 L 158 Q 0 -0.0310484
12 L 159 N 0 -0.126747
12 L 160 E 0 -0.0638266
12 L 161 A 0 0.0207723
12 L 162 S 0 -0.134031
12 L 163 C 0 -0.0931193
12 L 164 V 0 -0.108662
12 L 165 V 0 -0.00905978
12 L 166 F 0 -0.0745135
12 L 167 G 0 -0.0137
12 L 168 M 0 -0.0189565
12 L 169 P 0 -0.0308158
12 L 170 R 0 -0.00937009
12 L 171 E 0 -0.0233572
12 L 172 A 0 -0.0502884
12 L 173 I 0 -0.100685
12 L 174 N 0 -0.0375817
12 L 175 M 0 -0.0505367
12 L 176 G 0 0.0134378
12 L 177 G 0 0.00170722
12 L 178 V 0 -0.0757753
12 L 179 S 0 -0.0681767
12 L 180 E 0 -0.0223453
12 L 181 V 0 -0.0195699
12 L 182 V 0 -0.0622443
12 L 183 D 0 0.00814158
12 L 184 L 0 0.00246246
12 L 185 S 0 -0.0381349
12 L 186 Q 0 -0.0388866
12 L 187 V 0 -0.103627
12 L 188 S 0 -0.000898588
12 L 189 Q 0 -0.111398
12 L 190 Q 0 -0.0989186
12 L 191 M 0 -0.0356035
12 L 192 L 0 -0.113487
12 L 193 A 0 -0.0868503
12 L 194 K 0 0.0490828
12 L 195 I 0 -0.0540913
12 L 196 S 0 -0.00472704
13 I 14 A 0 0.248604
13 I 15 I 0 0.155698
13 I 16 G 0 0.171457
13 I 17 A 0 0.0698356
13 I 18 S 0 0.128633
13 I 19 T 0 0.115319
13 I 20 G 0 0.104521
13 I 21 G 0 0.0700193
13 I 22 T 0 0.140952
13 I 23 E 0 -0.034219
13 I 24 A 0 -0.00102848
13 I 25 I 0 0.134999
13 I 26 R 0 0.0017462
13 I 27 H 0 0.0353625
13 I 28 V 0 0.00531355
13 I 29 L 0 0.0523289
13 I 30 Q 0 -0.00664222
13 I 31 P 0 -0.0487333
13 I 32 L 0 -0.0236226
13 I 33 P 0 0.0441983
13 I 34 L 0 -0.0239121
13 I 35 S 0 -0.0639224
13 I 36 S 0 0.284186
13 I 37 P 0 0.0212332
13 I 38 A 0 0.363847
13 I 39 V 0 0.190568
13 I 40 I 0 -0.0459377
13 I 41 I 0 0.0645766
13 I 42 T 0 0.0200623
13 I 43 Q 0 0.0119317
13 I 44 H 0 0.0318017
13 I 45 M 0 -0.0038601
13 I 46 P 0 -0.0556436
13 I 47 P 0 -0.0592675
13 I 48 G 0 -0.0731248
13 I 49 F 0 -0.0325678
13 I 50 T 0 -0.0693279
13 I 51 R 0 -0.0230326
13 I 52 S 0 -0.07633
13 I 53 F 0 -0.0155377
13 I 54 A 0 -0.0456024
13 I 55 E 0 -0.117163
13 I 56 R 0 -0.0280774
13 I 57 L 0 0.0328448
13 I 58 N 0 -0.0222001
13 I 59 K 0 -0.115137
13 I 60 L 0 -0.0600204
13 I 61 C 0 -0.00249163
13 I 62 Q 0 -0.0146916
13 I 63 I 0 0.0778925
13 I 64 S 0 -0.0359832
13 I 65 V 0 0.0712677
13 I 66 K 0 -0.0599814
13 I 67 E 0 -0.0406016
13 I 68 A 0 -0.0200673
13 I 69 E 0 -0.0037603
13 I 70 D 0 -0.0446052
13 I 71 G 0 -0.0254162
13 I 72 E 0 -0.0459106
13 I 73 R 0 -0.0152585
13 I 74 V 0 -0.0330671
13 I 75 L 0 0.0152423
13 I 76 P 0 -0.0139191
13 I 77 G 0 -0.038013
13 I 78 H 0 -0.0598936
13 I 79 A 0 -0.0138043
13 I 80 Y 0 0.00183878
13 I 81 I 0 -0.0558358
13 I 82 A 0 0.00957991
13 I 83 P 0 -0.0210115
13 I 84 G 0 -0.0485229
13 I 85 D 0 0.0474368
13 I 86 K 0 -0.0385122
13 I 87 H 0 -0.0537024
13 I 88 M 0 -0.0688653
13 I 89 E 0 -0.0852854
13 I 90 L 0 -0.0745039
13 I 91 A 0 -0.111691
13 I 92 R 0 -0.0621041
13 I 93 S 0 -0.0148066
13 I 94 G 0 -0.0382587
13 I 95 A 0 0.0516783
13 I 96 N 0 -0.0246049
13 I 97 Y 0 -0.0250586
13 I 98 Q 0 -0.105486
13 I 99 I 0 -0.0246801
13 I 100 K 0 -0.114076
13 I 101 I 0 -0.0377686
13 I 102 H 0 -0.062169
13 I 103 D 0 -0.0185681
13 I 104 G 0 -0.0387862
13 I 105 P 0 -0.0253369
13 I 106 P 0 -0.0629393
13 I 107 V 0 -0.0286711
13 I 108 N 0 -0.131949
13 I 109 R 0 -0.0468936
13 I 110 H 0 -0.0369803
13 I 111 R 0 -0.0195241
13 I 112 P 0 -0.0610226
13 I 113 S 0 -0.0377607
13 I 114 V 0 0.0603176
13 I 115 D 0 0.0813513
13 I 116 V 0 -0.0300218
13 I 117 L 0 -0.00072063
13 I 118 F 0 -0.0390635
13 I 119 H 0 0.00308317
13 I 120 S 0 0.0111709
13 I 121 V 0 0.0282796
13 I 122 A 0 0.0030516
13 I 123 K 0 -0.0460149
13 I 124 H 0 -0.0861832
13 I 125 A 0 -0.04245
13 I 126 G 0 -0.0577457
13 I 127 R 0 0.0514432
13 I 128 N 0 -0.0497312
13 I 129 A 0 -0.00344861
13 I 130 V 0 0.125953
13 I 131 G 0 -0.0078514
13 I 132 V 0 0.318304
13 I 133 I 0 0.010017
13 I 134 L 0 0.10401
13 I 135 T 0 -0.0491647
13 I 136 G 0 0.0210842
13 I 137 M 0 0.017824
13 I 138 G 0 -0.032788
13 I 139 N 0 0.00516991
13 I 140 D 0 0.0306818
13 I 141 G 0 0.0092246
13 I 142 A 0 -0.0250134
13 I 143 A 0 -0.109512
13 I 144 G 0 0.0114225
13 I 145 M 0 -0.038818
13 I 146 L 0 -0.0860734
13 I 147 A 0 -0.0562273
13 I 148 M 0 -0.0494436
13 I 149 Y 0 -0.0401913
13 I 150 Q 0 -0.0496794
13 I 151 A 0 -0.0697816
13 I 152 G 0 -0.0694988
13 I 153 A 0 -0.0354909
13 I 154 W 0 -0.014826
13 I 155 T 0 -0.0199292
13 I 156 I 0 0.0326222
13 I 157 A 0 -0.0862674
13 I 158 Q 0 0.014366
13 I 159 N 0 -0.00481503
13 I 160 E 0 -0.00963223
13 I 161 A 0 0.0059983
13 I 162 S 0 0.00043556
13 I 163 C 0 -0.0622585
13 I 164 V 0 -0.0294228
13 I 165 V 0 -0.0500426
13 I 166 F 0 -0.0831362
13 I 167 G 0 -0.0537471
13 I 168 M 0 -0.0444952
13 I 169 P 0 0.0477153
13 I 170 R 0 0.0391113
13 I 171 E 0 -0.0410699
13 I 172 A 0 -0.05215
13 I 173 I 0 0.0373201
13 I 174 N 0 -0.0131057
13 I 175 M 0 0.000833559
13 I 176 G 0 -0.087239
13 I 177 G 0 -0.0100963
13 I 178 V 0 -0.0534539
13 I 179 S 0 -0.0181973
13 I 180 E 0 -0.0643059
13 I 181 V 0 0.014637
13 I 182 V 0 -0.0810932
13 I 183 D 0 -0.0222541
13 I 184 L 0 -0.0111394
13 I 185 S 0 -0.0322995
13 I 186 Q 0 -0.0201118
13 I 187 V 0 0.178062
13 I 188 S 0 0.025681
13 I 189 Q 0 -0.0307825
13 I 190 Q 0 0.0753952
13 I 191 M 0 0.378724
13 I 192 L 0 -0.0540949
13 I 193 A 0 -0.0319828
13 I 194 K 0 0.00377911
13 I 195 I 0 0.0446454
13 I 196 S 0 -0.0800514
14 A 15 I 0 0.132337
14 A 16 G 0 0.142701
14 A 17 A 0 0.0767279
14 A 18 S 0 0.137262
14 A 19 T 0 0.117985
14 A 20 G 0 0.150118
14 A 21 G 0 0.0658787
14 A 22 T 0 0.0729221
14 A 23 E 0 -0.00630201
14 A 24 A 0 0.00458734
14 A 25 I 0 0.0706172
14 A 26 R 0 3.0172e-05
14 A 27 H 0 0.00526622
14 A 28 V 0 0.00516988
14 A 29 L 0 0.00905823
14 A 30 Q 0 -0.0146677
14 A 31 P 0 -0.00210108
14 A 32 L 0 -0.0418866
14 A 33 P 0 -0.0705498
14 A 34 L 0 0.00484967
14 A 35 S 0 -0.00334715
14 A 36 S 0 -0.0624782
14 A 37 P 0 -0.014022
14 A 38 A 0 0.0312181
14 A 39 V 0 0.0184495
14 A 40 I 0 0.208653
14 A 41 I 0 -0.0615351
14 A 42 T 0 0.104758
14 A 43 Q 0 -0.0294622
14 A 44 H 0 -9.04149e-05
14 A 45 M 0 0.0130599
14 A 46 P 0 -0.0502443
14 A 47 P 0 -0.0403155
14 A 48 G 0 0.00195594
14 A 49 F 0 -0.0814364
14 A 50 T 0 -0.024329
14 A 51 R 0 -0.0397285
14 A 52 S 0 -0.079674
14 A 53 F 0 -0.020093
14 A 54 A 0 -0.0431336
14 A 55 E 0 0.0551591
14 A 56 R 0 -0.0213691
14 A 57 L 0 0.0320174
14 A 58 N 0 -0.0185695
14 A 59 K 0 -0.0177417
14 A 60 L 0 -0.0626706
14 A 61 C 0 -0.071653
14 A 62 Q 0 0.0721072
14 A 63 I 0 -0.0568015
14 A 64 S 0 0.0206375
14 A 65 V 0 -0.0437071
14 A 66 K 0 -0.0196576
14 A 67 E 0 0.0146885
14 A 68 A 0 0.0767572
14 A 69 E 0 -0.0176833
14 A 70 D 0 0.0944069
14 A 71 G 0 -0.0630419
14 A 72 E 0 -0.11159
14 A 73 R 0 0.0360932
14 A 74 V 0 0.00244889
14 A 75 L 0 -0.0702073
14 A 76 P 0 -0.031317
14 A 77 G 0 -0.0624957
14 A 78 H 0 -0.052193
14 A 79 A 0 -0.0620807
14 A 80 Y 0 -0.00545789
14 A 81 I 0 -0.0386035
14 A 82 A 0 -0.103496
14 A 83 P 0 -0.0694738
14 A 84 G 0 -0.00123529
14 A 85 D 0 -0.125682
14 A 86 K 0 0.0328227
14 A 87 H 0 -0.0627199
14 A 88 M 0 0.212093
14 A 89 E 0 0.00199363
14 A 90 L 0 0.0171777
14 A 91 A 0 -0.0563719
14 A 92 R 0 -0.112867
14 A 93 S 0 -0.050041
14 A 94 G 0 -0.0313128
14 A 95 A 0 -0.0319303
14 A 96 N 0 -0.0601227
14 A 97 Y 0 -0.0291627
14 A 98 Q 0 -0.0364062
14 A 99 I 0 -0.0373284
14 A 100 K 0 0.00998906
14 A 101 I 0 0.00959643
14 A 102 H 0 0.00594496
14 A 103 D 0 -0.133782
14 A 104 G 0 0.0503146
14 A 105 P 0 -0.0618
14 A 106 P 0 -0.0539001
14 A 107 V 0 -0.0555487
14 A 108 N 0 -0.0615882
14 A 109 R 0 -0.0470708
14 A 110 H 0 -0.0896024
14 A 111 R 0 -0.0578977
14 A 112 P 0 -0.0334256
14 A 113 S 0 -0.0410586
14 A 114 V 0 0.0787369
14 A 115 D 0 -0.00961608
14 A 116 V 0 -0.0701824
14 A 117 L 0 0.398892
14 A 118 F 0 0.231304
14 A 119 H 0 -0.0180676
14 A 120 S 0 0.011158
14 A 121 V 0 1.32939
14 A 122 A 0 0.186698
14 A 123 K 0 0.0436347
14 A 124 H 0 0.0797584
14 A 125 A 0 -0.0701864
14 A 126 G 0 -0.0432943
14 A 127 R 0 -0.0115153
14 A 128 N 0 -0.0454949
14 A 129 A 0 0.262456
14 A 130 V 0 0.0093747
14 A 131 G 0 0.211368
14 A 132 V 0 -0.0690473
14 A 133 I 0 0.0023463
14 A 134 L 0 0.00915735
14 A 135 T 0 -0.0702908
14 A 136 G 0 -0.00684429
14 A 137 M 0 -0.0385542
14 A 138 G 0 -0.0699572
14 A 139 N 0 -0.0191532
14 A 140 D 0 0.0433573
14 A 141 G 0 0.0152561
14 A 142 A 0 -0.0579459
14 A 143 A 0 -0.0975227
14 A 144 G 0 0.0280429
14 A 145 M 0 -0.0751384
14 A 146 L 0 -0.139073
14 A 147 A 0 -0.0428596
14 A 148 M 0 0.125905
14 A 149 Y 0 -0.143985
14 A 150 Q 0 -0.0336467
14 A 151 A 0 0.0284922
14 A 152 G 0 -0.0296624
14 A 153 A 0 0.0116511
14 A 154 W 0 -0.0614702
14 A 155 T 0 -0.0584395
14 A 156 I 0 -0.0513076
14 A 157 A 0 0.0173912
14 A 158 Q 0 -0.0344866
14 A 159 N 0 -0.0550648
14 A 160 E 0 -0.0326095
14 A 161 A 0 0.0382456
14 A 162 S 0 -0.0787231
14 A 163 C 0 0.0174344
14 A 164 V 0 -0.0446991
14 A 165 V 0 -0.0463105
14 A 166 F 0 -0.0511328
14 A 167 G 0 -0.0472283
14 A 168 M 0 -0.0108512
14 A 169 P 0 -0.0717097
14 A 170 R 0 -0.104431
14 A 171 E 0 -0.0477876
14 A 172 A 0 -0.00718131
14 A 173 I 0 -0.101513
14 A 174 N 0 0.0497405
14 A 175 M 0 -0.0439523
14 A 176 G 0 0.0358893
14 A 177 G 0 -0.0637085
14 A 178 V 0 -0.0512503
14 A 179 S 0 -0.0908289
14 A 180 E 0 -0.0594924
14 A 181 V 0 -0.0272944
14 A 182 V 0 -0.0391926
14 A 183 D 0 -0.0110461
14 A 184 L 0 -0.0447434
14 A 185 S 0 -0.103861
14 A 186 Q 0 -0.0372529
14 A 187 V 0 -0.07739
14 A 188 S 0 -0.0766682
14 A 189 Q 0 -0.0427821
14 A 190 Q 0 -0.0800477
14 A 191 M 0 0.0758091
14 A 192 L 0 -0.128457
14 A 193 A 0 -0.0467578
14 A 194 K 0 0.0404243
14 A 195 I 0 -0.0580272
14 A 196 S 0 -0.0902317
15 I 16 G 0 0.317519
15 I 17 A 0 0.220375
15 I 18 S 0 0.211554
15 I 19 T 0 0.188478
15 I 20 G 0 0.208198
15 I 21 G 0 0.194617
15 I 22 T 0 0.113609
15 I 23 E 0 0.118011
15 I 24 A 0 0.0607147
15 I 25 I 0 0.124482
15 I 26 R 0 -0.0231271
15 I 27 H 0 0.0583617
15 I 28 V 0 0.725295
15 I 29 L 0 0.0321467
15 I 30 Q 0 0.0496231
15 I 31 P 0 0.0142292
15 I 32 L 0 -0.000792584
15 I 33 P 0 0.055801
15 I 34 L 0 0.0058409
15 I 35 S 0 -0.0452393
15 I 36 S 0 0.0171462
15 I 37 P 0 0.0183604
15 I 38 A 0 -0.048818
15 I 39 V 0 0.158382
15 I 40 I 0 0.0365834
15 I 41 I 0 0.0630634
15 I 42 T 0 0.00298799
15 I 43 Q 0 0.0755775
15 I 44 H 0 0.0470237
15 I 45 M 0 -0.0470752
15 I 46 P 0 0.0152944
15 I 47 P 0 -0.0512555
15 I 48 G 0 -0.0836746
15 I 49 F 0 -0.0148488
15 I 50 T 0 -0.00767691
15 I 51 R 0 -0.0402911
15 I 52 S 0 0.0129621
15 I 53 F 0 -0.0470687
15 I 54 A 0 0.0392388
15 I 55 E 0 -0.00233633
15 I 56 R 0 -0.039649
15 I 57 L 0 -0.0103915
15 I 58 N 0 -0.0231471
15 I 59 K 0 0.0191443
15 I 60 L 0 -0.121192
15 I 61 C 0 0.032018
15 I 62 Q 0 -0.100256
15 I 63 I 0 -0.0453078
15 I 64 S 0 -0.012851
15 I 65 V 0 -0.0174213
15 I 66 K 0 -0.00703898
15 I 67 E 0 -0.0339087
15 I 68 A 0 -0.039303
15 I 69 E 0 -0.0233131
15 I 70 D 0 -0.0687908
15 I 71 G 0 -0.0431265
15 I 72 E 0 -0.0896959
15 I 73 R 0 -0.000191138
15 I 74 V 0 -0.065431
15 I 75 L 0 0.0146528
15 I 76 P 0 -0.0334429
15 I 77 G 0 -0.037769
15 I 78 H 0 -0.0443326
15 I 79 A 0 0.0586401
15 I 80 Y 0 -0.0272762
15 I 81 I 0 -0.0829506
15 I 82 A 0 -0.0305606
15 I 83 P 0 0.0153806
15 I 84 G 0 -0.0511627
15 I 85 D 0 -0.106411
15 I 86 K 0 -0.053736
15 I 87 H 0 -0.0607382
15 I 88 M 0 -0.0582303
15 I 89 E 0 -0.0475891
15 I 90 L 0 -0.0404693
15 I 91 A 0 -0.0198527
15 I 92 R 0 -0.111868
15 I 93 S 0 0.0928817
15 I 94 G 0 -0.0478652
15 I 95 A 0 -0.0653219
15 I 96 N 0 0.00144865
15 I 97 Y 0 -0.00988343
15 I 98 Q 0 -0.0426204
15 I 99 I 0 -0.0472252
15 I 100 K 0 -0.0372203
15 I 101 I 0 -0.0114973
15 I 102 H 0 0.0119988
15 I 103 D 0 -0.0421108
15 I 104 G 0 -0.0732933
15 I 105 P 0 0.00154098
15 I 106 P 0 -0.0797323
15 I 107 V 0 -0.0642106
15 I 108 N 0 -0.0808968
15 I 109 R 0 -0.0705245
15 I 110 H 0 -0.0326163
15 I 111 R 0 -0.0345756
15 I 112 P 0 0.0191143
15 I 113 S 0 -0.0408374
15 I 114 V 0 -0.0372685
15 I 115 D 0 -0.0240182
15 I 116 V 0 0.00163819
15 I 117 L 0 -0.0691271
15 I 118 F 0 -0.00760246
15 I 119 H 0 -0.0196284
15 I 120 S 0 -0.0117852
15 I 121 V 0 0.0145525
15 I 122 A 0 -0.0612442
15 I 123 K 0 0.0710737
15 I 124 H 0 -0.00896634
15 I 125 A 0 -0.0250826
15 I 126 G 0 -0.00537209
15 I 127 R 0 0.0931417
15 I 128 N 0 -0.0701729
15 I 129 A 0 0.0144722
15 I 130 V 0 0.0175746
15 I 131 G 0 -0.0726304
15 I 132 V 0 0.0125254
15 I 133 I 0 -0.0110631
15 I 134 L 0 0.20737
15 I 135 T 0 0.0119898
15 I 136 G 0 0.0369861
15 I 137 M 0 0.0353704
15 I 138 G 0 0.040392
15 I 139 N 0 0.0464236
15 I 140 D 0 0.0460248
15 I 141 G 0 0.053816
15 I 142 A 0 -0.101254
15 I 143 A 0 -0.119126
15 I 144 G 0 0.0060985
15 I 145 M 0 0.0372797
15 I 146 L 0 -0.0169539
15 I 147 A 0 -0.055977
15 I 148 M 0 -0.0272278
15 I 149 Y 0 -0.0724881
15 I 150 Q 0 0.0405775
15 I 151 A 0 -0.128942
15 I 152 G 0 0.042591
15 I 153 A 0 -0.0341378
15 I 154 W 0 -0.0613192
15 I 155 T 0 -0.0650322
15 I 156 I 0 -0.0202709
15 I 157 A 0 -0.0148157
15 I 158 Q 0 0.0276788
15 I 159 N 0 -0.0283493
15 I 160 E 0 -0.0963805
15 I 161 A 0 -0.0434825
15 I 162 S 0 0.00916728
15 I 163 C 0 0.022678
15 I 164 V 0 -0.0615903
15 I 165 V 0 -0.0444074
15 I 166 F 0 -0.0334678
15 I 167 G 0 -0.00226777
15 I 168 M 0 0.0265636
15 I 169 P 0 0.016325
15 I 170 R 0 0.0474367
15 I 171 E 0 -0.0540026
15 I 172 A 0 -0.00634252
15 I 173 I 0 -0.0575426
15 I 174 N 0 -0.100413
15 I 175 M 0 -0.0170331
15 I 176 G 0 0.000368537
15 I 177 G 0 0.0242805
15 I 178 V 0 -0.0763161
15 I 179 S 0 -0.031449
15 I 180 E 0 -0.00710526
15 I 181 V 0 0.0356092
15 I 182 V 0 -0.0527145
15 I 183 D 0 -0.0221678
15 I 184 L 0 -0.0532235
15 I 185 S 0 0.0225389
15 I 186 Q 0 -0.0693577
15 I 187 V 0 0.0213192
15 I 188 S 0 -0.031005
15 I 189 Q 0 -0.0319921
15 I 190 Q 0 -0.120258
15 I 191 M 0 0.0582435
15 I 192 L 0 -0.0186498
15 I 193 A 0 0.0783787
15 I 194 K 0 -0.0858038
15 I 195 I 0 -0.00727095
15 I 196 S 0 0.0550301
16 G 17 A 0 0.217625
16 G 18 S 0 0.252126
16 G 19 T 0 0.196101
16 G 20 G 0 0.246645
16 G 21 G 0 0.216162
16 G 22 T 0 0.121445
16 G 23 E 0 0.0388501
16 G 24 A 0 0.0686387
16 G 25 I 0 0.114212
16 G 26 R 0 0.0258813
16 G 27 H 0 0.0555636
16 G 28 V 0 0.0842035
16 G 29 L 0 0.0427304
16 G 30 Q 0 -0.0121567
16 G 31 P 0 0.0290246
16 G 32 L 0 -0.019647
16 G 33 P 0 0.0321544
16 G 34 L 0 -0.0534928
16 G 35 S 0 -0.062798
16 G 36 S 0 -0.0887778
16 G 37 P 0 -0.00922825
16 G 38 A 0 -0.0433609
16 G 39 V 0 -0.0259086
16 G 40 I 0 -0.0358042
16 G 41 I 0 0.0033198
16 G 42 T 0 0.0866844
16 G 43 Q 0 0.0339996
16 G 44 H 0 0.180681
16 G 45 M 0 -0.00808114
16 G 46 P 0 0.130784
16 G 47 P 0 0.0252916
16 G 48 G 0 -0.0240769
16 G 49 F 0 -0.0180292
16 G 50 T 0 -0.0119664
16 G 51 R 0 -0.0103434
16 G 52 S 0 0.0235042
16 G 53 F 0 -0.0337436
16 G 54 A 0 0.038261
16 G 55 E 0 0.00721527
16 G 56 R 0 0.0576451
16 G 57 L 0 0.0419317
16 G 58 N 0 -0.0522263
16 G 59 K 0 -0.0534309
16 G 60 L 0 -0.071224
16 G 61 C 0 -0.0227996
16 G 62 Q 0 -0.0646816
16 G 63 I 0 -0.0328745
16 G 64 S 0 -0.101565
16 G 65 V 0 0.0739416
16 G 66 K 0 -0.018327
16 G 67 E 0 -0.0129682
16 G 68 A 0 0.0266415
16 G 69 E 0 -0.0409423
16 G 70 D 0 -0.0426153
16 G 71 G 0 -0.0304177
16 G 72 E 0 -0.05105
16 G 73 R 0 -0.093002
16 G 74 V 0 -0.00560989
16 G 75 L 0 -0.0535693
16 G 76 P 0 -0.0215595
16 G 77 G 0 -0.0298318
16 G 78 H 0 -0.04785
16 G 79 A 0 -0.0278513
16 G 80 Y 0 0.0183377
16 G 81 I 0 -0.0589229
16 G 82 A 0 0.0371009
16 G 83 P 0 0.0465579
16 G 84 G 0 0.092153
16 G 85 D 0 -0.0592696
16 G 86 K 0 -0.0684404
16 G 87 H 0 -0.037831
16 G 88 M 0 -0.0332984
16 G 89 E 0 -0.104608
16 G 90 L 0 -0.0436192
16 G 91 A 0 -0.0926839
16 G 92 R 0 0.0176366
16 G 93 S 0 -0.0240046
16 G 94 G 0 -0.061627
16 G 95 A 0 -0.0408052
16 G 96 N 0 -0.0889895
16 G 97 Y 0 -0.0567772
16 G 98 Q 0 -0.0778316
16 G 99 I 0 -0.0400088
16 G 100 K 0 -0.0844077
16 G 101 I 0 -0.0489789
16 G 102 H 0 -0.0622772
16 G 103 D 0 -0.065954
16 G 104 G 0 -0.0257204
16 G 105 P 0 -0.0596917
16 G 106 P 0 -0.0357689
16 G 107 V 0 0.0548116
16 G 108 N 0 0.0540375
16 G 109 R 0 -0.065909
16 G 110 H 0 0.0366325
16 G 111 R 0 -0.0217985
16 G 112 P 0 -0.0105302
16 G 113 S 0 0.0348802
16 G 114 V 0 1.23051
16 G 115 D 0 -0.00510783
16 G 116 V 0 -0.0216111
16 G 117 L 0 -0.0440217
16 G 118 F 0 0.168356
16 G 119 H 0 -0.062476
16 G 120 S 0 -0.0514826
16 G 121 V 0 -0.0101718
16 G 122 A 0 -0.022104
16 G 123 K 0 -0.0788298
16 G 124 H 0 -0.09256
16 G 125 A 0 -0.0899354
16 G 126 G 0 -0.0225285
16 G 127 R 0 -0.0945745
16 G 128 N 0 -0.0554496
16 G 129 A 0 0.00525765
16 G 130 V 0 -0.0461627
16 G 131 G 0 0.0980022
16 G 132 V 0 -0.015011
16 G 133 I 0 0.248385
16 G 134 L 0 0.0122998
16 G 135 T 0 -0.00672192
16 G 136 G 0 0.0464063
16 G 137 M 0 -0.0102618
16 G 138 G 0 0.0211082
16 G 139 N 0 -0.0655338
16 G 140 D 0 0.0865293
16 G 141 G 0 0.0577246
16 G 142 A 0 -0.0594068
16 G 143 A 0 -0.0885502
16 G 144 G 0 -0.0137883
16 G 145 M 0 0.0585817
16 G 146 L 0 -0.071285
16 G 147 A 0 -0.0615875
16 G 148 M 0 -0.0171709
16 G 149 Y 0 -0.0538474
16 G 150 Q 0 0.0198382
16 G 151 A 0 -0.0157413
16 G 152 G 0 -0.0221972
16 G 153 A 0 -0.00921175
16 G 154 W 0 -0.0774907
16 G 155 T 0 -0.0407078
16 G 156 I 0 -0.0324435
16 G 157 A 0 -0.0239089
16 G 158 Q 0 0.0171274
16 G 159 N 0 -0.00280351
16 G 160 E 0 -0.0520286
16 G 161 A 0 -0.00639439
16 G 162 S 0 -0.0182111
16 G 163 C 0 -0.0539364
16 G 164 V 0 -0.0527754
16 G 165 V 0 -0.0374279
16 G 166 F 0 -0.0879141
16 G 167 G 0 0.00213513
16 G 168 M 0 0.062685
16 G 169 P 0 0.0399853
16 G 170 R 0 -0.0566742
16 G 171 E 0 -0.0400613
16 G 172 A 0 -0.0179236
16 G 173 I 0 -0.0549324
16 G 174 N 0 -0.053802
16 G 175 M 0 -0.0479419
16 G 176 G 0 -0.0269746
16 G 177 G 0 -0.0804126
16 G 178 V 0 -0.0755916
16 G 179 S 0 -0.107248
16 G 180 E 0 -0.137704
16 G 181 V 0 -0.0493217
16 G 182 V 0 -0.11747
16 G 183 D 0 -0.0923166
16 G 184 L 0 0.0209396
16 G 185 S 0 -0.0703212
16 G 186 Q 0 -0.034018
16 G 187 V 0 0.0422366
16 G 188 S 0 -0.0495823
16 G 189 Q 0 -0.0797602
16 G 190 Q 0 -0.0164747
16 G 191 M 0 -0.026993
16 G 192 L 0 -0.0576322
16 G 193 A 0 -0.0275383
16 G 194 K 0 -0.0748356
16 G 195 I 0 -0.0368151
16 G 196 S 0 -0.0426815
17 A 18 S 0 0.204698
17 A 19 T 0 0.151802
17 A 20 G 0 0.19068
17 A 21 G 0 0.69451
17 A 22 T 0 0.148649
17 A 23 E 0 0.201857
17 A 24 A 0 0.217749
17 A 25 I 0 0.410634
17 A 26 R 0 0.156558
17 A 27 H 0 0.0883491
17 A 28 V 0 0.11195
17 A 29 L 0 -0.00353461
17 A 30 Q 0 0.222658
17 A 31 P 0 0.0717806
17 A 32 L 0 -0.00204124
17 A 33 P 0 -0.0587007
17 A 34 L 0 -0.0660824
17 A 35 S 0 -0.014856
17 A 36 S 0 -0.0736618
17 A 37 P 0 -0.0402504
17 A 38 A 0 0.0415603
17 A 39 V 0 -0.0570738
17 A 40 I 0 -0.0508924
17 A 41 I 0 -0.109317
17 A 42 T 0 0.0325909
17 A 43 Q 0 0.280622
17 A 44 H 0 0.0434378
17 A 45 M 0 -0.00434291
17 A 46 P 0 -0.0268825
17 A 47 P 0 -0.0722427
17 A 48 G 0 -0.0291118
17 A 49 F 0 0.0419007
17 A 50 T 0 -0.0506039
17 A 51 R 0 0.0377345
17 A 52 S 0 -0.0213866
17 A 53 F 0 0.12018
17 A 54 A 0 -0.0751156
17 A 55 E 0 0.00648975
17 A 56 R 0 0.0585309
17 A 57 L 0 -0.0276154
17 A 58 N 0 -0.0536194
17 A 59 K 0 -0.010302
17 A 60 L 0 -0.0566502
17 A 61 C 0 -0.0776173
17 A 62 Q 0 -0.0209793
17 A 63 I 0 -0.053938
17 A 64 S 0 0.0132741
17 A 65 V 0 -0.00979054
17 A 66 K 0 -0.048788
17 A 67 E 0 -0.0665327
17 A 68 A 0 -0.0836435
17 A 69 E 0 -0.0162333
17 A 70 D 0 -0.0472509
17 A 71 G 0 -0.00143371
17 A 72 E 0 -0.108799
17 A 73 R 0 -0.0836412
17 A 74 V 0 -0.127635
17 A 75 L 0 -0.0381032
17 A 76 P 0 -0.0249038
17 A 77 G 0 -0.0473104
17 A 78 H 0 -9.50052e-05
17 A 79 A 0 0.0757902
17 A 80 Y 0 -0.0650745
17 A 81 I 0 -0.0343786
17 A 82 A 0 -0.0122608
17 A 83 P 0 -0.0382553
17 A 84 G 0 -0.0381377
17 A 85 D 0 0.0294076
17 A 86 K 0 -0.104399
17 A 87 H 0 -0.0306814
17 A 88 M 0 -0.0588304
17 A 89 E 0 -0.0207818
17 A 90 L 0 -0.11107
17 A 91 A 0 -0.0866449
17 A 92 R 0 -0.0103399
17 A 93 S 0 -0.022632
17 A 94 G 0 -0.0262583
17 A 95 A 0 0.00343805
17 A 96 N 0 0.0413127
17 A 97 Y 0 0.0109245
17 A 98 Q 0 -0.0528908
17 A 99 I 0 -0.0471997
17 A 100 K 0 -0.0695615
17 A 101 I 0 0.0584033
17 A 102 H 0 0.0363476
17 A 103 D 0 -0.044764
17 A 104 G 0 -0.0805128
17 A 105 P 0 -0.0700032
17 A 106 P 0 -0.0445559
17 A 107 V 0 -0.0569603
17 A 108 N 0 0.0335396
17 A 109 R 0 0.0832171
17 A 110 H 0 0.084279
17 A 111 R 0 -0.0637687
17 A 112 P 0 -0.102684
17 A 113 S 0 -0.0391406
17 A 114 V 0 0.178528
17 A 115 D 0 -0.073448
17 A 116 V 0 -0.0170507
17 A 117 L 0 -0.0770092
17 A 118 F 0 0.0433775
17 A 119 H 0 -0.0218568
17 A 120 S 0 -0.0257275
17 A 121 V 0 -0.0930898
17 A 122 A 0 0.0308398
17 A 123 K 0 -0.00104206
17 A 124 H 0 -0.00481806
17 A 125 A 0 -0.0732651
17 A 126 G 0 -0.0465459
17 A 127 R 0 -0.0269875
17 A 128 N 0 -0.136028
17 A 129 A 0 -0.0694489
17 A 130 V 0 0.0600788
17 A 131 G 0 -0.018715
17 A 132 V 0 0.0314435
17 A 133 I 0 0.176305
17 A 134 L 0 0.504262
17 A 135 T 0 0.278493
17 A 136 G 0 0.0119618
17 A 137 M 0 -0.067418
17 A 138 G 0 0.00160179
17 A 139 N 0 0.0246699
17 A 140 D 0 0.00200155
17 A 141 G 0 0.0169476
17 A 142 A 0 0.081599
17 A 143 A 0 -0.0947718
17 A 144 G 0 0.0408129
17 A 145 M 0 -0.00328147
17 A 146 L 0 -0.00574023
17 A 147 A 0 -0.0731968
17 A 148 M 0 -0.0775719
17 A 149 Y 0 0.0123451
17 A 150 Q 0 -0.103847
17 A 151 A 0 -0.0325857
17 A 152 G 0 0.0169545
17 A 153 A 0 -0.0302146
17 A 154 W 0 -0.0572556
17 A 155 T 0 0.00174627
17 A 156 I 0 -0.0481631
17 A 157 A 0 0.0165076
17 A 158 Q 0 0.0631961
17 A 159 N 0 -0.0636876
17 A 160 E 0 0.0202847
17 A 161 A 0 -0.0949808
17 A 162 S 0 -0.0851937
17 A 163 C 0 -0.0583332
17 A 164 V 0 -0.0871026
17 A 165 V 0 -0.0555047
17 A 166 F 0 -0.0706326
17 A 167 G 0 -0.069852
17 A 168 M 0 -0.0185888
17 A 169 P 0 0.00773844
17 A 170 R 0 -0.0849375
17 A 171 E 0 -0.106789
17 A 172 A 0 -0.0220081
17 A 173 I 0 -0.123004
17 A 174 N 0 -0.108387
17 A 175 M 0 -0.0764766
17 A 176 G 0 -0.0653174
17 A 177 G 0 -0.0228922
17 A 178 V 0 -0.0413315
17 A 179 S 0 -0.0370114
17 A 180 E 0 -0.0710114
17 A 181 V 0 -0.0989169
17 A 182 V 0 -0.0216866
17 A 183 D 0 -0.018875
17 A 184 L 0 0.0263733
17 A 185 S 0 0.050093
17 A 186 Q 0 0.0265093
17 A 187 V 0 0.0156339
17 A 188 S 0 -0.0431603
17 A 189 Q 0 -0.084284
17 A 190 Q 0 -0.062198
17 A 191 M 0 -0.0355504
17 A 192 L 0 -0.00208095
17 A 193 A 0 -0.0319022
17 A 194 K 0 -0.0605994
17 A 195 I 0 -0.0648341
17 A 196 S 0 -0.000551007
18 S 19 T 0 0.269386
18 S 20 G 0 0.353296
18 S 21 G 0 0.276504
18 S 22 T 0 0.209649
18 S 23 E 0 0.0939784
18 S 24 A 0 0.152083
18 S 25 I 0 0.132659
18 S 26 R 0 0.0547232
18 S 27 H 0 0.0408761
18 S 28 V 0 0.0876376
18 S 29 L 0 0.0980488
18 S 30 Q 0 0.000912915
18 S 31 P 0 -0.0188481
18 S 32 L 0 0.0479694
18 S 33 P 0 0.0787318
18 S 34 L 0 -0.010878
18 S 35 S 0 0.0130461
18 S 36 S 0 -0.0272265
18 S 37 P 0 0.0158094
18 S 38 A 0 0.00592982
18 S 39 V 0 0.0785999
18 S 40 I 0 0.0501472
18 S 41 I 0 0.0692412
18 S 42 T 0 0.0603115
18 S 43 Q 0 0.120768
18 S 44 H 0 0.268212
18 S 45 M 0 0.0760304
18 S 46 P 0 0.0303678
18 S 47 P 0 -0.0221244
18 S 48 G 0 -0.0316797
18 S 49 F 0 0.0341974
18 S 50 T 0 0.032442
18 S 51 R 0 6.1267e-05
18 S 52 S 0 -0.0237898
18 S 53 F 0 0.0449404
18 S 54 A 0 0.0198063
18 S 55 E 0 -0.0224647
18 S 56 R 0 0.0572895
18 S 57 L 0 0.0463834
18 S 58 N 0 0.0119546
18 S 59 K 0 -0.0637509
18 S 60 L 0 -0.0571123
18 S 61 C 0 0.00339053
18 S 62 Q 0 -0.0492346
18 S 63 I 0 -0.0432164
18 S 64 S 0 -0.0351675
18 S 65 V 0 0.0263818
18 S 66 K 0 -0.0366504
18 S 67 E 0 0.00348971
18 S 68 A 0 0.0178101
18 S 69 E 0 -0.0592825
18 S 70 D 0 0.00483489
18 S 71 G 0 -0.00230123
18 S 72 E 0 0.0362675
18 S 73 R 0 -0.0564139
18 S 74 V 0 -0.00487701
18 S 75 L 0 -0.0801823
18 S 76 P 0 -0.0489165
18 S 77 G 0 0.000633877
18 S 78 H 0 -0.0640504
18 S 79 A 0 0.0284845
18 S 80 Y 0 -0.0182743
18 S 81 I 0 -0.0013795
18 S 82 A 0 0.0449045
18 S 83 P 0 -0.0165867
18 S 84 G 0 -0.0121874
18 S 85 D 0 -0.010556
18 S 86 K 0 -0.0527723
18 S 87 H 0 0.0346953
18 S 88 M 0 0.00338517
18 S 89 E 0 -0.0828019
18 S 90 L 0 -0.0274165
18 S 91 A 0 -0.0895557
18 S 92 R 0 -0.0702408
18 S 93 S 0 -0.0882477
18 S 94 G 0 -0.0419559
18 S 95 A 0 -0.0489458
18 S 96 N 0 -0.0599888
18 S 97 Y 0 -0.0510106
18 S 98 Q 0 -0.0789924
18 S 99 I 0 -0.0236779
18 S 100 K 0 -0.0866879
18 S 101 I 0 -0.063933
18 S 102 H 0 -0.0592853
18 S 103 D 0 -0.0550655
18 S 104 G 0 -0.0687049
18 S 105 P 0 -0.0663246
18 S 106 P 0 -0.0720444
18 S 107 V 0 -0.0482001
18 S 108 N 0 -0.0796773
18 S 109 R 0 -0.074476
18 S 110 H 0 -0.0174926
18 S 111 R 0 -0.0277288
18 S 112 P 0 0.0453363
18 S 113 S 0 0.022254
18 S 114 V 0 0.0203621
18 S 115 D 0 0.0112625
18 S 116 V 0 -0.0511335
18 S 117 L 0 0.0189714
18 S 118 F 0 -0.00898685
18 S 119 H 0 -0.064487
18 S 120 S 0 0.021264
18 S 121 V 0 -0.0277271
18 S 122 A 0 -0.0409898
18 S 123 K 0 -0.0688473
18 S 124 H 0 -0.0976671
18 S 125 A 0 -0.0712481
18 S 126 G 0 -0.0714735
18 S 127 R 0 -0.0863358
18 S 128 N 0 -0.0169198
18 S 129 A 0 -0.0404908
18 S 130 V 0 -0.0162049
18 S 131 G 0 0.027204
18 S 132 V 0 0.0153061
18 S 133 I 0 0.0131735
18 S 134 L 0 0.0160494
18 S 135 T 0 0.0859119
18 S 136 G 0 0.109122
18 S 137 M 0 0.0215024
18 S 138 G 0 0.0491287
18 S 139 N 0 -0.0435099
18 S 140 D 0 0.0532131
18 S 141 G 0 0.0728166
18 S 142 A 0 0.0132846
18 S 143 A 0 -0.0611811
18 S 144 G 0 0.0264976
18 S 145 M 0 -0.0285574
18 S 146 L 0 -0.0802133
18 S 147 A 0 -0.100582
18 S 148 M 0 0.0106428
18 S 149 Y 0 -0.0810358
18 S 150 Q 0 -0.0687884
18 S 151 A 0 -0.0676414
18 S 152 G 0 0.00368238
18 S 153 A 0 -0.0347781
18 S 154 W 0 -0.0874838
18 S 155 T 0 -0.006552
18 S 156 I 0 -0.00332889
18 S 157 A 0 0.0279825
18 S 158 Q 0 0.0742651
18 S 159 N 0 -0.0191667
18 S 160 E 0 0.0160445
18 S 161 A 0 -0.0637894
18 S 162 S 0 0.0229095
18 S 163 C 0 0.0541328
18 S 164 V 0 -0.0129121
18 S 165 V 0 0.0103347
18 S 166 F 0 -0.0481935
18 S 167 G 0 0.00926229
18 S 168 M 0 0.130254
18 S 169 P 0 0.114974
18 S 170 R 0 -0.0689179
18 S 171 E 0 0.00973252
18 S 172 A 0 0.0215901
18 S 173 I 0 -0.0481649
18 S 174 N 0 -0.053263
18 S 175 M 0 -0.0841897
18 S 176 G 0 -0.0242941
18 S 177 G 0 -0.108331
18 S 178 V 0 -0.0588575
18 S 179 S 0 -0.0783301
18 S 180 E 0 -0.11825
18 S 181 V 0 -0.046841
18 S 182 V 0 -0.0787263
18 S 183 D 0 -0.0314002
18 S 184 L 0 -0.0380408
18 S 185 S 0 -0.0613675
18 S 186 Q 0 -0.0410982
18 S 187 V 0 0.0164071
18 S 188 S 0 -0.0944292
18 S 189 Q 0 -0.0774013
18 S 190 Q 0 -0.0730854
18 S 191 M 0 -0.00419766
18 S 192 L 0 -0.0998328
18 S 193 A 0 -0.0860056
18 S 194 K 0 -0.0849887
18 S 195 I 0 -0.069499
18 S 196 S 0 -0.0467487
19 T 20 G 0 0.269353
19 T 21 G 0 0.255637
19 T 22 T 0 0.24459
19 T 23 E 0 0.039891
19 T 24 A 0 0.132101
19 T 25 I 0 0.150495
19 T 26 R 0 0.0121335
19 T 27 H 0 0.0288218
19 T 28 V 0 0.0430206
19 T 29 L 0 0.0544912
19 T 30 Q 0 0.00803239
19 T 31 P 0 -0.0301443
19 T 32 L 0 0.00127847
19 T 33 P 0 -0.0498568
19 T 34 L 0 -0.0548764
19 T 35 S 0 -0.0030961
19 T 36 S 0 -0.0469317
19 T 37 P 0 -0.0237303
19 T 38 A 0 -0.0664522
19 T 39 V 0 -0.0275778
19 T 40 I 0 0.0930577
19 T 41 I 0 0.0535228
19 T 42 T 0 0.0249565
19 T 43 Q 0 0.0244266
19 T 44 H 0 0.0685848
19 T 45 M 0 0.217105
19 T 46 P 0 0.0818429
19 T 47 P 0 0.0247855
19 T 48 G 0 -0.0419664
19 T 49 F 0 0.136275
19 T 50 T 0 0.0555348
19 T 51 R 0 0.0882284
19 T 52 S 0 0.0188983
19 T 53 F 0 0.125296
19 T 54 A 0 0.0772362
19 T 55 E 0 0.0167736
19 T 56 R 0 0.120044
19 T 57 L 0 0.0296186
19 T 58 N 0 -0.0043118
19 T 59 K 0 -0.0129453
19 T 60 L 0 -0.0352019
19 T 61 C 0 -0.0183767
19 T 62 Q 0 -0.0796463
19 T 63 I 0 -0.0128763
19 T 64 S 0 -0.0708011
19 T 65 V 0 0.0256366
19 T 66 K 0 -0.0184806
19 T 67 E 0 0.0374991
19 T 68 A 0 0.01499
19 T 69 E 0 -0.0861216
19 T 70 D 0 0.00274877
19 T 71 G 0 0.00651784
19 T 72 E 0 -0.0313628
19 T 73 R 0 -0.0457786
19 T 74 V 0 -0.0596453
19 T 75 L 0 -0.075679
19 T 76 P 0 -0.0609285
19 T 77 G 0 -0.0495353
19 T 78 H 0 -0.0671704
19 T 79 A 0 -0.0146219
19 T 80 Y 0 -0.0364156
19 T 81 I 0 -0.0479913
19 T 82 A 0 -0.0160513
19 T 83 P 0 -0.0179888
19 T 84 G 0 0.0819861
19 T 85 D 0 0.0412596
19 T 86 K 0 -0.109391
19 T 87 H 0 -0.0176924
19 T 88 M 0 -0.0442977
19 T 89 E 0 -0.0420313
19 T 90 L 0 0.0420183
19 T 91 A 0 -0.072897
19 T 92 R 0 -0.0540638
19 T 93 S 0 -0.031061
19 T 94 G 0 -0.0578246
19 T 95 A 0 -0.0619462
19 T 96 N 0 -0.117984
19 T 97 Y 0 -0.00417737
19 T 98 Q 0 -0.0814119
19 T 99 I 0 -0.0211604
19 T 100 K 0 -0.109322
19 T 101 I 0 -0.0906662
19 T 102 H 0 -0.114703
19 T 103 D 0 -0.0377814
19 T 104 G 0 -0.0968847
19 T 105 P 0 -0.068595
19 T 106 P 0 -0.0651754
19 T 107 V 0 -0.112761
19 T 108 N 0 -0.0988395
19 T 109 R 0 -0.0908866
19 T 110 H 0 0.0028105
19 T 111 R 0 -0.0656235
19 T 112 P 0 0.0143039
19 T 113 S 0 0.0188257
19 T 114 V 0 0.0593091
19 T 115 D 0 -0.0207873
19 T 116 V 0 -0.0167379
19 T 117 L 0 0.00781258
19 T 118 F 0 0.0121036
19 T 119 H 0 -0.0741673
19 T 120 S 0 -0.00322498
19 T 121 V 0 -0.0322608
19 T 122 A 0 -0.0319492
19 T 123 K 0 -0.0549065
19 T 124 H 0 -0.0989638
19 T 125 A 0 -0.0707904
19 T 126 G 0 -0.074329
19 T 127 R 0 -0.110196
19 T 128 N 0 -0.046648
19 T 129 A 0 -0.0143694
19 T 130 V 0 -0.0542617
19 T 131 G 0 -0.0373828
19 T 132 V 0 -0.0463954
19 T 133 I 0 -0.0218191
19 T 134 L 0 0.00910184
19 T 135 T 0 0.150099
19 T 136 G 0 0.0116176
19 T 137 M 0 0.0867413
19 T 138 G 0 0.0818206
19 T 139 N 0 -0.00230003
19 T 140 D 0 0.0457335
19 T 141 G 0 0.0151477
19 T 142 A 0 -0.016904
19 T 143 A 0 -0.0831881
19 T 144 G 0 -0.0248421
19 T 145 M 0 -0.0509373
19 T 146 L 0 -0.0451874
19 T 147 A 0 -0.0261912
19 T 148 M 0 -0.00863768
19 T 149 Y 0 -0.0263716
19 T 150 Q 0 -0.0611285
19 T 151 A 0 -0.0837153
19 T 152 G 0 -0.0068643
19 T 153 A 0 -0.000736721
19 T 154 W 0 -0.0586082
19 T 155 T 0 -0.0358656
19 T 156 I 0 -0.0613107
19 T 157 A 0 0.0224484
19 T 158 Q 0 0.0523882
19 T 159 N 0 0.0203175
19 T 160 E 0 -0.00798504
19 T 161 A 0 -0.0314054
19 T 162 S 0 0.0313299
19 T 163 C 0 0.10287
19 T 164 V 0 0.303274
19 T 165 V 0 0.27035
19 T 166 F 0 0.102148
19 T 167 G 0 0.0478479
19 T 168 M 0 0.0739887
19 T 169 P 0 0.114277
19 T 170 R 0 -0.0220269
19 T 171 E 0 0.0366464
19 T 172 A 0 -0.0396944
19 T 173 I 0 -0.0463284
19 T 174 N 0 -0.0328412
19 T 175 M 0 -0.0803008
19 T 176 G 0 -0.00514695
19 T 177 G 0 -0.0564836
19 T 178 V 0 0.0106253
19 T 179 S 0 -0.0425683
19 T 180 E 0 -0.09653
19 T 181 V 0 -0.0100568
19 T 182 V 0 -0.0521349
19 T 183 D 0 -0.0257096
19 T 184 L 0 -0.0412068
19 T 185 S 0 -0.0986555
19 T 186 Q 0 -0.0596882
19 T 187 V 0 -0.0112772
19 T 188 S 0 -0.0938955
19 T 189 Q 0 -0.0836208
19 T 190 Q 0 -0.0787902
19 T 191 M 0 0.0347919
19 T 192 L 0 -0.0601447
19 T 193 A 0 -0.0468706
19 T 194 K 0 -0.0623152
19 T 195 I 0 -0.027274
19 T 196 S 0 -0.0283051
20 G 21 G 0 0.327552
20 G 22 T 0 0.224028
20 G 23 E 0 0.073
20 G 24 A 0 0.207313
20 G 25 I 0 0.124855
20 G 26 R 0 0.0290652
20 G 27 H 0 0.0353813
20 G 28 V 0 0.0807585
20 G 29 L 0 0.0791532
20 G 30 Q 0 0.0349487
20 G 31 P 0 -0.00180457
20 G 32 L 0 0.0767922
20 G 33 P 0 0.0150361
20 G 34 L 0 0.00164414
20 G 35 S 0 -0.00127546
20 G 36 S 0 -0.0147564
20 G 37 P 0 0.0438407
20 G 38 A 0 0.000420174
20 G 39 V 0 0.00959914
20 G 40 I 0 0.0437331
20 G 41 I 0 0.051694
20 G 42 T 0 0.0610082
20 G 43 Q 0 0.0494442
20 G 44 H 0 0.15119
20 G 45 M 0 0.0481267
20 G 46 P 0 0.0373245
20 G 47 P 0 0.0136346
20 G 48 G 0 0.0023156
20 G 49 F 0 0.0776137
20 G 50 T 0 -0.00501709
20 G 51 R 0 -0.0113828
20 G 52 S 0 -0.023696
20 G 53 F 0 0.0550252
20 G 54 A 0 0.0124119
20 G 55 E 0 -0.0122556
20 G 56 R 0 0.0324618
20 G 57 L 0 0.0409997
20 G 58 N 0 -0.00798234
20 G 59 K 0 -0.0364855
20 G 60 L 0 -0.0430411
20 G 61 C 0 0.0187699
20 G 62 Q 0 -0.0558319
20 G 63 I 0 -0.0200737
20 G 64 S 0 -0.0493457
20 G 65 V 0 0.0110909
20 G 66 K 0 -0.0310154
20 G 67 E 0 -0.0108808
20 G 68 A 0 0.047413
20 G 69 E 0 -0.0453618
20 G 70 D 0 -0.0484873
20 G 71 G 0 -0.0347594
20 G 72 E 0 -0.0104699
20 G 73 R 0 -0.0712499
20 G 74 V 0 -0.0159401
20 G 75 L 0 -0.0465432
20 G 76 P 0 -0.0290195
20 G 77 G 0 0.0110691
20 G 78 H 0 -0.0628044
20 G 79 A 0 -0.00506446
20 G 80 Y 0 -0.0218513
20 G 81 I 0 0.0153605
20 G 82 A 0 0.00981175
20 G 83 P 0 -0.00717712
20 G 84 G 0 0.00747839
20 G 85 D 0 -0.0194504
20 G 86 K 0 -0.09095
20 G 87 H 0 -0.0194413
20 G 88 M 0 -0.0187906
20 G 89 E 0 -0.0621492
20 G 90 L 0 -0.0224261
20 G 91 A 0 -0.0725972
20 G 92 R 0 -0.0723576
20 G 93 S 0 -0.0939102
20 G 94 G 0 -0.0511331
20 G 95 A 0 -0.0712545
20 G 96 N 0 -0.0834329
20 G 97 Y 0 -0.0940306
20 G 98 Q 0 -0.0700734
20 G 99 I 0 -0.0420963
20 G 100 K 0 -0.0657202
20 G 101 I 0 -0.0731985
20 G 102 H 0 -0.0796578
20 G 103 D 0 -0.0604195
20 G 104 G 0 -0.0751235
20 G 105 P 0 -0.0514393
20 G 106 P 0 -0.0562036
20 G 107 V 0 -0.0615802
20 G 108 N 0 -0.0682348
20 G 109 R 0 -0.056946
20 G 110 H 0 -0.0193907
20 G 111 R 0 -0.0494085
20 G 112 P 0 0.0596693
20 G 113 S 0 -0.0125761
20 G 114 V 0 0.0484109
20 G 115 D 0 0.0270591
20 G 116 V 0 -0.0638828
20 G 117 L 0 -0.0127609
20 G 118 F 0 -0.0141862
20 G 119 H 0 -0.0511606
20 G 120 S 0 -0.00119041
20 G 121 V 0 -0.0112194
20 G 122 A 0 -0.0566139
20 G 123 K 0 -0.0701618
20 G 124 H 0 -0.0858472
20 G 125 A 0 -0.0708907
20 G 126 G 0 -0.061212
20 G 127 R 0 -0.0784486
20 G 128 N 0 -0.0714738
20 G 129 A 0 -0.043686
20 G 130 V 0 -0.0259688
20 G 131 G 0 -0.0426584
20 G 132 V 0 -0.000521395
20 G 133 I 0 0.0293172
20 G 134 L 0 0.037088
20 G 135 T 0 0.154059
20 G 136 G 0 0.0984923
20 G 137 M 0 0.0811191
20 G 138 G 0 0.0779005
20 G 139 N 0 -0.0582267
20 G 140 D 0 0.0504861
20 G 141 G 0 0.0446581
20 G 142 A 0 -0.000826428
20 G 143 A 0 -0.0724107
20 G 144 G 0 -0.0110184
20 G 145 M 0 -0.00859995
20 G 146 L 0 -0.0805885
20 G 147 A 0 -0.0708837
20 G 148 M 0 0.00993009
20 G 149 Y 0 -0.0494901
20 G 150 Q 0 -0.055858
20 G 151 A 0 -0.0436667
20 G 152 G 0 0.0017948
20 G 153 A 0 -0.0537873
20 G 154 W 0 -0.111012
20 G 155 T 0 -0.000936568
20 G 156 I 0 -0.0165471
20 G 157 A 0 0.0152728
20 G 158 Q 0 0.102481
20 G 159 N 0 -0.0134325
20 G 160 E 0 0.0540769
20 G 161 A 0 -0.0679408
20 G 162 S 0 0.0654992
20 G 163 C 0 0.0614042
20 G 164 V 0 -0.0176229
20 G 165 V 0 0.0204156
20 G 166 F 0 0.0222606
20 G 167 G 0 0.0186823
20 G 168 M 0 0.127123
20 G 169 P 0 0.116159
20 G 170 R 0 -0.0643549
20 G 171 E 0 -0.0160938
20 G 172 A 0 0.0510756
20 G 173 I 0 0.00261685
20 G 174 N 0 -0.0099182
20 G 175 M 0 -0.0587472
20 G 176 G 0 -0.012133
20 G 177 G 0 -0.059778
20 G 178 V 0 -0.0396355
20 G 179 S 0 -0.0765597
20 G 180 E 0 -0.113468
20 G 181 V 0 -0.0210175
20 G 182 V 0 -0.0600387
20 G 183 D 0 -0.036887
20 G 184 L 0 -0.0286687
20 G 185 S 0 -0.0534693
20 G 186 Q 0 -0.074101
20 G 187 V 0 -0.00289937
20 G 188 S 0 -0.04761
20 G 189 Q 0 -0.0937251
20 G 190 Q 0 -0.0789102
20 G 191 M 0 0.00290651
20 G 192 L 0 -0.0705935
20 G 193 A 0 -0.0531685
20 G 194 K 0 -0.0940806
20 G 195 I 0 -0.0650346
20 G 196 S 0 -0.0728502
21 G 22 T 0 0.266293
21 G 23 E 0 0.0782024
21 G 24 A 0 0.311879
21 G 25 I 0 0.121154
21 G 26 R 0 0.0282787
21 G 27 H 0 0.014367
21 G 28 V 0 0.110366
21 G 29 L 0 0.0772333
21 G 30 Q 0 0.0624753
21 G 31 P 0 -0.0187751
21 G 32 L 0 0.0431091
21 G 33 P 0 0.050713
21 G 34 L 0 -0.0217061
21 G 35 S 0 -0.0367482
21 G 36 S 0 -0.0105818
21 G 37 P 0 0.00454172
21 G 38 A 0 0.000872698
21 G 39 V 0 0.013124
21 G 40 I 0 0.051898
21 G 41 I 0 0.0125319
21 G 42 T 0 0.0797441
21 G 43 Q 0 0.294514
21 G 44 H 0 0.102257
21 G 45 M 0 0.0666672
21 G 46 P 0 0.0312838
21 G 47 P 0 0.00795547
21 G 48 G 0 -0.0249318
21 G 49 F 0 0.0800924
21 G 50 T 0 0.0146254
21 G 51 R 0 -0.0301533
21 G 52 S 0 0.0365712
21 G 53 F 0 0.00801972
21 G 54 A 0 -0.0136319
21 G 55 E 0 -0.0406908
21 G 56 R 0 0.0286701
21 G 57 L 0 0.070648
21 G 58 N 0 -0.018055
21 G 59 K 0 0.0824982
21 G 60 L 0 -0.0368545
21 G 61 C 0 0.0392872
21 G 62 Q 0 -0.069138
21 G 63 I 0 -0.0372225
21 G 64 S 0 -0.0801574
21 G 65 V 0 0.05088
21 G 66 K 0 -0.0448755
21 G 67 E 0 0.0549356
21 G 68 A 0 0.0450839
21 G 69 E 0 -0.0421246
21 G 70 D 0 -0.0405465
21 G 71 G 0 -0.035762
21 G 72 E 0 -0.0227146
21 G 73 R 0 -0.054019
21 G 74 V 0 -0.0217924
21 G 75 L 0 -0.0530152
21 G 76 P 0 -0.0651927
21 G 77 G 0 0.0550431
21 G 78 H 0 -0.0631027
21 G 79 A 0 -0.0454585
21 G 80 Y 0 -0.0380745
21 G 81 I 0 0.0290199
21 G 82 A 0 -0.00125019
21 G 83 P 0 0.00352902
21 G 84 G 0 -0.00237609
21 G 85 D 0 -0.000928134
21 G 86 K 0 -0.0740046
21 G 87 H 0 -0.0101704
21 G 88 M 0 -0.0386468
21 G 89 E 0 -0.0640667
21 G 90 L 0 0.0485264
21 G 91 A 0 -0.0975813
21 G 92 R 0 -0.099685
21 G 93 S 0 -0.0918612
21 G 94 G 0 -0.0603197
21 G 95 A 0 -0.0549033
21 G 96 N 0 -0.0884157
21 G 97 Y 0 -0.0883664
21 G 98 Q 0 -0.0945356
21 G 99 I 0 -0.059319
21 G 100 K 0 -0.0961851
21 G 101 I 0 -0.0318998
21 G 102 H 0 -0.0225353
21 G 103 D 0 -0.073304
21 G 104 G 0 -0.089788
21 G 105 P 0 -0.00708816
21 G 106 P 0 -0.0567933
21 G 107 V 0 -0.0421488
21 G 108 N 0 -0.0623218
21 G 109 R 0 -0.0728033
21 G 110 H 0 -0.0418147
21 G 111 R 0 -0.0772385
21 G 112 P 0 0.0169794
21 G 113 S 0 -0.0304686
21 G 114 V 0 0.00322936
21 G 115 D 0 0.00775728
21 G 116 V 0 -0.0712405
21 G 117 L 0 -0.0224481
21 G 118 F 0 -0.00540844
21 G 119 H 0 -0.0844718
21 G 120 S 0 -0.0244873
21 G 121 V 0 -0.0307776
21 G 122 A 0 -0.030158
21 G 123 K 0 -0.0321284
21 G 124 H 0 -0.0801223
21 G 125 A 0 -0.03759
21 G 126 G 0 -0.0467152
21 G 127 R 0 -0.0956832
21 G 128 N 0 -0.0501089
21 G 129 A 0 -0.0896073
21 G 130 V 0 -0.0122814
21 G 131 G 0 0.00299511
21 G 132 V 0 -0.00256044
21 G 133 I 0 0.0355188
21 G 134 L 0 0.0203991
21 G 135 T 0 0.101955
21 G 136 G 0 0.0836533
21 G 137 M 0 0.00817642
21 G 138 G 0 0.165858
21 G 139 N 0 -0.0660998
21 G 140 D 0 0.0485282
21 G 141 G 0 0.0444313
21 G 142 A 0 -0.0259313
21 G 143 A 0 -0.113746
21 G 144 G 0 -0.0109006
21 G 145 M 0 -0.0858434
21 G 146 L 0 -0.119614
21 G 147 A 0 -0.125944
21 G 148 M 0 -0.0125275
21 G 149 Y 0 -0.0428537
21 G 150 Q 0 -0.0816561
21 G 151 A 0 -0.054081
21 G 152 G 0 -0.0117132
21 G 153 A 0 -0.0882219
21 G 154 W 0 -0.046895
21 G 155 T 0 -0.0158421
21 G 156 I 0 -0.016914
21 G 157 A 0 -0.0169818
21 G 158 Q 0 0.0468031
21 G 159 N 0 0.00154568
21 G 160 E 0 -0.0287362
21 G 161 A 0 -0.0846441
21 G 162 S 0 0.014114
21 G 163 C 0 -0.00506576
21 G 164 V 0 -0.0237052
21 G 165 V 0 0.0337392
21 G 166 F 0 -0.0109387
21 G 167 G 0 0.0349067
21 G 168 M 0 0.0917448
21 G 169 P 0 0.0550751
21 G 170 R 0 -0.0527991
21 G 171 E 0 -0.0311397
21 G 172 A 0 0.0382364
21 G 173 I 0 -0.0542862
21 G 174 N 0 -0.0354557
21 G 175 M 0 -0.0133091
21 G 176 G 0 0.0499492
21 G 177 G 0 -0.0250331
21 G 178 V 0 0.00429479
21 G 179 S 0 -0.0589899
21 G 180 E 0 -0.0658137
21 G 181 V 0 0.031818
21 G 182 V 0 -0.0666222
21 G 183 D 0 -0.026349
21 G 184 L 0 -0.0165511
21 G 185 S 0 -0.0826555
21 G 186 Q 0 -0.0856921
21 G 187 V 0 -0.0390837
21 G 188 S 0 -0.0552834
21 G 189 Q 0 -0.0621323
21 G 190 Q 0 -0.0656993
21 G 191 M 0 -0.0367217
21 G 192 L 0 -0.0606716
21 G 193 A 0 -0.0188007
21 G 194 K 0 -0.128978
21 G 195 I 0 -0.0354277
21 G 196 S 0 0.0193927
22 T 23 E 0 0.312133
22 T 24 A 0 0.14604
22 T 25 I 0 0.150294
22 T 26 R 0 0.100776
22 T 27 H 0 0.0345049
22 T 28 V 0 -0.0339701
22 T 29 L 0 0.038813
22 T 30 Q 0 0.0706741
22 T 31 P 0 -0.0032996
22 T 32 L 0 0.111525
22 T 33 P 0 0.00425348
22 T 34 L 0 -0.0235081
22 T 35 S 0 -0.000760909
22 T 36 S 0 0.133855
22 T 37 P 0 -0.00305012
22 T 38 A 0 0.111247
22 T 39 V 0 0.0490197
22 T 40 I 0 -0.0141222
22 T 41 I 0 -0.0144264
22 T 42 T 0 0.0395067
22 T 43 Q 0 0.188247
22 T 44 H 0 0.0729936
22 T 45 M 0 0.183482
22 T 46 P 0 0.0947136
22 T 47 P 0 -0.046331
22 T 48 G 0 0.0864435
22 T 49 F 0 0.129677
22 T 50 T 0 0.140567
22 T 51 R 0 0.0870914
22 T 52 S 0 0.0952668
22 T 53 F 0 0.139927
22 T 54 A 0 0.0157417
22 T 55 E 0 -0.0241353
22 T 56 R 0 0.325838
22 T 57 L 0 0.0314727
22 T 58 N 0 -0.0128166
22 T 59 K 0 -0.0112473
22 T 60 L 0 -0.0525796
22 T 61 C 0 0.0725223
22 T 62 Q 0 -0.0447641
22 T 63 I 0 0.0512236
22 T 64 S 0 -0.0903548
22 T 65 V 0 -0.0227912
22 T 66 K 0 -0.0958063
22 T 67 E 0 -0.0102277
22 T 68 A 0 -0.0221286
22 T 69 E 0 -0.0235905
22 T 70 D 0 -0.0131956
22 T 71 G 0 -0.0667343
22 T 72 E 0 -0.0234328
22 T 73 R 0 -0.094527
22 T 74 V 0 0.0203747
22 T 75 L 0 -0.0773002
22 T 76 P 0 -0.0826213
22 T 77 G 0 -0.0177251
22 T 78 H 0 -0.180838
22 T 79 A 0 -0.0272524
22 T 80 Y 0 -0.0719569
22 T 81 I 0 -0.0388417
22 T 82 A 0 -0.00245634
22 T 83 P 0 0.00630982
22 T 84 G 0 0.0334138
22 T 85 D 0 0.0168621
22 T 86 K 0 -0.0626306
22 T 87 H 0 -0.0240703
22 T 88 M 0 -0.0930406
22 T 89 E 0 -0.0571083
22 T 90 L 0 -0.0574293
22 T 91 A 0 -0.0225839
22 T 92 R 0 -0.024371
22 T 93 S 0 -0.0580144
22 T 94 G 0 -0.042367
22 T 95 A 0 -0.0676381
22 T 96 N 0 -0.046275
22 T 97 Y 0 0.00430899
22 T 98 Q 0 -0.0473471
22 T 99 I 0 -0.0196027
22 T 100 K 0 -0.0998805
22 T 101 I 0 -0.0112483
22 T 102 H 0 -0.0825199
22 T 103 D 0 -0.0168966
22 T 104 G 0 -0.0509655
22 T 105 P 0 -0.0690297
22 T 106 P 0 -0.0535922
22 T 107 V 0 0.0267044
22 T 108 N 0 -0.0398863
22 T 109 R 0 0.0317981
22 T 110 H 0 0.167891
22 T 111 R 0 -0.0550802
22 T 112 P 0 0.0424317
22 T 113 S 0 -0.0693602
22 T 114 V 0 -0.0309584
22 T 115 D 0 -0.0119044
22 T 116 V 0 -0.117814
22 T 117 L 0 -0.0359815
22 T 118 F 0 0.0118238
22 T 119 H 0 -0.115131
22 T 120 S 0 -0.0906787
22 T 121 V 0 -0.0811645
22 T 122 A 0 -0.0649012
22 T 123 K 0 -0.0363451
22 T 124 H 0 -0.0542926
22 T 125 A 0 0.0126663
22 T 126 G 0 0.0103276
22 T 127 R 0 -0.00850989
22 T 128 N 0 -0.0589782
22 T 129 A 0 -0.0885425
22 T 130 V 0 0.0328878
22 T 131 G 0 -0.00827774
22 T 132 V 0 0.00351489
22 T 133 I 0 -0.0410072
22 T 134 L 0 0.0347945
22 T 135 T 0 0.156958
22 T 136 G 0 0.0360113
22 T 137 M 0 0.218527
22 T 138 G 0 0.0471288
22 T 139 N 0 -0.112722
22 T 140 D 0 0.00516484
22 T 141 G 0 -0.0190854
22 T 142 A 0 -0.0692604
22 T 143 A 0 -0.106175
22 T 144 G 0 -0.0046078
22 T 145 M 0 -0.0207434
22 T 146 L 0 -0.0482147
22 T 147 A 0 -0.0603294
22 T 148 M 0 -0.0140548
22 T 149 Y 0 0.0014199
22 T 150 Q 0 -0.0778043
22 T 151 A 0 -0.0381841
22 T 152 G 0 -0.000249251
22 T 153 A 0 -0.0695943
22 T 154 W 0 -0.0416857
22 T 155 T 0 0.0227799
22 T 156 I 0 -0.06712
22 T 157 A 0 -0.0190579
22 T 158 Q 0 -0.0153406
22 T 159 N 0 -0.112029
22 T 160 E 0 -0.0333984
22 T 161 A 0 -0.0947695
22 T 162 S 0 0.0426723
22 T 163 C 0 0.00218979
22 T 164 V 0 0.0773922
22 T 165 V 0 0.0678558
22 T 166 F 0 0.0419729
22 T 167 G 0 0.0791809
22 T 168 M 0 0.00359747
22 T 169 P 0 0.0126953
22 T 170 R 0 -0.0540386
22 T 171 E 0 -0.00782562
22 T 172 A 0 -0.052327
22 T 173 I 0 -0.0469569
22 T 174 N 0 0.00672682
22 T 175 M 0 -0.00628288
22 T 176 G 0 0.0150216
22 T 177 G 0 -0.0710032
22 T 178 V 0 -0.0769081
22 T 179 S 0 -0.0984122
22 T 180 E 0 -0.0232631
22 T 181 V 0 0.0136501
22 T 182 V 0 -0.161939
22 T 183 D 0 -0.0619941
22 T 184 L 0 0.0486994
22 T 185 S 0 -0.112247
22 T 186 Q 0 -0.0686196
22 T 187 V 0 -0.00219527
22 T 188 S 0 -0.0683897
22 T 189 Q 0 -0.101696
22 T 190 Q 0 -0.105705
22 T 191 M 0 -0.0870644
22 T 192 L 0 -0.0581739
22 T 193 A 0 -0.0918378
22 T 194 K 0 -0.134179
22 T 195 I 0 -0.0541239
22 T 196 S 0 -0.0749397
23 E 24 A 0 0.129587
23 E 25 I 0 0.0746591
23 E 26 R 0 0.332019
23 E 27 H 0 0.225244
23 E 28 V 0 0.0203359
23 E 29 L 0 0.0111906
23 E 30 Q 0 0.0760533
23 E 31 P 0 -0.0279768
23 E 32 L 0 -9.17106e-05
23 E 33 P 0 0.0106724
23 E 34 L 0 -0.0127161
23 E 35 S 0 -0.00732017
23 E 36 S 0 0.0411295
23 E 37 P 0 0.0745286
23 E 38 A 0 0.049509
23 E 39 V 0 -0.0817774
23 E 40 I 0 0.0814239
23 E 41 I 0 0.0505147
23 E 42 T 0 0.126234
23 E 43 Q 0 0.0175612
23 E 44 H 0 -0.0196473
23 E 45 M 0 0.0559927
23 E 46 P 0 0.0574603
23 E 47 P 0 0.0216407
23 E 48 G 0 0.0677369
23 E 49 F 0 -0.0587072
23 E 50 T 0 0.053063
23 E 51 R 0 0.026337
23 E 52 S 0 0.0693988
23 E 53 F 0 -0.0253742
23 E 54 A 0 0.00823272
23 E 55 E 0 -0.0706024
23 E 56 R 0 0.0400156
23 E 57 L 0 -0.0516412
23 E 58 N 0 0.121844
23 E 59 K 0 0.134318
23 E 60 L 0 -0.00249533
23 E 61 C 0 0.00542668
23 E 62 Q 0 0.017447
23 E 63 I 0 -0.0790609
23 E 64 S 0 -0.0451299
23 E 65 V 0 -0.0522929
23 E 66 K 0 -0.0606769
23 E 67 E 0 0.0240585
23 E 68 A 0 -0.00698326
23 E 69 E 0 -0.0808004
23 E 70 D 0 -0.0153298
23 E 71 G 0 -0.0532799
23 E 72 E 0 -0.0554149
23 E 73 R 0 -0.0869659
23 E 74 V 0 0.0242999
23 E 75 L 0 -0.0831046
23 E 76 P 0 0.0387022
23 E 77 G 0 -0.0843831
23 E 78 H 0 0.0220432
23 E 79 A 0 -0.107633
23 E 80 Y 0 -0.0175071
23 E 81 I 0 -0.016931
23 E 82 A 0 -0.0517236
23 E 83 P 0 -0.0164775
23 E 84 G 0 0.0263018
23 E 85 D 0 0.0438022
23 E 86 K 0 -0.00103056
23 E 87 H 0 -0.0510025
23 E 88 M 0 -0.0794056
23 E 89 E 0 0.0368742
23 E 90 L 0 -0.0181956
23 E 91 A 0 -0.0427741
23 E 92 R 0 0.0592131
23 E 93 S 0 -0.0341813
23 E 94 G 0 -0.0334284
23 E 95 A 0 -0.0819955
23 E 96 N 0 -0.105402
23 E 97 Y 0 -0.0232688
23 E 98 Q 0 -0.0613275
23 E 99 I 0 -0.0952394
23 E 100 K 0 -0.0310529
23 E 101 I 0 0.07372
23 E 102 H 0 -0.0209926
23 E 103 D 0 -0.0209827
23 E 104 G 0 0.00576797
23 E 105 P 0 0.0466226
23 E 106 P 0 -0.035516
23 E 107 V 0 0.0393785
23 E 108 N 0 -0.017837
23 E 109 R 0 0.0512328
23 E 110 H 0 0.113991
23 E 111 R 0 -0.0620078
23 E 112 P 0 -0.041156
23 E 113 S 0 -0.0319864
23 E 114 V 0 -0.0191237
23 E 115 D 0 -0.0820623
23 E 116 V 0 0.00412163
23 E 117 L 0 -0.0196306
23 E 118 F 0 -0.0301709
23 E 119 H 0 -0.0189892
23 E 120 S 0 -0.0187642
23 E 121 V 0 -0.0832508
23 E 122 A 0 0.0104515
23 E 123 K 0 -0.0704388
23 E 124 H 0 0.044344
23 E 125 A 0 -0.0482985
23 E 126 G 0 0.0617328
23 E 127 R 0 -0.036748
23 E 128 N 0 -0.0150692
23 E 129 A 0 -0.00913725
23 E 130 V 0 -0.0424503
23 E 131 G 0 -0.00209521
23 E 132 V 0 0.0252877
23 E 133 I 0 -0.0256598
23 E 134 L 0 0.00795814
23 E 135 T 0 0.103475
23 E 136 G 0 -0.0615619
23 E 137 M 0 0.000466616
23 E 138 G 0 -0.0453432
23 E 139 N 0 0.0464114
23 E 140 D 0 -0.0384207
23 E 141 G 0 -0.0779761
23 E 142 A 0 -0.00967704
23 E 143 A 0 -0.0772666
23 E 144 G 0 -0.0131112
23 E 145 M 0 -0.0479244
23 E 146 L 0 -0.0191211
23 E 147 A 0 -0.103299
23 E 148 M 0 0.0255023
23 E 149 Y 0 0.063612
23 E 150 Q 0 -0.0943024
23 E 151 A 0 -0.014932
23 E 152 G 0 -0.0403642
23 E 153 A 0 0.062103
23 E 154 W 0 0.000548591
23 E 155 T 0 -0.0375465
23 E 156 I 0 -0.0212116
23 E 157 A 0 -0.0436274
23 E 158 Q 0 0.178777
23 E 159 N 0 0.0156902
23 E 160 E 0 -0.062037
23 E 161 A 0 -0.0743654
23 E 162 S 0 0.0234558
23 E 163 C 0 -0.048717
23 E 164 V 0 0.357522
23 E 165 V 0 0.0386568
23 E 166 F 0 0.000272285
23 E 167 G 0 -0.080142
23 E 168 M 0 -0.0539067
23 E 169 P 0 -0.0402517
23 E 170 R 0 -0.0866377
23 E 171 E 0 -0.0193056
23 E 172 A 0 -0.0369903
23 E 173 I 0 -0.0187103
23 E 174 N 0 0.0301938
23 E 175 M 0 -0.0799247
23 E 176 G 0 0.0406223
23 E 177 G 0 -0.0150921
23 E 178 V 0 -0.0394447
23 E 179 S 0 -0.0163037
23 E 180 E 0 -0.0732751
23 E 181 V 0 0.00625338
23 E 182 V 0 -0.0266292
23 E 183 D 0 -0.0402016
23 E 184 L 0 -0.0132273
23 E 185 S 0 -0.0464817
23 E 186 Q 0 -0.0195811
23 E 187 V 0 -0.127936
23 E 188 S 0 0.0346068
23 E 189 Q 0 -0.00192477
23 E 190 Q 0 -0.0501451
23 E 191 M 0 -0.0363333
23 E 192 L 0 -0.00696375
23 E 193 A 0 -7.22778e-05
23 E 194 K 0 -0.0352139
23 E 195 I 0 0.035278
23 E 196 S 0 -0.102669
24 A 25 I 0 0.166722
24 A 26 R 0 0.108109
24 A 27 H 0 0.115568
24 A 28 V 0 0.1814
24 A 29 L 0 0.0516977
24 A 30 Q 0 0.0149476
24 A 31 P 0 0.107622
24 A 32 L 0 0.0095082
24 A 33 P 0 -0.0150576
24 A 34 L 0 0.00238167
24 A 35 S 0 -0.0735913
24 A 36 S 0 -0.035309
24 A 37 P 0 -0.00573485
24 A 38 A 0 0.00992778
24 A 39 V 0 -0.0361676
24 A 40 I 0 -0.0140082
24 A 41 I 0 0.0622472
24 A 42 T 0 0.00116359
24 A 43 Q 0 0.0312662
24 A 44 H 0 0.0106989
24 A 45 M 0 0.0298367
24 A 46 P 0 -0.0206669
24 A 47 P 0 -0.0180684
24 A 48 G 0 -0.0237095
24 A 49 F 0 -0.016163
24 A 50 T 0 0.0383082
24 A 51 R 0 -0.00213131
24 A 52 S 0 -0.0806349
24 A 53 F 0 0.00628689
24 A 54 A 0 -0.0379153
24 A 55 E 0 -0.016581
24 A 56 R 0 0.0138809
24 A 57 L 0 0.0162911
24 A 58 N 0 -0.0014261
24 A 59 K 0 -0.0333892
24 A 60 L 0 -0.0113404
24 A 61 C 0 0.055771
24 A 62 Q 0 0.00983859
24 A 63 I 0 0.0437424
24 A 64 S 0 -0.0853836
24 A 65 V 0 0.0119068
24 A 66 K 0 -0.0396579
24 A 67 E 0 -0.00809416
24 A 68 A 0 0.0478433
24 A 69 E 0 -0.0333135
24 A 70 D 0 -0.0219377
24 A 71 G 0 -0.0267896
24 A 72 E 0 -0.0682519
24 A 73 R 0 -0.0685303
24 A 74 V 0 0.0149093
24 A 75 L 0 0.0064944
24 A 76 P 0 -0.0333322
24 A 77 G 0 -0.0583435
24 A 78 H 0 -0.0173189
24 A 79 A 0 0.0515665
24 A 80 Y 0 -0.0322217
24 A 81 I 0 -0.036567
24 A 82 A 0 0.0233577
24 A 83 P 0 0.0584223
24 A 84 G 0 -0.0052692
24 A 85 D 0 -0.0154244
24 A 86 K 0 -0.0598171
24 A 87 H 0 -0.0352702
24 A 88 M 0 -0.0190486
24 A 89 E 0 -0.00961882
24 A 90 L 0 0.0382971
24 A 91 A 0 -0.0484447
24 A 92 R 0 0.0237482
24 A 93 S 0 -0.0541248
24 A 94 G 0 -0.0811116
24 A 95 A 0 -0.0738686
24 A 96 N 0 -0.0702418
24 A 97 Y 0 -0.075537
24 A 98 Q 0 -0.00437232
24 A 99 I 0 -0.059333
24 A 100 K 0 -0.0504961
24 A 101 I 0 -0.0648645
24 A 102 H 0 -0.00524084
24 A 103 D 0 -0.0341915
24 A 104 G 0 -0.0998464
24 A 105 P 0 -0.0837048
24 A 106 P 0 -0.00747913
24 A 107 V 0 -0.027787
24 A 108 N 0 -0.0132954
24 A 109 R 0 0.0354476
24 A 110 H 0 -0.00345398
24 A 111 R 0 0.053097
24 A 112 P 0 -0.0317704
24 A 113 S 0 -0.000148827
24 A 114 V 0 0.0069235
24 A 115 D 0 0.00192851
24 A 116 V 0 -0.100777
24 A 117 L 0 0.0375027
24 A 118 F 0 0.0323342
24 A 119 H 0 -0.0999425
24 A 120 S 0 -0.0346327
24 A 121 V 0 -0.0302119
24 A 122 A 0 -0.0109407
24 A 123 K 0 -0.0334879
24 A 124 H 0 -0.0875592
24 A 125 A 0 -0.0123242
24 A 126 G 0 -0.0341099
24 A 127 R 0 -0.0444211
24 A 128 N 0 -0.0640214
24 A 129 A 0 -0.00404824
24 A 130 V 0 0.00300082
24 A 131 G 0 -0.0494687
24 A 132 V 0 -0.0598699
24 A 133 I 0 0.0892322
24 A 134 L 0 0.0480593
24 A 135 T 0 0.201861
24 A 136 G 0 -0.00328094
24 A 137 M 0 0.0404352
24 A 138 G 0 -0.0290286
24 A 139 N 0 -0.0331656
24 A 140 D 0 -0.0134409
24 A 141 G 0 -0.00589918
24 A 142 A 0 -0.052217
24 A 143 A 0 -0.00632476
24 A 144 G 0 -0.00696471
24 A 145 M 0 0.0164693
24 A 146 L 0 -0.0371582
24 A 147 A 0 -0.0801501
24 A 148 M 0 -0.0284842
24 A 149 Y 0 -0.070959
24 A 150 Q 0 -0.0419331
24 A 151 A 0 -0.0365663
24 A 152 G 0 0.00332717
24 A 153 A 0 -0.0587481
24 A 154 W 0 -0.0800571
24 A 155 T 0 -0.0514824
24 A 156 I 0 -0.0142659
24 A 157 A 0 -0.0239196
24 A 158 Q 0 0.171903
24 A 159 N 0 -0.0569798
24 A 160 E 0 -0.0184969
24 A 161 A 0 -0.00933976
24 A 162 S 0 0.00461363
24 A 163 C 0 0.0425831
24 A 164 V 0 -0.0152817
24 A 165 V 0 -0.00943942
24 A 166 F 0 -0.014834
24 A 167 G 0 -0.0308369
24 A 168 M 0 0.0274728
24 A 169 P 0 0.0725003
24 A 170 R 0 -0.0110001
24 A 171 E 0 -0.000521559
24 A 172 A 0 -0.0477251
24 A 173 I 0 -0.0782225
24 A 174 N 0 -0.0622979
24 A 175 M 0 -0.0181093
24 A 176 G 0 0.00402064
24 A 177 G 0 -0.0344443
24 A 178 V 0 0.0183628
24 A 179 S 0 -0.0608915
24 A 180 E 0 -0.099236
24 A 181 V 0 -0.0758231
24 A 182 V 0 0.00581375
24 A 183 D 0 0.0388587
24 A 184 L 0 0.491428
24 A 185 S 0 -0.0436582
24 A 186 Q 0 -0.0260435
24 A 187 V 0 0.061087
24 A 188 S 0 0.166529
24 A 189 Q 0 -0.0137247
24 A 190 Q 0 -0.0757348
24 A 191 M 0 -0.0367841
24 A 192 L 0 -0.0426672
24 A 193 A 0 -0.000120671
24 A 194 K 0 0.0132344
24 A 195 I 0 -0.0392368
24 A 196 S 0 -0.0889212
25 I 26 R 0 0.0686553
25 I 27 H 0 0.090194
25 I 28 V 0 0.0196859
25 I 29 L 0 0.14461
25 I 30 Q 0 0.362582
25 I 31 P 0 -0.0283839
25 I 32 L 0 0.00536647
25 I 33 P 0 -0.0110979
25 I 34 L 0 0.0439284
25 I 35 S 0 0.0429214
25 I 36 S 0 0.0202121
25 I 37 P 0 0.0403004
25 I 38 A 0 0.00496256
25 I 39 V 0 -0.049733
25 I 40 I 0 0.00884168
25 I 41 I 0 0.56315
25 I 42 T 0 0.0706517
25 I 43 Q 0 0.0256413
25 I 44 H 0 0.0164723
25 I 45 M 0 0.0166087
25 I 46 P 0 0.0847431
25 I 47 P 0 -0.035464
25 I 48 G 0 0.028755
25 I 49 F 0 0.0244079
25 I 50 T 0 -0.0152693
25 I 51 R 0 -0.077544
25 I 52 S 0 0.0129464
25 I 53 F 0 0.323359
25 I 54 A 0 0.0263147
25 I 55 E 0 -0.0499884
25 I 56 R 0 0.0172897
25 I 57 L 0 0.205
25 I 58 N 0 -0.0218936
25 I 59 K 0 0.0436126
25 I 60 L 0 0.00404468
25 I 61 C 0 0.0299517
25 I 62 Q 0 -0.0618237
25 I 63 I 0 0.13414
25 I 64 S 0 -0.00286012
25 I 65 V 0 -0.0694407
25 I 66 K 0 -0.0185483
25 I 67 E 0 -0.0232258
25 I 68 A 0 0.0203325
25 I 69 E 0 -0.0458471
25 I 70 D 0 0.00394262
25 I 71 G 0 -0.0373417
25 I 72 E 0 -0.0451611
25 I 73 R 0 -0.0567151
25 I 74 V 0 -0.0473157
25 I 75 L 0 -0.038568
25 I 76 P 0 -0.0579715
25 I 77 G 0 0.00496358
25 I 78 H 0 -0.00212448
25 I 79 A 0 0.105807
25 I 80 Y 0 -0.0259146
25 I 81 I 0 0.0731533
25 I 82 A 0 0.0589456
25 I 83 P 0 0.0256689
25 I 84 G 0 -0.00480357
25 I 85 D 0 -0.0362247
25 I 86 K 0 -0.0174822
25 I 87 H 0 -0.0359883
25 I 88 M 0 -0.0376431
25 I 89 E 0 0.0144005
25 I 90 L 0 -0.000400405
25 I 91 A 0 -0.0617406
25 I 92 R 0 -0.0494677
25 I 93 S 0 -0.131165
25 I 94 G 0 -0.0447865
25 I 95 A 0 -0.0895666
25 I 96 N 0 -0.0706045
25 I 97 Y 0 -0.0416455
25 I 98 Q 0 0.0236746
25 I 99 I 0 -0.1336
25 I 100 K 0 -0.0842968
25 I 101 I 0 -0.0612845
25 I 102 H 0 -0.0586236
25 I 103 D 0 -0.00145393
25 I 104 G 0 -0.0222501
25 I 105 P 0 0.0156626
25 I 106 P 0 -0.0855125
25 I 107 V 0 -0.049247
25 I 108 N 0 -0.0487461
25 I 109 R 0 -0.0711721
25 I 110 H 0 -0.035289
25 I 111 R 0 -0.0309405
25 I 112 P 0 0.0176661
25 I 113 S 0 -0.0412788
25 I 114 V 0 -0.022362
25 I 115 D 0 0.0310098
25 I 116 V 0 -0.0180118
25 I 117 L 0 -0.0215532
25 I 118 F 0 -0.0293278
25 I 119 H 0 -0.0598052
25 I 120 S 0 0.0978236
25 I 121 V 0 -0.050812
25 I 122 A 0 -0.0245404
25 I 123 K 0 -0.0791409
25 I 124 H 0 -0.0936468
25 I 125 A 0 -0.0718814
25 I 126 G 0 -0.126729
25 I 127 R 0 -0.0865969
25 I 128 N 0 -0.134754
25 I 129 A 0 -0.0498832
25 I 130 V 0 -0.0692081
25 I 131 G 0 -0.0212929
25 I 132 V 0 -0.00649452
25 I 133 I 0 0.0559899
25 I 134 L 0 0.117243
25 I 135 T 0 -0.0274229
25 I 136 G 0 0.0306239
25 I 137 M 0 0.0108341
25 I 138 G 0 -0.00395695
25 I 139 N 0 -0.0712871
25 I 140 D 0 0.0192711
25 I 141 G 0 0.0125417
25 I 142 A 0 -0.103236
25 I 143 A 0 -0.0500632
25 I 144 G 0 0.0112147
25 I 145 M 0 -0.0698403
25 I 146 L 0 -0.0285285
25 I 147 A 0 -0.0733994
25 I 148 M 0 -0.0321399
25 I 149 Y 0 0.0424116
25 I 150 Q 0 0.109935
25 I 151 A 0 -0.0131997
25 I 152 G 0 -0.0102518
25 I 153 A 0 -0.0637431
25 I 154 W 0 -0.0278929
25 I 155 T 0 -0.0384936
25 I 156 I 0 -0.0439921
25 I 157 A 0 -0.0278438
25 I 158 Q 0 -0.0513176
25 I 159 N 0 0.0193308
25 I 160 E 0 0.0377092
25 I 161 A 0 -0.0558025
25 I 162 S 0 0.0231957
25 I 163 C 0 -0.023806
25 I 164 V 0 0.0233676
25 I 165 V 0 -0.0146454
25 I 166 F 0 -0.0299606
25 I 167 G 0 0.00189777
25 I 168 M 0 0.0300089
25 I 169 P 0 -0.00532083
25 I 170 R 0 -0.0394046
25 I 171 E 0 -0.0510299
25 I 172 A 0 -0.0219024
25 I 173 I 0 -0.0683631
25 I 174 N 0 0.0133749
25 I 175 M 0 -0.0521576
25 I 176 G 0 -0.0516246
25 I 177 G 0 -0.0680637
25 I 178 V 0 -0.0977568
25 I 179 S 0 -0.104575
25 I 180 E 0 -0.0601969
25 I 181 V 0 -0.107415
25 I 182 V 0 -0.0208877
25 I 183 D 0 -0.070884
25 I 184 L 0 0.0789135
25 I 185 S 0 -0.11831
25 I 186 Q 0 -0.00914893
25 I 187 V 0 -0.0493038
25 I 188 S 0 -0.120574
25 I 189 Q 0 -0.106779
25 I 190 Q 0 -0.0477072
25 I 191 M 0 0.0384038
25 I 192 L 0 -0.0807767
25 I 193 A 0 0.023376
25 I 194 K 0 -0.040306
25 I 195 I 0 -0.062259
25 I 196 S 0 -0.0162242
26 R 27 H 0 0.129338
26 R 28 V 0 0.105949
26 R 29 L 0 0.203766
26 R 30 Q 0 0.249243
26 R 31 P 0 0.0685877
26 R 32 L 0 0.0129519
26 R 33 P 0 0.026229
26 R 34 L 0 0.0154208
26 R 35 S 0 -0.0028086
26 R 36 S 0 -0.00548614
26 R 37 P 0 0.026954
26 R 38 A 0 -0.0241341
26 R 39 V 0 0.0467874
26 R 40 I 0 0.00371999
26 R 41 I 0 0.0378181
26 R 42 T 0 -0.00127364
26 R 43 Q 0 0.00392939
26 R 44 H 0 -0.0431532
26 R 45 M 0 0.011417
26 R 46 P 0 0.00398072
26 R 47 P 0 0.0265037
26 R 48 G 0 0.0249919
26 R 49 F 0 0.0500901
26 R 50 T 0 0.0310906
26 R 51 R 0 0.0571516
26 R 52 S 0 0.0756907
26 R 53 F 0 0.0150731
26 R 54 A 0 0.0686624
26 R 55 E 0 0.00579471
26 R 56 R 0 0.176729
26 R 57 L 0 0.0762742
26 R 58 N 0 0.0357694
26 R 59 K 0 0.109715
26 R 60 L 0 0.313106
26 R 61 C 0 -0.0762799
26 R 62 Q 0 -0.00309254
26 R 63 I 0 0.0154764
26 R 64 S 0 -0.104423
26 R 65 V 0 0.0156268
26 R 66 K 0 -0.0122375
26 R 67 E 0 -0.0244036
26 R 68 A 0 -0.108692
26 R 69 E 0 0.0227296
26 R 70 D 0 0.0422715
26 R 71 G 0 -0.0217669
26 R 72 E 0 0.00396671
26 R 73 R 0 0.0159265
26 R 74 V 0 0.00825309
26 R 75 L 0 -0.0556553
26 R 76 P 0 -0.0640393
26 R 77 G 0 -0.0380157
26 R 78 H 0 0.0815097
26 R 79 A 0 0.0133256
26 R 80 Y 0 -0.0985315
26 R 81 I 0 0.0650551
26 R 82 A 0 -0.0462547
26 R 83 P 0 -0.0480952
26 R 84 G 0 -0.0324171
26 R 85 D 0 0.0660197
26 R 86 K 0 0.0226512
26 R 87 H 0 -0.0389503
26 R 88 M 0 -0.0267987
26 R 89 E 0 -0.109306
26 R 90 L 0 -0.128098
26 R 91 A 0 0.0105493
26 R 92 R 0 -0.0439223
26 R 93 S 0 -0.0526703
26 R 94 G 0 -0.0717766
26 R 95 A 0 -0.00740538
26 R 96 N 0 0.00047344
26 R 97 Y 0 -0.0117265
26 R 98 Q 0 -0.0756662
26 R 99 I 0 0.0481439
26 R 100 K 0 0.0225865
26 R 101 I 0 0.0464687
26 R 102 H 0 -0.0668112
26 R 103 D 0 0.0195998
26 R 104 G 0 0.0661432
26 R 105 P 0 -0.0269249
26 R 106 P 0 0.126002
26 R 107 V 0 -0.0326014
26 R 108 N 0 0.107096
26 R 109 R 0 0.0706793
26 R 110 H 0 0.0940894
26 R 111 R 0 -0.0111689
26 R 112 P 0 -0.0382826
26 R 113 S 0 0.0105768
26 R 114 V 0 0.00332343
26 R 115 D 0 0.00104576
26 R 116 V 0 -0.0236892
26 R 117 L 0 -0.0787613
26 R 118 F 0 -0.094294
26 R 119 H 0 -0.030263
26 R 120 S 0 0.00774951
26 R 121 V 0 -0.0984558
26 R 122 A 0 -0.0246609
26 R 123 K 0 0.0423116
26 R 124 H 0 -0.0148486
26 R 125 A 0 -0.046604
26 R 126 G 0 -0.0152512
26 R 127 R 0 -0.014167
26 R 128 N 0 -0.0310511
26 R 129 A 0 0.0502932
26 R 130 V 0 0.018085
26 R 131 G 0 -0.0936584
26 R 132 V 0 -0.107824
26 R 133 I 0 -0.0482813
26 R 134 L 0 -0.0191243
26 R 135 T 0 -0.0653754
26 R 136 G 0 -0.0612854
26 R 137 M 0 -0.0270488
26 R 138 G 0 -0.0345956
26 R 139 N 0 0.0232336
26 R 140 D 0 -0.0575583
26 R 141 G 0 -0.0574855
26 R 142 A 0 0.0180476
26 R 143 A 0 -0.0301062
26 R 144 G 0 -0.0221604
26 R 145 M 0 0.0279704
26 R 146 L 0 0.0357963
26 R 147 A 0 -0.0453757
26 R 148 M 0 0.000848905
26 R 149 Y 0 0.0138169
26 R 150 Q 0 -0.0697867
26 R 151 A 0 -0.0169836
26 R 152 G 0 -0.0526495
26 R 153 A 0 -0.0127839
26 R 154 W 0 0.0482911
26 R 155 T 0 -0.0641788
26 R 156 I 0 0.0196176
26 R 157 A 0 -0.0824081
26 R 158 Q 0 -0.0439546
26 R 159 N 0 -0.000650205
26 R 160 E 0 -0.0625685
26 R 161 A 0 -0.0554874
26 R 162 S 0 -0.000711695
26 R 163 C 0 -0.0385245
26 R 164 V 0 0.0551445
26 R 165 V 0 0.0669605
26 R 166 F 0 -0.0592369
26 R 167 G 0 -0.036609
26 R 168 M 0 -0.0402219
26 R 169 P 0 -0.0281873
26 R 170 R 0 -0.0196756
26 R 171 E 0 0.0425018
26 R 172 A 0 -0.0776417
26 R 173 I 0 0.000460797
26 R 174 N 0 -0.109299
26 R 175 M 0 0.0191523
26 R 176 G 0 -0.0588183
26 R 177 G 0 -0.0301652
26 R 178 V 0 -0.0238366
26 R 179 S 0 -0.0392407
26 R 180 E 0 -0.0358529
26 R 181 V 0 -0.028996
26 R 182 V 0 -0.0165521
26 R 183 D 0 -0.0381224
26 R 184 L 0 0.0122328
26 R 185 S 0 -0.00505601
26 R 186 Q 0 -0.00734397
26 R 187 V 0 -0.0440069
26 R 188 S 0 -0.0811087
26 R 189 Q 0 -0.0892144
26 R 190 Q 0 -0.0595636
26 R 191 M 0 0.0198858
26 R 192 L 0 -0.0273168
26 R 193 A 0 -0.0253036
26 R 194 K 0 -0.0267491
26 R 195 I 0 -0.019062
26 R 196 S 0 -0.0277485
27 H 28 V 0 0.185544
27 H 29 L 0 0.0559001
27 H 30 Q 0 0.116464
27 H 31 P 0 0.360821
27 H 32 L 0 0.124101
27 H 33 P 0 -0.0124815
27 H 34 L 0 0.0255398
27 H 35 S 0 0.0528422
27 H 36 S 0 0.166627
27 H 37 P 0 0.0961146
27 H 38 A 0 -0.0589222
27 H 39 V 0 -0.0356369
27 H 40 I 0 0.053255
27 H 41 I 0 0.0378121
27 H 42 T 0 -0.0611565
27 H 43 Q 0 -0.0394657
27 H 44 H 0 -0.055033
27 H 45 M 0 -0.117457
27 H 46 P 0 -0.0595316
27 H 47 P 0 0.0729145
27 H 48 G 0 -0.00316358
27 H 49 F 0 -0.0456256
27 H 50 T 0 -0.0416873
27 H 51 R 0 -0.0293324
27 H 52 S 0 -0.042248
27 H 53 F 0 0.0148851
27 H 54 A 0 -0.0336058
27 H 55 E 0 0.0635381
27 H 56 R 0 -0.107969
27 H 57 L 0 0.0288461
27 H 58 N 0 -0.0982377
27 H 59 K 0 0.0101116
27 H 60 L 0 0.0365363
27 H 61 C 0 -0.0248208
27 H 62 Q 0 0.0341839
27 H 63 I 0 -0.0255036
27 H 64 S 0 0.0280837
27 H 65 V 0 0.0178582
27 H 66 K 0 -0.0263276
27 H 67 E 0 -0.0964162
27 H 68 A 0 -0.0439409
27 H 69 E 0 -0.0425829
27 H 70 D 0 -0.013341
27 H 71 G 0 -0.0255441
27 H 72 E 0 -0.0566989
27 H 73 R 0 0.0940082
27 H 74 V 0 -0.046575
27 H 75 L 0 0.0247293
27 H 76 P 0 0.0548284
27 H 77 G 0 -0.0594801
27 H 78 H 0 -0.0225009
27 H 79 A 0 -0.138601
27 H 80 Y 0 -0.019129
27 H 81 I 0 0.00294054
27 H 82 A 0 -0.0294838
27 H 83 P 0 -0.00502718
27 H 84 G 0 -0.0956989
27 H 85 D 0 -0.0483074
27 H 86 K 0 0.00329728
27 H 87 H 0 -0.05725
27 H 88 M 0 -0.0293985
27 H 89 E 0 -0.0334113
27 H 90 L 0 -0.0124747
27 H 91 A 0 0.0366286
27 H 92 R 0 0.0142322
27 H 93 S 0 0.00786647
27 H 94 G 0 -0.0215241
27 H 95 A 0 -0.00954105
27 H 96 N 0 0.0054728
27 H 97 Y 0 -0.0245599
27 H 98 Q 0 -0.019022
27 H 99 I 0 -0.106997
27 H 100 K 0 -0.0644378
27 H 101 I 0 -0.0158382
27 H 102 H 0 0.0534256
27 H 103 D 0 0.00549421
27 H 104 G 0 -0.0923879
27 H 105 P 0 0.0238788
27 H 106 P 0 0.0197069
27 H 107 V 0 -0.0565467
27 H 108 N 0 -0.0710486
27 H 109 R 0 -0.0782292
27 H 110 H 0 -0.0656939
27 H 111 R 0 0.0474864
27 H 112 P 0 -0.0088336
27 H 113 S 0 -0.0449886
27 H 114 V 0 -0.0625569
27 H 115 D 0 -0.0660309
27 H 116 V 0 -0.0171592
27 H 117 L 0 -0.118943
27 H 118 F 0 -0.0634131
27 H 119 H 0 -0.0205385
27 H 120 S 0 -0.0707853
27 H 121 V 0 -0.0155705
27 H 122 A 0 -0.0308051
27 H 123 K 0 0.0517591
27 H 124 H 0 -0.0264895
27 H 125 A 0 0.0467343
27 H 126 G 0 -0.0203006
27 H 127 R 0 0.0571848
27 H 128 N 0 -0.0111158
27 H 129 A 0 -0.0228916
27 H 130 V 0 -0.0289148
27 H 131 G 0 -0.00447787
27 H 132 V 0 -0.01108
27 H 133 I 0 -0.0883447
27 H 134 L 0 -0.0652816
27 H 135 T 0 -0.0942289
27 H 136 G 0 -0.0681664
27 H 137 M 0 -0.0337456
27 H 138 G 0 -0.0725212
27 H 139 N 0 -0.0187516
27 H 140 D 0 -0.0504733
27 H 141 G 0 -0.0708776
27 H 142 A 0 0.0537087
27 H 143 A 0 -0.0095555
27 H 144 G 0 -0.0747523
27 H 145 M 0 -0.0928266
27 H 146 L 0 -0.0197609
27 H 147 A 0 -0.0125467
27 H 148 M 0 -0.0682825
27 H 149 Y 0 0.0343408
27 H 150 Q 0 0.000154102
27 H 151 A 0 0.0206145
27 H 152 G 0 0.0444236
27 H 153 A 0 -0.0966089
27 H 154 W 0 0.0334951
27 H 155 T 0 0.0385076
27 H 156 I 0 -0.0587342
27 H 157 A 0 -0.0466933
27 H 158 Q 0 -0.0721529
27 H 159 N 0 0.0564629
27 H 160 E 0 0.00425018
27 H 161 A 0 0.0783787
27 H 162 S 0 -0.0830597
27 H 163 C 0 -0.0528645
27 H 164 V 0 0.00229083
27 H 165 V 0 0.015535
27 H 166 F 0 0.00482821
27 H 167 G 0 -0.0739577
27 H 168 M 0 -0.0861882
27 H 169 P 0 -0.0900851
27 H 170 R 0 -0.0645736
27 H 171 E 0 -0.0740171
27 H 172 A 0 -0.0714084
27 H 173 I 0 -0.0280005
27 H 174 N 0 0.0502192
27 H 175 M 0 -0.0608459
27 H 176 G 0 -0.00613437
27 H 177 G 0 -0.0331333
27 H 178 V 0 -0.0308908
27 H 179 S 0 0.0192717
27 H 180 E 0 0.0544642
27 H 181 V 0 -0.0440491
27 H 182 V 0 0.0371987
27 H 183 D 0 0.016127
27 H 184 L 0 0.0881917
27 H 185 S 0 0.620615
27 H 186 Q 0 0.0081425
27 H 187 V 0 0.0554584
27 H 188 S 0 0.171879
27 H 189 Q 0 0.0953317
27 H 190 Q 0 0.0158914
27 H 191 M 0 -0.0241419
27 H 192 L 0 -0.0324658
27 H 193 A 0 0.0760902
27 H 194 K 0 -0.0127765
27 H 195 I 0 -0.016233
27 H 196 S 0 0.0886389
28 V 29 L 0 0.209396
28 V 30 Q 0 0.13989
28 V 31 P 0 0.121079
28 V 32 L 0 0.174963
28 V 33 P 0 0.102712
28 V 34 L 0 -0.0261142
28 V 35 S 0 -0.0410181
28 V 36 S 0 0.0592381
28 V 37 P 0 -0.0185088
28 V 38 A 0 -0.0685328
28 V 39 V 0 0.15579
28 V 40 I 0 -0.060442
28 V 41 I 0 -0.0595299
28 V 42 T 0 -0.00772931
28 V 43 Q 0 0.0231018
28 V 44 H 0 0.0220035
28 V 45 M 0 -0.00421284
28 V 46 P 0 -0.0344759
28 V 47 P 0 0.0674999
28 V 48 G 0 -0.0667933
28 V 49 F 0 -0.0516025
28 V 50 T 0 -0.0170414
28 V 51 R 0 -0.103755
28 V 52 S 0 -0.00835573
28 V 53 F 0 0.0271723
28 V 54 A 0 -0.0592808
28 V 55 E 0 -0.0858083
28 V 56 R 0 0.0108461
28 V 57 L 0 -0.0563418
28 V 58 N 0 0.00497412
28 V 59 K 0 -0.0241399
28 V 60 L 0 -0.0577981
28 V 61 C 0 0.0189898
28 V 62 Q 0 -0.0901884
28 V 63 I 0 0.0183867
28 V 64 S 0 -0.0613218
28 V 65 V 0 -0.00666941
28 V 66 K 0 -0.0527876
28 V 67 E 0 0.00926871
28 V 68 A 0 -0.0380629
28 V 69 E 0 -0.012356
28 V 70 D 0 -0.0337558
28 V 71 G 0 -0.0330796
28 V 72 E 0 -0.0432341
28 V 73 R 0 -0.0574455
28 V 74 V 0 -0.0698851
28 V 75 L 0 -0.111922
28 V 76 P 0 -0.0910021
28 V 77 G 0 0.0895948
28 V 78 H 0 -0.0874601
28 V 79 A 0 -0.0467672
28 V 80 Y 0 0.071864
28 V 81 I 0 -0.0141146
28 V 82 A 0 0.018376
28 V 83 P 0 0.041691
28 V 84 G 0 -0.0942778
28 V 85 D 0 0.0790019
28 V 86 K 0 0.0133077
28 V 87 H 0 -0.0198136
28 V 88 M 0 0.0358251
28 V 89 E 0 -0.0795642
28 V 90 L 0 -0.0931574
28 V 91 A 0 -0.11322
28 V 92 R 0 -0.0709728
28 V 93 S 0 0.0314313
28 V 94 G 0 -0.056899
28 V 95 A 0 0.00533392
28 V 96 N 0 -0.0701524
28 V 97 Y 0 -0.0331793
28 V 98 Q 0 -0.0755924
28 V 99 I 0 -0.0516715
28 V 100 K 0 -0.0277372
28 V 101 I 0 -0.0759041
28 V 102 H 0 -0.133078
28 V 103 D 0 0.0215236
28 V 104 G 0 -0.0565499
28 V 105 P 0 0.0653615
28 V 106 P 0 0.0213681
28 V 107 V 0 -0.00389341
28 V 108 N 0 0.0163906
28 V 109 R 0 -0.012959
28 V 110 H 0 -0.0359605
28 V 111 R 0 -0.0576222
28 V 112 P 0 -0.0280958
28 V 113 S 0 0.0461439
28 V 114 V 0 -0.0145286
28 V 115 D 0 -0.00660472
28 V 116 V 0 0.0806983
28 V 117 L 0 -0.0419242
28 V 118 F 0 -0.094867
28 V 119 H 0 -0.0612728
28 V 120 S 0 -0.0238874
28 V 121 V 0 -0.0173137
28 V 122 A 0 0.0806681
28 V 123 K 0 -0.0525919
28 V 124 H 0 -0.0907875
28 V 125 A 0 -0.0422155
28 V 126 G 0 -0.0633088
28 V 127 R 0 -0.0847297
28 V 128 N 0 -0.0319835
28 V 129 A 0 -0.0713963
28 V 130 V 0 0.0176107
28 V 131 G 0 -0.0455607
28 V 132 V 0 0.0722298
28 V 133 I 0 -0.0618097
28 V 134 L 0 0.508996
28 V 135 T 0 -0.027648
28 V 136 G 0 0.0022301
28 V 137 M 0 -0.0292382
28 V 138 G 0 -0.0156208
28 V 139 N 0 -0.0221184
28 V 140 D 0 0.0278234
28 V 141 G 0 0.011604
28 V 142 A 0 0.0154836
28 V 143 A 0 -0.0629865
28 V 144 G 0 0.00430029
28 V 145 M 0 0.0238988
28 V 146 L 0 -0.0343049
28 V 147 A 0 -0.0111323
28 V 148 M 0 -0.089511
28 V 149 Y 0 -0.0795143
28 V 150 Q 0 -0.0390459
28 V 151 A 0 -0.0563368
28 V 152 G 0 -0.0309932
28 V 153 A 0 -0.0021018
28 V 154 W 0 0.0596707
28 V 155 T 0 -0.104351
28 V 156 I 0 0.0416668
28 V 157 A 0 -0.0893101
28 V 158 Q 0 -0.00646084
28 V 159 N 0 -0.0390288
28 V 160 E 0 -0.0655348
28 V 161 A 0 -0.120081
28 V 162 S 0 0.0035266
28 V 163 C 0 -0.0784079
28 V 164 V 0 -0.0545108
28 V 165 V 0 -0.0375851
28 V 166 F 0 -0.0464473
28 V 167 G 0 0.0192204
28 V 168 M 0 -0.0236221
28 V 169 P 0 0.0174272
28 V 170 R 0 -0.029068
28 V 171 E 0 -0.0514886
28 V 172 A 0 -0.0488435
28 V 173 I 0 -0.029153
28 V 174 N 0 -0.0434469
28 V 175 M 0 -0.0234654
28 V 176 G 0 -0.033546
28 V 177 G 0 -0.0553382
28 V 178 V 0 0.0451361
28 V 179 S 0 -0.0683941
28 V 180 E 0 -0.0278146
28 V 181 V 0 -0.0640005
28 V 182 V 0 0.0707852
28 V 183 D 0 -0.0509162
28 V 184 L 0 0.19028
28 V 185 S 0 0.00161051
28 V 186 Q 0 -0.105117
28 V 187 V 0 0.519523
28 V 188 S 0 0.224684
28 V 189 Q 0 -0.0605972
28 V 190 Q 0 0.0114882
28 V 191 M 0 0.297323
28 V 192 L 0 -0.0139971
28 V 193 A 0 0.00837179
28 V 194 K 0 -0.0373669
28 V 195 I 0 -0.00517789
28 V 196 S 0 -0.0606809
29 L 30 Q 0 0.251959
29 L 31 P 0 -0.0159787
29 L 32 L 0 0.21356
29 L 33 P 0 0.0451391
29 L 34 L 0 -0.0091015
29 L 35 S 0 -0.00788497
29 L 36 S 0 0.0574313
29 L 37 P 0 0.0656422
29 L 38 A 0 0.0228074
29 L 39 V 0 0.221587
29 L 40 I 0 -0.0333296
29 L 41 I 0 0.392219
29 L 42 T 0 0.0131315
29 L 43 Q 0 0.0394712
29 L 44 H 0 0.0316648
29 L 45 M 0 0.00920881
29 L 46 P 0 0.0148727
29 L 47 P 0 0.0457269
29 L 48 G 0 -0.0408474
29 L 49 F 0 0.0405547
29 L 50 T 0 -0.0998884
29 L 51 R 0 0.00740304
29 L 52 S 0 0.013384
29 L 53 F 0 0.0208469
29 L 54 A 0 0.00548926
29 L 55 E 0 -0.00453954
29 L 56 R 0 0.0473512
29 L 57 L 0 0.213869
29 L 58 N 0 0.0226278
29 L 59 K 0 -0.00591866
29 L 60 L 0 -0.0657098
29 L 61 C 0 0.596694
29 L 62 Q 0 0.0475208
29 L 63 I 0 0.0127086
29 L 64 S 0 -0.0655014
29 L 65 V 0 0.198549
29 L 66 K 0 -0.0743939
29 L 67 E 0 -0.0281534
29 L 68 A 0 0.0190336
29 L 69 E 0 0.085335
29 L 70 D 0 -0.0559731
29 L 71 G 0 0.0135796
29 L 72 E 0 -0.0414382
29 L 73 R 0 -0.0521107
29 L 74 V 0 -0.016244
29 L 75 L 0 -0.0643837
29 L 76 P 0 -0.00485127
29 L 77 G 0 0.0484311
29 L 78 H 0 -0.0493943
29 L 79 A 0 0.382254
29 L 80 Y 0 -0.0372881
29 L 81 I 0 0.0297331
29 L 82 A 0 -0.0162964
29 L 83 P 0 -0.0224981
29 L 84 G 0 -0.0509868
29 L 85 D 0 -0.105507
29 L 86 K 0 0.00804815
29 L 87 H 0 -0.036801
29 L 88 M 0 -0.0854713
29 L 89 E 0 -0.0465223
29 L 90 L 0 -0.0244664
29 L 91 A 0 -0.0734119
29 L 92 R 0 -0.00746827
29 L 93 S 0 0.0409254
29 L 94 G 0 0.0151509
29 L 95 A 0 -0.0220668
29 L 96 N 0 0.00601672
29 L 97 Y 0 -0.101203
29 L 98 Q 0 0.0162777
29 L 99 I 0 -0.0770358
29 L 100 K 0 -0.125991
29 L 101 I 0 -0.0502753
29 L 102 H 0 -0.0352571
29 L 103 D 0 -0.108767
29 L 104 G 0 -0.0595465
29 L 105 P 0 -0.0331014
29 L 106 P 0 -0.0223198
29 L 107 V 0 -0.135339
29 L 108 N 0 -0.0456424
29 L 109 R 0 -0.071244
29 L 110 H 0 -0.0403664
29 L 111 R 0 -0.0264387
29 L 112 P 0 -0.000376722
29 L 113 S 0 0.00785524
29 L 114 V 0 0.0124353
29 L 115 D 0 -0.0165819
29 L 116 V 0 -0.0144396
29 L 117 L 0 0.000865613
29 L 118 F 0 -0.0121725
29 L 119 H 0 -0.092212
29 L 120 S 0 -0.0562154
29 L 121 V 0 -0.073359
29 L 122 A 0 -0.0151984
29 L 123 K 0 0.00609966
29 L 124 H 0 -0.0527548
29 L 125 A 0 -0.0538232
29 L 126 G 0 -0.0676818
29 L 127 R 0 -0.0269153
29 L 128 N 0 -0.0114381
29 L 129 A 0 0.0381973
29 L 130 V 0 -0.0365234
29 L 131 G 0 -0.0537527
29 L 132 V 0 0.0841824
29 L 133 I 0 -0.109884
29 L 134 L 0 -0.0486812
29 L 135 T 0 -0.0346083
29 L 136 G 0 0.0129764
29 L 137 M 0 0.00455569
29 L 138 G 0 0.0414726
29 L 139 N 0 -0.0271607
29 L 140 D 0 0.0419398
29 L 141 G 0 0.0178545
29 L 142 A 0 -0.0530149
29 L 143 A 0 -0.0884271
29 L 144 G 0 -0.045151
29 L 145 M 0 0.0230402
29 L 146 L 0 -0.0337065
29 L 147 A 0 0.0136249
29 L 148 M 0 -0.0940437
29 L 149 Y 0 -0.0614442
29 L 150 Q 0 -0.00453015
29 L 151 A 0 -0.0583661
29 L 152 G 0 -0.0489083
29 L 153 A 0 -0.080906
29 L 154 W 0 -0.0887288
29 L 155 T 0 -0.012034
29 L 156 I 0 0.107697
29 L 157 A 0 -0.089428
29 L 158 Q 0 0.0037989
29 L 159 N 0 0.0735094
29 L 160 E 0 -0.0721049
29 L 161 A 0 -0.0890683
29 L 162 S 0 0.050927
29 L 163 C 0 0.0589291
29 L 164 V 0 0.0447391
29 L 165 V 0 -0.0168594
29 L 166 F 0 -0.051942
29 L 167 G 0 0.0408469
29 L 168 M 0 -0.00104309
29 L 169 P 0 -0.0214178
29 L 170 R 0 -0.0558591
29 L 171 E 0 -0.052567
29 L 172 A 0 -0.0197189
29 L 173 I 0 -0.0564562
29 L 174 N 0 -0.0355254
29 L 175 M 0 -0.0159901
29 L 176 G 0 0.0206156
29 L 177 G 0 -0.0775519
29 L 178 V 0 -0.0465362
29 L 179 S 0 -0.0246358
29 L 180 E 0 -0.0938189
29 L 181 V 0 -0.0732338
29 L 182 V 0 -0.0374258
29 L 183 D 0 -0.0351147
29 L 184 L 0 -0.0396263
29 L 185 S 0 -0.0138576
29 L 186 Q 0 -0.0402126
29 L 187 V 0 0.0599922
29 L 188 S 0 -0.104564
29 L 189 Q 0 -0.0324525
29 L 190 Q 0 0.00367376
29 L 191 M 0 -0.0721272
29 L 192 L 0 -0.0147755
29 L 193 A 0 -0.0184185
29 L 194 K 0 -0.057145
29 L 195 I 0 -0.0876866
29 L 196 S 0 -0.0577051
30 Q 31 P 0 0.32547
30 Q 32 L 0 0.118014
30 Q 33 P 0 0.0479631
30 Q 34 L 0 0.101125
30 Q 35 S 0 0.00334419
30 Q 36 S 0 0.0109779
30 Q 37 P 0 0.0312746
30 Q 38 A 0 0.0596571
30 Q 39 V 0 0.0825244
30 Q 40 I 0 0.00628741
30 Q 41 I 0 -0.0783947
30 Q 42 T 0 0.123232
30 Q 43 Q 0 -0.0314224
30 Q 44 H 0 -0.0294937
30 Q 45 M 0 -0.0581961
30 Q 46 P 0 0.0134719
30 Q 47 P 0 -0.0660541
30 Q 48 G 0 -0.0436226
30 Q 49 F 0 -0.0395652
30 Q 50 T 0 -0.0488265
30 Q 51 R 0 -0.00740216
30 Q 52 S 0 0.0550868
30 Q 53 F 0 -0.0152019
30 Q 54 A 0 -0.0804783
30 Q 55 E 0 0.0237021
30 Q 56 R 0 -0.00381159
30 Q 57 L 0 0.00208354
30 Q 58 N 0 -0.0363375
30 Q 59 K 0 0.0915865
30 Q 60 L 0 0.427676
30 Q 61 C 0 0.123824
30 Q 62 Q 0 0.089146
30 Q 63 I 0 0.087113
30 Q 64 S 0 0.0379477
30 Q 65 V 0 -0.0141069
30 Q 66 K 0 -0.0660425
30 Q 67 E 0 0.0316603
30 Q 68 A 0 -0.0407302
30 Q 69 E 0 0.00917763
30 Q 70 D 0 -0.0030385
30 Q 71 G 0 0.0935807
30 Q 72 E 0 -0.0381237
30 Q 73 R 0 0.0844468
30 Q 74 V 0 0.026733
30 Q 75 L 0 0.0443282
30 Q 76 P 0 0.0390379
30 Q 77 G 0 -0.0489466
30 Q 78 H 0 0.0928147
30 Q 79 A 0 -0.0268803
30 Q 80 Y 0 -0.0556001
30 Q 81 I 0 -0.0516695
30 Q 82 A 0 -0.0297315
30 Q 83 P 0 -0.079866
30 Q 84 G 0 -0.0301024
30 Q 85 D 0 0.0919991
30 Q 86 K 0 -0.0130405
30 Q 87 H 0 -0.0722038
30 Q 88 M 0 -0.0793443
30 Q 89 E 0 0.0575819
30 Q 90 L 0 -0.0422825
30 Q 91 A 0 -0.00333058
30 Q 92 R 0 0.0223748
30 Q 93 S 0 -0.0258459
30 Q 94 G 0 -0.0518134
30 Q 95 A 0 0.0468494
30 Q 96 N 0 0.0617206
30 Q 97 Y 0 -0.0217163
30 Q 98 Q 0 -0.0280505
30 Q 99 I 0 -0.0878473
30 Q 100 K 0 -0.00348058
30 Q 101 I 0 -0.0530299
30 Q 102 H 0 0.0264868
30 Q 103 D 0 0.0116115
30 Q 104 G 0 0.0169866
30 Q 105 P 0 -0.0546474
30 Q 106 P 0 0.0176761
30 Q 107 V 0 -0.0578484
30 Q 108 N 0 -0.0051271
30 Q 109 R 0 -0.010244
30 Q 110 H 0 -0.0409507
30 Q 111 R 0 0.0225835
30 Q 112 P 0 0.0151393
30 Q 113 S 0 0.019622
30 Q 114 V 0 -0.0224816
30 Q 115 D 0 -0.0638819
30 Q 116 V 0 -0.0294895
30 Q 117 L 0 -0.123939
30 Q 118 F 0 -0.0428645
30 Q 119 H 0 -0.0290299
30 Q 120 S 0 -0.0186369
30 Q 121 V 0 0.0787265
30 Q 122 A 0 0.0226868
30 Q 123 K 0 -0.0369954
30 Q 124 H 0 -0.019872
30 Q 125 A 0 -0.0961951
30 Q 126 G 0 0.0095746
30 Q 127 R 0 0.0836713
30 Q 128 N 0 -0.0318931
30 Q 129 A 0 -0.0428729
30 Q 130 V 0 0.0037166
30 Q 131 G 0 -0.00134048
30 Q 132 V 0 0.0531171
30 Q 133 I 0 0.0237903
30 Q 134 L 0 -0.0451121
30 Q 135 T 0 -0.0371109
30 Q 136 G 0 -0.0315258
30 Q 137 M 0 -0.0851502
30 Q 138 G 0 -0.100385
30 Q 139 N 0 -0.0511538
30 Q 140 D 0 -0.0227738
30 Q 141 G 0 -0.0464191
30 Q 142 A 0 -0.0112342
30 Q 143 A 0 0.0274836
30 Q 144 G 0 -0.0790504
30 Q 145 M 0 -0.0519146
30 Q 146 L 0 -0.044725
30 Q 147 A 0 -0.0811448
30 Q 148 M 0 -0.068451
30 Q 149 Y 0 -0.0478242
30 Q 150 Q 0 -0.0631454
30 Q 151 A 0 -0.0279316
30 Q 152 G 0 -0.0278918
30 Q 153 A 0 0.0242491
30 Q 154 W 0 -0.0410643
30 Q 155 T 0 -0.0653537
30 Q 156 I 0 -0.0329456
30 Q 157 A 0 -0.0788568
30 Q 158 Q 0 -0.0445973
30 Q 159 N 0 -0.0519898
30 Q 160 E 0 -0.0613236
30 Q 161 A 0 -0.0387348
30 Q 162 S 0 0.000570457
30 Q 163 C 0 -0.0811221
30 Q 164 V 0 -0.0871767
30 Q 165 V 0 -0.0678971
30 Q 166 F 0 -0.0745432
30 Q 167 G 0 -0.0959114
30 Q 168 M 0 -0.0667632
30 Q 169 P 0 -0.0891065
30 Q 170 R 0 -0.0481704
30 Q 171 E 0 -0.0310004
30 Q 172 A 0 -0.0635652
30 Q 173 I 0 -0.0384366
30 Q 174 N 0 -0.00486758
30 Q 175 M 0 -0.00924928
30 Q 176 G 0 -0.0285973
30 Q 177 G 0 -0.0587147
30 Q 178 V 0 -0.0425978
30 Q 179 S 0 0.0707818
30 Q 180 E 0 -0.0198714
30 Q 181 V 0 -0.0727226
30 Q 182 V 0 -0.0298997
30 Q 183 D 0 -0.0873879
30 Q 184 L 0 -0.0521938
30 Q 185 S 0 0.0588763
30 Q 186 Q 0 -0.030731
30 Q 187 V 0 0.020397
30 Q 188 S 0 0.051251
30 Q 189 Q 0 0.0580298
30 Q 190 Q 0 0.0497997
30 Q 191 M 0 -0.0622424
30 Q 192 L 0 0.0412429
30 Q 193 A 0 -0.0435009
30 Q 194 K 0 -0.0385036
30 Q 195 I 0 -0.0500056
30 Q 196 S 0 0.0413005
31 P 32 L 0 0.0548321
31 P 33 P 0 0.259269
31 P 34 L 0 0.219942
31 P 35 S 0 0.185615
31 P 36 S 0 0.0105409
31 P 37 P 0 0.0226326
31 P 38 A 0 0.0168936
31 P 39 V 0 0.0779705
31 P 40 I 0 0.0196866
31 P 41 I 0 -0.0461097
31 P 42 T 0 -0.0260173
31 P 43 Q 0 -0.0311376
31 P 44 H 0 -0.077623
31 P 45 M 0 -0.0500346
31 P 46 P 0 -0.0478582
31 P 47 P 0 0.0725708
31 P 48 G 0 0.0734522
31 P 49 F 0 -0.0315717
31 P 50 T 0 -0.0187704
31 P 51 R 0 0.020386
31 P 52 S 0 0.030004
31 P 53 F 0 -0.067062
31 P 54 A 0 -0.0567304
31 P 55 E 0 0.137128
31 P 56 R 0 0.00464253
31 P 57 L 0 -0.0113283
31 P 58 N 0 -0.0315835
31 P 59 K 0 -0.0503335
31 P 60 L 0 0.0438995
31 P 61 C 0 0.00710947
31 P 62 Q 0 0.115297
31 P 63 I 0 0.0662512
31 P 64 S 0 0.0678316
31 P 65 V 0 -0.0810316
31 P 66 K 0 -0.0615507
31 P 67 E 0 -0.102964
31 P 68 A 0 -0.0370024
31 P 69 E 0 0.0681551
31 P 70 D 0 0.00102316
31 P 71 G 0 0.0486874
31 P 72 E 0 -0.0501995
31 P 73 R 0 0.0332209
31 P 74 V 0 0.0175049
31 P 75 L 0 0.0198813
31 P 76 P 0 0.0193324
31 P 77 G 0 -0.0334595
31 P 78 H 0 0.0332378
31 P 79 A 0 0.0040732
31 P 80 Y 0 -0.0571922
31 P 81 I 0 -0.0302745
31 P 82 A 0 -0.0982994
31 P 83 P 0 0.00554415
31 P 84 G 0 -0.0967506
31 P 85 D 0 0.00748828
31 P 86 K 0 0.00517307
31 P 87 H 0 -0.0103959
31 P 88 M 0 -0.0320159
31 P 89 E 0 -0.0152895
31 P 90 L 0 0.0414052
31 P 91 A 0 0.0406503
31 P 92 R 0 0.0322612
31 P 93 S 0 -0.0162016
31 P 94 G 0 0.0410452
31 P 95 A 0 0.0145836
31 P 96 N 0 0.0117696
31 P 97 Y 0 0.00658388
31 P 98 Q 0 -0.0589923
31 P 99 I 0 -0.0130714
31 P 100 K 0 0.0463216
31 P 101 I 0 0.0213443
31 P 102 H 0 0.00645729
31 P 103 D 0 0.00470051
31 P 104 G 0 0.0574684
31 P 105 P 0 -0.0816026
31 P 106 P 0 -0.0345737
31 P 107 V 0 -0.0447508
31 P 108 N 0 -0.0616905
31 P 109 R 0 -0.0506553
31 P 110 H 0 -0.0488896
31 P 111 R 0 -0.0303808
31 P 112 P 0 -0.120386
31 P 113 S 0 -0.0248456
31 P 114 V 0 -0.049097
31 P 115 D 0 -0.074223
31 P 116 V 0 -0.107688
31 P 117 L 0 -0.089132
31 P 118 F 0 -0.0223241
31 P 119 H 0 0.00338036
31 P 120 S 0 -0.087684
31 P 121 V 0 -0.0901473
31 P 122 A 0 -0.000881668
31 P 123 K 0 0.00362033
31 P 124 H 0 0.0026111
31 P 125 A 0 -0.00351103
31 P 126 G 0 0.0112361
31 P 127 R 0 0.00596173
31 P 128 N 0 -0.0270336
31 P 129 A 0 0.00386562
31 P 130 V 0 -0.010409
31 P 131 G 0 -0.096244
31 P 132 V 0 -0.0375717
31 P 133 I 0 -0.0354588
31 P 134 L 0 -0.0416062
31 P 135 T 0 -0.054927
31 P 136 G 0 -0.0709031
31 P 137 M 0 -0.0665183
31 P 138 G 0 -0.109747
31 P 139 N 0 -0.00769222
31 P 140 D 0 -0.0663017
31 P 141 G 0 -0.0572388
31 P 142 A 0 -0.0396655
31 P 143 A 0 0.0870142
31 P 144 G 0 -0.0334682
31 P 145 M 0 0.003237
31 P 146 L 0 -0.0290393
31 P 147 A 0 0.0574592
31 P 148 M 0 -0.121217
31 P 149 Y 0 0.0120045
31 P 150 Q 0 0.109515
31 P 151 A 0 -0.0333327
31 P 152 G 0 -0.0430008
31 P 153 A 0 -0.0133947
31 P 154 W 0 0.0703181
31 P 155 T 0 -0.108063
31 P 156 I 0 -0.0695827
31 P 157 A 0 -0.0718639
31 P 158 Q 0 -0.0498234
31 P 159 N 0 0.00610573
31 P 160 E 0 -0.0194743
31 P 161 A 0 0.0673086
31 P 162 S 0 -0.136216
31 P 163 C 0 -0.0522124
31 P 164 V 0 -0.0483594
31 P 165 V 0 -0.133015
31 P 166 F 0 -0.0229607
31 P 167 G 0 0.00931362
31 P 168 M 0 -0.0690367
31 P 169 P 0 -0.0833811
31 P 170 R 0 0.00544833
31 P 171 E 0 -0.0685889
31 P 172 A 0 -0.0968742
31 P 173 I 0 -0.0126045
31 P 174 N 0 0.0196467
31 P 175 M 0 0.0367763
31 P 176 G 0 -0.0316837
31 P 177 G 0 -0.0374279
31 P 178 V 0 -0.0659688
31 P 179 S 0 0.0171681
31 P 180 E 0 0.0579667
31 P 181 V 0 0.027881
31 P 182 V 0 -0.0318071
31 P 183 D 0 0.0369366
31 P 184 L 0 -0.0445652
31 P 185 S 0 0.118814
31 P 186 Q 0 0.01237
31 P 187 V 0 0.0766807
31 P 188 S 0 0.32592
31 P 189 Q 0 0.331805
31 P 190 Q 0 0.0856664
31 P 191 M 0 0.0211161
31 P 192 L 0 0.0840335
31 P 193 A 0 -0.0268216
31 P 194 K 0 0.0395104
31 P 195 I 0 -0.0438777
31 P 196 S 0 0.0467578
32 L 33 P 0 0.243495
32 L 34 L 0 0.139133
32 L 35 S 0 0.0907635
32 L 36 S 0 0.382149
32 L 37 P 0 0.0994672
32 L 38 A 0 0.0608087
32 L 39 V 0 0.444225
32 L 40 I 0 -0.0497262
32 L 41 I 0 0.028014
32 L 42 T 0 -0.0103721
32 L 43 Q 0 0.00634328
32 L 44 H 0 0.0244631
32 L 45 M 0 -0.0350642
32 L 46 P 0 -0.0372685
32 L 47 P 0 0.030145
32 L 48 G 0 -0.0795877
32 L 49 F 0 -0.00901611
32 L 50 T 0 0.00921945
32 L 51 R 0 -0.0215471
32 L 52 S 0 0.00252789
32 L 53 F 0 0.0184597
32 L 54 A 0 0.011103
32 L 55 E 0 0.0313406
32 L 56 R 0 -0.00996918
32 L 57 L 0 0.013141
32 L 58 N 0 -0.00634167
32 L 59 K 0 -0.0526508
32 L 60 L 0 -0.053611
32 L 61 C 0 0.0788231
32 L 62 Q 0 0.0257797
32 L 63 I 0 0.098612
32 L 64 S 0 0.0390721
32 L 65 V 0 -0.0174708
32 L 66 K 0 -0.00605492
32 L 67 E 0 0.0393379
32 L 68 A 0 0.00743091
32 L 69 E 0 0.00899826
32 L 70 D 0 -0.0119574
32 L 71 G 0 -0.0057357
32 L 72 E 0 -0.0344223
32 L 73 R 0 -0.0282139
32 L 74 V 0 -0.0658989
32 L 75 L 0 0.0935001
32 L 76 P 0 0.0109349
32 L 77 G 0 0.0413351
32 L 78 H 0 -0.0857326
32 L 79 A 0 0.00738926
32 L 80 Y 0 -0.0636796
32 L 81 I 0 -0.0969134
32 L 82 A 0 0.0188981
32 L 83 P 0 -0.0766092
32 L 84 G 0 0.0183472
32 L 85 D 0 -0.0365551
32 L 86 K 0 -0.0458326
32 L 87 H 0 -0.024228
32 L 88 M 0 -0.0357103
32 L 89 E 0 -0.0573815
32 L 90 L 0 -0.00261508
32 L 91 A 0 -0.0220116
32 L 92 R 0 -0.0848218
32 L 93 S 0 -0.0270547
32 L 94 G 0 -0.0688685
32 L 95 A 0 -0.0223568
32 L 96 N 0 0.0394923
32 L 97 Y 0 -0.0170817
32 L 98 Q 0 -0.0351182
32 L 99 I 0 -0.0420491
32 L 100 K 0 0.044944
32 L 101 I 0 -0.0970647
32 L 102 H 0 -0.000764709
32 L 103 D 0 -0.0737579
32 L 104 G 0 -0.0567438
32 L 105 P 0 -0.105493
32 L 106 P 0 -0.00756698
32 L 107 V 0 0.0364683
32 L 108 N 0 -0.0376022
32 L 109 R 0 0.00806626
32 L 110 H 0 -0.111163
32 L 111 R 0 -0.0302308
32 L 112 P 0 0.0312854
32 L 113 S 0 0.0285991
32 L 114 V 0 -0.00651636
32 L 115 D 0 -0.0102788
32 L 116 V 0 -0.0972159
32 L 117 L 0 -0.079695
32 L 118 F 0 -0.0431431
32 L 119 H 0 0.0107262
32 L 120 S 0 -0.0015852
32 L 121 V 0 -0.0204501
32 L 122 A 0 -0.0206461
32 L 123 K 0 -0.00512917
32 L 124 H 0 0.0499398
32 L 125 A 0 0.00540657
32 L 126 G 0 0.0272974
32 L 127 R 0 -0.00748182
32 L 128 N 0 -0.0239782
32 L 129 A 0 -0.0816273
32 L 130 V 0 -0.011158
32 L 131 G 0 -0.0833784
32 L 132 V 0 0.0912549
32 L 133 I 0 -0.0747879
32 L 134 L 0 0.0519532
32 L 135 T 0 0.0062132
32 L 136 G 0 0.0115418
32 L 137 M 0 0.0471044
32 L 138 G 0 -0.0443943
32 L 139 N 0 -0.0338537
32 L 140 D 0 0.0168822
32 L 141 G 0 -0.00122366
32 L 142 A 0 -0.0224889
32 L 143 A 0 -0.0187403
32 L 144 G 0 0.0248769
32 L 145 M 0 -0.065118
32 L 146 L 0 -0.0797102
32 L 147 A 0 -0.0182399
32 L 148 M 0 -0.0534054
32 L 149 Y 0 -0.039331
32 L 150 Q 0 -0.106915
32 L 151 A 0 -0.0333044
32 L 152 G 0 -0.0512636
32 L 153 A 0 0.0219652
32 L 154 W 0 -0.0221091
32 L 155 T 0 -0.0239224
32 L 156 I 0 -0.0847144
32 L 157 A 0 -0.0466127
32 L 158 Q 0 -0.094212
32 L 159 N 0 -0.0372456
32 L 160 E 0 0.0609043
32 L 161 A 0 0.0142522
32 L 162 S 0 -0.0542943
32 L 163 C 0 -0.0440698
32 L 164 V 0 -0.0576478
32 L 165 V 0 0.00410022
32 L 166 F 0 -0.0865511
32 L 167 G 0 0.00145286
32 L 168 M 0 -0.014389
32 L 169 P 0 -0.0214635
32 L 170 R 0 -0.0569142
32 L 171 E 0 -0.021144
32 L 172 A 0 -0.0142749
32 L 173 I 0 -0.0576483
32 L 174 N 0 -0.0559468
32 L 175 M 0 -0.0537666
32 L 176 G 0 -0.00315962
32 L 177 G 0 -0.0284347
32 L 178 V 0 -0.0778273
32 L 179 S 0 -0.0691233
32 L 180 E 0 0.0962288
32 L 181 V 0 -0.0608985
32 L 182 V 0 0.0508417
32 L 183 D 0 -0.00875769
32 L 184 L 0 -0.0307724
32 L 185 S 0 -0.0883141
32 L 186 Q 0 -0.024597
32 L 187 V 0 0.0462775
32 L 188 S 0 0.0871779
32 L 189 Q 0 0.00826061
32 L 190 Q 0 -0.00984898
32 L 191 M 0 0.295861
32 L 192 L 0 0.0248336
32 L 193 A 0 -0.0384587
32 L 194 K 0 0.00662138
32 L 195 I 0 -0.0122635
32 L 196 S 0 0.108464
33 P 34 L 0 0.46401
33 P 35 S 0 0.419798
33 P 36 S 0 0.219089
33 P 37 P 0 0.183936
33 P 38 A 0 0.184907
33 P 39 V 0 0.058905
33 P 40 I 0 -0.0173828
33 P 41 I 0 0.0411187
33 P 42 T 0 0.0344165
33 P 43 Q 0 -0.0460393
33 P 44 H 0 0.00413795
33 P 45 M 0 -0.0188236
33 P 46 P 0 -0.0384528
33 P 47 P 0 -0.00655324
33 P 48 G 0 0.0188075
33 P 49 F 0 0.0230864
33 P 50 T 0 -0.0900315
33 P 51 R 0 0.0660612
33 P 52 S 0 -0.0439174
33 P 53 F 0 -0.0136867
33 P 54 A 0 -0.0073792
33 P 55 E 0 -0.012266
33 P 56 R 0 0.0145709
33 P 57 L 0 -0.0199769
33 P 58 N 0 0.0635238
33 P 59 K 0 0.00113745
33 P 60 L 0 0.0240757
33 P 61 C 0 0.0152579
33 P 62 Q 0 0.0842515
33 P 63 I 0 0.0614159
33 P 64 S 0 0.00156771
33 P 65 V 0 0.0434817
33 P 66 K 0 -0.0262916
33 P 67 E 0 -0.012595
33 P 68 A 0 0.0597689
33 P 69 E 0 -0.0706728
33 P 70 D 0 0.0296468
33 P 71 G 0 0.00895026
33 P 72 E 0 -0.00329221
33 P 73 R 0 -0.07909
33 P 74 V 0 -0.00312221
33 P 75 L 0 -0.0370711
33 P 76 P 0 -0.0550649
33 P 77 G 0 -0.0192061
33 P 78 H 0 -0.0615971
33 P 79 A 0 0.0369913
33 P 80 Y 0 -0.0735037
33 P 81 I 0 -0.0826011
33 P 82 A 0 -0.0118769
33 P 83 P 0 0.0176708
33 P 84 G 0 -0.0857183
33 P 85 D 0 0.013296
33 P 86 K 0 -0.0682563
33 P 87 H 0 -0.0218464
33 P 88 M 0 -0.0229501
33 P 89 E 0 -0.071676
33 P 90 L 0 0.0109998
33 P 91 A 0 -0.0433805
33 P 92 R 0 -0.0113066
33 P 93 S 0 -0.0330888
33 P 94 G 0 -0.0163314
33 P 95 A 0 -0.00181204
33 P 96 N 0 -0.0845247
33 P 97 Y 0 -0.0617967
33 P 98 Q 0 -0.00507126
33 P 99 I 0 -0.0126654
33 P 100 K 0 0.0138229
33 P 101 I 0 -0.0841839
33 P 102 H 0 -0.0385285
33 P 103 D 0 0.00580423
33 P 104 G 0 -0.0683108
33 P 105 P 0 -0.0337509
33 P 106 P 0 -0.0200943
33 P 107 V 0 0.00980842
33 P 108 N 0 -0.0848394
33 P 109 R 0 0.0537155
33 P 110 H 0 -0.0687212
33 P 111 R 0 -0.0393492
33 P 112 P 0 0.00252058
33 P 113 S 0 -0.0766308
33 P 114 V 0 -0.0397016
33 P 115 D 0 -0.0542517
33 P 116 V 0 -0.0157407
33 P 117 L 0 -0.0236228
33 P 118 F 0 -0.0489151
33 P 119 H 0 -0.0243216
33 P 120 S 0 -0.0238675
33 P 121 V 0 0.00626463
33 P 122 A 0 -0.0559383
33 P 123 K 0 -0.0414931
33 P 124 H 0 -0.0788576
33 P 125 A 0 -0.00454135
33 P 126 G 0 0.0114819
33 P 127 R 0 -0.042761
33 P 128 N 0 -0.0593561
33 P 129 A 0 -0.0528241
33 P 130 V 0 0.00878131
33 P 131 G 0 -0.0223329
33 P 132 V 0 0.0543704
33 P 133 I 0 0.0549204
33 P 134 L 0 -0.0940163
33 P 135 T 0 -0.0442326
33 P 136 G 0 0.000782495
33 P 137 M 0 -0.0728583
33 P 138 G 0 -0.0285354
33 P 139 N 0 -0.0569253
33 P 140 D 0 -0.028236
33 P 141 G 0 -0.00994342
33 P 142 A 0 0.0119695
33 P 143 A 0 -0.0122641
33 P 144 G 0 -0.0377231
33 P 145 M 0 0.00593005
33 P 146 L 0 -0.0151441
33 P 147 A 0 -0.0432089
33 P 148 M 0 -0.05626
33 P 149 Y 0 -0.00982805
33 P 150 Q 0 0.0154669
33 P 151 A 0 -0.0400604
33 P 152 G 0 -0.0380604
33 P 153 A 0 -0.0433773
33 P 154 W 0 -0.00487041
33 P 155 T 0 -0.028838
33 P 156 I 0 -0.0345806
33 P 157 A 0 -0.0291737
33 P 158 Q 0 -0.0441549
33 P 159 N 0 -0.0190232
33 P 160 E 0 -0.0395905
33 P 161 A 0 -0.0128374
33 P 162 S 0 -0.0411878
33 P 163 C 0 -0.0218882
33 P 164 V 0 0.0535735
33 P 165 V 0 -0.0210762
33 P 166 F 0 -0.0857852
33 P 167 G 0 0.00839805
33 P 168 M 0 -0.0170011
33 P 169 P 0 0.0048333
33 P 170 R 0 -0.00385984
33 P 171 E 0 -0.0614442
33 P 172 A 0 0.0108331
33 P 173 I 0 -0.00613
33 P 174 N 0 0.0327176
33 P 175 M 0 -0.0559656
33 P 176 G 0 -0.0816669
33 P 177 G 0 -0.0480222
33 P 178 V 0 -0.0251028
33 P 179 S 0 -0.016063
33 P 180 E 0 -0.046389
33 P 181 V 0 -0.0249776
33 P 182 V 0 -0.0131674
33 P 183 D 0 -0.0603336
33 P 184 L 0 -0.0568413
33 P 185 S 0 0.062008
33 P 186 Q 0 0.0512422
33 P 187 V 0 0.0041038
33 P 188 S 0 -0.0191186
33 P 189 Q 0 0.00969471
33 P 190 Q 0 -0.0647998
33 P 191 M 0 -0.00180473
33 P 192 L 0 0.607003
33 P 193 A 0 0.00961399
33 P 194 K 0 -0.0168677
33 P 195 I 0 -0.0389936
33 P 196 S 0 0.00836995
34 L 35 S 0 0.343417
34 L 36 S 0 0.150223
34 L 37 P 0 0.0656255
34 L 38 A 0 0.0516764
34 L 39 V 0 0.0221647
34 L 40 I 0 0.106241
34 L 41 I 0 -0.0140484
34 L 42 T 0 -0.0129339
34 L 43 Q 0 -0.031246
34 L 44 H 0 -0.0167215
34 L 45 M 0 -0.0511999
34 L 46 P 0 -0.0938456
34 L 47 P 0 0.0436674
34 L 48 G 0 0.0627668
34 L 49 F 0 -0.00268432
34 L 50 T 0 -0.0330905
34 L 51 R 0 0.0190294
34 L 52 S 0 0.041304
34 L 53 F 0 -0.0502646
34 L 54 A 0 -0.0676144
34 L 55 E 0 0.0320084
34 L 56 R 0 -0.112124
34 L 57 L 0 -0.036537
34 L 58 N 0 0.0144993
34 L 59 K 0 -0.0199301
34 L 60 L 0 0.0802007
34 L 61 C 0 0.0157004
34 L 62 Q 0 0.459144
34 L 63 I 0 0.150125
34 L 64 S 0 0.0891326
34 L 65 V 0 0.0488629
34 L 66 K 0 0.0574876
34 L 67 E 0 -0.0529692
34 L 68 A 0 0.0201575
34 L 69 E 0 -0.0669458
34 L 70 D 0 0.0279487
34 L 71 G 0 0.0404774
34 L 72 E 0 -0.0358893
34 L 73 R 0 0.160492
34 L 74 V 0 0.0286203
34 L 75 L 0 0.105347
34 L 76 P 0 0.0202886
34 L 77 G 0 0.0501416
34 L 78 H 0 0.111792
34 L 79 A 0 -0.0120787
34 L 80 Y 0 -0.070841
34 L 81 I 0 -0.0229932
34 L 82 A 0 -0.0489259
34 L 83 P 0 0.0397158
34 L 84 G 0 -0.0600729
34 L 85 D 0 -0.0334023
34 L 86 K 0 0.021606
34 L 87 H 0 0.0152953
34 L 88 M 0 -0.0718312
34 L 89 E 0 0.0329694
34 L 90 L 0 0.0512648
34 L 91 A 0 0.0828308
34 L 92 R 0 0.0240682
34 L 93 S 0 -0.00888889
34 L 94 G 0 -0.0423373
34 L 95 A 0 0.00875773
34 L 96 N 0 0.042308
34 L 97 Y 0 -0.0760526
34 L 98 Q 0 0.0133799
34 L 99 I 0 -0.058898
34 L 100 K 0 -0.000288954
34 L 101 I 0 -0.0729208
34 L 102 H 0 0.00494008
34 L 103 D 0 -0.0418927
34 L 104 G 0 -0.0404525
34 L 105 P 0 0.0827242
34 L 106 P 0 0.0155569
34 L 107 V 0 -0.00356112
34 L 108 N 0 -0.0303504
34 L 109 R 0 -0.0403267
34 L 110 H 0 -0.112982
34 L 111 R 0 0.0439808
34 L 112 P 0 -0.056252
34 L 113 S 0 -0.0735329
34 L 114 V 0 -0.04817
34 L 115 D 0 -0.0616816
34 L 116 V 0 -0.0360704
34 L 117 L 0 -0.0961535
34 L 118 F 0 -0.0794666
34 L 119 H 0 -0.0171287
34 L 120 S 0 -0.0436062
34 L 121 V 0 -0.0310446
34 L 122 A 0 -0.0349252
34 L 123 K 0 -0.0547505
34 L 124 H 0 0.0637428
34 L 125 A 0 0.00351443
34 L 126 G 0 0.075754
34 L 127 R 0 0.127878
34 L 128 N 0 -0.0100941
34 L 129 A 0 -0.0699357
34 L 130 V 0 -0.0629611
34 L 131 G 0 -0.0481557
34 L 132 V 0 -0.0949081
34 L 133 I 0 -0.0718586
34 L 134 L 0 -0.0317234
34 L 135 T 0 -0.0994415
34 L 136 G 0 -0.0289194
34 L 137 M 0 -0.0816809
34 L 138 G 0 -0.0644886
34 L 139 N 0 -0.0141121
34 L 140 D 0 -0.0357763
34 L 141 G 0 -0.0195102
34 L 142 A 0 -0.144321
34 L 143 A 0 0.0557896
34 L 144 G 0 -0.0457305
34 L 145 M 0 -0.157665
34 L 146 L 0 -0.028192
34 L 147 A 0 0.00809126
34 L 148 M 0 -0.110397
34 L 149 Y 0 0.00823118
34 L 150 Q 0 0.0467528
34 L 151 A 0 0.0238256
34 L 152 G 0 -0.0176913
34 L 153 A 0 -0.0814431
34 L 154 W 0 0.049727
34 L 155 T 0 -0.0856601
34 L 156 I 0 0.0216154
34 L 157 A 0 -0.0854658
34 L 158 Q 0 -0.0168659
34 L 159 N 0 0.0293732
34 L 160 E 0 -0.026483
34 L 161 A 0 0.0375948
34 L 162 S 0 -0.0133515
34 L 163 C 0 -0.0615528
34 L 164 V 0 0.0624664
34 L 165 V 0 -0.0433128
34 L 166 F 0 -0.071398
34 L 167 G 0 -0.0883629
34 L 168 M 0 -0.0693293
34 L 169 P 0 -0.0892221
34 L 170 R 0 0.00736123
34 L 171 E 0 -0.0408547
34 L 172 A 0 -0.0603393
34 L 173 I 0 -0.00441352
34 L 174 N 0 0.0143811
34 L 175 M 0 0.0444808
34 L 176 G 0 -0.0419295
34 L 177 G 0 -0.0365976
34 L 178 V 0 -0.0714884
34 L 179 S 0 -0.0176571
34 L 180 E 0 -0.0228387
34 L 181 V 0 -0.0452766
34 L 182 V 0 -0.0053199
34 L 183 D 0 0.0349271
34 L 184 L 0 0.0205085
34 L 185 S 0 -0.00925615
34 L 186 Q 0 0.0569111
34 L 187 V 0 -0.131935
34 L 188 S 0 0.020676
34 L 189 Q 0 -0.0291311
34 L 190 Q 0 0.0398443
34 L 191 M 0 -0.0172696
34 L 192 L 0 0.0481074
34 L 193 A 0 -0.0117103
34 L 194 K 0 0.0188482
34 L 195 I 0 -0.0637295
34 L 196 S 0 0.0975187
35 S 36 S 0 0.274479
35 S 37 P 0 0.115699
35 S 38 A 0 0.0663235
35 S 39 V 0 0.00422232
35 S 40 I 0 0.0425436
35 S 41 I 0 0.0111573
35 S 42 T 0 -0.0801567
35 S 43 Q 0 -0.0714141
35 S 44 H 0 -0.0118381
35 S 45 M 0 -0.0629745
35 S 46 P 0 -0.040873
35 S 47 P 0 -0.0261931
35 S 48 G 0 0.00668591
35 S 49 F 0 -0.0494617
35 S 50 T 0 0.0088642
35 S 51 R 0 -0.0260676
35 S 52 S 0 -0.0854309
35 S 53 F 0 -0.0459079
35 S 54 A 0 0.0207514
35 S 55 E 0 0.0453098
35 S 56 R 0 -0.0133594
35 S 57 L 0 0.0215382
35 S 58 N 0 -0.00590088
35 S 59 K 0 0.0119344
35 S 60 L 0 0.010959
35 S 61 C 0 0.0505945
35 S 62 Q 0 0.109074
35 S 63 I 0 0.061123
35 S 64 S 0 0.0715657
35 S 65 V 0 -0.0277181
35 S 66 K 0 0.00283045
35 S 67 E 0 -0.0293591
35 S 68 A 0 -0.0412457
35 S 69 E 0 -0.0340946
35 S 70 D 0 -0.010386
35 S 71 G 0 0.00883028
35 S 72 E 0 -0.0139567
35 S 73 R 0 0.0643986
35 S 74 V 0 0.00996735
35 S 75 L 0 0.0573798
35 S 76 P 0 0.0901083
35 S 77 G 0 0.277964
35 S 78 H 0 0.0277872
35 S 79 A 0 0.0268789
35 S 80 Y 0 -0.0468321
35 S 81 I 0 -0.0233567
35 S 82 A 0 -0.00576015
35 S 83 P 0 -0.0686928
35 S 84 G 0 -0.0348424
35 S 85 D 0 -0.0152803
35 S 86 K 0 -0.0388255
35 S 87 H 0 -0.0387458
35 S 88 M 0 -0.0374012
35 S 89 E 0 -0.0482061
35 S 90 L 0 0.0124447
35 S 91 A 0 -0.0380905
35 S 92 R 0 -0.00742006
35 S 93 S 0 0.00270559
35 S 94 G 0 -0.0710214
35 S 95 A 0 0.0103925
35 S 96 N 0 0.0854416
35 S 97 Y 0 -0.0172338
35 S 98 Q 0 -0.0280992
35 S 99 I 0 -0.0439611
35 S 100 K 0 0.0192876
35 S 101 I 0 -0.11266
35 S 102 H 0 0.0459244
35 S 103 D 0 -0.0334582
35 S 104 G 0 0.0620311
35 S 105 P 0 -0.0921748
35 S 106 P 0 -0.00149102
35 S 107 V 0 -0.0134498
35 S 108 N 0 -0.0766728
35 S 109 R 0 -0.0203798
35 S 110 H 0 -0.0438986
35 S 111 R 0 -0.0352545
35 S 112 P 0 -0.0308249
35 S 113 S 0 -0.0673218
35 S 114 V 0 -0.0733234
35 S 115 D 0 -0.020288
35 S 116 V 0 -0.0439394
35 S 117 L 0 -0.0185708
35 S 118 F 0 -0.0864876
35 S 119 H 0 -0.0942843
35 S 120 S 0 0.0499255
35 S 121 V 0 -0.0891951
35 S 122 A 0 -0.0821932
35 S 123 K 0 0.0403967
35 S 124 H 0 -0.0385369
35 S 125 A 0 -0.0228662
35 S 126 G 0 0.0909254
35 S 127 R 0 -0.061765
35 S 128 N 0 0.0324836
35 S 129 A 0 -0.0288281
35 S 130 V 0 0.117276
35 S 131 G 0 -0.0673259
35 S 132 V 0 0.0463133
35 S 133 I 0 -0.081067
35 S 134 L 0 -0.0565978
35 S 135 T 0 -0.116352
35 S 136 G 0 0.000707844
35 S 137 M 0 -0.0798117
35 S 138 G 0 -0.0519265
35 S 139 N 0 0.0125435
35 S 140 D 0 -0.0487178
35 S 141 G 0 -0.029858
35 S 142 A 0 -0.0674688
35 S 143 A 0 -0.0270158
35 S 144 G 0 -0.0655646
35 S 145 M 0 -0.0279816
35 S 146 L 0 -0.0042865
35 S 147 A 0 -0.0068082
35 S 148 M 0 -0.0598522
35 S 149 Y 0 0.0644094
35 S 150 Q 0 -0.0232782
35 S 151 A 0 0.0278592
35 S 152 G 0 0.0214446
35 S 153 A 0 -0.0689106
35 S 154 W 0 0.0786352
35 S 155 T 0 -0.00285964
35 S 156 I 0 0.0420465
35 S 157 A 0 -0.0067995
35 S 158 Q 0 -0.0925971
35 S 159 N 0 -0.039489
35 S 160 E 0 -0.0313558
35 S 161 A 0 0.0003055
35 S 162 S 0 0.016036
35 S 163 C 0 -0.0187878
35 S 164 V 0 -0.000214947
35 S 165 V 0 -0.113826
35 S 166 F 0 -0.0376885
35 S 167 G 0 -0.0361384
35 S 168 M 0 -0.0690376
35 S 169 P 0 -0.030364
35 S 170 R 0 0.0514616
35 S 171 E 0 -0.00402593
35 S 172 A 0 -0.0117835
35 S 173 I 0 -0.00481793
35 S 174 N 0 0.00503507
35 S 175 M 0 0.0129682
35 S 176 G 0 -0.0344544
35 S 177 G 0 0.0374221
35 S 178 V 0 -0.00761349
35 S 179 S 0 0.0291046
35 S 180 E 0 -0.0481806
35 S 181 V 0 -0.0241476
35 S 182 V 0 -0.06346
35 S 183 D 0 0.0521192
35 S 184 L 0 -0.0033683
35 S 185 S 0 0.0402802
35 S 186 Q 0 0.032276
35 S 187 V 0 -0.0413243
35 S 188 S 0 0.0312437
35 S 189 Q 0 -0.00408326
35 S 190 Q 0 0.0208855
35 S 191 M 0 -0.000102818
35 S 192 L 0 0.200531
35 S 193 A 0 0.0303874
35 S 194 K 0 -0.0561137
35 S 195 I 0 0.0853978
35 S 196 S 0 0.206262
36 S 37 P 0 0.383701
36 S 38 A 0 0.409994
36 S 39 V 0 0.444003
36 S 40 I 0 0.0416996
36 S 41 I 0 -0.00576158
36 S 42 T 0 -0.00710437
36 S 43 Q 0 -0.0173924
36 S 44 H 0 -0.0129939
36 S 45 M 0 -0.011636
36 S 46 P 0 -0.0477753
36 S 47 P 0 0.0290846
36 S 48 G 0 0.0350074
36 S 49 F 0 -0.00225081
36 S 50 T 0 -0.0616494
36 S 51 R 0 -0.066889
36 S 52 S 0 0.0515025
36 S 53 F 0 0.0697812
36 S 54 A 0 0.00206777
36 S 55 E 0 -0.000327259
36 S 56 R 0 -0.0299703
36 S 57 L 0 0.0910911
36 S 58 N 0 0.00565687
36 S 59 K 0 -0.0704627
36 S 60 L 0 -0.0137602
36 S 61 C 0 0.0603466
36 S 62 Q 0 -0.00776121
36 S 63 I 0 0.317993
36 S 64 S 0 0.0273383
36 S 65 V 0 -0.00869662
36 S 66 K 0 -0.0656087
36 S 67 E 0 -0.0333895
36 S 68 A 0 0.0518413
36 S 69 E 0 0.0535002
36 S 70 D 0 0.00713476
36 S 71 G 0 -0.0295866
36 S 72 E 0 -0.00690888
36 S 73 R 0 -0.0646163
36 S 74 V 0 0.10573
36 S 75 L 0 0.060651
36 S 76 P 0 0.141474
36 S 77 G 0 0.203086
36 S 78 H 0 -0.0599361
36 S 79 A 0 -0.0293757
36 S 80 Y 0 -0.086815
36 S 81 I 0 -0.0216095
36 S 82 A 0 -0.00955833
36 S 83 P 0 -0.0736379
36 S 84 G 0 -0.107313
36 S 85 D 0 -0.0324646
36 S 86 K 0 -0.0046748
36 S 87 H 0 -0.0401023
36 S 88 M 0 0.0449061
36 S 89 E 0 -0.0817457
36 S 90 L 0 -0.0216784
36 S 91 A 0 0.0068793
36 S 92 R 0 -0.0232705
36 S 93 S 0 -0.032942
36 S 94 G 0 -0.100029
36 S 95 A 0 0.0126562
36 S 96 N 0 0.0080079
36 S 97 Y 0 -0.0161191
36 S 98 Q 0 -0.0168034
36 S 99 I 0 -0.0487442
36 S 100 K 0 -0.066196
36 S 101 I 0 0.02242
36 S 102 H 0 -0.0446596
36 S 103 D 0 -0.00354167
36 S 104 G 0 -0.0611836
36 S 105 P 0 -0.104243
36 S 106 P 0 0.0705
36 S 107 V 0 -0.0121124
36 S 108 N 0 -0.0729868
36 S 109 R 0 -0.0321913
36 S 110 H 0 -0.000190569
36 S 111 R 0 -0.0349538
36 S 112 P 0 0.00659252
36 S 113 S 0 -0.005997
36 S 114 V 0 -0.100633
36 S 115 D 0 -0.07503
36 S 116 V 0 -0.042188
36 S 117 L 0 0.0207523
36 S 118 F 0 -0.0424772
36 S 119 H 0 -0.0875962
36 S 120 S 0 0.0349727
36 S 121 V 0 0.0104261
36 S 122 A 0 0.0181052
36 S 123 K 0 -0.023697
36 S 124 H 0 -0.0684181
36 S 125 A 0 -0.015842
36 S 126 G 0 -0.0022662
36 S 127 R 0 -0.0627566
36 S 128 N 0 0.000581656
36 S 129 A 0 -0.0548473
36 S 130 V 0 0.00763267
36 S 131 G 0 -0.0893317
36 S 132 V 0 -0.0864798
36 S 133 I 0 -0.117572
36 S 134 L 0 -0.0434068
36 S 135 T 0 -0.0477848
36 S 136 G 0 -0.0649713
36 S 137 M 0 -0.0123197
36 S 138 G 0 -0.074838
36 S 139 N 0 -0.0728741
36 S 140 D 0 -0.06773
36 S 141 G 0 -0.0291123
36 S 142 A 0 -0.0652388
36 S 143 A 0 -0.0501548
36 S 144 G 0 -0.143857
36 S 145 M 0 -0.122218
36 S 146 L 0 -0.013898
36 S 147 A 0 -0.114922
36 S 148 M 0 -0.0159629
36 S 149 Y 0 -0.0372781
36 S 150 Q 0 -0.00442575
36 S 151 A 0 0.149768
36 S 152 G 0 -0.00111257
36 S 153 A 0 -0.0782078
36 S 154 W 0 0.0142822
36 S 155 T 0 -0.0442468
36 S 156 I 0 0.0219863
36 S 157 A 0 -0.0995228
36 S 158 Q 0 -0.0191036
36 S 159 N 0 -0.0171747
36 S 160 E 0 -0.0510856
36 S 161 A 0 -0.0598156
36 S 162 S 0 -0.0536888
36 S 163 C 0 -0.00354046
36 S 164 V 0 -0.048218
36 S 165 V 0 -0.120781
36 S 166 F 0 -0.115714
36 S 167 G 0 -0.0640333
36 S 168 M 0 -0.070562
36 S 169 P 0 -0.0789569
36 S 170 R 0 -0.029478
36 S 171 E 0 -0.050426
36 S 172 A 0 -0.0634253
36 S 173 I 0 -0.0254704
36 S 174 N 0 0.0199886
36 S 175 M 0 -0.0409672
36 S 176 G 0 -0.00996223
36 S 177 G 0 -0.0587361
36 S 178 V 0 -0.0523922
36 S 179 S 0 -0.0430348
36 S 180 E 0 -0.0661461
36 S 181 V 0 -0.00340881
36 S 182 V 0 0.0061982
36 S 183 D 0 -0.0630524
36 S 184 L 0 -0.0259606
36 S 185 S 0 0.0489291
36 S 186 Q 0 -0.0317077
36 S 187 V 0 -0.0623321
36 S 188 S 0 0.0598239
36 S 189 Q 0 0.0368323
36 S 190 Q 0 -0.0709429
36 S 191 M 0 0.236667
36 S 192 L 0 0.203784
36 S 193 A 0 -0.0431519
36 S 194 K 0 0.0158085
36 S 195 I 0 0.150526
36 S 196 S 0 0.0146867
37 P 38 A 0 0.169397
37 P 39 V 0 0.0841087
37 P 40 I 0 0.0471941
37 P 41 I 0 0.0318412
37 P 42 T 0 0.0395834
37 P 43 Q 0 -0.00212366
37 P 44 H 0 0.014633
37 P 45 M 0 -0.0130506
37 P 46 P 0 -0.0103466
37 P 47 P 0 -0.0113405
37 P 48 G 0 -0.0372944
37 P 49 F 0 0.0196643
37 P 50 T 0 -0.0198485
37 P 51 R 0 -0.0502106
37 P 52 S 0 -0.0311713
37 P 53 F 0 0.00226543
37 P 54 A 0 -0.0311369
37 P 55 E 0 0.00897502
37 P 56 R 0 0.0154997
37 P 57 L 0 0.0262137
37 P 58 N 0 0.0907311
37 P 59 K 0 -0.00631935
37 P 60 L 0 -0.000768966
37 P 61 C 0 -0.0270672
37 P 62 Q 0 -0.0296805
37 P 63 I 0 0.156853
37 P 64 S 0 0.0117476
37 P 65 V 0 -0.0114761
37 P 66 K 0 0.0271288
37 P 67 E 0 -0.0628312
37 P 68 A 0 -0.0466177
37 P 69 E 0 -0.0907261
37 P 70 D 0 -0.00921096
37 P 71 G 0 0.00339706
37 P 72 E 0 -0.00117582
37 P 73 R 0 0.00450184
37 P 74 V 0 -0.0385537
37 P 75 L 0 -0.0161957
37 P 76 P 0 0.182291
37 P 77 G 0 0.518346
37 P 78 H 0 -0.0362395
37 P 79 A 0 0.0125062
37 P 80 Y 0 -0.0228496
37 P 81 I 0 0.00500399
37 P 82 A 0 -0.0286916
37 P 83 P 0 0.0703901
37 P 84 G 0 -0.0613826
37 P 85 D 0 -0.021108
37 P 86 K 0 -0.0457882
37 P 87 H 0 -0.0596544
37 P 88 M 0 -0.0338635
37 P 89 E 0 -0.0198482
37 P 90 L 0 -0.045564
37 P 91 A 0 -0.0236487
37 P 92 R 0 -0.00072812
37 P 93 S 0 -0.0341596
37 P 94 G 0 0.0194011
37 P 95 A 0 -0.0649179
37 P 96 N 0 -0.0137309
37 P 97 Y 0 -0.00646103
37 P 98 Q 0 -0.05085
37 P 99 I 0 -0.0161013
37 P 100 K 0 -0.0359515
37 P 101 I 0 -0.102529
37 P 102 H 0 -0.0128012
37 P 103 D 0 -0.00236747
37 P 104 G 0 0.00786721
37 P 105 P 0 0.00387906
37 P 106 P 0 0.0187121
37 P 107 V 0 0.0469885
37 P 108 N 0 0.0187544
37 P 109 R 0 -0.0476997
37 P 110 H 0 0.0172919
37 P 111 R 0 -0.0348968
37 P 112 P 0 -0.0298415
37 P 113 S 0 0.0179477
37 P 114 V 0 -0.0195924
37 P 115 D 0 -0.052096
37 P 116 V 0 -0.0192358
37 P 117 L 0 -0.0744238
37 P 118 F 0 -0.00849091
37 P 119 H 0 -0.00486635
37 P 120 S 0 -0.00247685
37 P 121 V 0 -0.0197994
37 P 122 A 0 0.0232399
37 P 123 K 0 -0.039634
37 P 124 H 0 -0.0138793
37 P 125 A 0 -0.0236275
37 P 126 G 0 0.0836095
37 P 127 R 0 -0.0425467
37 P 128 N 0 0.0760034
37 P 129 A 0 0.0109542
37 P 130 V 0 0.0377198
37 P 131 G 0 -0.0732621
37 P 132 V 0 -0.0850739
37 P 133 I 0 -0.0686394
37 P 134 L 0 -0.0789994
37 P 135 T 0 -0.0359408
37 P 136 G 0 -0.0196456
37 P 137 M 0 -0.0382676
37 P 138 G 0 -0.0843267
37 P 139 N 0 -0.0356152
37 P 140 D 0 -0.0472305
37 P 141 G 0 -0.0376313
37 P 142 A 0 0.0592366
37 P 143 A 0 -0.00485062
37 P 144 G 0 -0.0890167
37 P 145 M 0 -0.0543855
37 P 146 L 0 -0.0102749
37 P 147 A 0 0.00252931
37 P 148 M 0 0.0147026
37 P 149 Y 0 -0.013113
37 P 150 Q 0 -0.0168495
37 P 151 A 0 -0.0724807
37 P 152 G 0 -0.0459876
37 P 153 A 0 0.0577338
37 P 154 W 0 -0.0904546
37 P 155 T 0 -0.0356135
37 P 156 I 0 -0.0582504
37 P 157 A 0 -0.057652
37 P 158 Q 0 -0.0862134
37 P 159 N 0 -0.0306421
37 P 160 E 0 -0.0813217
37 P 161 A 0 0.0227271
37 P 162 S 0 -0.0333493
37 P 163 C 0 0.0516397
37 P 164 V 0 0.0131409
37 P 165 V 0 -0.0191828
37 P 166 F 0 -0.0444454
37 P 167 G 0 -0.0412582
37 P 168 M 0 -0.0278968
37 P 169 P 0 -0.0258366
37 P 170 R 0 0.00176794
37 P 171 E 0 -0.000309864
37 P 172 A 0 -0.029962
37 P 173 I 0 -0.0559887
37 P 174 N 0 0.0585935
37 P 175 M 0 0.0507347
37 P 176 G 0 -0.0228879
37 P 177 G 0 -0.0226163
37 P 178 V 0 0.00524969
37 P 179 S 0 -0.0485749
37 P 180 E 0 0.0668488
37 P 181 V 0 0.050086
37 P 182 V 0 0.00132228
37 P 183 D 0 0.0445683
37 P 184 L 0 -0.00486377
37 P 185 S 0 -0.0381815
37 P 186 Q 0 -0.0385245
37 P 187 V 0 -0.0585078
37 P 188 S 0 0.0189522
37 P 189 Q 0 0.00865174
37 P 190 Q 0 -0.064339
37 P 191 M 0 0.0061125
37 P 192 L 0 0.0554614
37 P 193 A 0 0.00668728
37 P 194 K 0 -0.047388
37 P 195 I 0 -0.0111475
37 P 196 S 0 -0.0174448
38 A 39 V 0 0.143442
38 A 40 I 0 0.0451912
38 A 41 I 0 0.0914877
38 A 42 T 0 0.0354452
38 A 43 Q 0 -0.0264012
38 A 44 H 0 0.0233775
38 A 45 M 0 0.00539755
38 A 46 P 0 -0.0516972
38 A 47 P 0 -0.0330691
38 A 48 G 0 0.0121924
38 A 49 F 0 -0.0223668
38 A 50 T 0 0.0855571
38 A 51 R 0 -0.0516149
38 A 52 S 0 -0.0148405
38 A 53 F 0 0.0315243
38 A 54 A 0 -0.0401448
38 A 55 E 0 -0.0159003
38 A 56 R 0 -0.0472242
38 A 57 L 0 0.0128926
38 A 58 N 0 -0.006055
38 A 59 K 0 -0.0529066
38 A 60 L 0 0.00644764
38 A 61 C 0 -0.0177587
38 A 62 Q 0 -0.0120079
38 A 63 I 0 0.056471
38 A 64 S 0 -0.0503611
38 A 65 V 0 -0.0635842
38 A 66 K 0 0.0451228
38 A 67 E 0 0.0183759
38 A 68 A 0 0.00371219
38 A 69 E 0 -0.0156389
38 A 70 D 0 -0.0539435
38 A 71 G 0 -0.0305247
38 A 72 E 0 -0.0322786
38 A 73 R 0 -0.0307902
38 A 74 V 0 0.277941
38 A 75 L 0 0.0149968
38 A 76 P 0 0.0381979
38 A 77 G 0 0.0811829
38 A 78 H 0 -0.00616529
38 A 79 A 0 0.0259866
38 A 80 Y 0 0.0638822
38 A 81 I 0 -0.0207948
38 A 82 A 0 -0.0137948
38 A 83 P 0 -0.00779314
38 A 84 G 0 -0.0137817
38 A 85 D 0 -0.0219703
38 A 86 K 0 -0.0553467
38 A 87 H 0 0.0151343
38 A 88 M 0 -0.104057
38 A 89 E 0 0.0195092
38 A 90 L 0 0.000565221
38 A 91 A 0 -0.0236466
38 A 92 R 0 0.0395368
38 A 93 S 0 -0.00454367
38 A 94 G 0 0.0243581
38 A 95 A 0 0.0742831
38 A 96 N 0 -0.0181043
38 A 97 Y 0 0.0831028
38 A 98 Q 0 0.0465808
38 A 99 I 0 0.0313272
38 A 100 K 0 -0.015846
38 A 101 I 0 -0.0659212
38 A 102 H 0 -0.0760104
38 A 103 D 0 -0.0075278
38 A 104 G 0 0.0275073
38 A 105 P 0 -0.0198639
38 A 106 P 0 0.023679
38 A 107 V 0 0.106003
38 A 108 N 0 -0.10158
38 A 109 R 0 0.0220252
38 A 110 H 0 -0.0391001
38 A 111 R 0 -0.00806734
38 A 112 P 0 -0.0316911
38 A 113 S 0 -0.0128622
38 A 114 V 0 -0.0962999
38 A 115 D 0 -0.0624614
38 A 116 V 0 0.0226229
38 A 117 L 0 -0.0385894
38 A 118 F 0 -0.0246379
38 A 119 H 0 0.00596509
38 A 120 S 0 -0.0354565
38 A 121 V 0 -0.00781175
38 A 122 A 0 -0.0282378
38 A 123 K 0 -0.0521406
38 A 124 H 0 0.0311809
38 A 125 A 0 0.0670197
38 A 126 G 0 -0.0622606
38 A 127 R 0 -0.032233
38 A 128 N 0 -0.0265919
38 A 129 A 0 0.0068585
38 A 130 V 0 0.166772
38 A 131 G 0 -0.0147353
38 A 132 V 0 -0.0487288
38 A 133 I 0 -0.0782013
38 A 134 L 0 -0.0115172
38 A 135 T 0 -0.0408067
38 A 136 G 0 -0.0368088
38 A 137 M 0 -0.0579649
38 A 138 G 0 -0.082571
38 A 139 N 0 -0.0960545
38 A 140 D 0 -0.0418325
38 A 141 G 0 -0.00201033
38 A 142 A 0 0.0819635
38 A 143 A 0 0.0247868
38 A 144 G 0 0.0146471
38 A 145 M 0 -0.05105
38 A 146 L 0 -0.0561273
38 A 147 A 0 0.000596256
38 A 148 M 0 -0.0122481
38 A 149 Y 0 0.0184871
38 A 150 Q 0 -0.025576
38 A 151 A 0 0.0118625
38 A 152 G 0 -0.0468778
38 A 153 A 0 -0.082427
38 A 154 W 0 0.0303302
38 A 155 T 0 0.0234301
38 A 156 I 0 -0.0746971
38 A 157 A 0 0.0268083
38 A 158 Q 0 -0.0488035
38 A 159 N 0 -0.109986
38 A 160 E 0 -0.0333255
38 A 161 A 0 0.00369134
38 A 162 S 0 -0.0434223
38 A 163 C 0 -0.022519
38 A 164 V 0 -0.0411471
38 A 165 V 0 -0.084519
38 A 166 F 0 -0.0584364
38 A 167 G 0 0.00338609
38 A 168 M 0 -0.0725717
38 A 169 P 0 -0.0568603
38 A 170 R 0 -0.0163463
38 A 171 E 0 0.0430024
38 A 172 A 0 0.0730397
38 A 173 I 0 -0.120366
38 A 174 N 0 -0.0274181
38 A 175 M 0 -0.04325
38 A 176 G 0 -0.0580375
38 A 177 G 0 -0.0132801
38 A 178 V 0 -0.0918982
38 A 179 S 0 -0.0295517
38 A 180 E 0 -0.0428179
38 A 181 V 0 -0.0757934
38 A 182 V 0 -0.0787649
38 A 183 D 0 -0.0770116
38 A 184 L 0 -0.0582876
38 A 185 S 0 -0.0674962
38 A 186 Q 0 0.0442451
38 A 187 V 0 -0.0165328
38 A 188 S 0 -0.0349346
38 A 189 Q 0 -0.0680419
38 A 190 Q 0 -0.0325015
38 A 191 M 0 0.0258668
38 A 192 L 0 0.0198762
38 A 193 A 0 -0.0476117
38 A 194 K 0 -0.00789024
38 A 195 I 0 0.192352
38 A 196 S 0 -0.0318089
39 V 40 I 0 0.152321
39 V 41 I 0 0.0783871
39 V 42 T 0 0.0222295
39 V 43 Q 0 -0.00404311
39 V 44 H 0 0.0764154
39 V 45 M 0 0.0242878
39 V 46 P 0 -0.0271681
39 V 47 P 0 -0.0176036
39 V 48 G 0 0.0106615
39 V 49 F 0 0.0731568
39 V 50 T 0 -0.0350879
39 V 51 R 0 -0.0176205
39 V 52 S 0 -0.0748556
39 V 53 F 0 0.0611003
39 V 54 A 0 -0.0229183
39 V 55 E 0 0.0656117
39 V 56 R 0 -0.0522279
39 V 57 L 0 -0.0255891
39 V 58 N 0 0.00512654
39 V 59 K 0 0.0666935
39 V 60 L 0 -0.0509594
39 V 61 C 0 0.055538
39 V 62 Q 0 -0.00795355
39 V 63 I 0 0.186517
39 V 64 S 0 0.0765111
39 V 65 V 0 0.0269193
39 V 66 K 0 -0.057021
39 V 67 E 0 0.00681499
39 V 68 A 0 -0.0165909
39 V 69 E 0 0.0322172
39 V 70 D 0 -0.0688818
39 V 71 G 0 0.0425507
39 V 72 E 0 -0.0939884
39 V 73 R 0 -0.00347104
39 V 74 V 0 0.0108035
39 V 75 L 0 -0.0535326
39 V 76 P 0 -0.066034
39 V 77 G 0 0.0853235
39 V 78 H 0 -0.0396858
39 V 79 A 0 0.181164
39 V 80 Y 0 -0.0254105
39 V 81 I 0 0.0423856
39 V 82 A 0 0.0762088
39 V 83 P 0 -0.00233782
39 V 84 G 0 -0.114956
39 V 85 D 0 -0.0586427
39 V 86 K 0 -0.00683666
39 V 87 H 0 0.00954648
39 V 88 M 0 -0.0680736
39 V 89 E 0 -0.0211238
39 V 90 L 0 -0.0811076
39 V 91 A 0 -0.00277226
39 V 92 R 0 0.055366
39 V 93 S 0 0.0464473
39 V 94 G 0 -0.035359
39 V 95 A 0 -0.00994881
39 V 96 N 0 0.0425828
39 V 97 Y 0 0.0126421
39 V 98 Q 0 0.0269563
39 V 99 I 0 0.0126591
39 V 100 K 0 -0.0174115
39 V 101 I 0 -0.0402495
39 V 102 H 0 0.00409391
39 V 103 D 0 -0.0466519
39 V 104 G 0 0.0162244
39 V 105 P 0 -0.0337395
39 V 106 P 0 -0.0515572
39 V 107 V 0 -0.0543821
39 V 108 N 0 -0.0579312
39 V 109 R 0 -0.0860934
39 V 110 H 0 -0.0198688
39 V 111 R 0 -0.0452675
39 V 112 P 0 0.0162039
39 V 113 S 0 -0.00367922
39 V 114 V 0 -0.0264424
39 V 115 D 0 0.016819
39 V 116 V 0 0.00293797
39 V 117 L 0 -0.00883637
39 V 118 F 0 -0.0235338
39 V 119 H 0 -0.011834
39 V 120 S 0 -0.0593044
39 V 121 V 0 -0.00678745
39 V 122 A 0 -0.0253617
39 V 123 K 0 -0.0510972
39 V 124 H 0 0.0128493
39 V 125 A 0 0.00305978
39 V 126 G 0 -0.0810095
39 V 127 R 0 -0.059976
39 V 128 N 0 0.0144477
39 V 129 A 0 -0.026787
39 V 130 V 0 -0.0646444
39 V 131 G 0 -0.0920918
39 V 132 V 0 0.050397
39 V 133 I 0 -0.0739755
39 V 134 L 0 0.00409827
39 V 135 T 0 0.00221914
39 V 136 G 0 0.0160379
39 V 137 M 0 -0.0232324
39 V 138 G 0 -0.0184461
39 V 139 N 0 -0.0346274
39 V 140 D 0 0.0209626
39 V 141 G 0 0.01025
39 V 142 A 0 -0.0917243
39 V 143 A 0 0.0150452
39 V 144 G 0 -0.0127941
39 V 145 M 0 -0.0728249
39 V 146 L 0 -0.0264201
39 V 147 A 0 -0.0226283
39 V 148 M 0 -0.050413
39 V 149 Y 0 -0.0314764
39 V 150 Q 0 -0.0578342
39 V 151 A 0 -0.068743
39 V 152 G 0 0.00785744
39 V 153 A 0 -0.051236
39 V 154 W 0 -0.065448
39 V 155 T 0 -0.0191892
39 V 156 I 0 -0.0269947
39 V 157 A 0 -0.0184924
39 V 158 Q 0 0.0268079
39 V 159 N 0 -0.0212869
39 V 160 E 0 -0.0392562
39 V 161 A 0 -0.00942092
39 V 162 S 0 -0.0358922
39 V 163 C 0 -0.0509062
39 V 164 V 0 -0.0393524
39 V 165 V 0 -0.0855543
39 V 166 F 0 0.00503298
39 V 167 G 0 -0.0852533
39 V 168 M 0 -0.00819244
39 V 169 P 0 -0.0471176
39 V 170 R 0 -0.0485036
39 V 171 E 0 -0.110124
39 V 172 A 0 -0.042033
39 V 173 I 0 -0.098861
39 V 174 N 0 -0.148714
39 V 175 M 0 -0.114517
39 V 176 G 0 -0.0217362
39 V 177 G 0 -0.0296722
39 V 178 V 0 -0.0658406
39 V 179 S 0 -0.026165
39 V 180 E 0 -0.101854
39 V 181 V 0 -0.00745186
39 V 182 V 0 0.00213318
39 V 183 D 0 -0.100986
39 V 184 L 0 -0.00233694
39 V 185 S 0 0.03497
39 V 186 Q 0 0.0402711
39 V 187 V 0 0.0577853
39 V 188 S 0 0.017593
39 V 189 Q 0 -0.0241592
39 V 190 Q 0 -0.00303414
39 V 191 M 0 0.0335308
39 V 192 L 0 0.0649798
39 V 193 A 0 -0.0250314
39 V 194 K 0 -0.0296778
39 V 195 I 0 0.030106
39 V 196 S 0 0.0387334
40 I 41 I 0 -0.0156167
40 I 42 T 0 0.0170875
40 I 43 Q 0 0.0657742
40 I 44 H 0 0.0552406
40 I 45 M 0 0.0414531
40 I 46 P 0 -0.031272
40 I 47 P 0 -0.0258027
40 I 48 G 0 -0.0720454
40 I 49 F 0 0.037012
40 I 50 T 0 0.0429457
40 I 51 R 0 -0.0164882
40 I 52 S 0 0.0394649
40 I 53 F 0 -0.0798152
40 I 54 A 0 0.0721868
40 I 55 E 0 -0.0617952
40 I 56 R 0 -0.0151164
40 I 57 L 0 -0.0424469
40 I 58 N 0 -0.00793723
40 I 59 K 0 0.0267981
40 I 60 L 0 -0.0264442
40 I 61 C 0 -0.00539462
40 I 62 Q 0 -0.0168115
40 I 63 I 0 0.0148941
40 I 64 S 0 0.0559536
40 I 65 V 0 -0.0723324
40 I 66 K 0 0.0059068
40 I 67 E 0 -0.0146937
40 I 68 A 0 0.123004
40 I 69 E 0 -0.0637333
40 I 70 D 0 -0.0262057
40 I 71 G 0 -0.0250328
40 I 72 E 0 0.0504843
40 I 73 R 0 -0.0484085
40 I 74 V 0 0.517963
40 I 75 L 0 -0.0551893
40 I 76 P 0 -0.00483914
40 I 77 G 0 -0.0288247
40 I 78 H 0 0.0394823
40 I 79 A 0 0.029401
40 I 80 Y 0 0.0986013
40 I 81 I 0 -0.0195689
40 I 82 A 0 -0.018563
40 I 83 P 0 -0.103119
40 I 84 G 0 0.0251209
40 I 85 D 0 -0.00526268
40 I 86 K 0 -0.00406438
40 I 87 H 0 -0.00119432
40 I 88 M 0 0.388837
40 I 89 E 0 0.0611183
40 I 90 L 0 0.161313
40 I 91 A 0 0.0094259
40 I 92 R 0 0.102107
40 I 93 S 0 -0.0073653
40 I 94 G 0 -0.0693991
40 I 95 A 0 0.00609181
40 I 96 N 0 0.0803284
40 I 97 Y 0 0.0145603
40 I 98 Q 0 -0.0488321
40 I 99 I 0 0.482742
40 I 100 K 0 0.0260504
40 I 101 I 0 0.0421258
40 I 102 H 0 0.00771771
40 I 103 D 0 -0.0188812
40 I 104 G 0 -0.0421568
40 I 105 P 0 -0.0600015
40 I 106 P 0 -0.103957
40 I 107 V 0 -0.0903556
40 I 108 N 0 -0.073672
40 I 109 R 0 -0.0014843
40 I 110 H 0 -0.0120472
40 I 111 R 0 -0.0116119
40 I 112 P 0 -0.0430914
40 I 113 S 0 -0.0776722
40 I 114 V 0 -0.0606294
40 I 115 D 0 -0.0456863
40 I 116 V 0 -0.0634881
40 I 117 L 0 0.302787
40 I 118 F 0 -0.0171559
40 I 119 H 0 -0.0510175
40 I 120 S 0 -0.0148545
40 I 121 V 0 -0.0116221
40 I 122 A 0 0.0174074
40 I 123 K 0 -0.0242513
40 I 124 H 0 -0.0568869
40 I 125 A 0 0.101345
40 I 126 G 0 -0.0366446
40 I 127 R 0 -0.0540494
40 I 128 N 0 -0.0467255
40 I 129 A 0 0.0209345
40 I 130 V 0 -0.0470995
40 I 131 G 0 -0.0368423
40 I 132 V 0 -0.0989999
40 I 133 I 0 -0.0851275
40 I 134 L 0 -0.0402592
40 I 135 T 0 -0.0540448
40 I 136 G 0 0.0656786
40 I 137 M 0 -0.0444319
40 I 138 G 0 0.00429452
40 I 139 N 0 -0.0957371
40 I 140 D 0 0.00513002
40 I 141 G 0 0.0121919
40 I 142 A 0 -0.0927676
40 I 143 A 0 0.0199261
40 I 144 G 0 -0.0293675
40 I 145 M 0 -0.112433
40 I 146 L 0 0.0391354
40 I 147 A 0 -0.0153212
40 I 148 M 0 -0.0288096
40 I 149 Y 0 0.0526423
40 I 150 Q 0 -0.0405646
40 I 151 A 0 -0.0472921
40 I 152 G 0 -0.0679635
40 I 153 A 0 -0.0629195
40 I 154 W 0 0.0990595
40 I 155 T 0 -0.115719
40 I 156 I 0 -0.0532824
40 I 157 A 0 -0.0948591
40 I 158 Q 0 -0.0675321
40 I 159 N 0 -0.122606
40 I 160 E 0 -0.0858628
40 I 161 A 0 -0.0387174
40 I 162 S 0 -0.0895733
40 I 163 C 0 -0.104826
40 I 164 V 0 -0.0426762
40 I 165 V 0 -0.00529249
40 I 166 F 0 -0.0749978
40 I 167 G 0 -0.0375669
40 I 168 M 0 -0.0320728
40 I 169 P 0 -0.0330341
40 I 170 R 0 -0.0161851
40 I 171 E 0 -0.0326431
40 I 172 A 0 -0.0667516
40 I 173 I 0 0.0342511
40 I 174 N 0 -0.0263716
40 I 175 M 0 0.0323626
40 I 176 G 0 0.043528
40 I 177 G 0 -0.0447367
40 I 178 V 0 -0.0699782
40 I 179 S 0 0.00886947
40 I 180 E 0 -0.0744826
40 I 181 V 0 -0.012074
40 I 182 V 0 -0.0110388
40 I 183 D 0 -0.0167658
40 I 184 L 0 -0.00480241
40 I 185 S 0 0.00829394
40 I 186 Q 0 -0.0575796
40 I 187 V 0 -0.0847846
40 I 188 S 0 -0.0431479
40 I 189 Q 0 -0.0849062
40 I 190 Q 0 -0.101072
40 I 191 M 0 -0.0492371
40 I 192 L 0 0.021157
40 I 193 A 0 -0.0589009
40 I 194 K 0 -0.0484392
40 I 195 I 0 -0.0904511
40 I 196 S 0 0.0270698
41 I 42 T 0 0.0770083
41 I 43 Q 0 0.138668
41 I 44 H 0 0.115021
41 I 45 M 0 0.0794139
41 I 46 P 0 0.0173762
41 I 47 P 0 -0.0633416
41 I 48 G 0 0.0373223
41 I 49 F 0 0.0605566
41 I 50 T 0 0.0923205
41 I 51 R 0 -0.0758969
41 I 52 S 0 0.00879902
41 I 53 F 0 -0.0162561
41 I 54 A 0 0.0525911
41 I 55 E 0 -0.0180238
41 I 56 R 0 -0.00508081
41 I 57 L 0 0.0943863
41 I 58 N 0 -0.0228316
41 I 59 K 0 0.0125628
41 I 60 L 0 0.0515594
41 I 61 C 0 0.00563358
41 I 62 Q 0 -0.0313491
41 I 63 I 0 -0.0586892
41 I 64 S 0 0.0257255
41 I 65 V 0 -0.0247743
41 I 66 K 0 -0.0321293
41 I 67 E 0 0.0249704
41 I 68 A 0 0.0127968
41 I 69 E 0 -0.0357667
41 I 70 D 0 -0.0110068
41 I 71 G 0 -0.0134683
41 I 72 E 0 0.00770127
41 I 73 R 0 -0.0233893
41 I 74 V 0 -0.00617975
41 I 75 L 0 -0.0778545
41 I 76 P 0 -0.0418439
41 I 77 G 0 0.0217261
41 I 78 H 0 0.0282763
41 I 79 A 0 0.417544
41 I 80 Y 0 0.0588265
41 I 81 I 0 0.184885
41 I 82 A 0 0.0551665
41 I 83 P 0 0.0963728
41 I 84 G 0 0.0352405
41 I 85 D 0 -0.0213991
41 I 86 K 0 0.00630523
41 I 87 H 0 0.00709772
41 I 88 M 0 -0.0228671
41 I 89 E 0 -0.0320577
41 I 90 L 0 0.0852109
41 I 91 A 0 -0.0401045
41 I 92 R 0 0.0211246
41 I 93 S 0 -0.0181369
41 I 94 G 0 -0.0446716
41 I 95 A 0 0.0426809
41 I 96 N 0 -0.039894
41 I 97 Y 0 -0.0738337
41 I 98 Q 0 -0.0052836
41 I 99 I 0 0.0577606
41 I 100 K 0 -0.0765603
41 I 101 I 0 0.00395957
41 I 102 H 0 0.0076194
41 I 103 D 0 0.0273917
41 I 104 G 0 -0.0779846
41 I 105 P 0 -0.00932843
41 I 106 P 0 0.020993
41 I 107 V 0 -0.015282
41 I 108 N 0 -0.035312
41 I 109 R 0 0.0533967
41 I 110 H 0 0.0059415
41 I 111 R 0 -0.0455678
41 I 112 P 0 0.0436894
41 I 113 S 0 0.0308441
41 I 114 V 0 -0.0479789
41 I 115 D 0 -0.0336594
41 I 116 V 0 0.0514285
41 I 117 L 0 0.0467447
41 I 118 F 0 -0.100258
41 I 119 H 0 -0.0315421
41 I 120 S 0 0.0169328
41 I 121 V 0 -0.0706854
41 I 122 A 0 -0.0429183
41 I 123 K 0 -0.050146
41 I 124 H 0 -0.0961468
41 I 125 A 0 0.0399754
41 I 126 G 0 -0.039222
41 I 127 R 0 -0.0547497
41 I 128 N 0 0.0186649
41 I 129 A 0 -0.0202415
41 I 130 V 0 -0.0962074
41 I 131 G 0 0.00659227
41 I 132 V 0 -0.103192
41 I 133 I 0 0.0240154
41 I 134 L 0 -0.0342182
41 I 135 T 0 -0.0195086
41 I 136 G 0 0.0105575
41 I 137 M 0 -0.00216282
41 I 138 G 0 -0.00341969
41 I 139 N 0 -0.0658556
41 I 140 D 0 0.0176141
41 I 141 G 0 0.0103054
41 I 142 A 0 0.0420507
41 I 143 A 0 0.0045416
41 I 144 G 0 0.00405087
41 I 145 M 0 -0.0551239
41 I 146 L 0 -0.0187839
41 I 147 A 0 -0.132222
41 I 148 M 0 -0.0571197
41 I 149 Y 0 -0.00618847
41 I 150 Q 0 0.0040326
41 I 151 A 0 -0.0533589
41 I 152 G 0 0.0280171
41 I 153 A 0 -0.0251133
41 I 154 W 0 -0.087455
41 I 155 T 0 -0.0206896
41 I 156 I 0 0.0130639
41 I 157 A 0 -0.0438075
41 I 158 Q 0 -0.0328863
41 I 159 N 0 -0.0417373
41 I 160 E 0 -0.0574832
41 I 161 A 0 -0.0746466
41 I 162 S 0 -0.0452508
41 I 163 C 0 -0.0168548
41 I 164 V 0 -0.106788
41 I 165 V 0 -0.0254591
41 I 166 F 0 -0.0828781
41 I 167 G 0 0.0915552
41 I 168 M 0 -0.0084889
41 I 169 P 0 -0.0250705
41 I 170 R 0 -0.0551969
41 I 171 E 0 -0.0177268
41 I 172 A 0 0.0401645
41 I 173 I 0 0.0152297
41 I 174 N 0 -0.0017835
41 I 175 M 0 -0.00619694
41 I 176 G 0 -0.00338143
41 I 177 G 0 -0.058272
41 I 178 V 0 -0.0658136
41 I 179 S 0 -0.00776461
41 I 180 E 0 -0.0783061
41 I 181 V 0 0.0105386
41 I 182 V 0 -0.0541005
41 I 183 D 0 -0.0495604
41 I 184 L 0 -0.0144298
41 I 185 S 0 -0.0349713
41 I 186 Q 0 -0.111109
41 I 187 V 0 -0.0244817
41 I 188 S 0 -0.0133435
41 I 189 Q 0 -0.0622572
41 I 190 Q 0 -0.047366
41 I 191 M 0 -0.0813117
41 I 192 L 0 -0.00351477
41 I 193 A 0 -0.00115603
41 I 194 K 0 -0.0218006
41 I 195 I 0 -0.109762
41 I 196 S 0 -0.00103138
42 T 43 Q 0 0.0703929
42 T 44 H 0 0.124736
42 T 45 M 0 0.0457093
42 T 46 P 0 -0.00741792
42 T 47 P 0 -0.00632538
42 T 48 G 0 0.0573167
42 T 49 F 0 -0.00978682
42 T 50 T 0 -0.047692
42 T 51 R 0 0.0219297
42 T 52 S 0 -0.0177131
42 T 53 F 0 -0.0155089
42 T 54 A 0 -0.019477
42 T 55 E 0 -0.0478038
42 T 56 R 0 0.0683492
42 T 57 L 0 0.126756
42 T 58 N 0 -0.0271849
42 T 59 K 0 0.0833561
42 T 60 L 0 -0.00762568
42 T 61 C 0 0.0109455
42 T 62 Q 0 -0.0513901
42 T 63 I 0 0.0192364
42 T 64 S 0 -0.0172321
42 T 65 V 0 0.0519733
42 T 66 K 0 -0.000563397
42 T 67 E 0 0.000460265
42 T 68 A 0 0.0372007
42 T 69 E 0 -0.0835869
42 T 70 D 0 -0.016591
42 T 71 G 0 0.011505
42 T 72 E 0 0.0668548
42 T 73 R 0 -0.109448
42 T 74 V 0 -0.023721
42 T 75 L 0 -0.0392973
42 T 76 P 0 -0.0722778
42 T 77 G 0 -0.0133569
42 T 78 H 0 -0.0943477
42 T 79 A 0 -0.0467726
42 T 80 Y 0 0.0667994
42 T 81 I 0 0.0619435
42 T 82 A 0 0.135966
42 T 83 P 0 -0.0294907
42 T 84 G 0 -0.0225965
42 T 85 D 0 0.00985872
42 T 86 K 0 0.0216472
42 T 87 H 0 0.0787129
42 T 88 M 0 0.0319939
42 T 89 E 0 -0.165213
42 T 90 L 0 -0.00300922
42 T 91 A 0 0.00423688
42 T 92 R 0 -0.0687468
42 T 93 S 0 -0.0555114
42 T 94 G 0 -0.00664834
42 T 95 A 0 -0.0203718
42 T 96 N 0 -0.0502701
42 T 97 Y 0 -0.0407484
42 T 98 Q 0 -0.100151
42 T 99 I 0 0.09345
42 T 100 K 0 -0.0307056
42 T 101 I 0 -0.00734236
42 T 102 H 0 -0.0107044
42 T 103 D 0 -0.0210749
42 T 104 G 0 0.0451718
42 T 105 P 0 -0.0194717
42 T 106 P 0 -0.00426629
42 T 107 V 0 0.0368154
42 T 108 N 0 0.0217229
42 T 109 R 0 0.0721717
42 T 110 H 0 0.197839
42 T 111 R 0 0.124354
42 T 112 P 0 0.127945
42 T 113 S 0 0.122338
42 T 114 V 0 0.119092
42 T 115 D 0 -0.0210942
42 T 116 V 0 0.116588
42 T 117 L 0 0.643785
42 T 118 F 0 0.0750058
42 T 119 H 0 -0.0273233
42 T 120 S 0 -0.00709302
42 T 121 V 0 -0.0709265
42 T 122 A 0 -0.0590689
42 T 123 K 0 -0.000921753
42 T 124 H 0 -0.0599131
42 T 125 A 0 -0.0350544
42 T 126 G 0 -0.120416
42 T 127 R 0 -0.0734715
42 T 128 N 0 0.0124152
42 T 129 A 0 -0.00787897
42 T 130 V 0 -0.0862858
42 T 131 G 0 0.0222426
42 T 132 V 0 -0.0195718
42 T 133 I 0 -0.0276861
42 T 134 L 0 -0.0381864
42 T 135 T 0 0.00286276
42 T 136 G 0 0.00463326
42 T 137 M 0 -0.0133899
42 T 138 G 0 -0.00549714
42 T 139 N 0 -0.0192865
42 T 140 D 0 0.0101654
42 T 141 G 0 0.0278507
42 T 142 A 0 0.0129644
42 T 143 A 0 -0.0821865
42 T 144 G 0 -0.0116266
42 T 145 M 0 0.112313
42 T 146 L 0 -0.0707517
42 T 147 A 0 -0.0645289
42 T 148 M 0 0.00641833
42 T 149 Y 0 0.0157487
42 T 150 Q 0 -0.0464733
42 T 151 A 0 -0.066465
42 T 152 G 0 0.0386469
42 T 153 A 0 -0.0462991
42 T 154 W 0 -0.0838593
42 T 155 T 0 -0.0312278
42 T 156 I 0 -0.0482463
42 T 157 A 0 0.0341157
42 T 158 Q 0 -0.0369761
42 T 159 N 0 -0.0582134
42 T 160 E 0 -0.0197873
42 T 161 A 0 -0.0674101
42 T 162 S 0 -0.100102
42 T 163 C 0 0.0791478
42 T 164 V 0 -0.013221
42 T 165 V 0 0.0131527
42 T 166 F 0 -0.000332725
42 T 167 G 0 0.0209629
42 T 168 M 0 0.0177102
42 T 169 P 0 0.0127157
42 T 170 R 0 -0.0197886
42 T 171 E 0 -0.0808562
42 T 172 A 0 0.0633344
42 T 173 I 0 -0.0124469
42 T 174 N 0 -0.0888224
42 T 175 M 0 -0.095569
42 T 176 G 0 -0.0665361
42 T 177 G 0 -0.0825245
42 T 178 V 0 0.085607
42 T 179 S 0 -0.0198538
42 T 180 E 0 -0.061317
42 T 181 V 0 -0.0987323
42 T 182 V 0 -0.0325331
42 T 183 D 0 -0.0195453
42 T 184 L 0 -0.0640012
42 T 185 S 0 -0.0483699
42 T 186 Q 0 -0.0170157
42 T 187 V 0 -0.0570114
42 T 188 S 0 0.0213733
42 T 189 Q 0 -0.105632
42 T 190 Q 0 -0.0601835
42 T 191 M 0 -0.0811354
42 T 192 L 0 -0.0410686
42 T 193 A 0 -0.0742604
42 T 194 K 0 -0.0360061
42 T 195 I 0 -0.0957022
42 T 196 S 0 -0.0741995
43 Q 44 H 0 0.223674
43 Q 45 M 0 0.172394
43 Q 46 P 0 0.0806119
43 Q 47 P 0 0.105029
43 Q 48 G 0 -0.00598387
43 Q 49 F 0 0.347846
43 Q 50 T 0 0.0633286
43 Q 51 R 0 -0.0316948
43 Q 52 S 0 0.101374
43 Q 53 F 0 0.184628
43 Q 54 A 0 0.108687
43 Q 55 E 0 -0.0183775
43 Q 56 R 0 0.13078
43 Q 57 L 0 -0.0184908
43 Q 58 N 0 0.0862758
43 Q 59 K 0 0.0118435
43 Q 60 L 0 0.0400976
43 Q 61 C 0 -0.0392028
43 Q 62 Q 0 0.0371564
43 Q 63 I 0 -0.0324621
43 Q 64 S 0 0.0439142
43 Q 65 V 0 0.0225007
43 Q 66 K 0 0.00539063
43 Q 67 E 0 -0.00691797
43 Q 68 A 0 0.00543229
43 Q 69 E 0 -0.0331667
43 Q 70 D 0 -0.0210933
43 Q 71 G 0 0.0479849
43 Q 72 E 0 -0.00791748
43 Q 73 R 0 -0.00348375
43 Q 74 V 0 0.0467204
43 Q 75 L 0 -0.034828
43 Q 76 P 0 -0.0197807
43 Q 77 G 0 0.043431
43 Q 78 H 0 -0.0395236
43 Q 79 A 0 -0.0467906
43 Q 80 Y 0 -0.00771393
43 Q 81 I 0 -0.00985395
43 Q 82 A 0 0.0331959
43 Q 83 P 0 -0.0181678
43 Q 84 G 0 0.00879354
43 Q 85 D 0 -0.0933777
43 Q 86 K 0 -0.000611349
43 Q 87 H 0 0.0574407
43 Q 88 M 0 -0.0431406
43 Q 89 E 0 -0.0692646
43 Q 90 L 0 0.00728597
43 Q 91 A 0 -0.094357
43 Q 92 R 0 -0.080965
43 Q 93 S 0 -0.0913793
43 Q 94 G 0 -0.114803
43 Q 95 A 0 -0.132885
43 Q 96 N 0 -0.178701
43 Q 97 Y 0 -0.122815
43 Q 98 Q 0 0.00151443
43 Q 99 I 0 -0.0842348
43 Q 100 K 0 -0.0358091
43 Q 101 I 0 -0.0571188
43 Q 102 H 0 -0.0547088
43 Q 103 D 0 -0.00091217
43 Q 104 G 0 -0.0321337
43 Q 105 P 0 -0.0225992
43 Q 106 P 0 -0.0292081
43 Q 107 V 0 -0.088312
43 Q 108 N 0 -0.0203248
43 Q 109 R 0 -0.0596505
43 Q 110 H 0 0.0616862
43 Q 111 R 0 0.0135936
43 Q 112 P 0 0.0736143
43 Q 113 S 0 0.00626881
43 Q 114 V 0 -0.0231824
43 Q 115 D 0 0.0693012
43 Q 116 V 0 -0.0241197
43 Q 117 L 0 -0.0513734
43 Q 118 F 0 -0.025121
43 Q 119 H 0 -0.0888585
43 Q 120 S 0 -0.0357233
43 Q 121 V 0 -0.0491262
43 Q 122 A 0 -0.03836
43 Q 123 K 0 -0.00509706
43 Q 124 H 0 -0.0513299
43 Q 125 A 0 -0.0298197
43 Q 126 G 0 0.0415898
43 Q 127 R 0 -0.085206
43 Q 128 N 0 -0.0424628
43 Q 129 A 0 -0.0176354
43 Q 130 V 0 -0.0920918
43 Q 131 G 0 -0.0761224
43 Q 132 V 0 -0.0372818
43 Q 133 I 0 -0.00687544
43 Q 134 L 0 -0.000648075
43 Q 135 T 0 0.050408
43 Q 136 G 0 -0.00361858
43 Q 137 M 0 0.149811
43 Q 138 G 0 0.0421959
43 Q 139 N 0 -0.0789079
43 Q 140 D 0 0.0965699
43 Q 141 G 0 0.00824739
43 Q 142 A 0 -0.00363234
43 Q 143 A 0 -0.0970381
43 Q 144 G 0 0.00779352
43 Q 145 M 0 -0.0577549
43 Q 146 L 0 -0.00424268
43 Q 147 A 0 -0.0651521
43 Q 148 M 0 -0.0267712
43 Q 149 Y 0 -0.0458917
43 Q 150 Q 0 -0.0320786
43 Q 151 A 0 0.0144718
43 Q 152 G 0 0.0241779
43 Q 153 A 0 -0.118905
43 Q 154 W 0 -0.0490412
43 Q 155 T 0 0.0440736
43 Q 156 I 0 -0.0152561
43 Q 157 A 0 0.0853513
43 Q 158 Q 0 -0.0191436
43 Q 159 N 0 0.0507106
43 Q 160 E 0 -0.0121218
43 Q 161 A 0 0.0174901
43 Q 162 S 0 0.105586
43 Q 163 C 0 -0.00880415
43 Q 164 V 0 0.0313256
43 Q 165 V 0 0.0833147
43 Q 166 F 0 0.000353694
43 Q 167 G 0 0.139126
43 Q 168 M 0 0.110311
43 Q 169 P 0 -0.0147004
43 Q 170 R 0 0.0296331
43 Q 171 E 0 -0.00468453
43 Q 172 A 0 -0.0144486
43 Q 173 I 0 -0.0927918
43 Q 174 N 0 -0.0420316
43 Q 175 M 0 -0.084337
43 Q 176 G 0 -0.0110234
43 Q 177 G 0 -0.0428825
43 Q 178 V 0 0.0783843
43 Q 179 S 0 -0.0742997
43 Q 180 E 0 -0.0508398
43 Q 181 V 0 -0.0275268
43 Q 182 V 0 -0.0615266
43 Q 183 D 0 -0.0310848
43 Q 184 L 0 -0.00250854
43 Q 185 S 0 -0.0355986
43 Q 186 Q 0 -0.09562
43 Q 187 V 0 0.0288282
43 Q 188 S 0 -0.0702515
43 Q 189 Q 0 -0.0384709
43 Q 190 Q 0 -0.0647905
43 Q 191 M 0 -0.0351321
43 Q 192 L 0 0.00419392
43 Q 193 A 0 -0.00271019
43 Q 194 K 0 -0.120851
43 Q 195 I 0 0.00739144
43 Q 196 S 0 -0.0240328
44 H 45 M 0 0.141954
44 H 46 P 0 0.123761
44 H 47 P 0 0.070501
44 H 48 G 0 0.00722707
44 H 49 F 0 0.102809
44 H 50 T 0 0.0386083
44 H 51 R 0 0.0707742
44 H 52 S 0 0.0322195
44 H 53 F 0 0.0652726
44 H 54 A 0 0.0725014
44 H 55 E 0 0.0109884
44 H 56 R 0 0.0380308
44 H 57 L 0 0.0717634
44 H 58 N 0 0.0116509
44 H 59 K 0 -0.0194988
44 H 60 L 0 -0.0316623
44 H 61 C 0 0.024841
44 H 62 Q 0 -0.0202327
44 H 63 I 0 0.00343181
44 H 64 S 0 -0.0363462
44 H 65 V 0 0.0472622
44 H 66 K 0 -0.0235613
44 H 67 E 0 0.0296058
44 H 68 A 0 0.0509706
44 H 69 E 0 -0.0207509
44 H 70 D 0 0.010495
44 H 71 G 0 -0.00643927
44 H 72 E 0 -0.00324102
44 H 73 R 0 -0.0333482
44 H 74 V 0 -0.0148548
44 H 75 L 0 -0.017708
44 H 76 P 0 -0.0253305
44 H 77 G 0 0.0018088
44 H 78 H 0 -0.041358
44 H 79 A 0 0.0470212
44 H 80 Y 0 0.0134307
44 H 81 I 0 0.0245375
44 H 82 A 0 0.0184841
44 H 83 P 0 0.0417087
44 H 84 G 0 0.0255063
44 H 85 D 0 0.0464872
44 H 86 K 0 -0.0321963
44 H 87 H 0 0.0331015
44 H 88 M 0 0.0742367
44 H 89 E 0 -0.0573519
44 H 90 L 0 -0.000500014
44 H 91 A 0 -0.0531939
44 H 92 R 0 -0.0509126
44 H 93 S 0 -0.08501
44 H 94 G 0 0.00108117
44 H 95 A 0 0.0130772
44 H 96 N 0 -0.0138023
44 H 97 Y 0 -0.0154824
44 H 98 Q 0 -0.0572546
44 H 99 I 0 0.0133058
44 H 100 K 0 -0.0542764
44 H 101 I 0 -0.0385862
44 H 102 H 0 -0.0657779
44 H 103 D 0 -0.0655926
44 H 104 G 0 -0.0136434
44 H 105 P 0 -0.0428637
44 H 106 P 0 -0.0499301
44 H 107 V 0 -0.0309606
44 H 108 N 0 -0.0611549
44 H 109 R 0 -0.0819959
44 H 110 H 0 -0.0477406
44 H 111 R 0 -0.0198355
44 H 112 P 0 0.0511231
44 H 113 S 0 0.0141284
44 H 114 V 0 0.104043
44 H 115 D 0 0.0461316
44 H 116 V 0 -0.0143046
44 H 117 L 0 -0.00284849
44 H 118 F 0 0.00379186
44 H 119 H 0 -0.0710333
44 H 120 S 0 -0.0181955
44 H 121 V 0 -0.024521
44 H 122 A 0 -0.0491026
44 H 123 K 0 -0.0311077
44 H 124 H 0 -0.0405598
44 H 125 A 0 -0.0794027
44 H 126 G 0 -0.0709322
44 H 127 R 0 -0.0675463
44 H 128 N 0 -0.0183987
44 H 129 A 0 -0.0483627
44 H 130 V 0 -0.0418197
44 H 131 G 0 -0.0248608
44 H 132 V 0 0.0317238
44 H 133 I 0 0.0144469
44 H 134 L 0 0.0192015
44 H 135 T 0 0.0689778
44 H 136 G 0 0.141278
44 H 137 M 0 0.0416716
44 H 138 G 0 0.0388912
44 H 139 N 0 -0.0292387
44 H 140 D 0 0.0887355
44 H 141 G 0 0.0575079
44 H 142 A 0 -0.00998515
44 H 143 A 0 -0.0868357
44 H 144 G 0 0.0168582
44 H 145 M 0 -0.0163476
44 H 146 L 0 -0.0662906
44 H 147 A 0 -0.0795104
44 H 148 M 0 0.00603598
44 H 149 Y 0 -0.0448402
44 H 150 Q 0 -0.0349684
44 H 151 A 0 -0.0529771
44 H 152 G 0 0.00344567
44 H 153 A 0 -0.0399088
44 H 154 W 0 -0.0971339
44 H 155 T 0 -0.00976164
44 H 156 I 0 -0.0310643
44 H 157 A 0 -0.00429289
44 H 158 Q 0 0.0897751
44 H 159 N 0 -0.029599
44 H 160 E 0 0.0161813
44 H 161 A 0 -0.0477073
44 H 162 S 0 0.0530451
44 H 163 C 0 0.0429724
44 H 164 V 0 -0.0454294
44 H 165 V 0 0.041082
44 H 166 F 0 -0.0259629
44 H 167 G 0 0.0572457
44 H 168 M 0 0.18751
44 H 169 P 0 0.0781359
44 H 170 R 0 -0.0651451
44 H 171 E 0 -0.0358092
44 H 172 A 0 0.00405012
44 H 173 I 0 -0.0396287
44 H 174 N 0 -0.055327
44 H 175 M 0 -0.0701836
44 H 176 G 0 -0.0583789
44 H 177 G 0 -0.0793656
44 H 178 V 0 -0.0697978
44 H 179 S 0 -0.0741408
44 H 180 E 0 -0.0870388
44 H 181 V 0 -0.0437144
44 H 182 V 0 -0.0789704
44 H 183 D 0 -0.0213415
44 H 184 L 0 -0.0411572
44 H 185 S 0 -0.088397
44 H 186 Q 0 -0.0555904
44 H 187 V 0 0.0373066
44 H 188 S 0 -0.0549664
44 H 189 Q 0 -0.0686463
44 H 190 Q 0 -0.0822212
44 H 191 M 0 0.00432721
44 H 192 L 0 -0.0859073
44 H 193 A 0 -0.0483288
44 H 194 K 0 -0.0667627
44 H 195 I 0 -0.0297858
44 H 196 S 0 -0.0718128
45 M 46 P 0 0.326621
45 M 47 P 0 0.199519
45 M 48 G 0 0.10566
45 M 49 F 0 0.195781
45 M 50 T 0 0.766428
45 M 51 R 0 0.135855
45 M 52 S 0 0.0657052
45 M 53 F 0 0.18714
45 M 54 A 0 0.173536
45 M 55 E 0 -0.0424672
45 M 56 R 0 0.189037
45 M 57 L 0 0.0146041
45 M 58 N 0 -0.0214919
45 M 59 K 0 -0.0188933
45 M 60 L 0 0.121286
45 M 61 C 0 0.068856
45 M 62 Q 0 -0.00520236
45 M 63 I 0 0.0642046
45 M 64 S 0 -0.0474623
45 M 65 V 0 0.00714889
45 M 66 K 0 0.0143727
45 M 67 E 0 0.0909795
45 M 68 A 0 0.080914
45 M 69 E 0 0.00284106
45 M 70 D 0 -0.0337401
45 M 71 G 0 -0.00743528
45 M 72 E 0 0.0428234
45 M 73 R 0 0.0101641
45 M 74 V 0 -0.00982165
45 M 75 L 0 -0.0183015
45 M 76 P 0 -0.078537
45 M 77 G 0 -0.0239706
45 M 78 H 0 -0.0537436
45 M 79 A 0 -0.0087999
45 M 80 Y 0 -0.0385324
45 M 81 I 0 0.0196515
45 M 82 A 0 -0.0100631
45 M 83 P 0 0.0371086
45 M 84 G 0 0.226065
45 M 85 D 0 0.0289422
45 M 86 K 0 -0.00840003
45 M 87 H 0 -0.022514
45 M 88 M 0 0.0740311
45 M 89 E 0 -0.00563551
45 M 90 L 0 -0.0203541
45 M 91 A 0 -0.0228125
45 M 92 R 0 -0.0249074
45 M 93 S 0 -0.053921
45 M 94 G 0 -0.0589365
45 M 95 A 0 -0.0910108
45 M 96 N 0 -0.0227783
45 M 97 Y 0 -0.0887655
45 M 98 Q 0 -0.0813482
45 M 99 I 0 0.0162044
45 M 100 K 0 -0.112837
45 M 101 I 0 -0.0266115
45 M 102 H 0 -0.0830691
45 M 103 D 0 -0.0313841
45 M 104 G 0 0.010249
45 M 105 P 0 -0.0402746
45 M 106 P 0 -0.0722278
45 M 107 V 0 0.00548643
45 M 108 N 0 -0.0639493
45 M 109 R 0 0.0158836
45 M 110 H 0 -0.00736182
45 M 111 R 0 -0.0410656
45 M 112 P 0 0.0160493
45 M 113 S 0 -0.0309544
45 M 114 V 0 0.0293465
45 M 115 D 0 0.0312942
45 M 116 V 0 0.00686839
45 M 117 L 0 0.0420432
45 M 118 F 0 -0.116918
45 M 119 H 0 -0.106269
45 M 120 S 0 0.0452988
45 M 121 V 0 -0.105038
45 M 122 A 0 -0.0223953
45 M 123 K 0 -0.0962698
45 M 124 H 0 -0.0728346
45 M 125 A 0 -0.0370618
45 M 126 G 0 -0.0614271
45 M 127 R 0 -0.0643578
45 M 128 N 0 -0.0444284
45 M 129 A 0 0.0132829
45 M 130 V 0 -0.0466279
45 M 131 G 0 -0.0532947
45 M 132 V 0 -0.0357722
45 M 133 I 0 0.0119118
45 M 134 L 0 -0.0196732
45 M 135 T 0 0.0296098
45 M 136 G 0 0.000174325
45 M 137 M 0 0.0716343
45 M 138 G 0 0.0802283
45 M 139 N 0 0.0135146
45 M 140 D 0 -0.0160028
45 M 141 G 0 2.20403e-05
45 M 142 A 0 -0.0579395
45 M 143 A 0 -0.079454
45 M 144 G 0 0.00350217
45 M 145 M 0 -0.0628861
45 M 146 L 0 -0.0904171
45 M 147 A 0 -0.0746791
45 M 148 M 0 -0.0612596
45 M 149 Y 0 -0.111521
45 M 150 Q 0 -0.0472299
45 M 151 A 0 0.0551229
45 M 152 G 0 -0.0219306
45 M 153 A 0 -0.0388094
45 M 154 W 0 -0.115929
45 M 155 T 0 -0.0568685
45 M 156 I 0 -0.0913723
45 M 157 A 0 -0.041017
45 M 158 Q 0 -0.0119429
45 M 159 N 0 0.00884882
45 M 160 E 0 -0.0263595
45 M 161 A 0 0.0126505
45 M 162 S 0 -0.0283976
45 M 163 C 0 0.0364187
45 M 164 V 0 0.00579375
45 M 165 V 0 0.128442
45 M 166 F 0 0.0838571
45 M 167 G 0 0.0508445
45 M 168 M 0 0.0421481
45 M 169 P 0 0.0382278
45 M 170 R 0 0.000617851
45 M 171 E 0 -0.0852155
45 M 172 A 0 -0.0264558
45 M 173 I 0 -0.0818528
45 M 174 N 0 -0.00790247
45 M 175 M 0 -0.113084
45 M 176 G 0 0.00297683
45 M 177 G 0 -0.0393459
45 M 178 V 0 -0.0668468
45 M 179 S 0 -0.0312558
45 M 180 E 0 -0.0692674
45 M 181 V 0 0.0114094
45 M 182 V 0 -0.0686464
45 M 183 D 0 -0.0308977
45 M 184 L 0 -0.0901554
45 M 185 S 0 -0.0719638
45 M 186 Q 0 -0.0269949
45 M 187 V 0 -0.0782007
45 M 188 S 0 -0.0174641
45 M 189 Q 0 -0.0527339
45 M 190 Q 0 -0.0817122
45 M 191 M 0 -0.015317
45 M 192 L 0 -0.0026948
45 M 193 A 0 -0.112226
45 M 194 K 0 -0.0573615
45 M 195 I 0 -0.0617787
45 M 196 S 0 -0.0472781
46 P 47 P 0 0.19706
46 P 48 G 0 0.246046
46 P 49 F 0 0.25628
46 P 50 T 0 0.311547
46 P 51 R 0 0.0465193
46 P 52 S 0 0.109101
46 P 53 F 0 0.190734
46 P 54 A 0 0.204264
46 P 55 E 0 0.0524348
46 P 56 R 0 0.216879
46 P 57 L 0 -0.0114106
46 P 58 N 0 -0.0106571
46 P 59 K 0 -0.0593009
46 P 60 L 0 0.0435266
46 P 61 C 0 0.0488308
46 P 62 Q 0 -0.0279477
46 P 63 I 0 -0.0691192
46 P 64 S 0 -0.0678854
46 P 65 V 0 -0.00422658
46 P 66 K 0 -0.00143013
46 P 67 E 0 0.278081
46 P 68 A 0 0.0447471
46 P 69 E 0 -0.0276258
46 P 70 D 0 -0.0203571
46 P 71 G 0 0.0620502
46 P 72 E 0 -0.0375949
46 P 73 R 0 -0.0689991
46 P 74 V 0 0.015004
46 P 75 L 0 -0.0387671
46 P 76 P 0 -0.0154789
46 P 77 G 0 0.0103612
46 P 78 H 0 -0.0175267
46 P 79 A 0 -0.0236206
46 P 80 Y 0 0.0150883
46 P 81 I 0 0.1929
46 P 82 A 0 0.0291409
46 P 83 P 0 0.105822
46 P 84 G 0 0.289466
46 P 85 D 0 0.106233
46 P 86 K 0 0.00609849
46 P 87 H 0 0.0222087
46 P 88 M 0 -0.0825021
46 P 89 E 0 -0.0266806
46 P 90 L 0 -0.0556582
46 P 91 A 0 -0.0133768
46 P 92 R 0 -0.0391234
46 P 93 S 0 -0.0982341
46 P 94 G 0 -0.0462744
46 P 95 A 0 -0.0797897
46 P 96 N 0 -0.04673
46 P 97 Y 0 -0.0358141
46 P 98 Q 0 -0.0519952
46 P 99 I 0 -0.0321186
46 P 100 K 0 0.0695128
46 P 101 I 0 0.0246024
46 P 102 H 0 -0.0548548
46 P 103 D 0 -0.0583302
46 P 104 G 0 -0.0167385
46 P 105 P 0 -0.00564031
46 P 106 P 0 0.0396225
46 P 107 V 0 -0.0445075
46 P 108 N 0 -0.0032592
46 P 109 R 0 0.0062179
46 P 110 H 0 0.113216
46 P 111 R 0 0.0747669
46 P 112 P 0 0.0304103
46 P 113 S 0 0.0989271
46 P 114 V 0 0.00415827
46 P 115 D 0 0.012812
46 P 116 V 0 0.0742306
46 P 117 L 0 -0.0453947
46 P 118 F 0 -0.0211253
46 P 119 H 0 -0.0826351
46 P 120 S 0 -0.0275887
46 P 121 V 0 -0.069657
46 P 122 A 0 -0.0632713
46 P 123 K 0 -0.0753534
46 P 124 H 0 -0.0775816
46 P 125 A 0 -0.0918488
46 P 126 G 0 -0.00773299
46 P 127 R 0 -0.0929481
46 P 128 N 0 -0.0321457
46 P 129 A 0 -0.0380627
46 P 130 V 0 -0.114763
46 P 131 G 0 -0.0431408
46 P 132 V 0 -0.0535418
46 P 133 I 0 -0.0347656
46 P 134 L 0 -0.00222466
46 P 135 T 0 0.0320936
46 P 136 G 0 -0.0123077
46 P 137 M 0 0.0350501
46 P 138 G 0 0.0866247
46 P 139 N 0 0.000310628
46 P 140 D 0 -0.0334029
46 P 141 G 0 -0.0396402
46 P 142 A 0 -0.0707706
46 P 143 A 0 -0.00183811
46 P 144 G 0 -0.0530174
46 P 145 M 0 -0.0330448
46 P 146 L 0 -0.0193543
46 P 147 A 0 -0.0512068
46 P 148 M 0 -0.0651556
46 P 149 Y 0 -0.0690978
46 P 150 Q 0 0.014607
46 P 151 A 0 -0.00718687
46 P 152 G 0 -0.0642212
46 P 153 A 0 -0.0569896
46 P 154 W 0 -0.099689
46 P 155 T 0 -0.0315409
46 P 156 I 0 -0.0609127
46 P 157 A 0 -0.106046
46 P 158 Q 0 -0.0162267
46 P 159 N 0 -0.0371283
46 P 160 E 0 -0.0415989
46 P 161 A 0 -0.0362474
46 P 162 S 0 -0.0122438
46 P 163 C 0 0.00217758
46 P 164 V 0 0.0805711
46 P 165 V 0 0.0717937
46 P 166 F 0 0.0279924
46 P 167 G 0 0.0325073
46 P 168 M 0 -0.0175902
46 P 169 P 0 -0.00936298
46 P 170 R 0 -0.0445802
46 P 171 E 0 0.0293106
46 P 172 A 0 -0.0455432
46 P 173 I 0 -0.0234515
46 P 174 N 0 -0.00884166
46 P 175 M 0 -0.016333
46 P 176 G 0 0.0403634
46 P 177 G 0 -0.0175088
46 P 178 V 0 -0.0586987
46 P 179 S 0 -0.0140539
46 P 180 E 0 -0.070343
46 P 181 V 0 -0.0239145
46 P 182 V 0 -0.109844
46 P 183 D 0 -0.0505374
46 P 184 L 0 -0.0328739
46 P 185 S 0 -0.0103592
46 P 186 Q 0 -0.0609946
46 P 187 V 0 -0.0648312
46 P 188 S 0 -0.0662094
46 P 189 Q 0 -0.0182514
46 P 190 Q 0 -0.0855577
46 P 191 M 0 -0.0684183
46 P 192 L 0 0.0362111
46 P 193 A 0 -0.0163241
46 P 194 K 0 -0.0916517
46 P 195 I 0 -0.0324825
46 P 196 S 0 -0.010521
47 P 48 G 0 0.325871
47 P 49 F 0 0.015391
47 P 50 T 0 0.0507139
47 P 51 R 0 0.134724
47 P 52 S 0 0.0899584
47 P 53 F 0 0.0213593
47 P 54 A 0 -0.00609077
47 P 55 E 0 0.0363131
47 P 56 R 0 0.0704373
47 P 57 L 0 -0.0824445
47 P 58 N 0 -0.0186973
47 P 59 K 0 -0.0669722
47 P 60 L 0 -0.00279113
47 P 61 C 0 0.0626847
47 P 62 Q 0 -0.0532468
47 P 63 I 0 -0.00713416
47 P 64 S 0 0.0136953
47 P 65 V 0 0.028096
47 P 66 K 0 -0.0970333
47 P 67 E 0 0.106989
47 P 68 A 0 0.00910912
47 P 69 E 0 -0.0160309
47 P 70 D 0 -0.00595162
47 P 71 G 0 -0.093476
47 P 72 E 0 -0.0657175
47 P 73 R 0 0.0177663
47 P 74 V 0 -0.0322145
47 P 75 L 0 0.0139002
47 P 76 P 0 0.0802976
47 P 77 G 0 0.00282926
47 P 78 H 0 -0.0668985
47 P 79 A 0 0.00989016
47 P 80 Y 0 0.0505405
47 P 81 I 0 -0.0192035
47 P 82 A 0 -0.00283517
47 P 83 P 0 0.0613474
47 P 84 G 0 0.156627
47 P 85 D 0 0.274722
47 P 86 K 0 0.129705
47 P 87 H 0 -0.0719218
47 P 88 M 0 -0.0676189
47 P 89 E 0 0.103612
47 P 90 L 0 -0.0302341
47 P 91 A 0 0.0245736
47 P 92 R 0 -0.0112038
47 P 93 S 0 0.0988207
47 P 94 G 0 0.104778
47 P 95 A 0 -0.0252288
47 P 96 N 0 0.0315976
47 P 97 Y 0 -0.0171555
47 P 98 Q 0 0.00187732
47 P 99 I 0 -0.0327544
47 P 100 K 0 0.0418726
47 P 101 I 0 0.0231082
47 P 102 H 0 -0.0328229
47 P 103 D 0 0.0281618
47 P 104 G 0 -0.0610733
47 P 105 P 0 -0.0229034
47 P 106 P 0 -0.0192508
47 P 107 V 0 0.0397031
47 P 108 N 0 -0.0155484
47 P 109 R 0 0.0446321
47 P 110 H 0 -0.0452148
47 P 111 R 0 -0.0325358
47 P 112 P 0 -0.0172062
47 P 113 S 0 -0.049668
47 P 114 V 0 -0.0250749
47 P 115 D 0 -0.042178
47 P 116 V 0 -0.0592191
47 P 117 L 0 -0.0798951
47 P 118 F 0 -0.111826
47 P 119 H 0 -0.0734207
47 P 120 S 0 -0.00722126
47 P 121 V 0 0.099485
47 P 122 A 0 0.0107196
47 P 123 K 0 0.0532044
47 P 124 H 0 0.0527978
47 P 125 A 0 -0.0742348
47 P 126 G 0 0.0147816
47 P 127 R 0 -0.0624717
47 P 128 N 0 0.0589905
47 P 129 A 0 -0.0224925
47 P 130 V 0 -0.0186091
47 P 131 G 0 -0.00533678
47 P 132 V 0 -0.0964637
47 P 133 I 0 0.0391675
47 P 134 L 0 -0.0720548
47 P 135 T 0 -0.0393416
47 P 136 G 0 -0.0268181
47 P 137 M 0 -0.0424221
47 P 138 G 0 -0.0537737
47 P 139 N 0 0.0186387
47 P 140 D 0 -0.0565568
47 P 141 G 0 -0.0661724
47 P 142 A 0 -0.00536706
47 P 143 A 0 0.0359353
47 P 144 G 0 -0.0129111
47 P 145 M 0 -0.0551149
47 P 146 L 0 0.0589917
47 P 147 A 0 -0.00991212
47 P 148 M 0 0.0188887
47 P 149 Y 0 0.0123612
47 P 150 Q 0 -0.058773
47 P 151 A 0 -0.0133689
47 P 152 G 0 -0.0578154
47 P 153 A 0 -0.0280481
47 P 154 W 0 -0.0298483
47 P 155 T 0 -0.0343342
47 P 156 I 0 0.128387
47 P 157 A 0 -0.0445464
47 P 158 Q 0 -0.0421693
47 P 159 N 0 -0.0356259
47 P 160 E 0 -0.103805
47 P 161 A 0 0.0885964
47 P 162 S 0 -0.0650714
47 P 163 C 0 -0.00429419
47 P 164 V 0 0.0212157
47 P 165 V 0 0.0554318
47 P 166 F 0 -0.074807
47 P 167 G 0 -0.064828
47 P 168 M 0 -0.0260273
47 P 169 P 0 -0.0119898
47 P 170 R 0 -0.0303029
47 P 171 E 0 0.000992134
47 P 172 A 0 -0.0634271
47 P 173 I 0 -0.0189223
47 P 174 N 0 0.0482928
47 P 175 M 0 -0.0684915
47 P 176 G 0 -0.00709323
47 P 177 G 0 0.0630851
47 P 178 V 0 -0.0306402
47 P 179 S 0 0.0322546
47 P 180 E 0 -0.0159491
47 P 181 V 0 -0.055507
47 P 182 V 0 -0.0344284
47 P 183 D 0 -0.043331
47 P 184 L 0 0.0165116
47 P 185 S 0 -0.00971628
47 P 186 Q 0 0.0948086
47 P 187 V 0 -0.0419666
47 P 188 S 0 -0.0208028
47 P 189 Q 0 0.0216632
47 P 190 Q 0 -0.032201
47 P 191 M 0 -0.0247153
47 P 192 L 0 -0.0063783
47 P 193 A 0 -0.0247809
47 P 194 K 0 -0.0739975
47 P 195 I 0 -0.0137208
47 P 196 S 0 -0.0552774
48 G 49 F 0 0.101582
48 G 50 T 0 0.0826743
48 G 51 R 0 0.183095
48 G 52 S 0 0.104713
48 G 53 F 0 0.0355337
48 G 54 A 0 0.0300042
48 G 55 E 0 -0.0112234
48 G 56 R 0 0.106116
48 G 57 L 0 -0.0542671
48 G 58 N 0 0.0386404
48 G 59 K 0 0.0211282
48 G 60 L 0 0.0654837
48 G 61 C 0 -0.0347613
48 G 62 Q 0 0.00661873
48 G 63 I 0 -0.0596158
48 G 64 S 0 0.0390478
48 G 65 V 0 -0.00595184
48 G 66 K 0 0.0741622
48 G 67 E 0 0.0279928
48 G 68 A 0 0.0580847
48 G 69 E 0 0.0439047
48 G 70 D 0 0.000172389
48 G 71 G 0 0.0329222
48 G 72 E 0 0.00154641
48 G 73 R 0 0.0537736
48 G 74 V 0 -0.106122
48 G 75 L 0 -0.0556837
48 G 76 P 0 0.0497358
48 G 77 G 0 -0.0322421
48 G 78 H 0 -0.103661
48 G 79 A 0 -0.0143781
48 G 80 Y 0 -0.0113174
48 G 81 I 0 -0.0281204
48 G 82 A 0 0.0426661
48 G 83 P 0 -0.041004
48 G 84 G 0 0.18091
48 G 85 D 0 -0.0153593
48 G 86 K 0 0.0964059
48 G 87 H 0 -0.0363679
48 G 88 M 0 -0.0379649
48 G 89 E 0 -0.0270407
48 G 90 L 0 -0.0279939
48 G 91 A 0 -0.016798
48 G 92 R 0 -0.0573534
48 G 93 S 0 -0.0503371
48 G 94 G 0 0.0209967
48 G 95 A 0 -0.0170676
48 G 96 N 0 -0.0139193
48 G 97 Y 0 -0.0630369
48 G 98 Q 0 0.0758571
48 G 99 I 0 0.00422657
48 G 100 K 0 0.00151943
48 G 101 I 0 0.0586274
48 G 102 H 0 0.00833737
48 G 103 D 0 -0.0628218
48 G 104 G 0 0.02733
48 G 105 P 0 0.0714971
48 G 106 P 0 0.0903596
48 G 107 V 0 -0.00515087
48 G 108 N 0 0.0420471
48 G 109 R 0 0.115611
48 G 110 H 0 0.0571226
48 G 111 R 0 -0.0193763
48 G 112 P 0 -0.0119671
48 G 113 S 0 -0.00508582
48 G 114 V 0 -0.00193004
48 G 115 D 0 -0.0468626
48 G 116 V 0 0.0118482
48 G 117 L 0 -0.0538582
48 G 118 F 0 0.0617918
48 G 119 H 0 -0.0372011
48 G 120 S 0 0.0335989
48 G 121 V 0 -0.0868946
48 G 122 A 0 -0.037839
48 G 123 K 0 -0.015034
48 G 124 H 0 0.0398171
48 G 125 A 0 -0.0289896
48 G 126 G 0 -0.077959
48 G 127 R 0 0.0326972
48 G 128 N 0 -0.0398822
48 G 129 A 0 -0.080802
48 G 130 V 0 -0.0432908
48 G 131 G 0 -0.0404842
48 G 132 V 0 -0.0312364
48 G 133 I 0 -0.0162665
48 G 134 L 0 0.0443373
48 G 135 T 0 -0.0432821
48 G 136 G 0 -0.0489302
48 G 137 M 0 -0.00339987
48 G 138 G 0 -0.0965171
48 G 139 N 0 0.0578821
48 G 140 D 0 -0.0521042
48 G 141 G 0 -0.0702052
48 G 142 A 0 -0.0387715
48 G 143 A 0 -0.00546363
48 G 144 G 0 -0.0212596
48 G 145 M 0 -0.0323285
48 G 146 L 0 0.03988
48 G 147 A 0 -0.0889663
48 G 148 M 0 0.0142037
48 G 149 Y 0 -0.0759597
48 G 150 Q 0 -0.0311057
48 G 151 A 0 -0.0521205
48 G 152 G 0 -0.0779689
48 G 153 A 0 -0.0413655
48 G 154 W 0 0.010847
48 G 155 T 0 -0.0385861
48 G 156 I 0 0.0453823
48 G 157 A 0 -0.0545036
48 G 158 Q 0 -0.0587811
48 G 159 N 0 0.021903
48 G 160 E 0 0.0776086
48 G 161 A 0 -0.0289095
48 G 162 S 0 -0.0463148
48 G 163 C 0 -0.0112986
48 G 164 V 0 0.0217168
48 G 165 V 0 0.00016537
48 G 166 F 0 0.0159852
48 G 167 G 0 0.00805441
48 G 168 M 0 -0.0482687
48 G 169 P 0 -0.0417387
48 G 170 R 0 -0.00243604
48 G 171 E 0 0.0268779
48 G 172 A 0 -0.0431703
48 G 173 I 0 0.0371997
48 G 174 N 0 -0.00132186
48 G 175 M 0 0.0027401
48 G 176 G 0 -0.015347
48 G 177 G 0 0.0247097
48 G 178 V 0 0.0516946
48 G 179 S 0 0.00536302
48 G 180 E 0 -0.0412242
48 G 181 V 0 -0.053295
48 G 182 V 0 0.0100154
48 G 183 D 0 -0.0193008
48 G 184 L 0 -0.0370585
48 G 185 S 0 0.0311386
48 G 186 Q 0 0.0403824
48 G 187 V 0 -0.0244307
48 G 188 S 0 -0.062897
48 G 189 Q 0 0.0112794
48 G 190 Q 0 -0.0588855
48 G 191 M 0 -0.0333423
48 G 192 L 0 -0.0214201
48 G 193 A 0 0.0357693
48 G 194 K 0 0.00724287
48 G 195 I 0 -0.0462682
48 G 196 S 0 -0.0154538
49 F 50 T 0 0.212016
49 F 51 R 0 0.0666996
49 F 52 S 0 0.111726
49 F 53 F 0 0.0524303
49 F 54 A 0 0.168073
49 F 55 E 0 0.00755219
49 F 56 R 0 0.139997
49 F 57 L 0 0.0271744
49 F 58 N 0 0.0286177
49 F 59 K 0 -0.0271422
49 F 60 L 0 -0.0199834
49 F 61 C 0 -0.0222754
49 F 62 Q 0 -0.0370988
49 F 63 I 0 -0.0497289
49 F 64 S 0 -0.00407405
49 F 65 V 0 -0.00768416
49 F 66 K 0 0.00941915
49 F 67 E 0 0.0498307
49 F 68 A 0 0.0184017
49 F 69 E 0 -0.0207295
49 F 70 D 0 0.00658331
49 F 71 G 0 0.0379483
49 F 72 E 0 0.00649597
49 F 73 R 0 0.0159099
49 F 74 V 0 0.0597505
49 F 75 L 0 -0.0563143
49 F 76 P 0 0.00487947
49 F 77 G 0 0.0215359
49 F 78 H 0 -0.0841671
49 F 79 A 0 -0.0178241
49 F 80 Y 0 -0.0104194
49 F 81 I 0 0.0788526
49 F 82 A 0 0.0349555
49 F 83 P 0 -0.0401459
49 F 84 G 0 0.133001
49 F 85 D 0 0.0472745
49 F 86 K 0 -0.0681912
49 F 87 H 0 0.0451957
49 F 88 M 0 0.0668826
49 F 89 E 0 -0.018576
49 F 90 L 0 0.0146952
49 F 91 A 0 -0.0409897
49 F 92 R 0 -0.0263945
49 F 93 S 0 -0.0571569
49 F 94 G 0 -0.0472594
49 F 95 A 0 -0.155473
49 F 96 N 0 -0.20101
49 F 97 Y 0 -0.135196
49 F 98 Q 0 -0.0291976
49 F 99 I 0 -0.0515331
49 F 100 K 0 -0.0508001
49 F 101 I 0 -0.00544945
49 F 102 H 0 -0.037142
49 F 103 D 0 -0.00291728
49 F 104 G 0 0.0140188
49 F 105 P 0 -0.038634
49 F 106 P 0 0.03509
49 F 107 V 0 -0.0392107
49 F 108 N 0 -0.0220478
49 F 109 R 0 0.0413917
49 F 110 H 0 0.029507
49 F 111 R 0 -0.0118174
49 F 112 P 0 0.0811331
49 F 113 S 0 -0.0133443
49 F 114 V 0 0.0101064
49 F 115 D 0 -0.00469999
49 F 116 V 0 0.000953485
49 F 117 L 0 -0.0213093
49 F 118 F 0 -0.0928629
49 F 119 H 0 -0.0834066
49 F 120 S 0 -0.017355
49 F 121 V 0 -0.0404781
49 F 122 A 0 -0.0865348
49 F 123 K 0 -0.0688449
49 F 124 H 0 -0.0937985
49 F 125 A 0 -0.0442818
49 F 126 G 0 -0.003584
49 F 127 R 0 -0.077123
49 F 128 N 0 -0.0161868
49 F 129 A 0 -0.0598886
49 F 130 V 0 -0.0449742
49 F 131 G 0 -0.0237195
49 F 132 V 0 -0.0225423
49 F 133 I 0 -0.0354426
49 F 134 L 0 -0.0128622
49 F 135 T 0 0.0263069
49 F 136 G 0 -0.0327128
49 F 137 M 0 0.21043
49 F 138 G 0 0.108783
49 F 139 N 0 0.0284137
49 F 140 D 0 -0.00433502
49 F 141 G 0 -0.0230966
49 F 142 A 0 -0.0305777
49 F 143 A 0 -0.0739366
49 F 144 G 0 -0.0380149
49 F 145 M 0 -0.0745861
49 F 146 L 0 -0.0119433
49 F 147 A 0 -0.0406504
49 F 148 M 0 0.0281443
49 F 149 Y 0 -0.0341186
49 F 150 Q 0 -0.084168
49 F 151 A 0 -0.0409125
49 F 152 G 0 -0.0733937
49 F 153 A 0 -0.128256
49 F 154 W 0 -0.0926135
49 F 155 T 0 -0.0192542
49 F 156 I 0 0.022026
49 F 157 A 0 0.0224238
49 F 158 Q 0 -0.0603588
49 F 159 N 0 0.0172189
49 F 160 E 0 0.0125275
49 F 161 A 0 -0.0358973
49 F 162 S 0 0.0640958
49 F 163 C 0 -0.0392409
49 F 164 V 0 0.10546
49 F 165 V 0 0.149796
49 F 166 F 0 0.0898387
49 F 167 G 0 0.113628
49 F 168 M 0 0.046038
49 F 169 P 0 0.0159454
49 F 170 R 0 0.0616795
49 F 171 E 0 -0.0314433
49 F 172 A 0 -0.0301867
49 F 173 I 0 -0.0504455
49 F 174 N 0 -0.0338771
49 F 175 M 0 -0.0144076
49 F 176 G 0 0.0698554
49 F 177 G 0 0.0622612
49 F 178 V 0 0.0443365
49 F 179 S 0 -0.128428
49 F 180 E 0 0.0147341
49 F 181 V 0 -0.0212774
49 F 182 V 0 -0.130383
49 F 183 D 0 -0.0350873
49 F 184 L 0 -0.0252852
49 F 185 S 0 -0.064668
49 F 186 Q 0 -0.0223728
49 F 187 V 0 -0.0251565
49 F 188 S 0 -0.0321213
49 F 189 Q 0 -0.028756
49 F 190 Q 0 -0.064394
49 F 191 M 0 -0.0477008
49 F 192 L 0 0.0160809
49 F 193 A 0 0.00820151
49 F 194 K 0 -0.115541
49 F 195 I 0 -0.00336588
49 F 196 S 0 -0.0233471
50 T 51 R 0 0.100965
50 T 52 S 0 0.112399
50 T 53 F 0 0.112786
50 T 54 A 0 0.127065
50 T 55 E 0 -0.00151387
50 T 56 R 0 0.197787
50 T 57 L 0 0.0712977
50 T 58 N 0 0.0519159
50 T 59 K 0 0.0171319
50 T 60 L 0 0.0628272
50 T 61 C 0 0.0618882
50 T 62 Q 0 -0.0210576
50 T 63 I 0 -0.0215482
50 T 64 S 0 -0.0761531
50 T 65 V 0 -0.0532633
50 T 66 K 0 0.0340602
50 T 67 E 0 0.501954
50 T 68 A 0 0.0441942
50 T 69 E 0 0.0163873
50 T 70 D 0 0.0178598
50 T 71 G 0 -0.00105287
50 T 72 E 0 -0.0193475
50 T 73 R 0 0.0495454
50 T 74 V 0 0.0643851
50 T 75 L 0 -0.0573639
50 T 76 P 0 -0.0561751
50 T 77 G 0 -0.0540508
50 T 78 H 0 -0.0751469
50 T 79 A 0 -0.0249054
50 T 80 Y 0 -0.0117326
50 T 81 I 0 0.0361315
50 T 82 A 0 0.00836669
50 T 83 P 0 0.044295
50 T 84 G 0 0.198614
50 T 85 D 0 0.103917
50 T 86 K 0 -0.0498662
50 T 87 H 0 0.0389682
50 T 88 M 0 -0.0286239
50 T 89 E 0 -0.0172159
50 T 90 L 0 0.00521672
50 T 91 A 0 -0.0272034
50 T 92 R 0 -0.068086
50 T 93 S 0 -0.0777107
50 T 94 G 0 -0.0236797
50 T 95 A 0 -0.120461
50 T 96 N 0 -0.112743
50 T 97 Y 0 -0.107862
50 T 98 Q 0 -0.0416467
50 T 99 I 0 -0.0294181
50 T 100 K 0 -0.0511174
50 T 101 I 0 -0.00585606
50 T 102 H 0 -0.0316032
50 T 103 D 0 -0.0230898
50 T 104 G 0 -0.0595136
50 T 105 P 0 0.0238218
50 T 106 P 0 -0.0102178
50 T 107 V 0 -0.0650361
50 T 108 N 0 -0.0253112
50 T 109 R 0 -0.0161515
50 T 110 H 0 0.0674237
50 T 111 R 0 0.00966567
50 T 112 P 0 0.0305634
50 T 113 S 0 -0.0283073
50 T 114 V 0 -0.0376341
50 T 115 D 0 0.000220489
50 T 116 V 0 -0.00137125
50 T 117 L 0 -0.00522173
50 T 118 F 0 0.0162757
50 T 119 H 0 -0.0573458
50 T 120 S 0 -0.035907
50 T 121 V 0 -0.0251295
50 T 122 A 0 -0.0333711
50 T 123 K 0 -0.0309735
50 T 124 H 0 0.00396524
50 T 125 A 0 -0.00561616
50 T 126 G 0 -0.0592532
50 T 127 R 0 -0.0593202
50 T 128 N 0 -0.00949022
50 T 129 A 0 -0.00876883
50 T 130 V 0 -0.0596646
50 T 131 G 0 0.0452926
50 T 132 V 0 -0.0534156
50 T 133 I 0 0.0402986
50 T 134 L 0 -0.115773
50 T 135 T 0 0.0562628
50 T 136 G 0 -0.0332962
50 T 137 M 0 0.0780809
50 T 138 G 0 0.0250469
50 T 139 N 0 0.0459111
50 T 140 D 0 -0.00124864
50 T 141 G 0 -0.0439644
50 T 142 A 0 -0.0829672
50 T 143 A 0 -0.00439719
50 T 144 G 0 -0.0814174
50 T 145 M 0 -0.0444938
50 T 146 L 0 -0.0455144
50 T 147 A 0 -0.0648755
50 T 148 M 0 -0.00296309
50 T 149 Y 0 -0.00129245
50 T 150 Q 0 -0.0701792
50 T 151 A 0 0.0180377
50 T 152 G 0 -0.0498306
50 T 153 A 0 -0.0679919
50 T 154 W 0 -0.043187
50 T 155 T 0 -0.0490442
50 T 156 I 0 -0.0395462
50 T 157 A 0 -0.100786
50 T 158 Q 0 -0.00652666
50 T 159 N 0 0.016835
50 T 160 E 0 -0.00098577
50 T 161 A 0 0.0106587
50 T 162 S 0 -0.0171999
50 T 163 C 0 -0.0118766
50 T 164 V 0 0.0466599
50 T 165 V 0 0.0679879
50 T 166 F 0 0.0494039
50 T 167 G 0 0.0742465
50 T 168 M 0 -0.029445
50 T 169 P 0 -0.0205474
50 T 170 R 0 -0.00349682
50 T 171 E 0 -0.0326395
50 T 172 A 0 -0.0762188
50 T 173 I 0 -0.0108753
50 T 174 N 0 -0.00816419
50 T 175 M 0 -0.0160816
50 T 176 G 0 -0.0498934
50 T 177 G 0 0.00382785
50 T 178 V 0 -0.0276435
50 T 179 S 0 -0.0167202
50 T 180 E 0 -0.0572539
50 T 181 V 0 -0.0401392
50 T 182 V 0 -0.117832
50 T 183 D 0 -0.00864417
50 T 184 L 0 -0.0864737
50 T 185 S 0 -0.0500172
50 T 186 Q 0 -0.00993764
50 T 187 V 0 -0.0625045
50 T 188 S 0 -0.0620743
50 T 189 Q 0 0.0283157
50 T 190 Q 0 -0.0205743
50 T 191 M 0 -0.0578025
50 T 192 L 0 -0.0439947
50 T 193 A 0 -0.0682069
50 T 194 K 0 9.88547e-05
50 T 195 I 0 -0.0791669
50 T 196 S 0 -0.033818
51 R 52 S 0 0.22409
51 R 53 F 0 -0.0061297
51 R 54 A 0 0.031043
51 R 55 E 0 0.648516
51 R 56 R 0 0.108948
51 R 57 L 0 -0.01994
51 R 58 N 0 -0.0357541
51 R 59 K 0 0.0562457
51 R 60 L 0 -0.0484209
51 R 61 C 0 -0.0191341
51 R 62 Q 0 0.124184
51 R 63 I 0 0.0193815
51 R 64 S 0 0.0553765
51 R 65 V 0 0.0250096
51 R 66 K 0 -0.0831499
51 R 67 E 0 0.24563
51 R 68 A 0 -0.0518437
51 R 69 E 0 0.223267
51 R 70 D 0 -0.0476863
51 R 71 G 0 -0.0148367
51 R 72 E 0 -0.0236525
51 R 73 R 0 -0.00985239
51 R 74 V 0 -0.0304397
51 R 75 L 0 0.0295448
51 R 76 P 0 -0.0116874
51 R 77 G 0 -0.0412548
51 R 78 H 0 0.0717154
51 R 79 A 0 -0.0194203
51 R 80 Y 0 -0.0644172
51 R 81 I 0 0.0429516
51 R 82 A 0 -0.0780231
51 R 83 P 0 -0.00995464
51 R 84 G 0 0.0213618
51 R 85 D 0 -0.0191074
51 R 86 K 0 0.0530461
51 R 87 H 0 -0.118962
51 R 88 M 0 -0.0347603
51 R 89 E 0 0.0521654
51 R 90 L 0 0.0129261
51 R 91 A 0 0.0442796
51 R 92 R 0 -0.0115869
51 R 93 S 0 0.010096
51 R 94 G 0 0.0644666
51 R 95 A 0 -0.00244094
51 R 96 N 0 -0.00845378
51 R 97 Y 0 0.109272
51 R 98 Q 0 -0.0125904
51 R 99 I 0 0.0231173
51 R 100 K 0 0.0246807
51 R 101 I 0 0.0126063
51 R 102 H 0 -0.0387351
51 R 103 D 0 -0.0378373
51 R 104 G 0 -0.0580224
51 R 105 P 0 -0.0615303
51 R 106 P 0 -0.0287611
51 R 107 V 0 -0.031542
51 R 108 N 0 -0.0196025
51 R 109 R 0 0.0439891
51 R 110 H 0 -0.0410956
51 R 111 R 0 -0.072955
51 R 112 P 0 -0.104238
51 R 113 S 0 -0.0471267
51 R 114 V 0 0.0252702
51 R 115 D 0 -0.066079
51 R 116 V 0 -0.0989293
51 R 117 L 0 -0.0422905
51 R 118 F 0 0.0146674
51 R 119 H 0 -0.0490798
51 R 120 S 0 0.0190576
51 R 121 V 0 -0.0576525
51 R 122 A 0 0.0205345
51 R 123 K 0 0.0243947
51 R 124 H 0 0.0977815
51 R 125 A 0 -0.0399108
51 R 126 G 0 -0.0149723
51 R 127 R 0 -0.0443263
51 R 128 N 0 -0.0560366
51 R 129 A 0 -0.0335291
51 R 130 V 0 -0.00646312
51 R 131 G 0 -0.0455593
51 R 132 V 0 0.0389252
51 R 133 I 0 -0.0920319
51 R 134 L 0 -0.031803
51 R 135 T 0 -0.0108668
51 R 136 G 0 -0.0357383
51 R 137 M 0 0.121249
51 R 138 G 0 -0.046447
51 R 139 N 0 0.0519333
51 R 140 D 0 -0.0332282
51 R 141 G 0 -0.0404729
51 R 142 A 0 -0.055429
51 R 143 A 0 -0.00834554
51 R 144 G 0 -0.012085
51 R 145 M 0 -0.0576579
51 R 146 L 0 -0.0564516
51 R 147 A 0 4.57151e-06
51 R 148 M 0 0.0037625
51 R 149 Y 0 0.0725939
51 R 150 Q 0 0.0317852
51 R 151 A 0 -0.021851
51 R 152 G 0 0.00262886
51 R 153 A 0 0.038872
51 R 154 W 0 -0.00330796
51 R 155 T 0 -0.041498
51 R 156 I 0 -0.0328278
51 R 157 A 0 -0.0825367
51 R 158 Q 0 0.0334981
51 R 159 N 0 -0.0834872
51 R 160 E 0 -0.0168054
51 R 161 A 0 0.0064525
51 R 162 S 0 -0.0504992
51 R 163 C 0 -0.0514017
51 R 164 V 0 -0.0872771
51 R 165 V 0 -0.0016121
51 R 166 F 0 -0.0267919
51 R 167 G 0 -0.100597
51 R 168 M 0 -0.014236
51 R 169 P 0 0.0421942
51 R 170 R 0 -0.0138015
51 R 171 E 0 -0.0527727
51 R 172 A 0 -0.0710011
51 R 173 I 0 -0.0250669
51 R 174 N 0 -0.00251141
51 R 175 M 0 -0.0647399
51 R 176 G 0 -0.0855303
51 R 177 G 0 -0.0416896
51 R 178 V 0 0.0160693
51 R 179 S 0 -0.0118783
51 R 180 E 0 0.128251
51 R 181 V 0 0.0112375
51 R 182 V 0 -0.000930704
51 R 183 D 0 -0.00456444
51 R 184 L 0 -0.0492138
51 R 185 S 0 0.0958955
51 R 186 Q 0 0.0451873
51 R 187 V 0 -0.103536
51 R 188 S 0 0.00767375
51 R 189 Q 0 -0.0372312
51 R 190 Q 0 -0.0183011
51 R 191 M 0 0.0628471
51 R 192 L 0 -0.0334167
51 R 193 A 0 -0.0292608
51 R 194 K 0 0.00466525
51 R 195 I 0 -0.0206818
51 R 196 S 0 -0.0593083
52 S 53 F 0 0.218575
52 S 54 A 0 0.0531231
52 S 55 E 0 0.209969
52 S 56 R 0 0.292086
52 S 57 L 0 0.0994535
52 S 58 N 0 0.0509091
52 S 59 K 0 0.0752909
52 S 60 L 0 0.0827138
52 S 61 C 0 -0.0208318
52 S 62 Q 0 -0.0105582
52 S 63 I 0 0.0375198
52 S 64 S 0 -0.0519832
52 S 65 V 0 0.00699264
52 S 66 K 0 -0.0350494
52 S 67 E 0 0.0852822
52 S 68 A 0 -0.0533882
52 S 69 E 0 -0.0398238
52 S 70 D 0 0.00549743
52 S 71 G 0 -0.0475268
52 S 72 E 0 -0.0310968
52 S 73 R 0 -0.00760799
52 S 74 V 0 0.0770341
52 S 75 L 0 -0.0230473
52 S 76 P 0 0.0578427
52 S 77 G 0 0.0332483
52 S 78 H 0 0.0554694
52 S 79 A 0 0.00253951
52 S 80 Y 0 -0.0108577
52 S 81 I 0 -0.0527057
52 S 82 A 0 -0.00739006
52 S 83 P 0 -0.0394817
52 S 84 G 0 0.0208741
52 S 85 D 0 0.0229974
52 S 86 K 0 -0.060444
52 S 87 H 0 -0.0489273
52 S 88 M 0 0.0169583
52 S 89 E 0 0.0411982
52 S 90 L 0 0.0359275
52 S 91 A 0 -0.0105337
52 S 92 R 0 0.00832685
52 S 93 S 0 -0.0579875
52 S 94 G 0 -0.068674
52 S 95 A 0 -0.0293647
52 S 96 N 0 -0.0761386
52 S 97 Y 0 0.0355074
52 S 98 Q 0 -0.0209908
52 S 99 I 0 0.0260712
52 S 100 K 0 -0.0626181
52 S 101 I 0 0.00291991
52 S 102 H 0 0.0120261
52 S 103 D 0 0.0358831
52 S 104 G 0 -0.135152
52 S 105 P 0 -0.0193363
52 S 106 P 0 0.0605104
52 S 107 V 0 -0.0122488
52 S 108 N 0 0.0591816
52 S 109 R 0 0.0737098
52 S 110 H 0 -0.0286997
52 S 111 R 0 -0.0514292
52 S 112 P 0 -0.0355258
52 S 113 S 0 -0.0430823
52 S 114 V 0 -0.00952555
52 S 115 D 0 -0.0502621
52 S 116 V 0 0.0257571
52 S 117 L 0 -0.0328669
52 S 118 F 0 -0.0451197
52 S 119 H 0 -0.0631033
52 S 120 S 0 -0.0418304
52 S 121 V 0 -0.0774911
52 S 122 A 0 -0.106904
52 S 123 K 0 -0.0247821
52 S 124 H 0 0.0282178
52 S 125 A 0 -0.015529
52 S 126 G 0 -0.0776757
52 S 127 R 0 -0.0135455
52 S 128 N 0 -0.0636867
52 S 129 A 0 0.0243092
52 S 130 V 0 -0.0027389
52 S 131 G 0 0.00488242
52 S 132 V 0 -0.0307672
52 S 133 I 0 -0.0706574
52 S 134 L 0 -0.0565022
52 S 135 T 0 -0.0386009
52 S 136 G 0 -0.073097
52 S 137 M 0 0.0429613
52 S 138 G 0 -0.0391792
52 S 139 N 0 0.0431149
52 S 140 D 0 -0.0432983
52 S 141 G 0 -0.076677
52 S 142 A 0 0.0172182
52 S 143 A 0 -0.0442018
52 S 144 G 0 -0.0427265
52 S 145 M 0 -0.00545564
52 S 146 L 0 -0.0725898
52 S 147 A 0 0.0381955
52 S 148 M 0 -0.0278397
52 S 149 Y 0 -0.05271
52 S 150 Q 0 -0.0320824
52 S 151 A 0 0.0232247
52 S 152 G 0 -0.03922
52 S 153 A 0 -0.0719648
52 S 154 W 0 -0.0374662
52 S 155 T 0 0.0404409
52 S 156 I 0 0.0356391
52 S 157 A 0 -0.0875849
52 S 158 Q 0 0.00105971
52 S 159 N 0 0.0146115
52 S 160 E 0 0.0177546
52 S 161 A 0 0.0148598
52 S 162 S 0 -0.084577
52 S 163 C 0 0.00590763
52 S 164 V 0 0.0827565
52 S 165 V 0 0.0983551
52 S 166 F 0 -0.0340915
52 S 167 G 0 -0.0383942
52 S 168 M 0 0.0192098
52 S 169 P 0 0.049885
52 S 170 R 0 0.0701905
52 S 171 E 0 0.023286
52 S 172 A 0 -0.0294566
52 S 173 I 0 -0.0513377
52 S 174 N 0 0.0666365
52 S 175 M 0 -0.0397041
52 S 176 G 0 -0.0114968
52 S 177 G 0 -0.0723643
52 S 178 V 0 -0.00724359
52 S 179 S 0 -0.0585727
52 S 180 E 0 -0.022091
52 S 181 V 0 -0.0625732
52 S 182 V 0 -0.067729
52 S 183 D 0 0.0159912
52 S 184 L 0 -0.000790656
52 S 185 S 0 -0.0211848
52 S 186 Q 0 -0.0101599
52 S 187 V 0 -0.0623748
52 S 188 S 0 -0.0516374
52 S 189 Q 0 0.00596449
52 S 190 Q 0 0.0375715
52 S 191 M 0 -0.0030312
52 S 192 L 0 -0.00735483
52 S 193 A 0 -0.0177183
52 S 194 K 0 -0.0109563
52 S 195 I 0 -0.0433436
52 S 196 S 0 0.0142559
53 F 54 A 0 0.0871311
53 F 55 E 0 0.0102661
53 F 56 R 0 0.280682
53 F 57 L 0 0.0945614
53 F 58 N 0 0.0114803
53 F 59 K 0 -0.0212541
53 F 60 L 0 -0.0269736
53 F 61 C 0 0.138237
53 F 62 Q 0 -0.0705335
53 F 63 I 0 0.0357241
53 F 64 S 0 -0.0495586
53 F 65 V 0 0.067814
53 F 66 K 0 0.00643949
53 F 67 E 0 0.131227
53 F 68 A 0 -0.0316482
53 F 69 E 0 0.0127765
53 F 70 D 0 0.0158781
53 F 71 G 0 -0.0019573
53 F 72 E 0 -0.0108354
53 F 73 R 0 -0.0549408
53 F 74 V 0 -0.0671942
53 F 75 L 0 -0.08632
53 F 76 P 0 -0.0411473
53 F 77 G 0 -0.00120954
53 F 78 H 0 -0.00893112
53 F 79 A 0 -0.068739
53 F 80 Y 0 0.039744
53 F 81 I 0 0.265655
53 F 82 A 0 0.049721
53 F 83 P 0 -0.0528122
53 F 84 G 0 0.192149
53 F 85 D 0 -0.0307861
53 F 86 K 0 -0.0463677
53 F 87 H 0 0.0274738
53 F 88 M 0 -0.0581259
53 F 89 E 0 -0.0415444
53 F 90 L 0 -0.0267117
53 F 91 A 0 -0.0221532
53 F 92 R 0 -0.0510469
53 F 93 S 0 0.0788103
53 F 94 G 0 0.045547
53 F 95 A 0 -0.075625
53 F 96 N 0 -0.0200088
53 F 97 Y 0 0.0293189
53 F 98 Q 0 -0.128348
53 F 99 I 0 -0.0504739
53 F 100 K 0 -0.0743686
53 F 101 I 0 0.0565251
53 F 102 H 0 -0.0236498
53 F 103 D 0 -0.0783807
53 F 104 G 0 0.0351443
53 F 105 P 0 -0.0447913
53 F 106 P 0 0.0616026
53 F 107 V 0 -0.105162
53 F 108 N 0 0.0115483
53 F 109 R 0 0.0258193
53 F 110 H 0 0.0868029
53 F 111 R 0 0.0303735
53 F 112 P 0 0.0800584
53 F 113 S 0 -0.0104452
53 F 114 V 0 -0.0265519
53 F 115 D 0 0.0305826
53 F 116 V 0 0.0184747
53 F 117 L 0 -0.0917021
53 F 118 F 0 0.0282745
53 F 119 H 0 -0.0304182
53 F 120 S 0 -0.0126578
53 F 121 V 0 -0.0235673
53 F 122 A 0 0.00648531
53 F 123 K 0 -0.026846
53 F 124 H 0 -0.0572714
53 F 125 A 0 -0.00651662
53 F 126 G 0 -0.0713581
53 F 127 R 0 0.0521666
53 F 128 N 0 -0.02358
53 F 129 A 0 -0.00354571
53 F 130 V 0 0.01396
53 F 131 G 0 -0.0398661
53 F 132 V 0 -0.0264928
53 F 133 I 0 -0.10818
53 F 134 L 0 -0.0698236
53 F 135 T 0 -0.0320792
53 F 136 G 0 0.0290371
53 F 137 M 0 0.0030728
53 F 138 G 0 0.0463603
53 F 139 N 0 0.0463516
53 F 140 D 0 0.00441944
53 F 141 G 0 0.0173364
53 F 142 A 0 -0.0362591
53 F 143 A 0 0.0919668
53 F 144 G 0 -0.0558657
53 F 145 M 0 -0.00969656
53 F 146 L 0 -0.0443583
53 F 147 A 0 0.0329336
53 F 148 M 0 -0.0916232
53 F 149 Y 0 -0.0103466
53 F 150 Q 0 -0.0931206
53 F 151 A 0 0.0270013
53 F 152 G 0 0.0390231
53 F 153 A 0 0.00773709
53 F 154 W 0 -0.0604573
53 F 155 T 0 0.021437
53 F 156 I 0 0.137461
53 F 157 A 0 0.0359097
53 F 158 Q 0 -0.0476031
53 F 159 N 0 0.010243
53 F 160 E 0 -0.125497
53 F 161 A 0 -0.0653451
53 F 162 S 0 -0.053331
53 F 163 C 0 -0.0667042
53 F 164 V 0 -0.0556685
53 F 165 V 0 0.02835
53 F 166 F 0 -0.0952124
53 F 167 G 0 -0.0199152
53 F 168 M 0 0.0145588
53 F 169 P 0 0.0447436
53 F 170 R 0 -0.0419976
53 F 171 E 0 -0.0645963
53 F 172 A 0 0.0469409
53 F 173 I 0 -0.0216003
53 F 174 N 0 -0.0689593
53 F 175 M 0 0.0226626
53 F 176 G 0 -0.0851646
53 F 177 G 0 -0.043233
53 F 178 V 0 -0.0569337
53 F 179 S 0 -0.082273
53 F 180 E 0 -0.0479959
53 F 181 V 0 -0.0271928
53 F 182 V 0 0.00581107
53 F 183 D 0 -0.0166033
53 F 184 L 0 -0.0518657
53 F 185 S 0 -0.0416455
53 F 186 Q 0 -0.108462
53 F 187 V 0 -0.0865294
53 F 188 S 0 0.0406133
53 F 189 Q 0 0.00497903
53 F 190 Q 0 -0.131189
53 F 191 M 0 -0.102557
53 F 192 L 0 -0.0716561
53 F 193 A 0 -0.039339
53 F 194 K 0 -0.0554402
53 F 195 I 0 -0.076851
53 F 196 S 0 -0.105717
54 A 55 E 0 0.0302632
54 A 56 R 0 0.230973
54 A 57 L 0 0.0664391
54 A 58 N 0 0.0929737
54 A 59 K 0 0.00298251
54 A 60 L 0 0.0423537
54 A 61 C 0 0.0676744
54 A 62 Q 0 0.0216297
54 A 63 I 0 0.000336531
54 A 64 S 0 -0.0112903
54 A 65 V 0 0.124652
54 A 66 K 0 0.0858369
54 A 67 E 0 0.276903
54 A 68 A 0 0.140673
54 A 69 E 0 0.0203984
54 A 70 D 0 0.0382538
54 A 71 G 0 -0.000407867
54 A 72 E 0 0.117116
54 A 73 R 0 0.00812339
54 A 74 V 0 0.0364878
54 A 75 L 0 0.0270085
54 A 76 P 0 -0.092319
54 A 77 G 0 0.042931
54 A 78 H 0 0.0377816
54 A 79 A 0 0.0481249
54 A 80 Y 0 0.0220438
54 A 81 I 0 0.278275
54 A 82 A 0 0.0541973
54 A 83 P 0 0.0501245
54 A 84 G 0 0.120995
54 A 85 D 0 0.124607
54 A 86 K 0 0.0227364
54 A 87 H 0 -0.0136551
54 A 88 M 0 0.0289671
54 A 89 E 0 -0.0342863
54 A 90 L 0 0.0577334
54 A 91 A 0 -0.0886312
54 A 92 R 0 -0.0131196
54 A 93 S 0 -0.0663936
54 A 94 G 0 -0.0592077
54 A 95 A 0 -0.0930344
54 A 96 N 0 -0.148015
54 A 97 Y 0 -0.11042
54 A 98 Q 0 0.0259546
54 A 99 I 0 -0.0112649
54 A 100 K 0 -0.0233674
54 A 101 I 0 -0.0490314
54 A 102 H 0 0.0129036
54 A 103 D 0 -0.0136567
54 A 104 G 0 -0.00452349
54 A 105 P 0 0.0170307
54 A 106 P 0 0.0430817
54 A 107 V 0 -0.0524872
54 A 108 N 0 -0.0576914
54 A 109 R 0 0.0165716
54 A 110 H 0 0.0563319
54 A 111 R 0 -0.0115052
54 A 112 P 0 0.0452935
54 A 113 S 0 0.0062303
54 A 114 V 0 -0.0385156
54 A 115 D 0 -0.00945076
54 A 116 V 0 0.0110781
54 A 117 L 0 -0.0476624
54 A 118 F 0 -0.0403524
54 A 119 H 0 -0.105073
54 A 120 S 0 0.0157645
54 A 121 V 0 -0.0665072
54 A 122 A 0 -0.0847929
54 A 123 K 0 -0.0361157
54 A 124 H 0 -0.0667905
54 A 125 A 0 -0.0804048
54 A 126 G 0 -0.0661349
54 A 127 R 0 -0.0682355
54 A 128 N 0 0.0143343
54 A 129 A 0 -0.0621723
54 A 130 V 0 -0.0131103
54 A 131 G 0 -0.0400847
54 A 132 V 0 -0.0512487
54 A 133 I 0 0.037858
54 A 134 L 0 -0.0632334
54 A 135 T 0 0.0564955
54 A 136 G 0 -0.0333063
54 A 137 M 0 0.0401252
54 A 138 G 0 0.0189526
54 A 139 N 0 -0.0771811
54 A 140 D 0 -0.0332374
54 A 141 G 0 -0.0284624
54 A 142 A 0 -0.0310632
54 A 143 A 0 -0.0420824
54 A 144 G 0 -0.0856304
54 A 145 M 0 -0.103619
54 A 146 L 0 -0.00575726
54 A 147 A 0 -0.0180437
54 A 148 M 0 0.00379795
54 A 149 Y 0 -0.022497
54 A 150 Q 0 -0.0800341
54 A 151 A 0 -0.0267222
54 A 152 G 0 0.0871547
54 A 153 A 0 -0.103324
54 A 154 W 0 -0.0517354
54 A 155 T 0 -0.0276847
54 A 156 I 0 -0.00290738
54 A 157 A 0 -0.0593915
54 A 158 Q 0 -0.0563512
54 A 159 N 0 0.00101685
54 A 160 E 0 -0.0210344
54 A 161 A 0 0.0101779
54 A 162 S 0 -0.0207359
54 A 163 C 0 -0.00104157
54 A 164 V 0 0.0465938
54 A 165 V 0 0.0814181
54 A 166 F 0 0.0458724
54 A 167 G 0 0.0800009
54 A 168 M 0 0.0263351
54 A 169 P 0 -0.0126577
54 A 170 R 0 -0.0576799
54 A 171 E 0 -0.011293
54 A 172 A 0 -0.0322145
54 A 173 I 0 -0.011836
54 A 174 N 0 0.0176393
54 A 175 M 0 -0.0848839
54 A 176 G 0 0.0262719
54 A 177 G 0 -0.0289235
54 A 178 V 0 -0.0235782
54 A 179 S 0 -0.0877893
54 A 180 E 0 -0.045114
54 A 181 V 0 -0.0265499
54 A 182 V 0 -0.0714433
54 A 183 D 0 -0.00860223
54 A 184 L 0 -0.0419104
54 A 185 S 0 -0.0725635
54 A 186 Q 0 -0.0642026
54 A 187 V 0 -0.087286
54 A 188 S 0 -0.0261699
54 A 189 Q 0 -0.000652569
54 A 190 Q 0 -0.102176
54 A 191 M 0 -0.0701255
54 A 192 L 0 0.0115979
54 A 193 A 0 -0.0566411
54 A 194 K 0 -0.0488107
54 A 195 I 0 0.0383556
54 A 196 S 0 0.008811
55 E 56 R 0 0.0932824
55 E 57 L 0 -0.0089879
55 E 58 N 0 0.26126
55 E 59 K 0 0.39729
55 E 60 L 0 0.103983
55 E 61 C 0 -0.0223137
55 E 62 Q 0 0.0996011
55 E 63 I 0 0.0240859
55 E 64 S 0 0.00719823
55 E 65 V 0 0.0131812
55 E 66 K 0 0.0169632
55 E 67 E 0 0.0364481
55 E 68 A 0 0.0424694
55 E 69 E 0 0.0959533
55 E 70 D 0 0.0544512
55 E 71 G 0 0.0356775
55 E 72 E 0 -0.0391448
55 E 73 R 0 0.0156259
55 E 74 V 0 0.0465939
55 E 75 L 0 0.0296647
55 E 76 P 0 -0.00082345
55 E 77 G 0 -0.0431381
55 E 78 H 0 -0.0397801
55 E 79 A 0 -0.0863077
55 E 80 Y 0 -0.0511344
55 E 81 I 0 -0.0492178
55 E 82 A 0 -0.0239726
55 E 83 P 0 0.0459344
55 E 84 G 0 0.00742493
55 E 85 D 0 0.0218331
55 E 86 K 0 -0.0376331
55 E 87 H 0 -0.056155
55 E 88 M 0 0.00230528
55 E 89 E 0 0.0373662
55 E 90 L 0 0.00500706
55 E 91 A 0 0.00170689
55 E 92 R 0 0.00873211
55 E 93 S 0 0.00892154
55 E 94 G 0 0.0120784
55 E 95 A 0 0.046459
55 E 96 N 0 0.0560928
55 E 97 Y 0 -0.00846095
55 E 98 Q 0 -0.0115683
55 E 99 I 0 -0.0235946
55 E 100 K 0 0.0305436
55 E 101 I 0 -0.03183
55 E 102 H 0 -0.00062048
55 E 103 D 0 -0.00361537
55 E 104 G 0 -0.0453961
55 E 105 P 0 0.0674699
55 E 106 P 0 -0.0828198
55 E 107 V 0 -0.0645754
55 E 108 N 0 0.0560618
55 E 109 R 0 0.00903635
55 E 110 H 0 -0.0518395
55 E 111 R 0 -0.0251875
55 E 112 P 0 -0.0378831
55 E 113 S 0 -0.0735778
55 E 114 V 0 -0.0349226
55 E 115 D 0 0.0113102
55 E 116 V 0 -0.0114825
55 E 117 L 0 -0.0530795
55 E 118 F 0 -0.0150908
55 E 119 H 0 0.0287539
55 E 120 S 0 -0.0198542
55 E 121 V 0 0.0563145
55 E 122 A 0 0.0163448
55 E 123 K 0 -0.0226959
55 E 124 H 0 0.111817
55 E 125 A 0 0.0213016
55 E 126 G 0 -0.0934125
55 E 127 R 0 -0.000748727
55 E 128 N 0 -0.0107474
55 E 129 A 0 -0.0289451
55 E 130 V 0 0.0154846
55 E 131 G 0 -0.0493285
55 E 132 V 0 -0.0842731
55 E 133 I 0 0.0117007
55 E 134 L 0 -0.0271111
55 E 135 T 0 -0.0321871
55 E 136 G 0 -0.0323087
55 E 137 M 0 -0.0196875
55 E 138 G 0 -0.0401542
55 E 139 N 0 -0.0193126
55 E 140 D 0 -0.0449514
55 E 141 G 0 -0.0228263
55 E 142 A 0 -0.036224
55 E 143 A 0 0.00388585
55 E 144 G 0 0.0498794
55 E 145 M 0 -0.128925
55 E 146 L 0 0.00725908
55 E 147 A 0 0.00765636
55 E 148 M 0 -0.0616937
55 E 149 Y 0 -0.0283084
55 E 150 Q 0 0.0160175
55 E 151 A 0 0.0140606
55 E 152 G 0 -0.0522565
55 E 153 A 0 -0.0351666
55 E 154 W 0 -0.037458
55 E 155 T 0 -0.0599535
55 E 156 I 0 -0.0680861
55 E 157 A 0 -0.0325592
55 E 158 Q 0 -0.0323157
55 E 159 N 0 -0.0468146
55 E 160 E 0 -0.0513727
55 E 161 A 0 0.00312355
55 E 162 S 0 -0.113285
55 E 163 C 0 0.0113378
55 E 164 V 0 -0.00589012
55 E 165 V 0 0.00959729
55 E 166 F 0 -0.0785463
55 E 167 G 0 -0.0515336
55 E 168 M 0 -0.0537703
55 E 169 P 0 -0.051009
55 E 170 R 0 0.0799794
55 E 171 E 0 -0.0635102
55 E 172 A 0 -0.0538822
55 E 173 I 0 0.0128063
55 E 174 N 0 -0.0342102
55 E 175 M 0 -0.0112149
55 E 176 G 0 0.00198803
55 E 177 G 0 -0.0117598
55 E 178 V 0 -0.0164893
55 E 179 S 0 -0.0175533
55 E 180 E 0 0.0996526
55 E 181 V 0 0.0287345
55 E 182 V 0 -0.0653537
55 E 183 D 0 0.0040789
55 E 184 L 0 -0.0563637
55 E 185 S 0 0.0260582
55 E 186 Q 0 0.0424263
55 E 187 V 0 -0.0746321
55 E 188 S 0 0.0115331
55 E 189 Q 0 0.0089873
55 E 190 Q 0 0.0624039
55 E 191 M 0 -0.0425787
55 E 192 L 0 -0.0223589
55 E 193 A 0 0.0664245
55 E 194 K 0 0.00195483
55 E 195 I 0 0.00668407
55 E 196 S 0 0.00186007
56 R 57 L 0 0.145746
56 R 58 N 0 0.178035
56 R 59 K 0 0.0865723
56 R 60 L 0 0.134329
56 R 61 C 0 0.0807463
56 R 62 Q 0 -0.0498407
56 R 63 I 0 -0.0113964
56 R 64 S 0 0.0887519
56 R 65 V 0 0.0838031
56 R 66 K 0 0.00170185
56 R 67 E 0 0.191503
56 R 68 A 0 -0.028589
56 R 69 E 0 -0.0654729
56 R 70 D 0 -0.000704636
56 R 71 G 0 -0.0434179
56 R 72 E 0 -0.0544324
56 R 73 R 0 -0.0296733
56 R 74 V 0 0.0813651
56 R 75 L 0 -0.067145
56 R 76 P 0 -0.0138458
56 R 77 G 0 -0.0430872
56 R 78 H 0 0.0188008
56 R 79 A 0 0.0971939
56 R 80 Y 0 -0.0575379
56 R 81 I 0 0.0978203
56 R 82 A 0 -0.0026606
56 R 83 P 0 -0.00613681
56 R 84 G 0 0.170066
56 R 85 D 0 -0.0582224
56 R 86 K 0 -0.0987232
56 R 87 H 0 -0.0826201
56 R 88 M 0 -0.0697312
56 R 89 E 0 -0.0125402
56 R 90 L 0 -0.0694328
56 R 91 A 0 -0.0993174
56 R 92 R 0 -0.0454647
56 R 93 S 0 -0.0202683
56 R 94 G 0 -0.029652
56 R 95 A 0 -0.0271997
56 R 96 N 0 -0.0318657
56 R 97 Y 0 -0.0091386
56 R 98 Q 0 -0.0339567
56 R 99 I 0 -0.0544721
56 R 100 K 0 -0.128416
56 R 101 I 0 -0.0482949
56 R 102 H 0 -0.0885139
56 R 103 D 0 -0.0415691
56 R 104 G 0 -0.021805
56 R 105 P 0 0.0381714
56 R 106 P 0 0.036282
56 R 107 V 0 -0.0712348
56 R 108 N 0 -0.0565597
56 R 109 R 0 0.0582146
56 R 110 H 0 0.0526877
56 R 111 R 0 -0.000852917
56 R 112 P 0 0.0213263
56 R 113 S 0 -0.0689288
56 R 114 V 0 0.0233685
56 R 115 D 0 0.0395927
56 R 116 V 0 0.0614541
56 R 117 L 0 -0.0287749
56 R 118 F 0 -0.0335031
56 R 119 H 0 -0.0203446
56 R 120 S 0 -0.0565967
56 R 121 V 0 -0.0139499
56 R 122 A 0 -0.0589773
56 R 123 K 0 0.0338193
56 R 124 H 0 -0.00173305
56 R 125 A 0 -0.0506323
56 R 126 G 0 -0.0863411
56 R 127 R 0 -0.0582617
56 R 128 N 0 -0.126374
56 R 129 A 0 -0.00204212
56 R 130 V 0 0.0173917
56 R 131 G 0 -0.0362114
56 R 132 V 0 -0.0424678
56 R 133 I 0 0.023807
56 R 134 L 0 0.0146709
56 R 135 T 0 0.0670612
56 R 136 G 0 -0.0458682
56 R 137 M 0 0.166488
56 R 138 G 0 0.0693504
56 R 139 N 0 -0.0422017
56 R 140 D 0 -0.0450842
56 R 141 G 0 -0.0345977
56 R 142 A 0 -0.0477776
56 R 143 A 0 -0.0935988
56 R 144 G 0 0.00506802
56 R 145 M 0 -0.0548658
56 R 146 L 0 -0.071614
56 R 147 A 0 -0.0698489
56 R 148 M 0 -0.0874827
56 R 149 Y 0 -0.0230764
56 R 150 Q 0 -0.117177
56 R 151 A 0 -0.0485255
56 R 152 G 0 0.00960533
56 R 153 A 0 -0.0907182
56 R 154 W 0 -0.086297
56 R 155 T 0 -0.0173507
56 R 156 I 0 -0.0667585
56 R 157 A 0 -0.0612312
56 R 158 Q 0 -0.035725
56 R 159 N 0 0.0085831
56 R 160 E 0 -0.00553814
56 R 161 A 0 -0.0359593
56 R 162 S 0 0.0273417
56 R 163 C 0 0.0201598
56 R 164 V 0 0.0118451
56 R 165 V 0 0.051868
56 R 166 F 0 0.0389927
56 R 167 G 0 0.0391959
56 R 168 M 0 -0.0283998
56 R 169 P 0 0.0118522
56 R 170 R 0 -0.047983
56 R 171 E 0 -0.0144867
56 R 172 A 0 0.0399911
56 R 173 I 0 0.0464968
56 R 174 N 0 -0.101274
56 R 175 M 0 -0.0301075
56 R 176 G 0 0.0131077
56 R 177 G 0 -0.0111944
56 R 178 V 0 -0.00835433
56 R 179 S 0 -0.0286748
56 R 180 E 0 -0.116339
56 R 181 V 0 -0.0258198
56 R 182 V 0 -0.072663
56 R 183 D 0 -0.0742729
56 R 184 L 0 -0.0280483
56 R 185 S 0 -0.0724834
56 R 186 Q 0 -0.0991065
56 R 187 V 0 -0.0457041
56 R 188 S 0 -0.00936935
56 R 189 Q 0 -0.0552287
56 R 190 Q 0 -0.0548937
56 R 191 M 0 0.000852245
56 R 192 L 0 -0.175097
56 R 193 A 0 -0.0376298
56 R 194 K 0 -0.0310347
56 R 195 I 0 -0.0591806
56 R 196 S 0 -0.109984
57 L 58 N 0 0.0972661
57 L 59 K 0 0.0224481
57 L 60 L 0 0.0274378
57 L 61 C 0 0.10973
57 L 62 Q 0 0.070632
57 L 63 I 0 -0.0471915
57 L 64 S 0 -0.0472876
57 L 65 V 0 0.155284
57 L 66 K 0 -0.0464451
57 L 67 E 0 0.0154465
57 L 68 A 0 -0.00228735
57 L 69 E 0 -0.0178793
57 L 70 D 0 0.041605
57 L 71 G 0 -0.0199203
57 L 72 E 0 0.0088769
57 L 73 R 0 0.0393362
57 L 74 V 0 -0.0354714
57 L 75 L 0 0.0156947
57 L 76 P 0 -0.0656754
57 L 77 G 0 0.081258
57 L 78 H 0 0.036345
57 L 79 A 0 0.0116426
57 L 80 Y 0 -0.00958009
57 L 81 I 0 0.281912
57 L 82 A 0 -0.0292794
57 L 83 P 0 0.00854634
57 L 84 G 0 0.067841
57 L 85 D 0 -0.064441
57 L 86 K 0 -0.0255437
57 L 87 H 0 0.000993679
57 L 88 M 0 -0.0393807
57 L 89 E 0 -0.0219925
57 L 90 L 0 0.0429326
57 L 91 A 0 0.00377124
57 L 92 R 0 -0.0100445
57 L 93 S 0 0.0389865
57 L 94 G 0 -0.0331806
57 L 95 A 0 -0.0785109
57 L 96 N 0 -0.0757728
57 L 97 Y 0 -0.0400474
57 L 98 Q 0 -0.0617011
57 L 99 I 0 -0.00841772
57 L 100 K 0 -0.0555501
57 L 101 I 0 -0.102972
57 L 102 H 0 -0.00926851
57 L 103 D 0 -0.0519654
57 L 104 G 0 -0.0837624
57 L 105 P 0 0.0179211
57 L 106 P 0 -0.0743121
57 L 107 V 0 -0.0596195
57 L 108 N 0 -0.0943075
57 L 109 R 0 -0.0601084
57 L 110 H 0 0.01528
57 L 111 R 0 -0.0822897
57 L 112 P 0 0.0107981
57 L 113 S 0 -0.015839
57 L 114 V 0 0.0046722
57 L 115 D 0 -0.0151289
57 L 116 V 0 -0.0428967
57 L 117 L 0 -0.0216808
57 L 118 F 0 0.0523137
57 L 119 H 0 -0.00985087
57 L 120 S 0 0.0141031
57 L 121 V 0 0.050145
57 L 122 A 0 -0.0290519
57 L 123 K 0 0.0563186
57 L 124 H 0 -0.0492257
57 L 125 A 0 -0.0586767
57 L 126 G 0 -0.0335834
57 L 127 R 0 -0.0865111
57 L 128 N 0 -0.0807508
57 L 129 A 0 0.0211874
57 L 130 V 0 0.0123872
57 L 131 G 0 0.0483204
57 L 132 V 0 -0.0435026
57 L 133 I 0 0.0295903
57 L 134 L 0 0.0385655
57 L 135 T 0 0.00784704
57 L 136 G 0 0.0182504
57 L 137 M 0 -0.0419736
57 L 138 G 0 -0.0102679
57 L 139 N 0 -0.0303582
57 L 140 D 0 0.0213034
57 L 141 G 0 0.0917422
57 L 142 A 0 0.00669463
57 L 143 A 0 -0.0159093
57 L 144 G 0 -0.0275603
57 L 145 M 0 0.0475334
57 L 146 L 0 -0.0239825
57 L 147 A 0 -0.0735653
57 L 148 M 0 -0.0514937
57 L 149 Y 0 -0.0481465
57 L 150 Q 0 -0.0665044
57 L 151 A 0 -0.0697592
57 L 152 G 0 -0.0317722
57 L 153 A 0 -0.035005
57 L 154 W 0 -0.00654719
57 L 155 T 0 0.0276482
57 L 156 I 0 -0.0653175
57 L 157 A 0 -0.00855181
57 L 158 Q 0 0.0479533
57 L 159 N 0 -0.0227463
57 L 160 E 0 -0.0737058
57 L 161 A 0 -0.0885486
57 L 162 S 0 0.00348951
57 L 163 C 0 -0.0157133
57 L 164 V 0 -0.0190067
57 L 165 V 0 0.0222745
57 L 166 F 0 0.00378419
57 L 167 G 0 0.0694669
57 L 168 M 0 0.0138746
57 L 169 P 0 -0.0206245
57 L 170 R 0 -0.00463036
57 L 171 E 0 -0.0468277
57 L 172 A 0 -0.0146709
57 L 173 I 0 -0.024751
57 L 174 N 0 -0.065286
57 L 175 M 0 -0.00688
57 L 176 G 0 0.116585
57 L 177 G 0 -0.017915
57 L 178 V 0 0.0349437
57 L 179 S 0 -0.00444454
57 L 180 E 0 -0.00298121
57 L 181 V 0 -0.00651755
57 L 182 V 0 -0.0646438
57 L 183 D 0 -0.0822907
57 L 184 L 0 -0.00233009
57 L 185 S 0 -0.0119951
57 L 186 Q 0 -0.00497913
57 L 187 V 0 -0.0187393
57 L 188 S 0 0.104419
57 L 189 Q 0 -0.0168352
57 L 190 Q 0 -0.0567707
57 L 191 M 0 -0.0570535
57 L 192 L 0 -0.00358342
57 L 193 A 0 -0.00328847
57 L 194 K 0 -0.0603098
57 L 195 I 0 -0.038492
57 L 196 S 0 -0.047025
58 N 59 K 0 0.243335
58 N 60 L 0 0.170406
58 N 61 C 0 0.136208
58 N 62 Q 0 0.148426
58 N 63 I 0 0.0678727
58 N 64 S 0 0.747315
58 N 65 V 0 0.159766
58 N 66 K 0 0.121041
58 N 67 E 0 -0.00996515
58 N 68 A 0 0.00956447
58 N 69 E 0 0.0293171
58 N 70 D 0 0.00154404
58 N 71 G 0 0.0977307
58 N 72 E 0 -0.0338069
58 N 73 R 0 0.0182097
58 N 74 V 0 -0.0368951
58 N 75 L 0 -0.0166255
58 N 76 P 0 0.0106016
58 N 77 G 0 -0.0135394
58 N 78 H 0 -0.0169096
58 N 79 A 0 0.104498
58 N 80 Y 0 -0.0384292
58 N 81 I 0 -0.075678
58 N 82 A 0 -0.0162538
58 N 83 P 0 0.043195
58 N 84 G 0 0.0152326
58 N 85 D 0 -0.031784
58 N 86 K 0 -0.0184043
58 N 87 H 0 0.0246144
58 N 88 M 0 -0.111129
58 N 89 E 0 -0.0801388
58 N 90 L 0 0.0188606
58 N 91 A 0 0.0454303
58 N 92 R 0 0.0593113
58 N 93 S 0 -0.0498969
58 N 94 G 0 -0.0247173
58 N 95 A 0 -0.0813523
58 N 96 N 0 -0.0280148
58 N 97 Y 0 -0.0545984
58 N 98 Q 0 -0.00999188
58 N 99 I 0 -0.0423529
58 N 100 K 0 -0.0032812
58 N 101 I 0 -0.0363157
58 N 102 H 0 0.0164932
58 N 103 D 0 0.0625212
58 N 104 G 0 -0.0979426
58 N 105 P 0 0.00494669
58 N 106 P 0 -0.0769738
58 N 107 V 0 -0.0320515
58 N 108 N 0 -0.0539477
58 N 109 R 0 0.0509574
58 N 110 H 0 0.0070937
58 N 111 R 0 -0.0156611
58 N 112 P 0 0.0158622
58 N 113 S 0 0.0129092
58 N 114 V 0 -0.057428
58 N 115 D 0 0.0320797
58 N 116 V 0 -0.0303685
58 N 117 L 0 -0.0240188
58 N 118 F 0 0.0024224
58 N 119 H 0 0.0125091
58 N 120 S 0 -0.0144855
58 N 121 V 0 -0.101765
58 N 122 A 0 -0.0330793
58 N 123 K 0 -0.032324
58 N 124 H 0 -0.00451463
58 N 125 A 0 0.00653235
58 N 126 G 0 -0.0117927
58 N 127 R 0 -0.0295258
58 N 128 N 0 -0.0713583
58 N 129 A 0 -0.038718
58 N 130 V 0 -0.0283228
58 N 131 G 0 -0.0188258
58 N 132 V 0 -0.0566225
58 N 133 I 0 -0.0534781
58 N 134 L 0 -0.0376295
58 N 135 T 0 -0.0309673
58 N 136 G 0 -0.0114354
58 N 137 M 0 0.0492068
58 N 138 G 0 -0.0338388
58 N 139 N 0 -0.0127332
58 N 140 D 0 0.0074385
58 N 141 G 0 -0.00122563
58 N 142 A 0 -0.0711623
58 N 143 A 0 -0.0880719
58 N 144 G 0 -0.0390685
58 N 145 M 0 -0.0533046
58 N 146 L 0 -0.04404
58 N 147 A 0 -0.0410457
58 N 148 M 0 -0.100227
58 N 149 Y 0 -0.00187631
58 N 150 Q 0 0.0023802
58 N 151 A 0 0.0323805
58 N 152 G 0 -0.0360465
58 N 153 A 0 -0.046026
58 N 154 W 0 -0.0224759
58 N 155 T 0 -0.00255298
58 N 156 I 0 -0.0293632
58 N 157 A 0 0.0105877
58 N 158 Q 0 -0.0355104
58 N 159 N 0 -0.0703805
58 N 160 E 0 0.0418687
58 N 161 A 0 -0.0163642
58 N 162 S 0 -0.00720731
58 N 163 C 0 -0.0662272
58 N 164 V 0 0.0158986
58 N 165 V 0 -0.0192269
58 N 166 F 0 0.0399286
58 N 167 G 0 -0.0133363
58 N 168 M 0 -0.0151691
58 N 169 P 0 -0.0361508
58 N 170 R 0 0.0169746
58 N 171 E 0 0.00939364
58 N 172 A 0 -0.0658329
58 N 173 I 0 -0.0643405
58 N 174 N 0 0.00211578
58 N 175 M 0 0.00707827
58 N 176 G 0 -0.034416
58 N 177 G 0 0.00239482
58 N 178 V 0 -0.0377775
58 N 179 S 0 -0.000193068
58 N 180 E 0 0.0452365
58 N 181 V 0 -0.0712887
58 N 182 V 0 -0.061894
58 N 183 D 0 -0.0199448
58 N 184 L 0 0.038756
58 N 185 S 0 -0.029166
58 N 186 Q 0 -0.142936
58 N 187 V 0 -0.0537035
58 N 188 S 0 -0.101288
58 N 189 Q 0 0.00165546
58 N 190 Q 0 -0.00780623
58 N 191 M 0 -0.164917
58 N 192 L 0 0.143608
58 N 193 A 0 0.0605487
58 N 194 K 0 -0.0654458
58 N 195 I 0 0.0115732
58 N 196 S 0 -0.0321478
59 K 60 L 0 0.196155
59 K 61 C 0 -0.0336182
59 K 62 Q 0 0.100218
59 K 63 I 0 -0.0220435
59 K 64 S 0 0.027703
59 K 65 V 0 0.0399066
59 K 66 K 0 -0.0231743
59 K 67 E 0 -0.0480811
59 K 68 A 0 -0.0191925
59 K 69 E 0 0.084011
59 K 70 D 0 -0.0333165
59 K 71 G 0 -0.0189212
59 K 72 E 0 -0.0533023
59 K 73 R 0 0.0936069
59 K 74 V 0 -0.0477317
59 K 75 L 0 0.0569548
59 K 76 P 0 0.0140897
59 K 77 G 0 -0.076346
59 K 78 H 0 0.0446102
59 K 79 A 0 -0.0329465
59 K 80 Y 0 0.00118522
59 K 81 I 0 -0.0635517
59 K 82 A 0 -0.0705653
59 K 83 P 0 -0.0228477
59 K 84 G 0 -0.0457273
59 K 85 D 0 -0.0785277
59 K 86 K 0 0.0395186
59 K 87 H 0 -0.0205059
59 K 88 M 0 -0.0501509
59 K 89 E 0 0.031435
59 K 90 L 0 -0.0676635
59 K 91 A 0 0.00336258
59 K 92 R 0 0.0163341
59 K 93 S 0 0.0553925
59 K 94 G 0 0.0660471
59 K 95 A 0 0.0437364
59 K 96 N 0 -0.035621
59 K 97 Y 0 0.00765691
59 K 98 Q 0 0.00911075
59 K 99 I 0 -0.0268475
59 K 100 K 0 0.175818
59 K 101 I 0 -0.0381395
59 K 102 H 0 0.0405489
59 K 103 D 0 -0.0287276
59 K 104 G 0 -0.00413825
59 K 105 P 0 0.0259982
59 K 106 P 0 0.0143023
59 K 107 V 0 0.0996492
59 K 108 N 0 0.0622429
59 K 109 R 0 -0.0444458
59 K 110 H 0 0.0476775
59 K 111 R 0 0.0192382
59 K 112 P 0 -0.0684725
59 K 113 S 0 -0.0627171
59 K 114 V 0 -0.0410719
59 K 115 D 0 -0.000834313
59 K 116 V 0 -0.0795714
59 K 117 L 0 -0.0484937
59 K 118 F 0 -0.0854576
59 K 119 H 0 -0.023217
59 K 120 S 0 -0.0267084
59 K 121 V 0 -0.0221254
59 K 122 A 0 -0.0588311
59 K 123 K 0 -0.0232126
59 K 124 H 0 0.0165913
59 K 125 A 0 0.00411309
59 K 126 G 0 0.00894524
59 K 127 R 0 0.0621852
59 K 128 N 0 0.0776307
59 K 129 A 0 -0.0487293
59 K 130 V 0 0.0381397
59 K 131 G 0 -0.00533274
59 K 132 V 0 -0.0559502
59 K 133 I 0 -0.013821
59 K 134 L 0 -0.0292366
59 K 135 T 0 -0.0183791
59 K 136 G 0 -0.0230195
59 K 137 M 0 -0.0610605
59 K 138 G 0 -0.109893
59 K 139 N 0 0.00415977
59 K 140 D 0 -0.0595206
59 K 141 G 0 -0.0329445
59 K 142 A 0 0.00845541
59 K 143 A 0 0.0413652
59 K 144 G 0 -0.0325768
59 K 145 M 0 -0.0163431
59 K 146 L 0 0.0311258
59 K 147 A 0 0.00818687
59 K 148 M 0 -0.0116824
59 K 149 Y 0 -0.0208778
59 K 150 Q 0 -0.0726402
59 K 151 A 0 0.0554405
59 K 152 G 0 -0.0412056
59 K 153 A 0 -0.0173308
59 K 154 W 0 0.00704922
59 K 155 T 0 -0.106949
59 K 156 I 0 -0.0836715
59 K 157 A 0 0.0198717
59 K 158 Q 0 -0.0736873
59 K 159 N 0 -0.0447505
59 K 160 E 0 0.00476856
59 K 161 A 0 0.0501764
59 K 162 S 0 -0.0167287
59 K 163 C 0 0.0206189
59 K 164 V 0 0.000442238
59 K 165 V 0 0.0106208
59 K 166 F 0 -0.0151924
59 K 167 G 0 0.0105041
59 K 168 M 0 -0.0733467
59 K 169 P 0 -0.0483838
59 K 170 R 0 -0.019649
59 K 171 E 0 -0.0201634
59 K 172 A 0 -0.0662068
59 K 173 I 0 -0.0418459
59 K 174 N 0 0.0962844
59 K 175 M 0 0.00818141
59 K 176 G 0 0.0163052
59 K 177 G 0 -0.0327248
59 K 178 V 0 -0.0563142
59 K 179 S 0 -0.0355917
59 K 180 E 0 0.0139268
59 K 181 V 0 0.00530313
59 K 182 V 0 0.0695324
59 K 183 D 0 0.0017792
59 K 184 L 0 -0.0215571
59 K 185 S 0 -0.0148313
59 K 186 Q 0 0.087589
59 K 187 V 0 -0.0416926
59 K 188 S 0 -0.142742
59 K 189 Q 0 0.0194378
59 K 190 Q 0 0.0735715
59 K 191 M 0 -0.00182275
59 K 192 L 0 0.0152205
59 K 193 A 0 0.0556879
59 K 194 K 0 -0.0365092
59 K 195 I 0 0.0670112
59 K 196 S 0 -0.00297155
60 L 61 C 0 0.272202
60 L 62 Q 0 0.163565
60 L 63 I 0 -0.0190624
60 L 64 S 0 0.0605497
60 L 65 V 0 0.0361364
60 L 66 K 0 0.0170357
60 L 67 E 0 -0.00705098
60 L 68 A 0 -0.0197303
60 L 69 E 0 -0.0659084
60 L 70 D 0 0.0408894
60 L 71 G 0 -0.0319589
60 L 72 E 0 0.0263013
60 L 73 R 0 0.00867063
60 L 74 V 0 -0.0329183
60 L 75 L 0 0.0767095
60 L 76 P 0 -0.0123806
60 L 77 G 0 -0.0516642
60 L 78 H 0 0.0244138
60 L 79 A 0 -0.0369318
60 L 80 Y 0 -0.00499845
60 L 81 I 0 0.0644176
60 L 82 A 0 0.0333046
60 L 83 P 0 -0.0504235
60 L 84 G 0 0.0215896
60 L 85 D 0 0.0872617
60 L 86 K 0 0.0286657
60 L 87 H 0 -0.0299109
60 L 88 M 0 -0.0639744
60 L 89 E 0 -0.0436726
60 L 90 L 0 -0.0178638
60 L 91 A 0 -0.00618085
60 L 92 R 0 -0.0357412
60 L 93 S 0 0.0306051
60 L 94 G 0 -0.0273476
60 L 95 A 0 0.0276691
60 L 96 N 0 -2.79327e-05
60 L 97 Y 0 -0.00651849
60 L 98 Q 0 0.0962234
60 L 99 I 0 -0.0404322
60 L 100 K 0 0.0445044
60 L 101 I 0 -0.00908302
60 L 102 H 0 -0.0279584
60 L 103 D 0 0.0177302
60 L 104 G 0 -0.0102669
60 L 105 P 0 0.118084
60 L 106 P 0 0.0233072
60 L 107 V 0 0.060546
60 L 108 N 0 0.0273894
60 L 109 R 0 0.0238081
60 L 110 H 0 -0.0365252
60 L 111 R 0 0.0413042
60 L 112 P 0 -0.045205
60 L 113 S 0 0.0913897
60 L 114 V 0 -0.0615062
60 L 115 D 0 0.0286688
60 L 116 V 0 0.0125445
60 L 117 L 0 0.00196257
60 L 118 F 0 -0.0484953
60 L 119 H 0 0.0126195
60 L 120 S 0 0.0157952
60 L 121 V 0 -0.0262484
60 L 122 A 0 -0.0581926
60 L 123 K 0 0.0016751
60 L 124 H 0 -0.0235522
60 L 125 A 0 0.0207311
60 L 126 G 0 -0.0123039
60 L 127 R 0 0.0234013
60 L 128 N 0 -0.00289087
60 L 129 A 0 -0.0665542
60 L 130 V 0 -0.0027455
60 L 131 G 0 -0.109242
60 L 132 V 0 -0.0892357
60 L 133 I 0 0.0346979
60 L 134 L 0 -0.0855601
60 L 135 T 0 -0.0692888
60 L 136 G 0 -0.0776561
60 L 137 M 0 0.0436419
60 L 138 G 0 -0.00323684
60 L 139 N 0 -0.0296677
60 L 140 D 0 -0.0469503
60 L 141 G 0 -0.0880426
60 L 142 A 0 -0.000649338
60 L 143 A 0 0.0136948
60 L 144 G 0 -0.00859865
60 L 145 M 0 -0.0246786
60 L 146 L 0 -0.00847019
60 L 147 A 0 -0.0333114
60 L 148 M 0 -0.146513
60 L 149 Y 0 -0.00442146
60 L 150 Q 0 0.00160098
60 L 151 A 0 0.0535259
60 L 152 G 0 0.00677386
60 L 153 A 0 -0.0262244
60 L 154 W 0 0.016028
60 L 155 T 0 -0.105678
60 L 156 I 0 -0.0157058
60 L 157 A 0 -0.0220937
60 L 158 Q 0 -0.0828495
60 L 159 N 0 -0.00796088
60 L 160 E 0 -0.001443
60 L 161 A 0 -0.0749554
60 L 162 S 0 -0.0562116
60 L 163 C 0 -0.0381599
60 L 164 V 0 -0.0104995
60 L 165 V 0 0.00237241
60 L 166 F 0 0.0796007
60 L 167 G 0 -0.00649863
60 L 168 M 0 -0.090632
60 L 169 P 0 -0.0792073
60 L 170 R 0 -0.0186843
60 L 171 E 0 0.0225778
60 L 172 A 0 -0.0362401
60 L 173 I 0 -0.00140177
60 L 174 N 0 -0.0395404
60 L 175 M 0 -0.0248161
60 L 176 G 0 -0.0173303
60 L 177 G 0 -0.00769769
60 L 178 V 0 -0.0630271
60 L 179 S 0 -0.0288927
60 L 180 E 0 0.0192766
60 L 181 V 0 -0.0185621
60 L 182 V 0 -0.0304514
60 L 183 D 0 -0.0326677
60 L 184 L 0 0.0171319
60 L 185 S 0 0.0569881
60 L 186 Q 0 -0.0612812
60 L 187 V 0 -0.00648341
60 L 188 S 0 -0.0989995
60 L 189 Q 0 -0.033573
60 L 190 Q 0 -0.0166863
60 L 191 M 0 0.00420987
60 L 192 L 0 0.0522692
60 L 193 A 0 -0.0213976
60 L 194 K 0 -0.0207506
60 L 195 I 0 -0.00854621
60 L 196 S 0 -0.0619958
61 C 62 Q 0 0.260425
61 C 63 I 0 0.273363
61 C 64 S 0 0.00468423
61 C 65 V 0 0.314963
61 C 66 K 0 -0.047861
61 C 67 E 0 0.0765162
61 C 68 A 0 -0.0475151
61 C 69 E 0 -0.0211401
61 C 70 D 0 -0.0473623
61 C 71 G 0 -0.0304462
61 C 72 E 0 -0.00172893
61 C 73 R 0 5.9317e-05
61 C 74 V 0 0.0213599
61 C 75 L 0 0.0024572
61 C 76 P 0 -0.018874
61 C 77 G 0 0.032187
61 C 78 H 0 0.0495414
61 C 79 A 0 0.214379
61 C 80 Y 0 -0.0416993
61 C 81 I 0 0.0335701
61 C 82 A 0 -0.0012704
61 C 83 P 0 0.0227443
61 C 84 G 0 -0.000875863
61 C 85 D 0 -0.0206269
61 C 86 K 0 -0.028214
61 C 87 H 0 -0.0418832
61 C 88 M 0 0.00846717
61 C 89 E 0 -0.00914106
61 C 90 L 0 0.00936324
61 C 91 A 0 -0.0418391
61 C 92 R 0 -0.0385103
61 C 93 S 0 -0.0408426
61 C 94 G 0 -0.0037832
61 C 95 A 0 -0.0327571
61 C 96 N 0 0.037752
61 C 97 Y 0 -0.0476681
61 C 98 Q 0 -0.0877506
61 C 99 I 0 -0.0260485
61 C 100 K 0 -0.125819
61 C 101 I 0 -0.0189414
61 C 102 H 0 -0.0313893
61 C 103 D 0 0.0134824
61 C 104 G 0 -0.0413989
61 C 105 P 0 -0.0123882
61 C 106 P 0 0.0479596
61 C 107 V 0 -0.0836269
61 C 108 N 0 -0.00396445
61 C 109 R 0 0.0231588
61 C 110 H 0 -0.0525453
61 C 111 R 0 -0.0768379
61 C 112 P 0 -0.0591066
61 C 113 S 0 -0.013089
61 C 114 V 0 -0.0525121
61 C 115 D 0 -0.0160335
61 C 116 V 0 0.0426933
61 C 117 L 0 0.0507484
61 C 118 F 0 -0.138752
61 C 119 H 0 -0.0487616
61 C 120 S 0 -0.0284995
61 C 121 V 0 0.104337
61 C 122 A 0 0.0230504
61 C 123 K 0 -0.0479526
61 C 124 H 0 -0.0223883
61 C 125 A 0 -0.0435237
61 C 126 G 0 -0.0132464
61 C 127 R 0 0.0308665
61 C 128 N 0 -0.049765
61 C 129 A 0 -0.0371624
61 C 130 V 0 -0.0483887
61 C 131 G 0 0.0454474
61 C 132 V 0 -0.0648093
61 C 133 I 0 -0.0312041
61 C 134 L 0 -0.0377663
61 C 135 T 0 0.024296
61 C 136 G 0 0.00347177
61 C 137 M 0 -0.0626093
61 C 138 G 0 0.000754721
61 C 139 N 0 0.0346966
61 C 140 D 0 -0.0175574
61 C 141 G 0 -0.0447741
61 C 142 A 0 -0.0850656
61 C 143 A 0 -0.0750863
61 C 144 G 0 -0.017928
61 C 145 M 0 0.0006301
61 C 146 L 0 0.0626208
61 C 147 A 0 -0.0932817
61 C 148 M 0 0.0366194
61 C 149 Y 0 -0.0391412
61 C 150 Q 0 -0.0775162
61 C 151 A 0 -0.00114444
61 C 152 G 0 -0.0194015
61 C 153 A 0 0.00835789
61 C 154 W 0 -0.0242918
61 C 155 T 0 -0.0196717
61 C 156 I 0 -0.135745
61 C 157 A 0 -0.0099729
61 C 158 Q 0 -0.0228403
61 C 159 N 0 -0.0296228
61 C 160 E 0 -0.0518482
61 C 161 A 0 -0.00569796
61 C 162 S 0 0.00909935
61 C 163 C 0 -0.0323357
61 C 164 V 0 0.0453397
61 C 165 V 0 -0.0929898
61 C 166 F 0 -0.108771
61 C 167 G 0 -0.0669243
61 C 168 M 0 0.0200327
61 C 169 P 0 -0.015761
61 C 170 R 0 -0.0837163
61 C 171 E 0 -0.00315777
61 C 172 A 0 -0.0671232
61 C 173 I 0 -0.0112284
61 C 174 N 0 -0.00267037
61 C 175 M 0 -0.0276271
61 C 176 G 0 0.0126538
61 C 177 G 0 -0.0426349
61 C 178 V 0 -0.00123283
61 C 179 S 0 0.0192253
61 C 180 E 0 -0.0324708
61 C 181 V 0 -0.0512569
61 C 182 V 0 -0.126863
61 C 183 D 0 0.0221952
61 C 184 L 0 -0.0118745
61 C 185 S 0 -0.0161537
61 C 186 Q 0 -0.110942
61 C 187 V 0 0.0326022
61 C 188 S 0 0.112212
61 C 189 Q 0 -0.0349912
61 C 190 Q 0 -0.0225227
61 C 191 M 0 0.0447304
61 C 192 L 0 -0.013244
61 C 193 A 0 -0.13569
61 C 194 K 0 -0.0534692
61 C 195 I 0 -0.0734742
61 C 196 S 0 -0.0868832
62 Q 63 I 0 0.340807
62 Q 64 S 0 0.201524
62 Q 65 V 0 0.129513
62 Q 66 K 0 -0.00657002
62 Q 67 E 0 0.0247035
62 Q 68 A 0 -0.076404
62 Q 69 E 0 0.0346038
62 Q 70 D 0 0.0120119
62 Q 71 G 0 -0.0331695
62 Q 72 E 0 -0.00552471
62 Q 73 R 0 0.114093
62 Q 74 V 0 -0.0516436
62 Q 75 L 0 0.0505498
62 Q 76 P 0 0.00678178
62 Q 77 G 0 0.0718876
62 Q 78 H 0 0.00427904
62 Q 79 A 0 0.0549649
62 Q 80 Y 0 0.00764714
62 Q 81 I 0 -0.0524752
62 Q 82 A 0 0.0205592
62 Q 83 P 0 -0.110465
62 Q 84 G 0 -0.0981716
62 Q 85 D 0 -0.0692553
62 Q 86 K 0 -0.02608
62 Q 87 H 0 0.0084134
62 Q 88 M 0 -0.0230406
62 Q 89 E 0 0.0324949
62 Q 90 L 0 0.0515755
62 Q 91 A 0 -0.0464738
62 Q 92 R 0 0.0380878
62 Q 93 S 0 0.0978175
62 Q 94 G 0 0.063321
62 Q 95 A 0 0.0192945
62 Q 96 N 0 -0.0223142
62 Q 97 Y 0 0.0441117
62 Q 98 Q 0 0.0374254
62 Q 99 I 0 -0.0251059
62 Q 100 K 0 0.0571714
62 Q 101 I 0 0.0108974
62 Q 102 H 0 0.0619681
62 Q 103 D 0 -0.0268536
62 Q 104 G 0 -0.0189417
62 Q 105 P 0 -0.000396673
62 Q 106 P 0 0.071722
62 Q 107 V 0 -0.0353112
62 Q 108 N 0 -0.0145424
62 Q 109 R 0 0.011238
62 Q 110 H 0 0.00525152
62 Q 111 R 0 0.0279862
62 Q 112 P 0 -0.0666468
62 Q 113 S 0 0.0146465
62 Q 114 V 0 0.118082
62 Q 115 D 0 -0.0155267
62 Q 116 V 0 -0.00593048
62 Q 117 L 0 -0.0961032
62 Q 118 F 0 -0.128884
62 Q 119 H 0 -0.0280925
62 Q 120 S 0 -0.01303
62 Q 121 V 0 -0.0892534
62 Q 122 A 0 -0.0568082
62 Q 123 K 0 0.0438464
62 Q 124 H 0 0.00246538
62 Q 125 A 0 -0.0140831
62 Q 126 G 0 0.0679095
62 Q 127 R 0 0.0226669
62 Q 128 N 0 0.0146085
62 Q 129 A 0 -0.0964054
62 Q 130 V 0 -0.00769473
62 Q 131 G 0 -0.0543928
62 Q 132 V 0 -0.0433792
62 Q 133 I 0 -0.16306
62 Q 134 L 0 -0.0859302
62 Q 135 T 0 -0.0688491
62 Q 136 G 0 -0.0507006
62 Q 137 M 0 0.00503863
62 Q 138 G 0 -0.0696944
62 Q 139 N 0 -0.084169
62 Q 140 D 0 -0.0681021
62 Q 141 G 0 -0.00530571
62 Q 142 A 0 -0.11948
62 Q 143 A 0 0.062702
62 Q 144 G 0 -0.0775402
62 Q 145 M 0 -0.0361159
62 Q 146 L 0 -0.0170828
62 Q 147 A 0 0.0339362
62 Q 148 M 0 -0.0839841
62 Q 149 Y 0 0.0219332
62 Q 150 Q 0 -0.0264835
62 Q 151 A 0 0.00892409
62 Q 152 G 0 -0.0437975
62 Q 153 A 0 -0.0608668
62 Q 154 W 0 0.0304936
62 Q 155 T 0 0.0248003
62 Q 156 I 0 -0.0179386
62 Q 157 A 0 -0.000814752
62 Q 158 Q 0 -0.0231386
62 Q 159 N 0 0.0216545
62 Q 160 E 0 -0.0234136
62 Q 161 A 0 -0.0188244
62 Q 162 S 0 -0.075753
62 Q 163 C 0 0.0324418
62 Q 164 V 0 0.0381812
62 Q 165 V 0 -0.0311107
62 Q 166 F 0 -0.0879127
62 Q 167 G 0 0.0284267
62 Q 168 M 0 -0.0602552
62 Q 169 P 0 -0.086461
62 Q 170 R 0 -0.0510589
62 Q 171 E 0 -0.0794376
62 Q 172 A 0 -0.0391282
62 Q 173 I 0 -0.0667251
62 Q 174 N 0 0.0575816
62 Q 175 M 0 -0.050724
62 Q 176 G 0 -0.0244107
62 Q 177 G 0 -0.0282207
62 Q 178 V 0 -0.0461466
62 Q 179 S 0 0.0359864
62 Q 180 E 0 -0.0209277
62 Q 181 V 0 -0.0685607
62 Q 182 V 0 -0.0222542
62 Q 183 D 0 0.0301204
62 Q 184 L 0 -0.0455984
62 Q 185 S 0 0.0325243
62 Q 186 Q 0 0.015611
62 Q 187 V 0 -0.0146374
62 Q 188 S 0 -0.0473762
62 Q 189 Q 0 0.0176338
62 Q 190 Q 0 -0.0102476
62 Q 191 M 0 -0.0466811
62 Q 192 L 0 0.00593591
62 Q 193 A 0 0.0931661
62 Q 194 K 0 -0.00012823
62 Q 195 I 0 -0.0714202
62 Q 196 S 0 0.0578097
63 I 64 S 0 0.0429769
63 I 65 V 0 0.102242
63 I 66 K 0 0.106077
63 I 67 E 0 -0.0180659
63 I 68 A 0 -0.0475394
63 I 69 E 0 -0.0192037
63 I 70 D 0 0.0263398
63 I 71 G 0 -0.0564124
63 I 72 E 0 0.00134003
63 I 73 R 0 -0.0556218
63 I 74 V 0 -0.011067
63 I 75 L 0 0.0359199
63 I 76 P 0 0.00569846
63 I 77 G 0 -0.0152205
63 I 78 H 0 0.120846
63 I 79 A 0 0.903774
63 I 80 Y 0 0.00888244
63 I 81 I 0 -0.0074062
63 I 82 A 0 0.0501707
63 I 83 P 0 0.088322
63 I 84 G 0 0.0342673
63 I 85 D 0 0.0389355
63 I 86 K 0 -0.00756227
63 I 87 H 0 -0.0301524
63 I 88 M 0 0.0117247
63 I 89 E 0 0.010636
63 I 90 L 0 -0.0160478
63 I 91 A 0 0.0176041
63 I 92 R 0 0.0138347
63 I 93 S 0 0.0195741
63 I 94 G 0 0.0562024
63 I 95 A 0 -0.0290781
63 I 96 N 0 -0.00151818
63 I 97 Y 0 -0.0418792
63 I 98 Q 0 -0.0687583
63 I 99 I 0 -0.0243872
63 I 100 K 0 -0.0981389
63 I 101 I 0 -0.000310128
63 I 102 H 0 0.0474001
63 I 103 D 0 -0.0803533
63 I 104 G 0 -0.0640668
63 I 105 P 0 -0.0740594
63 I 106 P 0 -0.0925044
63 I 107 V 0 -0.0615032
63 I 108 N 0 -0.0318226
63 I 109 R 0 -0.0349957
63 I 110 H 0 -0.00118294
63 I 111 R 0 0.0208472
63 I 112 P 0 -0.0609006
63 I 113 S 0 -0.0194859
63 I 114 V 0 -0.0173463
63 I 115 D 0 -0.0815447
63 I 116 V 0 6.42269e-05
63 I 117 L 0 -0.0460198
63 I 118 F 0 -0.0329991
63 I 119 H 0 -0.014235
63 I 120 S 0 -0.0291479
63 I 121 V 0 -0.0767238
63 I 122 A 0 0.0163432
63 I 123 K 0 -0.00228504
63 I 124 H 0 0.0164377
63 I 125 A 0 0.070946
63 I 126 G 0 -0.026224
63 I 127 R 0 -0.0641552
63 I 128 N 0 -0.0214479
63 I 129 A 0 -0.00970753
63 I 130 V 0 -0.0152857
63 I 131 G 0 -0.10643
63 I 132 V 0 0.00548975
63 I 133 I 0 -0.0614636
63 I 134 L 0 -0.0698415
63 I 135 T 0 -0.0419933
63 I 136 G 0 -0.0344621
63 I 137 M 0 -0.0936124
63 I 138 G 0 -0.0381333
63 I 139 N 0 -0.0429297
63 I 140 D 0 -0.0613049
63 I 141 G 0 -0.0436318
63 I 142 A 0 -0.0767506
63 I 143 A 0 -0.0778995
63 I 144 G 0 0.0115749
63 I 145 M 0 -0.111463
63 I 146 L 0 -0.0254943
63 I 147 A 0 -0.0658936
63 I 148 M 0 -0.00122831
63 I 149 Y 0 0.0162801
63 I 150 Q 0 0.00282255
63 I 151 A 0 -0.0176059
63 I 152 G 0 -0.0557136
63 I 153 A 0 0.0257538
63 I 154 W 0 -0.0419263
63 I 155 T 0 -0.0645111
63 I 156 I 0 -0.0181557
63 I 157 A 0 -0.0200735
63 I 158 Q 0 -0.00342529
63 I 159 N 0 -0.0161795
63 I 160 E 0 -0.0405425
63 I 161 A 0 -0.0472381
63 I 162 S 0 -0.056643
63 I 163 C 0 -0.0389664
63 I 164 V 0 -0.0461872
63 I 165 V 0 -0.0417796
63 I 166 F 0 -0.0579054
63 I 167 G 0 -0.0697443
63 I 168 M 0 -0.0322042
63 I 169 P 0 -0.0305847
63 I 170 R 0 0.00655038
63 I 171 E 0 -0.0580525
63 I 172 A 0 -0.0943885
63 I 173 I 0 -0.0319032
63 I 174 N 0 -0.00813368
63 I 175 M 0 -0.0205156
63 I 176 G 0 -0.0411985
63 I 177 G 0 -0.033848
63 I 178 V 0 0.0510057
63 I 179 S 0 0.0430435
63 I 180 E 0 -0.027809
63 I 181 V 0 0.000374552
63 I 182 V 0 -0.0589179
63 I 183 D 0 -0.0860503
63 I 184 L 0 -0.00533516
63 I 185 S 0 -0.00620627
63 I 186 Q 0 -0.0934219
63 I 187 V 0 -0.117833
63 I 188 S 0 0.0180206
63 I 189 Q 0 -0.0711766
63 I 190 Q 0 -0.0370132
63 I 191 M 0 0.0269733
63 I 192 L 0 0.0672614
63 I 193 A 0 0.0492155
63 I 194 K 0 0.0845888
63 I 195 I 0 -0.0453879
63 I 196 S 0 0.0242951
64 S 65 V 0 0.0296159
64 S 66 K 0 0.326168
64 S 67 E 0 -0.0396564
64 S 68 A 0 -0.00367356
64 S 69 E 0 0.0787454
64 S 70 D 0 0.062908
64 S 71 G 0 -0.0187564
64 S 72 E 0 -0.0383372
64 S 73 R 0 0.0749088
64 S 74 V 0 -0.0779335
64 S 75 L 0 0.369916
64 S 76 P 0 0.0476939
64 S 77 G 0 0.00201343
64 S 78 H 0 0.787364
64 S 79 A 0 0.0388835
64 S 80 Y 0 0.021029
64 S 81 I 0 -0.0293275
64 S 82 A 0 -0.0712347
64 S 83 P 0 0.000621645
64 S 84 G 0 0.0147501
64 S 85 D 0 -0.0530713
64 S 86 K 0 -0.0691471
64 S 87 H 0 -0.0754768
64 S 88 M 0 -0.00822781
64 S 89 E 0 0.113652
64 S 90 L 0 -0.0218814
64 S 91 A 0 0.0494208
64 S 92 R 0 0.0269642
64 S 93 S 0 -0.000425201
64 S 94 G 0 0.017879
64 S 95 A 0 -0.0121613
64 S 96 N 0 0.0610038
64 S 97 Y 0 0.00242016
64 S 98 Q 0 0.0644377
64 S 99 I 0 0.00814522
64 S 100 K 0 0.0459807
64 S 101 I 0 0.00863804
64 S 102 H 0 -0.0122509
64 S 103 D 0 0.0129246
64 S 104 G 0 0.0390174
64 S 105 P 0 0.0711954
64 S 106 P 0 0.0508816
64 S 107 V 0 -0.0663979
64 S 108 N 0 0.0243858
64 S 109 R 0 -0.056252
64 S 110 H 0 -0.0647039
64 S 111 R 0 -0.0537706
64 S 112 P 0 -0.0810559
64 S 113 S 0 -0.0620649
64 S 114 V 0 -0.120147
64 S 115 D 0 -0.0692812
64 S 116 V 0 0.0386449
64 S 117 L 0 -0.0797087
64 S 118 F 0 -0.0719513
64 S 119 H 0 -0.0654188
64 S 120 S 0 -0.06166
64 S 121 V 0 -0.0651384
64 S 122 A 0 0.0278074
64 S 123 K 0 0.0107577
64 S 124 H 0 0.0521481
64 S 125 A 0 -0.00445942
64 S 126 G 0 -0.00864223
64 S 127 R 0 0.0656803
64 S 128 N 0 0.0563965
64 S 129 A 0 -0.0771858
64 S 130 V 0 -0.0293303
64 S 131 G 0 -0.133213
64 S 132 V 0 0.0494182
64 S 133 I 0 -0.0169448
64 S 134 L 0 0.00522769
64 S 135 T 0 -0.104174
64 S 136 G 0 -0.0412819
64 S 137 M 0 -0.0861999
64 S 138 G 0 -0.0894416
64 S 139 N 0 -0.0713698
64 S 140 D 0 -0.0439897
64 S 141 G 0 -0.0365702
64 S 142 A 0 -0.0119464
64 S 143 A 0 0.0586495
64 S 144 G 0 -0.0311534
64 S 145 M 0 -0.00656305
64 S 146 L 0 0.022077
64 S 147 A 0 -0.0291374
64 S 148 M 0 -0.0376013
64 S 149 Y 0 -0.00867279
64 S 150 Q 0 -0.0092827
64 S 151 A 0 0.00885565
64 S 152 G 0 -0.0456254
64 S 153 A 0 -0.0160696
64 S 154 W 0 0.0237409
64 S 155 T 0 0.0334469
64 S 156 I 0 -0.0648573
64 S 157 A 0 -0.0929049
64 S 158 Q 0 -0.0946322
64 S 159 N 0 -0.0715272
64 S 160 E 0 0.0402162
64 S 161 A 0 -0.0190863
64 S 162 S 0 -0.0313211
64 S 163 C 0 -0.0991778
64 S 164 V 0 -0.0373074
64 S 165 V 0 -0.10268
64 S 166 F 0 -0.0773338
64 S 167 G 0 -0.132632
64 S 168 M 0 -0.0578416
64 S 169 P 0 -0.0488912
64 S 170 R 0 -0.0807032
64 S 171 E 0 0.0132283
64 S 172 A 0 -0.0743162
64 S 173 I 0 -0.00570696
64 S 174 N 0 -0.00687963
64 S 175 M 0 -0.0353587
64 S 176 G 0 -0.0301939
64 S 177 G 0 -0.0855224
64 S 178 V 0 -0.0621243
64 S 179 S 0 -0.0333501
64 S 180 E 0 0.0409419
64 S 181 V 0 -0.0369889
64 S 182 V 0 0.0445693
64 S 183 D 0 0.0364264
64 S 184 L 0 -0.0683935
64 S 185 S 0 0.0526518
64 S 186 Q 0 0.0314764
64 S 187 V 0 -0.0563949
64 S 188 S 0 0.0306314
64 S 189 Q 0 0.0350665
64 S 190 Q 0 -0.0957384
64 S 191 M 0 -0.00334268
64 S 192 L 0 0.0357577
64 S 193 A 0 0.0632717
64 S 194 K 0 0.0832932
64 S 195 I 0 0.00106515
64 S 196 S 0 -0.0462143
65 V 66 K 0 0.000421051
65 V 67 E 0 0.068989
65 V 68 A 0 0.0589378
65 V 69 E 0 -0.0307864
65 V 70 D 0 -0.0210947
65 V 71 G 0 -0.0154967
65 V 72 E 0 0.0495044
65 V 73 R 0 0.00401041
65 V 74 V 0 0.0554178
65 V 75 L 0 0.0136363
65 V 76 P 0 -0.0439647
65 V 77 G 0 0.0112255
65 V 78 H 0 0.0167133
65 V 79 A 0 0.259716
65 V 80 Y 0 0.0216578
65 V 81 I 0 0.210665
65 V 82 A 0 0.00842964
65 V 83 P 0 -0.0182245
65 V 84 G 0 -0.00216035
65 V 85 D 0 0.0435353
65 V 86 K 0 -0.0434937
65 V 87 H 0 -0.0279664
65 V 88 M 0 0.100277
65 V 89 E 0 -0.0334386
65 V 90 L 0 -0.0121238
65 V 91 A 0 -0.0350887
65 V 92 R 0 -0.0305184
65 V 93 S 0 -0.00910369
65 V 94 G 0 -0.0291617
65 V 95 A 0 -0.0193555
65 V 96 N 0 -0.0504247
65 V 97 Y 0 -0.0637938
65 V 98 Q 0 -0.103762
65 V 99 I 0 0.0531444
65 V 100 K 0 -0.00899372
65 V 101 I 0 -0.046479
65 V 102 H 0 -0.0970685
65 V 103 D 0 -0.0657658
65 V 104 G 0 -0.041413
65 V 105 P 0 -0.00695922
65 V 106 P 0 -0.057617
65 V 107 V 0 0.00718399
65 V 108 N 0 0.0234052
65 V 109 R 0 0.0154304
65 V 110 H 0 -0.0277444
65 V 111 R 0 -0.0625506
65 V 112 P 0 -0.000402321
65 V 113 S 0 -0.0451201
65 V 114 V 0 -0.0266278
65 V 115 D 0 0.034635
65 V 116 V 0 0.0229782
65 V 117 L 0 0.0120331
65 V 118 F 0 -0.00816107
65 V 119 H 0 -0.0746248
65 V 120 S 0 -0.0140903
65 V 121 V 0 0.0407464
65 V 122 A 0 -0.0393799
65 V 123 K 0 -0.0605114
65 V 124 H 0 -0.0351049
65 V 125 A 0 -0.0400375
65 V 126 G 0 -0.0895608
65 V 127 R 0 -0.021106
65 V 128 N 0 -0.0694763
65 V 129 A 0 -0.0751905
65 V 130 V 0 -0.0867166
65 V 131 G 0 -0.0265549
65 V 132 V 0 -0.0673594
65 V 133 I 0 0.0589737
65 V 134 L 0 0.0195984
65 V 135 T 0 -0.00475518
65 V 136 G 0 0.0170393
65 V 137 M 0 0.0440094
65 V 138 G 0 -0.015661
65 V 139 N 0 -0.0862228
65 V 140 D 0 0.0335762
65 V 141 G 0 0.0213842
65 V 142 A 0 -0.0059968
65 V 143 A 0 -0.0420074
65 V 144 G 0 -0.0138372
65 V 145 M 0 0.0393563
65 V 146 L 0 -0.0382577
65 V 147 A 0 -0.0391328
65 V 148 M 0 0.0193626
65 V 149 Y 0 0.0671395
65 V 150 Q 0 -0.11004
65 V 151 A 0 -0.0922982
65 V 152 G 0 -0.0131214
65 V 153 A 0 -0.0259119
65 V 154 W 0 -0.0527106
65 V 155 T 0 -0.0114326
65 V 156 I 0 -0.0120599
65 V 157 A 0 -0.0211694
65 V 158 Q 0 -0.01133
65 V 159 N 0 -0.0995236
65 V 160 E 0 -0.0455447
65 V 161 A 0 -0.0744391
65 V 162 S 0 0.0462283
65 V 163 C 0 0.00367148
65 V 164 V 0 0.010748
65 V 165 V 0 0.0197165
65 V 166 F 0 -0.0154143
65 V 167 G 0 -0.015098
65 V 168 M 0 0.0521062
65 V 169 P 0 0.0481875
65 V 170 R 0 0.0194584
65 V 171 E 0 -0.0661888
65 V 172 A 0 0.0244045
65 V 173 I 0 -0.0545197
65 V 174 N 0 -0.0112986
65 V 175 M 0 -0.040075
65 V 176 G 0 0.105875
65 V 177 G 0 0.0296762
65 V 178 V 0 0.0177228
65 V 179 S 0 0.00320748
65 V 180 E 0 -0.000724734
65 V 181 V 0 -0.00511704
65 V 182 V 0 -0.0186563
65 V 183 D 0 -0.00651482
65 V 184 L 0 -0.0363101
65 V 185 S 0 -0.107427
65 V 186 Q 0 0.00276279
65 V 187 V 0 0.0242715
65 V 188 S 0 -0.0130649
65 V 189 Q 0 0.063468
65 V 190 Q 0 -0.0384855
65 V 191 M 0 -0.0184263
65 V 192 L 0 -0.0536725
65 V 193 A 0 -0.141112
65 V 194 K 0 -0.02364
65 V 195 I 0 -0.0162878
65 V 196 S 0 -0.00677398
66 K 67 E 0 0.146101
66 K 68 A 0 0.154739
66 K 69 E 0 0.723468
66 K 70 D 0 0.100288
66 K 71 G 0 0.0459438
66 K 72 E 0 0.877946
66 K 73 R 0 0.148084
66 K 74 V 0 -0.0467246
66 K 75 L 0 0.110171
66 K 76 P 0 -0.0334918
66 K 77 G 0 0.0308373
66 K 78 H 0 0.909538
66 K 79 A 0 0.0296957
66 K 80 Y 0 0.328144
66 K 81 I 0 0.0694097
66 K 82 A 0 -0.0206427
66 K 83 P 0 -0.0037659
66 K 84 G 0 -0.0235523
66 K 85 D 0 0.0230387
66 K 86 K 0 0.044966
66 K 87 H 0 -0.0209799
66 K 88 M 0 0.0231199
66 K 89 E 0 0.000119656
66 K 90 L 0 0.0181558
66 K 91 A 0 -0.0257725
66 K 92 R 0 0.0364818
66 K 93 S 0 0.00797322
66 K 94 G 0 0.0153179
66 K 95 A 0 -0.0599993
66 K 96 N 0 -0.0628116
66 K 97 Y 0 -0.0715564
66 K 98 Q 0 0.0547561
66 K 99 I 0 0.0494682
66 K 100 K 0 -0.0229083
66 K 101 I 0 -0.0303109
66 K 102 H 0 -0.058809
66 K 103 D 0 -0.0080585
66 K 104 G 0 0.00919749
66 K 105 P 0 0.0492202
66 K 106 P 0 -0.0356362
66 K 107 V 0 -0.0224746
66 K 108 N 0 -0.0472315
66 K 109 R 0 -0.0332608
66 K 110 H 0 -0.0518026
66 K 111 R 0 -0.0121018
66 K 112 P 0 0.00130134
66 K 113 S 0 0.0491758
66 K 114 V 0 -0.0957905
66 K 115 D 0 -0.00387252
66 K 116 V 0 -0.06664
66 K 117 L 0 -0.0499467
66 K 118 F 0 -0.0624333
66 K 119 H 0 0.0335271
66 K 120 S 0 -0.0798861
66 K 121 V 0 -0.0944503
66 K 122 A 0 -0.000137877
66 K 123 K 0 0.00502412
66 K 124 H 0 -0.0377992
66 K 125 A 0 -0.0528371
66 K 126 G 0 -0.00316922
66 K 127 R 0 -0.00777088
66 K 128 N 0 -0.0681408
66 K 129 A 0 -0.0554516
66 K 130 V 0 -0.0482678
66 K 131 G 0 -0.0584217
66 K 132 V 0 -0.0539118
66 K 133 I 0 -0.0357332
66 K 134 L 0 -0.0602228
66 K 135 T 0 -0.0511019
66 K 136 G 0 -0.0602251
66 K 137 M 0 -0.0565902
66 K 138 G 0 -0.0582154
66 K 139 N 0 0.0291812
66 K 140 D 0 -0.0521821
66 K 141 G 0 -0.0510708
66 K 142 A 0 -0.0421482
66 K 143 A 0 -0.0775902
66 K 144 G 0 -0.0322397
66 K 145 M 0 -0.0182939
66 K 146 L 0 -0.0921051
66 K 147 A 0 -0.0425377
66 K 148 M 0 -0.0347224
66 K 149 Y 0 -0.0665135
66 K 150 Q 0 0.00821873
66 K 151 A 0 0.010325
66 K 152 G 0 -0.0203787
66 K 153 A 0 -0.0968347
66 K 154 W 0 -0.096181
66 K 155 T 0 -0.0148389
66 K 156 I 0 -0.0858492
66 K 157 A 0 0.00934561
66 K 158 Q 0 -0.0707037
66 K 159 N 0 -0.0126365
66 K 160 E 0 -0.0589771
66 K 161 A 0 -0.00399051
66 K 162 S 0 -0.023395
66 K 163 C 0 -0.0712536
66 K 164 V 0 0.0615847
66 K 165 V 0 -0.0468965
66 K 166 F 0 -0.00954759
66 K 167 G 0 -0.0389884
66 K 168 M 0 -0.0676258
66 K 169 P 0 -0.0867166
66 K 170 R 0 -0.00815892
66 K 171 E 0 0.0116155
66 K 172 A 0 -0.0525519
66 K 173 I 0 -0.0566583
66 K 174 N 0 0.00441888
66 K 175 M 0 -0.0718824
66 K 176 G 0 -0.017204
66 K 177 G 0 -0.0731069
66 K 178 V 0 -0.0600503
66 K 179 S 0 -0.0326462
66 K 180 E 0 0.0338213
66 K 181 V 0 -0.0129703
66 K 182 V 0 0.0522623
66 K 183 D 0 0.053785
66 K 184 L 0 0.0179752
66 K 185 S 0 0.0463679
66 K 186 Q 0 -0.00813633
66 K 187 V 0 -0.0615816
66 K 188 S 0 -0.0592957
66 K 189 Q 0 0.0459053
66 K 190 Q 0 -0.00667739
66 K 191 M 0 -0.0465877
66 K 192 L 0 -0.00345314
66 K 193 A 0 -0.0631854
66 K 194 K 0 -0.0547793
66 K 195 I 0 0.0194675
66 K 196 S 0 0.0410173
67 E 68 A 0 0.0802172
67 E 69 E 0 0.0324627
67 E 70 D 0 -0.0211921
67 E 71 G 0 -0.000622931
67 E 72 E 0 0.018992
67 E 73 R 0 0.0179198
67 E 74 V 0 0.133411
67 E 75 L 0 -0.0739279
67 E 76 P 0 -0.0650432
67 E 77 G 0 -0.00931547
67 E 78 H 0 -0.0908591
67 E 79 A 0 0.0352654
67 E 80 Y 0 0.0259047
67 E 81 I 0 0.137361
67 E 82 A 0 0.0454321
67 E 83 P 0 0.0893395
67 E 84 G 0 0.245557
67 E 85 D 0 0.0942313
67 E 86 K 0 0.00580878
67 E 87 H 0 0.00379642
67 E 88 M 0 0.0162273
67 E 89 E 0 0.0324211
67 E 90 L 0 -0.0271346
67 E 91 A 0 -0.0587194
67 E 92 R 0 0.0328669
67 E 93 S 0 -0.0354262
67 E 94 G 0 -0.0524886
67 E 95 A 0 -0.101826
67 E 96 N 0 -0.0566445
67 E 97 Y 0 -0.105996
67 E 98 Q 0 -0.0531093
67 E 99 I 0 0.00500775
67 E 100 K 0 0.0020415
67 E 101 I 0 -0.0506905
67 E 102 H 0 0.0323633
67 E 103 D 0 0.0197878
67 E 104 G 0 0.0140535
67 E 105 P 0 0.0255041
67 E 106 P 0 0.00975264
67 E 107 V 0 0.0338437
67 E 108 N 0 0.0237256
67 E 109 R 0 -0.0565872
67 E 110 H 0 0.0182979
67 E 111 R 0 0.0619108
67 E 112 P 0 0.042521
67 E 113 S 0 -0.0102607
67 E 114 V 0 -0.0203646
67 E 115 D 0 0.0274616
67 E 116 V 0 0.0564314
67 E 117 L 0 -0.0158981
67 E 118 F 0 -0.0411704
67 E 119 H 0 -0.00213873
67 E 120 S 0 -0.0346745
67 E 121 V 0 -4.85343e-05
67 E 122 A 0 -0.0615464
67 E 123 K 0 0.0184113
67 E 124 H 0 -0.0925257
67 E 125 A 0 -0.00992323
67 E 126 G 0 -0.0218037
67 E 127 R 0 -0.0162207
67 E 128 N 0 0.0258664
67 E 129 A 0 -0.0554429
67 E 130 V 0 -0.0515071
67 E 131 G 0 -0.055192
67 E 132 V 0 -0.111328
67 E 133 I 0 -0.0786669
67 E 134 L 0 -0.0402756
67 E 135 T 0 -0.00955599
67 E 136 G 0 -0.0500269
67 E 137 M 0 0.0207697
67 E 138 G 0 0.0597714
67 E 139 N 0 -0.0137369
67 E 140 D 0 0.0132823
67 E 141 G 0 -0.0366195
67 E 142 A 0 -0.0188864
67 E 143 A 0 -0.045905
67 E 144 G 0 -0.0763344
67 E 145 M 0 -0.0799713
67 E 146 L 0 -0.0056388
67 E 147 A 0 -0.0511343
67 E 148 M 0 -0.044179
67 E 149 Y 0 0.0301272
67 E 150 Q 0 0.0488207
67 E 151 A 0 -0.0237917
67 E 152 G 0 -0.00327827
67 E 153 A 0 -0.0637819
67 E 154 W 0 -0.0370164
67 E 155 T 0 -0.0506161
67 E 156 I 0 0.021042
67 E 157 A 0 -0.0187855
67 E 158 Q 0 -0.0580402
67 E 159 N 0 -0.00167333
67 E 160 E 0 -0.0389284
67 E 161 A 0 0.00499289
67 E 162 S 0 0.000670984
67 E 163 C 0 -0.039578
67 E 164 V 0 -0.041952
67 E 165 V 0 0.0397479
67 E 166 F 0 0.00590994
67 E 167 G 0 0.0196677
67 E 168 M 0 -0.0134954
67 E 169 P 0 -0.0231732
67 E 170 R 0 -0.0107007
67 E 171 E 0 -0.0854021
67 E 172 A 0 -0.105766
67 E 173 I 0 -0.0729017
67 E 174 N 0 0.0388034
67 E 175 M 0 -0.00541763
67 E 176 G 0 -0.031872
67 E 177 G 0 -0.0465676
67 E 178 V 0 0.0134247
67 E 179 S 0 -0.0444136
67 E 180 E 0 -0.0352173
67 E 181 V 0 -0.0206295
67 E 182 V 0 -0.140538
67 E 183 D 0 -0.038932
67 E 184 L 0 -0.0163572
67 E 185 S 0 -0.0628188
67 E 186 Q 0 -0.0131831
67 E 187 V 0 -0.0403199
67 E 188 S 0 0.00632386
67 E 189 Q 0 0.00114077
67 E 190 Q 0 -0.0177716
67 E 191 M 0 -0.00535131
67 E 192 L 0 -0.0527112
67 E 193 A 0 -0.0481321
67 E 194 K 0 -0.0422223
67 E 195 I 0 -0.061436
67 E 196 S 0 0.0139413
68 A 69 E 0 0.219322
68 A 70 D 0 0.127918
68 A 71 G 0 0.303167
68 A 72 E 0 0.243094
68 A 73 R 0 0.00649169
68 A 74 V 0 0.00979914
68 A 75 L 0 -0.0445174
68 A 76 P 0 0.0225014
68 A 77 G 0 -0.00150191
68 A 78 H 0 -0.0478086
68 A 79 A 0 0.0183567
68 A 80 Y 0 0.0379806
68 A 81 I 0 0.0344114
68 A 82 A 0 0.0999269
68 A 83 P 0 0.0640996
68 A 84 G 0 0.00719217
68 A 85 D 0 0.0764386
68 A 86 K 0 -0.0662634
68 A 87 H 0 0.0588296
68 A 88 M 0 0.407801
68 A 89 E 0 0.0454106
68 A 90 L 0 0.0839208
68 A 91 A 0 -0.0283768
68 A 92 R 0 0.00488504
68 A 93 S 0 -0.0642902
68 A 94 G 0 -0.0840013
68 A 95 A 0 -0.102216
68 A 96 N 0 -0.0855381
68 A 97 Y 0 -0.0309237
68 A 98 Q 0 0.00664337
68 A 99 I 0 0.217998
68 A 100 K 0 0.0073872
68 A 101 I 0 0.125697
68 A 102 H 0 -0.0730597
68 A 103 D 0 0.00501338
68 A 104 G 0 -0.0153341
68 A 105 P 0 -0.0358809
68 A 106 P 0 -0.0633821
68 A 107 V 0 0.0100285
68 A 108 N 0 -0.0480269
68 A 109 R 0 -0.0802392
68 A 110 H 0 0.0217431
68 A 111 R 0 -0.00422719
68 A 112 P 0 0.00860764
68 A 113 S 0 -0.00071848
68 A 114 V 0 -0.0142199
68 A 115 D 0 -0.00465556
68 A 116 V 0 0.00790898
68 A 117 L 0 0.0834825
68 A 118 F 0 -0.0162019
68 A 119 H 0 -0.0323576
68 A 120 S 0 -0.00692327
68 A 121 V 0 -0.0152336
68 A 122 A 0 -0.0378222
68 A 123 K 0 -0.0352154
68 A 124 H 0 -0.0649605
68 A 125 A 0 -0.0172901
68 A 126 G 0 -0.038066
68 A 127 R 0 -0.110049
68 A 128 N 0 0.00585875
68 A 129 A 0 -0.0553498
68 A 130 V 0 -0.000683624
68 A 131 G 0 -0.0105468
68 A 132 V 0 -0.0428966
68 A 133 I 0 -0.0471396
68 A 134 L 0 0.0391474
68 A 135 T 0 0.0322937
68 A 136 G 0 0.0365468
68 A 137 M 0 0.00132062
68 A 138 G 0 -0.000984862
68 A 139 N 0 0.0215474
68 A 140 D 0 0.0357557
68 A 141 G 0 0.0288772
68 A 142 A 0 -0.0287402
68 A 143 A 0 -0.0254328
68 A 144 G 0 -0.0261844
68 A 145 M 0 -0.0191154
68 A 146 L 0 -0.088431
68 A 147 A 0 -0.0370828
68 A 148 M 0 -0.0558402
68 A 149 Y 0 -0.0164202
68 A 150 Q 0 -0.107216
68 A 151 A 0 0.00737704
68 A 152 G 0 0.0174648
68 A 153 A 0 -0.0702761
68 A 154 W 0 -0.0554524
68 A 155 T 0 -0.0468046
68 A 156 I 0 -0.0675405
68 A 157 A 0 -0.0285124
68 A 158 Q 0 -0.0282847
68 A 159 N 0 0.0441768
68 A 160 E 0 0.0360975
68 A 161 A 0 -0.0279567
68 A 162 S 0 -0.0649164
68 A 163 C 0 -0.0365538
68 A 164 V 0 -0.016869
68 A 165 V 0 0.032685
68 A 166 F 0 -0.00202826
68 A 167 G 0 -0.0231308
68 A 168 M 0 0.0314454
68 A 169 P 0 0.0160701
68 A 170 R 0 0.0150811
68 A 171 E 0 0.082539
68 A 172 A 0 0.0464517
68 A 173 I 0 -0.0285849
68 A 174 N 0 -0.0714087
68 A 175 M 0 -0.0619973
68 A 176 G 0 -0.0314028
68 A 177 G 0 0.00972835
68 A 178 V 0 -0.0263906
68 A 179 S 0 -0.0910997
68 A 180 E 0 -0.0597664
68 A 181 V 0 -0.0650545
68 A 182 V 0 -0.0476954
68 A 183 D 0 -0.0251653
68 A 184 L 0 -0.0465371
68 A 185 S 0 0.00960541
68 A 186 Q 0 -0.0525996
68 A 187 V 0 -0.126668
68 A 188 S 0 -0.0240607
68 A 189 Q 0 -0.0418564
68 A 190 Q 0 -0.0486942
68 A 191 M 0 -0.049517
68 A 192 L 0 -0.0342574
68 A 193 A 0 -0.0789681
68 A 194 K 0 -0.0717065
68 A 195 I 0 -0.0312191
68 A 196 S 0 -0.0837677
69 E 70 D 0 0.146987
69 E 71 G 0 0.129369
69 E 72 E 0 0.325494
69 E 73 R 0 0.0210283
69 E 74 V 0 0.00557875
69 E 75 L 0 0.145161
69 E 76 P 0 0.0580013
69 E 77 G 0 0.0683218
69 E 78 H 0 0.0557371
69 E 79 A 0 -0.0353756
69 E 80 Y 0 0.0711064
69 E 81 I 0 0.0544472
69 E 82 A 0 -0.0323488
69 E 83 P 0 0.0540327
69 E 84 G 0 -0.00170913
69 E 85 D 0 0.015833
69 E 86 K 0 0.102145
69 E 87 H 0 0.019537
69 E 88 M 0 -0.0500557
69 E 89 E 0 0.0109804
69 E 90 L 0 -0.0910772
69 E 91 A 0 0.0874111
69 E 92 R 0 0.0253401
69 E 93 S 0 -0.0210807
69 E 94 G 0 0.077908
69 E 95 A 0 0.0655543
69 E 96 N 0 0.0938991
69 E 97 Y 0 -0.00425328
69 E 98 Q 0 0.0360159
69 E 99 I 0 -0.00247782
69 E 100 K 0 -0.0168377
69 E 101 I 0 0.0321424
69 E 102 H 0 0.0458029
69 E 103 D 0 -0.0219536
69 E 104 G 0 0.000646367
69 E 105 P 0 0.0150753
69 E 106 P 0 0.00695218
69 E 107 V 0 0.101802
69 E 108 N 0 0.0161508
69 E 109 R 0 -0.0298044
69 E 110 H 0 -0.0118522
69 E 111 R 0 0.00877667
69 E 112 P 0 -0.032231
69 E 113 S 0 -0.015905
69 E 114 V 0 -0.0216134
69 E 115 D 0 -0.0909467
69 E 116 V 0 -0.0730948
69 E 117 L 0 -0.0751503
69 E 118 F 0 0.0172709
69 E 119 H 0 -0.0564902
69 E 120 S 0 -0.0208944
69 E 121 V 0 -0.0141046
69 E 122 A 0 0.0993655
69 E 123 K 0 0.0390394
69 E 124 H 0 0.0102815
69 E 125 A 0 -0.0195008
69 E 126 G 0 -0.0377157
69 E 127 R 0 0.00634465
69 E 128 N 0 -0.0485236
69 E 129 A 0 0.0344496
69 E 130 V 0 -0.017419
69 E 131 G 0 -0.076751
69 E 132 V 0 -0.0290455
69 E 133 I 0 -0.0725506
69 E 134 L 0 -0.0865515
69 E 135 T 0 -0.0266143
69 E 136 G 0 -0.0254289
69 E 137 M 0 -0.0376337
69 E 138 G 0 -0.0476993
69 E 139 N 0 -0.05237
69 E 140 D 0 -0.0551186
69 E 141 G 0 -0.0571757
69 E 142 A 0 -0.0691826
69 E 143 A 0 -0.0287081
69 E 144 G 0 -0.0389178
69 E 145 M 0 -0.0324949
69 E 146 L 0 0.0716273
69 E 147 A 0 -0.0421225
69 E 148 M 0 0.00918987
69 E 149 Y 0 0.00310336
69 E 150 Q 0 0.0116059
69 E 151 A 0 0.0179659
69 E 152 G 0 -0.0485865
69 E 153 A 0 0.0168376
69 E 154 W 0 0.0354169
69 E 155 T 0 -0.124904
69 E 156 I 0 -0.0730561
69 E 157 A 0 -0.0686706
69 E 158 Q 0 -0.132969
69 E 159 N 0 -0.0675781
69 E 160 E 0 0.0621812
69 E 161 A 0 -0.00936357
69 E 162 S 0 -0.0194206
69 E 163 C 0 -0.0870981
69 E 164 V 0 -0.0238282
69 E 165 V 0 -0.00396203
69 E 166 F 0 -0.0714391
69 E 167 G 0 -0.0698931
69 E 168 M 0 -0.0425835
69 E 169 P 0 -0.0736802
69 E 170 R 0 0.0398128
69 E 171 E 0 -0.0148281
69 E 172 A 0 -0.0917504
69 E 173 I 0 0.0467814
69 E 174 N 0 0.0635059
69 E 175 M 0 0.00742948
69 E 176 G 0 -0.0145905
69 E 177 G 0 -0.0254742
69 E 178 V 0 -0.0655459
69 E 179 S 0 0.0490343
69 E 180 E 0 0.0425967
69 E 181 V 0 -0.034603
69 E 182 V 0 -0.0124603
69 E 183 D 0 -0.0353875
69 E 184 L 0 -0.0466741
69 E 185 S 0 -0.0223178
69 E 186 Q 0 0.0161993
69 E 187 V 0 -0.0504804
69 E 188 S 0 0.000936582
69 E 189 Q 0 0.0247592
69 E 190 Q 0 0.000893528
69 E 191 M 0 -0.0738656
69 E 192 L 0 0.100062
69 E 193 A 0 -0.056703
69 E 194 K 0 0.0295092
69 E 195 I 0 -0.0306443
69 E 196 S 0 0.0445364
70 D 71 G 0 0.33677
70 D 72 E 0 0.238116
70 D 73 R 0 0.0775284
70 D 74 V 0 -0.0293561
70 D 75 L 0 0.0590528
70 D 76 P 0 0.00600773
70 D 77 G 0 -0.0765797
70 D 78 H 0 0.0116915
70 D 79 A 0 -0.0377368
70 D 80 Y 0 0.0271593
70 D 81 I 0 -0.0210101
70 D 82 A 0 0.0263691
70 D 83 P 0 0.0201137
70 D 84 G 0 -0.0588852
70 D 85 D 0 -0.0753256
70 D 86 K 0 0.0535927
70 D 87 H 0 0.0736232
70 D 88 M 0 0.0809151
70 D 89 E 0 0.0592971
70 D 90 L 0 -0.0562802
70 D 91 A 0 0.125491
70 D 92 R 0 -0.0477298
70 D 93 S 0 0.0341807
70 D 94 G 0 -0.0194336
70 D 95 A 0 -0.0287148
70 D 96 N 0 0.102119
70 D 97 Y 0 -0.0357295
70 D 98 Q 0 0.07415
70 D 99 I 0 0.0379539
70 D 100 K 0 0.649516
70 D 101 I 0 0.202083
70 D 102 H 0 0.168783
70 D 103 D 0 -0.0395974
70 D 104 G 0 -0.0126811
70 D 105 P 0 0.0179365
70 D 106 P 0 0.00927309
70 D 107 V 0 0.0728984
70 D 108 N 0 -0.074089
70 D 109 R 0 -0.0824083
70 D 110 H 0 0.00913597
70 D 111 R 0 0.0434181
70 D 112 P 0 -0.0153201
70 D 113 S 0 -0.0689938
70 D 114 V 0 -0.00455789
70 D 115 D 0 0.00597178
70 D 116 V 0 -0.003747
70 D 117 L 0 -0.0425849
70 D 118 F 0 0.000160068
70 D 119 H 0 -0.0670119
70 D 120 S 0 0.0288219
70 D 121 V 0 0.0323386
70 D 122 A 0 0.0287433
70 D 123 K 0 0.0236125
70 D 124 H 0 0.0507116
70 D 125 A 0 -0.027112
70 D 126 G 0 -0.00415353
70 D 127 R 0 -0.00986721
70 D 128 N 0 -0.0042871
70 D 129 A 0 0.0404801
70 D 130 V 0 -0.065158
70 D 131 G 0 -0.000428258
70 D 132 V 0 -0.00184972
70 D 133 I 0 -0.0304103
70 D 134 L 0 -0.0840694
70 D 135 T 0 -0.098138
70 D 136 G 0 -0.0384883
70 D 137 M 0 -0.0281706
70 D 138 G 0 -0.00697973
70 D 139 N 0 5.1353e-05
70 D 140 D 0 -0.0218069
70 D 141 G 0 -0.025235
70 D 142 A 0 -0.148652
70 D 143 A 0 0.0306222
70 D 144 G 0 -0.0123378
70 D 145 M 0 0.010251
70 D 146 L 0 -0.0617303
70 D 147 A 0 0.00154669
70 D 148 M 0 -0.0494614
70 D 149 Y 0 0.0174335
70 D 150 Q 0 0.0482339
70 D 151 A 0 -0.00947135
70 D 152 G 0 -0.0146053
70 D 153 A 0 -0.0249701
70 D 154 W 0 0.038695
70 D 155 T 0 -0.0036562
70 D 156 I 0 -0.0518498
70 D 157 A 0 0.0223447
70 D 158 Q 0 -0.0851025
70 D 159 N 0 -0.0288687
70 D 160 E 0 -0.0644827
70 D 161 A 0 -0.0431095
70 D 162 S 0 -0.088611
70 D 163 C 0 -0.00870142
70 D 164 V 0 -0.0920542
70 D 165 V 0 -0.110696
70 D 166 F 0 0.0072243
70 D 167 G 0 -0.0222378
70 D 168 M 0 -0.0384996
70 D 169 P 0 -0.0217969
70 D 170 R 0 -0.0833665
70 D 171 E 0 -0.0162372
70 D 172 A 0 -0.0730354
70 D 173 I 0 -0.0565231
70 D 174 N 0 -0.0419866
70 D 175 M 0 -0.029984
70 D 176 G 0 -0.00338888
70 D 177 G 0 -0.0486143
70 D 178 V 0 -0.105184
70 D 179 S 0 -0.00508455
70 D 180 E 0 -0.0361153
70 D 181 V 0 -0.0519059
70 D 182 V 0 0.0566119
70 D 183 D 0 -0.0623738
70 D 184 L 0 -0.028732
70 D 185 S 0 0.0230959
70 D 186 Q 0 0.0658205
70 D 187 V 0 0.00435699
70 D 188 S 0 -0.0319519
70 D 189 Q 0 -0.0103702
70 D 190 Q 0 -0.0341238
70 D 191 M 0 0.0580034
70 D 192 L 0 0.0481533
70 D 193 A 0 -0.0611495
70 D 194 K 0 0.0282538
70 D 195 I 0 -0.0757566
70 D 196 S 0 -0.00390487
71 G 72 E 0 0.158809
71 G 73 R 0 0.0441165
71 G 74 V 0 0.14152
71 G 75 L 0 -0.0274969
71 G 76 P 0 0.0258682
71 G 77 G 0 -0.00688418
71 G 78 H 0 -0.00206137
71 G 79 A 0 0.00254126
71 G 80 Y 0 0.00686681
71 G 81 I 0 0.0326194
71 G 82 A 0 -0.00146675
71 G 83 P 0 0.0278533
71 G 84 G 0 0.0557383
71 G 85 D 0 -0.0110907
71 G 86 K 0 0.0735839
71 G 87 H 0 0.0218347
71 G 88 M 0 -0.0860866
71 G 89 E 0 0.0431944
71 G 90 L 0 0.0671
71 G 91 A 0 0.048903
71 G 92 R 0 -0.0377167
71 G 93 S 0 -0.0364318
71 G 94 G 0 0.044782
71 G 95 A 0 -0.0806379
71 G 96 N 0 -0.0230197
71 G 97 Y 0 -0.0391774
71 G 98 Q 0 0.186613
71 G 99 I 0 -0.0161557
71 G 100 K 0 0.152124
71 G 101 I 0 0.0183061
71 G 102 H 0 -0.00944365
71 G 103 D 0 0.0196392
71 G 104 G 0 0.0450392
71 G 105 P 0 0.058611
71 G 106 P 0 -0.0488931
71 G 107 V 0 0.0425939
71 G 108 N 0 -0.0267498
71 G 109 R 0 -0.0123757
71 G 110 H 0 -0.022809
71 G 111 R 0 0.0226411
71 G 112 P 0 0.00567061
71 G 113 S 0 -0.00963192
71 G 114 V 0 -0.0169543
71 G 115 D 0 0.0714035
71 G 116 V 0 -0.0177522
71 G 117 L 0 -0.0817144
71 G 118 F 0 -0.00414739
71 G 119 H 0 -0.0352432
71 G 120 S 0 0.0725046
71 G 121 V 0 -0.0181895
71 G 122 A 0 -0.0279947
71 G 123 K 0 0.0145687
71 G 124 H 0 -0.0220834
71 G 125 A 0 0.0426826
71 G 126 G 0 -0.0631205
71 G 127 R 0 -0.0369091
71 G 128 N 0 0.0310571
71 G 129 A 0 -0.0906361
71 G 130 V 0 -0.0416351
71 G 131 G 0 -0.0216838
71 G 132 V 0 -0.0313132
71 G 133 I 0 0.0145157
71 G 134 L 0 0.00166514
71 G 135 T 0 -0.0137194
71 G 136 G 0 -0.0377678
71 G 137 M 0 0.0333737
71 G 138 G 0 0.0330301
71 G 139 N 0 -0.0661707
71 G 140 D 0 0.00171301
71 G 141 G 0 -0.0403071
71 G 142 A 0 -0.0386325
71 G 143 A 0 -0.0598311
71 G 144 G 0 -0.0356942
71 G 145 M 0 -0.0122484
71 G 146 L 0 -0.000843522
71 G 147 A 0 -0.0157419
71 G 148 M 0 -0.0386061
71 G 149 Y 0 -0.00386043
71 G 150 Q 0 0.035604
71 G 151 A 0 -0.062954
71 G 152 G 0 -0.0387513
71 G 153 A 0 -0.1166
71 G 154 W 0 -0.0592878
71 G 155 T 0 -0.0526506
71 G 156 I 0 0.0204507
71 G 157 A 0 -0.0443587
71 G 158 Q 0 -0.0283914
71 G 159 N 0 -0.0257026
71 G 160 E 0 -0.0297613
71 G 161 A 0 0.017167
71 G 162 S 0 -0.0476204
71 G 163 C 0 0.00743804
71 G 164 V 0 -0.0754089
71 G 165 V 0 -0.0671369
71 G 166 F 0 0.00291858
71 G 167 G 0 0.0991267
71 G 168 M 0 -0.0539485
71 G 169 P 0 -0.0160746
71 G 170 R 0 -0.0278825
71 G 171 E 0 -0.0239351
71 G 172 A 0 0.0172518
71 G 173 I 0 -0.0641267
71 G 174 N 0 0.0319288
71 G 175 M 0 -0.0490829
71 G 176 G 0 0.0694282
71 G 177 G 0 -0.0198771
71 G 178 V 0 0.017323
71 G 179 S 0 -0.0305132
71 G 180 E 0 0.00237837
71 G 181 V 0 -0.0535745
71 G 182 V 0 0.0199073
71 G 183 D 0 -0.0409958
71 G 184 L 0 0.0816386
71 G 185 S 0 -0.0632284
71 G 186 Q 0 0.029491
71 G 187 V 0 -0.0218293
71 G 188 S 0 -0.0171394
71 G 189 Q 0 -0.00598027
71 G 190 Q 0 0.0167743
71 G 191 M 0 0.00174317
71 G 192 L 0 0.00231228
71 G 193 A 0 -0.0167851
71 G 194 K 0 -0.0220988
71 G 195 I 0 -0.006164
71 G 196 S 0 0.00409415
72 E 73 R 0 0.112799
72 E 74 V 0 0.0971887
72 E 75 L 0 0.268763
72 E 76 P 0 0.0422752
72 E 77 G 0 0.0786471
72 E 78 H 0 0.175557
72 E 79 A 0 0.00959722
72 E 80 Y 0 0.548765
72 E 81 I 0 0.000321525
72 E 82 A 0 0.0405857
72 E 83 P 0 0.172511
72 E 84 G 0 0.00429003
72 E 85 D 0 0.0527476
72 E 86 K 0 -0.0274743
72 E 87 H 0 0.00639237
72 E 88 M 0 0.0325123
72 E 89 E 0 0.0359884
72 E 90 L 0 0.0854955
72 E 91 A 0 0.0645771
72 E 92 R 0 0.012976
72 E 93 S 0 0.0395199
72 E 94 G 0 -0.0244237
72 E 95 A 0 -0.0927322
72 E 96 N 0 -0.00141595
72 E 97 Y 0 0.0213698
72 E 98 Q 0 -0.00107615
72 E 99 I 0 0.168614
72 E 100 K 0 -0.058277
72 E 101 I 0 0.0796978
72 E 102 H 0 -0.0177666
72 E 103 D 0 0.00496651
72 E 104 G 0 -0.020813
72 E 105 P 0 0.00273626
72 E 106 P 0 -0.00554144
72 E 107 V 0 0.00996732
72 E 108 N 0 -0.0395899
72 E 109 R 0 -0.0178707
72 E 110 H 0 -0.0231616
72 E 111 R 0 0.0466257
72 E 112 P 0 0.0772371
72 E 113 S 0 0.00558811
72 E 114 V 0 -0.110053
72 E 115 D 0 0.0019926
72 E 116 V 0 -0.0760492
72 E 117 L 0 0.0238755
72 E 118 F 0 -0.0549207
72 E 119 H 0 -0.0139484
72 E 120 S 0 0.00367146
72 E 121 V 0 -0.0431334
72 E 122 A 0 -0.0493813
72 E 123 K 0 0.00644207
72 E 124 H 0 0.0285134
72 E 125 A 0 -0.0635619
72 E 126 G 0 -0.0338075
72 E 127 R 0 0.077619
72 E 128 N 0 0.0654447
72 E 129 A 0 -0.0432678
72 E 130 V 0 -0.0441523
72 E 131 G 0 -0.0402116
72 E 132 V 0 -0.0821524
72 E 133 I 0 -0.027327
72 E 134 L 0 -0.0788648
72 E 135 T 0 -0.0528312
72 E 136 G 0 -0.0146205
72 E 137 M 0 -0.0545527
72 E 138 G 0 -0.0502127
72 E 139 N 0 -0.0405638
72 E 140 D 0 -0.0416041
72 E 141 G 0 -0.0228132
72 E 142 A 0 -0.0443524
72 E 143 A 0 -0.0548319
72 E 144 G 0 -0.0208946
72 E 145 M 0 -0.0187436
72 E 146 L 0 -0.0458911
72 E 147 A 0 -0.0440717
72 E 148 M 0 -0.039589
72 E 149 Y 0 -0.0269351
72 E 150 Q 0 -0.109652
72 E 151 A 0 0.0190622
72 E 152 G 0 -0.029557
72 E 153 A 0 -0.0510892
72 E 154 W 0 -0.0402548
72 E 155 T 0 -0.00673557
72 E 156 I 0 0.0410962
72 E 157 A 0 -0.0496822
72 E 158 Q 0 -0.0815762
72 E 159 N 0 0.0437081
72 E 160 E 0 -0.0170617
72 E 161 A 0 0.0118939
72 E 162 S 0 -0.0700498
72 E 163 C 0 -0.0533689
72 E 164 V 0 -0.0537324
72 E 165 V 0 0.0125262
72 E 166 F 0 -0.00354823
72 E 167 G 0 0.0212237
72 E 168 M 0 -0.0328824
72 E 169 P 0 -0.0249814
72 E 170 R 0 0.0357496
72 E 171 E 0 -0.00376942
72 E 172 A 0 -0.0849434
72 E 173 I 0 -0.0783199
72 E 174 N 0 -0.0243843
72 E 175 M 0 -0.0650503
72 E 176 G 0 -0.0775432
72 E 177 G 0 -0.0387701
72 E 178 V 0 -0.0781173
72 E 179 S 0 -0.0812265
72 E 180 E 0 -0.010332
72 E 181 V 0 -0.00687369
72 E 182 V 0 -0.0800595
72 E 183 D 0 -0.0560397
72 E 184 L 0 -0.0224443
72 E 185 S 0 -0.0789356
72 E 186 Q 0 0.0717749
72 E 187 V 0 -0.11695
72 E 188 S 0 -0.0587648
72 E 189 Q 0 0.0415416
72 E 190 Q 0 0.0711449
72 E 191 M 0 -0.0648025
72 E 192 L 0 -0.0129095
72 E 193 A 0 0.0136339
72 E 194 K 0 -0.0811064
72 E 195 I 0 -0.0584502
72 E 196 S 0 0.0375472
73 R 74 V 0 0.118223
73 R 75 L 0 0.461994
73 R 76 P 0 0.114223
73 R 77 G 0 -0.0359084
73 R 78 H 0 0.0650425
73 R 79 A 0 -0.0355045
73 R 80 Y 0 -0.00212241
73 R 81 I 0 -0.109216
73 R 82 A 0 -0.0457139
73 R 83 P 0 -0.0311516
73 R 84 G 0 -0.0238651
73 R 85 D 0 0.100355
73 R 86 K 0 -0.0026157
73 R 87 H 0 -0.0244898
73 R 88 M 0 0.00522611
73 R 89 E 0 0.0139682
73 R 90 L 0 -0.061762
73 R 91 A 0 0.0375249
73 R 92 R 0 0.158295
73 R 93 S 0 0.144521
73 R 94 G 0 -0.0263932
73 R 95 A 0 0.0991011
73 R 96 N 0 0.350654
73 R 97 Y 0 0.0247585
73 R 98 Q 0 0.269352
73 R 99 I 0 0.0125911
73 R 100 K 0 0.0336933
73 R 101 I 0 0.0865429
73 R 102 H 0 0.00929054
73 R 103 D 0 -0.0266328
73 R 104 G 0 -0.0597985
73 R 105 P 0 0.0604807
73 R 106 P 0 0.0523269
73 R 107 V 0 -0.0386549
73 R 108 N 0 0.0477067
73 R 109 R 0 -0.043719
73 R 110 H 0 -0.0851588
73 R 111 R 0 0.0211047
73 R 112 P 0 -0.00514351
73 R 113 S 0 -0.026853
73 R 114 V 0 -0.0285693
73 R 115 D 0 -0.0833084
73 R 116 V 0 -0.0263725
73 R 117 L 0 -0.10775
73 R 118 F 0 -0.111325
73 R 119 H 0 -0.00204144
73 R 120 S 0 0.0243217
73 R 121 V 0 -0.0321694
73 R 122 A 0 0.0643282
73 R 123 K 0 0.013197
73 R 124 H 0 0.123559
73 R 125 A 0 0.00295755
73 R 126 G 0 -0.0464552
73 R 127 R 0 -0.067388
73 R 128 N 0 0.0209079
73 R 129 A 0 -0.0628853
73 R 130 V 0 -0.0139659
73 R 131 G 0 -0.026632
73 R 132 V 0 0.00196299
73 R 133 I 0 -0.114839
73 R 134 L 0 -0.0867915
73 R 135 T 0 -0.110976
73 R 136 G 0 -0.0569559
73 R 137 M 0 -0.0443539
73 R 138 G 0 -0.0782068
73 R 139 N 0 0.0379906
73 R 140 D 0 -0.0601556
73 R 141 G 0 -0.0573212
73 R 142 A 0 -0.0621356
73 R 143 A 0 0.00185126
73 R 144 G 0 -0.00375467
73 R 145 M 0 -0.0531613
73 R 146 L 0 -0.0413778
73 R 147 A 0 -0.0314309
73 R 148 M 0 -0.0903664
73 R 149 Y 0 0.0407085
73 R 150 Q 0 0.0293148
73 R 151 A 0 0.0451555
73 R 152 G 0 -0.0591302
73 R 153 A 0 -0.0407861
73 R 154 W 0 0.0358337
73 R 155 T 0 0.00214724
73 R 156 I 0 -0.0742613
73 R 157 A 0 -0.0238234
73 R 158 Q 0 -0.0282898
73 R 159 N 0 -0.0475361
73 R 160 E 0 -0.0257275
73 R 161 A 0 -0.0385798
73 R 162 S 0 -0.00772711
73 R 163 C 0 -0.0111759
73 R 164 V 0 0.00241545
73 R 165 V 0 -0.139111
73 R 166 F 0 -0.0474324
73 R 167 G 0 -0.0531092
73 R 168 M 0 -0.0642052
73 R 169 P 0 -0.0769421
73 R 170 R 0 0.0130026
73 R 171 E 0 -0.0109044
73 R 172 A 0 -0.0771447
73 R 173 I 0 -0.0277114
73 R 174 N 0 -0.04383
73 R 175 M 0 -0.050782
73 R 176 G 0 0.0313551
73 R 177 G 0 -0.00233487
73 R 178 V 0 -0.0894215
73 R 179 S 0 0.0073788
73 R 180 E 0 0.0233757
73 R 181 V 0 -0.0546057
73 R 182 V 0 -0.0174128
73 R 183 D 0 -0.0189732
73 R 184 L 0 -0.0774679
73 R 185 S 0 0.0630754
73 R 186 Q 0 0.103137
73 R 187 V 0 -0.0542084
73 R 188 S 0 -0.100296
73 R 189 Q 0 0.0706333
73 R 190 Q 0 0.017823
73 R 191 M 0 -0.00863882
73 R 192 L 0 0.136476
73 R 193 A 0 0.0886219
73 R 194 K 0 0.012255
73 R 195 I 0 -0.0206293
73 R 196 S 0 0.0584321
74 V 75 L 0 0.0123897
74 V 76 P 0 0.0228214
74 V 77 G 0 0.0120342
74 V 78 H 0 0.134541
74 V 79 A 0 -0.0129198
74 V 80 Y 0 0.0556335
74 V 81 I 0 0.0484535
74 V 82 A 0 0.109124
74 V 83 P 0 0.0193456
74 V 84 G 0 0.00568923
74 V 85 D 0 -0.0159184
74 V 86 K 0 0.036435
74 V 87 H 0 0.0460269
74 V 88 M 0 0.0159976
74 V 89 E 0 0.0167271
74 V 90 L 0 0.388759
74 V 91 A 0 0.036854
74 V 92 R 0 -0.0495992
74 V 93 S 0 0.0185942
74 V 94 G 0 0.0140922
74 V 95 A 0 0.00808432
74 V 96 N 0 0.0280471
74 V 97 Y 0 0.0230788
74 V 98 Q 0 0.0849041
74 V 99 I 0 0.203214
74 V 100 K 0 0.0564011
74 V 101 I 0 -0.00835329
74 V 102 H 0 -0.0750315
74 V 103 D 0 0.0375942
74 V 104 G 0 0.0398312
74 V 105 P 0 -0.0681323
74 V 106 P 0 -0.0110105
74 V 107 V 0 -0.00867744
74 V 108 N 0 0.0131959
74 V 109 R 0 0.0418072
74 V 110 H 0 0.0425872
74 V 111 R 0 -0.0138961
74 V 112 P 0 0.0614172
74 V 113 S 0 -0.0267806
74 V 114 V 0 -0.037704
74 V 115 D 0 0.0241049
74 V 116 V 0 -0.08293
74 V 117 L 0 -0.0236426
74 V 118 F 0 -0.025037
74 V 119 H 0 -0.0340921
74 V 120 S 0 0.0589229
74 V 121 V 0 -0.022806
74 V 122 A 0 0.0132237
74 V 123 K 0 -0.0303671
74 V 124 H 0 -0.00750765
74 V 125 A 0 0.174901
74 V 126 G 0 -0.0441537
74 V 127 R 0 -0.0248969
74 V 128 N 0 -0.089716
74 V 129 A 0 -0.059061
74 V 130 V 0 0.0341085
74 V 131 G 0 -0.0372423
74 V 132 V 0 -0.0561053
74 V 133 I 0 0.000693483
74 V 134 L 0 -0.037667
74 V 135 T 0 0.0206874
74 V 136 G 0 0.0684209
74 V 137 M 0 0.00626345
74 V 138 G 0 0.009299
74 V 139 N 0 -0.079042
74 V 140 D 0 0.00705437
74 V 141 G 0 0.0695859
74 V 142 A 0 -0.00797166
74 V 143 A 0 -0.0460631
74 V 144 G 0 0.0243189
74 V 145 M 0 -0.0677635
74 V 146 L 0 -0.0947733
74 V 147 A 0 0.0336404
74 V 148 M 0 -0.0924429
74 V 149 Y 0 0.0142145
74 V 150 Q 0 -0.0531523
74 V 151 A 0 -0.0866769
74 V 152 G 0 -0.0198897
74 V 153 A 0 -0.0325524
74 V 154 W 0 -0.0475078
74 V 155 T 0 0.0136869
74 V 156 I 0 -0.0618903
74 V 157 A 0 -0.055845
74 V 158 Q 0 -0.013085
74 V 159 N 0 -0.0235778
74 V 160 E 0 -0.052085
74 V 161 A 0 -0.0560917
74 V 162 S 0 -0.016723
74 V 163 C 0 -0.119669
74 V 164 V 0 -0.0669601
74 V 165 V 0 0.0187176
74 V 166 F 0 -0.024753
74 V 167 G 0 -0.0221068
74 V 168 M 0 0.0177282
74 V 169 P 0 -0.0304309
74 V 170 R 0 -0.0211975
74 V 171 E 0 0.00930107
74 V 172 A 0 -0.0631307
74 V 173 I 0 -0.0733365
74 V 174 N 0 -0.139094
74 V 175 M 0 -0.0466568
74 V 176 G 0 -0.0386661
74 V 177 G 0 -0.0345912
74 V 178 V 0 -0.0755963
74 V 179 S 0 -0.0165214
74 V 180 E 0 -0.0587186
74 V 181 V 0 -0.0499835
74 V 182 V 0 -0.053332
74 V 183 D 0 -0.114984
74 V 184 L 0 -0.0838753
74 V 185 S 0 -0.0726025
74 V 186 Q 0 0.0649874
74 V 187 V 0 -0.114775
74 V 188 S 0 0.0370727
74 V 189 Q 0 -0.00989553
74 V 190 Q 0 -0.102882
74 V 191 M 0 -0.0351518
74 V 192 L 0 -0.0495437
74 V 193 A 0 -0.0372654
74 V 194 K 0 -0.0623706
74 V 195 I 0 0.0466462
74 V 196 S 0 -0.0684308
75 L 76 P 0 0.401665
75 L 77 G 0 0.00928926
75 L 78 H 0 0.605866
75 L 79 A 0 0.0981651
75 L 80 Y 0 0.140459
75 L 81 I 0 0.135394
75 L 82 A 0 -0.0724863
75 L 83 P 0 0.0317718
75 L 84 G 0 -0.0298573
75 L 85 D 0 -0.0443019
75 L 86 K 0 0.0614317
75 L 87 H 0 -0.0341173
75 L 88 M 0 -0.0189221
75 L 89 E 0 0.0245353
75 L 90 L 0 -0.0292886
75 L 91 A 0 0.0206339
75 L 92 R 0 0.0177646
75 L 93 S 0 0.0223647
75 L 94 G 0 0.00922523
75 L 95 A 0 0.0908351
75 L 96 N 0 0.0872129
75 L 97 Y 0 0.0100834
75 L 98 Q 0 0.0776942
75 L 99 I 0 0.0267471
75 L 100 K 0 0.0688568
75 L 101 I 0 -0.0280167
75 L 102 H 0 -0.0189048
75 L 103 D 0 0.010565
75 L 104 G 0 0.0327806
75 L 105 P 0 0.00872437
75 L 106 P 0 -0.0426692
75 L 107 V 0 -0.0197851
75 L 108 N 0 -0.0861399
75 L 109 R 0 -0.0380249
75 L 110 H 0 -0.126298
75 L 111 R 0 0.00196961
75 L 112 P 0 -0.0832374
75 L 113 S 0 -0.0552638
75 L 114 V 0 0.0130542
75 L 115 D 0 0.0199853
75 L 116 V 0 -0.0722362
75 L 117 L 0 -0.0972381
75 L 118 F 0 -0.0624389
75 L 119 H 0 0.0162718
75 L 120 S 0 0.0837003
75 L 121 V 0 -0.038509
75 L 122 A 0 -0.0195821
75 L 123 K 0 0.048244
75 L 124 H 0 -0.0029168
75 L 125 A 0 0.0147889
75 L 126 G 0 0.0140183
75 L 127 R 0 0.0821982
75 L 128 N 0 0.0336625
75 L 129 A 0 0.0323626
75 L 130 V 0 0.0458912
75 L 131 G 0 -0.0503572
75 L 132 V 0 0.0366032
75 L 133 I 0 -0.156023
75 L 134 L 0 -0.04695
75 L 135 T 0 -0.131617
75 L 136 G 0 -0.0512208
75 L 137 M 0 -0.0686308
75 L 138 G 0 -0.145833
75 L 139 N 0 -0.0226572
75 L 140 D 0 -0.0429781
75 L 141 G 0 -0.0457338
75 L 142 A 0 -0.111077
75 L 143 A 0 -0.000782295
75 L 144 G 0 -0.0641294
75 L 145 M 0 -0.0315376
75 L 146 L 0 0.0450357
75 L 147 A 0 0.000907296
75 L 148 M 0 -0.0668554
75 L 149 Y 0 -0.048494
75 L 150 Q 0 0.100736
75 L 151 A 0 0.0394657
75 L 152 G 0 -0.0518279
75 L 153 A 0 0.0307225
75 L 154 W 0 -0.0785159
75 L 155 T 0 -0.0611207
75 L 156 I 0 -0.0654721
75 L 157 A 0 -0.0473859
75 L 158 Q 0 0.00172298
75 L 159 N 0 -0.0275865
75 L 160 E 0 -0.0144419
75 L 161 A 0 0.0291425
75 L 162 S 0 -0.0056383
75 L 163 C 0 -0.0762578
75 L 164 V 0 -0.0480312
75 L 165 V 0 0.0386583
75 L 166 F 0 -0.0560121
75 L 167 G 0 -0.0795948
75 L 168 M 0 -0.076554
75 L 169 P 0 -0.0327067
75 L 170 R 0 -0.00973619
75 L 171 E 0 0.0223745
75 L 172 A 0 -0.0772148
75 L 173 I 0 0.00780547
75 L 174 N 0 0.00997759
75 L 175 M 0 0.0173604
75 L 176 G 0 -0.0250642
75 L 177 G 0 -0.0581946
75 L 178 V 0 -0.108936
75 L 179 S 0 -0.0416491
75 L 180 E 0 0.0402941
75 L 181 V 0 0.0522217
75 L 182 V 0 0.0160684
75 L 183 D 0 0.0697869
75 L 184 L 0 -0.0482944
75 L 185 S 0 0.0223745
75 L 186 Q 0 0.0147046
75 L 187 V 0 -0.00867139
75 L 188 S 0 -0.0521659
75 L 189 Q 0 0.0113946
75 L 190 Q 0 -0.0186242
75 L 191 M 0 -0.140983
75 L 192 L 0 0.0154977
75 L 193 A 0 0.0543186
75 L 194 K 0 -0.0406256
75 L 195 I 0 -0.0390607
75 L 196 S 0 0.0397529
76 P 77 G 0 0.0957189
76 P 78 H 0 0.0891209
76 P 79 A 0 0.0116112
76 P 80 Y 0 0.0588799
76 P 81 I 0 -0.0127386
76 P 82 A 0 -0.00126064
76 P 83 P 0 -0.0304114
76 P 84 G 0 -0.0792764
76 P 85 D 0 0.000335213
76 P 86 K 0 -0.00364338
76 P 87 H 0 -0.0107809
76 P 88 M 0 0.00605792
76 P 89 E 0 0.0551243
76 P 90 L 0 0.00361893
76 P 91 A 0 -0.0343617
76 P 92 R 0 0.0740215
76 P 93 S 0 0.0246862
76 P 94 G 0 0.0402673
76 P 95 A 0 0.0524322
76 P 96 N 0 0.0328345
76 P 97 Y 0 -0.00368778
76 P 98 Q 0 0.0692709
76 P 99 I 0 0.0084776
76 P 100 K 0 0.0260812
76 P 101 I 0 3.96633e-05
76 P 102 H 0 -0.0243016
76 P 103 D 0 0.0699769
76 P 104 G 0 0.0155318
76 P 105 P 0 -0.0332553
76 P 106 P 0 -0.047817
76 P 107 V 0 -0.0445275
76 P 108 N 0 -0.0252402
76 P 109 R 0 0.00202918
76 P 110 H 0 -0.0198029
76 P 111 R 0 -0.0467735
76 P 112 P 0 -0.033765
76 P 113 S 0 -0.0547909
76 P 114 V 0 -0.0229816
76 P 115 D 0 -0.03177
76 P 116 V 0 -0.0218081
76 P 117 L 0 0.00595911
76 P 118 F 0 -0.0792437
76 P 119 H 0 -0.0379506
76 P 120 S 0 -0.0212554
76 P 121 V 0 -0.0215147
76 P 122 A 0 0.0248222
76 P 123 K 0 0.0964211
76 P 124 H 0 -0.0459977
76 P 125 A 0 0.0561021
76 P 126 G 0 0.000314087
76 P 127 R 0 0.0140717
76 P 128 N 0 0.00668443
76 P 129 A 0 0.0513492
76 P 130 V 0 0.0606863
76 P 131 G 0 0.0444709
76 P 132 V 0 -0.00152935
76 P 133 I 0 -0.0517213
76 P 134 L 0 -0.0141347
76 P 135 T 0 -0.0384784
76 P 136 G 0 -0.00584338
76 P 137 M 0 -0.0657143
76 P 138 G 0 -0.0246768
76 P 139 N 0 8.19773e-05
76 P 140 D 0 -0.0347525
76 P 141 G 0 -0.0307576
76 P 142 A 0 -0.0499105
76 P 143 A 0 -0.0398664
76 P 144 G 0 -0.0260162
76 P 145 M 0 -0.0629032
76 P 146 L 0 -0.00710122
76 P 147 A 0 -0.000479001
76 P 148 M 0 -0.0359242
76 P 149 Y 0 0.0456147
76 P 150 Q 0 -0.0199974
76 P 151 A 0 0.0115658
76 P 152 G 0 0.00180989
76 P 153 A 0 -0.019988
76 P 154 W 0 0.0276794
76 P 155 T 0 -0.0389668
76 P 156 I 0 -0.0557947
76 P 157 A 0 -0.0404448
76 P 158 Q 0 -0.00254394
76 P 159 N 0 0.02845
76 P 160 E 0 -0.00296441
76 P 161 A 0 0.0797384
76 P 162 S 0 0.0545185
76 P 163 C 0 -0.0723943
76 P 164 V 0 -0.016038
76 P 165 V 0 -0.00277827
76 P 166 F 0 -0.0461399
76 P 167 G 0 -0.0143669
76 P 168 M 0 -0.0421461
76 P 169 P 0 -0.0463005
76 P 170 R 0 -0.0188628
76 P 171 E 0 0.0151922
76 P 172 A 0 -0.0784785
76 P 173 I 0 0.0419584
76 P 174 N 0 -0.0225593
76 P 175 M 0 -0.0443435
76 P 176 G 0 0.00811305
76 P 177 G 0 -0.0897953
76 P 178 V 0 0.0201755
76 P 179 S 0 -0.0130607
76 P 180 E 0 0.0662931
76 P 181 V 0 0.0492981
76 P 182 V 0 0.00109115
76 P 183 D 0 0.0849415
76 P 184 L 0 0.0149359
76 P 185 S 0 0.0815559
76 P 186 Q 0 0.0344376
76 P 187 V 0 -0.108986
76 P 188 S 0 -0.0064946
76 P 189 Q 0 -0.00632147
76 P 190 Q 0 -0.0364086
76 P 191 M 0 -0.0787637
76 P 192 L 0 0.0742055
76 P 193 A 0 -0.0456117
76 P 194 K 0 -0.0218248
76 P 195 I 0 0.0154172
76 P 196 S 0 0.0784739
77 G 78 H 0 0.139431
77 G 79 A 0 0.0734336
77 G 80 Y 0 0.0475748
77 G 81 I 0 0.0502569
77 G 82 A 0 0.0463222
77 G 83 P 0 -0.00430795
77 G 84 G 0 0.0477742
77 G 85 D 0 0.0184239
77 G 86 K 0 0.0659489
77 G 87 H 0 0.108713
77 G 88 M 0 -0.0458261
77 G 89 E 0 -0.0530466
77 G 90 L 0 -0.0105016
77 G 91 A 0 0.0206278
77 G 92 R 0 -0.0180066
77 G 93 S 0 0.00612197
77 G 94 G 0 0.0102258
77 G 95 A 0 -0.0415805
77 G 96 N 0 -0.0775087
77 G 97 Y 0 -0.0200392
77 G 98 Q 0 0.0379796
77 G 99 I 0 0.00317498
77 G 100 K 0 -0.0447153
77 G 101 I 0 -0.00844374
77 G 102 H 0 -0.0188134
77 G 103 D 0 -0.0273694
77 G 104 G 0 0.00162802
77 G 105 P 0 -0.00457381
77 G 106 P 0 -0.0425005
77 G 107 V 0 -0.0157272
77 G 108 N 0 0.0518674
77 G 109 R 0 0.032423
77 G 110 H 0 0.046873
77 G 111 R 0 -0.0292686
77 G 112 P 0 0.0926983
77 G 113 S 0 0.135326
77 G 114 V 0 -0.0162152
77 G 115 D 0 0.0185952
77 G 116 V 0 0.0210202
77 G 117 L 0 -0.0200696
77 G 118 F 0 0.00550041
77 G 119 H 0 -0.0540778
77 G 120 S 0 -0.00305549
77 G 121 V 0 -0.0158154
77 G 122 A 0 -0.071493
77 G 123 K 0 -0.00767136
77 G 124 H 0 -0.0752105
77 G 125 A 0 -0.0432441
77 G 126 G 0 -0.00910513
77 G 127 R 0 -0.0375818
77 G 128 N 0 0.0332546
77 G 129 A 0 -0.0254584
77 G 130 V 0 -0.0357798
77 G 131 G 0 0.00280009
77 G 132 V 0 -0.0207087
77 G 133 I 0 0.00242736
77 G 134 L 0 -0.0350331
77 G 135 T 0 0.0102663
77 G 136 G 0 0.0298908
77 G 137 M 0 -0.0483661
77 G 138 G 0 -0.0397581
77 G 139 N 0 0.0272737
77 G 140 D 0 0.0163003
77 G 141 G 0 0.0278629
77 G 142 A 0 -0.0506056
77 G 143 A 0 0.00556632
77 G 144 G 0 -0.0488934
77 G 145 M 0 -0.015807
77 G 146 L 0 -0.0634649
77 G 147 A 0 -0.0362776
77 G 148 M 0 -0.0332818
77 G 149 Y 0 0.0402935
77 G 150 Q 0 0.0514834
77 G 151 A 0 0.0609431
77 G 152 G 0 0.0471122
77 G 153 A 0 -0.0716953
77 G 154 W 0 -0.047089
77 G 155 T 0 -0.0734448
77 G 156 I 0 -0.0183168
77 G 157 A 0 -0.0655918
77 G 158 Q 0 -0.0490697
77 G 159 N 0 -0.043621
77 G 160 E 0 -0.0307447
77 G 161 A 0 0.0209325
77 G 162 S 0 0.0130629
77 G 163 C 0 0.0702593
77 G 164 V 0 0.0432594
77 G 165 V 0 -0.00500649
77 G 166 F 0 -0.0131986
77 G 167 G 0 -0.0405662
77 G 168 M 0 0.00481318
77 G 169 P 0 -0.00478291
77 G 170 R 0 -0.0114009
77 G 171 E 0 -0.0542334
77 G 172 A 0 0.0157928
77 G 173 I 0 -0.0652413
77 G 174 N 0 -0.0345205
77 G 175 M 0 -0.0567026
77 G 176 G 0 -0.0407764
77 G 177 G 0 -0.0142207
77 G 178 V 0 -0.0170313
77 G 179 S 0 -0.069243
77 G 180 E 0 -0.0676786
77 G 181 V 0 -0.0884749
77 G 182 V 0 -0.0597033
77 G 183 D 0 -0.0121372
77 G 184 L 0 -0.0385156
77 G 185 S 0 -0.0787106
77 G 186 Q 0 -0.00603332
77 G 187 V 0 -0.0128569
77 G 188 S 0 0.0426879
77 G 189 Q 0 -0.027705
77 G 190 Q 0 -0.0553653
77 G 191 M 0 -0.0198272
77 G 192 L 0 -0.00938854
77 G 193 A 0 -0.112295
77 G 194 K 0 -0.0155667
77 G 195 I 0 -0.0190246
77 G 196 S 0 0.0243329
78 H 79 A 0 0.20494
78 H 80 Y 0 0.678435
78 H 81 I 0 0.0174883
78 H 82 A 0 0.0267783
78 H 83 P 0 0.00958799
78 H 84 G 0 -0.0680179
78 H 85 D 0 -0.0380249
78 H 86 K 0 0.015116
78 H 87 H 0 -0.0410426
78 H 88 M 0 -0.127128
78 H 89 E 0 0.0645232
78 H 90 L 0 0.0396738
78 H 91 A 0 0.0228595
78 H 92 R 0 0.0346887
78 H 93 S 0 0.0173634
78 H 94 G 0 0.0646204
78 H 95 A 0 -0.0334426
78 H 96 N 0 0.0752649
78 H 97 Y 0 0.00864394
78 H 98 Q 0 0.0669274
78 H 99 I 0 -0.0151714
78 H 100 K 0 0.0254537
78 H 101 I 0 -0.0329991
78 H 102 H 0 0.121497
78 H 103 D 0 0.0249906
78 H 104 G 0 -0.0191961
78 H 105 P 0 -0.0523733
78 H 106 P 0 -0.0484337
78 H 107 V 0 -0.0980556
78 H 108 N 0 -0.0324847
78 H 109 R 0 -0.00152964
78 H 110 H 0 -0.0692637
78 H 111 R 0 -0.0763085
78 H 112 P 0 -0.0720598
78 H 113 S 0 0.000701703
78 H 114 V 0 -0.11549
78 H 115 D 0 -0.110379
78 H 116 V 0 -0.0598409
78 H 117 L 0 -0.061466
78 H 118 F 0 -0.0485529
78 H 119 H 0 0.00888572
78 H 120 S 0 -0.0591
78 H 121 V 0 -0.0311286
78 H 122 A 0 -0.069027
78 H 123 K 0 0.016851
78 H 124 H 0 0.0431486
78 H 125 A 0 -0.0526985
78 H 126 G 0 0.00931466
78 H 127 R 0 0.0422833
78 H 128 N 0 0.00451478
78 H 129 A 0 -0.0699438
78 H 130 V 0 -0.0338869
78 H 131 G 0 0.0593676
78 H 132 V 0 -0.0898182
78 H 133 I 0 -0.0633939
78 H 134 L 0 -0.0512842
78 H 135 T 0 -0.0259633
78 H 136 G 0 -0.0634094
78 H 137 M 0 -0.0885395
78 H 138 G 0 -0.0890871
78 H 139 N 0 -0.00520615
78 H 140 D 0 -0.0506079
78 H 141 G 0 -0.0431929
78 H 142 A 0 -0.0784079
78 H 143 A 0 -0.00126171
78 H 144 G 0 -0.0657252
78 H 145 M 0 -0.0395519
78 H 146 L 0 -0.0604705
78 H 147 A 0 0.0647442
78 H 148 M 0 -0.0732252
78 H 149 Y 0 -0.0553055
78 H 150 Q 0 -0.00663318
78 H 151 A 0 0.00344784
78 H 152 G 0 -0.0378804
78 H 153 A 0 -0.0165609
78 H 154 W 0 0.00307576
78 H 155 T 0 -0.0622444
78 H 156 I 0 -0.0395207
78 H 157 A 0 -0.0787695
78 H 158 Q 0 0.0282329
78 H 159 N 0 -0.0467848
78 H 160 E 0 0.0111383
78 H 161 A 0 0.042752
78 H 162 S 0 -0.0255897
78 H 163 C 0 -0.078794
78 H 164 V 0 0.00326493
78 H 165 V 0 -0.0904692
78 H 166 F 0 -0.0591303
78 H 167 G 0 -0.0526303
78 H 168 M 0 -0.0237974
78 H 169 P 0 -0.0718732
78 H 170 R 0 0.0277307
78 H 171 E 0 -0.0258082
78 H 172 A 0 -0.0863572
78 H 173 I 0 0.0658248
78 H 174 N 0 -0.00207936
78 H 175 M 0 -0.0964735
78 H 176 G 0 -0.0741155
78 H 177 G 0 -0.0257638
78 H 178 V 0 -0.0580132
78 H 179 S 0 0.000934528
78 H 180 E 0 0.0395696
78 H 181 V 0 -0.0182159
78 H 182 V 0 0.0280873
78 H 183 D 0 0.054573
78 H 184 L 0 -0.0973397
78 H 185 S 0 0.0606024
78 H 186 Q 0 0.0197022
78 H 187 V 0 -0.0328829
78 H 188 S 0 -0.00274525
78 H 189 Q 0 -0.0390294
78 H 190 Q 0 -0.0307744
78 H 191 M 0 -0.0347933
78 H 192 L 0 0.00388446
78 H 193 A 0 -0.0127599
78 H 194 K 0 0.0122029
78 H 195 I 0 -0.00730076
78 H 196 S 0 -0.0251681
79 A 80 Y 0 0.0497293
79 A 81 I 0 0.0215078
79 A 82 A 0 0.0730699
79 A 83 P 0 0.070649
79 A 84 G 0 0.0403229
79 A 85 D 0 -0.00990677
79 A 86 K 0 0.040334
79 A 87 H 0 -0.0514508
79 A 88 M 0 0.00221745
79 A 89 E 0 0.0229465
79 A 90 L 0 -0.0254264
79 A 91 A 0 -0.100157
79 A 92 R 0 -0.0330662
79 A 93 S 0 -0.0669205
79 A 94 G 0 0.083243
79 A 95 A 0 0.038313
79 A 96 N 0 0.0221933
79 A 97 Y 0 0.000487354
79 A 98 Q 0 -0.0350665
79 A 99 I 0 0.0444684
79 A 100 K 0 -0.0535091
79 A 101 I 0 -0.0239268
79 A 102 H 0 -0.0222385
79 A 103 D 0 0.0346103
79 A 104 G 0 -0.0257496
79 A 105 P 0 -0.0411491
79 A 106 P 0 -0.0327294
79 A 107 V 0 -0.091727
79 A 108 N 0 -0.0571904
79 A 109 R 0 -0.021696
79 A 110 H 0 -0.016738
79 A 111 R 0 0.0818355
79 A 112 P 0 0.0582807
79 A 113 S 0 -0.065885
79 A 114 V 0 0.0231891
79 A 115 D 0 -0.0180637
79 A 116 V 0 -0.0129131
79 A 117 L 0 -0.037162
79 A 118 F 0 0.00262709
79 A 119 H 0 -0.0271726
79 A 120 S 0 0.00648441
79 A 121 V 0 -0.0793748
79 A 122 A 0 0.0147863
79 A 123 K 0 -0.011993
79 A 124 H 0 -0.101611
79 A 125 A 0 -0.0600253
79 A 126 G 0 0.0795941
79 A 127 R 0 -0.0794435
79 A 128 N 0 0.0165582
79 A 129 A 0 -0.0449543
79 A 130 V 0 -0.0781827
79 A 131 G 0 -0.0229732
79 A 132 V 0 -0.0695707
79 A 133 I 0 -0.0654064
79 A 134 L 0 0.0149726
79 A 135 T 0 -0.01231
79 A 136 G 0 0.0314804
79 A 137 M 0 -0.0110676
79 A 138 G 0 0.059281
79 A 139 N 0 -0.132294
79 A 140 D 0 0.00768107
79 A 141 G 0 0.0624226
79 A 142 A 0 -0.0301346
79 A 143 A 0 -0.038599
79 A 144 G 0 -0.0327651
79 A 145 M 0 -0.058906
79 A 146 L 0 -0.0775491
79 A 147 A 0 -0.0430871
79 A 148 M 0 -0.0244064
79 A 149 Y 0 0.013086
79 A 150 Q 0 -0.0531431
79 A 151 A 0 -0.0470315
79 A 152 G 0 -0.0386357
79 A 153 A 0 0.0617335
79 A 154 W 0 -0.0900437
79 A 155 T 0 -0.0365925
79 A 156 I 0 -0.0403307
79 A 157 A 0 -0.0871118
79 A 158 Q 0 -0.0132494
79 A 159 N 0 -0.104086
79 A 160 E 0 -0.0581346
79 A 161 A 0 -0.101609
79 A 162 S 0 0.0963306
79 A 163 C 0 -0.0454624
79 A 164 V 0 -0.108469
79 A 165 V 0 0.00712814
79 A 166 F 0 -0.0421798
79 A 167 G 0 0.00597819
79 A 168 M 0 -0.0143688
79 A 169 P 0 0.0316015
79 A 170 R 0 -0.0291795
79 A 171 E 0 -0.00174767
79 A 172 A 0 -0.0803072
79 A 173 I 0 0.00665556
79 A 174 N 0 -0.0960881
79 A 175 M 0 -0.0830841
79 A 176 G 0 -0.0192109
79 A 177 G 0 -0.0514541
79 A 178 V 0 -0.0682206
79 A 179 S 0 -0.0204927
79 A 180 E 0 -0.0764568
79 A 181 V 0 -0.0474051
79 A 182 V 0 -0.0457904
79 A 183 D 0 -0.0531906
79 A 184 L 0 -0.0918716
79 A 185 S 0 0.0394614
79 A 186 Q 0 -0.0779035
79 A 187 V 0 -0.0159663
79 A 188 S 0 0.0339504
79 A 189 Q 0 -0.0606684
79 A 190 Q 0 0.0120901
79 A 191 M 0 -0.0531854
79 A 192 L 0 -0.0265634
79 A 193 A 0 0.0183812
79 A 194 K 0 -0.0238289
79 A 195 I 0 -0.0219924
79 A 196 S 0 -0.117575
80 Y 81 I 0 0.0385014
80 Y 82 A 0 0.0288515
80 Y 83 P 0 0.0840272
80 Y 84 G 0 0.0789623
80 Y 85 D 0 0.0266729
80 Y 86 K 0 0.00792283
80 Y 87 H 0 -0.0519521
80 Y 88 M 0 0.121267
80 Y 89 E 0 -0.00324005
80 Y 90 L 0 0.0145576
80 Y 91 A 0 -0.0232448
80 Y 92 R 0 0.0164546
80 Y 93 S 0 -0.00395653
80 Y 94 G 0 -0.032015
80 Y 95 A 0 0.0132518
80 Y 96 N 0 0.00346049
80 Y 97 Y 0 0.0038566
80 Y 98 Q 0 -0.0256769
80 Y 99 I 0 0.552403
80 Y 100 K 0 -0.0298088
80 Y 101 I 0 0.0308901
80 Y 102 H 0 -0.00635354
80 Y 103 D 0 -0.0159882
80 Y 104 G 0 0.0137429
80 Y 105 P 0 -0.0780214
80 Y 106 P 0 0.00831386
80 Y 107 V 0 -0.0394964
80 Y 108 N 0 0.0074279
80 Y 109 R 0 -0.0513589
80 Y 110 H 0 -0.0878388
80 Y 111 R 0 0.0891719
80 Y 112 P 0 -0.0845722
80 Y 113 S 0 0.00462989
80 Y 114 V 0 -0.000303094
80 Y 115 D 0 -0.0423076
80 Y 116 V 0 -0.0259109
80 Y 117 L 0 0.00698467
80 Y 118 F 0 -0.0439121
80 Y 119 H 0 0.0906185
80 Y 120 S 0 0.0733864
80 Y 121 V 0 0.0150916
80 Y 122 A 0 -0.0507068
80 Y 123 K 0 -0.0413784
80 Y 124 H 0 -0.0412061
80 Y 125 A 0 0.0603001
80 Y 126 G 0 -0.062911
80 Y 127 R 0 -0.00870376
80 Y 128 N 0 -0.0712867
80 Y 129 A 0 -0.0268091
80 Y 130 V 0 -0.0330224
80 Y 131 G 0 0.0300563
80 Y 132 V 0 -0.0013606
80 Y 133 I 0 -0.0529004
80 Y 134 L 0 -0.0328625
80 Y 135 T 0 0.0534799
80 Y 136 G 0 -0.00789544
80 Y 137 M 0 -0.034298
80 Y 138 G 0 -0.0417564
80 Y 139 N 0 -0.0954202
80 Y 140 D 0 0.00478617
80 Y 141 G 0 0.070214
80 Y 142 A 0 -0.0214522
80 Y 143 A 0 -0.0637872
80 Y 144 G 0 -0.0240631
80 Y 145 M 0 0.0498392
80 Y 146 L 0 -0.0905299
80 Y 147 A 0 0.0257098
80 Y 148 M 0 -0.0169209
80 Y 149 Y 0 -0.037278
80 Y 150 Q 0 -0.062145
80 Y 151 A 0 -0.0676776
80 Y 152 G 0 0.032636
80 Y 153 A 0 -0.0688611
80 Y 154 W 0 0.0193469
80 Y 155 T 0 -0.02921
80 Y 156 I 0 0.00924925
80 Y 157 A 0 0.0220656
80 Y 158 Q 0 -0.049981
80 Y 159 N 0 -0.0101716
80 Y 160 E 0 0.0126318
80 Y 161 A 0 -0.048376
80 Y 162 S 0 -0.0673832
80 Y 163 C 0 -0.0708876
80 Y 164 V 0 0.0505995
80 Y 165 V 0 -0.0423042
80 Y 166 F 0 -0.0390825
80 Y 167 G 0 -0.0348767
80 Y 168 M 0 0.0281265
80 Y 169 P 0 -0.0466243
80 Y 170 R 0 -0.0661703
80 Y 171 E 0 -0.0252522
80 Y 172 A 0 -0.0455088
80 Y 173 I 0 -0.0619766
80 Y 174 N 0 -0.0465952
80 Y 175 M 0 -0.00464686
80 Y 176 G 0 -0.0441951
80 Y 177 G 0 -0.0176365
80 Y 178 V 0 0.00404882
80 Y 179 S 0 -0.0530622
80 Y 180 E 0 -0.0185784
80 Y 181 V 0 -0.0331758
80 Y 182 V 0 -0.0218043
80 Y 183 D 0 -0.0750577
80 Y 184 L 0 -0.0648917
80 Y 185 S 0 -0.0425591
80 Y 186 Q 0 -0.0206433
80 Y 187 V 0 -0.028615
80 Y 188 S 0 0.0224876
80 Y 189 Q 0 -0.0301157
80 Y 190 Q 0 -0.0437485
80 Y 191 M 0 -0.0183145
80 Y 192 L 0 -0.0928545
80 Y 193 A 0 -0.0252383
80 Y 194 K 0 -0.0368537
80 Y 195 I 0 -0.0930419
80 Y 196 S 0 0.00222317
81 I 82 A 0 0.16019
81 I 83 P 0 0.106959
81 I 84 G 0 0.0750384
81 I 85 D 0 0.0148342
81 I 86 K 0 0.025503
81 I 87 H 0 0.106574
81 I 88 M 0 -0.0347771
81 I 89 E 0 -0.0357375
81 I 90 L 0 0.0059746
81 I 91 A 0 -0.0453523
81 I 92 R 0 0.0155006
81 I 93 S 0 -0.0444108
81 I 94 G 0 0.0301313
81 I 95 A 0 0.0845256
81 I 96 N 0 -0.0349329
81 I 97 Y 0 0.0380253
81 I 98 Q 0 -0.0861148
81 I 99 I 0 -0.0370642
81 I 100 K 0 -0.0461925
81 I 101 I 0 0.045904
81 I 102 H 0 -0.00197784
81 I 103 D 0 -0.0725411
81 I 104 G 0 -0.0344578
81 I 105 P 0 -0.00740567
81 I 106 P 0 -0.0124032
81 I 107 V 0 0.0122477
81 I 108 N 0 0.0617489
81 I 109 R 0 -0.030855
81 I 110 H 0 -0.0182452
81 I 111 R 0 0.0547094
81 I 112 P 0 0.0715631
81 I 113 S 0 0.00389349
81 I 114 V 0 -0.0344808
81 I 115 D 0 0.0374648
81 I 116 V 0 -0.13134
81 I 117 L 0 -0.00634487
81 I 118 F 0 -0.0430631
81 I 119 H 0 0.0420571
81 I 120 S 0 -0.000984566
81 I 121 V 0 -0.0125109
81 I 122 A 0 -0.0264862
81 I 123 K 0 -0.0393822
81 I 124 H 0 0.0274276
81 I 125 A 0 -0.033798
81 I 126 G 0 -0.0842809
81 I 127 R 0 -0.0683729
81 I 128 N 0 -0.00273162
81 I 129 A 0 0.0034839
81 I 130 V 0 0.017624
81 I 131 G 0 -0.0365188
81 I 132 V 0 0.0159907
81 I 133 I 0 -0.0233176
81 I 134 L 0 -0.0471337
81 I 135 T 0 -0.0107507
81 I 136 G 0 0.0301057
81 I 137 M 0 -0.0111492
81 I 138 G 0 0.0743005
81 I 139 N 0 0.0523918
81 I 140 D 0 0.0217397
81 I 141 G 0 0.0394597
81 I 142 A 0 -0.024518
81 I 143 A 0 0.00410486
81 I 144 G 0 0.0286832
81 I 145 M 0 -0.0759
81 I 146 L 0 -0.0251689
81 I 147 A 0 -0.0554165
81 I 148 M 0 -0.0748717
81 I 149 Y 0 0.018316
81 I 150 Q 0 -0.0899331
81 I 151 A 0 -0.0116386
81 I 152 G 0 0.0207197
81 I 153 A 0 0.0130007
81 I 154 W 0 -0.0379692
81 I 155 T 0 -0.0475777
81 I 156 I 0 -0.0740497
81 I 157 A 0 -0.0648832
81 I 158 Q 0 -0.0416781
81 I 159 N 0 -0.0151162
81 I 160 E 0 -0.0738928
81 I 161 A 0 -0.0382068
81 I 162 S 0 -0.0100073
81 I 163 C 0 -0.0596752
81 I 164 V 0 0.0693962
81 I 165 V 0 -0.0567002
81 I 166 F 0 0.0427115
81 I 167 G 0 -0.0240394
81 I 168 M 0 -0.000352509
81 I 169 P 0 -0.0194616
81 I 170 R 0 -0.102384
81 I 171 E 0 -0.0738161
81 I 172 A 0 0.0214442
81 I 173 I 0 0.0583829
81 I 174 N 0 0.0521468
81 I 175 M 0 -0.0698804
81 I 176 G 0 -0.016783
81 I 177 G 0 -0.00774892
81 I 178 V 0 -0.00356499
81 I 179 S 0 0.0666158
81 I 180 E 0 -0.0755439
81 I 181 V 0 9.88698e-05
81 I 182 V 0 -0.0281103
81 I 183 D 0 -0.057395
81 I 184 L 0 -0.0875237
81 I 185 S 0 -0.126842
81 I 186 Q 0 -0.00435107
81 I 187 V 0 -0.0950099
81 I 188 S 0 -0.0789914
81 I 189 Q 0 -0.0493329
81 I 190 Q 0 0.0494671
81 I 191 M 0 0.000782346
81 I 192 L 0 -0.0326861
81 I 193 A 0 -0.0384715
81 I 194 K 0 -0.0506248
81 I 195 I 0 -0.0549942
81 I 196 S 0 -0.0343374
82 A 83 P 0 0.240251
82 A 84 G 0 0.104032
82 A 85 D 0 0.0263782
82 A 86 K 0 -0.0097388
82 A 87 H 0 0.169526
82 A 88 M 0 0.23477
82 A 89 E 0 -0.0224413
82 A 90 L 0 0.0900264
82 A 91 A 0 0.0168451
82 A 92 R 0 -0.0545006
82 A 93 S 0 -0.0990006
82 A 94 G 0 -0.0513714
82 A 95 A 0 -0.0794541
82 A 96 N 0 -0.0841321
82 A 97 Y 0 -0.0539161
82 A 98 Q 0 -0.0161602
82 A 99 I 0 0.0871371
82 A 100 K 0 -0.0394161
82 A 101 I 0 0.00233566
82 A 102 H 0 0.0608128
82 A 103 D 0 -0.0132726
82 A 104 G 0 0.0836108
82 A 105 P 0 0.0774672
82 A 106 P 0 -0.00500871
82 A 107 V 0 0.0893346
82 A 108 N 0 -0.00526034
82 A 109 R 0 -0.0319492
82 A 110 H 0 0.0610736
82 A 111 R 0 0.111978
82 A 112 P 0 0.167809
82 A 113 S 0 0.187468
82 A 114 V 0 0.0246602
82 A 115 D 0 -0.00133232
82 A 116 V 0 0.0482612
82 A 117 L 0 0.0429521
82 A 118 F 0 -0.0222293
82 A 119 H 0 0.00177466
82 A 120 S 0 0.0804979
82 A 121 V 0 -0.0208931
82 A 122 A 0 -0.0453007
82 A 123 K 0 -0.0650572
82 A 124 H 0 -0.0611342
82 A 125 A 0 -0.0375398
82 A 126 G 0 -0.047614
82 A 127 R 0 -0.0298418
82 A 128 N 0 -0.0283122
82 A 129 A 0 0.0237213
82 A 130 V 0 0.0429645
82 A 131 G 0 -0.0255367
82 A 132 V 0 0.00639189
82 A 133 I 0 -0.0182014
82 A 134 L 0 -0.0297071
82 A 135 T 0 0.0641548
82 A 136 G 0 0.00983706
82 A 137 M 0 0.016745
82 A 138 G 0 0.00601693
82 A 139 N 0 0.00593874
82 A 140 D 0 0.01171
82 A 141 G 0 0.0332067
82 A 142 A 0 -0.00512944
82 A 143 A 0 -0.0267734
82 A 144 G 0 -0.0357993
82 A 145 M 0 -0.00171225
82 A 146 L 0 -0.0196198
82 A 147 A 0 -0.0152319
82 A 148 M 0 -0.0615121
82 A 149 Y 0 0.0227867
82 A 150 Q 0 0.00219329
82 A 151 A 0 -0.0581762
82 A 152 G 0 -0.0434616
82 A 153 A 0 -0.0784325
82 A 154 W 0 -0.0283561
82 A 155 T 0 -0.0264592
82 A 156 I 0 -0.0107692
82 A 157 A 0 -0.0503798
82 A 158 Q 0 0.0369854
82 A 159 N 0 0.0709142
82 A 160 E 0 -0.00510198
82 A 161 A 0 -0.0441176
82 A 162 S 0 0.0604826
82 A 163 C 0 -0.0113303
82 A 164 V 0 0.0112768
82 A 165 V 0 0.0412012
82 A 166 F 0 -0.0114417
82 A 167 G 0 0.0382704
82 A 168 M 0 0.00624978
82 A 169 P 0 0.00725621
82 A 170 R 0 -0.0256673
82 A 171 E 0 -0.0325047
82 A 172 A 0 -0.0161194
82 A 173 I 0 -0.0989643
82 A 174 N 0 -0.0368944
82 A 175 M 0 -0.0867345
82 A 176 G 0 -0.0706669
82 A 177 G 0 0.0191767
82 A 178 V 0 -0.0583537
82 A 179 S 0 -0.0164622
82 A 180 E 0 -0.0208886
82 A 181 V 0 -0.0628892
82 A 182 V 0 -0.0892423
82 A 183 D 0 -0.0220863
82 A 184 L 0 -0.0709486
82 A 185 S 0 -0.0858238
82 A 186 Q 0 -0.0929485
82 A 187 V 0 0.102137
82 A 188 S 0 -0.00795164
82 A 189 Q 0 -0.0792935
82 A 190 Q 0 -0.00626888
82 A 191 M 0 -0.0573123
82 A 192 L 0 -0.0633851
82 A 193 A 0 -0.00820019
82 A 194 K 0 -0.10392
82 A 195 I 0 -0.0496802
82 A 196 S 0 -0.064168
83 P 84 G 0 0.0874347
83 P 85 D 0 0.0239026
83 P 86 K 0 0.106072
83 P 87 H 0 -0.0450602
83 P 88 M 0 0.0546539
83 P 89 E 0 0.0489788
83 P 90 L 0 -0.0174341
83 P 91 A 0 -0.00106397
83 P 92 R 0 0.00716914
83 P 93 S 0 -0.00998117
83 P 94 G 0 0.0605861
83 P 95 A 0 -0.0334041
83 P 96 N 0 -0.0376948
83 P 97 Y 0 -0.0507601
83 P 98 Q 0 -0.0415162
83 P 99 I 0 0.0498176
83 P 100 K 0 0.00338616
83 P 101 I 0 0.430307
83 P 102 H 0 -0.0103542
83 P 103 D 0 -0.00707706
83 P 104 G 0 0.0169397
83 P 105 P 0 -0.0623369
83 P 106 P 0 -0.0408756
83 P 107 V 0 0.0081267
83 P 108 N 0 0.0164132
83 P 109 R 0 0.00136029
83 P 110 H 0 0.0515815
83 P 111 R 0 0.0188022
83 P 112 P 0 -0.0192994
83 P 113 S 0 -0.0459226
83 P 114 V 0 0.0121387
83 P 115 D 0 -0.00353044
83 P 116 V 0 -0.00620673
83 P 117 L 0 -0.024376
83 P 118 F 0 0.0400549
83 P 119 H 0 -0.0200588
83 P 120 S 0 -0.0353387
83 P 121 V 0 -0.0292735
83 P 122 A 0 0.0925587
83 P 123 K 0 0.00488386
83 P 124 H 0 -0.0225297
83 P 125 A 0 -0.0382454
83 P 126 G 0 -0.0692626
83 P 127 R 0 -0.0603515
83 P 128 N 0 0.0349889
83 P 129 A 0 0.0127627
83 P 130 V 0 0.00204465
83 P 131 G 0 0.00452368
83 P 132 V 0 0.0183885
83 P 133 I 0 0.00992809
83 P 134 L 0 0.0201108
83 P 135 T 0 0.0250238
83 P 136 G 0 -0.03218
83 P 137 M 0 -0.0363948
83 P 138 G 0 0.00147386
83 P 139 N 0 0.00797898
83 P 140 D 0 0.00256047
83 P 141 G 0 0.0315981
83 P 142 A 0 -0.0127434
83 P 143 A 0 -0.00303888
83 P 144 G 0 0.0317842
83 P 145 M 0 -0.0604309
83 P 146 L 0 0.0275968
83 P 147 A 0 -0.0532085
83 P 148 M 0 -0.0512101
83 P 149 Y 0 -0.120782
83 P 150 Q 0 -0.0492238
83 P 151 A 0 -0.0148979
83 P 152 G 0 -0.0471124
83 P 153 A 0 0.0297311
83 P 154 W 0 -0.0288987
83 P 155 T 0 -0.0521892
83 P 156 I 0 0.00482809
83 P 157 A 0 -0.0295826
83 P 158 Q 0 -0.0479873
83 P 159 N 0 -0.0410796
83 P 160 E 0 -0.0248569
83 P 161 A 0 -0.014942
83 P 162 S 0 0.0762898
83 P 163 C 0 -0.0396799
83 P 164 V 0 0.0392233
83 P 165 V 0 -0.0215994
83 P 166 F 0 -0.0473316
83 P 167 G 0 0.00945206
83 P 168 M 0 0.0119054
83 P 169 P 0 -0.00954181
83 P 170 R 0 -0.0548944
83 P 171 E 0 0.0283724
83 P 172 A 0 -0.0352085
83 P 173 I 0 -0.116522
83 P 174 N 0 -0.0425653
83 P 175 M 0 -0.0177842
83 P 176 G 0 -0.0158716
83 P 177 G 0 -0.0151781
83 P 178 V 0 0.010813
83 P 179 S 0 -0.0516901
83 P 180 E 0 -0.00463812
83 P 181 V 0 -0.0172039
83 P 182 V 0 -0.0535991
83 P 183 D 0 -0.0389319
83 P 184 L 0 0.0681287
83 P 185 S 0 0.00910492
83 P 186 Q 0 0.0113153
83 P 187 V 0 -0.0288642
83 P 188 S 0 -0.0172498
83 P 189 Q 0 0.0222172
83 P 190 Q 0 -0.0127198
83 P 191 M 0 -0.0886736
83 P 192 L 0 -0.00626887
83 P 193 A 0 0.0159165
83 P 194 K 0 -0.0921574
83 P 195 I 0 -0.0707858
83 P 196 S 0 -0.039083
84 G 85 D 0 0.101785
84 G 86 K 0 -0.0279076
84 G 87 H 0 0.0479498
84 G 88 M 0 0.0815681
84 G 89 E 0 0.0371101
84 G 90 L 0 0.123905
84 G 91 A 0 -0.0156506
84 G 92 R 0 -0.0243924
84 G 93 S 0 -0.0281594
84 G 94 G 0 0.028171
84 G 95 A 0 -0.00823882
84 G 96 N 0 -0.0433398
84 G 97 Y 0 -0.0905059
84 G 98 Q 0 -0.06018
84 G 99 I 0 0.138042
84 G 100 K 0 -0.0573898
84 G 101 I 0 0.0935519
84 G 102 H 0 -0.0396208
84 G 103 D 0 0.0172127
84 G 104 G 0 0.00575933
84 G 105 P 0 -0.0221086
84 G 106 P 0 -0.027523
84 G 107 V 0 0.00128548
84 G 108 N 0 0.0410474
84 G 109 R 0 0.0896512
84 G 110 H 0 0.0455439
84 G 111 R 0 0.0741153
84 G 112 P 0 6.84926e-05
84 G 113 S 0 0.0281287
84 G 114 V 0 0.0855384
84 G 115 D 0 0.0428192
84 G 116 V 0 0.0352528
84 G 117 L 0 0.0231604
84 G 118 F 0 -0.0282921
84 G 119 H 0 0.0335406
84 G 120 S 0 0.0371977
84 G 121 V 0 0.01509
84 G 122 A 0 0.00720718
84 G 123 K 0 -0.0881248
84 G 124 H 0 -0.0331119
84 G 125 A 0 -0.0735685
84 G 126 G 0 -0.0347973
84 G 127 R 0 -0.0851752
84 G 128 N 0 0.0138229
84 G 129 A 0 -0.0781681
84 G 130 V 0 -0.0862773
84 G 131 G 0 -0.0565413
84 G 132 V 0 -0.0775701
84 G 133 I 0 -0.031868
84 G 134 L 0 0.00982358
84 G 135 T 0 -0.0162412
84 G 136 G 0 0.00667647
84 G 137 M 0 0.0188594
84 G 138 G 0 0.0124124
84 G 139 N 0 -0.0545562
84 G 140 D 0 0.0105974
84 G 141 G 0 -0.00171537
84 G 142 A 0 -0.015244
84 G 143 A 0 -0.0820609
84 G 144 G 0 0.0338308
84 G 145 M 0 0.00546689
84 G 146 L 0 -0.0337163
84 G 147 A 0 -0.0113606
84 G 148 M 0 0.0578177
84 G 149 Y 0 -0.0373134
84 G 150 Q 0 -0.0600438
84 G 151 A 0 -0.0712822
84 G 152 G 0 -0.0133389
84 G 153 A 0 0.061774
84 G 154 W 0 -0.0047547
84 G 155 T 0 -0.0229979
84 G 156 I 0 -0.0303892
84 G 157 A 0 -0.0544768
84 G 158 Q 0 0.0507381
84 G 159 N 0 -0.0502697
84 G 160 E 0 -0.0169331
84 G 161 A 0 0.00573423
84 G 162 S 0 0.0625341
84 G 163 C 0 0.0376756
84 G 164 V 0 0.0646385
84 G 165 V 0 0.0174626
84 G 166 F 0 0.0658347
84 G 167 G 0 0.00766126
84 G 168 M 0 0.0210968
84 G 169 P 0 -0.0306148
84 G 170 R 0 0.00863816
84 G 171 E 0 -0.0163489
84 G 172 A 0 -0.0447306
84 G 173 I 0 -0.0520244
84 G 174 N 0 -0.0556913
84 G 175 M 0 -0.0240176
84 G 176 G 0 0.0399106
84 G 177 G 0 -0.0337809
84 G 178 V 0 -0.0356982
84 G 179 S 0 -0.0443141
84 G 180 E 0 -0.0740683
84 G 181 V 0 -0.0716526
84 G 182 V 0 -0.0823481
84 G 183 D 0 -0.0537443
84 G 184 L 0 -0.0940416
84 G 185 S 0 -0.0926368
84 G 186 Q 0 0.0312943
84 G 187 V 0 -0.0223542
84 G 188 S 0 0.0251728
84 G 189 Q 0 -0.0969269
84 G 190 Q 0 -0.0672281
84 G 191 M 0 -0.014152
84 G 192 L 0 -0.119641
84 G 193 A 0 -0.0733011
84 G 194 K 0 -0.118577
84 G 195 I 0 -0.0803441
84 G 196 S 0 -0.104213
85 D 86 K 0 0.374212
85 D 87 H 0 0.0766627
85 D 88 M 0 0.110204
85 D 89 E 0 0.0254144
85 D 90 L 0 -0.0390069
85 D 91 A 0 -0.0227593
85 D 92 R 0 0.00586057
85 D 93 S 0 0.00336836
85 D 94 G 0 0.0512786
85 D 95 A 0 -0.0384929
85 D 96 N 0 -0.000436219
85 D 97 Y 0 -0.120162
85 D 98 Q 0 -0.0413593
85 D 99 I 0 -0.0300104
85 D 100 K 0 -0.0395395
85 D 101 I 0 -0.00405074
85 D 102 H 0 0.144504
85 D 103 D 0 0.312831
85 D 104 G 0 0.0298042
85 D 105 P 0 0.0347653
85 D 106 P 0 0.260174
85 D 107 V 0 0.0363771
85 D 108 N 0 0.0960687
85 D 109 R 0 -0.0337844
85 D 110 H 0 0.0669094
85 D 111 R 0 0.334579
85 D 112 P 0 0.0383136
85 D 113 S 0 -0.0368919
85 D 114 V 0 -0.0235167
85 D 115 D 0 0.0172581
85 D 116 V 0 0.0401194
85 D 117 L 0 -0.0243066
85 D 118 F 0 0.00398126
85 D 119 H 0 0.0240195
85 D 120 S 0 0.0515671
85 D 121 V 0 -0.0182693
85 D 122 A 0 -0.0354437
85 D 123 K 0 -0.0228306
85 D 124 H 0 -0.0143201
85 D 125 A 0 0.00131776
85 D 126 G 0 -0.0201368
85 D 127 R 0 -0.040976
85 D 128 N 0 -0.0304426
85 D 129 A 0 -0.0185292
85 D 130 V 0 -0.0208555
85 D 131 G 0 0.023107
85 D 132 V 0 -0.0250306
85 D 133 I 0 -0.0753415
85 D 134 L 0 0.00101735
85 D 135 T 0 -0.0913837
85 D 136 G 0 0.00553888
85 D 137 M 0 -0.0388603
85 D 138 G 0 0.0101834
85 D 139 N 0 0.0365265
85 D 140 D 0 0.00427899
85 D 141 G 0 0.00438341
85 D 142 A 0 -0.119757
85 D 143 A 0 0.0367816
85 D 144 G 0 -0.0352073
85 D 145 M 0 -0.112332
85 D 146 L 0 0.0556977
85 D 147 A 0 -0.0278646
85 D 148 M 0 -0.10537
85 D 149 Y 0 -0.054364
85 D 150 Q 0 -0.0158747
85 D 151 A 0 -0.0107986
85 D 152 G 0 -0.036171
85 D 153 A 0 -0.0626298
85 D 154 W 0 -0.0981704
85 D 155 T 0 -0.0282688
85 D 156 I 0 -0.0222076
85 D 157 A 0 -0.0711672
85 D 158 Q 0 -0.0380106
85 D 159 N 0 -0.0116277
85 D 160 E 0 -0.0510111
85 D 161 A 0 -0.0275561
85 D 162 S 0 -0.0602932
85 D 163 C 0 -0.0280544
85 D 164 V 0 -0.00631015
85 D 165 V 0 -0.0206131
85 D 166 F 0 0.00550864
85 D 167 G 0 0.0179812
85 D 168 M 0 0.0364481
85 D 169 P 0 0.0253707
85 D 170 R 0 -0.00686108
85 D 171 E 0 -0.0505382
85 D 172 A 0 -0.0413318
85 D 173 I 0 -0.061872
85 D 174 N 0 -0.0897577
85 D 175 M 0 0.0568357
85 D 176 G 0 0.0155127
85 D 177 G 0 0.00392447
85 D 178 V 0 -0.108129
85 D 179 S 0 -0.0328384
85 D 180 E 0 -0.0764231
85 D 181 V 0 -0.0668668
85 D 182 V 0 -0.0330852
85 D 183 D 0 -0.0368956
85 D 184 L 0 0.00450091
85 D 185 S 0 -0.0222689
85 D 186 Q 0 -0.0263432
85 D 187 V 0 -0.0390533
85 D 188 S 0 -0.0231335
85 D 189 Q 0 0.0413995
85 D 190 Q 0 -0.0475217
85 D 191 M 0 0.0202662
85 D 192 L 0 -0.00550606
85 D 193 A 0 -0.0527666
85 D 194 K 0 -0.0287771
85 D 195 I 0 0.00310226
85 D 196 S 0 -0.0364218
86 K 87 H 0 0.0917489
86 K 88 M 0 0.089322
86 K 89 E 0 0.0840302
86 K 90 L 0 0.0830189
86 K 91 A 0 0.174208
86 K 92 R 0 0.0178219
86 K 93 S 0 0.0550477
86 K 94 G 0 0.00887252
86 K 95 A 0 0.0103762
86 K 96 N 0 0.0408807
86 K 97 Y 0 -0.0405172
86 K 98 Q 0 0.0911315
86 K 99 I 0 0.0237861
86 K 100 K 0 0.0451286
86 K 101 I 0 0.0344849
86 K 102 H 0 0.0552738
86 K 103 D 0 0.773572
86 K 104 G 0 0.0180279
86 K 105 P 0 0.0789343
86 K 106 P 0 -0.0101345
86 K 107 V 0 0.0291785
86 K 108 N 0 0.0366077
86 K 109 R 0 0.0923805
86 K 110 H 0 0.0464311
86 K 111 R 0 0.20285
86 K 112 P 0 0.0169904
86 K 113 S 0 -0.0020923
86 K 114 V 0 0.0243126
86 K 115 D 0 -0.00712513
86 K 116 V 0 -0.0225917
86 K 117 L 0 -0.0240992
86 K 118 F 0 -0.0454814
86 K 119 H 0 0.0897973
86 K 120 S 0 0.00855025
86 K 121 V 0 0.00574054
86 K 122 A 0 -0.00579886
86 K 123 K 0 0.109087
86 K 124 H 0 0.0534965
86 K 125 A 0 -0.00129621
86 K 126 G 0 -0.0125038
86 K 127 R 0 -0.00215566
86 K 128 N 0 -0.0225441
86 K 129 A 0 -0.0403466
86 K 130 V 0 -0.0525664
86 K 131 G 0 -0.00734445
86 K 132 V 0 -0.023442
86 K 133 I 0 -0.10251
86 K 134 L 0 -0.0311177
86 K 135 T 0 -0.0557712
86 K 136 G 0 -0.0538922
86 K 137 M 0 0.0407995
86 K 138 G 0 -0.012662
86 K 139 N 0 -0.00314826
86 K 140 D 0 -0.0637277
86 K 141 G 0 -0.0479271
86 K 142 A 0 -0.0400909
86 K 143 A 0 0.00444251
86 K 144 G 0 -0.0399656
86 K 145 M 0 -0.0479517
86 K 146 L 0 0.0483566
86 K 147 A 0 -0.0556307
86 K 148 M 0 0.0153528
86 K 149 Y 0 -0.0252511
86 K 150 Q 0 0.0241373
86 K 151 A 0 0.00134124
86 K 152 G 0 -0.0615023
86 K 153 A 0 -0.00735073
86 K 154 W 0 0.0536906
86 K 155 T 0 -0.0946251
86 K 156 I 0 -0.0867398
86 K 157 A 0 -0.0293511
86 K 158 Q 0 -0.131701
86 K 159 N 0 0.00798136
86 K 160 E 0 0.0107604
86 K 161 A 0 0.00562962
86 K 162 S 0 -0.0287868
86 K 163 C 0 -0.0918522
86 K 164 V 0 0.00763681
86 K 165 V 0 -0.0389292
86 K 166 F 0 -0.0580828
86 K 167 G 0 -0.0127607
86 K 168 M 0 -0.083893
86 K 169 P 0 -0.0476615
86 K 170 R 0 -0.0507101
86 K 171 E 0 0.0184664
86 K 172 A 0 -0.0286787
86 K 173 I 0 -0.0244679
86 K 174 N 0 -0.0956037
86 K 175 M 0 -0.0734122
86 K 176 G 0 -0.0761809
86 K 177 G 0 -0.081153
86 K 178 V 0 -0.0754667
86 K 179 S 0 0.0238762
86 K 180 E 0 0.0626136
86 K 181 V 0 0.0155432
86 K 182 V 0 -0.0364004
86 K 183 D 0 -0.0348235
86 K 184 L 0 -0.0328115
86 K 185 S 0 0.0500195
86 K 186 Q 0 -0.00676142
86 K 187 V 0 -0.0266154
86 K 188 S 0 -0.0699244
86 K 189 Q 0 -0.00330108
86 K 190 Q 0 0.00226343
86 K 191 M 0 0.0027058
86 K 192 L 0 -0.0400344
86 K 193 A 0 0.0249202
86 K 194 K 0 0.0220231
86 K 195 I 0 -0.0043022
86 K 196 S 0 0.0805528
87 H 88 M 0 0.226877
87 H 89 E 0 0.139111
87 H 90 L 0 0.00395684
87 H 91 A 0 -0.00385109
87 H 92 R 0 0.000242358
87 H 93 S 0 -0.0136052
87 H 94 G 0 -0.0577917
87 H 95 A 0 -0.171009
87 H 96 N 0 -0.114774
87 H 97 Y 0 -0.0804132
87 H 98 Q 0 0.0239402
87 H 99 I 0 -0.0406988
87 H 100 K 0 -0.0358677
87 H 101 I 0 0.303325
87 H 102 H 0 0.108469
87 H 103 D 0 0.0527524
87 H 104 G 0 0.147814
87 H 105 P 0 0.26897
87 H 106 P 0 0.101613
87 H 107 V 0 0.256092
87 H 108 N 0 0.0630573
87 H 109 R 0 0.140346
87 H 110 H 0 0.190007
87 H 111 R 0 0.385203
87 H 112 P 0 0.207983
87 H 113 S 0 0.247641
87 H 114 V 0 0.0431208
87 H 115 D 0 -0.0778709
87 H 116 V 0 0.239177
87 H 117 L 0 0.0146168
87 H 118 F 0 0.0364841
87 H 119 H 0 0.0202312
87 H 120 S 0 0.00438968
87 H 121 V 0 -0.0197377
87 H 122 A 0 -0.0903958
87 H 123 K 0 -0.0303151
87 H 124 H 0 -0.069332
87 H 125 A 0 -0.0201599
87 H 126 G 0 -0.084924
87 H 127 R 0 -0.0407147
87 H 128 N 0 -0.0430618
87 H 129 A 0 -0.0348107
87 H 130 V 0 0.0483099
87 H 131 G 0 -0.00141008
87 H 132 V 0 0.00584288
87 H 133 I 0 0.00416056
87 H 134 L 0 -0.0511569
87 H 135 T 0 0.003482
87 H 136 G 0 -0.0163236
87 H 137 M 0 0.000205131
87 H 138 G 0 0.0109485
87 H 139 N 0 -0.0326647
87 H 140 D 0 -0.010276
87 H 141 G 0 -0.0385626
87 H 142 A 0 0.0374157
87 H 143 A 0 -0.0873561
87 H 144 G 0 -0.0345656
87 H 145 M 0 -0.00280407
87 H 146 L 0 -0.000929352
87 H 147 A 0 -0.0678671
87 H 148 M 0 0.0001102
87 H 149 Y 0 -0.0214132
87 H 150 Q 0 -0.0331849
87 H 151 A 0 -0.0728749
87 H 152 G 0 0.00141422
87 H 153 A 0 -0.021747
87 H 154 W 0 -0.0889389
87 H 155 T 0 0.0676238
87 H 156 I 0 0.0134797
87 H 157 A 0 0.0398577
87 H 158 Q 0 -0.0368824
87 H 159 N 0 -0.0295549
87 H 160 E 0 -0.0284605
87 H 161 A 0 -0.0137129
87 H 162 S 0 -0.0202965
87 H 163 C 0 -0.0225902
87 H 164 V 0 0.0496106
87 H 165 V 0 0.0524509
87 H 166 F 0 0.0137841
87 H 167 G 0 -0.0129922
87 H 168 M 0 -0.0158754
87 H 169 P 0 -0.00271003
87 H 170 R 0 0.0808036
87 H 171 E 0 -0.0671382
87 H 172 A 0 0.0432787
87 H 173 I 0 -0.0478283
87 H 174 N 0 -0.0616036
87 H 175 M 0 -0.0293772
87 H 176 G 0 -0.0696518
87 H 177 G 0 0.00847848
87 H 178 V 0 -0.0724034
87 H 179 S 0 -0.147945
87 H 180 E 0 -0.0257379
87 H 181 V 0 -0.018644
87 H 182 V 0 -0.0749675
87 H 183 D 0 -0.0492376
87 H 184 L 0 -0.0130081
87 H 185 S 0 -0.0609303
87 H 186 Q 0 -0.0590765
87 H 187 V 0 -0.0210664
87 H 188 S 0 -0.0836979
87 H 189 Q 0 -0.0585863
87 H 190 Q 0 0.0122401
87 H 191 M 0 -0.0405357
87 H 192 L 0 -0.0539427
87 H 193 A 0 -0.0368738
87 H 194 K 0 -0.0610842
87 H 195 I 0 -0.00586643
87 H 196 S 0 -0.00819062
88 M 89 E 0 0.155558
88 M 90 L 0 0.015721
88 M 91 A 0 0.042557
88 M 92 R 0 0.0384943
88 M 93 S 0 -0.0676887
88 M 94 G 0 0.0270286
88 M 95 A 0 -0.0161036
88 M 96 N 0 -0.0549277
88 M 97 Y 0 0.0536038
88 M 98 Q 0 0.0182475
88 M 99 I 0 0.725977
88 M 100 K 0 -0.0800809
88 M 101 I 0 0.0943732
88 M 102 H 0 0.0954066
88 M 103 D 0 0.0251403
88 M 104 G 0 0.0663267
88 M 105 P 0 -0.0158375
88 M 106 P 0 -0.108793
88 M 107 V 0 0.0327871
88 M 108 N 0 0.065201
88 M 109 R 0 -0.0366439
88 M 110 H 0 -0.0623934
88 M 111 R 0 0.016474
88 M 112 P 0 -0.00649492
88 M 113 S 0 -0.0220702
88 M 114 V 0 0.0173862
88 M 115 D 0 0.00525951
88 M 116 V 0 0.103666
88 M 117 L 0 0.0568384
88 M 118 F 0 0.0373109
88 M 119 H 0 0.0698803
88 M 120 S 0 0.00777593
88 M 121 V 0 0.0389604
88 M 122 A 0 -0.0361342
88 M 123 K 0 -0.0472744
88 M 124 H 0 -0.0538754
88 M 125 A 0 0.0242205
88 M 126 G 0 0.00491112
88 M 127 R 0 -0.0900227
88 M 128 N 0 -0.0440491
88 M 129 A 0 -0.0525309
88 M 130 V 0 0.0417455
88 M 131 G 0 0.0274643
88 M 132 V 0 -0.0616888
88 M 133 I 0 -0.051004
88 M 134 L 0 -0.0794247
88 M 135 T 0 0.0196311
88 M 136 G 0 0.0176997
88 M 137 M 0 0.0402845
88 M 138 G 0 -0.0341537
88 M 139 N 0 -0.0459386
88 M 140 D 0 0.00936974
88 M 141 G 0 0.0363587
88 M 142 A 0 -0.0413218
88 M 143 A 0 0.0437091
88 M 144 G 0 0.0480862
88 M 145 M 0 -0.0119281
88 M 146 L 0 -0.0822085
88 M 147 A 0 0.0368267
88 M 148 M 0 -0.00755065
88 M 149 Y 0 -0.0363452
88 M 150 Q 0 -0.00365457
88 M 151 A 0 -0.068795
88 M 152 G 0 0.0597075
88 M 153 A 0 0.00180462
88 M 154 W 0 -0.0046014
88 M 155 T 0 -0.0668575
88 M 156 I 0 -0.0501227
88 M 157 A 0 0.00877044
88 M 158 Q 0 -0.0365676
88 M 159 N 0 -0.034776
88 M 160 E 0 0.0111092
88 M 161 A 0 0.00903651
88 M 162 S 0 -0.0153605
88 M 163 C 0 0.0332547
88 M 164 V 0 -0.011332
88 M 165 V 0 0.049285
88 M 166 F 0 -0.0665994
88 M 167 G 0 -0.0151968
88 M 168 M 0 0.00211604
88 M 169 P 0 0.0449846
88 M 170 R 0 -0.0164013
88 M 171 E 0 -0.0823037
88 M 172 A 0 -0.0245771
88 M 173 I 0 -0.0912044
88 M 174 N 0 -0.00650881
88 M 175 M 0 -0.133387
88 M 176 G 0 -0.049231
88 M 177 G 0 -0.054254
88 M 178 V 0 -0.03051
88 M 179 S 0 0.00403146
88 M 180 E 0 -0.0388011
88 M 181 V 0 -0.0167108
88 M 182 V 0 0.0200991
88 M 183 D 0 0.00526352
88 M 184 L 0 -0.0618208
88 M 185 S 0 -0.0131056
88 M 186 Q 0 -0.0230376
88 M 187 V 0 -0.105113
88 M 188 S 0 -0.000293795
88 M 189 Q 0 -0.102276
88 M 190 Q 0 -0.00124311
88 M 191 M 0 -0.0469977
88 M 192 L 0 -0.0744861
88 M 193 A 0 0.00402447
88 M 194 K 0 -0.0263861
88 M 195 I 0 -0.0684942
88 M 196 S 0 0.00803581
89 E 90 L 0 0.000711333
89 E 91 A 0 0.337761
89 E 92 R 0 0.0124085
89 E 93 S 0 0.0626406
89 E 94 G 0 0.0439404
89 E 95 A 0 -0.0389668
89 E 96 N 0 -0.0151386
89 E 97 Y 0 -0.0207197
89 E 98 Q 0 0.133436
89 E 99 I 0 0.0457713
89 E 100 K 0 0.313439
89 E 101 I 0 0.0809533
89 E 102 H 0 0.458487
89 E 103 D 0 -0.00660835
89 E 104 G 0 0.278372
89 E 105 P 0 -0.0309518
89 E 106 P 0 -0.0548593
89 E 107 V 0 0.0530299
89 E 108 N 0 0.0253595
89 E 109 R 0 0.0809868
89 E 110 H 0 -0.0264434
89 E 111 R 0 0.0805747
89 E 112 P 0 0.05543
89 E 113 S 0 -0.00941542
89 E 114 V 0 -0.0680279
89 E 115 D 0 0.0502542
89 E 116 V 0 0.295099
89 E 117 L 0 0.0771267
89 E 118 F 0 -0.0332161
89 E 119 H 0 0.235315
89 E 120 S 0 0.140963
89 E 121 V 0 -0.0207239
89 E 122 A 0 -0.0145456
89 E 123 K 0 0.192564
89 E 124 H 0 0.0902032
89 E 125 A 0 0.00334718
89 E 126 G 0 -0.0129145
89 E 127 R 0 0.0140328
89 E 128 N 0 0.00362779
89 E 129 A 0 -0.0769862
89 E 130 V 0 -0.038691
89 E 131 G 0 -0.0804537
89 E 132 V 0 -0.0631816
89 E 133 I 0 -0.109979
89 E 134 L 0 -0.0665312
89 E 135 T 0 -0.0577988
89 E 136 G 0 -0.029756
89 E 137 M 0 -0.048619
89 E 138 G 0 -0.019974
89 E 139 N 0 0.0462125
89 E 140 D 0 -0.0561508
89 E 141 G 0 -0.0365496
89 E 142 A 0 0.0118556
89 E 143 A 0 -0.0172771
89 E 144 G 0 -0.0259711
89 E 145 M 0 -0.00139002
89 E 146 L 0 -0.0284061
89 E 147 A 0 0.0420953
89 E 148 M 0 -0.146322
89 E 149 Y 0 -0.0709802
89 E 150 Q 0 0.037729
89 E 151 A 0 -0.0157606
89 E 152 G 0 -0.0510153
89 E 153 A 0 -0.0202153
89 E 154 W 0 0.0100497
89 E 155 T 0 -0.0671887
89 E 156 I 0 -0.0609254
89 E 157 A 0 -0.104459
89 E 158 Q 0 -0.0744477
89 E 159 N 0 -0.109726
89 E 160 E 0 -0.0524124
89 E 161 A 0 0.0012384
89 E 162 S 0 -0.0429324
89 E 163 C 0 -0.0369091
89 E 164 V 0 -0.0240413
89 E 165 V 0 -0.100066
89 E 166 F 0 -0.022297
89 E 167 G 0 -0.0879956
89 E 168 M 0 -0.0975182
89 E 169 P 0 -0.0617026
89 E 170 R 0 -0.0849169
89 E 171 E 0 -0.0172017
89 E 172 A 0 -0.0474291
89 E 173 I 0 0.0108841
89 E 174 N 0 0.048034
89 E 175 M 0 -0.00340966
89 E 176 G 0 0.0571883
89 E 177 G 0 0.036474
89 E 178 V 0 -0.01146
89 E 179 S 0 0.0538476
89 E 180 E 0 0.0258183
89 E 181 V 0 -0.0327141
89 E 182 V 0 0.0367652
89 E 183 D 0 -0.0889271
89 E 184 L 0 -0.0252585
89 E 185 S 0 -0.073441
89 E 186 Q 0 -0.0492367
89 E 187 V 0 -0.100034
89 E 188 S 0 -0.00132102
89 E 189 Q 0 0.0327695
89 E 190 Q 0 -0.0411512
89 E 191 M 0 0.0170439
89 E 192 L 0 0.0163866
89 E 193 A 0 -0.111811
89 E 194 K 0 0.059349
89 E 195 I 0 -0.0221716
89 E 196 S 0 -0.0638802
90 L 91 A 0 0.0583945
90 L 92 R 0 0.0429516
90 L 93 S 0 0.0355709
90 L 94 G 0 0.0229866
90 L 95 A 0 -0.0151666
90 L 96 N 0 0.053232
90 L 97 Y 0 0.268657
90 L 98 Q 0 0.00804931
90 L 99 I 0 0.0042631
90 L 100 K 0 0.0569518
90 L 101 I 0 0.0614626
90 L 102 H 0 0.0232605
90 L 103 D 0 0.0471309
90 L 104 G 0 -0.0703024
90 L 105 P 0 0.13303
90 L 106 P 0 0.0751874
90 L 107 V 0 0.0368171
90 L 108 N 0 0.0616817
90 L 109 R 0 0.01285
90 L 110 H 0 0.0421749
90 L 111 R 0 -0.0579141
90 L 112 P 0 0.0332506
90 L 113 S 0 0.0227295
90 L 114 V 0 -0.043134
90 L 115 D 0 -0.0180554
90 L 116 V 0 0.0254039
90 L 117 L 0 0.199008
90 L 118 F 0 -0.04291
90 L 119 H 0 0.0125436
90 L 120 S 0 0.113313
90 L 121 V 0 0.103753
90 L 122 A 0 -0.0366652
90 L 123 K 0 0.0513713
90 L 124 H 0 0.198018
90 L 125 A 0 0.224499
90 L 126 G 0 0.00642616
90 L 127 R 0 -0.0118626
90 L 128 N 0 -0.00757656
90 L 129 A 0 -0.0501182
90 L 130 V 0 -0.0865433
90 L 131 G 0 -0.02154
90 L 132 V 0 0.054096
90 L 133 I 0 -0.0217976
90 L 134 L 0 -0.0589563
90 L 135 T 0 -0.0330039
90 L 136 G 0 0.0262122
90 L 137 M 0 -0.0466014
90 L 138 G 0 -0.00582134
90 L 139 N 0 -0.00852307
90 L 140 D 0 0.0047728
90 L 141 G 0 0.00818801
90 L 142 A 0 0.0235177
90 L 143 A 0 0.0254662
90 L 144 G 0 -0.0033583
90 L 145 M 0 -0.0263939
90 L 146 L 0 -0.0341865
90 L 147 A 0 0.0531052
90 L 148 M 0 -0.0607017
90 L 149 Y 0 -0.0508904
90 L 150 Q 0 0.058923
90 L 151 A 0 0.00187112
90 L 152 G 0 0.0231722
90 L 153 A 0 -0.0193599
90 L 154 W 0 -0.039552
90 L 155 T 0 -0.0492747
90 L 156 I 0 -0.0354879
90 L 157 A 0 -0.0965149
90 L 158 Q 0 0.0108591
90 L 159 N 0 0.0539729
90 L 160 E 0 -0.0780038
90 L 161 A 0 -0.0479563
90 L 162 S 0 -0.00707295
90 L 163 C 0 -0.0895072
90 L 164 V 0 -0.0412076
90 L 165 V 0 -0.0546927
90 L 166 F 0 -0.0934155
90 L 167 G 0 -0.0637808
90 L 168 M 0 0.0274323
90 L 169 P 0 -0.0493582
90 L 170 R 0 -0.11635
90 L 171 E 0 0.0366267
90 L 172 A 0 -0.0763384
90 L 173 I 0 -0.0690596
90 L 174 N 0 -0.0204965
90 L 175 M 0 -0.0650588
90 L 176 G 0 -0.0375631
90 L 177 G 0 -0.0116857
90 L 178 V 0 -0.0824555
90 L 179 S 0 -0.0609108
90 L 180 E 0 -0.0766216
90 L 181 V 0 -0.0590982
90 L 182 V 0 -0.0114142
90 L 183 D 0 0.0694558
90 L 184 L 0 -0.095657
90 L 185 S 0 -0.00917082
90 L 186 Q 0 -0.0567535
90 L 187 V 0 0.00972499
90 L 188 S 0 0.0526307
90 L 189 Q 0 -0.0742628
90 L 190 Q 0 -0.0464824
90 L 191 M 0 -0.070549
90 L 192 L 0 -0.0218556
90 L 193 A 0 -0.0565616
90 L 194 K 0 -0.0846269
90 L 195 I 0 -0.0486782
90 L 196 S 0 -0.0244621
91 A 92 R 0 0.236355
91 A 93 S 0 0.0846426
91 A 94 G 0 0.0677985
91 A 95 A 0 0.0536184
91 A 96 N 0 0.106466
91 A 97 Y 0 0.0161203
91 A 98 Q 0 0.218143
91 A 99 I 0 0.00468894
91 A 100 K 0 0.699312
91 A 101 I 0 0.00122383
91 A 102 H 0 0.104006
91 A 103 D 0 0.00599517
91 A 104 G 0 0.0516555
91 A 105 P 0 -0.00838712
91 A 106 P 0 -0.0492733
91 A 107 V 0 0.0426894
91 A 108 N 0 0.0636926
91 A 109 R 0 -0.0377805
91 A 110 H 0 -0.00489908
91 A 111 R 0 -0.031361
91 A 112 P 0 -0.0271916
91 A 113 S 0 -0.0690485
91 A 114 V 0 -0.0102019
91 A 115 D 0 -0.0281138
91 A 116 V 0 0.00835597
91 A 117 L 0 -0.00210288
91 A 118 F 0 -0.00257608
91 A 119 H 0 0.019614
91 A 120 S 0 -0.0756183
91 A 121 V 0 0.0650072
91 A 122 A 0 -0.0597598
91 A 123 K 0 0.167296
91 A 124 H 0 0.270085
91 A 125 A 0 0.0104057
91 A 126 G 0 0.0487738
91 A 127 R 0 0.0860985
91 A 128 N 0 -0.00641056
91 A 129 A 0 0.00665218
91 A 130 V 0 0.0305658
91 A 131 G 0 -0.058514
91 A 132 V 0 -0.0396989
91 A 133 I 0 -0.0194717
91 A 134 L 0 -0.0406156
91 A 135 T 0 -0.0975824
91 A 136 G 0 -0.0543952
91 A 137 M 0 -0.000664736
91 A 138 G 0 0.00846241
91 A 139 N 0 -0.0371991
91 A 140 D 0 -0.0520194
91 A 141 G 0 -0.0503481
91 A 142 A 0 -0.0271365
91 A 143 A 0 0.0244345
91 A 144 G 0 -0.0264646
91 A 145 M 0 -0.0350756
91 A 146 L 0 -0.0299165
91 A 147 A 0 0.00226344
91 A 148 M 0 -0.0421709
91 A 149 Y 0 -0.0413762
91 A 150 Q 0 0.0844441
91 A 151 A 0 0.0591175
91 A 152 G 0 0.0149989
91 A 153 A 0 -0.00521537
91 A 154 W 0 0.00764619
91 A 155 T 0 -0.0688747
91 A 156 I 0 -0.0169246
91 A 157 A 0 -0.0344559
91 A 158 Q 0 -0.0290495
91 A 159 N 0 -0.0156179
91 A 160 E 0 -0.0217902
91 A 161 A 0 0.00630356
91 A 162 S 0 -0.0468654
91 A 163 C 0 0.0686039
91 A 164 V 0 -0.0404219
91 A 165 V 0 -0.0717975
91 A 166 F 0 -0.11049
91 A 167 G 0 -0.0277334
91 A 168 M 0 -0.100145
91 A 169 P 0 -0.0600061
91 A 170 R 0 -0.047534
91 A 171 E 0 -0.0193262
91 A 172 A 0 -0.0962118
91 A 173 I 0 -0.00722045
91 A 174 N 0 0.0704627
91 A 175 M 0 -0.0340792
91 A 176 G 0 -0.110457
91 A 177 G 0 -0.0671805
91 A 178 V 0 -0.0590652
91 A 179 S 0 -0.00619925
91 A 180 E 0 0.0119753
91 A 181 V 0 -0.0280069
91 A 182 V 0 0.101381
91 A 183 D 0 -0.107995
91 A 184 L 0 0.0565064
91 A 185 S 0 0.048769
91 A 186 Q 0 0.0484317
91 A 187 V 0 0.0460301
91 A 188 S 0 -0.0139991
91 A 189 Q 0 -0.0208511
91 A 190 Q 0 0.0337505
91 A 191 M 0 -0.0560495
91 A 192 L 0 -0.00599688
91 A 193 A 0 -0.0149661
91 A 194 K 0 0.00498485
91 A 195 I 0 -0.0115534
91 A 196 S 0 0.0584153
92 R 93 S 0 0.252163
92 R 94 G 0 0.329695
92 R 95 A 0 0.0879743
92 R 96 N 0 0.0721631
92 R 97 Y 0 0.210698
92 R 98 Q 0 0.229427
92 R 99 I 0 0.0118872
92 R 100 K 0 0.0624924
92 R 101 I 0 -0.0509234
92 R 102 H 0 -0.0546744
92 R 103 D 0 -0.019041
92 R 104 G 0 0.103728
92 R 105 P 0 0.0645373
92 R 106 P 0 0.0454405
92 R 107 V 0 -0.0430392
92 R 108 N 0 -0.060895
92 R 109 R 0 -0.0262343
92 R 110 H 0 -0.0728719
92 R 111 R 0 -0.0167763
92 R 112 P 0 -0.0116294
92 R 113 S 0 -0.0361644
92 R 114 V 0 -0.100209
92 R 115 D 0 0.00300042
92 R 116 V 0 -0.0655614
92 R 117 L 0 0.0783895
92 R 118 F 0 0.0652852
92 R 119 H 0 0.0150508
92 R 120 S 0 -0.0292652
92 R 121 V 0 -0.0500499
92 R 122 A 0 -0.0607674
92 R 123 K 0 0.0834089
92 R 124 H 0 0.0716359
92 R 125 A 0 0.128602
92 R 126 G 0 0.0510278
92 R 127 R 0 0.11027
92 R 128 N 0 0.0278057
92 R 129 A 0 0.0754604
92 R 130 V 0 -0.0133655
92 R 131 G 0 -0.0716466
92 R 132 V 0 -0.065871
92 R 133 I 0 0.0104166
92 R 134 L 0 0.0251274
92 R 135 T 0 -0.0632796
92 R 136 G 0 -0.0495966
92 R 137 M 0 -0.0871872
92 R 138 G 0 -0.0344635
92 R 139 N 0 0.0765586
92 R 140 D 0 -0.0398825
92 R 141 G 0 -0.0573309
92 R 142 A 0 0.0431375
92 R 143 A 0 -0.00906761
92 R 144 G 0 -0.0726959
92 R 145 M 0 -0.0148974
92 R 146 L 0 0.017158
92 R 147 A 0 0.0780236
92 R 148 M 0 0.0492409
92 R 149 Y 0 -0.0279219
92 R 150 Q 0 -0.0690965
92 R 151 A 0 0.0180027
92 R 152 G 0 0.00415705
92 R 153 A 0 0.0149937
92 R 154 W 0 -0.0165976
92 R 155 T 0 -0.0867219
92 R 156 I 0 0.000231146
92 R 157 A 0 -0.0854364
92 R 158 Q 0 -0.0914479
92 R 159 N 0 -0.00404891
92 R 160 E 0 0.00759835
92 R 161 A 0 0.071201
92 R 162 S 0 -0.0786784
92 R 163 C 0 -0.0222749
92 R 164 V 0 -0.0112445
92 R 165 V 0 0.0113339
92 R 166 F 0 -0.0328784
92 R 167 G 0 0.029047
92 R 168 M 0 -0.0540927
92 R 169 P 0 -0.0723039
92 R 170 R 0 -0.0148279
92 R 171 E 0 -0.0235675
92 R 172 A 0 -0.0436074
92 R 173 I 0 0.0973307
92 R 174 N 0 0.0315621
92 R 175 M 0 -0.0381165
92 R 176 G 0 0.0211611
92 R 177 G 0 -0.00841422
92 R 178 V 0 -0.0128892
92 R 179 S 0 -0.0596052
92 R 180 E 0 -0.0423091
92 R 181 V 0 -0.0264174
92 R 182 V 0 -0.0148968
92 R 183 D 0 -0.0570352
92 R 184 L 0 -0.0709111
92 R 185 S 0 0.00349747
92 R 186 Q 0 -0.0102197
92 R 187 V 0 -0.00108536
92 R 188 S 0 -0.00016052
92 R 189 Q 0 0.00426236
92 R 190 Q 0 -0.00621637
92 R 191 M 0 -0.0983169
92 R 192 L 0 0.0259093
92 R 193 A 0 -0.0661292
92 R 194 K 0 -0.00270731
92 R 195 I 0 0.0259174
92 R 196 S 0 -0.0173625
93 S 94 G 0 1.14523
93 S 95 A 0 0.465117
93 S 96 N 0 0.364837
93 S 97 Y 0 0.214094
93 S 98 Q 0 0.271571
93 S 99 I 0 0.11703
93 S 100 K 0 0.0468082
93 S 101 I 0 0.0440646
93 S 102 H 0 -0.000115771
93 S 103 D 0 -0.0213862
93 S 104 G 0 0.0580528
93 S 105 P 0 -0.077642
93 S 106 P 0 0.0201044
93 S 107 V 0 -0.0177212
93 S 108 N 0 0.0244845
93 S 109 R 0 0.00820659
93 S 110 H 0 -0.107335
93 S 111 R 0 -0.04766
93 S 112 P 0 -0.139827
93 S 113 S 0 -0.0374797
93 S 114 V 0 -0.0909021
93 S 115 D 0 -0.0296224
93 S 116 V 0 -0.0401636
93 S 117 L 0 -0.0175791
93 S 118 F 0 -0.0395578
93 S 119 H 0 -0.0018525
93 S 120 S 0 -0.0608704
93 S 121 V 0 0.0160355
93 S 122 A 0 0.0211411
93 S 123 K 0 0.0426861
93 S 124 H 0 0.216915
93 S 125 A 0 0.0531713
93 S 126 G 0 -0.021713
93 S 127 R 0 0.0803583
93 S 128 N 0 0.0822637
93 S 129 A 0 -0.0204223
93 S 130 V 0 1.45116e-06
93 S 131 G 0 -0.038352
93 S 132 V 0 0.0144959
93 S 133 I 0 -0.0870216
93 S 134 L 0 -0.0611766
93 S 135 T 0 -0.0481601
93 S 136 G 0 -0.0742683
93 S 137 M 0 -0.0966086
93 S 138 G 0 -0.0923252
93 S 139 N 0 -0.00172607
93 S 140 D 0 -0.0624667
93 S 141 G 0 -0.0629659
93 S 142 A 0 -0.0699894
93 S 143 A 0 0.0663064
93 S 144 G 0 -0.0396198
93 S 145 M 0 -0.0751746
93 S 146 L 0 -0.0179257
93 S 147 A 0 -0.0115627
93 S 148 M 0 -0.0324467
93 S 149 Y 0 -0.00830029
93 S 150 Q 0 0.0892924
93 S 151 A 0 -0.0473879
93 S 152 G 0 0.0276933
93 S 153 A 0 -0.0239797
93 S 154 W 0 -0.0361576
93 S 155 T 0 -0.0898239
93 S 156 I 0 -0.00993442
93 S 157 A 0 -0.0556913
93 S 158 Q 0 -0.0313774
93 S 159 N 0 -0.0582552
93 S 160 E 0 0.0569442
93 S 161 A 0 -0.0616693
93 S 162 S 0 -0.0602976
93 S 163 C 0 -0.00188948
93 S 164 V 0 -0.101211
93 S 165 V 0 -0.0744981
93 S 166 F 0 -0.0586903
93 S 167 G 0 -0.0520727
93 S 168 M 0 -0.0544061
93 S 169 P 0 -0.025192
93 S 170 R 0 -0.0447798
93 S 171 E 0 -0.0459355
93 S 172 A 0 -0.0672303
93 S 173 I 0 0.0332115
93 S 174 N 0 -0.024281
93 S 175 M 0 -0.0562802
93 S 176 G 0 0.00215862
93 S 177 G 0 0.00581701
93 S 178 V 0 0.00362419
93 S 179 S 0 0.00608307
93 S 180 E 0 -0.025704
93 S 181 V 0 -0.0134674
93 S 182 V 0 0.0639041
93 S 183 D 0 -0.0250296
93 S 184 L 0 -0.0608279
93 S 185 S 0 0.0271275
93 S 186 Q 0 -0.00769889
93 S 187 V 0 -0.118746
93 S 188 S 0 0.0816757
93 S 189 Q 0 0.110179
93 S 190 Q 0 -0.040102
93 S 191 M 0 -0.0269919
93 S 192 L 0 -0.0351087
93 S 193 A 0 -0.0837262
93 S 194 K 0 0.0616921
93 S 195 I 0 -0.0429173
93 S 196 S 0 -0.00871833
94 G 95 A 0 0.668565
94 G 96 N 0 0.395804
94 G 97 Y 0 0.290964
94 G 98 Q 0 0.0562839
94 G 99 I 0 -0.00654398
94 G 100 K 0 0.0599539
94 G 101 I 0 0.0391711
94 G 102 H 0 -0.019358
94 G 103 D 0 0.00955002
94 G 104 G 0 0.0321089
94 G 105 P 0 0.00920973
94 G 106 P 0 -0.0217642
94 G 107 V 0 6.96334e-05
94 G 108 N 0 0.00323834
94 G 109 R 0 -0.0342251
94 G 110 H 0 -0.0383706
94 G 111 R 0 -0.0788067
94 G 112 P 0 -0.122367
94 G 113 S 0 -0.0845835
94 G 114 V 0 0.00866975
94 G 115 D 0 -0.0449758
94 G 116 V 0 -0.0412866
94 G 117 L 0 0.0238332
94 G 118 F 0 -0.0238471
94 G 119 H 0 -0.0407753
94 G 120 S 0 -0.0508443
94 G 121 V 0 -0.0475909
94 G 122 A 0 0.0406984
94 G 123 K 0 -0.0055967
94 G 124 H 0 0.157947
94 G 125 A 0 0.0469211
94 G 126 G 0 0.0557548
94 G 127 R 0 0.0530441
94 G 128 N 0 0.0135252
94 G 129 A 0 0.00240744
94 G 130 V 0 -0.0512846
94 G 131 G 0 -0.0508741
94 G 132 V 0 -0.0340251
94 G 133 I 0 -0.081911
94 G 134 L 0 -0.0117681
94 G 135 T 0 -0.0612338
94 G 136 G 0 -0.0223399
94 G 137 M 0 -0.0589333
94 G 138 G 0 -0.0265483
94 G 139 N 0 0.00116464
94 G 140 D 0 -0.0363175
94 G 141 G 0 -0.00638835
94 G 142 A 0 -0.0750009
94 G 143 A 0 -0.0870547
94 G 144 G 0 -0.00911122
94 G 145 M 0 -0.0813119
94 G 146 L 0 -0.0957644
94 G 147 A 0 0.0546685
94 G 148 M 0 0.0226374
94 G 149 Y 0 0.00704737
94 G 150 Q 0 0.00992149
94 G 151 A 0 -0.0174564
94 G 152 G 0 0.0667243
94 G 153 A 0 0.0313786
94 G 154 W 0 -0.00686298
94 G 155 T 0 -0.0581433
94 G 156 I 0 -0.0567862
94 G 157 A 0 -0.00690919
94 G 158 Q 0 -0.0206922
94 G 159 N 0 -0.0182337
94 G 160 E 0 -0.0129268
94 G 161 A 0 0.0687048
94 G 162 S 0 0.032856
94 G 163 C 0 -0.116334
94 G 164 V 0 -0.0428747
94 G 165 V 0 -0.0863341
94 G 166 F 0 -0.0720941
94 G 167 G 0 -0.0368402
94 G 168 M 0 -0.0336541
94 G 169 P 0 -0.0489992
94 G 170 R 0 -0.0862944
94 G 171 E 0 -0.0172932
94 G 172 A 0 -0.0986372
94 G 173 I 0 -0.0815959
94 G 174 N 0 -0.0576848
94 G 175 M 0 -0.0584773
94 G 176 G 0 -0.0254522
94 G 177 G 0 -0.0975035
94 G 178 V 0 -0.0432029
94 G 179 S 0 -0.0415274
94 G 180 E 0 0.021106
94 G 181 V 0 -0.042237
94 G 182 V 0 -0.0416724
94 G 183 D 0 0.0079108
94 G 184 L 0 -0.0665409
94 G 185 S 0 0.0373136
94 G 186 Q 0 -0.0466761
94 G 187 V 0 -0.0028665
94 G 188 S 0 0.0693097
94 G 189 Q 0 0.0704502
94 G 190 Q 0 -0.0687722
94 G 191 M 0 0.0250197
94 G 192 L 0 -0.0192751
94 G 193 A 0 -0.0315953
94 G 194 K 0 -0.00424662
94 G 195 I 0 -0.0469874
94 G 196 S 0 -0.0355947
95 A 96 N 0 1.19714
95 A 97 Y 0 0.843251
95 A 98 Q 0 0.165958
95 A 99 I 0 0.0803329
95 A 100 K 0 -0.0290646
95 A 101 I 0 -0.0194106
95 A 102 H 0 -0.0236883
95 A 103 D 0 0.0456995
95 A 104 G 0 -0.0608501
95 A 105 P 0 0.000899092
95 A 106 P 0 0.0226382
95 A 107 V 0 -0.0994462
95 A 108 N 0 -0.0720733
95 A 109 R 0 -0.115376
95 A 110 H 0 -0.109343
95 A 111 R 0 -0.0189483
95 A 112 P 0 -0.164471
95 A 113 S 0 -0.0371578
95 A 114 V 0 0.0266563
95 A 115 D 0 -0.00462243
95 A 116 V 0 -0.0915845
95 A 117 L 0 0.0175534
95 A 118 F 0 -0.00988939
95 A 119 H 0 -0.0301373
95 A 120 S 0 0.0369552
95 A 121 V 0 -0.0484081
95 A 122 A 0 0.0428893
95 A 123 K 0 0.0341662
95 A 124 H 0 0.0509175
95 A 125 A 0 0.0237715
95 A 126 G 0 0.0336413
95 A 127 R 0 -0.00508359
95 A 128 N 0 0.0347321
95 A 129 A 0 -0.039105
95 A 130 V 0 -0.0160786
95 A 131 G 0 -0.0393874
95 A 132 V 0 -0.0173684
95 A 133 I 0 0.0170242
95 A 134 L 0 0.0655371
95 A 135 T 0 -0.0116919
95 A 136 G 0 -0.0112599
95 A 137 M 0 -0.172265
95 A 138 G 0 -0.11418
95 A 139 N 0 -0.0182223
95 A 140 D 0 -0.0459818
95 A 141 G 0 -0.0396138
95 A 142 A 0 -0.00162382
95 A 143 A 0 0.0108466
95 A 144 G 0 -0.00950432
95 A 145 M 0 -0.10746
95 A 146 L 0 -0.0546418
95 A 147 A 0 0.0236378
95 A 148 M 0 -0.0517356
95 A 149 Y 0 -0.0551627
95 A 150 Q 0 0.0867598
95 A 151 A 0 0.0634564
95 A 152 G 0 0.0580607
95 A 153 A 0 0.00091071
95 A 154 W 0 -0.00608425
95 A 155 T 0 -0.0729126
95 A 156 I 0 -0.04995
95 A 157 A 0 0.0149262
95 A 158 Q 0 -0.0911995
95 A 159 N 0 -0.104212
95 A 160 E 0 -0.0542481
95 A 161 A 0 0.0459129
95 A 162 S 0 -0.0970229
95 A 163 C 0 0.00245257
95 A 164 V 0 -0.0949156
95 A 165 V 0 -0.169622
95 A 166 F 0 -0.0862738
95 A 167 G 0 -0.142272
95 A 168 M 0 -0.0411946
95 A 169 P 0 -0.0623643
95 A 170 R 0 -0.0852327
95 A 171 E 0 0.00938727
95 A 172 A 0 -0.0413914
95 A 173 I 0 -0.00796508
95 A 174 N 0 -0.00960539
95 A 175 M 0 -0.0114653
95 A 176 G 0 -0.0477188
95 A 177 G 0 -0.0638637
95 A 178 V 0 0.0591249
95 A 179 S 0 0.0481902
95 A 180 E 0 0.0147166
95 A 181 V 0 -0.000644307
95 A 182 V 0 0.0441473
95 A 183 D 0 -0.00705027
95 A 184 L 0 -0.00206323
95 A 185 S 0 0.0146262
95 A 186 Q 0 0.00512726
95 A 187 V 0 -0.0108592
95 A 188 S 0 0.00334685
95 A 189 Q 0 -0.0292037
95 A 190 Q 0 0.0863813
95 A 191 M 0 -0.025176
95 A 192 L 0 0.0416115
95 A 193 A 0 0.0563942
95 A 194 K 0 -0.0035442
95 A 195 I 0 -0.00501363
95 A 196 S 0 0.0200527
96 N 97 Y 0 0.979695
96 N 98 Q 0 0.240036
96 N 99 I 0 0.0516531
96 N 100 K 0 0.0439196
96 N 101 I 0 0.106261
96 N 102 H 0 0.0412248
96 N 103 D 0 -0.0114252
96 N 104 G 0 -0.0570042
96 N 105 P 0 -0.0750693
96 N 106 P 0 -0.0127961
96 N 107 V 0 -0.0925084
96 N 108 N 0 -0.0482248
96 N 109 R 0 -0.104392
96 N 110 H 0 -0.122023
96 N 111 R 0 -0.0939072
96 N 112 P 0 -0.198742
96 N 113 S 0 -0.130673
96 N 114 V 0 -0.0459091
96 N 115 D 0 -0.0659956
96 N 116 V 0 -0.0777849
96 N 117 L 0 -0.000529513
96 N 118 F 0 0.000396706
96 N 119 H 0 0.00221126
96 N 120 S 0 -0.0334627
96 N 121 V 0 -0.0190028
96 N 122 A 0 0.0192464
96 N 123 K 0 -0.0120644
96 N 124 H 0 0.107849
96 N 125 A 0 0.0221319
96 N 126 G 0 -0.019707
96 N 127 R 0 0.0482443
96 N 128 N 0 0.0540908
96 N 129 A 0 0.0531567
96 N 130 V 0 0.0079689
96 N 131 G 0 -0.033081
96 N 132 V 0 0.0362194
96 N 133 I 0 -0.0332682
96 N 134 L 0 0.00110504
96 N 135 T 0 -0.0867525
96 N 136 G 0 -0.0547379
96 N 137 M 0 -0.157603
96 N 138 G 0 -0.105625
96 N 139 N 0 -0.0133861
96 N 140 D 0 -0.0564106
96 N 141 G 0 -0.0536028
96 N 142 A 0 -0.00727753
96 N 143 A 0 0.0836078
96 N 144 G 0 -0.0387499
96 N 145 M 0 -0.00416356
96 N 146 L 0 -0.0444439
96 N 147 A 0 0.0521694
96 N 148 M 0 -0.0880185
96 N 149 Y 0 0.0101956
96 N 150 Q 0 0.0530786
96 N 151 A 0 0.0471061
96 N 152 G 0 0.0477163
96 N 153 A 0 0.0478704
96 N 154 W 0 0.00339562
96 N 155 T 0 -0.0595831
96 N 156 I 0 -0.0250271
96 N 157 A 0 -0.042466
96 N 158 Q 0 -0.0191934
96 N 159 N 0 -0.0818045
96 N 160 E 0 -0.0436518
96 N 161 A 0 -0.0383938
96 N 162 S 0 -0.0403414
96 N 163 C 0 -0.0161461
96 N 164 V 0 -0.0815732
96 N 165 V 0 -0.129101
96 N 166 F 0 -0.114368
96 N 167 G 0 -0.185676
96 N 168 M 0 -0.0710415
96 N 169 P 0 -0.108838
96 N 170 R 0 -0.0824477
96 N 171 E 0 -0.0142007
96 N 172 A 0 -0.0382697
96 N 173 I 0 -0.0152768
96 N 174 N 0 -0.0173487
96 N 175 M 0 -0.0680094
96 N 176 G 0 -0.0822637
96 N 177 G 0 -0.0637325
96 N 178 V 0 -0.0453471
96 N 179 S 0 0.00123087
96 N 180 E 0 0.0987082
96 N 181 V 0 -0.012455
96 N 182 V 0 0.010392
96 N 183 D 0 -0.0118963
96 N 184 L 0 -0.0483684
96 N 185 S 0 0.0743062
96 N 186 Q 0 -0.0475982
96 N 187 V 0 -0.0113629
96 N 188 S 0 0.0204555
96 N 189 Q 0 0.0604859
96 N 190 Q 0 0.0205859
96 N 191 M 0 0.063109
96 N 192 L 0 0.00843015
96 N 193 A 0 -0.0172737
96 N 194 K 0 0.0585293
96 N 195 I 0 -0.0529249
96 N 196 S 0 0.0275337
97 Y 98 Q 0 0.0434194
97 Y 99 I 0 0.209634
97 Y 100 K 0 0.00262056
97 Y 101 I 0 0.0565548
97 Y 102 H 0 0.0299354
97 Y 103 D 0 -0.0485437
97 Y 104 G 0 -0.0166588
97 Y 105 P 0 -0.0530337
97 Y 106 P 0 0.0279833
97 Y 107 V 0 -0.025151
97 Y 108 N 0 -0.0236124
97 Y 109 R 0 0.040508
97 Y 110 H 0 -0.0260286
97 Y 111 R 0 -0.0727
97 Y 112 P 0 -0.14683
97 Y 113 S 0 -0.021876
97 Y 114 V 0 -0.0397495
97 Y 115 D 0 0.0696819
97 Y 116 V 0 -0.0871889
97 Y 117 L 0 0.0190054
97 Y 118 F 0 -0.00633549
97 Y 119 H 0 -0.000308013
97 Y 120 S 0 -0.00692305
97 Y 121 V 0 0.0365644
97 Y 122 A 0 0.0285518
97 Y 123 K 0 -0.0121871
97 Y 124 H 0 0.128947
97 Y 125 A 0 0.49918
97 Y 126 G 0 0.0160677
97 Y 127 R 0 0.081466
97 Y 128 N 0 0.00262835
97 Y 129 A 0 0.044166
97 Y 130 V 0 -0.000496113
97 Y 131 G 0 -0.0373943
97 Y 132 V 0 0.0510895
97 Y 133 I 0 0.00532323
97 Y 134 L 0 0.0163858
97 Y 135 T 0 -0.0991027
97 Y 136 G 0 -0.0132439
97 Y 137 M 0 -0.148885
97 Y 138 G 0 -0.0820621
97 Y 139 N 0 -0.00237845
97 Y 140 D 0 -0.0774505
97 Y 141 G 0 -0.0482555
97 Y 142 A 0 0.000345782
97 Y 143 A 0 0.0835619
97 Y 144 G 0 -0.051529
97 Y 145 M 0 0.0301002
97 Y 146 L 0 -0.0161689
97 Y 147 A 0 -0.032721
97 Y 148 M 0 0.0342385
97 Y 149 Y 0 -0.0270645
97 Y 150 Q 0 0.0536705
97 Y 151 A 0 -0.00544097
97 Y 152 G 0 0.0587894
97 Y 153 A 0 0.0151884
97 Y 154 W 0 0.053314
97 Y 155 T 0 0.0381544
97 Y 156 I 0 -0.0307548
97 Y 157 A 0 0.0101726
97 Y 158 Q 0 -0.0409299
97 Y 159 N 0 -0.0371765
97 Y 160 E 0 -0.0732466
97 Y 161 A 0 -0.0511655
97 Y 162 S 0 0.00469572
97 Y 163 C 0 -0.000458361
97 Y 164 V 0 -0.0933226
97 Y 165 V 0 -0.0490075
97 Y 166 F 0 -0.0757283
97 Y 167 G 0 -0.118036
97 Y 168 M 0 -0.0596848
97 Y 169 P 0 -0.0631089
97 Y 170 R 0 -0.0652551
97 Y 171 E 0 -0.0596466
97 Y 172 A 0 0.0651939
97 Y 173 I 0 -0.0485524
97 Y 174 N 0 -0.0256743
97 Y 175 M 0 -0.016155
97 Y 176 G 0 -0.0549516
97 Y 177 G 0 -0.0783075
97 Y 178 V 0 -0.0656193
97 Y 179 S 0 0.0160547
97 Y 180 E 0 -0.0215336
97 Y 181 V 0 -0.0875193
97 Y 182 V 0 -0.0513854
97 Y 183 D 0 -0.00579877
97 Y 184 L 0 -0.0683788
97 Y 185 S 0 0.00659206
97 Y 186 Q 0 -0.0438081
97 Y 187 V 0 0.006366
97 Y 188 S 0 -0.0318395
97 Y 189 Q 0 0.0163239
97 Y 190 Q 0 -0.0531593
97 Y 191 M 0 0.0536739
97 Y 192 L 0 -0.0424083
97 Y 193 A 0 0.00499787
97 Y 194 K 0 0.00872376
97 Y 195 I 0 -0.0103026
97 Y 196 S 0 -0.0819611
98 Q 99 I 0 0.124824
98 Q 100 K 0 0.231713
98 Q 101 I 0 0.0143519
98 Q 102 H 0 0.234888
98 Q 103 D 0 0.100768
98 Q 104 G 0 0.0886218
98 Q 105 P 0 0.0236922
98 Q 106 P 0 -0.00939473
98 Q 107 V 0 0.0598584
98 Q 108 N 0 -0.0133348
98 Q 109 R 0 0.032133
98 Q 110 H 0 -0.0278735
98 Q 111 R 0 -0.0312011
98 Q 112 P 0 -0.0678246
98 Q 113 S 0 0.00987365
98 Q 114 V 0 0.0340092
98 Q 115 D 0 -0.0162842
98 Q 116 V 0 0.0129943
98 Q 117 L 0 0.0402463
98 Q 118 F 0 -0.0133893
98 Q 119 H 0 -0.034886
98 Q 120 S 0 -0.0898129
98 Q 121 V 0 -0.0361145
98 Q 122 A 0 -0.0162694
98 Q 123 K 0 0.0273974
98 Q 124 H 0 0.12161
98 Q 125 A 0 -0.0389299
98 Q 126 G 0 0.0288531
98 Q 127 R 0 0.0448028
98 Q 128 N 0 0.0124838
98 Q 129 A 0 -0.0134581
98 Q 130 V 0 0.0552565
98 Q 131 G 0 -0.0287843
98 Q 132 V 0 -0.103009
98 Q 133 I 0 -0.027938
98 Q 134 L 0 -0.0479476
98 Q 135 T 0 -0.0276535
98 Q 136 G 0 -0.0711559
98 Q 137 M 0 -0.0306962
98 Q 138 G 0 -0.0885639
98 Q 139 N 0 -0.031831
98 Q 140 D 0 -0.0618958
98 Q 141 G 0 -0.0705961
98 Q 142 A 0 -0.0422669
98 Q 143 A 0 0.0583807
98 Q 144 G 0 -0.0309402
98 Q 145 M 0 -0.0104242
98 Q 146 L 0 -0.0298111
98 Q 147 A 0 0.0527559
98 Q 148 M 0 -0.0681312
98 Q 149 Y 0 -0.052385
98 Q 150 Q 0 0.0878548
98 Q 151 A 0 0.0634708
98 Q 152 G 0 -0.00329065
98 Q 153 A 0 0.0145448
98 Q 154 W 0 0.0357196
98 Q 155 T 0 -0.0513925
98 Q 156 I 0 -0.00518935
98 Q 157 A 0 -0.0188161
98 Q 158 Q 0 -0.0851147
98 Q 159 N 0 -0.0293547
98 Q 160 E 0 0.00290692
98 Q 161 A 0 0.0560344
98 Q 162 S 0 -0.0442851
98 Q 163 C 0 -0.100272
98 Q 164 V 0 -0.0321074
98 Q 165 V 0 -0.0936242
98 Q 166 F 0 -0.0960015
98 Q 167 G 0 -0.0434483
98 Q 168 M 0 -0.0307689
98 Q 169 P 0 -0.05391
98 Q 170 R 0 -0.0267343
98 Q 171 E 0 -0.109689
98 Q 172 A 0 -0.0201665
98 Q 173 I 0 -0.029791
98 Q 174 N 0 0.00689831
98 Q 175 M 0 -0.0603717
98 Q 176 G 0 -0.0459403
98 Q 177 G 0 -0.0132501
98 Q 178 V 0 -0.066976
98 Q 179 S 0 0.0524351
98 Q 180 E 0 0.043408
98 Q 181 V 0 0.0217359
98 Q 182 V 0 0.0385681
98 Q 183 D 0 0.0256748
98 Q 184 L 0 -0.087462
98 Q 185 S 0 0.0407965
98 Q 186 Q 0 0.00639157
98 Q 187 V 0 -0.00819116
98 Q 188 S 0 0.0242066
98 Q 189 Q 0 0.0563609
98 Q 190 Q 0 -0.0118327
98 Q 191 M 0 -0.116447
98 Q 192 L 0 0.0447722
98 Q 193 A 0 0.105057
98 Q 194 K 0 -0.0315743
98 Q 195 I 0 -0.00506948
98 Q 196 S 0 0.00320053
99 I 100 K 0 0.21145
99 I 101 I 0 0.215019
99 I 102 H 0 0.00571892
99 I 103 D 0 0.0232981
99 I 104 G 0 0.105479
99 I 105 P 0 -0.0328648
99 I 106 P 0 -0.0194472
99 I 107 V 0 -0.0410584
99 I 108 N 0 -0.0522499
99 I 109 R 0 0.0820663
99 I 110 H 0 -0.026551
99 I 111 R 0 -0.059295
99 I 112 P 0 0.0280933
99 I 113 S 0 -0.0116836
99 I 114 V 0 -0.00291015
99 I 115 D 0 -0.00843681
99 I 116 V 0 -0.039254
99 I 117 L 0 0.0598899
99 I 118 F 0 -0.00812095
99 I 119 H 0 -0.0052461
99 I 120 S 0 0.0371427
99 I 121 V 0 -0.0291499
99 I 122 A 0 0.0902165
99 I 123 K 0 -0.0432228
99 I 124 H 0 -0.0509171
99 I 125 A 0 -0.0158613
99 I 126 G 0 0.00730809
99 I 127 R 0 0.0138733
99 I 128 N 0 -0.00129945
99 I 129 A 0 -0.0209242
99 I 130 V 0 -0.0937251
99 I 131 G 0 -0.0720544
99 I 132 V 0 -0.0134693
99 I 133 I 0 0.0149863
99 I 134 L 0 0.00386712
99 I 135 T 0 -0.0551817
99 I 136 G 0 0.0106229
99 I 137 M 0 0.0278602
99 I 138 G 0 -0.00429195
99 I 139 N 0 0.00189929
99 I 140 D 0 0.018743
99 I 141 G 0 -0.0121574
99 I 142 A 0 -0.0554759
99 I 143 A 0 -0.0145579
99 I 144 G 0 0.0200455
99 I 145 M 0 -0.12314
99 I 146 L 0 0.0196137
99 I 147 A 0 -0.0119744
99 I 148 M 0 -0.055697
99 I 149 Y 0 -0.0207098
99 I 150 Q 0 -0.0528197
99 I 151 A 0 -0.0808772
99 I 152 G 0 -0.00844387
99 I 153 A 0 -0.00875477
99 I 154 W 0 -0.00610704
99 I 155 T 0 0.0364861
99 I 156 I 0 -0.00645563
99 I 157 A 0 -0.102122
99 I 158 Q 0 0.0152603
99 I 159 N 0 -0.0763756
99 I 160 E 0 -0.0197529
99 I 161 A 0 -0.0621872
99 I 162 S 0 -0.0767868
99 I 163 C 0 -0.053471
99 I 164 V 0 -0.0235283
99 I 165 V 0 -0.00955644
99 I 166 F 0 -0.0251465
99 I 167 G 0 -0.102542
99 I 168 M 0 -0.0366633
99 I 169 P 0 0.0391538
99 I 170 R 0 -0.0293995
99 I 171 E 0 -0.0750408
99 I 172 A 0 -0.0314427
99 I 173 I 0 0.0329692
99 I 174 N 0 -0.0253237
99 I 175 M 0 0.0182774
99 I 176 G 0 -0.0685093
99 I 177 G 0 -0.0303471
99 I 178 V 0 -0.0671391
99 I 179 S 0 0.0242294
99 I 180 E 0 -0.143709
99 I 181 V 0 -0.0139397
99 I 182 V 0 -0.0371467
99 I 183 D 0 0.0909773
99 I 184 L 0 -0.0375518
99 I 185 S 0 0.011119
99 I 186 Q 0 0.0321819
99 I 187 V 0 -0.118253
99 I 188 S 0 -0.0254642
99 I 189 Q 0 -0.0988267
99 I 190 Q 0 -0.0149853
99 I 191 M 0 -0.0224795
99 I 192 L 0 -0.078945
99 I 193 A 0 -0.128168
99 I 194 K 0 -0.0456443
99 I 195 I 0 -0.0257192
99 I 196 S 0 -0.0963926
100 K 101 I 0 0.161251
100 K 102 H 0 0.161218
100 K 103 D 0 0.141166
100 K 104 G 0 0.0779485
100 K 105 P 0 0.000687306
100 K 106 P 0 0.064897
100 K 107 V 0 0.0436647
100 K 108 N 0 0.0134092
100 K 109 R 0 -0.0107421
100 K 110 H 0 -0.00970958
100 K 111 R 0 0.0131377
100 K 112 P 0 -0.0438755
100 K 113 S 0 -0.0686515
100 K 114 V 0 0.0124361
100 K 115 D 0 0.084389
100 K 116 V 0 -0.0278059
100 K 117 L 0 -0.0451071
100 K 118 F 0 0.0261219
100 K 119 H 0 0.114949
100 K 120 S 0 -0.0102505
100 K 121 V 0 0.0729879
100 K 122 A 0 0.00976458
100 K 123 K 0 -0.00337929
100 K 124 H 0 0.0545048
100 K 125 A 0 -0.00291939
100 K 126 G 0 0.0223037
100 K 127 R 0 -0.0185657
100 K 128 N 0 -0.0302674
100 K 129 A 0 0.0324985
100 K 130 V 0 -0.0279872
100 K 131 G 0 -0.0330095
100 K 132 V 0 0.0218603
100 K 133 I 0 -0.0946704
100 K 134 L 0 0.0348445
100 K 135 T 0 -0.0612452
100 K 136 G 0 -0.0595585
100 K 137 M 0 0.016455
100 K 138 G 0 -0.0340105
100 K 139 N 0 -0.0518731
100 K 140 D 0 -0.047287
100 K 141 G 0 -0.0662283
100 K 142 A 0 -0.0880624
100 K 143 A 0 0.0460178
100 K 144 G 0 0.0064844
100 K 145 M 0 -0.0471952
100 K 146 L 0 0.00912306
100 K 147 A 0 0.029973
100 K 148 M 0 -0.0667409
100 K 149 Y 0 -0.0566419
100 K 150 Q 0 -0.030295
100 K 151 A 0 -0.0306256
100 K 152 G 0 0.0608334
100 K 153 A 0 0.00313419
100 K 154 W 0 0.00501628
100 K 155 T 0 -0.0424118
100 K 156 I 0 0.00885166
100 K 157 A 0 -0.0442617
100 K 158 Q 0 -0.117351
100 K 159 N 0 -0.0553586
100 K 160 E 0 -0.0204684
100 K 161 A 0 0.0728061
100 K 162 S 0 -0.0773912
100 K 163 C 0 -0.0638564
100 K 164 V 0 -0.0553353
100 K 165 V 0 -0.0360444
100 K 166 F 0 -0.0700892
100 K 167 G 0 -0.0695998
100 K 168 M 0 -0.0668769
100 K 169 P 0 -0.038227
100 K 170 R 0 -0.0760047
100 K 171 E 0 0.0552659
100 K 172 A 0 -0.0701062
100 K 173 I 0 -0.0142284
100 K 174 N 0 0.00595878
100 K 175 M 0 0.0195027
100 K 176 G 0 0.00340817
100 K 177 G 0 0.0203643
100 K 178 V 0 -0.0763394
100 K 179 S 0 0.0248817
100 K 180 E 0 -0.0117418
100 K 181 V 0 -0.0401324
100 K 182 V 0 0.0210972
100 K 183 D 0 -0.0450974
100 K 184 L 0 -0.067316
100 K 185 S 0 0.00232449
100 K 186 Q 0 0.0254188
100 K 187 V 0 -0.0599617
100 K 188 S 0 0.0926105
100 K 189 Q 0 0.109839
100 K 190 Q 0 0.035355
100 K 191 M 0 0.0312261
100 K 192 L 0 -0.0056727
100 K 193 A 0 0.0877734
100 K 194 K 0 -0.0145407
100 K 195 I 0 -0.0684505
100 K 196 S 0 -0.00360886
101 I 102 H 0 0.334501
101 I 103 D 0 0.142963
101 I 104 G 0 0.126405
101 I 105 P 0 0.0457172
101 I 106 P 0 0.0680896
101 I 107 V 0 -0.0127598
101 I 108 N 0 0.0400735
101 I 109 R 0 0.0794687
101 I 110 H 0 0.0906991
101 I 111 R 0 0.139018
101 I 112 P 0 0.0481681
101 I 113 S 0 0.00160232
101 I 114 V 0 -0.0487349
101 I 115 D 0 -0.0464499
101 I 116 V 0 0.00128614
101 I 117 L 0 0.00992849
101 I 118 F 0 -0.0132589
101 I 119 H 0 0.037497
101 I 120 S 0 -0.00824295
101 I 121 V 0 -0.0149445
101 I 122 A 0 -0.0323327
101 I 123 K 0 0.00132138
101 I 124 H 0 0.0340223
101 I 125 A 0 -0.0187309
101 I 126 G 0 -0.00697445
101 I 127 R 0 -0.0618855
101 I 128 N 0 0.00253082
101 I 129 A 0 0.0358585
101 I 130 V 0 -0.045678
101 I 131 G 0 -0.0549986
101 I 132 V 0 -0.0307847
101 I 133 I 0 -0.053926
101 I 134 L 0 -0.0178548
101 I 135 T 0 -0.0151475
101 I 136 G 0 -0.0374223
101 I 137 M 0 -0.0777049
101 I 138 G 0 -0.0223152
101 I 139 N 0 0.0617188
101 I 140 D 0 0.072564
101 I 141 G 0 -0.00524583
101 I 142 A 0 -0.0288126
101 I 143 A 0 0.00288524
101 I 144 G 0 -0.020922
101 I 145 M 0 -0.0602721
101 I 146 L 0 0.0248917
101 I 147 A 0 0.0334675
101 I 148 M 0 0.0501298
101 I 149 Y 0 0.0113083
101 I 150 Q 0 -0.0516855
101 I 151 A 0 -0.0756197
101 I 152 G 0 -0.0470815
101 I 153 A 0 0.0579083
101 I 154 W 0 -0.0261704
101 I 155 T 0 -0.0578757
101 I 156 I 0 0.00868512
101 I 157 A 0 -0.0225859
101 I 158 Q 0 -0.0586781
101 I 159 N 0 -0.104998
101 I 160 E 0 -0.0438054
101 I 161 A 0 0.000939239
101 I 162 S 0 -0.0424025
101 I 163 C 0 0.0799204
101 I 164 V 0 -0.0487637
101 I 165 V 0 -0.020971
101 I 166 F 0 -0.025967
101 I 167 G 0 -0.110296
101 I 168 M 0 -0.0217542
101 I 169 P 0 -0.0454596
101 I 170 R 0 -0.0505622
101 I 171 E 0 -0.112208
101 I 172 A 0 0.0261209
101 I 173 I 0 -0.00465333
101 I 174 N 0 -0.084769
101 I 175 M 0 -0.00893445
101 I 176 G 0 0.0115646
101 I 177 G 0 -0.0815737
101 I 178 V 0 -0.0549102
101 I 179 S 0 0.0158272
101 I 180 E 0 -0.0194077
101 I 181 V 0 -0.00989144
101 I 182 V 0 -0.0188636
101 I 183 D 0 -0.0763075
101 I 184 L 0 0.0216659
101 I 185 S 0 -0.0977785
101 I 186 Q 0 -0.0340231
101 I 187 V 0 0.00666594
101 I 188 S 0 -9.72745e-05
101 I 189 Q 0 -0.0432205
101 I 190 Q 0 -0.0385032
101 I 191 M 0 -0.0229723
101 I 192 L 0 -0.0399143
101 I 193 A 0 -0.0778108
101 I 194 K 0 -0.0390634
101 I 195 I 0 0.0246341
101 I 196 S 0 0.0450919
102 H 103 D 0 0.259261
102 H 104 G 0 0.629715
102 H 105 P 0 0.180998
102 H 106 P 0 0.0891632
102 H 107 V 0 0.0482581
102 H 108 N 0 0.0569605
102 H 109 R 0 0.074722
102 H 110 H 0 0.0295019
102 H 111 R 0 0.169661
102 H 112 P 0 0.0278477
102 H 113 S 0 -0.0201215
102 H 114 V 0 -0.107015
102 H 115 D 0 0.00423235
102 H 116 V 0 0.0293518
102 H 117 L 0 0.0524757
102 H 118 F 0 -0.0602445
102 H 119 H 0 0.031136
102 H 120 S 0 -0.0235771
102 H 121 V 0 -0.046159
102 H 122 A 0 -0.0155455
102 H 123 K 0 0.098898
102 H 124 H 0 0.0265956
102 H 125 A 0 -0.0508783
102 H 126 G 0 -0.0249426
102 H 127 R 0 -0.0299205
102 H 128 N 0 0.0102518
102 H 129 A 0 -0.0624017
102 H 130 V 0 -0.0225506
102 H 131 G 0 -0.0216825
102 H 132 V 0 -0.0737524
102 H 133 I 0 -0.0103282
102 H 134 L 0 -0.0653308
102 H 135 T 0 -0.0742851
102 H 136 G 0 -0.0631736
102 H 137 M 0 -0.0469251
102 H 138 G 0 -0.0438211
102 H 139 N 0 0.0627081
102 H 140 D 0 -0.0543809
102 H 141 G 0 -0.0945947
102 H 142 A 0 -0.0087119
102 H 143 A 0 -0.0769441
102 H 144 G 0 -0.0460156
102 H 145 M 0 -0.0558019
102 H 146 L 0 0.0826966
102 H 147 A 0 0.00620891
102 H 148 M 0 -0.0214043
102 H 149 Y 0 -0.00483048
102 H 150 Q 0 0.0228227
102 H 151 A 0 0.0253864
102 H 152 G 0 -0.051017
102 H 153 A 0 0.0204697
102 H 154 W 0 -0.00151813
102 H 155 T 0 -0.0580441
102 H 156 I 0 -0.0216109
102 H 157 A 0 -0.0333328
102 H 158 Q 0 -0.0409791
102 H 159 N 0 -0.0814288
102 H 160 E 0 -0.113796
102 H 161 A 0 -0.055444
102 H 162 S 0 -0.0535746
102 H 163 C 0 -0.0799629
102 H 164 V 0 -0.0713878
102 H 165 V 0 0.00854459
102 H 166 F 0 -0.00546502
102 H 167 G 0 -0.0625491
102 H 168 M 0 -0.0840136
102 H 169 P 0 -0.0534914
102 H 170 R 0 -0.0538105
102 H 171 E 0 -0.050981
102 H 172 A 0 -0.0614951
102 H 173 I 0 0.0122688
102 H 174 N 0 0.0115384
102 H 175 M 0 -0.0390973
102 H 176 G 0 -0.0797587
102 H 177 G 0 -0.0160492
102 H 178 V 0 -0.0791766
102 H 179 S 0 -0.0646466
102 H 180 E 0 -0.028407
102 H 181 V 0 -0.00381856
102 H 182 V 0 -0.0065817
102 H 183 D 0 -0.0312722
102 H 184 L 0 -0.0541358
102 H 185 S 0 -0.0344612
102 H 186 Q 0 -0.000543985
102 H 187 V 0 -0.0660249
102 H 188 S 0 0.00425834
102 H 189 Q 0 0.0674879
102 H 190 Q 0 0.00643993
102 H 191 M 0 -0.0231761
102 H 192 L 0 -0.0185475
102 H 193 A 0 0.0323734
102 H 194 K 0 0.0381946
102 H 195 I 0 0.0247777
102 H 196 S 0 0.0105914
103 D 104 G 0 0.17449
103 D 105 P 0 0.171475
103 D 106 P 0 0.0547689
103 D 107 V 0 0.0562324
103 D 108 N 0 0.0806723
103 D 109 R 0 -0.0104973
103 D 110 H 0 0.0551094
103 D 111 R 0 0.503127
103 D 112 P 0 -0.0298657
103 D 113 S 0 0.0849785
103 D 114 V 0 0.00395654
103 D 115 D 0 -0.0944588
103 D 116 V 0 0.0249361
103 D 117 L 0 0.00115452
103 D 118 F 0 -0.0268563
103 D 119 H 0 0.0371352
103 D 120 S 0 0.00706413
103 D 121 V 0 0.0208205
103 D 122 A 0 0.0137132
103 D 123 K 0 -0.0609706
103 D 124 H 0 0.0279914
103 D 125 A 0 -0.00888411
103 D 126 G 0 -0.0279855
103 D 127 R 0 0.0996008
103 D 128 N 0 -0.00414306
103 D 129 A 0 -0.011026
103 D 130 V 0 -0.0144556
103 D 131 G 0 -0.0464593
103 D 132 V 0 0.0236332
103 D 133 I 0 -0.0533757
103 D 134 L 0 -0.0832974
103 D 135 T 0 -0.00717772
103 D 136 G 0 -0.0238835
103 D 137 M 0 -0.0630988
103 D 138 G 0 0.027486
103 D 139 N 0 -0.0571365
103 D 140 D 0 -0.0233678
103 D 141 G 0 -0.0415957
103 D 142 A 0 -0.0959359
103 D 143 A 0 0.0580827
103 D 144 G 0 -0.0496182
103 D 145 M 0 -0.0380061
103 D 146 L 0 0.0582573
103 D 147 A 0 -0.0563727
103 D 148 M 0 -0.0315614
103 D 149 Y 0 -0.00599691
103 D 150 Q 0 0.0454213
103 D 151 A 0 -0.00990926
103 D 152 G 0 -0.0462361
103 D 153 A 0 -0.0279532
103 D 154 W 0 0.0264795
103 D 155 T 0 -0.090008
103 D 156 I 0 0.0134177
103 D 157 A 0 0.0132355
103 D 158 Q 0 -0.108798
103 D 159 N 0 0.054895
103 D 160 E 0 0.048912
103 D 161 A 0 0.0323056
103 D 162 S 0 0.0626188
103 D 163 C 0 -0.0216332
103 D 164 V 0 -0.00666965
103 D 165 V 0 -0.0542798
103 D 166 F 0 -0.0643799
103 D 167 G 0 0.00573448
103 D 168 M 0 -0.0509713
103 D 169 P 0 -0.0477724
103 D 170 R 0 -0.0462521
103 D 171 E 0 -0.0812016
103 D 172 A 0 -0.0651601
103 D 173 I 0 -0.0963706
103 D 174 N 0 -0.0714309
103 D 175 M 0 -0.0612164
103 D 176 G 0 0.054358
103 D 177 G 0 -0.00283685
103 D 178 V 0 -0.075911
103 D 179 S 0 0.0403692
103 D 180 E 0 -0.0482422
103 D 181 V 0 -0.0676431
103 D 182 V 0 0.0117468
103 D 183 D 0 -0.00989288
103 D 184 L 0 -0.0152734
103 D 185 S 0 -0.00857399
103 D 186 Q 0 -0.0267132
103 D 187 V 0 -0.0975128
103 D 188 S 0 -0.034902
103 D 189 Q 0 0.0186873
103 D 190 Q 0 -0.0213049
103 D 191 M 0 -0.033744
103 D 192 L 0 0.0532798
103 D 193 A 0 -0.045198
103 D 194 K 0 0.0344011
103 D 195 I 0 -0.0405146
103 D 196 S 0 0.030101
104 G 105 P 0 0.235535
104 G 106 P 0 0.263177
104 G 107 V 0 0.171866
104 G 108 N 0 0.165273
104 G 109 R 0 0.070857
104 G 110 H 0 0.0100071
104 G 111 R 0 0.132027
104 G 112 P 0 0.105479
104 G 113 S 0 0.0926514
104 G 114 V 0 -0.0147444
104 G 115 D 0 -0.011327
104 G 116 V 0 0.103972
104 G 117 L 0 0.120453
104 G 118 F 0 -0.0388893
104 G 119 H 0 0.11414
104 G 120 S 0 -0.0151804
104 G 121 V 0 -0.0685394
104 G 122 A 0 -0.000301392
104 G 123 K 0 0.0900473
104 G 124 H 0 -0.00423362
104 G 125 A 0 -0.0117267
104 G 126 G 0 -0.0184137
104 G 127 R 0 -0.0088853
104 G 128 N 0 0.0416311
104 G 129 A 0 -0.0041983
104 G 130 V 0 -0.0453324
104 G 131 G 0 -0.034423
104 G 132 V 0 -0.0951086
104 G 133 I 0 -0.0530347
104 G 134 L 0 -0.0397811
104 G 135 T 0 -0.0901768
104 G 136 G 0 -0.0400597
104 G 137 M 0 -0.0274614
104 G 138 G 0 -0.00807282
104 G 139 N 0 0.0448969
104 G 140 D 0 -0.0611485
104 G 141 G 0 -0.0504685
104 G 142 A 0 0.0121839
104 G 143 A 0 0.0983328
104 G 144 G 0 -0.028146
104 G 145 M 0 0.00215141
104 G 146 L 0 -0.0133142
104 G 147 A 0 -0.0144366
104 G 148 M 0 -0.0139305
104 G 149 Y 0 -0.0566415
104 G 150 Q 0 0.0348212
104 G 151 A 0 0.00350215
104 G 152 G 0 -0.0247908
104 G 153 A 0 0.00682861
104 G 154 W 0 0.0402989
104 G 155 T 0 -0.0688669
104 G 156 I 0 -0.0183677
104 G 157 A 0 0.0174404
104 G 158 Q 0 0.0215134
104 G 159 N 0 0.00314539
104 G 160 E 0 0.0400047
104 G 161 A 0 -0.00346958
104 G 162 S 0 -0.103492
104 G 163 C 0 -0.0403271
104 G 164 V 0 -0.0466898
104 G 165 V 0 0.0143752
104 G 166 F 0 -0.0372625
104 G 167 G 0 -0.0118153
104 G 168 M 0 -0.0715761
104 G 169 P 0 -0.0369976
104 G 170 R 0 0.0169228
104 G 171 E 0 -0.034993
104 G 172 A 0 -0.0298913
104 G 173 I 0 -0.00489665
104 G 174 N 0 0.00153363
104 G 175 M 0 -0.0701793
104 G 176 G 0 -0.0829651
104 G 177 G 0 -0.0691276
104 G 178 V 0 -0.122526
104 G 179 S 0 0.00516708
104 G 180 E 0 0.00846505
104 G 181 V 0 -0.0689836
104 G 182 V 0 -0.0756774
104 G 183 D 0 -0.0756692
104 G 184 L 0 -0.00369259
104 G 185 S 0 -0.00318439
104 G 186 Q 0 -0.0238838
104 G 187 V 0 -0.121961
104 G 188 S 0 0.0280846
104 G 189 Q 0 0.035514
104 G 190 Q 0 -0.0377086
104 G 191 M 0 0.00652889
104 G 192 L 0 -0.01626
104 G 193 A 0 -0.0200847
104 G 194 K 0 0.0172
104 G 195 I 0 -0.0413437
104 G 196 S 0 0.0461844
105 P 106 P 0 0.233007
105 P 107 V 0 0.253543
105 P 108 N 0 0.123428
105 P 109 R 0 0.0155533
105 P 110 H 0 0.116348
105 P 111 R 0 0.072541
105 P 112 P 0 0.082367
105 P 113 S 0 0.119456
105 P 114 V 0 -0.0195564
105 P 115 D 0 0.0705412
105 P 116 V 0 0.103047
105 P 117 L 0 -0.0509803
105 P 118 F 0 -0.00241845
105 P 119 H 0 0.091014
105 P 120 S 0 0.00489923
105 P 121 V 0 -0.0571691
105 P 122 A 0 -0.0433308
105 P 123 K 0 0.0438427
105 P 124 H 0 0.101071
105 P 125 A 0 0.0200775
105 P 126 G 0 0.0135378
105 P 127 R 0 0.0197495
105 P 128 N 0 0.093539
105 P 129 A 0 -0.048612
105 P 130 V 0 0.0247871
105 P 131 G 0 0.0255911
105 P 132 V 0 -0.0902067
105 P 133 I 0 -0.0103268
105 P 134 L 0 -0.0916894
105 P 135 T 0 -0.0470706
105 P 136 G 0 -0.0357829
105 P 137 M 0 -0.0994652
105 P 138 G 0 -0.0264428
105 P 139 N 0 0.0184033
105 P 140 D 0 -0.0206717
105 P 141 G 0 -0.0487231
105 P 142 A 0 -0.0839844
105 P 143 A 0 -0.00867072
105 P 144 G 0 -0.0500501
105 P 145 M 0 -0.0615072
105 P 146 L 0 -0.0229527
105 P 147 A 0 -0.0338624
105 P 148 M 0 0.0738425
105 P 149 Y 0 0.00537559
105 P 150 Q 0 -0.0287188
105 P 151 A 0 0.00605359
105 P 152 G 0 0.0158475
105 P 153 A 0 -0.085477
105 P 154 W 0 -0.00684324
105 P 155 T 0 -0.0522324
105 P 156 I 0 0.0493214
105 P 157 A 0 -0.050062
105 P 158 Q 0 -0.0556173
105 P 159 N 0 -0.0115656
105 P 160 E 0 0.0208791
105 P 161 A 0 0.0138031
105 P 162 S 0 -0.0852282
105 P 163 C 0 -0.0978172
105 P 164 V 0 0.0110578
105 P 165 V 0 0.0643368
105 P 166 F 0 -0.0468353
105 P 167 G 0 -0.0337344
105 P 168 M 0 -0.0624528
105 P 169 P 0 -0.0684697
105 P 170 R 0 0.0188535
105 P 171 E 0 -0.0113446
105 P 172 A 0 -0.00500778
105 P 173 I 0 -0.058239
105 P 174 N 0 0.00123169
105 P 175 M 0 -0.0460742
105 P 176 G 0 0.0274395
105 P 177 G 0 0.0071747
105 P 178 V 0 0.0742185
105 P 179 S 0 -0.00808315
105 P 180 E 0 -0.0210157
105 P 181 V 0 0.00432218
105 P 182 V 0 -0.0590313
105 P 183 D 0 0.0369539
105 P 184 L 0 -0.053144
105 P 185 S 0 -0.0347095
105 P 186 Q 0 -0.0185003
105 P 187 V 0 -0.0734197
105 P 188 S 0 0.0198389
105 P 189 Q 0 0.0350524
105 P 190 Q 0 -0.0138573
105 P 191 M 0 -0.0862994
105 P 192 L 0 -0.0080568
105 P 193 A 0 0.144228
105 P 194 K 0 0.0536492
105 P 195 I 0 0.0324397
105 P 196 S 0 0.00586948
106 P 107 V 0 0.372425
106 P 108 N 0 0.138482
106 P 109 R 0 0.152752
106 P 110 H 0 0.130359
106 P 111 R 0 0.233657
106 P 112 P 0 0.0720285
106 P 113 S 0 0.117937
106 P 114 V 0 0.00648613
106 P 115 D 0 -0.0424763
106 P 116 V 0 0.0174251
106 P 117 L 0 -0.0174417
106 P 118 F 0 0.121118
106 P 119 H 0 0.0337157
106 P 120 S 0 -0.00283833
106 P 121 V 0 -0.0823915
106 P 122 A 0 0.0164322
106 P 123 K 0 -0.0226286
106 P 124 H 0 0.0338389
106 P 125 A 0 0.0142343
106 P 126 G 0 0.037526
106 P 127 R 0 -0.0467915
106 P 128 N 0 0.0500808
106 P 129 A 0 -0.0379011
106 P 130 V 0 0.000697885
106 P 131 G 0 -0.0207951
106 P 132 V 0 -0.0344343
106 P 133 I 0 -0.125026
106 P 134 L 0 0.00112571
106 P 135 T 0 -0.102045
106 P 136 G 0 -0.0614132
106 P 137 M 0 0.0151656
106 P 138 G 0 0.0300584
106 P 139 N 0 -0.0242386
106 P 140 D 0 -0.0843919
106 P 141 G 0 -0.0756747
106 P 142 A 0 -0.00489217
106 P 143 A 0 0.020234
106 P 144 G 0 0.0102188
106 P 145 M 0 -0.00693424
106 P 146 L 0 -0.00279349
106 P 147 A 0 -0.000637914
106 P 148 M 0 -0.0579225
106 P 149 Y 0 -0.0488862
106 P 150 Q 0 -0.0120604
106 P 151 A 0 0.0516713
106 P 152 G 0 0.0276183
106 P 153 A 0 -0.0548263
106 P 154 W 0 -0.0656805
106 P 155 T 0 -0.0656645
106 P 156 I 0 -0.0822512
106 P 157 A 0 -0.0703077
106 P 158 Q 0 -0.0416746
106 P 159 N 0 0.00372251
106 P 160 E 0 0.0318035
106 P 161 A 0 0.00227101
106 P 162 S 0 -0.0533312
106 P 163 C 0 -0.00477071
106 P 164 V 0 -0.0140609
106 P 165 V 0 -0.00666074
106 P 166 F 0 -0.0698805
106 P 167 G 0 0.020622
106 P 168 M 0 0.00241246
106 P 169 P 0 -0.0475681
106 P 170 R 0 0.0678086
106 P 171 E 0 0.0310475
106 P 172 A 0 -0.00861759
106 P 173 I 0 0.0447519
106 P 174 N 0 0.0180595
106 P 175 M 0 0.029855
106 P 176 G 0 0.00943592
106 P 177 G 0 -0.0400764
106 P 178 V 0 -0.00494128
106 P 179 S 0 -0.00906233
106 P 180 E 0 -0.00997991
106 P 181 V 0 -0.0456666
106 P 182 V 0 0.0265691
106 P 183 D 0 -0.012699
106 P 184 L 0 -0.0677605
106 P 185 S 0 -0.0133112
106 P 186 Q 0 -0.00516442
106 P 187 V 0 -0.122902
106 P 188 S 0 -0.0466613
106 P 189 Q 0 0.00909567
106 P 190 Q 0 -0.0774726
106 P 191 M 0 -0.0953344
106 P 192 L 0 0.083266
106 P 193 A 0 0.083326
106 P 194 K 0 -0.022928
106 P 195 I 0 -0.0229621
106 P 196 S 0 -0.0571953
107 V 108 N 0 0.251026
107 V 109 R 0 0.251873
107 V 110 H 0 0.136031
107 V 111 R 0 0.212414
107 V 112 P 0 0.039866
107 V 113 S 0 0.0923763
107 V 114 V 0 -0.030341
107 V 115 D 0 0.0701934
107 V 116 V 0 0.237516
107 V 117 L 0 0.0269314
107 V 118 F 0 0.0191569
107 V 119 H 0 0.476895
107 V 120 S 0 0.00403199
107 V 121 V 0 -0.0878663
107 V 122 A 0 -0.0419045
107 V 123 K 0 0.0164235
107 V 124 H 0 -0.0138555
107 V 125 A 0 -0.0209195
107 V 126 G 0 0.0296831
107 V 127 R 0 -0.0200237
107 V 128 N 0 0.00148973
107 V 129 A 0 0.0680766
107 V 130 V 0 -0.0417655
107 V 131 G 0 -0.0186291
107 V 132 V 0 -0.0489224
107 V 133 I 0 -0.0368065
107 V 134 L 0 -0.00976797
107 V 135 T 0 -0.127322
107 V 136 G 0 -0.0664475
107 V 137 M 0 -0.0515888
107 V 138 G 0 0.00952355
107 V 139 N 0 0.0308566
107 V 140 D 0 -0.0317013
107 V 141 G 0 -0.0145471
107 V 142 A 0 -0.0603916
107 V 143 A 0 0.0710961
107 V 144 G 0 0.0301156
107 V 145 M 0 0.00741977
107 V 146 L 0 0.0220586
107 V 147 A 0 0.0286443
107 V 148 M 0 -0.00509059
107 V 149 Y 0 -0.0522987
107 V 150 Q 0 0.0690586
107 V 151 A 0 0.073081
107 V 152 G 0 0.102074
107 V 153 A 0 -0.0110549
107 V 154 W 0 0.00510263
107 V 155 T 0 -0.0508177
107 V 156 I 0 -0.0272359
107 V 157 A 0 -0.039664
107 V 158 Q 0 -0.0531021
107 V 159 N 0 -0.0391179
107 V 160 E 0 0.0530868
107 V 161 A 0 -0.0428049
107 V 162 S 0 0.00390849
107 V 163 C 0 -0.0743406
107 V 164 V 0 -0.0627379
107 V 165 V 0 0.0455628
107 V 166 F 0 -0.0928433
107 V 167 G 0 -0.0275375
107 V 168 M 0 -0.0431219
107 V 169 P 0 -0.0444411
107 V 170 R 0 0.0235491
107 V 171 E 0 -0.00326056
107 V 172 A 0 -0.0153391
107 V 173 I 0 -0.0428226
107 V 174 N 0 -0.048423
107 V 175 M 0 -0.0719879
107 V 176 G 0 -0.0681458
107 V 177 G 0 0.0100285
107 V 178 V 0 -0.0310816
107 V 179 S 0 -0.000570262
107 V 180 E 0 -0.018789
107 V 181 V 0 -0.0109853
107 V 182 V 0 -0.058814
107 V 183 D 0 -0.0165341
107 V 184 L 0 0.0268752
107 V 185 S 0 -0.00531476
107 V 186 Q 0 -0.0730345
107 V 187 V 0 0.0234241
107 V 188 S 0 -0.00793088
107 V 189 Q 0 -0.00351654
107 V 190 Q 0 -0.071864
107 V 191 M 0 0.0680495
107 V 192 L 0 0.0244135
107 V 193 A 0 -0.0384461
107 V 194 K 0 -0.104027
107 V 195 I 0 -0.0167912
107 V 196 S 0 0.00403077
108 N 109 R 0 0.271534
108 N 110 H 0 0.443485
108 N 111 R 0 0.117602
108 N 112 P 0 0.0999488
108 N 113 S 0 0.29116
108 N 114 V 0 -0.0159736
108 N 115 D 0 0.243301
108 N 116 V 0 0.140937
108 N 117 L 0 -0.0021337
108 N 118 F 0 0.0872926
108 N 119 H 0 0.0778662
108 N 120 S 0 0.00904587
108 N 121 V 0 0.0284741
108 N 122 A 0 -0.000936032
108 N 123 K 0 0.00741711
108 N 124 H 0 -0.0331444
108 N 125 A 0 -0.0285808
108 N 126 G 0 0.0320119
108 N 127 R 0 -0.0759906
108 N 128 N 0 -0.00506215
108 N 129 A 0 -0.03292
108 N 130 V 0 0.000209451
108 N 131 G 0 -0.00158778
108 N 132 V 0 -0.0490674
108 N 133 I 0 -0.0366033
108 N 134 L 0 -0.0361622
108 N 135 T 0 -0.0101463
108 N 136 G 0 -0.0620461
108 N 137 M 0 -0.041956
108 N 138 G 0 0.00276651
108 N 139 N 0 0.0921133
108 N 140 D 0 -0.048444
108 N 141 G 0 -0.064751
108 N 142 A 0 0.0180223
108 N 143 A 0 0.184927
108 N 144 G 0 -0.0511171
108 N 145 M 0 -0.0428796
108 N 146 L 0 0.0689269
108 N 147 A 0 0.0586327
108 N 148 M 0 -0.0121552
108 N 149 Y 0 0.00241854
108 N 150 Q 0 -0.0093314
108 N 151 A 0 -0.0641374
108 N 152 G 0 0.0237762
108 N 153 A 0 -0.0373302
108 N 154 W 0 -0.0390823
108 N 155 T 0 0.0353405
108 N 156 I 0 -0.0394131
108 N 157 A 0 -0.00919537
108 N 158 Q 0 0.123944
108 N 159 N 0 -0.0706311
108 N 160 E 0 -0.000116028
108 N 161 A 0 0.00430941
108 N 162 S 0 -0.0584208
108 N 163 C 0 -0.00555985
108 N 164 V 0 -0.0444308
108 N 165 V 0 0.0837057
108 N 166 F 0 -0.0177829
108 N 167 G 0 -0.084955
108 N 168 M 0 -0.0143239
108 N 169 P 0 -0.0391241
108 N 170 R 0 0.000655526
108 N 171 E 0 -0.0535311
108 N 172 A 0 -0.0253721
108 N 173 I 0 -0.0554533
108 N 174 N 0 0.0367206
108 N 175 M 0 -0.049791
108 N 176 G 0 -0.0329527
108 N 177 G 0 -0.00480879
108 N 178 V 0 -0.0181734
108 N 179 S 0 -0.0677294
108 N 180 E 0 -0.0694625
108 N 181 V 0 -0.0307506
108 N 182 V 0 -0.0535675
108 N 183 D 0 -0.0154404
108 N 184 L 0 -0.0307582
108 N 185 S 0 -0.0967626
108 N 186 Q 0 0.026608
108 N 187 V 0 0.0254065
108 N 188 S 0 -0.0299231
108 N 189 Q 0 -0.0252033
108 N 190 Q 0 -0.0371702
108 N 191 M 0 -0.0704148
108 N 192 L 0 0.0316195
108 N 193 A 0 0.0418182
108 N 194 K 0 0.00378992
108 N 195 I 0 -0.0389412
108 N 196 S 0 -0.00145985
109 R 110 H 0 0.469965
109 R 111 R 0 0.214854
109 R 112 P 0 0.0521512
109 R 113 S 0 0.0759449
109 R 114 V 0 -0.0668446
109 R 115 D 0 0.0424609
109 R 116 V 0 0.106234
109 R 117 L 0 0.0526907
109 R 118 F 0 -0.027277
109 R 119 H 0 0.0739143
109 R 120 S 0 0.0172201
109 R 121 V 0 0.0752987
109 R 122 A 0 0.0199608
109 R 123 K 0 0.0502004
109 R 124 H 0 0.0323772
109 R 125 A 0 0.0107592
109 R 126 G 0 0.00827478
109 R 127 R 0 -0.0283393
109 R 128 N 0 -0.00976725
109 R 129 A 0 0.0241528
109 R 130 V 0 0.103772
109 R 131 G 0 -0.0444752
109 R 132 V 0 -0.0354007
109 R 133 I 0 -0.102921
109 R 134 L 0 -0.0647874
109 R 135 T 0 0.0197819
109 R 136 G 0 -0.0326366
109 R 137 M 0 -0.0304634
109 R 138 G 0 0.0271184
109 R 139 N 0 0.202876
109 R 140 D 0 -0.0162134
109 R 141 G 0 -0.0418893
109 R 142 A 0 -0.00239854
109 R 143 A 0 0.00919428
109 R 144 G 0 -0.0870712
109 R 145 M 0 0.021512
109 R 146 L 0 0.014075
109 R 147 A 0 -0.0413754
109 R 148 M 0 0.0962111
109 R 149 Y 0 -0.0738482
109 R 150 Q 0 0.0768088
109 R 151 A 0 -0.0329401
109 R 152 G 0 -0.0149783
109 R 153 A 0 -0.0618015
109 R 154 W 0 -0.0792239
109 R 155 T 0 -0.0812074
109 R 156 I 0 -0.0381359
109 R 157 A 0 0.0104311
109 R 158 Q 0 2.54671e-06
109 R 159 N 0 -0.0606695
109 R 160 E 0 -0.0862885
109 R 161 A 0 -0.0534379
109 R 162 S 0 0.0123689
109 R 163 C 0 -0.0545543
109 R 164 V 0 0.0130512
109 R 165 V 0 0.0156604
109 R 166 F 0 0.0346969
109 R 167 G 0 0.0308825
109 R 168 M 0 -0.0327055
109 R 169 P 0 -0.0563502
109 R 170 R 0 0.0139362
109 R 171 E 0 0.085829
109 R 172 A 0 -0.0449316
109 R 173 I 0 0.00352901
109 R 174 N 0 -0.00569228
109 R 175 M 0 -0.00679675
109 R 176 G 0 -0.0580947
109 R 177 G 0 -0.0929803
109 R 178 V 0 0.0330602
109 R 179 S 0 -0.108385
109 R 180 E 0 -0.00751381
109 R 181 V 0 0.00504327
109 R 182 V 0 -0.0432055
109 R 183 D 0 -0.0271951
109 R 184 L 0 0.0359678
109 R 185 S 0 -0.0170861
109 R 186 Q 0 -0.107097
109 R 187 V 0 -0.0528601
109 R 188 S 0 -0.087936
109 R 189 Q 0 -0.04708
109 R 190 Q 0 -0.0332975
109 R 191 M 0 -0.0590967
109 R 192 L 0 -0.0398151
109 R 193 A 0 -0.0208945
109 R 194 K 0 0.00106439
109 R 195 I 0 -0.0493814
109 R 196 S 0 -0.0149269
110 H 111 R 0 0.198024
110 H 112 P 0 0.185479
110 H 113 S 0 0.286137
110 H 114 V 0 0.147425
110 H 115 D 0 0.045786
110 H 116 V 0 0.148133
110 H 117 L 0 0.100323
110 H 118 F 0 0.00715041
110 H 119 H 0 0.0156168
110 H 120 S 0 0.0335024
110 H 121 V 0 -0.00747386
110 H 122 A 0 -0.0980035
110 H 123 K 0 -0.0292377
110 H 124 H 0 -0.0424138
110 H 125 A 0 0.021842
110 H 126 G 0 -0.0312853
110 H 127 R 0 0.0598875
110 H 128 N 0 -0.0573642
110 H 129 A 0 0.0149829
110 H 130 V 0 -0.0214914
110 H 131 G 0 -0.035295
110 H 132 V 0 0.04894
110 H 133 I 0 -0.0195075
110 H 134 L 0 0.0287831
110 H 135 T 0 0.0519464
110 H 136 G 0 -0.0490602
110 H 137 M 0 0.172731
110 H 138 G 0 0.118373
110 H 139 N 0 0.104345
110 H 140 D 0 -0.0306131
110 H 141 G 0 -0.0387832
110 H 142 A 0 -0.00175824
110 H 143 A 0 -0.0463938
110 H 144 G 0 0.0287693
110 H 145 M 0 0.0122974
110 H 146 L 0 -0.0626824
110 H 147 A 0 -0.0370661
110 H 148 M 0 0.00409097
110 H 149 Y 0 -0.0701641
110 H 150 Q 0 -0.0789716
110 H 151 A 0 -0.0347055
110 H 152 G 0 -0.0560672
110 H 153 A 0 -0.0786999
110 H 154 W 0 0.00935728
110 H 155 T 0 0.00726822
110 H 156 I 0 0.0516779
110 H 157 A 0 -0.0451122
110 H 158 Q 0 -0.0252796
110 H 159 N 0 -0.0148936
110 H 160 E 0 -0.00918543
110 H 161 A 0 -0.0620164
110 H 162 S 0 -0.0458605
110 H 163 C 0 -0.0418706
110 H 164 V 0 0.0782119
110 H 165 V 0 0.0479689
110 H 166 F 0 0.00250801
110 H 167 G 0 0.0816685
110 H 168 M 0 -0.03909
110 H 169 P 0 -0.033011
110 H 170 R 0 0.0545983
110 H 171 E 0 -0.0188777
110 H 172 A 0 0.0506459
110 H 173 I 0 -0.0511083
110 H 174 N 0 -0.00925848
110 H 175 M 0 -0.095845
110 H 176 G 0 -0.00671055
110 H 177 G 0 -0.0170223
110 H 178 V 0 -0.080686
110 H 179 S 0 -0.0698997
110 H 180 E 0 -0.0695897
110 H 181 V 0 0.00109126
110 H 182 V 0 -0.114481
110 H 183 D 0 -0.0749085
110 H 184 L 0 0.00971328
110 H 185 S 0 -0.0766892
110 H 186 Q 0 -0.159795
110 H 187 V 0 -0.0854834
110 H 188 S 0 -0.0580507
110 H 189 Q 0 -0.0531019
110 H 190 Q 0 -0.0668926
110 H 191 M 0 -0.0299538
110 H 192 L 0 -0.0528041
110 H 193 A 0 -0.0705428
110 H 194 K 0 -0.0938813
110 H 195 I 0 -0.105437
110 H 196 S 0 -0.0616646
111 R 112 P 0 0.259537
111 R 113 S 0 0.156273
111 R 114 V 0 0.0412823
111 R 115 D 0 -0.00752508
111 R 116 V 0 0.159694
111 R 117 L 0 0.0104945
111 R 118 F 0 0.125926
111 R 119 H 0 0.0354924
111 R 120 S 0 0.0148988
111 R 121 V 0 -0.0222454
111 R 122 A 0 -0.0298598
111 R 123 K 0 -0.0824892
111 R 124 H 0 -0.0133668
111 R 125 A 0 -0.0442428
111 R 126 G 0 -0.0494936
111 R 127 R 0 0.0140167
111 R 128 N 0 -0.0837751
111 R 129 A 0 -0.0902354
111 R 130 V 0 0.00801772
111 R 131 G 0 -0.0359433
111 R 132 V 0 -0.0390286
111 R 133 I 0 -0.0165057
111 R 134 L 0 -0.0115932
111 R 135 T 0 -0.0454174
111 R 136 G 0 -0.0302921
111 R 137 M 0 -0.00580568
111 R 138 G 0 0.00337472
111 R 139 N 0 -0.0280001
111 R 140 D 0 -0.022953
111 R 141 G 0 -0.0297762
111 R 142 A 0 -0.0613605
111 R 143 A 0 0.0216045
111 R 144 G 0 -0.0771888
111 R 145 M 0 -0.100169
111 R 146 L 0 0.00458723
111 R 147 A 0 -0.112036
111 R 148 M 0 -0.0796692
111 R 149 Y 0 0.00218487
111 R 150 Q 0 -0.0711601
111 R 151 A 0 -0.141619
111 R 152 G 0 -0.0567916
111 R 153 A 0 -0.101559
111 R 154 W 0 -0.0543377
111 R 155 T 0 -0.0195324
111 R 156 I 0 -0.0333534
111 R 157 A 0 -0.0447891
111 R 158 Q 0 -0.0381269
111 R 159 N 0 -0.011317
111 R 160 E 0 -0.0520477
111 R 161 A 0 -0.0437374
111 R 162 S 0 -0.0595644
111 R 163 C 0 -0.01771
111 R 164 V 0 0.0251045
111 R 165 V 0 -0.0152335
111 R 166 F 0 -0.0467107
111 R 167 G 0 -0.0121424
111 R 168 M 0 -0.00647057
111 R 169 P 0 -0.0376956
111 R 170 R 0 0.0281447
111 R 171 E 0 0.0129195
111 R 172 A 0 0.00907821
111 R 173 I 0 -0.00776315
111 R 174 N 0 -0.0458949
111 R 175 M 0 -0.0537933
111 R 176 G 0 -0.0723273
111 R 177 G 0 -0.0884817
111 R 178 V 0 -0.0922249
111 R 179 S 0 -0.0566963
111 R 180 E 0 0.0210218
111 R 181 V 0 0.00393923
111 R 182 V 0 -0.0144642
111 R 183 D 0 -0.00836996
111 R 184 L 0 0.0212283
111 R 185 S 0 -0.0172946
111 R 186 Q 0 -0.0668144
111 R 187 V 0 -0.0445341
111 R 188 S 0 -0.098166
111 R 189 Q 0 -0.0241315
111 R 190 Q 0 -0.0444117
111 R 191 M 0 -0.0272995
111 R 192 L 0 0.0173602
111 R 193 A 0 -0.0254645
111 R 194 K 0 0.0140777
111 R 195 I 0 -0.00215041
111 R 196 S 0 -0.00688871
112 P 113 S 0 0.431074
112 P 114 V 0 0.0947137
112 P 115 D 0 0.0562816
112 P 116 V 0 0.119464
112 P 117 L 0 0.119236
112 P 118 F 0 -0.00620676
112 P 119 H 0 0.0255496
112 P 120 S 0 0.0176885
112 P 121 V 0 0.00441716
112 P 122 A 0 -0.051723
112 P 123 K 0 -0.00210037
112 P 124 H 0 -0.0593321
112 P 125 A 0 0.0385415
112 P 126 G 0 -0.0554294
112 P 127 R 0 -0.041078
112 P 128 N 0 -0.00211059
112 P 129 A 0 -0.00719378
112 P 130 V 0 -0.0321565
112 P 131 G 0 -0.00417273
112 P 132 V 0 -0.0210421
112 P 133 I 0 0.0237927
112 P 134 L 0 -0.0066496
112 P 135 T 0 0.0742351
112 P 136 G 0 0.0354419
112 P 137 M 0 0.100082
112 P 138 G 0 0.0927537
112 P 139 N 0 -0.00249543
112 P 140 D 0 0.0769879
112 P 141 G 0 -0.00274285
112 P 142 A 0 0.0128597
112 P 143 A 0 0.0401823
112 P 144 G 0 -0.0816833
112 P 145 M 0 -0.00304743
112 P 146 L 0 0.0281439
112 P 147 A 0 -0.049256
112 P 148 M 0 0.0244583
112 P 149 Y 0 -0.0746024
112 P 150 Q 0 -0.0294357
112 P 151 A 0 -0.0347386
112 P 152 G 0 -0.0118545
112 P 153 A 0 -0.120962
112 P 154 W 0 -0.0603366
112 P 155 T 0 -0.0198135
112 P 156 I 0 0.00160495
112 P 157 A 0 -0.0630143
112 P 158 Q 0 0.0326224
112 P 159 N 0 -0.00557454
112 P 160 E 0 -0.0297649
112 P 161 A 0 -0.0158313
112 P 162 S 0 0.0646676
112 P 163 C 0 0.0242354
112 P 164 V 0 0.00505917
112 P 165 V 0 0.0748067
112 P 166 F 0 -0.0110131
112 P 167 G 0 0.0510396
112 P 168 M 0 0.0335724
112 P 169 P 0 0.0254516
112 P 170 R 0 0.0183093
112 P 171 E 0 -0.0328933
112 P 172 A 0 -0.000812831
112 P 173 I 0 -0.0474343
112 P 174 N 0 0.0125265
112 P 175 M 0 -0.0942028
112 P 176 G 0 -0.0514378
112 P 177 G 0 -0.0160936
112 P 178 V 0 -0.00886739
112 P 179 S 0 -0.149915
112 P 180 E 0 -0.0417873
112 P 181 V 0 -0.0585685
112 P 182 V 0 -0.0364476
112 P 183 D 0 -0.0282598
112 P 184 L 0 -0.0860199
112 P 185 S 0 -0.00884178
112 P 186 Q 0 -0.0820635
112 P 187 V 0 0.0248252
112 P 188 S 0 -0.0193568
112 P 189 Q 0 -0.0324897
112 P 190 Q 0 -0.022686
112 P 191 M 0 -0.0369141
112 P 192 L 0 -0.0742463
112 P 193 A 0 -0.0551895
112 P 194 K 0 -0.060131
112 P 195 I 0 -0.00813453
112 P 196 S 0 -0.0103228
113 S 114 V 0 0.0814568
113 S 115 D 0 0.0769882
113 S 116 V 0 0.25046
113 S 117 L 0 0.0399474
113 S 118 F 0 0.011094
113 S 119 H 0 0.0824304
113 S 120 S 0 0.0262876
113 S 121 V 0 0.0465423
113 S 122 A 0 0.0405433
113 S 123 K 0 -0.0808057
113 S 124 H 0 -0.00335677
113 S 125 A 0 -0.0493166
113 S 126 G 0 -0.0437612
113 S 127 R 0 0.0180562
113 S 128 N 0 -0.0542351
113 S 129 A 0 -0.0259128
113 S 130 V 0 -0.0532375
113 S 131 G 0 0.0913737
113 S 132 V 0 0.00543427
113 S 133 I 0 -0.00242431
113 S 134 L 0 0.0149501
113 S 135 T 0 0.0275454
113 S 136 G 0 -0.00560517
113 S 137 M 0 0.101091
113 S 138 G 0 -0.00131733
113 S 139 N 0 -0.00955296
113 S 140 D 0 0.005303
113 S 141 G 0 0.00141607
113 S 142 A 0 0.0467613
113 S 143 A 0 0.00949923
113 S 144 G 0 0.0105751
113 S 145 M 0 -0.0567441
113 S 146 L 0 -0.0175885
113 S 147 A 0 -0.0413654
113 S 148 M 0 -0.0109162
113 S 149 Y 0 0.00287304
113 S 150 Q 0 -0.0175454
113 S 151 A 0 -0.0202382
113 S 152 G 0 0.0123302
113 S 153 A 0 -0.0249537
113 S 154 W 0 -0.0373672
113 S 155 T 0 -0.00688986
113 S 156 I 0 -0.0778817
113 S 157 A 0 -0.00741441
113 S 158 Q 0 0.0416579
113 S 159 N 0 -0.0192663
113 S 160 E 0 -0.0115719
113 S 161 A 0 -0.0540691
113 S 162 S 0 0.0739934
113 S 163 C 0 -0.0581553
113 S 164 V 0 -0.0484787
113 S 165 V 0 0.0606377
113 S 166 F 0 0.200833
113 S 167 G 0 0.00869464
113 S 168 M 0 -0.0148601
113 S 169 P 0 -0.000932505
113 S 170 R 0 -0.0188437
113 S 171 E 0 0.0531172
113 S 172 A 0 0.0258683
113 S 173 I 0 -0.0837052
113 S 174 N 0 -0.037306
113 S 175 M 0 -0.1036
113 S 176 G 0 -0.0325889
113 S 177 G 0 -0.0152168
113 S 178 V 0 -0.0539379
113 S 179 S 0 -0.0169543
113 S 180 E 0 -0.0882981
113 S 181 V 0 0.00653223
113 S 182 V 0 -0.0555235
113 S 183 D 0 -0.0663072
113 S 184 L 0 -0.0333458
113 S 185 S 0 -0.0617348
113 S 186 Q 0 -0.0591179
113 S 187 V 0 0.0673449
113 S 188 S 0 -0.0157582
113 S 189 Q 0 -0.0745845
113 S 190 Q 0 -0.0655363
113 S 191 M 0 -0.0272893
113 S 192 L 0 -0.0798791
113 S 193 A 0 -0.0428503
113 S 194 K 0 -0.0999286
113 S 195 I 0 -0.0590558
113 S 196 S 0 -0.0600669
114 V 115 D 0 0.125502
114 V 116 V 0 0.0317105
114 V 117 L 0 0.186094
114 V 118 F 0 0.335544
114 V 119 H 0 -0.0282752
114 V 120 S 0 -0.0115659
114 V 121 V 0 -0.00892039
114 V 122 A 0 -0.00192438
114 V 123 K 0 -0.0114997
114 V 124 H 0 -0.0576092
114 V 125 A 0 -0.052811
114 V 126 G 0 0.0118733
114 V 127 R 0 -0.0175584
114 V 128 N 0 -0.0676866
114 V 129 A 0 -0.0129837
114 V 130 V 0 -0.0429746
114 V 131 G 0 0.0747931
114 V 132 V 0 0.00371412
114 V 133 I 0 0.210195
114 V 134 L 0 0.0210984
114 V 135 T 0 -0.00123434
114 V 136 G 0 0.0912934
114 V 137 M 0 0.0848706
114 V 138 G 0 0.0495935
114 V 139 N 0 0.0288494
114 V 140 D 0 0.161675
114 V 141 G 0 0.0594031
114 V 142 A 0 0.130007
114 V 143 A 0 -0.0523654
114 V 144 G 0 -0.0443258
114 V 145 M 0 0.110303
114 V 146 L 0 -0.0362142
114 V 147 A 0 -0.0333341
114 V 148 M 0 -0.0414804
114 V 149 Y 0 -0.0084115
114 V 150 Q 0 -0.0909741
114 V 151 A 0 -0.119864
114 V 152 G 0 -0.0322531
114 V 153 A 0 0.0350758
114 V 154 W 0 -0.11972
114 V 155 T 0 0.0162533
114 V 156 I 0 -0.0385519
114 V 157 A 0 -0.0233469
114 V 158 Q 0 -0.0157913
114 V 159 N 0 0.00681491
114 V 160 E 0 0.0379014
114 V 161 A 0 -0.0951186
114 V 162 S 0 -0.0336803
114 V 163 C 0 -0.0421688
114 V 164 V 0 0.00454886
114 V 165 V 0 -0.0283828
114 V 166 F 0 0.077424
114 V 167 G 0 0.128779
114 V 168 M 0 0.119554
114 V 169 P 0 0.122345
114 V 170 R 0 0.055476
114 V 171 E 0 0.0572704
114 V 172 A 0 -0.0301877
114 V 173 I 0 0.0211373
114 V 174 N 0 -0.0729093
114 V 175 M 0 -0.0884206
114 V 176 G 0 0.03039
114 V 177 G 0 0.00389788
114 V 178 V 0 -0.0263764
114 V 179 S 0 -0.00386492
114 V 180 E 0 -0.042228
114 V 181 V 0 -0.0402241
114 V 182 V 0 -0.0610827
114 V 183 D 0 -0.0859937
114 V 184 L 0 -0.0316151
114 V 185 S 0 -0.109298
114 V 186 Q 0 -0.123079
114 V 187 V 0 -0.0522558
114 V 188 S 0 0.0817322
114 V 189 Q 0 -0.0715238
114 V 190 Q 0 -0.126564
114 V 191 M 0 -0.0611827
114 V 192 L 0 -0.0925376
114 V 193 A 0 -0.0778411
114 V 194 K 0 -0.0571761
114 V 195 I 0 -0.0274177
114 V 196 S 0 -0.117253
115 D 116 V 0 0.0326832
115 D 117 L 0 0.00174388
115 D 118 F 0 0.0496923
115 D 119 H 0 0.0286511
115 D 120 S 0 0.0291123
115 D 121 V 0 0.00199773
115 D 122 A 0 0.123638
115 D 123 K 0 0.0292228
115 D 124 H 0 0.0120656
115 D 125 A 0 0.0184956
115 D 126 G 0 -0.0103379
115 D 127 R 0 -0.0228403
115 D 128 N 0 0.0421388
115 D 129 A 0 -0.0646984
115 D 130 V 0 0.0572445
115 D 131 G 0 -0.014003
115 D 132 V 0 -0.0414295
115 D 133 I 0 0.187963
115 D 134 L 0 -0.00802592
115 D 135 T 0 0.00395745
115 D 136 G 0 0.0432452
115 D 137 M 0 -0.00190834
115 D 138 G 0 0.0125939
115 D 139 N 0 0.0909799
115 D 140 D 0 0.0544017
115 D 141 G 0 0.0662929
115 D 142 A 0 -0.00234785
115 D 143 A 0 0.231846
115 D 144 G 0 0.530966
115 D 145 M 0 0.0356318
115 D 146 L 0 -0.0235876
115 D 147 A 0 0.00797907
115 D 148 M 0 0.015452
115 D 149 Y 0 0.00933112
115 D 150 Q 0 -0.0336414
115 D 151 A 0 -0.0420084
115 D 152 G 0 -0.00576414
115 D 153 A 0 -0.00576552
115 D 154 W 0 -0.0455497
115 D 155 T 0 -0.0237913
115 D 156 I 0 -0.0672732
115 D 157 A 0 -0.00708831
115 D 158 Q 0 -0.00722693
115 D 159 N 0 -0.0381851
115 D 160 E 0 0.0643832
115 D 161 A 0 0.0187816
115 D 162 S 0 -0.0460331
115 D 163 C 0 0.0217276
115 D 164 V 0 -0.0828131
115 D 165 V 0 -0.0527389
115 D 166 F 0 0.0220125
115 D 167 G 0 -0.0258593
115 D 168 M 0 0.0514857
115 D 169 P 0 0.042715
115 D 170 R 0 0.0659652
115 D 171 E 0 0.00600499
115 D 172 A 0 0.0403276
115 D 173 I 0 -0.0283929
115 D 174 N 0 -0.0955967
115 D 175 M 0 0.0119755
115 D 176 G 0 -0.0812522
115 D 177 G 0 0.00329163
115 D 178 V 0 -0.0484906
115 D 179 S 0 -0.0487213
115 D 180 E 0 -0.0154489
115 D 181 V 0 -0.050694
115 D 182 V 0 -0.0671662
115 D 183 D 0 -0.02497
115 D 184 L 0 0.00657754
115 D 185 S 0 -0.0593259
115 D 186 Q 0 -0.0320804
115 D 187 V 0 -0.0146282
115 D 188 S 0 -0.0681713
115 D 189 Q 0 -0.104712
115 D 190 Q 0 -0.0289057
115 D 191 M 0 0.00140996
115 D 192 L 0 -0.0267561
115 D 193 A 0 0.0231859
115 D 194 K 0 -0.0369218
115 D 195 I 0 -0.0368666
115 D 196 S 0 -0.0664482
116 V 117 L 0 0.102267
116 V 118 F 0 0.0469889
116 V 119 H 0 0.211926
116 V 120 S 0 0.0303229
116 V 121 V 0 -0.0144606
116 V 122 A 0 -0.0179866
116 V 123 K 0 0.084198
116 V 124 H 0 -0.0111535
116 V 125 A 0 0.0510468
116 V 126 G 0 -0.0411252
116 V 127 R 0 -0.000677893
116 V 128 N 0 0.0271049
116 V 129 A 0 0.0653848
116 V 130 V 0 -0.0417953
116 V 131 G 0 0.0333226
116 V 132 V 0 -0.0463665
116 V 133 I 0 -0.00207609
116 V 134 L 0 0.0990486
116 V 135 T 0 0.00134602
116 V 136 G 0 -0.0438803
116 V 137 M 0 0.0063971
116 V 138 G 0 0.033901
116 V 139 N 0 0.000308504
116 V 140 D 0 -0.0168048
116 V 141 G 0 -0.050515
116 V 142 A 0 -0.028893
116 V 143 A 0 0.0598962
116 V 144 G 0 -0.0161883
116 V 145 M 0 0.0333401
116 V 146 L 0 -0.0353178
116 V 147 A 0 -0.0218392
116 V 148 M 0 0.0342606
116 V 149 Y 0 -0.0071336
116 V 150 Q 0 0.0352396
116 V 151 A 0 0.00903019
116 V 152 G 0 -0.00807836
116 V 153 A 0 0.0232772
116 V 154 W 0 0.0380182
116 V 155 T 0 0.00231325
116 V 156 I 0 -0.0608197
116 V 157 A 0 -0.0368501
116 V 158 Q 0 0.0481927
116 V 159 N 0 -0.0448562
116 V 160 E 0 0.00225377
116 V 161 A 0 0.0405417
116 V 162 S 0 -0.0195682
116 V 163 C 0 -0.0268368
116 V 164 V 0 -0.0269529
116 V 165 V 0 0.0295832
116 V 166 F 0 0.0860115
116 V 167 G 0 0.0142252
116 V 168 M 0 -0.0551287
116 V 169 P 0 -0.00206676
116 V 170 R 0 0.0383519
116 V 171 E 0 0.00582765
116 V 172 A 0 0.0169923
116 V 173 I 0 0.0222838
116 V 174 N 0 0.0193323
116 V 175 M 0 0.0076541
116 V 176 G 0 -0.0779386
116 V 177 G 0 -0.0192851
116 V 178 V 0 -0.00580117
116 V 179 S 0 -0.0690163
116 V 180 E 0 -0.0200012
116 V 181 V 0 0.0437358
116 V 182 V 0 -0.062026
116 V 183 D 0 0.0119283
116 V 184 L 0 -0.0855859
116 V 185 S 0 -0.0853503
116 V 186 Q 0 -0.0765773
116 V 187 V 0 0.0022128
116 V 188 S 0 -0.0299048
116 V 189 Q 0 -0.0473287
116 V 190 Q 0 -0.0873919
116 V 191 M 0 -0.0772958
116 V 192 L 0 -0.0478394
116 V 193 A 0 -0.0131491
116 V 194 K 0 -0.121429
116 V 195 I 0 -0.00433725
116 V 196 S 0 -0.0504804
117 L 118 F 0 0.531275
117 L 119 H 0 0.0584007
117 L 120 S 0 0.19934
117 L 121 V 0 0.287226
117 L 122 A 0 0.0629126
117 L 123 K 0 -0.0952104
117 L 124 H 0 0.024578
117 L 125 A 0 0.0821627
117 L 126 G 0 -0.0102153
117 L 127 R 0 0.0414896
117 L 128 N 0 -0.00517157
117 L 129 A 0 0.0661895
117 L 130 V 0 -0.0828597
117 L 131 G 0 0.00198301
117 L 132 V 0 0.044893
117 L 133 I 0 0.0709753
117 L 134 L 0 0.0106079
117 L 135 T 0 0.0213153
117 L 136 G 0 0.0148558
117 L 137 M 0 -0.0374116
117 L 138 G 0 -0.049731
117 L 139 N 0 0.0264722
117 L 140 D 0 0.02899
117 L 141 G 0 0.0745007
117 L 142 A 0 -0.0350486
117 L 143 A 0 -0.0657658
117 L 144 G 0 0.0124036
117 L 145 M 0 0.0204429
117 L 146 L 0 -0.0454192
117 L 147 A 0 -0.0194261
117 L 148 M 0 -0.0524857
117 L 149 Y 0 -0.0087346
117 L 150 Q 0 -0.0804509
117 L 151 A 0 -0.0234503
117 L 152 G 0 -0.0315297
117 L 153 A 0 -0.0163162
117 L 154 W 0 -0.0228349
117 L 155 T 0 -0.0317746
117 L 156 I 0 -0.0191866
117 L 157 A 0 -0.000475132
117 L 158 Q 0 0.0118865
117 L 159 N 0 -0.00711906
117 L 160 E 0 -0.0577189
117 L 161 A 0 0.0256554
117 L 162 S 0 -0.0785717
117 L 163 C 0 0.0311219
117 L 164 V 0 0.00898688
117 L 165 V 0 0.00591774
117 L 166 F 0 -0.0958998
117 L 167 G 0 -0.0297043
117 L 168 M 0 0.0131967
117 L 169 P 0 0.00616535
117 L 170 R 0 -0.067696
117 L 171 E 0 0.0387603
117 L 172 A 0 0.0170373
117 L 173 I 0 -0.0836549
117 L 174 N 0 0.0236093
117 L 175 M 0 -0.109688
117 L 176 G 0 -0.071308
117 L 177 G 0 -0.0267387
117 L 178 V 0 0.0181574
117 L 179 S 0 -0.0695268
117 L 180 E 0 -0.0903709
117 L 181 V 0 0.00219789
117 L 182 V 0 -0.00334134
117 L 183 D 0 -0.0875079
117 L 184 L 0 0.049638
117 L 185 S 0 -0.00203486
117 L 186 Q 0 -0.0523988
117 L 187 V 0 -0.00115221
117 L 188 S 0 -0.0719405
117 L 189 Q 0 -0.11838
117 L 190 Q 0 -0.0478979
117 L 191 M 0 -0.0243578
117 L 192 L 0 -0.0949837
117 L 193 A 0 -0.0774303
117 L 194 K 0 -0.00620266
117 L 195 I 0 -0.0689534
117 L 196 S 0 -0.0642547
118 F 119 H 0 0.0371852
118 F 120 S 0 0.106467
118 F 121 V 0 0.0700476
118 F 122 A 0 0.105556
118 F 123 K 0 -0.0353724
118 F 124 H 0 0.043136
118 F 125 A 0 0.0328654
118 F 126 G 0 0.072566
118 F 127 R 0 -0.0470546
118 F 128 N 0 -0.0504826
118 F 129 A 0 0.0710061
118 F 130 V 0 0.0243139
118 F 131 G 0 0.325994
118 F 132 V 0 -0.0333196
118 F 133 I 0 0.415764
118 F 134 L 0 0.0519155
118 F 135 T 0 0.00918529
118 F 136 G 0 0.0340885
118 F 137 M 0 -0.0124531
118 F 138 G 0 -0.0517051
118 F 139 N 0 -0.0117326
118 F 140 D 0 0.0409818
118 F 141 G 0 0.0403019
118 F 142 A 0 0.051941
118 F 143 A 0 -0.0656402
118 F 144 G 0 0.105006
118 F 145 M 0 0.163357
118 F 146 L 0 -0.0388714
118 F 147 A 0 -0.0252062
118 F 148 M 0 0.13706
118 F 149 Y 0 -0.123746
118 F 150 Q 0 -0.0215812
118 F 151 A 0 0.0086613
118 F 152 G 0 0.0203537
118 F 153 A 0 0.137512
118 F 154 W 0 0.0384208
118 F 155 T 0 -0.0240475
118 F 156 I 0 -0.0793193
118 F 157 A 0 0.00237414
118 F 158 Q 0 0.0981533
118 F 159 N 0 -0.0295318
118 F 160 E 0 -0.0161173
118 F 161 A 0 -0.0609762
118 F 162 S 0 0.0735046
118 F 163 C 0 -0.0870613
118 F 164 V 0 -0.0633789
118 F 165 V 0 0.0563829
118 F 166 F 0 -0.0208625
118 F 167 G 0 -0.0862085
118 F 168 M 0 0.0130347
118 F 169 P 0 0.0420371
118 F 170 R 0 0.0128055
118 F 171 E 0 -0.025307
118 F 172 A 0 0.105781
118 F 173 I 0 -0.0848268
118 F 174 N 0 -0.00882592
118 F 175 M 0 0.00485995
118 F 176 G 0 0.000831747
118 F 177 G 0 0.0178196
118 F 178 V 0 -0.0190686
118 F 179 S 0 -0.010745
118 F 180 E 0 0.0163144
118 F 181 V 0 -0.0514972
118 F 182 V 0 -0.0193736
118 F 183 D 0 -0.121782
118 F 184 L 0 0.0364276
118 F 185 S 0 -0.0432856
118 F 186 Q 0 -0.073467
118 F 187 V 0 -0.0617467
118 F 188 S 0 -0.0209551
118 F 189 Q 0 -0.0755608
118 F 190 Q 0 -0.069142
118 F 191 M 0 -0.0109103
118 F 192 L 0 0.0138721
118 F 193 A 0 -0.0646814
118 F 194 K 0 0.0427876
118 F 195 I 0 -0.0731717
118 F 196 S 0 -0.0786229
119 H 120 S 0 -0.00175624
119 H 121 V 0 0.0664505
119 H 122 A 0 0.123532
119 H 123 K 0 0.204075
119 H 124 H 0 0.0429291
119 H 125 A 0 0.0478292
119 H 126 G 0 0.0766684
119 H 127 R 0 0.035845
119 H 128 N 0 -0.0416064
119 H 129 A 0 -0.0339422
119 H 130 V 0 -0.0759743
119 H 131 G 0 -0.0110808
119 H 132 V 0 0.00377384
119 H 133 I 0 -0.077711
119 H 134 L 0 0.00930521
119 H 135 T 0 -0.0385551
119 H 136 G 0 -0.039783
119 H 137 M 0 -0.0441312
119 H 138 G 0 0.00862552
119 H 139 N 0 0.194773
119 H 140 D 0 -0.0580688
119 H 141 G 0 -0.0618557
119 H 142 A 0 -0.0391494
119 H 143 A 0 0.208871
119 H 144 G 0 0.00333126
119 H 145 M 0 -0.00997526
119 H 146 L 0 0.0285918
119 H 147 A 0 0.92136
119 H 148 M 0 -0.0444955
119 H 149 Y 0 0.0406145
119 H 150 Q 0 0.0389913
119 H 151 A 0 0.0420721
119 H 152 G 0 0.0257442
119 H 153 A 0 0.0977723
119 H 154 W 0 0.0465724
119 H 155 T 0 -0.0247497
119 H 156 I 0 -0.0489746
119 H 157 A 0 -0.0689015
119 H 158 Q 0 -0.0494302
119 H 159 N 0 0.0241576
119 H 160 E 0 -0.019974
119 H 161 A 0 0.0715921
119 H 162 S 0 -0.0468085
119 H 163 C 0 -0.100451
119 H 164 V 0 -0.0467926
119 H 165 V 0 0.00439339
119 H 166 F 0 -0.0771295
119 H 167 G 0 -0.0587426
119 H 168 M 0 -0.0262612
119 H 169 P 0 -0.0462889
119 H 170 R 0 0.0321447
119 H 171 E 0 -0.0591607
119 H 172 A 0 -0.0499528
119 H 173 I 0 0.0231404
119 H 174 N 0 -0.0607552
119 H 175 M 0 -0.0157198
119 H 176 G 0 -0.0980049
119 H 177 G 0 0.0356552
119 H 178 V 0 -0.049994
119 H 179 S 0 -0.0236162
119 H 180 E 0 -0.0352996
119 H 181 V 0 -0.0138404
119 H 182 V 0 -0.0205444
119 H 183 D 0 -0.0712846
119 H 184 L 0 -0.083773
119 H 185 S 0 0.0348165
119 H 186 Q 0 -0.00651827
119 H 187 V 0 0.00569973
119 H 188 S 0 0.00502501
119 H 189 Q 0 0.0588356
119 H 190 Q 0 -0.0732482
119 H 191 M 0 0.015577
119 H 192 L 0 -0.0413864
119 H 193 A 0 0.0316397
119 H 194 K 0 0.0377733
119 H 195 I 0 0.00798391
119 H 196 S 0 0.0528383
120 S 121 V 0 0.110736
120 S 122 A 0 0.0353792
120 S 123 K 0 0.139724
120 S 124 H 0 -0.0219998
120 S 125 A 0 0.00478395
120 S 126 G 0 0.0452128
120 S 127 R 0 0.00266354
120 S 128 N 0 0.00731799
120 S 129 A 0 0.0575589
120 S 130 V 0 0.0609636
120 S 131 G 0 0.104697
120 S 132 V 0 0.100862
120 S 133 I 0 0.0333335
120 S 134 L 0 0.0359206
120 S 135 T 0 -0.0289974
120 S 136 G 0 0.065038
120 S 137 M 0 -0.0130057
120 S 138 G 0 -0.0209058
120 S 139 N 0 -0.0269961
120 S 140 D 0 0.0364478
120 S 141 G 0 0.0582243
120 S 142 A 0 -0.061525
120 S 143 A 0 0.0206201
120 S 144 G 0 0.00632155
120 S 145 M 0 0.000358962
120 S 146 L 0 -0.0229114
120 S 147 A 0 0.0546362
120 S 148 M 0 -0.0194219
120 S 149 Y 0 -0.0447829
120 S 150 Q 0 -0.0235861
120 S 151 A 0 0.00923877
120 S 152 G 0 -0.0151432
120 S 153 A 0 0.0347593
120 S 154 W 0 -0.039281
120 S 155 T 0 -0.0150237
120 S 156 I 0 0.0497518
120 S 157 A 0 0.00642395
120 S 158 Q 0 -0.0226231
120 S 159 N 0 0.0197784
120 S 160 E 0 -0.0121847
120 S 161 A 0 -0.0956802
120 S 162 S 0 -0.062165
120 S 163 C 0 0.00821806
120 S 164 V 0 0.046821
120 S 165 V 0 -0.0233663
120 S 166 F 0 -0.0210526
120 S 167 G 0 0.0398177
120 S 168 M 0 0.0121688
120 S 169 P 0 -0.0336507
120 S 170 R 0 0.054808
120 S 171 E 0 -0.0184774
120 S 172 A 0 -0.0110345
120 S 173 I 0 -0.114604
120 S 174 N 0 -0.018535
120 S 175 M 0 -0.0596962
120 S 176 G 0 0.00570084
120 S 177 G 0 -0.0290256
120 S 178 V 0 -0.0675355
120 S 179 S 0 -0.0665917
120 S 180 E 0 -0.0554477
120 S 181 V 0 -0.0384922
120 S 182 V 0 -0.0215601
120 S 183 D 0 -0.020181
120 S 184 L 0 0.0158435
120 S 185 S 0 0.00797486
120 S 186 Q 0 -0.0583815
120 S 187 V 0 -0.0158023
120 S 188 S 0 -0.0498034
120 S 189 Q 0 -0.0493163
120 S 190 Q 0 -0.0548862
120 S 191 M 0 0.0373349
120 S 192 L 0 0.0309381
120 S 193 A 0 -0.0401939
120 S 194 K 0 0.00732954
120 S 195 I 0 -0.0475741
120 S 196 S 0 0.0767554
121 V 122 A 0 0.100651
121 V 123 K 0 -0.0156811
121 V 124 H 0 0.14777
121 V 125 A 0 0.250325
121 V 126 G 0 0.0812927
121 V 127 R 0 0.0540725
121 V 128 N 0 -0.0171584
121 V 129 A 0 0.569579
121 V 130 V 0 0.00151861
121 V 131 G 0 0.123006
121 V 132 V 0 -0.00507848
121 V 133 I 0 0.0259665
121 V 134 L 0 -0.0319463
121 V 135 T 0 0.0111073
121 V 136 G 0 0.0436788
121 V 137 M 0 -0.0824526
121 V 138 G 0 -0.0044458
121 V 139 N 0 0.0529409
121 V 140 D 0 0.00704827
121 V 141 G 0 0.0337429
121 V 142 A 0 0.00157653
121 V 143 A 0 0.0132513
121 V 144 G 0 0.000633265
121 V 145 M 0 0.0107214
121 V 146 L 0 -0.0148105
121 V 147 A 0 -0.000116515
121 V 148 M 0 0.0652296
121 V 149 Y 0 -0.0101107
121 V 150 Q 0 -0.0435554
121 V 151 A 0 0.0255674
121 V 152 G 0 -0.0483549
121 V 153 A 0 0.0521003
121 V 154 W 0 0.098771
121 V 155 T 0 -0.0754869
121 V 156 I 0 -0.0516486
121 V 157 A 0 -0.0300936
121 V 158 Q 0 0.0136611
121 V 159 N 0 -0.0328767
121 V 160 E 0 0.00844847
121 V 161 A 0 -0.00994939
121 V 162 S 0 -0.0760248
121 V 163 C 0 -0.0622734
121 V 164 V 0 -0.0644129
121 V 165 V 0 -0.0377052
121 V 166 F 0 -0.0653184
121 V 167 G 0 -0.0588498
121 V 168 M 0 -0.0324988
121 V 169 P 0 -0.0257553
121 V 170 R 0 -0.151442
121 V 171 E 0 0.0234068
121 V 172 A 0 -0.0243947
121 V 173 I 0 -0.103574
121 V 174 N 0 -0.0317266
121 V 175 M 0 -0.0453203
121 V 176 G 0 -0.0333752
121 V 177 G 0 -0.0777564
121 V 178 V 0 -0.0589799
121 V 179 S 0 0.0214844
121 V 180 E 0 0.0371468
121 V 181 V 0 0.00792073
121 V 182 V 0 -0.0391742
121 V 183 D 0 -0.0222846
121 V 184 L 0 -0.0210066
121 V 185 S 0 0.00915627
121 V 186 Q 0 -0.00305606
121 V 187 V 0 -0.0234632
121 V 188 S 0 -0.0255247
121 V 189 Q 0 0.0481382
121 V 190 Q 0 -0.0614816
121 V 191 M 0 -0.0219269
121 V 192 L 0 -0.0467769
121 V 193 A 0 -0.119562
121 V 194 K 0 0.079173
121 V 195 I 0 -0.0109571
121 V 196 S 0 -0.0383988
122 A 123 K 0 0.14682
122 A 124 H 0 0.0886978
122 A 125 A 0 0.0949308
122 A 126 G 0 0.15342
122 A 127 R 0 0.0954427
122 A 128 N 0 0.044638
122 A 129 A 0 0.318693
122 A 130 V 0 -0.0249578
122 A 131 G 0 0.0751308
122 A 132 V 0 0.035747
122 A 133 I 0 0.00331792
122 A 134 L 0 0.0640299
122 A 135 T 0 0.000819905
122 A 136 G 0 -0.0120597
122 A 137 M 0 -0.113725
122 A 138 G 0 -0.0786573
122 A 139 N 0 -0.0202747
122 A 140 D 0 -0.0149578
122 A 141 G 0 -0.00260791
122 A 142 A 0 0.0211168
122 A 143 A 0 -0.0257327
122 A 144 G 0 0.283602
122 A 145 M 0 0.100119
122 A 146 L 0 0.0338684
122 A 147 A 0 0.114125
122 A 148 M 0 0.101126
122 A 149 Y 0 0.0127426
122 A 150 Q 0 0.0266209
122 A 151 A 0 0.144059
122 A 152 G 0 0.00974374
122 A 153 A 0 0.148553
122 A 154 W 0 -0.0757961
122 A 155 T 0 0.00159675
122 A 156 I 0 -0.0630664
122 A 157 A 0 -0.0372011
122 A 158 Q 0 0.000283572
122 A 159 N 0 0.0150644
122 A 160 E 0 -0.0343347
122 A 161 A 0 -0.0397298
122 A 162 S 0 -0.00691622
122 A 163 C 0 -0.00745268
122 A 164 V 0 -0.112458
122 A 165 V 0 -0.0115174
122 A 166 F 0 -0.0307086
122 A 167 G 0 -0.132321
122 A 168 M 0 -0.0517912
122 A 169 P 0 -0.0386286
122 A 170 R 0 -0.0759664
122 A 171 E 0 -0.0161607
122 A 172 A 0 0.0145088
122 A 173 I 0 0.0745973
122 A 174 N 0 -0.0284085
122 A 175 M 0 -0.0029526
122 A 176 G 0 -0.00187155
122 A 177 G 0 -0.0341022
122 A 178 V 0 -0.010083
122 A 179 S 0 0.0110421
122 A 180 E 0 -0.0311057
122 A 181 V 0 -0.0333858
122 A 182 V 0 -0.0692545
122 A 183 D 0 -0.035031
122 A 184 L 0 0.0183026
122 A 185 S 0 0.0484815
122 A 186 Q 0 0.0620841
122 A 187 V 0 -0.0522974
122 A 188 S 0 -0.056131
122 A 189 Q 0 0.008959
122 A 190 Q 0 -0.0240987
122 A 191 M 0 -0.0623027
122 A 192 L 0 -0.0257533
122 A 193 A 0 0.0235172
122 A 194 K 0 0.00537602
122 A 195 I 0 0.0357819
122 A 196 S 0 -0.0262238
123 K 124 H 0 0.28519
123 K 125 A 0 0.0153428
123 K 126 G 0 0.0706543
123 K 127 R 0 0.0741134
123 K 128 N 0 0.0748321
123 K 129 A 0 -0.0879627
123 K 130 V 0 -0.0296827
123 K 131 G 0 0.00610523
123 K 132 V 0 0.00891636
123 K 133 I 0 -0.00923092
123 K 134 L 0 -0.0417051
123 K 135 T 0 -0.0164093
123 K 136 G 0 -0.0158166
123 K 137 M 0 -0.0109811
123 K 138 G 0 0.0659467
123 K 139 N 0 0.042732
123 K 140 D 0 -0.0483382
123 K 141 G 0 -0.0246886
123 K 142 A 0 -0.0210126
123 K 143 A 0 0.0902885
123 K 144 G 0 -0.065902
123 K 145 M 0 -0.018648
123 K 146 L 0 -0.0145279
123 K 147 A 0 0.213678
123 K 148 M 0 -0.0411605
123 K 149 Y 0 -0.00202954
123 K 150 Q 0 0.0114096
123 K 151 A 0 0.28213
123 K 152 G 0 0.00652726
123 K 153 A 0 -0.0224022
123 K 154 W 0 0.014405
123 K 155 T 0 -0.0434191
123 K 156 I 0 -0.0561802
123 K 157 A 0 -0.0915778
123 K 158 Q 0 -0.0316432
123 K 159 N 0 -0.05556
123 K 160 E 0 0.0242523
123 K 161 A 0 -0.0333454
123 K 162 S 0 -0.0932815
123 K 163 C 0 0.0279813
123 K 164 V 0 -0.0424184
123 K 165 V 0 0.00872909
123 K 166 F 0 -0.0382019
123 K 167 G 0 0.0404922
123 K 168 M 0 -0.0664175
123 K 169 P 0 -0.04936
123 K 170 R 0 -0.00466574
123 K 171 E 0 -0.0219552
123 K 172 A 0 -0.0180861
123 K 173 I 0 0.0281273
123 K 174 N 0 -0.00891173
123 K 175 M 0 0.0411722
123 K 176 G 0 -0.0147555
123 K 177 G 0 -0.0507968
123 K 178 V 0 -0.035811
123 K 179 S 0 0.0541842
123 K 180 E 0 -0.00786397
123 K 181 V 0 -0.0502625
123 K 182 V 0 0.0370874
123 K 183 D 0 -0.0911114
123 K 184 L 0 0.0366057
123 K 185 S 0 0.0100149
123 K 186 Q 0 -0.0252089
123 K 187 V 0 -0.0985448
123 K 188 S 0 -0.0218086
123 K 189 Q 0 0.076847
123 K 190 Q 0 -0.00403811
123 K 191 M 0 -0.0210757
123 K 192 L 0 0.0797971
123 K 193 A 0 0.0311193
123 K 194 K 0 0.0676329
123 K 195 I 0 -0.0146019
123 K 196 S 0 0.0341416
124 H 125 A 0 0.345959
124 H 126 G 0 0.118196
124 H 127 R 0 0.122023
124 H 128 N 0 0.0447784
124 H 129 A 0 0.159036
124 H 130 V 0 0.0607934
124 H 131 G 0 0.108745
124 H 132 V 0 -0.0289596
124 H 133 I 0 -0.0151824
124 H 134 L 0 -0.0806135
124 H 135 T 0 -0.0156981
124 H 136 G 0 -0.0526445
124 H 137 M 0 -0.0698539
124 H 138 G 0 -0.0950673
124 H 139 N 0 -0.0541372
124 H 140 D 0 -0.0460198
124 H 141 G 0 -0.032351
124 H 142 A 0 -0.0624121
124 H 143 A 0 0.0722695
124 H 144 G 0 -0.0270368
124 H 145 M 0 -0.0525366
124 H 146 L 0 -0.0318031
124 H 147 A 0 0.0472929
124 H 148 M 0 -0.024056
124 H 149 Y 0 -0.00749576
124 H 150 Q 0 -0.0122594
124 H 151 A 0 -0.0216297
124 H 152 G 0 -0.0528419
124 H 153 A 0 0.109238
124 H 154 W 0 0.0440629
124 H 155 T 0 -0.0928849
124 H 156 I 0 -0.0489297
124 H 157 A 0 -0.0713112
124 H 158 Q 0 0.0674754
124 H 159 N 0 -0.084343
124 H 160 E 0 0.0296499
124 H 161 A 0 0.0215218
124 H 162 S 0 -0.0238348
124 H 163 C 0 -0.0179934
124 H 164 V 0 -0.0778285
124 H 165 V 0 -0.0793143
124 H 166 F 0 -0.0998516
124 H 167 G 0 -0.062725
124 H 168 M 0 -0.0263638
124 H 169 P 0 -0.00342055
124 H 170 R 0 -0.00248183
124 H 171 E 0 -0.00579927
124 H 172 A 0 -0.0799512
124 H 173 I 0 -0.0345412
124 H 174 N 0 0.0277877
124 H 175 M 0 0.0377453
124 H 176 G 0 -0.0920244
124 H 177 G 0 -0.013243
124 H 178 V 0 -0.0556963
124 H 179 S 0 0.00465583
124 H 180 E 0 -0.0117745
124 H 181 V 0 -0.0151154
124 H 182 V 0 -0.0023687
124 H 183 D 0 -0.0487819
124 H 184 L 0 -0.010491
124 H 185 S 0 0.0487776
124 H 186 Q 0 0.0279361
124 H 187 V 0 -0.00239986
124 H 188 S 0 -0.0339714
124 H 189 Q 0 0.095403
124 H 190 Q 0 0.0221856
124 H 191 M 0 -0.0553683
124 H 192 L 0 -0.0391167
124 H 193 A 0 0.0431596
124 H 194 K 0 -0.0538979
124 H 195 I 0 0.0426266
124 H 196 S 0 0.00518778
125 A 126 G 0 0.205279
125 A 127 R 0 0.19188
125 A 128 N 0 0.115027
125 A 129 A 0 0.256468
125 A 130 V 0 0.0234715
125 A 131 G 0 -0.00227862
125 A 132 V 0 -0.0238435
125 A 133 I 0 0.0349796
125 A 134 L 0 0.0419909
125 A 135 T 0 -0.0567005
125 A 136 G 0 -0.0353179
125 A 137 M 0 -0.0482183
125 A 138 G 0 -0.036253
125 A 139 N 0 0.00828545
125 A 140 D 0 -0.048843
125 A 141 G 0 -0.0350947
125 A 142 A 0 0.0160787
125 A 143 A 0 0.0670462
125 A 144 G 0 -0.0248457
125 A 145 M 0 -0.0350464
125 A 146 L 0 0.030137
125 A 147 A 0 -0.00241294
125 A 148 M 0 0.119515
125 A 149 Y 0 0.0705193
125 A 150 Q 0 -0.0439909
125 A 151 A 0 0.0652979
125 A 152 G 0 -0.00310131
125 A 153 A 0 0.064985
125 A 154 W 0 -0.0256433
125 A 155 T 0 -0.0900556
125 A 156 I 0 -0.0161741
125 A 157 A 0 -0.129414
125 A 158 Q 0 -0.0340416
125 A 159 N 0 -0.0602398
125 A 160 E 0 -0.0116673
125 A 161 A 0 0.0424543
125 A 162 S 0 -0.0306139
125 A 163 C 0 -0.0960451
125 A 164 V 0 0.0734333
125 A 165 V 0 -0.0773163
125 A 166 F 0 -0.100738
125 A 167 G 0 -0.0195276
125 A 168 M 0 -0.0536556
125 A 169 P 0 -0.0788554
125 A 170 R 0 -0.0504327
125 A 171 E 0 0.0136745
125 A 172 A 0 -0.0438311
125 A 173 I 0 -0.0794541
125 A 174 N 0 -0.0652925
125 A 175 M 0 -0.0321395
125 A 176 G 0 -0.065418
125 A 177 G 0 0.0159011
125 A 178 V 0 -0.0270234
125 A 179 S 0 -0.0658923
125 A 180 E 0 0.0554924
125 A 181 V 0 0.00861412
125 A 182 V 0 -0.00561585
125 A 183 D 0 -0.057418
125 A 184 L 0 -0.0695038
125 A 185 S 0 -0.0365954
125 A 186 Q 0 -0.0410128
125 A 187 V 0 -0.0977922
125 A 188 S 0 0.0281186
125 A 189 Q 0 0.0320909
125 A 190 Q 0 -0.0437687
125 A 191 M 0 0.0407267
125 A 192 L 0 -0.0610877
125 A 193 A 0 0.0252386
125 A 194 K 0 -0.0340553
125 A 195 I 0 -0.0238306
125 A 196 S 0 0.0483401
126 G 127 R 0 0.646221
126 G 128 N 0 0.101156
126 G 129 A 0 0.226443
126 G 130 V 0 0.0293509
126 G 131 G 0 0.0753934
126 G 132 V 0 0.0214496
126 G 133 I 0 0.0270097
126 G 134 L 0 0.0550603
126 G 135 T 0 0.0204099
126 G 136 G 0 -0.0104408
126 G 137 M 0 -0.0308108
126 G 138 G 0 -0.0595337
126 G 139 N 0 0.00767162
126 G 140 D 0 -0.0180129
126 G 141 G 0 -0.0357446
126 G 142 A 0 0.0104371
126 G 143 A 0 0.0169569
126 G 144 G 0 -0.034547
126 G 145 M 0 -0.034602
126 G 146 L 0 0.00541616
126 G 147 A 0 0.0152555
126 G 148 M 0 0.110894
126 G 149 Y 0 -0.0414117
126 G 150 Q 0 0.00364444
126 G 151 A 0 0.217602
126 G 152 G 0 0.0693848
126 G 153 A 0 0.24874
126 G 154 W 0 0.0415902
126 G 155 T 0 -0.0545919
126 G 156 I 0 -0.0212555
126 G 157 A 0 -0.029962
126 G 158 Q 0 0.00116005
126 G 159 N 0 0.078215
126 G 160 E 0 -0.0109493
126 G 161 A 0 0.06422
126 G 162 S 0 -0.0225945
126 G 163 C 0 0.0286361
126 G 164 V 0 -0.0147551
126 G 165 V 0 -0.0501817
126 G 166 F 0 -0.10168
126 G 167 G 0 -0.0443256
126 G 168 M 0 -0.0217847
126 G 169 P 0 -0.0535023
126 G 170 R 0 0.0230473
126 G 171 E 0 -0.0304178
126 G 172 A 0 0.0444601
126 G 173 I 0 -0.071319
126 G 174 N 0 0.075882
126 G 175 M 0 -0.030284
126 G 176 G 0 -0.0286723
126 G 177 G 0 -0.015623
126 G 178 V 0 -0.0571967
126 G 179 S 0 0.0130097
126 G 180 E 0 -0.0078412
126 G 181 V 0 -0.073015
126 G 182 V 0 -0.103536
126 G 183 D 0 -0.0314069
126 G 184 L 0 0.00526106
126 G 185 S 0 -0.0115703
126 G 186 Q 0 0.0353922
126 G 187 V 0 -0.0426059
126 G 188 S 0 -0.0331145
126 G 189 Q 0 -0.0666373
126 G 190 Q 0 0.0605612
126 G 191 M 0 0.00692538
126 G 192 L 0 -0.0121658
126 G 193 A 0 0.0834837
126 G 194 K 0 -0.0575591
126 G 195 I 0 0.0727057
126 G 196 S 0 -0.0224156
127 R 128 N 0 0.474324
127 R 129 A 0 0.146651
127 R 130 V 0 0.0196074
127 R 131 G 0 0.0660168
127 R 132 V 0 0.0878669
127 R 133 I 0 0.0461609
127 R 134 L 0 -0.0547822
127 R 135 T 0 -0.104058
127 R 136 G 0 -0.0206927
127 R 137 M 0 -0.0465511
127 R 138 G 0 -0.0272146
127 R 139 N 0 -3.74318e-06
127 R 140 D 0 -0.0526656
127 R 141 G 0 -0.0284549
127 R 142 A 0 -0.00455451
127 R 143 A 0 0.0506876
127 R 144 G 0 -0.0571696
127 R 145 M 0 0.0215622
127 R 146 L 0 -0.0504354
127 R 147 A 0 -0.0193259
127 R 148 M 0 -0.0325236
127 R 149 Y 0 -0.037643
127 R 150 Q 0 0.0521303
127 R 151 A 0 0.0706992
127 R 152 G 0 0.106569
127 R 153 A 0 0.122291
127 R 154 W 0 0.00573455
127 R 155 T 0 0.0374681
127 R 156 I 0 -0.00784168
127 R 157 A 0 -0.00289566
127 R 158 Q 0 0.0598857
127 R 159 N 0 0.0263409
127 R 160 E 0 -0.0324945
127 R 161 A 0 0.0809949
127 R 162 S 0 -0.0100172
127 R 163 C 0 0.00534104
127 R 164 V 0 0.0372941
127 R 165 V 0 -0.082889
127 R 166 F 0 -0.0423438
127 R 167 G 0 -0.0298506
127 R 168 M 0 -0.0626617
127 R 169 P 0 -0.0901148
127 R 170 R 0 0.0525751
127 R 171 E 0 0.0532431
127 R 172 A 0 -0.0677854
127 R 173 I 0 -0.026971
127 R 174 N 0 -0.000856801
127 R 175 M 0 0.000777538
127 R 176 G 0 -0.0174881
127 R 177 G 0 -0.0174046
127 R 178 V 0 -0.0180127
127 R 179 S 0 0.0244785
127 R 180 E 0 0.013245
127 R 181 V 0 -0.00231322
127 R 182 V 0 -0.0538816
127 R 183 D 0 -0.00754343
127 R 184 L 0 -0.0344176
127 R 185 S 0 -0.0166957
127 R 186 Q 0 8.72751e-05
127 R 187 V 0 -0.204143
127 R 188 S 0 -0.0190111
127 R 189 Q 0 0.0342196
127 R 190 Q 0 -0.00515136
127 R 191 M 0 -0.039113
127 R 192 L 0 0.0315339
127 R 193 A 0 -0.0209846
127 R 194 K 0 0.0540525
127 R 195 I 0 0.0513877
127 R 196 S 0 -0.0274983
128 N 129 A 0 0.0393416
128 N 130 V 0 0.00974286
128 N 131 G 0 0.0234533
128 N 132 V 0 0.0928249
128 N 133 I 0 0.0646323
128 N 134 L 0 0.0309526
128 N 135 T 0 0.0106481
128 N 136 G 0 -0.0020681
128 N 137 M 0 -0.00568655
128 N 138 G 0 -0.030029
128 N 139 N 0 -0.0371408
128 N 140 D 0 -0.016616
128 N 141 G 0 -0.0152879
128 N 142 A 0 -0.0299237
128 N 143 A 0 -0.0817505
128 N 144 G 0 -0.0419788
128 N 145 M 0 -0.132999
128 N 146 L 0 0.0803218
128 N 147 A 0 0.047097
128 N 148 M 0 -0.00990237
128 N 149 Y 0 -0.0020472
128 N 150 Q 0 -0.02211
128 N 151 A 0 0.0589889
128 N 152 G 0 -0.0185881
128 N 153 A 0 0.00332928
128 N 154 W 0 0.112336
128 N 155 T 0 0.0155033
128 N 156 I 0 -0.0523681
128 N 157 A 0 -0.105411
128 N 158 Q 0 -0.0490058
128 N 159 N 0 -0.0126209
128 N 160 E 0 0.00480603
128 N 161 A 0 -0.0427713
128 N 162 S 0 -0.0397598
128 N 163 C 0 -0.0291302
128 N 164 V 0 -0.0434144
128 N 165 V 0 -0.0558436
128 N 166 F 0 0.0183332
128 N 167 G 0 -0.0701421
128 N 168 M 0 -0.0149929
128 N 169 P 0 -0.0154944
128 N 170 R 0 -0.0230017
128 N 171 E 0 -0.0413751
128 N 172 A 0 -0.0289694
128 N 173 I 0 0.0403405
128 N 174 N 0 0.012627
128 N 175 M 0 0.0132057
128 N 176 G 0 0.0820887
128 N 177 G 0 0.00508264
128 N 178 V 0 -0.0347551
128 N 179 S 0 -0.000166645
128 N 180 E 0 -0.000397937
128 N 181 V 0 -0.00594036
128 N 182 V 0 0.0349263
128 N 183 D 0 -0.0134691
128 N 184 L 0 -0.0790092
128 N 185 S 0 0.0521051
128 N 186 Q 0 0.0206829
128 N 187 V 0 0.0139782
128 N 188 S 0 -0.00545798
128 N 189 Q 0 0.0398595
128 N 190 Q 0 0.0231544
128 N 191 M 0 -0.0232443
128 N 192 L 0 0.00263292
128 N 193 A 0 0.0308325
128 N 194 K 0 0.0479742
128 N 195 I 0 -0.0296248
128 N 196 S 0 0.00295942
129 A 130 V 0 0.0626042
129 A 131 G 0 0.199228
129 A 132 V 0 0.023532
129 A 133 I 0 0.0180864
129 A 134 L 0 0.0467591
129 A 135 T 0 -0.0159495
129 A 136 G 0 0.0275262
129 A 137 M 0 -0.0266464
129 A 138 G 0 0.024554
129 A 139 N 0 -0.0581222
129 A 140 D 0 -0.0197013
129 A 141 G 0 -0.00451571
129 A 142 A 0 -0.0160115
129 A 143 A 0 -0.0286994
129 A 144 G 0 0.0327988
129 A 145 M 0 0.0313702
129 A 146 L 0 0.039127
129 A 147 A 0 0.0269225
129 A 148 M 0 0.467277
129 A 149 Y 0 0.0305005
129 A 150 Q 0 -0.00384343
129 A 151 A 0 -0.0033524
129 A 152 G 0 0.0477817
129 A 153 A 0 0.068005
129 A 154 W 0 0.0334905
129 A 155 T 0 -0.0731671
129 A 156 I 0 -0.0183569
129 A 157 A 0 0.0047523
129 A 158 Q 0 0.0129588
129 A 159 N 0 0.0147029
129 A 160 E 0 -0.0294178
129 A 161 A 0 0.03377
129 A 162 S 0 -0.0860219
129 A 163 C 0 -0.00421941
129 A 164 V 0 0.0104454
129 A 165 V 0 0.000841017
129 A 166 F 0 -0.0418594
129 A 167 G 0 -0.0601091
129 A 168 M 0 -0.0357434
129 A 169 P 0 0.0043356
129 A 170 R 0 0.0225161
129 A 171 E 0 -0.0184799
129 A 172 A 0 0.00243799
129 A 173 I 0 -0.0570994
129 A 174 N 0 0.0097775
129 A 175 M 0 -0.0226554
129 A 176 G 0 -0.00017456
129 A 177 G 0 0.0249573
129 A 178 V 0 -0.0378676
129 A 179 S 0 -0.0291748
129 A 180 E 0 -0.021158
129 A 181 V 0 -0.0573079
129 A 182 V 0 -0.0439283
129 A 183 D 0 -0.0798742
129 A 184 L 0 -0.00636533
129 A 185 S 0 -0.0236846
129 A 186 Q 0 -0.0500344
129 A 187 V 0 -0.0328217
129 A 188 S 0 0.00372322
129 A 189 Q 0 -0.0501521
129 A 190 Q 0 0.0225692
129 A 191 M 0 -0.0772372
129 A 192 L 0 -0.0437344
129 A 193 A 0 -0.0865894
129 A 194 K 0 0.0111889
129 A 195 I 0 -0.0475216
129 A 196 S 0 -0.0689734
130 V 131 G 0 0.312505
130 V 132 V 0 0.27867
130 V 133 I 0 0.0192125
130 V 134 L 0 0.00532312
130 V 135 T 0 -0.00649044
130 V 136 G 0 0.0507731
130 V 137 M 0 -0.0558057
130 V 138 G 0 -0.00791435
130 V 139 N 0 -0.053436
130 V 140 D 0 -0.0132719
130 V 141 G 0 0.00614018
130 V 142 A 0 0.001537
130 V 143 A 0 0.0243478
130 V 144 G 0 -0.0038095
130 V 145 M 0 -0.0171177
130 V 146 L 0 -0.103832
130 V 147 A 0 -0.0727635
130 V 148 M 0 -0.0489361
130 V 149 Y 0 -0.0186497
130 V 150 Q 0 0.0201579
130 V 151 A 0 -0.0479049
130 V 152 G 0 0.00667588
130 V 153 A 0 0.0630837
130 V 154 W 0 0.174438
130 V 155 T 0 0.0393973
130 V 156 I 0 0.151727
130 V 157 A 0 -0.0614368
130 V 158 Q 0 0.00653186
130 V 159 N 0 -0.0603367
130 V 160 E 0 -0.0408881
130 V 161 A 0 -0.076631
130 V 162 S 0 -0.0578163
130 V 163 C 0 -0.0378694
130 V 164 V 0 -0.0158905
130 V 165 V 0 -0.0414638
130 V 166 F 0 -0.0585631
130 V 167 G 0 -0.011771
130 V 168 M 0 0.0179179
130 V 169 P 0 -0.0224305
130 V 170 R 0 0.00302979
130 V 171 E 0 -0.0155733
130 V 172 A 0 -0.059743
130 V 173 I 0 -0.045441
130 V 174 N 0 -0.0268817
130 V 175 M 0 -0.0687571
130 V 176 G 0 -0.0141849
130 V 177 G 0 0.0162828
130 V 178 V 0 -0.0387198
130 V 179 S 0 0.0512495
130 V 180 E 0 0.0395322
130 V 181 V 0 0.0353244
130 V 182 V 0 0.0371061
130 V 183 D 0 -0.0246532
130 V 184 L 0 0.0277206
130 V 185 S 0 0.0214255
130 V 186 Q 0 0.0251489
130 V 187 V 0 -0.100285
130 V 188 S 0 0.11555
130 V 189 Q 0 -0.00225342
130 V 190 Q 0 -0.00487137
130 V 191 M 0 0.216701
130 V 192 L 0 0.0801616
130 V 193 A 0 -0.014722
130 V 194 K 0 0.321234
130 V 195 I 0 0.247771
130 V 196 S 0 0.0659851
131 G 132 V 0 0.472181
131 G 133 I 0 0.0818188
131 G 134 L 0 0.00955405
131 G 135 T 0 0.00479554
131 G 136 G 0 0.043755
131 G 137 M 0 -0.0544487
131 G 138 G 0 0.0235442
131 G 139 N 0 -0.0146567
131 G 140 D 0 0.0454782
131 G 141 G 0 0.0518888
131 G 142 A 0 0.0176805
131 G 143 A 0 -0.0802928
131 G 144 G 0 0.115729
131 G 145 M 0 0.377924
131 G 146 L 0 -0.00523339
131 G 147 A 0 0.000708042
131 G 148 M 0 0.834206
131 G 149 Y 0 -0.0238766
131 G 150 Q 0 -0.0772317
131 G 151 A 0 -0.0238473
131 G 152 G 0 0.0786294
131 G 153 A 0 0.161707
131 G 154 W 0 0.0162722
131 G 155 T 0 0.272141
131 G 156 I 0 -0.0319244
131 G 157 A 0 0.00609944
131 G 158 Q 0 0.00591445
131 G 159 N 0 -0.0443403
131 G 160 E 0 0.00378821
131 G 161 A 0 -0.0801188
131 G 162 S 0 -0.0205787
131 G 163 C 0 -0.00536804
131 G 164 V 0 0.0292663
131 G 165 V 0 -0.00121262
131 G 166 F 0 -0.00149162
131 G 167 G 0 -0.0169152
131 G 168 M 0 -0.0129396
131 G 169 P 0 0.0440764
131 G 170 R 0 -0.0597171
131 G 171 E 0 -0.0313422
131 G 172 A 0 0.0839811
131 G 173 I 0 -0.0098395
131 G 174 N 0 -0.103214
131 G 175 M 0 -0.0242369
131 G 176 G 0 0.013411
131 G 177 G 0 0.113782
131 G 178 V 0 -0.0607623
131 G 179 S 0 -0.127186
131 G 180 E 0 -0.0545732
131 G 181 V 0 -0.0298514
131 G 182 V 0 -0.0443201
131 G 183 D 0 -0.0586244
131 G 184 L 0 -0.0328536
131 G 185 S 0 -0.0662015
131 G 186 Q 0 -0.0900696
131 G 187 V 0 -0.0711529
131 G 188 S 0 -0.0849528
131 G 189 Q 0 0.0502937
131 G 190 Q 0 -0.0390075
131 G 191 M 0 0.0578713
131 G 192 L 0 -0.0833238
131 G 193 A 0 -0.0465359
131 G 194 K 0 -0.0534256
131 G 195 I 0 0.0205013
131 G 196 S 0 -0.0753674
132 V 133 I 0 0.0473747
132 V 134 L 0 0.196403
132 V 135 T 0 0.0447124
132 V 136 G 0 0.130815
132 V 137 M 0 -0.0114364
132 V 138 G 0 0.0935407
132 V 139 N 0 0.0383519
132 V 140 D 0 0.0335447
132 V 141 G 0 0.0489164
132 V 142 A 0 0.025213
132 V 143 A 0 -0.0197556
132 V 144 G 0 0.0193994
132 V 145 M 0 -0.00978708
132 V 146 L 0 0.0280811
132 V 147 A 0 -0.0730083
132 V 148 M 0 0.0332725
132 V 149 Y 0 -0.0162754
132 V 150 Q 0 -0.0198311
132 V 151 A 0 0.0854063
132 V 152 G 0 0.069686
132 V 153 A 0 -0.000421447
132 V 154 W 0 -0.0922205
132 V 155 T 0 0.0373838
132 V 156 I 0 0.297312
132 V 157 A 0 -0.0301749
132 V 158 Q 0 -0.00507965
132 V 159 N 0 -0.00411968
132 V 160 E 0 -0.000158937
132 V 161 A 0 -0.0641708
132 V 162 S 0 -0.00975886
132 V 163 C 0 -0.049832
132 V 164 V 0 -0.0276082
132 V 165 V 0 -0.0288626
132 V 166 F 0 -0.0342267
132 V 167 G 0 0.0281995
132 V 168 M 0 -0.00567917
132 V 169 P 0 0.0551102
132 V 170 R 0 -0.029791
132 V 171 E 0 0.0179147
132 V 172 A 0 -0.0370437
132 V 173 I 0 -0.0208515
132 V 174 N 0 0.00953357
132 V 175 M 0 0.0423551
132 V 176 G 0 0.0282642
132 V 177 G 0 -0.0153801
132 V 178 V 0 -0.0282776
132 V 179 S 0 -0.0692342
132 V 180 E 0 -0.0626873
132 V 181 V 0 0.0084665
132 V 182 V 0 0.0331503
132 V 183 D 0 -0.0313197
132 V 184 L 0 -0.0205499
132 V 185 S 0 -0.0446651
132 V 186 Q 0 0.00431123
132 V 187 V 0 0.20906
132 V 188 S 0 0.122148
132 V 189 Q 0 -0.0885411
132 V 190 Q 0 0.0620115
132 V 191 M 0 0.216785
132 V 192 L 0 0.0964194
132 V 193 A 0 -0.0675405
132 V 194 K 0 0.0395082
132 V 195 I 0 0.10904
132 V 196 S 0 0.0638268
133 I 134 L 0 0.075943
133 I 135 T 0 0.0707345
133 I 136 G 0 0.114824
133 I 137 M 0 -0.0205338
133 I 138 G 0 0.0404131
133 I 139 N 0 -0.0330022
133 I 140 D 0 0.0652668
133 I 141 G 0 0.118424
133 I 142 A 0 0.259423
133 I 143 A 0 -0.121097
133 I 144 G 0 0.245418
133 I 145 M 0 0.455036
133 I 146 L 0 0.00212914
133 I 147 A 0 -0.0583021
133 I 148 M 0 0.0774211
133 I 149 Y 0 0.000218051
133 I 150 Q 0 -0.0187931
133 I 151 A 0 -0.137457
133 I 152 G 0 -0.00108505
133 I 153 A 0 -0.0424666
133 I 154 W 0 -0.0338936
133 I 155 T 0 0.232658
133 I 156 I 0 -0.0278584
133 I 157 A 0 0.0748499
133 I 158 Q 0 0.011057
133 I 159 N 0 0.0423641
133 I 160 E 0 -0.0568867
133 I 161 A 0 0.00756946
133 I 162 S 0 -0.0344014
133 I 163 C 0 -0.0479597
133 I 164 V 0 0.0156423
133 I 165 V 0 -0.0359082
133 I 166 F 0 -0.0290334
133 I 167 G 0 0.0148269
133 I 168 M 0 0.0586899
133 I 169 P 0 0.0607306
133 I 170 R 0 -0.0202551
133 I 171 E 0 0.13481
133 I 172 A 0 0.275092
133 I 173 I 0 -0.07579
133 I 174 N 0 -0.0570985
133 I 175 M 0 0.295252
133 I 176 G 0 0.0442257
133 I 177 G 0 0.110789
133 I 178 V 0 0.165516
133 I 179 S 0 0.140092
133 I 180 E 0 -0.0617953
133 I 181 V 0 0.0798633
133 I 182 V 0 -0.0922092
133 I 183 D 0 -0.04751
133 I 184 L 0 -0.00321689
133 I 185 S 0 -0.0200676
133 I 186 Q 0 -0.0319898
133 I 187 V 0 -0.0116625
133 I 188 S 0 -0.0629193
133 I 189 Q 0 -0.0398767
133 I 190 Q 0 -0.0601334
133 I 191 M 0 -0.0365479
133 I 192 L 0 -0.113517
133 I 193 A 0 -0.00103555
133 I 194 K 0 0.0105372
133 I 195 I 0 -0.0663032
133 I 196 S 0 -0.0627125
134 L 135 T 0 0.137529
134 L 136 G 0 0.168781
134 L 137 M 0 0.0258948
134 L 138 G 0 0.10174
134 L 139 N 0 0.0229952
134 L 140 D 0 0.0805245
134 L 141 G 0 0.0784553
134 L 142 A 0 0.0238394
134 L 143 A 0 -0.0550242
134 L 144 G 0 0.28586
134 L 145 M 0 -0.000146508
134 L 146 L 0 -0.0178175
134 L 147 A 0 0.017607
134 L 148 M 0 -0.0280953
134 L 149 Y 0 0.0236621
134 L 150 Q 0 -0.0965782
134 L 151 A 0 -0.0406721
134 L 152 G 0 0.0319462
134 L 153 A 0 -0.028163
134 L 154 W 0 0.00485166
134 L 155 T 0 0.0535449
134 L 156 I 0 0.0893969
134 L 157 A 0 -0.0295724
134 L 158 Q 0 -0.00385594
134 L 159 N 0 0.0567029
134 L 160 E 0 -0.0526523
134 L 161 A 0 -0.0540796
134 L 162 S 0 -0.00273911
134 L 163 C 0 0.0221359
134 L 164 V 0 -0.0186453
134 L 165 V 0 -0.0255939
134 L 166 F 0 -0.0352165
134 L 167 G 0 0.0217218
134 L 168 M 0 0.0281993
134 L 169 P 0 0.0816683
134 L 170 R 0 -0.0649819
134 L 171 E 0 -0.0320607
134 L 172 A 0 0.0198281
134 L 173 I 0 0.0472408
134 L 174 N 0 -0.0459802
134 L 175 M 0 -0.086898
134 L 176 G 0 -0.00634705
134 L 177 G 0 -0.038404
134 L 178 V 0 -0.0342599
134 L 179 S 0 0.0265164
134 L 180 E 0 0.0390256
134 L 181 V 0 -0.0162116
134 L 182 V 0 0.184266
134 L 183 D 0 -0.0676299
134 L 184 L 0 0.115192
134 L 185 S 0 -0.0822205
134 L 186 Q 0 -0.0333074
134 L 187 V 0 0.240284
134 L 188 S 0 -0.0403776
134 L 189 Q 0 -0.137074
134 L 190 Q 0 -0.0618935
134 L 191 M 0 -0.040977
134 L 192 L 0 -0.0801536
134 L 193 A 0 -0.146462
134 L 194 K 0 -0.045578
134 L 195 I 0 -0.0096439
134 L 196 S 0 -0.0477314
135 T 136 G 0 0.153951
135 T 137 M 0 0.199122
135 T 138 G 0 0.098961
135 T 139 N 0 -0.00768828
135 T 140 D 0 0.12132
135 T 141 G 0 0.0931975
135 T 142 A 0 0.0168501
135 T 143 A 0 -0.0280054
135 T 144 G 0 0.047119
135 T 145 M 0 0.0423834
135 T 146 L 0 0.0136646
135 T 147 A 0 0.000247736
135 T 148 M 0 0.0193644
135 T 149 Y 0 -0.0433925
135 T 150 Q 0 -0.0165257
135 T 151 A 0 -0.0400718
135 T 152 G 0 0.00444765
135 T 153 A 0 -0.00336994
135 T 154 W 0 -0.0826526
135 T 155 T 0 0.0211317
135 T 156 I 0 -0.0147643
135 T 157 A 0 -0.0589325
135 T 158 Q 0 0.21052
135 T 159 N 0 0.0115978
135 T 160 E 0 0.127767
135 T 161 A 0 -0.0271985
135 T 162 S 0 0.024647
135 T 163 C 0 0.0838609
135 T 164 V 0 0.154219
135 T 165 V 0 0.112286
135 T 166 F 0 0.0633984
135 T 167 G 0 0.0597786
135 T 168 M 0 0.164844
135 T 169 P 0 0.190174
135 T 170 R 0 -0.0108992
135 T 171 E 0 0.0172309
135 T 172 A 0 0.0233836
135 T 173 I 0 0.0110912
135 T 174 N 0 -0.0617642
135 T 175 M 0 -0.000189169
135 T 176 G 0 -0.00290349
135 T 177 G 0 -0.0706621
135 T 178 V 0 0.00588987
135 T 179 S 0 -0.0577184
135 T 180 E 0 -0.0591281
135 T 181 V 0 -0.0332082
135 T 182 V 0 -0.0847384
135 T 183 D 0 -0.0216545
135 T 184 L 0 0.532716
135 T 185 S 0 0.00897236
135 T 186 Q 0 -0.0861145
135 T 187 V 0 -0.00979876
135 T 188 S 0 0.00409513
135 T 189 Q 0 0.0268885
135 T 190 Q 0 -0.0977918
135 T 191 M 0 0.0101425
135 T 192 L 0 0.0159637
135 T 193 A 0 -0.111697
135 T 194 K 0 -0.0770298
135 T 195 I 0 -0.0128326
135 T 196 S 0 -0.0467926
136 G 137 M 0 0.113546
136 G 138 G 0 0.159479
136 G 139 N 0 0.00890109
136 G 140 D 0 0.12532
136 G 141 G 0 0.12066
136 G 142 A 0 0.0502369
136 G 143 A 0 0.00240472
136 G 144 G 0 0.0608295
136 G 145 M 0 0.0587977
136 G 146 L 0 -0.0181856
136 G 147 A 0 -0.03175
136 G 148 M 0 0.0589073
136 G 149 Y 0 -0.00532872
136 G 150 Q 0 0.0112715
136 G 151 A 0 -0.029861
136 G 152 G 0 0.0274957
136 G 153 A 0 0.00337135
136 G 154 W 0 -0.0573621
136 G 155 T 0 0.0403215
136 G 156 I 0 0.0167108
136 G 157 A 0 0.0685164
136 G 158 Q 0 0.126194
136 G 159 N 0 -0.00651085
136 G 160 E 0 0.01619
136 G 161 A 0 -0.0110266
136 G 162 S 0 0.0288051
136 G 163 C 0 0.0640508
136 G 164 V 0 -0.0240149
136 G 165 V 0 -0.00595469
136 G 166 F 0 0.00950857
136 G 167 G 0 0.0361698
136 G 168 M 0 0.142693
136 G 169 P 0 0.105732
136 G 170 R 0 -0.00711898
136 G 171 E 0 -0.0138214
136 G 172 A 0 0.0477807
136 G 173 I 0 -0.0214945
136 G 174 N 0 -0.0160805
136 G 175 M 0 -0.0372551
136 G 176 G 0 0.0149016
136 G 177 G 0 -0.0531103
136 G 178 V 0 0.00238562
136 G 179 S 0 -0.0205137
136 G 180 E 0 -0.0758515
136 G 181 V 0 -0.00284352
136 G 182 V 0 0.00308661
136 G 183 D 0 -0.00448537
136 G 184 L 0 -0.0274023
136 G 185 S 0 -0.0522192
136 G 186 Q 0 -0.0272172
136 G 187 V 0 0.0851944
136 G 188 S 0 -0.00424663
136 G 189 Q 0 -0.0377327
136 G 190 Q 0 -0.0573224
136 G 191 M 0 0.0474445
136 G 192 L 0 -0.0657113
136 G 193 A 0 -0.0413028
136 G 194 K 0 -0.0293286
136 G 195 I 0 -0.0440094
136 G 196 S 0 -0.0159521
137 M 138 G 0 0.357051
137 M 139 N 0 0.0344568
137 M 140 D 0 0.0754383
137 M 141 G 0 0.0569234
137 M 142 A 0 0.026839
137 M 143 A 0 0.0115952
137 M 144 G 0 -0.0140181
137 M 145 M 0 -0.0893299
137 M 146 L 0 -0.00613383
137 M 147 A 0 -0.0463195
137 M 148 M 0 0.0157226
137 M 149 Y 0 -0.096369
137 M 150 Q 0 -0.00326637
137 M 151 A 0 -0.00188578
137 M 152 G 0 0.00769233
137 M 153 A 0 -0.0859179
137 M 154 W 0 -0.0373004
137 M 155 T 0 0.0236324
137 M 156 I 0 0.0182781
137 M 157 A 0 -0.0257361
137 M 158 Q 0 0.00580601
137 M 159 N 0 0.0752694
137 M 160 E 0 0.0473627
137 M 161 A 0 0.00920905
137 M 162 S 0 0.0902852
137 M 163 C 0 0.0945273
137 M 164 V 0 0.161904
137 M 165 V 0 0.280488
137 M 166 F 0 0.136939
137 M 167 G 0 0.461922
137 M 168 M 0 0.0751267
137 M 169 P 0 0.0131222
137 M 170 R 0 0.0464245
137 M 171 E 0 0.036396
137 M 172 A 0 -0.0221532
137 M 173 I 0 -0.0225182
137 M 174 N 0 0.0261835
137 M 175 M 0 -0.0196312
137 M 176 G 0 0.0279936
137 M 177 G 0 0.0116953
137 M 178 V 0 0.0354611
137 M 179 S 0 -0.108069
137 M 180 E 0 -0.044148
137 M 181 V 0 -0.0623178
137 M 182 V 0 0.0678731
137 M 183 D 0 0.0110069
137 M 184 L 0 -0.0429759
137 M 185 S 0 -0.0533824
137 M 186 Q 0 -0.0822412
137 M 187 V 0 0.0575757
137 M 188 S 0 -0.0474635
137 M 189 Q 0 0.00302228
137 M 190 Q 0 -0.020427
137 M 191 M 0 0.00502034
137 M 192 L 0 -0.0452635
137 M 193 A 0 -0.0459142
137 M 194 K 0 -0.0877063
137 M 195 I 0 0.0140934
137 M 196 S 0 -0.0427531
138 G 139 N 0 0.224179
138 G 140 D 0 0.136814
138 G 141 G 0 0.0820489
138 G 142 A 0 0.0233985
138 G 143 A 0 -0.0211887
138 G 144 G 0 0.0273249
138 G 145 M 0 -0.0238606
138 G 146 L 0 -0.037426
138 G 147 A 0 -0.0238823
138 G 148 M 0 0.0457104
138 G 149 Y 0 -0.0390568
138 G 150 Q 0 0.00539841
138 G 151 A 0 0.0303345
138 G 152 G 0 0.00834968
138 G 153 A 0 -0.0356084
138 G 154 W 0 -0.101206
138 G 155 T 0 -0.0264163
138 G 156 I 0 -0.0314991
138 G 157 A 0 0.0839217
138 G 158 Q 0 0.0609631
138 G 159 N 0 0.0590676
138 G 160 E 0 0.0792968
138 G 161 A 0 -0.0185822
138 G 162 S 0 0.108688
138 G 163 C 0 0.0612786
138 G 164 V 0 0.0110896
138 G 165 V 0 0.107149
138 G 166 F 0 0.039045
138 G 167 G 0 0.217654
138 G 168 M 0 0.0504438
138 G 169 P 0 0.125791
138 G 170 R 0 0.0141471
138 G 171 E 0 0.0806291
138 G 172 A 0 0.054111
138 G 173 I 0 -0.0291884
138 G 174 N 0 2.57472e-05
138 G 175 M 0 0.0282337
138 G 176 G 0 0.079241
138 G 177 G 0 0.00519519
138 G 178 V 0 0.0412325
138 G 179 S 0 -0.0655112
138 G 180 E 0 0.0251748
138 G 181 V 0 0.0266481
138 G 182 V 0 -0.0504077
138 G 183 D 0 -0.0604002
138 G 184 L 0 -0.0490044
138 G 185 S 0 -0.100362
138 G 186 Q 0 -0.0915008
138 G 187 V 0 -0.0270848
138 G 188 S 0 0.0549429
138 G 189 Q 0 -0.0670615
138 G 190 Q 0 0.00896501
138 G 191 M 0 -0.0335293
138 G 192 L 0 -0.0318346
138 G 193 A 0 -0.0318869
138 G 194 K 0 -0.0873441
138 G 195 I 0 0.0048455
138 G 196 S 0 -0.075083
139 N 140 D 0 0.0747982
139 N 141 G 0 0.0453874
139 N 142 A 0 0.140527
139 N 143 A 0 0.300872
139 N 144 G 0 0.0369903
139 N 145 M 0 -0.00036072
139 N 146 L 0 -0.0823641
139 N 147 A 0 0.0787754
139 N 148 M 0 -0.0204271
139 N 149 Y 0 0.0457216
139 N 150 Q 0 -0.0488694
139 N 151 A 0 0.0371508
139 N 152 G 0 -0.033411
139 N 153 A 0 0.0492354
139 N 154 W 0 0.00443518
139 N 155 T 0 -0.0585958
139 N 156 I 0 0.0204083
139 N 157 A 0 -0.0616531
139 N 158 Q 0 0.0946254
139 N 159 N 0 0.0802482
139 N 160 E 0 0.0376672
139 N 161 A 0 -0.0307907
139 N 162 S 0 -0.0221912
139 N 163 C 0 0.0541054
139 N 164 V 0 0.00974129
139 N 165 V 0 -0.0230743
139 N 166 F 0 0.0161259
139 N 167 G 0 0.0369769
139 N 168 M 0 -0.0128569
139 N 169 P 0 -0.000566082
139 N 170 R 0 0.0719196
139 N 171 E 0 0.322376
139 N 172 A 0 -0.00300693
139 N 173 I 0 0.01482
139 N 174 N 0 0.0712761
139 N 175 M 0 0.143948
139 N 176 G 0 -0.0359551
139 N 177 G 0 -0.0214229
139 N 178 V 0 -0.0144569
139 N 179 S 0 0.00349722
139 N 180 E 0 -0.0914347
139 N 181 V 0 -0.0821919
139 N 182 V 0 0.0342679
139 N 183 D 0 -0.0694686
139 N 184 L 0 -0.0277607
139 N 185 S 0 0.0364821
139 N 186 Q 0 -0.0359929
139 N 187 V 0 0.00383058
139 N 188 S 0 -0.0310771
139 N 189 Q 0 -0.0453045
139 N 190 Q 0 0.0617055
139 N 191 M 0 0.0173581
139 N 192 L 0 -0.0606465
139 N 193 A 0 -0.0490291
139 N 194 K 0 0.0139085
139 N 195 I 0 0.0192165
139 N 196 S 0 -0.0417474
140 D 141 G 0 0.233264
140 D 142 A 0 0.0592333
140 D 143 A 0 0.0592874
140 D 144 G 0 0.121482
140 D 145 M 0 0.0574635
140 D 146 L 0 0.0204975
140 D 147 A 0 -0.0282661
140 D 148 M 0 0.065686
140 D 149 Y 0 -0.0146718
140 D 150 Q 0 0.0338412
140 D 151 A 0 0.00757484
140 D 152 G 0 0.0558531
140 D 153 A 0 0.0264373
140 D 154 W 0 -0.0270312
140 D 155 T 0 0.0739193
140 D 156 I 0 0.0663409
140 D 157 A 0 0.0635759
140 D 158 Q 0 0.0878421
140 D 159 N 0 0.0458267
140 D 160 E 0 0.00296048
140 D 161 A 0 0.0167265
140 D 162 S 0 0.0436849
140 D 163 C 0 0.0476835
140 D 164 V 0 0.00119893
140 D 165 V 0 0.0487443
140 D 166 F 0 -0.0290327
140 D 167 G 0 0.0539984
140 D 168 M 0 0.0616435
140 D 169 P 0 0.0885146
140 D 170 R 0 -0.0155908
140 D 171 E 0 -0.0203892
140 D 172 A 0 0.0757742
140 D 173 I 0 -0.024547
140 D 174 N 0 -0.0445409
140 D 175 M 0 -0.0407674
140 D 176 G 0 0.0133175
140 D 177 G 0 -0.0477626
140 D 178 V 0 -0.02896
140 D 179 S 0 -0.0608083
140 D 180 E 0 -0.0281037
140 D 181 V 0 -0.00200768
140 D 182 V 0 -0.00449588
140 D 183 D 0 -0.00928222
140 D 184 L 0 -0.0275319
140 D 185 S 0 -0.0782458
140 D 186 Q 0 -0.0036381
140 D 187 V 0 0.0400027
140 D 188 S 0 0.0502924
140 D 189 Q 0 -0.0435467
140 D 190 Q 0 -0.0621741
140 D 191 M 0 0.0252226
140 D 192 L 0 -0.0868275
140 D 193 A 0 -0.0212306
140 D 194 K 0 -0.0406978
140 D 195 I 0 0.00305084
140 D 196 S 0 -0.0417616
141 G 142 A 0 0.0774122
141 G 143 A 0 0.065097
141 G 144 G 0 0.149878
141 G 145 M 0 0.09305
141 G 146 L 0 0.0533662
141 G 147 A 0 0.00081483
141 G 148 M 0 0.0985449
141 G 149 Y 0 0.028202
141 G 150 Q 0 0.0202852
141 G 151 A 0 -0.0339115
141 G 152 G 0 0.0879035
141 G 153 A 0 0.0620008
141 G 154 W 0 -0.0387408
141 G 155 T 0 0.0838814
141 G 156 I 0 0.0831424
141 G 157 A 0 0.083011
141 G 158 Q 0 0.105392
141 G 159 N 0 0.03309
141 G 160 E 0 0.00654423
141 G 161 A 0 -0.0159558
141 G 162 S 0 0.047238
141 G 163 C 0 0.0689169
141 G 164 V 0 -0.0121418
141 G 165 V 0 0.00867356
141 G 166 F 0 -0.0405397
141 G 167 G 0 0.0363449
141 G 168 M 0 0.0739455
141 G 169 P 0 0.114252
141 G 170 R 0 -0.031169
141 G 171 E 0 -0.0184244
141 G 172 A 0 0.0242199
141 G 173 I 0 0.00447471
141 G 174 N 0 -0.0269441
141 G 175 M 0 -0.0167122
141 G 176 G 0 0.0377217
141 G 177 G 0 -0.0700286
141 G 178 V 0 0.0234901
141 G 179 S 0 -0.0525328
141 G 180 E 0 -0.0503624
141 G 181 V 0 -0.0224558
141 G 182 V 0 -0.0291252
141 G 183 D 0 0.0135864
141 G 184 L 0 -0.00426319
141 G 185 S 0 0.000506696
141 G 186 Q 0 -0.0401655
141 G 187 V 0 0.0507454
141 G 188 S 0 -0.0313627
141 G 189 Q 0 -0.0413189
141 G 190 Q 0 -0.0464961
141 G 191 M 0 0.0475034
141 G 192 L 0 -0.0594852
141 G 193 A 0 -0.0572565
141 G 194 K 0 -0.0585618
141 G 195 I 0 -0.0184054
141 G 196 S 0 -0.0162941
142 A 143 A 0 0.135447
142 A 144 G 0 0.0340621
142 A 145 M 0 0.168443
142 A 146 L 0 0.165656
142 A 147 A 0 0.0918774
142 A 148 M 0 0.0165618
142 A 149 Y 0 -0.0199626
142 A 150 Q 0 -0.00450495
142 A 151 A 0 -0.0630875
142 A 152 G 0 0.0812817
142 A 153 A 0 0.0286883
142 A 154 W 0 0.0106662
142 A 155 T 0 0.239388
142 A 156 I 0 -0.020958
142 A 157 A 0 -0.0356445
142 A 158 Q 0 0.0246277
142 A 159 N 0 -0.0594414
142 A 160 E 0 -0.0182836
142 A 161 A 0 -0.0149892
142 A 162 S 0 0.0253137
142 A 163 C 0 0.00811593
142 A 164 V 0 -0.0329824
142 A 165 V 0 -0.0199997
142 A 166 F 0 0.0123029
142 A 167 G 0 -0.0197037
142 A 168 M 0 0.0156641
142 A 169 P 0 0.112957
142 A 170 R 0 -0.0245182
142 A 171 E 0 0.596718
142 A 172 A 0 0.43216
142 A 173 I 0 -0.0225148
142 A 174 N 0 0.109611
142 A 175 M 0 0.63337
142 A 176 G 0 0.03085
142 A 177 G 0 0.432072
142 A 178 V 0 0.0917305
142 A 179 S 0 0.0271346
142 A 180 E 0 -0.0311126
142 A 181 V 0 -0.0664023
142 A 182 V 0 -0.010699
142 A 183 D 0 -0.011786
142 A 184 L 0 -0.0245062
142 A 185 S 0 -0.063491
142 A 186 Q 0 -0.00178674
142 A 187 V 0 0.00419777
142 A 188 S 0 -0.0644337
142 A 189 Q 0 -0.0410841
142 A 190 Q 0 -0.0761462
142 A 191 M 0 -0.0240872
142 A 192 L 0 -0.00472855
142 A 193 A 0 -0.13782
142 A 194 K 0 0.0736831
142 A 195 I 0 0.0298312
142 A 196 S 0 -0.0645374
143 A 144 G 0 0.0664492
143 A 145 M 0 -0.0236965
143 A 146 L 0 0.377166
143 A 147 A 0 0.194128
143 A 148 M 0 -0.0857219
143 A 149 Y 0 0.0602765
143 A 150 Q 0 0.258206
143 A 151 A 0 0.00746212
143 A 152 G 0 -0.0264424
143 A 153 A 0 -0.0389144
143 A 154 W 0 0.0254023
143 A 155 T 0 -0.0799861
143 A 156 I 0 -0.0286536
143 A 157 A 0 0.00712576
143 A 158 Q 0 -0.0284466
143 A 159 N 0 -0.0498777
143 A 160 E 0 0.0178262
143 A 161 A 0 -0.0746142
143 A 162 S 0 -0.0690289
143 A 163 C 0 -0.0183756
143 A 164 V 0 0.0457458
143 A 165 V 0 -0.00674641
143 A 166 F 0 0.00451245
143 A 167 G 0 0.00207624
143 A 168 M 0 -0.0146256
143 A 169 P 0 -0.0614337
143 A 170 R 0 0.00345424
143 A 171 E 0 0.0779534
143 A 172 A 0 -0.0052698
143 A 173 I 0 -0.0661577
143 A 174 N 0 -0.00844683
143 A 175 M 0 0.288679
143 A 176 G 0 0.00267373
143 A 177 G 0 0.0978437
143 A 178 V 0 -0.020498
143 A 179 S 0 -0.0322323
143 A 180 E 0 0.00977526
143 A 181 V 0 -0.0290049
143 A 182 V 0 -0.0059099
143 A 183 D 0 0.00677236
143 A 184 L 0 -0.0285561
143 A 185 S 0 0.010418
143 A 186 Q 0 0.0745099
143 A 187 V 0 -0.0193491
143 A 188 S 0 -0.0244188
143 A 189 Q 0 0.0297968
143 A 190 Q 0 0.0402088
143 A 191 M 0 -0.0326561
143 A 192 L 0 -0.027623
143 A 193 A 0 0.0796614
143 A 194 K 0 0.0977132
143 A 195 I 0 -0.00596683
143 A 196 S 0 0.08804
144 G 145 M 0 0.0738095
144 G 146 L 0 0.111709
144 G 147 A 0 0.19606
144 G 148 M 0 0.0575056
144 G 149 Y 0 0.00630422
144 G 150 Q 0 -0.0313318
144 G 151 A 0 0.00590047
144 G 152 G 0 -0.00190194
144 G 153 A 0 0.097543
144 G 154 W 0 0.0261275
144 G 155 T 0 0.0439396
144 G 156 I 0 -0.012603
144 G 157 A 0 -0.00360303
144 G 158 Q 0 -0.00064576
144 G 159 N 0 0.0123809
144 G 160 E 0 0.0325826
144 G 161 A 0 0.0275367
144 G 162 S 0 -0.0245296
144 G 163 C 0 0.0350319
144 G 164 V 0 -0.0382244
144 G 165 V 0 -0.0295627
144 G 166 F 0 -0.00934975
144 G 167 G 0 -0.0591253
144 G 168 M 0 0.0908138
144 G 169 P 0 0.0179817
144 G 170 R 0 0.119737
144 G 171 E 0 0.0579673
144 G 172 A 0 0.0555305
144 G 173 I 0 -0.0364292
144 G 174 N 0 -0.0341078
144 G 175 M 0 0.0433857
144 G 176 G 0 -0.02108
144 G 177 G 0 0.0324286
144 G 178 V 0 -0.0186508
144 G 179 S 0 0.0809317
144 G 180 E 0 -0.032295
144 G 181 V 0 -0.00729062
144 G 182 V 0 -0.0846013
144 G 183 D 0 -0.0536046
144 G 184 L 0 0.0420774
144 G 185 S 0 0.0354018
144 G 186 Q 0 0.0248354
144 G 187 V 0 0.0143089
144 G 188 S 0 -0.0781214
144 G 189 Q 0 -0.0720072
144 G 190 Q 0 -0.0880551
144 G 191 M 0 0.0136051
144 G 192 L 0 -0.032729
144 G 193 A 0 0.0152758
144 G 194 K 0 -0.0705996
144 G 195 I 0 -0.0525679
144 G 196 S 0 0.0108832
145 M 146 L 0 0.00130769
145 M 147 A 0 0.0577927
145 M 148 M 0 0.109841
145 M 149 Y 0 0.0656269
145 M 150 Q 0 -0.07556
145 M 151 A 0 -0.0172022
145 M 152 G 0 0.0445099
145 M 153 A 0 0.0221936
145 M 154 W 0 0.0721517
145 M 155 T 0 0.964714
145 M 156 I 0 0.0335489
145 M 157 A 0 0.0723548
145 M 158 Q 0 0.0735099
145 M 159 N 0 -0.0169273
145 M 160 E 0 0.00250245
145 M 161 A 0 -0.107808
145 M 162 S 0 -0.126364
145 M 163 C 0 -0.00212603
145 M 164 V 0 -0.00141997
145 M 165 V 0 -0.00780375
145 M 166 F 0 0.0425695
145 M 167 G 0 -0.017375
145 M 168 M 0 0.0139333
145 M 169 P 0 0.0178352
145 M 170 R 0 0.0488671
145 M 171 E 0 0.0441275
145 M 172 A 0 0.68524
145 M 173 I 0 0.0397828
145 M 174 N 0 -0.0268144
145 M 175 M 0 0.446029
145 M 176 G 0 -0.0496956
145 M 177 G 0 0.189894
145 M 178 V 0 0.239388
145 M 179 S 0 0.12505
145 M 180 E 0 -0.0614445
145 M 181 V 0 -0.0433868
145 M 182 V 0 0.0211374
145 M 183 D 0 0.010731
145 M 184 L 0 0.0137338
145 M 185 S 0 0.0684254
145 M 186 Q 0 -0.0561109
145 M 187 V 0 0.000784386
145 M 188 S 0 -0.036549
145 M 189 Q 0 -0.0924742
145 M 190 Q 0 -0.0201346
145 M 191 M 0 -0.0934781
145 M 192 L 0 -0.102703
145 M 193 A 0 -0.047677
145 M 194 K 0 -0.0784266
145 M 195 I 0 -0.0617735
145 M 196 S 0 -0.0394406
146 L 147 A 0 0.185154
146 L 148 M 0 0.0855274
146 L 149 Y 0 0.0944632
146 L 150 Q 0 0.983294
146 L 151 A 0 0.0599358
146 L 152 G 0 0.00251666
146 L 153 A 0 0.080963
146 L 154 W 0 -0.0702178
146 L 155 T 0 -0.0174032
146 L 156 I 0 0.00922252
146 L 157 A 0 0.0414593
146 L 158 Q 0 0.0139762
146 L 159 N 0 -0.0331092
146 L 160 E 0 0.0218259
146 L 161 A 0 -0.034653
146 L 162 S 0 0.085685
146 L 163 C 0 0.0158643
146 L 164 V 0 0.0231202
146 L 165 V 0 -0.0252356
146 L 166 F 0 -0.0104869
146 L 167 G 0 0.0287877
146 L 168 M 0 -0.019906
146 L 169 P 0 -0.0527506
146 L 170 R 0 -0.00872809
146 L 171 E 0 -0.0422146
146 L 172 A 0 -0.0128726
146 L 173 I 0 -0.0433848
146 L 174 N 0 0.0248403
146 L 175 M 0 0.39335
146 L 176 G 0 0.0287384
146 L 177 G 0 0.379585
146 L 178 V 0 0.0237031
146 L 179 S 0 0.0644846
146 L 180 E 0 -0.0322402
146 L 181 V 0 0.0330571
146 L 182 V 0 0.00406301
146 L 183 D 0 -0.0366362
146 L 184 L 0 -0.0286386
146 L 185 S 0 0.0644168
146 L 186 Q 0 0.0773908
146 L 187 V 0 -0.0605912
146 L 188 S 0 -0.0448483
146 L 189 Q 0 -0.0280833
146 L 190 Q 0 0.0242019
146 L 191 M 0 0.00376643
146 L 192 L 0 0.041365
146 L 193 A 0 -0.0377319
146 L 194 K 0 -0.0395382
146 L 195 I 0 -0.0418783
146 L 196 S 0 0.03273
147 A 148 M 0 0.0287849
147 A 149 Y 0 0.0272442
147 A 150 Q 0 0.447854
147 A 151 A 0 0.254115
147 A 152 G 0 0.0673882
147 A 153 A 0 0.013144
147 A 154 W 0 0.0276973
147 A 155 T 0 -0.00793481
147 A 156 I 0 0.0284569
147 A 157 A 0 0.0907598
147 A 158 Q 0 -0.0210112
147 A 159 N 0 0.00188165
147 A 160 E 0 -0.0193723
147 A 161 A 0 -0.058761
147 A 162 S 0 -0.0807521
147 A 163 C 0 0.0502462
147 A 164 V 0 -0.0297658
147 A 165 V 0 -0.0412163
147 A 166 F 0 -0.0531064
147 A 167 G 0 -0.0486804
147 A 168 M 0 -0.0298702
147 A 169 P 0 -0.0269116
147 A 170 R 0 0.00369111
147 A 171 E 0 -0.032086
147 A 172 A 0 0.0580162
147 A 173 I 0 -0.0110115
147 A 174 N 0 -0.0113903
147 A 175 M 0 0.023051
147 A 176 G 0 -0.00387698
147 A 177 G 0 -0.0748438
147 A 178 V 0 0.0624328
147 A 179 S 0 0.0610111
147 A 180 E 0 -0.00172879
147 A 181 V 0 0.0154605
147 A 182 V 0 0.02165
147 A 183 D 0 0.038492
147 A 184 L 0 -0.0733785
147 A 185 S 0 0.0374369
147 A 186 Q 0 -0.00346724
147 A 187 V 0 0.0239754
147 A 188 S 0 -0.0483259
147 A 189 Q 0 0.0556017
147 A 190 Q 0 0.00657805
147 A 191 M 0 0.00734789
147 A 192 L 0 -0.0574001
147 A 193 A 0 0.120292
147 A 194 K 0 0.0487151
147 A 195 I 0 0.0336605
147 A 196 S 0 -0.029736
148 M 149 Y 0 0.0815579
148 M 150 Q 0 -0.0165285
148 M 151 A 0 -0.00288869
148 M 152 G 0 0.0794569
148 M 153 A 0 1.36547
148 M 154 W 0 0.132901
148 M 155 T 0 0.0606967
148 M 156 I 0 -0.00532817
148 M 157 A 0 0.0185198
148 M 158 Q 0 0.0251416
148 M 159 N 0 -0.0442537
148 M 160 E 0 -0.0147195
148 M 161 A 0 -0.0035536
148 M 162 S 0 -0.0311583
148 M 163 C 0 0.0464319
148 M 164 V 0 -0.00792591
148 M 165 V 0 -0.0151257
148 M 166 F 0 -0.0213256
148 M 167 G 0 -0.0406365
148 M 168 M 0 0.0395725
148 M 169 P 0 0.0226361
148 M 170 R 0 0.0061359
148 M 171 E 0 -0.0154442
148 M 172 A 0 0.090157
148 M 173 I 0 -0.00121332
148 M 174 N 0 -0.0585384
148 M 175 M 0 -0.0135267
148 M 176 G 0 -0.0159271
148 M 177 G 0 0.0250406
148 M 178 V 0 -0.0244545
148 M 179 S 0 -0.0468381
148 M 180 E 0 -0.077859
148 M 181 V 0 -0.0734638
148 M 182 V 0 -0.0157192
148 M 183 D 0 -0.0286736
148 M 184 L 0 -0.00367989
148 M 185 S 0 -0.0346997
148 M 186 Q 0 -0.0453365
148 M 187 V 0 0.0136339
148 M 188 S 0 -0.0104222
148 M 189 Q 0 -0.0330042
148 M 190 Q 0 -0.0206161
148 M 191 M 0 -0.0896003
148 M 192 L 0 -0.0225908
148 M 193 A 0 0.01669
148 M 194 K 0 -0.0881141
148 M 195 I 0 0.00272811
148 M 196 S 0 -0.11675
149 Y 150 Q 0 0.133605
149 Y 151 A 0 0.112596
149 Y 152 G 0 -0.0100082
149 Y 153 A 0 0.00804377
149 Y 154 W 0 0.09705
149 Y 155 T 0 0.160248
149 Y 156 I 0 0.0241822
149 Y 157 A 0 0.102648
149 Y 158 Q 0 -0.0104767
149 Y 159 N 0 -0.129694
149 Y 160 E 0 -0.0341246
149 Y 161 A 0 -0.00335907
149 Y 162 S 0 0.0146187
149 Y 163 C 0 -0.069753
149 Y 164 V 0 -0.0455314
149 Y 165 V 0 -0.0496485
149 Y 166 F 0 0.0350013
149 Y 167 G 0 -0.00354024
149 Y 168 M 0 0.00580584
149 Y 169 P 0 -0.00408816
149 Y 170 R 0 -0.00829157
149 Y 171 E 0 -0.0331851
149 Y 172 A 0 -0.0171587
149 Y 173 I 0 0.035754
149 Y 174 N 0 0.0752524
149 Y 175 M 0 0.0721708
149 Y 176 G 0 0.117625
149 Y 177 G 0 0.333771
149 Y 178 V 0 0.291834
149 Y 179 S 0 0.954845
149 Y 180 E 0 0.00749659
149 Y 181 V 0 -0.0480459
149 Y 182 V 0 -0.00722257
149 Y 183 D 0 -0.063552
149 Y 184 L 0 -0.0425361
149 Y 185 S 0 0.04739
149 Y 186 Q 0 0.0209068
149 Y 187 V 0 0.0233493
149 Y 188 S 0 0.01392
149 Y 189 Q 0 -0.00535452
149 Y 190 Q 0 0.0433757
149 Y 191 M 0 0.0640492
149 Y 192 L 0 -0.0930889
149 Y 193 A 0 -0.0403598
149 Y 194 K 0 0.0528608
149 Y 195 I 0 -0.00409723
149 Y 196 S 0 0.00733162
150 Q 151 A 0 0.252596
150 Q 152 G 0 0.0539529
150 Q 153 A 0 0.0522812
150 Q 154 W 0 0.0641837
150 Q 155 T 0 -0.00324565
150 Q 156 I 0 -0.0851197
150 Q 157 A 0 -0.0500142
150 Q 158 Q 0 -0.0184324
150 Q 159 N 0 0.0139076
150 Q 160 E 0 -0.0146083
150 Q 161 A 0 0.113513
150 Q 162 S 0 -0.0352866
150 Q 163 C 0 -0.0311087
150 Q 164 V 0 -0.00730836
150 Q 165 V 0 -0.0938007
150 Q 166 F 0 -0.0023696
150 Q 167 G 0 0.0569807
150 Q 168 M 0 -0.00301875
150 Q 169 P 0 -0.0232376
150 Q 170 R 0 -0.0818125
150 Q 171 E 0 -0.0014771
150 Q 172 A 0 -0.0713012
150 Q 173 I 0 -0.0308872
150 Q 174 N 0 0.0775143
150 Q 175 M 0 0.0863103
150 Q 176 G 0 -0.0145625
150 Q 177 G 0 0.0242925
150 Q 178 V 0 -0.06623
150 Q 179 S 0 0.05643
150 Q 180 E 0 -0.0225903
150 Q 181 V 0 0.0161172
150 Q 182 V 0 0.0224266
150 Q 183 D 0 0.00431997
150 Q 184 L 0 0.0279784
150 Q 185 S 0 0.0150255
150 Q 186 Q 0 0.0163824
150 Q 187 V 0 0.0166632
150 Q 188 S 0 -0.0649335
150 Q 189 Q 0 0.0272987
150 Q 190 Q 0 0.061554
150 Q 191 M 0 -0.0501162
150 Q 192 L 0 0.0183728
150 Q 193 A 0 0.0607968
150 Q 194 K 0 0.0751511
150 Q 195 I 0 0.0707834
150 Q 196 S 0 0.0231051
151 A 152 G 0 0.187262
151 A 153 A 0 0.0766168
151 A 154 W 0 0.0729079
151 A 155 T 0 -0.0780198
151 A 156 I 0 0.0305176
151 A 157 A 0 -0.00273332
151 A 158 Q 0 -0.0155132
151 A 159 N 0 0.00871382
151 A 160 E 0 0.0690898
151 A 161 A 0 0.0285928
151 A 162 S 0 0.0544525
151 A 163 C 0 -0.0181815
151 A 164 V 0 -0.0114803
151 A 165 V 0 -0.0445405
151 A 166 F 0 0.00843044
151 A 167 G 0 0.0687361
151 A 168 M 0 -0.0430064
151 A 169 P 0 -0.0497763
151 A 170 R 0 0.0182212
151 A 171 E 0 -0.0132208
151 A 172 A 0 -0.0268635
151 A 173 I 0 -0.0679907
151 A 174 N 0 0.0551996
151 A 175 M 0 0.00222385
151 A 176 G 0 0.01127
151 A 177 G 0 -0.0510569
151 A 178 V 0 0.0132504
151 A 179 S 0 -0.00753549
151 A 180 E 0 0.000834381
151 A 181 V 0 0.0500876
151 A 182 V 0 0.024851
151 A 183 D 0 0.0448702
151 A 184 L 0 -0.0194165
151 A 185 S 0 0.074202
151 A 186 Q 0 0.0492484
151 A 187 V 0 -0.0347203
151 A 188 S 0 -0.0402179
151 A 189 Q 0 0.101944
151 A 190 Q 0 0.0842186
151 A 191 M 0 0.0139761
151 A 192 L 0 0.0164943
151 A 193 A 0 0.064244
151 A 194 K 0 -0.0304108
151 A 195 I 0 -0.0362338
151 A 196 S 0 -0.0060385
152 G 153 A 0 0.204556
152 G 154 W 0 0.0762077
152 G 155 T 0 0.0714938
152 G 156 I 0 0.0674869
152 G 157 A 0 0.102409
152 G 158 Q 0 0.0400191
152 G 159 N 0 0.0236282
152 G 160 E 0 -0.0218013
152 G 161 A 0 0.0604575
152 G 162 S 0 0.0267083
152 G 163 C 0 -0.0369602
152 G 164 V 0 0.00512658
152 G 165 V 0 -0.00444813
152 G 166 F 0 -0.0567794
152 G 167 G 0 -0.0137504
152 G 168 M 0 0.0629152
152 G 169 P 0 0.0349283
152 G 170 R 0 -0.0155592
152 G 171 E 0 0.00407657
152 G 172 A 0 -0.00284431
152 G 173 I 0 -0.0385054
152 G 174 N 0 0.000378126
152 G 175 M 0 -0.0205567
152 G 176 G 0 -0.0097201
152 G 177 G 0 -0.0152273
152 G 178 V 0 -0.047661
152 G 179 S 0 -0.0827225
152 G 180 E 0 -0.00331047
152 G 181 V 0 -0.0420394
152 G 182 V 0 -0.0245811
152 G 183 D 0 -0.0190605
152 G 184 L 0 -0.0324359
152 G 185 S 0 0.00279023
152 G 186 Q 0 0.0178151
152 G 187 V 0 0.0129696
152 G 188 S 0 0.0146775
152 G 189 Q 0 -0.021994
152 G 190 Q 0 -0.00844846
152 G 191 M 0 0.00205234
152 G 192 L 0 -0.0224292
152 G 193 A 0 -0.028638
152 G 194 K 0 -0.0483606
152 G 195 I 0 -0.0547502
152 G 196 S 0 0.0517885
153 A 154 W 0 0.0535875
153 A 155 T 0 0.171244
153 A 156 I 0 0.0310905
153 A 157 A 0 0.063899
153 A 158 Q 0 0.0679535
153 A 159 N 0 -0.0356477
153 A 160 E 0 0.0420346
153 A 161 A 0 0.0305149
153 A 162 S 0 -0.056545
153 A 163 C 0 0.0313982
153 A 164 V 0 0.0192543
153 A 165 V 0 -0.0870668
153 A 166 F 0 -0.0887961
153 A 167 G 0 -0.0795563
153 A 168 M 0 0.00250952
153 A 169 P 0 -0.0231703
153 A 170 R 0 -0.0778798
153 A 171 E 0 -0.0580167
153 A 172 A 0 0.0220242
153 A 173 I 0 -0.0244896
153 A 174 N 0 0.0400078
153 A 175 M 0 0.0771482
153 A 176 G 0 0.0749837
153 A 177 G 0 -0.00378552
153 A 178 V 0 -0.034726
153 A 179 S 0 0.058941
153 A 180 E 0 -0.0381062
153 A 181 V 0 0.0290566
153 A 182 V 0 -0.013855
153 A 183 D 0 -0.0404414
153 A 184 L 0 -0.0384156
153 A 185 S 0 -0.0334805
153 A 186 Q 0 0.00380886
153 A 187 V 0 -0.0383963
153 A 188 S 0 -0.0709242
153 A 189 Q 0 -0.0683912
153 A 190 Q 0 -0.00488612
153 A 191 M 0 0.0322022
153 A 192 L 0 -0.0576285
153 A 193 A 0 0.0165571
153 A 194 K 0 -0.0656398
153 A 195 I 0 0.039542
153 A 196 S 0 -0.0450762
154 W 155 T 0 0.189023
154 W 156 I 0 0.307086
154 W 157 A 0 0.0636587
154 W 158 Q 0 -0.0788284
154 W 159 N 0 -0.0287674
154 W 160 E 0 -0.00277104
154 W 161 A 0 0.0318469
154 W 162 S 0 -0.0727494
154 W 163 C 0 -0.0770889
154 W 164 V 0 -0.0187237
154 W 165 V 0 -0.0298215
154 W 166 F 0 0.0040292
154 W 167 G 0 -0.0587427
154 W 168 M 0 -0.0366297
154 W 169 P 0 -0.0242349
154 W 170 R 0 -0.0618386
154 W 171 E 0 -0.0260353
154 W 172 A 0 0.0292712
154 W 173 I 0 0.0678654
154 W 174 N 0 0.0548074
154 W 175 M 0 -0.0567663
154 W 176 G 0 -0.033144
154 W 177 G 0 0.0253127
154 W 178 V 0 0.0681253
154 W 179 S 0 0.484241
154 W 180 E 0 0.536643
154 W 181 V 0 -0.0169188
154 W 182 V 0 0.110152
154 W 183 D 0 -0.0351301
154 W 184 L 0 -0.0264344
154 W 185 S 0 0.0682822
154 W 186 Q 0 0.0369488
154 W 187 V 0 0.0435009
154 W 188 S 0 -0.0151782
154 W 189 Q 0 0.00895944
154 W 190 Q 0 0.158489
154 W 191 M 0 0.0186616
154 W 192 L 0 0.0164886
154 W 193 A 0 0.0562551
154 W 194 K 0 0.424119
154 W 195 I 0 0.0074167
154 W 196 S 0 0.0815093
155 T 156 I 0 0.0421571
155 T 157 A 0 0.191225
155 T 158 Q 0 0.0313676
155 T 159 N 0 0.00679856
155 T 160 E 0 0.00926932
155 T 161 A 0 -0.0395021
155 T 162 S 0 0.0129944
155 T 163 C 0 0.0198902
155 T 164 V 0 0.0120015
155 T 165 V 0 0.0409446
155 T 166 F 0 -0.00984499
155 T 167 G 0 0.0295103
155 T 168 M 0 0.0355343
155 T 169 P 0 -0.0167186
155 T 170 R 0 -0.030339
155 T 171 E 0 0.0133639
155 T 172 A 0 0.326443
155 T 173 I 0 -0.0486375
155 T 174 N 0 0.0238234
155 T 175 M 0 0.125841
155 T 176 G 0 0.138244
155 T 177 G 0 0.351884
155 T 178 V 0 0.337483
155 T 179 S 0 0.164905
155 T 180 E 0 0.0289789
155 T 181 V 0 0.0103772
155 T 182 V 0 0.00725632
155 T 183 D 0 -0.00606109
155 T 184 L 0 -0.00684104
155 T 185 S 0 -0.0368813
155 T 186 Q 0 0.0171077
155 T 187 V 0 0.0749583
155 T 188 S 0 0.00466064
155 T 189 Q 0 -0.0911862
155 T 190 Q 0 0.092648
155 T 191 M 0 -0.0859583
155 T 192 L 0 0.0144447
155 T 193 A 0 -0.0474563
155 T 194 K 0 0.00298382
155 T 195 I 0 -0.0336943
155 T 196 S 0 -0.0600666
156 I 157 A 0 0.177866
156 I 158 Q 0 0.0161912
156 I 159 N 0 0.0230416
156 I 160 E 0 0.141579
156 I 161 A 0 -0.0297187
156 I 162 S 0 0.0722962
156 I 163 C 0 -0.0363192
156 I 164 V 0 -0.046917
156 I 165 V 0 0.0239556
156 I 166 F 0 -0.0186176
156 I 167 G 0 0.0207733
156 I 168 M 0 0.00183588
156 I 169 P 0 0.0441102
156 I 170 R 0 0.0669627
156 I 171 E 0 -0.0388622
156 I 172 A 0 -0.000413657
156 I 173 I 0 0.0807112
156 I 174 N 0 0.0674549
156 I 175 M 0 0.0296072
156 I 176 G 0 0.0395603
156 I 177 G 0 0.0409925
156 I 178 V 0 0.0426543
156 I 179 S 0 0.0312876
156 I 180 E 0 0.24275
156 I 181 V 0 0.057858
156 I 182 V 0 0.235532
156 I 183 D 0 0.121295
156 I 184 L 0 -0.0259127
156 I 185 S 0 -0.0714397
156 I 186 Q 0 -0.0725956
156 I 187 V 0 0.746376
156 I 188 S 0 -0.01032
156 I 189 Q 0 0.0585035
156 I 190 Q 0 0.268095
156 I 191 M 0 0.0883271
156 I 192 L 0 -0.0625419
156 I 193 A 0 -0.033501
156 I 194 K 0 0.122101
156 I 195 I 0 0.0302746
156 I 196 S 0 -0.0323659
157 A 158 Q 0 0.0613486
157 A 159 N 0 -0.0550783
157 A 160 E 0 0.142568
157 A 161 A 0 -0.0347919
157 A 162 S 0 0.0386594
157 A 163 C 0 0.0884944
157 A 164 V 0 0.0405367
157 A 165 V 0 0.0794422
157 A 166 F 0 0.282189
157 A 167 G 0 0.0521248
157 A 168 M 0 0.0550189
157 A 169 P 0 0.0712322
157 A 170 R 0 0.0263458
157 A 171 E 0 0.0436539
157 A 172 A 0 0.051326
157 A 173 I 0 0.750971
157 A 174 N 0 0.0120161
157 A 175 M 0 0.0420407
157 A 176 G 0 0.194001
157 A 177 G 0 0.0375772
157 A 178 V 0 0.949073
[truncated: 18,339 more chars]
