# Supplementary material for: Combining Evolutionary Information and an Iterative Sampling Strategy for Accurate Protein Structure Prediction
Source: PLoS Comput Biol. 2015 Dec 29;11(12):e1004661. doi: 10.1371/journal.pcbi.1004661 (PMC4694711; doi:10.1371/journal.pcbi.1004661)
Supplement: S2 File — FASTA sequences and PLM contact predictions for all targets of the benchmark set. (ZIP) [file pcbi.1004661.s004.zip › data/pconsfold_benchmarkset/contactpredictions/1fqt_PLM.txt]

5 K 6 F 0 1.5903
5 K 7 T 0 0.605789
5 K 8 R 0 0.351872
5 K 9 V 0 0.196047
5 K 10 C 0 0.0689362
5 K 11 D 0 0.135937
5 K 12 R 0 0.0494668
5 K 13 R 0 0.0997833
5 K 14 D 0 0.0274253
5 K 15 V 0 0.0379286
5 K 16 P 0 -0.0354806
5 K 17 E 0 -0.0445578
5 K 18 G 0 -0.104019
5 K 19 E 0 -0.0461317
5 K 20 A 0 -0.0920911
5 K 21 L 0 -0.0885032
5 K 22 K 0 0.0202118
5 K 23 V 0 0.0674393
5 K 24 E 0 -0.0122388
5 K 25 S 0 0.00646695
5 K 26 G 0 0.0153216
5 K 27 G 0 -0.0036938
5 K 28 T 0 -0.00202928
5 K 29 S 0 0.0182461
5 K 30 V 0 -0.0596716
5 K 31 A 0 -0.152313
5 K 32 I 0 -0.0299661
5 K 33 F 0 -0.110898
5 K 34 N 0 -0.157198
5 K 35 V 0 -0.0500718
5 K 36 D 0 -0.070936
5 K 37 G 0 -0.0545148
5 K 38 E 0 0.0103438
5 K 39 L 0 -0.0366939
5 K 40 F 0 -0.0597754
5 K 41 A 0 -0.0943497
5 K 42 T 0 -0.12471
5 K 43 Q 0 -0.0522736
5 K 44 D 0 -0.121134
5 K 45 R 0 0.0392058
5 K 46 C 0 -0.0548635
5 K 47 T 0 0.0165501
5 K 48 H 0 -0.0558546
5 K 49 G 0 0.0388219
5 K 50 D 0 0.0607352
5 K 51 W 0 0.0685857
5 K 52 S 0 -0.0371557
5 K 53 L 0 -0.0575548
5 K 54 S 0 -0.0834265
5 K 55 D 0 -0.0485147
5 K 56 G 0 -0.140457
5 K 58 Y 0 -0.078826
5 K 59 L 0 -0.0572439
5 K 60 E 0 -0.0852428
5 K 61 G 0 -0.0198182
5 K 62 D 0 -0.0132218
5 K 63 V 0 0.0201444
5 K 64 V 0 -0.141774
5 K 65 E 0 -0.0823248
5 K 66 C 0 -0.0615671
5 K 67 S 0 -0.00173344
5 K 68 L 0 -0.0188688
5 K 69 H 0 -0.0799079
5 K 70 M 0 -0.0472948
5 K 71 G 0 -0.0926632
5 K 72 K 0 -0.0787257
5 K 73 F 0 -0.00861994
5 K 74 C 0 -0.0152646
5 K 75 V 0 -0.0690724
5 K 77 T 0 -0.0639254
5 K 78 G 0 -0.0463148
5 K 79 K 0 -0.00981646
5 K 80 V 0 -0.110337
5 K 81 K 0 -0.063763
5 K 82 S 0 -0.0308165
5 K 83 P 0 -0.0177504
5 K 84 P 0 -0.08655
5 K 85 P 0 -0.0690429
5 K 86 C 0 -0.0483337
5 K 87 E 0 -0.0208848
5 K 88 A 0 -0.0941537
5 K 89 L 0 -0.0440927
5 K 90 K 0 0.0289843
5 K 91 I 0 -0.0406001
5 K 92 F 0 -0.0701337
5 K 93 P 0 -0.0241187
5 K 94 I 0 -0.0402993
5 K 95 R 0 0.0781903
5 K 96 I 0 -0.0669239
5 K 97 E 0 0.0722976
5 K 98 D 0 0.0507227
5 K 99 N 0 -0.0468165
5 K 100 D 0 0.0357375
5 K 101 V 0 -0.055271
5 K 102 L 0 0.0378923
5 K 103 V 0 -0.0991254
5 K 104 D 0 0.205879
5 K 105 F 0 0.0814903
5 K 106 E 0 0.0424688
6 F 7 T 0 0.931155
6 F 8 R 0 0.36274
6 F 9 V 0 0.263332
6 F 10 C 0 0.120391
6 F 11 D 0 0.0525627
6 F 12 R 0 0.0494802
6 F 13 R 0 0.0630805
6 F 14 D 0 -0.018797
6 F 15 V 0 0.0301032
6 F 16 P 0 -0.00687264
6 F 17 E 0 -0.0375885
6 F 18 G 0 -0.0438474
6 F 19 E 0 -0.00240403
6 F 20 A 0 0.0786798
6 F 21 L 0 -0.0342183
6 F 22 K 0 -0.00175256
6 F 23 V 0 -0.0685524
6 F 24 E 0 0.0370406
6 F 25 S 0 -0.0318688
6 F 26 G 0 0.0148397
6 F 27 G 0 -0.0523655
6 F 28 T 0 -0.0780138
6 F 29 S 0 -0.05715
6 F 30 V 0 0.00697499
6 F 31 A 0 -0.0649216
6 F 32 I 0 -0.0436309
6 F 33 F 0 -0.0715586
6 F 34 N 0 -0.100908
6 F 35 V 0 -0.0447471
6 F 36 D 0 -0.0161231
6 F 37 G 0 -0.0690331
6 F 38 E 0 -0.0996906
6 F 39 L 0 -0.00682604
6 F 40 F 0 -0.0678977
6 F 41 A 0 -0.00890628
6 F 42 T 0 -0.134637
6 F 43 Q 0 -0.0772884
6 F 44 D 0 -0.11602
6 F 45 R 0 -0.115476
6 F 46 C 0 0.0304176
6 F 47 T 0 -0.112037
6 F 48 H 0 -0.0169022
6 F 49 G 0 -0.00594157
6 F 50 D 0 -0.031314
6 F 51 W 0 -0.0505601
6 F 52 S 0 -0.155151
6 F 53 L 0 0.0240316
6 F 54 S 0 -0.0979688
6 F 55 D 0 -0.0838665
6 F 56 G 0 -0.157748
6 F 58 Y 0 -0.150421
6 F 59 L 0 -0.114938
6 F 60 E 0 -0.0756289
6 F 61 G 0 -0.0730127
6 F 62 D 0 -0.0924389
6 F 63 V 0 -0.132597
6 F 64 V 0 -0.0622287
6 F 65 E 0 -0.0465185
6 F 66 C 0 0.0423358
6 F 67 S 0 -0.0767029
6 F 68 L 0 0.0590992
6 F 69 H 0 -0.0112611
6 F 70 M 0 -0.0775655
6 F 71 G 0 0.00729356
6 F 72 K 0 -0.026467
6 F 73 F 0 -0.055656
6 F 74 C 0 -0.00524484
6 F 75 V 0 -0.164252
6 F 77 T 0 -0.0608474
6 F 78 G 0 0.0175341
6 F 79 K 0 -0.0375092
6 F 80 V 0 -0.0685047
6 F 81 K 0 -0.0476877
6 F 82 S 0 -0.0821551
6 F 83 P 0 0.012299
6 F 84 P 0 -0.0269945
6 F 85 P 0 -0.0535235
6 F 86 C 0 -0.128329
6 F 87 E 0 -0.133555
6 F 88 A 0 -0.0966665
6 F 89 L 0 -0.0611804
6 F 90 K 0 -0.111212
6 F 91 I 0 -0.084284
6 F 92 F 0 -0.0751511
6 F 93 P 0 0.00945631
6 F 94 I 0 -0.0396189
6 F 95 R 0 0.33014
6 F 96 I 0 -0.0690747
6 F 97 E 0 -0.0121057
6 F 98 D 0 -0.0669616
6 F 99 N 0 -0.0900117
6 F 100 D 0 0.0226421
6 F 101 V 0 -0.0345191
6 F 102 L 0 0.264022
6 F 103 V 0 0.00543433
6 F 104 D 0 0.187091
6 F 105 F 0 0.00323658
6 F 106 E 0 -0.0169358
7 T 8 R 0 0.81514
7 T 9 V 0 0.343818
7 T 10 C 0 0.23275
7 T 11 D 0 0.210879
7 T 12 R 0 0.0863991
7 T 13 R 0 0.126368
7 T 14 D 0 0.0733023
7 T 15 V 0 0.031261
7 T 16 P 0 0.0122793
7 T 17 E 0 0.033877
7 T 18 G 0 -0.0343547
7 T 19 E 0 0.0241153
7 T 20 A 0 -0.0614459
7 T 21 L 0 0.0205073
7 T 22 K 0 0.0457779
7 T 23 V 0 -0.00694136
7 T 24 E 0 0.0104082
7 T 25 S 0 0.18731
7 T 26 G 0 0.116458
7 T 27 G 0 0.0340675
7 T 28 T 0 0.0490177
7 T 29 S 0 -0.109822
7 T 30 V 0 -0.0636833
7 T 31 A 0 -0.133883
7 T 32 I 0 -0.0725678
7 T 33 F 0 -0.0115663
7 T 34 N 0 -0.0840816
7 T 35 V 0 -0.0621603
7 T 36 D 0 0.00139418
7 T 37 G 0 -0.00331222
7 T 38 E 0 -0.0249864
7 T 39 L 0 -0.118749
7 T 40 F 0 -0.10665
7 T 41 A 0 -0.0693195
7 T 42 T 0 -0.128072
7 T 43 Q 0 -0.0269153
7 T 44 D 0 -0.0863752
7 T 45 R 0 0.0476616
7 T 46 C 0 -0.0385016
7 T 47 T 0 -0.0577402
7 T 48 H 0 -0.0280827
7 T 49 G 0 -0.096307
7 T 50 D 0 -0.0124502
7 T 51 W 0 -0.0421515
7 T 52 S 0 -0.0941161
7 T 53 L 0 -0.0638808
7 T 54 S 0 -0.12494
7 T 55 D 0 -0.103714
7 T 56 G 0 -0.0431754
7 T 58 Y 0 -0.0723965
7 T 59 L 0 -0.0945758
7 T 60 E 0 -0.0810763
7 T 61 G 0 -0.108224
7 T 62 D 0 -0.0340269
7 T 63 V 0 -0.0916054
7 T 64 V 0 -0.121688
7 T 65 E 0 -0.0632812
7 T 66 C 0 -0.0238453
7 T 67 S 0 -0.0567158
7 T 68 L 0 -0.0799309
7 T 69 H 0 -0.0332963
7 T 70 M 0 0.0466858
7 T 71 G 0 -0.07201
7 T 72 K 0 -0.0389653
7 T 73 F 0 -0.0678428
7 T 74 C 0 -0.077152
7 T 75 V 0 -0.0514118
7 T 77 T 0 -0.0716889
7 T 78 G 0 -0.0394227
7 T 79 K 0 -0.0981902
7 T 80 V 0 -0.0696403
7 T 81 K 0 -0.0577136
7 T 82 S 0 -0.126174
7 T 83 P 0 0.00895853
7 T 84 P 0 -0.0697659
7 T 85 P 0 -0.0337785
7 T 86 C 0 -0.0500483
7 T 87 E 0 -0.0432052
7 T 88 A 0 -0.040477
7 T 89 L 0 -0.0889317
7 T 90 K 0 -0.104685
7 T 91 I 0 -0.0721243
7 T 92 F 0 -0.113109
7 T 93 P 0 0.0372185
7 T 94 I 0 -0.0738899
7 T 95 R 0 -0.0227225
7 T 96 I 0 -0.11475
7 T 97 E 0 0.0232675
7 T 98 D 0 -0.00349572
7 T 99 N 0 -0.0917792
7 T 100 D 0 0.00771505
7 T 101 V 0 -0.0626395
7 T 102 L 0 -0.00240407
7 T 103 V 0 0.0123694
7 T 104 D 0 0.182262
7 T 105 F 0 0.138714
7 T 106 E 0 0.0293519
8 R 9 V 0 0.782777
8 R 10 C 0 0.576995
8 R 11 D 0 0.446558
8 R 12 R 0 0.216799
8 R 13 R 0 0.0244553
8 R 14 D 0 0.0542189
8 R 15 V 0 0.0896331
8 R 16 P 0 0.0163426
8 R 17 E 0 -0.0250423
8 R 18 G 0 -0.0820805
8 R 19 E 0 -0.0448511
8 R 20 A 0 -0.0510227
8 R 21 L 0 -0.0106566
8 R 22 K 0 -0.0175727
8 R 23 V 0 -0.0409679
8 R 24 E 0 -0.0452981
8 R 25 S 0 0.0247117
8 R 26 G 0 0.0257485
8 R 27 G 0 0.00859345
8 R 28 T 0 0.0952046
8 R 29 S 0 -0.0890182
8 R 30 V 0 -0.00640075
8 R 31 A 0 -0.102441
8 R 32 I 0 -0.0195533
8 R 33 F 0 -0.0606638
8 R 34 N 0 -0.0792214
8 R 35 V 0 -0.0775947
8 R 36 D 0 -0.112719
8 R 37 G 0 -0.106607
8 R 38 E 0 -0.0335155
8 R 39 L 0 -0.0950858
8 R 40 F 0 -0.124986
8 R 41 A 0 -0.103726
8 R 42 T 0 -0.122621
8 R 43 Q 0 -0.111158
8 R 44 D 0 -0.156041
8 R 45 R 0 -0.0560193
8 R 46 C 0 -0.094339
8 R 47 T 0 -0.0784286
8 R 48 H 0 -0.0744981
8 R 49 G 0 -0.0411728
8 R 50 D 0 -0.00973658
8 R 51 W 0 -0.0239416
8 R 52 S 0 -0.126898
8 R 53 L 0 -0.11616
8 R 54 S 0 -0.054006
8 R 55 D 0 -0.0336162
8 R 56 G 0 -0.0583223
8 R 58 Y 0 -0.0408218
8 R 59 L 0 -0.132652
8 R 60 E 0 -0.1123
8 R 61 G 0 -0.0255379
8 R 62 D 0 -0.0300386
8 R 63 V 0 -0.0429037
8 R 64 V 0 -0.107291
8 R 65 E 0 -0.109808
8 R 66 C 0 -0.109002
8 R 67 S 0 -0.00778458
8 R 68 L 0 -0.0643382
8 R 69 H 0 -0.0827336
8 R 70 M 0 0.0621939
8 R 71 G 0 -0.0738076
8 R 72 K 0 -0.0915062
8 R 73 F 0 -0.0626344
8 R 74 C 0 -0.0790537
8 R 75 V 0 -0.130839
8 R 77 T 0 -0.110331
8 R 78 G 0 -0.128546
8 R 79 K 0 0.000761809
8 R 80 V 0 -0.0711844
8 R 81 K 0 -0.0742932
8 R 82 S 0 -0.125344
8 R 83 P 0 -0.0402424
8 R 84 P 0 -0.101761
8 R 85 P 0 -0.0153155
8 R 86 C 0 -0.0599067
8 R 87 E 0 -0.0809576
8 R 88 A 0 -0.0515333
8 R 89 L 0 -0.126086
8 R 90 K 0 -0.0518719
8 R 91 I 0 -0.115559
8 R 92 F 0 -0.114581
8 R 93 P 0 -0.031854
8 R 94 I 0 -0.0432118
8 R 95 R 0 0.0344335
8 R 96 I 0 -0.0310645
8 R 97 E 0 0.037502
8 R 98 D 0 0.0187852
8 R 99 N 0 -0.0227349
8 R 100 D 0 0.908809
8 R 101 V 0 -0.14999
8 R 102 L 0 0.467866
8 R 103 V 0 -0.066404
8 R 104 D 0 -0.0237763
8 R 105 F 0 0.005759
8 R 106 E 0 0.0561899
9 V 10 C 0 0.93582
9 V 11 D 0 0.367675
9 V 12 R 0 0.194971
9 V 13 R 0 0.115333
9 V 14 D 0 0.100183
9 V 15 V 0 0.0598496
9 V 16 P 0 -0.000702437
9 V 17 E 0 0.0238626
9 V 18 G 0 -0.0222586
9 V 19 E 0 -0.0901631
9 V 20 A 0 0.0322928
9 V 21 L 0 -0.0607603
9 V 22 K 0 -0.0034326
9 V 23 V 0 0.219567
9 V 24 E 0 -0.01261
9 V 25 S 0 0.0667566
9 V 26 G 0 -0.0608235
9 V 27 G 0 0.0218191
9 V 28 T 0 0.0447544
9 V 29 S 0 -0.0176059
9 V 30 V 0 0.0797408
9 V 31 A 0 -0.0775036
9 V 32 I 0 0.177695
9 V 33 F 0 -0.111342
9 V 34 N 0 -0.0361797
9 V 35 V 0 -0.0709198
9 V 36 D 0 -0.0748632
9 V 37 G 0 -0.00724883
9 V 38 E 0 -0.105141
9 V 39 L 0 -0.0905087
9 V 40 F 0 -0.105303
9 V 41 A 0 0.155473
9 V 42 T 0 -0.0672654
9 V 43 Q 0 -0.0838744
9 V 44 D 0 -0.169814
9 V 45 R 0 0.00569347
9 V 46 C 0 0.0345163
9 V 47 T 0 -0.056486
9 V 48 H 0 0.0249382
9 V 49 G 0 -0.0825148
9 V 50 D 0 -0.00646509
9 V 51 W 0 -0.0070435
9 V 52 S 0 -0.0717915
9 V 53 L 0 -0.0143714
9 V 54 S 0 -0.113348
9 V 55 D 0 -0.126609
9 V 56 G 0 -0.0347726
9 V 58 Y 0 -0.14444
9 V 59 L 0 -0.163613
9 V 60 E 0 -0.121543
9 V 61 G 0 -0.103952
9 V 62 D 0 -0.0915581
9 V 63 V 0 -0.0286211
9 V 64 V 0 -0.131246
9 V 65 E 0 -0.125323
9 V 66 C 0 0.05661
9 V 67 S 0 -0.0278853
9 V 68 L 0 -0.107304
9 V 69 H 0 0.0510936
9 V 70 M 0 -0.0896774
9 V 71 G 0 -0.123959
9 V 72 K 0 -0.126319
9 V 73 F 0 -0.00439924
9 V 74 C 0 -0.0136038
9 V 75 V 0 -0.121526
9 V 77 T 0 -0.0768853
9 V 78 G 0 0.0823223
9 V 79 K 0 -0.00917629
9 V 80 V 0 -0.0797475
9 V 81 K 0 -0.0989716
9 V 82 S 0 -0.136932
9 V 83 P 0 -0.0798388
9 V 84 P 0 -0.059971
9 V 85 P 0 -0.0219884
9 V 86 C 0 -0.12593
9 V 87 E 0 -0.0912603
9 V 88 A 0 -0.13889
9 V 89 L 0 -0.070168
9 V 90 K 0 -0.150079
9 V 91 I 0 -0.137165
9 V 92 F 0 0.0165744
9 V 93 P 0 -0.0381654
9 V 94 I 0 0.00313159
9 V 95 R 0 -0.102627
9 V 96 I 0 -0.035019
9 V 97 E 0 -0.0637372
9 V 98 D 0 -0.0855514
9 V 99 N 0 0.0113232
9 V 100 D 0 -0.0480605
9 V 101 V 0 0.0378726
9 V 102 L 0 -0.0259314
9 V 103 V 0 0.387259
9 V 104 D 0 -0.0515426
9 V 105 F 0 0.0327205
9 V 106 E 0 0.0196121
10 C 11 D 0 0.714855
10 C 12 R 0 0.377903
10 C 13 R 0 0.168888
10 C 14 D 0 0.391691
10 C 15 V 0 0.483101
10 C 16 P 0 0.00206862
10 C 17 E 0 0.0466183
10 C 18 G 0 -0.0285333
10 C 19 E 0 -0.0423269
10 C 20 A 0 -0.0451491
10 C 21 L 0 0.261884
10 C 22 K 0 -0.0526267
10 C 23 V 0 0.214109
10 C 24 E 0 0.00253923
10 C 25 S 0 -0.00571895
10 C 26 G 0 -0.122227
10 C 27 G 0 -0.09615
10 C 28 T 0 -0.00420204
10 C 29 S 0 -0.0676714
10 C 30 V 0 -0.103912
10 C 31 A 0 -0.0953288
10 C 32 I 0 0.18656
10 C 33 F 0 -0.0173146
10 C 34 N 0 -0.00413029
10 C 35 V 0 -0.151012
10 C 36 D 0 -0.0842094
10 C 37 G 0 -0.128076
10 C 38 E 0 -0.118466
10 C 39 L 0 0.0204741
10 C 40 F 0 -0.112434
10 C 41 A 0 -0.0266941
10 C 42 T 0 -0.129657
10 C 43 Q 0 -0.108979
10 C 44 D 0 -0.12502
10 C 45 R 0 0.0327442
10 C 46 C 0 0.0700319
10 C 47 T 0 -0.143566
10 C 48 H 0 0.0300442
10 C 49 G 0 -0.0397124
10 C 50 D 0 0.0153306
10 C 51 W 0 0.0471528
10 C 52 S 0 -0.0562329
10 C 53 L 0 -0.0149611
10 C 54 S 0 -0.0677687
10 C 55 D 0 -0.0453279
10 C 56 G 0 -0.0843443
10 C 58 Y 0 -0.0771762
10 C 59 L 0 -0.0641329
10 C 60 E 0 -0.0673521
10 C 61 G 0 -0.141914
10 C 62 D 0 -0.0643834
10 C 63 V 0 -0.0944126
10 C 64 V 0 -0.0657706
10 C 65 E 0 -0.0988684
10 C 66 C 0 0.0219422
10 C 67 S 0 -0.0362457
10 C 68 L 0 -0.0983665
10 C 69 H 0 0.0118691
10 C 70 M 0 -0.0383564
10 C 71 G 0 -0.0611751
10 C 72 K 0 -0.073805
10 C 73 F 0 -0.0288776
10 C 74 C 0 -0.0178411
10 C 75 V 0 -0.0769175
10 C 77 T 0 0.0133862
10 C 78 G 0 -0.0315424
10 C 79 K 0 -0.118122
10 C 80 V 0 -0.159314
10 C 81 K 0 -0.176486
10 C 82 S 0 -0.0905073
10 C 83 P 0 -0.0327492
10 C 84 P 0 -0.0824041
10 C 85 P 0 -0.00436739
10 C 86 C 0 -0.132935
10 C 87 E 0 -0.117482
10 C 88 A 0 -0.0582624
10 C 89 L 0 -0.076734
10 C 90 K 0 -0.103966
10 C 91 I 0 -0.053997
10 C 92 F 0 -0.187616
10 C 93 P 0 -0.0795231
10 C 94 I 0 -0.147498
10 C 95 R 0 -0.0341175
10 C 96 I 0 -0.0200523
10 C 97 E 0 -0.0545097
10 C 98 D 0 -0.124606
10 C 99 N 0 -0.0368026
10 C 100 D 0 0.0375978
10 C 101 V 0 0.383487
10 C 102 L 0 -0.014515
10 C 103 V 0 -0.125484
10 C 104 D 0 -0.0699449
10 C 105 F 0 -0.0497247
10 C 106 E 0 -0.0835594
11 D 12 R 0 0.74767
11 D 13 R 0 0.847994
11 D 14 D 0 0.630877
11 D 15 V 0 0.13789
11 D 16 P 0 0.0535716
11 D 17 E 0 0.10897
11 D 18 G 0 0.0180299
11 D 19 E 0 -0.00972587
11 D 20 A 0 -1.03678e-05
11 D 21 L 0 0.0158848
11 D 22 K 0 -0.0329736
11 D 23 V 0 0.0635246
11 D 24 E 0 -0.0452365
11 D 25 S 0 0.0297925
11 D 26 G 0 0.000627987
11 D 27 G 0 -0.0721166
11 D 28 T 0 0.0242285
11 D 29 S 0 -0.0273657
11 D 30 V 0 -0.0956729
11 D 31 A 0 -0.0593835
11 D 32 I 0 -0.102238
11 D 33 F 0 -0.0738355
11 D 34 N 0 -0.0440531
11 D 35 V 0 -0.0671565
11 D 36 D 0 -0.108723
11 D 37 G 0 -0.106057
11 D 38 E 0 -0.0393164
11 D 39 L 0 -0.0677376
11 D 40 F 0 -0.0893265
11 D 41 A 0 -0.119985
11 D 42 T 0 -0.0714495
11 D 43 Q 0 -0.132956
11 D 44 D 0 -0.137712
11 D 45 R 0 -0.103944
11 D 46 C 0 -0.14657
11 D 47 T 0 -0.0154606
11 D 48 H 0 -0.124389
11 D 49 G 0 -0.0780561
11 D 50 D 0 -0.0141521
11 D 51 W 0 -0.0873418
11 D 52 S 0 -0.170619
11 D 53 L 0 -0.135655
11 D 54 S 0 -0.10746
11 D 55 D 0 -0.0751374
11 D 56 G 0 -0.0708389
11 D 58 Y 0 -0.0868725
11 D 59 L 0 -0.0789299
11 D 60 E 0 -0.0553486
11 D 61 G 0 -0.0711832
11 D 62 D 0 -0.00871975
11 D 63 V 0 -0.0739876
11 D 64 V 0 -0.0933268
11 D 65 E 0 -0.0464123
11 D 66 C 0 -0.13306
11 D 67 S 0 -0.00229789
11 D 68 L 0 -0.0332493
11 D 69 H 0 -0.136484
11 D 70 M 0 -0.00396876
11 D 71 G 0 -0.0787045
11 D 72 K 0 -0.0972596
11 D 73 F 0 -0.0256779
11 D 74 C 0 -0.138238
11 D 75 V 0 -0.0919999
11 D 77 T 0 -0.10655
11 D 78 G 0 -0.0760989
11 D 79 K 0 -0.0922112
11 D 80 V 0 -0.0709358
11 D 81 K 0 -0.0848708
11 D 82 S 0 -0.101399
11 D 83 P 0 -0.0263305
11 D 84 P 0 -0.0538214
11 D 85 P 0 -0.0427871
11 D 86 C 0 -0.0782855
11 D 87 E 0 -0.0392198
11 D 88 A 0 -0.0510708
11 D 89 L 0 -0.140881
11 D 90 K 0 -0.0524902
11 D 91 I 0 -0.137118
11 D 92 F 0 -0.111293
11 D 93 P 0 -0.0614628
11 D 94 I 0 -0.0335646
11 D 95 R 0 0.0194414
11 D 96 I 0 -0.0606864
11 D 97 E 0 0.182108
11 D 98 D 0 0.028423
11 D 99 N 0 0.238934
11 D 100 D 0 0.558831
11 D 101 V 0 -0.0665349
11 D 102 L 0 -0.0127874
11 D 103 V 0 -0.077437
11 D 104 D 0 -0.00803783
11 D 105 F 0 -0.0663908
11 D 106 E 0 -0.0171769
12 R 13 R 0 0.654943
12 R 14 D 0 0.334519
12 R 15 V 0 0.191075
12 R 16 P 0 0.213902
12 R 17 E 0 0.144423
12 R 18 G 0 -0.00721998
12 R 19 E 0 0.0408351
12 R 20 A 0 -0.0480262
12 R 21 L 0 -0.0520399
12 R 22 K 0 -0.0237708
12 R 23 V 0 0.0205453
12 R 24 E 0 -0.051228
12 R 25 S 0 -0.0413877
12 R 26 G 0 -0.025443
12 R 27 G 0 -0.0851917
12 R 28 T 0 -0.0704708
12 R 29 S 0 -0.0546443
12 R 30 V 0 -0.000386564
12 R 31 A 0 -0.0980631
12 R 32 I 0 0.0259685
12 R 33 F 0 -0.0988064
12 R 34 N 0 0.407448
12 R 35 V 0 -0.0408015
12 R 36 D 0 -0.0281475
12 R 37 G 0 0.16668
12 R 38 E 0 0.00891732
12 R 39 L 0 0.51772
12 R 40 F 0 -0.133082
12 R 41 A 0 -0.0448821
12 R 42 T 0 -0.123848
12 R 43 Q 0 -0.165691
12 R 44 D 0 -0.15353
12 R 45 R 0 -0.116426
12 R 46 C 0 -0.0233356
12 R 47 T 0 -0.0999698
12 R 48 H 0 -0.00737802
12 R 49 G 0 -0.123385
12 R 50 D 0 -0.0590697
12 R 51 W 0 -0.0259593
12 R 52 S 0 -0.122783
12 R 53 L 0 -0.125057
12 R 54 S 0 -0.136471
12 R 55 D 0 -0.0723913
12 R 56 G 0 -0.156223
12 R 58 Y 0 -0.131214
12 R 59 L 0 -0.141598
12 R 60 E 0 -0.0738286
12 R 61 G 0 -0.0451899
12 R 62 D 0 -0.102706
12 R 63 V 0 -0.124857
12 R 64 V 0 -0.0760108
12 R 65 E 0 -0.109531
12 R 66 C 0 -0.0311552
12 R 67 S 0 -0.0113372
12 R 68 L 0 -0.0457682
12 R 69 H 0 -0.021385
12 R 70 M 0 -0.0887884
12 R 71 G 0 -0.142892
12 R 72 K 0 -0.149699
12 R 73 F 0 -0.0730206
12 R 74 C 0 -0.074743
12 R 75 V 0 -0.0773387
12 R 77 T 0 -0.0555688
12 R 78 G 0 -0.0765633
12 R 79 K 0 -0.0964151
12 R 80 V 0 -0.0659151
12 R 81 K 0 -0.0531
12 R 82 S 0 -0.0317448
12 R 83 P 0 -0.0617597
12 R 84 P 0 -0.0728999
12 R 85 P 0 -0.0608704
12 R 86 C 0 -0.113531
12 R 87 E 0 -0.058335
12 R 88 A 0 -0.064427
12 R 89 L 0 -0.134504
12 R 90 K 0 -0.00913573
12 R 91 I 0 -0.13922
12 R 92 F 0 -0.146784
12 R 93 P 0 -0.0518405
12 R 94 I 0 0.000770815
12 R 95 R 0 -0.0172102
12 R 96 I 0 0.905191
12 R 97 E 0 -0.0989579
12 R 98 D 0 0.0376688
12 R 99 N 0 0.314724
12 R 100 D 0 -0.0109987
12 R 101 V 0 0.0597063
12 R 102 L 0 -0.120925
12 R 103 V 0 -0.0781969
12 R 104 D 0 -0.0634014
12 R 105 F 0 -0.100275
12 R 106 E 0 -0.0440929
13 R 14 D 0 0.656474
13 R 15 V 0 0.339454
13 R 16 P 0 0.246547
13 R 17 E 0 0.196603
13 R 18 G 0 0.105566
13 R 19 E 0 0.132393
13 R 20 A 0 0.0230547
13 R 21 L 0 0.00600385
13 R 22 K 0 0.0463761
13 R 23 V 0 -0.0245559
13 R 24 E 0 0.0159544
13 R 25 S 0 -0.0116175
13 R 26 G 0 0.0243153
13 R 27 G 0 -0.00306621
13 R 28 T 0 0.0221778
13 R 29 S 0 -0.0777107
13 R 30 V 0 -0.0393459
13 R 31 A 0 -0.0597877
13 R 32 I 0 -0.0226851
13 R 33 F 0 -0.103332
13 R 34 N 0 -0.0505596
13 R 35 V 0 -0.119814
13 R 36 D 0 0.042868
13 R 37 G 0 0.0238659
13 R 38 E 0 -0.0167713
13 R 39 L 0 -0.0286405
13 R 40 F 0 -0.111725
13 R 41 A 0 -0.0417335
13 R 42 T 0 -0.115998
13 R 43 Q 0 -0.0903492
13 R 44 D 0 -0.13945
13 R 45 R 0 -0.0477452
13 R 46 C 0 -0.0758392
13 R 47 T 0 -0.0264011
13 R 48 H 0 -0.0659206
13 R 49 G 0 -0.144316
13 R 50 D 0 -0.08791
13 R 51 W 0 -0.0745823
13 R 52 S 0 -0.125365
13 R 53 L 0 -0.0334605
13 R 54 S 0 -0.0583657
13 R 55 D 0 -0.0568908
13 R 56 G 0 -0.0415836
13 R 58 Y 0 -0.000269945
13 R 59 L 0 -0.0238777
13 R 60 E 0 -0.0116657
13 R 61 G 0 -0.0113522
13 R 62 D 0 -0.0589192
13 R 63 V 0 -0.0615513
13 R 64 V 0 -0.051812
13 R 65 E 0 -0.139113
13 R 66 C 0 -0.0655556
13 R 67 S 0 -0.0388709
13 R 68 L 0 -0.112502
13 R 69 H 0 -0.0786652
13 R 70 M 0 -0.0424682
13 R 71 G 0 -0.170369
13 R 72 K 0 -0.0942188
13 R 73 F 0 -0.0495036
13 R 74 C 0 -0.0387611
13 R 75 V 0 -0.0407491
13 R 77 T 0 -0.0215061
13 R 78 G 0 -0.0361312
13 R 79 K 0 -0.0275707
13 R 80 V 0 -0.0510315
13 R 81 K 0 -0.0468864
13 R 82 S 0 -0.112414
13 R 83 P 0 -0.056317
13 R 84 P 0 -0.105597
13 R 85 P 0 -0.0623722
13 R 86 C 0 -0.0307396
13 R 87 E 0 -0.0259336
13 R 88 A 0 -0.022099
13 R 89 L 0 -0.114455
13 R 90 K 0 -0.0167333
13 R 91 I 0 -0.0534928
13 R 92 F 0 -0.0380255
13 R 93 P 0 -0.0338455
13 R 94 I 0 -0.078118
13 R 95 R 0 -0.0375949
13 R 96 I 0 -0.0705439
13 R 97 E 0 0.12991
13 R 98 D 0 0.0618195
13 R 99 N 0 0.144912
13 R 100 D 0 0.0389958
13 R 101 V 0 -0.117301
13 R 102 L 0 -0.132021
13 R 103 V 0 -0.0607649
13 R 104 D 0 -0.0516243
13 R 105 F 0 -0.0113992
13 R 106 E 0 0.013557
14 D 15 V 0 0.462739
14 D 16 P 0 0.400483
14 D 17 E 0 0.228063
14 D 18 G 0 0.072807
14 D 19 E 0 0.08224
14 D 20 A 0 0.0991392
14 D 21 L 0 0.457783
14 D 22 K 0 0.0820284
14 D 23 V 0 0.209899
14 D 24 E 0 0.0226561
14 D 25 S 0 0.0670569
14 D 26 G 0 -0.0145297
14 D 27 G 0 -0.00135709
14 D 28 T 0 -0.00908288
14 D 29 S 0 -0.0414569
14 D 30 V 0 -0.0269714
14 D 31 A 0 -0.115213
14 D 32 I 0 0.0098589
14 D 33 F 0 -0.0382669
14 D 34 N 0 0.0116985
14 D 35 V 0 -0.143984
14 D 36 D 0 -0.0466972
14 D 37 G 0 -0.0413451
14 D 38 E 0 0.0257651
14 D 39 L 0 0.0142845
14 D 40 F 0 -0.116458
14 D 41 A 0 0.00356434
14 D 42 T 0 -0.0634033
14 D 43 Q 0 -0.0372281
14 D 44 D 0 -0.121505
14 D 45 R 0 -0.0222989
14 D 46 C 0 -0.0331054
14 D 47 T 0 -0.0742612
14 D 48 H 0 -0.0266441
14 D 49 G 0 -0.0775008
14 D 50 D 0 -0.0366924
14 D 51 W 0 -0.139687
14 D 52 S 0 -0.0373943
14 D 53 L 0 0.0128849
14 D 54 S 0 -0.064362
14 D 55 D 0 -0.0492415
14 D 56 G 0 -0.0846667
14 D 58 Y 0 -0.00867093
14 D 59 L 0 -0.0647113
14 D 60 E 0 -0.0524364
14 D 61 G 0 -0.0493213
14 D 62 D 0 -0.0844822
14 D 63 V 0 -0.0982617
14 D 64 V 0 -0.0404081
14 D 65 E 0 -0.0672205
14 D 66 C 0 -0.0423205
14 D 67 S 0 -0.0205485
14 D 68 L 0 -0.101783
14 D 69 H 0 -0.0321136
14 D 70 M 0 -0.0680906
14 D 71 G 0 -0.159581
14 D 72 K 0 -0.0609331
14 D 73 F 0 -0.0740149
14 D 74 C 0 -0.0815651
14 D 75 V 0 -0.0590146
14 D 77 T 0 -0.00296962
14 D 78 G 0 -0.00619591
14 D 79 K 0 -0.104322
14 D 80 V 0 -0.122326
14 D 81 K 0 -0.0493189
14 D 82 S 0 -0.0564593
14 D 83 P 0 -0.0178744
14 D 84 P 0 -0.0266181
14 D 85 P 0 -0.081636
14 D 86 C 0 -0.106933
14 D 87 E 0 -0.0708577
14 D 88 A 0 -0.132038
14 D 89 L 0 -0.0970276
14 D 90 K 0 0.0279655
14 D 91 I 0 -0.092991
14 D 92 F 0 -0.0445574
14 D 93 P 0 -0.0690356
14 D 94 I 0 -0.0458479
14 D 95 R 0 -0.073468
14 D 96 I 0 -0.0736264
14 D 97 E 0 -0.0385768
14 D 98 D 0 0.019315
14 D 99 N 0 -0.0267418
14 D 100 D 0 -0.0258676
14 D 101 V 0 -0.0783218
14 D 102 L 0 -0.152505
14 D 103 V 0 -0.111236
14 D 104 D 0 -0.113563
14 D 105 F 0 -0.0552257
14 D 106 E 0 -0.094662
15 V 16 P 0 0.605496
15 V 17 E 0 0.395227
15 V 18 G 0 0.183474
15 V 19 E 0 0.235962
15 V 20 A 0 0.105231
15 V 21 L 0 0.280215
15 V 22 K 0 0.0639098
15 V 23 V 0 0.0303865
15 V 24 E 0 -0.0583392
15 V 25 S 0 -0.026142
15 V 26 G 0 -0.0338086
15 V 27 G 0 -0.0434502
15 V 28 T 0 -0.0359036
15 V 29 S 0 -0.077899
15 V 30 V 0 -0.0218362
15 V 31 A 0 -0.0549757
15 V 32 I 0 0.135232
15 V 33 F 0 -0.0858486
15 V 34 N 0 0.267306
15 V 35 V 0 -0.0231366
15 V 36 D 0 -0.0756619
15 V 37 G 0 -0.0225942
15 V 38 E 0 -0.0646929
15 V 39 L 0 0.200078
15 V 40 F 0 -0.0654001
15 V 41 A 0 0.0211743
15 V 42 T 0 -0.0813993
15 V 43 Q 0 -0.0952445
15 V 44 D 0 -0.115016
15 V 45 R 0 -0.108104
15 V 46 C 0 0.112879
15 V 47 T 0 -0.0456095
15 V 48 H 0 0.108185
15 V 49 G 0 -0.064354
15 V 50 D 0 0.0379754
15 V 51 W 0 -0.0551062
15 V 52 S 0 -0.107711
15 V 53 L 0 -0.0450722
15 V 54 S 0 -0.047355
15 V 55 D 0 -0.115106
15 V 56 G 0 -0.0614579
15 V 58 Y 0 -0.121704
15 V 59 L 0 -0.104327
15 V 60 E 0 0.0169783
15 V 61 G 0 -0.131117
15 V 62 D 0 -0.0675928
15 V 63 V 0 -0.107485
15 V 64 V 0 0.00451299
15 V 65 E 0 -0.106072
15 V 66 C 0 0.0906697
15 V 67 S 0 -0.0940277
15 V 68 L 0 -0.147295
15 V 69 H 0 0.0505923
15 V 70 M 0 -0.0685166
15 V 71 G 0 -0.0833812
15 V 72 K 0 -0.121592
15 V 73 F 0 0.0877085
15 V 74 C 0 -0.0623105
15 V 75 V 0 -0.0608396
15 V 77 T 0 -0.100119
15 V 78 G 0 0.0471422
15 V 79 K 0 -0.128307
15 V 80 V 0 -0.076031
15 V 81 K 0 -0.121973
15 V 82 S 0 -0.186168
15 V 83 P 0 -0.121455
15 V 84 P 0 -0.0455668
15 V 85 P 0 -0.065224
15 V 86 C 0 -0.10934
15 V 87 E 0 -0.112037
15 V 88 A 0 -0.0602317
15 V 89 L 0 0.0427235
15 V 90 K 0 -0.115577
15 V 91 I 0 -0.0815735
15 V 92 F 0 -0.0101655
15 V 93 P 0 -0.0304143
15 V 94 I 0 -0.00646513
15 V 95 R 0 -0.0761961
15 V 96 I 0 -0.0940307
15 V 97 E 0 -0.0654508
15 V 98 D 0 -0.107169
15 V 99 N 0 -0.0195381
15 V 100 D 0 -0.126674
15 V 101 V 0 0.114531
15 V 102 L 0 -0.0890571
15 V 103 V 0 -0.0919584
15 V 104 D 0 -0.114092
15 V 105 F 0 -0.107794
15 V 106 E 0 -0.0226049
16 P 17 E 0 0.629729
16 P 18 G 0 0.541148
16 P 19 E 0 0.563624
16 P 20 A 0 0.226246
16 P 21 L 0 0.175134
16 P 22 K 0 0.00820693
16 P 23 V 0 -0.0040919
16 P 24 E 0 0.0695408
16 P 25 S 0 0.00587958
16 P 26 G 0 -0.0337426
16 P 27 G 0 0.0309203
16 P 28 T 0 0.0136994
16 P 29 S 0 0.0225265
16 P 30 V 0 -0.0592088
16 P 31 A 0 -0.0939245
16 P 32 I 0 -0.100047
16 P 33 F 0 -0.118335
16 P 34 N 0 0.409344
16 P 35 V 0 -0.076612
16 P 36 D 0 0.0759899
16 P 37 G 0 -0.0458586
16 P 38 E 0 0.130949
16 P 39 L 0 0.0636383
16 P 40 F 0 -0.0720773
16 P 41 A 0 -0.0831152
16 P 42 T 0 -0.0737411
16 P 43 Q 0 0.000823056
16 P 44 D 0 -0.0980946
16 P 45 R 0 -0.08456
16 P 46 C 0 0.0711267
16 P 47 T 0 -0.136331
16 P 48 H 0 0.0619304
16 P 49 G 0 -0.0162322
16 P 50 D 0 -0.0151842
16 P 51 W 0 -0.135838
16 P 52 S 0 -0.0230998
16 P 53 L 0 -0.123847
16 P 54 S 0 -0.0863188
16 P 55 D 0 -0.0787809
16 P 56 G 0 -0.0988151
16 P 58 Y 0 -0.026416
16 P 59 L 0 0.00592153
16 P 60 E 0 -0.0714189
16 P 61 G 0 -0.0367514
16 P 62 D 0 -0.0367238
16 P 63 V 0 -0.0513127
16 P 64 V 0 -0.135868
16 P 65 E 0 -0.111796
16 P 66 C 0 0.0404762
16 P 67 S 0 -0.0720004
16 P 68 L 0 -0.044092
16 P 69 H 0 0.0311171
16 P 70 M 0 -0.0201986
16 P 71 G 0 -0.0708511
16 P 72 K 0 -0.0641807
16 P 73 F 0 -0.180774
16 P 74 C 0 -0.0488855
16 P 75 V 0 -0.0380301
16 P 77 T 0 -0.0542406
16 P 78 G 0 -0.0622571
16 P 79 K 0 -0.0979228
16 P 80 V 0 -0.0813979
16 P 81 K 0 -0.0375214
16 P 82 S 0 -0.0931929
16 P 83 P 0 -0.0947761
16 P 84 P 0 -0.0460695
16 P 85 P 0 0.0143838
16 P 86 C 0 -0.0343468
16 P 87 E 0 0.000128466
16 P 88 A 0 -0.10205
16 P 89 L 0 -0.117343
16 P 90 K 0 -0.0938797
16 P 91 I 0 -0.0866185
16 P 92 F 0 -0.127567
16 P 93 P 0 0.00127769
16 P 94 I 0 -0.0794021
16 P 95 R 0 -0.030602
16 P 96 I 0 0.00207454
16 P 97 E 0 -0.0680387
16 P 98 D 0 -0.0836234
16 P 99 N 0 -0.0195368
16 P 100 D 0 -0.0647474
16 P 101 V 0 -0.0829796
16 P 102 L 0 -0.163586
16 P 103 V 0 -0.152471
16 P 104 D 0 -0.0592146
16 P 105 F 0 -0.0126985
16 P 106 E 0 -0.0989861
17 E 18 G 0 0.492563
17 E 19 E 0 0.471931
17 E 20 A 0 0.209432
17 E 21 L 0 0.0994235
17 E 22 K 0 0.024835
17 E 23 V 0 0.0934108
17 E 24 E 0 0.0736606
17 E 25 S 0 -0.0124349
17 E 26 G 0 0.00218558
17 E 27 G 0 -0.0357553
17 E 28 T 0 -0.0464136
17 E 29 S 0 -0.0361689
17 E 30 V 0 -0.0835205
17 E 31 A 0 -0.0344884
17 E 32 I 0 -0.125844
17 E 33 F 0 -0.0111783
17 E 34 N 0 0.382456
17 E 35 V 0 0.105148
17 E 36 D 0 0.263066
17 E 37 G 0 0.0624099
17 E 38 E 0 0.0932515
17 E 39 L 0 -0.0465435
17 E 40 F 0 -0.0379181
17 E 41 A 0 -0.0657904
17 E 42 T 0 -0.067858
17 E 43 Q 0 -0.0957289
17 E 44 D 0 -0.0461927
17 E 45 R 0 -0.102655
17 E 46 C 0 -0.0143652
17 E 47 T 0 -0.042287
17 E 48 H 0 0.00209192
17 E 49 G 0 -0.0607543
17 E 50 D 0 -0.0861502
17 E 51 W 0 -0.116447
17 E 52 S 0 -0.0171622
17 E 53 L 0 -0.060698
17 E 54 S 0 -0.110713
17 E 55 D 0 -0.0605068
17 E 56 G 0 -0.0746319
17 E 58 Y 0 -0.0187782
17 E 59 L 0 -0.0784317
17 E 60 E 0 0.139635
17 E 61 G 0 0.0293543
17 E 62 D 0 0.0266412
17 E 63 V 0 -0.150204
17 E 64 V 0 -0.154874
17 E 65 E 0 -0.142385
17 E 66 C 0 0.00969699
17 E 67 S 0 -0.0075715
17 E 68 L 0 -0.0905566
17 E 69 H 0 -0.0126395
17 E 70 M 0 -0.0748686
17 E 71 G 0 -0.0613042
17 E 72 K 0 -0.105256
17 E 73 F 0 -0.102637
17 E 74 C 0 -0.0365008
17 E 75 V 0 -0.0963562
17 E 77 T 0 -0.0362772
17 E 78 G 0 0.00263112
17 E 79 K 0 0.0500204
17 E 80 V 0 -0.111245
17 E 81 K 0 -0.0526578
17 E 82 S 0 -0.0151116
17 E 83 P 0 0.000491094
17 E 84 P 0 -0.0379163
17 E 85 P 0 -0.0902426
17 E 86 C 0 -0.0453786
17 E 87 E 0 -0.0778217
17 E 88 A 0 -0.0292699
17 E 89 L 0 -0.031857
17 E 90 K 0 -0.0910642
17 E 91 I 0 -0.061445
17 E 92 F 0 -0.173772
17 E 93 P 0 -0.00435368
17 E 94 I 0 -0.0739447
17 E 95 R 0 0.0465855
17 E 96 I 0 -0.10485
17 E 97 E 0 -0.0927774
17 E 98 D 0 -0.0795772
17 E 99 N 0 -0.069803
17 E 100 D 0 -0.0603573
17 E 101 V 0 -0.0501863
17 E 102 L 0 -0.120581
17 E 103 V 0 -0.131954
17 E 104 D 0 -0.0690061
17 E 105 F 0 -0.0164611
17 E 106 E 0 -0.034856
18 G 19 E 0 0.490751
18 G 20 A 0 0.480002
18 G 21 L 0 0.20259
18 G 22 K 0 0.124754
18 G 23 V 0 -0.000315523
18 G 24 E 0 0.0439526
18 G 25 S 0 0.0202299
18 G 26 G 0 0.0286577
18 G 27 G 0 -0.040071
18 G 28 T 0 -0.0170998
18 G 29 S 0 -0.035934
18 G 30 V 0 -0.0013505
18 G 31 A 0 -0.0627022
18 G 32 I 0 -0.0703762
18 G 33 F 0 -0.0104451
18 G 34 N 0 0.107687
18 G 35 V 0 0.00586845
18 G 36 D 0 0.048865
18 G 37 G 0 0.0540458
18 G 38 E 0 -0.0244965
18 G 39 L 0 -0.0207265
18 G 40 F 0 -0.0669563
18 G 41 A 0 -0.0298765
18 G 42 T 0 -0.0759755
18 G 43 Q 0 -0.115069
18 G 44 D 0 -0.0131362
18 G 45 R 0 0.00332567
18 G 46 C 0 0.0115942
18 G 47 T 0 -0.000669634
18 G 48 H 0 0.0388448
18 G 49 G 0 -0.041793
18 G 50 D 0 0.016061
18 G 51 W 0 -0.0809606
18 G 52 S 0 -0.0575796
18 G 53 L 0 -0.059805
18 G 54 S 0 -0.0291348
18 G 55 D 0 -0.0807758
18 G 56 G 0 -0.000851397
18 G 58 Y 0 0.0603424
18 G 59 L 0 0.000830296
18 G 60 E 0 -0.0463406
18 G 61 G 0 0.11004
18 G 62 D 0 0.00165176
18 G 63 V 0 -0.017749
18 G 64 V 0 -0.0775129
18 G 65 E 0 -0.0306392
18 G 66 C 0 0.0178447
18 G 67 S 0 -0.0150968
18 G 68 L 0 0.0312269
18 G 69 H 0 0.0524982
18 G 70 M 0 -0.0147559
18 G 71 G 0 -0.0444504
18 G 72 K 0 -0.0356866
18 G 73 F 0 0.0303099
18 G 74 C 0 -0.0776092
18 G 75 V 0 0.0197618
18 G 77 T 0 -0.0205152
18 G 78 G 0 -0.0356355
18 G 79 K 0 -0.0788179
18 G 80 V 0 -0.110077
18 G 81 K 0 -0.0683518
18 G 82 S 0 -0.0812361
18 G 83 P 0 -0.0664244
18 G 84 P 0 -0.0114958
18 G 85 P 0 -0.0569023
18 G 86 C 0 -0.130066
18 G 87 E 0 -0.104027
18 G 88 A 0 -0.00428224
18 G 89 L 0 -0.0156737
18 G 90 K 0 -0.0624051
18 G 91 I 0 -0.0834193
18 G 92 F 0 -0.113501
18 G 93 P 0 -0.0348842
18 G 94 I 0 -0.0945519
18 G 95 R 0 -0.0560607
18 G 96 I 0 -0.0518694
18 G 97 E 0 -0.0225416
18 G 98 D 0 -0.0875854
18 G 99 N 0 -0.0694548
18 G 100 D 0 -0.0574119
18 G 101 V 0 -0.0800868
18 G 102 L 0 -0.0535737
18 G 103 V 0 -0.00143871
18 G 104 D 0 -0.0800973
18 G 105 F 0 -0.0972705
18 G 106 E 0 -0.0169597
19 E 20 A 0 0.528951
19 E 21 L 0 0.461391
19 E 22 K 0 0.219947
19 E 23 V 0 0.136429
19 E 24 E 0 0.156957
19 E 25 S 0 -0.00633262
19 E 26 G 0 -0.0169681
19 E 27 G 0 -0.0638726
19 E 28 T 0 -0.000832632
19 E 29 S 0 -0.0318452
19 E 30 V 0 -0.0477783
19 E 31 A 0 -0.12971
19 E 32 I 0 -0.0252742
19 E 33 F 0 -0.0580289
19 E 34 N 0 -0.00541685
19 E 35 V 0 -0.0129266
19 E 36 D 0 0.091223
19 E 37 G 0 -0.0652234
19 E 38 E 0 -0.0321819
19 E 39 L 0 0.0151628
19 E 40 F 0 -0.10271
19 E 41 A 0 -0.064893
19 E 42 T 0 -0.0189974
19 E 43 Q 0 -0.130207
19 E 44 D 0 -0.0516214
19 E 45 R 0 -0.0427048
19 E 46 C 0 0.0212532
19 E 47 T 0 -0.119578
19 E 48 H 0 0.00405515
19 E 49 G 0 -0.0641877
19 E 50 D 0 -0.0300064
19 E 51 W 0 -0.106081
19 E 52 S 0 0.00357548
19 E 53 L 0 -0.0322782
19 E 54 S 0 -0.0586527
19 E 55 D 0 -0.000403055
19 E 56 G 0 -0.0727272
19 E 58 Y 0 0.0117619
19 E 59 L 0 0.0352243
19 E 60 E 0 0.234259
19 E 61 G 0 -0.0385326
19 E 62 D 0 0.071708
19 E 63 V 0 -0.0750704
19 E 64 V 0 -0.0274541
19 E 65 E 0 -0.0171321
19 E 66 C 0 0.0164743
19 E 67 S 0 -0.130578
19 E 68 L 0 -0.0759218
19 E 69 H 0 0.00172648
19 E 70 M 0 -0.0414776
19 E 71 G 0 -0.0820268
19 E 72 K 0 -0.0117915
19 E 73 F 0 0.0271423
19 E 74 C 0 -0.0535083
19 E 75 V 0 0.0132759
19 E 77 T 0 -0.121972
19 E 78 G 0 -0.0560432
19 E 79 K 0 -0.00908169
19 E 80 V 0 -0.0717199
19 E 81 K 0 -0.0666034
19 E 82 S 0 -0.0490253
19 E 83 P 0 -0.0370048
19 E 84 P 0 -0.0896148
19 E 85 P 0 -0.0234396
19 E 86 C 0 -0.0418212
19 E 87 E 0 -0.0414825
19 E 88 A 0 -0.0614427
19 E 89 L 0 -0.026772
19 E 90 K 0 -0.0724278
19 E 91 I 0 -0.0997132
19 E 92 F 0 -0.133476
19 E 93 P 0 -0.0812576
19 E 94 I 0 0.0398951
19 E 95 R 0 -0.0577905
19 E 96 I 0 -0.0897551
19 E 97 E 0 -0.0985346
19 E 98 D 0 -0.0432447
19 E 99 N 0 -0.0501857
19 E 100 D 0 -0.0357262
19 E 101 V 0 -0.0992158
19 E 102 L 0 -0.0686882
19 E 103 V 0 -0.0494336
19 E 104 D 0 -0.0562329
19 E 105 F 0 -0.0857774
19 E 106 E 0 -0.097542
20 A 21 L 0 0.374432
20 A 22 K 0 0.517106
20 A 23 V 0 0.155805
20 A 24 E 0 0.13312
20 A 25 S 0 0.0199178
20 A 26 G 0 -0.0027618
20 A 27 G 0 0.00644046
20 A 28 T 0 0.00419192
20 A 29 S 0 0.0565941
20 A 30 V 0 -0.000168914
20 A 31 A 0 0.437095
20 A 32 I 0 -0.0183064
20 A 33 F 0 0.303735
20 A 34 N 0 0.0681108
20 A 35 V 0 0.00398716
20 A 36 D 0 -0.0698871
20 A 37 G 0 -0.0161024
20 A 38 E 0 -0.168901
20 A 39 L 0 -0.0869559
20 A 40 F 0 -0.0399824
20 A 41 A 0 -0.169036
20 A 42 T 0 0.0246216
20 A 43 Q 0 -0.0269187
20 A 44 D 0 0.00830229
20 A 45 R 0 -0.0649016
20 A 46 C 0 -0.0579609
20 A 47 T 0 -0.0400116
20 A 48 H 0 -0.13813
20 A 49 G 0 -0.011638
20 A 50 D 0 -0.125465
20 A 51 W 0 -0.0281972
20 A 52 S 0 0.0992479
20 A 53 L 0 0.0369204
20 A 54 S 0 0.0907305
20 A 55 D 0 0.023812
20 A 56 G 0 0.00853449
20 A 58 Y 0 0.00468358
20 A 59 L 0 0.367217
20 A 60 E 0 0.0732353
20 A 61 G 0 0.0282833
20 A 62 D 0 -0.0469939
20 A 63 V 0 -0.0266207
20 A 64 V 0 0.332811
20 A 65 E 0 0.00645661
20 A 66 C 0 -0.0784937
20 A 67 S 0 -0.12929
20 A 68 L 0 -0.0857982
20 A 69 H 0 -0.117339
20 A 70 M 0 -0.0490336
20 A 71 G 0 -0.00622209
20 A 72 K 0 -0.0158641
20 A 73 F 0 -0.101128
20 A 74 C 0 -0.0305743
20 A 75 V 0 -0.0333343
20 A 77 T 0 -0.0609421
20 A 78 G 0 -0.124913
20 A 79 K 0 -0.202333
20 A 80 V 0 -0.0355547
20 A 81 K 0 -0.0585022
20 A 82 S 0 -0.0883972
20 A 83 P 0 -0.0374228
20 A 84 P 0 -0.0816256
20 A 85 P 0 -0.083625
20 A 86 C 0 -0.124638
20 A 87 E 0 0.0236412
20 A 88 A 0 -0.164863
20 A 89 L 0 -0.118061
20 A 90 K 0 -0.109229
20 A 91 I 0 -0.0591201
20 A 92 F 0 -0.108279
20 A 93 P 0 -0.0880408
20 A 94 I 0 -0.0433812
20 A 95 R 0 -0.076835
20 A 96 I 0 -0.128196
20 A 97 E 0 -0.0745322
20 A 98 D 0 -0.0948856
20 A 99 N 0 -0.0710072
20 A 100 D 0 -0.0980009
20 A 101 V 0 -0.154398
20 A 102 L 0 -0.054988
20 A 103 V 0 -0.17672
20 A 104 D 0 -0.0946674
20 A 105 F 0 -0.0949914
20 A 106 E 0 -0.0946303
21 L 22 K 0 0.445157
21 L 23 V 0 0.551361
21 L 24 E 0 0.187778
21 L 25 S 0 0.103771
21 L 26 G 0 0.0472293
21 L 27 G 0 -0.0109458
21 L 28 T 0 -0.00239933
21 L 29 S 0 0.0346395
21 L 30 V 0 -0.0730876
21 L 31 A 0 -0.0303477
21 L 32 I 0 0.00671914
21 L 33 F 0 -0.00695888
21 L 34 N 0 -0.0367441
21 L 35 V 0 -0.0288673
21 L 36 D 0 -0.000267253
21 L 37 G 0 -0.0796221
21 L 38 E 0 0.0221802
21 L 39 L 0 -0.0174144
21 L 40 F 0 -0.00358514
21 L 41 A 0 0.0159959
21 L 42 T 0 -0.110887
21 L 43 Q 0 -0.0270572
21 L 44 D 0 -0.0303276
21 L 45 R 0 -0.0687496
21 L 46 C 0 -0.0162158
21 L 47 T 0 -0.0252329
21 L 48 H 0 -0.0196467
21 L 49 G 0 -0.0744876
21 L 50 D 0 0.00484025
21 L 51 W 0 -0.0398947
21 L 52 S 0 -0.0135176
21 L 53 L 0 -0.0610246
21 L 54 S 0 -0.0146473
21 L 55 D 0 0.00818216
21 L 56 G 0 0.00766027
21 L 58 Y 0 -0.0386945
21 L 59 L 0 0.0282569
21 L 60 E 0 -0.063901
21 L 61 G 0 -0.115635
21 L 62 D 0 0.000849508
21 L 63 V 0 -0.0347685
21 L 64 V 0 -0.0993459
21 L 65 E 0 -0.0233307
21 L 66 C 0 -0.0433258
21 L 67 S 0 -0.0666237
21 L 68 L 0 -0.138383
21 L 69 H 0 -0.0388508
21 L 70 M 0 -0.0588929
21 L 71 G 0 -0.0882485
21 L 72 K 0 -0.0382018
21 L 73 F 0 -0.0931568
21 L 74 C 0 -0.0452895
21 L 75 V 0 -0.0851891
21 L 77 T 0 -0.0286356
21 L 78 G 0 -0.0627915
21 L 79 K 0 -0.00752728
21 L 80 V 0 -0.13141
21 L 81 K 0 -0.042364
21 L 82 S 0 -0.0499526
21 L 83 P 0 -0.0775276
21 L 84 P 0 -0.0556041
21 L 85 P 0 -0.00448232
21 L 86 C 0 -0.0232947
21 L 87 E 0 0.0274896
21 L 88 A 0 -0.00572869
21 L 89 L 0 -0.144991
21 L 90 K 0 0.0103725
21 L 91 I 0 -0.063379
21 L 92 F 0 -0.148047
21 L 93 P 0 -0.103376
21 L 94 I 0 -0.0674802
21 L 95 R 0 -0.0690498
21 L 96 I 0 -0.103523
21 L 97 E 0 -0.0562907
21 L 98 D 0 -0.00483738
21 L 99 N 0 -0.0663884
21 L 100 D 0 0.01019
21 L 101 V 0 0.0201424
21 L 102 L 0 -0.0688438
21 L 103 V 0 -0.0297468
21 L 104 D 0 -0.192188
21 L 105 F 0 -0.0532278
21 L 106 E 0 -0.070619
22 K 23 V 0 0.387046
22 K 24 E 0 0.285292
22 K 25 S 0 0.129538
22 K 26 G 0 0.00669056
22 K 27 G 0 0.0377332
22 K 28 T 0 0.029644
22 K 29 S 0 0.279877
22 K 30 V 0 0.180162
22 K 31 A 0 0.0982254
22 K 32 I 0 0.0768416
22 K 33 F 0 -0.118968
22 K 34 N 0 -0.0705137
22 K 35 V 0 -0.0708119
22 K 36 D 0 -0.0186098
22 K 37 G 0 -0.0506084
22 K 38 E 0 -0.047674
22 K 39 L 0 -0.0509542
22 K 40 F 0 -0.0412309
22 K 41 A 0 -0.0685053
22 K 42 T 0 -0.0519025
22 K 43 Q 0 -0.0302564
22 K 44 D 0 0.157248
22 K 45 R 0 -0.036643
22 K 46 C 0 -0.0798543
22 K 47 T 0 -0.068563
22 K 48 H 0 -0.0348808
22 K 49 G 0 -0.0824062
22 K 50 D 0 -0.0140625
22 K 51 W 0 -0.0263252
22 K 52 S 0 0.159608
22 K 53 L 0 0.0569841
22 K 54 S 0 0.236279
22 K 55 D 0 0.0867059
22 K 56 G 0 -0.0328551
22 K 58 Y 0 0.013883
22 K 59 L 0 0.00971768
22 K 60 E 0 -0.0624104
22 K 61 G 0 -0.00262602
22 K 62 D 0 -0.0404095
22 K 63 V 0 -0.121294
22 K 64 V 0 -0.0386544
22 K 65 E 0 -0.0269445
22 K 66 C 0 -0.0637287
22 K 67 S 0 -0.0587693
22 K 68 L 0 -0.0154881
22 K 69 H 0 -0.0542421
22 K 70 M 0 -0.0580102
22 K 71 G 0 -0.0392369
22 K 72 K 0 -0.0347736
22 K 73 F 0 -0.0791096
22 K 74 C 0 -0.0697746
22 K 75 V 0 -0.0219035
22 K 77 T 0 -0.119319
22 K 78 G 0 -0.0702502
22 K 79 K 0 -0.0281343
22 K 80 V 0 -0.0531421
22 K 81 K 0 -0.0346681
22 K 82 S 0 -0.0173514
22 K 83 P 0 -0.0608665
22 K 84 P 0 0.0629445
22 K 85 P 0 -0.0934586
22 K 86 C 0 -0.018786
22 K 87 E 0 0.0154923
22 K 88 A 0 -0.105606
22 K 89 L 0 -0.0509962
22 K 90 K 0 -0.0845694
22 K 91 I 0 -0.131424
22 K 92 F 0 -0.0913862
22 K 93 P 0 -0.0758644
22 K 94 I 0 -0.0951796
22 K 95 R 0 -0.0703628
22 K 96 I 0 -0.0570712
22 K 97 E 0 -0.105819
22 K 98 D 0 -0.139643
22 K 99 N 0 -0.0771305
22 K 100 D 0 -0.0424206
22 K 101 V 0 -0.0601142
22 K 102 L 0 -0.0437576
22 K 103 V 0 -0.0124735
22 K 104 D 0 0.0138875
22 K 105 F 0 -0.0557168
22 K 106 E 0 -0.124922
23 V 24 E 0 0.496592
23 V 25 S 0 0.271135
23 V 26 G 0 0.141921
23 V 27 G 0 0.00487424
23 V 28 T 0 0.0719419
23 V 29 S 0 0.0367326
23 V 30 V 0 0.256038
23 V 31 A 0 -0.0181281
23 V 32 I 0 0.184432
23 V 33 F 0 -0.0304592
23 V 34 N 0 -0.016046
23 V 35 V 0 -0.0442289
23 V 36 D 0 -0.0859731
23 V 37 G 0 -0.059325
23 V 38 E 0 -0.0533126
23 V 39 L 0 -0.0405461
23 V 40 F 0 -0.0194605
23 V 41 A 0 0.0436718
23 V 42 T 0 -0.0376709
23 V 43 Q 0 -0.0698222
23 V 44 D 0 -0.177268
23 V 45 R 0 0.0110095
23 V 46 C 0 0.00283988
23 V 47 T 0 -0.018953
23 V 48 H 0 -0.0473559
23 V 49 G 0 -0.0395968
23 V 50 D 0 0.0146725
23 V 51 W 0 0.00195701
23 V 52 S 0 -0.0628286
23 V 53 L 0 -0.0611151
23 V 54 S 0 -0.0522282
23 V 55 D 0 -0.0271106
23 V 56 G 0 -0.10523
23 V 58 Y 0 -0.0332421
23 V 59 L 0 -0.0931733
23 V 60 E 0 -0.0178066
23 V 61 G 0 -0.109438
23 V 62 D 0 -0.0859813
23 V 63 V 0 -0.0549597
23 V 64 V 0 0.100188
23 V 65 E 0 -0.0730649
23 V 66 C 0 0.0610561
23 V 67 S 0 -0.0411195
23 V 68 L 0 -0.054802
23 V 69 H 0 -0.0815646
23 V 70 M 0 -0.0208931
23 V 71 G 0 -0.104932
23 V 72 K 0 -0.0314507
23 V 73 F 0 -0.00985461
23 V 74 C 0 -0.0426331
23 V 75 V 0 -0.0685942
23 V 77 T 0 -0.0599745
23 V 78 G 0 -0.0221992
23 V 79 K 0 -0.137707
23 V 80 V 0 -0.107095
23 V 81 K 0 -0.0807559
23 V 82 S 0 -0.0104137
23 V 83 P 0 -0.0724101
23 V 84 P 0 0.0163362
23 V 85 P 0 -0.0552045
23 V 86 C 0 -0.0734604
23 V 87 E 0 -0.0570845
23 V 88 A 0 -0.185666
23 V 89 L 0 -0.0621269
23 V 90 K 0 -0.0856771
23 V 91 I 0 -0.0697155
23 V 92 F 0 0.0231703
23 V 93 P 0 -0.0850855
23 V 94 I 0 -0.0454428
23 V 95 R 0 -0.016623
23 V 96 I 0 -0.0979978
23 V 97 E 0 -0.0537316
23 V 98 D 0 -0.0700155
23 V 99 N 0 -0.0319755
23 V 100 D 0 -0.101882
23 V 101 V 0 -0.0680379
23 V 102 L 0 -0.0303565
23 V 103 V 0 0.0541257
23 V 104 D 0 -0.00943918
23 V 105 F 0 -0.0761628
23 V 106 E 0 -0.0120755
24 E 25 S 0 0.470232
24 E 26 G 0 0.250297
24 E 27 G 0 0.359039
24 E 28 T 0 0.194429
24 E 29 S 0 0.624291
24 E 30 V 0 -0.0136072
24 E 31 A 0 -0.0524168
24 E 32 I 0 -0.0242741
24 E 33 F 0 -0.0360489
24 E 34 N 0 -0.077584
24 E 35 V 0 -0.0318654
24 E 36 D 0 -0.0212057
24 E 37 G 0 -0.0757254
24 E 38 E 0 0.0160923
24 E 39 L 0 -0.0301741
24 E 40 F 0 -0.0960707
24 E 41 A 0 -0.0890504
24 E 42 T 0 -0.089871
24 E 43 Q 0 -0.0567569
24 E 44 D 0 -0.0359867
24 E 45 R 0 0.119562
24 E 46 C 0 0.0323541
24 E 47 T 0 -0.0229584
24 E 48 H 0 0.0101703
24 E 49 G 0 -0.121006
24 E 50 D 0 -0.0457832
24 E 51 W 0 -0.0740933
24 E 52 S 0 0.0773971
24 E 53 L 0 -0.00234053
24 E 54 S 0 -0.0134479
24 E 55 D 0 0.0736658
24 E 56 G 0 0.0139966
24 E 58 Y 0 0.00347162
24 E 59 L 0 -0.0618724
24 E 60 E 0 -0.0606087
24 E 61 G 0 -0.0613022
24 E 62 D 0 -0.0530189
24 E 63 V 0 -0.0339585
24 E 64 V 0 -0.122096
24 E 65 E 0 -0.105224
24 E 66 C 0 -0.00240265
24 E 67 S 0 -0.086924
24 E 68 L 0 -0.0557385
24 E 69 H 0 -0.0543524
24 E 70 M 0 0.0705169
24 E 71 G 0 -0.088843
24 E 72 K 0 0.00793759
24 E 73 F 0 -0.114939
24 E 74 C 0 -0.0689803
24 E 75 V 0 0.0284291
24 E 77 T 0 -0.0381664
24 E 78 G 0 -0.0939032
24 E 79 K 0 -0.00697868
24 E 80 V 0 -0.099886
24 E 81 K 0 0.0177056
24 E 82 S 0 0.0347899
24 E 83 P 0 -0.0464482
24 E 84 P 0 -0.12128
24 E 85 P 0 -0.142545
24 E 86 C 0 -0.0562379
24 E 87 E 0 -0.099249
24 E 88 A 0 -0.0541622
24 E 89 L 0 -0.0295099
24 E 90 K 0 -0.0650723
24 E 91 I 0 0.0393111
24 E 92 F 0 -0.0378691
24 E 93 P 0 -0.0392983
24 E 94 I 0 -0.0485894
24 E 95 R 0 -0.0474471
24 E 96 I 0 -0.07619
24 E 97 E 0 -0.098393
24 E 98 D 0 -0.0307312
24 E 99 N 0 -0.0971291
24 E 100 D 0 -0.0607135
24 E 101 V 0 -0.0466278
24 E 102 L 0 -0.121814
24 E 103 V 0 0.0057603
24 E 104 D 0 -0.105903
24 E 105 F 0 -0.00654674
24 E 106 E 0 -0.0569979
25 S 26 G 0 0.75873
25 S 27 G 0 0.382538
25 S 28 T 0 0.27213
25 S 29 S 0 0.0371796
25 S 30 V 0 0.159626
25 S 31 A 0 -0.0370428
25 S 32 I 0 0.00659731
25 S 33 F 0 0.0124934
25 S 34 N 0 -0.00345345
25 S 35 V 0 0.06081
25 S 36 D 0 0.0584365
25 S 37 G 0 0.059455
25 S 38 E 0 -0.0660135
25 S 39 L 0 -0.0674315
25 S 40 F 0 -0.0898008
25 S 41 A 0 0.0377568
25 S 42 T 0 -0.0227042
25 S 43 Q 0 0.0200641
25 S 44 D 0 -0.0220265
25 S 45 R 0 -0.00774768
25 S 46 C 0 -0.0705911
25 S 47 T 0 -0.109749
25 S 48 H 0 -0.114996
25 S 49 G 0 -0.0366335
25 S 50 D 0 -0.0986965
25 S 51 W 0 0.0160253
25 S 52 S 0 -0.066036
25 S 53 L 0 -0.0738727
25 S 54 S 0 -0.0307291
25 S 55 D 0 0.0698175
25 S 56 G 0 -0.0837443
25 S 58 Y 0 -0.065999
25 S 59 L 0 -0.0576069
25 S 60 E 0 0.0138416
25 S 61 G 0 -0.101664
25 S 62 D 0 -0.0931446
25 S 63 V 0 -0.0814249
25 S 64 V 0 -0.0573929
25 S 65 E 0 -0.0411615
25 S 66 C 0 -0.0982345
25 S 67 S 0 -0.00384732
25 S 68 L 0 -0.0543868
25 S 69 H 0 -0.0464027
25 S 70 M 0 -0.00406212
25 S 71 G 0 -0.00673169
25 S 72 K 0 -0.0319806
25 S 73 F 0 -0.000509739
25 S 74 C 0 -0.0728827
25 S 75 V 0 -0.0153121
25 S 77 T 0 -0.0443395
25 S 78 G 0 -0.0272844
25 S 79 K 0 -0.0936209
25 S 80 V 0 -0.0296007
25 S 81 K 0 -0.0619215
25 S 82 S 0 -0.0575843
25 S 83 P 0 -0.158597
25 S 84 P 0 -0.0806129
25 S 85 P 0 -0.0342925
25 S 86 C 0 -0.056762
25 S 87 E 0 -0.0909881
25 S 88 A 0 -0.00834296
25 S 89 L 0 -0.0621149
25 S 90 K 0 -0.0409571
25 S 91 I 0 -0.0405085
25 S 92 F 0 -0.0477022
25 S 93 P 0 -0.0327002
25 S 94 I 0 -0.0486763
25 S 95 R 0 -0.0341742
25 S 96 I 0 -0.0513448
25 S 97 E 0 -0.0872598
25 S 98 D 0 -0.0428363
25 S 99 N 0 -0.0148504
25 S 100 D 0 -0.0553201
25 S 101 V 0 -0.071892
25 S 102 L 0 -0.038684
25 S 103 V 0 0.120831
25 S 104 D 0 -0.0704348
25 S 105 F 0 0.0860806
25 S 106 E 0 -0.094419
26 G 27 G 0 0.997421
26 G 28 T 0 0.288313
26 G 29 S 0 0.120854
26 G 30 V 0 0.126071
26 G 31 A 0 0.0674652
26 G 32 I 0 0.0187257
26 G 33 F 0 0.0652497
26 G 34 N 0 -0.0126836
26 G 35 V 0 -0.00736941
26 G 36 D 0 -0.0200206
26 G 37 G 0 -0.0191879
26 G 38 E 0 -0.0354827
26 G 39 L 0 -0.0114513
26 G 40 F 0 0.109974
26 G 41 A 0 0.0321929
26 G 42 T 0 -0.0758832
26 G 43 Q 0 -0.0564215
26 G 44 D 0 -0.0964752
26 G 45 R 0 -0.00942944
26 G 46 C 0 -0.114936
26 G 47 T 0 -0.0511383
26 G 48 H 0 -0.100529
26 G 49 G 0 0.00387955
26 G 50 D 0 -0.043936
26 G 51 W 0 0.0241404
26 G 52 S 0 -0.0366889
26 G 53 L 0 -0.0928095
26 G 54 S 0 -0.0371941
26 G 55 D 0 -0.0423304
26 G 56 G 0 -0.106533
26 G 58 Y 0 -0.041826
26 G 59 L 0 -0.0662266
26 G 60 E 0 -0.0905417
26 G 61 G 0 -0.084325
26 G 62 D 0 -0.068426
26 G 63 V 0 -0.0747294
26 G 64 V 0 -0.0953361
26 G 65 E 0 -0.051848
26 G 66 C 0 -0.13443
26 G 67 S 0 0.00087832
26 G 68 L 0 -0.0250265
26 G 69 H 0 -0.130881
26 G 70 M 0 -0.056871
26 G 71 G 0 -0.0700635
26 G 72 K 0 -0.0774773
26 G 73 F 0 -0.0153654
26 G 74 C 0 -0.0951873
26 G 75 V 0 -0.0536839
26 G 77 T 0 -0.0261266
26 G 78 G 0 -0.0901149
26 G 79 K 0 0.0192972
26 G 80 V 0 -0.0848376
26 G 81 K 0 -0.0198854
26 G 82 S 0 -0.112383
26 G 83 P 0 0.00777263
26 G 84 P 0 -0.061097
26 G 85 P 0 -0.0631971
26 G 86 C 0 0.00918862
26 G 87 E 0 -0.0173318
26 G 88 A 0 -0.0229977
26 G 89 L 0 -0.0965204
26 G 90 K 0 0.026981
26 G 91 I 0 -0.0423394
26 G 92 F 0 0.0320251
26 G 93 P 0 -0.0107616
26 G 94 I 0 0.0571387
26 G 95 R 0 -0.00531582
26 G 96 I 0 -0.103615
26 G 97 E 0 -0.0516638
26 G 98 D 0 0.000183713
26 G 99 N 0 -0.0785178
26 G 100 D 0 0.0520059
26 G 101 V 0 -0.0883415
26 G 102 L 0 -0.0250315
26 G 103 V 0 -0.0337608
26 G 104 D 0 0.0655119
26 G 105 F 0 0.0622061
26 G 106 E 0 -0.0244341
27 G 28 T 0 0.609661
27 G 29 S 0 0.220376
27 G 30 V 0 0.0718718
27 G 31 A 0 0.0705785
27 G 32 I 0 0.039422
27 G 33 F 0 0.0586411
27 G 34 N 0 -0.00613229
27 G 35 V 0 0.0544685
27 G 36 D 0 0.00440892
27 G 37 G 0 -0.0204912
27 G 38 E 0 0.006789
27 G 39 L 0 -0.00930794
27 G 40 F 0 -0.0303169
27 G 41 A 0 0.0125209
27 G 42 T 0 -0.0113612
27 G 43 Q 0 -0.0618617
27 G 44 D 0 -0.0270283
27 G 45 R 0 -0.0251618
27 G 46 C 0 -0.0248041
27 G 47 T 0 -0.107368
27 G 48 H 0 -0.0437071
27 G 49 G 0 -0.0590523
27 G 50 D 0 -0.0941437
27 G 51 W 0 -0.0303387
27 G 52 S 0 -0.0213414
27 G 53 L 0 -0.00175412
27 G 54 S 0 0.0290957
27 G 55 D 0 -0.0599315
27 G 56 G 0 0.0411619
27 G 58 Y 0 -0.0547839
27 G 59 L 0 -0.0485263
27 G 60 E 0 -0.054958
27 G 61 G 0 -0.061522
27 G 62 D 0 -0.0887057
27 G 63 V 0 0.0265284
27 G 64 V 0 -0.00146657
27 G 65 E 0 -0.0160852
27 G 66 C 0 -0.0536038
27 G 67 S 0 -0.0661448
27 G 68 L 0 -0.0870591
27 G 69 H 0 -0.0580171
27 G 70 M 0 -0.0442958
27 G 71 G 0 -0.0581866
27 G 72 K 0 -0.0316006
27 G 73 F 0 -0.0808071
27 G 74 C 0 -0.0534526
27 G 75 V 0 -0.043064
27 G 77 T 0 -0.0712906
27 G 78 G 0 -0.0248363
27 G 79 K 0 -0.0139074
27 G 80 V 0 -0.0649434
27 G 81 K 0 -0.027377
27 G 82 S 0 0.00933384
27 G 83 P 0 -0.0648485
27 G 84 P 0 0.0454614
27 G 85 P 0 -0.0971138
27 G 86 C 0 -0.00390137
27 G 87 E 0 -0.0359977
27 G 88 A 0 -0.11744
27 G 89 L 0 -0.109514
27 G 90 K 0 -0.099252
27 G 91 I 0 -0.0400607
27 G 92 F 0 -0.0574324
27 G 93 P 0 -0.0279635
27 G 94 I 0 -0.0640636
27 G 95 R 0 -0.0262489
27 G 96 I 0 -0.00262726
27 G 97 E 0 -0.0174371
27 G 98 D 0 -0.0519009
27 G 99 N 0 -0.0807699
27 G 100 D 0 0.0163393
27 G 101 V 0 -0.0282447
27 G 102 L 0 -0.0247166
27 G 103 V 0 0.0235277
27 G 104 D 0 -0.0337302
27 G 105 F 0 -0.0774991
27 G 106 E 0 0.0283718
28 T 29 S 0 0.412234
28 T 30 V 0 0.19319
28 T 31 A 0 -0.00323395
28 T 32 I 0 0.0219957
28 T 33 F 0 0.0148117
28 T 34 N 0 0.0127537
28 T 35 V 0 0.00915862
28 T 36 D 0 -0.0155198
28 T 37 G 0 -0.0291307
28 T 38 E 0 0.0070184
28 T 39 L 0 -0.0970875
28 T 40 F 0 -0.071583
28 T 41 A 0 -0.0360009
28 T 42 T 0 -0.0394822
28 T 43 Q 0 0.600887
28 T 44 D 0 -0.0475742
28 T 45 R 0 0.0921153
28 T 46 C 0 -0.120195
28 T 47 T 0 -0.0231696
28 T 48 H 0 -0.101938
28 T 49 G 0 -0.0912631
28 T 50 D 0 -0.0271528
28 T 51 W 0 -0.0748831
28 T 52 S 0 -0.0629933
28 T 53 L 0 -0.0477405
28 T 54 S 0 -0.06673
28 T 55 D 0 -0.0614487
28 T 56 G 0 0.0140952
28 T 58 Y 0 0.0145323
28 T 59 L 0 -0.107963
28 T 60 E 0 -0.0376182
28 T 61 G 0 -0.018216
28 T 62 D 0 -0.0553596
28 T 63 V 0 -0.000158851
28 T 64 V 0 -0.0356165
28 T 65 E 0 -0.0567075
28 T 66 C 0 -0.122576
28 T 67 S 0 0.0218177
28 T 68 L 0 -0.0733857
28 T 69 H 0 -0.119186
28 T 70 M 0 -0.0248861
28 T 71 G 0 -0.223438
28 T 72 K 0 -0.061497
28 T 73 F 0 -0.169095
28 T 74 C 0 -0.0497633
28 T 75 V 0 -0.0940418
28 T 77 T 0 -0.0429444
28 T 78 G 0 -0.117164
28 T 79 K 0 -0.0379532
28 T 80 V 0 -0.0754884
28 T 81 K 0 -0.0687543
28 T 82 S 0 0.0574682
28 T 83 P 0 -0.0414872
28 T 84 P 0 -0.0418627
28 T 85 P 0 -0.0631663
28 T 86 C 0 -0.0207693
28 T 87 E 0 -0.0680259
28 T 88 A 0 -0.0234279
28 T 89 L 0 -0.151351
28 T 90 K 0 0.1746
28 T 91 I 0 -0.013771
28 T 92 F 0 0.174105
28 T 93 P 0 -0.0271237
28 T 94 I 0 -0.0243356
28 T 95 R 0 0.013659
28 T 96 I 0 -0.118332
28 T 97 E 0 0.082248
28 T 98 D 0 -0.0167651
28 T 99 N 0 -0.0443301
28 T 100 D 0 0.00833502
28 T 101 V 0 -0.0552107
28 T 102 L 0 -0.0539529
28 T 103 V 0 -0.0377755
28 T 104 D 0 0.0168184
28 T 105 F 0 0.116431
28 T 106 E 0 -0.0185989
29 S 30 V 0 0.327807
29 S 31 A 0 0.319895
29 S 32 I 0 0.130741
29 S 33 F 0 0.0844648
29 S 34 N 0 0.0713673
29 S 35 V 0 0.025866
29 S 36 D 0 0.00151399
29 S 37 G 0 0.00765156
29 S 38 E 0 -0.0219356
29 S 39 L 0 -0.106345
29 S 40 F 0 0.000572477
29 S 41 A 0 -0.0885871
29 S 42 T 0 -0.0382342
29 S 43 Q 0 0.125598
29 S 44 D 0 0.39699
29 S 45 R 0 0.16706
29 S 46 C 0 -0.037364
29 S 47 T 0 -0.0786222
29 S 48 H 0 -0.0320107
29 S 49 G 0 -0.0302967
29 S 50 D 0 -0.0467703
29 S 51 W 0 -0.0552981
29 S 52 S 0 0.265868
29 S 53 L 0 -0.0777473
29 S 54 S 0 0.0168037
29 S 55 D 0 0.0682443
29 S 56 G 0 -0.0344213
29 S 58 Y 0 0.0686752
29 S 59 L 0 -0.0177201
29 S 60 E 0 0.00654935
29 S 61 G 0 -0.0679526
29 S 62 D 0 -0.0826655
29 S 63 V 0 0.0131771
29 S 64 V 0 -0.0681041
29 S 65 E 0 -0.0530799
29 S 66 C 0 -0.0463498
29 S 67 S 0 -0.0497608
29 S 68 L 0 -0.00395851
29 S 69 H 0 -0.0632026
29 S 70 M 0 0.0181951
29 S 71 G 0 -0.0102261
29 S 72 K 0 -0.126472
29 S 73 F 0 -0.0260133
29 S 74 C 0 -0.0917487
29 S 75 V 0 -0.0257637
29 S 77 T 0 -0.0504875
29 S 78 G 0 -0.0404627
29 S 79 K 0 -0.0401627
29 S 80 V 0 -0.110351
29 S 81 K 0 -0.0923405
29 S 82 S 0 0.0628263
29 S 83 P 0 -0.0938274
29 S 84 P 0 -0.0344182
29 S 85 P 0 -0.0721129
29 S 86 C 0 0.0127797
29 S 87 E 0 -0.12304
29 S 88 A 0 -0.114949
29 S 89 L 0 -0.0827323
29 S 90 K 0 -0.104771
29 S 91 I 0 -0.0460946
29 S 92 F 0 -0.00591739
29 S 93 P 0 -0.118318
29 S 94 I 0 -0.0367315
29 S 95 R 0 -0.0776434
29 S 96 I 0 -0.122543
29 S 97 E 0 -0.11569
29 S 98 D 0 -0.0473814
29 S 99 N 0 -0.0833059
29 S 100 D 0 -0.0351621
29 S 101 V 0 -0.0535088
29 S 102 L 0 -0.0241606
29 S 103 V 0 -0.0342376
29 S 104 D 0 -0.0696707
29 S 105 F 0 -0.0460912
29 S 106 E 0 -0.0232384
30 V 31 A 0 0.393353
30 V 32 I 0 0.275992
30 V 33 F 0 0.174806
30 V 34 N 0 0.138259
30 V 35 V 0 0.0147389
30 V 36 D 0 0.023173
30 V 37 G 0 0.0705288
30 V 38 E 0 -0.0147678
30 V 39 L 0 -0.0634951
30 V 40 F 0 0.00445454
30 V 41 A 0 0.562704
30 V 42 T 0 0.0175772
30 V 43 Q 0 -0.0234501
30 V 44 D 0 0.0585514
30 V 45 R 0 -0.0360421
30 V 46 C 0 0.0451948
30 V 47 T 0 0.0390783
30 V 48 H 0 -0.00451626
30 V 49 G 0 -0.0443938
30 V 50 D 0 0.0365877
30 V 51 W 0 -0.105431
30 V 52 S 0 -0.0335793
30 V 53 L 0 -0.00494838
30 V 54 S 0 0.00828525
30 V 55 D 0 -0.0655485
30 V 56 G 0 -0.0310352
30 V 58 Y 0 -0.0524143
30 V 59 L 0 -0.130977
30 V 60 E 0 -0.0693262
30 V 61 G 0 -0.090893
30 V 62 D 0 -0.00873151
30 V 63 V 0 -0.104596
30 V 64 V 0 -0.0156788
30 V 65 E 0 -0.0185179
30 V 66 C 0 0.00720005
30 V 67 S 0 -0.077297
30 V 68 L 0 0.00531509
30 V 69 H 0 -0.00332026
30 V 70 M 0 -0.0751024
30 V 71 G 0 -0.0414889
30 V 72 K 0 -0.0990133
30 V 73 F 0 -0.0126866
30 V 74 C 0 -0.109115
30 V 75 V 0 0.0192971
30 V 77 T 0 -0.0596476
30 V 78 G 0 0.0259904
30 V 79 K 0 -0.0867191
30 V 80 V 0 -0.197562
30 V 81 K 0 -0.125875
30 V 82 S 0 -0.0294158
30 V 83 P 0 -0.0995489
30 V 84 P 0 -0.0626541
30 V 85 P 0 -0.0460044
30 V 86 C 0 -0.0665015
30 V 87 E 0 -0.0348976
30 V 88 A 0 -0.109051
30 V 89 L 0 -0.0782408
30 V 90 K 0 -0.0610635
30 V 91 I 0 0.0550073
30 V 92 F 0 0.189064
30 V 93 P 0 -0.00619774
30 V 94 I 0 -0.00704546
30 V 95 R 0 -0.0407504
30 V 96 I 0 -0.102799
30 V 97 E 0 -0.13034
30 V 98 D 0 -0.130372
30 V 99 N 0 -0.0481208
30 V 100 D 0 -0.121808
30 V 101 V 0 -0.0648094
30 V 102 L 0 -0.12147
30 V 103 V 0 0.228465
30 V 104 D 0 -0.028494
30 V 105 F 0 0.142025
30 V 106 E 0 -0.0726043
31 A 32 I 0 0.258514
31 A 33 F 0 0.637075
31 A 34 N 0 0.128099
31 A 35 V 0 0.105814
31 A 36 D 0 0.00410667
31 A 37 G 0 -0.0444614
31 A 38 E 0 -0.0996268
31 A 39 L 0 -0.0476359
31 A 40 F 0 0.057452
31 A 41 A 0 0.0552299
31 A 42 T 0 0.308357
31 A 43 Q 0 0.00838837
31 A 44 D 0 0.170763
31 A 45 R 0 -0.0707787
31 A 46 C 0 0.0256557
31 A 47 T 0 -0.0637653
31 A 48 H 0 -0.0397937
31 A 49 G 0 0.015232
31 A 50 D 0 -0.0384307
31 A 51 W 0 0.00590861
31 A 52 S 0 0.10826
31 A 53 L 0 0.0714616
31 A 54 S 0 0.175489
31 A 55 D 0 0.0501033
31 A 56 G 0 0.131959
31 A 58 Y 0 -0.0423179
31 A 59 L 0 0.0421336
31 A 60 E 0 -0.0673623
31 A 61 G 0 0.0554814
31 A 62 D 0 -0.0747919
31 A 63 V 0 -0.0650777
31 A 64 V 0 0.25514
31 A 65 E 0 0.0183639
31 A 66 C 0 0.0244519
31 A 67 S 0 0.0640106
31 A 68 L 0 -0.0165247
31 A 69 H 0 -0.0131578
31 A 70 M 0 -0.071199
31 A 71 G 0 -0.0158635
31 A 72 K 0 -0.0449493
31 A 73 F 0 -0.104828
31 A 74 C 0 -0.0743917
31 A 75 V 0 -0.00968662
31 A 77 T 0 -0.0389289
31 A 78 G 0 -0.0316932
31 A 79 K 0 -0.046483
31 A 80 V 0 -0.0125925
31 A 81 K 0 -0.0383539
31 A 82 S 0 -0.0563123
31 A 83 P 0 -0.0751987
31 A 84 P 0 -0.0542829
31 A 85 P 0 -0.0817976
31 A 86 C 0 0.0373237
31 A 87 E 0 -0.122454
31 A 88 A 0 -0.0977395
31 A 89 L 0 0.171216
31 A 90 K 0 -0.0216241
31 A 91 I 0 0.0896109
31 A 92 F 0 -0.0116452
31 A 93 P 0 -0.15077
31 A 94 I 0 -0.133888
31 A 95 R 0 -0.0737936
31 A 96 I 0 -0.108215
31 A 97 E 0 -0.0455146
31 A 98 D 0 -0.118599
31 A 99 N 0 -0.0963514
31 A 100 D 0 -0.134405
31 A 101 V 0 -0.0887192
31 A 102 L 0 -0.057044
31 A 103 V 0 -0.0701618
31 A 104 D 0 -0.0406873
31 A 105 F 0 -0.115809
31 A 106 E 0 -0.0566945
32 I 33 F 0 0.248767
32 I 34 N 0 0.237368
32 I 35 V 0 0.0851671
32 I 36 D 0 0.0569849
32 I 37 G 0 0.118497
32 I 38 E 0 0.0236569
32 I 39 L 0 0.183352
32 I 40 F 0 -0.101102
32 I 41 A 0 0.713561
32 I 42 T 0 -0.046793
32 I 43 Q 0 -0.00595327
32 I 44 D 0 -0.0928056
32 I 45 R 0 0.053067
32 I 46 C 0 0.085655
32 I 47 T 0 -0.0699543
32 I 48 H 0 0.061222
32 I 49 G 0 -0.115006
32 I 50 D 0 -0.0301993
32 I 51 W 0 -0.0667738
32 I 52 S 0 -0.0422489
32 I 53 L 0 0.0105025
32 I 54 S 0 -0.0658994
32 I 55 D 0 -0.0567627
32 I 56 G 0 -0.00931652
32 I 58 Y 0 -0.0609402
32 I 59 L 0 0.0403737
32 I 60 E 0 -0.083907
32 I 61 G 0 -0.122497
32 I 62 D 0 -0.0763561
32 I 63 V 0 -0.101506
32 I 64 V 0 -0.0375152
32 I 65 E 0 -0.060412
32 I 66 C 0 0.0585932
32 I 67 S 0 0.00572377
32 I 68 L 0 -0.0909631
32 I 69 H 0 0.0108534
32 I 70 M 0 -0.0277923
32 I 71 G 0 -0.0735876
32 I 72 K 0 -0.154517
32 I 73 F 0 -0.0758396
32 I 74 C 0 -0.0347105
32 I 75 V 0 -0.00985257
32 I 77 T 0 -0.120596
32 I 78 G 0 0.0979437
32 I 79 K 0 -0.0534484
32 I 80 V 0 -0.0780011
32 I 81 K 0 -0.0789397
32 I 82 S 0 -0.0920107
32 I 83 P 0 -0.082844
32 I 84 P 0 0.0245986
32 I 85 P 0 -0.101632
32 I 86 C 0 -0.04834
32 I 87 E 0 -0.0681271
32 I 88 A 0 -0.0714693
32 I 89 L 0 -0.0499591
32 I 90 K 0 -0.0472094
32 I 91 I 0 -0.0373823
32 I 92 F 0 -0.10335
32 I 93 P 0 -0.0579687
32 I 94 I 0 0.0674019
32 I 95 R 0 -0.0310182
32 I 96 I 0 -0.0547106
32 I 97 E 0 -0.102325
32 I 98 D 0 -0.0752524
32 I 99 N 0 0.0647453
32 I 100 D 0 -0.0620569
32 I 101 V 0 0.105772
32 I 102 L 0 -0.0926973
32 I 103 V 0 0.0268153
32 I 104 D 0 -0.0764057
32 I 105 F 0 -0.101915
32 I 106 E 0 0.0404763
33 F 34 N 0 0.240964
33 F 35 V 0 0.321583
33 F 36 D 0 0.0266512
33 F 37 G 0 0.0965095
33 F 38 E 0 -0.0440897
33 F 39 L 0 0.00786081
33 F 40 F 0 0.19157
33 F 41 A 0 -0.00612931
33 F 42 T 0 0.368096
33 F 43 Q 0 0.100872
33 F 44 D 0 -0.052564
33 F 45 R 0 -0.0725125
33 F 46 C 0 -0.0497916
33 F 47 T 0 0.0240564
33 F 48 H 0 -0.0752845
33 F 49 G 0 -0.0443175
33 F 50 D 0 -0.0246737
33 F 51 W 0 0.0356458
33 F 52 S 0 0.00600717
33 F 53 L 0 -0.0443173
33 F 54 S 0 0.0410168
33 F 55 D 0 -0.0421269
33 F 56 G 0 0.100271
33 F 58 Y 0 0.0072515
33 F 59 L 0 0.00928951
33 F 60 E 0 0.0217393
33 F 61 G 0 0.0765166
33 F 62 D 0 -0.0329129
33 F 63 V 0 -0.02041
33 F 64 V 0 0.31368
33 F 65 E 0 0.0880079
33 F 66 C 0 -0.0740418
33 F 67 S 0 -0.0496408
33 F 68 L 0 -0.0851528
33 F 69 H 0 -0.0830744
33 F 70 M 0 -0.101528
33 F 71 G 0 0.016477
33 F 72 K 0 -0.0223464
33 F 73 F 0 -0.0772297
33 F 74 C 0 -0.0550095
33 F 75 V 0 0.359782
33 F 77 T 0 -0.089441
33 F 78 G 0 0.0123756
33 F 79 K 0 -0.0996467
33 F 80 V 0 0.0249363
33 F 81 K 0 -0.0335581
33 F 82 S 0 -0.0680134
33 F 83 P 0 -0.0778945
33 F 84 P 0 -0.0332352
33 F 85 P 0 -0.0164168
33 F 86 C 0 -0.0314556
33 F 87 E 0 -0.111956
33 F 88 A 0 -0.0251042
33 F 89 L 0 0.051069
33 F 90 K 0 -0.0455569
33 F 91 I 0 0.0136105
33 F 92 F 0 -0.078076
33 F 93 P 0 -0.0745349
33 F 94 I 0 -0.0225329
33 F 95 R 0 -0.0465378
33 F 96 I 0 -0.0768626
33 F 97 E 0 -0.0496418
33 F 98 D 0 -0.0304036
33 F 99 N 0 -0.131119
33 F 100 D 0 -0.148866
33 F 101 V 0 -0.122066
33 F 102 L 0 -0.0704367
33 F 103 V 0 -0.0711065
33 F 104 D 0 -0.0631296
33 F 105 F 0 -0.178832
33 F 106 E 0 -0.0668746
34 N 35 V 0 0.538755
34 N 36 D 0 0.236279
34 N 37 G 0 0.375029
34 N 38 E 0 0.137287
34 N 39 L 0 0.5347
34 N 40 F 0 0.00364268
34 N 41 A 0 -0.0431902
34 N 42 T 0 -0.0563273
34 N 43 Q 0 -0.132618
34 N 44 D 0 -0.109632
34 N 45 R 0 0.00681624
34 N 46 C 0 -0.0237653
34 N 47 T 0 -0.0729167
34 N 48 H 0 0.00854627
34 N 49 G 0 0.013453
34 N 50 D 0 0.0932804
34 N 51 W 0 -0.074721
34 N 52 S 0 0.00806146
34 N 53 L 0 -0.0672462
34 N 54 S 0 -0.0268844
34 N 55 D 0 -0.0549497
34 N 56 G 0 -0.0292375
34 N 58 Y 0 -0.124701
34 N 59 L 0 0.0882457
34 N 60 E 0 -0.0685746
34 N 61 G 0 -0.103528
34 N 62 D 0 -0.00152765
34 N 63 V 0 -0.0927338
34 N 64 V 0 -0.0444049
34 N 65 E 0 -0.115349
34 N 66 C 0 -0.0342871
34 N 67 S 0 -0.121881
34 N 68 L 0 -0.0414894
34 N 69 H 0 0.00831559
34 N 70 M 0 -0.0228099
34 N 71 G 0 -0.121634
34 N 72 K 0 -0.00259178
34 N 73 F 0 -0.062365
34 N 74 C 0 -0.0778284
34 N 75 V 0 -0.0643034
34 N 77 T 0 -0.0801934
34 N 78 G 0 -0.0760823
34 N 79 K 0 -0.0666839
34 N 80 V 0 -0.0671441
34 N 81 K 0 -0.0645207
34 N 82 S 0 -0.156247
34 N 83 P 0 -0.154895
34 N 84 P 0 -0.0814366
34 N 85 P 0 -0.01816
34 N 86 C 0 -0.0353446
34 N 87 E 0 -0.0434261
34 N 88 A 0 -0.134507
34 N 89 L 0 -0.116194
34 N 90 K 0 -0.0766532
34 N 91 I 0 0.0153427
34 N 92 F 0 0.0134062
34 N 93 P 0 -0.0589683
34 N 94 I 0 -0.0526379
34 N 95 R 0 -0.0757849
34 N 96 I 0 0.0837879
34 N 97 E 0 -0.0740926
34 N 98 D 0 -0.116081
34 N 99 N 0 -0.0442044
34 N 100 D 0 -0.0607515
34 N 101 V 0 -0.0267186
34 N 102 L 0 -0.13242
34 N 103 V 0 -0.0950181
34 N 104 D 0 -0.0776815
34 N 105 F 0 -0.0573966
34 N 106 E 0 -0.0502509
35 V 36 D 0 0.92648
35 V 37 G 0 0.0778374
35 V 38 E 0 0.586817
35 V 39 L 0 0.120086
35 V 40 F 0 0.595849
35 V 41 A 0 -0.039001
35 V 42 T 0 0.152893
35 V 43 Q 0 -0.0375968
35 V 44 D 0 -0.0617036
35 V 45 R 0 0.0417053
35 V 46 C 0 -0.0539661
35 V 47 T 0 -0.0806478
35 V 48 H 0 -0.0325417
35 V 49 G 0 0.0539909
35 V 50 D 0 -0.0300708
35 V 51 W 0 0.00728079
35 V 52 S 0 -0.0806822
35 V 53 L 0 -0.109483
35 V 54 S 0 -0.0561411
35 V 55 D 0 -0.0453134
35 V 56 G 0 -0.0592415
35 V 58 Y 0 -0.00168503
35 V 59 L 0 0.117855
35 V 60 E 0 0.00906327
35 V 61 G 0 -0.0340223
35 V 62 D 0 0.299155
35 V 63 V 0 0.0356766
35 V 64 V 0 0.00407966
35 V 65 E 0 -0.0730244
35 V 66 C 0 -0.102638
35 V 67 S 0 -0.0426605
35 V 68 L 0 0.0670122
35 V 69 H 0 0.0113548
35 V 70 M 0 -0.0786343
35 V 71 G 0 -0.00540942
35 V 72 K 0 -0.0725001
35 V 73 F 0 -0.110446
35 V 74 C 0 -0.0283245
35 V 75 V 0 0.145776
35 V 77 T 0 0.0290312
35 V 78 G 0 -0.0711934
35 V 79 K 0 -0.0554424
35 V 80 V 0 -0.0664384
35 V 81 K 0 -0.0436197
35 V 82 S 0 -0.0351856
35 V 83 P 0 -0.0288043
35 V 84 P 0 -0.0464648
35 V 85 P 0 -0.100229
35 V 86 C 0 -0.0715227
35 V 87 E 0 -0.0346249
35 V 88 A 0 -0.0473319
35 V 89 L 0 -0.117059
35 V 90 K 0 -0.131139
35 V 91 I 0 0.0137907
35 V 92 F 0 -0.0771036
35 V 93 P 0 -0.0586183
35 V 94 I 0 -0.138558
35 V 95 R 0 0.00835608
35 V 96 I 0 -0.0903316
35 V 97 E 0 -0.0714376
35 V 98 D 0 -0.0759746
35 V 99 N 0 -0.138825
35 V 100 D 0 -0.0567469
35 V 101 V 0 -0.145605
35 V 102 L 0 -0.109845
35 V 103 V 0 -0.116467
35 V 104 D 0 -0.0329858
35 V 105 F 0 -0.121062
35 V 106 E 0 -0.0659799
36 D 37 G 0 0.63789
36 D 38 E 0 0.62661
36 D 39 L 0 0.127286
36 D 40 F 0 0.119743
36 D 41 A 0 0.00283843
36 D 42 T 0 0.00338102
36 D 43 Q 0 -0.0863533
36 D 44 D 0 0.106376
36 D 45 R 0 -0.0173767
36 D 46 C 0 0.0546496
36 D 47 T 0 -0.047966
36 D 48 H 0 0.0468838
36 D 49 G 0 -0.104992
36 D 50 D 0 -0.0419624
36 D 51 W 0 -0.0781203
36 D 52 S 0 -0.0500358
36 D 53 L 0 0.0247825
36 D 54 S 0 -0.0686943
36 D 55 D 0 -0.0733886
36 D 56 G 0 -0.0161559
36 D 58 Y 0 -0.0132543
36 D 59 L 0 0.00298882
36 D 60 E 0 -0.105386
36 D 61 G 0 0.00920072
36 D 62 D 0 0.121198
36 D 63 V 0 -0.0519119
36 D 64 V 0 -0.107938
36 D 65 E 0 -0.0818529
36 D 66 C 0 0.0293361
36 D 67 S 0 -0.0374839
36 D 68 L 0 -0.0286839
36 D 69 H 0 0.0163465
36 D 70 M 0 0.0116142
36 D 71 G 0 -0.0890808
36 D 72 K 0 -0.113855
36 D 73 F 0 -0.126062
36 D 74 C 0 -0.0955253
36 D 75 V 0 0.000467294
36 D 77 T 0 0.00908637
36 D 78 G 0 0.0372213
36 D 79 K 0 -0.0462539
36 D 80 V 0 -0.0642977
36 D 81 K 0 -0.0608672
36 D 82 S 0 -0.0862939
36 D 83 P 0 -0.066846
36 D 84 P 0 -0.0774242
36 D 85 P 0 -0.10492
36 D 86 C 0 -0.103634
36 D 87 E 0 -0.038753
36 D 88 A 0 -0.0466897
36 D 89 L 0 -0.0589544
36 D 90 K 0 -0.0500387
36 D 91 I 0 -0.0292389
36 D 92 F 0 -0.0680662
36 D 93 P 0 0.020592
36 D 94 I 0 -0.0973817
36 D 95 R 0 -0.0119976
36 D 96 I 0 -0.0436597
36 D 97 E 0 -0.0441141
36 D 98 D 0 -0.0891513
36 D 99 N 0 -0.0498358
36 D 100 D 0 -0.0451358
36 D 101 V 0 -0.0743756
36 D 102 L 0 -0.0553037
36 D 103 V 0 -0.0631391
36 D 104 D 0 -0.0479521
36 D 105 F 0 -0.0415627
36 D 106 E 0 -0.0569306
37 G 38 E 0 0.6236
37 G 39 L 0 0.224908
37 G 40 F 0 0.262897
37 G 41 A 0 0.109237
37 G 42 T 0 0.0656915
37 G 43 Q 0 0.0919766
37 G 44 D 0 -0.00991698
37 G 45 R 0 -0.0269622
37 G 46 C 0 0.0694646
37 G 47 T 0 -0.105582
37 G 48 H 0 0.0806454
37 G 49 G 0 -0.0911443
37 G 50 D 0 -0.0353108
37 G 51 W 0 -0.0720487
37 G 52 S 0 -0.156311
37 G 53 L 0 0.0213387
37 G 54 S 0 0.00104851
37 G 55 D 0 -0.0225166
37 G 56 G 0 -0.0551535
37 G 58 Y 0 -0.0874525
37 G 59 L 0 -0.133754
37 G 60 E 0 -0.0127323
37 G 61 G 0 0.0648914
37 G 62 D 0 0.00682852
37 G 63 V 0 -0.0865499
37 G 64 V 0 -0.0219035
37 G 65 E 0 -0.0656289
37 G 66 C 0 0.0443794
37 G 67 S 0 -0.135239
37 G 68 L 0 -0.0896568
37 G 69 H 0 0.0708896
37 G 70 M 0 -0.0670205
37 G 71 G 0 -0.0740755
37 G 72 K 0 0.014887
37 G 73 F 0 -0.0586339
37 G 74 C 0 -0.023534
37 G 75 V 0 -0.0610621
37 G 77 T 0 -0.014941
37 G 78 G 0 0.00576663
37 G 79 K 0 -0.0209263
37 G 80 V 0 -0.108698
37 G 81 K 0 -0.0193135
37 G 82 S 0 -0.0866975
37 G 83 P 0 -0.0869362
37 G 84 P 0 -0.0259637
37 G 85 P 0 -0.0667131
37 G 86 C 0 -0.0757042
37 G 87 E 0 -0.0462701
37 G 88 A 0 -0.0309792
37 G 89 L 0 -0.0865781
37 G 90 K 0 0.0156591
37 G 91 I 0 -0.132666
37 G 92 F 0 -0.00332079
37 G 93 P 0 -0.0132413
37 G 94 I 0 0.0731843
37 G 95 R 0 0.0395639
37 G 96 I 0 0.179199
37 G 97 E 0 -0.0382858
37 G 98 D 0 -0.0376978
37 G 99 N 0 -0.0601212
37 G 100 D 0 -0.0616016
37 G 101 V 0 -0.0472007
37 G 102 L 0 -0.0668935
37 G 103 V 0 -0.0734515
37 G 104 D 0 -0.0308674
37 G 105 F 0 -0.0882571
37 G 106 E 0 -0.0401146
38 E 39 L 0 0.269803
38 E 40 F 0 0.585596
38 E 41 A 0 0.0866507
38 E 42 T 0 -0.0355404
38 E 43 Q 0 -0.0571946
38 E 44 D 0 -0.0504889
38 E 45 R 0 -0.00386065
38 E 46 C 0 0.00110327
38 E 47 T 0 -0.133751
38 E 48 H 0 0.0428201
38 E 49 G 0 -0.136618
38 E 50 D 0 -0.0231509
38 E 51 W 0 -0.0741516
38 E 52 S 0 -0.13123
38 E 53 L 0 0.0286101
38 E 54 S 0 -0.037156
38 E 55 D 0 -0.0200085
38 E 56 G 0 -0.0191693
38 E 58 Y 0 -0.0429717
38 E 59 L 0 -0.0612626
38 E 60 E 0 0.0780907
38 E 61 G 0 0.0113569
38 E 62 D 0 -0.0267328
38 E 63 V 0 0.0187794
38 E 64 V 0 -0.0584223
38 E 65 E 0 -0.00991237
38 E 66 C 0 -0.00918894
38 E 67 S 0 -0.0414569
38 E 68 L 0 -0.146365
38 E 69 H 0 -0.00480703
38 E 70 M 0 -0.0115984
38 E 71 G 0 -0.13794
38 E 72 K 0 -0.087768
38 E 73 F 0 -0.118796
38 E 74 C 0 -0.00603707
38 E 75 V 0 -0.00229577
38 E 77 T 0 0.0155302
38 E 78 G 0 0.0345153
38 E 79 K 0 1.59477e-05
38 E 80 V 0 -0.0714045
38 E 81 K 0 -0.0388725
38 E 82 S 0 -0.0217628
38 E 83 P 0 -0.0955169
38 E 84 P 0 -0.0133081
38 E 85 P 0 -0.0975703
38 E 86 C 0 -0.013957
38 E 87 E 0 -0.0471519
38 E 88 A 0 -0.0575477
38 E 89 L 0 -0.0148358
38 E 90 K 0 -0.0706114
38 E 91 I 0 0.0973186
38 E 92 F 0 -0.117813
38 E 93 P 0 -0.0273729
38 E 94 I 0 -0.0134134
38 E 95 R 0 -0.0154199
38 E 96 I 0 0.218625
38 E 97 E 0 -0.0526605
38 E 98 D 0 -0.0420901
38 E 99 N 0 -0.0220053
38 E 100 D 0 -0.0270681
38 E 101 V 0 -0.105151
38 E 102 L 0 -0.0245819
38 E 103 V 0 -0.0774336
38 E 104 D 0 -0.10463
38 E 105 F 0 -0.0673446
38 E 106 E 0 0.0101767
39 L 40 F 0 0.186481
39 L 41 A 0 0.170509
39 L 42 T 0 0.0109008
39 L 43 Q 0 -0.014546
39 L 44 D 0 0.0912839
39 L 45 R 0 -0.0158968
39 L 46 C 0 0.048273
39 L 47 T 0 -0.164728
39 L 48 H 0 0.0063144
39 L 49 G 0 0.00384047
39 L 50 D 0 0.0610459
39 L 51 W 0 -0.0790283
39 L 52 S 0 -0.0971687
39 L 53 L 0 -0.0904248
39 L 54 S 0 -0.0514237
39 L 55 D 0 -0.0153366
39 L 56 G 0 0.0207077
39 L 58 Y 0 -0.00571897
39 L 59 L 0 0.0177394
39 L 60 E 0 -0.0463999
39 L 61 G 0 -0.00231626
39 L 62 D 0 -0.0466127
39 L 63 V 0 0.0291797
39 L 64 V 0 -0.0855795
39 L 65 E 0 -0.118139
39 L 66 C 0 0.0183587
39 L 67 S 0 -0.100406
39 L 68 L 0 -0.104894
39 L 69 H 0 0.00284844
39 L 70 M 0 -0.115891
39 L 71 G 0 -0.0675013
39 L 72 K 0 -0.0637703
39 L 73 F 0 -0.0827301
39 L 74 C 0 -0.00435078
39 L 75 V 0 0.0235046
39 L 77 T 0 -0.0102094
39 L 78 G 0 0.0314329
39 L 79 K 0 -0.110883
39 L 80 V 0 -0.0170908
39 L 81 K 0 -0.0749148
39 L 82 S 0 -0.0531766
39 L 83 P 0 -0.0346788
39 L 84 P 0 -0.0650654
39 L 85 P 0 -0.0796723
39 L 86 C 0 -0.104866
39 L 87 E 0 -0.0274367
39 L 88 A 0 -0.0392872
39 L 89 L 0 -0.0233457
39 L 90 K 0 -0.0514819
39 L 91 I 0 -0.0552167
39 L 92 F 0 -0.0775541
39 L 93 P 0 -0.0384523
39 L 94 I 0 0.351306
39 L 95 R 0 -0.0727178
39 L 96 I 0 0.331434
39 L 97 E 0 -0.0720591
39 L 98 D 0 -0.0819253
39 L 99 N 0 -0.00532738
39 L 100 D 0 -0.0948183
39 L 101 V 0 0.298711
39 L 102 L 0 -0.012913
39 L 103 V 0 -0.044288
39 L 104 D 0 -0.0911769
39 L 105 F 0 -0.104627
39 L 106 E 0 -0.0585082
40 F 41 A 0 0.268203
40 F 42 T 0 0.41144
40 F 43 Q 0 0.0847727
40 F 44 D 0 0.0496834
40 F 45 R 0 -0.0833671
40 F 46 C 0 -0.0740669
40 F 47 T 0 0.00143496
40 F 48 H 0 -0.052876
40 F 49 G 0 0.00123562
40 F 50 D 0 -0.0569879
40 F 51 W 0 -0.0630027
40 F 52 S 0 -0.114486
40 F 53 L 0 -0.031995
40 F 54 S 0 0.016534
40 F 55 D 0 -0.00602061
40 F 56 G 0 0.017285
40 F 58 Y 0 0.00856516
40 F 59 L 0 -0.0262197
40 F 60 E 0 0.0129942
40 F 61 G 0 0.0188834
40 F 62 D 0 0.115457
40 F 63 V 0 0.0454068
40 F 64 V 0 0.0301756
40 F 65 E 0 0.0250771
40 F 66 C 0 -0.0953127
40 F 67 S 0 0.0297776
40 F 68 L 0 0.0133334
40 F 69 H 0 -0.0877042
40 F 70 M 0 -0.0598567
40 F 71 G 0 -0.00779185
40 F 72 K 0 -0.0378022
40 F 73 F 0 -0.0676655
40 F 74 C 0 -0.0136804
40 F 75 V 0 0.321016
40 F 77 T 0 0.172061
40 F 78 G 0 -0.0749434
40 F 79 K 0 0.0233826
40 F 80 V 0 -0.107314
40 F 81 K 0 0.0588083
40 F 82 S 0 -0.13507
40 F 83 P 0 -0.0326812
40 F 84 P 0 -0.0996442
40 F 85 P 0 -0.0210729
40 F 86 C 0 -0.0569446
40 F 87 E 0 0.00405573
40 F 88 A 0 -0.0744486
40 F 89 L 0 -0.0934116
40 F 90 K 0 -0.0407688
40 F 91 I 0 0.482864
40 F 92 F 0 -0.0670238
40 F 93 P 0 -0.0551375
40 F 94 I 0 0.018814
40 F 95 R 0 -0.0386599
40 F 96 I 0 -0.000272795
40 F 97 E 0 -0.0786793
40 F 98 D 0 0.00438553
40 F 99 N 0 -0.10139
40 F 100 D 0 -0.0154521
40 F 101 V 0 -0.094782
40 F 102 L 0 -0.0789971
40 F 103 V 0 -0.0943421
40 F 104 D 0 -0.0218954
40 F 105 F 0 -0.0864307
40 F 106 E 0 -0.0571457
41 A 42 T 0 0.16519
41 A 43 Q 0 0.0901528
41 A 44 D 0 0.0541109
41 A 45 R 0 0.0248072
41 A 46 C 0 0.0695852
41 A 47 T 0 -0.0430127
41 A 48 H 0 0.015556
41 A 49 G 0 0.00696797
41 A 50 D 0 -0.0258014
41 A 51 W 0 -0.0895423
41 A 52 S 0 0.000926712
41 A 53 L 0 0.00841831
41 A 54 S 0 -0.027964
41 A 55 D 0 -0.103003
41 A 56 G 0 -0.0505847
41 A 58 Y 0 -0.0947869
41 A 59 L 0 -0.0948894
41 A 60 E 0 -0.0504001
41 A 61 G 0 -0.0591005
41 A 62 D 0 -0.143592
41 A 63 V 0 -0.0865031
41 A 64 V 0 -0.0318212
41 A 65 E 0 0.0877149
41 A 66 C 0 0.00514017
41 A 67 S 0 -0.0841999
41 A 68 L 0 -0.101284
41 A 69 H 0 -0.0174589
41 A 70 M 0 -0.123177
41 A 71 G 0 -0.062188
41 A 72 K 0 -0.0799931
41 A 73 F 0 -0.0941102
41 A 74 C 0 -0.0850935
41 A 75 V 0 -0.0690609
41 A 77 T 0 -0.00830761
41 A 78 G 0 0.0165389
41 A 79 K 0 -0.00741045
41 A 80 V 0 -0.10888
41 A 81 K 0 -0.0951839
41 A 82 S 0 -0.0663523
41 A 83 P 0 -0.0972664
41 A 84 P 0 -0.000858641
41 A 85 P 0 -0.00612221
41 A 86 C 0 -0.127172
41 A 87 E 0 -0.151848
41 A 88 A 0 -0.0116565
41 A 89 L 0 -0.0252441
41 A 90 K 0 -0.12411
41 A 91 I 0 -0.0062252
41 A 92 F 0 0.0740039
41 A 93 P 0 -0.0191299
41 A 94 I 0 0.66678
41 A 95 R 0 -0.0782059
41 A 96 I 0 0.0302019
41 A 97 E 0 -0.0629988
41 A 98 D 0 0.0153739
41 A 99 N 0 -0.0435595
41 A 100 D 0 -0.118172
41 A 101 V 0 0.0141493
41 A 102 L 0 -0.0719664
41 A 103 V 0 0.587727
41 A 104 D 0 -0.0912741
41 A 105 F 0 0.0100239
41 A 106 E 0 -0.0691382
42 T 43 Q 0 0.225634
42 T 44 D 0 0.169287
42 T 45 R 0 0.0963215
42 T 46 C 0 0.0843071
42 T 47 T 0 0.0454228
42 T 48 H 0 -0.00547997
42 T 49 G 0 -0.0139844
42 T 50 D 0 -0.00423527
42 T 51 W 0 -0.00647813
42 T 52 S 0 -0.00526659
42 T 53 L 0 0.0936267
42 T 54 S 0 0.00801463
42 T 55 D 0 0.0123681
42 T 56 G 0 0.0552762
42 T 58 Y 0 -0.0544072
42 T 59 L 0 -0.001103
42 T 60 E 0 -0.0326944
42 T 61 G 0 -0.0399927
42 T 62 D 0 -0.0389788
42 T 63 V 0 -0.0955681
42 T 64 V 0 0.205838
42 T 65 E 0 -0.0228036
42 T 66 C 0 0.00220622
42 T 67 S 0 0.120069
42 T 68 L 0 0.0896406
42 T 69 H 0 -0.0269845
42 T 70 M 0 -0.0543416
42 T 71 G 0 0.06466
42 T 72 K 0 -0.0364795
42 T 73 F 0 -0.0628035
42 T 74 C 0 -0.0487046
42 T 75 V 0 0.114436
42 T 77 T 0 -0.0293243
42 T 78 G 0 0.151419
42 T 79 K 0 -0.110264
42 T 80 V 0 0.033759
42 T 81 K 0 -0.0394957
42 T 82 S 0 0.0143825
42 T 83 P 0 -0.0592222
42 T 84 P 0 -0.0894245
42 T 85 P 0 0.0112016
42 T 86 C 0 -0.0594509
42 T 87 E 0 0.0237992
42 T 88 A 0 0.00033705
42 T 89 L 0 0.607582
42 T 90 K 0 0.0116267
42 T 91 I 0 0.470524
42 T 92 F 0 0.194819
42 T 93 P 0 -0.0596981
42 T 94 I 0 -0.0367831
42 T 95 R 0 -0.190704
42 T 96 I 0 -0.170645
42 T 97 E 0 -0.134065
42 T 98 D 0 -0.0668767
42 T 99 N 0 -0.0892308
42 T 100 D 0 -0.0954052
42 T 101 V 0 -0.144791
42 T 102 L 0 -0.161364
42 T 103 V 0 -0.0822101
42 T 104 D 0 -0.0293269
42 T 105 F 0 -0.0361821
42 T 106 E 0 -0.129715
43 Q 44 D 0 0.342506
43 Q 45 R 0 0.483279
43 Q 46 C 0 0.00481298
43 Q 47 T 0 0.0615464
43 Q 48 H 0 -0.00447579
43 Q 49 G 0 -0.006373
43 Q 50 D 0 0.0579209
43 Q 51 W 0 0.0451543
43 Q 52 S 0 0.145734
43 Q 53 L 0 0.084475
43 Q 54 S 0 0.0317799
43 Q 55 D 0 -0.0721022
43 Q 56 G 0 0.0935351
43 Q 58 Y 0 -0.0442137
43 Q 59 L 0 0.0702756
43 Q 60 E 0 0.0558691
43 Q 61 G 0 -0.0767112
43 Q 62 D 0 -0.0944717
43 Q 63 V 0 -0.0815895
43 Q 64 V 0 -0.0794824
43 Q 65 E 0 -0.0583271
43 Q 66 C 0 -0.0763201
43 Q 67 S 0 0.0230978
43 Q 68 L 0 0.0352457
43 Q 69 H 0 -0.0944833
43 Q 70 M 0 0.0699187
43 Q 71 G 0 -0.0349776
43 Q 72 K 0 0.00736067
43 Q 73 F 0 -0.0157497
43 Q 74 C 0 -0.0399184
43 Q 75 V 0 -0.0338631
43 Q 77 T 0 -0.0415396
43 Q 78 G 0 -0.0222233
43 Q 79 K 0 -0.0385893
43 Q 80 V 0 -0.0543097
43 Q 81 K 0 -0.00125139
43 Q 82 S 0 -0.0171857
43 Q 83 P 0 -0.0489896
43 Q 84 P 0 0.0186077
43 Q 85 P 0 0.0322364
43 Q 86 C 0 -0.00780335
43 Q 87 E 0 0.0345102
43 Q 88 A 0 -0.0368927
43 Q 89 L 0 0.005764
43 Q 90 K 0 0.715226
43 Q 91 I 0 0.0577325
43 Q 92 F 0 0.497954
43 Q 93 P 0 -0.0421934
43 Q 94 I 0 -0.076127
43 Q 95 R 0 -0.0535116
43 Q 96 I 0 -0.13831
43 Q 97 E 0 -0.0698642
43 Q 98 D 0 -0.12393
43 Q 99 N 0 -0.097878
43 Q 100 D 0 -0.0983961
43 Q 101 V 0 -0.0526526
43 Q 102 L 0 -0.209355
43 Q 103 V 0 -0.0430967
43 Q 104 D 0 -0.0492937
43 Q 105 F 0 0.00416085
43 Q 106 E 0 -0.0344572
44 D 45 R 0 0.278239
44 D 46 C 0 0.0748494
44 D 47 T 0 -0.060996
44 D 48 H 0 0.0192536
44 D 49 G 0 0.112704
44 D 50 D 0 0.00871971
44 D 51 W 0 -0.0579313
44 D 52 S 0 0.604578
44 D 53 L 0 0.10218
44 D 54 S 0 0.585201
44 D 55 D 0 0.10993
44 D 56 G 0 0.0610356
44 D 58 Y 0 0.0308698
44 D 59 L 0 0.17303
44 D 60 E 0 0.0183197
44 D 61 G 0 -0.00375836
44 D 62 D 0 -0.0079567
44 D 63 V 0 0.0394636
44 D 64 V 0 0.0650932
44 D 65 E 0 -0.0238268
44 D 66 C 0 -0.0375668
44 D 67 S 0 -0.0434805
44 D 68 L 0 0.0445707
44 D 69 H 0 -0.0676933
44 D 70 M 0 0.181353
44 D 71 G 0 -0.00376058
44 D 72 K 0 -0.121484
44 D 73 F 0 -0.0122957
44 D 74 C 0 -0.113327
44 D 75 V 0 0.0236702
44 D 77 T 0 -0.0854245
44 D 78 G 0 -0.053499
44 D 79 K 0 -0.0590347
44 D 80 V 0 0.0110604
44 D 81 K 0 -0.0284366
44 D 82 S 0 0.0281604
44 D 83 P 0 -0.0348421
44 D 84 P 0 0.00588347
44 D 85 P 0 0.0678415
44 D 86 C 0 0.0947648
44 D 87 E 0 -0.0495686
44 D 88 A 0 -0.0522612
44 D 89 L 0 0.201397
44 D 90 K 0 -0.0664809
44 D 91 I 0 -0.0758299
44 D 92 F 0 0.129359
44 D 93 P 0 -0.0460179
44 D 94 I 0 -0.0967693
44 D 95 R 0 -0.0349639
44 D 96 I 0 -0.050419
44 D 97 E 0 -0.0950379
44 D 98 D 0 -0.107527
44 D 99 N 0 -0.0920732
44 D 100 D 0 -0.179555
44 D 101 V 0 -0.0981528
44 D 102 L 0 -0.0281144
44 D 103 V 0 -0.0799616
44 D 104 D 0 -0.0650861
44 D 105 F 0 -0.0454453
44 D 106 E 0 -0.111528
45 R 46 C 0 0.0879661
45 R 47 T 0 0.124956
45 R 48 H 0 0.108902
45 R 49 G 0 0.145834
45 R 50 D 0 0.305298
45 R 51 W 0 0.0539325
45 R 52 S 0 0.25616
45 R 53 L 0 -0.0201341
45 R 54 S 0 0.123153
45 R 55 D 0 0.000783046
45 R 56 G 0 -0.0452961
45 R 58 Y 0 0.00160694
45 R 59 L 0 -0.0226056
45 R 60 E 0 -0.0463281
45 R 61 G 0 -0.0277362
45 R 62 D 0 -0.0636866
45 R 63 V 0 -0.0534156
45 R 64 V 0 -0.0727848
45 R 65 E 0 0.0478612
45 R 66 C 0 -0.0273123
45 R 67 S 0 0.0409688
45 R 68 L 0 0.127081
45 R 69 H 0 0.0428231
45 R 70 M 0 -0.0224843
45 R 71 G 0 0.0122907
45 R 72 K 0 -0.0282603
45 R 73 F 0 -0.10253
45 R 74 C 0 -0.0414903
45 R 75 V 0 -0.0928757
45 R 77 T 0 -0.0688034
45 R 78 G 0 -0.0759844
45 R 79 K 0 -0.0231041
45 R 80 V 0 -0.0122823
45 R 81 K 0 -0.0490857
45 R 82 S 0 0.0992572
45 R 83 P 0 0.0727112
45 R 84 P 0 -0.00466046
45 R 85 P 0 -0.0623488
45 R 86 C 0 0.0314187
45 R 87 E 0 0.138985
45 R 88 A 0 -0.00116457
45 R 89 L 0 -0.0026253
45 R 90 K 0 0.0326507
45 R 91 I 0 -0.0295527
45 R 92 F 0 -0.0357686
45 R 93 P 0 -0.0293145
45 R 94 I 0 -0.10959
45 R 95 R 0 -0.0574048
45 R 96 I 0 -0.0857711
45 R 97 E 0 -0.00269235
45 R 98 D 0 -0.0083223
45 R 99 N 0 -0.13084
45 R 100 D 0 -0.0487121
45 R 101 V 0 -0.134705
45 R 102 L 0 -0.113496
45 R 103 V 0 -0.13831
45 R 104 D 0 -0.0170089
45 R 105 F 0 0.00802967
45 R 106 E 0 -0.0180249
46 C 47 T 0 0.103743
46 C 48 H 0 0.580997
46 C 49 G 0 0.155076
46 C 50 D 0 0.0270178
46 C 51 W 0 -0.0292713
46 C 52 S 0 0.0380387
46 C 53 L 0 0.133067
46 C 54 S 0 -0.0707674
46 C 55 D 0 -0.0604971
46 C 56 G 0 -0.0317995
46 C 58 Y 0 -0.0971041
46 C 59 L 0 -0.0637966
46 C 60 E 0 -0.0883901
46 C 61 G 0 -0.0380186
46 C 62 D 0 -0.0168994
46 C 63 V 0 -0.0905576
46 C 64 V 0 0.0158998
46 C 65 E 0 -0.0048725
46 C 66 C 0 0.482608
46 C 67 S 0 -0.107026
46 C 68 L 0 -0.0226941
46 C 69 H 0 0.440456
46 C 70 M 0 0.0693547
46 C 71 G 0 0.0814128
46 C 72 K 0 -0.0441511
46 C 73 F 0 0.0827508
46 C 74 C 0 -0.0123242
46 C 75 V 0 -0.0983255
46 C 77 T 0 0.00477334
46 C 78 G 0 0.10426
46 C 79 K 0 -0.0664625
46 C 80 V 0 -0.015386
46 C 81 K 0 -0.0381069
46 C 82 S 0 -0.0604164
46 C 83 P 0 -0.0454898
46 C 84 P 0 -0.0251699
46 C 85 P 0 -0.121784
46 C 86 C 0 -0.0933898
46 C 87 E 0 -0.128972
46 C 88 A 0 -0.0703437
46 C 89 L 0 0.0103444
46 C 90 K 0 -0.0958017
46 C 91 I 0 -0.082319
46 C 92 F 0 -0.0113264
46 C 93 P 0 -0.0398536
46 C 94 I 0 -0.000131159
46 C 95 R 0 -0.108186
46 C 96 I 0 -0.0403368
46 C 97 E 0 -0.135115
46 C 98 D 0 -0.0529434
46 C 99 N 0 0.0186204
46 C 100 D 0 -0.150663
46 C 101 V 0 0.0525446
46 C 102 L 0 0.00489729
46 C 103 V 0 0.00948397
46 C 104 D 0 -0.117274
46 C 105 F 0 -0.0573781
46 C 106 E 0 0.0261187
47 T 48 H 0 0.0589125
47 T 49 G 0 0.133005
47 T 50 D 0 0.173761
47 T 51 W 0 0.117875
47 T 52 S 0 0.0491834
47 T 53 L 0 -0.0562438
47 T 54 S 0 0.00978525
47 T 55 D 0 -0.0440131
47 T 56 G 0 -0.0662689
47 T 58 Y 0 0.0310968
47 T 59 L 0 -0.109627
47 T 60 E 0 -0.0598068
47 T 61 G 0 -0.0723158
47 T 62 D 0 -0.046201
47 T 63 V 0 -0.00902523
47 T 64 V 0 -0.00657461
47 T 65 E 0 0.0168227
47 T 66 C 0 -0.0634548
47 T 67 S 0 0.00814864
47 T 68 L 0 -0.0416106
47 T 69 H 0 -0.0949686
47 T 70 M 0 0.00861332
47 T 71 G 0 0.24405
47 T 72 K 0 0.0350759
47 T 73 F 0 1.19985
47 T 74 C 0 0.019458
47 T 75 V 0 -0.064571
47 T 77 T 0 -0.0577429
47 T 78 G 0 -0.0230562
47 T 79 K 0 0.0239619
47 T 80 V 0 0.36592
47 T 81 K 0 -0.102339
47 T 82 S 0 -0.00515817
47 T 83 P 0 0.115349
47 T 84 P 0 0.00202853
47 T 85 P 0 0.227414
47 T 86 C 0 0.137797
47 T 87 E 0 0.090286
47 T 88 A 0 0.373347
47 T 89 L 0 0.268674
47 T 90 K 0 0.238952
47 T 91 I 0 -0.0638084
47 T 92 F 0 -0.00364798
47 T 93 P 0 -0.0585259
47 T 94 I 0 -0.11268
47 T 95 R 0 -0.0470329
47 T 96 I 0 -0.143523
47 T 97 E 0 -0.0733534
47 T 98 D 0 -0.0329651
47 T 99 N 0 -0.0394104
47 T 100 D 0 -0.0593158
47 T 101 V 0 -0.117916
47 T 102 L 0 -0.0458531
47 T 103 V 0 -0.107316
47 T 104 D 0 -0.0840457
47 T 105 F 0 -0.0747371
47 T 106 E 0 0.0178286
48 H 49 G 0 0.331317
48 H 50 D 0 0.131668
48 H 51 W 0 -0.0012104
48 H 52 S 0 -0.00217362
48 H 53 L 0 0.125853
48 H 54 S 0 -0.0398837
48 H 55 D 0 -0.0661082
48 H 56 G 0 -0.0712782
48 H 58 Y 0 -0.0738301
48 H 59 L 0 -0.096936
48 H 60 E 0 -0.0762922
48 H 61 G 0 -0.0105946
48 H 62 D 0 0.0145879
48 H 63 V 0 -0.0722961
48 H 64 V 0 -0.0231425
48 H 65 E 0 -0.0876866
48 H 66 C 0 0.407376
48 H 67 S 0 -0.158379
48 H 68 L 0 0.0350011
48 H 69 H 0 0.631286
48 H 70 M 0 -0.0112418
48 H 71 G 0 0.121523
48 H 72 K 0 -0.0540612
48 H 73 F 0 0.13398
48 H 74 C 0 -0.00137138
48 H 75 V 0 -0.155943
48 H 77 T 0 -0.00834492
48 H 78 G 0 0.0295098
48 H 79 K 0 -0.00846893
48 H 80 V 0 -0.0726181
48 H 81 K 0 -0.0740106
48 H 82 S 0 -0.0775782
48 H 83 P 0 0.083352
48 H 84 P 0 0.040645
48 H 85 P 0 -0.0554737
48 H 86 C 0 -0.120382
48 H 87 E 0 -0.0209511
48 H 88 A 0 -0.0900545
48 H 89 L 0 -0.0355553
48 H 90 K 0 -0.0486706
48 H 91 I 0 -0.0442075
48 H 92 F 0 -0.0338732
48 H 93 P 0 -0.0416632
48 H 94 I 0 -0.0246196
48 H 95 R 0 -0.0677006
48 H 96 I 0 -0.0409429
48 H 97 E 0 -0.0867774
48 H 98 D 0 -0.0585666
48 H 99 N 0 -0.024052
48 H 100 D 0 -0.113179
48 H 101 V 0 0.0111323
48 H 102 L 0 0.0377028
48 H 103 V 0 -0.0123671
48 H 104 D 0 -0.100226
48 H 105 F 0 -0.0737826
48 H 106 E 0 -0.0171342
49 G 50 D 0 0.231218
49 G 51 W 0 0.0929227
49 G 52 S 0 0.105967
49 G 53 L 0 -0.00925466
49 G 54 S 0 0.06311
49 G 55 D 0 0.0469382
49 G 56 G 0 0.00652894
49 G 58 Y 0 0.0685301
49 G 59 L 0 0.0939586
49 G 60 E 0 0.0660806
49 G 61 G 0 0.00994874
49 G 62 D 0 -0.0420748
49 G 63 V 0 0.074313
49 G 64 V 0 -0.0523022
49 G 65 E 0 0.0616695
49 G 66 C 0 0.0608511
49 G 67 S 0 -0.0689269
49 G 68 L 0 0.467871
49 G 69 H 0 0.257936
49 G 70 M 0 0.09963
49 G 71 G 0 0.283591
49 G 72 K 0 0.0672268
49 G 73 F 0 0.0185114
49 G 74 C 0 -0.0289418
49 G 75 V 0 -0.0135992
49 G 77 T 0 -0.07049
49 G 78 G 0 -0.0488512
49 G 79 K 0 0.00967973
49 G 80 V 0 0.0192139
49 G 81 K 0 -0.0440693
49 G 82 S 0 0.0655165
49 G 83 P 0 0.0759475
49 G 84 P 0 0.0451858
49 G 85 P 0 0.03962
49 G 86 C 0 0.130089
49 G 87 E 0 0.082535
49 G 88 A 0 -0.0145768
49 G 89 L 0 -0.10899
49 G 90 K 0 -0.0943187
49 G 91 I 0 -0.0267264
49 G 92 F 0 0.00787028
49 G 93 P 0 -0.0760404
49 G 94 I 0 -0.0109712
49 G 95 R 0 -0.158592
49 G 96 I 0 -0.0357836
49 G 97 E 0 -0.0874287
49 G 98 D 0 -0.082073
49 G 99 N 0 -0.150685
49 G 100 D 0 -0.0704285
49 G 101 V 0 -0.0653939
49 G 102 L 0 0.00791409
49 G 103 V 0 -0.0503978
49 G 104 D 0 -0.0541763
49 G 105 F 0 -0.0563094
49 G 106 E 0 -0.0458174
50 D 51 W 0 0.236176
50 D 52 S 0 0.0804026
50 D 53 L 0 0.0454954
50 D 54 S 0 0.00221643
50 D 55 D 0 0.0558861
50 D 56 G 0 -0.0283306
50 D 58 Y 0 0.0270662
50 D 59 L 0 0.0307052
50 D 60 E 0 -0.08838
50 D 61 G 0 -0.0812748
50 D 62 D 0 0.0362972
50 D 63 V 0 0.00620902
50 D 64 V 0 0.0343381
50 D 65 E 0 0.0744306
50 D 66 C 0 -0.0436729
50 D 67 S 0 0.0383129
50 D 68 L 0 0.253288
50 D 69 H 0 -0.0202524
50 D 70 M 0 0.0622708
50 D 71 G 0 -0.0159798
50 D 72 K 0 -0.0321175
50 D 73 F 0 -0.0251584
50 D 74 C 0 -0.0548397
50 D 75 V 0 -0.041486
50 D 77 T 0 -0.0495936
50 D 78 G 0 -0.0274964
50 D 79 K 0 -0.0391705
50 D 80 V 0 0.00755911
50 D 81 K 0 -0.000317079
50 D 82 S 0 0.0474537
50 D 83 P 0 0.0811193
50 D 84 P 0 -0.000928128
50 D 85 P 0 0.115703
50 D 86 C 0 0.00898677
50 D 87 E 0 0.0535137
50 D 88 A 0 -0.000866129
50 D 89 L 0 -0.057921
50 D 90 K 0 -0.0902053
50 D 91 I 0 -0.0947391
50 D 92 F 0 -0.0688473
50 D 93 P 0 -0.0331773
50 D 94 I 0 -0.0958353
50 D 95 R 0 -0.083552
50 D 96 I 0 -0.163438
50 D 97 E 0 -0.069104
50 D 98 D 0 0.11036
50 D 99 N 0 0.0446695
50 D 100 D 0 -0.0309554
50 D 101 V 0 -0.0508969
50 D 102 L 0 -0.0970524
50 D 103 V 0 -0.0597377
50 D 104 D 0 -0.00596623
50 D 105 F 0 0.00117255
50 D 106 E 0 0.0113117
51 W 52 S 0 0.356061
51 W 53 L 0 0.122258
51 W 54 S 0 0.111624
51 W 55 D 0 0.193413
51 W 56 G 0 0.0683827
51 W 58 Y 0 0.179487
51 W 59 L 0 0.0198156
51 W 60 E 0 0.0312759
51 W 61 G 0 -0.0236392
51 W 62 D 0 -0.0566562
51 W 63 V 0 0.086695
51 W 64 V 0 0.0278621
51 W 65 E 0 0.131714
51 W 66 C 0 -0.0587333
51 W 67 S 0 0.477904
51 W 68 L 0 0.984245
51 W 69 H 0 -0.0423948
51 W 70 M 0 0.0199307
51 W 71 G 0 0.0849654
51 W 72 K 0 -0.00762906
51 W 73 F 0 0.101982
51 W 74 C 0 -0.0410025
51 W 75 V 0 -0.0716471
51 W 77 T 0 -0.131389
51 W 78 G 0 -0.0779248
51 W 79 K 0 -0.0189154
51 W 80 V 0 0.0158561
51 W 81 K 0 -0.0082789
51 W 82 S 0 0.0149539
51 W 83 P 0 0.0234278
51 W 84 P 0 0.0502853
51 W 85 P 0 0.0626547
51 W 86 C 0 -0.0526795
51 W 87 E 0 0.0769768
51 W 88 A 0 -0.0676931
51 W 89 L 0 0.0138033
51 W 90 K 0 0.00791881
51 W 91 I 0 -0.084562
51 W 92 F 0 -0.0872242
51 W 93 P 0 -0.116353
51 W 94 I 0 -0.0798726
51 W 95 R 0 -0.0763509
51 W 96 I 0 -0.142785
51 W 97 E 0 -0.0664648
51 W 98 D 0 -0.0628351
51 W 99 N 0 -0.117712
51 W 100 D 0 -0.0532499
51 W 101 V 0 -0.110985
51 W 102 L 0 -0.0112253
51 W 103 V 0 -0.0547215
51 W 104 D 0 -0.0278433
51 W 105 F 0 -0.0327462
51 W 106 E 0 -0.0882812
52 S 53 L 0 0.439458
52 S 54 S 0 0.346378
52 S 55 D 0 0.243395
52 S 56 G 0 0.138052
52 S 58 Y 0 0.0895099
52 S 59 L 0 0.0898115
52 S 60 E 0 -0.0108385
52 S 61 G 0 0.0712011
52 S 62 D 0 -0.0116871
52 S 63 V 0 0.0959347
52 S 64 V 0 -0.048735
52 S 65 E 0 0.0490467
52 S 66 C 0 -0.0243486
52 S 67 S 0 0.00875909
52 S 68 L 0 0.300916
52 S 69 H 0 -0.073055
52 S 70 M 0 0.0110704
52 S 71 G 0 0.020459
52 S 72 K 0 -0.0080245
52 S 73 F 0 0.019422
52 S 74 C 0 -0.116649
52 S 75 V 0 0.0539731
52 S 77 T 0 -0.0725896
52 S 78 G 0 -0.102668
52 S 79 K 0 -0.087609
52 S 80 V 0 -0.0324434
52 S 81 K 0 -0.0667261
52 S 82 S 0 0.0549341
52 S 83 P 0 -0.0027697
52 S 84 P 0 -0.0476953
52 S 85 P 0 0.0623357
52 S 86 C 0 -0.0233135
52 S 87 E 0 0.0427651
52 S 88 A 0 -0.000997791
52 S 89 L 0 -0.0535176
52 S 90 K 0 -0.00119316
52 S 91 I 0 -0.0713414
52 S 92 F 0 -0.044886
52 S 93 P 0 -0.0580787
52 S 94 I 0 -0.0720343
52 S 95 R 0 -0.104586
52 S 96 I 0 -0.0913769
52 S 97 E 0 -0.0251411
52 S 98 D 0 -0.0831245
52 S 99 N 0 -0.0959154
52 S 100 D 0 -0.104339
52 S 101 V 0 -0.137986
52 S 102 L 0 -0.179204
52 S 103 V 0 -0.124133
52 S 104 D 0 -0.0584407
52 S 105 F 0 -0.0786956
52 S 106 E 0 -0.0953287
53 L 54 S 0 0.201717
53 L 55 D 0 0.100192
53 L 56 G 0 0.154132
53 L 58 Y 0 0.0502312
53 L 59 L 0 -0.00866847
53 L 60 E 0 0.0477889
53 L 61 G 0 0.0642076
53 L 62 D 0 -0.048868
53 L 63 V 0 -0.0118044
53 L 64 V 0 0.260137
53 L 65 E 0 -0.0560324
53 L 66 C 0 0.0675532
53 L 67 S 0 0.015447
53 L 68 L 0 0.078746
53 L 69 H 0 0.0469402
53 L 70 M 0 -0.0135662
53 L 71 G 0 -0.0642729
53 L 72 K 0 0.00626784
53 L 73 F 0 0.0405365
53 L 74 C 0 -0.0652898
53 L 75 V 0 -0.000113554
53 L 77 T 0 0.0586599
53 L 78 G 0 0.122562
53 L 79 K 0 -0.0675197
53 L 80 V 0 0.00246185
53 L 81 K 0 -0.0391581
53 L 82 S 0 0.0221357
53 L 83 P 0 -0.104329
53 L 84 P 0 -0.00190828
53 L 85 P 0 0.000845975
53 L 86 C 0 -0.048647
53 L 87 E 0 -0.0471573
53 L 88 A 0 0.0395048
53 L 89 L 0 0.226192
53 L 90 K 0 0.0721102
53 L 91 I 0 0.0109401
53 L 92 F 0 0.0283312
53 L 93 P 0 -0.0651559
53 L 94 I 0 -0.00649591
53 L 95 R 0 -0.113942
53 L 96 I 0 -0.0337238
53 L 97 E 0 -0.127681
53 L 98 D 0 -0.114404
53 L 99 N 0 -0.061526
53 L 100 D 0 -0.119045
53 L 101 V 0 0.0329115
53 L 102 L 0 -0.0634977
53 L 103 V 0 -0.100048
53 L 104 D 0 -0.0671649
53 L 105 F 0 -0.0634815
53 L 106 E 0 -0.0338535
54 S 55 D 0 0.284828
54 S 56 G 0 0.283813
54 S 58 Y 0 0.152434
54 S 59 L 0 0.0669906
54 S 60 E 0 0.0169688
54 S 61 G 0 0.0216133
54 S 62 D 0 -0.00886562
54 S 63 V 0 0.0457195
54 S 64 V 0 0.230609
54 S 65 E 0 0.0476392
54 S 66 C 0 -0.0832375
54 S 67 S 0 -0.00178385
54 S 68 L 0 0.0574312
54 S 69 H 0 -0.0927411
54 S 70 M 0 0.0389041
54 S 71 G 0 -0.0139912
54 S 72 K 0 -0.0202125
54 S 73 F 0 -0.00838318
54 S 74 C 0 -0.0156537
54 S 75 V 0 0.0150289
54 S 77 T 0 -0.0179722
54 S 78 G 0 -0.0912308
54 S 79 K 0 0.0755276
54 S 80 V 0 0.0603944
54 S 81 K 0 -0.0468936
54 S 82 S 0 0.0279814
54 S 83 P 0 -0.0070862
54 S 84 P 0 -0.0721628
54 S 85 P 0 -0.0191663
54 S 86 C 0 0.0414376
54 S 87 E 0 -0.047838
54 S 88 A 0 -0.0598842
54 S 89 L 0 0.0290496
54 S 90 K 0 -0.0537773
54 S 91 I 0 0.0186456
54 S 92 F 0 -0.00440206
54 S 93 P 0 -0.0703104
54 S 94 I 0 -0.106534
54 S 95 R 0 -0.0334891
54 S 96 I 0 -0.0990264
54 S 97 E 0 -0.0295275
54 S 98 D 0 -0.0716895
54 S 99 N 0 -0.0504484
54 S 100 D 0 -0.102942
54 S 101 V 0 -0.0838208
54 S 102 L 0 -0.0989168
54 S 103 V 0 -0.0800498
54 S 104 D 0 -0.00993161
54 S 105 F 0 -0.0614135
54 S 106 E 0 -0.0503071
55 D 56 G 0 0.491865
55 D 58 Y 0 0.158133
55 D 59 L 0 0.229838
55 D 60 E 0 0.0738975
55 D 61 G 0 0.0727062
55 D 62 D 0 0.119139
55 D 63 V 0 0.10508
55 D 64 V 0 0.0546626
55 D 65 E 0 0.200582
55 D 66 C 0 -0.0631661
55 D 67 S 0 0.107871
55 D 68 L 0 0.0130118
55 D 69 H 0 -0.0814632
55 D 70 M 0 0.112977
55 D 71 G 0 0.0399694
55 D 72 K 0 0.128348
55 D 73 F 0 -0.0851589
55 D 74 C 0 0.0449245
55 D 75 V 0 0.0470222
55 D 77 T 0 -0.10522
55 D 78 G 0 -0.0993204
55 D 79 K 0 0.0222687
55 D 80 V 0 -0.0445103
55 D 81 K 0 0.0526994
55 D 82 S 0 0.0723174
55 D 83 P 0 0.0580326
55 D 84 P 0 -0.0780573
55 D 85 P 0 0.0129815
55 D 86 C 0 0.0817657
55 D 87 E 0 0.0134378
55 D 88 A 0 -0.0017589
55 D 89 L 0 -0.0413402
55 D 90 K 0 -0.0201604
55 D 91 I 0 0.000248368
55 D 92 F 0 -0.0842
55 D 93 P 0 -0.0862099
55 D 94 I 0 -0.00563988
55 D 95 R 0 -0.10018
55 D 96 I 0 0.0312857
55 D 97 E 0 -0.0138226
55 D 98 D 0 -0.0121742
55 D 99 N 0 -0.123686
55 D 100 D 0 0.0269198
55 D 101 V 0 -0.121649
55 D 102 L 0 -0.108479
55 D 103 V 0 -0.131065
55 D 104 D 0 -0.0604787
55 D 105 F 0 -0.122442
55 D 106 E 0 -0.0872182
56 G 58 Y 0 0.35827
56 G 59 L 0 0.229997
56 G 60 E 0 0.105335
56 G 61 G 0 0.19252
56 G 62 D 0 0.103139
56 G 63 V 0 0.0735121
56 G 64 V 0 0.216234
56 G 65 E 0 0.115162
56 G 66 C 0 -0.0712446
56 G 67 S 0 0.19822
56 G 68 L 0 0.0775776
56 G 69 H 0 -0.0194102
56 G 70 M 0 0.0515605
56 G 71 G 0 -0.0774427
56 G 72 K 0 0.0801377
56 G 73 F 0 -0.0501734
56 G 74 C 0 -0.0687393
56 G 75 V 0 0.0449869
56 G 77 T 0 -0.0492266
56 G 78 G 0 -0.0017843
56 G 79 K 0 -0.0386979
56 G 80 V 0 0.0208947
56 G 81 K 0 -0.0160091
56 G 82 S 0 0.0821076
56 G 83 P 0 -0.0461965
56 G 84 P 0 -0.0672444
56 G 85 P 0 -0.101686
56 G 86 C 0 -0.0720198
56 G 87 E 0 -0.0284477
56 G 88 A 0 -0.0513348
56 G 89 L 0 -0.00511907
56 G 90 K 0 -0.0165554
56 G 91 I 0 0.0036733
56 G 92 F 0 0.135098
56 G 93 P 0 -0.0559325
56 G 94 I 0 0.00385072
56 G 95 R 0 -0.0768371
56 G 96 I 0 -0.0202835
56 G 97 E 0 -0.00513601
56 G 98 D 0 -0.0415066
56 G 99 N 0 -0.0329229
56 G 100 D 0 -0.117261
56 G 101 V 0 -0.0226535
56 G 102 L 0 -0.0942753
56 G 103 V 0 -0.0486096
56 G 104 D 0 -0.185119
56 G 105 F 0 -0.136057
56 G 106 E 0 -0.133138
58 Y 59 L 0 0.79929
58 Y 60 E 0 0.408044
58 Y 61 G 0 0.153545
58 Y 62 D 0 0.0542991
58 Y 63 V 0 0.0504361
58 Y 64 V 0 0.00178422
58 Y 65 E 0 0.0702356
58 Y 66 C 0 -0.118109
58 Y 67 S 0 0.131137
58 Y 68 L 0 0.0764358
58 Y 69 H 0 -0.0962214
58 Y 70 M 0 0.108988
58 Y 71 G 0 0.00221929
58 Y 72 K 0 0.0814666
58 Y 73 F 0 -0.0702044
58 Y 74 C 0 0.0266511
58 Y 75 V 0 0.122813
58 Y 77 T 0 -0.050695
58 Y 78 G 0 -0.0817008
58 Y 79 K 0 -0.0434246
58 Y 80 V 0 0.0339826
58 Y 81 K 0 0.0238562
58 Y 82 S 0 0.0329001
58 Y 83 P 0 0.031219
58 Y 84 P 0 -0.0466289
58 Y 85 P 0 0.0713989
58 Y 86 C 0 0.106106
58 Y 87 E 0 0.0195723
58 Y 88 A 0 -0.0496502
58 Y 89 L 0 -0.0231707
58 Y 90 K 0 -0.0197208
58 Y 91 I 0 -0.00027959
58 Y 92 F 0 -0.086327
58 Y 93 P 0 -0.0773404
58 Y 94 I 0 -0.00926987
58 Y 95 R 0 -0.0608204
58 Y 96 I 0 -0.121659
58 Y 97 E 0 -0.0564641
58 Y 98 D 0 -0.0463566
58 Y 99 N 0 -0.127742
58 Y 100 D 0 -0.0542504
58 Y 101 V 0 -0.0859956
58 Y 102 L 0 -0.124569
58 Y 103 V 0 -0.0782644
58 Y 104 D 0 -0.0366724
58 Y 105 F 0 -0.062843
58 Y 106 E 0 -0.000750555
59 L 60 E 0 0.526216
59 L 61 G 0 0.401897
59 L 62 D 0 0.235637
59 L 63 V 0 0.0182878
59 L 64 V 0 0.0772527
59 L 65 E 0 0.0810708
59 L 66 C 0 -0.0245921
59 L 67 S 0 0.00131301
59 L 68 L 0 -0.00157776
59 L 69 H 0 -0.00486635
59 L 70 M 0 0.0281338
59 L 71 G 0 -0.0564071
59 L 72 K 0 0.0376838
59 L 73 F 0 -0.0122016
59 L 74 C 0 -0.0402744
59 L 75 V 0 0.0897949
59 L 77 T 0 -0.0562299
59 L 78 G 0 -0.0680516
59 L 79 K 0 0.0267401
59 L 80 V 0 -0.0274098
59 L 81 K 0 -0.0398533
59 L 82 S 0 0.00505155
59 L 83 P 0 0.0371611
59 L 84 P 0 -0.0159746
59 L 85 P 0 -0.00679008
59 L 86 C 0 0.0603611
59 L 87 E 0 -0.0195655
59 L 88 A 0 -0.0942288
59 L 89 L 0 0.018385
59 L 90 K 0 -0.0395799
59 L 91 I 0 -0.0707438
59 L 92 F 0 -0.0158509
59 L 93 P 0 -0.176626
59 L 94 I 0 -0.0915037
59 L 95 R 0 -0.0518683
59 L 96 I 0 -0.101948
59 L 97 E 0 -0.0694999
59 L 98 D 0 -0.0669166
59 L 99 N 0 -0.0293644
59 L 100 D 0 -0.061511
59 L 101 V 0 -0.121493
59 L 102 L 0 -0.134764
59 L 103 V 0 -0.118255
59 L 104 D 0 -0.0956943
59 L 105 F 0 -0.0332742
59 L 106 E 0 -0.0721793
60 E 61 G 0 0.441728
60 E 62 D 0 0.456177
60 E 63 V 0 0.153793
60 E 64 V 0 0.0218763
60 E 65 E 0 0.233031
60 E 66 C 0 -0.0539642
60 E 67 S 0 0.0110342
60 E 68 L 0 -0.1066
60 E 69 H 0 -0.0675556
60 E 70 M 0 -0.0115701
60 E 71 G 0 -0.0992129
60 E 72 K 0 0.179464
60 E 73 F 0 -0.0567652
60 E 74 C 0 -0.0207167
60 E 75 V 0 0.0650969
60 E 77 T 0 -0.0232719
60 E 78 G 0 -0.0340445
60 E 79 K 0 -0.0407049
60 E 80 V 0 0.0601693
60 E 81 K 0 0.0888105
60 E 82 S 0 0.0891521
60 E 83 P 0 -0.0368702
60 E 84 P 0 -0.038806
60 E 85 P 0 -0.0288522
60 E 86 C 0 0.103858
60 E 87 E 0 0.0372046
60 E 88 A 0 0.0315471
60 E 89 L 0 -0.0970156
60 E 90 K 0 -0.00638981
60 E 91 I 0 -0.0818234
60 E 92 F 0 -0.0444706
60 E 93 P 0 -0.0209394
60 E 94 I 0 -0.119791
60 E 95 R 0 -0.0494112
60 E 96 I 0 -0.0692438
60 E 97 E 0 -0.0602253
60 E 98 D 0 -0.0680451
60 E 99 N 0 -0.0837612
60 E 100 D 0 -0.0982799
60 E 101 V 0 -0.039247
60 E 102 L 0 -0.0683255
60 E 103 V 0 -0.0488347
60 E 104 D 0 -0.0341766
60 E 105 F 0 -0.0281714
60 E 106 E 0 -0.049521
61 G 62 D 0 0.790481
61 G 63 V 0 0.327711
61 G 64 V 0 0.168113
61 G 65 E 0 0.068016
61 G 66 C 0 0.0287797
61 G 67 S 0 -0.00596306
61 G 68 L 0 -0.0270823
61 G 69 H 0 -0.0195364
61 G 70 M 0 -0.0412706
61 G 71 G 0 -0.0528113
61 G 72 K 0 0.109181
61 G 73 F 0 0.0382517
61 G 74 C 0 0.0183837
61 G 75 V 0 0.0802101
61 G 77 T 0 -0.0342538
61 G 78 G 0 -0.00669528
61 G 79 K 0 0.0127855
61 G 80 V 0 0.037893
61 G 81 K 0 0.0460165
61 G 82 S 0 -0.0199321
61 G 83 P 0 0.0072404
61 G 84 P 0 0.13845
61 G 85 P 0 -0.0711432
61 G 86 C 0 -0.0627523
61 G 87 E 0 -0.0404934
61 G 88 A 0 -0.0513023
61 G 89 L 0 -0.13924
61 G 90 K 0 -0.017223
61 G 91 I 0 -0.0416309
61 G 92 F 0 -0.0642986
61 G 93 P 0 0.0129957
61 G 94 I 0 0.000422215
61 G 95 R 0 0.00732703
61 G 96 I 0 -0.0376466
61 G 97 E 0 -0.0209716
61 G 98 D 0 -0.0830543
61 G 99 N 0 -0.0406957
61 G 100 D 0 0.0467097
61 G 101 V 0 -0.0712525
61 G 102 L 0 -0.121511
61 G 103 V 0 -0.0955899
61 G 104 D 0 -0.0516026
61 G 105 F 0 -0.122633
61 G 106 E 0 -0.111401
62 D 63 V 0 0.142855
62 D 64 V 0 0.171959
62 D 65 E 0 0.0947395
62 D 66 C 0 0.0716254
62 D 67 S 0 0.0261337
62 D 68 L 0 -0.0489083
62 D 69 H 0 0.0218868
62 D 70 M 0 -0.0178299
62 D 71 G 0 -0.0152142
62 D 72 K 0 0.0739646
62 D 73 F 0 -0.0755572
62 D 74 C 0 0.215569
62 D 75 V 0 0.0990714
62 D 77 T 0 -0.0954044
62 D 78 G 0 -0.0161843
62 D 79 K 0 -0.0209128
62 D 80 V 0 -0.014359
62 D 81 K 0 0.0867387
62 D 82 S 0 0.0517773
62 D 83 P 0 -0.0259148
62 D 84 P 0 0.00272957
62 D 85 P 0 -0.0259157
62 D 86 C 0 -0.0284804
62 D 87 E 0 -0.00709296
62 D 88 A 0 -0.00602054
62 D 89 L 0 -0.0954166
62 D 90 K 0 -0.0459756
62 D 91 I 0 -0.00224134
62 D 92 F 0 -0.053207
62 D 93 P 0 -0.0863336
62 D 94 I 0 -0.0593084
62 D 95 R 0 -0.0404703
62 D 96 I 0 -0.0561851
62 D 97 E 0 0.00418874
62 D 98 D 0 -0.0353708
62 D 99 N 0 -0.0292689
62 D 100 D 0 -0.037268
62 D 101 V 0 -0.0664375
62 D 102 L 0 -0.0687269
62 D 103 V 0 -0.168762
62 D 104 D 0 -0.0208535
62 D 105 F 0 -0.037308
62 D 106 E 0 -0.00151285
63 V 64 V 0 0.113263
63 V 65 E 0 0.398547
63 V 66 C 0 -0.00690624
63 V 67 S 0 0.0986404
63 V 68 L 0 -0.0712735
63 V 69 H 0 0.0647674
63 V 70 M 0 0.12885
63 V 71 G 0 -0.0105194
63 V 72 K 0 0.83794
63 V 73 F 0 -0.152914
63 V 74 C 0 0.208374
63 V 75 V 0 0.0608219
63 V 77 T 0 -0.0432367
63 V 78 G 0 -0.115257
63 V 79 K 0 0.0191393
63 V 80 V 0 0.0142392
63 V 81 K 0 0.512834
63 V 82 S 0 0.135277
63 V 83 P 0 -0.068943
63 V 84 P 0 -0.0335994
63 V 85 P 0 -0.0170937
63 V 86 C 0 0.132517
63 V 87 E 0 -0.0423926
63 V 88 A 0 0.111765
63 V 89 L 0 0.05249
63 V 90 K 0 -0.0450337
63 V 91 I 0 0.0504877
63 V 92 F 0 -0.0888655
63 V 93 P 0 -0.0111501
63 V 94 I 0 -0.0319243
63 V 95 R 0 -0.0520312
63 V 96 I 0 -0.00839451
63 V 97 E 0 -0.0478255
63 V 98 D 0 -0.10644
63 V 99 N 0 -0.0781694
63 V 100 D 0 -0.0371933
63 V 101 V 0 -0.101926
63 V 102 L 0 -0.123871
63 V 103 V 0 -0.123873
63 V 104 D 0 -0.0890076
63 V 105 F 0 -0.0366166
63 V 106 E 0 -0.0303489
64 V 65 E 0 0.188775
64 V 66 C 0 0.120167
64 V 67 S 0 0.0989288
64 V 68 L 0 0.0584411
64 V 69 H 0 0.110588
64 V 70 M 0 0.0525715
64 V 71 G 0 -0.0137134
64 V 72 K 0 -0.0472542
64 V 73 F 0 0.0243922
64 V 74 C 0 0.0084593
64 V 75 V 0 0.157313
64 V 77 T 0 0.0619459
64 V 78 G 0 0.0860041
64 V 79 K 0 -0.045422
64 V 80 V 0 0.0501557
64 V 81 K 0 -0.0286713
64 V 82 S 0 -0.0789332
64 V 83 P 0 -0.0825976
64 V 84 P 0 0.013209
64 V 85 P 0 -0.0292844
64 V 86 C 0 -0.00896723
64 V 87 E 0 -0.0660475
64 V 88 A 0 0.0218166
64 V 89 L 0 0.0684763
64 V 90 K 0 -0.00911038
64 V 91 I 0 0.00255708
64 V 92 F 0 -0.00459861
64 V 93 P 0 -0.0886581
64 V 94 I 0 -0.00208824
64 V 95 R 0 -0.0843627
64 V 96 I 0 -0.019431
64 V 97 E 0 -0.0466016
64 V 98 D 0 -0.129752
64 V 99 N 0 -0.0641951
64 V 100 D 0 -0.122561
64 V 101 V 0 -0.0535101
64 V 102 L 0 -0.0827005
64 V 103 V 0 -0.0138556
64 V 104 D 0 -0.14349
64 V 105 F 0 -0.0425672
64 V 106 E 0 -0.0718234
65 E 66 C 0 0.0437839
65 E 67 S 0 0.155969
65 E 68 L 0 0.0731435
65 E 69 H 0 0.0132224
65 E 70 M 0 0.220129
65 E 71 G 0 0.0423337
65 E 72 K 0 0.509179
65 E 73 F 0 0.0254573
65 E 74 C 0 -0.0349825
65 E 75 V 0 0.0278784
65 E 77 T 0 -0.00128068
65 E 78 G 0 -0.0342425
65 E 79 K 0 -0.0637165
65 E 80 V 0 0.110684
65 E 81 K 0 0.0337391
65 E 82 S 0 0.197968
65 E 83 P 0 0.00955275
65 E 84 P 0 0.172084
65 E 85 P 0 -0.0471858
65 E 86 C 0 0.0962367
65 E 87 E 0 0.0500522
65 E 88 A 0 -0.0467638
65 E 89 L 0 -0.0101532
65 E 90 K 0 -0.0102285
65 E 91 I 0 0.0141917
65 E 92 F 0 -0.0715886
65 E 93 P 0 -0.0543049
65 E 94 I 0 -0.0552531
65 E 95 R 0 -0.057975
65 E 96 I 0 -0.0780664
65 E 97 E 0 -0.0671935
65 E 98 D 0 -0.0352356
65 E 99 N 0 -0.0807258
65 E 100 D 0 -0.0370643
65 E 101 V 0 -0.123205
65 E 102 L 0 -0.0725813
65 E 103 V 0 -0.111803
65 E 104 D 0 -0.045948
65 E 105 F 0 -0.0452036
65 E 106 E 0 -0.0375228
66 C 67 S 0 0.0522368
66 C 68 L 0 0.05825
66 C 69 H 0 0.527602
66 C 70 M 0 0.138038
66 C 71 G 0 0.162799
66 C 72 K 0 0.0111243
66 C 73 F 0 0.131793
66 C 74 C 0 0.0289893
66 C 75 V 0 -0.0566944
66 C 77 T 0 0.0364405
66 C 78 G 0 0.141976
66 C 79 K 0 -0.0405086
66 C 80 V 0 -0.0594912
66 C 81 K 0 -0.0415718
66 C 82 S 0 -0.0477972
66 C 83 P 0 -0.039055
66 C 84 P 0 -0.00553415
66 C 85 P 0 -0.0991905
66 C 86 C 0 -0.0900216
66 C 87 E 0 -0.113325
66 C 88 A 0 -0.0280484
66 C 89 L 0 0.0410319
66 C 90 K 0 -0.104389
66 C 91 I 0 -0.051377
66 C 92 F 0 0.00141983
66 C 93 P 0 -0.0237259
66 C 94 I 0 0.0046412
66 C 95 R 0 -0.0651653
66 C 96 I 0 -0.0299692
66 C 97 E 0 -0.114652
66 C 98 D 0 -0.0551123
66 C 99 N 0 0.0365872
66 C 100 D 0 -0.15009
66 C 101 V 0 0.0925975
66 C 102 L 0 0.0625221
66 C 103 V 0 0.0337376
66 C 104 D 0 -0.115058
66 C 105 F 0 -0.0465093
66 C 106 E 0 0.00633745
67 S 68 L 0 0.13487
67 S 69 H 0 -0.00280047
67 S 70 M 0 0.235192
67 S 71 G 0 0.00443635
67 S 72 K 0 0.0942449
67 S 73 F 0 0.0428318
67 S 74 C 0 -0.0166965
67 S 75 V 0 0.0620419
67 S 77 T 0 -0.0440588
67 S 78 G 0 0.059536
67 S 79 K 0 0.0404307
67 S 80 V 0 0.0289448
67 S 81 K 0 0.0337196
67 S 82 S 0 0.0750408
67 S 83 P 0 -0.0350498
67 S 84 P 0 -0.000151552
67 S 85 P 0 0.0664922
67 S 86 C 0 0.00574783
67 S 87 E 0 0.00886438
67 S 88 A 0 0.000663783
67 S 89 L 0 0.0448048
67 S 90 K 0 -0.062117
67 S 91 I 0 -0.0266735
67 S 92 F 0 -0.0167242
67 S 93 P 0 0.00846128
67 S 94 I 0 -0.0898325
67 S 95 R 0 -0.0793835
67 S 96 I 0 -0.0524746
67 S 97 E 0 -0.015759
67 S 98 D 0 0.01981
67 S 99 N 0 -0.0684863
67 S 100 D 0 -0.0530886
67 S 101 V 0 -0.0365798
67 S 102 L 0 0.0270809
67 S 103 V 0 0.0497323
67 S 104 D 0 -0.0413093
67 S 105 F 0 0.0298437
67 S 106 E 0 -0.0153955
68 L 69 H 0 0.142134
68 L 70 M 0 0.0690372
68 L 71 G 0 0.218361
68 L 72 K 0 -0.0136178
68 L 73 F 0 0.0510747
68 L 74 C 0 0.0164412
68 L 75 V 0 -0.066003
68 L 77 T 0 -0.0556177
68 L 78 G 0 -0.0166352
68 L 79 K 0 0.0167589
68 L 80 V 0 0.146267
68 L 81 K 0 0.00348884
68 L 82 S 0 0.00307572
68 L 83 P 0 0.14632
68 L 84 P 0 0.0587028
68 L 85 P 0 0.00561996
68 L 86 C 0 0.118486
68 L 87 E 0 -0.00173456
68 L 88 A 0 -0.0141398
68 L 89 L 0 -0.0477174
68 L 90 K 0 -0.0557978
68 L 91 I 0 -0.103614
68 L 92 F 0 -0.112189
68 L 93 P 0 -0.0620696
68 L 94 I 0 -0.148034
68 L 95 R 0 -0.151926
68 L 96 I 0 -0.112499
68 L 97 E 0 -0.0921202
68 L 98 D 0 -0.0553672
68 L 99 N 0 -0.104559
68 L 100 D 0 0.0575417
68 L 101 V 0 -0.0997661
68 L 102 L 0 -0.0261438
68 L 103 V 0 -0.0564909
68 L 104 D 0 -0.0211397
68 L 105 F 0 -0.0740968
68 L 106 E 0 -0.0239432
69 H 70 M 0 0.164152
69 H 71 G 0 0.138609
69 H 72 K 0 0.0271318
69 H 73 F 0 0.107391
69 H 74 C 0 0.0403684
69 H 75 V 0 -0.0687318
69 H 77 T 0 0.0403633
69 H 78 G 0 0.0815674
69 H 79 K 0 -0.0262296
69 H 80 V 0 -0.0503798
69 H 81 K 0 -0.0668932
69 H 82 S 0 -0.0358987
69 H 83 P 0 -0.0501958
69 H 84 P 0 -0.00125851
69 H 85 P 0 -0.0956993
69 H 86 C 0 -0.14793
69 H 87 E 0 -0.0920288
69 H 88 A 0 -0.0185844
69 H 89 L 0 0.00706782
69 H 90 K 0 -0.0752023
69 H 91 I 0 -0.043008
69 H 92 F 0 -0.0439085
69 H 93 P 0 0.00173243
69 H 94 I 0 0.011853
69 H 95 R 0 -0.0270441
69 H 96 I 0 -0.0516008
69 H 97 E 0 -0.0801395
69 H 98 D 0 -0.071329
69 H 99 N 0 0.0488132
69 H 100 D 0 -0.0811912
69 H 101 V 0 0.110784
69 H 102 L 0 0.0537629
69 H 103 V 0 -0.0185926
69 H 104 D 0 -0.0892241
69 H 105 F 0 -0.078443
69 H 106 E 0 -0.0290449
70 M 71 G 0 0.161141
70 M 72 K 0 0.0711321
70 M 73 F 0 0.0102994
70 M 74 C 0 0.114978
70 M 75 V 0 0.00822549
70 M 77 T 0 -0.0364772
70 M 78 G 0 0.081583
70 M 79 K 0 -0.109378
70 M 80 V 0 0.0157554
70 M 81 K 0 0.0685463
70 M 82 S 0 0.145755
70 M 83 P 0 0.121515
70 M 84 P 0 0.111132
70 M 85 P 0 0.106837
70 M 86 C 0 0.0591837
70 M 87 E 0 0.0558521
70 M 88 A 0 -0.0630951
70 M 89 L 0 -0.0602206
70 M 90 K 0 -0.0107975
70 M 91 I 0 -0.0656362
70 M 92 F 0 -0.0107786
70 M 93 P 0 -0.0407133
70 M 94 I 0 -0.0675502
70 M 95 R 0 -0.112317
70 M 96 I 0 -0.0906578
70 M 97 E 0 -0.0766571
70 M 98 D 0 -0.0131645
70 M 99 N 0 -0.106332
70 M 100 D 0 -0.0799498
70 M 101 V 0 -0.0659527
70 M 102 L 0 -0.0651875
70 M 103 V 0 -0.0339578
70 M 104 D 0 -0.108711
70 M 105 F 0 -0.0553275
70 M 106 E 0 -0.021025
71 G 72 K 0 0.11935
71 G 73 F 0 0.201438
71 G 74 C 0 -0.000247579
71 G 75 V 0 0.0498821
71 G 77 T 0 -0.102654
71 G 78 G 0 0.00197155
71 G 79 K 0 -0.0801262
71 G 80 V 0 0.255555
71 G 81 K 0 -0.0572516
71 G 82 S 0 0.108255
71 G 83 P 0 0.28612
71 G 84 P 0 0.259386
71 G 85 P 0 0.928743
71 G 86 C 0 0.198647
71 G 87 E 0 0.202096
71 G 88 A 0 0.22651
71 G 89 L 0 0.0282302
71 G 90 K 0 -0.0773662
71 G 91 I 0 -0.038792
71 G 92 F 0 -0.084821
71 G 93 P 0 -0.12732
71 G 94 I 0 -0.0472974
71 G 95 R 0 -0.0342935
71 G 96 I 0 -0.0404445
71 G 97 E 0 -0.094725
71 G 98 D 0 -0.0689183
71 G 99 N 0 -0.0836152
71 G 100 D 0 -0.00487122
71 G 101 V 0 -0.114707
71 G 102 L 0 -0.0353147
71 G 103 V 0 -0.112585
71 G 104 D 0 -0.0693342
71 G 105 F 0 -0.10439
71 G 106 E 0 -0.00832283
72 K 73 F 0 0.098556
72 K 74 C 0 0.0815409
72 K 75 V 0 0.188601
72 K 77 T 0 -0.0062357
72 K 78 G 0 -0.00384777
72 K 79 K 0 -0.0365051
72 K 80 V 0 0.225831
72 K 81 K 0 0.203577
72 K 82 S 0 0.580628
72 K 83 P 0 0.128794
72 K 84 P 0 0.0177082
72 K 85 P 0 0.015273
72 K 86 C 0 0.0799284
72 K 87 E 0 0.03448
72 K 88 A 0 0.0211296
72 K 89 L 0 -0.110293
72 K 90 K 0 -0.00439614
72 K 91 I 0 -0.0542771
72 K 92 F 0 -0.0413814
72 K 93 P 0 -0.0658466
72 K 94 I 0 -0.154217
72 K 95 R 0 -0.0679803
72 K 96 I 0 -0.0835786
72 K 97 E 0 -0.0707113
72 K 98 D 0 -0.113742
72 K 99 N 0 -0.0632293
72 K 100 D 0 -0.116735
72 K 101 V 0 -0.0664011
72 K 102 L 0 0.0109027
72 K 103 V 0 -0.0677382
72 K 104 D 0 -0.0776711
72 K 105 F 0 -0.0346059
72 K 106 E 0 0.00484082
73 F 74 C 0 0.146035
73 F 75 V 0 0.020263
73 F 77 T 0 -0.0152238
73 F 78 G 0 0.250536
73 F 79 K 0 0.0136064
73 F 80 V 0 0.283498
73 F 81 K 0 0.0309866
73 F 82 S 0 -0.0185569
73 F 83 P 0 0.0283704
73 F 84 P 0 0.03776
73 F 85 P 0 0.0423214
73 F 86 C 0 0.0156165
73 F 87 E 0 0.211251
73 F 88 A 0 0.069659
73 F 89 L 0 0.255018
73 F 90 K 0 0.0018693
73 F 91 I 0 -0.0969101
73 F 92 F 0 -0.0656959
73 F 93 P 0 -0.0319189
73 F 94 I 0 -0.105521
73 F 95 R 0 -0.09171
73 F 96 I 0 -0.0123699
73 F 97 E 0 -0.00852891
73 F 98 D 0 -0.106656
73 F 99 N 0 -0.0546504
73 F 100 D 0 -0.0406712
73 F 101 V 0 -0.00916136
73 F 102 L 0 -0.0962609
73 F 103 V 0 -0.00408452
73 F 104 D 0 -0.103606
73 F 105 F 0 0.0411905
73 F 106 E 0 -0.0230806
74 C 75 V 0 0.275363
74 C 77 T 0 1.38146
74 C 78 G 0 0.0952017
74 C 79 K 0 0.549482
74 C 80 V 0 0.0157195
74 C 81 K 0 0.517572
74 C 82 S 0 0.0227617
74 C 83 P 0 -0.030266
74 C 84 P 0 -0.0383065
74 C 85 P 0 -0.0177127
74 C 86 C 0 -0.0498524
74 C 87 E 0 0.063792
74 C 88 A 0 -0.014333
74 C 89 L 0 -0.100637
74 C 90 K 0 -0.0590041
74 C 91 I 0 -0.0650505
74 C 92 F 0 -0.0289221
74 C 93 P 0 -0.051024
74 C 94 I 0 -0.0229496
74 C 95 R 0 -0.0774683
74 C 96 I 0 -0.0676265
74 C 97 E 0 -0.0399552
74 C 98 D 0 -0.124819
74 C 99 N 0 -0.0226016
74 C 100 D 0 -0.0790953
74 C 101 V 0 -0.0249591
74 C 102 L 0 0.0296088
74 C 103 V 0 -0.000821522
74 C 104 D 0 -0.10576
74 C 105 F 0 -0.0471962
74 C 106 E 0 -0.0397983
75 V 77 T 0 0.218064
75 V 78 G 0 0.00374626
75 V 79 K 0 0.0532922
75 V 80 V 0 0.0707697
75 V 81 K 0 0.117815
75 V 82 S 0 0.0889952
75 V 83 P 0 0.0366742
75 V 84 P 0 -0.0666917
75 V 85 P 0 0.0417977
75 V 86 C 0 -0.0348686
75 V 87 E 0 0.0369733
75 V 88 A 0 0.0149932
75 V 89 L 0 -0.0256799
75 V 90 K 0 -0.0309894
75 V 91 I 0 0.00235685
75 V 92 F 0 0.0231414
75 V 93 P 0 0.00966541
75 V 94 I 0 0.0145153
75 V 95 R 0 -0.0450911
75 V 96 I 0 0.0237104
75 V 97 E 0 -0.0120959
75 V 98 D 0 0.0246381
75 V 99 N 0 -0.0829084
75 V 100 D 0 -0.0412724
75 V 101 V 0 -0.120697
75 V 102 L 0 -0.0719954
75 V 103 V 0 -0.0933859
75 V 104 D 0 -0.0192184
75 V 105 F 0 -0.100139
75 V 106 E 0 -0.00838201
77 T 78 G 0 0.29671
77 T 79 K 0 1.11185
77 T 80 V 0 0.0982164
77 T 81 K 0 0.11645
77 T 82 S 0 0.0694446
77 T 83 P 0 -0.0276507
77 T 84 P 0 0.0287163
77 T 85 P 0 -0.12182
77 T 86 C 0 0.0465999
77 T 87 E 0 -0.0468646
77 T 88 A 0 0.0883243
77 T 89 L 0 -0.017974
77 T 90 K 0 -0.0153222
77 T 91 I 0 0.0993196
77 T 92 F 0 -0.0221743
77 T 93 P 0 -0.0276822
77 T 94 I 0 0.00257832
77 T 95 R 0 -0.0131049
77 T 96 I 0 0.00971639
77 T 97 E 0 -0.0342648
77 T 98 D 0 -0.00251288
77 T 99 N 0 -0.0474714
77 T 100 D 0 -0.0258204
77 T 101 V 0 -0.0389351
77 T 102 L 0 -0.0740128
77 T 103 V 0 -0.0729632
77 T 104 D 0 -0.124043
77 T 105 F 0 -0.0476716
77 T 106 E 0 -0.0608304
78 G 79 K 0 0.275097
78 G 80 V 0 0.11567
78 G 81 K 0 0.108473
78 G 82 S 0 0.121985
78 G 83 P 0 0.00899853
78 G 84 P 0 0.0410462
78 G 85 P 0 -0.0130293
78 G 86 C 0 -0.0133195
78 G 87 E 0 -0.0974627
78 G 88 A 0 -0.0383779
78 G 89 L 0 0.130145
78 G 90 K 0 -0.0705372
78 G 91 I 0 -0.0155231
78 G 92 F 0 0.0159611
78 G 93 P 0 0.00327172
78 G 94 I 0 0.050392
78 G 95 R 0 -0.051842
78 G 96 I 0 -0.0420861
78 G 97 E 0 -0.0857709
78 G 98 D 0 -0.0209257
78 G 99 N 0 0.0627898
78 G 100 D 0 -0.103899
78 G 101 V 0 0.162137
78 G 102 L 0 -0.025409
78 G 103 V 0 0.0628873
78 G 104 D 0 -0.0629376
78 G 105 F 0 -0.0911377
78 G 106 E 0 0.0209231
79 K 80 V 0 0.200212
79 K 81 K 0 0.371128
79 K 82 S 0 0.17474
79 K 83 P 0 0.014653
79 K 84 P 0 0.0564011
79 K 85 P 0 0.0637003
79 K 86 C 0 0.0346486
79 K 87 E 0 0.0156929
79 K 88 A 0 0.398582
79 K 89 L 0 -0.0815061
79 K 90 K 0 0.000147428
79 K 91 I 0 0.0198058
79 K 92 F 0 -0.0239771
79 K 93 P 0 0.0306425
79 K 94 I 0 -0.0165549
79 K 95 R 0 -0.0524041
79 K 96 I 0 -0.0421838
79 K 97 E 0 -0.0304211
79 K 98 D 0 -0.0661694
79 K 99 N 0 -0.0362549
79 K 100 D 0 -0.0595776
79 K 101 V 0 -0.064555
79 K 102 L 0 -0.00861257
79 K 103 V 0 -0.0956295
79 K 104 D 0 0.00865512
79 K 105 F 0 0.0412326
79 K 106 E 0 -0.0301115
80 V 81 K 0 0.304464
80 V 82 S 0 0.340259
80 V 83 P 0 0.271644
80 V 84 P 0 0.306463
80 V 85 P 0 0.196099
80 V 86 C 0 0.304316
80 V 87 E 0 0.201736
80 V 88 A 0 0.442831
80 V 89 L 0 -0.0297541
80 V 90 K 0 0.0168641
80 V 91 I 0 -0.0271845
80 V 92 F 0 -0.0861676
80 V 93 P 0 -0.100165
80 V 94 I 0 -0.0712941
80 V 95 R 0 -0.16045
80 V 96 I 0 -0.0319099
80 V 97 E 0 -0.0614448
80 V 98 D 0 -0.0635647
80 V 99 N 0 -0.073833
80 V 100 D 0 -0.0462006
80 V 101 V 0 -0.145867
80 V 102 L 0 -0.0721215
80 V 103 V 0 -0.130271
80 V 104 D 0 -0.0340128
80 V 105 F 0 -0.0809338
80 V 106 E 0 -0.0632552
81 K 82 S 0 0.216448
81 K 83 P 0 0.181304
81 K 84 P 0 0.111386
81 K 85 P 0 0.0569384
81 K 86 C 0 0.0982667
81 K 87 E 0 0.0838607
81 K 88 A 0 -0.0229463
81 K 89 L 0 0.00239081
81 K 90 K 0 0.0245278
81 K 91 I 0 0.00719574
81 K 92 F 0 -0.0338165
81 K 93 P 0 0.0392617
81 K 94 I 0 -0.0162498
81 K 95 R 0 0.00754502
81 K 96 I 0 -0.0232217
81 K 97 E 0 -0.0891031
81 K 98 D 0 -0.0312749
81 K 99 N 0 -0.0889383
81 K 100 D 0 -0.00248745
81 K 101 V 0 -0.0545453
81 K 102 L 0 -0.118044
81 K 103 V 0 -0.0754989
81 K 104 D 0 -0.0227534
81 K 105 F 0 0.0449881
81 K 106 E 0 0.0259658
82 S 83 P 0 0.234171
82 S 84 P 0 0.139732
82 S 85 P 0 0.0482958
82 S 86 C 0 0.237573
82 S 87 E 0 0.0524514
82 S 88 A 0 0.00545069
82 S 89 L 0 0.00638449
82 S 90 K 0 0.0680539
82 S 91 I 0 0.0116601
82 S 92 F 0 -0.12359
82 S 93 P 0 0.0116138
82 S 94 I 0 -0.0243264
82 S 95 R 0 -0.0368006
82 S 96 I 0 -0.134017
82 S 97 E 0 -0.0469165
82 S 98 D 0 -0.0484979
82 S 99 N 0 -0.0255841
82 S 100 D 0 -0.0480863
82 S 101 V 0 -0.105452
82 S 102 L 0 -0.0449071
82 S 103 V 0 -0.104164
82 S 104 D 0 -0.0862901
82 S 105 F 0 -0.0470353
82 S 106 E 0 -0.0328714
83 P 84 P 0 0.459619
83 P 85 P 0 0.498671
83 P 86 C 0 0.162328
83 P 87 E 0 0.113616
83 P 88 A 0 0.105071
83 P 89 L 0 0.0672103
83 P 90 K 0 0.00788018
83 P 91 I 0 -0.0189476
83 P 92 F 0 -0.0435911
83 P 93 P 0 -0.0366418
83 P 94 I 0 -0.0516477
83 P 95 R 0 -0.0145515
83 P 96 I 0 -0.0494801
83 P 97 E 0 -0.0458951
83 P 98 D 0 -0.0181604
83 P 99 N 0 -0.0359509
83 P 100 D 0 0.0364811
83 P 101 V 0 -0.133422
83 P 102 L 0 -0.020907
83 P 103 V 0 -0.0351067
83 P 104 D 0 -0.0420615
83 P 105 F 0 -0.0110255
83 P 106 E 0 0.0706141
84 P 85 P 0 0.618685
84 P 86 C 0 0.220455
84 P 87 E 0 0.11922
84 P 88 A 0 0.0347824
84 P 89 L 0 0.0212796
84 P 90 K 0 7.285e-05
84 P 91 I 0 -0.041657
84 P 92 F 0 -0.0849779
84 P 93 P 0 -0.0147799
84 P 94 I 0 0.0189493
84 P 95 R 0 -0.00611557
84 P 96 I 0 -0.103573
84 P 97 E 0 -0.133246
84 P 98 D 0 -0.0819042
84 P 99 N 0 -0.0758208
84 P 100 D 0 -0.139636
84 P 101 V 0 -0.0262059
84 P 102 L 0 0.0250282
84 P 103 V 0 -0.0224846
84 P 104 D 0 -0.0244833
84 P 105 F 0 -0.0774182
84 P 106 E 0 0.0139263
85 P 86 C 0 0.259508
85 P 87 E 0 0.218542
85 P 88 A 0 0.15554
85 P 89 L 0 0.0118182
85 P 90 K 0 0.0335226
85 P 91 I 0 -0.032998
85 P 92 F 0 -0.0737821
85 P 93 P 0 -0.0646939
85 P 94 I 0 -0.0607925
85 P 95 R 0 -0.0486191
85 P 96 I 0 -0.0946306
85 P 97 E 0 -0.0617869
85 P 98 D 0 -0.0296469
85 P 99 N 0 -0.0810093
85 P 100 D 0 -0.119557
85 P 101 V 0 -0.0482636
85 P 102 L 0 -0.106695
85 P 103 V 0 -0.00118715
85 P 104 D 0 -0.0617288
85 P 105 F 0 -0.0130831
85 P 106 E 0 -0.0438082
86 C 87 E 0 0.430324
86 C 88 A 0 0.21926
86 C 89 L 0 0.119333
86 C 90 K 0 0.120308
86 C 91 I 0 -0.0602024
86 C 92 F 0 0.0664545
86 C 93 P 0 -0.0182317
86 C 94 I 0 -0.134107
86 C 95 R 0 0.00394517
86 C 96 I 0 -0.030658
86 C 97 E 0 -0.0552197
86 C 98 D 0 0.0375313
86 C 99 N 0 -0.0312071
86 C 100 D 0 0.0114184
86 C 101 V 0 -0.0152076
86 C 102 L 0 -0.128087
86 C 103 V 0 -0.0899552
86 C 104 D 0 0.00309611
86 C 105 F 0 -0.0130008
86 C 106 E 0 0.00691835
87 E 88 A 0 0.439061
87 E 89 L 0 0.237205
87 E 90 K 0 0.293491
87 E 91 I 0 -0.0118978
87 E 92 F 0 -0.0286064
87 E 93 P 0 0.0174525
87 E 94 I 0 -0.0450304
87 E 95 R 0 -0.00198321
87 E 96 I 0 -0.0387079
87 E 97 E 0 0.0608857
87 E 98 D 0 0.0224762
87 E 99 N 0 -0.068393
87 E 100 D 0 0.033026
87 E 101 V 0 -0.0225724
87 E 102 L 0 -0.0813963
87 E 103 V 0 -0.0472535
87 E 104 D 0 -0.0223495
87 E 105 F 0 -0.048856
87 E 106 E 0 -0.0268181
88 A 89 L 0 0.468207
88 A 90 K 0 0.307054
88 A 91 I 0 0.222894
88 A 92 F 0 0.125493
88 A 93 P 0 0.0126907
88 A 94 I 0 0.0191013
88 A 95 R 0 -0.0402276
88 A 96 I 0 0.035413
88 A 97 E 0 -0.00332616
88 A 98 D 0 0.101479
88 A 99 N 0 -0.0953851
88 A 100 D 0 -0.0947859
88 A 101 V 0 -0.048754
88 A 102 L 0 -0.114147
88 A 103 V 0 -0.039274
88 A 104 D 0 -0.0138787
88 A 105 F 0 -0.0522498
88 A 106 E 0 -0.0761784
89 L 90 K 0 0.397946
89 L 91 I 0 0.342072
89 L 92 F 0 0.245741
89 L 93 P 0 0.0686119
89 L 94 I 0 0.0211973
89 L 95 R 0 -0.0531653
89 L 96 I 0 -0.020881
89 L 97 E 0 -0.0331817
89 L 98 D 0 -0.0407247
89 L 99 N 0 -0.0181049
89 L 100 D 0 -0.145416
89 L 101 V 0 -0.0266691
89 L 102 L 0 -0.0988847
89 L 103 V 0 0.0173422
89 L 104 D 0 -0.0281346
89 L 105 F 0 -0.0376214
89 L 106 E 0 -0.00387715
90 K 91 I 0 0.484904
90 K 92 F 0 0.259611
90 K 93 P 0 0.196701
90 K 94 I 0 0.0871004
90 K 95 R 0 0.0166799
90 K 96 I 0 0.00616492
90 K 97 E 0 0.0608101
90 K 98 D 0 -0.0654653
90 K 99 N 0 0.00453363
90 K 100 D 0 -0.0115884
90 K 101 V 0 -0.0370033
90 K 102 L 0 -0.00179893
90 K 103 V 0 0.0223812
90 K 104 D 0 0.0227708
90 K 105 F 0 -0.0202115
90 K 106 E 0 -0.0165888
91 I 92 F 0 0.609284
91 I 93 P 0 0.301234
91 I 94 I 0 0.229993
91 I 95 R 0 0.0245731
91 I 96 I 0 0.052288
91 I 97 E 0 0.0176447
91 I 98 D 0 -0.011614
91 I 99 N 0 -0.0522222
91 I 100 D 0 -0.0324301
91 I 101 V 0 0.0164268
91 I 102 L 0 -0.0638675
91 I 103 V 0 -0.0126604
91 I 104 D 0 0.0407113
91 I 105 F 0 -0.0419416
91 I 106 E 0 -0.0259768
92 F 93 P 0 0.485368
92 F 94 I 0 0.290606
92 F 95 R 0 0.143696
92 F 96 I 0 0.146093
92 F 97 E 0 0.042128
92 F 98 D 0 -0.0228013
92 F 99 N 0 -0.0352896
92 F 100 D 0 -0.0538865
92 F 101 V 0 -0.0178574
92 F 102 L 0 0.00339514
92 F 103 V 0 0.152888
92 F 104 D 0 0.178719
92 F 105 F 0 0.18705
92 F 106 E 0 -0.0474768
93 P 94 I 0 0.434393
93 P 95 R 0 0.531178
93 P 96 I 0 0.14166
93 P 97 E 0 0.168555
93 P 98 D 0 0.109494
93 P 99 N 0 0.0230861
93 P 100 D 0 -0.015564
93 P 101 V 0 0.0220314
93 P 102 L 0 -0.0192335
93 P 103 V 0 0.0762792
93 P 104 D 0 0.663847
93 P 105 F 0 0.060933
93 P 106 E 0 0.28672
94 I 95 R 0 0.328177
94 I 96 I 0 0.386759
94 I 97 E 0 0.157768
94 I 98 D 0 0.0907004
94 I 99 N 0 0.126851
94 I 100 D 0 0.0532047
94 I 101 V 0 0.299793
94 I 102 L 0 0.0678523
94 I 103 V 0 0.109943
94 I 104 D 0 -0.0683404
94 I 105 F 0 -0.0663962
94 I 106 E 0 -0.0307147
95 R 96 I 0 0.392688
95 R 97 E 0 1.06299
95 R 98 D 0 0.191106
95 R 99 N 0 0.185433
95 R 100 D 0 0.177569
95 R 101 V 0 0.0302463
95 R 102 L 0 0.695922
95 R 103 V 0 -0.027768
95 R 104 D 0 0.130495
95 R 105 F 0 -0.0456078
95 R 106 E 0 -0.034483
96 I 97 E 0 0.495289
96 I 98 D 0 0.439333
96 I 99 N 0 0.416475
96 I 100 D 0 0.102944
96 I 101 V 0 0.403531
96 I 102 L 0 0.148416
96 I 103 V 0 0.03844
96 I 104 D 0 0.116613
96 I 105 F 0 -0.0532874
96 I 106 E 0 0.0210045
97 E 98 D 0 0.871675
97 E 99 N 0 0.272761
97 E 100 D 0 0.293636
97 E 101 V 0 0.127637
97 E 102 L 0 0.583507
97 E 103 V 0 0.0248111
97 E 104 D 0 0.0366844
97 E 105 F 0 -0.0136757
97 E 106 E 0 0.0482843
98 D 99 N 0 1.08508
98 D 100 D 0 0.400453
98 D 101 V 0 0.298185
98 D 102 L 0 0.240571
98 D 103 V 0 0.141529
98 D 104 D 0 0.0403262
98 D 105 F 0 0.0168953
98 D 106 E 0 0.103798
99 N 100 D 0 0.741807
99 N 101 V 0 0.499089
99 N 102 L 0 0.240419
99 N 103 V 0 0.196383
99 N 104 D 0 0.0143826
99 N 105 F 0 0.0584531
99 N 106 E 0 -0.017657
100 D 101 V 0 0.740474
100 D 102 L 0 0.536333
100 D 103 V 0 0.144168
100 D 104 D 0 0.0616986
100 D 105 F 0 0.0281868
100 D 106 E 0 0.0218321
101 V 102 L 0 0.73915
101 V 103 V 0 0.437021
101 V 104 D 0 0.152814
101 V 105 F 0 0.0336358
101 V 106 E 0 -0.00200081
102 L 103 V 0 0.885144
102 L 104 D 0 0.271695
102 L 105 F 0 0.151436
102 L 106 E 0 0.0398286
103 V 104 D 0 0.722732
103 V 105 F 0 0.370422
103 V 106 E 0 0.0911649
104 D 105 F 0 1.05268
104 D 106 E 0 0.71688
105 F 106 E 0 1.7192
