# Supplementary material for: Combining Evolutionary Information and an Iterative Sampling Strategy for Accurate Protein Structure Prediction
Source: PLoS Comput Biol. 2015 Dec 29;11(12):e1004661. doi: 10.1371/journal.pcbi.1004661 (PMC4694711; doi:10.1371/journal.pcbi.1004661)
Supplement: S2 File — FASTA sequences and PLM contact predictions for all targets of the benchmark set. (ZIP) [file pcbi.1004661.s004.zip › data/pconsfold_benchmarkset/contactpredictions/1hdo_PLM.txt]

3 V 4 K 0 2.20501
3 V 5 K 0 0.79069
3 V 6 I 0 0.354417
3 V 7 A 0 0.126951
3 V 8 I 0 0.138411
3 V 9 F 0 0.0651645
3 V 10 G 0 0.104761
3 V 11 A 0 0.0138401
3 V 12 T 0 0.00447088
3 V 13 G 0 0.0135008
3 V 14 Q 0 0.0218734
3 V 15 T 0 -0.0120623
3 V 16 G 0 0.0544456
3 V 17 L 0 -0.0348372
3 V 18 T 0 -0.0231634
3 V 19 T 0 0.00661111
3 V 20 L 0 -0.0189411
3 V 21 A 0 -0.0150187
3 V 22 Q 0 0.00143982
3 V 23 A 0 0.00979988
3 V 24 V 0 0.0165895
3 V 25 Q 0 0.0859847
3 V 26 A 0 0.232808
3 V 27 G 0 0.147604
3 V 28 Y 0 1.16237
3 V 29 E 0 0.335492
3 V 30 V 0 0.0131427
3 V 31 T 0 -0.00237005
3 V 32 V 0 0.0110743
3 V 33 L 0 -0.0501099
3 V 34 V 0 -0.0721433
3 V 35 R 0 -0.0381708
3 V 36 D 0 -0.0503257
3 V 37 S 0 0.0126148
3 V 38 S 0 -0.0515342
3 V 39 R 0 -0.0260223
3 V 40 L 0 -0.0483534
3 V 41 P 0 -0.0218123
3 V 42 S 0 0.00663809
3 V 43 E 0 -0.0160639
3 V 44 G 0 -0.0254666
3 V 45 P 0 0.000585428
3 V 46 R 0 -0.00354028
3 V 47 P 0 0.184375
3 V 48 A 0 -0.0422857
3 V 49 H 0 0.0227599
3 V 50 V 0 -0.0524913
3 V 51 V 0 -0.044203
3 V 52 V 0 -0.0339309
3 V 53 G 0 -0.0565936
3 V 54 D 0 0.016743
3 V 55 V 0 -0.0310026
3 V 56 L 0 -0.0158951
3 V 57 Q 0 -0.00787752
3 V 58 A 0 -0.0385549
3 V 59 A 0 0.00326861
3 V 60 D 0 -0.0196184
3 V 61 V 0 -0.032176
3 V 62 D 0 -0.000654129
3 V 63 K 0 -0.00878604
3 V 64 T 0 -0.0671481
3 V 65 V 0 -0.0396254
3 V 66 A 0 -0.00513589
3 V 67 G 0 0.0657355
3 V 68 Q 0 -0.0244415
3 V 69 D 0 0.162103
3 V 70 A 0 0.247774
3 V 71 V 0 -0.0147717
3 V 72 I 0 -0.0014324
3 V 73 V 0 -0.0521825
3 V 74 L 0 -0.0655262
3 V 75 L 0 -0.0077298
3 V 76 G 0 -0.0487304
3 V 77 T 0 -0.0878349
3 V 78 R 0 -0.0624801
3 V 79 N 0 -0.064494
3 V 80 D 0 -0.0795393
3 V 81 L 0 -0.0437779
3 V 84 T 0 -0.0146691
3 V 85 T 0 -0.0346355
3 V 86 V 0 -0.0844958
3 V 87 M 0 -0.0854615
3 V 88 S 0 -0.0792531
3 V 89 E 0 -0.0320711
3 V 90 G 0 -0.0865227
3 V 91 A 0 -0.102852
3 V 92 R 0 -0.0642551
3 V 93 N 0 -0.0420174
3 V 94 I 0 -0.0292572
3 V 95 V 0 -0.0844542
3 V 96 A 0 -0.0502375
3 V 97 A 0 -0.0512929
3 V 98 M 0 -0.0671975
3 V 99 K 0 -0.0324964
3 V 100 A 0 -0.0108979
3 V 101 H 0 -0.0383429
3 V 102 G 0 -0.00562036
3 V 103 V 0 -0.016641
3 V 104 D 0 -0.00369299
3 V 105 K 0 -0.014897
3 V 106 V 0 -0.0370531
3 V 107 V 0 -0.00799149
3 V 108 A 0 -0.0616084
3 V 109 C 0 -0.0742519
3 V 110 T 0 -0.0421855
3 V 111 S 0 -0.0345477
3 V 112 A 0 -0.110509
3 V 113 F 0 -0.0803181
3 V 114 L 0 -0.0871776
3 V 115 L 0 -0.056714
3 V 116 W 0 -0.0910992
3 V 117 D 0 -0.065605
3 V 118 P 0 -0.0531163
3 V 119 T 0 -0.0313444
3 V 120 K 0 -0.0486242
3 V 121 V 0 -0.0506548
3 V 125 L 0 -0.0750836
3 V 126 Q 0 -0.050082
3 V 127 A 0 -0.05449
3 V 128 V 0 -0.023125
3 V 129 T 0 -0.0585712
3 V 130 D 0 -0.0870813
3 V 131 D 0 -0.0708276
3 V 132 H 0 -0.0260434
3 V 133 I 0 -0.100319
3 V 134 R 0 -0.0198582
3 V 135 M 0 -0.0864043
3 V 136 H 0 -0.0427622
3 V 137 K 0 -0.053058
3 V 138 V 0 -0.0429745
3 V 139 L 0 -0.0277174
3 V 140 R 0 -0.0622925
3 V 141 E 0 -0.0764494
3 V 142 S 0 -0.049431
3 V 143 G 0 -0.0217402
3 V 144 L 0 -0.0266948
3 V 145 K 0 -0.0399931
3 V 146 Y 0 -0.0309963
3 V 147 V 0 -0.0489805
3 V 148 A 0 -0.0696518
3 V 149 V 0 -0.026104
3 V 150 M 0 -0.0667961
3 V 151 P 0 -0.0595876
3 V 152 P 0 -0.0184746
3 V 153 H 0 -0.113761
3 V 154 I 0 -0.0916236
3 V 155 G 0 -0.132383
3 V 156 D 0 -0.0579084
3 V 157 Q 0 -0.0467015
3 V 158 P 0 -0.0513174
3 V 159 L 0 -0.0872053
3 V 160 T 0 -0.0417227
3 V 161 G 0 -0.0700716
3 V 162 A 0 -0.0509503
3 V 163 Y 0 -0.0336444
3 V 164 T 0 -0.0584725
3 V 165 V 0 -0.0544101
3 V 166 T 0 -0.0610439
3 V 167 L 0 -0.0303855
3 V 168 D 0 -0.0443385
3 V 169 G 0 -0.0519122
3 V 170 R 0 -0.0704931
3 V 171 G 0 -0.0769407
3 V 172 P 0 -0.108781
3 V 173 S 0 -0.0732737
3 V 174 R 0 -0.0662036
3 V 175 V 0 -0.0816098
3 V 176 I 0 -0.0683419
3 V 177 S 0 -0.0658563
3 V 178 K 0 -0.0513141
3 V 179 H 0 -0.0559636
3 V 180 D 0 -0.0355591
3 V 181 L 0 -0.0514893
3 V 182 G 0 -0.0304415
3 V 183 H 0 0.0235068
3 V 184 F 0 -0.0508999
3 V 185 M 0 -0.0472361
3 V 186 L 0 0.149287
3 V 187 R 0 0.0106811
3 V 188 C 0 -0.0476332
3 V 189 L 0 0.00639568
3 V 190 T 0 0.0825518
3 V 191 T 0 -0.0111913
3 V 192 D 0 0.0297532
3 V 193 E 0 0.0197708
3 V 194 Y 0 -0.0194903
4 K 5 K 0 1.54921
4 K 6 I 0 0.528692
4 K 7 A 0 0.223686
4 K 8 I 0 0.166792
4 K 9 F 0 0.0587064
4 K 10 G 0 0.0973936
4 K 11 A 0 0.052638
4 K 12 T 0 -0.0415234
4 K 13 G 0 0.00450391
4 K 14 Q 0 -0.00338627
4 K 15 T 0 0.0137964
4 K 16 G 0 0.0410176
4 K 17 L 0 -0.00144757
4 K 18 T 0 -0.00278004
4 K 19 T 0 -0.0220055
4 K 20 L 0 -0.00880407
4 K 21 A 0 0.0166584
4 K 22 Q 0 0.000886315
4 K 23 A 0 0.00482159
4 K 24 V 0 -0.00897806
4 K 25 Q 0 0.0658353
4 K 26 A 0 0.0797651
4 K 27 G 0 0.0752764
4 K 28 Y 0 0.54683
4 K 29 E 0 0.240901
4 K 30 V 0 0.0203937
4 K 31 T 0 0.00211332
4 K 32 V 0 0.0015245
4 K 33 L 0 -0.0639801
4 K 34 V 0 -0.0708343
4 K 35 R 0 -0.0500423
4 K 36 D 0 -0.027701
4 K 37 S 0 -0.0813621
4 K 38 S 0 -0.0344495
4 K 39 R 0 -0.0391026
4 K 40 L 0 -0.0516263
4 K 41 P 0 -0.0107283
4 K 42 S 0 -0.0395973
4 K 43 E 0 -0.049249
4 K 44 G 0 -0.0357446
4 K 45 P 0 -0.0181132
4 K 46 R 0 -0.00536152
4 K 47 P 0 -0.00788929
4 K 48 A 0 -0.0478677
4 K 49 H 0 -0.0216974
4 K 50 V 0 -0.0576823
4 K 51 V 0 -0.0104172
4 K 52 V 0 -0.0120933
4 K 53 G 0 -0.057366
4 K 54 D 0 -0.00101921
4 K 55 V 0 -0.0562305
4 K 56 L 0 -0.0637381
4 K 57 Q 0 0.00776124
4 K 58 A 0 -0.0304799
4 K 59 A 0 -0.0141714
4 K 60 D 0 -0.0456624
4 K 61 V 0 -0.0402089
4 K 62 D 0 -0.002216
4 K 63 K 0 -0.00699324
4 K 64 T 0 -0.0402351
4 K 65 V 0 -0.0243359
4 K 66 A 0 -0.00811781
4 K 67 G 0 0.0561111
4 K 68 Q 0 0.00040629
4 K 69 D 0 0.656399
4 K 70 A 0 0.22915
4 K 71 V 0 -0.0171608
4 K 72 I 0 0.0141608
4 K 73 V 0 -0.0316326
4 K 74 L 0 -0.052471
4 K 75 L 0 -0.0523219
4 K 76 G 0 -0.0779339
4 K 77 T 0 -0.0536758
4 K 78 R 0 -0.0930716
4 K 79 N 0 -0.0670804
4 K 80 D 0 -0.0705185
4 K 81 L 0 -0.0264653
4 K 84 T 0 -0.0413361
4 K 85 T 0 -0.0473891
4 K 86 V 0 -0.0604681
4 K 87 M 0 -0.0386905
4 K 88 S 0 -0.0511832
4 K 89 E 0 -0.020178
4 K 90 G 0 -0.101584
4 K 91 A 0 -0.0835854
4 K 92 R 0 -0.0907002
4 K 93 N 0 -0.0244142
4 K 94 I 0 -0.0545633
4 K 95 V 0 -0.0156659
4 K 96 A 0 -0.0782022
4 K 97 A 0 -0.0246361
4 K 98 M 0 -0.0534754
4 K 99 K 0 -0.0311933
4 K 100 A 0 -0.0248244
4 K 101 H 0 0.0031535
4 K 102 G 0 0.00558174
4 K 103 V 0 0.247496
4 K 104 D 0 0.146315
4 K 105 K 0 0.0144313
4 K 106 V 0 -0.0223811
4 K 107 V 0 -0.0281908
4 K 108 A 0 -0.0796519
4 K 109 C 0 -0.0701915
4 K 110 T 0 -0.0545377
4 K 111 S 0 -0.0490201
4 K 112 A 0 -0.0796963
4 K 113 F 0 -0.0963105
4 K 114 L 0 -0.0889165
4 K 115 L 0 -0.0404247
4 K 116 W 0 -0.0801529
4 K 117 D 0 -0.0682505
4 K 118 P 0 -0.0878731
4 K 119 T 0 -0.0843297
4 K 120 K 0 -0.0599975
4 K 121 V 0 -0.0736981
4 K 125 L 0 -0.112189
4 K 126 Q 0 -0.055894
4 K 127 A 0 -0.0268473
4 K 128 V 0 -0.069156
4 K 129 T 0 -0.0883045
4 K 130 D 0 -0.0897127
4 K 131 D 0 -0.0632142
4 K 132 H 0 -0.0171906
4 K 133 I 0 -0.0823696
4 K 134 R 0 -0.0359704
4 K 135 M 0 -0.0753931
4 K 136 H 0 -0.0739988
4 K 137 K 0 -0.0252665
4 K 138 V 0 -0.0605652
4 K 139 L 0 -0.04887
4 K 140 R 0 -0.04498
4 K 141 E 0 -0.0535619
4 K 142 S 0 -0.0511071
4 K 143 G 0 0.0113266
4 K 144 L 0 -0.0541628
4 K 145 K 0 -0.0467051
4 K 146 Y 0 -0.0499032
4 K 147 V 0 -0.052123
4 K 148 A 0 -0.0660766
4 K 149 V 0 -0.0666006
4 K 150 M 0 -0.0909251
4 K 151 P 0 -0.077309
4 K 152 P 0 -0.0222264
4 K 153 H 0 -0.0715171
4 K 154 I 0 -0.0255532
4 K 155 G 0 -0.0693043
4 K 156 D 0 -0.0384874
4 K 157 Q 0 -0.0810657
4 K 158 P 0 -0.0892308
4 K 159 L 0 -0.120675
4 K 160 T 0 -0.0835985
4 K 161 G 0 -0.0798306
4 K 162 A 0 -0.0908004
4 K 163 Y 0 -0.0530792
4 K 164 T 0 -0.0482796
4 K 165 V 0 -0.0754264
4 K 166 T 0 -0.0793645
4 K 167 L 0 -0.0705069
4 K 168 D 0 -0.0508944
4 K 169 G 0 -0.053151
4 K 170 R 0 -0.0834923
4 K 171 G 0 -0.095407
4 K 172 P 0 -0.093983
4 K 173 S 0 -0.0762009
4 K 174 R 0 -0.0727294
4 K 175 V 0 -0.102004
4 K 176 I 0 -0.069295
4 K 177 S 0 -0.0439643
4 K 178 K 0 -0.0689544
4 K 179 H 0 -0.0219559
4 K 180 D 0 -0.063397
4 K 181 L 0 -0.0919992
4 K 182 G 0 -0.0775508
4 K 183 H 0 -0.0240342
4 K 184 F 0 -0.0690998
4 K 185 M 0 -0.0930314
4 K 186 L 0 -0.0377277
4 K 187 R 0 -0.0344552
4 K 188 C 0 -0.0342753
4 K 189 L 0 -0.0210908
4 K 190 T 0 0.0574207
4 K 191 T 0 0.239236
4 K 192 D 0 -0.00963653
4 K 193 E 0 0.00370489
4 K 194 Y 0 -0.00339551
5 K 6 I 0 1.10712
5 K 7 A 0 0.485001
5 K 8 I 0 0.293011
5 K 9 F 0 0.26634
5 K 10 G 0 0.145979
5 K 11 A 0 0.0667053
5 K 12 T 0 0.0391313
5 K 13 G 0 0.0581233
5 K 14 Q 0 0.0455391
5 K 15 T 0 0.00443796
5 K 16 G 0 0.0377655
5 K 17 L 0 0.03369
5 K 18 T 0 -0.0474053
5 K 19 T 0 0.0145476
5 K 20 L 0 -0.0122214
5 K 21 A 0 -0.00690044
5 K 22 Q 0 0.00227462
5 K 23 A 0 -0.0100647
5 K 24 V 0 0.0617667
5 K 25 Q 0 0.0474789
5 K 26 A 0 -0.0205497
5 K 27 G 0 0.00782283
5 K 28 Y 0 0.267655
5 K 29 E 0 1.42984
5 K 30 V 0 0.0209813
5 K 31 T 0 0.903591
5 K 32 V 0 -0.0579323
5 K 33 L 0 -0.0325661
5 K 34 V 0 -0.06838
5 K 35 R 0 -0.049635
5 K 36 D 0 -0.0412358
5 K 37 S 0 -0.00183739
5 K 38 S 0 -0.0454281
5 K 39 R 0 -0.0569114
5 K 40 L 0 -0.017322
5 K 41 P 0 -0.0267947
5 K 42 S 0 -0.0201965
5 K 43 E 0 -0.0520337
5 K 44 G 0 -0.0178571
5 K 45 P 0 -0.0240903
5 K 46 R 0 0.000633112
5 K 47 P 0 0.0790094
5 K 48 A 0 -0.0108697
5 K 49 H 0 0.234515
5 K 50 V 0 -0.0333444
5 K 51 V 0 0.0212389
5 K 52 V 0 -0.0273512
5 K 53 G 0 -0.000725298
5 K 54 D 0 -0.017734
5 K 55 V 0 -0.0030281
5 K 56 L 0 -0.0561443
5 K 57 Q 0 -0.0231188
5 K 58 A 0 -0.00826546
5 K 59 A 0 -0.0396153
5 K 60 D 0 0.0104018
5 K 61 V 0 -0.0647631
5 K 62 D 0 -0.0278047
5 K 63 K 0 0.00807538
5 K 64 T 0 -0.00219216
5 K 65 V 0 0.0278718
5 K 66 A 0 -0.000889913
5 K 67 G 0 0.744255
5 K 68 Q 0 0.330367
5 K 69 D 0 0.554729
5 K 70 A 0 0.00574654
5 K 71 V 0 -0.0476831
5 K 72 I 0 -0.0719804
5 K 73 V 0 -0.0207045
5 K 74 L 0 0.00647446
5 K 75 L 0 0.00708824
5 K 76 G 0 -0.0925388
5 K 77 T 0 -0.120838
5 K 78 R 0 -0.0880782
5 K 79 N 0 -0.0754537
5 K 80 D 0 -0.094135
5 K 81 L 0 -0.0501782
5 K 84 T 0 -0.0561924
5 K 85 T 0 -0.0320368
5 K 86 V 0 -0.0663579
5 K 87 M 0 -0.0903882
5 K 88 S 0 -0.0686625
5 K 89 E 0 -0.0314602
5 K 90 G 0 -0.0609598
5 K 91 A 0 -0.101003
5 K 92 R 0 -0.0820572
5 K 93 N 0 -0.0777797
5 K 94 I 0 -0.0606676
5 K 95 V 0 -0.0676246
5 K 96 A 0 -0.0779501
5 K 97 A 0 0.0288528
5 K 98 M 0 -0.0510775
5 K 99 K 0 -0.0540757
5 K 100 A 0 -0.0472708
5 K 101 H 0 0.00587133
5 K 102 G 0 -0.00707616
5 K 103 V 0 -0.0469844
5 K 104 D 0 -0.0187853
5 K 105 K 0 -0.0685075
5 K 106 V 0 -0.0732334
5 K 107 V 0 -0.0471302
5 K 108 A 0 -0.0905597
5 K 109 C 0 -0.0717064
5 K 110 T 0 -0.085125
5 K 111 S 0 -0.0850684
5 K 112 A 0 -0.0657335
5 K 113 F 0 -0.116361
5 K 114 L 0 -0.056598
5 K 115 L 0 -0.101419
5 K 116 W 0 -0.0515354
5 K 117 D 0 -0.100316
5 K 118 P 0 -0.0595789
5 K 119 T 0 -0.0802277
5 K 120 K 0 -0.0706646
5 K 121 V 0 -0.0701935
5 K 125 L 0 -0.0911544
5 K 126 Q 0 -0.0798551
5 K 127 A 0 -0.068284
5 K 128 V 0 -0.0776578
5 K 129 T 0 -0.1031
5 K 130 D 0 -0.0941198
5 K 131 D 0 -0.0699398
5 K 132 H 0 -0.0712173
5 K 133 I 0 -0.108205
5 K 134 R 0 -0.0332888
5 K 135 M 0 -0.0865439
5 K 136 H 0 -0.145281
5 K 137 K 0 -0.0478938
5 K 138 V 0 -0.0754427
5 K 139 L 0 -0.0554997
5 K 140 R 0 -0.0866359
5 K 141 E 0 -0.0554421
5 K 142 S 0 -0.0640517
5 K 143 G 0 -0.0541926
5 K 144 L 0 -0.0464767
5 K 145 K 0 -0.00447436
5 K 146 Y 0 -0.0657582
5 K 147 V 0 -0.091248
5 K 148 A 0 -0.0744522
5 K 149 V 0 -0.0931812
5 K 150 M 0 -0.0842116
5 K 151 P 0 -0.133417
5 K 152 P 0 -0.0576489
5 K 153 H 0 -0.105472
5 K 154 I 0 -0.0885992
5 K 155 G 0 -0.0823351
5 K 156 D 0 -0.0889489
5 K 157 Q 0 -0.105091
5 K 158 P 0 -0.087162
5 K 159 L 0 -0.0985143
5 K 160 T 0 -0.0723213
5 K 161 G 0 -0.0840944
5 K 162 A 0 -0.0847529
5 K 163 Y 0 -0.0791461
5 K 164 T 0 -0.0814093
5 K 165 V 0 -0.0615359
5 K 166 T 0 -0.0944075
5 K 167 L 0 -0.0662112
5 K 168 D 0 -0.0909454
5 K 169 G 0 -0.07262
5 K 170 R 0 -0.0790143
5 K 171 G 0 -0.100533
5 K 172 P 0 -0.105129
5 K 173 S 0 -0.0980627
5 K 174 R 0 -0.112657
5 K 175 V 0 -0.114241
5 K 176 I 0 -0.119326
5 K 177 S 0 -0.1172
5 K 178 K 0 -0.0736044
5 K 179 H 0 -0.0833424
5 K 180 D 0 -0.10512
5 K 181 L 0 -0.081451
5 K 182 G 0 -0.108903
5 K 183 H 0 -0.100193
5 K 184 F 0 -0.102741
5 K 185 M 0 -0.0917404
5 K 186 L 0 -0.079887
5 K 187 R 0 -0.0623666
5 K 188 C 0 -0.0770512
5 K 189 L 0 -0.0588092
5 K 190 T 0 -0.0526312
5 K 191 T 0 -0.0742628
5 K 192 D 0 -0.0514568
5 K 193 E 0 -0.0859157
5 K 194 Y 0 -0.0735769
6 I 7 A 0 0.861876
6 I 8 I 0 0.583702
6 I 9 F 0 0.248787
6 I 10 G 0 0.223294
6 I 11 A 0 0.129648
6 I 12 T 0 0.0797327
6 I 13 G 0 0.0584169
6 I 14 Q 0 0.0562466
6 I 15 T 0 0.0457388
6 I 16 G 0 0.0943997
6 I 17 L 0 0.0310604
6 I 18 T 0 0.0898434
6 I 19 T 0 0.100744
6 I 20 L 0 0.0944332
6 I 21 A 0 -0.00991843
6 I 22 Q 0 0.0428324
6 I 23 A 0 0.961938
6 I 24 V 0 0.0863444
6 I 25 Q 0 -0.0108093
6 I 26 A 0 0.0471024
6 I 27 G 0 0.127716
6 I 28 Y 0 0.712912
6 I 29 E 0 0.0736632
6 I 30 V 0 0.163039
6 I 31 T 0 0.0349391
6 I 32 V 0 -0.0281421
6 I 33 L 0 -0.0652846
6 I 34 V 0 -0.0585806
6 I 35 R 0 -0.0256256
6 I 36 D 0 -0.041027
6 I 37 S 0 -0.100294
6 I 38 S 0 -0.0521092
6 I 39 R 0 -0.0860121
6 I 40 L 0 -0.0354413
6 I 41 P 0 -0.0513868
6 I 42 S 0 -0.0197884
6 I 43 E 0 -0.00146404
6 I 44 G 0 -0.0181553
6 I 45 P 0 -0.0420644
6 I 46 R 0 -0.0373895
6 I 47 P 0 -0.0232522
6 I 48 A 0 -0.0435595
6 I 49 H 0 -0.0101998
6 I 50 V 0 -0.0937252
6 I 51 V 0 -0.0623073
6 I 52 V 0 -0.0756075
6 I 53 G 0 -0.0847847
6 I 54 D 0 -0.0042946
6 I 55 V 0 -0.0748762
6 I 56 L 0 -0.0463479
6 I 57 Q 0 -0.0686714
6 I 58 A 0 -0.0751557
6 I 59 A 0 -0.0457103
6 I 60 D 0 -0.0874749
6 I 61 V 0 -0.0740239
6 I 62 D 0 -0.0381307
6 I 63 K 0 -0.0564353
6 I 64 T 0 -0.0203357
6 I 65 V 0 -0.0149691
6 I 66 A 0 -0.0608844
6 I 67 G 0 -0.0593083
6 I 68 Q 0 0.00978659
6 I 69 D 0 0.103452
6 I 70 A 0 1.16524
6 I 71 V 0 0.0330987
6 I 72 I 0 0.296987
6 I 73 V 0 -0.0511693
6 I 74 L 0 -0.0329795
6 I 75 L 0 -0.0466095
6 I 76 G 0 -0.0604142
6 I 77 T 0 -0.000299718
6 I 78 R 0 -0.0301816
6 I 79 N 0 -0.0349035
6 I 80 D 0 -0.0459571
6 I 81 L 0 -0.0684896
6 I 84 T 0 -0.0210234
6 I 85 T 0 -0.0558144
6 I 86 V 0 -0.0313939
6 I 87 M 0 -0.0449419
6 I 88 S 0 -0.0658489
6 I 89 E 0 -0.0902788
6 I 90 G 0 -0.0320639
6 I 91 A 0 -0.07245
6 I 92 R 0 -0.103997
6 I 93 N 0 -0.0794007
6 I 94 I 0 -0.090865
6 I 95 V 0 -0.049913
6 I 96 A 0 -0.108523
6 I 97 A 0 -0.0824436
6 I 98 M 0 -0.0401511
6 I 99 K 0 -0.0397269
6 I 100 A 0 -0.0757102
6 I 101 H 0 -0.041911
6 I 102 G 0 -0.0247364
6 I 103 V 0 -0.0131881
6 I 104 D 0 0.0509189
6 I 105 K 0 0.110729
6 I 106 V 0 -0.0433219
6 I 107 V 0 -0.0153027
6 I 108 A 0 -0.0537055
6 I 109 C 0 -0.117603
6 I 110 T 0 -0.0678381
6 I 111 S 0 -0.0215284
6 I 112 A 0 -0.127567
6 I 113 F 0 -0.131638
6 I 114 L 0 -0.0731459
6 I 115 L 0 -0.0756347
6 I 116 W 0 -0.110706
6 I 117 D 0 -0.111645
6 I 118 P 0 -0.0934325
6 I 119 T 0 -0.109174
6 I 120 K 0 -0.0675853
6 I 121 V 0 -0.0792681
6 I 125 L 0 -0.118271
6 I 126 Q 0 -0.0688692
6 I 127 A 0 -0.0991849
6 I 128 V 0 -0.0635616
6 I 129 T 0 -0.103395
6 I 130 D 0 -0.0834451
6 I 131 D 0 -0.0496799
6 I 132 H 0 -0.0124422
6 I 133 I 0 -0.0824062
6 I 134 R 0 0.0170044
6 I 135 M 0 -0.0363613
6 I 136 H 0 -0.0538418
6 I 137 K 0 -0.0871016
6 I 138 V 0 -0.109728
6 I 139 L 0 -0.053573
6 I 140 R 0 -0.0202395
6 I 141 E 0 -0.0574871
6 I 142 S 0 -0.0671921
6 I 143 G 0 -0.0689343
6 I 144 L 0 -0.0547906
6 I 145 K 0 -0.0300516
6 I 146 Y 0 -0.0211305
6 I 147 V 0 0.0108827
6 I 148 A 0 -0.0417242
6 I 149 V 0 -0.0338748
6 I 150 M 0 0.0148387
6 I 151 P 0 -0.082385
6 I 152 P 0 -0.0571511
6 I 153 H 0 -0.142421
6 I 154 I 0 -0.0126659
6 I 155 G 0 -0.0629821
6 I 156 D 0 -0.0321746
6 I 157 Q 0 -0.0835253
6 I 158 P 0 -0.112437
6 I 159 L 0 -0.122712
6 I 160 T 0 -0.0947602
6 I 161 G 0 -0.122521
6 I 162 A 0 -0.101544
6 I 163 Y 0 -0.079583
6 I 164 T 0 -0.0594768
6 I 165 V 0 -0.0838234
6 I 166 T 0 -0.101936
6 I 167 L 0 -0.124388
6 I 168 D 0 -0.0494712
6 I 169 G 0 -0.0434993
6 I 170 R 0 -0.0914011
6 I 171 G 0 -0.100701
6 I 172 P 0 -0.122732
6 I 173 S 0 -0.0563521
6 I 174 R 0 -0.0898196
6 I 175 V 0 -0.0799669
6 I 176 I 0 -0.0288267
6 I 177 S 0 -0.0685305
6 I 178 K 0 -0.0641987
6 I 179 H 0 -0.069823
6 I 180 D 0 -0.00779629
6 I 181 L 0 -0.0194048
6 I 182 G 0 -0.0583634
6 I 183 H 0 -0.109419
6 I 184 F 0 -0.0997982
6 I 185 M 0 -0.0525377
6 I 186 L 0 0.00578863
6 I 187 R 0 -0.0783862
6 I 188 C 0 -0.0699981
6 I 189 L 0 0.364802
6 I 190 T 0 -0.0376246
6 I 191 T 0 -0.0688201
6 I 192 D 0 -0.0450566
6 I 193 E 0 -0.0642462
6 I 194 Y 0 -0.0341663
7 A 8 I 0 0.752047
7 A 9 F 0 0.541514
7 A 10 G 0 0.310801
7 A 11 A 0 0.210621
7 A 12 T 0 0.0660553
7 A 13 G 0 0.0642975
7 A 14 Q 0 0.0617854
7 A 15 T 0 0.0789261
7 A 16 G 0 0.106186
7 A 17 L 0 0.0163965
7 A 18 T 0 0.0569399
7 A 19 T 0 0.0706942
7 A 20 L 0 0.0379321
7 A 21 A 0 0.00779723
7 A 22 Q 0 -0.0314252
7 A 23 A 0 -0.012018
7 A 24 V 0 -0.00515352
7 A 25 Q 0 0.0141092
7 A 26 A 0 -0.0307916
7 A 27 G 0 -0.00142318
7 A 28 Y 0 0.0175907
7 A 29 E 0 0.00681121
7 A 30 V 0 0.0548793
7 A 31 T 0 0.163264
7 A 32 V 0 0.0512787
7 A 33 L 0 0.518242
7 A 34 V 0 -0.0119836
7 A 35 R 0 -0.0217156
7 A 36 D 0 -0.0467949
7 A 37 S 0 -0.055427
7 A 38 S 0 -0.0629793
7 A 39 R 0 -0.0428464
7 A 40 L 0 -0.0515994
7 A 41 P 0 -0.0381463
7 A 42 S 0 -0.0414332
7 A 43 E 0 -0.0359371
7 A 44 G 0 -0.0330223
7 A 45 P 0 -0.0294161
7 A 46 R 0 -0.0189679
7 A 47 P 0 -0.0193702
7 A 48 A 0 -0.0214216
7 A 49 H 0 0.0122757
7 A 50 V 0 0.0497693
7 A 51 V 0 0.123669
7 A 52 V 0 -0.0140981
7 A 53 G 0 0.252001
7 A 54 D 0 0.0835727
7 A 55 V 0 -0.00521748
7 A 56 L 0 0.0325018
7 A 57 Q 0 -0.0194306
7 A 58 A 0 -0.0243907
7 A 59 A 0 -0.0499067
7 A 60 D 0 0.00431806
7 A 61 V 0 0.0179374
7 A 62 D 0 -0.020261
7 A 63 K 0 -0.0246207
7 A 64 T 0 0.465667
7 A 65 V 0 0.353599
7 A 66 A 0 -0.0288924
7 A 67 G 0 0.0736657
7 A 68 Q 0 0.829682
7 A 69 D 0 0.0825293
7 A 70 A 0 0.0920976
7 A 71 V 0 0.339188
7 A 72 I 0 0.00959034
7 A 73 V 0 0.00997945
7 A 74 L 0 -0.0614943
7 A 75 L 0 0.0222508
7 A 76 G 0 -0.0284523
7 A 77 T 0 -0.0531161
7 A 78 R 0 -0.0696061
7 A 79 N 0 -0.0664962
7 A 80 D 0 -0.0270697
7 A 81 L 0 -0.0615268
7 A 84 T 0 -0.0512667
7 A 85 T 0 -0.077805
7 A 86 V 0 -0.0465854
7 A 87 M 0 -0.00230768
7 A 88 S 0 -0.0585922
7 A 89 E 0 -0.106682
7 A 90 G 0 0.0916965
7 A 91 A 0 -0.0436324
7 A 92 R 0 -0.107001
7 A 93 N 0 -0.0347324
7 A 94 I 0 0.102146
7 A 95 V 0 -0.0220238
7 A 96 A 0 -0.0877174
7 A 97 A 0 0.0308794
7 A 98 M 0 0.0103912
7 A 99 K 0 -0.0503986
7 A 100 A 0 -0.0646494
7 A 101 H 0 -0.00965954
7 A 102 G 0 -0.0414733
7 A 103 V 0 -0.0339583
7 A 104 D 0 -0.0143803
7 A 105 K 0 -0.0847135
7 A 106 V 0 -0.00734191
7 A 107 V 0 -0.0376595
7 A 108 A 0 -0.0574622
7 A 109 C 0 -0.0546617
7 A 110 T 0 -0.067094
7 A 111 S 0 -0.0224625
7 A 112 A 0 -0.078951
7 A 113 F 0 -0.0605373
7 A 114 L 0 -0.0637009
7 A 115 L 0 -0.0739272
7 A 116 W 0 -0.0879133
7 A 117 D 0 -0.0756289
7 A 118 P 0 -0.0936419
7 A 119 T 0 -0.107982
7 A 120 K 0 -0.0577945
7 A 121 V 0 -0.0904325
7 A 125 L 0 -0.108379
7 A 126 Q 0 -0.0845296
7 A 127 A 0 -0.0390251
7 A 128 V 0 -0.0124805
7 A 129 T 0 -0.0709744
7 A 130 D 0 -0.0610066
7 A 131 D 0 -0.0827677
7 A 132 H 0 -0.0358735
7 A 133 I 0 -0.0574815
7 A 134 R 0 -0.103283
7 A 135 M 0 -0.075847
7 A 136 H 0 -0.0644649
7 A 137 K 0 -0.0733497
7 A 138 V 0 -0.102658
7 A 139 L 0 -0.0427355
7 A 140 R 0 -0.0564751
7 A 141 E 0 -0.0982459
7 A 142 S 0 -0.0768711
7 A 143 G 0 0.00318956
7 A 144 L 0 -0.0225442
7 A 145 K 0 -0.0714132
7 A 146 Y 0 -0.0877564
7 A 147 V 0 -0.0527388
7 A 148 A 0 0.0186178
7 A 149 V 0 -0.0839812
7 A 150 M 0 -0.0248039
7 A 151 P 0 -0.0308599
7 A 152 P 0 -0.0801781
7 A 153 H 0 -0.0758682
7 A 154 I 0 -0.128413
7 A 155 G 0 -0.115474
7 A 156 D 0 -0.0752084
7 A 157 Q 0 -0.0719676
7 A 158 P 0 -0.107024
7 A 159 L 0 -0.091837
7 A 160 T 0 -0.0928465
7 A 161 G 0 -0.0707633
7 A 162 A 0 -0.0855648
7 A 163 Y 0 -0.077372
7 A 164 T 0 -0.0557919
7 A 165 V 0 -0.0692508
7 A 166 T 0 -0.0575061
7 A 167 L 0 -0.0871815
7 A 168 D 0 -0.0727679
7 A 169 G 0 -0.0883871
7 A 170 R 0 -0.100068
7 A 171 G 0 -0.0887194
7 A 172 P 0 -0.0807458
7 A 173 S 0 -0.0729258
7 A 174 R 0 -0.0491655
7 A 175 V 0 -0.121128
7 A 176 I 0 -0.103661
7 A 177 S 0 -0.0560702
7 A 178 K 0 -0.0437117
7 A 179 H 0 -0.0813276
7 A 180 D 0 -0.10404
7 A 181 L 0 -0.0339539
7 A 182 G 0 -0.0513352
7 A 183 H 0 -0.0571454
7 A 184 F 0 -0.0640012
7 A 185 M 0 -0.0666303
7 A 186 L 0 -0.111212
7 A 187 R 0 -0.061744
7 A 188 C 0 -0.038612
7 A 189 L 0 -0.0169203
7 A 190 T 0 -0.0555532
7 A 191 T 0 -0.0882388
7 A 192 D 0 -0.114545
7 A 193 E 0 -0.062061
7 A 194 Y 0 -0.0536979
8 I 9 F 0 0.529225
8 I 10 G 0 0.446855
8 I 11 A 0 0.323383
8 I 12 T 0 0.139725
8 I 13 G 0 0.166304
8 I 14 Q 0 0.101931
8 I 15 T 0 0.124673
8 I 16 G 0 0.221098
8 I 17 L 0 0.0575598
8 I 18 T 0 0.0565136
8 I 19 T 0 0.352497
8 I 20 L 0 0.911309
8 I 21 A 0 0.101811
8 I 22 Q 0 0.0997089
8 I 23 A 0 0.402425
8 I 24 V 0 0.0799175
8 I 25 Q 0 0.0656151
8 I 26 A 0 0.0618575
8 I 27 G 0 0.10634
8 I 28 Y 0 0.0617098
8 I 29 E 0 -0.0125997
8 I 30 V 0 0.323389
8 I 31 T 0 -0.0116359
8 I 32 V 0 0.188875
8 I 33 L 0 -0.012907
8 I 34 V 0 -0.0233476
8 I 35 R 0 -0.0017142
8 I 36 D 0 0.00173713
8 I 37 S 0 -0.05398
8 I 38 S 0 -0.0438336
8 I 39 R 0 -0.0554643
8 I 40 L 0 -0.0345946
8 I 41 P 0 -0.028789
8 I 42 S 0 -0.0295936
8 I 43 E 0 -0.0340369
8 I 44 G 0 -0.0264205
8 I 45 P 0 -0.0293934
8 I 46 R 0 -0.0360436
8 I 47 P 0 -0.038051
8 I 48 A 0 0.0186429
8 I 49 H 0 -0.0369085
8 I 50 V 0 -0.0531467
8 I 51 V 0 -0.0398713
8 I 52 V 0 -0.0303072
8 I 53 G 0 -0.0141428
8 I 54 D 0 0.0494863
8 I 55 V 0 -0.0138475
8 I 56 L 0 -0.0504
8 I 57 Q 0 0.0277766
8 I 58 A 0 -0.0397555
8 I 59 A 0 0.014838
8 I 60 D 0 -0.0431951
8 I 61 V 0 -0.027143
8 I 62 D 0 -0.0245983
8 I 63 K 0 0.00537924
8 I 64 T 0 -0.0282043
8 I 65 V 0 0.0383703
8 I 66 A 0 -0.00945487
8 I 67 G 0 -0.0102295
8 I 68 Q 0 -0.0151792
8 I 69 D 0 0.0310611
8 I 70 A 0 -0.0212276
8 I 71 V 0 0.0250941
8 I 72 I 0 0.193428
8 I 73 V 0 -0.0356327
8 I 74 L 0 0.0384963
8 I 75 L 0 0.037546
8 I 76 G 0 -0.0158065
8 I 77 T 0 -0.0530796
8 I 78 R 0 -0.0860522
8 I 79 N 0 -0.0457917
8 I 80 D 0 -0.0324209
8 I 81 L 0 -0.0570426
8 I 84 T 0 -0.0435423
8 I 85 T 0 -0.0634165
8 I 86 V 0 -0.0400602
8 I 87 M 0 -0.0448761
8 I 88 S 0 -0.0505932
8 I 89 E 0 -0.115004
8 I 90 G 0 -0.0723754
8 I 91 A 0 -0.058697
8 I 92 R 0 -0.101139
8 I 93 N 0 -0.0341284
8 I 94 I 0 -0.0164675
8 I 95 V 0 -0.0558877
8 I 96 A 0 -0.075935
8 I 97 A 0 -0.0473781
8 I 98 M 0 -0.0427765
8 I 99 K 0 -0.0688309
8 I 100 A 0 -0.0240857
8 I 101 H 0 -0.0600293
8 I 102 G 0 -0.0267711
8 I 103 V 0 -0.0790734
8 I 104 D 0 -0.0294278
8 I 105 K 0 -0.0530961
8 I 106 V 0 -0.0164792
8 I 107 V 0 0.047351
8 I 108 A 0 -0.0847343
8 I 109 C 0 -0.0556502
8 I 110 T 0 -0.0082515
8 I 111 S 0 -0.0287933
8 I 112 A 0 -0.099161
8 I 113 F 0 -0.104419
8 I 114 L 0 -0.0601438
8 I 115 L 0 -0.0707954
8 I 116 W 0 -0.0818402
8 I 117 D 0 -0.0656611
8 I 118 P 0 -0.0744484
8 I 119 T 0 -0.04954
8 I 120 K 0 -0.0955736
8 I 121 V 0 -0.0719279
8 I 125 L 0 -0.102576
8 I 126 Q 0 -0.104937
8 I 127 A 0 -0.0936615
8 I 128 V 0 -0.0146598
8 I 129 T 0 -0.0600217
8 I 130 D 0 -0.0610823
8 I 131 D 0 -0.0542724
8 I 132 H 0 -0.0242993
8 I 133 I 0 -0.0646853
8 I 134 R 0 -0.0694617
8 I 135 M 0 -0.0395874
8 I 136 H 0 -0.0926771
8 I 137 K 0 -0.0763085
8 I 138 V 0 -0.0837695
8 I 139 L 0 -0.0513293
8 I 140 R 0 -0.0602702
8 I 141 E 0 -0.0769254
8 I 142 S 0 -0.121418
8 I 143 G 0 -0.0278406
8 I 144 L 0 -0.0217235
8 I 145 K 0 -0.0700627
8 I 146 Y 0 -0.0263842
8 I 147 V 0 -0.0633144
8 I 148 A 0 -0.0729337
8 I 149 V 0 -0.0149406
8 I 150 M 0 -0.0620444
8 I 151 P 0 -0.0215357
8 I 152 P 0 -0.0626604
8 I 153 H 0 -0.115626
8 I 154 I 0 -0.0274556
8 I 155 G 0 -0.100583
8 I 156 D 0 -0.0423099
8 I 157 Q 0 -0.0606828
8 I 158 P 0 -0.0894907
8 I 159 L 0 -0.104688
8 I 160 T 0 -0.0436357
8 I 161 G 0 -0.0996823
8 I 162 A 0 -0.0973543
8 I 163 Y 0 -0.0619557
8 I 164 T 0 -0.0441226
8 I 165 V 0 -0.0737519
8 I 166 T 0 -0.0965846
8 I 167 L 0 -0.0681904
8 I 168 D 0 -0.0238385
8 I 169 G 0 -0.0486007
8 I 170 R 0 -0.0758343
8 I 171 G 0 -0.0985564
8 I 172 P 0 -0.0494706
8 I 173 S 0 -0.0916924
8 I 174 R 0 -0.0574191
8 I 175 V 0 -0.0788105
8 I 176 I 0 -0.0811011
8 I 177 S 0 -0.0772047
8 I 178 K 0 -0.0829999
8 I 179 H 0 -0.064692
8 I 180 D 0 -0.000848849
8 I 181 L 0 -0.0634865
8 I 182 G 0 0.0419081
8 I 183 H 0 -0.0692901
8 I 184 F 0 -0.0315759
8 I 185 M 0 0.000358088
8 I 186 L 0 0.0328116
8 I 187 R 0 -0.0550557
8 I 188 C 0 -0.0110685
8 I 189 L 0 -0.00750636
8 I 190 T 0 -0.042399
8 I 191 T 0 -0.044576
8 I 192 D 0 -0.0548053
8 I 193 E 0 -0.038958
8 I 194 Y 0 -0.0411928
9 F 10 G 0 0.487432
9 F 11 A 0 0.331431
9 F 12 T 0 0.236199
9 F 13 G 0 0.203538
9 F 14 Q 0 0.161859
9 F 15 T 0 0.178486
9 F 16 G 0 0.118909
9 F 17 L 0 0.0822976
9 F 18 T 0 0.0956559
9 F 19 T 0 0.0258609
9 F 20 L 0 0.049957
9 F 21 A 0 0.019496
9 F 22 Q 0 -0.0497112
9 F 23 A 0 0.102743
9 F 24 V 0 0.00390691
9 F 25 Q 0 -0.00262922
9 F 26 A 0 -0.0367045
9 F 27 G 0 -0.0070817
9 F 28 Y 0 -0.068623
9 F 29 E 0 -0.0180275
9 F 30 V 0 0.0396028
9 F 31 T 0 0.0632112
9 F 32 V 0 -0.0024708
9 F 33 L 0 0.308213
9 F 34 V 0 -0.0329806
9 F 35 R 0 -0.010334
9 F 36 D 0 -0.0441078
9 F 37 S 0 -0.0568888
9 F 38 S 0 -0.0551768
9 F 39 R 0 -0.0686266
9 F 40 L 0 -0.048567
9 F 41 P 0 -0.0557145
9 F 42 S 0 -0.0487692
9 F 43 E 0 -0.0749411
9 F 44 G 0 -0.105029
9 F 45 P 0 -0.0482175
9 F 46 R 0 -0.0380452
9 F 47 P 0 -0.0456758
9 F 48 A 0 -0.0625123
9 F 49 H 0 -0.0342756
9 F 50 V 0 -0.0203255
9 F 51 V 0 -0.0533782
9 F 52 V 0 -0.0565434
9 F 53 G 0 0.0427756
9 F 54 D 0 0.00798434
9 F 55 V 0 0.232705
9 F 56 L 0 0.0316308
9 F 57 Q 0 -0.0158664
9 F 58 A 0 -0.0357966
9 F 59 A 0 -0.0361282
9 F 60 D 0 -0.059873
9 F 61 V 0 0.0922495
9 F 62 D 0 -0.0475772
9 F 63 K 0 -0.0655909
9 F 64 T 0 0.0349032
9 F 65 V 0 0.00023197
9 F 66 A 0 -0.0226005
9 F 67 G 0 -0.054977
9 F 68 Q 0 0.0972623
9 F 69 D 0 -0.0148972
9 F 70 A 0 -0.0391102
9 F 71 V 0 0.121053
9 F 72 I 0 -0.02235
9 F 73 V 0 0.636282
9 F 74 L 0 0.395055
9 F 75 L 0 0.549521
9 F 76 G 0 0.0604735
9 F 77 T 0 0.0393567
9 F 78 R 0 0.00113241
9 F 79 N 0 -0.0126827
9 F 80 D 0 -0.029877
9 F 81 L 0 -0.0455767
9 F 84 T 0 -0.0399107
9 F 85 T 0 -0.0149325
9 F 86 V 0 -0.0539226
9 F 87 M 0 0.0573743
9 F 88 S 0 -0.0445123
9 F 89 E 0 -0.0990959
9 F 90 G 0 0.0455006
9 F 91 A 0 0.111593
9 F 92 R 0 -0.0629918
9 F 93 N 0 -0.000267897
9 F 94 I 0 0.24644
9 F 95 V 0 -0.101232
9 F 96 A 0 -0.0990451
9 F 97 A 0 -0.0617245
9 F 98 M 0 0.000809887
9 F 99 K 0 -0.0383655
9 F 100 A 0 -0.0785174
9 F 101 H 0 -0.0883649
9 F 102 G 0 -0.0690387
9 F 103 V 0 -0.103725
9 F 104 D 0 -0.0537839
9 F 105 K 0 -0.0961439
9 F 106 V 0 0.144632
9 F 107 V 0 0.00843805
9 F 108 A 0 0.0661356
9 F 109 C 0 -0.0188619
9 F 110 T 0 0.0232559
9 F 111 S 0 0.0544624
9 F 112 A 0 -0.112831
9 F 113 F 0 -0.055807
9 F 114 L 0 -0.0422183
9 F 115 L 0 -0.069786
9 F 116 W 0 -0.0275577
9 F 117 D 0 -0.106718
9 F 118 P 0 -0.121007
9 F 119 T 0 -0.0660119
9 F 120 K 0 -0.126434
9 F 121 V 0 -0.0849363
9 F 125 L 0 -0.134601
9 F 126 Q 0 -0.0750336
9 F 127 A 0 -0.0574175
9 F 128 V 0 0.0932594
9 F 129 T 0 -0.0221926
9 F 130 D 0 -0.0461916
9 F 131 D 0 0.0891731
9 F 132 H 0 0.011123
9 F 133 I 0 -0.0781182
9 F 134 R 0 -0.0587099
9 F 135 M 0 -0.0294155
9 F 136 H 0 -0.0832162
9 F 137 K 0 -0.0863521
9 F 138 V 0 -0.0640864
9 F 139 L 0 0.0421814
9 F 140 R 0 -0.0823696
9 F 141 E 0 -0.102155
9 F 142 S 0 -0.102843
9 F 143 G 0 -0.0235285
9 F 144 L 0 -0.0111083
9 F 145 K 0 -0.0942728
9 F 146 Y 0 0.0127582
9 F 147 V 0 -0.0638406
9 F 148 A 0 -0.0168696
9 F 149 V 0 -0.0455971
9 F 150 M 0 -0.0591124
9 F 151 P 0 -0.0475105
9 F 152 P 0 -0.0486462
9 F 153 H 0 -0.0985917
9 F 154 I 0 -0.079154
9 F 155 G 0 -0.0827331
9 F 156 D 0 -0.0487846
9 F 157 Q 0 -0.075669
9 F 158 P 0 -0.0563588
9 F 159 L 0 -0.0943078
9 F 160 T 0 -0.0774415
9 F 161 G 0 -0.0510215
9 F 162 A 0 -0.126876
9 F 163 Y 0 -0.0451467
9 F 164 T 0 -0.0437996
9 F 165 V 0 -0.0765145
9 F 166 T 0 -0.0778878
9 F 167 L 0 -0.0411533
9 F 168 D 0 -0.050882
9 F 169 G 0 -0.0274035
9 F 170 R 0 -0.0791551
9 F 171 G 0 -0.0351441
9 F 172 P 0 -0.063208
9 F 173 S 0 -0.0323686
9 F 174 R 0 -0.0529325
9 F 175 V 0 -0.0524799
9 F 176 I 0 -0.0806114
9 F 177 S 0 -0.0799394
9 F 178 K 0 -0.0606845
9 F 179 H 0 -0.0278504
9 F 180 D 0 -0.0683635
9 F 181 L 0 -0.0490437
9 F 182 G 0 -0.0274339
9 F 183 H 0 -0.0783118
9 F 184 F 0 -0.00519703
9 F 185 M 0 -0.0876812
9 F 186 L 0 -0.0930948
9 F 187 R 0 -0.0790966
9 F 188 C 0 -0.0223668
9 F 189 L 0 -0.0441435
9 F 190 T 0 -0.0714114
9 F 191 T 0 -0.0721819
9 F 192 D 0 -0.0628294
9 F 193 E 0 -0.050749
9 F 194 Y 0 -0.058654
10 G 11 A 0 0.451404
10 G 12 T 0 0.224819
10 G 13 G 0 0.308274
10 G 14 Q 0 0.212385
10 G 15 T 0 0.224519
10 G 16 G 0 0.24015
10 G 17 L 0 0.119098
10 G 18 T 0 0.0974248
10 G 19 T 0 0.16809
10 G 20 L 0 0.138527
10 G 21 A 0 0.0815971
10 G 22 Q 0 0.0501812
10 G 23 A 0 0.108859
10 G 24 V 0 0.0415597
10 G 25 Q 0 0.0941601
10 G 26 A 0 0.0653117
10 G 27 G 0 0.0601464
10 G 28 Y 0 -0.0383182
10 G 29 E 0 0.0347904
10 G 30 V 0 0.0760851
10 G 31 T 0 0.0353992
10 G 32 V 0 0.0370048
10 G 33 L 0 0.0925658
10 G 34 V 0 -0.0333486
10 G 35 R 0 0.085067
10 G 36 D 0 0.00825032
10 G 37 S 0 -0.00527774
10 G 38 S 0 -0.0221256
10 G 39 R 0 -0.0068655
10 G 40 L 0 -0.041683
10 G 41 P 0 -0.0210317
10 G 42 S 0 -0.0294326
10 G 43 E 0 -0.0377259
10 G 44 G 0 -0.0619065
10 G 45 P 0 0.00859336
10 G 46 R 0 -0.0240783
10 G 47 P 0 -0.0363643
10 G 48 A 0 0.00251895
10 G 49 H 0 -0.0574267
10 G 50 V 0 -0.0636259
10 G 51 V 0 -0.0153758
10 G 52 V 0 -0.0327843
10 G 53 G 0 -0.0419504
10 G 54 D 0 0.114481
10 G 55 V 0 0.0194928
10 G 56 L 0 -0.0182482
10 G 57 Q 0 0.0311742
10 G 58 A 0 -0.0505111
10 G 59 A 0 0.0191765
10 G 60 D 0 -0.00500128
10 G 61 V 0 -0.0134479
10 G 62 D 0 -0.0117929
10 G 63 K 0 0.0228592
10 G 64 T 0 -0.0199522
10 G 65 V 0 -0.0399957
10 G 66 A 0 0.0227072
10 G 67 G 0 0.0609501
10 G 68 Q 0 -0.0186775
10 G 69 D 0 0.0400098
10 G 70 A 0 -0.034126
10 G 71 V 0 0.0748
10 G 72 I 0 0.0536259
10 G 73 V 0 -0.00810038
10 G 74 L 0 -0.024622
10 G 75 L 0 0.0882574
10 G 76 G 0 0.0120764
10 G 77 T 0 -0.0794527
10 G 78 R 0 -0.0531334
10 G 79 N 0 0.0108009
10 G 80 D 0 -0.0407684
10 G 81 L 0 0.0148153
10 G 84 T 0 -0.00823228
10 G 85 T 0 -0.0204823
10 G 86 V 0 0.00548203
10 G 87 M 0 -0.0522563
10 G 88 S 0 -0.0348234
10 G 89 E 0 -0.0929581
10 G 90 G 0 -0.010779
10 G 91 A 0 -0.0324837
10 G 92 R 0 -0.0684954
10 G 93 N 0 -0.0682969
10 G 94 I 0 -0.00700406
10 G 95 V 0 -0.0357684
10 G 96 A 0 -0.0274276
10 G 97 A 0 -0.053695
10 G 98 M 0 -0.00801471
10 G 99 K 0 -0.0663224
10 G 100 A 0 -0.0145246
10 G 101 H 0 -0.0656976
10 G 102 G 0 0.00990281
10 G 103 V 0 -0.0667089
10 G 104 D 0 -0.0150419
10 G 105 K 0 -0.079992
10 G 106 V 0 0.0259029
10 G 107 V 0 -0.000561051
10 G 108 A 0 -0.104141
10 G 109 C 0 -0.0209694
10 G 110 T 0 -0.00281723
10 G 111 S 0 -0.00859859
10 G 112 A 0 -0.0693575
10 G 113 F 0 -0.108684
10 G 114 L 0 -0.0590523
10 G 115 L 0 -0.0380688
10 G 116 W 0 -0.0636143
10 G 117 D 0 -0.0175699
10 G 118 P 0 -0.0820252
10 G 119 T 0 -0.0828327
10 G 120 K 0 -0.0765915
10 G 121 V 0 -0.0517139
10 G 125 L 0 -0.0120216
10 G 126 Q 0 -0.0917581
10 G 127 A 0 -0.0925092
10 G 128 V 0 0.0560719
10 G 129 T 0 -0.0717695
10 G 130 D 0 -0.0794112
10 G 131 D 0 -0.0691586
10 G 132 H 0 0.0589332
10 G 133 I 0 -0.0320486
10 G 134 R 0 -0.0942121
10 G 135 M 0 -0.0473858
10 G 136 H 0 -0.0517072
10 G 137 K 0 -0.0269793
10 G 138 V 0 -0.0261339
10 G 139 L 0 -0.0439542
10 G 140 R 0 -0.0316565
10 G 141 E 0 -0.0738093
10 G 142 S 0 -0.0954271
10 G 143 G 0 -0.0349172
10 G 144 L 0 -0.055047
10 G 145 K 0 -0.0692097
10 G 146 Y 0 -0.0104004
10 G 147 V 0 -0.0471545
10 G 148 A 0 -0.0550058
10 G 149 V 0 -0.0221197
10 G 150 M 0 -0.0361503
10 G 151 P 0 -0.0182683
10 G 152 P 0 -0.0680314
10 G 153 H 0 -0.0599881
10 G 154 I 0 -0.0105435
10 G 155 G 0 -0.110603
10 G 156 D 0 -0.014299
10 G 157 Q 0 -0.0341365
10 G 158 P 0 0.0355035
10 G 159 L 0 -0.0746799
10 G 160 T 0 -0.0492119
10 G 161 G 0 -0.0477265
10 G 162 A 0 -0.0948354
10 G 163 Y 0 -0.0347585
10 G 164 T 0 -0.0449468
10 G 165 V 0 -0.0508961
10 G 166 T 0 -0.0660021
10 G 167 L 0 -0.0336989
10 G 168 D 0 -0.0329237
10 G 169 G 0 -0.042461
10 G 170 R 0 -0.0538061
10 G 171 G 0 -0.0973893
10 G 172 P 0 -0.0835275
10 G 173 S 0 -0.091587
10 G 174 R 0 -0.0723652
10 G 175 V 0 -0.0733754
10 G 176 I 0 -0.0364465
10 G 177 S 0 -0.0604177
10 G 178 K 0 -0.0517161
10 G 179 H 0 -0.0185788
10 G 180 D 0 -0.0337306
10 G 181 L 0 0.00969585
10 G 182 G 0 0.00609976
10 G 183 H 0 -0.0254376
10 G 184 F 0 -0.0433317
10 G 185 M 0 -0.0219223
10 G 186 L 0 -0.0226218
10 G 187 R 0 -0.0738883
10 G 188 C 0 -0.00284596
10 G 189 L 0 0.00499528
10 G 190 T 0 -0.0334135
10 G 191 T 0 -0.0189063
10 G 192 D 0 -0.00376418
10 G 193 E 0 -0.0361454
10 G 194 Y 0 -0.0565009
11 A 12 T 0 0.5527
11 A 13 G 0 0.321898
11 A 14 Q 0 0.212972
11 A 15 T 0 0.261275
11 A 16 G 0 0.200687
11 A 17 L 0 0.236923
11 A 18 T 0 0.0887931
11 A 19 T 0 0.0753119
11 A 20 L 0 0.467809
11 A 21 A 0 -0.00183754
11 A 22 Q 0 0.00367176
11 A 23 A 0 0.0480079
11 A 24 V 0 0.102893
11 A 25 Q 0 -0.000674297
11 A 26 A 0 0.00800544
11 A 27 G 0 0.0279182
11 A 28 Y 0 0.00214772
11 A 29 E 0 -0.0187242
11 A 30 V 0 0.13656
11 A 31 T 0 0.11766
11 A 32 V 0 1.30975
11 A 33 L 0 0.332215
11 A 34 V 0 0.20225
11 A 35 R 0 0.0336084
11 A 36 D 0 -0.016909
11 A 37 S 0 -0.0161878
11 A 38 S 0 0.0130661
11 A 39 R 0 0.0310937
11 A 40 L 0 0.113282
11 A 41 P 0 -0.0420059
11 A 42 S 0 -0.016562
11 A 43 E 0 0.0360629
11 A 44 G 0 -0.0237684
11 A 45 P 0 -0.050568
11 A 46 R 0 -0.0531187
11 A 47 P 0 -0.0199456
11 A 48 A 0 0.161272
11 A 49 H 0 -0.0446261
11 A 50 V 0 0.212886
11 A 51 V 0 -0.0135547
11 A 52 V 0 0.0648251
11 A 53 G 0 0.0331613
11 A 54 D 0 0.0140233
11 A 55 V 0 0.0346586
11 A 56 L 0 0.0318059
11 A 57 Q 0 -0.00789488
11 A 58 A 0 -0.067137
11 A 59 A 0 -0.0497747
11 A 60 D 0 -0.0358775
11 A 61 V 0 -0.0267262
11 A 62 D 0 -0.0832338
11 A 63 K 0 -0.0629872
11 A 64 T 0 0.0530367
11 A 65 V 0 -0.0668272
11 A 66 A 0 -0.0401594
11 A 67 G 0 -0.0425889
11 A 68 Q 0 -0.0396122
11 A 69 D 0 0.00696458
11 A 70 A 0 -0.0749775
11 A 71 V 0 -0.0283447
11 A 72 I 0 0.0434561
11 A 73 V 0 -0.040367
11 A 74 L 0 0.0694403
11 A 75 L 0 -0.00128706
11 A 76 G 0 0.0759643
11 A 77 T 0 -0.0751942
11 A 78 R 0 -0.0836022
11 A 79 N 0 -0.04139
11 A 80 D 0 -0.110491
11 A 81 L 0 -0.0509138
11 A 84 T 0 -0.0617389
11 A 85 T 0 -0.0533088
11 A 86 V 0 -0.0989755
11 A 87 M 0 0.000596916
11 A 88 S 0 -0.0766089
11 A 89 E 0 -0.0576388
11 A 90 G 0 -0.0880384
11 A 91 A 0 -0.0784597
11 A 92 R 0 -0.0809769
11 A 93 N 0 -0.109077
11 A 94 I 0 -0.0523957
11 A 95 V 0 -0.0750367
11 A 96 A 0 -0.105952
11 A 97 A 0 -0.0859106
11 A 98 M 0 -0.035936
11 A 99 K 0 -0.0682054
11 A 100 A 0 -0.0492528
11 A 101 H 0 -0.0736856
11 A 102 G 0 -0.0893923
11 A 103 V 0 -0.0852505
11 A 104 D 0 -0.0405576
11 A 105 K 0 -0.0571167
11 A 106 V 0 -0.0164045
11 A 107 V 0 -0.0294285
11 A 108 A 0 -0.0797256
11 A 109 C 0 -0.0419637
11 A 110 T 0 -0.0357304
11 A 111 S 0 -0.0315386
11 A 112 A 0 -0.0767636
11 A 113 F 0 -0.0468315
11 A 114 L 0 -0.0433548
11 A 115 L 0 -0.0530552
11 A 116 W 0 -0.0651944
11 A 117 D 0 -0.0665671
11 A 118 P 0 -0.0295331
11 A 119 T 0 -0.0724363
11 A 120 K 0 -0.0836005
11 A 121 V 0 -0.0529246
11 A 125 L 0 -0.0513873
11 A 126 Q 0 -0.0168619
11 A 127 A 0 -0.019255
11 A 128 V 0 0.00467147
11 A 129 T 0 -0.0801494
11 A 130 D 0 -0.0408598
11 A 131 D 0 -0.0298898
11 A 132 H 0 0.00726242
11 A 133 I 0 -0.00474549
11 A 134 R 0 -0.0602673
11 A 135 M 0 -0.0717937
11 A 136 H 0 -0.0628751
11 A 137 K 0 -0.0781585
11 A 138 V 0 -0.0258999
11 A 139 L 0 -0.048725
11 A 140 R 0 -0.0604083
11 A 141 E 0 -0.0228496
11 A 142 S 0 -0.0593117
11 A 143 G 0 -0.05759
11 A 144 L 0 -0.0756815
11 A 145 K 0 -0.0429261
11 A 146 Y 0 -0.0959329
11 A 147 V 0 -0.0490556
11 A 148 A 0 -0.0623707
11 A 149 V 0 -0.0323669
11 A 150 M 0 -0.0696796
11 A 151 P 0 0.0284673
11 A 152 P 0 -0.0840455
11 A 153 H 0 -0.0661427
11 A 154 I 0 -0.0409648
11 A 155 G 0 -0.0655012
11 A 156 D 0 -0.062748
11 A 157 Q 0 -0.0411178
11 A 158 P 0 -0.0804576
11 A 159 L 0 -0.081195
11 A 160 T 0 -0.0681271
11 A 161 G 0 -0.0453839
11 A 162 A 0 -0.0728908
11 A 163 Y 0 -0.0421995
11 A 164 T 0 -0.0795739
11 A 165 V 0 -0.0658594
11 A 166 T 0 -0.0770969
11 A 167 L 0 -0.0394589
11 A 168 D 0 -0.0327929
11 A 169 G 0 -0.0537115
11 A 170 R 0 -0.0109386
11 A 171 G 0 -0.0435957
11 A 172 P 0 -0.0574773
11 A 173 S 0 -0.0678171
11 A 174 R 0 -0.00224916
11 A 175 V 0 -0.107441
11 A 176 I 0 -0.0589439
11 A 177 S 0 -0.0419861
11 A 178 K 0 -0.0412425
11 A 179 H 0 -0.0504333
11 A 180 D 0 -0.0610016
11 A 181 L 0 -0.0374799
11 A 182 G 0 -0.0791982
11 A 183 H 0 -0.0978131
11 A 184 F 0 -0.0693806
11 A 185 M 0 -0.052114
11 A 186 L 0 -0.0839525
11 A 187 R 0 -0.0823154
11 A 188 C 0 -0.0357118
11 A 189 L 0 -0.0424712
11 A 190 T 0 -0.0436635
11 A 191 T 0 -0.0658237
11 A 192 D 0 -0.0517211
11 A 193 E 0 -0.0619988
11 A 194 Y 0 -0.0236931
12 T 13 G 0 0.456524
12 T 14 Q 0 0.248433
12 T 15 T 0 0.170362
12 T 16 G 0 0.225788
12 T 17 L 0 0.280618
12 T 18 T 0 0.0601329
12 T 19 T 0 0.0552822
12 T 20 L 0 0.199523
12 T 21 A 0 0.0650388
12 T 22 Q 0 0.0209581
12 T 23 A 0 0.00636754
12 T 24 V 0 0.109983
12 T 25 Q 0 -0.00128345
12 T 26 A 0 -0.0312768
12 T 27 G 0 -0.0143481
12 T 28 Y 0 -0.0138406
12 T 29 E 0 -0.00816997
12 T 30 V 0 0.0419028
12 T 31 T 0 0.0271997
12 T 32 V 0 0.111544
12 T 33 L 0 0.120155
12 T 34 V 0 1.16437
12 T 35 R 0 0.564127
12 T 36 D 0 0.319277
12 T 37 S 0 0.103415
12 T 38 S 0 0.0456873
12 T 39 R 0 0.241564
12 T 40 L 0 0.193041
12 T 41 P 0 0.0341088
12 T 42 S 0 0.0055176
12 T 43 E 0 0.158249
12 T 44 G 0 0.0796642
12 T 45 P 0 -0.0502181
12 T 46 R 0 0.0616347
12 T 47 P 0 -0.00234039
12 T 48 A 0 0.0611897
12 T 49 H 0 -0.0521624
12 T 50 V 0 0.208635
12 T 51 V 0 -0.0163268
12 T 52 V 0 0.0445153
12 T 53 G 0 0.0651137
12 T 54 D 0 0.00224327
12 T 55 V 0 0.0893386
12 T 56 L 0 -0.00744119
12 T 57 Q 0 -0.0725202
12 T 58 A 0 -0.0376302
12 T 59 A 0 -0.0559704
12 T 60 D 0 -0.0361833
12 T 61 V 0 0.018065
12 T 62 D 0 -0.0678725
12 T 63 K 0 -0.0852258
12 T 64 T 0 -0.0288892
12 T 65 V 0 -0.0775321
12 T 66 A 0 -0.0186843
12 T 67 G 0 -0.0313383
12 T 68 Q 0 -0.0575304
12 T 69 D 0 -0.00672699
12 T 70 A 0 -0.0116891
12 T 71 V 0 -0.0597506
12 T 72 I 0 -0.00668042
12 T 73 V 0 -0.00305871
12 T 74 L 0 0.00218891
12 T 75 L 0 -0.00537439
12 T 76 G 0 0.0136933
12 T 77 T 0 -0.0424197
12 T 78 R 0 -0.0194264
12 T 79 N 0 -0.0714099
12 T 80 D 0 -0.0708117
12 T 81 L 0 -0.0810874
12 T 84 T 0 -0.0549955
12 T 85 T 0 -0.0259106
12 T 86 V 0 -0.0177968
12 T 87 M 0 -0.00277
12 T 88 S 0 -0.0626148
12 T 89 E 0 -0.00331847
12 T 90 G 0 -0.0908497
12 T 91 A 0 -0.0790744
12 T 92 R 0 -0.0547357
12 T 93 N 0 -0.0791365
12 T 94 I 0 -0.0521226
12 T 95 V 0 -0.0523148
12 T 96 A 0 -0.0856462
12 T 97 A 0 -0.0411344
12 T 98 M 0 -0.123558
12 T 99 K 0 -0.0772053
12 T 100 A 0 -0.0588616
12 T 101 H 0 -0.0857325
12 T 102 G 0 -0.050167
12 T 103 V 0 -0.0986453
12 T 104 D 0 -0.0554641
12 T 105 K 0 -0.0390641
12 T 106 V 0 -0.0531069
12 T 107 V 0 -0.0853686
12 T 108 A 0 -0.107391
12 T 109 C 0 -0.0491191
12 T 110 T 0 -0.0593149
12 T 111 S 0 -0.0150613
12 T 112 A 0 -0.0123588
12 T 113 F 0 -0.0093109
12 T 114 L 0 -0.067045
12 T 115 L 0 -0.0299684
12 T 116 W 0 -0.0205703
12 T 117 D 0 -0.0297218
12 T 118 P 0 -0.0695638
12 T 119 T 0 -0.0627196
12 T 120 K 0 -0.0538682
12 T 121 V 0 -0.0583716
12 T 125 L 0 -0.0532319
12 T 126 Q 0 -0.0421359
12 T 127 A 0 -0.0506216
12 T 128 V 0 -0.00127879
12 T 129 T 0 -0.108069
12 T 130 D 0 -0.0399847
12 T 131 D 0 -0.00804466
12 T 132 H 0 -0.030796
12 T 133 I 0 -0.0331483
12 T 134 R 0 -0.00902349
12 T 135 M 0 -0.060089
12 T 136 H 0 -0.0656208
12 T 137 K 0 -0.102698
12 T 138 V 0 0.00272398
12 T 139 L 0 -0.0969017
12 T 140 R 0 -0.0263437
12 T 141 E 0 0.0265897
12 T 142 S 0 -0.0343488
12 T 143 G 0 -0.0359003
12 T 144 L 0 -0.0644892
12 T 145 K 0 -0.0558196
12 T 146 Y 0 -0.0729938
12 T 147 V 0 -0.0552688
12 T 148 A 0 -0.057985
12 T 149 V 0 -0.0351897
12 T 150 M 0 -0.0139199
12 T 151 P 0 -0.0239547
12 T 152 P 0 -0.0264113
12 T 153 H 0 0.0734551
12 T 154 I 0 -0.067629
12 T 155 G 0 0.00731661
12 T 156 D 0 -0.0184615
12 T 157 Q 0 0.0341031
12 T 158 P 0 -0.0493441
12 T 159 L 0 -0.0423252
12 T 160 T 0 -0.0741986
12 T 161 G 0 -0.069224
12 T 162 A 0 -0.0190249
12 T 163 Y 0 -0.101835
12 T 164 T 0 -0.0843811
12 T 165 V 0 -0.0555543
12 T 166 T 0 -0.057151
12 T 167 L 0 -0.066958
12 T 168 D 0 -0.072165
12 T 169 G 0 -0.0509471
12 T 170 R 0 -0.114779
12 T 171 G 0 -0.0707022
12 T 172 P 0 -0.0642468
12 T 173 S 0 -0.0369575
12 T 174 R 0 -0.0808047
12 T 175 V 0 -0.0474545
12 T 176 I 0 -0.0300509
12 T 177 S 0 -0.088499
12 T 178 K 0 -0.0640279
12 T 179 H 0 -0.0510653
12 T 180 D 0 -0.05631
12 T 181 L 0 -0.0697322
12 T 182 G 0 -0.0675715
12 T 183 H 0 -0.0315584
12 T 184 F 0 -0.036707
12 T 185 M 0 -0.080245
12 T 186 L 0 -0.0873352
12 T 187 R 0 -0.109665
12 T 188 C 0 -0.0918355
12 T 189 L 0 -0.106451
12 T 190 T 0 -0.106464
12 T 191 T 0 -0.0845444
12 T 192 D 0 -0.0981842
12 T 193 E 0 -0.0920895
12 T 194 Y 0 -0.0719868
13 G 14 Q 0 0.597226
13 G 15 T 0 0.227187
13 G 16 G 0 0.215796
13 G 17 L 0 0.609071
13 G 18 T 0 0.080912
13 G 19 T 0 0.299351
13 G 20 L 0 0.172218
13 G 21 A 0 0.113251
13 G 22 Q 0 -0.00531542
13 G 23 A 0 0.0423788
13 G 24 V 0 -0.010833
13 G 25 Q 0 0.00981535
13 G 26 A 0 -0.0281219
13 G 27 G 0 -0.0171936
13 G 28 Y 0 -0.0312401
13 G 29 E 0 -0.0320739
13 G 30 V 0 -0.0128719
13 G 31 T 0 -0.0138797
13 G 32 V 0 -0.00746157
13 G 33 L 0 0.107381
13 G 34 V 0 0.314462
13 G 35 R 0 0.132843
13 G 36 D 0 0.408172
13 G 37 S 0 0.0187771
13 G 38 S 0 -0.000663224
13 G 39 R 0 0.499846
13 G 40 L 0 0.0364688
13 G 41 P 0 -0.0396231
13 G 42 S 0 -0.0583702
13 G 43 E 0 0.00299956
13 G 44 G 0 -0.0733315
13 G 45 P 0 -0.0570042
13 G 46 R 0 -0.0731938
13 G 47 P 0 -0.0779435
13 G 48 A 0 -0.0142938
13 G 49 H 0 -0.0398937
13 G 50 V 0 0.00859533
13 G 51 V 0 -0.0498479
13 G 52 V 0 -0.057224
13 G 53 G 0 -0.0895968
13 G 54 D 0 -0.00822954
13 G 55 V 0 0.0468892
13 G 56 L 0 -0.0311915
13 G 57 Q 0 -0.0100289
13 G 58 A 0 -0.0349369
13 G 59 A 0 -0.0704908
13 G 60 D 0 -0.0517257
13 G 61 V 0 -0.0145537
13 G 62 D 0 -0.0687666
13 G 63 K 0 -0.0531489
13 G 64 T 0 -0.0455172
13 G 65 V 0 -0.0597009
13 G 66 A 0 -0.0858504
13 G 67 G 0 -0.0609039
13 G 68 Q 0 0.024612
13 G 69 D 0 -0.015169
13 G 70 A 0 -0.125
13 G 71 V 0 -0.021899
13 G 72 I 0 0.0605843
13 G 73 V 0 -0.0441163
13 G 74 L 0 0.27325
13 G 75 L 0 0.0401121
13 G 76 G 0 -0.0133577
13 G 77 T 0 -0.00496559
13 G 78 R 0 0.0460245
13 G 79 N 0 0.00100397
13 G 80 D 0 -0.0792788
13 G 81 L 0 -0.0757235
13 G 84 T 0 -0.08094
13 G 85 T 0 -0.0610057
13 G 86 V 0 -0.0451233
13 G 87 M 0 -0.044699
13 G 88 S 0 -0.0812003
13 G 89 E 0 0.00618409
13 G 90 G 0 -0.0954855
13 G 91 A 0 -0.00802788
13 G 92 R 0 -0.0484248
13 G 93 N 0 -0.0318478
13 G 94 I 0 -0.0328369
13 G 95 V 0 -0.0833582
13 G 96 A 0 -0.0287457
13 G 97 A 0 -0.0531531
13 G 98 M 0 -0.079668
13 G 99 K 0 -0.0914297
13 G 100 A 0 -0.0249429
13 G 101 H 0 -0.0519141
13 G 102 G 0 -0.0354691
13 G 103 V 0 -0.0239045
13 G 104 D 0 -0.0433389
13 G 105 K 0 -0.0501308
13 G 106 V 0 -0.0604696
13 G 107 V 0 -0.0802252
13 G 108 A 0 -0.1356
13 G 109 C 0 0.0509317
13 G 110 T 0 -0.0422336
13 G 111 S 0 -0.0335341
13 G 112 A 0 -0.0420837
13 G 113 F 0 -0.0298674
13 G 114 L 0 -0.0645449
13 G 115 L 0 0.00245816
13 G 116 W 0 -0.0474846
13 G 117 D 0 -0.015057
13 G 118 P 0 -0.00437957
13 G 119 T 0 -0.0564041
13 G 120 K 0 -0.0313957
13 G 121 V 0 -0.0413667
13 G 125 L 0 -0.0313026
13 G 126 Q 0 -0.0873264
13 G 127 A 0 -0.0580993
13 G 128 V 0 -0.00928659
13 G 129 T 0 -0.0787588
13 G 130 D 0 -0.0308239
13 G 131 D 0 -0.0540704
13 G 132 H 0 -0.0914937
13 G 133 I 0 -0.0285594
13 G 134 R 0 -0.0568954
13 G 135 M 0 -0.0147355
13 G 136 H 0 0.0287204
13 G 137 K 0 -0.0458791
13 G 138 V 0 -0.0624346
13 G 139 L 0 -0.0159572
13 G 140 R 0 -0.0721859
13 G 141 E 0 0.0134349
13 G 142 S 0 -0.0762671
13 G 143 G 0 -0.020697
13 G 144 L 0 -0.0517848
13 G 145 K 0 0.0520366
13 G 146 Y 0 -0.0418045
13 G 147 V 0 -0.0873259
13 G 148 A 0 -0.0534264
13 G 149 V 0 -0.0476684
13 G 150 M 0 0.0255022
13 G 151 P 0 -0.0699335
13 G 152 P 0 -0.0355637
13 G 153 H 0 -0.0642925
13 G 154 I 0 -0.0452874
13 G 155 G 0 5.55924e-05
13 G 156 D 0 0.0960205
13 G 157 Q 0 0.693249
13 G 158 P 0 0.175842
13 G 159 L 0 -0.00652968
13 G 160 T 0 -0.0425916
13 G 161 G 0 0.0540752
13 G 162 A 0 -0.010202
13 G 163 Y 0 -0.0987744
13 G 164 T 0 -0.0910547
13 G 165 V 0 -0.0655306
13 G 166 T 0 -0.0411793
13 G 167 L 0 -0.0652831
13 G 168 D 0 -0.0649694
13 G 169 G 0 -0.0281068
13 G 170 R 0 -0.0585075
13 G 171 G 0 -0.11348
13 G 172 P 0 -0.0876731
13 G 173 S 0 -0.031612
13 G 174 R 0 -0.0359836
13 G 175 V 0 -0.0498046
13 G 176 I 0 -0.0594919
13 G 177 S 0 -0.111252
13 G 178 K 0 -0.0930857
13 G 179 H 0 -0.101787
13 G 180 D 0 -0.0954776
13 G 181 L 0 -0.0728348
13 G 182 G 0 -0.0255483
13 G 183 H 0 -0.0807311
13 G 184 F 0 -0.0570025
13 G 185 M 0 -0.0777944
13 G 186 L 0 -0.0517587
13 G 187 R 0 -0.118434
13 G 188 C 0 -0.0112573
13 G 189 L 0 -0.069177
13 G 190 T 0 -0.10423
13 G 191 T 0 -0.114074
13 G 192 D 0 -0.0530743
13 G 193 E 0 -0.0791933
13 G 194 Y 0 -0.097953
14 Q 15 T 0 0.307504
14 Q 16 G 0 0.308506
14 Q 17 L 0 0.316859
14 Q 18 T 0 0.351372
14 Q 19 T 0 0.035699
14 Q 20 L 0 0.133474
14 Q 21 A 0 0.0673443
14 Q 22 Q 0 0.00746147
14 Q 23 A 0 0.00845355
14 Q 24 V 0 0.0125744
14 Q 25 Q 0 -0.00770534
14 Q 26 A 0 -0.0398181
14 Q 27 G 0 -0.0222924
14 Q 28 Y 0 -0.000636252
14 Q 29 E 0 -0.0542221
14 Q 30 V 0 0.0273881
14 Q 31 T 0 -0.0483638
14 Q 32 V 0 0.0280845
14 Q 33 L 0 0.00138958
14 Q 34 V 0 -0.00713339
14 Q 35 R 0 -0.0208892
14 Q 36 D 0 0.0371792
14 Q 37 S 0 -0.0106416
14 Q 38 S 0 -0.0298806
14 Q 39 R 0 -0.0529108
14 Q 40 L 0 -0.0430889
14 Q 41 P 0 -0.0407629
14 Q 42 S 0 -0.00870095
14 Q 43 E 0 -0.0211267
14 Q 44 G 0 -0.0379633
14 Q 45 P 0 -0.0472499
14 Q 46 R 0 -0.0565668
14 Q 47 P 0 -0.0469679
14 Q 48 A 0 -0.0556168
14 Q 49 H 0 -0.0555138
14 Q 50 V 0 -0.042807
14 Q 51 V 0 -0.0715716
14 Q 52 V 0 -0.0208934
14 Q 53 G 0 -0.0282197
14 Q 54 D 0 -0.0165519
14 Q 55 V 0 0.027944
14 Q 56 L 0 0.0242933
14 Q 57 Q 0 -0.0456673
14 Q 58 A 0 -0.0628949
14 Q 59 A 0 -0.0443143
14 Q 60 D 0 -0.0457562
14 Q 61 V 0 -0.00474414
14 Q 62 D 0 -0.0435227
14 Q 63 K 0 -0.049226
14 Q 64 T 0 -0.0376441
14 Q 65 V 0 -0.0417459
14 Q 66 A 0 -0.0303178
14 Q 67 G 0 -0.0562019
14 Q 68 Q 0 0.0865612
14 Q 69 D 0 -0.0784592
14 Q 70 A 0 -0.055754
14 Q 71 V 0 -0.0278392
14 Q 72 I 0 -0.0377987
14 Q 73 V 0 0.0646978
14 Q 74 L 0 0.148555
14 Q 75 L 0 0.0528262
14 Q 76 G 0 0.163878
14 Q 77 T 0 0.0503878
14 Q 78 R 0 0.0957744
14 Q 79 N 0 -0.0100119
14 Q 80 D 0 -0.000113605
14 Q 81 L 0 -0.0266662
14 Q 84 T 0 -0.0156826
14 Q 85 T 0 -0.070711
14 Q 86 V 0 -0.0410027
14 Q 87 M 0 -0.0252953
14 Q 88 S 0 -0.01011
14 Q 89 E 0 -0.0348774
14 Q 90 G 0 -0.0182169
14 Q 91 A 0 -0.0216353
14 Q 92 R 0 -0.0969242
14 Q 93 N 0 -0.096669
14 Q 94 I 0 -0.0903624
14 Q 95 V 0 -0.058393
14 Q 96 A 0 -0.0182643
14 Q 97 A 0 -0.0775313
14 Q 98 M 0 -0.0563202
14 Q 99 K 0 -0.0794342
14 Q 100 A 0 -0.0407411
14 Q 101 H 0 -0.0738205
14 Q 102 G 0 -0.0806615
14 Q 103 V 0 -0.0790637
14 Q 104 D 0 -0.0468312
14 Q 105 K 0 -0.100602
14 Q 106 V 0 -0.0403266
14 Q 107 V 0 -0.028512
14 Q 108 A 0 0.0216887
14 Q 109 C 0 -0.0054267
14 Q 110 T 0 -0.0327318
14 Q 111 S 0 0.145274
14 Q 112 A 0 -0.0297205
14 Q 113 F 0 -0.00234129
14 Q 114 L 0 -0.0481306
14 Q 115 L 0 0.0105389
14 Q 116 W 0 -0.0649066
14 Q 117 D 0 -0.0385036
14 Q 118 P 0 -0.0597671
14 Q 119 T 0 -0.00587003
14 Q 120 K 0 -0.0717249
14 Q 121 V 0 -0.0388859
14 Q 125 L 0 -0.0411491
14 Q 126 Q 0 0.0110917
14 Q 127 A 0 -0.0638012
14 Q 128 V 0 0.0411062
14 Q 129 T 0 -0.0302907
14 Q 130 D 0 0.0156795
14 Q 131 D 0 0.000518426
14 Q 132 H 0 0.0366836
14 Q 133 I 0 -0.053819
14 Q 134 R 0 -0.0226774
14 Q 135 M 0 0.079835
14 Q 136 H 0 -0.0782676
14 Q 137 K 0 -0.0601155
14 Q 138 V 0 0.0114645
14 Q 139 L 0 -0.0567739
14 Q 140 R 0 -0.0856166
14 Q 141 E 0 -0.0671574
14 Q 142 S 0 -0.0385604
14 Q 143 G 0 -0.0709302
14 Q 144 L 0 -0.0638554
14 Q 145 K 0 -0.0562417
14 Q 146 Y 0 0.037615
14 Q 147 V 0 -0.0525772
14 Q 148 A 0 -0.0745264
14 Q 149 V 0 -0.0363847
14 Q 150 M 0 -0.0865396
14 Q 151 P 0 0.00116202
14 Q 152 P 0 0.0246315
14 Q 153 H 0 0.0555388
14 Q 154 I 0 0.097426
14 Q 155 G 0 0.137815
14 Q 156 D 0 0.440436
14 Q 157 Q 0 0.0177477
14 Q 158 P 0 0.0462773
14 Q 159 L 0 0.0159309
14 Q 160 T 0 -0.0482866
14 Q 161 G 0 -0.0431787
14 Q 162 A 0 -0.0787633
14 Q 163 Y 0 -0.0759457
14 Q 164 T 0 -0.0616917
14 Q 165 V 0 -0.0675754
14 Q 166 T 0 -0.0403704
14 Q 167 L 0 -0.00250337
14 Q 168 D 0 -0.014494
14 Q 169 G 0 0.00582948
14 Q 170 R 0 -0.0239396
14 Q 171 G 0 -0.00769805
14 Q 172 P 0 -0.0265459
14 Q 173 S 0 0.0253512
14 Q 174 R 0 -0.0254821
14 Q 175 V 0 0.00146756
14 Q 176 I 0 -0.00965446
14 Q 177 S 0 0.121402
14 Q 178 K 0 0.316767
14 Q 179 H 0 -0.0249747
14 Q 180 D 0 -0.0229347
14 Q 181 L 0 0.0267251
14 Q 182 G 0 -0.0421711
14 Q 183 H 0 -0.121468
14 Q 184 F 0 -0.0341609
14 Q 185 M 0 -0.00322227
14 Q 186 L 0 -0.0729647
14 Q 187 R 0 -0.0842459
14 Q 188 C 0 -0.0542123
14 Q 189 L 0 -0.0751232
14 Q 190 T 0 -0.0605632
14 Q 191 T 0 -0.0760408
14 Q 192 D 0 -0.089168
14 Q 193 E 0 -0.111204
14 Q 194 Y 0 -0.074046
15 T 16 G 0 0.290164
15 T 17 L 0 0.202712
15 T 18 T 0 0.282982
15 T 19 T 0 0.456602
15 T 20 L 0 0.118403
15 T 21 A 0 0.0609914
15 T 22 Q 0 0.107861
15 T 23 A 0 0.0478407
15 T 24 V 0 0.0139422
15 T 25 Q 0 0.00276614
15 T 26 A 0 0.0182562
15 T 27 G 0 0.00857309
15 T 28 Y 0 0.0158139
15 T 29 E 0 -0.0387579
15 T 30 V 0 0.0824115
15 T 31 T 0 -0.00455083
15 T 32 V 0 0.0605359
15 T 33 L 0 -0.00981571
15 T 34 V 0 -0.00441207
15 T 35 R 0 0.0349748
15 T 36 D 0 0.0152132
15 T 37 S 0 -0.01888
15 T 38 S 0 -0.0427869
15 T 39 R 0 0.000221014
15 T 40 L 0 -0.0193273
15 T 41 P 0 -0.0740934
15 T 42 S 0 -0.0371687
15 T 43 E 0 -0.0268658
15 T 44 G 0 -0.0535027
15 T 45 P 0 -0.0413699
15 T 46 R 0 -0.0404374
15 T 47 P 0 -0.0776363
15 T 48 A 0 -0.0252074
15 T 49 H 0 -0.0569877
15 T 50 V 0 -0.0667044
15 T 51 V 0 -0.0455379
15 T 52 V 0 -0.0349925
15 T 53 G 0 -0.0522736
15 T 54 D 0 -0.032597
15 T 55 V 0 0.0343658
15 T 56 L 0 0.00368778
15 T 57 Q 0 -0.0336945
15 T 58 A 0 -0.0877953
15 T 59 A 0 -0.0518617
15 T 60 D 0 -0.0874357
15 T 61 V 0 -0.0348993
15 T 62 D 0 -0.059463
15 T 63 K 0 -0.0800033
15 T 64 T 0 -0.066711
15 T 65 V 0 -0.0899425
15 T 66 A 0 -0.0424767
15 T 67 G 0 -0.0729274
15 T 68 Q 0 -0.0180974
15 T 69 D 0 0.0441061
15 T 70 A 0 -0.0403074
15 T 71 V 0 -0.0299808
15 T 72 I 0 0.138993
15 T 73 V 0 -0.00167514
15 T 74 L 0 0.131859
15 T 75 L 0 0.0858328
15 T 76 G 0 0.0243718
15 T 77 T 0 0.00561562
15 T 78 R 0 -0.0210357
15 T 79 N 0 0.000484439
15 T 80 D 0 -0.046413
15 T 81 L 0 -0.0408902
15 T 84 T 0 -0.0609885
15 T 85 T 0 -0.0538482
15 T 86 V 0 -0.0751516
15 T 87 M 0 0.0243238
15 T 88 S 0 -0.0194469
15 T 89 E 0 -0.0612138
15 T 90 G 0 -0.0311186
15 T 91 A 0 0.0524229
15 T 92 R 0 -0.059908
15 T 93 N 0 -0.105624
15 T 94 I 0 -0.0257742
15 T 95 V 0 -0.0445801
15 T 96 A 0 -0.0690075
15 T 97 A 0 -0.0661794
15 T 98 M 0 -0.0562014
15 T 99 K 0 -0.0358651
15 T 100 A 0 -0.0727329
15 T 101 H 0 -0.0789834
15 T 102 G 0 -0.0830194
15 T 103 V 0 -0.0813173
15 T 104 D 0 -0.0576165
15 T 105 K 0 -0.0304809
15 T 106 V 0 -0.061361
15 T 107 V 0 -0.00578395
15 T 108 A 0 0.013646
15 T 109 C 0 0.122832
15 T 110 T 0 -0.00138643
15 T 111 S 0 0.00515492
15 T 112 A 0 -0.0464401
15 T 113 F 0 0.0221537
15 T 114 L 0 -0.0320551
15 T 115 L 0 -0.00807467
15 T 116 W 0 -0.00543245
15 T 117 D 0 -0.0474685
15 T 118 P 0 -0.0813438
15 T 119 T 0 -0.0416536
15 T 120 K 0 -0.0504348
15 T 121 V 0 -0.0426977
15 T 125 L 0 -0.0416576
15 T 126 Q 0 -0.0164591
15 T 127 A 0 -0.0298705
15 T 128 V 0 0.0319606
15 T 129 T 0 0.0113288
15 T 130 D 0 -0.0539288
15 T 131 D 0 -0.0354722
15 T 132 H 0 -0.0449918
15 T 133 I 0 -0.0631521
15 T 134 R 0 -0.0445912
15 T 135 M 0 0.0311975
15 T 136 H 0 -0.0219994
15 T 137 K 0 -0.089781
15 T 138 V 0 -0.0417956
15 T 139 L 0 -0.0393404
15 T 140 R 0 -0.032679
15 T 141 E 0 -0.0587893
15 T 142 S 0 -0.0800787
15 T 143 G 0 -0.0639603
15 T 144 L 0 -0.0389938
15 T 145 K 0 -0.0813031
15 T 146 Y 0 -0.0302675
15 T 147 V 0 -0.033205
15 T 148 A 0 0.0032273
15 T 149 V 0 0.0262492
15 T 150 M 0 -0.0045998
15 T 151 P 0 0.105463
15 T 152 P 0 -0.0299653
15 T 153 H 0 -0.0393198
15 T 154 I 0 0.966053
15 T 155 G 0 0.0109019
15 T 156 D 0 0.0314806
15 T 157 Q 0 -0.0566692
15 T 158 P 0 -0.0286816
15 T 159 L 0 -0.10094
15 T 160 T 0 -0.0722179
15 T 161 G 0 -0.0596098
15 T 162 A 0 -0.0369944
15 T 163 Y 0 -0.0458553
15 T 164 T 0 -0.0467706
15 T 165 V 0 -0.0622929
15 T 166 T 0 -0.066614
15 T 167 L 0 -0.0898471
15 T 168 D 0 -0.0485451
15 T 169 G 0 0.000562272
15 T 170 R 0 -0.0515394
15 T 171 G 0 -0.0632801
15 T 172 P 0 -0.0235172
15 T 173 S 0 0.00863459
15 T 174 R 0 -0.0132517
15 T 175 V 0 -0.0433565
15 T 176 I 0 0.0543569
15 T 177 S 0 -0.00708881
15 T 178 K 0 0.0452197
15 T 179 H 0 0.0041467
15 T 180 D 0 -0.0193708
15 T 181 L 0 0.20844
15 T 182 G 0 0.0929858
15 T 183 H 0 -0.0630126
15 T 184 F 0 -0.0429517
15 T 185 M 0 0.00396033
15 T 186 L 0 -0.0540431
15 T 187 R 0 -0.0741379
15 T 188 C 0 -0.0173257
15 T 189 L 0 -0.0373228
15 T 190 T 0 -0.061
15 T 191 T 0 -0.0484313
15 T 192 D 0 -0.0727797
15 T 193 E 0 -0.0578146
15 T 194 Y 0 -0.0158022
16 G 17 L 0 0.3032
16 G 18 T 0 0.265441
16 G 19 T 0 0.26389
16 G 20 L 0 0.27967
16 G 21 A 0 0.148159
16 G 22 Q 0 0.0901976
16 G 23 A 0 0.134946
16 G 24 V 0 0.083739
16 G 25 Q 0 0.100374
16 G 26 A 0 0.0570432
16 G 27 G 0 0.0572173
16 G 28 Y 0 0.0155359
16 G 29 E 0 0.0304401
16 G 30 V 0 0.149607
16 G 31 T 0 0.0563654
16 G 32 V 0 0.12665
16 G 33 L 0 0.0580649
16 G 34 V 0 0.0390724
16 G 35 R 0 0.017666
16 G 36 D 0 0.0190065
16 G 37 S 0 0.0306695
16 G 38 S 0 -0.00139353
16 G 39 R 0 0.00379682
16 G 40 L 0 -0.0464847
16 G 41 P 0 -0.0374148
16 G 42 S 0 -0.0191862
16 G 43 E 0 -0.00524119
16 G 44 G 0 -0.0303596
16 G 45 P 0 -0.0226661
16 G 46 R 0 -0.0381481
16 G 47 P 0 -0.0237059
16 G 48 A 0 0.0358067
16 G 49 H 0 -0.0430354
16 G 50 V 0 -0.0443942
16 G 51 V 0 -0.0593576
16 G 52 V 0 -0.0230253
16 G 53 G 0 -0.00222919
16 G 54 D 0 0.0374568
16 G 55 V 0 0.00767591
16 G 56 L 0 -0.012362
16 G 57 Q 0 -0.00558211
16 G 58 A 0 -0.0554032
16 G 59 A 0 0.0151278
16 G 60 D 0 -0.0256066
16 G 61 V 0 -0.00206936
16 G 62 D 0 0.0200538
16 G 63 K 0 -0.0155441
16 G 64 T 0 -0.0272106
16 G 65 V 0 -0.0239536
16 G 66 A 0 -0.00526798
16 G 67 G 0 0.00676991
16 G 68 Q 0 -0.0120394
16 G 69 D 0 0.00285972
16 G 70 A 0 -0.0290212
16 G 71 V 0 0.0430164
16 G 72 I 0 0.109059
16 G 73 V 0 0.0444393
16 G 74 L 0 0.277897
16 G 75 L 0 0.0272615
16 G 76 G 0 -0.00901418
16 G 77 T 0 0.0396097
16 G 78 R 0 -0.0627908
16 G 79 N 0 0.0206572
16 G 80 D 0 -0.0379696
16 G 81 L 0 -0.00956707
16 G 84 T 0 -0.0177594
16 G 85 T 0 -0.0361593
16 G 86 V 0 -0.0278829
16 G 87 M 0 0.0241987
16 G 88 S 0 -0.0053712
16 G 89 E 0 -0.0790005
16 G 90 G 0 -0.0728693
16 G 91 A 0 -0.0331195
16 G 92 R 0 -0.0728881
16 G 93 N 0 -0.060787
16 G 94 I 0 0.0190125
16 G 95 V 0 -0.0207151
16 G 96 A 0 -0.0435498
16 G 97 A 0 -0.0509955
16 G 98 M 0 0.0122148
16 G 99 K 0 -0.0322028
16 G 100 A 0 -0.0132019
16 G 101 H 0 -0.0546304
16 G 102 G 0 -0.0106555
16 G 103 V 0 -0.0868872
16 G 104 D 0 -0.0150165
16 G 105 K 0 -0.0706769
16 G 106 V 0 0.0199436
16 G 107 V 0 -0.00372113
16 G 108 A 0 -0.0494025
16 G 109 C 0 -0.0374629
16 G 110 T 0 -0.013455
16 G 111 S 0 0.052344
16 G 112 A 0 -0.109858
16 G 113 F 0 -0.0403802
16 G 114 L 0 -0.0671377
16 G 115 L 0 -0.0558145
16 G 116 W 0 -0.0736726
16 G 117 D 0 -0.0392753
16 G 118 P 0 -0.050514
16 G 119 T 0 -0.0615837
16 G 120 K 0 -0.0329567
16 G 121 V 0 -0.0117242
16 G 125 L 0 -0.0736467
16 G 126 Q 0 0.00389467
16 G 127 A 0 -0.0542119
16 G 128 V 0 0.00634037
16 G 129 T 0 -0.0660886
16 G 130 D 0 -0.0976155
16 G 131 D 0 0.0149596
16 G 132 H 0 0.00353413
16 G 133 I 0 -0.00947421
16 G 134 R 0 -0.0872414
16 G 135 M 0 -0.0229117
16 G 136 H 0 -0.0518407
16 G 137 K 0 -0.0445694
16 G 138 V 0 -0.00504441
16 G 139 L 0 -0.0185173
16 G 140 R 0 -0.0250793
16 G 141 E 0 -0.0443103
16 G 142 S 0 -0.0694409
16 G 143 G 0 -0.0284343
16 G 144 L 0 -0.0325321
16 G 145 K 0 -0.0886288
16 G 146 Y 0 -0.0177274
16 G 147 V 0 -0.0738282
16 G 148 A 0 -0.0460349
16 G 149 V 0 -0.0251258
16 G 150 M 0 -0.0844352
16 G 151 P 0 -0.0162088
16 G 152 P 0 -0.0714233
16 G 153 H 0 -0.064322
16 G 154 I 0 -0.0520462
16 G 155 G 0 -0.0853274
16 G 156 D 0 -0.0452848
16 G 157 Q 0 -0.0268366
16 G 158 P 0 -0.0831093
16 G 159 L 0 -0.0909298
16 G 160 T 0 -0.0601088
16 G 161 G 0 -0.0603362
16 G 162 A 0 -0.0863639
16 G 163 Y 0 -0.0377382
16 G 164 T 0 -0.0151911
16 G 165 V 0 -0.0478508
16 G 166 T 0 -0.0353532
16 G 167 L 0 -0.0541148
16 G 168 D 0 -0.0260377
16 G 169 G 0 -0.0561034
16 G 170 R 0 -0.067606
16 G 171 G 0 -0.0772781
16 G 172 P 0 -0.0767883
16 G 173 S 0 -0.0734518
16 G 174 R 0 -0.0715789
16 G 175 V 0 -0.0923511
16 G 176 I 0 -0.055457
16 G 177 S 0 -0.0687305
16 G 178 K 0 -0.0316491
16 G 179 H 0 -0.0506133
16 G 180 D 0 -0.0269655
16 G 181 L 0 -0.00239259
16 G 182 G 0 -0.00667458
16 G 183 H 0 -0.0648751
16 G 184 F 0 -0.0411178
16 G 185 M 0 -0.000888037
16 G 186 L 0 -0.0693347
16 G 187 R 0 -0.04716
16 G 188 C 0 -0.0274846
16 G 189 L 0 0.02397
16 G 190 T 0 -0.0424184
16 G 191 T 0 -0.0310224
16 G 192 D 0 -0.0522358
16 G 193 E 0 -0.0483655
16 G 194 Y 0 -0.0522398
17 L 18 T 0 0.333011
17 L 19 T 0 0.16331
17 L 20 L 0 0.305799
17 L 21 A 0 1.14921
17 L 22 Q 0 0.0924874
17 L 23 A 0 0.0588023
17 L 24 V 0 0.17406
17 L 25 Q 0 0.0671124
17 L 26 A 0 0.0379268
17 L 27 G 0 0.0171453
17 L 28 Y 0 -0.0246223
17 L 29 E 0 0.0282929
17 L 30 V 0 0.0569475
17 L 31 T 0 0.0257754
17 L 32 V 0 0.10843
17 L 33 L 0 -0.0262144
17 L 34 V 0 0.039268
17 L 35 R 0 0.0226491
17 L 36 D 0 0.0830429
17 L 37 S 0 0.080365
17 L 38 S 0 0.0449846
17 L 39 R 0 0.175161
17 L 40 L 0 0.0103741
17 L 41 P 0 0.0729746
17 L 42 S 0 0.232909
17 L 43 E 0 0.450168
17 L 44 G 0 0.0812281
17 L 45 P 0 0.0622151
17 L 46 R 0 0.335177
17 L 47 P 0 -0.0162707
17 L 48 A 0 0.140702
17 L 49 H 0 -0.00562857
17 L 50 V 0 0.122547
17 L 51 V 0 -0.0276432
17 L 52 V 0 -0.00161525
17 L 53 G 0 -0.068237
17 L 54 D 0 -0.0445193
17 L 55 V 0 -0.0340673
17 L 56 L 0 -0.045972
17 L 57 Q 0 -0.0380052
17 L 58 A 0 -0.0545329
17 L 59 A 0 -0.041085
17 L 60 D 0 -0.0226306
17 L 61 V 0 -0.0569228
17 L 62 D 0 -0.0157463
17 L 63 K 0 -0.00389784
17 L 64 T 0 -0.0418036
17 L 65 V 0 -0.0360363
17 L 66 A 0 -0.0230223
17 L 67 G 0 -0.0151106
17 L 68 Q 0 -0.0217849
17 L 69 D 0 0.0185027
17 L 70 A 0 -0.0625029
17 L 71 V 0 -0.0180311
17 L 72 I 0 -0.0368701
17 L 73 V 0 -0.0398537
17 L 74 L 0 0.0848953
17 L 75 L 0 -0.0187966
17 L 76 G 0 -0.0366382
17 L 77 T 0 -0.0269314
17 L 78 R 0 -0.0583406
17 L 79 N 0 -0.0238405
17 L 80 D 0 -0.0400236
17 L 81 L 0 -0.0444131
17 L 84 T 0 -0.0598621
17 L 85 T 0 -0.00756924
17 L 86 V 0 -0.0483332
17 L 87 M 0 -0.0835274
17 L 88 S 0 -0.106966
17 L 89 E 0 -0.0452752
17 L 90 G 0 -0.05229
17 L 91 A 0 -0.0901233
17 L 92 R 0 -0.047343
17 L 93 N 0 -0.0558036
17 L 94 I 0 -0.0745662
17 L 95 V 0 -0.0960342
17 L 96 A 0 -0.0758959
17 L 97 A 0 -0.0637628
17 L 98 M 0 -0.0266373
17 L 99 K 0 -0.0582302
17 L 100 A 0 -0.0381885
17 L 101 H 0 -0.00897842
17 L 102 G 0 -0.0543601
17 L 103 V 0 -0.0665519
17 L 104 D 0 -0.0594714
17 L 105 K 0 -0.0899707
17 L 106 V 0 -0.0577849
17 L 107 V 0 -0.0850561
17 L 108 A 0 -0.0698677
17 L 109 C 0 -0.049912
17 L 110 T 0 -0.0795022
17 L 111 S 0 -0.0674733
17 L 112 A 0 -0.0309967
17 L 113 F 0 -0.0775732
17 L 114 L 0 -0.106133
17 L 115 L 0 -0.0599803
17 L 116 W 0 -0.0595205
17 L 117 D 0 -0.0742536
17 L 118 P 0 -0.0729394
17 L 119 T 0 -0.0400228
17 L 120 K 0 -0.036918
17 L 121 V 0 0.0034169
17 L 125 L 0 -0.0295739
17 L 126 Q 0 -0.047258
17 L 127 A 0 0.00413943
17 L 128 V 0 -0.06377
17 L 129 T 0 -0.0258814
17 L 130 D 0 -0.0738567
17 L 131 D 0 -0.0291731
17 L 132 H 0 -0.0585619
17 L 133 I 0 -0.0709988
17 L 134 R 0 -0.0505392
17 L 135 M 0 -0.00651546
17 L 136 H 0 -0.0809774
17 L 137 K 0 -0.0756655
17 L 138 V 0 -0.0773637
17 L 139 L 0 -0.0784655
17 L 140 R 0 -0.0362411
17 L 141 E 0 -0.0601283
17 L 142 S 0 -0.0560436
17 L 143 G 0 -0.0501261
17 L 144 L 0 -0.0543707
17 L 145 K 0 -0.0714676
17 L 146 Y 0 -0.0693613
17 L 147 V 0 -0.0623911
17 L 148 A 0 -0.0467594
17 L 149 V 0 -0.0426697
17 L 150 M 0 -0.0339756
17 L 151 P 0 -0.00711415
17 L 152 P 0 -0.0752651
17 L 153 H 0 -0.0308763
17 L 154 I 0 -0.0629336
17 L 155 G 0 -0.0428767
17 L 156 D 0 -0.0252824
17 L 157 Q 0 0.0766329
17 L 158 P 0 0.0133295
17 L 159 L 0 -0.0527336
17 L 160 T 0 -0.0619617
17 L 161 G 0 -0.0662082
17 L 162 A 0 -0.0617759
17 L 163 Y 0 -0.0381156
17 L 164 T 0 -0.0446801
17 L 165 V 0 -0.0568454
17 L 166 T 0 -0.0555769
17 L 167 L 0 -0.0430587
17 L 168 D 0 -0.0500915
17 L 169 G 0 -0.01673
17 L 170 R 0 -0.0612086
17 L 171 G 0 -0.0751549
17 L 172 P 0 -0.0413788
17 L 173 S 0 -0.0519785
17 L 174 R 0 -0.0588586
17 L 175 V 0 -0.044995
17 L 176 I 0 -0.0814937
17 L 177 S 0 -0.0827713
17 L 178 K 0 0.0119214
17 L 179 H 0 -0.0334155
17 L 180 D 0 -0.0268117
17 L 181 L 0 -0.102828
17 L 182 G 0 -0.0374751
17 L 183 H 0 -0.0387988
17 L 184 F 0 -0.0220948
17 L 185 M 0 -0.0939861
17 L 186 L 0 -0.0740354
17 L 187 R 0 -0.0966795
17 L 188 C 0 -0.0713216
17 L 189 L 0 -0.115073
17 L 190 T 0 -0.0486801
17 L 191 T 0 -0.0717208
17 L 192 D 0 -0.0450565
17 L 193 E 0 -0.0649132
17 L 194 Y 0 -0.067813
18 T 19 T 0 0.382561
18 T 20 L 0 0.166782
18 T 21 A 0 0.707226
18 T 22 Q 0 0.617958
18 T 23 A 0 0.0732666
18 T 24 V 0 0.0368283
18 T 25 Q 0 0.0992426
18 T 26 A 0 0.0978311
18 T 27 G 0 0.0456107
18 T 28 Y 0 -3.858e-05
18 T 29 E 0 -0.00465262
18 T 30 V 0 0.0571157
18 T 31 T 0 0.0309642
18 T 32 V 0 0.00665674
18 T 33 L 0 -0.0241635
18 T 34 V 0 -0.0321106
18 T 35 R 0 -0.0363115
18 T 36 D 0 0.0228353
18 T 37 S 0 0.00452216
18 T 38 S 0 -0.0305622
18 T 39 R 0 0.00631799
18 T 40 L 0 -0.0149321
18 T 41 P 0 -0.0370892
18 T 42 S 0 -0.025113
18 T 43 E 0 -0.0518973
18 T 44 G 0 -0.0233062
18 T 45 P 0 -0.0420673
18 T 46 R 0 -0.0374414
18 T 47 P 0 -0.069678
18 T 48 A 0 -0.0170283
18 T 49 H 0 -0.0332102
18 T 50 V 0 -0.029142
18 T 51 V 0 -0.0378644
18 T 52 V 0 -0.0689192
18 T 53 G 0 -0.0492111
18 T 54 D 0 -0.0624446
18 T 55 V 0 -0.0481549
18 T 56 L 0 -0.0615736
18 T 57 Q 0 -0.048512
18 T 58 A 0 -0.0475116
18 T 59 A 0 -0.0340797
18 T 60 D 0 -0.0148204
18 T 61 V 0 -0.013488
18 T 62 D 0 -0.0519177
18 T 63 K 0 -0.0379441
18 T 64 T 0 -0.0701714
18 T 65 V 0 -0.03405
18 T 66 A 0 -0.046403
18 T 67 G 0 -0.0146751
18 T 68 Q 0 -0.0188301
18 T 69 D 0 -0.0278748
18 T 70 A 0 -0.0401545
18 T 71 V 0 -0.0664626
18 T 72 I 0 0.01416
18 T 73 V 0 0.0055422
18 T 74 L 0 0.0277375
18 T 75 L 0 -0.00261707
18 T 76 G 0 0.0620155
18 T 77 T 0 -0.00366783
18 T 78 R 0 -0.0220073
18 T 79 N 0 -0.0265678
18 T 80 D 0 -0.0167162
18 T 81 L 0 -0.0123749
18 T 84 T 0 -0.0310598
18 T 85 T 0 -0.06474
18 T 86 V 0 -0.0422714
18 T 87 M 0 -0.0794189
18 T 88 S 0 -0.0288581
18 T 89 E 0 -0.0688766
18 T 90 G 0 -0.0593258
18 T 91 A 0 -0.0747866
18 T 92 R 0 -0.0828612
18 T 93 N 0 -0.0550358
18 T 94 I 0 -0.0589979
18 T 95 V 0 -0.0295896
18 T 96 A 0 -0.0801508
18 T 97 A 0 -0.0772376
18 T 98 M 0 -0.0480054
18 T 99 K 0 -0.0740036
18 T 100 A 0 -0.0698741
18 T 101 H 0 -0.0655254
18 T 102 G 0 -0.0820085
18 T 103 V 0 -0.058409
18 T 104 D 0 -0.00773498
18 T 105 K 0 -0.0549367
18 T 106 V 0 -0.0685035
18 T 107 V 0 -0.0265404
18 T 108 A 0 -0.0471632
18 T 109 C 0 -0.0334015
18 T 110 T 0 -0.0738479
18 T 111 S 0 -0.069724
18 T 112 A 0 -0.0220954
18 T 113 F 0 -0.0241601
18 T 114 L 0 -0.0504984
18 T 115 L 0 -0.0559872
18 T 116 W 0 -0.0306711
18 T 117 D 0 -0.0250102
18 T 118 P 0 -0.0472339
18 T 119 T 0 -0.0729389
18 T 120 K 0 -0.05468
18 T 121 V 0 -0.0516019
18 T 125 L 0 -0.068296
18 T 126 Q 0 -0.0384684
18 T 127 A 0 -0.0211234
18 T 128 V 0 -0.0470317
18 T 129 T 0 -0.044905
18 T 130 D 0 -0.0174731
18 T 131 D 0 -0.0455977
18 T 132 H 0 -0.0201208
18 T 133 I 0 -0.105511
18 T 134 R 0 -0.023576
18 T 135 M 0 -0.024735
18 T 136 H 0 -0.0428616
18 T 137 K 0 -0.0197169
18 T 138 V 0 -0.0354439
18 T 139 L 0 -0.0756458
18 T 140 R 0 -0.0577169
18 T 141 E 0 -0.0495565
18 T 142 S 0 -0.0703975
18 T 143 G 0 -0.0605594
18 T 144 L 0 -0.0489249
18 T 145 K 0 -0.0137457
18 T 146 Y 0 -0.0479597
18 T 147 V 0 -0.00446995
18 T 148 A 0 -0.0426001
18 T 149 V 0 -0.0522997
18 T 150 M 0 -0.0828515
18 T 151 P 0 -0.0276321
18 T 152 P 0 -0.0163352
18 T 153 H 0 -0.0387973
18 T 154 I 0 0.126297
18 T 155 G 0 0.0243922
18 T 156 D 0 0.164462
18 T 157 Q 0 -0.0125666
18 T 158 P 0 0.000439837
18 T 159 L 0 -0.0683276
18 T 160 T 0 -0.00958382
18 T 161 G 0 0.00282913
18 T 162 A 0 -0.0803105
18 T 163 Y 0 -0.0520125
18 T 164 T 0 -0.0293125
18 T 165 V 0 -0.0363276
18 T 166 T 0 -0.0915534
18 T 167 L 0 -0.0578011
18 T 168 D 0 -0.0281672
18 T 169 G 0 -0.0379809
18 T 170 R 0 -0.0577359
18 T 171 G 0 -0.0601491
18 T 172 P 0 -0.033085
18 T 173 S 0 -0.0619654
18 T 174 R 0 0.000486682
18 T 175 V 0 -0.0373416
18 T 176 I 0 -0.0397714
18 T 177 S 0 0.0959691
18 T 178 K 0 0.351385
18 T 179 H 0 0.625822
18 T 180 D 0 -0.00109739
18 T 181 L 0 -0.0289256
18 T 182 G 0 0.493206
18 T 183 H 0 -0.0321323
18 T 184 F 0 -0.0480812
18 T 185 M 0 0.0244966
18 T 186 L 0 0.0743108
18 T 187 R 0 -0.00397364
18 T 188 C 0 -0.0634289
18 T 189 L 0 -0.0993503
18 T 190 T 0 -0.0833113
18 T 191 T 0 -0.0494049
18 T 192 D 0 -0.0814752
18 T 193 E 0 -0.0490625
18 T 194 Y 0 -0.0787128
19 T 20 L 0 0.273002
19 T 21 A 0 0.341256
19 T 22 Q 0 0.327616
19 T 23 A 0 0.36522
19 T 24 V 0 0.0986081
19 T 25 Q 0 0.0525616
19 T 26 A 0 0.135634
19 T 27 G 0 0.104797
19 T 28 Y 0 0.00912457
19 T 29 E 0 0.0179841
19 T 30 V 0 0.103335
19 T 31 T 0 0.0131129
19 T 32 V 0 0.036361
19 T 33 L 0 -0.017939
19 T 34 V 0 -0.0376492
19 T 35 R 0 0.000148886
19 T 36 D 0 -0.0247451
19 T 37 S 0 -0.0510513
19 T 38 S 0 -0.0291094
19 T 39 R 0 -0.0057857
19 T 40 L 0 0.00661997
19 T 41 P 0 -0.0557444
19 T 42 S 0 -0.0642288
19 T 43 E 0 -0.00552182
19 T 44 G 0 -0.0739673
19 T 45 P 0 -0.0548033
19 T 46 R 0 -0.0571802
19 T 47 P 0 -0.0553024
19 T 48 A 0 -0.0525199
19 T 49 H 0 -0.0454952
19 T 50 V 0 -0.0891715
19 T 51 V 0 -0.0476258
19 T 52 V 0 -0.0916887
19 T 53 G 0 -0.0724847
19 T 54 D 0 -0.00213549
19 T 55 V 0 -0.0661416
19 T 56 L 0 -0.0734749
19 T 57 Q 0 -0.0518892
19 T 58 A 0 -0.0420797
19 T 59 A 0 -0.0677574
19 T 60 D 0 -0.070417
19 T 61 V 0 -0.0407824
19 T 62 D 0 -0.0679307
19 T 63 K 0 -0.0666058
19 T 64 T 0 -0.0279703
19 T 65 V 0 -0.0355544
19 T 66 A 0 -0.0637881
19 T 67 G 0 -0.0596193
19 T 68 Q 0 -0.0186375
19 T 69 D 0 -0.0368534
19 T 70 A 0 0.0279608
19 T 71 V 0 -0.0496877
19 T 72 I 0 0.622578
19 T 73 V 0 0.000303565
19 T 74 L 0 0.434504
19 T 75 L 0 -0.0576557
19 T 76 G 0 -0.0501357
19 T 77 T 0 -0.0382088
19 T 78 R 0 -0.042843
19 T 79 N 0 0.00741755
19 T 80 D 0 -0.0624899
19 T 81 L 0 -0.0721958
19 T 84 T 0 -0.0612578
19 T 85 T 0 -0.0681445
19 T 86 V 0 -0.0738478
19 T 87 M 0 -0.0445084
19 T 88 S 0 -0.0507637
19 T 89 E 0 -0.0875197
19 T 90 G 0 -0.0867609
19 T 91 A 0 -0.0653131
19 T 92 R 0 -0.0746218
19 T 93 N 0 -0.0669977
19 T 94 I 0 -0.0204997
19 T 95 V 0 -0.0516928
19 T 96 A 0 -0.059278
19 T 97 A 0 -0.0408928
19 T 98 M 0 -0.0335889
19 T 99 K 0 -0.100178
19 T 100 A 0 -0.088821
19 T 101 H 0 -0.106211
19 T 102 G 0 -0.0421882
19 T 103 V 0 -0.0733958
19 T 104 D 0 -0.0678707
19 T 105 K 0 -0.0674976
19 T 106 V 0 -0.0399392
19 T 107 V 0 0.123254
19 T 108 A 0 -0.0598704
19 T 109 C 0 0.249331
19 T 110 T 0 -0.0865811
19 T 111 S 0 -0.0416648
19 T 112 A 0 -0.0447295
19 T 113 F 0 -0.126763
19 T 114 L 0 -0.0194229
19 T 115 L 0 0.0221234
19 T 116 W 0 -0.0437021
19 T 117 D 0 -0.0527176
19 T 118 P 0 -0.0998515
19 T 119 T 0 -0.0727883
19 T 120 K 0 -0.0511055
19 T 121 V 0 -0.0275749
19 T 125 L 0 -0.0813764
19 T 126 Q 0 -0.0421464
19 T 127 A 0 -0.0641612
19 T 128 V 0 -0.0330176
19 T 129 T 0 -0.0749149
19 T 130 D 0 -0.0158255
19 T 131 D 0 -0.0849936
19 T 132 H 0 -0.0466313
19 T 133 I 0 -0.0489003
19 T 134 R 0 -0.0703879
19 T 135 M 0 -0.0868906
19 T 136 H 0 -0.00737846
19 T 137 K 0 -0.109021
19 T 138 V 0 -0.0957455
19 T 139 L 0 -0.068261
19 T 140 R 0 -0.055625
19 T 141 E 0 -0.044824
19 T 142 S 0 -0.0752591
19 T 143 G 0 -0.0607894
19 T 144 L 0 -0.0936118
19 T 145 K 0 -0.0483759
19 T 146 Y 0 -0.0520305
19 T 147 V 0 0.0304428
19 T 148 A 0 -0.0819743
19 T 149 V 0 0.102988
19 T 150 M 0 -0.0166588
19 T 151 P 0 -0.0566084
19 T 152 P 0 -0.0242369
19 T 153 H 0 -0.0551007
19 T 154 I 0 0.0156606
19 T 155 G 0 0.00977158
19 T 156 D 0 -0.0738805
19 T 157 Q 0 -0.043725
19 T 158 P 0 -0.0863631
19 T 159 L 0 -0.0569844
19 T 160 T 0 -0.0819644
19 T 161 G 0 -0.0652301
19 T 162 A 0 -0.011846
19 T 163 Y 0 -0.0785765
19 T 164 T 0 -0.0823799
19 T 165 V 0 -0.0628443
19 T 166 T 0 -0.0922727
19 T 167 L 0 -0.101486
19 T 168 D 0 -0.0572468
19 T 169 G 0 -0.0384203
19 T 170 R 0 -0.0392137
19 T 171 G 0 -0.077145
19 T 172 P 0 -0.0550508
19 T 173 S 0 -0.0902578
19 T 174 R 0 -0.0871318
19 T 175 V 0 0.0179834
19 T 176 I 0 -0.0471317
19 T 177 S 0 -0.0551481
19 T 178 K 0 -0.0420336
19 T 179 H 0 -0.05858
19 T 180 D 0 -0.035951
19 T 181 L 0 0.0864174
19 T 182 G 0 0.716949
19 T 183 H 0 0.0550623
19 T 184 F 0 -0.0229886
19 T 185 M 0 0.762171
19 T 186 L 0 0.187295
19 T 187 R 0 -0.0683124
19 T 188 C 0 -0.0484351
19 T 189 L 0 0.0285004
19 T 190 T 0 -0.0443551
19 T 191 T 0 -0.0857943
19 T 192 D 0 -0.0389886
19 T 193 E 0 -0.0390214
19 T 194 Y 0 -0.0513418
20 L 21 A 0 0.459546
20 L 22 Q 0 0.197168
20 L 23 A 0 0.135045
20 L 24 V 0 0.391535
20 L 25 Q 0 0.0949979
20 L 26 A 0 0.0949326
20 L 27 G 0 0.375751
20 L 28 Y 0 0.0609304
20 L 29 E 0 0.0267818
20 L 30 V 0 0.423856
20 L 31 T 0 0.0198955
20 L 32 V 0 0.732162
20 L 33 L 0 0.0872403
20 L 34 V 0 0.0876522
20 L 35 R 0 0.0327484
20 L 36 D 0 -0.0160513
20 L 37 S 0 0.02068
20 L 38 S 0 -0.00415331
20 L 39 R 0 -0.0445891
20 L 40 L 0 0.0195363
20 L 41 P 0 0.0157903
20 L 42 S 0 0.0187882
20 L 43 E 0 0.132914
20 L 44 G 0 0.0832307
20 L 45 P 0 0.0094456
20 L 46 R 0 0.0333498
20 L 47 P 0 0.0872146
20 L 48 A 0 0.222279
20 L 49 H 0 -0.0237344
20 L 50 V 0 0.0543639
20 L 51 V 0 -0.0250763
20 L 52 V 0 -0.042714
20 L 53 G 0 -0.0534727
20 L 54 D 0 -0.0166776
20 L 55 V 0 -0.0111036
20 L 56 L 0 -0.0347648
20 L 57 Q 0 0.002824
20 L 58 A 0 -0.068132
20 L 59 A 0 -0.038192
20 L 60 D 0 -0.0286192
20 L 61 V 0 -0.0759455
20 L 62 D 0 -0.0370181
20 L 63 K 0 -0.0205923
20 L 64 T 0 -0.0410786
20 L 65 V 0 -0.0306655
20 L 66 A 0 -0.0367945
20 L 67 G 0 -0.00815253
20 L 68 Q 0 -0.0414691
20 L 69 D 0 -0.0455148
20 L 70 A 0 -0.0537471
20 L 71 V 0 -0.0371886
20 L 72 I 0 -0.0188696
20 L 73 V 0 -0.0316389
20 L 74 L 0 -0.0041066
20 L 75 L 0 -0.0230463
20 L 76 G 0 -0.00609005
20 L 77 T 0 -0.0638043
20 L 78 R 0 -0.0603529
20 L 79 N 0 -0.0756275
20 L 80 D 0 -0.0557421
20 L 81 L 0 -0.0262018
20 L 84 T 0 -0.0189807
20 L 85 T 0 -0.0712793
20 L 86 V 0 -0.0624464
20 L 87 M 0 -0.0621606
20 L 88 S 0 -0.0461312
20 L 89 E 0 -0.0906934
20 L 90 G 0 -0.0629567
20 L 91 A 0 -0.0582025
20 L 92 R 0 -0.0485622
20 L 93 N 0 -0.0565945
20 L 94 I 0 -0.0782141
20 L 95 V 0 -0.028657
20 L 96 A 0 -0.0646308
20 L 97 A 0 -0.0736654
20 L 98 M 0 -0.0851431
20 L 99 K 0 -0.0470318
20 L 100 A 0 -0.0440062
20 L 101 H 0 -0.0532063
20 L 102 G 0 -0.0575586
20 L 103 V 0 -0.0269579
20 L 104 D 0 -0.0285148
20 L 105 K 0 -0.101838
20 L 106 V 0 0.00514527
20 L 107 V 0 -0.0370327
20 L 108 A 0 -0.046825
20 L 109 C 0 -0.0970682
20 L 110 T 0 -0.0727856
20 L 111 S 0 -0.0408147
20 L 112 A 0 -0.0413487
20 L 113 F 0 -0.0537507
20 L 114 L 0 -0.0710221
20 L 115 L 0 -0.0314951
20 L 116 W 0 -0.0576956
20 L 117 D 0 -0.0724654
20 L 118 P 0 -0.0977814
20 L 119 T 0 -0.043927
20 L 120 K 0 -0.0668615
20 L 121 V 0 -0.0316193
20 L 125 L 0 -0.0637179
20 L 126 Q 0 -0.0679314
20 L 127 A 0 -0.0778784
20 L 128 V 0 -0.0553326
20 L 129 T 0 -0.0295951
20 L 130 D 0 -0.0213211
20 L 131 D 0 -0.0745333
20 L 132 H 0 -0.0196416
20 L 133 I 0 -0.0314236
20 L 134 R 0 -0.00967515
20 L 135 M 0 -0.0109133
20 L 136 H 0 -0.0872984
20 L 137 K 0 -0.0595042
20 L 138 V 0 -0.0555287
20 L 139 L 0 -0.0382092
20 L 140 R 0 -0.0496069
20 L 141 E 0 -0.0661338
20 L 142 S 0 -0.111019
20 L 143 G 0 -0.0375625
20 L 144 L 0 -0.0363239
20 L 145 K 0 -0.0228888
20 L 146 Y 0 -0.0437153
20 L 147 V 0 -0.0548809
20 L 148 A 0 -0.0717507
20 L 149 V 0 -0.0800908
20 L 150 M 0 -0.103391
20 L 151 P 0 -0.0153501
20 L 152 P 0 -0.0327181
20 L 153 H 0 -0.0735866
20 L 154 I 0 -0.0672328
20 L 155 G 0 -0.0831664
20 L 156 D 0 -0.0177383
20 L 157 Q 0 -0.0556419
20 L 158 P 0 -0.0560648
20 L 159 L 0 -0.0682193
20 L 160 T 0 -0.0642453
20 L 161 G 0 -0.0886743
20 L 162 A 0 -0.0777893
20 L 163 Y 0 -0.0786352
20 L 164 T 0 -0.0508915
20 L 165 V 0 -0.088036
20 L 166 T 0 -0.0524652
20 L 167 L 0 -0.0568408
20 L 168 D 0 -0.076276
20 L 169 G 0 -0.0572663
20 L 170 R 0 -0.0767704
20 L 171 G 0 -0.0430249
20 L 172 P 0 -0.0701938
20 L 173 S 0 -0.0636686
20 L 174 R 0 -0.0791327
20 L 175 V 0 -0.109266
20 L 176 I 0 -0.06697
20 L 177 S 0 -0.0597747
20 L 178 K 0 0.0167126
20 L 179 H 0 0.0067466
20 L 180 D 0 -0.0699571
20 L 181 L 0 -0.0368975
20 L 182 G 0 -0.00988284
20 L 183 H 0 -0.0519093
20 L 184 F 0 -0.0332296
20 L 185 M 0 -0.0561649
20 L 186 L 0 -0.0719716
20 L 187 R 0 -0.0817142
20 L 188 C 0 -0.0409565
20 L 189 L 0 -0.0855343
20 L 190 T 0 -0.0523246
20 L 191 T 0 -0.0821676
20 L 192 D 0 -0.0669526
20 L 193 E 0 -0.0826926
20 L 194 Y 0 -0.0345222
21 A 22 Q 0 0.419005
21 A 23 A 0 0.175128
21 A 24 V 0 0.492348
21 A 25 Q 0 0.704727
21 A 26 A 0 0.127728
21 A 27 G 0 0.0732427
21 A 28 Y 0 0.0185902
21 A 29 E 0 0.121354
21 A 30 V 0 0.0643365
21 A 31 T 0 -0.00526166
21 A 32 V 0 0.0717582
21 A 33 L 0 -0.00332128
21 A 34 V 0 -0.0386928
21 A 35 R 0 -0.013019
21 A 36 D 0 0.0203724
21 A 37 S 0 -0.00198313
21 A 38 S 0 0.0429381
21 A 39 R 0 -0.00289176
21 A 40 L 0 0.00606195
21 A 41 P 0 0.0287017
21 A 42 S 0 0.152356
21 A 43 E 0 0.232214
21 A 44 G 0 0.0778136
21 A 45 P 0 0.190855
21 A 46 R 0 0.586844
21 A 47 P 0 0.101505
21 A 48 A 0 0.0801735
21 A 49 H 0 0.0243629
21 A 50 V 0 -0.0159204
21 A 51 V 0 -0.0179541
21 A 52 V 0 0.00159966
21 A 53 G 0 -0.0631282
21 A 54 D 0 -0.0147137
21 A 55 V 0 -0.0559455
21 A 56 L 0 -0.0173197
21 A 57 Q 0 -0.0242124
21 A 58 A 0 -0.0113964
21 A 59 A 0 -0.00724003
21 A 60 D 0 -0.0241176
21 A 61 V 0 -0.0239509
21 A 62 D 0 0.00919666
21 A 63 K 0 0.0274517
21 A 64 T 0 -0.0787996
21 A 65 V 0 -0.0461023
21 A 66 A 0 -0.00436475
21 A 67 G 0 -0.00519796
21 A 68 Q 0 -0.0504022
21 A 69 D 0 -0.053535
21 A 70 A 0 -0.0374693
21 A 71 V 0 -0.0711855
21 A 72 I 0 -0.0460947
21 A 73 V 0 -0.0976305
21 A 74 L 0 0.0686349
21 A 75 L 0 -0.0445392
21 A 76 G 0 -0.0232409
21 A 77 T 0 -0.057337
21 A 78 R 0 -0.0722379
21 A 79 N 0 -0.0472856
21 A 80 D 0 -0.0469873
21 A 81 L 0 -0.0275061
21 A 84 T 0 0.00356998
21 A 85 T 0 0.00296216
21 A 86 V 0 -0.0459554
21 A 87 M 0 -0.0716773
21 A 88 S 0 -0.0736284
21 A 89 E 0 -0.0669083
21 A 90 G 0 -0.0849137
21 A 91 A 0 -0.102227
21 A 92 R 0 -0.0469403
21 A 93 N 0 -0.0251026
21 A 94 I 0 -0.10896
21 A 95 V 0 -0.053417
21 A 96 A 0 -0.0403452
21 A 97 A 0 -0.0490878
21 A 98 M 0 -0.0850018
21 A 99 K 0 -0.0451337
21 A 100 A 0 -0.0174105
21 A 101 H 0 -0.0387388
21 A 102 G 0 -0.0396363
21 A 103 V 0 -0.0713952
21 A 104 D 0 -0.0446275
21 A 105 K 0 -0.0968618
21 A 106 V 0 -0.037401
21 A 107 V 0 -0.0558425
21 A 108 A 0 -0.0652698
21 A 109 C 0 -0.0426871
21 A 110 T 0 -0.0802817
21 A 111 S 0 -0.0968801
21 A 112 A 0 -0.069736
21 A 113 F 0 -0.0865126
21 A 114 L 0 -0.0854082
21 A 115 L 0 -0.0989372
21 A 116 W 0 -0.0569302
21 A 117 D 0 -0.064037
21 A 118 P 0 -0.0651215
21 A 119 T 0 -0.0608342
21 A 120 K 0 -0.0424175
21 A 121 V 0 -0.0732529
21 A 125 L 0 -0.0744565
21 A 126 Q 0 -0.0719749
21 A 127 A 0 -0.0604325
21 A 128 V 0 -0.0794562
21 A 129 T 0 -0.0782653
21 A 130 D 0 -0.0389433
21 A 131 D 0 -0.093041
21 A 132 H 0 -0.0606524
21 A 133 I 0 -0.0975196
21 A 134 R 0 -0.0344925
21 A 135 M 0 -0.113532
21 A 136 H 0 -0.118206
21 A 137 K 0 -0.0607317
21 A 138 V 0 -0.0646829
21 A 139 L 0 -0.0616948
21 A 140 R 0 -0.0908259
21 A 141 E 0 -0.074913
21 A 142 S 0 -0.0385476
21 A 143 G 0 -0.0227736
21 A 144 L 0 -0.0454001
21 A 145 K 0 -0.101123
21 A 146 Y 0 -0.0645318
21 A 147 V 0 -0.0791672
21 A 148 A 0 -0.0831625
21 A 149 V 0 -0.0604095
21 A 150 M 0 -0.0482937
21 A 151 P 0 -0.0265375
21 A 152 P 0 -0.0844005
21 A 153 H 0 -0.0675004
21 A 154 I 0 -0.0887199
21 A 155 G 0 -0.0536752
21 A 156 D 0 -0.0789101
21 A 157 Q 0 -0.0411109
21 A 158 P 0 0.032069
21 A 159 L 0 -0.0871077
21 A 160 T 0 -0.0628874
21 A 161 G 0 -0.0816525
21 A 162 A 0 -0.0458106
21 A 163 Y 0 -0.0519992
21 A 164 T 0 -0.0081657
21 A 165 V 0 -0.0462523
21 A 166 T 0 -0.0764615
21 A 167 L 0 -0.0391094
21 A 168 D 0 -0.055495
21 A 169 G 0 -0.0351507
21 A 170 R 0 -0.0620486
21 A 171 G 0 -0.0614902
21 A 172 P 0 -0.0623832
21 A 173 S 0 -0.103867
21 A 174 R 0 -0.0628966
21 A 175 V 0 -0.070667
21 A 176 I 0 -0.0582136
21 A 177 S 0 -0.0379572
21 A 178 K 0 -0.0218544
21 A 179 H 0 0.306468
21 A 180 D 0 -0.0759375
21 A 181 L 0 -0.0825536
21 A 182 G 0 0.00947259
21 A 183 H 0 -0.0015302
21 A 184 F 0 -0.0393169
21 A 185 M 0 -0.0405145
21 A 186 L 0 -0.0279244
21 A 187 R 0 -0.0420223
21 A 188 C 0 -0.08911
21 A 189 L 0 -0.0722985
21 A 190 T 0 -0.0723888
21 A 191 T 0 -0.0537861
21 A 192 D 0 -0.0473138
21 A 193 E 0 -0.0518667
21 A 194 Y 0 -0.0573623
22 Q 23 A 0 0.323717
22 Q 24 V 0 0.167206
22 Q 25 Q 0 0.828238
22 Q 26 A 0 1.16573
22 Q 27 G 0 0.15083
22 Q 28 Y 0 0.168042
22 Q 29 E 0 0.0500704
22 Q 30 V 0 0.0268991
22 Q 31 T 0 0.00248204
22 Q 32 V 0 -0.0434346
22 Q 33 L 0 -0.0553633
22 Q 34 V 0 -0.016663
22 Q 35 R 0 -0.0526846
22 Q 36 D 0 -0.0563959
22 Q 37 S 0 3.08157e-05
22 Q 38 S 0 0.0177034
22 Q 39 R 0 -0.00628888
22 Q 40 L 0 -0.00969475
22 Q 41 P 0 -0.0152358
22 Q 42 S 0 -0.01882
22 Q 43 E 0 -0.024025
22 Q 44 G 0 -0.0240445
22 Q 45 P 0 -0.0523782
22 Q 46 R 0 -0.00883243
22 Q 47 P 0 -0.0200013
22 Q 48 A 0 -0.0656541
22 Q 49 H 0 -0.0586162
22 Q 50 V 0 -0.0284245
22 Q 51 V 0 -0.0165016
22 Q 52 V 0 0.00147683
22 Q 53 G 0 -0.0509475
22 Q 54 D 0 -0.0563399
22 Q 55 V 0 -0.0540155
22 Q 56 L 0 -0.0528593
22 Q 57 Q 0 -0.0426357
22 Q 58 A 0 -0.0736467
22 Q 59 A 0 -0.0063799
22 Q 60 D 0 -0.0321207
22 Q 61 V 0 -0.0584596
22 Q 62 D 0 -0.0355111
22 Q 63 K 0 0.00448594
22 Q 64 T 0 -0.0532923
22 Q 65 V 0 -0.0767856
22 Q 66 A 0 0.000575417
22 Q 67 G 0 0.0222457
22 Q 68 Q 0 -0.0836681
22 Q 69 D 0 -0.0300385
22 Q 70 A 0 -0.0398272
22 Q 71 V 0 -0.0427542
22 Q 72 I 0 0.0416261
22 Q 73 V 0 -0.0632159
22 Q 74 L 0 -0.0519732
22 Q 75 L 0 -0.0460332
22 Q 76 G 0 -0.0645992
22 Q 77 T 0 -0.0678655
22 Q 78 R 0 -0.0599288
22 Q 79 N 0 -0.0117181
22 Q 80 D 0 -0.0701288
22 Q 81 L 0 -0.0568371
22 Q 84 T 0 -0.0315682
22 Q 85 T 0 -0.0362208
22 Q 86 V 0 -0.0828775
22 Q 87 M 0 -0.103968
22 Q 88 S 0 -0.0644713
22 Q 89 E 0 -0.072395
22 Q 90 G 0 -0.0956264
22 Q 91 A 0 -0.0784655
22 Q 92 R 0 -0.088246
22 Q 93 N 0 -0.0637229
22 Q 94 I 0 -0.093767
22 Q 95 V 0 -0.0421399
22 Q 96 A 0 -0.0881606
22 Q 97 A 0 -0.0543727
22 Q 98 M 0 -0.0502764
22 Q 99 K 0 -0.0182696
22 Q 100 A 0 -0.0607834
22 Q 101 H 0 -0.0366484
22 Q 102 G 0 -0.0282797
22 Q 103 V 0 -0.0908335
22 Q 104 D 0 0.0146103
22 Q 105 K 0 -0.03319
22 Q 106 V 0 -0.0751462
22 Q 107 V 0 -0.0256211
22 Q 108 A 0 -0.0595929
22 Q 109 C 0 -0.0238511
22 Q 110 T 0 -0.074931
22 Q 111 S 0 -0.114169
22 Q 112 A 0 -0.0834876
22 Q 113 F 0 -0.0667487
22 Q 114 L 0 -0.0435871
22 Q 115 L 0 -0.0891253
22 Q 116 W 0 -0.0522256
22 Q 117 D 0 -0.0407853
22 Q 118 P 0 -0.0704299
22 Q 119 T 0 -0.0358386
22 Q 120 K 0 -0.0714223
22 Q 121 V 0 -0.0488168
22 Q 125 L 0 -0.0811382
22 Q 126 Q 0 -0.0994137
22 Q 127 A 0 -0.0277208
22 Q 128 V 0 -0.0834042
22 Q 129 T 0 -0.0819556
22 Q 130 D 0 -0.0609711
22 Q 131 D 0 -0.116966
22 Q 132 H 0 -0.00806318
22 Q 133 I 0 -0.120703
22 Q 134 R 0 -0.0829195
22 Q 135 M 0 -0.102513
22 Q 136 H 0 -0.0911845
22 Q 137 K 0 -0.0681892
22 Q 138 V 0 -0.0797672
22 Q 139 L 0 -0.10041
22 Q 140 R 0 -0.0456305
22 Q 141 E 0 -0.0443148
22 Q 142 S 0 -0.0433497
22 Q 143 G 0 -0.030435
22 Q 144 L 0 -0.0404354
22 Q 145 K 0 -0.0244411
22 Q 146 Y 0 -0.0770381
22 Q 147 V 0 -0.0593589
22 Q 148 A 0 -0.0938338
22 Q 149 V 0 -0.0176609
22 Q 150 M 0 -0.108424
22 Q 151 P 0 -0.0788983
22 Q 152 P 0 -0.0712877
22 Q 153 H 0 -0.0760329
22 Q 154 I 0 0.00361214
22 Q 155 G 0 -0.0333783
22 Q 156 D 0 -0.046903
22 Q 157 Q 0 -0.0912919
22 Q 158 P 0 -0.0734288
22 Q 159 L 0 -0.065864
22 Q 160 T 0 -0.0563976
22 Q 161 G 0 -0.0595248
22 Q 162 A 0 -0.107813
22 Q 163 Y 0 -0.078361
22 Q 164 T 0 -0.104663
22 Q 165 V 0 -0.0681237
22 Q 166 T 0 -0.0713116
22 Q 167 L 0 -0.0513972
22 Q 168 D 0 -0.0572183
22 Q 169 G 0 -0.0820385
22 Q 170 R 0 -0.0816045
22 Q 171 G 0 -0.0987744
22 Q 172 P 0 -0.0832878
22 Q 173 S 0 -0.103197
22 Q 174 R 0 -0.0913932
22 Q 175 V 0 -0.0511603
22 Q 176 I 0 -0.135809
22 Q 177 S 0 -0.0902371
22 Q 178 K 0 -0.0277655
22 Q 179 H 0 0.477014
22 Q 180 D 0 -0.0427543
22 Q 181 L 0 0.015927
22 Q 182 G 0 0.577768
22 Q 183 H 0 1.13179
22 Q 184 F 0 -0.0320494
22 Q 185 M 0 -0.0114672
22 Q 186 L 0 0.902234
22 Q 187 R 0 -0.00800735
22 Q 188 C 0 -0.0353925
22 Q 189 L 0 -0.0412196
22 Q 190 T 0 0.0758081
22 Q 191 T 0 -0.0804419
22 Q 192 D 0 0.199468
22 Q 193 E 0 -0.032368
22 Q 194 Y 0 -0.0753011
23 A 24 V 0 0.245777
23 A 25 Q 0 0.203148
23 A 26 A 0 0.199541
23 A 27 G 0 0.293091
23 A 28 Y 0 0.532408
23 A 29 E 0 0.0605515
23 A 30 V 0 0.309273
23 A 31 T 0 0.00916953
23 A 32 V 0 0.0536712
23 A 33 L 0 0.0496564
23 A 34 V 0 -0.0429516
23 A 35 R 0 0.0198047
23 A 36 D 0 -0.0310773
23 A 37 S 0 -0.0565264
23 A 38 S 0 -0.017808
23 A 39 R 0 -0.0274941
23 A 40 L 0 -0.0261835
23 A 41 P 0 0.0173201
23 A 42 S 0 -0.0343208
23 A 43 E 0 -0.0398249
23 A 44 G 0 -0.0260529
23 A 45 P 0 -0.0683606
23 A 46 R 0 -0.037732
23 A 47 P 0 -0.0305691
23 A 48 A 0 0.0207805
23 A 49 H 0 -0.0671429
23 A 50 V 0 -0.0777385
23 A 51 V 0 -0.0567349
23 A 52 V 0 -0.0734526
23 A 53 G 0 -0.0591137
23 A 54 D 0 0.0105084
23 A 55 V 0 -0.0664425
23 A 56 L 0 -0.0655088
23 A 57 Q 0 -0.0458962
23 A 58 A 0 -0.0325719
23 A 59 A 0 -0.0477208
23 A 60 D 0 -0.0244944
23 A 61 V 0 -0.0271937
23 A 62 D 0 -0.050855
23 A 63 K 0 -0.0632235
23 A 64 T 0 -0.0486178
23 A 65 V 0 -0.0417543
23 A 66 A 0 -0.0280282
23 A 67 G 0 -0.0488713
23 A 68 Q 0 0.0146127
23 A 69 D 0 0.00969605
23 A 70 A 0 0.259671
23 A 71 V 0 0.0605177
23 A 72 I 0 0.146557
23 A 73 V 0 0.0158144
23 A 74 L 0 0.0830958
23 A 75 L 0 -0.0329468
23 A 76 G 0 -0.028743
23 A 77 T 0 -0.0725891
23 A 78 R 0 -0.0570463
23 A 79 N 0 -0.0568706
23 A 80 D 0 -0.036485
23 A 81 L 0 -0.0509498
23 A 84 T 0 -0.0271874
23 A 85 T 0 -0.0898549
23 A 86 V 0 -0.0763928
23 A 87 M 0 -0.09078
23 A 88 S 0 -0.0476133
23 A 89 E 0 0.00872617
23 A 90 G 0 -0.101547
23 A 91 A 0 -0.0748056
23 A 92 R 0 -0.0846175
23 A 93 N 0 -0.05996
23 A 94 I 0 -0.0220129
23 A 95 V 0 -0.0779543
23 A 96 A 0 -0.0715077
23 A 97 A 0 -0.095037
23 A 98 M 0 0.0024506
23 A 99 K 0 -0.0865241
23 A 100 A 0 -0.0537175
23 A 101 H 0 -0.0791252
23 A 102 G 0 -0.0364628
23 A 103 V 0 -0.0664405
23 A 104 D 0 -0.0373074
23 A 105 K 0 0.0965986
23 A 106 V 0 -0.0144258
23 A 107 V 0 0.0797333
23 A 108 A 0 -0.0314269
23 A 109 C 0 -0.0327041
23 A 110 T 0 -0.0571153
23 A 111 S 0 -0.0524351
23 A 112 A 0 -0.0473204
23 A 113 F 0 -0.115709
23 A 114 L 0 -0.113679
23 A 115 L 0 -0.0698867
23 A 116 W 0 -0.04001
23 A 117 D 0 -0.0595986
23 A 118 P 0 -0.0967296
23 A 119 T 0 -0.0914113
23 A 120 K 0 -0.0334478
23 A 121 V 0 -0.0615012
23 A 125 L 0 -0.0745315
23 A 126 Q 0 -0.069599
23 A 127 A 0 -0.105753
23 A 128 V 0 -0.0133057
23 A 129 T 0 -0.105792
23 A 130 D 0 -0.0994313
23 A 131 D 0 -0.069301
23 A 132 H 0 -0.010307
23 A 133 I 0 -0.0499865
23 A 134 R 0 -0.0655412
23 A 135 M 0 -0.0937067
23 A 136 H 0 -0.0166892
23 A 137 K 0 -0.0615747
23 A 138 V 0 -0.0605933
23 A 139 L 0 -0.0450621
23 A 140 R 0 -0.0561768
23 A 141 E 0 -0.0632608
23 A 142 S 0 -0.0786595
23 A 143 G 0 -0.0412964
23 A 144 L 0 -0.075418
23 A 145 K 0 -0.0423581
23 A 146 Y 0 -0.0221019
23 A 147 V 0 -0.0330783
23 A 148 A 0 -0.0364627
23 A 149 V 0 -0.00138406
23 A 150 M 0 -0.0806594
23 A 151 P 0 -0.0330835
23 A 152 P 0 -0.0460612
23 A 153 H 0 -0.103556
23 A 154 I 0 -0.0239172
23 A 155 G 0 -0.0637537
23 A 156 D 0 -0.073404
23 A 157 Q 0 -0.0532728
23 A 158 P 0 -0.0624001
23 A 159 L 0 -0.0661719
23 A 160 T 0 -0.0588329
23 A 161 G 0 -0.0611993
23 A 162 A 0 -0.0488957
23 A 163 Y 0 -0.0489341
23 A 164 T 0 -0.0781408
23 A 165 V 0 -0.0954062
23 A 166 T 0 -0.0879349
23 A 167 L 0 -0.0630745
23 A 168 D 0 -0.0627381
23 A 169 G 0 -0.0425223
23 A 170 R 0 -0.0285939
23 A 171 G 0 -0.0381965
23 A 172 P 0 -0.0334931
23 A 173 S 0 -0.062234
23 A 174 R 0 -0.0972125
23 A 175 V 0 -0.0832422
23 A 176 I 0 -0.0381769
23 A 177 S 0 -0.0617863
23 A 178 K 0 -0.0634015
23 A 179 H 0 -0.0649953
23 A 180 D 0 -0.0286307
23 A 181 L 0 0.0195077
23 A 182 G 0 0.0654337
23 A 183 H 0 0.00194351
23 A 184 F 0 -0.0222787
23 A 185 M 0 0.253435
23 A 186 L 0 0.56125
23 A 187 R 0 0.0104087
23 A 188 C 0 -0.0284409
23 A 189 L 0 0.59388
23 A 190 T 0 0.00734729
23 A 191 T 0 -0.0244453
23 A 192 D 0 -0.0453093
23 A 193 E 0 -0.0358943
23 A 194 Y 0 -0.0421009
24 V 25 Q 0 0.386215
24 V 26 A 0 0.24114
24 V 27 G 0 0.24395
24 V 28 Y 0 0.171498
24 V 29 E 0 0.272109
24 V 30 V 0 0.423992
24 V 31 T 0 0.0846146
24 V 32 V 0 0.172711
24 V 33 L 0 0.048566
24 V 34 V 0 0.0618081
24 V 35 R 0 0.0497756
24 V 36 D 0 0.0215775
24 V 37 S 0 0.0478675
24 V 38 S 0 0.00310139
24 V 39 R 0 0.0369662
24 V 40 L 0 0.128758
24 V 41 P 0 0.0606485
24 V 42 S 0 0.159201
24 V 43 E 0 0.169955
24 V 44 G 0 0.153972
24 V 45 P 0 0.145567
24 V 46 R 0 0.265876
24 V 47 P 0 0.651437
24 V 48 A 0 0.677854
24 V 49 H 0 0.163112
24 V 50 V 0 0.115136
24 V 51 V 0 -0.00434688
24 V 52 V 0 -0.0100874
24 V 53 G 0 0.0232337
24 V 54 D 0 -0.0384438
24 V 55 V 0 -0.0295922
24 V 56 L 0 -0.0262656
24 V 57 Q 0 -0.0107867
24 V 58 A 0 -0.00555922
24 V 59 A 0 -0.0198744
24 V 60 D 0 -0.0557646
24 V 61 V 0 -0.00934128
24 V 62 D 0 -0.020768
24 V 63 K 0 -0.0366224
24 V 64 T 0 -0.00509662
24 V 65 V 0 -0.0589325
24 V 66 A 0 -0.0163409
24 V 67 G 0 -0.012013
24 V 68 Q 0 -0.0298196
24 V 69 D 0 -0.013049
24 V 70 A 0 0.0421081
24 V 71 V 0 -0.0597257
24 V 72 I 0 0.0222311
24 V 73 V 0 -0.0573345
24 V 74 L 0 -0.0426094
24 V 75 L 0 -0.0121054
24 V 76 G 0 -0.0536238
24 V 77 T 0 -0.0309829
24 V 78 R 0 -0.0578657
24 V 79 N 0 -0.0360222
24 V 80 D 0 -0.0407065
24 V 81 L 0 -0.0488751
24 V 84 T 0 -0.0528406
24 V 85 T 0 -0.0313477
24 V 86 V 0 -0.0495338
24 V 87 M 0 -0.069297
24 V 88 S 0 -0.0216851
24 V 89 E 0 -0.0626223
24 V 90 G 0 -0.0885069
24 V 91 A 0 -0.098785
24 V 92 R 0 -0.0414604
24 V 93 N 0 -0.05224
24 V 94 I 0 -0.0574875
24 V 95 V 0 -0.0381171
24 V 96 A 0 -0.0605828
24 V 97 A 0 -0.0767744
24 V 98 M 0 -0.0643803
24 V 99 K 0 -0.031251
24 V 100 A 0 0.00040965
24 V 101 H 0 -0.0495067
24 V 102 G 0 -0.0385643
24 V 103 V 0 -0.0354281
24 V 104 D 0 0.00379993
24 V 105 K 0 -0.0722767
24 V 106 V 0 -0.0392388
24 V 107 V 0 -0.0324115
24 V 108 A 0 -0.0504404
24 V 109 C 0 -0.0935543
24 V 110 T 0 -0.0616495
24 V 111 S 0 -0.0604066
24 V 112 A 0 -0.0935489
24 V 113 F 0 -0.0565132
24 V 114 L 0 -0.125134
24 V 115 L 0 -0.0842582
24 V 116 W 0 -0.0881742
24 V 117 D 0 -0.0606677
24 V 118 P 0 -0.0912557
24 V 119 T 0 -0.0779562
24 V 120 K 0 -0.0398895
24 V 121 V 0 -0.0497498
24 V 125 L 0 -0.0710575
24 V 126 Q 0 -0.0729678
24 V 127 A 0 -0.0343845
24 V 128 V 0 -0.0446621
24 V 129 T 0 -0.099548
24 V 130 D 0 -0.041828
24 V 131 D 0 -0.0848902
24 V 132 H 0 -0.0898175
24 V 133 I 0 -0.0807527
24 V 134 R 0 -0.0284272
24 V 135 M 0 -0.0742973
24 V 136 H 0 -0.0467678
24 V 137 K 0 -0.0863159
24 V 138 V 0 -0.0232373
24 V 139 L 0 -0.0684016
24 V 140 R 0 -0.0304761
24 V 141 E 0 -0.0268418
24 V 142 S 0 -0.0557274
24 V 143 G 0 -0.0389416
24 V 144 L 0 -0.00915512
24 V 145 K 0 -0.017476
24 V 146 Y 0 -0.0498693
24 V 147 V 0 -0.0438546
24 V 148 A 0 -0.0522953
24 V 149 V 0 -0.0572103
24 V 150 M 0 -0.0676103
24 V 151 P 0 -0.085849
24 V 152 P 0 -0.0939948
24 V 153 H 0 -0.0570642
24 V 154 I 0 -0.0498847
24 V 155 G 0 -0.0560008
24 V 156 D 0 -0.0298888
24 V 157 Q 0 -0.0489512
24 V 158 P 0 -0.0636089
24 V 159 L 0 -0.083786
24 V 160 T 0 -0.0536433
24 V 161 G 0 -0.0415087
24 V 162 A 0 -0.0502059
24 V 163 Y 0 -0.0499694
24 V 164 T 0 -0.0732551
24 V 165 V 0 -0.0777134
24 V 166 T 0 -0.0866247
24 V 167 L 0 -0.0628403
24 V 168 D 0 -0.0447019
24 V 169 G 0 -0.0649956
24 V 170 R 0 -0.0716227
24 V 171 G 0 -0.104238
24 V 172 P 0 -0.0560946
24 V 173 S 0 -0.0767743
24 V 174 R 0 -0.0780492
24 V 175 V 0 -0.087258
24 V 176 I 0 -0.0911892
24 V 177 S 0 -0.0924596
24 V 178 K 0 -0.0564351
24 V 179 H 0 -0.0512699
24 V 180 D 0 -0.059468
24 V 181 L 0 -0.116199
24 V 182 G 0 -0.0580013
24 V 183 H 0 -0.0617028
24 V 184 F 0 -0.0452288
24 V 185 M 0 -0.0620451
24 V 186 L 0 -0.0240794
24 V 187 R 0 -0.0725353
24 V 188 C 0 -0.0805463
24 V 189 L 0 -0.0359069
24 V 190 T 0 -0.0373514
24 V 191 T 0 -0.0614317
24 V 192 D 0 -0.0884512
24 V 193 E 0 -0.0247812
24 V 194 Y 0 -0.0564461
25 Q 26 A 0 0.669238
25 Q 27 G 0 0.321378
25 Q 28 Y 0 0.140801
25 Q 29 E 0 0.17055
25 Q 30 V 0 0.131556
25 Q 31 T 0 0.0244016
25 Q 32 V 0 0.00971105
25 Q 33 L 0 -0.0263974
25 Q 34 V 0 -0.0325636
25 Q 35 R 0 0.00843577
25 Q 36 D 0 0.0452003
25 Q 37 S 0 0.0302906
25 Q 38 S 0 0.072565
25 Q 39 R 0 0.00277803
25 Q 40 L 0 0.0133689
25 Q 41 P 0 0.0562182
25 Q 42 S 0 0.11175
25 Q 43 E 0 0.05465
25 Q 44 G 0 0.160444
25 Q 45 P 0 0.0700736
25 Q 46 R 0 0.164334
25 Q 47 P 0 0.105231
25 Q 48 A 0 0.00484885
25 Q 49 H 0 0.043797
25 Q 50 V 0 -0.0457091
25 Q 51 V 0 0.0187073
25 Q 52 V 0 0.0389259
25 Q 53 G 0 -0.0644162
25 Q 54 D 0 0.0454983
25 Q 55 V 0 -0.0509661
25 Q 56 L 0 0.035776
25 Q 57 Q 0 0.0816068
25 Q 58 A 0 0.0523709
25 Q 59 A 0 0.116239
25 Q 60 D 0 0.00084035
25 Q 61 V 0 -0.0293705
25 Q 62 D 0 0.0711513
25 Q 63 K 0 0.130245
25 Q 64 T 0 -0.0289162
25 Q 65 V 0 -0.0288452
25 Q 66 A 0 0.133278
25 Q 67 G 0 0.0310174
25 Q 68 Q 0 -0.0595968
25 Q 69 D 0 0.00850726
25 Q 70 A 0 -0.0273782
25 Q 71 V 0 -0.0321209
25 Q 72 I 0 -0.0197115
25 Q 73 V 0 -0.0585258
25 Q 74 L 0 -0.0634187
25 Q 75 L 0 -0.0498181
25 Q 76 G 0 -0.069972
25 Q 77 T 0 -0.0834721
25 Q 78 R 0 -0.0936611
25 Q 79 N 0 -0.0263854
25 Q 80 D 0 -0.0507983
25 Q 81 L 0 -0.0196584
25 Q 84 T 0 -0.0314149
25 Q 85 T 0 -0.01709
25 Q 86 V 0 -0.0597643
25 Q 87 M 0 -0.108376
25 Q 88 S 0 -0.0511525
25 Q 89 E 0 -0.0500908
25 Q 90 G 0 -0.078158
25 Q 91 A 0 -0.0804665
25 Q 92 R 0 -0.0620538
25 Q 93 N 0 -0.0226879
25 Q 94 I 0 -0.0711522
25 Q 95 V 0 -0.0413809
25 Q 96 A 0 -0.0297531
25 Q 97 A 0 -0.0138721
25 Q 98 M 0 -0.0718948
25 Q 99 K 0 -0.020684
25 Q 100 A 0 0.0745607
25 Q 101 H 0 0.0109577
25 Q 102 G 0 0.0469541
25 Q 103 V 0 -0.0230303
25 Q 104 D 0 -0.0251987
25 Q 105 K 0 -0.0471857
25 Q 106 V 0 -0.0480657
25 Q 107 V 0 -0.0397555
25 Q 108 A 0 -0.0766081
25 Q 109 C 0 -0.0546515
25 Q 110 T 0 -0.0628263
25 Q 111 S 0 -0.0706576
25 Q 112 A 0 -0.105348
25 Q 113 F 0 -0.0821631
25 Q 114 L 0 -0.0378048
25 Q 115 L 0 -0.0545057
25 Q 116 W 0 -0.0765084
25 Q 117 D 0 -0.0777746
25 Q 118 P 0 -0.0762652
25 Q 119 T 0 -0.039819
25 Q 120 K 0 -0.0238278
25 Q 121 V 0 -0.0513088
25 Q 125 L 0 -0.0929591
25 Q 126 Q 0 -0.0829056
25 Q 127 A 0 -0.0505045
25 Q 128 V 0 -0.0582389
25 Q 129 T 0 -0.0662553
25 Q 130 D 0 -0.0135854
25 Q 131 D 0 -0.0799326
25 Q 132 H 0 -0.0525235
25 Q 133 I 0 -0.0833422
25 Q 134 R 0 -0.0542112
25 Q 135 M 0 -0.0730308
25 Q 136 H 0 -0.0920511
25 Q 137 K 0 -0.0541966
25 Q 138 V 0 -0.0577002
25 Q 139 L 0 -0.0690333
25 Q 140 R 0 -0.0520505
25 Q 141 E 0 -0.072153
25 Q 142 S 0 -0.0368823
25 Q 143 G 0 0.00319972
25 Q 144 L 0 -0.048904
25 Q 145 K 0 -0.0616279
25 Q 146 Y 0 -0.068701
25 Q 147 V 0 -0.0765297
25 Q 148 A 0 -0.109935
25 Q 149 V 0 -0.046739
25 Q 150 M 0 -0.108011
25 Q 151 P 0 -0.0618153
25 Q 152 P 0 -0.0827662
25 Q 153 H 0 -0.125127
25 Q 154 I 0 -0.107384
25 Q 155 G 0 -0.0450675
25 Q 156 D 0 -0.0602017
25 Q 157 Q 0 -0.0778251
25 Q 158 P 0 -0.0907663
25 Q 159 L 0 -0.0681802
25 Q 160 T 0 -0.0358145
25 Q 161 G 0 -0.0620514
25 Q 162 A 0 -0.0377457
25 Q 163 Y 0 -0.0332771
25 Q 164 T 0 -0.0137029
25 Q 165 V 0 -0.0489395
25 Q 166 T 0 -0.0446098
25 Q 167 L 0 -0.0144544
25 Q 168 D 0 -0.0216871
25 Q 169 G 0 -0.0285569
25 Q 170 R 0 -0.0432615
25 Q 171 G 0 -0.0966838
25 Q 172 P 0 -0.0542855
25 Q 173 S 0 -0.0626556
25 Q 174 R 0 -0.105739
25 Q 175 V 0 -0.083809
25 Q 176 I 0 -0.113658
25 Q 177 S 0 -0.0337893
25 Q 178 K 0 -0.03944
25 Q 179 H 0 0.213836
25 Q 180 D 0 -0.0513164
25 Q 181 L 0 -0.108293
25 Q 182 G 0 0.0560335
25 Q 183 H 0 0.122248
25 Q 184 F 0 -0.0583184
25 Q 185 M 0 -0.0595491
25 Q 186 L 0 0.0451125
25 Q 187 R 0 -0.0462169
25 Q 188 C 0 -0.0398078
25 Q 189 L 0 -0.0568396
25 Q 190 T 0 0.0124664
25 Q 191 T 0 -0.0168448
25 Q 192 D 0 -0.0172752
25 Q 193 E 0 -0.0293061
25 Q 194 Y 0 -0.0335621
26 A 27 G 0 0.531021
26 A 28 Y 0 0.471051
26 A 29 E 0 0.148545
26 A 30 V 0 0.154994
26 A 31 T 0 0.0151495
26 A 32 V 0 0.02781
26 A 33 L 0 -0.00447489
26 A 34 V 0 -0.0203601
26 A 35 R 0 0.0134977
26 A 36 D 0 0.00881969
26 A 37 S 0 0.0312516
26 A 38 S 0 -0.00461841
26 A 39 R 0 -0.0566785
26 A 40 L 0 -0.0269254
26 A 41 P 0 -0.00296367
26 A 42 S 0 0.0109963
26 A 43 E 0 -0.0537968
26 A 44 G 0 0.0101353
26 A 45 P 0 -0.0228437
26 A 46 R 0 -0.0190172
26 A 47 P 0 0.000951874
26 A 48 A 0 -0.0128462
26 A 49 H 0 0.00908469
26 A 50 V 0 -0.024352
26 A 51 V 0 0.0213287
26 A 52 V 0 -0.0299943
26 A 53 G 0 -0.0303709
26 A 54 D 0 -0.0120828
26 A 55 V 0 -0.0757354
26 A 56 L 0 -0.0113299
26 A 57 Q 0 -0.0259242
26 A 58 A 0 0.0559153
26 A 59 A 0 0.0246141
26 A 60 D 0 -0.0219884
26 A 61 V 0 -0.0483368
26 A 62 D 0 0.022673
26 A 63 K 0 0.0159657
26 A 64 T 0 -0.0275116
26 A 65 V 0 -0.0357888
26 A 66 A 0 0.0213989
26 A 67 G 0 0.0140403
26 A 68 Q 0 -0.0374946
26 A 69 D 0 0.0132928
26 A 70 A 0 0.00506249
26 A 71 V 0 -0.0593636
26 A 72 I 0 -0.03042
26 A 73 V 0 -0.0715185
26 A 74 L 0 -0.102133
26 A 75 L 0 -0.0523392
26 A 76 G 0 -0.0794864
26 A 77 T 0 -0.0657998
26 A 78 R 0 -0.0516899
26 A 79 N 0 -0.0642043
26 A 80 D 0 -0.0732564
26 A 81 L 0 -0.0448164
26 A 84 T 0 -0.0400661
26 A 85 T 0 -0.0197274
26 A 86 V 0 -0.10093
26 A 87 M 0 -0.109068
26 A 88 S 0 -0.0703771
26 A 89 E 0 -0.0270946
26 A 90 G 0 -0.106118
26 A 91 A 0 -0.0718876
26 A 92 R 0 -0.0422386
26 A 93 N 0 -0.0329504
26 A 94 I 0 -0.111339
26 A 95 V 0 -0.00403599
26 A 96 A 0 -0.0521939
26 A 97 A 0 -0.046579
26 A 98 M 0 -0.108445
26 A 99 K 0 -0.0304967
26 A 100 A 0 -0.0380919
26 A 101 H 0 -0.0619791
26 A 102 G 0 -0.00612001
26 A 103 V 0 -0.0176588
26 A 104 D 0 -0.0385278
26 A 105 K 0 -0.017331
26 A 106 V 0 -0.0812632
26 A 107 V 0 -0.00985046
26 A 108 A 0 -0.0669677
26 A 109 C 0 -0.0147425
26 A 110 T 0 -0.0577572
26 A 111 S 0 -0.0788829
26 A 112 A 0 -0.0330559
26 A 113 F 0 -0.0682811
26 A 114 L 0 -0.0590341
26 A 115 L 0 -0.0369133
26 A 116 W 0 -0.0533101
26 A 117 D 0 -0.0754539
26 A 118 P 0 -0.0561013
26 A 119 T 0 -0.0377281
26 A 120 K 0 -0.0475989
26 A 121 V 0 -0.0553266
26 A 125 L 0 -0.0857376
26 A 126 Q 0 -0.0706489
26 A 127 A 0 -0.0547489
26 A 128 V 0 -0.0326084
26 A 129 T 0 -0.100796
26 A 130 D 0 -0.0848147
26 A 131 D 0 -0.0860586
26 A 132 H 0 -0.0846997
26 A 133 I 0 -0.073292
26 A 134 R 0 -0.0533435
26 A 135 M 0 -0.0926305
26 A 136 H 0 -0.0611701
26 A 137 K 0 0.0228872
26 A 138 V 0 -0.0567979
26 A 139 L 0 -0.0732013
26 A 140 R 0 -0.0288439
26 A 141 E 0 -0.0397304
26 A 142 S 0 -0.0431636
26 A 143 G 0 -0.0480452
26 A 144 L 0 -0.0357475
26 A 145 K 0 -0.00983622
26 A 146 Y 0 -0.0705849
26 A 147 V 0 -0.0614928
26 A 148 A 0 -0.055408
26 A 149 V 0 -0.00429841
26 A 150 M 0 -0.122282
26 A 151 P 0 -0.0960511
26 A 152 P 0 -0.0754931
26 A 153 H 0 -0.0607337
26 A 154 I 0 -0.0536914
26 A 155 G 0 -0.0405787
26 A 156 D 0 -0.0827277
26 A 157 Q 0 -0.0489185
26 A 158 P 0 -0.0819482
26 A 159 L 0 -0.0595429
26 A 160 T 0 -0.0652869
26 A 161 G 0 -0.0742078
26 A 162 A 0 -0.0593307
26 A 163 Y 0 -0.055877
26 A 164 T 0 -0.0848225
26 A 165 V 0 -0.056245
26 A 166 T 0 -0.0531063
26 A 167 L 0 -0.0815381
26 A 168 D 0 -0.0476809
26 A 169 G 0 -0.0355547
26 A 170 R 0 -0.0384263
26 A 171 G 0 -0.0599843
26 A 172 P 0 -0.0901268
26 A 173 S 0 -0.0838427
26 A 174 R 0 -0.0926111
26 A 175 V 0 -0.0887374
26 A 176 I 0 -0.0718136
26 A 177 S 0 -0.0681642
26 A 178 K 0 -0.0420697
26 A 179 H 0 -0.0226877
26 A 180 D 0 -0.0215363
26 A 181 L 0 -0.0558204
26 A 182 G 0 0.108821
26 A 183 H 0 0.12403
26 A 184 F 0 -0.0243678
26 A 185 M 0 -0.0428168
26 A 186 L 0 0.698495
26 A 187 R 0 0.1622
26 A 188 C 0 -0.0211675
26 A 189 L 0 0.0105398
26 A 190 T 0 0.718641
26 A 191 T 0 -0.00487932
26 A 192 D 0 0.296061
26 A 193 E 0 -0.0226399
26 A 194 Y 0 -0.0399115
27 G 28 Y 0 0.608038
27 G 29 E 0 0.216979
27 G 30 V 0 0.362066
27 G 31 T 0 0.14492
27 G 32 V 0 0.121783
27 G 33 L 0 0.00943426
27 G 34 V 0 -0.00286812
27 G 35 R 0 0.019434
27 G 36 D 0 0.0338123
27 G 37 S 0 0.0222645
27 G 38 S 0 0.0702093
27 G 39 R 0 -0.00526301
27 G 40 L 0 -0.0310524
27 G 41 P 0 -5.63559e-05
27 G 42 S 0 0.00131236
27 G 43 E 0 -0.0122404
27 G 44 G 0 0.00268463
27 G 45 P 0 -0.00475672
27 G 46 R 0 0.00694653
27 G 47 P 0 0.226047
27 G 48 A 0 0.0284537
27 G 49 H 0 -0.0180098
27 G 50 V 0 0.0428491
27 G 51 V 0 -0.00322772
27 G 52 V 0 -0.0136331
27 G 53 G 0 -0.0488474
27 G 54 D 0 -0.0232769
27 G 55 V 0 -0.0458668
27 G 56 L 0 -0.0263075
27 G 57 Q 0 -0.00199553
27 G 58 A 0 -0.0235077
27 G 59 A 0 0.0185479
27 G 60 D 0 0.0110628
27 G 61 V 0 -0.0569792
27 G 62 D 0 -0.00296998
27 G 63 K 0 0.0304516
27 G 64 T 0 -0.0218031
27 G 65 V 0 0.0239011
27 G 66 A 0 0.0415115
27 G 67 G 0 0.0388203
27 G 68 Q 0 0.00637291
27 G 69 D 0 0.0378794
27 G 70 A 0 0.0245991
27 G 71 V 0 -0.0253746
27 G 72 I 0 0.0321875
27 G 73 V 0 0.0183276
27 G 74 L 0 -0.0460644
27 G 75 L 0 -0.00502401
27 G 76 G 0 -0.0297715
27 G 77 T 0 -0.0789773
27 G 78 R 0 -0.0928601
27 G 79 N 0 0.0112201
27 G 80 D 0 -0.0214047
27 G 81 L 0 -0.010984
27 G 84 T 0 -0.00810608
27 G 85 T 0 -0.0101742
27 G 86 V 0 -0.0702996
27 G 87 M 0 -0.0600472
27 G 88 S 0 -0.0645088
27 G 89 E 0 -0.0462753
27 G 90 G 0 -0.0373502
27 G 91 A 0 -0.0361713
27 G 92 R 0 -0.0525849
27 G 93 N 0 -0.0197352
27 G 94 I 0 -0.0738548
27 G 95 V 0 -0.0313791
27 G 96 A 0 -0.00322085
27 G 97 A 0 -0.0333914
27 G 98 M 0 -0.0232733
27 G 99 K 0 -0.0262042
27 G 100 A 0 0.00326637
27 G 101 H 0 0.000914818
27 G 102 G 0 -0.00652007
27 G 103 V 0 -0.0464841
27 G 104 D 0 0.0442393
27 G 105 K 0 -0.0528414
27 G 106 V 0 -0.0316308
27 G 107 V 0 0.0821674
27 G 108 A 0 -0.00209973
27 G 109 C 0 0.0110691
27 G 110 T 0 -0.0538379
27 G 111 S 0 -0.0176906
27 G 112 A 0 -0.0926159
27 G 113 F 0 -0.0903113
27 G 114 L 0 -0.0739665
27 G 115 L 0 -0.0853737
27 G 116 W 0 -0.0345821
27 G 117 D 0 -0.0688998
27 G 118 P 0 -0.0491705
27 G 119 T 0 -0.0580738
27 G 120 K 0 -0.0705316
27 G 121 V 0 -0.0597232
27 G 125 L 0 -0.0443641
27 G 126 Q 0 -0.0844697
27 G 127 A 0 -0.0445387
27 G 128 V 0 -0.0485151
27 G 129 T 0 -0.0812427
27 G 130 D 0 -0.0234698
27 G 131 D 0 0.0161659
27 G 132 H 0 0.0130398
27 G 133 I 0 -0.0791079
27 G 134 R 0 -0.00396585
27 G 135 M 0 -0.0450897
27 G 136 H 0 -0.0458968
27 G 137 K 0 -0.0327379
27 G 138 V 0 -0.017817
27 G 139 L 0 -0.0102885
27 G 140 R 0 -0.095922
27 G 141 E 0 -0.0769365
27 G 142 S 0 -0.0527785
27 G 143 G 0 -0.000198794
27 G 144 L 0 -0.0293431
27 G 145 K 0 -0.0160419
27 G 146 Y 0 -0.0253409
27 G 147 V 0 -0.0109648
27 G 148 A 0 -0.0589013
27 G 149 V 0 0.0351068
27 G 150 M 0 -0.0875258
27 G 151 P 0 -0.00951539
27 G 152 P 0 -0.0468657
27 G 153 H 0 -0.03908
27 G 154 I 0 -0.0175132
27 G 155 G 0 -0.0705888
27 G 156 D 0 -0.013569
27 G 157 Q 0 -0.0301383
27 G 158 P 0 -0.106623
27 G 159 L 0 -0.0446013
27 G 160 T 0 -0.0547598
27 G 161 G 0 -0.0524102
27 G 162 A 0 -0.0789423
27 G 163 Y 0 -0.0227819
27 G 164 T 0 -0.0571612
27 G 165 V 0 -0.0532692
27 G 166 T 0 -0.0888913
27 G 167 L 0 -0.0548971
27 G 168 D 0 -0.0203864
27 G 169 G 0 -0.0296516
27 G 170 R 0 -0.0521566
27 G 171 G 0 -0.0807034
27 G 172 P 0 -0.0889598
27 G 173 S 0 -0.0703024
27 G 174 R 0 -0.0784595
27 G 175 V 0 -0.0911584
27 G 176 I 0 -0.076409
27 G 177 S 0 -0.0408936
27 G 178 K 0 -0.0564815
27 G 179 H 0 -0.0376381
27 G 180 D 0 -0.0345418
27 G 181 L 0 0.00331975
27 G 182 G 0 -0.0332282
27 G 183 H 0 -0.0658515
27 G 184 F 0 -0.0696914
27 G 185 M 0 -0.0672761
27 G 186 L 0 0.0346616
27 G 187 R 0 -0.0548874
27 G 188 C 0 0.00514932
27 G 189 L 0 -0.0278625
27 G 190 T 0 0.0622036
27 G 191 T 0 -0.0504173
27 G 192 D 0 -0.0535652
27 G 193 E 0 -0.0639562
27 G 194 Y 0 -0.0555785
28 Y 29 E 0 0.3948
28 Y 30 V 0 0.314911
28 Y 31 T 0 0.22706
28 Y 32 V 0 0.194921
28 Y 33 L 0 0.0377629
28 Y 34 V 0 0.0107733
28 Y 35 R 0 -0.0022011
28 Y 36 D 0 -0.0540793
28 Y 37 S 0 0.0684573
28 Y 38 S 0 0.00599398
28 Y 39 R 0 -0.00471934
28 Y 40 L 0 -0.0482626
28 Y 41 P 0 -0.033062
28 Y 42 S 0 0.000183876
28 Y 43 E 0 -0.0414856
28 Y 44 G 0 -0.0585524
28 Y 45 P 0 -0.00303727
28 Y 46 R 0 -0.00755299
28 Y 47 P 0 0.130379
28 Y 48 A 0 0.0024327
28 Y 49 H 0 0.0015888
28 Y 50 V 0 -0.0573474
28 Y 51 V 0 -0.0292384
28 Y 52 V 0 -0.0231018
28 Y 53 G 0 -0.0701304
28 Y 54 D 0 -0.0834591
28 Y 55 V 0 -0.0611387
28 Y 56 L 0 -0.0410113
28 Y 57 Q 0 -0.0396403
28 Y 58 A 0 -0.0314012
28 Y 59 A 0 -0.0240048
28 Y 60 D 0 -0.0577623
28 Y 61 V 0 -0.0751446
28 Y 62 D 0 0.0166149
28 Y 63 K 0 -0.0247188
28 Y 64 T 0 -0.0776581
28 Y 65 V 0 0.00140095
28 Y 66 A 0 -0.0434861
28 Y 67 G 0 0.0206595
28 Y 68 Q 0 0.00446144
28 Y 69 D 0 0.358226
28 Y 70 A 0 0.560405
28 Y 71 V 0 -0.0641598
28 Y 72 I 0 0.103595
28 Y 73 V 0 -0.0883894
28 Y 74 L 0 -0.04255
28 Y 75 L 0 -0.0635887
28 Y 76 G 0 -0.0240689
28 Y 77 T 0 -0.0635912
28 Y 78 R 0 -0.0781062
28 Y 79 N 0 -0.0717459
28 Y 80 D 0 -0.0515363
28 Y 81 L 0 -0.0604571
28 Y 84 T 0 -0.0548961
28 Y 85 T 0 -0.028457
28 Y 86 V 0 -0.0686899
28 Y 87 M 0 -0.0981595
28 Y 88 S 0 -0.0742315
28 Y 89 E 0 -0.0648864
28 Y 90 G 0 -0.0568504
28 Y 91 A 0 -0.0715006
28 Y 92 R 0 -0.0434577
28 Y 93 N 0 -0.0552561
28 Y 94 I 0 -0.10775
28 Y 95 V 0 -0.0670176
28 Y 96 A 0 -0.054652
28 Y 97 A 0 -0.0765121
28 Y 98 M 0 -0.0340605
28 Y 99 K 0 -0.0429248
28 Y 100 A 0 -0.0516418
28 Y 101 H 0 -0.0263076
28 Y 102 G 0 -0.0431317
28 Y 103 V 0 -0.0355915
28 Y 104 D 0 0.0151074
28 Y 105 K 0 0.0327556
28 Y 106 V 0 -0.0635975
28 Y 107 V 0 0.0450071
28 Y 108 A 0 -0.0525289
28 Y 109 C 0 -0.0647042
28 Y 110 T 0 0.0100014
28 Y 111 S 0 -0.118188
28 Y 112 A 0 -0.0759803
28 Y 113 F 0 -0.0544187
28 Y 114 L 0 -0.0749909
28 Y 115 L 0 -0.107889
28 Y 116 W 0 -0.0512413
28 Y 117 D 0 -0.0665765
28 Y 118 P 0 -0.0486525
28 Y 119 T 0 -0.0494066
28 Y 120 K 0 -0.0618817
28 Y 121 V 0 -0.0831441
28 Y 125 L 0 -0.0695103
28 Y 126 Q 0 -0.0755681
28 Y 127 A 0 -0.069764
28 Y 128 V 0 -0.0773637
28 Y 129 T 0 -0.0920171
28 Y 130 D 0 -0.0559838
28 Y 131 D 0 -0.0808842
28 Y 132 H 0 -0.0341091
28 Y 133 I 0 -0.0750642
28 Y 134 R 0 -0.0301834
28 Y 135 M 0 -0.0692263
28 Y 136 H 0 -0.0805339
28 Y 137 K 0 -0.0612285
28 Y 138 V 0 -0.0500808
28 Y 139 L 0 -0.0700512
28 Y 140 R 0 -0.0408864
28 Y 141 E 0 -0.0715826
28 Y 142 S 0 -0.0192478
28 Y 143 G 0 -0.0436187
28 Y 144 L 0 -0.066421
28 Y 145 K 0 -0.0295012
28 Y 146 Y 0 -0.0765139
28 Y 147 V 0 0.00731747
28 Y 148 A 0 -0.0107379
28 Y 149 V 0 0.0109535
28 Y 150 M 0 -0.0160174
28 Y 151 P 0 -0.0805209
28 Y 152 P 0 -0.0894741
28 Y 153 H 0 -0.10934
28 Y 154 I 0 -0.0946625
28 Y 155 G 0 -0.0650743
28 Y 156 D 0 -0.0905583
28 Y 157 Q 0 -0.100439
28 Y 158 P 0 -0.0383584
28 Y 159 L 0 -0.0778658
28 Y 160 T 0 -0.0661
28 Y 161 G 0 -0.070593
28 Y 162 A 0 -0.0756369
28 Y 163 Y 0 -0.0926082
28 Y 164 T 0 -0.0522004
28 Y 165 V 0 -0.0881983
28 Y 166 T 0 -0.105498
28 Y 167 L 0 -0.0692916
28 Y 168 D 0 -0.0560931
28 Y 169 G 0 -0.077833
28 Y 170 R 0 -0.0997773
28 Y 171 G 0 -0.0892322
28 Y 172 P 0 -0.0722017
28 Y 173 S 0 -0.0938936
28 Y 174 R 0 -0.122694
28 Y 175 V 0 -0.124892
28 Y 176 I 0 -0.079138
28 Y 177 S 0 -0.0696132
28 Y 178 K 0 -0.0785019
28 Y 179 H 0 -0.0867608
28 Y 180 D 0 -0.033753
28 Y 181 L 0 -0.040887
28 Y 182 G 0 -0.0905213
28 Y 183 H 0 0.0108171
28 Y 184 F 0 -0.0764222
28 Y 185 M 0 0.00362246
28 Y 186 L 0 0.16545
28 Y 187 R 0 -0.0318833
28 Y 188 C 0 -0.0470746
28 Y 189 L 0 0.13158
28 Y 190 T 0 0.319947
28 Y 191 T 0 -0.0354258
28 Y 192 D 0 -0.00624663
28 Y 193 E 0 -0.0215653
28 Y 194 Y 0 -0.0765101
29 E 30 V 0 0.385241
29 E 31 T 0 0.496359
29 E 32 V 0 0.204639
29 E 33 L 0 0.148324
29 E 34 V 0 0.0691282
29 E 35 R 0 0.0660622
29 E 36 D 0 0.029405
29 E 37 S 0 0.00633688
29 E 38 S 0 0.0258793
29 E 39 R 0 0.0358347
29 E 40 L 0 -0.0281706
29 E 41 P 0 0.00775485
29 E 42 S 0 0.0459867
29 E 43 E 0 0.00291654
29 E 44 G 0 0.0490086
29 E 45 P 0 0.0459424
29 E 46 R 0 0.344336
29 E 47 P 0 0.912843
29 E 48 A 0 0.130451
29 E 49 H 0 0.852565
29 E 50 V 0 0.0644758
29 E 51 V 0 0.0649973
29 E 52 V 0 -0.0206688
29 E 53 G 0 -0.00333018
29 E 54 D 0 0.0230776
29 E 55 V 0 -0.031468
29 E 56 L 0 -0.0263653
29 E 57 Q 0 0.0734782
29 E 58 A 0 0.00623073
29 E 59 A 0 0.0222502
29 E 60 D 0 -0.011286
29 E 61 V 0 -0.0239398
29 E 62 D 0 0.0209857
29 E 63 K 0 0.0698044
29 E 64 T 0 -0.00994293
29 E 65 V 0 0.0182651
29 E 66 A 0 0.0601152
29 E 67 G 0 0.12207
29 E 68 Q 0 0.0466138
29 E 69 D 0 0.141671
29 E 70 A 0 -0.0221155
29 E 71 V 0 -0.0496962
29 E 72 I 0 -0.0324302
29 E 73 V 0 -0.071291
29 E 74 L 0 -0.0458262
29 E 75 L 0 -0.0746756
29 E 76 G 0 -0.088006
29 E 77 T 0 -0.0706928
29 E 78 R 0 -0.0595714
29 E 79 N 0 -0.0420068
29 E 80 D 0 -0.0597864
29 E 81 L 0 -0.0363243
29 E 84 T 0 -0.0589614
29 E 85 T 0 -0.045677
29 E 86 V 0 -0.0899589
29 E 87 M 0 -0.0746783
29 E 88 S 0 -0.08184
29 E 89 E 0 -0.0383729
29 E 90 G 0 -0.0977447
29 E 91 A 0 -0.0820682
29 E 92 R 0 -0.0421714
29 E 93 N 0 -0.0104804
29 E 94 I 0 -0.0541682
29 E 95 V 0 -0.0702769
29 E 96 A 0 -0.0542558
29 E 97 A 0 0.0068866
29 E 98 M 0 -0.0846235
29 E 99 K 0 -0.0230983
29 E 100 A 0 -0.0120439
29 E 101 H 0 0.0193403
29 E 102 G 0 0.0557252
29 E 103 V 0 -0.0245904
29 E 104 D 0 -0.0443492
29 E 105 K 0 -0.0646615
29 E 106 V 0 -0.0483253
29 E 107 V 0 -0.0610103
29 E 108 A 0 -0.103298
29 E 109 C 0 -0.102778
29 E 110 T 0 -0.114422
29 E 111 S 0 -0.0850267
29 E 112 A 0 -0.0773988
29 E 113 F 0 -0.111257
29 E 114 L 0 -0.0878106
29 E 115 L 0 -0.0344562
29 E 116 W 0 -0.0527892
29 E 117 D 0 -0.0842105
29 E 118 P 0 -0.0551027
29 E 119 T 0 -0.0511418
29 E 120 K 0 -0.0268168
29 E 121 V 0 -0.0848926
29 E 125 L 0 -0.0672936
29 E 126 Q 0 -0.0589672
29 E 127 A 0 -0.0669106
29 E 128 V 0 -0.0325925
29 E 129 T 0 -0.0857025
29 E 130 D 0 -0.0719854
29 E 131 D 0 -0.109405
29 E 132 H 0 -0.0784184
29 E 133 I 0 -0.114251
29 E 134 R 0 -0.0384216
29 E 135 M 0 -0.0909895
29 E 136 H 0 -0.062896
29 E 137 K 0 -0.0820994
29 E 138 V 0 -0.0926961
29 E 139 L 0 -0.0817753
29 E 140 R 0 -0.0781286
29 E 141 E 0 -0.0445169
29 E 142 S 0 -0.0647782
29 E 143 G 0 -0.0465371
29 E 144 L 0 -0.0533825
29 E 145 K 0 -0.0733982
29 E 146 Y 0 -0.0876865
29 E 147 V 0 -0.0735205
29 E 148 A 0 -0.081477
29 E 149 V 0 -0.0706449
29 E 150 M 0 -0.068014
29 E 151 P 0 -0.101253
29 E 152 P 0 -0.0815597
29 E 153 H 0 -0.100481
29 E 154 I 0 -0.11222
29 E 155 G 0 -0.0909883
29 E 156 D 0 -0.0752469
29 E 157 Q 0 -0.0407947
29 E 158 P 0 -0.0956002
29 E 159 L 0 -0.108159
29 E 160 T 0 -0.0629513
29 E 161 G 0 -0.0649469
29 E 162 A 0 -0.0429178
29 E 163 Y 0 -0.0815611
29 E 164 T 0 -0.0709074
29 E 165 V 0 -0.0451838
29 E 166 T 0 -0.0843419
29 E 167 L 0 -0.0543174
29 E 168 D 0 -0.0564856
29 E 169 G 0 -0.0343322
29 E 170 R 0 -0.0641925
29 E 171 G 0 -0.0693482
29 E 172 P 0 -0.11698
29 E 173 S 0 -0.0645899
29 E 174 R 0 -0.0944141
29 E 175 V 0 -0.0592031
29 E 176 I 0 -0.122246
29 E 177 S 0 -0.0598806
29 E 178 K 0 -0.074567
29 E 179 H 0 -0.060138
29 E 180 D 0 -0.0534009
29 E 181 L 0 -0.105021
29 E 182 G 0 -0.101889
29 E 183 H 0 -0.0641909
29 E 184 F 0 -0.0757639
29 E 185 M 0 -0.0848134
29 E 186 L 0 -0.0329472
29 E 187 R 0 -0.0930107
29 E 188 C 0 -0.105943
29 E 189 L 0 -0.0583519
29 E 190 T 0 -0.0476858
29 E 191 T 0 -0.0619581
29 E 192 D 0 -0.0523957
29 E 193 E 0 -0.0673914
29 E 194 Y 0 -0.0481123
30 V 31 T 0 0.279888
30 V 32 V 0 0.782254
30 V 33 L 0 0.116622
30 V 34 V 0 0.151251
30 V 35 R 0 0.186514
30 V 36 D 0 0.0478808
30 V 37 S 0 0.0160323
30 V 38 S 0 0.043288
30 V 39 R 0 0.0056836
30 V 40 L 0 0.0532948
30 V 41 P 0 0.00991955
30 V 42 S 0 0.0284478
30 V 43 E 0 0.0346914
30 V 44 G 0 -0.0136238
30 V 45 P 0 0.0108334
30 V 46 R 0 0.114641
30 V 47 P 0 0.14798
30 V 48 A 0 0.300266
30 V 49 H 0 0.0594784
30 V 50 V 0 0.0798706
30 V 51 V 0 -0.0311671
30 V 52 V 0 0.000152623
30 V 53 G 0 -0.0281402
30 V 54 D 0 0.0141671
30 V 55 V 0 -0.0198876
30 V 56 L 0 -0.019017
30 V 57 Q 0 -0.00122647
30 V 58 A 0 -0.0526364
30 V 59 A 0 -0.0125598
30 V 60 D 0 0.00115547
30 V 61 V 0 -0.0555403
30 V 62 D 0 -0.0323605
30 V 63 K 0 -0.0345803
30 V 64 T 0 -0.00232388
30 V 65 V 0 -0.0384405
30 V 66 A 0 -0.0159082
30 V 67 G 0 0.0099767
30 V 68 Q 0 0.0011974
30 V 69 D 0 0.0563084
30 V 70 A 0 0.0169728
30 V 71 V 0 -0.00977294
30 V 72 I 0 -0.00863643
30 V 73 V 0 -0.0328406
30 V 74 L 0 0.00316706
30 V 75 L 0 -0.0116808
30 V 76 G 0 -0.0305133
30 V 77 T 0 -0.0248095
30 V 78 R 0 -0.0337366
30 V 79 N 0 -0.0356567
30 V 80 D 0 -0.0178371
30 V 81 L 0 -0.028895
30 V 84 T 0 -0.0573325
30 V 85 T 0 -0.0363024
30 V 86 V 0 -0.0467326
30 V 87 M 0 -0.0559488
30 V 88 S 0 -0.0665966
30 V 89 E 0 -0.0973627
30 V 90 G 0 -0.0207817
30 V 91 A 0 -0.0728772
30 V 92 R 0 -0.0325983
30 V 93 N 0 -0.05835
30 V 94 I 0 -0.0466697
30 V 95 V 0 -0.0495753
30 V 96 A 0 -0.0523656
30 V 97 A 0 -0.0726367
30 V 98 M 0 -0.0321936
30 V 99 K 0 -0.0360865
30 V 100 A 0 -0.0537412
30 V 101 H 0 -0.0726668
30 V 102 G 0 -0.0346474
30 V 103 V 0 -0.0952126
30 V 104 D 0 -0.0614839
30 V 105 K 0 -0.0545909
30 V 106 V 0 -0.000331082
30 V 107 V 0 0.000604679
30 V 108 A 0 -0.113046
30 V 109 C 0 -0.0634886
30 V 110 T 0 -0.023536
30 V 111 S 0 -0.0582622
30 V 112 A 0 -0.0345408
30 V 113 F 0 -0.081396
30 V 114 L 0 -0.0838443
30 V 115 L 0 -0.0942451
30 V 116 W 0 -0.112673
30 V 117 D 0 -0.088156
30 V 118 P 0 -0.0450377
30 V 119 T 0 -0.049898
30 V 120 K 0 -0.0650121
30 V 121 V 0 -0.0596489
30 V 125 L 0 -0.0843563
30 V 126 Q 0 -0.0630527
30 V 127 A 0 -0.0728496
30 V 128 V 0 -0.0349378
30 V 129 T 0 -0.0793592
30 V 130 D 0 -0.0727514
30 V 131 D 0 -0.0367333
30 V 132 H 0 -0.0215501
30 V 133 I 0 -0.090893
30 V 134 R 0 -0.0330828
30 V 135 M 0 -0.0425516
30 V 136 H 0 -0.079664
30 V 137 K 0 -0.0623883
30 V 138 V 0 -0.0689105
30 V 139 L 0 -0.0333924
30 V 140 R 0 -0.0598146
30 V 141 E 0 -0.0813386
30 V 142 S 0 -0.0406002
30 V 143 G 0 -0.0403076
30 V 144 L 0 -0.0147839
30 V 145 K 0 -0.0430279
30 V 146 Y 0 -0.066196
30 V 147 V 0 -0.0510912
30 V 148 A 0 -0.0979358
30 V 149 V 0 -0.0242582
30 V 150 M 0 -0.0624276
30 V 151 P 0 -0.0533778
30 V 152 P 0 -0.029306
30 V 153 H 0 -0.107321
30 V 154 I 0 -0.0442821
30 V 155 G 0 -0.0793845
30 V 156 D 0 -0.0539768
30 V 157 Q 0 -0.0706684
30 V 158 P 0 -0.0507132
30 V 159 L 0 -0.0639697
30 V 160 T 0 -0.0531112
30 V 161 G 0 -0.0561756
30 V 162 A 0 -0.0678839
30 V 163 Y 0 -0.0861154
30 V 164 T 0 -0.0635536
30 V 165 V 0 -0.0527693
30 V 166 T 0 -0.0650139
30 V 167 L 0 -0.0703559
30 V 168 D 0 -0.0472544
30 V 169 G 0 -0.058264
30 V 170 R 0 -0.077188
30 V 171 G 0 -0.0900712
30 V 172 P 0 -0.0637894
30 V 173 S 0 -0.0761459
30 V 174 R 0 -0.0450245
30 V 175 V 0 -0.0753887
30 V 176 I 0 -0.0636963
30 V 177 S 0 -0.0492534
30 V 178 K 0 -0.0346975
30 V 179 H 0 -0.015794
30 V 180 D 0 -0.0686263
30 V 181 L 0 -0.0600129
30 V 182 G 0 -0.0248751
30 V 183 H 0 -0.0689733
30 V 184 F 0 -0.0238712
30 V 185 M 0 -0.0424246
30 V 186 L 0 0.0299726
30 V 187 R 0 -0.0432176
30 V 188 C 0 -0.0187161
30 V 189 L 0 -0.00144827
30 V 190 T 0 -0.0633965
30 V 191 T 0 -0.0460826
30 V 192 D 0 -0.0627226
30 V 193 E 0 -0.0640795
30 V 194 Y 0 -0.0355833
31 T 32 V 0 0.438663
31 T 33 L 0 0.350208
31 T 34 V 0 0.185724
31 T 35 R 0 0.13505
31 T 36 D 0 0.0403411
31 T 37 S 0 0.00350872
31 T 38 S 0 -0.00458965
31 T 39 R 0 0.011528
31 T 40 L 0 0.000810233
31 T 41 P 0 -0.0119597
31 T 42 S 0 0.0193442
31 T 43 E 0 0.0117757
31 T 44 G 0 -0.0142521
31 T 45 P 0 0.00893025
31 T 46 R 0 -0.00924401
31 T 47 P 0 0.00752303
31 T 48 A 0 0.0637835
31 T 49 H 0 0.865908
31 T 50 V 0 0.223341
31 T 51 V 0 0.795403
31 T 52 V 0 0.0219172
31 T 53 G 0 0.15424
31 T 54 D 0 -0.0341654
31 T 55 V 0 0.00383882
31 T 56 L 0 -0.0155542
31 T 57 Q 0 -0.0238608
31 T 58 A 0 -0.0171543
31 T 59 A 0 -0.00423476
31 T 60 D 0 0.00996659
31 T 61 V 0 0.0224326
31 T 62 D 0 -0.005619
31 T 63 K 0 0.0105773
31 T 64 T 0 0.376065
31 T 65 V 0 0.0922971
31 T 66 A 0 0.0308136
31 T 67 G 0 0.414254
31 T 68 Q 0 0.546528
31 T 69 D 0 0.0890138
31 T 70 A 0 -0.0116523
31 T 71 V 0 -0.0449491
31 T 72 I 0 0.0196312
31 T 73 V 0 -0.0452473
31 T 74 L 0 -0.0549246
31 T 75 L 0 0.00900666
31 T 76 G 0 -0.0648162
31 T 77 T 0 -0.0600764
31 T 78 R 0 -0.0884861
31 T 79 N 0 -0.0554482
31 T 80 D 0 -0.0667131
31 T 81 L 0 -0.0612012
31 T 84 T 0 -0.0257553
31 T 85 T 0 -0.0495607
31 T 86 V 0 -0.121567
31 T 87 M 0 -0.0464272
31 T 88 S 0 -0.049049
31 T 89 E 0 -0.0385872
31 T 90 G 0 -0.0073609
31 T 91 A 0 -0.0850583
31 T 92 R 0 -0.0842673
31 T 93 N 0 -0.0446365
31 T 94 I 0 0.0628737
31 T 95 V 0 -0.0983517
31 T 96 A 0 -0.0467569
31 T 97 A 0 0.0765559
31 T 98 M 0 0.0180876
31 T 99 K 0 -0.07717
31 T 100 A 0 -0.0204366
31 T 101 H 0 -0.004485
31 T 102 G 0 -0.0548529
31 T 103 V 0 -0.0217844
31 T 104 D 0 0.0184756
31 T 105 K 0 -0.07901
31 T 106 V 0 -0.0660561
31 T 107 V 0 -0.070605
31 T 108 A 0 -0.0659823
31 T 109 C 0 -0.125803
31 T 110 T 0 -0.078419
31 T 111 S 0 -0.102726
31 T 112 A 0 -0.112671
31 T 113 F 0 -0.0494882
31 T 114 L 0 -0.0436984
31 T 115 L 0 -0.0716991
31 T 116 W 0 -0.0548706
31 T 117 D 0 -0.0357825
31 T 118 P 0 -0.10104
31 T 119 T 0 -0.0172087
31 T 120 K 0 -0.0342332
31 T 121 V 0 -0.0468499
31 T 125 L 0 -0.0683228
31 T 126 Q 0 -0.055739
31 T 127 A 0 -0.0860082
31 T 128 V 0 -0.0491747
31 T 129 T 0 -0.0874264
31 T 130 D 0 -0.0945422
31 T 131 D 0 -0.0463817
31 T 132 H 0 -0.0864038
31 T 133 I 0 -0.062188
31 T 134 R 0 -0.0306201
31 T 135 M 0 -0.0806827
31 T 136 H 0 -0.0620975
31 T 137 K 0 0.00219792
31 T 138 V 0 -0.024311
31 T 139 L 0 -0.0930044
31 T 140 R 0 -0.0457529
31 T 141 E 0 -0.0422919
31 T 142 S 0 -0.0533585
31 T 143 G 0 -0.061096
31 T 144 L 0 -0.0729278
31 T 145 K 0 -0.0650905
31 T 146 Y 0 -0.0689185
31 T 147 V 0 -0.0720592
31 T 148 A 0 -0.0766896
31 T 149 V 0 -0.0654332
31 T 150 M 0 -0.0796293
31 T 151 P 0 -0.0978166
31 T 152 P 0 -0.0684489
31 T 153 H 0 -0.105659
31 T 154 I 0 -0.0766278
31 T 155 G 0 -0.0851476
31 T 156 D 0 -0.0634047
31 T 157 Q 0 -0.06512
31 T 158 P 0 -0.0658809
31 T 159 L 0 -0.0668036
31 T 160 T 0 -0.0712392
31 T 161 G 0 -0.0891231
31 T 162 A 0 -0.0921299
31 T 163 Y 0 -0.103679
31 T 164 T 0 -0.0910189
31 T 165 V 0 -0.0686264
31 T 166 T 0 -0.0579824
31 T 167 L 0 -0.0725147
31 T 168 D 0 -0.0605315
31 T 169 G 0 -0.0734211
31 T 170 R 0 -0.0901132
31 T 171 G 0 -0.098907
31 T 172 P 0 -0.0869457
31 T 173 S 0 -0.0883211
31 T 174 R 0 -0.0681793
31 T 175 V 0 -0.0808985
31 T 176 I 0 -0.0662192
31 T 177 S 0 -0.071597
31 T 178 K 0 -0.0721449
31 T 179 H 0 -0.0772139
31 T 180 D 0 -0.034331
31 T 181 L 0 -0.098652
31 T 182 G 0 -0.126132
31 T 183 H 0 -0.0893855
31 T 184 F 0 -0.0407954
31 T 185 M 0 -0.101406
31 T 186 L 0 -0.0958689
31 T 187 R 0 -0.0935212
31 T 188 C 0 -0.0738176
31 T 189 L 0 -0.0857411
31 T 190 T 0 -0.0443389
31 T 191 T 0 -0.0990762
31 T 192 D 0 -0.0744933
31 T 193 E 0 -0.0751371
31 T 194 Y 0 -0.0417776
32 V 33 L 0 0.538461
32 V 34 V 0 0.363354
32 V 35 R 0 0.144025
32 V 36 D 0 0.100137
32 V 37 S 0 0.0980117
32 V 38 S 0 0.0977051
32 V 39 R 0 0.122827
32 V 40 L 0 0.27335
32 V 41 P 0 0.0648829
32 V 42 S 0 0.0939043
32 V 43 E 0 0.214715
32 V 44 G 0 0.145995
32 V 45 P 0 0.0501854
32 V 46 R 0 0.14468
32 V 47 P 0 0.231925
32 V 48 A 0 0.759939
32 V 49 H 0 0.0904907
32 V 50 V 0 0.3805
32 V 51 V 0 0.0124588
32 V 52 V 0 0.0410274
32 V 53 G 0 0.0438111
32 V 54 D 0 -0.00603136
32 V 55 V 0 0.00357943
32 V 56 L 0 -0.0421191
32 V 57 Q 0 -0.00819489
32 V 58 A 0 -0.00373352
32 V 59 A 0 -0.0152214
32 V 60 D 0 -0.0533507
32 V 61 V 0 -0.00277185
32 V 62 D 0 -0.0436039
32 V 63 K 0 -0.0537637
32 V 64 T 0 0.011837
32 V 65 V 0 -0.048317
32 V 66 A 0 -0.0429326
32 V 67 G 0 -0.0480658
32 V 68 Q 0 -0.0469111
32 V 69 D 0 -0.0269246
32 V 70 A 0 -0.0670074
32 V 71 V 0 -0.0698959
32 V 72 I 0 -0.0536153
32 V 73 V 0 -0.0903079
32 V 74 L 0 -0.0256157
32 V 75 L 0 -0.0757093
32 V 76 G 0 0.00892889
32 V 77 T 0 -0.0324546
32 V 78 R 0 -0.0799607
32 V 79 N 0 -0.0425847
32 V 80 D 0 -0.098345
32 V 81 L 0 -0.0410365
32 V 84 T 0 -0.0800645
32 V 85 T 0 -0.0616445
32 V 86 V 0 -0.0641293
32 V 87 M 0 -0.0815851
32 V 88 S 0 -0.0575802
32 V 89 E 0 -0.0610558
32 V 90 G 0 -0.0551823
32 V 91 A 0 -0.0711558
32 V 92 R 0 -0.0634537
32 V 93 N 0 -0.0246571
32 V 94 I 0 -0.0458985
32 V 95 V 0 -0.0756818
32 V 96 A 0 -0.0464589
32 V 97 A 0 -0.0393391
32 V 98 M 0 -0.0829195
32 V 99 K 0 -0.0804311
32 V 100 A 0 -0.0858031
32 V 101 H 0 -0.119163
32 V 102 G 0 -0.0602387
32 V 103 V 0 -0.0752864
32 V 104 D 0 -0.0979549
32 V 105 K 0 -0.112874
32 V 106 V 0 -0.0640491
32 V 107 V 0 0.00818917
32 V 108 A 0 -0.0815779
32 V 109 C 0 -0.0838743
32 V 110 T 0 -0.0840313
32 V 111 S 0 -0.0755656
32 V 112 A 0 -0.0366233
32 V 113 F 0 -0.0738504
32 V 114 L 0 -0.10411
32 V 115 L 0 -0.0593186
32 V 116 W 0 -0.0833445
32 V 117 D 0 -0.109513
32 V 118 P 0 -0.0843615
32 V 119 T 0 -0.0539157
32 V 120 K 0 -0.0722188
32 V 121 V 0 -0.0759257
32 V 125 L 0 -0.080925
32 V 126 Q 0 -0.11591
32 V 127 A 0 -0.0559472
32 V 128 V 0 -0.046535
32 V 129 T 0 -0.0923536
32 V 130 D 0 -0.0203131
32 V 131 D 0 -0.0689458
32 V 132 H 0 -0.0364331
32 V 133 I 0 -0.130311
32 V 134 R 0 -0.0163033
32 V 135 M 0 -0.0396022
32 V 136 H 0 -0.0707176
32 V 137 K 0 -0.0626599
32 V 138 V 0 -0.0628155
32 V 139 L 0 -0.0983458
32 V 140 R 0 -0.0330589
32 V 141 E 0 -0.0835545
32 V 142 S 0 -0.0669981
32 V 143 G 0 -0.0656553
32 V 144 L 0 -0.0468974
32 V 145 K 0 -0.112431
32 V 146 Y 0 -0.0825417
32 V 147 V 0 -0.0362155
32 V 148 A 0 -0.02933
32 V 149 V 0 -0.0413958
32 V 150 M 0 -0.0687121
32 V 151 P 0 -0.0414118
32 V 152 P 0 -0.0855073
32 V 153 H 0 -0.0544564
32 V 154 I 0 -0.0800873
32 V 155 G 0 -0.111705
32 V 156 D 0 -0.0460111
32 V 157 Q 0 -0.0861206
32 V 158 P 0 -0.0648666
32 V 159 L 0 -0.0755489
32 V 160 T 0 -0.0792107
32 V 161 G 0 -0.0775061
32 V 162 A 0 -0.0993852
32 V 163 Y 0 -0.0622791
32 V 164 T 0 -0.0275863
32 V 165 V 0 -0.0527679
32 V 166 T 0 -0.0956638
32 V 167 L 0 -0.0768182
32 V 168 D 0 -0.100997
32 V 169 G 0 -0.0583891
32 V 170 R 0 -0.0669467
32 V 171 G 0 -0.0598686
32 V 172 P 0 -0.0916535
32 V 173 S 0 -0.0812789
32 V 174 R 0 -0.0982971
32 V 175 V 0 -0.101934
32 V 176 I 0 -0.0852868
32 V 177 S 0 -0.049101
32 V 178 K 0 -0.100268
32 V 179 H 0 -0.0709411
32 V 180 D 0 -0.00264922
32 V 181 L 0 -0.0576759
32 V 182 G 0 -0.0838099
32 V 183 H 0 -0.0985718
32 V 184 F 0 -0.0724638
32 V 185 M 0 -0.115651
32 V 186 L 0 -0.113382
32 V 187 R 0 -0.0662998
32 V 188 C 0 -0.102146
32 V 189 L 0 -0.0958194
32 V 190 T 0 -0.062008
32 V 191 T 0 -0.050245
32 V 192 D 0 -0.0808994
32 V 193 E 0 -0.0519616
32 V 194 Y 0 -0.0586254
33 L 34 V 0 0.588904
33 L 35 R 0 0.306977
33 L 36 D 0 0.142007
33 L 37 S 0 0.199468
33 L 38 S 0 0.0525926
33 L 39 R 0 0.00474518
33 L 40 L 0 0.144972
33 L 41 P 0 0.0290963
33 L 42 S 0 -0.0231244
33 L 43 E 0 -0.0464741
33 L 44 G 0 -0.0223854
33 L 45 P 0 -0.0424978
33 L 46 R 0 -0.0366813
33 L 47 P 0 -0.0347228
33 L 48 A 0 -0.0114723
33 L 49 H 0 0.046653
33 L 50 V 0 0.0496162
33 L 51 V 0 0.341465
33 L 52 V 0 0.214927
33 L 53 G 0 1.29122
33 L 54 D 0 0.117328
33 L 55 V 0 0.28384
33 L 56 L 0 0.0586122
33 L 57 Q 0 0.024825
33 L 58 A 0 -0.0156109
33 L 59 A 0 -0.0345249
33 L 60 D 0 0.387815
33 L 61 V 0 0.266192
33 L 62 D 0 -0.034231
33 L 63 K 0 -0.000383229
33 L 64 T 0 0.784304
33 L 65 V 0 0.0988075
33 L 66 A 0 -0.0460761
33 L 67 G 0 -0.0689336
33 L 68 Q 0 0.0478508
33 L 69 D 0 -0.0422402
33 L 70 A 0 -0.0908118
33 L 71 V 0 -0.0634109
33 L 72 I 0 -0.0204379
33 L 73 V 0 -0.0305453
33 L 74 L 0 0.0433476
33 L 75 L 0 0.000791366
33 L 76 G 0 -0.0401975
33 L 77 T 0 0.01685
33 L 78 R 0 0.0270519
33 L 79 N 0 0.00690767
33 L 80 D 0 -0.0760839
33 L 81 L 0 -0.0611688
33 L 84 T 0 -0.0609373
33 L 85 T 0 -0.0342349
33 L 86 V 0 -0.0239951
33 L 87 M 0 -0.0827702
33 L 88 S 0 -0.102152
33 L 89 E 0 -0.0583501
33 L 90 G 0 0.0752776
33 L 91 A 0 -0.0469601
33 L 92 R 0 -0.0727267
33 L 93 N 0 -0.0264079
33 L 94 I 0 -0.0276011
33 L 95 V 0 -0.0897079
33 L 96 A 0 -0.0902605
33 L 97 A 0 -0.035573
33 L 98 M 0 -0.125418
33 L 99 K 0 -0.0943953
33 L 100 A 0 -0.0808338
33 L 101 H 0 -0.0384597
33 L 102 G 0 -0.0702771
33 L 103 V 0 -0.0586124
33 L 104 D 0 -0.0902313
33 L 105 K 0 -0.0401711
33 L 106 V 0 -0.0571573
33 L 107 V 0 -0.095449
33 L 108 A 0 -0.106994
33 L 109 C 0 -0.0212992
33 L 110 T 0 -0.0146547
33 L 111 S 0 -0.0595999
33 L 112 A 0 -0.0805968
33 L 113 F 0 -0.0789759
33 L 114 L 0 -0.0304889
33 L 115 L 0 0.00920358
33 L 116 W 0 -0.00429939
33 L 117 D 0 -0.0851636
33 L 118 P 0 -0.0730709
33 L 119 T 0 -0.0184692
33 L 120 K 0 -0.0141461
33 L 121 V 0 -0.0553895
33 L 125 L 0 -0.0593335
33 L 126 Q 0 -0.073481
33 L 127 A 0 -0.0453381
33 L 128 V 0 -0.0901982
33 L 129 T 0 -0.0481448
33 L 130 D 0 -0.0426419
33 L 131 D 0 -0.0802286
33 L 132 H 0 -0.0610104
33 L 133 I 0 -0.039487
33 L 134 R 0 -0.0862886
33 L 135 M 0 -0.0776747
33 L 136 H 0 -0.0716264
33 L 137 K 0 -0.0777225
33 L 138 V 0 -0.0767011
33 L 139 L 0 -0.0922343
33 L 140 R 0 -0.0184584
33 L 141 E 0 -0.0397782
33 L 142 S 0 -0.018383
33 L 143 G 0 -0.0625901
33 L 144 L 0 -0.100489
33 L 145 K 0 -0.0489453
33 L 146 Y 0 -0.079621
33 L 147 V 0 -0.0656911
33 L 148 A 0 -0.124677
33 L 149 V 0 -0.0648675
33 L 150 M 0 -0.0446947
33 L 151 P 0 -0.0790583
33 L 152 P 0 -0.0613124
33 L 153 H 0 -0.0703255
33 L 154 I 0 -0.0998306
33 L 155 G 0 -0.0481407
33 L 156 D 0 -0.0385887
33 L 157 Q 0 -0.0481436
33 L 158 P 0 -0.063112
33 L 159 L 0 -0.0608874
33 L 160 T 0 -0.0466709
33 L 161 G 0 -0.0486061
33 L 162 A 0 -0.0374832
33 L 163 Y 0 -0.0768665
33 L 164 T 0 -0.057036
33 L 165 V 0 -0.0662379
33 L 166 T 0 -0.0461999
33 L 167 L 0 -0.0421043
33 L 168 D 0 -0.0850047
33 L 169 G 0 -0.0203764
33 L 170 R 0 -0.0801831
33 L 171 G 0 -0.105961
33 L 172 P 0 -0.0949935
33 L 173 S 0 -0.0854092
33 L 174 R 0 -0.0795364
33 L 175 V 0 -0.0541116
33 L 176 I 0 -0.140153
33 L 177 S 0 -0.0891366
33 L 178 K 0 -0.122048
33 L 179 H 0 -0.106508
33 L 180 D 0 -0.111105
33 L 181 L 0 -0.0954703
33 L 182 G 0 -0.129739
33 L 183 H 0 -0.112646
33 L 184 F 0 -0.055666
33 L 185 M 0 -0.0746725
33 L 186 L 0 -0.0921172
33 L 187 R 0 -0.0978164
33 L 188 C 0 -0.103963
33 L 189 L 0 -0.0900468
33 L 190 T 0 -0.0864073
33 L 191 T 0 -0.096427
33 L 192 D 0 -0.0839644
33 L 193 E 0 -0.0712444
33 L 194 Y 0 -0.0868557
34 V 35 R 0 1.27715
34 V 36 D 0 0.705
34 V 37 S 0 0.435221
34 V 38 S 0 0.225999
34 V 39 R 0 0.369373
34 V 40 L 0 0.597318
34 V 41 P 0 0.14534
34 V 42 S 0 0.0532433
34 V 43 E 0 0.0586341
34 V 44 G 0 -0.0149272
34 V 45 P 0 -0.0393221
34 V 46 R 0 -0.0353187
34 V 47 P 0 -0.0408826
34 V 48 A 0 0.0838651
34 V 49 H 0 0.0164857
34 V 50 V 0 0.536948
34 V 51 V 0 0.0229371
34 V 52 V 0 0.396141
34 V 53 G 0 0.140686
34 V 54 D 0 0.0262516
34 V 55 V 0 0.0832909
34 V 56 L 0 0.0143293
34 V 57 Q 0 -0.0561516
34 V 58 A 0 -0.0576319
34 V 59 A 0 -0.0805819
34 V 60 D 0 -0.0133693
34 V 61 V 0 -0.0115306
34 V 62 D 0 -0.0525888
34 V 63 K 0 -0.0722222
34 V 64 T 0 0.0284457
34 V 65 V 0 -0.0671587
34 V 66 A 0 -0.0711117
34 V 67 G 0 -0.065124
34 V 68 Q 0 -0.07747
34 V 69 D 0 -0.0607106
34 V 70 A 0 -0.0936778
34 V 71 V 0 -0.0545891
34 V 72 I 0 -0.0707432
34 V 73 V 0 -0.0228424
34 V 74 L 0 0.0248764
34 V 75 L 0 -0.0210444
34 V 76 G 0 -0.00537806
34 V 77 T 0 0.058941
34 V 78 R 0 -0.00530595
34 V 79 N 0 -0.0385646
34 V 80 D 0 -0.0798855
34 V 81 L 0 -0.0736242
34 V 84 T 0 -0.0909678
34 V 85 T 0 -0.0712718
34 V 86 V 0 0.119253
34 V 87 M 0 -0.0132982
34 V 88 S 0 -0.0805497
34 V 89 E 0 -0.0497182
34 V 90 G 0 -0.0241124
34 V 91 A 0 -0.0712977
34 V 92 R 0 -0.0874459
34 V 93 N 0 -0.05354
34 V 94 I 0 -0.0470635
34 V 95 V 0 -0.0683646
34 V 96 A 0 -0.111048
34 V 97 A 0 -0.104996
34 V 98 M 0 -0.0867605
34 V 99 K 0 -0.0916075
34 V 100 A 0 -0.0973324
34 V 101 H 0 -0.0899713
34 V 102 G 0 -0.0362985
34 V 103 V 0 -0.0572951
34 V 104 D 0 -0.058137
34 V 105 K 0 -0.0438429
34 V 106 V 0 -0.0603248
34 V 107 V 0 -0.0503843
34 V 108 A 0 -0.100958
34 V 109 C 0 -0.0357397
34 V 110 T 0 -0.0234458
34 V 111 S 0 0.0182107
34 V 112 A 0 -0.0404007
34 V 113 F 0 -0.00258822
34 V 114 L 0 -0.0304685
34 V 115 L 0 -0.00588626
34 V 116 W 0 -0.0567866
34 V 117 D 0 -0.0583759
34 V 118 P 0 -0.0857468
34 V 119 T 0 -0.0615101
34 V 120 K 0 -0.0401586
34 V 121 V 0 -0.0248803
34 V 125 L 0 -0.0167556
34 V 126 Q 0 -0.0448661
34 V 127 A 0 -0.0871826
34 V 128 V 0 -0.0172431
34 V 129 T 0 -0.0315225
34 V 130 D 0 -0.0488158
34 V 131 D 0 -0.0882442
34 V 132 H 0 0.032803
34 V 133 I 0 -0.0685607
34 V 134 R 0 -0.069777
34 V 135 M 0 -0.0174893
34 V 136 H 0 0.028567
34 V 137 K 0 -0.116988
34 V 138 V 0 -0.0443616
34 V 139 L 0 -0.0762246
34 V 140 R 0 -0.064675
34 V 141 E 0 -0.0584248
34 V 142 S 0 -0.00192077
34 V 143 G 0 -0.10623
34 V 144 L 0 -0.0463492
34 V 145 K 0 -0.08209
34 V 146 Y 0 -0.0266809
34 V 147 V 0 -0.0341078
34 V 148 A 0 -0.0650783
34 V 149 V 0 -0.0437106
34 V 150 M 0 -0.0818423
34 V 151 P 0 -0.0319848
34 V 152 P 0 -0.0190231
34 V 153 H 0 -0.0749273
34 V 154 I 0 -0.0333116
34 V 155 G 0 -0.0676368
34 V 156 D 0 -0.0991203
34 V 157 Q 0 0.0922897
34 V 158 P 0 -0.112162
34 V 159 L 0 -0.0623866
34 V 160 T 0 -0.0948389
34 V 161 G 0 -0.109935
34 V 162 A 0 -0.0911986
34 V 163 Y 0 -0.0801665
34 V 164 T 0 -0.094524
34 V 165 V 0 -0.112317
34 V 166 T 0 -0.0370015
34 V 167 L 0 -0.0911964
34 V 168 D 0 -0.0731344
34 V 169 G 0 -0.0643641
34 V 170 R 0 -0.0712591
34 V 171 G 0 -0.0741514
34 V 172 P 0 -0.0640633
34 V 173 S 0 -0.0562561
34 V 174 R 0 -0.0681442
34 V 175 V 0 -0.093856
34 V 176 I 0 -0.0776037
34 V 177 S 0 -0.0588669
34 V 178 K 0 -0.0802576
34 V 179 H 0 -0.109955
34 V 180 D 0 -0.0554833
34 V 181 L 0 -0.10521
34 V 182 G 0 -0.0657053
34 V 183 H 0 -0.128139
34 V 184 F 0 -0.0837668
34 V 185 M 0 -0.127142
34 V 186 L 0 -0.0997034
34 V 187 R 0 -0.106792
34 V 188 C 0 -0.0379602
34 V 189 L 0 -0.147479
34 V 190 T 0 -0.0746014
34 V 191 T 0 -0.0726821
34 V 192 D 0 -0.0640236
34 V 193 E 0 -0.0584021
34 V 194 Y 0 -0.111649
35 R 36 D 0 0.639696
35 R 37 S 0 0.452077
35 R 38 S 0 0.212951
35 R 39 R 0 0.300727
35 R 40 L 0 0.113939
35 R 41 P 0 0.0892511
35 R 42 S 0 0.0188075
35 R 43 E 0 0.0172301
35 R 44 G 0 -0.0350989
35 R 45 P 0 -0.0403586
35 R 46 R 0 -0.0350501
35 R 47 P 0 -0.0524087
35 R 48 A 0 -0.0170471
35 R 49 H 0 -0.00968361
35 R 50 V 0 0.116631
35 R 51 V 0 0.0246719
35 R 52 V 0 0.271835
35 R 53 G 0 0.0332528
35 R 54 D 0 0.340806
35 R 55 V 0 0.0175631
35 R 56 L 0 0.110922
35 R 57 Q 0 -0.00379668
35 R 58 A 0 -0.0145941
35 R 59 A 0 -0.0138562
35 R 60 D 0 0.0356305
35 R 61 V 0 -0.0313464
35 R 62 D 0 -0.0433267
35 R 63 K 0 -0.025612
35 R 64 T 0 -0.0112033
35 R 65 V 0 -0.0263483
35 R 66 A 0 -0.049474
35 R 67 G 0 -0.0572482
35 R 68 Q 0 -0.0581959
35 R 69 D 0 -0.0249964
35 R 70 A 0 -0.108857
35 R 71 V 0 -0.0153791
35 R 72 I 0 0.00283836
35 R 73 V 0 -0.0839896
35 R 74 L 0 0.00393692
35 R 75 L 0 0.00447942
35 R 76 G 0 -0.0249845
35 R 77 T 0 0.153503
35 R 78 R 0 0.0142037
35 R 79 N 0 -0.0223697
35 R 80 D 0 -0.0347433
35 R 81 L 0 -0.0326084
35 R 84 T 0 -0.0393598
35 R 85 T 0 -0.0310052
35 R 86 V 0 0.179649
35 R 87 M 0 -0.0636099
35 R 88 S 0 -0.0896455
35 R 89 E 0 -0.0368383
35 R 90 G 0 -0.0415538
35 R 91 A 0 -0.064866
35 R 92 R 0 -0.0218268
35 R 93 N 0 -0.0306251
35 R 94 I 0 -0.0279902
35 R 95 V 0 -0.0754841
35 R 96 A 0 -0.046753
35 R 97 A 0 -0.0731393
35 R 98 M 0 -0.0718508
35 R 99 K 0 -0.0918271
35 R 100 A 0 -0.0274779
35 R 101 H 0 -0.0482765
35 R 102 G 0 -0.0126638
35 R 103 V 0 -0.0416472
35 R 104 D 0 -0.0739809
35 R 105 K 0 -0.0698082
35 R 106 V 0 -0.0431727
35 R 107 V 0 -0.0776514
35 R 108 A 0 -0.0696279
35 R 109 C 0 -0.00213496
35 R 110 T 0 -0.0231835
35 R 111 S 0 0.0506891
35 R 112 A 0 0.0119263
35 R 113 F 0 0.0175869
35 R 114 L 0 -0.0333335
35 R 115 L 0 -0.0580427
35 R 116 W 0 -0.0590147
35 R 117 D 0 -0.0477364
35 R 118 P 0 -0.0434045
35 R 119 T 0 -0.0776624
35 R 120 K 0 -0.041668
35 R 121 V 0 -0.0580271
35 R 125 L 0 -0.0471544
35 R 126 Q 0 -0.0869733
35 R 127 A 0 -0.0599374
35 R 128 V 0 -0.0215381
35 R 129 T 0 -0.0281506
35 R 130 D 0 -0.0586655
35 R 131 D 0 -0.0487686
35 R 132 H 0 -0.00546084
35 R 133 I 0 -0.089218
35 R 134 R 0 -0.084085
35 R 135 M 0 -0.0574792
35 R 136 H 0 -0.0269926
35 R 137 K 0 -0.0366713
35 R 138 V 0 -0.0283813
35 R 139 L 0 -0.0455204
35 R 140 R 0 -0.0749701
35 R 141 E 0 -0.0349798
35 R 142 S 0 -0.0514695
35 R 143 G 0 -0.0661817
35 R 144 L 0 -0.064173
35 R 145 K 0 -0.0665145
35 R 146 Y 0 -0.057699
35 R 147 V 0 -0.0612468
35 R 148 A 0 -0.0938291
35 R 149 V 0 -0.0632583
35 R 150 M 0 -0.0760561
35 R 151 P 0 0.00695492
35 R 152 P 0 0.0433953
35 R 153 H 0 -0.0655409
35 R 154 I 0 -0.0768159
35 R 155 G 0 -0.0759525
35 R 156 D 0 -0.0701359
35 R 157 Q 0 0.0343898
35 R 158 P 0 -0.0720942
35 R 159 L 0 -0.0372301
35 R 160 T 0 -0.0444067
35 R 161 G 0 -0.0606696
35 R 162 A 0 -0.0616177
35 R 163 Y 0 -0.012309
35 R 164 T 0 -0.0567705
35 R 165 V 0 -0.0306821
35 R 166 T 0 -0.0387305
35 R 167 L 0 -0.0260367
35 R 168 D 0 -0.0326954
35 R 169 G 0 -0.025277
35 R 170 R 0 -0.0386953
35 R 171 G 0 -0.0137385
35 R 172 P 0 -0.048956
35 R 173 S 0 -0.0595326
35 R 174 R 0 -0.114838
35 R 175 V 0 -0.0335449
35 R 176 I 0 -0.0827378
35 R 177 S 0 -0.0506909
35 R 178 K 0 -0.0387612
35 R 179 H 0 -0.0645502
35 R 180 D 0 -0.0587092
35 R 181 L 0 -0.0393531
35 R 182 G 0 -0.0600295
35 R 183 H 0 -0.0555385
35 R 184 F 0 -0.0446682
35 R 185 M 0 -0.0634219
35 R 186 L 0 -0.0579163
35 R 187 R 0 -0.0685602
35 R 188 C 0 -0.0181135
35 R 189 L 0 -0.081793
35 R 190 T 0 -0.0816777
35 R 191 T 0 -0.0340415
35 R 192 D 0 -0.023999
35 R 193 E 0 -0.0577983
35 R 194 Y 0 -0.0572263
36 D 37 S 0 0.693318
36 D 38 S 0 0.807632
36 D 39 R 0 0.980918
36 D 40 L 0 0.383132
36 D 41 P 0 0.310414
36 D 42 S 0 0.104455
36 D 43 E 0 0.0816878
36 D 44 G 0 0.0464582
36 D 45 P 0 -0.0082123
36 D 46 R 0 0.0457844
36 D 47 P 0 -0.0301599
36 D 48 A 0 -0.0073694
36 D 49 H 0 -0.020183
36 D 50 V 0 0.275607
36 D 51 V 0 -0.0237582
36 D 52 V 0 0.26635
36 D 53 G 0 -0.0218243
36 D 54 D 0 0.0826382
36 D 55 V 0 -0.0183349
36 D 56 L 0 0.0951502
36 D 57 Q 0 -0.0200023
36 D 58 A 0 -0.0429345
36 D 59 A 0 -0.00228395
36 D 60 D 0 0.0129306
36 D 61 V 0 -0.0403976
36 D 62 D 0 0.0131289
36 D 63 K 0 -0.00981618
36 D 64 T 0 -0.062535
36 D 65 V 0 -0.0585335
36 D 66 A 0 -0.0254879
36 D 67 G 0 -0.0233687
36 D 68 Q 0 -0.0300108
36 D 69 D 0 -0.0698628
36 D 70 A 0 -0.0191099
36 D 71 V 0 -0.0725822
36 D 72 I 0 -0.0636799
36 D 73 V 0 0.00220172
36 D 74 L 0 -0.037002
36 D 75 L 0 -0.0073305
36 D 76 G 0 -0.0273923
36 D 77 T 0 0.00681946
36 D 78 R 0 -0.0147243
36 D 79 N 0 0.0419055
36 D 80 D 0 -0.00529053
36 D 81 L 0 -0.0564136
36 D 84 T 0 -0.0201557
36 D 85 T 0 -0.0364606
36 D 86 V 0 -0.0774291
36 D 87 M 0 -0.053537
36 D 88 S 0 -0.0892301
36 D 89 E 0 -0.0491129
36 D 90 G 0 -0.0871508
36 D 91 A 0 -0.0690724
36 D 92 R 0 -0.0481351
36 D 93 N 0 -0.0576371
36 D 94 I 0 -0.0548615
36 D 95 V 0 -0.0972807
36 D 96 A 0 -0.0700293
36 D 97 A 0 -0.0911185
36 D 98 M 0 -0.080437
36 D 99 K 0 -0.0548788
36 D 100 A 0 -0.0308722
36 D 101 H 0 -0.045655
36 D 102 G 0 -0.0505621
36 D 103 V 0 -0.0948765
36 D 104 D 0 -0.0435805
36 D 105 K 0 -0.0752049
36 D 106 V 0 -0.0459996
36 D 107 V 0 -0.0982337
36 D 108 A 0 -0.074771
36 D 109 C 0 -0.053648
36 D 110 T 0 -0.0697469
36 D 111 S 0 -0.0653235
36 D 112 A 0 -0.00918462
36 D 113 F 0 -0.049056
36 D 114 L 0 -0.079708
36 D 115 L 0 -0.0147952
36 D 116 W 0 -0.0397589
36 D 117 D 0 -0.0840116
36 D 118 P 0 -0.00690337
36 D 119 T 0 -0.0429939
36 D 120 K 0 -0.045592
36 D 121 V 0 -0.0389022
36 D 125 L 0 -0.00244848
36 D 126 Q 0 -0.0348953
36 D 127 A 0 -0.0355332
36 D 128 V 0 -0.0398911
36 D 129 T 0 -0.0890669
36 D 130 D 0 -0.0338638
36 D 131 D 0 -0.0295967
36 D 132 H 0 -0.0527289
36 D 133 I 0 -0.0679269
36 D 134 R 0 0.00301416
36 D 135 M 0 -0.0828082
36 D 136 H 0 -0.039495
36 D 137 K 0 -0.0945572
36 D 138 V 0 -0.0911482
36 D 139 L 0 -0.108858
36 D 140 R 0 -0.0834372
36 D 141 E 0 -0.050943
36 D 142 S 0 -0.00976909
36 D 143 G 0 -0.0711059
36 D 144 L 0 -0.0657623
36 D 145 K 0 -0.113548
36 D 146 Y 0 -0.0885514
36 D 147 V 0 -0.0953356
36 D 148 A 0 -0.0250287
36 D 149 V 0 -0.0267321
36 D 150 M 0 -0.00547496
36 D 151 P 0 -0.0367444
36 D 152 P 0 -0.00466892
36 D 153 H 0 -0.0611255
36 D 154 I 0 -0.0592087
36 D 155 G 0 -0.0183554
36 D 156 D 0 -0.0541425
36 D 157 Q 0 0.159644
36 D 158 P 0 -0.0796794
36 D 159 L 0 -0.051794
36 D 160 T 0 -0.0216352
36 D 161 G 0 -0.0179365
36 D 162 A 0 -0.0329505
36 D 163 Y 0 -0.0303546
36 D 164 T 0 -0.0564418
36 D 165 V 0 -0.0424748
36 D 166 T 0 -0.0212616
36 D 167 L 0 -0.0381205
36 D 168 D 0 -0.0334646
36 D 169 G 0 -0.0368086
36 D 170 R 0 -0.0507967
36 D 171 G 0 -0.0228134
36 D 172 P 0 -0.0612505
36 D 173 S 0 0.0126525
36 D 174 R 0 -0.0443622
36 D 175 V 0 -0.0598051
36 D 176 I 0 -0.104636
36 D 177 S 0 -0.065429
36 D 178 K 0 -0.0464935
36 D 179 H 0 -0.028409
36 D 180 D 0 -0.0561644
36 D 181 L 0 -0.0884286
36 D 182 G 0 -0.0370638
36 D 183 H 0 -0.0754067
36 D 184 F 0 -0.0397956
36 D 185 M 0 -0.101717
36 D 186 L 0 -0.0961328
36 D 187 R 0 -0.090677
36 D 188 C 0 -0.0672632
36 D 189 L 0 -0.0594967
36 D 190 T 0 -0.0904647
36 D 191 T 0 -0.0645411
36 D 192 D 0 -0.068574
36 D 193 E 0 -0.0676888
36 D 194 Y 0 -0.0581686
37 S 38 S 0 0.770246
37 S 39 R 0 0.479433
37 S 40 L 0 0.431633
37 S 41 P 0 1.0676
37 S 42 S 0 0.12796
37 S 43 E 0 0.0840632
37 S 44 G 0 0.0946055
37 S 45 P 0 0.0443719
37 S 46 R 0 0.0598699
37 S 47 P 0 0.0225424
37 S 48 A 0 -0.00336247
37 S 49 H 0 0.0305068
37 S 50 V 0 0.517048
37 S 51 V 0 0.0628858
37 S 52 V 0 0.868996
37 S 53 G 0 0.0842214
37 S 54 D 0 -0.0159514
37 S 55 V 0 -0.0293442
37 S 56 L 0 0.00587309
37 S 57 Q 0 -0.0099136
37 S 58 A 0 0.00286041
37 S 59 A 0 0.0301079
37 S 60 D 0 0.0404819
37 S 61 V 0 -0.042475
37 S 62 D 0 0.0111413
37 S 63 K 0 0.00223096
37 S 64 T 0 -0.0031895
37 S 65 V 0 -0.0197754
37 S 66 A 0 0.014204
37 S 67 G 0 0.000435236
37 S 68 Q 0 -0.0580839
37 S 69 D 0 -0.0278681
37 S 70 A 0 -0.0230007
37 S 71 V 0 -0.0561302
37 S 72 I 0 -0.0569247
37 S 73 V 0 -0.0854991
37 S 74 L 0 -0.0698302
37 S 75 L 0 -0.0876983
37 S 76 G 0 -0.0698045
37 S 77 T 0 0.00996071
37 S 78 R 0 -0.0155201
37 S 79 N 0 -0.028659
37 S 80 D 0 0.00247832
37 S 81 L 0 -0.010155
37 S 84 T 0 -0.0320584
37 S 85 T 0 -0.0248086
37 S 86 V 0 -0.0176749
37 S 87 M 0 -0.0926417
37 S 88 S 0 -0.0487407
37 S 89 E 0 -0.0552153
37 S 90 G 0 -0.0827029
37 S 91 A 0 -0.0467649
37 S 92 R 0 -0.039204
37 S 93 N 0 -0.0367342
37 S 94 I 0 -0.0918184
37 S 95 V 0 -0.0426782
37 S 96 A 0 -0.064295
37 S 97 A 0 -0.0275001
37 S 98 M 0 -0.0774198
37 S 99 K 0 -0.0138097
37 S 100 A 0 0.000564354
37 S 101 H 0 0.00545291
37 S 102 G 0 -0.0216686
37 S 103 V 0 -0.0411196
37 S 104 D 0 -0.0342911
37 S 105 K 0 -0.059808
37 S 106 V 0 -0.029369
37 S 107 V 0 -0.0603063
37 S 108 A 0 -0.0649358
37 S 109 C 0 -0.103979
37 S 110 T 0 -0.0616414
37 S 111 S 0 -0.0467179
37 S 112 A 0 -0.0719332
37 S 113 F 0 -0.0738348
37 S 114 L 0 -0.05139
37 S 115 L 0 -0.0632929
37 S 116 W 0 -0.0538608
37 S 117 D 0 -0.0391877
37 S 118 P 0 -0.0291506
37 S 119 T 0 -0.0491207
37 S 120 K 0 -0.0244949
37 S 121 V 0 -0.0635725
37 S 125 L 0 -0.0326421
37 S 126 Q 0 -0.05993
37 S 127 A 0 -0.0546992
37 S 128 V 0 -0.0315918
37 S 129 T 0 -0.0833109
37 S 130 D 0 -0.0312828
37 S 131 D 0 -0.0820879
37 S 132 H 0 -0.0433527
37 S 133 I 0 -0.052133
37 S 134 R 0 -0.062141
37 S 135 M 0 -0.0518085
37 S 136 H 0 -0.0931551
37 S 137 K 0 -0.0505085
37 S 138 V 0 -0.0628266
37 S 139 L 0 -0.062784
37 S 140 R 0 -0.0796823
37 S 141 E 0 -0.0454132
37 S 142 S 0 -0.0561248
37 S 143 G 0 -0.0585954
37 S 144 L 0 -0.0456513
37 S 145 K 0 -0.0692022
37 S 146 Y 0 -0.0618312
37 S 147 V 0 -0.115808
37 S 148 A 0 -0.0944209
37 S 149 V 0 -0.0455442
37 S 150 M 0 -0.0622597
37 S 151 P 0 -0.0584875
37 S 152 P 0 -0.0404317
37 S 153 H 0 -0.0941275
37 S 154 I 0 -0.086628
37 S 155 G 0 -0.0508541
37 S 156 D 0 -0.0536333
37 S 157 Q 0 -0.0521235
37 S 158 P 0 -0.0808265
37 S 159 L 0 -0.0549603
37 S 160 T 0 -0.0211758
37 S 161 G 0 -0.0362054
37 S 162 A 0 -0.0609319
37 S 163 Y 0 -0.0458665
37 S 164 T 0 -0.0550959
37 S 165 V 0 -0.0302772
37 S 166 T 0 -0.0329694
37 S 167 L 0 -0.0484319
37 S 168 D 0 -0.031829
37 S 169 G 0 -0.0165
37 S 170 R 0 -0.0192689
37 S 171 G 0 -0.0497177
37 S 172 P 0 -0.0853381
37 S 173 S 0 -0.081391
37 S 174 R 0 -0.045213
37 S 175 V 0 -0.0578336
37 S 176 I 0 -0.058766
37 S 177 S 0 -0.0796927
37 S 178 K 0 -0.057397
37 S 179 H 0 -0.0429138
37 S 180 D 0 -0.0698464
37 S 181 L 0 -0.0779814
37 S 182 G 0 -0.111326
37 S 183 H 0 -0.0729431
37 S 184 F 0 -0.0503969
37 S 185 M 0 -0.067544
37 S 186 L 0 -0.0680257
37 S 187 R 0 -0.0750615
37 S 188 C 0 -0.0377535
37 S 189 L 0 -0.0981036
37 S 190 T 0 -0.0791547
37 S 191 T 0 -0.0563476
37 S 192 D 0 -0.0649591
37 S 193 E 0 -0.0700654
37 S 194 Y 0 -0.068332
38 S 39 R 0 0.858042
38 S 40 L 0 0.45208
38 S 41 P 0 0.483637
38 S 42 S 0 0.313659
38 S 43 E 0 0.141649
38 S 44 G 0 0.102722
38 S 45 P 0 0.103805
38 S 46 R 0 0.109121
38 S 47 P 0 0.0504612
38 S 48 A 0 0.0555504
38 S 49 H 0 0.0613482
38 S 50 V 0 0.227781
38 S 51 V 0 0.0720333
38 S 52 V 0 0.216176
38 S 53 G 0 -0.0338858
38 S 54 D 0 -0.00431612
38 S 55 V 0 -0.0534382
38 S 56 L 0 0.0272697
38 S 57 Q 0 0.0224199
38 S 58 A 0 -0.0125349
38 S 59 A 0 0.055614
38 S 60 D 0 0.0129197
38 S 61 V 0 -0.0723109
38 S 62 D 0 0.0261621
38 S 63 K 0 0.0254926
38 S 64 T 0 -0.0241787
38 S 65 V 0 -0.0605319
38 S 66 A 0 0.0365378
38 S 67 G 0 -0.0148885
38 S 68 Q 0 -0.0424194
38 S 69 D 0 -0.0261423
38 S 70 A 0 -0.0615423
38 S 71 V 0 -0.0252717
38 S 72 I 0 -0.0560468
38 S 73 V 0 -0.00754036
38 S 74 L 0 -0.0660655
38 S 75 L 0 -0.0547301
38 S 76 G 0 -0.00302476
38 S 77 T 0 0.0126144
38 S 78 R 0 0.0312157
38 S 79 N 0 0.0157878
38 S 80 D 0 -0.00219595
38 S 81 L 0 0.00853268
38 S 84 T 0 0.0275094
38 S 85 T 0 0.0193455
38 S 86 V 0 -0.0347431
38 S 87 M 0 -0.0824559
38 S 88 S 0 -0.0561122
38 S 89 E 0 -0.0736299
38 S 90 G 0 -0.0703612
38 S 91 A 0 -0.0723378
38 S 92 R 0 -0.0566005
38 S 93 N 0 -0.038569
38 S 94 I 0 -0.0705703
38 S 95 V 0 -0.0329245
38 S 96 A 0 -0.0631679
38 S 97 A 0 -0.0494583
38 S 98 M 0 -0.0503897
38 S 99 K 0 -0.0067021
38 S 100 A 0 0.0146136
38 S 101 H 0 -0.00151523
38 S 102 G 0 -0.025127
38 S 103 V 0 -0.0641282
38 S 104 D 0 -0.0480173
38 S 105 K 0 -0.0647672
38 S 106 V 0 -0.0167799
38 S 107 V 0 -0.0461179
38 S 108 A 0 -0.0687748
38 S 109 C 0 -0.0142002
38 S 110 T 0 -0.0757099
38 S 111 S 0 -0.00768447
38 S 112 A 0 -0.0109471
38 S 113 F 0 -0.018896
38 S 114 L 0 -0.0593608
38 S 115 L 0 -0.0745309
38 S 116 W 0 -0.0256845
38 S 117 D 0 -0.0486497
38 S 118 P 0 -0.0822639
38 S 119 T 0 -0.0408531
38 S 120 K 0 -0.0335515
38 S 121 V 0 -0.0848287
38 S 125 L 0 -0.045405
38 S 126 Q 0 -0.073226
38 S 127 A 0 -0.0140339
38 S 128 V 0 -0.0603898
38 S 129 T 0 -0.0884909
38 S 130 D 0 -0.03309
38 S 131 D 0 -0.0323309
38 S 132 H 0 -0.0298335
38 S 133 I 0 -0.0184738
38 S 134 R 0 -0.0505907
38 S 135 M 0 -0.0310542
38 S 136 H 0 -0.068176
38 S 137 K 0 -0.0471687
38 S 138 V 0 -0.0409343
38 S 139 L 0 -0.062241
38 S 140 R 0 -0.0456097
38 S 141 E 0 -0.0399924
38 S 142 S 0 -0.0267396
38 S 143 G 0 -0.0328212
38 S 144 L 0 -0.0128271
38 S 145 K 0 -0.0802338
38 S 146 Y 0 -0.0237578
38 S 147 V 0 -0.0864642
38 S 148 A 0 -0.071027
38 S 149 V 0 -0.0480391
38 S 150 M 0 -0.137887
38 S 151 P 0 -0.0391314
38 S 152 P 0 -0.0341217
38 S 153 H 0 -0.0217801
38 S 154 I 0 -0.0465223
38 S 155 G 0 -0.0600762
38 S 156 D 0 -0.0578583
38 S 157 Q 0 -0.0270076
38 S 158 P 0 -0.0577601
38 S 159 L 0 -0.064028
38 S 160 T 0 -0.0584963
38 S 161 G 0 -0.0341447
38 S 162 A 0 -0.0338446
38 S 163 Y 0 -0.0609671
38 S 164 T 0 -0.0263869
38 S 165 V 0 -0.0297583
38 S 166 T 0 -0.0122822
38 S 167 L 0 -0.00194052
38 S 168 D 0 -0.0439147
38 S 169 G 0 -0.0240466
38 S 170 R 0 -0.0117635
38 S 171 G 0 -0.043998
38 S 172 P 0 -0.0203672
38 S 173 S 0 -0.0487652
38 S 174 R 0 -0.0488656
38 S 175 V 0 -0.0593031
38 S 176 I 0 -0.0874527
38 S 177 S 0 -0.0827212
38 S 178 K 0 -0.037273
38 S 179 H 0 -0.00330386
38 S 180 D 0 -0.0650889
38 S 181 L 0 -0.0255115
38 S 182 G 0 -0.0499582
38 S 183 H 0 -0.0618629
38 S 184 F 0 -0.060027
38 S 185 M 0 -0.0924488
38 S 186 L 0 -0.0511222
38 S 187 R 0 -0.0650954
38 S 188 C 0 -0.0430152
38 S 189 L 0 -0.0892765
38 S 190 T 0 -0.0658429
38 S 191 T 0 -0.0450813
38 S 192 D 0 -0.0269062
38 S 193 E 0 -0.0638596
38 S 194 Y 0 -0.0482682
39 R 40 L 0 0.715386
39 R 41 P 0 0.407807
39 R 42 S 0 0.294635
39 R 43 E 0 0.191431
39 R 44 G 0 0.0439989
39 R 45 P 0 0.0572404
39 R 46 R 0 0.111606
39 R 47 P 0 0.0464527
39 R 48 A 0 0.0718178
39 R 49 H 0 0.0555949
39 R 50 V 0 0.147002
39 R 51 V 0 0.0618071
39 R 52 V 0 0.14242
39 R 53 G 0 0.00158736
39 R 54 D 0 -0.00450221
39 R 55 V 0 -0.0417167
39 R 56 L 0 0.00702399
39 R 57 Q 0 0.00768006
39 R 58 A 0 -0.0154599
39 R 59 A 0 -0.0129813
39 R 60 D 0 -0.00997013
39 R 61 V 0 -0.00291733
39 R 62 D 0 -0.0470377
39 R 63 K 0 -0.0067856
39 R 64 T 0 -0.0244595
39 R 65 V 0 -0.0013817
39 R 66 A 0 0.0266838
39 R 67 G 0 -0.0482676
39 R 68 Q 0 -0.050124
39 R 69 D 0 -0.0319516
39 R 70 A 0 -0.0198487
39 R 71 V 0 -0.0596163
39 R 72 I 0 -0.0207626
39 R 73 V 0 -0.0670799
39 R 74 L 0 -0.0637325
39 R 75 L 0 -0.0563586
39 R 76 G 0 -0.0220621
39 R 77 T 0 0.0399648
39 R 78 R 0 -0.00930613
39 R 79 N 0 -0.00204905
39 R 80 D 0 -0.0365636
39 R 81 L 0 -0.0308501
39 R 84 T 0 -0.0224361
39 R 85 T 0 -0.0336333
39 R 86 V 0 -0.0520284
39 R 87 M 0 -0.0565325
39 R 88 S 0 -0.0779659
39 R 89 E 0 -0.0515761
39 R 90 G 0 -0.119534
39 R 91 A 0 -0.0496294
39 R 92 R 0 -0.039829
39 R 93 N 0 -0.0448274
39 R 94 I 0 -0.0607652
39 R 95 V 0 -0.0634144
39 R 96 A 0 -0.0612498
39 R 97 A 0 -0.0959154
39 R 98 M 0 -0.101707
39 R 99 K 0 -0.0393122
39 R 100 A 0 -0.0260728
39 R 101 H 0 -0.0609448
39 R 102 G 0 -0.0436765
39 R 103 V 0 -0.0941214
39 R 104 D 0 -0.0969852
39 R 105 K 0 -0.0837023
39 R 106 V 0 0.0102419
39 R 107 V 0 -0.0560628
39 R 108 A 0 -0.0438286
39 R 109 C 0 -0.034503
39 R 110 T 0 -0.0680823
39 R 111 S 0 -0.072952
39 R 112 A 0 -0.0254661
39 R 113 F 0 -0.0372902
39 R 114 L 0 -0.0453065
39 R 115 L 0 -0.0831865
39 R 116 W 0 -0.0681657
39 R 117 D 0 -0.0536561
39 R 118 P 0 -0.0403664
39 R 119 T 0 -0.0342848
39 R 120 K 0 -0.0424923
39 R 121 V 0 -0.0242164
39 R 125 L 0 -0.00741068
39 R 126 Q 0 -0.027817
39 R 127 A 0 -0.0665108
39 R 128 V 0 -0.0522589
39 R 129 T 0 -0.0673963
39 R 130 D 0 -0.0410454
39 R 131 D 0 -0.0682492
39 R 132 H 0 -0.0686137
39 R 133 I 0 -0.0104144
39 R 134 R 0 -0.0577402
39 R 135 M 0 -0.00703575
39 R 136 H 0 -0.0705859
39 R 137 K 0 -0.0768107
39 R 138 V 0 -0.081508
39 R 139 L 0 -0.0631121
39 R 140 R 0 -0.0360482
39 R 141 E 0 -0.0396468
39 R 142 S 0 -0.0159609
39 R 143 G 0 -0.0444321
39 R 144 L 0 -0.0360845
39 R 145 K 0 -0.0449294
39 R 146 Y 0 -0.0355504
39 R 147 V 0 -0.0685564
39 R 148 A 0 -0.0439662
39 R 149 V 0 -0.0514716
39 R 150 M 0 -0.0719466
39 R 151 P 0 -0.0779983
39 R 152 P 0 -0.0174973
39 R 153 H 0 -0.00290223
39 R 154 I 0 -0.0404362
39 R 155 G 0 -0.0252759
39 R 156 D 0 -0.0502744
39 R 157 Q 0 0.102755
39 R 158 P 0 -0.0648598
39 R 159 L 0 -0.0183896
39 R 160 T 0 -0.00934338
39 R 161 G 0 -0.0330844
39 R 162 A 0 -0.0429164
39 R 163 Y 0 -0.0508479
39 R 164 T 0 -0.0237954
39 R 165 V 0 -0.031873
39 R 166 T 0 -0.0489607
39 R 167 L 0 -0.0299762
39 R 168 D 0 -0.0173688
39 R 169 G 0 -0.0240711
39 R 170 R 0 -0.0770436
39 R 171 G 0 -0.0451472
39 R 172 P 0 -0.0661705
39 R 173 S 0 -0.045235
39 R 174 R 0 -0.0535584
39 R 175 V 0 -0.0702583
39 R 176 I 0 -0.0242461
39 R 177 S 0 -0.0550782
39 R 178 K 0 -0.0312619
39 R 179 H 0 -0.0424686
39 R 180 D 0 -0.0694849
39 R 181 L 0 -0.0633327
39 R 182 G 0 -0.043851
39 R 183 H 0 -0.0560967
39 R 184 F 0 -0.0565323
39 R 185 M 0 -0.0869478
39 R 186 L 0 -0.0825152
39 R 187 R 0 -0.0478048
39 R 188 C 0 -0.0776424
39 R 189 L 0 -0.0498236
39 R 190 T 0 -0.0564845
39 R 191 T 0 -0.0629516
39 R 192 D 0 -0.0693764
39 R 193 E 0 -0.0767708
39 R 194 Y 0 -0.0401397
40 L 41 P 0 1.24976
40 L 42 S 0 0.501707
40 L 43 E 0 0.212437
40 L 44 G 0 0.151201
40 L 45 P 0 0.122102
40 L 46 R 0 0.107608
40 L 47 P 0 0.0678384
40 L 48 A 0 0.248976
40 L 49 H 0 0.0806754
40 L 50 V 0 0.832417
40 L 51 V 0 0.0863461
40 L 52 V 0 0.284534
40 L 53 G 0 0.0147866
40 L 54 D 0 -0.0117881
40 L 55 V 0 -5.74671e-05
40 L 56 L 0 -0.00761997
40 L 57 Q 0 -0.0484591
40 L 58 A 0 -0.0299984
40 L 59 A 0 -0.0426579
40 L 60 D 0 0.00271893
40 L 61 V 0 -0.0387686
40 L 62 D 0 -0.0513992
40 L 63 K 0 -0.0282471
40 L 64 T 0 -0.031866
40 L 65 V 0 -0.0657002
40 L 66 A 0 -0.0541898
40 L 67 G 0 -0.0468327
40 L 68 Q 0 -0.0407736
40 L 69 D 0 -0.0350381
40 L 70 A 0 -0.0666433
40 L 71 V 0 -0.0334857
40 L 72 I 0 -0.020237
40 L 73 V 0 -0.074373
40 L 74 L 0 -0.0934339
40 L 75 L 0 -0.0581542
40 L 76 G 0 -0.0821767
40 L 77 T 0 -0.042073
40 L 78 R 0 -0.0338493
40 L 79 N 0 0.00971523
40 L 80 D 0 -0.0502954
40 L 81 L 0 -0.0183999
40 L 84 T 0 -0.0473874
40 L 85 T 0 -0.02811
40 L 86 V 0 -0.0157277
40 L 87 M 0 -0.0802207
40 L 88 S 0 -0.056236
40 L 89 E 0 -0.029208
40 L 90 G 0 -0.0795766
40 L 91 A 0 -0.0899939
40 L 92 R 0 -0.0844692
40 L 93 N 0 -0.0713818
40 L 94 I 0 -0.0539631
40 L 95 V 0 -0.0900336
40 L 96 A 0 -0.0908593
40 L 97 A 0 -0.0874643
40 L 98 M 0 -0.0547598
40 L 99 K 0 -0.0514776
40 L 100 A 0 -0.0417355
40 L 101 H 0 -0.073631
40 L 102 G 0 -0.014874
40 L 103 V 0 -0.0398478
40 L 104 D 0 -0.0188559
40 L 105 K 0 -0.0514935
40 L 106 V 0 -0.0339882
40 L 107 V 0 -0.0816415
40 L 108 A 0 -0.069491
40 L 109 C 0 -0.0898747
40 L 110 T 0 -0.0834824
40 L 111 S 0 -0.0586076
40 L 112 A 0 -0.0698484
40 L 113 F 0 -0.0891016
40 L 114 L 0 -0.0164194
40 L 115 L 0 -0.0436134
40 L 116 W 0 -0.0644891
40 L 117 D 0 -0.0520125
40 L 118 P 0 -0.0281149
40 L 119 T 0 -0.0235192
40 L 120 K 0 -0.0612363
40 L 121 V 0 0.0113876
40 L 125 L 0 -0.0469527
40 L 126 Q 0 0.0295143
40 L 127 A 0 -0.0334164
40 L 128 V 0 -0.0495642
40 L 129 T 0 -0.0497741
40 L 130 D 0 -0.0602497
40 L 131 D 0 -0.0850583
40 L 132 H 0 -0.0966473
40 L 133 I 0 -0.0232021
40 L 134 R 0 -0.0566345
40 L 135 M 0 -0.0574617
40 L 136 H 0 0.000266992
40 L 137 K 0 -0.0475899
40 L 138 V 0 -0.0230293
40 L 139 L 0 -0.0687992
40 L 140 R 0 -0.0205246
40 L 141 E 0 -0.0169141
40 L 142 S 0 -0.00983385
40 L 143 G 0 -0.0587269
40 L 144 L 0 -0.0900806
40 L 145 K 0 -0.0505866
40 L 146 Y 0 -0.0396618
40 L 147 V 0 0.0064988
40 L 148 A 0 -0.0446768
40 L 149 V 0 -0.0638638
40 L 150 M 0 -0.0733291
40 L 151 P 0 -0.0484456
40 L 152 P 0 -0.00553634
40 L 153 H 0 -0.0612948
40 L 154 I 0 -0.04515
40 L 155 G 0 -0.0942599
40 L 156 D 0 -0.0668639
40 L 157 Q 0 -0.0275231
40 L 158 P 0 -0.0687828
40 L 159 L 0 -0.0742956
40 L 160 T 0 -0.0285941
40 L 161 G 0 -0.0388854
40 L 162 A 0 -0.0706296
40 L 163 Y 0 -0.0363505
40 L 164 T 0 -0.0651181
40 L 165 V 0 -0.0830881
40 L 166 T 0 -0.0337317
40 L 167 L 0 -0.04989
40 L 168 D 0 -0.0566756
40 L 169 G 0 -0.0481423
40 L 170 R 0 -0.0715121
40 L 171 G 0 -0.0542253
40 L 172 P 0 -0.069201
40 L 173 S 0 -0.0360518
40 L 174 R 0 -0.100236
40 L 175 V 0 -0.0791683
40 L 176 I 0 -0.0820987
40 L 177 S 0 -0.0886773
40 L 178 K 0 -0.0504301
40 L 179 H 0 -0.0446434
40 L 180 D 0 -0.0964574
40 L 181 L 0 -0.0651507
40 L 182 G 0 -0.058497
40 L 183 H 0 -0.0598228
40 L 184 F 0 -0.0712375
40 L 185 M 0 -0.0843408
40 L 186 L 0 -0.0583101
40 L 187 R 0 -0.0837072
40 L 188 C 0 -0.0973775
40 L 189 L 0 -0.0896744
40 L 190 T 0 -0.051331
40 L 191 T 0 -0.0509626
40 L 192 D 0 -0.0484286
40 L 193 E 0 -0.0528688
40 L 194 Y 0 -0.0526452
41 P 42 S 0 0.989757
41 P 43 E 0 0.258855
41 P 44 G 0 0.402369
41 P 45 P 0 0.47592
41 P 46 R 0 0.152202
41 P 47 P 0 0.121868
41 P 48 A 0 0.0409407
41 P 49 H 0 0.0985491
41 P 50 V 0 0.292852
41 P 51 V 0 0.0671804
41 P 52 V 0 0.152492
41 P 53 G 0 -0.0293225
41 P 54 D 0 0.0225507
41 P 55 V 0 -0.0380129
41 P 56 L 0 0.0377474
41 P 57 Q 0 0.0214179
41 P 58 A 0 -0.0164313
41 P 59 A 0 0.0416199
41 P 60 D 0 -0.00261263
41 P 61 V 0 -0.0844781
41 P 62 D 0 0.0413984
41 P 63 K 0 0.0551834
41 P 64 T 0 -0.001533
41 P 65 V 0 -0.0282726
41 P 66 A 0 0.0539222
41 P 67 G 0 -0.0077165
41 P 68 Q 0 -0.0215176
41 P 69 D 0 -0.0367958
41 P 70 A 0 -0.0450938
41 P 71 V 0 -0.0620674
41 P 72 I 0 -0.0520281
41 P 73 V 0 -0.0677534
41 P 74 L 0 -0.0407972
41 P 75 L 0 -0.0325345
41 P 76 G 0 -0.0641763
41 P 77 T 0 -0.0348559
41 P 78 R 0 -0.079993
41 P 79 N 0 -0.0367934
41 P 80 D 0 -0.049276
41 P 81 L 0 -0.0138457
41 P 84 T 0 -0.0335108
41 P 85 T 0 -0.0072342
41 P 86 V 0 -0.0302553
41 P 87 M 0 -0.0642043
41 P 88 S 0 -0.0401499
41 P 89 E 0 -0.0702359
41 P 90 G 0 -0.0910439
41 P 91 A 0 -0.0861776
41 P 92 R 0 -0.0680605
41 P 93 N 0 -0.0459466
41 P 94 I 0 -0.0915687
41 P 95 V 0 -0.0673208
41 P 96 A 0 -0.0546874
41 P 97 A 0 -0.0565341
41 P 98 M 0 -0.0612718
41 P 99 K 0 0.0190771
41 P 100 A 0 0.00846189
41 P 101 H 0 -0.0410767
41 P 102 G 0 -0.00710797
41 P 103 V 0 -0.0575634
41 P 104 D 0 -0.0469239
41 P 105 K 0 -0.0896534
41 P 106 V 0 -0.044423
41 P 107 V 0 -0.0404125
41 P 108 A 0 -0.0614353
41 P 109 C 0 -0.0869417
41 P 110 T 0 -0.0775375
41 P 111 S 0 -0.0657201
41 P 112 A 0 -0.0464531
41 P 113 F 0 -0.0836423
41 P 114 L 0 -0.0555249
41 P 115 L 0 -0.0633764
41 P 116 W 0 -0.0730984
41 P 117 D 0 -0.0675382
41 P 118 P 0 -0.0635598
41 P 119 T 0 -0.0623503
41 P 120 K 0 -0.0466494
41 P 121 V 0 -0.0491501
41 P 125 L 0 -0.0424706
41 P 126 Q 0 -0.0739831
41 P 127 A 0 -0.0617335
41 P 128 V 0 -0.0367162
41 P 129 T 0 -0.0630151
41 P 130 D 0 -0.0645243
41 P 131 D 0 -0.0312598
41 P 132 H 0 -0.0549748
41 P 133 I 0 -0.0891074
41 P 134 R 0 -0.0390741
41 P 135 M 0 -0.0424353
41 P 136 H 0 -0.0874257
41 P 137 K 0 -0.0501567
41 P 138 V 0 -0.0313901
41 P 139 L 0 -0.0530684
41 P 140 R 0 -0.0628074
41 P 141 E 0 -0.0627905
41 P 142 S 0 -0.0498054
41 P 143 G 0 -0.0234492
41 P 144 L 0 -0.0257216
41 P 145 K 0 -0.0636166
41 P 146 Y 0 -0.038994
41 P 147 V 0 -0.0841717
41 P 148 A 0 -0.0354077
41 P 149 V 0 -0.0209933
41 P 150 M 0 -0.0862683
41 P 151 P 0 -0.0712517
41 P 152 P 0 -0.0368072
41 P 153 H 0 -0.0731366
41 P 154 I 0 -0.0984589
41 P 155 G 0 -0.0526001
41 P 156 D 0 -0.0597058
41 P 157 Q 0 -0.0594018
41 P 158 P 0 -0.0936387
41 P 159 L 0 -0.0703719
41 P 160 T 0 -0.0338573
41 P 161 G 0 -0.0691086
41 P 162 A 0 -0.0374736
41 P 163 Y 0 -0.0553022
41 P 164 T 0 -0.0528035
41 P 165 V 0 -0.0293623
41 P 166 T 0 -0.0487668
41 P 167 L 0 -0.033156
41 P 168 D 0 -0.0351122
41 P 169 G 0 -0.0523947
41 P 170 R 0 -0.0621574
41 P 171 G 0 -0.0593479
41 P 172 P 0 -0.0765088
41 P 173 S 0 -0.0693368
41 P 174 R 0 -0.0679735
41 P 175 V 0 -0.0620369
41 P 176 I 0 -0.0642584
41 P 177 S 0 -0.074668
41 P 178 K 0 -0.0458013
41 P 179 H 0 -0.0123673
41 P 180 D 0 -0.0760405
41 P 181 L 0 -0.0647131
41 P 182 G 0 -0.0732069
41 P 183 H 0 -0.0268479
41 P 184 F 0 -0.061184
41 P 185 M 0 -0.0957203
41 P 186 L 0 -0.0465486
41 P 187 R 0 -0.0363208
41 P 188 C 0 -0.0492379
41 P 189 L 0 -0.0720417
41 P 190 T 0 -0.0635474
41 P 191 T 0 -0.0709241
41 P 192 D 0 -0.0738304
41 P 193 E 0 -0.0602437
41 P 194 Y 0 -0.0558413
42 S 43 E 0 0.781007
42 S 44 G 0 0.367748
42 S 45 P 0 0.577882
42 S 46 R 0 0.563927
42 S 47 P 0 0.28264
42 S 48 A 0 0.152866
42 S 49 H 0 0.114163
42 S 50 V 0 0.107836
42 S 51 V 0 0.0644048
42 S 52 V 0 0.0682192
42 S 53 G 0 -0.0412592
42 S 54 D 0 -0.0017242
42 S 55 V 0 -0.0268276
42 S 56 L 0 -0.0253011
42 S 57 Q 0 0.0279915
42 S 58 A 0 -0.00794641
42 S 59 A 0 0.0919457
42 S 60 D 0 -0.00283972
42 S 61 V 0 -0.0624212
42 S 62 D 0 0.0310113
42 S 63 K 0 0.0828895
42 S 64 T 0 -0.00735024
42 S 65 V 0 -0.0594361
42 S 66 A 0 0.0656324
42 S 67 G 0 -0.0110964
42 S 68 Q 0 -0.0113089
42 S 69 D 0 -0.0153564
42 S 70 A 0 -0.0223877
42 S 71 V 0 -0.0134731
42 S 72 I 0 -0.0371176
42 S 73 V 0 -0.0526702
42 S 74 L 0 -0.0370635
42 S 75 L 0 -0.0331404
42 S 76 G 0 -0.0522689
42 S 77 T 0 -0.0706258
42 S 78 R 0 -0.0614908
42 S 79 N 0 0.00574948
42 S 80 D 0 -0.0246507
42 S 81 L 0 0.00436841
42 S 84 T 0 0.00878424
42 S 85 T 0 -0.0106092
42 S 86 V 0 -0.0345835
42 S 87 M 0 -0.052978
42 S 88 S 0 -0.0390013
42 S 89 E 0 -0.0701026
42 S 90 G 0 -0.0652618
42 S 91 A 0 -0.0473404
42 S 92 R 0 -0.0764624
42 S 93 N 0 -0.0484299
42 S 94 I 0 -0.0384301
42 S 95 V 0 -0.0810779
42 S 96 A 0 -0.0373286
42 S 97 A 0 -0.0307235
42 S 98 M 0 -0.06655
42 S 99 K 0 -0.0416837
42 S 100 A 0 0.0355408
42 S 101 H 0 -0.0117373
42 S 102 G 0 0.00279526
42 S 103 V 0 -0.0469346
42 S 104 D 0 -0.0367023
42 S 105 K 0 -0.0347852
42 S 106 V 0 -0.054144
42 S 107 V 0 -0.0326839
42 S 108 A 0 -0.0511021
42 S 109 C 0 -0.0747718
42 S 110 T 0 -0.0846674
42 S 111 S 0 -0.0180034
42 S 112 A 0 -0.0541244
42 S 113 F 0 -0.0935641
42 S 114 L 0 -0.0574266
42 S 115 L 0 -0.0742556
42 S 116 W 0 -0.0597438
42 S 117 D 0 -0.0521511
42 S 118 P 0 -0.0741185
42 S 119 T 0 -0.0492366
42 S 120 K 0 -0.0249625
42 S 121 V 0 -0.0370683
42 S 125 L 0 -0.0755949
42 S 126 Q 0 -0.0661633
42 S 127 A 0 -0.0672786
42 S 128 V 0 -0.0547307
42 S 129 T 0 -0.0669205
42 S 130 D 0 -0.0323844
42 S 131 D 0 -0.0739806
42 S 132 H 0 -0.0786538
42 S 133 I 0 -0.0871636
42 S 134 R 0 -0.0603339
42 S 135 M 0 -0.0744384
42 S 136 H 0 -0.084433
42 S 137 K 0 -0.0863374
42 S 138 V 0 -0.0369363
42 S 139 L 0 -0.0642659
42 S 140 R 0 -0.0534646
42 S 141 E 0 -0.0646775
42 S 142 S 0 -0.056511
42 S 143 G 0 0.00125164
42 S 144 L 0 -0.0353217
42 S 145 K 0 -0.0330655
42 S 146 Y 0 -0.0527773
42 S 147 V 0 -0.0442588
42 S 148 A 0 -0.0778996
42 S 149 V 0 -0.0501871
42 S 150 M 0 -0.0811921
42 S 151 P 0 -0.0639678
42 S 152 P 0 -0.0246271
42 S 153 H 0 -0.0894281
42 S 154 I 0 -0.102705
42 S 155 G 0 -0.0665446
42 S 156 D 0 -0.058809
42 S 157 Q 0 -0.0654555
42 S 158 P 0 -0.079745
42 S 159 L 0 -0.0902759
42 S 160 T 0 -0.0514284
42 S 161 G 0 -0.0249427
42 S 162 A 0 -0.0214073
42 S 163 Y 0 -0.0379966
42 S 164 T 0 -0.0233055
42 S 165 V 0 -0.0365471
42 S 166 T 0 -0.0561436
42 S 167 L 0 -0.0411044
42 S 168 D 0 -0.0102646
42 S 169 G 0 -0.0248955
42 S 170 R 0 -0.0543158
42 S 171 G 0 -0.0681106
42 S 172 P 0 -0.0490677
42 S 173 S 0 -0.05473
42 S 174 R 0 -0.0420234
42 S 175 V 0 -0.093919
42 S 176 I 0 -0.0641611
42 S 177 S 0 -0.0260666
42 S 178 K 0 -0.0456775
42 S 179 H 0 0.00663344
42 S 180 D 0 -0.0836928
42 S 181 L 0 -0.0502305
42 S 182 G 0 -0.0531698
42 S 183 H 0 -0.0357383
42 S 184 F 0 -0.0364717
42 S 185 M 0 -0.0895669
42 S 186 L 0 -0.052493
42 S 187 R 0 -0.0620935
42 S 188 C 0 -0.0451419
42 S 189 L 0 -0.0703824
42 S 190 T 0 -0.0419683
42 S 191 T 0 -0.0441837
42 S 192 D 0 -0.0452892
42 S 193 E 0 -0.0461513
42 S 194 Y 0 -0.0337777
43 E 44 G 0 2.10973
43 E 45 P 0 1.58012
43 E 46 R 0 0.81696
43 E 47 P 0 0.275286
43 E 48 A 0 0.227722
43 E 49 H 0 0.0613586
43 E 50 V 0 0.145597
43 E 51 V 0 -0.00446647
43 E 52 V 0 -0.00530697
43 E 53 G 0 -0.0393006
43 E 54 D 0 -0.00824017
43 E 55 V 0 -0.0301625
43 E 56 L 0 -0.00466765
43 E 57 Q 0 -0.0127971
43 E 58 A 0 -0.0583367
43 E 59 A 0 0.00291696
43 E 60 D 0 -0.0312564
43 E 61 V 0 -0.050209
43 E 62 D 0 -0.0274831
43 E 63 K 0 -0.000475918
43 E 64 T 0 -0.00200915
43 E 65 V 0 -0.0191577
43 E 66 A 0 0.00618162
43 E 67 G 0 -0.0379619
43 E 68 Q 0 -0.0431809
43 E 69 D 0 -0.0272648
43 E 70 A 0 -0.0581405
43 E 71 V 0 -0.0554487
43 E 72 I 0 0.00126436
43 E 73 V 0 -0.0867284
43 E 74 L 0 -0.0433016
43 E 75 L 0 -0.0315007
43 E 76 G 0 -0.0357175
43 E 77 T 0 -0.0604203
43 E 78 R 0 -0.00896815
43 E 79 N 0 -0.0333538
43 E 80 D 0 -0.0601934
43 E 81 L 0 -0.0316371
43 E 84 T 0 -0.0340034
43 E 85 T 0 -0.0508047
43 E 86 V 0 -0.0492845
43 E 87 M 0 -0.0844254
43 E 88 S 0 -0.0471826
43 E 89 E 0 -0.0522129
43 E 90 G 0 -0.0823849
43 E 91 A 0 -0.0723163
43 E 92 R 0 -0.074349
43 E 93 N 0 -0.0487803
43 E 94 I 0 -0.0880027
43 E 95 V 0 -0.0839026
43 E 96 A 0 -0.078187
43 E 97 A 0 -0.075855
43 E 98 M 0 -0.0843396
43 E 99 K 0 -0.0400874
43 E 100 A 0 -0.0136331
43 E 101 H 0 -0.0333712
43 E 102 G 0 -0.033553
43 E 103 V 0 -0.0673428
43 E 104 D 0 -0.0578898
43 E 105 K 0 -0.078557
43 E 106 V 0 -0.0735336
43 E 107 V 0 -0.0184341
43 E 108 A 0 -0.0573495
43 E 109 C 0 -0.0917809
43 E 110 T 0 -0.0620962
43 E 111 S 0 -0.0475779
43 E 112 A 0 -0.078354
43 E 113 F 0 -0.086701
43 E 114 L 0 -0.0559992
43 E 115 L 0 -0.0979297
43 E 116 W 0 -0.101326
43 E 117 D 0 -0.0805789
43 E 118 P 0 -0.0608789
43 E 119 T 0 -0.0668962
43 E 120 K 0 -0.0512443
43 E 121 V 0 -0.0732516
43 E 125 L 0 -0.0694112
43 E 126 Q 0 -0.0664142
43 E 127 A 0 -0.0759507
43 E 128 V 0 -0.0503503
43 E 129 T 0 -0.0670929
43 E 130 D 0 -0.0302769
43 E 131 D 0 -0.0715033
43 E 132 H 0 -0.0645335
43 E 133 I 0 -0.0600283
43 E 134 R 0 -0.0398328
43 E 135 M 0 -0.0847607
43 E 136 H 0 -0.0848503
43 E 137 K 0 -0.0584025
43 E 138 V 0 -0.0606596
43 E 139 L 0 -0.0443131
43 E 140 R 0 -0.0756792
43 E 141 E 0 -0.0554107
43 E 142 S 0 -0.0427986
43 E 143 G 0 -0.0563908
43 E 144 L 0 -0.0529092
43 E 145 K 0 -0.0988199
43 E 146 Y 0 -0.0712218
43 E 147 V 0 -0.0678244
43 E 148 A 0 -0.0874838
43 E 149 V 0 -0.0442263
43 E 150 M 0 -0.104143
43 E 151 P 0 -0.0763573
43 E 152 P 0 -0.078261
43 E 153 H 0 -0.094559
43 E 154 I 0 -0.0682204
43 E 155 G 0 -0.0845539
43 E 156 D 0 -0.0763854
43 E 157 Q 0 -0.0640271
43 E 158 P 0 -0.0846549
43 E 159 L 0 -0.10491
43 E 160 T 0 -0.0567385
43 E 161 G 0 -0.0403619
43 E 162 A 0 -0.0453973
43 E 163 Y 0 -0.0816574
43 E 164 T 0 -0.0546895
43 E 165 V 0 -0.0645526
43 E 166 T 0 -0.0682698
43 E 167 L 0 -0.0466979
43 E 168 D 0 -0.0805364
43 E 169 G 0 -0.0610905
43 E 170 R 0 -0.0606114
43 E 171 G 0 -0.064737
43 E 172 P 0 -0.0664857
43 E 173 S 0 -0.0926449
43 E 174 R 0 -0.0805825
43 E 175 V 0 -0.0873883
43 E 176 I 0 -0.0584834
43 E 177 S 0 -0.0635962
43 E 178 K 0 -0.0408227
43 E 179 H 0 -0.0247207
43 E 180 D 0 -0.0835459
43 E 181 L 0 -0.0827617
43 E 182 G 0 -0.0383404
43 E 183 H 0 -0.0650672
43 E 184 F 0 -0.0783064
43 E 185 M 0 -0.0860292
43 E 186 L 0 -0.0704475
43 E 187 R 0 -0.086036
43 E 188 C 0 -0.0249331
43 E 189 L 0 -0.0625582
43 E 190 T 0 -0.0575453
43 E 191 T 0 -0.0669492
43 E 192 D 0 -0.0656165
43 E 193 E 0 -0.0491207
43 E 194 Y 0 -0.0521424
44 G 45 P 0 2.24378
44 G 46 R 0 0.680253
44 G 47 P 0 0.301517
44 G 48 A 0 0.360528
44 G 49 H 0 0.145732
44 G 50 V 0 0.306619
44 G 51 V 0 0.0128827
44 G 52 V 0 0.0644133
44 G 53 G 0 -0.0290974
44 G 54 D 0 -0.0352929
44 G 55 V 0 -0.0354582
44 G 56 L 0 -0.00789792
44 G 57 Q 0 0.0161716
44 G 58 A 0 -0.0106992
44 G 59 A 0 0.0447204
44 G 60 D 0 -0.031055
44 G 61 V 0 -0.017813
44 G 62 D 0 0.00385012
44 G 63 K 0 0.0595032
44 G 64 T 0 -0.0503766
44 G 65 V 0 -0.0139809
44 G 66 A 0 0.0605775
44 G 67 G 0 -0.0169623
44 G 68 Q 0 -0.0458261
44 G 69 D 0 -0.04078
44 G 70 A 0 -0.0766891
44 G 71 V 0 -0.0632324
44 G 72 I 0 -0.0353906
44 G 73 V 0 -0.106708
44 G 74 L 0 -0.0472702
44 G 75 L 0 -0.0151646
44 G 76 G 0 -0.0426362
44 G 77 T 0 -0.0703289
44 G 78 R 0 -0.0864257
44 G 79 N 0 -0.0178102
44 G 80 D 0 -0.0511287
44 G 81 L 0 -0.0313758
44 G 84 T 0 -0.0186851
44 G 85 T 0 -0.0438295
44 G 86 V 0 -0.0746228
44 G 87 M 0 -0.089105
44 G 88 S 0 -0.0474993
44 G 89 E 0 -0.00218454
44 G 90 G 0 -0.0779088
44 G 91 A 0 -0.089002
44 G 92 R 0 -0.0674253
44 G 93 N 0 -0.0557039
44 G 94 I 0 -0.0854531
44 G 95 V 0 -0.0554451
44 G 96 A 0 -0.0589836
44 G 97 A 0 -0.0346552
44 G 98 M 0 -0.0781912
44 G 99 K 0 -0.0318207
44 G 100 A 0 -0.0232074
44 G 101 H 0 -0.0102857
44 G 102 G 0 -0.020642
44 G 103 V 0 -0.051155
44 G 104 D 0 -0.0637832
44 G 105 K 0 -0.0613159
44 G 106 V 0 -0.0505589
44 G 107 V 0 -0.0464406
44 G 108 A 0 -0.0593289
44 G 109 C 0 -0.108741
44 G 110 T 0 -0.0768933
44 G 111 S 0 -0.0490651
44 G 112 A 0 -0.0573785
44 G 113 F 0 -0.0952754
44 G 114 L 0 -0.0559605
44 G 115 L 0 -0.101412
44 G 116 W 0 -0.0662317
44 G 117 D 0 -0.0710331
44 G 118 P 0 -0.0401727
44 G 119 T 0 -0.0672102
44 G 120 K 0 -0.0690243
44 G 121 V 0 -0.0765132
44 G 125 L 0 -0.0544014
44 G 126 Q 0 -0.0671411
44 G 127 A 0 -0.0626791
44 G 128 V 0 -0.0791823
44 G 129 T 0 -0.0404893
44 G 130 D 0 -0.0263745
44 G 131 D 0 -0.0877535
44 G 132 H 0 -0.0549779
44 G 133 I 0 -0.0792453
44 G 134 R 0 -0.0630852
44 G 135 M 0 -0.0735492
44 G 136 H 0 -0.107916
44 G 137 K 0 -0.0547921
44 G 138 V 0 -0.0674151
44 G 139 L 0 -0.0817331
44 G 140 R 0 -0.0795451
44 G 141 E 0 -0.0588044
44 G 142 S 0 -0.0526696
44 G 143 G 0 -0.0164153
44 G 144 L 0 -0.0503703
44 G 145 K 0 -0.0665912
44 G 146 Y 0 -0.0441833
44 G 147 V 0 -0.0976455
44 G 148 A 0 -0.0934002
44 G 149 V 0 -0.0561696
44 G 150 M 0 -0.0955974
44 G 151 P 0 -0.0775601
44 G 152 P 0 -0.0693155
44 G 153 H 0 -0.108818
44 G 154 I 0 -0.0764151
44 G 155 G 0 -0.0657013
44 G 156 D 0 -0.062597
44 G 157 Q 0 -0.0618811
44 G 158 P 0 -0.0692107
44 G 159 L 0 -0.079887
44 G 160 T 0 -0.0416355
44 G 161 G 0 -0.0520952
44 G 162 A 0 -0.0435124
44 G 163 Y 0 -0.0568725
44 G 164 T 0 -0.0378399
44 G 165 V 0 -0.0502513
44 G 166 T 0 -0.056918
44 G 167 L 0 -0.0242753
44 G 168 D 0 -0.0679521
44 G 169 G 0 -0.05648
44 G 170 R 0 -0.0538489
44 G 171 G 0 -0.0649811
44 G 172 P 0 -0.0629765
44 G 173 S 0 -0.0948196
44 G 174 R 0 -0.0757833
44 G 175 V 0 -0.0939056
44 G 176 I 0 -0.0936998
44 G 177 S 0 -0.0693164
44 G 178 K 0 -0.0691122
44 G 179 H 0 -0.000207271
44 G 180 D 0 -0.082255
44 G 181 L 0 -0.0718463
44 G 182 G 0 -0.0544796
44 G 183 H 0 -0.033911
44 G 184 F 0 -0.0285917
44 G 185 M 0 -0.0852904
44 G 186 L 0 -0.0484362
44 G 187 R 0 -0.0806805
44 G 188 C 0 -0.0608514
44 G 189 L 0 -0.056128
44 G 190 T 0 -0.0409899
44 G 191 T 0 -0.0754497
44 G 192 D 0 -0.039756
44 G 193 E 0 -0.0784568
44 G 194 Y 0 -0.056077
45 P 46 R 0 1.27334
45 P 47 P 0 0.521644
45 P 48 A 0 0.276502
45 P 49 H 0 0.177546
45 P 50 V 0 0.109757
45 P 51 V 0 0.0239629
45 P 52 V 0 0.0560768
45 P 53 G 0 -0.0629723
45 P 54 D 0 -0.00389424
45 P 55 V 0 -0.0555584
45 P 56 L 0 0.0306824
45 P 57 Q 0 0.0501133
45 P 58 A 0 -0.0286698
45 P 59 A 0 0.058487
45 P 60 D 0 -0.00508948
45 P 61 V 0 -0.0314891
45 P 62 D 0 -0.00405752
45 P 63 K 0 0.102107
45 P 64 T 0 -0.0379307
45 P 65 V 0 -0.0430401
45 P 66 A 0 0.0899121
45 P 67 G 0 0.00754284
45 P 68 Q 0 0.00713781
45 P 69 D 0 -0.0420588
45 P 70 A 0 -0.0648971
45 P 71 V 0 -0.0562092
45 P 72 I 0 -0.0855995
45 P 73 V 0 -0.0780239
45 P 74 L 0 -0.0575799
45 P 75 L 0 -0.0391731
45 P 76 G 0 -0.0291472
45 P 77 T 0 -0.0899826
45 P 78 R 0 -0.103811
45 P 79 N 0 -0.0581206
45 P 80 D 0 -0.0604689
45 P 81 L 0 -0.0248127
45 P 84 T 0 -0.0293918
45 P 85 T 0 -0.0196167
45 P 86 V 0 -0.0782975
45 P 87 M 0 -0.0638072
45 P 88 S 0 -0.0440133
45 P 89 E 0 -0.046183
45 P 90 G 0 -0.0865148
45 P 91 A 0 -0.0744074
45 P 92 R 0 -0.0588988
45 P 93 N 0 -0.0651078
45 P 94 I 0 -0.0730683
45 P 95 V 0 -0.0485992
45 P 96 A 0 -0.0593894
45 P 97 A 0 -0.058945
45 P 98 M 0 -0.0674812
45 P 99 K 0 -0.047609
45 P 100 A 0 -0.0071755
45 P 101 H 0 -0.0386716
45 P 102 G 0 0.0187381
45 P 103 V 0 -0.0549628
45 P 104 D 0 -0.0395941
45 P 105 K 0 -0.0501669
45 P 106 V 0 -0.0639344
45 P 107 V 0 -0.05372
45 P 108 A 0 -0.0794249
45 P 109 C 0 -0.0856384
45 P 110 T 0 -0.0570821
45 P 111 S 0 -0.0527537
45 P 112 A 0 -0.0779286
45 P 113 F 0 -0.083785
45 P 114 L 0 -0.0731785
45 P 115 L 0 -0.0544022
45 P 116 W 0 -0.102743
45 P 117 D 0 -0.0496004
45 P 118 P 0 -0.0921458
45 P 119 T 0 -0.102955
45 P 120 K 0 -0.0511674
45 P 121 V 0 -0.0700857
45 P 125 L 0 -0.0846267
45 P 126 Q 0 -0.0593885
45 P 127 A 0 -0.0941369
45 P 128 V 0 -0.0394412
45 P 129 T 0 -0.0850791
45 P 130 D 0 -0.06251
45 P 131 D 0 -0.0561407
45 P 132 H 0 -0.0419422
45 P 133 I 0 -0.102014
45 P 134 R 0 -0.0551743
45 P 135 M 0 -0.0671942
45 P 136 H 0 -0.112236
45 P 137 K 0 -0.0776681
45 P 138 V 0 -0.0612809
45 P 139 L 0 -0.0959345
45 P 140 R 0 -0.0736447
45 P 141 E 0 -0.0681298
45 P 142 S 0 -0.0491439
45 P 143 G 0 -0.0358315
45 P 144 L 0 -0.044787
45 P 145 K 0 -0.0573851
45 P 146 Y 0 -0.0368086
45 P 147 V 0 -0.0720713
45 P 148 A 0 -0.105462
45 P 149 V 0 -0.073762
45 P 150 M 0 -0.0948116
45 P 151 P 0 -0.0689106
45 P 152 P 0 -0.062799
45 P 153 H 0 -0.142116
45 P 154 I 0 -0.0645028
45 P 155 G 0 -0.0704221
45 P 156 D 0 -0.0763724
45 P 157 Q 0 -0.0643612
45 P 158 P 0 -0.0732325
45 P 159 L 0 -0.0997935
45 P 160 T 0 -0.0661877
45 P 161 G 0 -0.0464835
45 P 162 A 0 -0.0664649
45 P 163 Y 0 -0.0338861
45 P 164 T 0 -0.0347769
45 P 165 V 0 -0.0246469
45 P 166 T 0 -0.0715554
45 P 167 L 0 -0.0477973
45 P 168 D 0 -0.0196348
45 P 169 G 0 -0.0481577
45 P 170 R 0 -0.0633814
45 P 171 G 0 -0.0536239
45 P 172 P 0 -0.084527
45 P 173 S 0 -0.0489048
45 P 174 R 0 -0.0636962
45 P 175 V 0 -0.0766615
45 P 176 I 0 -0.0932365
45 P 177 S 0 -0.0532046
45 P 178 K 0 -0.0682613
45 P 179 H 0 -0.0234474
45 P 180 D 0 -0.0617524
45 P 181 L 0 -0.100216
45 P 182 G 0 -0.0567731
45 P 183 H 0 -0.0486494
45 P 184 F 0 -0.0270041
45 P 185 M 0 -0.0992737
45 P 186 L 0 -0.0744091
45 P 187 R 0 -0.0461115
45 P 188 C 0 -0.0517413
45 P 189 L 0 -0.0703791
45 P 190 T 0 -0.0551827
45 P 191 T 0 -0.0552406
45 P 192 D 0 -0.0517394
45 P 193 E 0 -0.0453577
45 P 194 Y 0 -0.0397886
46 R 47 P 0 0.956097
46 R 48 A 0 0.668423
46 R 49 H 0 0.346234
46 R 50 V 0 0.205752
46 R 51 V 0 0.0947315
46 R 52 V 0 0.0498501
46 R 53 G 0 -0.0072206
46 R 54 D 0 0.0420214
46 R 55 V 0 -0.0216959
46 R 56 L 0 0.00814554
46 R 57 Q 0 0.00275101
46 R 58 A 0 -0.00286998
46 R 59 A 0 0.0710441
46 R 60 D 0 -0.0544884
46 R 61 V 0 -0.0439861
46 R 62 D 0 0.00801103
46 R 63 K 0 0.063212
46 R 64 T 0 -0.0182853
46 R 65 V 0 -0.023856
46 R 66 A 0 0.0704262
46 R 67 G 0 0.0149275
46 R 68 Q 0 -0.0443585
46 R 69 D 0 -0.0365172
46 R 70 A 0 -0.0613751
46 R 71 V 0 -0.0563104
46 R 72 I 0 -0.0461062
46 R 73 V 0 -0.0911987
46 R 74 L 0 -0.0651525
46 R 75 L 0 -0.0426011
46 R 76 G 0 -0.0608903
46 R 77 T 0 -0.0675707
46 R 78 R 0 -0.0657006
46 R 79 N 0 -0.0827723
46 R 80 D 0 -0.0384005
46 R 81 L 0 -0.0209673
46 R 84 T 0 -0.0382937
46 R 85 T 0 -0.0406607
46 R 86 V 0 -0.0527698
46 R 87 M 0 -0.069905
46 R 88 S 0 -0.0747862
46 R 89 E 0 -0.060817
46 R 90 G 0 -0.0579838
46 R 91 A 0 -0.0763173
46 R 92 R 0 -0.0513926
46 R 93 N 0 -0.0579886
46 R 94 I 0 -0.0710681
46 R 95 V 0 -0.0751337
46 R 96 A 0 -0.082064
46 R 97 A 0 -0.0421645
46 R 98 M 0 -0.0797805
46 R 99 K 0 -0.0588321
46 R 100 A 0 0.0077461
46 R 101 H 0 -0.0527213
46 R 102 G 0 -0.0177287
46 R 103 V 0 -0.0500926
46 R 104 D 0 -0.038155
46 R 105 K 0 -0.081026
46 R 106 V 0 -0.0271289
46 R 107 V 0 -0.0504887
46 R 108 A 0 -0.0743573
46 R 109 C 0 -0.0722391
46 R 110 T 0 -0.0996831
46 R 111 S 0 -0.0623365
46 R 112 A 0 -0.0684369
46 R 113 F 0 -0.0726693
46 R 114 L 0 -0.092619
46 R 115 L 0 -0.0724644
46 R 116 W 0 -0.0620863
46 R 117 D 0 -0.0723555
46 R 118 P 0 -0.0587264
46 R 119 T 0 -0.0675076
46 R 120 K 0 -0.060353
46 R 121 V 0 -0.0700862
46 R 125 L 0 -0.105494
46 R 126 Q 0 -0.0701143
46 R 127 A 0 -0.0527339
46 R 128 V 0 -0.0566958
46 R 129 T 0 -0.0410638
46 R 130 D 0 -0.065424
46 R 131 D 0 -0.0500298
46 R 132 H 0 -0.0358037
46 R 133 I 0 -0.0992021
46 R 134 R 0 -0.0222898
46 R 135 M 0 -0.0870352
46 R 136 H 0 -0.111632
46 R 137 K 0 -0.0899484
46 R 138 V 0 -0.0480794
46 R 139 L 0 -0.119688
46 R 140 R 0 -0.0612198
46 R 141 E 0 -0.0569704
46 R 142 S 0 -0.0325513
46 R 143 G 0 -0.0460975
46 R 144 L 0 -0.0487234
46 R 145 K 0 -0.0624568
46 R 146 Y 0 -0.0680627
46 R 147 V 0 -0.076403
46 R 148 A 0 -0.0837837
46 R 149 V 0 -0.0911542
46 R 150 M 0 -0.101066
46 R 151 P 0 -0.0933361
46 R 152 P 0 -0.05541
46 R 153 H 0 -0.119745
46 R 154 I 0 -0.122661
46 R 155 G 0 -0.0720056
46 R 156 D 0 -0.0916051
46 R 157 Q 0 -0.0800173
46 R 158 P 0 -0.0925356
46 R 159 L 0 -0.0821157
46 R 160 T 0 -0.0340915
46 R 161 G 0 -0.0528202
46 R 162 A 0 -0.048071
46 R 163 Y 0 -0.0608101
46 R 164 T 0 -0.0473827
46 R 165 V 0 -0.0591828
46 R 166 T 0 -0.0491655
46 R 167 L 0 -0.0678571
46 R 168 D 0 -0.0237497
46 R 169 G 0 -0.0384955
46 R 170 R 0 -0.0614867
46 R 171 G 0 -0.0834196
46 R 172 P 0 -0.0811222
46 R 173 S 0 -0.0663077
46 R 174 R 0 -0.0919062
46 R 175 V 0 -0.0718368
46 R 176 I 0 -0.0980134
46 R 177 S 0 -0.0696493
46 R 178 K 0 -0.0533563
46 R 179 H 0 0.000640326
46 R 180 D 0 -0.0991835
46 R 181 L 0 -0.0807507
46 R 182 G 0 -0.077846
46 R 183 H 0 -0.0460476
46 R 184 F 0 -0.0543997
46 R 185 M 0 -0.0896525
46 R 186 L 0 -0.0378971
46 R 187 R 0 -0.0412078
46 R 188 C 0 -0.0650271
46 R 189 L 0 -0.0907288
46 R 190 T 0 -0.0663529
46 R 191 T 0 -0.0343041
46 R 192 D 0 -0.0321482
46 R 193 E 0 -0.0437958
46 R 194 Y 0 -0.0463026
47 P 48 A 0 0.992492
47 P 49 H 0 0.655399
47 P 50 V 0 0.29063
47 P 51 V 0 0.176628
47 P 52 V 0 0.117238
47 P 53 G 0 0.014597
47 P 54 D 0 0.0349752
47 P 55 V 0 -0.0091914
47 P 56 L 0 0.0405012
47 P 57 Q 0 0.0502985
47 P 58 A 0 0.0150975
47 P 59 A 0 0.0877878
47 P 60 D 0 -0.0290278
47 P 61 V 0 -0.0113986
47 P 62 D 0 0.00533672
47 P 63 K 0 0.060905
47 P 64 T 0 0.0133783
47 P 65 V 0 -0.00722153
47 P 66 A 0 0.031075
47 P 67 G 0 0.00878818
47 P 68 Q 0 -0.0341701
47 P 69 D 0 0.00837602
47 P 70 A 0 -0.0545612
47 P 71 V 0 -0.0242055
47 P 72 I 0 -0.0666013
47 P 73 V 0 -0.0374968
47 P 74 L 0 -0.0169582
47 P 75 L 0 -0.0515667
47 P 76 G 0 -0.0284438
47 P 77 T 0 -7.90733e-05
47 P 78 R 0 -0.0433583
47 P 79 N 0 -0.0438314
47 P 80 D 0 -0.0183981
47 P 81 L 0 -0.0107389
47 P 84 T 0 -0.0436578
47 P 85 T 0 0.0129132
47 P 86 V 0 -0.0603297
47 P 87 M 0 -0.084689
47 P 88 S 0 -0.0280789
47 P 89 E 0 -0.0200687
47 P 90 G 0 -0.0583165
47 P 91 A 0 -0.0585553
47 P 92 R 0 -0.0497677
47 P 93 N 0 -0.0499219
47 P 94 I 0 -0.0712212
47 P 95 V 0 -0.0536232
47 P 96 A 0 -0.0192866
47 P 97 A 0 -0.00353318
47 P 98 M 0 -0.0926938
47 P 99 K 0 -0.0518313
47 P 100 A 0 0.0566437
47 P 101 H 0 -0.0321841
47 P 102 G 0 0.00990196
47 P 103 V 0 -0.0739254
47 P 104 D 0 -0.00853577
47 P 105 K 0 -0.0676054
47 P 106 V 0 -0.0474457
47 P 107 V 0 -0.0203649
47 P 108 A 0 -0.106912
47 P 109 C 0 -0.10272
47 P 110 T 0 -0.0827506
47 P 111 S 0 -0.0471013
47 P 112 A 0 -0.089573
47 P 113 F 0 -0.0828845
47 P 114 L 0 -0.0990389
47 P 115 L 0 -0.0707447
47 P 116 W 0 -0.0302038
47 P 117 D 0 -0.0892881
47 P 118 P 0 -0.0704386
47 P 119 T 0 -0.0522041
47 P 120 K 0 -0.0414227
47 P 121 V 0 -0.0944012
47 P 125 L 0 -0.0930696
47 P 126 Q 0 -0.0908594
47 P 127 A 0 -0.0572684
47 P 128 V 0 -0.0680492
47 P 129 T 0 -0.0765843
47 P 130 D 0 -0.0447928
47 P 131 D 0 -0.102527
47 P 132 H 0 -0.07169
47 P 133 I 0 -0.103944
47 P 134 R 0 -0.0188675
47 P 135 M 0 -0.0693857
47 P 136 H 0 -0.100652
47 P 137 K 0 -0.0621436
47 P 138 V 0 -0.0472799
47 P 139 L 0 -0.0918604
47 P 140 R 0 -0.0737798
47 P 141 E 0 -0.0759757
47 P 142 S 0 -0.0542449
47 P 143 G 0 -0.00123774
47 P 144 L 0 -0.0633812
47 P 145 K 0 -0.0976692
47 P 146 Y 0 -0.0571045
47 P 147 V 0 -0.122949
47 P 148 A 0 -0.0675438
47 P 149 V 0 -0.0533956
47 P 150 M 0 -0.10779
47 P 151 P 0 -0.0686898
47 P 152 P 0 -0.0896981
47 P 153 H 0 -0.0629835
47 P 154 I 0 -0.0901885
47 P 155 G 0 -0.0774873
47 P 156 D 0 -0.0748111
47 P 157 Q 0 -0.0819516
47 P 158 P 0 -0.101123
47 P 159 L 0 -0.0796594
47 P 160 T 0 -0.0579968
47 P 161 G 0 -0.0503199
47 P 162 A 0 -0.0682382
47 P 163 Y 0 -0.0651891
47 P 164 T 0 -0.0380987
47 P 165 V 0 -0.0524848
47 P 166 T 0 -0.0687271
47 P 167 L 0 -0.0619751
47 P 168 D 0 -0.0492025
47 P 169 G 0 -0.0379698
47 P 170 R 0 -0.0707912
47 P 171 G 0 -0.062856
47 P 172 P 0 -0.0818546
47 P 173 S 0 -0.0566951
47 P 174 R 0 -0.0619802
47 P 175 V 0 -0.0829948
47 P 176 I 0 -0.107433
47 P 177 S 0 -0.0613614
47 P 178 K 0 -0.0688674
47 P 179 H 0 -0.0526981
47 P 180 D 0 -0.0495304
47 P 181 L 0 -0.105718
47 P 182 G 0 -0.0895969
47 P 183 H 0 -0.0422102
47 P 184 F 0 -0.111104
47 P 185 M 0 -0.0957814
47 P 186 L 0 -0.0315324
47 P 187 R 0 -0.0950303
47 P 188 C 0 -0.0606583
47 P 189 L 0 -0.0504305
47 P 190 T 0 -0.05135
47 P 191 T 0 -0.0677166
47 P 192 D 0 -0.0980371
47 P 193 E 0 -0.0459577
47 P 194 Y 0 -0.051046
48 A 49 H 0 0.731848
48 A 50 V 0 0.630413
48 A 51 V 0 0.308684
48 A 52 V 0 0.117022
48 A 53 G 0 0.0513772
48 A 54 D 0 -0.00728853
48 A 55 V 0 -0.0114485
48 A 56 L 0 -0.0229649
48 A 57 Q 0 -0.0254993
48 A 58 A 0 -0.00376091
48 A 59 A 0 -0.00920585
48 A 60 D 0 -0.0112973
48 A 61 V 0 -0.0246494
48 A 62 D 0 -0.0350657
48 A 63 K 0 -0.0165347
48 A 64 T 0 0.00915604
48 A 65 V 0 -0.0417327
48 A 66 A 0 -0.0274024
48 A 67 G 0 -0.0704407
48 A 68 Q 0 -0.0533722
48 A 69 D 0 -0.00736404
48 A 70 A 0 -0.0461215
48 A 71 V 0 -0.0567412
48 A 72 I 0 -0.0225911
48 A 73 V 0 -0.0601695
48 A 74 L 0 -0.0293589
48 A 75 L 0 -0.00496826
48 A 76 G 0 -0.0139712
48 A 77 T 0 0.00221465
48 A 78 R 0 -0.0377515
48 A 79 N 0 -0.0155541
48 A 80 D 0 -0.0371754
48 A 81 L 0 -0.0212424
48 A 84 T 0 0.000626196
48 A 85 T 0 -0.0633451
48 A 86 V 0 -0.0525889
48 A 87 M 0 -0.0531614
48 A 88 S 0 -0.0775496
48 A 89 E 0 -0.0271178
48 A 90 G 0 -0.0493899
48 A 91 A 0 -0.0612325
48 A 92 R 0 -0.0944569
48 A 93 N 0 -0.0513728
48 A 94 I 0 -0.0947506
48 A 95 V 0 -0.0561509
48 A 96 A 0 -0.0609596
48 A 97 A 0 -0.0409743
48 A 98 M 0 -0.0905876
48 A 99 K 0 -0.0719678
48 A 100 A 0 -0.0310973
48 A 101 H 0 -0.0419526
48 A 102 G 0 -0.0303391
48 A 103 V 0 -0.0675666
48 A 104 D 0 -0.0205579
48 A 105 K 0 -0.0463707
48 A 106 V 0 -0.0541067
48 A 107 V 0 -0.0615516
48 A 108 A 0 -0.0714803
48 A 109 C 0 -0.0650585
48 A 110 T 0 -0.07297
48 A 111 S 0 -0.0479883
48 A 112 A 0 -0.0502493
48 A 113 F 0 0.000292763
48 A 114 L 0 -0.0768968
48 A 115 L 0 -0.0790733
48 A 116 W 0 -0.0407169
48 A 117 D 0 -0.0112791
48 A 118 P 0 -0.0752914
48 A 119 T 0 -0.0316768
48 A 120 K 0 -0.0626301
48 A 121 V 0 -0.0925769
48 A 125 L 0 -0.0236652
48 A 126 Q 0 -0.0637068
48 A 127 A 0 -0.112143
48 A 128 V 0 -0.0533863
48 A 129 T 0 -0.0707703
48 A 130 D 0 0.0284032
48 A 131 D 0 -0.0285062
48 A 132 H 0 -0.0873055
48 A 133 I 0 -0.0700427
48 A 134 R 0 -0.045619
48 A 135 M 0 -0.0719059
48 A 136 H 0 -0.0748454
48 A 137 K 0 -0.0555518
48 A 138 V 0 -0.0934202
48 A 139 L 0 -0.0616287
48 A 140 R 0 -0.0640069
48 A 141 E 0 -0.0029408
48 A 142 S 0 -0.077758
48 A 143 G 0 -0.0312629
48 A 144 L 0 -0.0630252
48 A 145 K 0 -0.0776878
48 A 146 Y 0 -0.0478695
48 A 147 V 0 -0.0418092
48 A 148 A 0 -0.0802489
48 A 149 V 0 -0.0672839
48 A 150 M 0 -0.0591371
48 A 151 P 0 -0.0743887
48 A 152 P 0 -0.0465884
48 A 153 H 0 -0.0262354
48 A 154 I 0 -0.0726641
48 A 155 G 0 -0.033992
48 A 156 D 0 -0.0757807
48 A 157 Q 0 -0.0891087
48 A 158 P 0 -0.107659
48 A 159 L 0 -0.0948602
48 A 160 T 0 -0.0307171
48 A 161 G 0 -0.0580272
48 A 162 A 0 -0.0581819
48 A 163 Y 0 -0.0417936
48 A 164 T 0 -0.0516355
48 A 165 V 0 -0.0471778
48 A 166 T 0 -0.0572065
48 A 167 L 0 -0.052796
48 A 168 D 0 -0.0536426
48 A 169 G 0 -0.0389923
48 A 170 R 0 -0.102738
48 A 171 G 0 -0.0549981
48 A 172 P 0 -0.0580497
48 A 173 S 0 -0.0562464
48 A 174 R 0 -0.0658854
48 A 175 V 0 -0.070714
48 A 176 I 0 -0.0803037
48 A 177 S 0 -0.119391
48 A 178 K 0 -0.0821092
48 A 179 H 0 -0.0637352
48 A 180 D 0 -0.108263
48 A 181 L 0 -0.0875314
48 A 182 G 0 -0.0288562
48 A 183 H 0 -0.0870515
48 A 184 F 0 -0.0288118
48 A 185 M 0 -0.103905
48 A 186 L 0 -0.0545203
48 A 187 R 0 -0.0702446
48 A 188 C 0 -0.0451022
48 A 189 L 0 -0.0863198
48 A 190 T 0 -0.0853547
48 A 191 T 0 -0.0890732
48 A 192 D 0 -0.0637886
48 A 193 E 0 -0.055079
48 A 194 Y 0 -0.0795792
49 H 50 V 0 0.926616
49 H 51 V 0 0.782305
49 H 52 V 0 0.363875
49 H 53 G 0 0.259648
49 H 54 D 0 0.0377395
49 H 55 V 0 0.0719082
49 H 56 L 0 -0.00448558
49 H 57 Q 0 0.0332966
49 H 58 A 0 0.0454705
49 H 59 A 0 0.0556881
49 H 60 D 0 0.0766914
49 H 61 V 0 0.0293228
49 H 62 D 0 0.0392375
49 H 63 K 0 0.0965371
49 H 64 T 0 0.123167
49 H 65 V 0 0.00811623
49 H 66 A 0 0.0559674
49 H 67 G 0 0.131324
49 H 68 Q 0 0.0154372
49 H 69 D 0 0.00328663
49 H 70 A 0 -0.0392454
49 H 71 V 0 -0.0434947
49 H 72 I 0 -0.0353815
49 H 73 V 0 -0.0651419
49 H 74 L 0 -0.0703931
49 H 75 L 0 -0.0567397
49 H 76 G 0 -0.0911959
49 H 77 T 0 -0.0610073
49 H 78 R 0 -0.120776
49 H 79 N 0 -0.0511367
49 H 80 D 0 -0.0406041
49 H 81 L 0 -0.00919293
49 H 84 T 0 -0.0497523
49 H 85 T 0 -0.0336395
49 H 86 V 0 -0.074961
49 H 87 M 0 -0.0549293
49 H 88 S 0 -0.0689225
49 H 89 E 0 -0.0228039
49 H 90 G 0 -0.0735576
49 H 91 A 0 -0.0671884
49 H 92 R 0 -0.037279
49 H 93 N 0 -0.0403127
49 H 94 I 0 -0.0436822
49 H 95 V 0 -0.0618638
49 H 96 A 0 -0.0251319
49 H 97 A 0 -0.0170704
49 H 98 M 0 -0.0382221
49 H 99 K 0 -0.0439445
49 H 100 A 0 -0.0086226
49 H 101 H 0 -0.0345204
49 H 102 G 0 -0.00853247
49 H 103 V 0 -0.00363045
49 H 104 D 0 -0.00787066
49 H 105 K 0 -0.0651959
49 H 106 V 0 -0.0402822
49 H 107 V 0 -0.0379053
49 H 108 A 0 -0.0818637
49 H 109 C 0 -0.0688135
49 H 110 T 0 -0.0502558
49 H 111 S 0 -0.0883734
49 H 112 A 0 -0.0517346
49 H 113 F 0 -0.103199
49 H 114 L 0 -0.129709
49 H 115 L 0 -0.0969621
49 H 116 W 0 -0.0283679
49 H 117 D 0 -0.0987246
49 H 118 P 0 -0.0864018
49 H 119 T 0 -0.0448443
49 H 120 K 0 -0.0437718
49 H 121 V 0 -0.0695467
49 H 125 L 0 -0.0802183
49 H 126 Q 0 -0.0382496
49 H 127 A 0 -0.0704349
49 H 128 V 0 -0.101754
49 H 129 T 0 -0.090327
49 H 130 D 0 -0.0207539
49 H 131 D 0 -0.0898857
49 H 132 H 0 -0.0971676
49 H 133 I 0 -0.0785883
49 H 134 R 0 -0.0506959
49 H 135 M 0 -0.0988368
49 H 136 H 0 -0.0930175
49 H 137 K 0 -0.0350618
49 H 138 V 0 -0.0469597
49 H 139 L 0 -0.0628425
49 H 140 R 0 -0.0365478
49 H 141 E 0 -0.0527252
49 H 142 S 0 -0.0176099
49 H 143 G 0 0.00253224
49 H 144 L 0 -0.0546826
49 H 145 K 0 -0.0680199
49 H 146 Y 0 -0.0715086
49 H 147 V 0 -0.082549
49 H 148 A 0 -0.083304
49 H 149 V 0 -0.0888569
49 H 150 M 0 -0.0878188
49 H 151 P 0 -0.132454
49 H 152 P 0 -0.0956137
49 H 153 H 0 -0.0849507
49 H 154 I 0 -0.102604
49 H 155 G 0 -0.0638436
49 H 156 D 0 -0.0727476
49 H 157 Q 0 -0.0571153
49 H 158 P 0 -0.124358
49 H 159 L 0 -0.0961222
49 H 160 T 0 -0.0668447
49 H 161 G 0 -0.055187
49 H 162 A 0 -0.0518913
49 H 163 Y 0 -0.0500883
49 H 164 T 0 -0.0771601
49 H 165 V 0 -0.0474362
49 H 166 T 0 -0.0577645
49 H 167 L 0 -0.0492169
49 H 168 D 0 -0.0500225
49 H 169 G 0 -0.0406602
49 H 170 R 0 -0.0559358
49 H 171 G 0 -0.0699569
49 H 172 P 0 -0.0597708
49 H 173 S 0 -0.0724013
49 H 174 R 0 -0.0787491
49 H 175 V 0 -0.0544203
49 H 176 I 0 -0.0878906
49 H 177 S 0 -0.0879012
49 H 178 K 0 -0.0714735
49 H 179 H 0 -0.050792
49 H 180 D 0 -0.0715427
49 H 181 L 0 -0.10474
49 H 182 G 0 -0.0836723
49 H 183 H 0 -0.0442386
49 H 184 F 0 -0.0593003
49 H 185 M 0 -0.09367
49 H 186 L 0 -0.0624634
49 H 187 R 0 -0.0621306
49 H 188 C 0 -0.0724929
49 H 189 L 0 -0.0724802
49 H 190 T 0 -0.0669986
49 H 191 T 0 -0.0357632
49 H 192 D 0 -0.0535254
49 H 193 E 0 -0.06449
49 H 194 Y 0 -0.0350978
50 V 51 V 0 0.628883
50 V 52 V 0 0.733342
50 V 53 G 0 0.243867
50 V 54 D 0 0.0829245
50 V 55 V 0 0.0414693
50 V 56 L 0 0.0108673
50 V 57 Q 0 -0.00894283
50 V 58 A 0 -0.0432933
50 V 59 A 0 -0.0181026
50 V 60 D 0 -0.0266084
50 V 61 V 0 -0.0749386
50 V 62 D 0 -0.043284
50 V 63 K 0 -0.0391888
50 V 64 T 0 0.0100404
50 V 65 V 0 -0.0351535
50 V 66 A 0 -0.0235909
50 V 67 G 0 -0.0508978
50 V 68 Q 0 -0.0298424
50 V 69 D 0 -0.0489205
50 V 70 A 0 -0.00669769
50 V 71 V 0 -0.088719
50 V 72 I 0 -0.0453149
50 V 73 V 0 -0.0291384
50 V 74 L 0 -0.068856
50 V 75 L 0 -0.0373907
50 V 76 G 0 -0.027377
50 V 77 T 0 -0.0543725
50 V 78 R 0 -0.0419068
50 V 79 N 0 -0.0872596
50 V 80 D 0 -0.0635225
50 V 81 L 0 -0.0226125
50 V 84 T 0 -0.051086
50 V 85 T 0 -0.0700311
50 V 86 V 0 -0.0705807
50 V 87 M 0 -0.0496421
50 V 88 S 0 -0.0493832
50 V 89 E 0 -0.0667062
50 V 90 G 0 -0.08184
50 V 91 A 0 -0.0411634
50 V 92 R 0 -0.0607445
50 V 93 N 0 -0.0568581
50 V 94 I 0 -0.0528828
50 V 95 V 0 -0.0763335
50 V 96 A 0 -0.0914991
50 V 97 A 0 -0.0752259
50 V 98 M 0 -0.0591097
50 V 99 K 0 -0.0713218
50 V 100 A 0 -0.0616315
50 V 101 H 0 -0.0430774
50 V 102 G 0 -0.0634584
50 V 103 V 0 -0.0714288
50 V 104 D 0 -0.0522776
50 V 105 K 0 -0.0760183
50 V 106 V 0 -0.0612906
50 V 107 V 0 -0.0609365
50 V 108 A 0 -0.0511845
50 V 109 C 0 -0.0240342
50 V 110 T 0 -0.0575152
50 V 111 S 0 -0.0241588
50 V 112 A 0 -0.112223
50 V 113 F 0 -0.0638083
50 V 114 L 0 -0.071642
50 V 115 L 0 -0.071943
50 V 116 W 0 -0.0566507
50 V 117 D 0 -0.0398076
50 V 118 P 0 -0.0502121
50 V 119 T 0 -0.0646711
50 V 120 K 0 -0.0623625
50 V 121 V 0 -0.0464696
50 V 125 L 0 -0.0580199
50 V 126 Q 0 -0.077302
50 V 127 A 0 -0.04046
50 V 128 V 0 -0.0679157
50 V 129 T 0 -0.131287
50 V 130 D 0 -0.0641379
50 V 131 D 0 -0.0811383
50 V 132 H 0 -0.0581265
50 V 133 I 0 -0.0884484
50 V 134 R 0 -0.0365112
50 V 135 M 0 -0.0830841
50 V 136 H 0 -0.107769
50 V 137 K 0 -0.0672684
50 V 138 V 0 -0.0607343
50 V 139 L 0 -0.103088
50 V 140 R 0 -0.0580165
50 V 141 E 0 -0.0599282
50 V 142 S 0 -0.0200694
50 V 143 G 0 -0.0179109
50 V 144 L 0 -0.000586315
50 V 145 K 0 -0.0568674
50 V 146 Y 0 -0.0484725
50 V 147 V 0 -0.0860595
50 V 148 A 0 -0.0826206
50 V 149 V 0 -0.0647695
50 V 150 M 0 -0.0831168
50 V 151 P 0 -0.092732
50 V 152 P 0 -0.0484123
50 V 153 H 0 -0.0653208
50 V 154 I 0 -0.0911611
50 V 155 G 0 -0.0856402
50 V 156 D 0 -0.0617508
50 V 157 Q 0 -0.102006
50 V 158 P 0 -0.0690761
50 V 159 L 0 -0.0948203
50 V 160 T 0 -0.0779873
50 V 161 G 0 -0.0739931
50 V 162 A 0 -0.0375652
50 V 163 Y 0 -0.0111885
50 V 164 T 0 -0.0587547
50 V 165 V 0 -0.0458055
50 V 166 T 0 -0.0530351
50 V 167 L 0 -0.053785
50 V 168 D 0 -0.0652225
50 V 169 G 0 -0.0502555
50 V 170 R 0 -0.0142436
50 V 171 G 0 -0.0575251
50 V 172 P 0 -0.0974904
50 V 173 S 0 -0.0841139
50 V 174 R 0 -0.0915655
50 V 175 V 0 -0.0912622
50 V 176 I 0 -0.0776421
50 V 177 S 0 -0.0972918
50 V 178 K 0 -0.0442243
50 V 179 H 0 -0.0859108
50 V 180 D 0 -0.0863166
50 V 181 L 0 -0.089192
50 V 182 G 0 -0.0754672
50 V 183 H 0 -0.0616502
50 V 184 F 0 -0.0257077
50 V 185 M 0 -0.0525295
50 V 186 L 0 -0.100686
50 V 187 R 0 -0.059961
50 V 188 C 0 -0.108341
50 V 189 L 0 -0.106971
50 V 190 T 0 -0.0920742
50 V 191 T 0 -0.0495798
50 V 192 D 0 -0.0656016
50 V 193 E 0 -0.0617604
50 V 194 Y 0 -0.0607892
51 V 52 V 0 0.517651
51 V 53 G 0 0.650411
51 V 54 D 0 0.170326
51 V 55 V 0 0.12075
51 V 56 L 0 0.0379165
51 V 57 Q 0 0.103409
51 V 58 A 0 0.095384
51 V 59 A 0 0.0601801
51 V 60 D 0 0.197763
51 V 61 V 0 0.021481
51 V 62 D 0 0.0366691
51 V 63 K 0 0.150859
51 V 64 T 0 0.637834
51 V 65 V 0 0.0777336
51 V 66 A 0 0.031774
51 V 67 G 0 0.154923
51 V 68 Q 0 0.10933
51 V 69 D 0 -0.021073
51 V 70 A 0 -0.0186636
51 V 71 V 0 -0.0279419
51 V 72 I 0 -0.0383614
51 V 73 V 0 -0.0496478
51 V 74 L 0 -0.0241369
51 V 75 L 0 -0.0632061
51 V 76 G 0 -0.0771057
51 V 77 T 0 -0.0602749
51 V 78 R 0 -0.102505
51 V 79 N 0 -0.00388526
51 V 80 D 0 -0.0572025
51 V 81 L 0 -0.0487397
51 V 84 T 0 -0.0214331
51 V 85 T 0 -0.0352731
51 V 86 V 0 -0.0596893
51 V 87 M 0 -0.0456367
51 V 88 S 0 -0.0376691
51 V 89 E 0 -0.0362059
51 V 90 G 0 -0.0587371
51 V 91 A 0 -0.0479445
51 V 92 R 0 -0.0332314
51 V 93 N 0 0.0152204
51 V 94 I 0 -0.0226754
51 V 95 V 0 -0.0303595
51 V 96 A 0 0.0155554
51 V 97 A 0 0.0132814
51 V 98 M 0 -0.0391188
51 V 99 K 0 -0.0218329
51 V 100 A 0 -0.0220049
51 V 101 H 0 0.000706781
51 V 102 G 0 -0.0399213
51 V 103 V 0 -0.0286181
51 V 104 D 0 -0.0258955
51 V 105 K 0 -0.0505441
51 V 106 V 0 -0.00789211
51 V 107 V 0 -0.0122695
51 V 108 A 0 -0.0329704
51 V 109 C 0 -0.0992596
51 V 110 T 0 -0.0218113
51 V 111 S 0 -0.0903699
51 V 112 A 0 -0.0882734
51 V 113 F 0 -0.112389
51 V 114 L 0 -0.0613808
51 V 115 L 0 -0.0717161
51 V 116 W 0 -0.0637368
51 V 117 D 0 -0.0641161
51 V 118 P 0 -0.0672318
51 V 119 T 0 -0.0275525
51 V 120 K 0 -0.0406265
51 V 121 V 0 -0.0776001
51 V 125 L 0 -0.0921209
51 V 126 Q 0 -0.0367484
51 V 127 A 0 -0.018561
51 V 128 V 0 -0.0791848
51 V 129 T 0 -0.0702717
51 V 130 D 0 -0.0718866
51 V 131 D 0 -0.0384644
51 V 132 H 0 -0.0406627
51 V 133 I 0 -0.0361387
51 V 134 R 0 -0.0547165
51 V 135 M 0 -0.0243898
51 V 136 H 0 -0.0511512
51 V 137 K 0 -0.0650628
51 V 138 V 0 -0.0501393
51 V 139 L 0 -0.0326615
51 V 140 R 0 -0.0701084
51 V 141 E 0 -0.0701798
51 V 142 S 0 -0.0191841
51 V 143 G 0 -0.0365638
51 V 144 L 0 -0.0366951
51 V 145 K 0 -0.0562053
51 V 146 Y 0 -0.0450935
51 V 147 V 0 -0.0631506
51 V 148 A 0 -0.0917485
51 V 149 V 0 -0.0717498
51 V 150 M 0 -0.069046
51 V 151 P 0 -0.070469
51 V 152 P 0 -0.0816976
51 V 153 H 0 -0.0603763
51 V 154 I 0 -0.0415594
51 V 155 G 0 -0.0654706
51 V 156 D 0 -0.067738
51 V 157 Q 0 -0.0825181
51 V 158 P 0 -0.0674764
51 V 159 L 0 -0.0621567
51 V 160 T 0 -0.0530539
51 V 161 G 0 -0.0575675
51 V 162 A 0 -0.0604749
51 V 163 Y 0 -0.0520066
51 V 164 T 0 -0.0800019
51 V 165 V 0 -0.0674671
51 V 166 T 0 -0.0825781
51 V 167 L 0 -0.0372989
51 V 168 D 0 -0.0298103
51 V 169 G 0 -0.0470675
51 V 170 R 0 -0.0658548
51 V 171 G 0 -0.0256922
51 V 172 P 0 -0.0651987
51 V 173 S 0 -0.0722908
51 V 174 R 0 -0.0225125
51 V 175 V 0 -0.06534
51 V 176 I 0 -0.0986077
51 V 177 S 0 -0.0680572
51 V 178 K 0 -0.063899
51 V 179 H 0 -0.066294
51 V 180 D 0 -0.0702753
51 V 181 L 0 -0.0881327
51 V 182 G 0 -0.0464789
51 V 183 H 0 -0.0411931
51 V 184 F 0 -0.0251796
51 V 185 M 0 -0.102422
51 V 186 L 0 -0.0286138
51 V 187 R 0 -0.0746298
51 V 188 C 0 -0.0877163
51 V 189 L 0 -0.0458205
51 V 190 T 0 -0.0354886
51 V 191 T 0 -0.0669823
51 V 192 D 0 -0.0680908
51 V 193 E 0 -0.0850159
51 V 194 Y 0 -0.0816106
52 V 53 G 0 0.532319
52 V 54 D 0 0.319983
52 V 55 V 0 0.147598
52 V 56 L 0 0.12694
52 V 57 Q 0 0.149366
52 V 58 A 0 0.0825148
52 V 59 A 0 0.0881942
52 V 60 D 0 0.398791
52 V 61 V 0 0.028388
52 V 62 D 0 0.0570871
52 V 63 K 0 0.200034
52 V 64 T 0 0.0532481
52 V 65 V 0 0.0145989
52 V 66 A 0 0.0665774
52 V 67 G 0 0.0277073
52 V 68 Q 0 -0.0247367
52 V 69 D 0 -0.0448803
52 V 70 A 0 -0.0386454
52 V 71 V 0 -0.0355019
52 V 72 I 0 -0.0488968
52 V 73 V 0 -0.0960856
52 V 74 L 0 -0.0140894
52 V 75 L 0 -0.0508591
52 V 76 G 0 -0.0425283
52 V 77 T 0 -0.00320379
52 V 78 R 0 -0.0469571
52 V 79 N 0 -0.0287814
52 V 80 D 0 -0.0519756
52 V 81 L 0 0.0057931
52 V 84 T 0 -0.0596211
52 V 85 T 0 0.0132378
52 V 86 V 0 -0.0238118
52 V 87 M 0 -0.0673442
52 V 88 S 0 -0.0633089
52 V 89 E 0 -0.0193928
52 V 90 G 0 -0.0547241
52 V 91 A 0 -0.0753901
52 V 92 R 0 -0.0722802
52 V 93 N 0 0.0105078
52 V 94 I 0 -0.112703
52 V 95 V 0 -0.0790343
52 V 96 A 0 -0.0093101
52 V 97 A 0 -0.0428164
52 V 98 M 0 -0.077495
52 V 99 K 0 -0.0488874
52 V 100 A 0 0.0372179
52 V 101 H 0 -0.0268609
52 V 102 G 0 -0.0120052
52 V 103 V 0 -0.0495829
52 V 104 D 0 -0.0389424
52 V 105 K 0 -0.0386329
52 V 106 V 0 -0.0458542
52 V 107 V 0 -0.0840477
52 V 108 A 0 -0.0679511
52 V 109 C 0 -0.0915031
52 V 110 T 0 -0.0752685
52 V 111 S 0 -0.054408
52 V 112 A 0 -0.0580713
52 V 113 F 0 -0.0530438
52 V 114 L 0 -0.0728032
52 V 115 L 0 -0.100406
52 V 116 W 0 -0.0637612
52 V 117 D 0 -0.032561
52 V 118 P 0 -0.0739762
52 V 119 T 0 -0.0362208
52 V 120 K 0 -0.025282
52 V 121 V 0 -0.0666681
52 V 125 L 0 -0.0513447
52 V 126 Q 0 -0.0485167
52 V 127 A 0 -0.0547886
52 V 128 V 0 -0.0572307
52 V 129 T 0 -0.076606
52 V 130 D 0 -0.0653698
52 V 131 D 0 -0.0582944
52 V 132 H 0 -0.0656615
52 V 133 I 0 -0.0630032
52 V 134 R 0 -0.0591249
52 V 135 M 0 -0.0422035
52 V 136 H 0 -0.061992
52 V 137 K 0 -0.0542366
52 V 138 V 0 -0.072169
52 V 139 L 0 -0.0901219
52 V 140 R 0 -0.0545603
52 V 141 E 0 -0.0596508
52 V 142 S 0 -0.0284796
52 V 143 G 0 -0.0548917
52 V 144 L 0 -0.0347931
52 V 145 K 0 -0.0603334
52 V 146 Y 0 -0.0657478
52 V 147 V 0 -0.0736674
52 V 148 A 0 -0.0838331
52 V 149 V 0 -0.0792078
52 V 150 M 0 -0.0710414
52 V 151 P 0 -0.051898
52 V 152 P 0 -0.0537586
52 V 153 H 0 -0.0726196
52 V 154 I 0 -0.0743794
52 V 155 G 0 -0.0535269
52 V 156 D 0 -0.0638445
52 V 157 Q 0 -0.0672738
52 V 158 P 0 -0.0632621
52 V 159 L 0 -0.0844852
52 V 160 T 0 -0.0240139
52 V 161 G 0 -0.0382964
52 V 162 A 0 -0.0512722
52 V 163 Y 0 -0.0683761
52 V 164 T 0 -0.0421286
52 V 165 V 0 -0.047073
52 V 166 T 0 -0.0432453
52 V 167 L 0 -0.0429322
52 V 168 D 0 -0.0276878
52 V 169 G 0 -0.0317545
52 V 170 R 0 -0.0729496
52 V 171 G 0 -0.0200035
52 V 172 P 0 -0.0384378
52 V 173 S 0 -0.0624395
52 V 174 R 0 -0.0622819
52 V 175 V 0 -0.066061
52 V 176 I 0 -0.100067
52 V 177 S 0 -0.0283726
52 V 178 K 0 -0.0960716
52 V 179 H 0 -0.0483951
52 V 180 D 0 -0.0655295
52 V 181 L 0 -0.089308
52 V 182 G 0 -0.0766465
52 V 183 H 0 -0.0430197
52 V 184 F 0 -0.0385077
52 V 185 M 0 -0.072413
52 V 186 L 0 -0.0639276
52 V 187 R 0 -0.0677715
52 V 188 C 0 -0.087559
52 V 189 L 0 -0.0787173
52 V 190 T 0 -0.0548743
52 V 191 T 0 -0.0198337
52 V 192 D 0 -0.0994479
52 V 193 E 0 -0.0411598
52 V 194 Y 0 -0.09337
53 G 54 D 0 0.485068
53 G 55 V 0 0.431895
53 G 56 L 0 0.199616
53 G 57 Q 0 0.223524
53 G 58 A 0 0.103737
53 G 59 A 0 0.0933852
53 G 60 D 0 1.02222
53 G 61 V 0 0.505335
53 G 62 D 0 0.00697849
53 G 63 K 0 0.242003
53 G 64 T 0 0.717044
53 G 65 V 0 0.118922
53 G 66 A 0 -0.00213913
53 G 67 G 0 0.0192379
53 G 68 Q 0 0.0634776
53 G 69 D 0 -0.0102335
53 G 70 A 0 -0.0994192
53 G 71 V 0 0.0237601
53 G 72 I 0 -0.0341093
53 G 73 V 0 -0.0365772
53 G 74 L 0 -0.0660087
53 G 75 L 0 0.040059
53 G 76 G 0 -0.0200243
53 G 77 T 0 -0.033508
53 G 78 R 0 -0.0244373
53 G 79 N 0 -0.0766498
53 G 80 D 0 -0.0221482
53 G 81 L 0 -0.0212811
53 G 84 T 0 -0.0419767
53 G 85 T 0 -0.044877
53 G 86 V 0 -0.016905
53 G 87 M 0 -0.0127791
53 G 88 S 0 -0.0454585
53 G 89 E 0 -0.0576097
53 G 90 G 0 0.0280915
53 G 91 A 0 -0.0643351
53 G 92 R 0 -0.0639652
53 G 93 N 0 0.0327038
53 G 94 I 0 0.0141686
53 G 95 V 0 -0.00672081
53 G 96 A 0 -0.1022
53 G 97 A 0 -0.0240256
53 G 98 M 0 -0.0229347
53 G 99 K 0 -0.0713677
53 G 100 A 0 -0.0423717
53 G 101 H 0 -0.0176435
53 G 102 G 0 -0.085313
53 G 103 V 0 -0.0745129
53 G 104 D 0 -0.068195
53 G 105 K 0 -0.0727453
53 G 106 V 0 -0.058508
53 G 107 V 0 -0.0802217
53 G 108 A 0 -0.0407849
53 G 109 C 0 -0.0230813
53 G 110 T 0 -0.0543626
53 G 111 S 0 -0.0311582
53 G 112 A 0 -0.0848986
53 G 113 F 0 -0.0868223
53 G 114 L 0 -0.0461405
53 G 115 L 0 0.00742457
53 G 116 W 0 -0.0173415
53 G 117 D 0 -0.0823201
53 G 118 P 0 -0.0689271
53 G 119 T 0 -0.0158324
53 G 120 K 0 -0.0759804
53 G 121 V 0 -0.0972011
53 G 125 L 0 -0.0896736
53 G 126 Q 0 -0.0552913
53 G 127 A 0 -0.0732043
53 G 128 V 0 -0.0624625
53 G 129 T 0 -0.0296795
53 G 130 D 0 -0.111338
53 G 131 D 0 -0.0795614
53 G 132 H 0 -0.0763143
53 G 133 I 0 -0.0651711
53 G 134 R 0 -0.0608847
53 G 135 M 0 -0.0795937
53 G 136 H 0 -0.0253321
53 G 137 K 0 -0.0727325
53 G 138 V 0 -0.0126541
53 G 139 L 0 -0.0552518
53 G 140 R 0 -0.0262527
53 G 141 E 0 -0.0738437
53 G 142 S 0 -0.0301075
53 G 143 G 0 -0.00542793
53 G 144 L 0 -0.0366046
53 G 145 K 0 -0.0508424
53 G 146 Y 0 -0.0744755
53 G 147 V 0 -0.0480272
53 G 148 A 0 -0.0597001
53 G 149 V 0 -0.0635052
53 G 150 M 0 0.0287182
53 G 151 P 0 -0.0853174
53 G 152 P 0 -0.0470833
53 G 153 H 0 -0.0676594
53 G 154 I 0 -0.0913827
53 G 155 G 0 -0.0786959
53 G 156 D 0 -0.0316202
53 G 157 Q 0 -0.0749708
53 G 158 P 0 -0.103913
53 G 159 L 0 -0.00373857
53 G 160 T 0 -0.0761021
53 G 161 G 0 -0.096777
53 G 162 A 0 -0.0770575
53 G 163 Y 0 -0.0734931
53 G 164 T 0 -0.0712246
53 G 165 V 0 -0.0905454
53 G 166 T 0 -0.0604563
53 G 167 L 0 -0.0831077
53 G 168 D 0 -0.0546506
53 G 169 G 0 -0.0587353
53 G 170 R 0 -0.0590229
53 G 171 G 0 -0.0393473
53 G 172 P 0 -0.0491393
53 G 173 S 0 -0.0969114
53 G 174 R 0 -0.0554478
53 G 175 V 0 -0.0769476
53 G 176 I 0 -0.043583
53 G 177 S 0 -0.0694456
53 G 178 K 0 -0.0881565
53 G 179 H 0 -0.0981722
53 G 180 D 0 -0.0651531
53 G 181 L 0 -0.133475
53 G 182 G 0 -0.0811808
53 G 183 H 0 -0.0743286
53 G 184 F 0 -0.0607778
53 G 185 M 0 -0.0640113
53 G 186 L 0 -0.104332
53 G 187 R 0 -0.0470754
53 G 188 C 0 -0.129956
53 G 189 L 0 -0.0566712
53 G 190 T 0 -0.102584
53 G 191 T 0 -0.123687
53 G 192 D 0 -0.0971408
53 G 193 E 0 -0.086784
53 G 194 Y 0 -0.0607982
54 D 55 V 0 0.448952
54 D 56 L 0 0.89211
54 D 57 Q 0 0.403033
54 D 58 A 0 0.0991833
54 D 59 A 0 0.0929445
54 D 60 D 0 0.263055
54 D 61 V 0 0.0472663
54 D 62 D 0 0.0355209
54 D 63 K 0 0.0724263
54 D 64 T 0 0.0410045
54 D 65 V 0 -0.00060119
54 D 66 A 0 0.0764094
54 D 67 G 0 0.0297528
54 D 68 Q 0 0.0413293
54 D 69 D 0 -0.0203941
54 D 70 A 0 -0.0591127
54 D 71 V 0 0.0332675
54 D 72 I 0 -0.00632915
54 D 73 V 0 0.0125448
54 D 74 L 0 -0.0288171
54 D 75 L 0 -0.0119025
54 D 76 G 0 0.00456711
54 D 77 T 0 0.0137362
54 D 78 R 0 0.000842635
54 D 79 N 0 0.0114236
54 D 80 D 0 -0.00516553
54 D 81 L 0 -0.0189213
54 D 84 T 0 -0.0150403
54 D 85 T 0 0.0595659
54 D 86 V 0 0.0325678
54 D 87 M 0 0.00668739
54 D 88 S 0 -0.0330655
54 D 89 E 0 -0.0103505
54 D 90 G 0 0.00844291
54 D 91 A 0 -0.0634154
54 D 92 R 0 -0.0572842
54 D 93 N 0 0.00917228
54 D 94 I 0 -0.0240926
54 D 95 V 0 0.0166709
54 D 96 A 0 -0.0379713
54 D 97 A 0 -0.0300353
54 D 98 M 0 0.00617494
54 D 99 K 0 -0.0382227
54 D 100 A 0 0.00112104
54 D 101 H 0 -0.027991
54 D 102 G 0 0.0094833
54 D 103 V 0 -0.0528311
54 D 104 D 0 -0.0501277
54 D 105 K 0 -0.0998106
54 D 106 V 0 0.046072
54 D 107 V 0 -0.0355241
54 D 108 A 0 -0.0479384
54 D 109 C 0 -0.0411012
54 D 110 T 0 -0.0187042
54 D 111 S 0 -0.0245785
54 D 112 A 0 -0.0963123
54 D 113 F 0 -0.0606669
54 D 114 L 0 -0.0639404
54 D 115 L 0 -0.0569975
54 D 116 W 0 -0.0666687
54 D 117 D 0 -0.0375384
54 D 118 P 0 -0.0601015
54 D 119 T 0 -0.0341869
54 D 120 K 0 -0.0619483
54 D 121 V 0 -0.0522194
54 D 125 L 0 -0.0655381
54 D 126 Q 0 -0.081145
54 D 127 A 0 -0.0397206
54 D 128 V 0 0.00319624
54 D 129 T 0 -0.0731747
54 D 130 D 0 -0.0567338
54 D 131 D 0 -0.0249212
54 D 132 H 0 0.032308
54 D 133 I 0 -0.0535969
54 D 134 R 0 -0.0730988
54 D 135 M 0 0.00613302
54 D 136 H 0 -0.0857832
54 D 137 K 0 -0.0685303
54 D 138 V 0 -0.0418848
54 D 139 L 0 -0.0409432
54 D 140 R 0 -0.0387418
54 D 141 E 0 -0.0592794
54 D 142 S 0 -0.0653764
54 D 143 G 0 0.02738
54 D 144 L 0 -0.0428709
54 D 145 K 0 -0.0603098
54 D 146 Y 0 -0.0450177
54 D 147 V 0 -0.070834
54 D 148 A 0 -0.030808
54 D 149 V 0 -0.0229942
54 D 150 M 0 -0.12256
54 D 151 P 0 -0.0236126
54 D 152 P 0 -0.00805454
54 D 153 H 0 -0.056344
54 D 154 I 0 -0.0833041
54 D 155 G 0 -0.0910826
54 D 156 D 0 -0.0398396
54 D 157 Q 0 0.00553286
54 D 158 P 0 -0.0513211
54 D 159 L 0 -0.0774544
54 D 160 T 0 -0.0357425
54 D 161 G 0 -0.011178
54 D 162 A 0 -0.0263549
54 D 163 Y 0 -0.00199718
54 D 164 T 0 -0.0294333
54 D 165 V 0 -0.0399308
54 D 166 T 0 -0.0413007
54 D 167 L 0 -0.0368981
54 D 168 D 0 -0.0150403
54 D 169 G 0 -0.0170155
54 D 170 R 0 -0.082585
54 D 171 G 0 -0.0347214
54 D 172 P 0 -0.0744972
54 D 173 S 0 -0.0622743
54 D 174 R 0 -0.07725
54 D 175 V 0 -0.0772667
54 D 176 I 0 -0.0728705
54 D 177 S 0 -0.0287918
54 D 178 K 0 0.00476915
54 D 179 H 0 -0.045629
54 D 180 D 0 -0.0542192
54 D 181 L 0 -0.0247255
54 D 182 G 0 -0.0148789
54 D 183 H 0 -0.0105518
54 D 184 F 0 -0.0549585
54 D 185 M 0 -0.070311
54 D 186 L 0 -0.040289
54 D 187 R 0 -0.0669856
54 D 188 C 0 -0.0440406
54 D 189 L 0 -0.0384639
54 D 190 T 0 -0.0465036
54 D 191 T 0 -0.0469724
54 D 192 D 0 -0.0476264
54 D 193 E 0 -0.0453991
54 D 194 Y 0 -0.0302614
55 V 56 L 0 0.556754
55 V 57 Q 0 0.228621
55 V 58 A 0 0.174444
55 V 59 A 0 0.0434216
55 V 60 D 0 0.173112
55 V 61 V 0 0.302917
55 V 62 D 0 0.0434669
55 V 63 K 0 0.0162795
55 V 64 T 0 0.0391818
55 V 65 V 0 0.0302582
55 V 66 A 0 0.0284885
55 V 67 G 0 -0.00843616
55 V 68 Q 0 0.0159121
55 V 69 D 0 -0.034628
55 V 70 A 0 -0.077769
55 V 71 V 0 0.0350464
55 V 72 I 0 -0.0529861
55 V 73 V 0 0.214351
55 V 74 L 0 0.0400247
55 V 75 L 0 0.451863
55 V 76 G 0 0.0905524
55 V 77 T 0 0.051224
55 V 78 R 0 0.018928
55 V 79 N 0 -0.0616432
55 V 80 D 0 -0.0325489
55 V 81 L 0 -0.0586147
55 V 84 T 0 0.0274916
55 V 85 T 0 0.115822
55 V 86 V 0 0.229099
55 V 87 M 0 0.0606052
55 V 88 S 0 -0.0106411
55 V 89 E 0 0.0444829
55 V 90 G 0 0.615435
55 V 91 A 0 0.116541
55 V 92 R 0 -0.0814106
55 V 93 N 0 0.0402828
55 V 94 I 0 0.179415
55 V 95 V 0 -0.039608
55 V 96 A 0 -0.0760253
55 V 97 A 0 -0.00360461
55 V 98 M 0 -0.0263945
55 V 99 K 0 -0.0612061
55 V 100 A 0 -0.0434219
55 V 101 H 0 -0.0698316
55 V 102 G 0 -0.056412
55 V 103 V 0 -0.0792285
55 V 104 D 0 -0.0471862
55 V 105 K 0 -0.0521988
55 V 106 V 0 -0.0111799
55 V 107 V 0 -0.0340601
55 V 108 A 0 0.0102582
55 V 109 C 0 -0.0168127
55 V 110 T 0 -0.00703168
55 V 111 S 0 -0.0181151
55 V 112 A 0 -0.0307611
55 V 113 F 0 -0.0727067
55 V 114 L 0 0.0439143
55 V 115 L 0 -0.0506387
55 V 116 W 0 0.0346096
55 V 117 D 0 -0.0516506
55 V 118 P 0 -0.0497401
55 V 119 T 0 -0.054829
55 V 120 K 0 -0.0117077
55 V 121 V 0 -0.0380045
55 V 125 L 0 -0.0284614
55 V 126 Q 0 -0.0208771
55 V 127 A 0 -0.0439265
55 V 128 V 0 0.0239544
55 V 129 T 0 -0.041641
55 V 130 D 0 -0.0356474
55 V 131 D 0 0.030685
55 V 132 H 0 0.0324583
55 V 133 I 0 -0.0688846
55 V 134 R 0 -0.0467631
55 V 135 M 0 0.00627937
55 V 136 H 0 -0.123235
55 V 137 K 0 -0.0292572
55 V 138 V 0 -0.00229537
55 V 139 L 0 -0.0274693
55 V 140 R 0 -0.0868877
55 V 141 E 0 -0.00908157
55 V 142 S 0 -0.0773059
55 V 143 G 0 -0.065938
55 V 144 L 0 -0.0242581
55 V 145 K 0 -0.048612
55 V 146 Y 0 -0.0483396
55 V 147 V 0 -0.066462
55 V 148 A 0 -0.0610027
55 V 149 V 0 -0.0368246
55 V 150 M 0 -0.0291355
55 V 151 P 0 0.0248561
55 V 152 P 0 -0.050049
55 V 153 H 0 -0.0213321
55 V 154 I 0 -0.0666867
55 V 155 G 0 -0.0308969
55 V 156 D 0 -0.0579128
55 V 157 Q 0 -0.0198607
55 V 158 P 0 -0.0660686
55 V 159 L 0 -0.0307461
55 V 160 T 0 -0.0202312
55 V 161 G 0 -0.0574604
55 V 162 A 0 -0.0517044
55 V 163 Y 0 -0.0567401
55 V 164 T 0 -0.0824419
55 V 165 V 0 -0.0917142
55 V 166 T 0 -0.0487611
55 V 167 L 0 -0.0743157
55 V 168 D 0 -0.0662873
55 V 169 G 0 -0.0320418
55 V 170 R 0 -0.106684
55 V 171 G 0 0.015608
55 V 172 P 0 -0.0821226
55 V 173 S 0 -0.0372702
55 V 174 R 0 -0.0754168
55 V 175 V 0 -0.0642865
55 V 176 I 0 -0.0814214
55 V 177 S 0 -0.0607276
55 V 178 K 0 -0.065112
55 V 179 H 0 -0.103022
55 V 180 D 0 -0.0599344
55 V 181 L 0 -0.0820017
55 V 182 G 0 -0.0615206
55 V 183 H 0 -0.0906947
55 V 184 F 0 -0.101094
55 V 185 M 0 -0.0806356
55 V 186 L 0 -0.0904772
55 V 187 R 0 -0.0333526
55 V 188 C 0 -0.0690388
55 V 189 L 0 -0.0697735
55 V 190 T 0 -0.0697474
55 V 191 T 0 -0.0655569
55 V 192 D 0 -0.109549
55 V 193 E 0 -0.0806835
55 V 194 Y 0 -0.0476065
56 L 57 Q 0 0.4942
56 L 58 A 0 0.258824
56 L 59 A 0 0.141852
56 L 60 D 0 0.139842
56 L 61 V 0 0.130911
56 L 62 D 0 0.0258355
56 L 63 K 0 0.0424483
56 L 64 T 0 0.0672374
56 L 65 V 0 0.04209
56 L 66 A 0 0.029015
56 L 67 G 0 -0.0136091
56 L 68 Q 0 0.0151202
56 L 69 D 0 -0.01128
56 L 70 A 0 -0.0565322
56 L 71 V 0 -0.0466636
56 L 72 I 0 -0.024766
56 L 73 V 0 -0.0431829
56 L 74 L 0 0.0346231
56 L 75 L 0 0.0841141
56 L 76 G 0 0.031234
56 L 77 T 0 0.122233
56 L 78 R 0 -0.00382108
56 L 79 N 0 -0.0430439
56 L 80 D 0 -0.0227766
56 L 81 L 0 -0.0042403
56 L 84 T 0 0.0412604
56 L 85 T 0 0.529815
56 L 86 V 0 0.360953
56 L 87 M 0 -0.00910073
56 L 88 S 0 -0.0255572
56 L 89 E 0 0.0734209
56 L 90 G 0 0.148307
56 L 91 A 0 -0.0429478
56 L 92 R 0 -0.0366479
56 L 93 N 0 0.0948921
56 L 94 I 0 0.0489457
56 L 95 V 0 -0.0368227
56 L 96 A 0 -0.0303952
56 L 97 A 0 -0.00372326
56 L 98 M 0 -0.0626024
56 L 99 K 0 -0.0379161
56 L 100 A 0 -0.00802452
56 L 101 H 0 -0.0496626
56 L 102 G 0 -0.0438384
56 L 103 V 0 -0.0785868
56 L 104 D 0 -0.0437954
56 L 105 K 0 -0.0815701
56 L 106 V 0 -0.0633378
56 L 107 V 0 -0.0833838
56 L 108 A 0 -0.0308426
56 L 109 C 0 -0.0562532
56 L 110 T 0 -0.0471228
56 L 111 S 0 0.021378
56 L 112 A 0 -0.0252578
56 L 113 F 0 -0.0491495
56 L 114 L 0 -0.0461537
56 L 115 L 0 -0.0562873
56 L 116 W 0 -0.0691155
56 L 117 D 0 -0.0396497
56 L 118 P 0 -0.011982
56 L 119 T 0 -0.0312579
56 L 120 K 0 -0.0167774
56 L 121 V 0 -0.060251
56 L 125 L 0 -0.0738662
56 L 126 Q 0 -0.0509692
56 L 127 A 0 -0.0124102
56 L 128 V 0 0.0440307
56 L 129 T 0 -0.0528218
56 L 130 D 0 -0.0285433
56 L 131 D 0 -0.00640502
56 L 132 H 0 -0.025176
56 L 133 I 0 -0.0425212
56 L 134 R 0 -0.0542682
56 L 135 M 0 -0.0407748
56 L 136 H 0 -0.0278129
56 L 137 K 0 -0.0585591
56 L 138 V 0 -0.0271437
56 L 139 L 0 -0.119581
56 L 140 R 0 -0.0624412
56 L 141 E 0 -0.0685941
56 L 142 S 0 -0.0503022
56 L 143 G 0 -0.046246
56 L 144 L 0 0.00782422
56 L 145 K 0 0.0204081
56 L 146 Y 0 -0.0424597
56 L 147 V 0 -0.0818142
56 L 148 A 0 -0.0838117
56 L 149 V 0 -0.0477634
56 L 150 M 0 -0.0715301
56 L 151 P 0 -0.0207268
56 L 152 P 0 -0.027072
56 L 153 H 0 -0.0118695
56 L 154 I 0 -0.054632
56 L 155 G 0 -0.00112931
56 L 156 D 0 -0.0216924
56 L 157 Q 0 -0.0328186
56 L 158 P 0 -0.0324037
56 L 159 L 0 -0.0300193
56 L 160 T 0 0.000436697
56 L 161 G 0 -0.0558697
56 L 162 A 0 -0.0486733
56 L 163 Y 0 -0.0192529
56 L 164 T 0 -0.0151831
56 L 165 V 0 -0.0491747
56 L 166 T 0 -0.00460827
56 L 167 L 0 -0.0332688
56 L 168 D 0 -0.0158335
56 L 169 G 0 -0.0516366
56 L 170 R 0 -0.0215628
56 L 171 G 0 -0.0547408
56 L 172 P 0 -0.0319997
56 L 173 S 0 -0.035012
56 L 174 R 0 -0.0428856
56 L 175 V 0 -0.0413309
56 L 176 I 0 -0.069703
56 L 177 S 0 -0.0382874
56 L 178 K 0 -0.0178785
56 L 179 H 0 0.00726644
56 L 180 D 0 -0.0900558
56 L 181 L 0 -0.0603375
56 L 182 G 0 -0.0475205
56 L 183 H 0 -0.042585
56 L 184 F 0 -0.0496899
56 L 185 M 0 -0.0521497
56 L 186 L 0 -0.0545734
56 L 187 R 0 -0.0824695
56 L 188 C 0 -0.0691439
56 L 189 L 0 -0.078275
56 L 190 T 0 -0.0346155
56 L 191 T 0 -0.0842358
56 L 192 D 0 -0.0859395
56 L 193 E 0 -0.0698975
56 L 194 Y 0 -0.0519005
57 Q 58 A 0 0.542099
57 Q 59 A 0 0.892798
57 Q 60 D 0 1.70822
57 Q 61 V 0 0.445255
57 Q 62 D 0 0.289616
57 Q 63 K 0 0.242968
57 Q 64 T 0 0.094205
57 Q 65 V 0 0.0917441
57 Q 66 A 0 0.103151
57 Q 67 G 0 0.0422499
57 Q 68 Q 0 0.00528109
57 Q 69 D 0 0.024563
57 Q 70 A 0 -0.0266894
57 Q 71 V 0 0.0372898
57 Q 72 I 0 -0.0153815
57 Q 73 V 0 -0.0362604
57 Q 74 L 0 -0.0940341
57 Q 75 L 0 -0.0161428
57 Q 76 G 0 -0.0232674
57 Q 77 T 0 -0.0674626
57 Q 78 R 0 -0.0651562
57 Q 79 N 0 -0.0274864
57 Q 80 D 0 -0.0343841
57 Q 81 L 0 -0.00466894
57 Q 84 T 0 -0.00777594
57 Q 85 T 0 0.100137
57 Q 86 V 0 0.000634616
57 Q 87 M 0 -0.0633873
57 Q 88 S 0 -0.0697869
57 Q 89 E 0 0.00871029
57 Q 90 G 0 -0.0370943
57 Q 91 A 0 -0.0579458
57 Q 92 R 0 -0.0406286
57 Q 93 N 0 0.118675
57 Q 94 I 0 -0.0130294
57 Q 95 V 0 -0.069084
57 Q 96 A 0 -0.0262537
57 Q 97 A 0 0.0211088
57 Q 98 M 0 -0.0604312
57 Q 99 K 0 -0.0603766
57 Q 100 A 0 0.040693
57 Q 101 H 0 -0.0368032
57 Q 102 G 0 0.0226657
57 Q 103 V 0 -0.0379038
57 Q 104 D 0 -0.0531163
57 Q 105 K 0 -0.0730398
57 Q 106 V 0 -0.00562132
57 Q 107 V 0 -0.0272414
57 Q 108 A 0 -0.0459323
57 Q 109 C 0 -0.0915256
57 Q 110 T 0 -0.0539619
57 Q 111 S 0 -0.0372271
57 Q 112 A 0 -0.0784054
57 Q 113 F 0 -0.111319
57 Q 114 L 0 -0.0567898
57 Q 115 L 0 -0.0809036
57 Q 116 W 0 -0.0548013
57 Q 117 D 0 -0.0836869
57 Q 118 P 0 -0.0696195
57 Q 119 T 0 -0.0461029
57 Q 120 K 0 -0.0465338
57 Q 121 V 0 -0.0570516
57 Q 125 L 0 -0.11105
57 Q 126 Q 0 -0.0912692
57 Q 127 A 0 -0.0962753
57 Q 128 V 0 -0.0540539
57 Q 129 T 0 -0.0435856
57 Q 130 D 0 -0.0329587
57 Q 131 D 0 -0.0690916
57 Q 132 H 0 -0.0421358
57 Q 133 I 0 -0.0855229
57 Q 134 R 0 -0.0330329
57 Q 135 M 0 -0.0568286
57 Q 136 H 0 -0.110375
57 Q 137 K 0 -0.106898
57 Q 138 V 0 -0.067942
57 Q 139 L 0 -0.050234
57 Q 140 R 0 -0.0406992
57 Q 141 E 0 -0.0432553
57 Q 142 S 0 -0.031142
57 Q 143 G 0 -0.0193098
57 Q 144 L 0 -0.0311505
57 Q 145 K 0 -0.0537491
57 Q 146 Y 0 -0.0418771
57 Q 147 V 0 -0.0820148
57 Q 148 A 0 -0.081918
57 Q 149 V 0 -0.0446145
57 Q 150 M 0 -0.0867161
57 Q 151 P 0 -0.0509882
57 Q 152 P 0 -0.0662503
57 Q 153 H 0 -0.0766079
57 Q 154 I 0 -0.0902495
57 Q 155 G 0 -0.0613005
57 Q 156 D 0 -0.0713009
57 Q 157 Q 0 -0.0666783
57 Q 158 P 0 -0.090914
57 Q 159 L 0 -0.0834621
57 Q 160 T 0 -0.0450711
57 Q 161 G 0 -0.0377129
57 Q 162 A 0 -0.050793
57 Q 163 Y 0 -0.0593842
57 Q 164 T 0 -0.0247336
57 Q 165 V 0 -0.056445
57 Q 166 T 0 -0.0719761
57 Q 167 L 0 -0.0434179
57 Q 168 D 0 -0.0159037
57 Q 169 G 0 -0.0412099
57 Q 170 R 0 -0.0739536
57 Q 171 G 0 -0.0449817
57 Q 172 P 0 -0.014364
57 Q 173 S 0 -0.0552839
57 Q 174 R 0 -0.0597836
57 Q 175 V 0 -0.0782875
57 Q 176 I 0 -0.0750743
57 Q 177 S 0 -0.0420544
57 Q 178 K 0 -0.0649786
57 Q 179 H 0 -0.0404827
57 Q 180 D 0 -0.0791982
57 Q 181 L 0 -0.0492305
57 Q 182 G 0 -0.0442372
57 Q 183 H 0 -0.062051
57 Q 184 F 0 -0.0712794
57 Q 185 M 0 -0.0963452
57 Q 186 L 0 -0.0400581
57 Q 187 R 0 -0.0675188
57 Q 188 C 0 -0.0700472
57 Q 189 L 0 -0.0610236
57 Q 190 T 0 0.00791756
57 Q 191 T 0 -0.0292133
57 Q 192 D 0 -0.0678901
57 Q 193 E 0 -0.0165959
57 Q 194 Y 0 -0.0396988
58 A 59 A 0 0.678521
58 A 60 D 0 0.309884
58 A 61 V 0 0.344937
58 A 62 D 0 0.710756
58 A 63 K 0 0.117439
58 A 64 T 0 0.0780504
58 A 65 V 0 0.0802343
58 A 66 A 0 0.0906582
58 A 67 G 0 0.0200992
58 A 68 Q 0 -0.0133369
58 A 69 D 0 0.0106096
58 A 70 A 0 -0.0576181
58 A 71 V 0 -0.00530017
58 A 72 I 0 -0.0359686
58 A 73 V 0 -0.0042377
58 A 74 L 0 -0.0563291
58 A 75 L 0 -0.0275013
58 A 76 G 0 -0.0622481
58 A 77 T 0 -0.0376493
58 A 78 R 0 -0.0234389
58 A 79 N 0 0.0285865
58 A 80 D 0 -0.0320492
58 A 81 L 0 0.195293
58 A 84 T 0 0.0751305
58 A 85 T 0 0.10118
58 A 86 V 0 -0.0427608
58 A 87 M 0 -0.0960168
58 A 88 S 0 0.0585209
58 A 89 E 0 0.223961
58 A 90 G 0 -0.0044263
58 A 91 A 0 -0.0133961
58 A 92 R 0 0.216984
58 A 93 N 0 0.502113
58 A 94 I 0 0.0248118
58 A 95 V 0 -0.0351026
58 A 96 A 0 0.620887
58 A 97 A 0 0.248996
58 A 98 M 0 -0.0710259
58 A 99 K 0 -0.0238875
58 A 100 A 0 0.19332
58 A 101 H 0 -0.0166403
58 A 102 G 0 -0.0145466
58 A 103 V 0 -0.0368806
58 A 104 D 0 -0.0373188
58 A 105 K 0 0.0290424
58 A 106 V 0 -0.0496793
58 A 107 V 0 -0.0638881
58 A 108 A 0 -0.0311317
58 A 109 C 0 -0.0850377
58 A 110 T 0 -0.0772517
58 A 111 S 0 -0.0567623
58 A 112 A 0 -0.052554
58 A 113 F 0 -0.0626797
58 A 114 L 0 0.0211536
58 A 115 L 0 -0.0555891
58 A 116 W 0 -0.0139677
58 A 117 D 0 -0.0259558
58 A 118 P 0 -0.0607036
58 A 119 T 0 -0.0105407
58 A 120 K 0 -0.0365245
58 A 121 V 0 -0.0225118
58 A 125 L 0 -0.0240567
58 A 126 Q 0 -0.0145215
58 A 127 A 0 0.0337424
58 A 128 V 0 -0.0734511
58 A 129 T 0 -0.0297283
58 A 130 D 0 -0.0103032
58 A 131 D 0 -0.029919
58 A 132 H 0 -0.0812475
58 A 133 I 0 -0.0272309
58 A 134 R 0 -0.013474
58 A 135 M 0 -0.0361921
58 A 136 H 0 -0.0461074
58 A 137 K 0 -0.0346011
58 A 138 V 0 0.0011917
58 A 139 L 0 -0.0866389
58 A 140 R 0 -0.0207113
58 A 141 E 0 -0.0200752
58 A 142 S 0 -0.0485365
58 A 143 G 0 -0.0312812
58 A 144 L 0 -0.0500923
58 A 145 K 0 -0.0328761
58 A 146 Y 0 -0.0377478
58 A 147 V 0 -0.0588971
58 A 148 A 0 -0.0475734
58 A 149 V 0 -0.0763538
58 A 150 M 0 -0.022072
58 A 151 P 0 -0.0781993
58 A 152 P 0 -0.0499589
58 A 153 H 0 -0.0962843
58 A 154 I 0 -0.0848907
58 A 155 G 0 -0.0954264
58 A 156 D 0 -0.0888361
58 A 157 Q 0 -0.0753463
58 A 158 P 0 -0.0429278
58 A 159 L 0 -0.0583822
58 A 160 T 0 -0.0376064
58 A 161 G 0 -0.0318005
58 A 162 A 0 -0.0365254
58 A 163 Y 0 -0.0349933
58 A 164 T 0 -0.0304849
58 A 165 V 0 -0.0658674
58 A 166 T 0 -0.0629255
58 A 167 L 0 -0.0384301
58 A 168 D 0 -0.069619
58 A 169 G 0 -0.0524716
58 A 170 R 0 -0.0144631
58 A 171 G 0 -0.0735602
58 A 172 P 0 -0.0363147
58 A 173 S 0 -0.0344801
58 A 174 R 0 -0.045699
58 A 175 V 0 -0.0624972
58 A 176 I 0 -0.0793915
58 A 177 S 0 -0.0802937
58 A 178 K 0 -0.0702383
58 A 179 H 0 -0.0587969
58 A 180 D 0 -0.0472908
58 A 181 L 0 -0.027686
58 A 182 G 0 -0.0631283
58 A 183 H 0 -0.043407
58 A 184 F 0 -0.0851495
58 A 185 M 0 -0.109023
58 A 186 L 0 -0.0660007
58 A 187 R 0 -0.0600933
58 A 188 C 0 -0.0831363
58 A 189 L 0 -0.0788468
58 A 190 T 0 -0.0674149
58 A 191 T 0 -0.0434486
58 A 192 D 0 -0.0846608
58 A 193 E 0 -0.0490928
58 A 194 Y 0 -0.0672366
59 A 60 D 0 0.571942
59 A 61 V 0 0.350738
59 A 62 D 0 0.59396
59 A 63 K 0 0.636347
59 A 64 T 0 0.0892226
59 A 65 V 0 0.0741915
59 A 66 A 0 0.198003
59 A 67 G 0 0.0702498
59 A 68 Q 0 0.014781
59 A 69 D 0 0.00161747
59 A 70 A 0 -0.00376052
59 A 71 V 0 0.0107846
59 A 72 I 0 0.0142212
59 A 73 V 0 -0.0625015
59 A 74 L 0 -0.035317
59 A 75 L 0 -0.000878784
59 A 76 G 0 -0.0212879
59 A 77 T 0 -0.0412563
59 A 78 R 0 -0.0464142
59 A 79 N 0 0.00290218
59 A 80 D 0 -0.0167297
59 A 81 L 0 0.0216442
59 A 84 T 0 0.010811
59 A 85 T 0 0.00593495
59 A 86 V 0 -0.0285121
59 A 87 M 0 -0.0568401
59 A 88 S 0 -0.0404795
59 A 89 E 0 -0.0109034
59 A 90 G 0 -0.0901631
59 A 91 A 0 -0.0627128
59 A 92 R 0 -0.0395122
59 A 93 N 0 0.0215986
59 A 94 I 0 -0.0371902
59 A 95 V 0 -0.0636445
59 A 96 A 0 -0.00227059
59 A 97 A 0 0.055594
59 A 98 M 0 -0.0442319
59 A 99 K 0 -0.0283496
59 A 100 A 0 0.100581
59 A 101 H 0 -0.00240205
59 A 102 G 0 0.0578879
59 A 103 V 0 -0.0328652
59 A 104 D 0 -0.0130258
59 A 105 K 0 -0.0870303
59 A 106 V 0 -0.0189846
59 A 107 V 0 -0.0140734
59 A 108 A 0 -0.049319
59 A 109 C 0 -0.0703036
59 A 110 T 0 -0.0440532
59 A 111 S 0 -0.052113
59 A 112 A 0 -0.0786819
59 A 113 F 0 -0.071393
59 A 114 L 0 -0.0503185
59 A 115 L 0 -0.0779544
59 A 116 W 0 -0.0555089
59 A 117 D 0 -0.0533678
59 A 118 P 0 -0.0484472
59 A 119 T 0 -0.00492119
59 A 120 K 0 -0.0285765
59 A 121 V 0 -0.0370071
59 A 125 L 0 -0.0750477
59 A 126 Q 0 -0.0609181
59 A 127 A 0 -0.0519599
59 A 128 V 0 -0.0537398
59 A 129 T 0 -0.0581961
59 A 130 D 0 -0.0199392
59 A 131 D 0 -0.0488449
59 A 132 H 0 -0.0467278
59 A 133 I 0 -0.0334414
59 A 134 R 0 -0.0257178
59 A 135 M 0 -0.0569226
59 A 136 H 0 -0.0931676
59 A 137 K 0 -0.0450679
59 A 138 V 0 -0.0395525
59 A 139 L 0 -0.0493656
59 A 140 R 0 -0.02024
59 A 141 E 0 -0.065464
59 A 142 S 0 -0.021798
59 A 143 G 0 0.0226787
59 A 144 L 0 -0.0342454
59 A 145 K 0 -0.0402051
59 A 146 Y 0 -0.0530284
59 A 147 V 0 -0.0421741
59 A 148 A 0 -0.0782123
59 A 149 V 0 -0.0365861
59 A 150 M 0 -0.0944284
59 A 151 P 0 -0.0529215
59 A 152 P 0 -0.0618743
59 A 153 H 0 -0.103704
59 A 154 I 0 -0.0727528
59 A 155 G 0 -0.0780872
59 A 156 D 0 -0.0531319
59 A 157 Q 0 -0.0597825
59 A 158 P 0 -0.0779442
59 A 159 L 0 -0.0636621
59 A 160 T 0 -0.0174731
59 A 161 G 0 -0.0374558
59 A 162 A 0 -0.0449603
59 A 163 Y 0 -0.0465075
59 A 164 T 0 -0.0249622
59 A 165 V 0 -0.0106886
59 A 166 T 0 -0.0439247
59 A 167 L 0 -0.0134885
59 A 168 D 0 -0.00831074
59 A 169 G 0 -0.022955
59 A 170 R 0 -0.0378629
59 A 171 G 0 -0.0748433
59 A 172 P 0 -0.0447321
59 A 173 S 0 -0.030699
59 A 174 R 0 -0.0680897
59 A 175 V 0 -0.0824335
59 A 176 I 0 -0.0429135
59 A 177 S 0 -0.0284895
59 A 178 K 0 -0.0674875
59 A 179 H 0 -0.00151292
59 A 180 D 0 -0.0388673
59 A 181 L 0 -0.0461355
59 A 182 G 0 -0.0228501
59 A 183 H 0 -0.0372811
59 A 184 F 0 -0.0546542
59 A 185 M 0 -0.058193
59 A 186 L 0 -0.0397646
59 A 187 R 0 -0.0629281
59 A 188 C 0 -0.0247135
59 A 189 L 0 -0.0651524
59 A 190 T 0 -0.0402983
59 A 191 T 0 -0.0157594
59 A 192 D 0 -0.0458369
59 A 193 E 0 -0.0364209
59 A 194 Y 0 -0.0399064
60 D 61 V 0 0.711709
60 D 62 D 0 0.325438
60 D 63 K 0 0.819622
60 D 64 T 0 0.452349
60 D 65 V 0 0.0644427
60 D 66 A 0 0.0684041
60 D 67 G 0 0.0366862
60 D 68 Q 0 0.00613724
60 D 69 D 0 -0.0417332
60 D 70 A 0 -0.0562901
60 D 71 V 0 -0.0317751
60 D 72 I 0 -0.0439413
60 D 73 V 0 -0.0312414
60 D 74 L 0 -0.0607979
60 D 75 L 0 -0.045586
60 D 76 G 0 -0.027292
60 D 77 T 0 -0.0613502
60 D 78 R 0 -0.0644018
60 D 79 N 0 -0.00537042
60 D 80 D 0 -0.0745545
60 D 81 L 0 0.0010851
60 D 84 T 0 -0.0146399
60 D 85 T 0 -0.017844
60 D 86 V 0 -0.0111748
60 D 87 M 0 -0.08642
60 D 88 S 0 -0.0667303
60 D 89 E 0 0.0170898
60 D 90 G 0 0.0108673
60 D 91 A 0 -0.0788088
60 D 92 R 0 -0.0670184
60 D 93 N 0 0.0661167
60 D 94 I 0 0.0195062
60 D 95 V 0 -0.0608608
60 D 96 A 0 -0.0906823
60 D 97 A 0 0.0215907
60 D 98 M 0 -0.0869128
60 D 99 K 0 -0.0618123
60 D 100 A 0 -0.01954
60 D 101 H 0 -0.00869772
60 D 102 G 0 -0.0294177
60 D 103 V 0 -0.0579467
60 D 104 D 0 -0.0585388
60 D 105 K 0 -0.058627
60 D 106 V 0 -0.0618231
60 D 107 V 0 -0.0568089
60 D 108 A 0 -0.073168
60 D 109 C 0 -0.092174
60 D 110 T 0 -0.0944321
60 D 111 S 0 -0.0575859
60 D 112 A 0 -0.074327
60 D 113 F 0 -0.0669224
60 D 114 L 0 -0.0601573
60 D 115 L 0 -0.0346389
60 D 116 W 0 -0.0778063
60 D 117 D 0 -0.0779791
60 D 118 P 0 -0.0550891
60 D 119 T 0 -0.0483885
60 D 120 K 0 -0.0561162
60 D 121 V 0 -0.0593934
60 D 125 L 0 -0.0859108
60 D 126 Q 0 -0.0520815
60 D 127 A 0 -0.0630058
60 D 128 V 0 -0.0362431
60 D 129 T 0 -0.0480871
60 D 130 D 0 -0.0158992
60 D 131 D 0 -0.0702666
60 D 132 H 0 -0.0837476
60 D 133 I 0 -0.0577089
60 D 134 R 0 -0.0549214
60 D 135 M 0 -0.0724204
60 D 136 H 0 -0.0557137
60 D 137 K 0 -0.0753017
60 D 138 V 0 -0.0689843
60 D 139 L 0 -0.0532083
60 D 140 R 0 -0.0821312
60 D 141 E 0 -0.0600329
60 D 142 S 0 -0.0415459
60 D 143 G 0 -0.0600369
60 D 144 L 0 -0.0330979
60 D 145 K 0 -0.0683775
60 D 146 Y 0 -0.0649469
60 D 147 V 0 -0.0835842
60 D 148 A 0 -0.120309
60 D 149 V 0 -0.0762516
60 D 150 M 0 -0.100707
60 D 151 P 0 -0.0704542
60 D 152 P 0 -0.0880854
60 D 153 H 0 -0.064129
60 D 154 I 0 -0.0595485
60 D 155 G 0 -0.073494
60 D 156 D 0 -0.0605554
60 D 157 Q 0 -0.0512269
60 D 158 P 0 -0.0963391
60 D 159 L 0 -0.0605298
60 D 160 T 0 -0.0572857
60 D 161 G 0 -0.0614098
60 D 162 A 0 -0.0436034
60 D 163 Y 0 -0.0823192
60 D 164 T 0 -0.0808085
60 D 165 V 0 -0.0701255
60 D 166 T 0 -0.0371679
60 D 167 L 0 -0.0335461
60 D 168 D 0 -0.033791
60 D 169 G 0 -0.0500711
60 D 170 R 0 -0.0640234
60 D 171 G 0 -0.0444932
60 D 172 P 0 -0.0483446
60 D 173 S 0 -0.0857732
60 D 174 R 0 -0.0885296
60 D 175 V 0 -0.0382988
60 D 176 I 0 -0.0654139
60 D 177 S 0 -0.0847738
60 D 178 K 0 -0.0649292
60 D 179 H 0 -0.0295186
60 D 180 D 0 -0.0727392
60 D 181 L 0 -0.0450329
60 D 182 G 0 -0.0670625
60 D 183 H 0 -0.0253209
60 D 184 F 0 -0.0582843
60 D 185 M 0 -0.0865133
60 D 186 L 0 -0.0553169
60 D 187 R 0 -0.0667965
60 D 188 C 0 -0.0782302
60 D 189 L 0 -0.0779167
60 D 190 T 0 -0.0711025
60 D 191 T 0 -0.048246
60 D 192 D 0 -0.048218
60 D 193 E 0 -0.0604868
60 D 194 Y 0 -0.0409433
61 V 62 D 0 0.555841
61 V 63 K 0 0.286437
61 V 64 T 0 0.318571
61 V 65 V 0 0.283837
61 V 66 A 0 0.0427664
61 V 67 G 0 0.0107099
61 V 68 Q 0 0.0254548
61 V 69 D 0 0.0141014
61 V 70 A 0 -0.0124191
61 V 71 V 0 0.104925
61 V 72 I 0 0.00319689
61 V 73 V 0 0.0974031
61 V 74 L 0 -0.0378396
61 V 75 L 0 -0.00798352
61 V 76 G 0 -0.0411591
61 V 77 T 0 -0.0384564
61 V 78 R 0 -0.012657
61 V 79 N 0 0.00598682
61 V 80 D 0 0.0208112
61 V 81 L 0 -0.0493558
61 V 84 T 0 -0.0659009
61 V 85 T 0 -0.0207952
61 V 86 V 0 -0.0200691
61 V 87 M 0 -0.0257099
61 V 88 S 0 -0.0440965
61 V 89 E 0 0.110814
61 V 90 G 0 0.339257
61 V 91 A 0 0.016583
61 V 92 R 0 0.0220674
61 V 93 N 0 0.311997
61 V 94 I 0 0.224953
61 V 95 V 0 -0.0365299
61 V 96 A 0 0.0300007
61 V 97 A 0 0.280758
61 V 98 M 0 -0.0611371
61 V 99 K 0 -0.0561516
61 V 100 A 0 -0.0307954
61 V 101 H 0 -0.000807072
61 V 102 G 0 -0.0522067
61 V 103 V 0 -0.0727245
61 V 104 D 0 -0.00758007
61 V 105 K 0 -0.0537954
61 V 106 V 0 -0.0533765
61 V 107 V 0 -0.0276776
61 V 108 A 0 -0.0126233
61 V 109 C 0 -0.0511621
61 V 110 T 0 0.0163188
61 V 111 S 0 -0.0926186
61 V 112 A 0 -0.00329601
61 V 113 F 0 -0.0396242
61 V 114 L 0 -0.0541041
61 V 115 L 0 -0.029298
61 V 116 W 0 -0.00958873
61 V 117 D 0 -0.0125126
61 V 118 P 0 -0.0644249
61 V 119 T 0 -0.0559578
61 V 120 K 0 -0.01735
61 V 121 V 0 -0.0449833
61 V 125 L 0 -0.0500318
61 V 126 Q 0 0.00943917
61 V 127 A 0 -0.0157302
61 V 128 V 0 -0.0679259
61 V 129 T 0 -0.0536589
61 V 130 D 0 -0.0231461
61 V 131 D 0 -0.0294444
61 V 132 H 0 -0.0590795
61 V 133 I 0 0.0281782
61 V 134 R 0 -0.0471794
61 V 135 M 0 0.000843543
61 V 136 H 0 0.0372371
61 V 137 K 0 -0.0364068
61 V 138 V 0 -0.0532034
61 V 139 L 0 -0.0768633
61 V 140 R 0 -0.0466958
61 V 141 E 0 -0.0596139
61 V 142 S 0 -0.0289506
61 V 143 G 0 -0.0622546
61 V 144 L 0 -0.0418201
61 V 145 K 0 -0.0561186
61 V 146 Y 0 -0.061093
61 V 147 V 0 -0.104487
61 V 148 A 0 -0.0142328
61 V 149 V 0 -0.0734278
61 V 150 M 0 0.0420474
61 V 151 P 0 -0.074749
61 V 152 P 0 -0.0604152
61 V 153 H 0 -0.0319169
61 V 154 I 0 -0.0723815
61 V 155 G 0 -0.0502559
61 V 156 D 0 -0.0344701
61 V 157 Q 0 -0.0598396
61 V 158 P 0 -0.036615
61 V 159 L 0 -0.0628235
61 V 160 T 0 -0.0444065
61 V 161 G 0 -0.0213739
61 V 162 A 0 -0.0256154
61 V 163 Y 0 -0.0617852
61 V 164 T 0 -0.0611935
61 V 165 V 0 -0.0540173
61 V 166 T 0 -0.0798551
61 V 167 L 0 -0.0426319
61 V 168 D 0 -0.0787167
61 V 169 G 0 -0.0547436
61 V 170 R 0 -0.0623214
61 V 171 G 0 -0.0787295
61 V 172 P 0 -0.0333133
61 V 173 S 0 -0.0352815
61 V 174 R 0 -0.0966337
61 V 175 V 0 -0.106438
61 V 176 I 0 -0.0692358
61 V 177 S 0 -0.0966298
61 V 178 K 0 -0.0989957
61 V 179 H 0 -0.0507835
61 V 180 D 0 -0.0289446
61 V 181 L 0 -0.0673767
61 V 182 G 0 -0.0633007
61 V 183 H 0 -0.0676351
61 V 184 F 0 -0.0502804
61 V 185 M 0 -0.0556013
61 V 186 L 0 -0.064314
61 V 187 R 0 -0.079833
61 V 188 C 0 -0.0843963
61 V 189 L 0 -0.0302728
61 V 190 T 0 -0.0604278
61 V 191 T 0 -0.0472281
61 V 192 D 0 -0.0294604
61 V 193 E 0 -0.0655557
61 V 194 Y 0 -0.0705472
62 D 63 K 0 0.615115
62 D 64 T 0 0.297457
62 D 65 V 0 0.199447
62 D 66 A 0 0.793152
62 D 67 G 0 0.0567871
62 D 68 Q 0 0.0125147
62 D 69 D 0 0.026162
62 D 70 A 0 -0.00544142
62 D 71 V 0 0.00334724
62 D 72 I 0 -0.0159742
62 D 73 V 0 -0.0627127
62 D 74 L 0 -0.0518107
62 D 75 L 0 -0.0394104
62 D 76 G 0 -0.064424
62 D 77 T 0 -0.0393927
62 D 78 R 0 -0.0760012
62 D 79 N 0 -0.0426715
62 D 80 D 0 -0.0340574
62 D 81 L 0 -0.00414395
62 D 84 T 0 0.0150007
62 D 85 T 0 0.0440111
62 D 86 V 0 -0.0571217
62 D 87 M 0 -0.0834112
62 D 88 S 0 0.0173374
62 D 89 E 0 -0.0146801
62 D 90 G 0 -0.0401404
62 D 91 A 0 -0.0643246
62 D 92 R 0 0.0539154
62 D 93 N 0 0.45708
62 D 94 I 0 -0.0234733
62 D 95 V 0 -0.0266249
62 D 96 A 0 0.185716
62 D 97 A 0 0.54932
62 D 98 M 0 -0.0242809
62 D 99 K 0 -0.039486
62 D 100 A 0 0.505316
62 D 101 H 0 0.259154
62 D 102 G 0 0.0493038
62 D 103 V 0 -0.0317259
62 D 104 D 0 -0.0190411
62 D 105 K 0 -0.0394157
62 D 106 V 0 -0.0681479
62 D 107 V 0 -0.0322506
62 D 108 A 0 -0.0683386
62 D 109 C 0 -0.0581621
62 D 110 T 0 -0.0733884
62 D 111 S 0 -0.0915623
62 D 112 A 0 -0.103166
62 D 113 F 0 -0.075101
62 D 114 L 0 -0.0432244
62 D 115 L 0 -0.0553538
62 D 116 W 0 -0.0641525
62 D 117 D 0 -0.0679116
62 D 118 P 0 -0.0704039
62 D 119 T 0 -0.0339467
62 D 120 K 0 -0.0188966
62 D 121 V 0 -0.0472774
62 D 125 L 0 -0.0467877
62 D 126 Q 0 -0.0487035
62 D 127 A 0 -0.0875773
62 D 128 V 0 -0.0744218
62 D 129 T 0 -0.094593
62 D 130 D 0 -0.0466385
62 D 131 D 0 -0.0641082
62 D 132 H 0 -0.0725328
62 D 133 I 0 -0.0310736
62 D 134 R 0 -0.072314
62 D 135 M 0 -0.0763525
62 D 136 H 0 -0.0292256
62 D 137 K 0 -0.0879718
62 D 138 V 0 -0.0643653
62 D 139 L 0 -0.0686531
62 D 140 R 0 -0.0285261
62 D 141 E 0 -0.051627
62 D 142 S 0 -0.0553614
62 D 143 G 0 -0.0172342
62 D 144 L 0 -0.0309827
62 D 145 K 0 -0.056904
62 D 146 Y 0 -0.0590513
62 D 147 V 0 -0.0769236
62 D 148 A 0 -0.0628476
62 D 149 V 0 -0.068896
62 D 150 M 0 -0.0879273
62 D 151 P 0 -0.0972465
62 D 152 P 0 -0.0632166
62 D 153 H 0 -0.113201
62 D 154 I 0 -0.0937229
62 D 155 G 0 -0.076802
62 D 156 D 0 -0.0759393
62 D 157 Q 0 -0.0502051
62 D 158 P 0 -0.085707
62 D 159 L 0 -0.0788007
62 D 160 T 0 -0.00278533
62 D 161 G 0 -0.044099
62 D 162 A 0 -0.0623854
62 D 163 Y 0 -0.0581508
62 D 164 T 0 -0.0255643
62 D 165 V 0 -0.0346096
62 D 166 T 0 -0.0567757
62 D 167 L 0 -0.0597587
62 D 168 D 0 -0.0346709
62 D 169 G 0 -0.0225732
62 D 170 R 0 -0.0484389
62 D 171 G 0 -0.0509387
62 D 172 P 0 -0.057207
62 D 173 S 0 -0.0581012
62 D 174 R 0 -0.0896269
62 D 175 V 0 -0.075769
62 D 176 I 0 -0.0852653
62 D 177 S 0 -0.0698551
62 D 178 K 0 -0.0488236
62 D 179 H 0 -0.0325501
62 D 180 D 0 -0.0616517
62 D 181 L 0 -0.0770739
62 D 182 G 0 -0.0535665
62 D 183 H 0 -0.041023
62 D 184 F 0 -0.0756773
62 D 185 M 0 -0.0689897
62 D 186 L 0 -0.0556382
62 D 187 R 0 -0.0198751
62 D 188 C 0 -0.075861
62 D 189 L 0 -0.0539958
62 D 190 T 0 -0.0120841
62 D 191 T 0 -0.04799
62 D 192 D 0 -0.074176
62 D 193 E 0 -0.0530947
62 D 194 Y 0 -0.0439771
63 K 64 T 0 0.718995
63 K 65 V 0 0.408206
63 K 66 A 0 0.718495
63 K 67 G 0 0.218501
63 K 68 Q 0 0.037111
63 K 69 D 0 0.023697
63 K 70 A 0 -0.0330093
63 K 71 V 0 -0.00114064
63 K 72 I 0 0.00504678
63 K 73 V 0 -0.0697537
63 K 74 L 0 -0.0443996
63 K 75 L 0 -0.0284139
63 K 76 G 0 -0.0163829
63 K 77 T 0 -0.0734447
63 K 78 R 0 -0.0734713
63 K 79 N 0 -0.0453104
63 K 80 D 0 -0.015491
63 K 81 L 0 0.00305707
63 K 84 T 0 0.00658924
63 K 85 T 0 -0.0171425
63 K 86 V 0 -0.0432773
63 K 87 M 0 -0.0828589
63 K 88 S 0 -0.0589047
63 K 89 E 0 -0.0428524
63 K 90 G 0 -0.0954686
63 K 91 A 0 -0.0768104
63 K 92 R 0 -0.0511504
63 K 93 N 0 -0.016365
63 K 94 I 0 -0.0418559
63 K 95 V 0 -0.0720372
63 K 96 A 0 -0.0138254
63 K 97 A 0 0.0537009
63 K 98 M 0 -0.0446805
63 K 99 K 0 0.0232465
63 K 100 A 0 0.0754655
63 K 101 H 0 -0.00192087
63 K 102 G 0 0.0451373
63 K 103 V 0 -0.0147439
63 K 104 D 0 -0.0152792
63 K 105 K 0 -0.0511146
63 K 106 V 0 -0.0491797
63 K 107 V 0 -0.0550077
63 K 108 A 0 -0.0873165
63 K 109 C 0 -0.0849033
63 K 110 T 0 -0.0693033
63 K 111 S 0 -0.0536703
63 K 112 A 0 -0.0805483
63 K 113 F 0 -0.112126
63 K 114 L 0 -0.0620951
63 K 115 L 0 -0.0700685
63 K 116 W 0 -0.0857757
63 K 117 D 0 -0.0706748
63 K 118 P 0 -0.0679518
63 K 119 T 0 -0.0268532
63 K 120 K 0 -0.0307836
63 K 121 V 0 -0.0698999
63 K 125 L 0 -0.0717588
63 K 126 Q 0 -0.0576616
63 K 127 A 0 -0.0693852
63 K 128 V 0 -0.058789
63 K 129 T 0 -0.0596427
63 K 130 D 0 -0.030811
63 K 131 D 0 -0.0252821
63 K 132 H 0 -0.0484319
63 K 133 I 0 -0.0538371
63 K 134 R 0 -0.0439459
63 K 135 M 0 -0.0638275
63 K 136 H 0 -0.118292
63 K 137 K 0 -0.0599697
63 K 138 V 0 -0.0545743
63 K 139 L 0 -0.0729664
63 K 140 R 0 -0.039095
63 K 141 E 0 -0.061305
63 K 142 S 0 -0.00858865
63 K 143 G 0 0.0170641
63 K 144 L 0 -0.0487793
63 K 145 K 0 -0.0495364
63 K 146 Y 0 -0.0390149
63 K 147 V 0 -0.0618407
63 K 148 A 0 -0.08659
63 K 149 V 0 -0.045836
63 K 150 M 0 -0.117395
63 K 151 P 0 -0.0908927
63 K 152 P 0 -0.0575294
63 K 153 H 0 -0.095572
63 K 154 I 0 -0.104015
63 K 155 G 0 -0.0878072
63 K 156 D 0 -0.0693976
63 K 157 Q 0 -0.0353445
63 K 158 P 0 -0.0826108
63 K 159 L 0 -0.0714096
63 K 160 T 0 -0.0349198
63 K 161 G 0 -0.04196
63 K 162 A 0 -0.0590672
63 K 163 Y 0 -0.0296832
63 K 164 T 0 -0.00443296
63 K 165 V 0 -0.0335959
63 K 166 T 0 -0.0433775
63 K 167 L 0 -0.0252586
63 K 168 D 0 -0.00107147
63 K 169 G 0 -0.00714756
63 K 170 R 0 -0.0503291
63 K 171 G 0 -0.045964
63 K 172 P 0 -0.0426453
63 K 173 S 0 -0.0555953
63 K 174 R 0 -0.062918
63 K 175 V 0 -0.0784337
63 K 176 I 0 -0.0719995
63 K 177 S 0 -0.0451389
63 K 178 K 0 -0.057353
63 K 179 H 0 -0.00746339
63 K 180 D 0 -0.0470167
63 K 181 L 0 -0.0845374
63 K 182 G 0 -0.0443225
63 K 183 H 0 0.00347834
63 K 184 F 0 -0.0618068
63 K 185 M 0 -0.070757
63 K 186 L 0 -0.0316989
63 K 187 R 0 -0.0282856
63 K 188 C 0 -0.0446627
63 K 189 L 0 -0.028969
63 K 190 T 0 -0.0271669
63 K 191 T 0 -0.00818722
63 K 192 D 0 -0.0304542
63 K 193 E 0 -0.0251453
63 K 194 Y 0 0.000687131
64 T 65 V 0 0.685393
64 T 66 A 0 0.334767
64 T 67 G 0 0.21493
64 T 68 Q 0 0.159793
64 T 69 D 0 -0.0218487
64 T 70 A 0 -0.00207255
64 T 71 V 0 0.0498356
64 T 72 I 0 -0.0294777
64 T 73 V 0 -0.0510297
64 T 74 L 0 -0.0185026
64 T 75 L 0 -0.0389231
64 T 76 G 0 -0.0263576
64 T 77 T 0 -0.0512056
64 T 78 R 0 -0.0549621
64 T 79 N 0 -0.0379807
64 T 80 D 0 -0.024406
64 T 81 L 0 -0.00257845
64 T 84 T 0 -0.0328303
64 T 85 T 0 -0.0368082
64 T 86 V 0 -0.0208112
64 T 87 M 0 -0.0674621
64 T 88 S 0 0.0103647
64 T 89 E 0 -0.0442978
64 T 90 G 0 0.166511
64 T 91 A 0 -0.0675971
64 T 92 R 0 -0.0533033
64 T 93 N 0 0.024186
64 T 94 I 0 0.12112
64 T 95 V 0 -0.0344266
64 T 96 A 0 -0.081037
64 T 97 A 0 0.0722794
64 T 98 M 0 -0.0455019
64 T 99 K 0 -0.0360322
64 T 100 A 0 -0.0338576
64 T 101 H 0 0.025899
64 T 102 G 0 -0.0638759
64 T 103 V 0 -0.0240972
64 T 104 D 0 -0.0517314
64 T 105 K 0 -0.0453799
64 T 106 V 0 -0.00968791
64 T 107 V 0 -0.0535846
64 T 108 A 0 -0.0786837
64 T 109 C 0 -0.0781684
64 T 110 T 0 -0.0616893
64 T 111 S 0 -0.0434176
64 T 112 A 0 -0.118295
64 T 113 F 0 -0.0559901
64 T 114 L 0 -0.047374
64 T 115 L 0 -0.0498817
64 T 116 W 0 -0.0302196
64 T 117 D 0 -0.0247142
64 T 118 P 0 -0.0496223
64 T 119 T 0 -0.0461448
64 T 120 K 0 -0.0508708
64 T 121 V 0 -0.0845651
64 T 125 L 0 -0.090312
64 T 126 Q 0 -0.0644009
64 T 127 A 0 -0.0658767
64 T 128 V 0 -0.0564982
64 T 129 T 0 -0.037706
64 T 130 D 0 -0.0426529
64 T 131 D 0 -0.101863
64 T 132 H 0 -0.0566432
64 T 133 I 0 -0.067793
64 T 134 R 0 -0.0178062
64 T 135 M 0 -0.0887524
64 T 136 H 0 -0.0846255
64 T 137 K 0 -0.0267109
64 T 138 V 0 -0.0265109
64 T 139 L 0 -0.0430406
64 T 140 R 0 -0.0575971
64 T 141 E 0 -0.0575958
64 T 142 S 0 -0.0621049
64 T 143 G 0 -0.0102092
64 T 144 L 0 -0.0463217
64 T 145 K 0 -0.027307
64 T 146 Y 0 -0.0478729
64 T 147 V 0 -0.0511994
64 T 148 A 0 -0.0675958
64 T 149 V 0 -0.0611231
64 T 150 M 0 -0.0363091
64 T 151 P 0 -0.118832
64 T 152 P 0 -0.0709206
64 T 153 H 0 -0.0628613
64 T 154 I 0 -0.0350158
64 T 155 G 0 -0.0507724
64 T 156 D 0 -0.0839019
64 T 157 Q 0 -0.0831448
64 T 158 P 0 -0.0757759
64 T 159 L 0 -0.0707287
64 T 160 T 0 -0.0460886
64 T 161 G 0 -0.0148074
64 T 162 A 0 -0.058827
64 T 163 Y 0 -0.0603566
64 T 164 T 0 -0.0713546
64 T 165 V 0 -0.0579759
64 T 166 T 0 -0.0456385
64 T 167 L 0 -0.0695197
64 T 168 D 0 -0.0630006
64 T 169 G 0 -0.0439513
64 T 170 R 0 -0.0476973
64 T 171 G 0 -0.0634322
64 T 172 P 0 -0.0572184
64 T 173 S 0 -0.0559972
64 T 174 R 0 -0.0305446
64 T 175 V 0 -0.0894502
64 T 176 I 0 -0.0697546
64 T 177 S 0 -0.0492531
64 T 178 K 0 -0.0608219
64 T 179 H 0 -0.0436795
64 T 180 D 0 -0.0667417
64 T 181 L 0 -0.0953932
64 T 182 G 0 -0.105191
64 T 183 H 0 -0.0571989
64 T 184 F 0 -0.0796059
64 T 185 M 0 -0.0481096
64 T 186 L 0 -0.0840876
64 T 187 R 0 -0.067672
64 T 188 C 0 -0.080172
64 T 189 L 0 -0.0748553
64 T 190 T 0 -0.0836024
64 T 191 T 0 -0.0635181
64 T 192 D 0 -0.0346215
64 T 193 E 0 -0.062433
64 T 194 Y 0 -0.0635049
65 V 66 A 0 0.507746
65 V 67 G 0 0.218236
65 V 68 Q 0 0.264923
65 V 69 D 0 0.0619039
65 V 70 A 0 0.0298942
65 V 71 V 0 0.335812
65 V 72 I 0 -0.0140198
65 V 73 V 0 -0.0185996
65 V 74 L 0 -0.0454557
65 V 75 L 0 -0.0684996
65 V 76 G 0 -0.0260874
65 V 77 T 0 -0.0332585
65 V 78 R 0 -0.0710811
65 V 79 N 0 -0.0382121
65 V 80 D 0 -0.00969832
65 V 81 L 0 -0.0123581
65 V 84 T 0 -0.0430612
65 V 85 T 0 -0.0266248
65 V 86 V 0 -0.0204489
65 V 87 M 0 -0.0957676
65 V 88 S 0 -0.043353
65 V 89 E 0 0.0396964
65 V 90 G 0 0.155326
65 V 91 A 0 0.0228791
65 V 92 R 0 -0.0314619
65 V 93 N 0 0.218588
65 V 94 I 0 0.541295
65 V 95 V 0 0.00404245
65 V 96 A 0 0.0940196
65 V 97 A 0 0.385977
65 V 98 M 0 0.310466
65 V 99 K 0 0.00381237
65 V 100 A 0 0.0863433
65 V 101 H 0 0.178816
65 V 102 G 0 0.00624534
65 V 103 V 0 0.142592
65 V 104 D 0 0.0230259
65 V 105 K 0 -0.0667352
65 V 106 V 0 0.0398161
65 V 107 V 0 -0.00490778
65 V 108 A 0 -0.0401014
65 V 109 C 0 -0.0947562
65 V 110 T 0 -0.0654858
65 V 111 S 0 -0.0441155
65 V 112 A 0 -0.0947647
65 V 113 F 0 -0.0909413
65 V 114 L 0 -0.0549009
65 V 115 L 0 -0.0763532
65 V 116 W 0 -0.0285458
65 V 117 D 0 -0.0427344
65 V 118 P 0 -0.0506145
65 V 119 T 0 -0.0957288
65 V 120 K 0 -0.0326402
65 V 121 V 0 -0.0338442
65 V 125 L 0 -0.0240062
65 V 126 Q 0 0.00152571
65 V 127 A 0 -0.03802
65 V 128 V 0 -0.0157191
65 V 129 T 0 -0.0766692
65 V 130 D 0 -0.0424559
65 V 131 D 0 -0.0691462
65 V 132 H 0 -0.0737943
65 V 133 I 0 -0.0716687
65 V 134 R 0 0.00121437
65 V 135 M 0 -0.00393441
65 V 136 H 0 -0.0155832
65 V 137 K 0 -0.0554126
65 V 138 V 0 -0.0369955
65 V 139 L 0 -0.0700288
65 V 140 R 0 -0.0626484
65 V 141 E 0 -0.0741692
65 V 142 S 0 0.00943599
65 V 143 G 0 -0.0182223
65 V 144 L 0 -0.0307334
65 V 145 K 0 -0.0129517
65 V 146 Y 0 -0.00445889
65 V 147 V 0 -0.0582801
65 V 148 A 0 -0.029935
65 V 149 V 0 -0.0577603
65 V 150 M 0 -0.0213677
65 V 151 P 0 -0.0722839
65 V 152 P 0 -0.0437292
65 V 153 H 0 -0.104729
65 V 154 I 0 -0.0608548
65 V 155 G 0 -0.062971
65 V 156 D 0 -0.0378449
65 V 157 Q 0 -0.0623249
65 V 158 P 0 -0.0578843
65 V 159 L 0 -0.0673317
65 V 160 T 0 -0.0768512
65 V 161 G 0 -0.0411649
65 V 162 A 0 -0.0707075
65 V 163 Y 0 -0.0677099
65 V 164 T 0 -0.025055
65 V 165 V 0 -0.0140948
65 V 166 T 0 -0.0575019
65 V 167 L 0 -0.0434337
65 V 168 D 0 -0.0281114
65 V 169 G 0 -0.0723257
65 V 170 R 0 -0.0674093
65 V 171 G 0 -0.0685263
65 V 172 P 0 -0.0906651
65 V 173 S 0 0.00450353
65 V 174 R 0 -0.0769262
65 V 175 V 0 -0.0847601
65 V 176 I 0 -0.0269435
65 V 177 S 0 -0.0455355
65 V 178 K 0 -0.096056
65 V 179 H 0 -0.0642506
65 V 180 D 0 -0.00900011
65 V 181 L 0 -0.065822
65 V 182 G 0 -0.0512139
65 V 183 H 0 -0.0849222
65 V 184 F 0 -0.036636
65 V 185 M 0 -0.0448276
65 V 186 L 0 -0.045524
65 V 187 R 0 -0.0659177
65 V 188 C 0 -0.0576479
65 V 189 L 0 -0.0586675
65 V 190 T 0 -0.0451818
65 V 191 T 0 -0.0648493
65 V 192 D 0 -0.0606834
65 V 193 E 0 -0.0485927
65 V 194 Y 0 -0.0600991
66 A 67 G 0 0.375119
66 A 68 Q 0 0.18849
66 A 69 D 0 0.0787332
66 A 70 A 0 0.0327498
66 A 71 V 0 0.0909181
66 A 72 I 0 0.0182626
66 A 73 V 0 -0.0231492
66 A 74 L 0 -0.0320567
66 A 75 L 0 0.0049042
66 A 76 G 0 -0.00778099
66 A 77 T 0 -0.0568715
66 A 78 R 0 -0.036967
66 A 79 N 0 0.000383015
66 A 80 D 0 -0.0195503
66 A 81 L 0 0.0208011
66 A 84 T 0 0.00256831
66 A 85 T 0 0.0331551
66 A 86 V 0 -0.0607286
66 A 87 M 0 -0.0458576
66 A 88 S 0 -0.046104
66 A 89 E 0 -0.0278223
66 A 90 G 0 -0.0722575
66 A 91 A 0 -0.0547145
66 A 92 R 0 -0.0144286
66 A 93 N 0 0.0641351
66 A 94 I 0 -0.0163292
66 A 95 V 0 -0.0131289
66 A 96 A 0 0.0150652
66 A 97 A 0 0.192007
66 A 98 M 0 -0.0477876
66 A 99 K 0 0.0491084
66 A 100 A 0 0.148587
66 A 101 H 0 0.191328
66 A 102 G 0 0.0385248
66 A 103 V 0 0.00751892
66 A 104 D 0 0.0210354
66 A 105 K 0 -0.0537201
66 A 106 V 0 -0.0224841
66 A 107 V 0 -0.0201215
66 A 108 A 0 -0.0649428
66 A 109 C 0 -0.0694325
66 A 110 T 0 -0.0483397
66 A 111 S 0 -0.0302596
66 A 112 A 0 -0.0685803
66 A 113 F 0 -0.077362
66 A 114 L 0 -0.0782263
66 A 115 L 0 -0.0726691
66 A 116 W 0 -0.0678064
66 A 117 D 0 -0.051905
66 A 118 P 0 -0.0668034
66 A 119 T 0 -0.0137969
66 A 120 K 0 -0.0540714
66 A 121 V 0 -0.0601823
66 A 125 L 0 -0.0817986
66 A 126 Q 0 -0.0654598
66 A 127 A 0 -0.0769782
66 A 128 V 0 -0.0475018
66 A 129 T 0 -0.0505095
66 A 130 D 0 -0.0426773
66 A 131 D 0 -0.0374155
66 A 132 H 0 -0.0333057
66 A 133 I 0 -0.073368
66 A 134 R 0 -0.041444
66 A 135 M 0 -0.0468951
66 A 136 H 0 -0.0710652
66 A 137 K 0 -0.0687423
66 A 138 V 0 -0.0715618
66 A 139 L 0 -0.0568201
66 A 140 R 0 -0.0327725
66 A 141 E 0 -0.032028
66 A 142 S 0 -0.0284264
66 A 143 G 0 0.0251563
66 A 144 L 0 -0.0412098
66 A 145 K 0 -0.0408087
66 A 146 Y 0 -0.0393806
66 A 147 V 0 -0.046585
66 A 148 A 0 -0.0658433
66 A 149 V 0 -0.0477132
66 A 150 M 0 -0.0862608
66 A 151 P 0 -0.0741436
66 A 152 P 0 -0.0445633
66 A 153 H 0 -0.0799551
66 A 154 I 0 -0.0907923
66 A 155 G 0 -0.0608988
66 A 156 D 0 -0.0442251
66 A 157 Q 0 -0.0627329
66 A 158 P 0 -0.0757555
66 A 159 L 0 -0.0697387
66 A 160 T 0 -0.0244194
66 A 161 G 0 -0.0259803
66 A 162 A 0 -0.0512227
66 A 163 Y 0 -0.0391907
66 A 164 T 0 -0.00148432
66 A 165 V 0 -0.00807304
66 A 166 T 0 -0.0385804
66 A 167 L 0 -0.00652414
66 A 168 D 0 -0.00207639
66 A 169 G 0 0.0212066
66 A 170 R 0 -0.0301998
66 A 171 G 0 -0.0578586
66 A 172 P 0 -0.0318801
66 A 173 S 0 -0.0469939
66 A 174 R 0 -0.0379546
66 A 175 V 0 -0.0709837
66 A 176 I 0 -0.0914713
66 A 177 S 0 -0.0283953
66 A 178 K 0 -0.0613463
66 A 179 H 0 -0.0246831
66 A 180 D 0 -0.0476082
66 A 181 L 0 -0.0649801
66 A 182 G 0 -0.0447995
66 A 183 H 0 -0.0132928
66 A 184 F 0 -0.0465881
66 A 185 M 0 -0.0656042
66 A 186 L 0 -0.0239651
66 A 187 R 0 -0.0385382
66 A 188 C 0 -0.0296946
66 A 189 L 0 -0.068687
66 A 190 T 0 -0.0146211
66 A 191 T 0 -0.0147455
66 A 192 D 0 -0.0253585
66 A 193 E 0 -0.00560194
66 A 194 Y 0 -0.0112161
67 G 68 Q 0 0.82915
67 G 69 D 0 0.698846
67 G 70 A 0 0.151416
67 G 71 V 0 0.0949544
67 G 72 I 0 0.0349297
67 G 73 V 0 -0.00666789
67 G 74 L 0 -0.00983349
67 G 75 L 0 0.00828271
67 G 76 G 0 0.017844
67 G 77 T 0 -0.00974118
67 G 78 R 0 -0.0575657
67 G 79 N 0 -0.0102171
67 G 80 D 0 -0.0419498
67 G 81 L 0 -0.0274148
67 G 84 T 0 -0.00420342
67 G 85 T 0 0.00668891
67 G 86 V 0 -0.0764304
67 G 87 M 0 -0.0398657
67 G 88 S 0 -0.0687077
67 G 89 E 0 -0.0316088
67 G 90 G 0 -0.0307552
67 G 91 A 0 -0.0937125
67 G 92 R 0 -0.0224324
67 G 93 N 0 -0.0221862
67 G 94 I 0 0.0626395
67 G 95 V 0 -0.0416245
67 G 96 A 0 -0.0279752
67 G 97 A 0 0.163162
67 G 98 M 0 0.0945345
67 G 99 K 0 -0.011441
67 G 100 A 0 0.0408457
67 G 101 H 0 0.533774
67 G 102 G 0 0.0956363
67 G 103 V 0 0.22695
67 G 104 D 0 0.0369026
67 G 105 K 0 -0.020317
67 G 106 V 0 -0.031858
67 G 107 V 0 -0.0205917
67 G 108 A 0 -0.0446776
67 G 109 C 0 -0.0859175
67 G 110 T 0 -0.0410334
67 G 111 S 0 -0.0578033
67 G 112 A 0 -0.0440895
67 G 113 F 0 -0.0696636
67 G 114 L 0 -0.116098
67 G 115 L 0 -0.0315796
67 G 116 W 0 -0.0995574
67 G 117 D 0 -0.063245
67 G 118 P 0 -0.0583937
67 G 119 T 0 -0.0239255
67 G 120 K 0 -0.0740819
67 G 121 V 0 -0.0373241
67 G 125 L 0 -0.0597861
67 G 126 Q 0 -0.0583698
67 G 127 A 0 -0.0582523
67 G 128 V 0 -0.035151
67 G 129 T 0 -0.0697007
67 G 130 D 0 -0.0450033
67 G 131 D 0 -0.0694098
67 G 132 H 0 -0.033482
67 G 133 I 0 -0.0662151
67 G 134 R 0 0.0271138
67 G 135 M 0 -0.052352
67 G 136 H 0 -0.0351884
67 G 137 K 0 -0.0554343
67 G 138 V 0 -0.0489788
67 G 139 L 0 -0.0766326
67 G 140 R 0 -0.0492291
67 G 141 E 0 -0.0477251
67 G 142 S 0 -0.0407803
67 G 143 G 0 0.00762754
67 G 144 L 0 -0.0156328
67 G 145 K 0 -0.0371266
67 G 146 Y 0 -0.0868687
67 G 147 V 0 -0.0513213
67 G 148 A 0 -0.0606445
67 G 149 V 0 -0.0632028
67 G 150 M 0 -0.0734415
67 G 151 P 0 -0.0919886
67 G 152 P 0 -0.0424841
67 G 153 H 0 -0.052619
67 G 154 I 0 -0.0860418
67 G 155 G 0 -0.060517
67 G 156 D 0 -0.0251677
67 G 157 Q 0 -0.075533
67 G 158 P 0 -0.104017
67 G 159 L 0 -0.107589
67 G 160 T 0 -0.0557095
67 G 161 G 0 -0.0518598
67 G 162 A 0 -0.0478302
67 G 163 Y 0 -0.0489318
67 G 164 T 0 -0.0765667
67 G 165 V 0 -0.0560065
67 G 166 T 0 -0.0502864
67 G 167 L 0 -0.0303236
67 G 168 D 0 -0.0286147
67 G 169 G 0 -0.0312238
67 G 170 R 0 -0.0590699
67 G 171 G 0 -0.0947569
67 G 172 P 0 -0.0429988
67 G 173 S 0 -0.0661316
67 G 174 R 0 -0.0585743
67 G 175 V 0 -0.101209
67 G 176 I 0 -0.0708041
67 G 177 S 0 -0.0739011
67 G 178 K 0 -0.0445717
67 G 179 H 0 -0.0339273
67 G 180 D 0 -0.0120194
67 G 181 L 0 -0.123525
67 G 182 G 0 -0.0698633
67 G 183 H 0 -0.0318984
67 G 184 F 0 -0.0623978
67 G 185 M 0 -0.0774361
67 G 186 L 0 -0.0292614
67 G 187 R 0 -0.0625572
67 G 188 C 0 -0.0445029
67 G 189 L 0 -0.09632
67 G 190 T 0 -0.0327418
67 G 191 T 0 0.00534691
67 G 192 D 0 -0.0251049
67 G 193 E 0 -0.0507878
67 G 194 Y 0 -0.0300873
68 Q 69 D 0 0.380512
68 Q 70 A 0 0.270006
68 Q 71 V 0 0.236231
68 Q 72 I 0 0.0910117
68 Q 73 V 0 -0.000706996
68 Q 74 L 0 0.105398
68 Q 75 L 0 0.0558925
68 Q 76 G 0 0.0518193
68 Q 77 T 0 0.032475
68 Q 78 R 0 -0.037477
68 Q 79 N 0 -0.0359295
68 Q 80 D 0 -0.0206368
68 Q 81 L 0 -0.0331959
68 Q 84 T 0 0.0259659
68 Q 85 T 0 -0.030007
68 Q 86 V 0 -0.0401149
68 Q 87 M 0 -0.0398263
68 Q 88 S 0 -0.0469171
68 Q 89 E 0 -0.0112083
68 Q 90 G 0 -0.0506641
68 Q 91 A 0 -0.0575965
68 Q 92 R 0 0.0223487
68 Q 93 N 0 -0.0179468
68 Q 94 I 0 0.366337
68 Q 95 V 0 -0.0489739
68 Q 96 A 0 -0.0186866
68 Q 97 A 0 0.231208
68 Q 98 M 0 0.187571
68 Q 99 K 0 0.00483701
68 Q 100 A 0 0.0198906
68 Q 101 H 0 0.146741
68 Q 102 G 0 0.0168319
68 Q 103 V 0 0.0901107
68 Q 104 D 0 0.044073
68 Q 105 K 0 -0.0162409
68 Q 106 V 0 0.0301804
68 Q 107 V 0 -0.0428901
68 Q 108 A 0 -0.0428737
68 Q 109 C 0 -0.0368171
68 Q 110 T 0 -0.0187013
68 Q 111 S 0 -0.023503
68 Q 112 A 0 -0.0235377
68 Q 113 F 0 -0.0822681
68 Q 114 L 0 -0.0368708
68 Q 115 L 0 -0.0454911
68 Q 116 W 0 -0.0464896
68 Q 117 D 0 -0.0533044
68 Q 118 P 0 -0.0648616
68 Q 119 T 0 -0.091235
68 Q 120 K 0 -0.0651657
68 Q 121 V 0 -0.037234
68 Q 125 L 0 -0.103668
68 Q 126 Q 0 -0.0426109
68 Q 127 A 0 -0.0885257
68 Q 128 V 0 -0.0235952
68 Q 129 T 0 -0.0530931
68 Q 130 D 0 -0.0323422
68 Q 131 D 0 -0.0187168
68 Q 132 H 0 -0.0224668
68 Q 133 I 0 -0.0966079
68 Q 134 R 0 -0.0186189
68 Q 135 M 0 -0.03342
68 Q 136 H 0 -0.0528522
68 Q 137 K 0 -0.0702906
68 Q 138 V 0 -0.0287465
68 Q 139 L 0 -0.0869071
68 Q 140 R 0 -0.071943
68 Q 141 E 0 -0.0739131
68 Q 142 S 0 -0.0702199
68 Q 143 G 0 0.0161972
68 Q 144 L 0 0.0186454
68 Q 145 K 0 -0.043932
68 Q 146 Y 0 -0.0241651
68 Q 147 V 0 -0.0379904
68 Q 148 A 0 -0.0613762
68 Q 149 V 0 -0.0499416
68 Q 150 M 0 -0.109236
68 Q 151 P 0 -0.0769822
68 Q 152 P 0 -0.0488351
68 Q 153 H 0 -0.0794326
68 Q 154 I 0 -0.0937054
68 Q 155 G 0 -0.0405485
68 Q 156 D 0 -0.0409765
68 Q 157 Q 0 -0.0674203
68 Q 158 P 0 -0.0981707
68 Q 159 L 0 -0.064583
68 Q 160 T 0 -0.0616487
68 Q 161 G 0 -0.0606042
68 Q 162 A 0 -0.0621748
68 Q 163 Y 0 -0.0607959
68 Q 164 T 0 -0.0324779
68 Q 165 V 0 -0.0584214
68 Q 166 T 0 -0.0713358
68 Q 167 L 0 -0.0669222
68 Q 168 D 0 -0.0158901
68 Q 169 G 0 -0.0609422
68 Q 170 R 0 -0.097053
68 Q 171 G 0 -0.0479627
68 Q 172 P 0 -0.0663929
68 Q 173 S 0 0.0106367
68 Q 174 R 0 -0.0845619
68 Q 175 V 0 -0.0598005
68 Q 176 I 0 -0.099156
68 Q 177 S 0 -0.0410599
68 Q 178 K 0 -0.0552593
68 Q 179 H 0 -0.0472176
68 Q 180 D 0 -0.0252397
68 Q 181 L 0 -0.0618644
68 Q 182 G 0 -0.0420612
68 Q 183 H 0 -0.0881577
68 Q 184 F 0 -0.046983
68 Q 185 M 0 -0.0769492
68 Q 186 L 0 -0.0733001
68 Q 187 R 0 -0.0482682
68 Q 188 C 0 0.0226784
68 Q 189 L 0 -0.0536821
68 Q 190 T 0 -0.0445079
68 Q 191 T 0 -0.0364424
68 Q 192 D 0 -0.0623145
68 Q 193 E 0 -0.0823769
68 Q 194 Y 0 -0.0506659
69 D 70 A 0 0.723903
69 D 71 V 0 0.162851
69 D 72 I 0 0.137583
69 D 73 V 0 0.0839452
69 D 74 L 0 0.023284
69 D 75 L 0 0.0550464
69 D 76 G 0 0.0584383
69 D 77 T 0 0.0212771
69 D 78 R 0 -0.0313216
69 D 79 N 0 -0.0309946
69 D 80 D 0 -0.0272959
69 D 81 L 0 0.00309566
69 D 84 T 0 -0.0128999
69 D 85 T 0 0.00846771
69 D 86 V 0 0.0234823
69 D 87 M 0 -0.0714677
69 D 88 S 0 -0.0627492
69 D 89 E 0 -0.0485623
69 D 90 G 0 -0.0692795
69 D 91 A 0 0.00706762
69 D 92 R 0 -0.0442702
69 D 93 N 0 -0.0371747
69 D 94 I 0 -0.0112736
69 D 95 V 0 0.0160732
69 D 96 A 0 -0.0440948
69 D 97 A 0 0.00133248
69 D 98 M 0 0.0835923
69 D 99 K 0 0.0200589
69 D 100 A 0 0.0289126
69 D 101 H 0 0.237602
69 D 102 G 0 0.0444409
69 D 103 V 0 0.202117
69 D 104 D 0 0.473263
69 D 105 K 0 0.106133
69 D 106 V 0 -0.023609
69 D 107 V 0 -0.00237442
69 D 108 A 0 -0.0392033
69 D 109 C 0 -0.0552514
69 D 110 T 0 0.0205107
69 D 111 S 0 -0.0435739
69 D 112 A 0 -0.100517
69 D 113 F 0 -0.0401832
69 D 114 L 0 -0.0843404
69 D 115 L 0 -0.0603822
69 D 116 W 0 -0.0587242
69 D 117 D 0 -0.0279515
69 D 118 P 0 -0.0733396
69 D 119 T 0 -0.0393203
69 D 120 K 0 -0.0953342
69 D 121 V 0 -0.0716231
69 D 125 L 0 -0.0914121
69 D 126 Q 0 -0.00573319
69 D 127 A 0 -0.0748525
69 D 128 V 0 -0.0483138
69 D 129 T 0 -0.0851047
69 D 130 D 0 -0.0183123
69 D 131 D 0 -0.0722932
69 D 132 H 0 -0.0557037
69 D 133 I 0 -0.0735589
69 D 134 R 0 -0.020823
69 D 135 M 0 -0.0692522
69 D 136 H 0 -0.0544043
69 D 137 K 0 -0.054852
69 D 138 V 0 -0.00873261
69 D 139 L 0 -0.0363497
69 D 140 R 0 -0.0436214
69 D 141 E 0 -0.0400922
69 D 142 S 0 -0.0550826
69 D 143 G 0 0.0173864
69 D 144 L 0 -0.0365642
69 D 145 K 0 -0.00837397
69 D 146 Y 0 -0.0292489
69 D 147 V 0 0.0283871
69 D 148 A 0 -0.0463252
69 D 149 V 0 -0.0424388
69 D 150 M 0 -0.00288681
69 D 151 P 0 -0.0896142
69 D 152 P 0 -0.0680167
69 D 153 H 0 -0.0809061
69 D 154 I 0 -0.0329613
69 D 155 G 0 -0.0674548
69 D 156 D 0 -0.0525746
69 D 157 Q 0 -0.0877022
69 D 158 P 0 -0.0882994
69 D 159 L 0 -0.0678919
69 D 160 T 0 -0.0883632
69 D 161 G 0 -0.0652986
69 D 162 A 0 -0.0834295
69 D 163 Y 0 -0.0468013
69 D 164 T 0 -0.0850516
69 D 165 V 0 -0.0709623
69 D 166 T 0 -0.0955525
69 D 167 L 0 -0.0772781
69 D 168 D 0 -0.0302198
69 D 169 G 0 -0.0388668
69 D 170 R 0 -0.0538271
69 D 171 G 0 -0.0680254
69 D 172 P 0 -0.0807486
69 D 173 S 0 -0.0719576
69 D 174 R 0 -0.078723
69 D 175 V 0 -0.0608445
69 D 176 I 0 -0.121618
69 D 177 S 0 -0.109012
69 D 178 K 0 -0.0875508
69 D 179 H 0 -0.0985004
69 D 180 D 0 -0.0765167
69 D 181 L 0 -0.0972195
69 D 182 G 0 -0.0644098
69 D 183 H 0 -0.0632108
69 D 184 F 0 -0.0626439
69 D 185 M 0 0.0241863
69 D 186 L 0 -0.0497298
69 D 187 R 0 -0.0410171
69 D 188 C 0 -0.0679058
69 D 189 L 0 0.0281909
69 D 190 T 0 -0.0210178
69 D 191 T 0 -0.0657804
69 D 192 D 0 -0.0659527
69 D 193 E 0 -0.0271232
69 D 194 Y 0 -0.0663368
70 A 71 V 0 0.278226
70 A 72 I 0 0.294287
70 A 73 V 0 0.304909
70 A 74 L 0 0.236491
70 A 75 L 0 0.0882343
70 A 76 G 0 0.031923
70 A 77 T 0 -0.022346
70 A 78 R 0 -0.0192355
70 A 79 N 0 -0.00124981
70 A 80 D 0 -0.0702711
70 A 81 L 0 -0.00824559
70 A 84 T 0 0.00228504
70 A 85 T 0 -0.0370705
70 A 86 V 0 -0.0183633
70 A 87 M 0 -0.0370255
70 A 88 S 0 -0.055586
70 A 89 E 0 -0.0329703
70 A 90 G 0 -0.0886296
70 A 91 A 0 -0.0480896
70 A 92 R 0 0.004121
70 A 93 N 0 -0.0416444
70 A 94 I 0 -0.0197936
70 A 95 V 0 -0.0543636
70 A 96 A 0 -0.0771204
70 A 97 A 0 -0.0227554
70 A 98 M 0 0.0246379
70 A 99 K 0 -0.0461006
70 A 100 A 0 -0.021794
70 A 101 H 0 -0.00944585
70 A 102 G 0 -0.0122537
70 A 103 V 0 0.0713829
70 A 104 D 0 0.11275
70 A 105 K 0 0.35491
70 A 106 V 0 0.0159914
70 A 107 V 0 0.375911
70 A 108 A 0 -0.0240979
70 A 109 C 0 -0.0409283
70 A 110 T 0 -0.0597415
70 A 111 S 0 -0.0423506
70 A 112 A 0 -0.0428969
70 A 113 F 0 -0.0755436
70 A 114 L 0 -0.105652
70 A 115 L 0 -0.0657499
70 A 116 W 0 -0.0605915
70 A 117 D 0 -0.0614007
70 A 118 P 0 -0.0738336
70 A 119 T 0 -0.0470464
70 A 120 K 0 -0.0342723
70 A 121 V 0 -0.0609217
70 A 125 L 0 -0.0944377
70 A 126 Q 0 -0.0398221
70 A 127 A 0 -0.0637928
70 A 128 V 0 -0.0793407
70 A 129 T 0 -0.082259
70 A 130 D 0 -0.0405098
70 A 131 D 0 -0.0434281
70 A 132 H 0 0.0102336
70 A 133 I 0 -0.0434139
70 A 134 R 0 -0.0357602
70 A 135 M 0 -0.0747323
70 A 136 H 0 -0.0496114
70 A 137 K 0 -0.0701586
70 A 138 V 0 -0.0514002
70 A 139 L 0 -0.036829
70 A 140 R 0 -0.0613638
70 A 141 E 0 -0.0337765
70 A 142 S 0 -0.0750224
70 A 143 G 0 -0.0199287
70 A 144 L 0 -0.0404513
70 A 145 K 0 0.0361349
70 A 146 Y 0 -0.0298888
70 A 147 V 0 0.050656
70 A 148 A 0 -0.0471053
70 A 149 V 0 0.0162417
70 A 150 M 0 -0.0707026
70 A 151 P 0 -0.0717901
70 A 152 P 0 -0.0651679
70 A 153 H 0 -0.11755
70 A 154 I 0 -0.0634713
70 A 155 G 0 -0.0429341
70 A 156 D 0 -0.0399265
70 A 157 Q 0 -0.0958063
70 A 158 P 0 -0.0785351
70 A 159 L 0 -0.0813527
70 A 160 T 0 -0.0622866
70 A 161 G 0 -0.0769728
70 A 162 A 0 -0.0770642
70 A 163 Y 0 -0.0672203
70 A 164 T 0 -0.0545153
70 A 165 V 0 -0.0756032
70 A 166 T 0 -0.0477498
70 A 167 L 0 -0.0748305
70 A 168 D 0 -0.0732283
70 A 169 G 0 -0.0761065
70 A 170 R 0 -0.0649378
70 A 171 G 0 -0.0591971
70 A 172 P 0 -0.0706244
70 A 173 S 0 -0.0756574
70 A 174 R 0 -0.0892187
70 A 175 V 0 -0.0295801
70 A 176 I 0 -0.0508653
70 A 177 S 0 -0.0696415
70 A 178 K 0 -0.0689338
70 A 179 H 0 -0.0573082
70 A 180 D 0 -0.0609955
70 A 181 L 0 -0.0581565
70 A 182 G 0 -0.00725375
70 A 183 H 0 -0.0632469
70 A 184 F 0 -0.0430121
70 A 185 M 0 -0.0210984
70 A 186 L 0 0.0385186
70 A 187 R 0 -0.0352497
70 A 188 C 0 -0.0129669
70 A 189 L 0 1.14069
70 A 190 T 0 0.0391906
70 A 191 T 0 -0.0227351
70 A 192 D 0 -0.0416807
70 A 193 E 0 0.0178613
70 A 194 Y 0 -0.0341697
71 V 72 I 0 0.272495
71 V 73 V 0 0.524062
71 V 74 L 0 0.115766
71 V 75 L 0 0.131256
71 V 76 G 0 0.104279
71 V 77 T 0 -0.00570176
71 V 78 R 0 -0.00748968
71 V 79 N 0 0.0446931
71 V 80 D 0 -0.0151322
71 V 81 L 0 -0.0107093
71 V 84 T 0 0.00165151
71 V 85 T 0 -0.0322957
71 V 86 V 0 -0.0183932
71 V 87 M 0 -0.0248564
71 V 88 S 0 -0.0542625
71 V 89 E 0 -0.0274495
71 V 90 G 0 0.219477
71 V 91 A 0 0.128151
71 V 92 R 0 -0.00832631
71 V 93 N 0 0.00958666
71 V 94 I 0 0.490103
71 V 95 V 0 0.147469
71 V 96 A 0 0.0580898
71 V 97 A 0 0.0519487
71 V 98 M 0 0.460653
71 V 99 K 0 -0.0133695
71 V 100 A 0 -0.0314702
71 V 101 H 0 0.0992487
71 V 102 G 0 0.0461821
71 V 103 V 0 0.0433655
71 V 104 D 0 0.0234072
71 V 105 K 0 -0.00912829
71 V 106 V 0 0.608826
71 V 107 V 0 0.0150505
71 V 108 A 0 0.0630378
71 V 109 C 0 0.0326373
71 V 110 T 0 0.0142271
71 V 111 S 0 -0.0397994
71 V 112 A 0 -0.0406962
71 V 113 F 0 -0.0627531
71 V 114 L 0 -0.0400069
71 V 115 L 0 -0.0118709
71 V 116 W 0 -0.0843297
71 V 117 D 0 -0.060877
71 V 118 P 0 -0.0827919
71 V 119 T 0 -0.051118
71 V 120 K 0 -0.0144276
71 V 121 V 0 -0.0182743
71 V 125 L 0 -0.096423
71 V 126 Q 0 -0.0311328
71 V 127 A 0 -0.0761602
71 V 128 V 0 -0.0287526
71 V 129 T 0 -0.0553331
71 V 130 D 0 -0.0547768
71 V 131 D 0 -0.030953
71 V 132 H 0 -0.0285515
71 V 133 I 0 0.0377231
71 V 134 R 0 0.00681532
71 V 135 M 0 -0.000198373
71 V 136 H 0 -0.0772476
71 V 137 K 0 -0.0204779
71 V 138 V 0 -0.00463938
71 V 139 L 0 0.0129495
71 V 140 R 0 -0.0655545
71 V 141 E 0 -0.106849
71 V 142 S 0 -0.0482025
71 V 143 G 0 -0.00325865
71 V 144 L 0 0.0152135
71 V 145 K 0 -0.0900816
71 V 146 Y 0 0.00155977
71 V 147 V 0 -0.0907754
71 V 148 A 0 -0.0229467
71 V 149 V 0 -0.0109736
71 V 150 M 0 -0.0707698
71 V 151 P 0 -0.0816046
71 V 152 P 0 -0.0144962
71 V 153 H 0 -0.0764203
71 V 154 I 0 -0.0924759
71 V 155 G 0 -0.0555325
71 V 156 D 0 -0.0246678
71 V 157 Q 0 -0.022354
71 V 158 P 0 -0.0814561
71 V 159 L 0 -0.0487244
71 V 160 T 0 -0.0772419
71 V 161 G 0 -0.041371
71 V 162 A 0 -0.0350683
71 V 163 Y 0 -0.037065
71 V 164 T 0 -0.0465233
71 V 165 V 0 -0.0361815
71 V 166 T 0 -0.0812637
71 V 167 L 0 -0.0700336
71 V 168 D 0 -0.0447331
71 V 169 G 0 -0.055563
71 V 170 R 0 -0.0473085
71 V 171 G 0 -0.109121
71 V 172 P 0 -0.0860757
71 V 173 S 0 0.00178395
71 V 174 R 0 -0.0231359
71 V 175 V 0 -0.0731509
71 V 176 I 0 -0.0222453
71 V 177 S 0 -0.0452395
71 V 178 K 0 -0.0625247
71 V 179 H 0 -0.0567789
71 V 180 D 0 -0.0442274
71 V 181 L 0 -0.0331364
71 V 182 G 0 -0.0629793
71 V 183 H 0 -0.0631312
71 V 184 F 0 -0.0253259
71 V 185 M 0 -0.0717498
71 V 186 L 0 -0.0869262
71 V 187 R 0 -0.0171604
71 V 188 C 0 -0.0698678
71 V 189 L 0 0.0243854
71 V 190 T 0 -0.0651553
71 V 191 T 0 -0.0433095
71 V 192 D 0 -0.0486164
71 V 193 E 0 -0.0456579
71 V 194 Y 0 -0.0491813
72 I 73 V 0 0.288444
72 I 74 L 0 0.487657
72 I 75 L 0 0.170645
72 I 76 G 0 0.127492
72 I 77 T 0 0.0633809
72 I 78 R 0 0.014294
72 I 79 N 0 0.0226233
72 I 80 D 0 -0.0587379
72 I 81 L 0 0.00953761
72 I 84 T 0 0.0287248
72 I 85 T 0 -0.0225746
72 I 86 V 0 -0.0383916
72 I 87 M 0 -0.0252819
72 I 88 S 0 -0.0552759
72 I 89 E 0 -0.0269123
72 I 90 G 0 -0.0431951
72 I 91 A 0 -0.050925
72 I 92 R 0 -0.085535
72 I 93 N 0 -0.0670916
72 I 94 I 0 0.0303557
72 I 95 V 0 -0.0100485
72 I 96 A 0 -0.0408561
72 I 97 A 0 -0.054574
72 I 98 M 0 -0.00395553
72 I 99 K 0 -0.0152437
72 I 100 A 0 -0.0494512
72 I 101 H 0 -0.0250177
72 I 102 G 0 -0.035186
72 I 103 V 0 -0.070864
72 I 104 D 0 -0.025207
72 I 105 K 0 -0.00301792
72 I 106 V 0 -0.0373529
72 I 107 V 0 0.144065
72 I 108 A 0 0.0292802
72 I 109 C 0 0.600259
72 I 110 T 0 -0.0363358
72 I 111 S 0 -0.00858859
72 I 112 A 0 -0.0275752
72 I 113 F 0 -0.0917339
72 I 114 L 0 -0.0270371
72 I 115 L 0 -0.0637312
72 I 116 W 0 -0.0976955
72 I 117 D 0 -0.0744119
72 I 118 P 0 -0.0445777
72 I 119 T 0 -0.0703869
72 I 120 K 0 -0.0510826
72 I 121 V 0 -0.0392923
72 I 125 L 0 -0.0390452
72 I 126 Q 0 -0.0522991
72 I 127 A 0 -0.0552536
72 I 128 V 0 -0.0276844
72 I 129 T 0 -0.0774897
72 I 130 D 0 -0.0418274
72 I 131 D 0 -0.0429147
72 I 132 H 0 -0.000829603
72 I 133 I 0 -0.0303931
72 I 134 R 0 -0.0570749
72 I 135 M 0 -0.0077852
72 I 136 H 0 -0.0457269
72 I 137 K 0 -0.082165
72 I 138 V 0 -0.0272962
72 I 139 L 0 -0.0180946
72 I 140 R 0 -0.0250699
72 I 141 E 0 -0.0776427
72 I 142 S 0 -0.0513067
72 I 143 G 0 -0.0577446
72 I 144 L 0 -0.0378849
72 I 145 K 0 -0.0484218
72 I 146 Y 0 -0.070128
72 I 147 V 0 0.0192434
72 I 148 A 0 -0.01475
72 I 149 V 0 0.017156
72 I 150 M 0 -0.0428007
72 I 151 P 0 -0.0339136
72 I 152 P 0 -0.0423374
72 I 153 H 0 -0.0257561
72 I 154 I 0 -0.0840136
72 I 155 G 0 -0.0582526
72 I 156 D 0 -0.0925881
72 I 157 Q 0 -0.0439783
72 I 158 P 0 -0.0369864
72 I 159 L 0 -0.0507432
72 I 160 T 0 -0.069854
72 I 161 G 0 -0.0905032
72 I 162 A 0 -0.0921377
72 I 163 Y 0 -0.0938324
72 I 164 T 0 -0.0368274
72 I 165 V 0 -0.0328669
72 I 166 T 0 -0.0449554
72 I 167 L 0 -0.0538931
72 I 168 D 0 -0.0521471
72 I 169 G 0 -0.0506805
72 I 170 R 0 -0.0509764
72 I 171 G 0 -0.058953
72 I 172 P 0 -0.044913
72 I 173 S 0 -0.0478678
72 I 174 R 0 -0.0534321
72 I 175 V 0 -0.0693988
72 I 176 I 0 -0.0511656
72 I 177 S 0 -0.0903489
72 I 178 K 0 -0.0158948
72 I 179 H 0 0.0215026
72 I 180 D 0 -0.0527707
72 I 181 L 0 -0.0153361
72 I 182 G 0 0.0207013
72 I 183 H 0 -0.0525624
72 I 184 F 0 -0.0616808
72 I 185 M 0 0.416372
72 I 186 L 0 0.129547
72 I 187 R 0 -0.0579985
72 I 188 C 0 -0.00545073
72 I 189 L 0 0.397418
72 I 190 T 0 0.00418497
72 I 191 T 0 -0.0439837
72 I 192 D 0 -0.00382178
72 I 193 E 0 0.00364899
72 I 194 Y 0 -0.0167732
73 V 74 L 0 0.467851
73 V 75 L 0 0.501196
73 V 76 G 0 0.217545
73 V 77 T 0 0.0845714
73 V 78 R 0 0.099274
73 V 79 N 0 0.103224
73 V 80 D 0 -0.00977144
73 V 81 L 0 -0.025812
73 V 84 T 0 0.0408282
73 V 85 T 0 0.0276487
73 V 86 V 0 0.0197373
73 V 87 M 0 0.0146314
73 V 88 S 0 0.0570196
73 V 89 E 0 -0.04226
73 V 90 G 0 0.101261
73 V 91 A 0 0.584458
73 V 92 R 0 0.00306724
73 V 93 N 0 -0.0349699
73 V 94 I 0 0.344015
73 V 95 V 0 0.237904
73 V 96 A 0 -0.0471086
73 V 97 A 0 -0.0596713
73 V 98 M 0 0.0302782
73 V 99 K 0 -0.0768619
73 V 100 A 0 -0.029262
73 V 101 H 0 -0.0827584
73 V 102 G 0 -0.0743038
73 V 103 V 0 -0.0399852
73 V 104 D 0 -0.0467846
73 V 105 K 0 -0.015676
73 V 106 V 0 0.291621
73 V 107 V 0 0.00789422
73 V 108 A 0 1.3072
73 V 109 C 0 0.0465301
73 V 110 T 0 -0.00776754
73 V 111 S 0 0.0369825
73 V 112 A 0 -0.0929456
73 V 113 F 0 -0.0184509
73 V 114 L 0 -0.0280892
73 V 115 L 0 0.038682
73 V 116 W 0 -0.0440741
73 V 117 D 0 -0.107899
73 V 118 P 0 -0.116558
73 V 119 T 0 -0.0900063
73 V 120 K 0 -0.11916
73 V 121 V 0 -0.0455311
73 V 125 L 0 -0.0992849
73 V 126 Q 0 0.0436365
73 V 127 A 0 -0.0725832
73 V 128 V 0 0.0609079
73 V 129 T 0 -0.0171518
73 V 130 D 0 -0.0315107
73 V 131 D 0 0.0437784
73 V 132 H 0 0.0317446
73 V 133 I 0 -0.0775892
73 V 134 R 0 -0.0207717
73 V 135 M 0 0.100339
73 V 136 H 0 0.0124315
73 V 137 K 0 -0.0801067
73 V 138 V 0 -0.0456908
73 V 139 L 0 0.403459
73 V 140 R 0 -0.0688245
73 V 141 E 0 -0.00963336
73 V 142 S 0 -0.0837949
73 V 143 G 0 -0.0459231
73 V 144 L 0 -0.0513669
73 V 145 K 0 -0.0425839
73 V 146 Y 0 -0.0316294
73 V 147 V 0 -0.0490136
73 V 148 A 0 -0.0437599
73 V 149 V 0 -0.0903363
73 V 150 M 0 -0.0824827
73 V 151 P 0 0.113039
73 V 152 P 0 -0.0880968
73 V 153 H 0 -0.0542301
73 V 154 I 0 -0.062871
73 V 155 G 0 -0.0749414
73 V 156 D 0 0.0210795
73 V 157 Q 0 -0.0850942
73 V 158 P 0 -0.0630072
73 V 159 L 0 -0.101367
73 V 160 T 0 -0.0734275
73 V 161 G 0 -0.0690597
73 V 162 A 0 -0.0655259
73 V 163 Y 0 -0.0562323
73 V 164 T 0 -0.0636461
73 V 165 V 0 -0.0979053
73 V 166 T 0 -0.0846137
73 V 167 L 0 -0.10829
73 V 168 D 0 -0.0645974
73 V 169 G 0 -0.063351
73 V 170 R 0 -0.0544497
73 V 171 G 0 -0.0511441
73 V 172 P 0 -0.0511437
73 V 173 S 0 -0.0478021
73 V 174 R 0 -0.0578668
73 V 175 V 0 -0.0250021
73 V 176 I 0 -0.0934543
73 V 177 S 0 -0.0754806
73 V 178 K 0 -0.00280842
73 V 179 H 0 -0.107115
73 V 180 D 0 -0.0758226
73 V 181 L 0 -0.0325985
73 V 182 G 0 -0.0155894
73 V 183 H 0 -0.0963802
73 V 184 F 0 -0.00929185
73 V 185 M 0 0.0369451
73 V 186 L 0 -0.116272
73 V 187 R 0 -0.0828947
73 V 188 C 0 -0.060662
73 V 189 L 0 -0.0387003
73 V 190 T 0 -0.0951914
73 V 191 T 0 -0.0979929
73 V 192 D 0 -0.100351
73 V 193 E 0 -0.11425
73 V 194 Y 0 -0.0714846
74 L 75 L 0 0.261849
74 L 76 G 0 0.212223
74 L 77 T 0 0.117929
74 L 78 R 0 0.10641
74 L 79 N 0 0.0749013
74 L 80 D 0 0.041456
74 L 81 L 0 -0.00764449
74 L 84 T 0 0.00581463
74 L 85 T 0 0.00361892
74 L 86 V 0 0.0333031
74 L 87 M 0 0.0220509
74 L 88 S 0 -0.00444725
74 L 89 E 0 -0.0475497
74 L 90 G 0 -0.0196163
74 L 91 A 0 0.0182973
74 L 92 R 0 -0.0362482
74 L 93 N 0 -0.0122773
74 L 94 I 0 -0.0196795
74 L 95 V 0 0.0363536
74 L 96 A 0 -0.0333799
74 L 97 A 0 -0.0835171
74 L 98 M 0 -0.0278878
74 L 99 K 0 -0.0297867
74 L 100 A 0 -0.0679644
74 L 101 H 0 -0.0472626
74 L 102 G 0 -0.100832
74 L 103 V 0 -0.0208182
74 L 104 D 0 -0.0187527
74 L 105 K 0 -0.0772994
74 L 106 V 0 -0.0189699
74 L 107 V 0 0.0123519
74 L 108 A 0 0.0579731
74 L 109 C 0 0.60271
74 L 110 T 0 -0.00741135
74 L 111 S 0 0.0868715
74 L 112 A 0 -0.0299469
74 L 113 F 0 -0.0290478
74 L 114 L 0 -0.0678894
74 L 115 L 0 0.0243469
74 L 116 W 0 -0.0328454
74 L 117 D 0 -0.0604235
74 L 118 P 0 -0.0599664
74 L 119 T 0 -0.0616101
74 L 120 K 0 -0.0888101
74 L 121 V 0 -0.056324
74 L 125 L 0 -0.0596869
74 L 126 Q 0 -0.0627185
74 L 127 A 0 -0.0355461
74 L 128 V 0 0.0191878
74 L 129 T 0 -0.0685998
74 L 130 D 0 -0.0298611
74 L 131 D 0 0.00570591
74 L 132 H 0 0.0458467
74 L 133 I 0 -0.0106032
74 L 134 R 0 -0.056399
74 L 135 M 0 -0.0305079
74 L 136 H 0 -0.0670297
74 L 137 K 0 -0.0519339
74 L 138 V 0 0.0164752
74 L 139 L 0 -0.0131077
74 L 140 R 0 -0.0498473
74 L 141 E 0 -0.036311
74 L 142 S 0 -0.0963772
74 L 143 G 0 -0.0559135
74 L 144 L 0 -0.0334674
74 L 145 K 0 -0.0544262
74 L 146 Y 0 -0.0532773
74 L 147 V 0 -0.0547911
74 L 148 A 0 -0.0749034
74 L 149 V 0 0.0127149
74 L 150 M 0 -0.0469613
74 L 151 P 0 0.130302
74 L 152 P 0 -0.0179328
74 L 153 H 0 -0.016908
74 L 154 I 0 0.0128011
74 L 155 G 0 -0.0867901
74 L 156 D 0 -0.0251533
74 L 157 Q 0 0.0829967
74 L 158 P 0 -0.0279883
74 L 159 L 0 -0.0553619
74 L 160 T 0 -0.0153345
74 L 161 G 0 -0.0349058
74 L 162 A 0 -0.052095
74 L 163 Y 0 -0.036037
74 L 164 T 0 -0.02712
74 L 165 V 0 -0.027914
74 L 166 T 0 -0.0326453
74 L 167 L 0 -0.0577994
74 L 168 D 0 -0.00824468
74 L 169 G 0 -0.0327397
74 L 170 R 0 -0.0204334
74 L 171 G 0 -0.0635458
74 L 172 P 0 0.000842826
74 L 173 S 0 0.00756089
74 L 174 R 0 -0.00988434
74 L 175 V 0 0.000758265
74 L 176 I 0 -0.0427212
74 L 177 S 0 -0.00329297
74 L 178 K 0 -0.0771432
74 L 179 H 0 -0.0351878
74 L 180 D 0 -0.0191493
74 L 181 L 0 -0.0426716
74 L 182 G 0 0.0188365
74 L 183 H 0 -0.0865288
74 L 184 F 0 -0.0195169
74 L 185 M 0 0.239423
74 L 186 L 0 -0.0375262
74 L 187 R 0 -0.0486535
74 L 188 C 0 -0.0521068
74 L 189 L 0 -0.0584623
74 L 190 T 0 -0.0723602
74 L 191 T 0 -0.093194
74 L 192 D 0 -0.0655232
74 L 193 E 0 -0.0660382
74 L 194 Y 0 -0.0832236
75 L 76 G 0 0.329403
75 L 77 T 0 0.227491
75 L 78 R 0 0.110393
75 L 79 N 0 0.135598
75 L 80 D 0 0.0894557
75 L 81 L 0 4.83844e-05
75 L 84 T 0 0.0690846
75 L 85 T 0 0.0236158
75 L 86 V 0 0.0266193
75 L 87 M 0 0.133695
75 L 88 S 0 0.0162817
75 L 89 E 0 -0.0111531
75 L 90 G 0 0.231439
75 L 91 A 0 0.0971795
75 L 92 R 0 -0.034823
75 L 93 N 0 -0.0360861
75 L 94 I 0 0.0321001
75 L 95 V 0 -0.0490414
75 L 96 A 0 -0.0480118
75 L 97 A 0 -0.0833347
75 L 98 M 0 0.0052301
75 L 99 K 0 -0.0700993
75 L 100 A 0 -0.059069
75 L 101 H 0 -0.0349125
75 L 102 G 0 -0.0358387
75 L 103 V 0 -0.0805356
75 L 104 D 0 -0.0409134
75 L 105 K 0 -0.0233929
75 L 106 V 0 -0.0422357
75 L 107 V 0 0.0222092
75 L 108 A 0 0.0660384
75 L 109 C 0 0.0403759
75 L 110 T 0 -0.00995201
75 L 111 S 0 0.108812
75 L 112 A 0 -0.00201845
75 L 113 F 0 -0.0310053
75 L 114 L 0 -0.00697057
75 L 115 L 0 -0.0348209
75 L 116 W 0 -0.0568938
75 L 117 D 0 -0.0201526
75 L 118 P 0 -0.0707331
75 L 119 T 0 -0.039803
75 L 120 K 0 -0.0135432
75 L 121 V 0 0.0062847
75 L 125 L 0 -0.0479987
75 L 126 Q 0 -0.0248729
75 L 127 A 0 -0.0356019
75 L 128 V 0 0.163986
75 L 129 T 0 0.00563214
75 L 130 D 0 -0.0355546
75 L 131 D 0 0.080764
75 L 132 H 0 0.0913555
75 L 133 I 0 0.00931135
75 L 134 R 0 0.0265534
75 L 135 M 0 0.0357713
75 L 136 H 0 -0.0594828
75 L 137 K 0 -0.0520907
75 L 138 V 0 0.0111127
75 L 139 L 0 -0.00651339
75 L 140 R 0 -0.0646627
75 L 141 E 0 -0.0783443
75 L 142 S 0 -0.0657203
75 L 143 G 0 -0.0108872
75 L 144 L 0 -0.0271656
75 L 145 K 0 -0.062673
75 L 146 Y 0 -0.0457932
75 L 147 V 0 -0.0636207
75 L 148 A 0 -0.0161921
75 L 149 V 0 -0.0357476
75 L 150 M 0 -0.0219444
75 L 151 P 0 -0.0181705
75 L 152 P 0 -0.015181
75 L 153 H 0 -0.0376225
75 L 154 I 0 0.0153304
75 L 155 G 0 -0.0381754
75 L 156 D 0 -0.0238199
75 L 157 Q 0 0.0175993
75 L 158 P 0 -0.0153439
75 L 159 L 0 -0.0306512
75 L 160 T 0 -0.0438314
75 L 161 G 0 -0.00155403
75 L 162 A 0 -0.0662525
75 L 163 Y 0 -0.0600775
75 L 164 T 0 -0.0666457
75 L 165 V 0 -0.062619
75 L 166 T 0 -0.080036
75 L 167 L 0 -0.0737159
75 L 168 D 0 -0.0552269
75 L 169 G 0 -0.0603501
75 L 170 R 0 -0.0493752
75 L 171 G 0 -0.0265855
75 L 172 P 0 -0.0617013
75 L 173 S 0 -0.0314976
75 L 174 R 0 0.00337143
75 L 175 V 0 -0.0560972
75 L 176 I 0 -0.0354203
75 L 177 S 0 -0.0584866
75 L 178 K 0 0.0025359
75 L 179 H 0 -0.0166948
75 L 180 D 0 -0.0943124
75 L 181 L 0 0.0187532
75 L 182 G 0 -0.00863344
75 L 183 H 0 -0.0263366
75 L 184 F 0 0.0422899
75 L 185 M 0 -0.0672355
75 L 186 L 0 -0.0418378
75 L 187 R 0 -0.0716504
75 L 188 C 0 -0.0228614
75 L 189 L 0 -0.0497729
75 L 190 T 0 -0.0628683
75 L 191 T 0 -0.00838644
75 L 192 D 0 -0.0678459
75 L 193 E 0 -0.0688093
75 L 194 Y 0 -0.0327811
76 G 77 T 0 0.501511
76 G 78 R 0 0.227505
76 G 79 N 0 0.150833
76 G 80 D 0 0.104043
76 G 81 L 0 0.0170128
76 G 84 T 0 0.0906756
76 G 85 T 0 0.0267197
76 G 86 V 0 0.15978
76 G 87 M 0 0.291231
76 G 88 S 0 -0.0260422
76 G 89 E 0 -0.0404347
76 G 90 G 0 0.0369911
76 G 91 A 0 0.0386627
76 G 92 R 0 -0.0377104
76 G 93 N 0 -0.00889891
76 G 94 I 0 0.0146328
76 G 95 V 0 -0.0346022
76 G 96 A 0 -0.0770305
76 G 97 A 0 -0.0402253
76 G 98 M 0 -0.0400035
76 G 99 K 0 -0.0334565
76 G 100 A 0 -0.05981
76 G 101 H 0 -0.0428998
76 G 102 G 0 -0.0554353
76 G 103 V 0 -0.0224353
76 G 104 D 0 -0.0339296
76 G 105 K 0 -0.0446851
76 G 106 V 0 -0.01863
76 G 107 V 0 -0.0202636
76 G 108 A 0 0.0139001
76 G 109 C 0 0.0386931
76 G 110 T 0 0.0422686
76 G 111 S 0 0.201069
76 G 112 A 0 0.0540311
76 G 113 F 0 0.0698656
76 G 114 L 0 0.0223179
76 G 115 L 0 -0.00656718
76 G 116 W 0 -0.00870678
76 G 117 D 0 -0.00675527
76 G 118 P 0 -0.0168764
76 G 119 T 0 -0.0561026
76 G 120 K 0 -0.0657488
76 G 121 V 0 0.00178677
76 G 125 L 0 -0.00632821
76 G 126 Q 0 0.0209403
76 G 127 A 0 -0.011497
76 G 128 V 0 0.068234
76 G 129 T 0 0.0657116
76 G 130 D 0 -0.0158544
76 G 131 D 0 0.151732
76 G 132 H 0 0.202378
76 G 133 I 0 0.00967289
76 G 134 R 0 0.0382037
76 G 135 M 0 0.0476332
76 G 136 H 0 0.0276475
76 G 137 K 0 -0.0216692
76 G 138 V 0 -0.0132172
76 G 139 L 0 -0.0161898
76 G 140 R 0 -0.00365288
76 G 141 E 0 -0.0827201
76 G 142 S 0 -0.056185
76 G 143 G 0 -0.0536335
76 G 144 L 0 0.0051016
76 G 145 K 0 -0.0657848
76 G 146 Y 0 -0.069334
76 G 147 V 0 -0.0533408
76 G 148 A 0 0.0259624
76 G 149 V 0 -0.0268743
76 G 150 M 0 -0.00670775
76 G 151 P 0 0.123177
76 G 152 P 0 -0.0471061
76 G 153 H 0 0.042428
76 G 154 I 0 0.0308085
76 G 155 G 0 0.0854589
76 G 156 D 0 0.145989
76 G 157 Q 0 0.0025428
76 G 158 P 0 0.0576816
76 G 159 L 0 -0.0286983
76 G 160 T 0 -0.0378533
76 G 161 G 0 -0.0656939
76 G 162 A 0 -0.0621148
76 G 163 Y 0 -0.036668
76 G 164 T 0 -0.00750989
76 G 165 V 0 -0.0375026
76 G 166 T 0 -0.0499128
76 G 167 L 0 -0.0420774
76 G 168 D 0 -0.07229
76 G 169 G 0 -0.0201626
76 G 170 R 0 -0.0114757
76 G 171 G 0 0.00208383
76 G 172 P 0 0.00596715
76 G 173 S 0 -0.00258581
76 G 174 R 0 0.0155989
76 G 175 V 0 -0.0226259
76 G 176 I 0 -0.0288198
76 G 177 S 0 0.0127663
76 G 178 K 0 -0.0149671
76 G 179 H 0 -0.0561613
76 G 180 D 0 0.0260139
76 G 181 L 0 -0.0226356
76 G 182 G 0 -0.0429649
76 G 183 H 0 -0.10801
76 G 184 F 0 -0.0602831
76 G 185 M 0 -0.0510632
76 G 186 L 0 -0.0846452
76 G 187 R 0 -0.0434058
76 G 188 C 0 -0.0469708
76 G 189 L 0 -0.0557507
76 G 190 T 0 -0.0733356
76 G 191 T 0 -0.0964669
76 G 192 D 0 -0.0901136
76 G 193 E 0 -0.0753283
76 G 194 Y 0 -0.0627265
77 T 78 R 0 0.37508
77 T 79 N 0 0.17151
77 T 80 D 0 0.116461
77 T 81 L 0 0.0808538
77 T 84 T 0 0.0532366
77 T 85 T 0 0.0867828
77 T 86 V 0 0.588198
77 T 87 M 0 0.251856
77 T 88 S 0 0.00593886
77 T 89 E 0 0.0547977
77 T 90 G 0 -0.0159836
77 T 91 A 0 -0.0319388
77 T 92 R 0 -0.00979762
77 T 93 N 0 -0.0295371
77 T 94 I 0 -0.0445967
77 T 95 V 0 -0.0385922
77 T 96 A 0 -0.0559686
77 T 97 A 0 -0.0880437
77 T 98 M 0 -0.00809333
77 T 99 K 0 0.0243092
77 T 100 A 0 -0.0753568
77 T 101 H 0 -0.0363784
77 T 102 G 0 -0.0710845
77 T 103 V 0 -0.0403392
77 T 104 D 0 -0.0368187
77 T 105 K 0 -0.0313534
77 T 106 V 0 0.00850627
77 T 107 V 0 -0.0357077
77 T 108 A 0 -0.0508766
77 T 109 C 0 0.00215482
77 T 110 T 0 0.00555869
77 T 111 S 0 0.10816
77 T 112 A 0 0.0484167
77 T 113 F 0 0.0181482
77 T 114 L 0 0.02552
77 T 115 L 0 0.0451048
77 T 116 W 0 0.0265723
77 T 117 D 0 -0.00105556
77 T 118 P 0 0.00318751
77 T 119 T 0 0.00259068
77 T 120 K 0 -0.00383622
77 T 121 V 0 0.0103071
77 T 125 L 0 -0.0124159
77 T 126 Q 0 0.0496257
77 T 127 A 0 0.0546502
77 T 128 V 0 0.151081
77 T 129 T 0 0.0172313
77 T 130 D 0 -0.0204453
77 T 131 D 0 0.360383
77 T 132 H 0 0.0229795
77 T 133 I 0 -0.0181133
77 T 134 R 0 -0.0383619
77 T 135 M 0 0.0240679
77 T 136 H 0 -0.0168379
77 T 137 K 0 0.0214897
77 T 138 V 0 -0.0164365
77 T 139 L 0 -0.0946844
77 T 140 R 0 -0.0546967
77 T 141 E 0 -0.0184478
77 T 142 S 0 -0.0471929
77 T 143 G 0 -0.00406373
77 T 144 L 0 -0.00833874
77 T 145 K 0 -0.0580192
77 T 146 Y 0 -0.0379472
77 T 147 V 0 -0.094726
77 T 148 A 0 -0.00342299
77 T 149 V 0 -0.0271616
77 T 150 M 0 0.00338933
77 T 151 P 0 0.110623
77 T 152 P 0 -0.031669
77 T 153 H 0 0.107772
77 T 154 I 0 -0.00391389
77 T 155 G 0 0.00860441
77 T 156 D 0 -0.0318995
77 T 157 Q 0 -0.00344863
77 T 158 P 0 0.365883
77 T 159 L 0 0.0339505
77 T 160 T 0 -0.0146021
77 T 161 G 0 0.0346756
77 T 162 A 0 -0.0312296
77 T 163 Y 0 -0.0510111
77 T 164 T 0 -0.00825467
77 T 165 V 0 -0.0527538
77 T 166 T 0 -0.00238239
77 T 167 L 0 -0.0247971
77 T 168 D 0 -0.018044
77 T 169 G 0 -0.0362998
77 T 170 R 0 -0.0131793
77 T 171 G 0 -0.000424427
77 T 172 P 0 -0.00732302
77 T 173 S 0 0.0274923
77 T 174 R 0 -0.0212826
77 T 175 V 0 0.0366985
77 T 176 I 0 -0.0187534
77 T 177 S 0 -0.0449525
77 T 178 K 0 -0.0619664
77 T 179 H 0 -0.0366723
77 T 180 D 0 -0.00782727
77 T 181 L 0 0.0164967
77 T 182 G 0 -0.0626081
77 T 183 H 0 -0.0792181
77 T 184 F 0 -0.0719389
77 T 185 M 0 -0.00949225
77 T 186 L 0 -0.0840286
77 T 187 R 0 -0.0603706
77 T 188 C 0 -0.0481834
77 T 189 L 0 -0.0707499
77 T 190 T 0 -0.0844338
77 T 191 T 0 -0.0562905
77 T 192 D 0 -0.0123876
77 T 193 E 0 -0.0732237
77 T 194 Y 0 -0.0260926
78 R 79 N 0 0.338619
78 R 80 D 0 0.327159
78 R 81 L 0 0.10471
78 R 84 T 0 0.0623118
78 R 85 T 0 -0.00226217
78 R 86 V 0 0.0323339
78 R 87 M 0 0.00457637
78 R 88 S 0 0.0220673
78 R 89 E 0 0.0345641
78 R 90 G 0 -0.0494496
78 R 91 A 0 0.0287414
78 R 92 R 0 -0.0584493
78 R 93 N 0 -0.0392123
78 R 94 I 0 -0.0527249
78 R 95 V 0 -0.0363582
78 R 96 A 0 -0.0583524
78 R 97 A 0 -0.0257858
78 R 98 M 0 -0.0237861
78 R 99 K 0 -0.0337395
78 R 100 A 0 -0.0738024
78 R 101 H 0 -0.0568855
78 R 102 G 0 -0.0647232
78 R 103 V 0 -0.0543523
78 R 104 D 0 -0.0750434
78 R 105 K 0 -0.0940582
78 R 106 V 0 -0.0583892
78 R 107 V 0 -0.0421564
78 R 108 A 0 0.0162339
78 R 109 C 0 0.0288388
78 R 110 T 0 0.0508998
78 R 111 S 0 0.047235
78 R 112 A 0 0.0908006
78 R 113 F 0 0.24298
78 R 114 L 0 0.0967848
78 R 115 L 0 0.0514481
78 R 116 W 0 0.0659246
78 R 117 D 0 0.013754
78 R 118 P 0 0.168995
78 R 119 T 0 0.0342005
78 R 120 K 0 0.0333039
78 R 121 V 0 0.105987
78 R 125 L 0 0.14846
78 R 126 Q 0 0.0988333
78 R 127 A 0 0.17782
78 R 128 V 0 0.0793943
78 R 129 T 0 0.115132
78 R 130 D 0 0.0241007
78 R 131 D 0 0.0497653
78 R 132 H 0 0.0205549
78 R 133 I 0 0.0444774
78 R 134 R 0 -0.027124
78 R 135 M 0 0.00275846
78 R 136 H 0 -0.00716066
78 R 137 K 0 -0.00546785
78 R 138 V 0 -0.0265317
78 R 139 L 0 -0.0358594
78 R 140 R 0 0.0163135
78 R 141 E 0 0.0199567
78 R 142 S 0 -0.0167676
78 R 143 G 0 -0.0268504
78 R 144 L 0 -0.0443125
78 R 145 K 0 -0.0930305
78 R 146 Y 0 -0.00660655
78 R 147 V 0 -0.0581915
78 R 148 A 0 -0.00754154
78 R 149 V 0 -0.046606
78 R 150 M 0 0.0904625
78 R 151 P 0 0.127539
78 R 152 P 0 0.0439282
78 R 153 H 0 0.123129
78 R 154 I 0 -0.00725285
78 R 155 G 0 0.0483636
78 R 156 D 0 -0.0121896
78 R 157 Q 0 -0.0031545
78 R 158 P 0 0.404163
78 R 159 L 0 0.147984
78 R 160 T 0 0.0146447
78 R 161 G 0 0.11809
78 R 162 A 0 0.163421
78 R 163 Y 0 0.013601
78 R 164 T 0 -0.0210047
78 R 165 V 0 0.0188639
78 R 166 T 0 0.0168284
78 R 167 L 0 0.00377521
78 R 168 D 0 -0.00841113
78 R 169 G 0 0.0095816
78 R 170 R 0 0.0258678
78 R 171 G 0 0.0114261
78 R 172 P 0 0.00791406
78 R 173 S 0 0.048884
78 R 174 R 0 0.0335461
78 R 175 V 0 0.0696532
78 R 176 I 0 0.000588076
78 R 177 S 0 -0.0610732
78 R 178 K 0 -0.0207476
78 R 179 H 0 -0.0421416
78 R 180 D 0 -0.0308176
78 R 181 L 0 -0.0207698
78 R 182 G 0 -0.0410404
78 R 183 H 0 0.00611856
78 R 184 F 0 -0.00139723
78 R 185 M 0 -0.0403121
78 R 186 L 0 -0.021033
78 R 187 R 0 0.0265578
78 R 188 C 0 -0.0572215
78 R 189 L 0 -0.124499
78 R 190 T 0 -0.101339
78 R 191 T 0 -0.0893859
78 R 192 D 0 0.0122712
78 R 193 E 0 -0.0767696
78 R 194 Y 0 -0.0543999
79 N 80 D 0 0.773846
79 N 81 L 0 0.271759
79 N 84 T 0 0.128304
79 N 85 T 0 0.00887914
79 N 86 V 0 0.0224027
79 N 87 M 0 0.0149796
79 N 88 S 0 0.0158528
79 N 89 E 0 0.0567196
79 N 90 G 0 0.00622629
79 N 91 A 0 0.00074089
79 N 92 R 0 0.00718056
79 N 93 N 0 -0.00158028
79 N 94 I 0 -0.0422895
79 N 95 V 0 0.00325322
79 N 96 A 0 -0.0303937
79 N 97 A 0 -0.0393679
79 N 98 M 0 -0.0147615
79 N 99 K 0 0.0124277
79 N 100 A 0 -0.0330337
79 N 101 H 0 -0.0187978
79 N 102 G 0 -0.0260741
79 N 103 V 0 -0.036749
79 N 104 D 0 -0.0283007
79 N 105 K 0 -0.0620187
79 N 106 V 0 0.0284195
79 N 107 V 0 -0.010698
79 N 108 A 0 0.00160133
79 N 109 C 0 -0.017603
79 N 110 T 0 -0.045591
79 N 111 S 0 -0.0408696
79 N 112 A 0 0.0409936
79 N 113 F 0 0.0798184
79 N 114 L 0 0.0156666
79 N 115 L 0 -0.0108547
79 N 116 W 0 0.0326921
79 N 117 D 0 0.0300149
79 N 118 P 0 0.0268945
79 N 119 T 0 0.0331931
79 N 120 K 0 0.0542895
79 N 121 V 0 0.0444517
79 N 125 L 0 0.0608099
79 N 126 Q 0 0.0788236
79 N 127 A 0 0.174933
79 N 128 V 0 0.0320131
79 N 129 T 0 -0.0115648
79 N 130 D 0 0.0521985
79 N 131 D 0 0.0296799
79 N 132 H 0 -0.0429067
79 N 133 I 0 0.0265787
79 N 134 R 0 -0.00668015
79 N 135 M 0 0.00497244
79 N 136 H 0 -0.0632615
79 N 137 K 0 -0.0343719
79 N 138 V 0 -0.0114707
79 N 139 L 0 -0.0374801
79 N 140 R 0 -0.00408482
79 N 141 E 0 0.0419939
79 N 142 S 0 -0.0135022
79 N 143 G 0 -0.0601987
79 N 144 L 0 -0.0372884
79 N 145 K 0 -0.0812276
79 N 146 Y 0 -0.0703539
79 N 147 V 0 -0.0845412
79 N 148 A 0 -0.0338027
79 N 149 V 0 -0.0199004
79 N 150 M 0 -0.0291632
79 N 151 P 0 0.0195379
79 N 152 P 0 0.0608427
79 N 153 H 0 0.0578601
79 N 154 I 0 0.0530869
79 N 155 G 0 0.0217873
79 N 156 D 0 -0.00799125
79 N 157 Q 0 -0.00590224
79 N 158 P 0 0.0263733
79 N 159 L 0 0.027798
79 N 160 T 0 0.0423006
79 N 161 G 0 0.0456904
79 N 162 A 0 0.0774518
79 N 163 Y 0 -0.00112562
79 N 164 T 0 0.0256551
79 N 165 V 0 0.0374542
79 N 166 T 0 -0.006753
79 N 167 L 0 0.016809
79 N 168 D 0 0.015602
79 N 169 G 0 0.00242866
79 N 170 R 0 -0.000268507
79 N 171 G 0 0.0456039
79 N 172 P 0 -0.0210596
79 N 173 S 0 0.0569602
79 N 174 R 0 -0.0162529
79 N 175 V 0 0.00798304
79 N 176 I 0 -0.0244813
79 N 177 S 0 -0.0370379
79 N 178 K 0 0.00041821
79 N 179 H 0 -0.0207624
79 N 180 D 0 -0.0704633
79 N 181 L 0 -0.0296239
79 N 182 G 0 0.0103928
79 N 183 H 0 -0.0659101
79 N 184 F 0 -0.0396281
79 N 185 M 0 -0.0707575
79 N 186 L 0 -0.0497604
79 N 187 R 0 -0.0264157
79 N 188 C 0 -0.0340166
79 N 189 L 0 -0.0901159
79 N 190 T 0 -0.0645433
79 N 191 T 0 -0.058053
79 N 192 D 0 -0.031373
79 N 193 E 0 -0.037272
79 N 194 Y 0 -0.0429706
80 D 81 L 0 1.97066
80 D 84 T 0 0.227019
80 D 85 T 0 -0.00495658
80 D 86 V 0 -0.0288845
80 D 87 M 0 0.00715604
80 D 88 S 0 0.00570118
80 D 89 E 0 -0.0459395
80 D 90 G 0 0.0238901
80 D 91 A 0 -0.0359276
80 D 92 R 0 -0.0303531
80 D 93 N 0 -0.0369136
80 D 94 I 0 -0.0687491
80 D 95 V 0 -0.0236432
80 D 96 A 0 -0.0159001
80 D 97 A 0 -0.0494193
80 D 98 M 0 -0.0116332
80 D 99 K 0 -0.00365485
80 D 100 A 0 -0.0461696
80 D 101 H 0 -0.0337712
80 D 102 G 0 -0.0483785
80 D 103 V 0 -0.0436565
80 D 104 D 0 -0.0509813
80 D 105 K 0 -0.0847415
80 D 106 V 0 -0.0359583
80 D 107 V 0 -0.0353742
80 D 108 A 0 -0.0467406
80 D 109 C 0 -0.0133101
80 D 110 T 0 0.0033971
80 D 111 S 0 -0.0102392
80 D 112 A 0 0.0802649
80 D 113 F 0 0.0958236
80 D 114 L 0 0.0234632
80 D 115 L 0 0.0154669
80 D 116 W 0 0.0428043
80 D 117 D 0 0.00671141
80 D 118 P 0 0.125176
80 D 119 T 0 0.00217424
80 D 120 K 0 0.114608
80 D 121 V 0 0.153635
80 D 125 L 0 0.0849136
80 D 126 Q 0 0.0847136
80 D 127 A 0 0.297664
80 D 128 V 0 -0.0144425
80 D 129 T 0 0.0220884
80 D 130 D 0 0.0295689
80 D 131 D 0 0.021972
80 D 132 H 0 -0.0534508
80 D 133 I 0 -0.00728238
80 D 134 R 0 -0.0586396
80 D 135 M 0 -0.014532
80 D 136 H 0 -0.0347503
80 D 137 K 0 -0.033456
80 D 138 V 0 0.00502476
80 D 139 L 0 -0.0508548
80 D 140 R 0 0.0182126
80 D 141 E 0 0.0197219
80 D 142 S 0 -0.0226712
80 D 143 G 0 -0.00185876
80 D 144 L 0 -0.0311478
80 D 145 K 0 -0.0669846
80 D 146 Y 0 -0.0157435
80 D 147 V 0 -0.0457406
80 D 148 A 0 -0.0546472
80 D 149 V 0 -0.0218112
80 D 150 M 0 -0.0373156
80 D 151 P 0 0.0455128
80 D 152 P 0 0.0279936
80 D 153 H 0 0.08109
80 D 154 I 0 -0.0388489
80 D 155 G 0 -0.0118809
80 D 156 D 0 -0.055152
80 D 157 Q 0 -0.0256648
80 D 158 P 0 0.0602204
80 D 159 L 0 0.0773177
80 D 160 T 0 -0.0120218
80 D 161 G 0 0.0447137
80 D 162 A 0 0.0542608
80 D 163 Y 0 0.00536089
80 D 164 T 0 -0.0249285
80 D 165 V 0 0.00462372
80 D 166 T 0 0.0418012
80 D 167 L 0 -0.0300859
80 D 168 D 0 0.00198973
80 D 169 G 0 0.00211764
80 D 170 R 0 0.00867723
80 D 171 G 0 -0.0145742
80 D 172 P 0 0.0133859
80 D 173 S 0 0.0289147
80 D 174 R 0 0.00157976
80 D 175 V 0 0.0506608
80 D 176 I 0 0.00138156
80 D 177 S 0 -0.0103348
80 D 178 K 0 -0.0347123
80 D 179 H 0 -0.0237172
80 D 180 D 0 -0.0558464
80 D 181 L 0 -0.0621314
80 D 182 G 0 -0.0720733
80 D 183 H 0 -0.0667839
80 D 184 F 0 -0.0192915
80 D 185 M 0 -0.0608697
80 D 186 L 0 -0.06856
80 D 187 R 0 -0.0472414
80 D 188 C 0 -0.0579017
80 D 189 L 0 -0.0887703
80 D 190 T 0 -0.0699775
80 D 191 T 0 -0.0434586
80 D 192 D 0 -0.0450009
80 D 193 E 0 -0.0342193
80 D 194 Y 0 -0.0476775
81 L 84 T 0 0.744326
81 L 85 T 0 0.105404
81 L 86 V 0 0.0143679
81 L 87 M 0 -0.00775778
81 L 88 S 0 -0.000345874
81 L 89 E 0 0.235594
81 L 90 G 0 -0.0206047
81 L 91 A 0 0.00480218
81 L 92 R 0 0.116514
81 L 93 N 0 0.0654851
81 L 94 I 0 -0.00550033
81 L 95 V 0 0.0193438
81 L 96 A 0 0.0704863
81 L 97 A 0 -0.00817128
81 L 98 M 0 -0.0477266
81 L 99 K 0 0.020854
81 L 100 A 0 -0.00441999
81 L 101 H 0 -0.0407859
81 L 102 G 0 -0.0123209
81 L 103 V 0 -0.0447499
81 L 104 D 0 -0.0338084
81 L 105 K 0 -0.0263619
81 L 106 V 0 -0.0150763
81 L 107 V 0 -0.048022
81 L 108 A 0 -0.0161514
81 L 109 C 0 -0.0417403
81 L 110 T 0 -0.0715383
81 L 111 S 0 -0.0379017
81 L 112 A 0 -0.00460677
81 L 113 F 0 0.00338172
81 L 114 L 0 -0.0225696
81 L 115 L 0 -0.0060257
81 L 116 W 0 0.00416481
81 L 117 D 0 -0.0223621
81 L 118 P 0 -0.0347512
81 L 119 T 0 0.0207315
81 L 120 K 0 0.0116026
81 L 121 V 0 0.00616199
81 L 125 L 0 -0.021001
81 L 126 Q 0 0.0329699
81 L 127 A 0 0.115456
81 L 128 V 0 -0.0285392
81 L 129 T 0 -0.00416849
81 L 130 D 0 0.00578065
81 L 131 D 0 -0.0442597
81 L 132 H 0 -0.0267223
81 L 133 I 0 0.0246594
81 L 134 R 0 -0.00778496
81 L 135 M 0 -0.00797804
81 L 136 H 0 -0.00729059
81 L 137 K 0 -0.047775
81 L 138 V 0 0.011446
81 L 139 L 0 -0.0465931
81 L 140 R 0 -0.00950685
81 L 141 E 0 -0.0042206
81 L 142 S 0 -0.0107362
81 L 143 G 0 -0.0135278
81 L 144 L 0 0.00238205
81 L 145 K 0 -0.0461546
81 L 146 Y 0 -0.0335662
81 L 147 V 0 -0.0185885
81 L 148 A 0 -0.0318844
81 L 149 V 0 -0.00922602
81 L 150 M 0 -0.0739999
81 L 151 P 0 -0.0206686
81 L 152 P 0 -0.00550348
81 L 153 H 0 0.0189345
81 L 154 I 0 -0.0328058
81 L 155 G 0 -0.0431454
81 L 156 D 0 -0.0622219
81 L 157 Q 0 -0.0453082
81 L 158 P 0 -0.0395759
81 L 159 L 0 -0.0494244
81 L 160 T 0 -0.0306545
81 L 161 G 0 -0.00410306
81 L 162 A 0 0.0149873
81 L 163 Y 0 -0.0140126
81 L 164 T 0 -0.0253808
81 L 165 V 0 -0.0131197
81 L 166 T 0 -0.026967
81 L 167 L 0 0.0158629
81 L 168 D 0 0.00765187
81 L 169 G 0 -0.0411814
81 L 170 R 0 -0.00133234
81 L 171 G 0 -0.0346658
81 L 172 P 0 -0.00570639
81 L 173 S 0 -0.0222766
81 L 174 R 0 -0.040978
81 L 175 V 0 -0.0345844
81 L 176 I 0 -0.0605025
81 L 177 S 0 -0.0134075
81 L 178 K 0 -0.016436
81 L 179 H 0 -0.0478149
81 L 180 D 0 -0.0364518
81 L 181 L 0 -0.0540775
81 L 182 G 0 -0.0677955
81 L 183 H 0 -0.0334848
81 L 184 F 0 -0.0127874
81 L 185 M 0 -0.0454992
81 L 186 L 0 -0.0492873
81 L 187 R 0 -0.0489445
81 L 188 C 0 -0.0427929
81 L 189 L 0 -0.038812
81 L 190 T 0 -0.0473905
81 L 191 T 0 -0.0259266
81 L 192 D 0 -0.000590978
81 L 193 E 0 -0.0411623
81 L 194 Y 0 -0.0230467
84 T 85 T 0 0.804626
84 T 86 V 0 0.313768
84 T 87 M 0 0.209829
84 T 88 S 0 0.131761
84 T 89 E 0 0.20283
84 T 90 G 0 0.0688898
84 T 91 A 0 0.0660786
84 T 92 R 0 0.0884082
84 T 93 N 0 0.0381384
84 T 94 I 0 -0.0546964
84 T 95 V 0 -0.0105255
84 T 96 A 0 0.0283673
84 T 97 A 0 0.0331396
84 T 98 M 0 -0.0385963
84 T 99 K 0 0.00268788
84 T 100 A 0 -0.00681051
84 T 101 H 0 0.0191562
84 T 102 G 0 -0.012188
84 T 103 V 0 0.00393122
84 T 104 D 0 -0.00815863
84 T 105 K 0 -0.0584276
84 T 106 V 0 -0.0115123
84 T 107 V 0 -0.0138212
84 T 108 A 0 -0.00160813
84 T 109 C 0 -0.0310846
84 T 110 T 0 -0.0202329
84 T 111 S 0 -0.0148927
84 T 112 A 0 -0.0374219
84 T 113 F 0 0.044558
84 T 114 L 0 0.0151589
84 T 115 L 0 -0.0473033
84 T 116 W 0 0.0131304
84 T 117 D 0 0.0316241
84 T 118 P 0 -0.0202783
84 T 119 T 0 -0.0242409
84 T 120 K 0 -0.0137142
84 T 121 V 0 -0.0537821
84 T 125 L 0 -0.0196135
84 T 126 Q 0 -0.0258409
84 T 127 A 0 0.0901643
84 T 128 V 0 -0.00391199
84 T 129 T 0 -0.019312
84 T 130 D 0 0.0438677
84 T 131 D 0 0.0393299
84 T 132 H 0 0.00555767
84 T 133 I 0 -0.0408144
84 T 134 R 0 0.018396
84 T 135 M 0 0.00364559
84 T 136 H 0 -0.000775469
84 T 137 K 0 -0.036048
84 T 138 V 0 0.0115722
84 T 139 L 0 0.00332357
84 T 140 R 0 -0.00808297
84 T 141 E 0 -0.0186692
84 T 142 S 0 -0.0301796
84 T 143 G 0 -0.025744
84 T 144 L 0 -0.0248959
84 T 145 K 0 -0.0258328
84 T 146 Y 0 0.00580913
84 T 147 V 0 -0.0538637
84 T 148 A 0 -0.0187507
84 T 149 V 0 -0.0449979
84 T 150 M 0 -0.0404751
84 T 151 P 0 -7.99968e-05
84 T 152 P 0 -0.0150763
84 T 153 H 0 -0.0134896
84 T 154 I 0 -0.0261707
84 T 155 G 0 -0.0443094
84 T 156 D 0 -0.0115207
84 T 157 Q 0 2.06944e-06
84 T 158 P 0 -0.045163
84 T 159 L 0 -0.0356544
84 T 160 T 0 -0.0213552
84 T 161 G 0 -0.0118203
84 T 162 A 0 -0.00910276
84 T 163 Y 0 -0.0216741
84 T 164 T 0 0.00544526
84 T 165 V 0 -0.0216327
84 T 166 T 0 -0.0308088
84 T 167 L 0 -0.00835778
84 T 168 D 0 -0.0531665
84 T 169 G 0 -0.0317816
84 T 170 R 0 0.0104649
84 T 171 G 0 -0.00714381
84 T 172 P 0 -0.0195965
84 T 173 S 0 -0.0029594
84 T 174 R 0 -0.039607
84 T 175 V 0 0.0147366
84 T 176 I 0 -0.040057
84 T 177 S 0 -0.0236132
84 T 178 K 0 0.0146386
84 T 179 H 0 -0.00175497
84 T 180 D 0 -0.0310619
84 T 181 L 0 -0.0655624
84 T 182 G 0 -0.0420269
84 T 183 H 0 -0.0384343
84 T 184 F 0 -0.0313014
84 T 185 M 0 -0.0409859
84 T 186 L 0 -0.0312881
84 T 187 R 0 0.00794189
84 T 188 C 0 -0.0486283
84 T 189 L 0 -0.0574338
84 T 190 T 0 -0.0283938
84 T 191 T 0 -0.0479123
84 T 192 D 0 -0.0379813
84 T 193 E 0 -0.0366355
84 T 194 Y 0 0.00181299
85 T 86 V 0 0.668527
85 T 87 M 0 0.401711
85 T 88 S 0 0.347
85 T 89 E 0 1.07922
85 T 90 G 0 0.173646
85 T 91 A 0 0.0853348
85 T 92 R 0 0.0510723
85 T 93 N 0 0.169177
85 T 94 I 0 0.00525658
85 T 95 V 0 -0.0345385
85 T 96 A 0 0.053532
85 T 97 A 0 -0.0146436
85 T 98 M 0 -0.0614929
85 T 99 K 0 0.0428904
85 T 100 A 0 0.00082978
85 T 101 H 0 0.00498728
85 T 102 G 0 -0.0264304
85 T 103 V 0 -0.0654714
85 T 104 D 0 0.00523242
85 T 105 K 0 -0.0420693
85 T 106 V 0 -0.0344068
85 T 107 V 0 -0.0446258
85 T 108 A 0 -0.0354
85 T 109 C 0 -0.0629976
85 T 110 T 0 -0.0418635
85 T 111 S 0 -0.0395602
85 T 112 A 0 -0.0229252
85 T 113 F 0 -0.0167217
85 T 114 L 0 0.00174647
85 T 115 L 0 -0.0505377
85 T 116 W 0 -0.0237638
85 T 117 D 0 -0.00415578
85 T 118 P 0 -0.0488186
85 T 119 T 0 -0.00509981
85 T 120 K 0 -0.00731316
85 T 121 V 0 -0.00587842
85 T 125 L 0 -0.0595321
85 T 126 Q 0 -0.0475523
85 T 127 A 0 0.0904522
85 T 128 V 0 -0.0290315
85 T 129 T 0 -0.0470204
85 T 130 D 0 0.0531409
85 T 131 D 0 0.0794128
85 T 132 H 0 -0.0206515
85 T 133 I 0 0.0108963
85 T 134 R 0 0.0191955
85 T 135 M 0 0.0188836
85 T 136 H 0 -0.022065
85 T 137 K 0 0.00238121
85 T 138 V 0 -0.0233535
85 T 139 L 0 0.00337466
85 T 140 R 0 -0.0109392
85 T 141 E 0 -0.0141286
85 T 142 S 0 -0.0319651
85 T 143 G 0 -0.0150333
85 T 144 L 0 -0.0105331
85 T 145 K 0 -0.0376885
85 T 146 Y 0 0.0380996
85 T 147 V 0 -0.00891199
85 T 148 A 0 -0.0438827
85 T 149 V 0 -0.0514268
85 T 150 M 0 -0.0640794
85 T 151 P 0 -0.0830679
85 T 152 P 0 -0.0524275
85 T 153 H 0 -0.0508749
85 T 154 I 0 -0.0317805
85 T 155 G 0 -0.0507883
85 T 156 D 0 -0.0191782
85 T 157 Q 0 -0.0473017
85 T 158 P 0 -0.0750521
85 T 159 L 0 -0.0653596
85 T 160 T 0 -0.0513911
85 T 161 G 0 -0.0718603
85 T 162 A 0 -0.0389576
85 T 163 Y 0 -0.0410465
85 T 164 T 0 -0.0204449
85 T 165 V 0 -0.036293
85 T 166 T 0 -0.0584783
85 T 167 L 0 -0.0364477
85 T 168 D 0 -0.0438734
85 T 169 G 0 -0.0122446
85 T 170 R 0 -0.060783
85 T 171 G 0 -0.0634352
85 T 172 P 0 -0.0672304
85 T 173 S 0 -0.0480034
85 T 174 R 0 -0.0421344
85 T 175 V 0 -0.0329386
85 T 176 I 0 -0.0386977
85 T 177 S 0 -0.0640062
85 T 178 K 0 -0.0725349
85 T 179 H 0 -0.0561229
85 T 180 D 0 -0.0127802
85 T 181 L 0 -0.0581038
85 T 182 G 0 -0.0568522
85 T 183 H 0 -0.0253137
85 T 184 F 0 -0.0148475
85 T 185 M 0 -0.0678546
85 T 186 L 0 -0.0515413
85 T 187 R 0 -0.0613546
85 T 188 C 0 -0.0357079
85 T 189 L 0 -0.027623
85 T 190 T 0 -0.0625872
85 T 191 T 0 -0.0551877
85 T 192 D 0 -0.0439807
85 T 193 E 0 -0.0676686
85 T 194 Y 0 -0.0394406
86 V 87 M 0 1.24728
86 V 88 S 0 0.731474
86 V 89 E 0 0.317368
86 V 90 G 0 0.41198
86 V 91 A 0 0.101279
86 V 92 R 0 0.0067983
86 V 93 N 0 0.00162289
86 V 94 I 0 -0.0313993
86 V 95 V 0 0.0469192
86 V 96 A 0 -0.0279031
86 V 97 A 0 -0.0713668
86 V 98 M 0 0.0199088
86 V 99 K 0 -0.0129231
86 V 100 A 0 -0.0297669
86 V 101 H 0 -0.0683863
86 V 102 G 0 -0.0336172
86 V 103 V 0 0.0178515
86 V 104 D 0 -0.0427123
86 V 105 K 0 -0.0653361
86 V 106 V 0 -0.00332144
86 V 107 V 0 -0.0296972
86 V 108 A 0 -0.0337416
86 V 109 C 0 0.0318347
86 V 110 T 0 0.00328559
86 V 111 S 0 -0.00932202
86 V 112 A 0 0.00397765
86 V 113 F 0 -0.00319518
86 V 114 L 0 -0.0385778
86 V 115 L 0 -0.00491506
86 V 116 W 0 0.0211594
86 V 117 D 0 -0.0173454
86 V 118 P 0 -0.019873
86 V 119 T 0 -0.0562147
86 V 120 K 0 -0.0310446
86 V 121 V 0 -0.055768
86 V 125 L 0 -0.00202321
86 V 126 Q 0 -0.0461322
86 V 127 A 0 0.0667024
86 V 128 V 0 0.0333598
86 V 129 T 0 -0.0491101
86 V 130 D 0 -0.00866061
86 V 131 D 0 0.168839
86 V 132 H 0 0.196397
86 V 133 I 0 0.0393782
86 V 134 R 0 0.0902073
86 V 135 M 0 0.0645797
86 V 136 H 0 -0.0819998
86 V 137 K 0 -0.0719444
86 V 138 V 0 -0.0448655
86 V 139 L 0 0.021968
86 V 140 R 0 -0.0476997
86 V 141 E 0 -0.00464026
86 V 142 S 0 -0.0814268
86 V 143 G 0 -0.0425773
86 V 144 L 0 -0.0216208
86 V 145 K 0 -0.0319431
86 V 146 Y 0 -0.0282641
86 V 147 V 0 -0.0502575
86 V 148 A 0 -0.029119
86 V 149 V 0 -0.0329588
86 V 150 M 0 -0.0974648
86 V 151 P 0 0.064895
86 V 152 P 0 0.0144365
86 V 153 H 0 0.024079
86 V 154 I 0 -0.0395078
86 V 155 G 0 -0.0609929
86 V 156 D 0 0.0301924
86 V 157 Q 0 -0.0328312
86 V 158 P 0 -0.0154481
86 V 159 L 0 -0.0254526
86 V 160 T 0 -0.0490464
86 V 161 G 0 -0.0384606
86 V 162 A 0 -0.0570207
86 V 163 Y 0 -0.0531564
86 V 164 T 0 -0.0490337
86 V 165 V 0 -0.0661521
86 V 166 T 0 -0.0257211
86 V 167 L 0 -0.0287223
86 V 168 D 0 -0.0440414
86 V 169 G 0 0.00264309
86 V 170 R 0 -0.0464538
86 V 171 G 0 -0.0543919
86 V 172 P 0 -0.0525949
86 V 173 S 0 0.000787424
86 V 174 R 0 -0.0735161
86 V 175 V 0 0.0247911
86 V 176 I 0 -0.0816066
86 V 177 S 0 -0.0969323
86 V 178 K 0 -0.0133326
86 V 179 H 0 -0.0703753
86 V 180 D 0 -0.0225401
86 V 181 L 0 -0.0114206
86 V 182 G 0 0.0227415
86 V 183 H 0 -0.0589075
86 V 184 F 0 -0.0850711
86 V 185 M 0 -0.049978
86 V 186 L 0 -0.120737
86 V 187 R 0 -0.0593261
86 V 188 C 0 -0.0449684
86 V 189 L 0 -0.0675661
86 V 190 T 0 -0.0802889
86 V 191 T 0 -0.0799281
86 V 192 D 0 -0.0877524
86 V 193 E 0 -0.0843537
86 V 194 Y 0 -0.0444978
87 M 88 S 0 0.961812
87 M 89 E 0 0.369286
87 M 90 G 0 0.231993
87 M 91 A 0 0.142554
87 M 92 R 0 0.0882812
87 M 93 N 0 0.0233813
87 M 94 I 0 0.0842256
87 M 95 V 0 0.138506
87 M 96 A 0 0.0121816
87 M 97 A 0 -0.0396333
87 M 98 M 0 0.00129988
87 M 99 K 0 -0.0436089
87 M 100 A 0 -0.0157461
87 M 101 H 0 -0.0412083
87 M 102 G 0 -0.0125165
87 M 103 V 0 -0.0571902
87 M 104 D 0 -0.0725987
87 M 105 K 0 0.0034874
87 M 106 V 0 0.0317469
87 M 107 V 0 -0.00905037
87 M 108 A 0 0.0246035
87 M 109 C 0 0.0347911
87 M 110 T 0 -0.0258098
87 M 111 S 0 0.134093
87 M 112 A 0 0.0251209
87 M 113 F 0 0.0189383
87 M 114 L 0 0.0188306
87 M 115 L 0 -0.00322179
87 M 116 W 0 -0.048973
87 M 117 D 0 -0.0181601
87 M 118 P 0 -0.054727
87 M 119 T 0 -0.0441092
87 M 120 K 0 -0.0699765
87 M 121 V 0 -0.0314658
87 M 125 L 0 0.000498971
87 M 126 Q 0 0.0215925
87 M 127 A 0 0.0304014
87 M 128 V 0 0.284319
87 M 129 T 0 0.0365516
87 M 130 D 0 -0.0474669
87 M 131 D 0 0.951436
87 M 132 H 0 0.44923
87 M 133 I 0 -0.00143245
87 M 134 R 0 0.0562023
87 M 135 M 0 0.081568
87 M 136 H 0 -0.0584066
87 M 137 K 0 -0.0106436
87 M 138 V 0 -0.00284505
87 M 139 L 0 -0.032368
87 M 140 R 0 -0.0780977
87 M 141 E 0 -0.0317249
87 M 142 S 0 -0.0710813
87 M 143 G 0 -0.0528175
87 M 144 L 0 -0.0229189
87 M 145 K 0 -0.1101
87 M 146 Y 0 0.010021
87 M 147 V 0 -0.102032
87 M 148 A 0 -0.0289531
87 M 149 V 0 -0.0408241
87 M 150 M 0 -0.0360716
87 M 151 P 0 0.0773824
87 M 152 P 0 -0.0532375
87 M 153 H 0 0.0242096
87 M 154 I 0 0.051689
87 M 155 G 0 -0.0331564
87 M 156 D 0 0.0397709
87 M 157 Q 0 -0.0453855
87 M 158 P 0 -0.0186861
87 M 159 L 0 -0.0399254
87 M 160 T 0 -0.0650771
87 M 161 G 0 -0.0636242
87 M 162 A 0 -0.0773692
87 M 163 Y 0 -0.0664796
87 M 164 T 0 -0.0776832
87 M 165 V 0 -0.0700259
87 M 166 T 0 -0.0613313
87 M 167 L 0 -0.0553061
87 M 168 D 0 -0.065213
87 M 169 G 0 -0.0106115
87 M 170 R 0 -0.100509
87 M 171 G 0 -0.0409793
87 M 172 P 0 -0.0619771
87 M 173 S 0 0.0271687
87 M 174 R 0 -0.0140677
87 M 175 V 0 0.0957401
87 M 176 I 0 -0.0612002
87 M 177 S 0 -0.0611654
87 M 178 K 0 0.0386109
87 M 179 H 0 -0.0619527
87 M 180 D 0 -0.0769747
87 M 181 L 0 -0.0678877
87 M 182 G 0 -0.0220404
87 M 183 H 0 -0.0501817
87 M 184 F 0 -0.0643831
87 M 185 M 0 -0.0217835
87 M 186 L 0 -0.0531464
87 M 187 R 0 -0.0330115
87 M 188 C 0 -0.0541133
87 M 189 L 0 -0.0479286
87 M 190 T 0 -0.0971882
87 M 191 T 0 -0.0797693
87 M 192 D 0 -0.10408
87 M 193 E 0 -0.0930437
87 M 194 Y 0 -0.0601447
88 S 89 E 0 0.82437
88 S 90 G 0 0.267538
88 S 91 A 0 0.220583
88 S 92 R 0 0.230756
88 S 93 N 0 0.0558133
88 S 94 I 0 -0.0124584
88 S 95 V 0 0.0220417
88 S 96 A 0 0.0164326
88 S 97 A 0 0.000309132
88 S 98 M 0 0.0170412
88 S 99 K 0 -0.0493279
88 S 100 A 0 -0.0197004
88 S 101 H 0 0.0120345
88 S 102 G 0 -0.0278037
88 S 103 V 0 -0.0113496
88 S 104 D 0 0.0235477
88 S 105 K 0 -0.0513352
88 S 106 V 0 -0.0354563
88 S 107 V 0 -0.0414897
88 S 108 A 0 0.0218824
88 S 109 C 0 -0.0563818
88 S 110 T 0 -0.0122434
88 S 111 S 0 0.0168849
88 S 112 A 0 0.0249521
88 S 113 F 0 -0.00335764
88 S 114 L 0 0.0212823
88 S 115 L 0 0.0334966
88 S 116 W 0 -0.0804806
88 S 117 D 0 -0.0137741
88 S 118 P 0 -0.0563137
88 S 119 T 0 -0.00427377
88 S 120 K 0 -0.0505818
88 S 121 V 0 -0.0251656
88 S 125 L 0 0.00416007
88 S 126 Q 0 -0.00504914
88 S 127 A 0 0.0709129
88 S 128 V 0 -0.0202364
88 S 129 T 0 0.0513578
88 S 130 D 0 0.251608
88 S 131 D 0 0.3308
88 S 132 H 0 -0.0343582
88 S 133 I 0 0.0148332
88 S 134 R 0 0.929458
88 S 135 M 0 0.301801
88 S 136 H 0 0.00772224
88 S 137 K 0 0.0337439
88 S 138 V 0 0.268034
88 S 139 L 0 -0.0262167
88 S 140 R 0 -0.00112159
88 S 141 E 0 0.0193232
88 S 142 S 0 -0.0521917
88 S 143 G 0 -0.0121814
88 S 144 L 0 -0.0210818
88 S 145 K 0 -0.0360518
88 S 146 Y 0 0.0189675
88 S 147 V 0 -0.0160014
88 S 148 A 0 -0.0351785
88 S 149 V 0 0.00554746
88 S 150 M 0 0.0257287
88 S 151 P 0 -0.0647914
88 S 152 P 0 -0.0371842
88 S 153 H 0 -0.0109674
88 S 154 I 0 -0.0702966
88 S 155 G 0 -0.0685885
88 S 156 D 0 -0.0652185
88 S 157 Q 0 -0.023385
88 S 158 P 0 0.0107419
88 S 159 L 0 -0.0172075
88 S 160 T 0 -0.0531912
88 S 161 G 0 -0.0120393
88 S 162 A 0 -0.0167518
88 S 163 Y 0 -0.0398365
88 S 164 T 0 -0.0377951
88 S 165 V 0 -0.0489902
88 S 166 T 0 -0.017477
88 S 167 L 0 -0.0559358
88 S 168 D 0 -0.0723628
88 S 169 G 0 -0.0606135
88 S 170 R 0 -0.0589743
88 S 171 G 0 -0.0181651
88 S 172 P 0 -0.0608695
88 S 173 S 0 -0.056728
88 S 174 R 0 -0.0431742
88 S 175 V 0 0.00348377
88 S 176 I 0 -0.0383449
88 S 177 S 0 -0.0869907
88 S 178 K 0 -0.0193711
88 S 179 H 0 -0.0632156
88 S 180 D 0 -0.0414998
88 S 181 L 0 -0.0322471
88 S 182 G 0 -0.0717716
88 S 183 H 0 -0.0675605
88 S 184 F 0 -0.0201055
88 S 185 M 0 -0.0427072
88 S 186 L 0 -0.0745342
88 S 187 R 0 -0.0408621
88 S 188 C 0 -0.0301089
88 S 189 L 0 -0.0822922
88 S 190 T 0 -0.0587041
88 S 191 T 0 -0.0488428
88 S 192 D 0 -0.0547171
88 S 193 E 0 -0.0288226
88 S 194 Y 0 -0.0579398
89 E 90 G 0 0.392972
89 E 91 A 0 0.2481
89 E 92 R 0 0.287443
89 E 93 N 0 0.430887
89 E 94 I 0 0.0405915
89 E 95 V 0 0.0416768
89 E 96 A 0 0.0766124
89 E 97 A 0 0.00413363
89 E 98 M 0 -0.030825
89 E 99 K 0 0.00790151
89 E 100 A 0 -0.000518937
89 E 101 H 0 -0.0392561
89 E 102 G 0 -0.0135292
89 E 103 V 0 -0.0355478
89 E 104 D 0 -0.0192991
89 E 105 K 0 -0.0529593
89 E 106 V 0 -0.0304412
89 E 107 V 0 -0.0373976
89 E 108 A 0 -0.0182612
89 E 109 C 0 -0.0441048
89 E 110 T 0 -0.0241687
89 E 111 S 0 -0.059665
89 E 112 A 0 0.0203542
89 E 113 F 0 -0.0286738
89 E 114 L 0 -0.00693458
89 E 115 L 0 -0.0275777
89 E 116 W 0 -0.0183277
89 E 117 D 0 -0.0276891
89 E 118 P 0 0.0211973
89 E 119 T 0 -0.0247077
89 E 120 K 0 0.00100229
89 E 121 V 0 -0.0133135
89 E 125 L 0 -0.0307534
89 E 126 Q 0 -0.017935
89 E 127 A 0 0.0978618
89 E 128 V 0 -0.0462086
89 E 129 T 0 0.0401156
89 E 130 D 0 0.12086
89 E 131 D 0 0.0273095
89 E 132 H 0 -0.0589536
89 E 133 I 0 -0.0424819
89 E 134 R 0 0.245149
89 E 135 M 0 0.0167107
89 E 136 H 0 -0.025035
89 E 137 K 0 0.0425619
89 E 138 V 0 0.0900129
89 E 139 L 0 -0.0452189
89 E 140 R 0 0.0926234
89 E 141 E 0 0.0228812
89 E 142 S 0 0.00116829
89 E 143 G 0 0.00172087
89 E 144 L 0 -0.0054523
89 E 145 K 0 -0.0417978
89 E 146 Y 0 -0.0429734
89 E 147 V 0 -0.0472211
89 E 148 A 0 -0.0393082
89 E 149 V 0 -0.0389594
89 E 150 M 0 -0.0263455
89 E 151 P 0 -0.0627314
89 E 152 P 0 -0.0456783
89 E 153 H 0 0.0207023
89 E 154 I 0 -0.0676709
89 E 155 G 0 -0.0201176
89 E 156 D 0 -0.0325278
89 E 157 Q 0 -0.0619372
89 E 158 P 0 -0.0387355
89 E 159 L 0 -0.0181974
89 E 160 T 0 -0.0638401
89 E 161 G 0 -0.0299277
89 E 162 A 0 -0.0328413
89 E 163 Y 0 -0.0273977
89 E 164 T 0 -0.0477583
89 E 165 V 0 -0.0236284
89 E 166 T 0 -0.0391365
89 E 167 L 0 -0.0297725
89 E 168 D 0 -0.068827
89 E 169 G 0 -0.045538
89 E 170 R 0 0.00374999
89 E 171 G 0 -0.0597475
89 E 172 P 0 0.0032946
89 E 173 S 0 -0.0373753
89 E 174 R 0 -0.0658225
89 E 175 V 0 -0.0365857
89 E 176 I 0 -0.0631834
89 E 177 S 0 -0.0984049
89 E 178 K 0 -0.061865
89 E 179 H 0 -0.0477166
89 E 180 D 0 0.0415485
89 E 181 L 0 -0.0264834
89 E 182 G 0 -0.0926585
89 E 183 H 0 -0.0311423
89 E 184 F 0 -0.0452314
89 E 185 M 0 -0.0744726
89 E 186 L 0 -0.031795
89 E 187 R 0 -0.0205124
89 E 188 C 0 -0.0632626
89 E 189 L 0 -0.0493831
89 E 190 T 0 -0.0391902
89 E 191 T 0 -0.028179
89 E 192 D 0 -0.0279994
89 E 193 E 0 -0.0491731
89 E 194 Y 0 -0.0187204
90 G 91 A 0 0.712335
90 G 92 R 0 0.979266
90 G 93 N 0 0.641297
90 G 94 I 0 0.518333
90 G 95 V 0 0.366762
90 G 96 A 0 0.828498
90 G 97 A 0 0.302542
90 G 98 M 0 0.264121
90 G 99 K 0 0.0524119
90 G 100 A 0 0.152603
90 G 101 H 0 0.0224886
90 G 102 G 0 0.000127273
90 G 103 V 0 0.0204542
90 G 104 D 0 -0.0190186
90 G 105 K 0 -0.0688569
90 G 106 V 0 0.02191
90 G 107 V 0 -0.0617906
90 G 108 A 0 -0.0106369
90 G 109 C 0 -0.0193133
90 G 110 T 0 -0.0143417
90 G 111 S 0 0.0449087
90 G 112 A 0 -0.0642849
90 G 113 F 0 -0.011112
90 G 114 L 0 -0.0685229
90 G 115 L 0 -0.0557632
90 G 116 W 0 -0.0195125
90 G 117 D 0 -0.0492062
90 G 118 P 0 -0.0747092
90 G 119 T 0 -0.0840706
90 G 120 K 0 -0.0812499
90 G 121 V 0 -0.0688303
90 G 125 L 0 -0.0807059
90 G 126 Q 0 -0.0534436
90 G 127 A 0 -0.00669255
90 G 128 V 0 -0.00967721
90 G 129 T 0 -0.0277088
90 G 130 D 0 -0.0208573
90 G 131 D 0 0.0273964
90 G 132 H 0 -0.00402235
90 G 133 I 0 -0.0709271
90 G 134 R 0 -0.0392464
90 G 135 M 0 0.140933
90 G 136 H 0 -0.0687821
90 G 137 K 0 -0.0596741
90 G 138 V 0 0.0488527
90 G 139 L 0 0.0546546
90 G 140 R 0 -0.105785
90 G 141 E 0 -0.0845639
90 G 142 S 0 -0.0307041
90 G 143 G 0 -0.118941
90 G 144 L 0 -0.0325846
90 G 145 K 0 -0.0822241
90 G 146 Y 0 -0.0646139
90 G 147 V 0 -0.0675548
90 G 148 A 0 -0.0752779
90 G 149 V 0 -0.0642143
90 G 150 M 0 -0.0111046
90 G 151 P 0 -0.0640572
90 G 152 P 0 -0.0497546
90 G 153 H 0 0.000143624
90 G 154 I 0 -0.0801965
90 G 155 G 0 -0.102681
90 G 156 D 0 -0.0424896
90 G 157 Q 0 -0.0225502
90 G 158 P 0 -0.0165469
90 G 159 L 0 -0.0701051
90 G 160 T 0 -0.0372618
90 G 161 G 0 -0.0655843
90 G 162 A 0 -0.0691607
90 G 163 Y 0 -0.0777669
90 G 164 T 0 -0.0729577
90 G 165 V 0 -0.0727546
90 G 166 T 0 -0.0453184
90 G 167 L 0 -0.109356
90 G 168 D 0 -0.0616234
90 G 169 G 0 -0.0679724
90 G 170 R 0 -0.0843441
90 G 171 G 0 -0.0618503
90 G 172 P 0 -0.0557552
90 G 173 S 0 -0.0645586
90 G 174 R 0 -0.0632639
90 G 175 V 0 -0.0518086
90 G 176 I 0 -0.0670069
90 G 177 S 0 -0.0687132
90 G 178 K 0 -0.090981
90 G 179 H 0 -0.0887014
90 G 180 D 0 -0.110789
90 G 181 L 0 -0.0827117
90 G 182 G 0 -0.0926721
90 G 183 H 0 -0.111899
90 G 184 F 0 -0.0364481
90 G 185 M 0 -0.0623316
90 G 186 L 0 -0.131776
90 G 187 R 0 -0.0759306
90 G 188 C 0 -0.0690386
90 G 189 L 0 -0.103082
90 G 190 T 0 -0.104053
90 G 191 T 0 -0.0863293
90 G 192 D 0 -0.0882905
90 G 193 E 0 -0.078172
90 G 194 Y 0 -0.0860085
91 A 92 R 0 0.617934
91 A 93 N 0 0.42707
91 A 94 I 0 0.39564
91 A 95 V 0 0.495072
91 A 96 A 0 0.405311
91 A 97 A 0 0.0942545
91 A 98 M 0 0.196385
91 A 99 K 0 0.0580892
91 A 100 A 0 0.102965
91 A 101 H 0 -0.0158284
91 A 102 G 0 -0.0120868
91 A 103 V 0 0.00859961
91 A 104 D 0 -0.040128
91 A 105 K 0 -0.0163546
91 A 106 V 0 0.146686
91 A 107 V 0 -0.0255733
91 A 108 A 0 0.328751
91 A 109 C 0 0.0896124
91 A 110 T 0 0.0230638
91 A 111 S 0 0.0676717
91 A 112 A 0 0.0101519
91 A 113 F 0 -0.029918
91 A 114 L 0 0.0100607
91 A 115 L 0 0.0231186
91 A 116 W 0 -0.0115666
91 A 117 D 0 -0.0354496
91 A 118 P 0 -0.0238757
91 A 119 T 0 -0.0358946
91 A 120 K 0 -0.0250071
91 A 121 V 0 -0.0387458
91 A 125 L 0 -0.0790237
91 A 126 Q 0 0.0208612
91 A 127 A 0 -0.0257289
91 A 128 V 0 0.0840883
91 A 129 T 0 -0.0194095
91 A 130 D 0 -0.0117628
91 A 131 D 0 0.0264751
91 A 132 H 0 0.0702863
91 A 133 I 0 0.0126674
91 A 134 R 0 -0.000630679
91 A 135 M 0 0.487577
91 A 136 H 0 0.0023816
91 A 137 K 0 -0.0366481
91 A 138 V 0 0.262767
91 A 139 L 0 0.120423
91 A 140 R 0 -0.0570659
91 A 141 E 0 -0.0509155
91 A 142 S 0 -0.0579237
91 A 143 G 0 -0.0453987
91 A 144 L 0 -0.011154
91 A 145 K 0 -0.105982
91 A 146 Y 0 0.00433122
91 A 147 V 0 -0.0665012
91 A 148 A 0 0.053002
91 A 149 V 0 -0.0337989
91 A 150 M 0 0.014839
91 A 151 P 0 -0.0189713
91 A 152 P 0 -0.00941174
91 A 153 H 0 -0.0861119
91 A 154 I 0 -0.00765003
91 A 155 G 0 -0.0467528
91 A 156 D 0 -0.0376059
91 A 157 Q 0 -0.056177
91 A 158 P 0 -0.0691825
91 A 159 L 0 -0.0809371
91 A 160 T 0 -0.0695983
91 A 161 G 0 -0.0454694
91 A 162 A 0 -0.0114612
91 A 163 Y 0 -0.0795424
91 A 164 T 0 -0.0462162
91 A 165 V 0 -0.0356916
91 A 166 T 0 -0.0237477
91 A 167 L 0 -0.0470409
91 A 168 D 0 -0.0349744
91 A 169 G 0 -0.00712933
91 A 170 R 0 -0.0378857
91 A 171 G 0 -0.0383933
91 A 172 P 0 -0.0557006
91 A 173 S 0 -0.0250937
91 A 174 R 0 -0.0672761
91 A 175 V 0 0.00751794
91 A 176 I 0 -0.0601843
91 A 177 S 0 -0.0617935
91 A 178 K 0 -0.0420802
91 A 179 H 0 -0.0518887
91 A 180 D 0 -0.110944
91 A 181 L 0 -0.0509028
91 A 182 G 0 -0.0713085
91 A 183 H 0 -0.063689
91 A 184 F 0 -0.0275936
91 A 185 M 0 -0.108176
91 A 186 L 0 -0.0641631
91 A 187 R 0 -0.0729939
91 A 188 C 0 -0.0612463
91 A 189 L 0 -0.0965826
91 A 190 T 0 -0.100949
91 A 191 T 0 -0.0562007
91 A 192 D 0 -0.0627532
91 A 193 E 0 -0.0824782
91 A 194 Y 0 -0.028056
92 R 93 N 0 0.774662
92 R 94 I 0 0.465229
92 R 95 V 0 0.489128
92 R 96 A 0 1.08262
92 R 97 A 0 0.271689
92 R 98 M 0 0.358909
92 R 99 K 0 0.157703
92 R 100 A 0 0.111891
92 R 101 H 0 0.0530192
92 R 102 G 0 0.0356475
92 R 103 V 0 0.00952092
92 R 104 D 0 0.0316725
92 R 105 K 0 -0.00199403
92 R 106 V 0 0.0595313
92 R 107 V 0 -0.0158481
92 R 108 A 0 0.0771668
92 R 109 C 0 -0.0656149
92 R 110 T 0 -0.0546137
92 R 111 S 0 -0.0732922
92 R 112 A 0 -0.0477065
92 R 113 F 0 -0.0455354
92 R 114 L 0 -0.0196692
92 R 115 L 0 -0.0013832
92 R 116 W 0 -0.0481884
92 R 117 D 0 -0.00959177
92 R 118 P 0 0.00225297
92 R 119 T 0 0.00315602
92 R 120 K 0 -0.0497341
92 R 121 V 0 -0.0457965
92 R 125 L 0 -0.030673
92 R 126 Q 0 0.0216877
92 R 127 A 0 0.0662836
92 R 128 V 0 -0.0688633
92 R 129 T 0 -0.0549822
92 R 130 D 0 0.0474214
92 R 131 D 0 -0.0605812
92 R 132 H 0 0.0111909
92 R 133 I 0 -0.0296081
92 R 134 R 0 0.166198
92 R 135 M 0 0.0845
92 R 136 H 0 -0.0373924
92 R 137 K 0 -0.0164505
92 R 138 V 0 0.396131
92 R 139 L 0 0.0464904
92 R 140 R 0 -0.0151784
92 R 141 E 0 0.112247
92 R 142 S 0 0.0410715
92 R 143 G 0 -0.0465877
92 R 144 L 0 0.0405183
92 R 145 K 0 -0.038516
92 R 146 Y 0 0.00474183
92 R 147 V 0 -0.0338007
92 R 148 A 0 -0.0571655
92 R 149 V 0 -0.0577894
92 R 150 M 0 -0.0262964
92 R 151 P 0 -0.0583005
92 R 152 P 0 -0.0917711
92 R 153 H 0 -0.0411954
92 R 154 I 0 -0.0776252
92 R 155 G 0 -0.0764002
92 R 156 D 0 -0.0633042
92 R 157 Q 0 -0.0918792
92 R 158 P 0 -0.106572
92 R 159 L 0 -0.0828963
92 R 160 T 0 -0.0310825
92 R 161 G 0 -0.053997
92 R 162 A 0 -0.0464599
92 R 163 Y 0 -0.070951
92 R 164 T 0 -0.0279284
92 R 165 V 0 -0.0581125
92 R 166 T 0 -0.0313012
92 R 167 L 0 -0.0797307
92 R 168 D 0 -0.0665395
92 R 169 G 0 -0.0549889
92 R 170 R 0 -0.0414306
92 R 171 G 0 -0.0838008
92 R 172 P 0 -0.017544
92 R 173 S 0 0.00840965
92 R 174 R 0 -0.0137848
92 R 175 V 0 -0.0425148
92 R 176 I 0 -0.0555427
92 R 177 S 0 -0.0961564
92 R 178 K 0 -0.0726848
92 R 179 H 0 -0.0558064
92 R 180 D 0 -0.0872836
92 R 181 L 0 -0.058265
92 R 182 G 0 -0.0724039
92 R 183 H 0 -0.042991
92 R 184 F 0 -0.0448314
92 R 185 M 0 -0.0982016
92 R 186 L 0 -0.0629931
92 R 187 R 0 -0.0475057
92 R 188 C 0 -0.0646746
92 R 189 L 0 -0.0832111
92 R 190 T 0 -0.0534923
92 R 191 T 0 -0.0327853
92 R 192 D 0 -0.0596987
92 R 193 E 0 -0.0393105
92 R 194 Y 0 -0.0490596
93 N 94 I 0 0.518304
93 N 95 V 0 0.41625
93 N 96 A 0 0.70167
93 N 97 A 0 0.570887
93 N 98 M 0 0.117196
93 N 99 K 0 0.0846768
93 N 100 A 0 0.13695
93 N 101 H 0 0.0525412
93 N 102 G 0 0.0435953
93 N 103 V 0 0.0337978
93 N 104 D 0 0.000312159
93 N 105 K 0 -0.0173489
93 N 106 V 0 0.0457568
93 N 107 V 0 -0.0162645
93 N 108 A 0 -0.0231751
93 N 109 C 0 -0.0482052
93 N 110 T 0 -0.0437301
93 N 111 S 0 -0.0830492
93 N 112 A 0 -0.0491325
93 N 113 F 0 -0.0476213
93 N 114 L 0 -0.0479931
93 N 115 L 0 -0.0241259
93 N 116 W 0 -0.0559606
93 N 117 D 0 -0.0103357
93 N 118 P 0 -0.0353142
93 N 119 T 0 -0.0351772
93 N 120 K 0 -0.0396917
93 N 121 V 0 -0.0325426
93 N 125 L 0 -0.0690115
93 N 126 Q 0 -0.0914413
93 N 127 A 0 0.000788156
93 N 128 V 0 -0.0642049
93 N 129 T 0 -0.0656315
93 N 130 D 0 -0.0253263
93 N 131 D 0 -0.0522136
93 N 132 H 0 -0.101698
93 N 133 I 0 -0.0773009
93 N 134 R 0 -0.0454528
93 N 135 M 0 -0.0387493
93 N 136 H 0 -0.0254833
93 N 137 K 0 -0.0341343
93 N 138 V 0 0.0110945
93 N 139 L 0 -0.0887643
93 N 140 R 0 -0.0329465
93 N 141 E 0 -0.0438768
93 N 142 S 0 -0.0371805
93 N 143 G 0 -0.0425732
93 N 144 L 0 -0.0243244
93 N 145 K 0 -0.0498402
93 N 146 Y 0 -0.0260254
93 N 147 V 0 -0.11779
93 N 148 A 0 -0.024308
93 N 149 V 0 -0.0631229
93 N 150 M 0 -0.0760527
93 N 151 P 0 -0.0744782
93 N 152 P 0 -0.043047
93 N 153 H 0 -0.0750503
93 N 154 I 0 -0.0286118
93 N 155 G 0 -0.0943472
93 N 156 D 0 -0.0515385
93 N 157 Q 0 -0.0583457
93 N 158 P 0 -0.074862
93 N 159 L 0 -0.0227832
93 N 160 T 0 -0.0299602
93 N 161 G 0 -0.0685222
93 N 162 A 0 -0.0464228
93 N 163 Y 0 -0.0470938
93 N 164 T 0 -0.0457156
93 N 165 V 0 -0.064956
93 N 166 T 0 -0.0478373
93 N 167 L 0 -0.0678618
93 N 168 D 0 -0.0663802
93 N 169 G 0 -0.0603217
93 N 170 R 0 -0.0135013
93 N 171 G 0 -0.0665722
93 N 172 P 0 -0.0355279
93 N 173 S 0 -0.0605255
93 N 174 R 0 -0.086799
93 N 175 V 0 -0.0383006
93 N 176 I 0 -0.0782286
93 N 177 S 0 -0.0510499
93 N 178 K 0 -0.0624247
93 N 179 H 0 -0.0552478
93 N 180 D 0 -0.0770286
93 N 181 L 0 -0.080413
93 N 182 G 0 -0.0659116
93 N 183 H 0 -0.0504237
93 N 184 F 0 -0.0356211
93 N 185 M 0 -0.109178
93 N 186 L 0 -0.0599295
93 N 187 R 0 -0.0794032
93 N 188 C 0 -0.0675989
93 N 189 L 0 -0.0641151
93 N 190 T 0 -0.0584707
93 N 191 T 0 -0.0298678
93 N 192 D 0 -0.0773098
93 N 193 E 0 -0.0631805
93 N 194 Y 0 -0.0390516
94 I 95 V 0 0.368758
94 I 96 A 0 0.24813
94 I 97 A 0 0.521442
94 I 98 M 0 0.355206
94 I 99 K 0 0.117126
94 I 100 A 0 0.0759232
94 I 101 H 0 0.114695
94 I 102 G 0 0.0611085
94 I 103 V 0 0.0901351
94 I 104 D 0 0.0415036
94 I 105 K 0 -0.025105
94 I 106 V 0 0.372418
94 I 107 V 0 -0.0372293
94 I 108 A 0 0.00970696
94 I 109 C 0 -0.0191704
94 I 110 T 0 -0.0277671
94 I 111 S 0 -0.0288111
94 I 112 A 0 -0.0419867
94 I 113 F 0 -0.0794207
94 I 114 L 0 0.0250686
94 I 115 L 0 -0.0573347
94 I 116 W 0 -0.0345183
94 I 117 D 0 -0.0566839
94 I 118 P 0 -0.0906851
94 I 119 T 0 -0.0337635
94 I 120 K 0 -0.0283935
94 I 121 V 0 -0.0509933
94 I 125 L 0 -0.0419525
94 I 126 Q 0 -0.0390914
94 I 127 A 0 -0.00601806
94 I 128 V 0 -0.0553382
94 I 129 T 0 -0.0586126
94 I 130 D 0 -0.0520681
94 I 131 D 0 -0.0511232
94 I 132 H 0 0.0129857
94 I 133 I 0 0.0255131
94 I 134 R 0 -0.0315579
94 I 135 M 0 0.0281563
94 I 136 H 0 -0.0293496
94 I 137 K 0 -0.00804146
94 I 138 V 0 0.0139323
94 I 139 L 0 -0.00479488
94 I 140 R 0 -0.0478363
94 I 141 E 0 -0.00236645
94 I 142 S 0 -0.0449239
94 I 143 G 0 -0.0370978
94 I 144 L 0 0.0220167
94 I 145 K 0 -0.0732101
94 I 146 Y 0 -0.0694052
94 I 147 V 0 -0.0452207
94 I 148 A 0 -0.0588886
94 I 149 V 0 -0.0340759
94 I 150 M 0 -0.0353118
94 I 151 P 0 -0.0543212
94 I 152 P 0 -0.0804855
94 I 153 H 0 -0.0651372
94 I 154 I 0 -0.0301119
94 I 155 G 0 -0.047348
94 I 156 D 0 -0.060342
94 I 157 Q 0 -0.0735984
94 I 158 P 0 -0.104824
94 I 159 L 0 -0.0713848
94 I 160 T 0 -0.0666316
94 I 161 G 0 -0.0808492
94 I 162 A 0 -0.062871
94 I 163 Y 0 -0.0862185
94 I 164 T 0 -0.0548289
94 I 165 V 0 -0.0484638
94 I 166 T 0 -0.0544364
94 I 167 L 0 -0.0638829
94 I 168 D 0 -0.0397643
94 I 169 G 0 -0.0642832
94 I 170 R 0 -0.0254513
94 I 171 G 0 -0.063059
94 I 172 P 0 -0.00473728
94 I 173 S 0 -0.0584703
94 I 174 R 0 -0.0479951
94 I 175 V 0 -0.033139
94 I 176 I 0 -0.0689696
94 I 177 S 0 -0.0571116
94 I 178 K 0 -0.0825956
94 I 179 H 0 -0.0558033
94 I 180 D 0 -0.0452316
94 I 181 L 0 -0.0962251
94 I 182 G 0 -0.066413
94 I 183 H 0 -0.10302
94 I 184 F 0 -0.0320927
94 I 185 M 0 -0.124977
94 I 186 L 0 -0.0921744
94 I 187 R 0 -0.0456033
94 I 188 C 0 -0.0439372
94 I 189 L 0 -0.00435868
94 I 190 T 0 -0.0714549
94 I 191 T 0 -0.0873513
94 I 192 D 0 -0.0634899
94 I 193 E 0 -0.0524626
94 I 194 Y 0 -0.0615819
95 V 96 A 0 0.854417
95 V 97 A 0 0.399437
95 V 98 M 0 0.242604
95 V 99 K 0 0.359634
95 V 100 A 0 0.108029
95 V 101 H 0 0.0502495
95 V 102 G 0 0.153299
95 V 103 V 0 0.0386704
95 V 104 D 0 0.102323
95 V 105 K 0 0.0185871
95 V 106 V 0 0.437258
95 V 107 V 0 -0.0400578
95 V 108 A 0 0.0924245
95 V 109 C 0 0.0634729
95 V 110 T 0 -0.0129777
95 V 111 S 0 -0.0457973
95 V 112 A 0 -0.00845866
95 V 113 F 0 -0.0543476
95 V 114 L 0 -0.0447833
95 V 115 L 0 0.00152945
95 V 116 W 0 -0.0416964
95 V 117 D 0 -0.0884464
95 V 118 P 0 0.0237491
95 V 119 T 0 0.0103217
95 V 120 K 0 -0.0148632
95 V 121 V 0 -0.0424653
95 V 125 L 0 -0.034688
95 V 126 Q 0 -0.00873866
95 V 127 A 0 -0.0492583
95 V 128 V 0 -0.00572243
95 V 129 T 0 -0.0733773
95 V 130 D 0 -0.0445037
95 V 131 D 0 -0.0392643
95 V 132 H 0 0.0839086
95 V 133 I 0 -0.00835184
95 V 134 R 0 0.037345
95 V 135 M 0 0.0312828
95 V 136 H 0 -0.0114667
95 V 137 K 0 -0.066273
95 V 138 V 0 0.252308
95 V 139 L 0 0.0956089
95 V 140 R 0 0.0137469
95 V 141 E 0 0.0597193
95 V 142 S 0 0.158543
95 V 143 G 0 0.0433983
95 V 144 L 0 0.212258
95 V 145 K 0 -0.0224833
95 V 146 Y 0 0.182918
95 V 147 V 0 -0.0370413
95 V 148 A 0 -0.0482357
95 V 149 V 0 -0.0229477
95 V 150 M 0 -0.0367339
95 V 151 P 0 -0.030732
95 V 152 P 0 -0.0191446
95 V 153 H 0 -0.0651333
95 V 154 I 0 -0.0891098
95 V 155 G 0 -0.0459952
95 V 156 D 0 -0.0537736
95 V 157 Q 0 -0.0674581
95 V 158 P 0 -0.0482532
95 V 159 L 0 -0.102867
95 V 160 T 0 -0.0508666
95 V 161 G 0 -0.0752289
95 V 162 A 0 -0.0124623
95 V 163 Y 0 -0.0403253
95 V 164 T 0 -0.0399343
95 V 165 V 0 -0.0504957
95 V 166 T 0 -0.0666455
95 V 167 L 0 -0.0304146
95 V 168 D 0 -0.0501245
95 V 169 G 0 -9.88233e-05
95 V 170 R 0 -0.036027
95 V 171 G 0 -0.0629253
95 V 172 P 0 -0.0506243
95 V 173 S 0 -0.0697218
95 V 174 R 0 -0.0411111
95 V 175 V 0 0.0234927
95 V 176 I 0 -0.0869633
95 V 177 S 0 -0.0445696
95 V 178 K 0 -0.0393016
95 V 179 H 0 -0.0796176
95 V 180 D 0 -0.112816
95 V 181 L 0 -0.0362332
95 V 182 G 0 0.0087057
95 V 183 H 0 -0.0154207
95 V 184 F 0 -0.0739905
95 V 185 M 0 -0.0241235
95 V 186 L 0 -0.0524293
95 V 187 R 0 -0.0779413
95 V 188 C 0 -0.0795373
95 V 189 L 0 -0.0734562
95 V 190 T 0 -0.0813357
95 V 191 T 0 -0.0770586
95 V 192 D 0 -0.028118
95 V 193 E 0 -0.0446523
95 V 194 Y 0 -0.0628977
96 A 97 A 0 0.698992
96 A 98 M 0 0.573532
96 A 99 K 0 0.504416
96 A 100 A 0 0.48409
96 A 101 H 0 0.131195
96 A 102 G 0 0.136851
96 A 103 V 0 0.123556
96 A 104 D 0 0.0894877
96 A 105 K 0 -0.0127997
96 A 106 V 0 0.0114196
96 A 107 V 0 -0.0173501
96 A 108 A 0 -0.0559607
96 A 109 C 0 -0.0423022
96 A 110 T 0 0.01612
96 A 111 S 0 -0.0339734
96 A 112 A 0 -0.0744271
96 A 113 F 0 -0.0772452
96 A 114 L 0 -0.0599066
96 A 115 L 0 -0.0448686
96 A 116 W 0 -0.0358451
96 A 117 D 0 -0.0642032
96 A 118 P 0 -0.0148561
96 A 119 T 0 -0.0205281
96 A 120 K 0 -0.01264
96 A 121 V 0 0.000168603
96 A 125 L 0 -0.0386476
96 A 126 Q 0 -0.0418156
96 A 127 A 0 -0.0426735
96 A 128 V 0 -0.0899108
96 A 129 T 0 -0.0435848
96 A 130 D 0 -0.00246588
96 A 131 D 0 -0.0762722
96 A 132 H 0 -0.0793427
96 A 133 I 0 -0.0394939
96 A 134 R 0 -0.0067246
96 A 135 M 0 -0.0297306
96 A 136 H 0 -0.05801
96 A 137 K 0 0.0168529
96 A 138 V 0 0.210576
96 A 139 L 0 -0.0468899
96 A 140 R 0 -0.0218907
96 A 141 E 0 0.00454892
96 A 142 S 0 0.11351
96 A 143 G 0 -0.0329176
96 A 144 L 0 0.00282698
96 A 145 K 0 -0.0241751
96 A 146 Y 0 -0.0333366
96 A 147 V 0 -0.0741346
96 A 148 A 0 -0.0964313
96 A 149 V 0 -0.0628813
96 A 150 M 0 0.0308198
96 A 151 P 0 -0.0941271
96 A 152 P 0 -0.0808298
96 A 153 H 0 -0.0778161
96 A 154 I 0 -0.0772859
96 A 155 G 0 -0.0669256
96 A 156 D 0 -0.10167
96 A 157 Q 0 -0.0524171
96 A 158 P 0 -0.0739042
96 A 159 L 0 -0.0721338
96 A 160 T 0 -0.0644832
96 A 161 G 0 -0.0633048
96 A 162 A 0 -0.0596625
96 A 163 Y 0 -0.0747831
96 A 164 T 0 -0.0719245
96 A 165 V 0 -0.0412882
96 A 166 T 0 -0.0863488
96 A 167 L 0 -0.088607
96 A 168 D 0 -0.0182178
96 A 169 G 0 -0.0381482
96 A 170 R 0 -0.0223486
96 A 171 G 0 -0.0510388
96 A 172 P 0 -0.0225539
96 A 173 S 0 -0.0556821
96 A 174 R 0 -0.0981614
96 A 175 V 0 -0.0864483
96 A 176 I 0 -0.106997
96 A 177 S 0 -0.0402807
96 A 178 K 0 -0.0614354
96 A 179 H 0 -0.0751321
96 A 180 D 0 -0.0701851
96 A 181 L 0 -0.0760481
96 A 182 G 0 -0.0500653
96 A 183 H 0 -0.0873508
96 A 184 F 0 -0.0942916
96 A 185 M 0 -0.095768
96 A 186 L 0 -0.0468326
96 A 187 R 0 -0.0540453
96 A 188 C 0 -0.0724838
96 A 189 L 0 -0.0434002
96 A 190 T 0 -0.0743462
96 A 191 T 0 -0.06005
96 A 192 D 0 -0.10138
96 A 193 E 0 -0.0540278
96 A 194 Y 0 -0.0640789
97 A 98 M 0 0.399468
97 A 99 K 0 0.323649
97 A 100 A 0 0.445848
97 A 101 H 0 0.554649
97 A 102 G 0 0.145647
97 A 103 V 0 0.137479
97 A 104 D 0 0.103441
97 A 105 K 0 0.00369213
97 A 106 V 0 0.020606
97 A 107 V 0 0.0311528
97 A 108 A 0 -0.0751754
97 A 109 C 0 -0.0669658
97 A 110 T 0 -0.0189674
97 A 111 S 0 -0.0704472
97 A 112 A 0 -0.0454808
97 A 113 F 0 -0.0845528
97 A 114 L 0 -0.0706416
97 A 115 L 0 -0.0318825
97 A 116 W 0 -0.0220138
97 A 117 D 0 -0.0574686
97 A 118 P 0 -0.00512677
97 A 119 T 0 -0.00868339
97 A 120 K 0 -0.0626143
97 A 121 V 0 -0.00667782
97 A 125 L 0 -0.0967669
97 A 126 Q 0 -0.0606476
97 A 127 A 0 -0.000515333
97 A 128 V 0 -0.0876167
97 A 129 T 0 -0.056586
97 A 130 D 0 0.0128733
97 A 131 D 0 -0.0500359
97 A 132 H 0 -0.083931
97 A 133 I 0 -0.0463309
97 A 134 R 0 -0.0564641
97 A 135 M 0 -0.0467316
97 A 136 H 0 -0.0381985
97 A 137 K 0 -0.0452258
97 A 138 V 0 -0.0108691
97 A 139 L 0 -0.0361619
97 A 140 R 0 0.00462306
97 A 141 E 0 0.000288873
97 A 142 S 0 -0.0305423
97 A 143 G 0 -0.0367724
97 A 144 L 0 -0.0366905
97 A 145 K 0 -0.0356364
97 A 146 Y 0 -0.021261
97 A 147 V 0 -0.0551755
97 A 148 A 0 -0.0723162
97 A 149 V 0 -0.0868777
97 A 150 M 0 -0.0495419
97 A 151 P 0 -0.0757465
97 A 152 P 0 -0.0696139
97 A 153 H 0 -0.0707412
97 A 154 I 0 -0.0893464
97 A 155 G 0 -0.0315249
97 A 156 D 0 -0.0616733
97 A 157 Q 0 -0.0836739
97 A 158 P 0 -0.074356
97 A 159 L 0 -0.0596233
97 A 160 T 0 -0.0544429
97 A 161 G 0 -0.0413124
97 A 162 A 0 -0.0444962
97 A 163 Y 0 -0.054896
97 A 164 T 0 -0.0651908
97 A 165 V 0 -0.0578052
97 A 166 T 0 -0.0486862
97 A 167 L 0 -0.075887
97 A 168 D 0 -0.047877
97 A 169 G 0 -0.0360884
97 A 170 R 0 -0.0889301
97 A 171 G 0 -0.0669615
97 A 172 P 0 -0.0603085
97 A 173 S 0 -0.0677369
97 A 174 R 0 -0.114317
97 A 175 V 0 -0.0607865
97 A 176 I 0 -0.07425
97 A 177 S 0 0.0119685
97 A 178 K 0 -0.0596025
97 A 179 H 0 -0.0437394
97 A 180 D 0 0.00492298
97 A 181 L 0 -0.0866579
97 A 182 G 0 -0.0766328
97 A 183 H 0 -0.0915864
97 A 184 F 0 -0.0348453
97 A 185 M 0 -0.0818766
97 A 186 L 0 -0.0518427
97 A 187 R 0 0.000205131
97 A 188 C 0 -0.0486511
97 A 189 L 0 -0.0640464
97 A 190 T 0 -0.0390903
97 A 191 T 0 -0.0739639
97 A 192 D 0 -0.0131661
97 A 193 E 0 -0.0351969
97 A 194 Y 0 -0.034457
98 M 99 K 0 0.515766
98 M 100 A 0 0.360526
98 M 101 H 0 0.650062
98 M 102 G 0 0.426055
98 M 103 V 0 0.599954
98 M 104 D 0 0.437205
98 M 105 K 0 0.0252153
98 M 106 V 0 0.452286
98 M 107 V 0 0.000937172
98 M 108 A 0 -0.0243266
98 M 109 C 0 0.0159115
98 M 110 T 0 0.019548
98 M 111 S 0 -0.00179287
98 M 112 A 0 -0.0643438
98 M 113 F 0 -0.026885
98 M 114 L 0 -0.0427528
98 M 115 L 0 -0.0231858
98 M 116 W 0 -0.0304506
98 M 117 D 0 -0.0219269
98 M 118 P 0 -0.0335636
98 M 119 T 0 -0.0520525
98 M 120 K 0 -0.0351201
98 M 121 V 0 -0.0755224
98 M 125 L 0 -0.109863
98 M 126 Q 0 -0.0748147
98 M 127 A 0 -0.0380076
98 M 128 V 0 -0.0453698
98 M 129 T 0 -0.128516
98 M 130 D 0 -0.0426061
98 M 131 D 0 -0.0328939
98 M 132 H 0 0.0243433
98 M 133 I 0 -0.0888709
98 M 134 R 0 0.0175803
98 M 135 M 0 0.0478975
98 M 136 H 0 0.00297494
98 M 137 K 0 -0.0804838
98 M 138 V 0 -0.0282394
98 M 139 L 0 -0.0224035
98 M 140 R 0 0.0242775
98 M 141 E 0 -0.0372489
98 M 142 S 0 0.0473449
98 M 143 G 0 0.0588665
98 M 144 L 0 0.18267
98 M 145 K 0 0.0332074
98 M 146 Y 0 -0.0277801
98 M 147 V 0 -0.00852384
98 M 148 A 0 -0.0696899
98 M 149 V 0 -0.0451414
98 M 150 M 0 -0.0746597
98 M 151 P 0 -0.0333119
98 M 152 P 0 -0.0333107
98 M 153 H 0 -0.0970812
98 M 154 I 0 -0.0663752
98 M 155 G 0 -0.0569507
98 M 156 D 0 -0.0317671
98 M 157 Q 0 -0.109133
98 M 158 P 0 -0.105961
98 M 159 L 0 -0.0385907
98 M 160 T 0 -0.0289636
98 M 161 G 0 -0.0853342
98 M 162 A 0 -0.0666648
98 M 163 Y 0 -0.0473169
98 M 164 T 0 -0.0563882
98 M 165 V 0 -0.0716371
98 M 166 T 0 -0.0630695
98 M 167 L 0 -0.0408167
98 M 168 D 0 -0.0675794
98 M 169 G 0 -0.0557187
98 M 170 R 0 -0.0532107
98 M 171 G 0 -0.0351117
98 M 172 P 0 -0.043703
98 M 173 S 0 -0.0835826
98 M 174 R 0 -0.078881
98 M 175 V 0 -0.0434195
98 M 176 I 0 0.00254614
98 M 177 S 0 -0.0481172
98 M 178 K 0 -0.0418273
98 M 179 H 0 -0.0403599
98 M 180 D 0 -0.0637763
98 M 181 L 0 -0.0962132
98 M 182 G 0 -0.0502609
98 M 183 H 0 -0.0839049
98 M 184 F 0 -0.0459054
98 M 185 M 0 -0.0719816
98 M 186 L 0 -0.0614412
98 M 187 R 0 -0.0548566
98 M 188 C 0 -0.0578592
98 M 189 L 0 -0.042148
98 M 190 T 0 -0.0571634
98 M 191 T 0 -0.0470577
98 M 192 D 0 -0.0638429
98 M 193 E 0 -0.0501455
98 M 194 Y 0 -0.0403593
99 K 100 A 0 0.867843
99 K 101 H 0 0.367871
99 K 102 G 0 0.376036
99 K 103 V 0 0.210559
99 K 104 D 0 0.117988
99 K 105 K 0 0.0261643
99 K 106 V 0 0.0267759
99 K 107 V 0 -0.0417419
99 K 108 A 0 -0.0190507
99 K 109 C 0 -0.0472226
99 K 110 T 0 -0.00739137
99 K 111 S 0 -0.0966855
99 K 112 A 0 0.0273948
99 K 113 F 0 0.0260809
99 K 114 L 0 -0.0134872
99 K 115 L 0 -0.0175001
99 K 116 W 0 0.00949539
99 K 117 D 0 -0.0333406
99 K 118 P 0 -0.00114188
99 K 119 T 0 0.0110543
99 K 120 K 0 0.00711124
99 K 121 V 0 0.000670766
99 K 125 L 0 -0.0620029
99 K 126 Q 0 -0.0116292
99 K 127 A 0 -0.0438317
99 K 128 V 0 -0.0509279
99 K 129 T 0 -0.0541804
99 K 130 D 0 0.0031683
99 K 131 D 0 -0.0334205
99 K 132 H 0 7.93675e-05
99 K 133 I 0 -0.0324995
99 K 134 R 0 -0.0417235
99 K 135 M 0 -0.040897
99 K 136 H 0 0.000768416
99 K 137 K 0 -0.0137087
99 K 138 V 0 0.0166349
99 K 139 L 0 -0.0164798
99 K 140 R 0 0.000864726
99 K 141 E 0 0.0571616
99 K 142 S 0 0.979939
99 K 143 G 0 0.242885
99 K 144 L 0 0.287395
99 K 145 K 0 0.0163605
99 K 146 Y 0 0.0392593
99 K 147 V 0 -0.0125543
99 K 148 A 0 -0.00933312
99 K 149 V 0 -0.0615782
99 K 150 M 0 -0.0431661
99 K 151 P 0 -0.044258
99 K 152 P 0 -0.0618629
99 K 153 H 0 -0.0250024
99 K 154 I 0 -0.0324424
99 K 155 G 0 -0.0498276
99 K 156 D 0 -0.0824705
99 K 157 Q 0 -0.0566066
99 K 158 P 0 -0.0745334
99 K 159 L 0 -0.0763507
99 K 160 T 0 -0.00708016
99 K 161 G 0 -0.00113881
99 K 162 A 0 -0.0281083
99 K 163 Y 0 -0.0104547
99 K 164 T 0 -0.0301078
99 K 165 V 0 -0.0343735
99 K 166 T 0 -0.0489424
99 K 167 L 0 0.014832
99 K 168 D 0 -0.0413319
99 K 169 G 0 -0.0482523
99 K 170 R 0 -0.0342763
99 K 171 G 0 -0.0777286
99 K 172 P 0 -0.0359198
99 K 173 S 0 -0.0282873
99 K 174 R 0 -0.0549647
99 K 175 V 0 -0.0451656
99 K 176 I 0 -0.0368544
99 K 177 S 0 -0.0502109
99 K 178 K 0 -0.0370284
99 K 179 H 0 -0.0820312
99 K 180 D 0 -0.0292226
99 K 181 L 0 -0.0619818
99 K 182 G 0 -0.0575322
99 K 183 H 0 -0.0161659
99 K 184 F 0 -0.0242117
99 K 185 M 0 -0.0687889
99 K 186 L 0 -0.0264993
99 K 187 R 0 -0.00744041
99 K 188 C 0 -0.0605623
99 K 189 L 0 -0.0718514
99 K 190 T 0 -0.0361975
99 K 191 T 0 -0.0321462
99 K 192 D 0 -0.0733153
99 K 193 E 0 -0.0560179
99 K 194 Y 0 0.00974311
100 A 101 H 0 0.726395
100 A 102 G 0 0.455073
100 A 103 V 0 0.270354
100 A 104 D 0 0.164881
100 A 105 K 0 -0.00494117
100 A 106 V 0 0.0466992
100 A 107 V 0 0.0263003
100 A 108 A 0 -0.0457085
100 A 109 C 0 -0.0499377
100 A 110 T 0 -0.023902
100 A 111 S 0 -0.0387079
100 A 112 A 0 -0.0383703
100 A 113 F 0 -0.00923848
100 A 114 L 0 -0.0436073
100 A 115 L 0 -0.0457211
100 A 116 W 0 -0.0390067
100 A 117 D 0 -0.034235
100 A 118 P 0 -0.05964
100 A 119 T 0 -0.0140276
100 A 120 K 0 -0.058776
100 A 121 V 0 -0.0373566
100 A 125 L 0 -0.043724
100 A 126 Q 0 -0.0366019
100 A 127 A 0 -0.0438153
100 A 128 V 0 -0.0593796
100 A 129 T 0 -0.0710887
100 A 130 D 0 -0.0343996
100 A 131 D 0 -0.0379912
100 A 132 H 0 -0.00816559
100 A 133 I 0 -0.094035
100 A 134 R 0 -0.0114732
100 A 135 M 0 -0.0499376
100 A 136 H 0 -0.0730125
100 A 137 K 0 -0.0464135
100 A 138 V 0 -0.0556379
100 A 139 L 0 -0.0894639
100 A 140 R 0 -0.00350206
100 A 141 E 0 0.00435805
100 A 142 S 0 0.0982827
100 A 143 G 0 0.0199161
100 A 144 L 0 0.0464187
100 A 145 K 0 0.00190672
100 A 146 Y 0 -0.0131776
100 A 147 V 0 -0.0629814
100 A 148 A 0 -0.0648052
100 A 149 V 0 -0.0390599
100 A 150 M 0 -0.0672376
100 A 151 P 0 -0.0249517
100 A 152 P 0 -0.0669187
100 A 153 H 0 -0.0657494
100 A 154 I 0 -0.0762347
100 A 155 G 0 -0.034093
100 A 156 D 0 -0.0454425
100 A 157 Q 0 -0.071257
100 A 158 P 0 -0.0922338
100 A 159 L 0 -0.0929192
100 A 160 T 0 -0.0122588
100 A 161 G 0 -0.0621716
100 A 162 A 0 -0.0368281
100 A 163 Y 0 -0.0532901
100 A 164 T 0 -0.0318119
100 A 165 V 0 -0.0498712
100 A 166 T 0 -0.0198407
100 A 167 L 0 -0.0349068
100 A 168 D 0 -0.00491152
100 A 169 G 0 -0.0292786
100 A 170 R 0 -0.0201912
100 A 171 G 0 -0.0566602
100 A 172 P 0 -0.0514342
100 A 173 S 0 -0.0447149
100 A 174 R 0 -0.0929025
100 A 175 V 0 -0.0890728
100 A 176 I 0 -0.0747138
100 A 177 S 0 -0.0498923
100 A 178 K 0 -0.048419
100 A 179 H 0 -0.0271629
100 A 180 D 0 -0.0537538
100 A 181 L 0 -0.0568408
100 A 182 G 0 -0.0662419
100 A 183 H 0 -0.0394793
100 A 184 F 0 -0.05952
100 A 185 M 0 -0.0997222
100 A 186 L 0 -0.0482041
100 A 187 R 0 -0.0361167
100 A 188 C 0 -0.0606084
100 A 189 L 0 -0.0414589
100 A 190 T 0 -0.0378665
100 A 191 T 0 -0.0243
100 A 192 D 0 -0.0523631
100 A 193 E 0 -0.0233071
100 A 194 Y 0 -0.0152837
101 H 102 G 0 0.907429
101 H 103 V 0 0.611337
101 H 104 D 0 0.41442
101 H 105 K 0 0.0804723
101 H 106 V 0 0.0278342
101 H 107 V 0 0.0120284
101 H 108 A 0 -0.0425831
101 H 109 C 0 -0.0241971
101 H 110 T 0 -0.0828085
101 H 111 S 0 -0.0235051
101 H 112 A 0 -0.0330473
101 H 113 F 0 -0.068197
101 H 114 L 0 0.0173784
101 H 115 L 0 -0.0183903
101 H 116 W 0 -0.0250272
101 H 117 D 0 -0.0378463
101 H 118 P 0 0.00271328
101 H 119 T 0 -0.0526444
101 H 120 K 0 -0.0475719
101 H 121 V 0 -0.0185081
101 H 125 L 0 -0.0646759
101 H 126 Q 0 -0.0185827
101 H 127 A 0 -0.0250442
101 H 128 V 0 -0.0745413
101 H 129 T 0 -0.069414
101 H 130 D 0 0.00313459
101 H 131 D 0 -0.0574962
101 H 132 H 0 -0.0669377
101 H 133 I 0 -0.0671604
101 H 134 R 0 0.0132298
101 H 135 M 0 -0.0405936
101 H 136 H 0 -0.0346606
101 H 137 K 0 -0.0340701
101 H 138 V 0 -0.0580495
101 H 139 L 0 -0.042813
101 H 140 R 0 0.000573668
101 H 141 E 0 -0.0184731
101 H 142 S 0 0.101807
101 H 143 G 0 0.0615765
101 H 144 L 0 0.0653975
101 H 145 K 0 0.0118355
101 H 146 Y 0 -0.0235968
101 H 147 V 0 -0.0365838
101 H 148 A 0 -0.00794978
101 H 149 V 0 -0.0766573
101 H 150 M 0 -0.0661221
101 H 151 P 0 -0.0373462
101 H 152 P 0 -0.0257777
101 H 153 H 0 -0.0478828
101 H 154 I 0 -0.086767
101 H 155 G 0 -0.0664351
101 H 156 D 0 -0.0622006
101 H 157 Q 0 -0.0769015
101 H 158 P 0 -0.0940454
101 H 159 L 0 -0.0541318
101 H 160 T 0 -0.0509944
101 H 161 G 0 -0.0694881
101 H 162 A 0 -0.036884
101 H 163 Y 0 -0.049229
101 H 164 T 0 -0.0529201
101 H 165 V 0 -0.0431858
101 H 166 T 0 -0.0589911
101 H 167 L 0 -0.0896573
101 H 168 D 0 -0.0140853
101 H 169 G 0 -0.0415869
101 H 170 R 0 -0.0477895
101 H 171 G 0 -0.0624496
101 H 172 P 0 -0.057253
101 H 173 S 0 -0.0366613
101 H 174 R 0 -0.0635177
101 H 175 V 0 -0.0724528
101 H 176 I 0 -0.0847424
101 H 177 S 0 -0.0438492
101 H 178 K 0 -0.0586364
101 H 179 H 0 -0.0251031
101 H 180 D 0 -0.043094
101 H 181 L 0 -0.0969427
101 H 182 G 0 -0.0664449
101 H 183 H 0 -0.0263227
101 H 184 F 0 -0.0720534
101 H 185 M 0 -0.0911039
101 H 186 L 0 -0.0408193
101 H 187 R 0 -0.0653501
101 H 188 C 0 -0.0852893
101 H 189 L 0 -0.0780523
101 H 190 T 0 -0.04181
101 H 191 T 0 -0.0239743
101 H 192 D 0 -0.0727664
101 H 193 E 0 -0.0269167
101 H 194 Y 0 -0.0188777
102 G 103 V 0 0.721566
102 G 104 D 0 0.513897
102 G 105 K 0 0.0703851
102 G 106 V 0 0.0763262
102 G 107 V 0 0.0266695
102 G 108 A 0 0.00303912
102 G 109 C 0 0.0045141
102 G 110 T 0 0.0059618
102 G 111 S 0 -0.0244031
102 G 112 A 0 -0.0358947
102 G 113 F 0 -0.000816181
102 G 114 L 0 -0.011363
102 G 115 L 0 -0.0158623
102 G 116 W 0 -0.00837747
102 G 117 D 0 -0.0439319
102 G 118 P 0 -0.0697632
102 G 119 T 0 0.00285122
102 G 120 K 0 -0.00393164
102 G 121 V 0 -0.0297766
102 G 125 L 0 -0.037051
102 G 126 Q 0 -0.0427058
102 G 127 A 0 -0.0130528
102 G 128 V 0 -0.0472425
102 G 129 T 0 -0.022238
102 G 130 D 0 -0.0471222
102 G 131 D 0 -0.0655014
102 G 132 H 0 0.00140706
102 G 133 I 0 -0.0623147
102 G 134 R 0 -0.0791251
102 G 135 M 0 -0.0698108
102 G 136 H 0 -0.0333647
102 G 137 K 0 -0.0422964
102 G 138 V 0 -0.0405043
102 G 139 L 0 -0.0359529
102 G 140 R 0 -0.015984
102 G 141 E 0 -0.00629579
102 G 142 S 0 0.318186
102 G 143 G 0 0.234547
102 G 144 L 0 0.0973928
102 G 145 K 0 0.0610283
102 G 146 Y 0 -0.0191508
102 G 147 V 0 -0.0534164
102 G 148 A 0 -0.0468918
102 G 149 V 0 -0.0451929
102 G 150 M 0 -0.0466245
102 G 151 P 0 -0.0513151
102 G 152 P 0 -0.0695494
102 G 153 H 0 -0.0312788
102 G 154 I 0 -0.0666402
102 G 155 G 0 -0.0569172
102 G 156 D 0 -0.0765684
102 G 157 Q 0 -0.0434514
102 G 158 P 0 -0.0289338
102 G 159 L 0 -0.0373257
102 G 160 T 0 -0.0227999
102 G 161 G 0 -0.0418569
102 G 162 A 0 -0.0440557
102 G 163 Y 0 -0.0295449
102 G 164 T 0 -0.0338278
102 G 165 V 0 -0.0367628
102 G 166 T 0 -0.0457765
102 G 167 L 0 -0.0650991
102 G 168 D 0 -0.000617762
102 G 169 G 0 0.00293571
102 G 170 R 0 -0.0250458
102 G 171 G 0 -0.0432632
102 G 172 P 0 -0.00296209
102 G 173 S 0 -0.0506571
102 G 174 R 0 -0.0399999
102 G 175 V 0 -0.074677
102 G 176 I 0 -0.0622499
102 G 177 S 0 -0.0391115
102 G 178 K 0 -0.0730448
102 G 179 H 0 -0.0204657
102 G 180 D 0 -0.0155216
102 G 181 L 0 -0.0869085
102 G 182 G 0 -0.0574151
102 G 183 H 0 -0.0214342
102 G 184 F 0 -0.0463053
102 G 185 M 0 -0.100436
102 G 186 L 0 -0.0602651
102 G 187 R 0 -0.0403718
102 G 188 C 0 -0.0412794
102 G 189 L 0 -0.0481167
102 G 190 T 0 -0.0311375
102 G 191 T 0 0.01408
102 G 192 D 0 -0.00964681
102 G 193 E 0 -0.00656
102 G 194 Y 0 0.0146617
103 V 104 D 0 1.01005
103 V 105 K 0 0.515552
103 V 106 V 0 0.131493
103 V 107 V 0 0.0198007
103 V 108 A 0 -0.0210354
103 V 109 C 0 -0.0107743
103 V 110 T 0 0.0354198
103 V 111 S 0 -0.0170826
103 V 112 A 0 -0.0371905
103 V 113 F 0 -0.0289896
103 V 114 L 0 0.0289011
103 V 115 L 0 -0.0298094
103 V 116 W 0 0.000880621
103 V 117 D 0 -0.00890346
103 V 118 P 0 -0.0361472
103 V 119 T 0 -0.0223942
103 V 120 K 0 -0.00978345
103 V 121 V 0 -0.0703703
103 V 125 L 0 -0.0465724
103 V 126 Q 0 -0.0507902
103 V 127 A 0 -0.0103112
103 V 128 V 0 -0.103534
103 V 129 T 0 -0.000298281
103 V 130 D 0 -0.0295207
103 V 131 D 0 -0.0778245
103 V 132 H 0 -0.0056791
103 V 133 I 0 -0.0479071
103 V 134 R 0 -0.0231079
103 V 135 M 0 -0.0374799
103 V 136 H 0 0.00536012
103 V 137 K 0 0.0425245
103 V 138 V 0 -0.0380782
103 V 139 L 0 -0.0477632
103 V 140 R 0 0.00576267
103 V 141 E 0 -0.00357705
103 V 142 S 0 0.142861
103 V 143 G 0 0.237514
103 V 144 L 0 0.184709
103 V 145 K 0 0.386406
103 V 146 Y 0 -0.0321751
103 V 147 V 0 0.076065
103 V 148 A 0 -0.0426895
103 V 149 V 0 -0.0356285
103 V 150 M 0 -0.0305958
103 V 151 P 0 -0.0790615
103 V 152 P 0 -0.0123977
103 V 153 H 0 -0.0915937
103 V 154 I 0 -0.0564055
103 V 155 G 0 -0.00780973
103 V 156 D 0 -0.00904303
103 V 157 Q 0 -0.0599061
103 V 158 P 0 -0.118447
103 V 159 L 0 -0.0652415
103 V 160 T 0 -0.0465879
103 V 161 G 0 -0.0584624
103 V 162 A 0 -0.0561091
103 V 163 Y 0 -0.00823508
103 V 164 T 0 -0.0451619
103 V 165 V 0 -0.0433261
103 V 166 T 0 -0.0988179
103 V 167 L 0 -0.0379861
103 V 168 D 0 -0.0376711
103 V 169 G 0 -0.0255445
103 V 170 R 0 -0.0332624
103 V 171 G 0 -0.0407408
103 V 172 P 0 0.0412589
103 V 173 S 0 -0.0464751
103 V 174 R 0 -0.0417596
103 V 175 V 0 -0.0313061
103 V 176 I 0 -0.0175689
103 V 177 S 0 -0.0581373
103 V 178 K 0 -0.0673391
103 V 179 H 0 -0.0317321
103 V 180 D 0 -0.0246859
103 V 181 L 0 -0.0748511
103 V 182 G 0 -0.054345
103 V 183 H 0 -0.0157004
103 V 184 F 0 -0.0409865
103 V 185 M 0 -0.102113
103 V 186 L 0 -0.065411
103 V 187 R 0 -0.0817724
103 V 188 C 0 -0.0023686
103 V 189 L 0 0.000343605
103 V 190 T 0 -0.0341644
103 V 191 T 0 0.0637551
103 V 192 D 0 -0.0200288
103 V 193 E 0 -0.0150074
103 V 194 Y 0 -0.0205785
104 D 105 K 0 0.309311
104 D 106 V 0 0.248505
104 D 107 V 0 0.135182
104 D 108 A 0 0.026937
104 D 109 C 0 0.0925392
104 D 110 T 0 0.0309133
104 D 111 S 0 0.0172343
104 D 112 A 0 -0.0500301
104 D 113 F 0 0.00662763
104 D 114 L 0 0.0168332
104 D 115 L 0 0.0147902
104 D 116 W 0 -0.0195349
104 D 117 D 0 0.0213917
104 D 118 P 0 -0.033537
104 D 119 T 0 -0.011751
104 D 120 K 0 -0.0115712
104 D 121 V 0 0.0462533
104 D 125 L 0 -0.0538972
104 D 126 Q 0 -0.0224826
104 D 127 A 0 0.0177317
104 D 128 V 0 -0.0625959
104 D 129 T 0 -0.0118145
104 D 130 D 0 0.055982
104 D 131 D 0 -0.0360078
104 D 132 H 0 -0.0448545
104 D 133 I 0 -0.0702178
104 D 134 R 0 0.026304
104 D 135 M 0 -0.0439631
104 D 136 H 0 -0.0619028
104 D 137 K 0 0.0471844
104 D 138 V 0 -0.035401
104 D 139 L 0 -0.0409841
104 D 140 R 0 0.0119128
104 D 141 E 0 0.0454198
104 D 142 S 0 0.0794687
104 D 143 G 0 0.133055
104 D 144 L 0 0.231233
104 D 145 K 0 0.169189
104 D 146 Y 0 0.0427893
104 D 147 V 0 0.0395691
104 D 148 A 0 -0.0190316
104 D 149 V 0 0.0104114
104 D 150 M 0 -0.0418301
104 D 151 P 0 -0.0592451
104 D 152 P 0 -0.0413185
104 D 153 H 0 -0.0553362
104 D 154 I 0 -0.0776156
104 D 155 G 0 -0.0405604
104 D 156 D 0 -0.0556247
104 D 157 Q 0 -0.0420548
104 D 158 P 0 -0.0833358
104 D 159 L 0 -0.111071
104 D 160 T 0 -0.0384681
104 D 161 G 0 -0.0573977
104 D 162 A 0 -0.0478682
104 D 163 Y 0 -0.0819259
104 D 164 T 0 -0.0174618
104 D 165 V 0 -0.0498346
104 D 166 T 0 -0.0845613
104 D 167 L 0 -0.0862037
104 D 168 D 0 -0.0380834
104 D 169 G 0 -0.0596858
104 D 170 R 0 -0.0275034
104 D 171 G 0 -0.0436265
104 D 172 P 0 -0.0763241
104 D 173 S 0 -0.0760969
104 D 174 R 0 -0.0927409
104 D 175 V 0 -0.0852144
104 D 176 I 0 -0.0335203
104 D 177 S 0 -0.0578093
104 D 178 K 0 -0.0269147
104 D 179 H 0 -0.0610381
104 D 180 D 0 -0.0745241
104 D 181 L 0 -0.0348029
104 D 182 G 0 -0.0551546
104 D 183 H 0 -0.0863211
104 D 184 F 0 -0.0361243
104 D 185 M 0 -0.0387571
104 D 186 L 0 -0.0615114
104 D 187 R 0 -0.055493
104 D 188 C 0 0.00115259
104 D 189 L 0 -0.0926765
104 D 190 T 0 -0.0249929
104 D 191 T 0 -0.0252845
104 D 192 D 0 -0.0570477
104 D 193 E 0 -0.0514168
104 D 194 Y 0 -0.027503
105 K 106 V 0 0.215804
105 K 107 V 0 0.432063
105 K 108 A 0 0.218063
105 K 109 C 0 0.0772891
105 K 110 T 0 0.0553185
105 K 111 S 0 0.0478564
105 K 112 A 0 0.0296979
105 K 113 F 0 -0.0229584
105 K 114 L 0 0.0495983
105 K 115 L 0 0.0241273
105 K 116 W 0 0.0168694
105 K 117 D 0 -0.0262276
105 K 118 P 0 -0.0282645
105 K 119 T 0 -0.0328839
105 K 120 K 0 0.0350707
105 K 121 V 0 0.021183
105 K 125 L 0 -0.0871122
105 K 126 Q 0 -0.0598678
105 K 127 A 0 -0.0568365
105 K 128 V 0 -0.102789
105 K 129 T 0 -0.0331558
105 K 130 D 0 -0.0399189
105 K 131 D 0 -0.0730272
105 K 132 H 0 -0.0089458
105 K 133 I 0 0.044777
105 K 134 R 0 -0.0265103
105 K 135 M 0 -0.0201177
105 K 136 H 0 0.0107748
105 K 137 K 0 0.00175035
105 K 138 V 0 -0.0672623
105 K 139 L 0 0.0289043
105 K 140 R 0 0.0515086
105 K 141 E 0 -0.0287641
105 K 142 S 0 0.0505204
105 K 143 G 0 -0.00427933
105 K 144 L 0 -0.0130693
105 K 145 K 0 1.32374
105 K 146 Y 0 0.0419295
105 K 147 V 0 0.974102
105 K 148 A 0 0.0167705
105 K 149 V 0 0.0281173
105 K 150 M 0 0.0630788
105 K 151 P 0 0.0334591
105 K 152 P 0 -0.0202693
105 K 153 H 0 -0.0308055
105 K 154 I 0 -0.0325642
105 K 155 G 0 -0.1058
105 K 156 D 0 -0.0929641
105 K 157 Q 0 -0.0812846
105 K 158 P 0 -0.0784932
105 K 159 L 0 -0.0878008
105 K 160 T 0 -0.065093
105 K 161 G 0 -0.0825446
105 K 162 A 0 -0.0579229
105 K 163 Y 0 -0.0870515
105 K 164 T 0 -0.0267183
105 K 165 V 0 -0.0532833
105 K 166 T 0 -0.0716407
105 K 167 L 0 -0.0940903
105 K 168 D 0 -0.0586265
105 K 169 G 0 -0.058614
105 K 170 R 0 0.00175546
105 K 171 G 0 0.0132174
105 K 172 P 0 0.0212875
105 K 173 S 0 -0.0198381
105 K 174 R 0 -0.0162118
105 K 175 V 0 -0.0175356
105 K 176 I 0 -0.000121898
105 K 177 S 0 -0.0689955
105 K 178 K 0 -0.0734785
105 K 179 H 0 -0.0537327
105 K 180 D 0 -0.00794205
105 K 181 L 0 -0.014946
105 K 182 G 0 -0.102127
105 K 183 H 0 0.0012188
105 K 184 F 0 0.0271179
105 K 185 M 0 0.0438197
105 K 186 L 0 -0.00581938
105 K 187 R 0 0.0332171
105 K 188 C 0 0.0726689
105 K 189 L 0 0.166166
105 K 190 T 0 0.0805466
105 K 191 T 0 0.190008
105 K 192 D 0 0.23491
105 K 193 E 0 0.270326
105 K 194 Y 0 0.196377
106 V 107 V 0 0.178749
106 V 108 A 0 0.34974
106 V 109 C 0 0.0514515
106 V 110 T 0 0.121235
106 V 111 S 0 0.103777
106 V 112 A 0 -0.0113835
106 V 113 F 0 0.0211793
106 V 114 L 0 0.0264868
106 V 115 L 0 0.00762095
106 V 116 W 0 0.0467463
106 V 117 D 0 -0.019752
106 V 118 P 0 -0.0378663
106 V 119 T 0 -0.0466594
106 V 120 K 0 -0.0738735
106 V 121 V 0 -0.0655103
106 V 125 L 0 -0.0612591
106 V 126 Q 0 -0.0172805
106 V 127 A 0 -0.0536706
106 V 128 V 0 -0.0330619
106 V 129 T 0 -0.0422331
106 V 130 D 0 -0.00121755
106 V 131 D 0 0.012228
106 V 132 H 0 0.043891
106 V 133 I 0 -0.0379159
106 V 134 R 0 0.0194218
106 V 135 M 0 0.0995144
106 V 136 H 0 -0.0485884
106 V 137 K 0 -0.0448889
106 V 138 V 0 0.0155112
106 V 139 L 0 0.266004
106 V 140 R 0 -0.058907
106 V 141 E 0 0.00179631
106 V 142 S 0 0.024127
106 V 143 G 0 0.0655765
106 V 144 L 0 0.297027
106 V 145 K 0 -0.0214168
106 V 146 Y 0 0.355377
106 V 147 V 0 0.00244665
106 V 148 A 0 -0.0219654
106 V 149 V 0 -0.0451299
106 V 150 M 0 -0.108658
106 V 151 P 0 -0.0397678
106 V 152 P 0 -0.0277498
106 V 153 H 0 -0.100651
106 V 154 I 0 -0.0582761
106 V 155 G 0 -0.039137
106 V 156 D 0 -0.0398168
106 V 157 Q 0 -0.0363444
106 V 158 P 0 -0.102371
106 V 159 L 0 -0.0318913
106 V 160 T 0 -0.0574287
106 V 161 G 0 -0.0215471
106 V 162 A 0 -0.0632892
106 V 163 Y 0 -0.0280865
106 V 164 T 0 -0.0639482
106 V 165 V 0 -0.039527
106 V 166 T 0 -0.0752219
106 V 167 L 0 -0.0370509
106 V 168 D 0 -0.0144629
106 V 169 G 0 -0.0136894
106 V 170 R 0 -0.0438545
106 V 171 G 0 -0.0761844
106 V 172 P 0 -0.0580484
106 V 173 S 0 -0.0580236
106 V 174 R 0 -0.068175
106 V 175 V 0 -0.0776709
106 V 176 I 0 -0.0262889
106 V 177 S 0 -0.0144205
106 V 178 K 0 -0.0161048
106 V 179 H 0 -0.0178965
106 V 180 D 0 -0.0547189
106 V 181 L 0 -0.0500526
106 V 182 G 0 -0.055511
106 V 183 H 0 -0.0538578
106 V 184 F 0 -0.0170931
106 V 185 M 0 -0.0718949
106 V 186 L 0 -0.0451366
106 V 187 R 0 -0.0411359
106 V 188 C 0 -0.0180284
106 V 189 L 0 -0.0550797
106 V 190 T 0 -0.0721724
106 V 191 T 0 -0.0496201
106 V 192 D 0 -0.0601533
106 V 193 E 0 -0.0422229
106 V 194 Y 0 -0.0233106
107 V 108 A 0 0.313432
107 V 109 C 0 0.197276
107 V 110 T 0 0.109206
107 V 111 S 0 0.105999
107 V 112 A 0 0.0487107
107 V 113 F 0 0.0221339
107 V 114 L 0 0.0509399
107 V 115 L 0 0.0678876
107 V 116 W 0 -0.0171487
107 V 117 D 0 0.0255782
107 V 118 P 0 -0.00420979
107 V 119 T 0 0.0398047
107 V 120 K 0 0.00435571
107 V 121 V 0 -0.00804885
107 V 125 L 0 -0.0416541
107 V 126 Q 0 -0.0297615
107 V 127 A 0 -0.0184328
107 V 128 V 0 0.00962568
107 V 129 T 0 0.00533653
107 V 130 D 0 -0.0298124
107 V 131 D 0 0.00170566
107 V 132 H 0 0.0201487
107 V 133 I 0 -0.0358562
107 V 134 R 0 -0.0127347
107 V 135 M 0 -0.00339251
107 V 136 H 0 -0.017085
107 V 137 K 0 -0.0373807
107 V 138 V 0 -0.0245405
107 V 139 L 0 0.05194
107 V 140 R 0 -0.039842
107 V 141 E 0 -0.0388771
107 V 142 S 0 -0.049786
107 V 143 G 0 -0.0163466
107 V 144 L 0 -0.0164914
107 V 145 K 0 0.0427192
107 V 146 Y 0 -0.0229744
107 V 147 V 0 0.204248
107 V 148 A 0 -0.0176943
107 V 149 V 0 0.409365
107 V 150 M 0 -0.00473112
107 V 151 P 0 0.0330824
107 V 152 P 0 0.000108156
107 V 153 H 0 -0.0549312
107 V 154 I 0 -0.0664575
107 V 155 G 0 -0.0462544
107 V 156 D 0 -0.0216243
107 V 157 Q 0 -0.0272957
107 V 158 P 0 -0.0427941
107 V 159 L 0 -0.0676133
107 V 160 T 0 -0.0503481
107 V 161 G 0 -0.103417
107 V 162 A 0 -0.066423
107 V 163 Y 0 -0.0431055
107 V 164 T 0 -0.0460004
107 V 165 V 0 -0.0560412
107 V 166 T 0 -0.0658746
107 V 167 L 0 -0.0695623
107 V 168 D 0 -0.0405271
107 V 169 G 0 -0.0152394
107 V 170 R 0 -0.0318888
107 V 171 G 0 -0.040123
107 V 172 P 0 -0.0660601
107 V 173 S 0 -0.0151115
107 V 174 R 0 -0.0398884
107 V 175 V 0 -0.041399
107 V 176 I 0 -0.00842426
107 V 177 S 0 -0.0518243
107 V 178 K 0 -0.0331966
107 V 179 H 0 -0.00540546
107 V 180 D 0 0.0392743
107 V 181 L 0 0.0733573
107 V 182 G 0 0.00164981
107 V 183 H 0 -0.0237812
107 V 184 F 0 0.0543981
107 V 185 M 0 0.347
107 V 186 L 0 -0.00354288
107 V 187 R 0 -0.0431345
107 V 188 C 0 0.256857
107 V 189 L 0 0.4675
107 V 190 T 0 0.0790779
107 V 191 T 0 0.0282141
107 V 192 D 0 -0.0522812
107 V 193 E 0 0.0259022
107 V 194 Y 0 -0.0101398
108 A 109 C 0 0.421257
108 A 110 T 0 0.275248
108 A 111 S 0 0.225599
108 A 112 A 0 0.113914
108 A 113 F 0 0.129334
108 A 114 L 0 0.137557
108 A 115 L 0 0.0160131
108 A 116 W 0 0.0265975
108 A 117 D 0 0.00329024
108 A 118 P 0 -0.0537196
108 A 119 T 0 -0.0130719
108 A 120 K 0 -0.0298506
108 A 121 V 0 -0.033042
108 A 125 L 0 -0.018224
108 A 126 Q 0 -0.00661725
108 A 127 A 0 -0.0239893
108 A 128 V 0 0.062093
108 A 129 T 0 0.0758952
108 A 130 D 0 -0.0137485
108 A 131 D 0 0.0169504
108 A 132 H 0 0.0597131
108 A 133 I 0 0.0144261
108 A 134 R 0 0.00676526
108 A 135 M 0 0.372726
108 A 136 H 0 0.101606
108 A 137 K 0 -0.0238734
108 A 138 V 0 0.0817349
108 A 139 L 0 1.33441
108 A 140 R 0 -0.0242072
108 A 141 E 0 -0.0275618
108 A 142 S 0 -0.105297
108 A 143 G 0 -0.0379769
108 A 144 L 0 -0.0204058
108 A 145 K 0 -0.0431918
108 A 146 Y 0 0.295378
108 A 147 V 0 -0.0275454
108 A 148 A 0 0.336947
108 A 149 V 0 -0.0305191
108 A 150 M 0 0.00402383
108 A 151 P 0 0.0471829
108 A 152 P 0 -0.00453727
108 A 153 H 0 0.0159698
108 A 154 I 0 0.0427149
108 A 155 G 0 -0.0112571
108 A 156 D 0 0.0376738
108 A 157 Q 0 -0.0548241
108 A 158 P 0 -0.0862544
108 A 159 L 0 -0.0508606
108 A 160 T 0 -0.0899747
108 A 161 G 0 -0.0997171
108 A 162 A 0 -0.0569588
108 A 163 Y 0 -0.0328325
108 A 164 T 0 -0.0383721
108 A 165 V 0 -0.053973
108 A 166 T 0 -0.0684691
108 A 167 L 0 -0.0539778
108 A 168 D 0 -0.0288589
108 A 169 G 0 -0.0167923
108 A 170 R 0 -0.0415138
108 A 171 G 0 -0.0747138
108 A 172 P 0 -0.0257512
108 A 173 S 0 -0.0389489
108 A 174 R 0 0.0126589
108 A 175 V 0 0.00262368
108 A 176 I 0 -0.0488049
108 A 177 S 0 -0.0722783
108 A 178 K 0 -0.0131276
108 A 179 H 0 -0.0747656
108 A 180 D 0 -0.0592074
108 A 181 L 0 -0.0402678
108 A 182 G 0 -0.0890372
108 A 183 H 0 -0.0597109
108 A 184 F 0 -0.0702877
108 A 185 M 0 -0.0657351
108 A 186 L 0 -0.0867283
108 A 187 R 0 -0.0655317
108 A 188 C 0 -0.0693349
108 A 189 L 0 -0.081495
108 A 190 T 0 -0.088713
108 A 191 T 0 -0.0614408
108 A 192 D 0 -0.0649178
108 A 193 E 0 -0.0607639
108 A 194 Y 0 -0.055124
109 C 110 T 0 0.312729
109 C 111 S 0 0.191249
109 C 112 A 0 0.212339
109 C 113 F 0 0.0897821
109 C 114 L 0 0.0778207
109 C 115 L 0 0.130452
109 C 116 W 0 0.0846339
109 C 117 D 0 -0.00510692
109 C 118 P 0 0.00376562
109 C 119 T 0 -0.0309257
109 C 120 K 0 -0.0179692
109 C 121 V 0 -0.0149504
109 C 125 L 0 0.020554
109 C 126 Q 0 -0.00606159
109 C 127 A 0 -0.0487078
109 C 128 V 0 0.0263446
109 C 129 T 0 0.0417888
109 C 130 D 0 0.0238247
109 C 131 D 0 0.0154268
109 C 132 H 0 0.0817759
109 C 133 I 0 -0.0127453
109 C 134 R 0 0.017508
109 C 135 M 0 0.133892
109 C 136 H 0 -0.0177619
109 C 137 K 0 0.0219439
109 C 138 V 0 -0.0524167
109 C 139 L 0 0.0782023
109 C 140 R 0 -0.00756418
109 C 141 E 0 0.059336
109 C 142 S 0 -0.102608
109 C 143 G 0 -0.0871905
109 C 144 L 0 -0.0455886
109 C 145 K 0 -0.108136
109 C 146 Y 0 -0.0445591
109 C 147 V 0 -0.00327491
109 C 148 A 0 0.10697
109 C 149 V 0 0.187479
109 C 150 M 0 0.0249254
109 C 151 P 0 0.439298
109 C 152 P 0 0.000820358
109 C 153 H 0 -0.00430761
109 C 154 I 0 0.131949
109 C 155 G 0 0.00367043
109 C 156 D 0 -0.00178723
109 C 157 Q 0 -0.0245206
109 C 158 P 0 -0.0936153
109 C 159 L 0 -0.0118866
109 C 160 T 0 -0.0890923
109 C 161 G 0 -0.0521002
109 C 162 A 0 -0.0732261
109 C 163 Y 0 -0.0597209
109 C 164 T 0 -0.0649923
109 C 165 V 0 -0.0377943
109 C 166 T 0 -0.0211662
109 C 167 L 0 -0.0284646
109 C 168 D 0 0.0178798
109 C 169 G 0 -0.0461362
109 C 170 R 0 -0.0121576
109 C 171 G 0 -0.00622464
109 C 172 P 0 0.00245139
109 C 173 S 0 0.0121795
109 C 174 R 0 -0.0047654
109 C 175 V 0 0.0110136
109 C 176 I 0 -0.0676463
109 C 177 S 0 -0.0561608
109 C 178 K 0 0.00493936
109 C 179 H 0 -0.0312636
109 C 180 D 0 -0.00792779
109 C 181 L 0 0.120666
109 C 182 G 0 -0.0224948
109 C 183 H 0 0.00333634
109 C 184 F 0 0.0512883
109 C 185 M 0 0.777391
109 C 186 L 0 -0.0453944
109 C 187 R 0 -0.0376481
109 C 188 C 0 -0.0253232
109 C 189 L 0 -0.0163762
109 C 190 T 0 -0.0317126
109 C 191 T 0 -0.0496193
109 C 192 D 0 -0.0173032
109 C 193 E 0 -0.0594576
109 C 194 Y 0 -0.0523732
110 T 111 S 0 0.375275
110 T 112 A 0 0.216258
110 T 113 F 0 0.212668
110 T 114 L 0 0.449282
110 T 115 L 0 0.172005
110 T 116 W 0 0.0351941
110 T 117 D 0 0.0207481
110 T 118 P 0 0.0409413
110 T 119 T 0 -0.0192205
110 T 120 K 0 0.00414076
110 T 121 V 0 -0.0417841
110 T 125 L 0 0.0237514
110 T 126 Q 0 -0.034527
110 T 127 A 0 0.0111438
110 T 128 V 0 0.152729
110 T 129 T 0 0.0146263
110 T 130 D 0 0.00323042
110 T 131 D 0 0.00912931
110 T 132 H 0 0.112537
110 T 133 I 0 0.0735138
110 T 134 R 0 -0.0315674
110 T 135 M 0 0.172291
110 T 136 H 0 1.20126
110 T 137 K 0 -0.00440589
110 T 138 V 0 -0.0207388
110 T 139 L 0 0.0545739
110 T 140 R 0 0.00809773
110 T 141 E 0 -0.0317003
110 T 142 S 0 -0.0579813
110 T 143 G 0 -0.0319291
110 T 144 L 0 -0.0381018
110 T 145 K 0 -0.00114109
110 T 146 Y 0 -0.0476827
110 T 147 V 0 -0.0598222
110 T 148 A 0 0.646242
110 T 149 V 0 0.0105971
110 T 150 M 0 0.397157
110 T 151 P 0 0.102136
110 T 152 P 0 -0.00874862
110 T 153 H 0 0.00839708
110 T 154 I 0 -0.0213427
110 T 155 G 0 -0.0624307
110 T 156 D 0 -0.0192489
110 T 157 Q 0 -0.0321555
110 T 158 P 0 -0.0482402
110 T 159 L 0 -0.0394259
110 T 160 T 0 0.00655242
110 T 161 G 0 -0.0604847
110 T 162 A 0 -0.0263147
110 T 163 Y 0 -0.0287259
110 T 164 T 0 -0.0528967
110 T 165 V 0 -0.0392896
110 T 166 T 0 -0.0386202
110 T 167 L 0 -0.0511608
110 T 168 D 0 -0.0425983
110 T 169 G 0 -0.0613984
110 T 170 R 0 0.0237096
110 T 171 G 0 -0.00220157
110 T 172 P 0 -0.000824992
110 T 173 S 0 -0.0336721
110 T 174 R 0 0.0059459
110 T 175 V 0 -0.0286787
110 T 176 I 0 0.0323432
110 T 177 S 0 -0.0663163
110 T 178 K 0 -0.0370099
110 T 179 H 0 -0.0167832
110 T 180 D 0 -0.00721049
110 T 181 L 0 -0.013967
110 T 182 G 0 0.0149475
110 T 183 H 0 -0.0236984
110 T 184 F 0 -0.00150049
110 T 185 M 0 -0.0492578
110 T 186 L 0 -0.0970727
110 T 187 R 0 -0.0347306
110 T 188 C 0 0.0111361
110 T 189 L 0 0.00328874
110 T 190 T 0 -0.0746818
110 T 191 T 0 -0.00867388
110 T 192 D 0 0.00330297
110 T 193 E 0 -0.044918
110 T 194 Y 0 -0.0249185
111 S 112 A 0 0.37013
111 S 113 F 0 0.443283
111 S 114 L 0 0.447868
111 S 115 L 0 0.246957
111 S 116 W 0 0.131802
111 S 117 D 0 0.0209225
111 S 118 P 0 -0.00580675
111 S 119 T 0 0.0144106
111 S 120 K 0 0.00415983
111 S 121 V 0 0.106857
111 S 125 L 0 0.0768203
111 S 126 Q 0 0.0309272
111 S 127 A 0 0.00869558
111 S 128 V 0 0.454212
111 S 129 T 0 0.149315
111 S 130 D 0 -0.0118232
111 S 131 D 0 0.0324819
111 S 132 H 0 0.307463
111 S 133 I 0 -0.0426707
111 S 134 R 0 0.00130477
111 S 135 M 0 0.0645849
111 S 136 H 0 0.0134732
111 S 137 K 0 -0.0135403
111 S 138 V 0 -0.00659856
111 S 139 L 0 0.0252427
111 S 140 R 0 -0.0712539
111 S 141 E 0 -0.0499359
111 S 142 S 0 -0.0278221
111 S 143 G 0 0.00688505
111 S 144 L 0 -0.0348984
111 S 145 K 0 -0.05861
111 S 146 Y 0 0.0119943
111 S 147 V 0 -0.103489
111 S 148 A 0 0.0882316
111 S 149 V 0 0.00337335
111 S 150 M 0 0.0375806
111 S 151 P 0 0.10851
111 S 152 P 0 0.00665006
111 S 153 H 0 0.140501
111 S 154 I 0 0.0676382
111 S 155 G 0 -0.005488
111 S 156 D 0 0.0880527
111 S 157 Q 0 -0.0379988
111 S 158 P 0 -0.019315
111 S 159 L 0 -0.0599998
111 S 160 T 0 -0.0836181
111 S 161 G 0 -0.0431607
111 S 162 A 0 -0.0462681
111 S 163 Y 0 -0.0312432
111 S 164 T 0 -0.0275427
111 S 165 V 0 -0.0231115
111 S 166 T 0 -0.0407509
111 S 167 L 0 -0.0431027
111 S 168 D 0 -0.03889
111 S 169 G 0 -0.0740434
111 S 170 R 0 -0.0335834
111 S 171 G 0 -0.0217561
111 S 172 P 0 -0.00258792
111 S 173 S 0 -0.00192498
111 S 174 R 0 -0.0168835
111 S 175 V 0 0.00357912
111 S 176 I 0 -0.0453429
111 S 177 S 0 -0.0276679
111 S 178 K 0 0.000622262
111 S 179 H 0 -0.0899368
111 S 180 D 0 -0.0149212
111 S 181 L 0 0.0157761
111 S 182 G 0 -0.0559948
111 S 183 H 0 -0.0377471
111 S 184 F 0 -0.052769
111 S 185 M 0 0.0023225
111 S 186 L 0 -0.0411944
111 S 187 R 0 -0.0662066
111 S 188 C 0 -0.0388354
111 S 189 L 0 -0.0268772
111 S 190 T 0 -0.043861
111 S 191 T 0 -0.0609079
111 S 192 D 0 -0.0598605
111 S 193 E 0 -0.0660741
111 S 194 Y 0 0.0186804
112 A 113 F 0 0.475222
112 A 114 L 0 0.402061
112 A 115 L 0 0.227091
112 A 116 W 0 0.274579
112 A 117 D 0 0.115384
112 A 118 P 0 0.186272
112 A 119 T 0 0.113933
112 A 120 K 0 0.0951411
112 A 121 V 0 0.0980004
112 A 125 L 0 0.138915
112 A 126 Q 0 0.132982
112 A 127 A 0 0.042534
112 A 128 V 0 0.0931198
112 A 129 T 0 0.205675
112 A 130 D 0 0.0217381
112 A 131 D 0 -0.00829863
112 A 132 H 0 -0.0137162
112 A 133 I 0 0.0165404
112 A 134 R 0 -0.011956
112 A 135 M 0 0.0303624
112 A 136 H 0 0.0289398
112 A 137 K 0 0.0573352
112 A 138 V 0 -0.0291587
112 A 139 L 0 -0.00937418
112 A 140 R 0 0.0180501
112 A 141 E 0 0.119731
112 A 142 S 0 -0.0147928
112 A 143 G 0 -0.052078
112 A 144 L 0 -0.0275012
112 A 145 K 0 0.0020259
112 A 146 Y 0 -0.0440505
112 A 147 V 0 -0.0421392
112 A 148 A 0 -0.02153
112 A 149 V 0 0.0865224
112 A 150 M 0 0.0721965
112 A 151 P 0 0.0974054
112 A 152 P 0 0.326628
112 A 153 H 0 0.232377
112 A 154 I 0 0.119701
112 A 155 G 0 -0.0170475
112 A 156 D 0 0.0265842
112 A 157 Q 0 -0.00887367
112 A 158 P 0 0.078584
112 A 159 L 0 0.107933
112 A 160 T 0 -0.0281168
112 A 161 G 0 0.0420988
112 A 162 A 0 0.0812207
112 A 163 Y 0 0.0167054
112 A 164 T 0 0.00586217
112 A 165 V 0 -0.00467505
112 A 166 T 0 0.00839583
112 A 167 L 0 0.0365016
112 A 168 D 0 0.00246272
112 A 169 G 0 0.0208235
112 A 170 R 0 0.0744268
112 A 171 G 0 -0.0153491
112 A 172 P 0 0.0698308
112 A 173 S 0 0.0479331
112 A 174 R 0 0.0922975
112 A 175 V 0 0.110502
112 A 176 I 0 0.146375
112 A 177 S 0 0.0152712
112 A 178 K 0 -0.0042817
112 A 179 H 0 -0.0526407
112 A 180 D 0 -0.00634252
112 A 181 L 0 -0.00853311
112 A 182 G 0 0.00624177
112 A 183 H 0 -0.0122665
112 A 184 F 0 -0.038581
112 A 185 M 0 -0.0301939
112 A 186 L 0 -0.0397709
112 A 187 R 0 -0.0161064
112 A 188 C 0 -0.00320584
112 A 189 L 0 -0.0817319
112 A 190 T 0 -0.0578571
112 A 191 T 0 -0.0646362
112 A 192 D 0 -0.0134768
112 A 193 E 0 -0.0463544
112 A 194 Y 0 -0.0631379
113 F 114 L 0 0.286988
113 F 115 L 0 0.246621
113 F 116 W 0 0.264647
113 F 117 D 0 0.217692
113 F 118 P 0 0.277766
113 F 119 T 0 0.162664
113 F 120 K 0 0.0832223
113 F 121 V 0 0.108581
113 F 125 L 0 0.263264
113 F 126 Q 0 0.124655
113 F 127 A 0 0.0992175
113 F 128 V 0 0.0768121
113 F 129 T 0 0.445368
113 F 130 D 0 0.0146946
113 F 131 D 0 0.0681639
113 F 132 H 0 -0.0244477
113 F 133 I 0 0.0730902
113 F 134 R 0 0.0217353
113 F 135 M 0 0.0370847
113 F 136 H 0 0.0314545
113 F 137 K 0 0.0333033
113 F 138 V 0 0.0350129
113 F 139 L 0 -0.00681326
113 F 140 R 0 0.070951
113 F 141 E 0 0.0655216
113 F 142 S 0 0.054876
113 F 143 G 0 -0.00367632
113 F 144 L 0 0.00610711
113 F 145 K 0 -0.0077839
113 F 146 Y 0 0.0301891
113 F 147 V 0 0.0105996
113 F 148 A 0 0.0716545
113 F 149 V 0 0.00336725
113 F 150 M 0 0.0962404
113 F 151 P 0 0.0132559
113 F 152 P 0 0.100457
113 F 153 H 0 0.250108
113 F 154 I 0 0.0762115
113 F 155 G 0 0.0677457
113 F 156 D 0 -0.0247557
113 F 157 Q 0 0.00826377
113 F 158 P 0 0.0523587
113 F 159 L 0 0.115972
113 F 160 T 0 0.0150393
113 F 161 G 0 0.0403839
113 F 162 A 0 0.0602984
113 F 163 Y 0 0.00638922
113 F 164 T 0 -0.0119689
113 F 165 V 0 -0.00806235
113 F 166 T 0 0.0781687
113 F 167 L 0 -0.00809256
113 F 168 D 0 -0.0508337
113 F 169 G 0 0.029339
113 F 170 R 0 0.0538259
113 F 171 G 0 -0.0248904
113 F 172 P 0 -0.0333699
113 F 173 S 0 0.109925
113 F 174 R 0 -0.0172683
113 F 175 V 0 0.0487643
113 F 176 I 0 0.0816254
113 F 177 S 0 0.0142166
113 F 178 K 0 -0.0462485
113 F 179 H 0 -0.0252158
113 F 180 D 0 -0.018195
113 F 181 L 0 -0.0169348
113 F 182 G 0 -0.0346877
113 F 183 H 0 -0.0485942
113 F 184 F 0 0.0708668
113 F 185 M 0 -0.0678381
113 F 186 L 0 -0.0971401
113 F 187 R 0 -0.0187554
113 F 188 C 0 -0.0376051
113 F 189 L 0 -0.0985212
113 F 190 T 0 -0.100362
113 F 191 T 0 -0.0925146
113 F 192 D 0 -0.00720462
113 F 193 E 0 -0.0384693
113 F 194 Y 0 -0.0728157
114 L 115 L 0 0.521481
114 L 116 W 0 0.413137
114 L 117 D 0 0.281967
114 L 118 P 0 0.101256
114 L 119 T 0 0.112129
114 L 120 K 0 0.0972681
114 L 121 V 0 0.10549
114 L 125 L 0 0.0762132
114 L 126 Q 0 0.071473
114 L 127 A 0 0.017099
114 L 128 V 0 0.0756989
114 L 129 T 0 0.161101
114 L 130 D 0 0.106229
114 L 131 D 0 0.00893118
114 L 132 H 0 0.0744381
114 L 133 I 0 0.378789
114 L 134 R 0 0.00658652
114 L 135 M 0 0.0677263
114 L 136 H 0 0.6053
114 L 137 K 0 0.130942
114 L 138 V 0 -0.028833
114 L 139 L 0 -0.00999251
114 L 140 R 0 0.0793722
114 L 141 E 0 0.00917116
114 L 142 S 0 -0.0545685
114 L 143 G 0 -0.0430231
114 L 144 L 0 -0.0538264
114 L 145 K 0 0.0301518
114 L 146 Y 0 0.00772159
114 L 147 V 0 -0.0639648
114 L 148 A 0 0.0743451
114 L 149 V 0 -0.0263679
114 L 150 M 0 0.283344
114 L 151 P 0 0.0241585
114 L 152 P 0 0.0926058
114 L 153 H 0 0.0254059
114 L 154 I 0 -0.00232164
114 L 155 G 0 0.00457961
114 L 156 D 0 -0.0258275
114 L 157 Q 0 -0.0166321
114 L 158 P 0 0.0147069
114 L 159 L 0 -0.00870579
114 L 160 T 0 -0.0500503
114 L 161 G 0 -0.04342
114 L 162 A 0 -0.0390828
114 L 163 Y 0 -0.0305992
114 L 164 T 0 -0.0666695
114 L 165 V 0 -0.0558515
114 L 166 T 0 -0.0140956
114 L 167 L 0 -0.0549662
114 L 168 D 0 -0.0291351
114 L 169 G 0 -0.00929955
114 L 170 R 0 0.00527477
114 L 171 G 0 0.0311549
114 L 172 P 0 0.0571751
114 L 173 S 0 -0.0338932
114 L 174 R 0 0.0209464
114 L 175 V 0 0.00857679
114 L 176 I 0 -0.0293136
114 L 177 S 0 -0.00172519
114 L 178 K 0 -0.0534967
114 L 179 H 0 -0.0348889
114 L 180 D 0 -0.0362171
114 L 181 L 0 -0.00360502
114 L 182 G 0 -0.0669872
114 L 183 H 0 -0.0555895
114 L 184 F 0 -0.012735
114 L 185 M 0 -0.0207602
114 L 186 L 0 -0.0291313
114 L 187 R 0 -0.0155688
114 L 188 C 0 -0.0343811
114 L 189 L 0 -0.0612562
114 L 190 T 0 -0.0575485
114 L 191 T 0 -0.0586166
114 L 192 D 0 -0.0807707
114 L 193 E 0 -0.0655723
114 L 194 Y 0 -0.0540739
115 L 116 W 0 0.533243
115 L 117 D 0 0.224526
115 L 118 P 0 0.187574
115 L 119 T 0 0.144171
115 L 120 K 0 0.12819
115 L 121 V 0 0.122684
115 L 125 L 0 0.0973818
115 L 126 Q 0 0.0634901
115 L 127 A 0 0.0414756
115 L 128 V 0 0.051752
115 L 129 T 0 0.159494
115 L 130 D 0 -0.0326734
115 L 131 D 0 0.0420163
115 L 132 H 0 -0.0260897
115 L 133 I 0 0.178036
115 L 134 R 0 0.0150561
115 L 135 M 0 -0.00512904
115 L 136 H 0 0.339258
115 L 137 K 0 0.0650773
115 L 138 V 0 0.000390483
115 L 139 L 0 0.0206275
115 L 140 R 0 0.168694
115 L 141 E 0 0.022512
115 L 142 S 0 0.0170425
115 L 143 G 0 -0.0130158
115 L 144 L 0 0.00046632
115 L 145 K 0 -0.0144989
115 L 146 Y 0 -0.0317347
115 L 147 V 0 -0.029518
115 L 148 A 0 0.0887553
115 L 149 V 0 -0.0478482
115 L 150 M 0 0.544428
115 L 151 P 0 0.00933855
115 L 152 P 0 0.0924725
115 L 153 H 0 0.0283561
115 L 154 I 0 -0.0649711
115 L 155 G 0 0.0264184
115 L 156 D 0 0.0841449
115 L 157 Q 0 0.0293602
115 L 158 P 0 -0.00246417
115 L 159 L 0 0.0416122
115 L 160 T 0 -0.0310752
115 L 161 G 0 -0.0406497
115 L 162 A 0 0.00273023
115 L 163 Y 0 -0.00679369
115 L 164 T 0 -0.0641891
115 L 165 V 0 -0.0373056
115 L 166 T 0 -0.00307707
115 L 167 L 0 -0.0471627
115 L 168 D 0 -0.0248193
115 L 169 G 0 0.0439132
115 L 170 R 0 -0.0149912
115 L 171 G 0 0.0625219
115 L 172 P 0 0.0168324
115 L 173 S 0 -0.0245465
115 L 174 R 0 -0.0119843
115 L 175 V 0 0.0992713
115 L 176 I 0 -0.0206196
115 L 177 S 0 0.0460958
115 L 178 K 0 -0.0152836
115 L 179 H 0 -0.0247196
115 L 180 D 0 -0.00226598
115 L 181 L 0 0.00371418
115 L 182 G 0 -0.0920726
115 L 183 H 0 -0.0378449
115 L 184 F 0 0.00767386
115 L 185 M 0 -0.0618305
115 L 186 L 0 -0.0651787
115 L 187 R 0 -0.0205038
115 L 188 C 0 -0.00883864
115 L 189 L 0 -0.0605244
115 L 190 T 0 -0.0280287
115 L 191 T 0 0.0173165
115 L 192 D 0 -0.0363328
115 L 193 E 0 -0.0495364
115 L 194 Y 0 -0.0424686
116 W 117 D 0 0.886753
116 W 118 P 0 0.440981
116 W 119 T 0 0.367673
116 W 120 K 0 0.152537
116 W 121 V 0 0.158382
116 W 125 L 0 0.134159
116 W 126 Q 0 0.123435
116 W 127 A 0 0.0465819
116 W 128 V 0 0.0183765
116 W 129 T 0 0.143207
116 W 130 D 0 0.0237059
116 W 131 D 0 -0.0230578
116 W 132 H 0 -8.17317e-06
116 W 133 I 0 0.0524025
116 W 134 R 0 -0.00482508
116 W 135 M 0 -0.0260162
116 W 136 H 0 0.0310902
116 W 137 K 0 0.0279701
116 W 138 V 0 -0.0398878
116 W 139 L 0 -0.0239224
116 W 140 R 0 0.120992
116 W 141 E 0 0.100598
116 W 142 S 0 -0.00402398
116 W 143 G 0 0.012988
116 W 144 L 0 -0.0284647
116 W 145 K 0 -0.0113699
116 W 146 Y 0 0.0208216
116 W 147 V 0 -0.00747678
116 W 148 A 0 0.0261688
116 W 149 V 0 -0.0192762
116 W 150 M 0 0.116785
116 W 151 P 0 -0.0403238
116 W 152 P 0 -0.00577135
116 W 153 H 0 0.0540134
116 W 154 I 0 0.0344289
116 W 155 G 0 -0.0085851
116 W 156 D 0 0.0358589
116 W 157 Q 0 -0.0416526
116 W 158 P 0 0.00845781
116 W 159 L 0 0.00766129
116 W 160 T 0 -0.0483861
116 W 161 G 0 0.0259288
116 W 162 A 0 0.0171416
116 W 163 Y 0 -0.0256972
116 W 164 T 0 -0.0301664
116 W 165 V 0 -0.00746369
116 W 166 T 0 0.0437583
116 W 167 L 0 0.0119946
116 W 168 D 0 -0.027986
116 W 169 G 0 0.0396807
116 W 170 R 0 0.0361133
116 W 171 G 0 0.0439262
116 W 172 P 0 0.0572674
116 W 173 S 0 0.0279353
116 W 174 R 0 -0.00127988
116 W 175 V 0 0.0670989
116 W 176 I 0 0.00177729
116 W 177 S 0 -0.017109
116 W 178 K 0 -0.0346051
116 W 179 H 0 -0.0718908
116 W 180 D 0 0.0390619
116 W 181 L 0 -0.0222643
116 W 182 G 0 0.0119567
116 W 183 H 0 -0.0242623
116 W 184 F 0 0.00893786
116 W 185 M 0 -0.070626
116 W 186 L 0 -0.0383749
116 W 187 R 0 -0.00745591
116 W 188 C 0 -0.0236602
116 W 189 L 0 -0.0536271
116 W 190 T 0 -0.0471102
116 W 191 T 0 0.0146178
116 W 192 D 0 0.0124507
116 W 193 E 0 -0.0129046
116 W 194 Y 0 -0.0114729
117 D 118 P 0 0.942659
117 D 119 T 0 0.538773
117 D 120 K 0 0.34461
117 D 121 V 0 0.156065
117 D 125 L 0 0.266951
117 D 126 Q 0 0.121257
117 D 127 A 0 0.128721
117 D 128 V 0 0.0038226
117 D 129 T 0 0.177571
117 D 130 D 0 0.157314
117 D 131 D 0 0.0544422
117 D 132 H 0 -0.0234037
117 D 133 I 0 0.260839
117 D 134 R 0 0.000222144
117 D 135 M 0 0.0396578
117 D 136 H 0 0.00752659
117 D 137 K 0 0.340496
117 D 138 V 0 0.0638996
117 D 139 L 0 0.00548921
117 D 140 R 0 0.0576647
117 D 141 E 0 0.148169
117 D 142 S 0 -0.0414672
117 D 143 G 0 -0.0400016
117 D 144 L 0 -0.00873158
117 D 145 K 0 -0.0183518
117 D 146 Y 0 0.0286159
117 D 147 V 0 -0.016093
117 D 148 A 0 0.0295867
117 D 149 V 0 -0.0509364
117 D 150 M 0 0.0653963
117 D 151 P 0 0.0131629
117 D 152 P 0 0.0351587
117 D 153 H 0 0.0700313
117 D 154 I 0 -0.0041043
117 D 155 G 0 -0.015685
117 D 156 D 0 -0.037801
117 D 157 Q 0 0.00201558
117 D 158 P 0 -0.0140185
117 D 159 L 0 -0.022004
117 D 160 T 0 -0.0389626
117 D 161 G 0 -0.0350444
117 D 162 A 0 0.0079318
117 D 163 Y 0 0.0150988
117 D 164 T 0 -0.0244883
117 D 165 V 0 -0.0635829
117 D 166 T 0 -0.000979267
117 D 167 L 0 0.00326306
117 D 168 D 0 -0.031439
117 D 169 G 0 0.0341653
117 D 170 R 0 0.092345
117 D 171 G 0 0.018533
117 D 172 P 0 0.000164855
117 D 173 S 0 -0.0129007
117 D 174 R 0 -0.00431373
117 D 175 V 0 0.0366905
117 D 176 I 0 0.0448859
117 D 177 S 0 -0.0487322
117 D 178 K 0 -0.00432611
117 D 179 H 0 -0.0722755
117 D 180 D 0 0.00426255
117 D 181 L 0 -0.0128982
117 D 182 G 0 -0.0530215
117 D 183 H 0 -0.00662585
117 D 184 F 0 -0.0099358
117 D 185 M 0 -0.0701406
117 D 186 L 0 -0.100241
117 D 187 R 0 -0.0195719
117 D 188 C 0 -0.0173136
117 D 189 L 0 -0.0816351
117 D 190 T 0 -0.0345774
117 D 191 T 0 -0.0211737
117 D 192 D 0 0.00298069
117 D 193 E 0 -0.0345185
117 D 194 Y 0 -0.00544736
118 P 119 T 0 1.22773
118 P 120 K 0 0.49398
118 P 121 V 0 0.295903
118 P 125 L 0 0.287117
118 P 126 Q 0 0.147519
118 P 127 A 0 0.104863
118 P 128 V 0 -0.0264932
118 P 129 T 0 0.183861
118 P 130 D 0 0.0368843
118 P 131 D 0 -0.0501289
118 P 132 H 0 -0.0786709
118 P 133 I 0 0.0543873
118 P 134 R 0 0.0140605
118 P 135 M 0 -0.000768535
118 P 136 H 0 0.0638069
118 P 137 K 0 0.047648
118 P 138 V 0 -0.00347159
118 P 139 L 0 -0.04016
118 P 140 R 0 0.0533823
118 P 141 E 0 0.132905
118 P 142 S 0 0.0325469
118 P 143 G 0 -0.0611605
118 P 144 L 0 -0.0574778
118 P 145 K 0 -0.0456544
118 P 146 Y 0 0.0181396
118 P 147 V 0 -0.0779216
118 P 148 A 0 0.0486532
118 P 149 V 0 -0.0010082
118 P 150 M 0 0.0853508
118 P 151 P 0 0.0110683
118 P 152 P 0 0.0825658
118 P 153 H 0 0.137713
118 P 154 I 0 0.0148014
118 P 155 G 0 -0.0263995
118 P 156 D 0 -0.0254493
118 P 157 Q 0 -0.0557359
118 P 158 P 0 0.081665
118 P 159 L 0 0.107297
118 P 160 T 0 -0.00649293
118 P 161 G 0 0.0732507
118 P 162 A 0 0.0897744
118 P 163 Y 0 0.0135025
118 P 164 T 0 0.0196059
118 P 165 V 0 0.0173546
118 P 166 T 0 0.0568651
118 P 167 L 0 0.0144658
118 P 168 D 0 0.00720012
118 P 169 G 0 0.0481275
118 P 170 R 0 0.103955
118 P 171 G 0 0.0908638
118 P 172 P 0 0.11249
118 P 173 S 0 -0.00023448
118 P 174 R 0 -0.0315428
118 P 175 V 0 0.104838
118 P 176 I 0 0.0356543
118 P 177 S 0 -0.024506
118 P 178 K 0 -0.0947543
118 P 179 H 0 -0.0337052
118 P 180 D 0 -0.0466168
118 P 181 L 0 -0.0381434
118 P 182 G 0 -0.0578888
118 P 183 H 0 -0.0415648
118 P 184 F 0 -0.00497191
118 P 185 M 0 -0.0303601
118 P 186 L 0 -0.0577787
118 P 187 R 0 -0.00344291
118 P 188 C 0 -0.0616595
118 P 189 L 0 -0.0315734
118 P 190 T 0 -0.0857684
118 P 191 T 0 -0.056627
118 P 192 D 0 -0.0510101
118 P 193 E 0 -0.0756531
118 P 194 Y 0 -0.0151376
119 T 120 K 0 1.20852
119 T 121 V 0 0.308183
119 T 125 L 0 0.276726
119 T 126 Q 0 0.142606
119 T 127 A 0 0.0483768
119 T 128 V 0 -0.0346745
119 T 129 T 0 0.0678935
119 T 130 D 0 0.0292323
119 T 131 D 0 0.00737642
119 T 132 H 0 -0.038953
119 T 133 I 0 0.0601786
119 T 134 R 0 -0.0127847
119 T 135 M 0 -0.00683629
119 T 136 H 0 0.104792
119 T 137 K 0 0.072906
119 T 138 V 0 -0.00695311
119 T 139 L 0 -0.0460462
119 T 140 R 0 0.0865925
119 T 141 E 0 0.149734
119 T 142 S 0 0.027125
119 T 143 G 0 0.04845
119 T 144 L 0 0.00558213
119 T 145 K 0 0.000823823
119 T 146 Y 0 -0.0265049
119 T 147 V 0 -0.0211361
119 T 148 A 0 -0.024249
119 T 149 V 0 -0.00786017
119 T 150 M 0 -0.0256642
119 T 151 P 0 -0.0566783
119 T 152 P 0 -0.00117043
119 T 153 H 0 -0.0139436
119 T 154 I 0 -0.0270533
119 T 155 G 0 0.0119903
119 T 156 D 0 -0.0239379
119 T 157 Q 0 -0.0643503
119 T 158 P 0 -0.0350483
119 T 159 L 0 -0.025636
119 T 160 T 0 0.0126275
119 T 161 G 0 -0.0102245
119 T 162 A 0 0.0287531
119 T 163 Y 0 0.0510634
119 T 164 T 0 0.0045956
119 T 165 V 0 -0.00745401
119 T 166 T 0 -0.00256806
119 T 167 L 0 0.0161103
119 T 168 D 0 -0.01893
119 T 169 G 0 0.022785
119 T 170 R 0 0.0102921
119 T 171 G 0 0.00715924
119 T 172 P 0 0.00449649
119 T 173 S 0 -0.00896922
119 T 174 R 0 -0.052539
119 T 175 V 0 -0.00345415
119 T 176 I 0 -0.0324639
119 T 177 S 0 -0.00528535
119 T 178 K 0 -0.0509062
119 T 179 H 0 -0.0310277
119 T 180 D 0 -0.00517508
119 T 181 L 0 0.0176154
119 T 182 G 0 -0.0416146
119 T 183 H 0 -0.0498395
119 T 184 F 0 0.0131549
119 T 185 M 0 -0.0364686
119 T 186 L 0 -0.0578156
119 T 187 R 0 -0.0218098
119 T 188 C 0 -0.0461129
119 T 189 L 0 -0.0549771
119 T 190 T 0 -0.0413633
119 T 191 T 0 -0.0184191
119 T 192 D 0 -0.0248809
119 T 193 E 0 0.0207062
119 T 194 Y 0 -0.018637
120 K 121 V 0 0.872971
120 K 125 L 0 0.547828
120 K 126 Q 0 0.185906
120 K 127 A 0 0.0576603
120 K 128 V 0 0.00232031
120 K 129 T 0 0.101722
120 K 130 D 0 0.0747778
120 K 131 D 0 -0.031203
120 K 132 H 0 -0.034583
120 K 133 I 0 0.0533875
120 K 134 R 0 -0.0343712
120 K 135 M 0 0.0165724
120 K 136 H 0 0.0341572
120 K 137 K 0 0.0665773
120 K 138 V 0 -0.00627828
120 K 139 L 0 -0.0417596
120 K 140 R 0 0.0630487
120 K 141 E 0 0.108086
120 K 142 S 0 0.0646144
120 K 143 G 0 0.00294192
120 K 144 L 0 -0.0621567
120 K 145 K 0 -0.0256294
120 K 146 Y 0 -0.0381218
120 K 147 V 0 0.00426619
120 K 148 A 0 -0.061833
120 K 149 V 0 -0.0610284
120 K 150 M 0 0.0627329
120 K 151 P 0 -0.0464795
120 K 152 P 0 0.00961414
120 K 153 H 0 0.0536046
120 K 154 I 0 0.000738567
120 K 155 G 0 0.00178416
120 K 156 D 0 -0.0605483
120 K 157 Q 0 0.0125221
120 K 158 P 0 0.0508927
120 K 159 L 0 0.0415929
120 K 160 T 0 0.049738
120 K 161 G 0 0.0436952
120 K 162 A 0 0.0324068
120 K 163 Y 0 0.000411407
120 K 164 T 0 0.0262302
120 K 165 V 0 0.0107736
120 K 166 T 0 0.0294388
120 K 167 L 0 0.0299716
120 K 168 D 0 0.0133787
120 K 169 G 0 0.039712
120 K 170 R 0 0.0239071
120 K 171 G 0 0.00546462
120 K 172 P 0 0.0670272
120 K 173 S 0 0.0264493
120 K 174 R 0 0.00971685
120 K 175 V 0 0.0458453
120 K 176 I 0 0.0310085
120 K 177 S 0 -0.0566245
120 K 178 K 0 -0.0722693
120 K 179 H 0 -0.00496819
120 K 180 D 0 -0.0328089
120 K 181 L 0 -0.0293004
120 K 182 G 0 -0.0759576
120 K 183 H 0 -0.044638
120 K 184 F 0 -0.0346793
120 K 185 M 0 -0.0614435
120 K 186 L 0 -0.0488844
120 K 187 R 0 -0.0338931
120 K 188 C 0 -0.063841
120 K 189 L 0 -0.047333
120 K 190 T 0 -0.0348372
120 K 191 T 0 -0.025908
120 K 192 D 0 -0.0393082
120 K 193 E 0 -0.0457292
120 K 194 Y 0 -0.0175528
121 V 125 L 0 1.25242
121 V 126 Q 0 0.25812
121 V 127 A 0 0.193974
121 V 128 V 0 0.0613186
121 V 129 T 0 0.0964638
121 V 130 D 0 0.127123
121 V 131 D 0 0.0701173
121 V 132 H 0 0.0211257
121 V 133 I 0 0.176117
121 V 134 R 0 0.00683341
121 V 135 M 0 0.0662226
121 V 136 H 0 0.00362097
121 V 137 K 0 0.148535
121 V 138 V 0 0.0183627
121 V 139 L 0 -0.0309879
121 V 140 R 0 0.05398
121 V 141 E 0 0.175649
121 V 142 S 0 -0.0199175
121 V 143 G 0 -0.0397882
121 V 144 L 0 0.0135495
121 V 145 K 0 -0.0259942
121 V 146 Y 0 -0.0404466
121 V 147 V 0 -0.027422
121 V 148 A 0 0.0268931
121 V 149 V 0 -0.0163731
121 V 150 M 0 0.0649852
121 V 151 P 0 -0.0370907
121 V 152 P 0 0.0108384
121 V 153 H 0 0.00901269
121 V 154 I 0 0.00712743
121 V 155 G 0 0.0133241
121 V 156 D 0 -0.0426896
121 V 157 Q 0 -0.0317243
121 V 158 P 0 0.0651313
121 V 159 L 0 0.0145599
121 V 160 T 0 0.0197051
121 V 161 G 0 0.0193822
121 V 162 A 0 0.00366976
121 V 163 Y 0 0.0355912
121 V 164 T 0 -0.0367806
121 V 165 V 0 -0.00873941
121 V 166 T 0 0.00465068
121 V 167 L 0 -0.00479317
121 V 168 D 0 -0.0167376
121 V 169 G 0 -0.0296614
121 V 170 R 0 0.0169974
121 V 171 G 0 -0.00782474
121 V 172 P 0 0.00712053
121 V 173 S 0 -0.0324979
121 V 174 R 0 0.0323837
121 V 175 V 0 0.0152817
121 V 176 I 0 -0.00725725
121 V 177 S 0 -0.0229081
121 V 178 K 0 -0.0371965
121 V 179 H 0 -0.0648681
121 V 180 D 0 -0.0261432
121 V 181 L 0 0.06143
121 V 182 G 0 -0.0297358
121 V 183 H 0 -0.0438325
121 V 184 F 0 -0.0310309
121 V 185 M 0 0.00433366
121 V 186 L 0 -0.0488211
121 V 187 R 0 -0.0235494
121 V 188 C 0 -0.0643903
121 V 189 L 0 -0.0521203
121 V 190 T 0 -0.0623658
121 V 191 T 0 0.00782764
121 V 192 D 0 -0.0421499
121 V 193 E 0 -0.0550501
121 V 194 Y 0 -0.019531
125 L 126 Q 0 0.536182
125 L 127 A 0 0.284573
125 L 128 V 0 0.12399
125 L 129 T 0 0.269304
125 L 130 D 0 0.115885
125 L 131 D 0 0.105147
125 L 132 H 0 0.0566146
125 L 133 I 0 0.0896108
125 L 134 R 0 0.0497037
125 L 135 M 0 0.045754
125 L 136 H 0 0.0688358
125 L 137 K 0 0.160096
125 L 138 V 0 0.0373427
125 L 139 L 0 -0.0129532
125 L 140 R 0 0.0367164
125 L 141 E 0 0.131714
125 L 142 S 0 0.0201024
125 L 143 G 0 0.0300286
125 L 144 L 0 0.0113456
125 L 145 K 0 -0.0179073
125 L 146 Y 0 -0.0153068
125 L 147 V 0 -0.0619866
125 L 148 A 0 0.0056021
125 L 149 V 0 -0.043816
125 L 150 M 0 0.137323
125 L 151 P 0 0.0390657
125 L 152 P 0 0.014354
125 L 153 H 0 0.115939
125 L 154 I 0 0.0186051
125 L 155 G 0 0.0777228
125 L 156 D 0 0.0503529
125 L 157 Q 0 -0.0255377
125 L 158 P 0 0.0915874
125 L 159 L 0 0.120383
125 L 160 T 0 0.0339621
125 L 161 G 0 0.0267618
125 L 162 A 0 0.126977
125 L 163 Y 0 0.0550283
125 L 164 T 0 -0.0253614
125 L 165 V 0 -0.0163422
125 L 166 T 0 0.0528964
125 L 167 L 0 0.00257159
125 L 168 D 0 0.00692884
125 L 169 G 0 0.00465494
125 L 170 R 0 0.0344419
125 L 171 G 0 0.0422172
125 L 172 P 0 0.0495869
125 L 173 S 0 0.00699958
125 L 174 R 0 0.00608725
125 L 175 V 0 0.112405
125 L 176 I 0 0.0623239
125 L 177 S 0 -0.0510176
125 L 178 K 0 0.0148896
125 L 179 H 0 -0.0399397
125 L 180 D 0 -0.0372157
125 L 181 L 0 0.00523929
125 L 182 G 0 -0.088691
125 L 183 H 0 -0.0404732
125 L 184 F 0 -0.0529016
125 L 185 M 0 -0.0256782
125 L 186 L 0 -0.0665473
125 L 187 R 0 -0.0831257
125 L 188 C 0 -0.0354132
125 L 189 L 0 -0.0423059
125 L 190 T 0 -0.0776099
125 L 191 T 0 -0.0186502
125 L 192 D 0 -0.00447966
125 L 193 E 0 -0.0890721
125 L 194 Y 0 -0.0440025
126 Q 127 A 0 0.475746
126 Q 128 V 0 0.254865
126 Q 129 T 0 0.349017
126 Q 130 D 0 0.345288
126 Q 131 D 0 0.097482
126 Q 132 H 0 0.0924231
126 Q 133 I 0 0.145991
126 Q 134 R 0 0.0686881
126 Q 135 M 0 0.052865
126 Q 136 H 0 0.176986
126 Q 137 K 0 0.101042
126 Q 138 V 0 0.326261
126 Q 139 L 0 0.0277988
126 Q 140 R 0 0.0744178
126 Q 141 E 0 0.316281
126 Q 142 S 0 0.0685087
126 Q 143 G 0 -0.0422361
126 Q 144 L 0 -0.0297071
126 Q 145 K 0 -0.0545449
126 Q 146 Y 0 0.0580224
126 Q 147 V 0 -0.0538169
126 Q 148 A 0 0.0168198
126 Q 149 V 0 -0.0286608
126 Q 150 M 0 0.101633
126 Q 151 P 0 0.00909104
126 Q 152 P 0 0.0118611
126 Q 153 H 0 0.119067
126 Q 154 I 0 0.00323582
126 Q 155 G 0 0.0294563
126 Q 156 D 0 0.0318938
126 Q 157 Q 0 0.0300937
126 Q 158 P 0 0.0596968
126 Q 159 L 0 0.0584914
126 Q 160 T 0 0.0136627
126 Q 161 G 0 -0.00528817
126 Q 162 A 0 0.00546227
126 Q 163 Y 0 0.00753719
126 Q 164 T 0 -0.0349282
126 Q 165 V 0 -0.00056049
126 Q 166 T 0 0.0169681
126 Q 167 L 0 -0.0118022
126 Q 168 D 0 -0.0306828
126 Q 169 G 0 -0.0127533
126 Q 170 R 0 0.0203252
126 Q 171 G 0 0.0256213
126 Q 172 P 0 0.00775646
126 Q 173 S 0 0.0340915
126 Q 174 R 0 0.0497256
126 Q 175 V 0 0.0328076
126 Q 176 I 0 -0.000906046
126 Q 177 S 0 -0.0402002
126 Q 178 K 0 -0.0187953
126 Q 179 H 0 -0.0656503
126 Q 180 D 0 0.00704059
126 Q 181 L 0 -0.0971032
126 Q 182 G 0 -0.0674679
126 Q 183 H 0 -0.0397777
126 Q 184 F 0 -0.0511086
126 Q 185 M 0 -0.074956
126 Q 186 L 0 -0.0917539
126 Q 187 R 0 -0.0156913
126 Q 188 C 0 -0.036288
126 Q 189 L 0 -0.0727219
126 Q 190 T 0 -0.061547
126 Q 191 T 0 -0.0433376
126 Q 192 D 0 -0.0564621
126 Q 193 E 0 -0.0779
126 Q 194 Y 0 -0.0238478
127 A 128 V 0 0.30858
127 A 129 T 0 0.328951
127 A 130 D 0 0.312996
127 A 131 D 0 0.534528
127 A 132 H 0 0.107278
127 A 133 I 0 0.165521
127 A 134 R 0 0.18768
127 A 135 M 0 0.0809006
127 A 136 H 0 0.114086
127 A 137 K 0 0.0506418
127 A 138 V 0 0.161796
127 A 139 L 0 0.0383939
127 A 140 R 0 -0.0063117
127 A 141 E 0 0.131551
127 A 142 S 0 0.0468587
127 A 143 G 0 -0.00579252
127 A 144 L 0 0.00163639
127 A 145 K 0 0.058212
127 A 146 Y 0 0.00934132
127 A 147 V 0 0.000700535
127 A 148 A 0 -0.0195873
127 A 149 V 0 -0.0153291
127 A 150 M 0 -0.000552924
127 A 151 P 0 -0.0718002
127 A 152 P 0 0.0177428
127 A 153 H 0 0.125391
127 A 154 I 0 0.0711797
127 A 155 G 0 -0.000465327
127 A 156 D 0 0.0102149
127 A 157 Q 0 0.0157511
127 A 158 P 0 0.0341169
127 A 159 L 0 0.0434947
127 A 160 T 0 -0.0263791
127 A 161 G 0 0.051129
127 A 162 A 0 0.0592082
127 A 163 Y 0 -0.0144171
127 A 164 T 0 -0.00623422
127 A 165 V 0 -0.0511078
127 A 166 T 0 -0.0295812
127 A 167 L 0 -0.00537081
127 A 168 D 0 -0.0237728
127 A 169 G 0 -0.0422133
127 A 170 R 0 0.0360745
127 A 171 G 0 0.00473632
127 A 172 P 0 -0.0566379
127 A 173 S 0 0.0431023
127 A 174 R 0 -0.0181477
127 A 175 V 0 0.0337896
127 A 176 I 0 -0.0149898
127 A 177 S 0 -0.0590959
127 A 178 K 0 -0.0264846
127 A 179 H 0 -0.0721767
127 A 180 D 0 -0.0124289
127 A 181 L 0 -0.0283187
127 A 182 G 0 -0.102802
127 A 183 H 0 -0.0598761
127 A 184 F 0 -0.0428983
127 A 185 M 0 -0.0361218
127 A 186 L 0 -0.0790438
127 A 187 R 0 -0.0504739
127 A 188 C 0 -0.0799391
127 A 189 L 0 -0.059298
127 A 190 T 0 -0.033873
127 A 191 T 0 -0.0572077
127 A 192 D 0 -0.0404587
127 A 193 E 0 -0.0503936
127 A 194 Y 0 -0.0689903
128 V 129 T 0 0.263219
128 V 130 D 0 0.118569
128 V 131 D 0 0.391957
128 V 132 H 0 0.764388
128 V 133 I 0 0.0522424
128 V 134 R 0 0.106669
128 V 135 M 0 0.0778663
128 V 136 H 0 0.0536519
128 V 137 K 0 -0.00721661
128 V 138 V 0 0.0692486
128 V 139 L 0 0.0331728
128 V 140 R 0 0.0323887
128 V 141 E 0 -0.0504647
128 V 142 S 0 -0.0293245
128 V 143 G 0 -0.0151206
128 V 144 L 0 0.014208
128 V 145 K 0 -0.0672095
128 V 146 Y 0 -0.00793591
128 V 147 V 0 -0.059137
128 V 148 A 0 0.00603769
128 V 149 V 0 0.0101018
128 V 150 M 0 -0.064408
128 V 151 P 0 0.122867
128 V 152 P 0 -0.00313314
128 V 153 H 0 0.0322721
128 V 154 I 0 0.00678416
128 V 155 G 0 -0.042343
128 V 156 D 0 0.037331
128 V 157 Q 0 -0.0102269
128 V 158 P 0 0.0214402
128 V 159 L 0 -0.0282005
128 V 160 T 0 -0.0494854
128 V 161 G 0 -0.0377872
128 V 162 A 0 -0.0075387
128 V 163 Y 0 -0.0487363
128 V 164 T 0 -0.0179652
128 V 165 V 0 -0.0461992
128 V 166 T 0 -0.0377853
128 V 167 L 0 -0.0749661
128 V 168 D 0 -0.0566304
128 V 169 G 0 -0.0199509
128 V 170 R 0 -0.0446131
128 V 171 G 0 -0.0446308
128 V 172 P 0 -0.038889
128 V 173 S 0 0.0225235
128 V 174 R 0 0.010955
128 V 175 V 0 -0.0214803
128 V 176 I 0 -0.0274588
128 V 177 S 0 0.0188349
128 V 178 K 0 0.112622
128 V 179 H 0 0.00794735
128 V 180 D 0 0.00726668
128 V 181 L 0 -0.02801
128 V 182 G 0 -0.0231928
128 V 183 H 0 -0.0742774
128 V 184 F 0 0.00525183
128 V 185 M 0 0.0191467
128 V 186 L 0 -0.0305022
128 V 187 R 0 -0.0654796
128 V 188 C 0 -0.0434962
128 V 189 L 0 0.0249772
128 V 190 T 0 -0.0385287
128 V 191 T 0 -0.0199331
128 V 192 D 0 -0.0472143
128 V 193 E 0 -0.0115367
128 V 194 Y 0 -0.0279707
129 T 130 D 0 0.24048
129 T 131 D 0 0.162661
129 T 132 H 0 0.212583
129 T 133 I 0 0.531024
129 T 134 R 0 0.149761
129 T 135 M 0 0.0721554
129 T 136 H 0 0.100888
129 T 137 K 0 0.396166
129 T 138 V 0 0.0276215
129 T 139 L 0 0.0436544
129 T 140 R 0 0.103363
129 T 141 E 0 0.298409
129 T 142 S 0 0.0154876
129 T 143 G 0 -0.0248553
129 T 144 L 0 -0.0203949
129 T 145 K 0 -0.0285048
129 T 146 Y 0 0.0732547
129 T 147 V 0 0.0579369
129 T 148 A 0 0.0354884
129 T 149 V 0 0.0095011
129 T 150 M 0 0.101763
129 T 151 P 0 0.051314
129 T 152 P 0 0.036704
129 T 153 H 0 0.084271
129 T 154 I 0 0.0437383
129 T 155 G 0 0.018651
129 T 156 D 0 0.0238475
129 T 157 Q 0 -0.0203989
129 T 158 P 0 0.033216
129 T 159 L 0 -0.0112728
129 T 160 T 0 0.0283212
129 T 161 G 0 0.050408
129 T 162 A 0 0.0621365
129 T 163 Y 0 -0.000174969
129 T 164 T 0 -0.0243808
129 T 165 V 0 0.00286229
129 T 166 T 0 -0.0300784
129 T 167 L 0 -0.0342542
129 T 168 D 0 -0.0335722
129 T 169 G 0 -0.018684
129 T 170 R 0 0.00904148
129 T 171 G 0 0.0290367
129 T 172 P 0 -0.00720781
129 T 173 S 0 0.00813646
129 T 174 R 0 0.0384688
129 T 175 V 0 0.0372702
129 T 176 I 0 0.0147929
129 T 177 S 0 -0.00372862
129 T 178 K 0 -0.0293679
129 T 179 H 0 0.0042552
129 T 180 D 0 -0.0773589
129 T 181 L 0 0.0223379
129 T 182 G 0 -0.032969
129 T 183 H 0 -0.0928211
129 T 184 F 0 -0.0031542
129 T 185 M 0 -0.0471351
129 T 186 L 0 -0.0976895
129 T 187 R 0 -0.0244858
129 T 188 C 0 -0.0548509
129 T 189 L 0 -0.0528714
129 T 190 T 0 -0.0566625
129 T 191 T 0 -0.044217
129 T 192 D 0 -0.039225
129 T 193 E 0 -0.0612121
129 T 194 Y 0 -0.0475443
130 D 131 D 0 0.25716
130 D 132 H 0 0.152232
130 D 133 I 0 0.323858
130 D 134 R 0 0.478805
130 D 135 M 0 0.159066
130 D 136 H 0 0.10928
130 D 137 K 0 0.335512
130 D 138 V 0 0.246698
130 D 139 L 0 0.0905212
130 D 140 R 0 0.0748626
130 D 141 E 0 0.370335
130 D 142 S 0 0.020292
130 D 143 G 0 0.0110026
130 D 144 L 0 0.008031
130 D 145 K 0 -0.0364377
130 D 146 Y 0 0.00522274
130 D 147 V 0 0.0633701
130 D 148 A 0 0.0361517
130 D 149 V 0 -0.00143114
130 D 150 M 0 0.0404864
130 D 151 P 0 -0.0343895
130 D 152 P 0 -0.0216294
130 D 153 H 0 -0.0208385
130 D 154 I 0 0.0136968
130 D 155 G 0 0.0544413
130 D 156 D 0 0.0589134
130 D 157 Q 0 -0.0179388
130 D 158 P 0 -0.0388802
130 D 159 L 0 -0.0255847
130 D 160 T 0 -0.0466002
130 D 161 G 0 -0.0195519
130 D 162 A 0 -0.0368669
130 D 163 Y 0 -0.0283687
130 D 164 T 0 -0.00242632
130 D 165 V 0 -0.0361326
130 D 166 T 0 -0.0521477
130 D 167 L 0 -0.0510009
130 D 168 D 0 -0.030784
130 D 169 G 0 -0.0258151
130 D 170 R 0 -0.0705013
130 D 171 G 0 -0.00582501
130 D 172 P 0 -0.00258054
130 D 173 S 0 0.00683617
130 D 174 R 0 0.0200962
130 D 175 V 0 -0.0248291
130 D 176 I 0 -0.0125378
130 D 177 S 0 -0.0319959
130 D 178 K 0 -0.00689254
130 D 179 H 0 -0.0407567
130 D 180 D 0 -0.0829853
130 D 181 L 0 -0.0213116
130 D 182 G 0 -0.0573907
130 D 183 H 0 -0.0496428
130 D 184 F 0 0.0313713
130 D 185 M 0 -0.0360424
130 D 186 L 0 -0.0832798
130 D 187 R 0 -0.0424962
130 D 188 C 0 -0.0647096
130 D 189 L 0 -0.0587717
130 D 190 T 0 -0.0518126
130 D 191 T 0 -0.0475134
130 D 192 D 0 -0.0302148
130 D 193 E 0 -0.0577065
130 D 194 Y 0 -0.0491288
131 D 132 H 0 0.457433
131 D 133 I 0 0.201845
131 D 134 R 0 0.297963
131 D 135 M 0 0.191189
131 D 136 H 0 0.0340418
131 D 137 K 0 0.065715
131 D 138 V 0 0.0945569
131 D 139 L 0 0.0573207
131 D 140 R 0 -0.0235034
131 D 141 E 0 0.0681241
131 D 142 S 0 -0.0408956
131 D 143 G 0 -0.0127711
131 D 144 L 0 -0.0221766
131 D 145 K 0 -0.0560468
131 D 146 Y 0 0.0637828
131 D 147 V 0 -0.00388513
131 D 148 A 0 0.0109731
131 D 149 V 0 0.0152859
131 D 150 M 0 0.0368884
131 D 151 P 0 0.0135104
131 D 152 P 0 0.00624164
131 D 153 H 0 -0.0275892
131 D 154 I 0 0.03719
131 D 155 G 0 -0.0195241
131 D 156 D 0 0.0432852
131 D 157 Q 0 -0.0424331
131 D 158 P 0 0.0589955
131 D 159 L 0 -0.0575611
131 D 160 T 0 0.000877981
131 D 161 G 0 -0.0438154
131 D 162 A 0 -0.0442872
131 D 163 Y 0 -0.0296489
131 D 164 T 0 -0.0151227
131 D 165 V 0 -0.0341823
131 D 166 T 0 -0.0212484
131 D 167 L 0 -0.0254838
131 D 168 D 0 -0.0370184
131 D 169 G 0 -0.0288233
131 D 170 R 0 -0.0328566
131 D 171 G 0 0.0130277
131 D 172 P 0 -0.0552903
131 D 173 S 0 -0.022301
131 D 174 R 0 -0.00365548
131 D 175 V 0 -0.0281206
131 D 176 I 0 -0.0395439
131 D 177 S 0 -0.0813773
131 D 178 K 0 0.0574349
131 D 179 H 0 -0.0430519
131 D 180 D 0 -0.0454857
131 D 181 L 0 -0.0211472
131 D 182 G 0 -0.0346662
131 D 183 H 0 -0.0694201
131 D 184 F 0 -0.0351311
131 D 185 M 0 -0.0254509
131 D 186 L 0 -0.0520535
131 D 187 R 0 -0.0285551
131 D 188 C 0 0.0108762
131 D 189 L 0 -0.085981
131 D 190 T 0 -0.0652308
131 D 191 T 0 -0.0381504
131 D 192 D 0 -0.071482
131 D 193 E 0 -0.0363889
131 D 194 Y 0 0.0213048
132 H 133 I 0 0.216179
132 H 134 R 0 0.130204
132 H 135 M 0 0.186839
132 H 136 H 0 0.165475
132 H 137 K 0 0.0494128
132 H 138 V 0 0.0476876
132 H 139 L 0 0.127658
132 H 140 R 0 0.0299128
132 H 141 E 0 0.0105007
132 H 142 S 0 -0.0313258
132 H 143 G 0 -0.00817825
132 H 144 L 0 0.0302134
132 H 145 K 0 -0.059284
132 H 146 Y 0 0.076462
132 H 147 V 0 -0.0784903
132 H 148 A 0 0.0189078
132 H 149 V 0 0.0186457
132 H 150 M 0 -0.0300557
132 H 151 P 0 0.153578
132 H 152 P 0 -0.00921299
132 H 153 H 0 -0.0398858
132 H 154 I 0 0.0427127
132 H 155 G 0 -0.0555827
132 H 156 D 0 0.022913
132 H 157 Q 0 -0.0321824
132 H 158 P 0 -0.00226298
132 H 159 L 0 -0.0200035
132 H 160 T 0 -0.0688884
132 H 161 G 0 -0.0372888
132 H 162 A 0 -0.0722264
132 H 163 Y 0 -0.0480316
132 H 164 T 0 -0.0386155
132 H 165 V 0 -0.0392339
132 H 166 T 0 -0.0631986
132 H 167 L 0 -0.0467526
132 H 168 D 0 -0.0261543
132 H 169 G 0 -0.0324598
132 H 170 R 0 -0.0777624
132 H 171 G 0 -0.0314535
132 H 172 P 0 -0.0104521
132 H 173 S 0 -0.0202461
132 H 174 R 0 0.00752187
132 H 175 V 0 -0.0532888
132 H 176 I 0 -0.0630192
132 H 177 S 0 -0.0174705
132 H 178 K 0 0.0184498
132 H 179 H 0 -0.0637496
132 H 180 D 0 -0.0471264
132 H 181 L 0 0.0235729
132 H 182 G 0 0.0101471
132 H 183 H 0 -0.0214804
132 H 184 F 0 -0.0636834
132 H 185 M 0 -0.0198306
132 H 186 L 0 -0.0287969
132 H 187 R 0 -0.0650865
132 H 188 C 0 -0.0143742
132 H 189 L 0 -0.0469221
132 H 190 T 0 -0.0582637
132 H 191 T 0 -0.0351607
132 H 192 D 0 -0.0497723
132 H 193 E 0 -0.0548808
132 H 194 Y 0 0.0463159
133 I 134 R 0 0.239855
133 I 135 M 0 0.167388
133 I 136 H 0 0.447986
133 I 137 K 0 1.20177
133 I 138 V 0 0.0854283
133 I 139 L 0 0.123837
133 I 140 R 0 0.339678
133 I 141 E 0 0.139491
133 I 142 S 0 0.00293378
133 I 143 G 0 -0.0125245
133 I 144 L 0 -0.0543967
133 I 145 K 0 0.00576407
133 I 146 Y 0 0.0635543
133 I 147 V 0 0.0740476
133 I 148 A 0 -3.69121e-05
133 I 149 V 0 0.0220134
133 I 150 M 0 0.149816
133 I 151 P 0 -0.00877485
133 I 152 P 0 0.0555161
133 I 153 H 0 0.028551
133 I 154 I 0 -0.0427394
133 I 155 G 0 0.00785661
133 I 156 D 0 -0.000305677
133 I 157 Q 0 -0.015487
133 I 158 P 0 -0.0343089
133 I 159 L 0 -0.00715663
133 I 160 T 0 -0.00125253
133 I 161 G 0 -0.00954035
133 I 162 A 0 0.0174345
133 I 163 Y 0 -0.0307487
133 I 164 T 0 -0.0607797
133 I 165 V 0 -0.0508389
133 I 166 T 0 -0.0568232
133 I 167 L 0 -0.053917
133 I 168 D 0 -0.0638189
133 I 169 G 0 -0.0411309
133 I 170 R 0 -0.00550316
133 I 171 G 0 0.0381751
133 I 172 P 0 -0.0220307
133 I 173 S 0 -0.0188306
133 I 174 R 0 0.059669
133 I 175 V 0 -0.0223884
133 I 176 I 0 0.0661712
133 I 177 S 0 -0.0141907
133 I 178 K 0 -0.0330473
133 I 179 H 0 -0.060098
133 I 180 D 0 0.00255778
133 I 181 L 0 0.0259459
133 I 182 G 0 -0.0730432
133 I 183 H 0 -0.029135
133 I 184 F 0 -0.0234379
133 I 185 M 0 -0.0525337
133 I 186 L 0 -0.0788866
133 I 187 R 0 -0.00428388
133 I 188 C 0 -0.077047
133 I 189 L 0 -0.0325932
133 I 190 T 0 -0.0692481
133 I 191 T 0 -0.00224228
133 I 192 D 0 0.0250309
133 I 193 E 0 0.00465837
133 I 194 Y 0 -0.0593448
134 R 135 M 0 0.204277
134 R 136 H 0 0.164538
134 R 137 K 0 0.359096
134 R 138 V 0 0.322982
134 R 139 L 0 0.189623
134 R 140 R 0 0.0779434
134 R 141 E 0 0.189216
134 R 142 S 0 0.0711417
134 R 143 G 0 0.0395056
134 R 144 L 0 0.00657483
134 R 145 K 0 -0.012939
134 R 146 Y 0 0.0183168
134 R 147 V 0 0.0177857
134 R 148 A 0 -0.0183736
134 R 149 V 0 -0.0124515
134 R 150 M 0 0.00880375
134 R 151 P 0 -0.00134533
134 R 152 P 0 -0.0128038
134 R 153 H 0 -0.037064
134 R 154 I 0 -0.000434266
134 R 155 G 0 0.021128
134 R 156 D 0 0.00213451
134 R 157 Q 0 -0.0237893
134 R 158 P 0 -0.00079856
134 R 159 L 0 -0.0389318
134 R 160 T 0 -0.0619757
134 R 161 G 0 -0.0367236
134 R 162 A 0 -0.0579528
134 R 163 Y 0 -0.0237733
134 R 164 T 0 0.00517027
134 R 165 V 0 -0.0118529
134 R 166 T 0 -0.0477988
134 R 167 L 0 -0.0392738
134 R 168 D 0 -0.0299629
134 R 169 G 0 -0.0519144
134 R 170 R 0 -0.0447418
134 R 171 G 0 -0.0211475
134 R 172 P 0 -0.0460626
134 R 173 S 0 -0.0138553
134 R 174 R 0 0.0140474
134 R 175 V 0 0.0108395
134 R 176 I 0 0.00213115
134 R 177 S 0 -0.113639
134 R 178 K 0 -0.0652917
134 R 179 H 0 -0.0385668
134 R 180 D 0 -0.0459042
134 R 181 L 0 -0.0571702
134 R 182 G 0 -0.0217658
134 R 183 H 0 -0.0837919
134 R 184 F 0 -0.056036
134 R 185 M 0 -0.022853
134 R 186 L 0 -0.0357162
134 R 187 R 0 -0.0275965
134 R 188 C 0 -0.0194724
134 R 189 L 0 -0.0583671
134 R 190 T 0 -0.0681499
134 R 191 T 0 -0.0409525
134 R 192 D 0 -0.0343766
134 R 193 E 0 -0.051797
134 R 194 Y 0 -0.0492967
135 M 136 H 0 0.278202
135 M 137 K 0 0.308435
135 M 138 V 0 0.284416
135 M 139 L 0 0.329988
135 M 140 R 0 0.0690397
135 M 141 E 0 0.135992
135 M 142 S 0 0.0220161
135 M 143 G 0 -0.0230752
135 M 144 L 0 0.0121649
135 M 145 K 0 -0.0530239
135 M 146 Y 0 -0.0191687
135 M 147 V 0 0.0232416
135 M 148 A 0 0.183617
135 M 149 V 0 0.0118123
135 M 150 M 0 0.11681
135 M 151 P 0 0.0645668
135 M 152 P 0 0.00682168
135 M 153 H 0 0.0499519
135 M 154 I 0 0.00897239
135 M 155 G 0 0.0606635
135 M 156 D 0 0.0189105
135 M 157 Q 0 -0.0622515
135 M 158 P 0 -0.0337426
135 M 159 L 0 -0.0333538
135 M 160 T 0 -0.00829352
135 M 161 G 0 -0.00939286
135 M 162 A 0 -0.0445076
135 M 163 Y 0 -0.0655161
135 M 164 T 0 -0.073733
135 M 165 V 0 -0.0223125
135 M 166 T 0 -0.0395839
135 M 167 L 0 -0.0239344
135 M 168 D 0 -0.00957999
135 M 169 G 0 -0.0466353
135 M 170 R 0 -0.0291822
135 M 171 G 0 0.0262496
135 M 172 P 0 -0.0645515
135 M 173 S 0 -0.0348604
135 M 174 R 0 -0.0145247
135 M 175 V 0 -0.000382971
135 M 176 I 0 -0.0468634
135 M 177 S 0 -0.0222719
135 M 178 K 0 0.00411907
135 M 179 H 0 -0.0762568
135 M 180 D 0 -0.0313992
135 M 181 L 0 0.0216056
135 M 182 G 0 -0.0487434
135 M 183 H 0 -0.0626623
135 M 184 F 0 -0.0338365
135 M 185 M 0 -0.0431356
135 M 186 L 0 -0.0881678
135 M 187 R 0 -0.0678712
135 M 188 C 0 -0.054001
135 M 189 L 0 -0.0569459
135 M 190 T 0 -0.072799
135 M 191 T 0 -0.0939539
135 M 192 D 0 -0.0793605
135 M 193 E 0 -0.0841315
135 M 194 Y 0 -0.0427948
136 H 137 K 0 0.349024
136 H 138 V 0 0.167531
136 H 139 L 0 0.179471
136 H 140 R 0 0.445356
136 H 141 E 0 0.168585
136 H 142 S 0 0.0191464
136 H 143 G 0 -0.0374288
136 H 144 L 0 0.0193593
136 H 145 K 0 0.0113809
136 H 146 Y 0 -0.0442935
136 H 147 V 0 0.00159253
136 H 148 A 0 0.530447
136 H 149 V 0 0.0111777
136 H 150 M 0 0.689547
136 H 151 P 0 0.0320822
136 H 152 P 0 0.0232826
136 H 153 H 0 0.0392984
136 H 154 I 0 0.0200199
136 H 155 G 0 -0.0260245
136 H 156 D 0 -0.0460582
136 H 157 Q 0 -0.0381178
136 H 158 P 0 -0.0674104
136 H 159 L 0 -0.00397407
136 H 160 T 0 -0.0176621
136 H 161 G 0 -0.00552308
136 H 162 A 0 0.0256044
136 H 163 Y 0 0.0361084
136 H 164 T 0 -0.0616357
136 H 165 V 0 -0.0603046
136 H 166 T 0 -0.0343443
136 H 167 L 0 0.00794409
136 H 168 D 0 -0.0565184
136 H 169 G 0 -0.0405099
136 H 170 R 0 -0.00783165
136 H 171 G 0 -0.0742786
136 H 172 P 0 -0.0168971
136 H 173 S 0 -0.0292463
136 H 174 R 0 -0.0592722
136 H 175 V 0 0.0687617
136 H 176 I 0 -0.0357969
136 H 177 S 0 -0.0759687
136 H 178 K 0 -0.0343759
136 H 179 H 0 -0.0851913
136 H 180 D 0 -0.0648711
136 H 181 L 0 0.0600584
136 H 182 G 0 -0.0430094
136 H 183 H 0 -0.0600417
136 H 184 F 0 0.000192876
136 H 185 M 0 -0.0671906
136 H 186 L 0 -0.0994609
136 H 187 R 0 -0.0377684
136 H 188 C 0 -0.00640567
136 H 189 L 0 -0.0602839
136 H 190 T 0 -0.0739753
136 H 191 T 0 -0.0415647
136 H 192 D 0 -0.0674683
136 H 193 E 0 -0.0654279
136 H 194 Y 0 -0.0461491
137 K 138 V 0 0.29631
137 K 139 L 0 0.259387
137 K 140 R 0 0.575636
137 K 141 E 0 0.442716
137 K 142 S 0 0.0195627
137 K 143 G 0 -0.0224487
137 K 144 L 0 0.0155343
137 K 145 K 0 0.0202355
137 K 146 Y 0 0.0626081
137 K 147 V 0 0.0349137
137 K 148 A 0 0.0852659
137 K 149 V 0 -0.0195892
137 K 150 M 0 0.103595
137 K 151 P 0 -0.027196
137 K 152 P 0 -0.015383
137 K 153 H 0 0.084567
137 K 154 I 0 -0.0238295
137 K 155 G 0 0.0557331
137 K 156 D 0 -0.0378881
137 K 157 Q 0 -0.0559648
137 K 158 P 0 0.00577839
137 K 159 L 0 0.0200651
137 K 160 T 0 -0.0310583
137 K 161 G 0 -0.0412294
137 K 162 A 0 -0.0366762
137 K 163 Y 0 0.0133652
137 K 164 T 0 -0.0436944
137 K 165 V 0 -0.0192379
137 K 166 T 0 -0.00902112
137 K 167 L 0 -0.0481668
137 K 168 D 0 -0.0475127
137 K 169 G 0 -0.0546573
137 K 170 R 0 -0.00151761
137 K 171 G 0 -0.0226498
137 K 172 P 0 -0.0174979
137 K 173 S 0 -0.0432111
137 K 174 R 0 -0.0179431
137 K 175 V 0 -0.00138533
137 K 176 I 0 -0.032592
137 K 177 S 0 -0.0850747
137 K 178 K 0 -0.0136527
137 K 179 H 0 -0.0296903
137 K 180 D 0 -0.0109062
137 K 181 L 0 0.0381183
137 K 182 G 0 -0.0136289
137 K 183 H 0 -0.0571196
137 K 184 F 0 -0.0248172
137 K 185 M 0 -0.0223096
137 K 186 L 0 -0.0473012
137 K 187 R 0 -0.0305726
137 K 188 C 0 -0.102008
137 K 189 L 0 -0.0650647
137 K 190 T 0 -0.0204937
137 K 191 T 0 -0.0626215
137 K 192 D 0 0.00557197
137 K 193 E 0 -0.0457139
137 K 194 Y 0 -0.054024
138 V 139 L 0 0.369686
138 V 140 R 0 0.194202
138 V 141 E 0 0.336199
138 V 142 S 0 0.0870816
138 V 143 G 0 0.00683708
138 V 144 L 0 0.0797155
138 V 145 K 0 0.0132744
138 V 146 Y 0 0.055145
138 V 147 V 0 0.0107997
138 V 148 A 0 0.0323147
138 V 149 V 0 -0.0150165
138 V 150 M 0 -0.0418945
138 V 151 P 0 0.0273667
138 V 152 P 0 0.00896705
138 V 153 H 0 0.0642998
138 V 154 I 0 -0.0663073
138 V 155 G 0 -0.000764316
138 V 156 D 0 0.00838786
138 V 157 Q 0 -0.0299016
138 V 158 P 0 -0.0408515
138 V 159 L 0 -0.0318546
138 V 160 T 0 -0.0171311
138 V 161 G 0 -0.0466979
138 V 162 A 0 -0.0307164
138 V 163 Y 0 -0.0224532
138 V 164 T 0 0.017903
138 V 165 V 0 -0.018581
138 V 166 T 0 -0.0541048
138 V 167 L 0 0.00826689
138 V 168 D 0 -0.017028
138 V 169 G 0 -0.0103759
138 V 170 R 0 -0.00447587
138 V 171 G 0 0.0368326
138 V 172 P 0 -0.0215266
138 V 173 S 0 -0.0483616
138 V 174 R 0 -0.00729787
138 V 175 V 0 -0.0221634
138 V 176 I 0 0.0341701
138 V 177 S 0 -0.0205451
138 V 178 K 0 -0.0598173
138 V 179 H 0 -0.00532316
138 V 180 D 0 -0.0283205
138 V 181 L 0 -0.0515896
138 V 182 G 0 -0.0314543
138 V 183 H 0 -0.0352079
138 V 184 F 0 -0.0227637
138 V 185 M 0 -0.00634002
138 V 186 L 0 -0.0758002
138 V 187 R 0 -0.0680644
138 V 188 C 0 -0.0423868
138 V 189 L 0 -0.0528643
138 V 190 T 0 -0.082845
138 V 191 T 0 -0.0143774
138 V 192 D 0 -0.0145356
138 V 193 E 0 0.0162079
138 V 194 Y 0 -0.0320871
139 L 140 R 0 0.381682
139 L 141 E 0 0.189691
139 L 142 S 0 0.128983
139 L 143 G 0 0.104032
139 L 144 L 0 0.110142
139 L 145 K 0 0.0135728
139 L 146 Y 0 0.654482
139 L 147 V 0 0.139493
139 L 148 A 0 0.683781
139 L 149 V 0 0.0303664
139 L 150 M 0 0.119608
139 L 151 P 0 -0.0113115
139 L 152 P 0 0.00343535
139 L 153 H 0 -0.0259766
139 L 154 I 0 -0.0608156
139 L 155 G 0 -0.0634685
139 L 156 D 0 -0.0594173
139 L 157 Q 0 -0.0483105
139 L 158 P 0 -0.0683639
139 L 159 L 0 -0.026845
139 L 160 T 0 -0.0793529
139 L 161 G 0 -0.0493595
139 L 162 A 0 -0.0528234
139 L 163 Y 0 -0.0210983
139 L 164 T 0 -0.0381895
139 L 165 V 0 -0.0310272
139 L 166 T 0 -0.00696737
139 L 167 L 0 -0.0556057
139 L 168 D 0 -0.0633965
139 L 169 G 0 -0.0578005
139 L 170 R 0 -0.0263477
139 L 171 G 0 -0.0248425
139 L 172 P 0 -0.0136627
139 L 173 S 0 -0.0432343
139 L 174 R 0 -0.0450837
139 L 175 V 0 -0.0229322
139 L 176 I 0 -0.0198011
139 L 177 S 0 -0.0280761
139 L 178 K 0 -0.0395958
139 L 179 H 0 -0.0354143
139 L 180 D 0 -0.0193177
139 L 181 L 0 -0.0118554
139 L 182 G 0 -0.0398615
139 L 183 H 0 -0.0551535
139 L 184 F 0 -0.02062
139 L 185 M 0 -0.0645415
139 L 186 L 0 -0.0434832
139 L 187 R 0 -0.037306
139 L 188 C 0 0.00175512
139 L 189 L 0 -0.0153905
139 L 190 T 0 -0.0715721
139 L 191 T 0 -0.0478758
139 L 192 D 0 -0.0777342
139 L 193 E 0 -0.0426346
139 L 194 Y 0 -0.0458459
140 R 141 E 0 0.322884
140 R 142 S 0 0.0917042
140 R 143 G 0 0.0360137
140 R 144 L 0 0.0202922
140 R 145 K 0 0.0670565
140 R 146 Y 0 0.242977
140 R 147 V 0 0.243892
140 R 148 A 0 0.262212
140 R 149 V 0 0.0576634
140 R 150 M 0 0.215221
140 R 151 P 0 -0.0200804
140 R 152 P 0 -0.0294577
140 R 153 H 0 0.0166478
140 R 154 I 0 -0.0196274
140 R 155 G 0 0.00739415
140 R 156 D 0 -0.00636976
140 R 157 Q 0 0.0193571
140 R 158 P 0 -0.021961
140 R 159 L 0 0.0197321
140 R 160 T 0 -0.039113
140 R 161 G 0 -0.0266659
140 R 162 A 0 -0.00752267
140 R 163 Y 0 -0.00559994
140 R 164 T 0 -0.0298534
140 R 165 V 0 -0.0824139
140 R 166 T 0 -0.0299173
140 R 167 L 0 -0.0233086
140 R 168 D 0 -0.0611142
140 R 169 G 0 -0.0326952
140 R 170 R 0 0.0706244
140 R 171 G 0 0.0342376
140 R 172 P 0 0.00331175
140 R 173 S 0 0.00825784
140 R 174 R 0 -5.75163e-05
140 R 175 V 0 0.00209607
140 R 176 I 0 0.0235595
140 R 177 S 0 -0.0125953
140 R 178 K 0 -0.0350242
140 R 179 H 0 -0.0171398
140 R 180 D 0 0.0473886
140 R 181 L 0 -0.00352217
140 R 182 G 0 -0.0431828
140 R 183 H 0 -0.0680112
140 R 184 F 0 -0.00663992
140 R 185 M 0 -0.0672452
140 R 186 L 0 -0.0573319
140 R 187 R 0 0.0524811
140 R 188 C 0 0.0511006
140 R 189 L 0 0.0116456
140 R 190 T 0 0.023663
140 R 191 T 0 0.0282089
140 R 192 D 0 0.00735134
140 R 193 E 0 0.0336747
140 R 194 Y 0 -0.0084658
141 E 142 S 0 0.201583
141 E 143 G 0 0.0712098
141 E 144 L 0 0.049396
141 E 145 K 0 0.0285099
141 E 146 Y 0 0.0665186
141 E 147 V 0 0.0508193
141 E 148 A 0 0.0480778
141 E 149 V 0 0.0240774
141 E 150 M 0 0.0709344
141 E 151 P 0 0.0136755
141 E 152 P 0 -0.00940584
141 E 153 H 0 0.0843734
141 E 154 I 0 0.0592541
141 E 155 G 0 -0.0159049
141 E 156 D 0 0.000123648
141 E 157 Q 0 0.0116626
141 E 158 P 0 0.022199
141 E 159 L 0 0.0197835
141 E 160 T 0 -0.0229952
141 E 161 G 0 0.0138114
141 E 162 A 0 0.00595954
141 E 163 Y 0 -0.0202201
141 E 164 T 0 -0.0293958
141 E 165 V 0 -0.0285012
141 E 166 T 0 -0.0116225
141 E 167 L 0 -0.0285635
141 E 168 D 0 -0.0174561
141 E 169 G 0 -0.00593928
141 E 170 R 0 0.0546132
141 E 171 G 0 -0.00270055
141 E 172 P 0 -0.0125839
141 E 173 S 0 -0.0470123
141 E 174 R 0 -0.0516838
141 E 175 V 0 0.00163695
141 E 176 I 0 -0.0604569
141 E 177 S 0 -0.0940304
141 E 178 K 0 -0.0536489
141 E 179 H 0 -0.0399798
141 E 180 D 0 -0.0263057
141 E 181 L 0 0.0228336
141 E 182 G 0 -0.0210202
141 E 183 H 0 -0.0541807
141 E 184 F 0 -0.0125079
141 E 185 M 0 -0.0501028
141 E 186 L 0 -0.0655913
141 E 187 R 0 -0.0429011
141 E 188 C 0 -0.0358121
141 E 189 L 0 -0.047406
141 E 190 T 0 -0.0339129
141 E 191 T 0 0.00080888
141 E 192 D 0 -0.0249192
141 E 193 E 0 -0.0200639
141 E 194 Y 0 -0.0374644
142 S 143 G 0 1.02697
142 S 144 L 0 0.475871
142 S 145 K 0 0.276789
142 S 146 Y 0 0.254229
142 S 147 V 0 0.0282143
142 S 148 A 0 0.102212
142 S 149 V 0 0.0394438
142 S 150 M 0 0.0732506
142 S 151 P 0 0.047908
142 S 152 P 0 0.0426501
142 S 153 H 0 0.0754897
142 S 154 I 0 0.0901896
142 S 155 G 0 0.056432
142 S 156 D 0 -0.0120296
142 S 157 Q 0 -0.00640872
142 S 158 P 0 -0.0315891
142 S 159 L 0 -0.0426076
142 S 160 T 0 0.00566409
142 S 161 G 0 0.0261816
142 S 162 A 0 0.0336877
142 S 163 Y 0 -0.00997844
142 S 164 T 0 -0.0281119
142 S 165 V 0 -0.015847
142 S 166 T 0 -0.0261911
142 S 167 L 0 -0.0184517
142 S 168 D 0 -0.0281606
142 S 169 G 0 0.0277777
142 S 170 R 0 -0.0108723
142 S 171 G 0 -0.00313501
142 S 172 P 0 0.0308038
142 S 173 S 0 0.00355865
142 S 174 R 0 -0.0304533
142 S 175 V 0 -0.0301097
142 S 176 I 0 -0.00207758
142 S 177 S 0 0.0218786
142 S 178 K 0 -0.0312101
142 S 179 H 0 -0.0309452
142 S 180 D 0 -0.0275764
142 S 181 L 0 -0.0686722
142 S 182 G 0 -0.0765449
142 S 183 H 0 -0.0757415
142 S 184 F 0 -0.0504463
142 S 185 M 0 -0.0617552
142 S 186 L 0 -0.0349872
142 S 187 R 0 0.0137388
142 S 188 C 0 -0.0117322
142 S 189 L 0 -0.0173956
142 S 190 T 0 -0.0273179
142 S 191 T 0 -0.0405813
142 S 192 D 0 -0.060537
142 S 193 E 0 -0.0487003
142 S 194 Y 0 0.0155992
143 G 144 L 0 0.626262
143 G 145 K 0 0.268181
143 G 146 Y 0 0.271074
143 G 147 V 0 0.118846
143 G 148 A 0 0.122127
143 G 149 V 0 0.0766308
143 G 150 M 0 0.0842445
143 G 151 P 0 0.036802
143 G 152 P 0 0.0886327
143 G 153 H 0 0.0450729
143 G 154 I 0 0.0272534
143 G 155 G 0 0.0243725
143 G 156 D 0 0.0416112
143 G 157 Q 0 0.0175165
143 G 158 P 0 -0.01679
143 G 159 L 0 -0.0570988
143 G 160 T 0 -0.0240414
143 G 161 G 0 0.00726596
143 G 162 A 0 -0.0140283
143 G 163 Y 0 -0.00703557
143 G 164 T 0 -0.0352725
143 G 165 V 0 -0.038274
143 G 166 T 0 -0.0406269
143 G 167 L 0 -0.04891
143 G 168 D 0 0.00224461
143 G 169 G 0 -0.0269397
143 G 170 R 0 -0.0173945
143 G 171 G 0 -0.00666342
143 G 172 P 0 0.0111277
143 G 173 S 0 0.000674238
143 G 174 R 0 0.0124592
143 G 175 V 0 0.00793346
143 G 176 I 0 -0.0344906
143 G 177 S 0 -0.0511943
143 G 178 K 0 -0.0350886
143 G 179 H 0 -0.0143984
143 G 180 D 0 -0.0436154
143 G 181 L 0 -0.0572658
143 G 182 G 0 -0.0309768
143 G 183 H 0 0.0123804
143 G 184 F 0 -0.0428602
143 G 185 M 0 -0.0551382
143 G 186 L 0 -0.0443412
143 G 187 R 0 -0.0194419
143 G 188 C 0 -0.0188753
143 G 189 L 0 -0.0302205
143 G 190 T 0 0.00200962
143 G 191 T 0 0.00581654
143 G 192 D 0 -0.0288509
143 G 193 E 0 -0.00622173
143 G 194 Y 0 0.0505499
144 L 145 K 0 0.397465
144 L 146 Y 0 0.36555
144 L 147 V 0 0.273747
144 L 148 A 0 0.10991
144 L 149 V 0 0.123827
144 L 150 M 0 0.032664
144 L 151 P 0 0.151798
144 L 152 P 0 0.133112
144 L 153 H 0 0.0112647
144 L 154 I 0 0.0524081
144 L 155 G 0 0.0310674
144 L 156 D 0 0.0874524
144 L 157 Q 0 -0.0152441
144 L 158 P 0 -0.0241695
144 L 159 L 0 -0.039952
144 L 160 T 0 0.00794889
144 L 161 G 0 -0.0480998
144 L 162 A 0 -0.00565053
144 L 163 Y 0 -0.0234604
144 L 164 T 0 -0.0189127
144 L 165 V 0 -0.0184352
144 L 166 T 0 -0.0390117
144 L 167 L 0 -0.0212759
144 L 168 D 0 -0.0219427
144 L 169 G 0 -0.0221888
144 L 170 R 0 -0.0488174
144 L 171 G 0 -0.0395646
144 L 172 P 0 -0.0110973
144 L 173 S 0 -0.0314734
144 L 174 R 0 -0.00557111
144 L 175 V 0 -0.0502002
144 L 176 I 0 -0.0558926
144 L 177 S 0 -0.0202326
144 L 178 K 0 0.00752465
144 L 179 H 0 0.0292
144 L 180 D 0 -0.0431179
144 L 181 L 0 -0.0313343
144 L 182 G 0 -0.0461779
144 L 183 H 0 -0.0567637
144 L 184 F 0 0.00643344
144 L 185 M 0 0.0135847
144 L 186 L 0 -0.067054
144 L 187 R 0 -0.0142762
144 L 188 C 0 -0.0094043
144 L 189 L 0 -0.059422
144 L 190 T 0 -0.0484522
144 L 191 T 0 -0.0454858
144 L 192 D 0 -0.0459228
144 L 193 E 0 -0.0383175
144 L 194 Y 0 -0.0513855
145 K 146 Y 0 0.322351
145 K 147 V 0 0.584586
145 K 148 A 0 0.242248
145 K 149 V 0 0.173217
145 K 150 M 0 0.12112
145 K 151 P 0 0.129478
145 K 152 P 0 0.109283
145 K 153 H 0 0.0292408
145 K 154 I 0 0.0463616
145 K 155 G 0 0.038083
145 K 156 D 0 0.0560553
145 K 157 Q 0 0.0390423
145 K 158 P 0 -0.0228572
145 K 159 L 0 0.0054615
145 K 160 T 0 -0.00193966
145 K 161 G 0 -0.0131368
145 K 162 A 0 -0.016834
145 K 163 Y 0 -0.018203
145 K 164 T 0 -0.00266264
145 K 165 V 0 -0.0175564
145 K 166 T 0 -0.0194113
145 K 167 L 0 -0.00999466
145 K 168 D 0 -0.0277298
145 K 169 G 0 -0.0528132
145 K 170 R 0 -0.0190273
145 K 171 G 0 -0.0178771
145 K 172 P 0 0.0929978
145 K 173 S 0 -0.046553
145 K 174 R 0 -0.0384931
145 K 175 V 0 -0.0482586
145 K 176 I 0 0.0385106
145 K 177 S 0 0.00647726
145 K 178 K 0 -0.0484116
145 K 179 H 0 -0.0416789
145 K 180 D 0 0.0672626
145 K 181 L 0 -0.0106149
145 K 182 G 0 -0.0571073
145 K 183 H 0 -0.0104201
145 K 184 F 0 0.0213895
145 K 185 M 0 -0.0380957
145 K 186 L 0 0.0357561
145 K 187 R 0 0.158973
145 K 188 C 0 0.0646012
145 K 189 L 0 0.0249962
145 K 190 T 0 0.0544478
145 K 191 T 0 0.181726
145 K 192 D 0 0.0448425
145 K 193 E 0 0.192271
145 K 194 Y 0 0.130579
146 Y 147 V 0 0.415555
146 Y 148 A 0 0.360824
146 Y 149 V 0 0.166304
146 Y 150 M 0 0.0858659
146 Y 151 P 0 0.185988
146 Y 152 P 0 0.119167
146 Y 153 H 0 0.0605195
146 Y 154 I 0 0.0920727
146 Y 155 G 0 0.0307363
146 Y 156 D 0 0.117766
146 Y 157 Q 0 0.0253898
146 Y 158 P 0 -0.0489133
146 Y 159 L 0 -0.053619
146 Y 160 T 0 -0.0148841
146 Y 161 G 0 -0.0264692
146 Y 162 A 0 0.0147916
146 Y 163 Y 0 -0.0463104
146 Y 164 T 0 -0.020934
146 Y 165 V 0 -0.0142818
146 Y 166 T 0 -0.0182178
146 Y 167 L 0 -0.0430578
146 Y 168 D 0 -0.0132961
146 Y 169 G 0 -0.0280671
146 Y 170 R 0 -0.0162178
146 Y 171 G 0 -0.0129286
146 Y 172 P 0 -0.00607029
146 Y 173 S 0 -0.0108345
146 Y 174 R 0 -0.0499092
146 Y 175 V 0 -0.0393165
146 Y 176 I 0 -0.0677533
146 Y 177 S 0 -0.0458222
146 Y 178 K 0 0.00575642
146 Y 179 H 0 -0.0322322
146 Y 180 D 0 0.0418955
146 Y 181 L 0 -0.0378282
146 Y 182 G 0 -0.0433927
146 Y 183 H 0 -0.0576003
146 Y 184 F 0 -0.00388985
146 Y 185 M 0 -0.00913571
146 Y 186 L 0 -0.00759493
146 Y 187 R 0 -0.025776
146 Y 188 C 0 -0.00967513
146 Y 189 L 0 -0.0151351
146 Y 190 T 0 -0.0577014
146 Y 191 T 0 -0.00267552
146 Y 192 D 0 -0.0128983
146 Y 193 E 0 -0.0476287
146 Y 194 Y 0 0.00433636
147 V 148 A 0 0.437274
147 V 149 V 0 0.283146
147 V 150 M 0 0.253491
147 V 151 P 0 0.168144
147 V 152 P 0 0.138984
147 V 153 H 0 0.0644881
147 V 154 I 0 0.0521022
147 V 155 G 0 0.0320348
147 V 156 D 0 0.057307
147 V 157 Q 0 0.0466239
147 V 158 P 0 -0.0383359
147 V 159 L 0 -0.0420381
147 V 160 T 0 -0.0706768
147 V 161 G 0 -0.0539212
147 V 162 A 0 -0.0224538
147 V 163 Y 0 -0.0284043
147 V 164 T 0 -0.0302584
147 V 165 V 0 -0.0460591
147 V 166 T 0 -0.0535751
147 V 167 L 0 -0.0258597
147 V 168 D 0 -0.0691922
147 V 169 G 0 -0.0452722
147 V 170 R 0 0.010929
147 V 171 G 0 0.0415368
147 V 172 P 0 0.00800694
147 V 173 S 0 0.0404051
147 V 174 R 0 0.0741686
147 V 175 V 0 -0.0435064
147 V 176 I 0 0.140179
147 V 177 S 0 -0.0245331
147 V 178 K 0 0.0108852
147 V 179 H 0 -0.0861215
147 V 180 D 0 0.00673236
147 V 181 L 0 -0.0391838
147 V 182 G 0 -0.0480641
147 V 183 H 0 0.00432698
147 V 184 F 0 0.0140098
147 V 185 M 0 0.0498422
147 V 186 L 0 -0.0474535
147 V 187 R 0 0.191642
147 V 188 C 0 0.497622
147 V 189 L 0 0.0976796
147 V 190 T 0 0.151862
147 V 191 T 0 0.16635
147 V 192 D 0 0.122198
147 V 193 E 0 0.207169
147 V 194 Y 0 0.136981
148 A 149 V 0 0.270603
148 A 150 M 0 0.53851
148 A 151 P 0 0.240384
148 A 152 P 0 0.173635
148 A 153 H 0 0.0732734
148 A 154 I 0 0.0985511
148 A 155 G 0 0.0394398
148 A 156 D 0 0.036618
148 A 157 Q 0 -0.00179087
148 A 158 P 0 -0.0451433
148 A 159 L 0 -0.0113291
148 A 160 T 0 -0.0365091
148 A 161 G 0 -0.00740668
148 A 162 A 0 -0.0148618
148 A 163 Y 0 -0.0593846
148 A 164 T 0 -0.0251681
148 A 165 V 0 -0.0603334
148 A 166 T 0 -0.0255351
148 A 167 L 0 -0.0168245
148 A 168 D 0 -0.00136174
148 A 169 G 0 -0.0270629
148 A 170 R 0 -0.0207192
148 A 171 G 0 0.0292739
148 A 172 P 0 0.0180225
148 A 173 S 0 -0.0859796
148 A 174 R 0 0.058558
148 A 175 V 0 -0.0132334
148 A 176 I 0 -0.0279199
148 A 177 S 0 -0.00942445
148 A 178 K 0 0.00965262
148 A 179 H 0 -0.0642809
148 A 180 D 0 -0.0251599
148 A 181 L 0 0.0234183
148 A 182 G 0 -0.0391882
148 A 183 H 0 -0.0535163
148 A 184 F 0 0.012086
148 A 185 M 0 -0.0289113
148 A 186 L 0 -0.0202104
148 A 187 R 0 0.0320844
148 A 188 C 0 0.0152928
148 A 189 L 0 -0.0297192
148 A 190 T 0 -0.0585398
148 A 191 T 0 -0.000257725
148 A 192 D 0 -0.0315697
148 A 193 E 0 -0.0286405
148 A 194 Y 0 0.00560119
149 V 150 M 0 0.297206
149 V 151 P 0 0.368788
149 V 152 P 0 0.164631
149 V 153 H 0 0.134079
149 V 154 I 0 0.175697
149 V 155 G 0 0.0384163
149 V 156 D 0 0.106452
149 V 157 Q 0 0.0439423
149 V 158 P 0 -0.019065
149 V 159 L 0 -0.00311619
149 V 160 T 0 0.00426718
149 V 161 G 0 -0.0402294
149 V 162 A 0 -0.00951963
149 V 163 Y 0 -0.0298369
149 V 164 T 0 -0.00197611
149 V 165 V 0 -0.0396701
149 V 166 T 0 -0.0470475
149 V 167 L 0 -0.0260153
149 V 168 D 0 -0.0205925
149 V 169 G 0 -0.0608627
149 V 170 R 0 -0.0532556
149 V 171 G 0 0.0306261
149 V 172 P 0 -0.0555051
149 V 173 S 0 -0.0110811
149 V 174 R 0 -0.00415562
149 V 175 V 0 -0.0224162
149 V 176 I 0 0.0128901
149 V 177 S 0 -0.0672543
149 V 178 K 0 0.00997541
149 V 179 H 0 -0.0259209
149 V 180 D 0 0.0316043
149 V 181 L 0 0.215855
149 V 182 G 0 0.0787708
149 V 183 H 0 -0.025888
149 V 184 F 0 0.215119
149 V 185 M 0 0.793429
149 V 186 L 0 0.0252624
149 V 187 R 0 0.039643
149 V 188 C 0 0.24738
149 V 189 L 0 0.0278403
149 V 190 T 0 0.0062091
149 V 191 T 0 -0.0211819
149 V 192 D 0 0.0586933
149 V 193 E 0 0.029416
149 V 194 Y 0 -0.0157247
150 M 151 P 0 0.371206
150 M 152 P 0 0.183013
150 M 153 H 0 0.169089
150 M 154 I 0 0.171514
150 M 155 G 0 0.125514
150 M 156 D 0 0.0698993
150 M 157 Q 0 0.0163385
150 M 158 P 0 0.0453814
150 M 159 L 0 0.0507148
150 M 160 T 0 -0.00750449
150 M 161 G 0 0.0434254
150 M 162 A 0 0.0559096
150 M 163 Y 0 -0.0190455
150 M 164 T 0 -0.0569151
150 M 165 V 0 -0.0194509
150 M 166 T 0 -0.019172
150 M 167 L 0 -0.0690337
150 M 168 D 0 -0.0442274
150 M 169 G 0 -0.0160895
150 M 170 R 0 0.00431829
150 M 171 G 0 -0.0627176
150 M 172 P 0 0.0507279
150 M 173 S 0 0.00467908
150 M 174 R 0 -0.0230886
150 M 175 V 0 -0.0119523
150 M 176 I 0 0.111604
150 M 177 S 0 -0.030665
150 M 178 K 0 -0.00171444
150 M 179 H 0 -0.082885
150 M 180 D 0 -0.0514312
150 M 181 L 0 0.0210303
150 M 182 G 0 -0.0348155
150 M 183 H 0 -0.0359707
150 M 184 F 0 -0.0144373
150 M 185 M 0 -0.0282789
150 M 186 L 0 -0.0448562
150 M 187 R 0 0.00991777
150 M 188 C 0 0.0139525
150 M 189 L 0 -0.00846422
150 M 190 T 0 -0.0708041
150 M 191 T 0 -0.0515142
150 M 192 D 0 -0.034776
150 M 193 E 0 -0.0154372
150 M 194 Y 0 -0.000136947
151 P 152 P 0 0.39804
151 P 153 H 0 0.248725
151 P 154 I 0 0.348067
151 P 155 G 0 0.0907421
151 P 156 D 0 0.175992
151 P 157 Q 0 0.0618629
151 P 158 P 0 0.0104669
151 P 159 L 0 -0.00588468
151 P 160 T 0 -0.069819
151 P 161 G 0 -0.0202391
151 P 162 A 0 -0.0499403
151 P 163 Y 0 -0.0464381
151 P 164 T 0 -0.0726317
151 P 165 V 0 -0.0226613
151 P 166 T 0 0.00527383
151 P 167 L 0 -0.0358827
151 P 168 D 0 0.0304947
151 P 169 G 0 -0.0450864
151 P 170 R 0 -0.0405505
151 P 171 G 0 0.0864392
151 P 172 P 0 0.0148772
151 P 173 S 0 -0.0252384
151 P 174 R 0 0.0617153
151 P 175 V 0 0.00179753
151 P 176 I 0 0.063032
151 P 177 S 0 -0.0288296
151 P 178 K 0 0.0130638
151 P 179 H 0 -0.0149668
151 P 180 D 0 -0.0199599
151 P 181 L 0 0.386359
151 P 182 G 0 0.0497226
151 P 183 H 0 -0.0879951
151 P 184 F 0 0.0196572
151 P 185 M 0 0.255778
151 P 186 L 0 -0.0158101
151 P 187 R 0 -0.0579343
151 P 188 C 0 0.0471491
151 P 189 L 0 -0.0602128
151 P 190 T 0 -0.0711616
151 P 191 T 0 -0.0229978
151 P 192 D 0 -0.0396436
151 P 193 E 0 -0.0318742
151 P 194 Y 0 -0.0374392
152 P 153 H 0 0.468915
152 P 154 I 0 0.308976
152 P 155 G 0 0.281784
152 P 156 D 0 0.208384
152 P 157 Q 0 0.190176
152 P 158 P 0 -0.0233939
152 P 159 L 0 0.0470828
152 P 160 T 0 0.0293544
152 P 161 G 0 0.0223727
152 P 162 A 0 0.0473398
152 P 163 Y 0 0.0541959
152 P 164 T 0 -0.0110131
152 P 165 V 0 0.00105629
152 P 166 T 0 0.018148
152 P 167 L 0 0.00713965
152 P 168 D 0 0.00883914
152 P 169 G 0 0.0185885
152 P 170 R 0 0.0540369
152 P 171 G 0 0.0454119
152 P 172 P 0 0.0670456
152 P 173 S 0 0.127569
152 P 174 R 0 0.201148
152 P 175 V 0 0.118519
152 P 176 I 0 0.198727
152 P 177 S 0 0.0959221
152 P 178 K 0 0.0503312
152 P 179 H 0 -0.0493972
152 P 180 D 0 0.0664326
152 P 181 L 0 0.0575163
152 P 182 G 0 -0.0167135
152 P 183 H 0 -0.0281213
152 P 184 F 0 -0.0191422
152 P 185 M 0 -0.0388457
152 P 186 L 0 -0.0678195
152 P 187 R 0 0.0445776
152 P 188 C 0 -0.0570094
152 P 189 L 0 -0.0590415
152 P 190 T 0 -0.0365616
152 P 191 T 0 -0.0517102
152 P 192 D 0 -0.0762759
152 P 193 E 0 -0.0298132
152 P 194 Y 0 -0.0232464
153 H 154 I 0 0.330454
153 H 155 G 0 0.302724
153 H 156 D 0 0.212772
153 H 157 Q 0 0.140193
153 H 158 P 0 0.174643
153 H 159 L 0 0.448524
153 H 160 T 0 0.119456
153 H 161 G 0 0.110479
153 H 162 A 0 0.157177
153 H 163 Y 0 0.137352
153 H 164 T 0 -0.0208377
153 H 165 V 0 0.0568423
153 H 166 T 0 0.108301
153 H 167 L 0 -0.0219617
153 H 168 D 0 0.0273194
153 H 169 G 0 0.0365622
153 H 170 R 0 0.166076
153 H 171 G 0 0.0749185
153 H 172 P 0 0.0704662
153 H 173 S 0 0.230601
153 H 174 R 0 0.095768
153 H 175 V 0 0.269886
153 H 176 I 0 0.0604135
153 H 177 S 0 -0.0110419
153 H 178 K 0 0.0594358
153 H 179 H 0 -0.0279449
153 H 180 D 0 -0.011084
153 H 181 L 0 0.0286122
153 H 182 G 0 -0.0215163
153 H 183 H 0 0.0534777
153 H 184 F 0 0.0185114
153 H 185 M 0 -0.136971
153 H 186 L 0 -0.0322718
153 H 187 R 0 -0.0510778
153 H 188 C 0 -0.0736699
153 H 189 L 0 -0.0938466
153 H 190 T 0 -0.0878683
153 H 191 T 0 -0.0330619
153 H 192 D 0 -0.0305038
153 H 193 E 0 -0.0455002
153 H 194 Y 0 -0.00209768
154 I 155 G 0 0.376663
154 I 156 D 0 0.437185
154 I 157 Q 0 0.23796
154 I 158 P 0 0.068824
154 I 159 L 0 0.12522
154 I 160 T 0 0.0253459
154 I 161 G 0 -0.0685294
154 I 162 A 0 -0.0153968
154 I 163 Y 0 -0.00655541
154 I 164 T 0 -0.0441965
154 I 165 V 0 -0.0367637
154 I 166 T 0 -0.00598201
154 I 167 L 0 -0.0164038
154 I 168 D 0 -0.0595197
154 I 169 G 0 -0.0222409
154 I 170 R 0 0.0380556
154 I 171 G 0 0.0381238
154 I 172 P 0 0.0416585
154 I 173 S 0 0.0323748
154 I 174 R 0 0.100055
154 I 175 V 0 0.0476767
154 I 176 I 0 0.766019
154 I 177 S 0 0.101596
154 I 178 K 0 0.173206
154 I 179 H 0 0.0318718
154 I 180 D 0 -0.00249297
154 I 181 L 0 0.379472
154 I 182 G 0 0.0426945
154 I 183 H 0 0.0247527
154 I 184 F 0 0.0193078
154 I 185 M 0 0.00118392
154 I 186 L 0 -0.0678602
154 I 187 R 0 -0.020789
154 I 188 C 0 0.0347801
154 I 189 L 0 -0.0992662
154 I 190 T 0 -0.0753156
154 I 191 T 0 -0.0732299
154 I 192 D 0 -0.0211439
154 I 193 E 0 -0.0203344
154 I 194 Y 0 -0.0358533
155 G 156 D 0 0.743738
155 G 157 Q 0 0.393847
155 G 158 P 0 0.11208
155 G 159 L 0 0.192717
155 G 160 T 0 0.426617
155 G 161 G 0 0.0766018
155 G 162 A 0 0.0931062
155 G 163 Y 0 0.125532
155 G 164 T 0 0.0460584
155 G 165 V 0 0.0473805
155 G 166 T 0 0.0430574
155 G 167 L 0 0.116183
155 G 168 D 0 0.00314997
155 G 169 G 0 0.0574991
155 G 170 R 0 0.027811
155 G 171 G 0 0.0518191
155 G 172 P 0 0.0641802
155 G 173 S 0 0.0900281
155 G 174 R 0 0.116208
155 G 175 V 0 0.269834
155 G 176 I 0 0.0356603
155 G 177 S 0 0.934424
155 G 178 K 0 0.196286
155 G 179 H 0 0.092961
155 G 180 D 0 0.15055
155 G 181 L 0 0.0118307
155 G 182 G 0 -0.0199353
155 G 183 H 0 -0.00338252
155 G 184 F 0 0.050704
155 G 185 M 0 0.010771
155 G 186 L 0 -0.0533518
155 G 187 R 0 -0.0458143
155 G 188 C 0 -0.0430584
155 G 189 L 0 -0.0997798
155 G 190 T 0 -0.0639864
155 G 191 T 0 -0.0514837
155 G 192 D 0 -0.0744031
155 G 193 E 0 -0.0747863
155 G 194 Y 0 -0.0348585
156 D 157 Q 0 0.571343
156 D 158 P 0 0.510926
156 D 159 L 0 0.193807
156 D 160 T 0 0.0563483
156 D 161 G 0 -0.00720763
156 D 162 A 0 0.0963695
156 D 163 Y 0 0.0413988
156 D 164 T 0 -0.0192307
156 D 165 V 0 0.0117144
156 D 166 T 0 -0.0169569
156 D 167 L 0 -0.0320944
156 D 168 D 0 -0.0694588
156 D 169 G 0 0.0103729
156 D 170 R 0 -0.00156835
156 D 171 G 0 -0.026535
156 D 172 P 0 -0.0421623
156 D 173 S 0 0.0430857
156 D 174 R 0 0.00187981
156 D 175 V 0 0.0508444
156 D 176 I 0 0.0231853
156 D 177 S 0 0.296473
156 D 178 K 0 0.368172
156 D 179 H 0 0.0210653
156 D 180 D 0 0.0668206
156 D 181 L 0 0.0119429
156 D 182 G 0 0.0120916
156 D 183 H 0 -0.0522928
156 D 184 F 0 -0.0513952
156 D 185 M 0 -0.00371698
156 D 186 L 0 -0.0531685
156 D 187 R 0 -0.069284
156 D 188 C 0 -0.0316923
156 D 189 L 0 -0.0479123
156 D 190 T 0 -0.0719139
156 D 191 T 0 -0.0714406
156 D 192 D 0 -0.078499
156 D 193 E 0 -0.0167785
156 D 194 Y 0 -0.0371335
157 Q 158 P 0 0.647933
157 Q 159 L 0 0.481217
157 Q 160 T 0 0.515482
157 Q 161 G 0 0.42527
157 Q 162 A 0 0.316031
157 Q 163 Y 0 0.135354
157 Q 164 T 0 0.0875342
157 Q 165 V 0 0.122896
157 Q 166 T 0 0.0740399
157 Q 167 L 0 0.0766555
157 Q 168 D 0 0.0243715
157 Q 169 G 0 0.0983025
157 Q 170 R 0 0.038425
157 Q 171 G 0 -0.00561157
157 Q 172 P 0 0.00492244
157 Q 173 S 0 -0.00733217
157 Q 174 R 0 6.38214e-05
157 Q 175 V 0 0.105259
157 Q 176 I 0 -0.0154618
157 Q 177 S 0 0.0441783
157 Q 178 K 0 0.015834
157 Q 179 H 0 0.00295225
157 Q 180 D 0 -0.00400385
157 Q 181 L 0 -0.00599121
157 Q 182 G 0 -0.0085373
157 Q 183 H 0 -0.03023
157 Q 184 F 0 0.00652818
157 Q 185 M 0 4.13378e-05
157 Q 186 L 0 -0.0670239
157 Q 187 R 0 -0.0157208
157 Q 188 C 0 -0.0674529
157 Q 189 L 0 -0.0324896
157 Q 190 T 0 -0.0544775
157 Q 191 T 0 -0.0353167
157 Q 192 D 0 -0.0315639
157 Q 193 E 0 -0.0253787
157 Q 194 Y 0 -0.0296326
158 P 159 L 0 1.50133
158 P 160 T 0 1.02407
158 P 161 G 0 0.772102
158 P 162 A 0 0.434865
158 P 163 Y 0 0.2154
158 P 164 T 0 0.111185
158 P 165 V 0 0.070997
158 P 166 T 0 0.0852149
158 P 167 L 0 0.0846768
158 P 168 D 0 0.0386192
158 P 169 G 0 0.060853
158 P 170 R 0 0.060757
158 P 171 G 0 0.0296779
158 P 172 P 0 0.0354406
158 P 173 S 0 -0.0221036
158 P 174 R 0 -0.029095
158 P 175 V 0 0.026981
158 P 176 I 0 0.0278796
158 P 177 S 0 0.00608521
158 P 178 K 0 0.0713166
158 P 179 H 0 0.00574116
158 P 180 D 0 0.0276186
158 P 181 L 0 -0.0115174
158 P 182 G 0 -0.0510351
158 P 183 H 0 -0.0454957
158 P 184 F 0 -0.0607938
158 P 185 M 0 -0.0536322
158 P 186 L 0 -0.0517839
158 P 187 R 0 -0.0295288
158 P 188 C 0 -0.0826023
158 P 189 L 0 -0.0680447
158 P 190 T 0 -0.0427011
158 P 191 T 0 -0.0617408
158 P 192 D 0 -0.030029
158 P 193 E 0 0.0256461
158 P 194 Y 0 -0.0266754
159 L 160 T 0 1.3162
159 L 161 G 0 0.91911
159 L 162 A 0 0.508524
159 L 163 Y 0 0.273862
159 L 164 T 0 0.080149
159 L 165 V 0 0.0876399
159 L 166 T 0 0.128835
159 L 167 L 0 0.107146
159 L 168 D 0 0.0505303
159 L 169 G 0 0.0468608
159 L 170 R 0 0.0915456
159 L 171 G 0 -0.0217609
159 L 172 P 0 0.0299004
159 L 173 S 0 0.0142384
159 L 174 R 0 0.0506731
159 L 175 V 0 0.216321
159 L 176 I 0 0.0227183
159 L 177 S 0 -0.0254105
159 L 178 K 0 0.0138873
159 L 179 H 0 -0.0304136
159 L 180 D 0 -0.0204269
159 L 181 L 0 -0.0013474
159 L 182 G 0 -0.034047
159 L 183 H 0 0.0281929
159 L 184 F 0 0.00369559
159 L 185 M 0 -0.0367119
159 L 186 L 0 -0.0625105
159 L 187 R 0 -0.0525311
159 L 188 C 0 -0.0300709
159 L 189 L 0 -0.0240549
159 L 190 T 0 -0.0656831
159 L 191 T 0 -0.0500617
159 L 192 D 0 -0.0435915
159 L 193 E 0 -0.0539652
159 L 194 Y 0 -0.0260869
160 T 161 G 0 1.29555
160 T 162 A 0 0.560812
160 T 163 Y 0 0.351197
160 T 164 T 0 0.198159
160 T 165 V 0 0.13308
160 T 166 T 0 0.0780985
160 T 167 L 0 0.127755
160 T 168 D 0 0.0602724
160 T 169 G 0 0.0680688
160 T 170 R 0 0.00274522
160 T 171 G 0 0.0361938
160 T 172 P 0 0.0154719
160 T 173 S 0 -0.0106516
160 T 174 R 0 -0.0188913
160 T 175 V 0 0.0400876
160 T 176 I 0 -0.0134734
160 T 177 S 0 0.0260704
160 T 178 K 0 -0.0262416
160 T 179 H 0 0.0126287
160 T 180 D 0 -0.0205264
160 T 181 L 0 -0.0198648
160 T 182 G 0 -0.0328543
160 T 183 H 0 -0.032931
160 T 184 F 0 -0.0313524
160 T 185 M 0 -0.0802306
160 T 186 L 0 -0.027413
160 T 187 R 0 -0.0430313
160 T 188 C 0 -0.0363134
160 T 189 L 0 -0.0711232
160 T 190 T 0 -0.0403678
160 T 191 T 0 -0.0295543
160 T 192 D 0 -0.0270455
160 T 193 E 0 -0.0239793
160 T 194 Y 0 0.000104789
161 G 162 A 0 1.10877
161 G 163 Y 0 0.510394
161 G 164 T 0 0.222671
161 G 165 V 0 0.137437
161 G 166 T 0 0.139651
161 G 167 L 0 0.0921466
161 G 168 D 0 0.051352
161 G 169 G 0 0.116107
161 G 170 R 0 -0.012364
161 G 171 G 0 -0.000936152
161 G 172 P 0 0.0052428
161 G 173 S 0 0.00627443
161 G 174 R 0 0.0358125
161 G 175 V 0 0.0708207
161 G 176 I 0 0.0126767
161 G 177 S 0 -0.0108839
161 G 178 K 0 0.00904318
161 G 179 H 0 0.0332906
161 G 180 D 0 -0.0282303
161 G 181 L 0 -0.0200148
161 G 182 G 0 -0.0045817
161 G 183 H 0 -0.0138859
161 G 184 F 0 -0.0151275
161 G 185 M 0 -0.0694864
161 G 186 L 0 -0.0751521
161 G 187 R 0 -0.0109992
161 G 188 C 0 -0.052096
161 G 189 L 0 -0.0744318
161 G 190 T 0 -0.0640144
161 G 191 T 0 -0.0159756
161 G 192 D 0 -0.0168466
161 G 193 E 0 -0.0287318
161 G 194 Y 0 -0.0220937
162 A 163 Y 0 1.10982
162 A 164 T 0 0.402722
162 A 165 V 0 0.246876
162 A 166 T 0 0.167443
162 A 167 L 0 0.163127
162 A 168 D 0 0.0426127
162 A 169 G 0 0.12728
162 A 170 R 0 0.0613795
162 A 171 G 0 0.0297019
162 A 172 P 0 0.0649111
162 A 173 S 0 0.0406974
162 A 174 R 0 -0.0118209
162 A 175 V 0 0.107774
162 A 176 I 0 0.0107302
162 A 177 S 0 -0.0280174
162 A 178 K 0 -0.0212259
162 A 179 H 0 -0.049495
162 A 180 D 0 0.00447951
162 A 181 L 0 -0.0266411
162 A 182 G 0 -0.0735571
162 A 183 H 0 -0.000433417
162 A 184 F 0 0.00615821
162 A 185 M 0 -0.052521
162 A 186 L 0 -0.00333088
162 A 187 R 0 -0.00108958
162 A 188 C 0 -0.0497049
162 A 189 L 0 -0.0788384
162 A 190 T 0 -0.0490395
162 A 191 T 0 -0.0505903
162 A 192 D 0 -0.0182091
162 A 193 E 0 -0.0102098
162 A 194 Y 0 -0.0392291
163 Y 164 T 0 0.985037
163 Y 165 V 0 0.596072
163 Y 166 T 0 0.415172
163 Y 167 L 0 0.350296
163 Y 168 D 0 0.208439
163 Y 169 G 0 0.208608
163 Y 170 R 0 0.0641269
163 Y 171 G 0 0.077341
163 Y 172 P 0 0.0528966
163 Y 173 S 0 0.0803723
163 Y 174 R 0 0.0609221
163 Y 175 V 0 0.0803991
163 Y 176 I 0 0.0352278
163 Y 177 S 0 0.0160647
163 Y 178 K 0 -0.0120733
163 Y 179 H 0 -0.0283793
163 Y 180 D 0 -0.01492
163 Y 181 L 0 -0.0117823
163 Y 182 G 0 -0.0316398
163 Y 183 H 0 0.0034858
163 Y 184 F 0 0.00354861
163 Y 185 M 0 -0.0180165
163 Y 186 L 0 -0.0327204
163 Y 187 R 0 -0.00928111
163 Y 188 C 0 0.0368436
163 Y 189 L 0 -0.0159293
163 Y 190 T 0 -0.0213487
163 Y 191 T 0 0.000909468
163 Y 192 D 0 -0.0590963
163 Y 193 E 0 -0.00309592
163 Y 194 Y 0 0.0281324
164 T 165 V 0 1.85916
164 T 166 T 0 1.01928
164 T 167 L 0 0.618116
164 T 168 D 0 0.433774
164 T 169 G 0 0.186699
164 T 170 R 0 0.0456468
164 T 171 G 0 0.077891
164 T 172 P 0 0.0154447
164 T 173 S 0 0.0603475
164 T 174 R 0 0.0351576
164 T 175 V 0 0.051674
164 T 176 I 0 0.00857559
164 T 177 S 0 -0.00364636
164 T 178 K 0 -0.0238252
164 T 179 H 0 -0.00575659
164 T 180 D 0 -0.0258711
164 T 181 L 0 -0.0153845
164 T 182 G 0 -0.011344
164 T 183 H 0 -0.0142943
164 T 184 F 0 -0.044366
164 T 185 M 0 -0.011305
164 T 186 L 0 -0.0289042
164 T 187 R 0 -0.0318372
164 T 188 C 0 -0.00436351
164 T 189 L 0 -0.0808006
164 T 190 T 0 -0.0329494
164 T 191 T 0 -0.0255665
164 T 192 D 0 -0.0185073
164 T 193 E 0 -0.0225738
164 T 194 Y 0 -0.00859013
165 V 166 T 0 1.53797
165 V 167 L 0 0.824652
165 V 168 D 0 0.580652
165 V 169 G 0 0.283756
165 V 170 R 0 0.0937115
165 V 171 G 0 0.0681151
165 V 172 P 0 0.0100198
165 V 173 S 0 0.0719783
165 V 174 R 0 0.0288503
165 V 175 V 0 0.0335667
165 V 176 I 0 0.0190711
165 V 177 S 0 0.0362137
165 V 178 K 0 -0.0309834
165 V 179 H 0 -0.0421264
165 V 180 D 0 -0.0635367
165 V 181 L 0 -0.0172791
165 V 182 G 0 -0.0339225
165 V 183 H 0 -0.0187773
165 V 184 F 0 -0.0139368
165 V 185 M 0 -0.0139048
165 V 186 L 0 -0.0405904
165 V 187 R 0 0.00152704
165 V 188 C 0 -0.0483869
165 V 189 L 0 -0.0683653
165 V 190 T 0 -0.0320113
165 V 191 T 0 -0.00716233
165 V 192 D 0 -0.0153472
165 V 193 E 0 -0.0167068
165 V 194 Y 0 -0.0143842
166 T 167 L 0 1.33491
166 T 168 D 0 0.869949
166 T 169 G 0 0.360803
166 T 170 R 0 0.0874069
166 T 171 G 0 0.0731873
166 T 172 P 0 0.0613645
166 T 173 S 0 0.0443443
166 T 174 R 0 0.0626281
166 T 175 V 0 0.0662153
166 T 176 I 0 -0.00410024
166 T 177 S 0 -0.00153886
166 T 178 K 0 0.0294431
166 T 179 H 0 -0.00169399
166 T 180 D 0 -0.00172715
166 T 181 L 0 -0.0294928
166 T 182 G 0 -0.0309209
166 T 183 H 0 -0.0359196
166 T 184 F 0 0.00885406
166 T 185 M 0 0.0232743
166 T 186 L 0 -0.00360651
166 T 187 R 0 -0.0159475
166 T 188 C 0 -0.0175098
166 T 189 L 0 -0.0433718
166 T 190 T 0 -0.0680006
166 T 191 T 0 -0.0405865
166 T 192 D 0 -0.0127494
166 T 193 E 0 -0.0576395
166 T 194 Y 0 -0.0134504
167 L 168 D 0 1.81713
167 L 169 G 0 0.44991
167 L 170 R 0 0.161181
167 L 171 G 0 0.179386
[truncated: 8,838 more chars]
