# Supplementary material for: Combining Evolutionary Information and an Iterative Sampling Strategy for Accurate Protein Structure Prediction
Source: PLoS Comput Biol. 2015 Dec 29;11(12):e1004661. doi: 10.1371/journal.pcbi.1004661 (PMC4694711; doi:10.1371/journal.pcbi.1004661)
Supplement: S2 File — FASTA sequences and PLM contact predictions for all targets of the benchmark set. (ZIP) [file pcbi.1004661.s004.zip › data/pconsfold_benchmarkset/contactpredictions/1ihz_PLM.txt]

9 K 10 E 0 1.62554
9 K 11 P 0 0.601247
9 K 12 A 0 0.269805
9 K 13 T 0 0.217126
9 K 14 L 0 0.0362027
9 K 15 I 0 0.0451249
9 K 16 K 0 0.0566998
9 K 17 A 0 0.00235598
9 K 18 I 0 0.0442541
9 K 19 D 0 0.0296889
9 K 20 G 0 0.0647057
9 K 21 D 0 0.00247375
9 K 22 T 0 0.103653
9 K 23 L 0 -0.00485029
9 K 24 K 0 0.0421048
9 K 25 L 0 0.0638607
9 K 26 M 0 0.0117238
9 K 27 Y 0 0.0477592
9 K 28 K 0 0.0155609
9 K 29 G 0 0.047597
9 K 30 Q 0 0.0702199
9 K 31 P 0 0.0427706
9 K 32 M 0 0.00290766
9 K 33 T 0 -0.0406153
9 K 34 F 0 0.0381465
9 K 35 R 0 -0.000644287
9 K 36 L 0 -0.0320964
9 K 37 L 0 -0.038573
9 K 38 L 0 -0.0623747
9 K 39 V 0 -0.0269644
9 K 40 D 0 -0.00259684
9 K 41 T 0 -0.0320709
9 K 42 P 0 -0.0374443
9 K 43 E 0 -0.0679166
9 K 44 T 0 -0.0216938
9 K 45 K 0 -0.010912
9 K 46 H 0 -0.0615099
9 K 47 P 0 -0.0446335
9 K 48 K 0 -0.00767466
9 K 49 K 0 -0.0398578
9 K 50 G 0 -0.0862807
9 K 51 V 0 -0.0632625
9 K 52 E 0 -0.0208194
9 K 53 K 0 -0.0873394
9 K 54 Y 0 -0.0504039
9 K 55 G 0 -0.0654438
9 K 56 P 0 -0.00289224
9 K 57 E 0 -0.0966587
9 K 58 A 0 -0.0302426
9 K 59 S 0 -0.0347857
9 K 60 A 0 0.0399955
9 K 61 F 0 -0.12198
9 K 62 T 0 -0.0656752
9 K 63 K 0 -0.0837595
9 K 64 K 0 0.0443346
9 K 65 M 0 -0.0250732
9 K 66 L 0 -0.0722544
9 K 67 E 0 -0.0589275
9 K 68 N 0 -0.0277945
9 K 69 A 0 -0.0571682
9 K 70 K 0 -0.0462626
9 K 71 K 0 0.0103681
9 K 72 L 0 -0.0601363
9 K 73 E 0 0.281603
9 K 74 V 0 0.0367094
9 K 75 E 0 0.174847
9 K 76 F 0 0.00438365
9 K 77 D 0 -0.0925355
9 K 81 R 0 -0.0619301
9 K 82 T 0 -0.0732991
9 K 83 D 0 -0.0115102
9 K 84 K 0 0.00745707
9 K 85 Y 0 -0.00290914
9 K 86 G 0 0.0102618
9 K 87 R 0 -0.063802
9 K 88 G 0 -0.0621465
9 K 89 L 0 -0.081558
9 K 90 A 0 -0.0424863
9 K 91 Y 0 -0.139936
9 K 92 L 0 0.0252907
9 K 93 Y 0 -0.0164621
9 K 94 A 0 -0.0757953
9 K 95 D 0 -0.0148571
9 K 96 G 0 -0.0087479
9 K 97 K 0 -0.052747
9 K 98 M 0 -0.0428557
9 K 99 L 0 0.0202364
9 K 100 N 0 -0.0157181
9 K 101 E 0 -0.0256228
9 K 102 A 0 -0.0452105
9 K 103 L 0 -0.0169851
9 K 104 V 0 0.0272849
9 K 105 R 0 -0.0872216
9 K 106 Q 0 0.00229825
9 K 107 G 0 -0.0228448
9 K 108 L 0 -0.11524
9 K 109 A 0 -0.0224477
9 K 110 K 0 -0.103606
9 K 111 V 0 -0.101813
9 K 112 A 0 -0.0597454
9 K 113 Y 0 -0.106401
9 K 114 V 0 0.0095955
9 K 115 Y 0 -0.110814
9 K 116 K 0 -0.0423963
9 K 117 P 0 -0.0742167
9 K 118 N 0 -0.048726
9 K 119 N 0 -0.0462892
9 K 120 T 0 0.0132481
9 K 121 H 0 -0.060407
9 K 122 E 0 -0.0501332
9 K 123 Q 0 -0.0295356
9 K 124 H 0 -0.00422509
9 K 125 L 0 -0.107806
9 K 126 R 0 -0.0468677
9 K 127 K 0 0.0180283
9 K 128 S 0 -0.05827
9 K 129 E 0 -0.0651736
9 K 130 A 0 -0.0246259
9 K 131 Q 0 0.0250053
9 K 132 A 0 -0.0471204
9 K 133 K 0 0.042626
9 K 134 K 0 -0.0623747
9 K 135 E 0 -0.0360501
9 K 136 K 0 0.0372621
9 K 137 L 0 -0.031948
9 K 138 N 0 -0.0222344
9 K 139 I 0 -0.0560415
9 K 140 W 0 -0.0371477
9 K 141 S 0 -0.0348574
9 K 142 E 0 -0.0133272
9 K 143 D 0 0.00716964
9 K 144 N 0 0.0282282
10 E 11 P 0 0.99983
10 E 12 A 0 0.548438
10 E 13 T 0 0.193176
10 E 14 L 0 0.0808833
10 E 15 I 0 0.019512
10 E 16 K 0 0.117915
10 E 17 A 0 0.0556099
10 E 18 I 0 0.0532088
10 E 19 D 0 0.0542947
10 E 20 G 0 0.00771246
10 E 21 D 0 -0.0330298
10 E 22 T 0 0.0136943
10 E 23 L 0 0.0144735
10 E 24 K 0 0.0316148
10 E 25 L 0 0.0372339
10 E 26 M 0 -0.0325276
10 E 27 Y 0 0.204895
10 E 28 K 0 0.112535
10 E 29 G 0 0.0680165
10 E 30 Q 0 0.0985968
10 E 31 P 0 0.0237188
10 E 32 M 0 -0.0155877
10 E 33 T 0 0.00583291
10 E 34 F 0 0.00894281
10 E 35 R 0 0.0453802
10 E 36 L 0 -0.0045509
10 E 37 L 0 -0.0567314
10 E 38 L 0 0.0792022
10 E 39 V 0 -0.0581777
10 E 40 D 0 -0.02889
10 E 41 T 0 -0.0294764
10 E 42 P 0 -0.0310754
10 E 43 E 0 -0.101389
10 E 44 T 0 -0.077412
10 E 45 K 0 -0.0550768
10 E 46 H 0 -0.0707629
10 E 47 P 0 -0.0498137
10 E 48 K 0 -0.0342823
10 E 49 K 0 -0.0207743
10 E 50 G 0 -0.0135597
10 E 51 V 0 -0.0916091
10 E 52 E 0 -0.0564828
10 E 53 K 0 0.0266055
10 E 54 Y 0 -0.0330199
10 E 55 G 0 -0.0495245
10 E 56 P 0 0.00808153
10 E 57 E 0 -0.0681704
10 E 58 A 0 -0.0642108
10 E 59 S 0 -0.0293325
10 E 60 A 0 -0.00170548
10 E 61 F 0 -0.0663738
10 E 62 T 0 -0.0681342
10 E 63 K 0 -0.0918334
10 E 64 K 0 -0.0642566
10 E 65 M 0 -0.0253948
10 E 66 L 0 -0.0395931
10 E 67 E 0 -0.0167129
10 E 68 N 0 -0.0447018
10 E 69 A 0 -0.0758583
10 E 70 K 0 -0.0642602
10 E 71 K 0 -0.0553659
10 E 72 L 0 -0.0883816
10 E 73 E 0 -0.0514378
10 E 74 V 0 0.278917
10 E 75 E 0 -0.0016375
10 E 76 F 0 0.0500311
10 E 77 D 0 -0.0370409
10 E 81 R 0 -0.0618572
10 E 82 T 0 -0.0729431
10 E 83 D 0 -0.0228237
10 E 84 K 0 0.00190716
10 E 85 Y 0 -0.0698964
10 E 86 G 0 -0.0355957
10 E 87 R 0 -0.079655
10 E 88 G 0 -0.00250593
10 E 89 L 0 0.0149513
10 E 90 A 0 -0.0119722
10 E 91 Y 0 -0.0498196
10 E 92 L 0 -0.0983316
10 E 93 Y 0 -0.0495453
10 E 94 A 0 -0.0611939
10 E 95 D 0 -0.0669221
10 E 96 G 0 -0.0305546
10 E 97 K 0 -0.0154501
10 E 98 M 0 -0.130004
10 E 99 L 0 -0.0454303
10 E 100 N 0 -0.0753498
10 E 101 E 0 -0.0642231
10 E 102 A 0 -0.111457
10 E 103 L 0 -0.0751529
10 E 104 V 0 -0.0074663
10 E 105 R 0 -0.115051
10 E 106 Q 0 -0.0165949
10 E 107 G 0 -0.0415811
10 E 108 L 0 -0.128904
10 E 109 A 0 -0.0122849
10 E 110 K 0 -0.117864
10 E 111 V 0 -0.0656509
10 E 112 A 0 -0.0635333
10 E 113 Y 0 -0.0467653
10 E 114 V 0 -0.0760084
10 E 115 Y 0 -0.0171908
10 E 116 K 0 -0.0602264
10 E 117 P 0 -0.0725291
10 E 118 N 0 -0.0585331
10 E 119 N 0 -0.0734438
10 E 120 T 0 -0.0533577
10 E 121 H 0 -0.0530143
10 E 122 E 0 -0.0211206
10 E 123 Q 0 0.00558641
10 E 124 H 0 -0.0306108
10 E 125 L 0 -0.010295
10 E 126 R 0 0.0631355
10 E 127 K 0 -0.0385216
10 E 128 S 0 -0.0967056
10 E 129 E 0 -0.118758
10 E 130 A 0 -0.0519748
10 E 131 Q 0 -0.0235914
10 E 132 A 0 -0.0275038
10 E 133 K 0 -0.033053
10 E 134 K 0 -0.0662346
10 E 135 E 0 -0.0541879
10 E 136 K 0 -0.0261079
10 E 137 L 0 -0.0743437
10 E 138 N 0 0.0223002
10 E 139 I 0 -0.0784938
10 E 140 W 0 -0.00234203
10 E 141 S 0 -0.0258951
10 E 142 E 0 0.0177514
10 E 143 D 0 -0.0461488
10 E 144 N 0 0.00846883
11 P 12 A 0 0.982549
11 P 13 T 0 0.439794
11 P 14 L 0 0.232497
11 P 15 I 0 0.151835
11 P 16 K 0 0.0684495
11 P 17 A 0 0.025495
11 P 18 I 0 0.00250476
11 P 19 D 0 -0.0711901
11 P 20 G 0 -0.000755772
11 P 21 D 0 -0.06191
11 P 22 T 0 -0.0336627
11 P 23 L 0 0.0746746
11 P 24 K 0 0.0275942
11 P 25 L 0 0.0174078
11 P 26 M 0 0.0377637
11 P 27 Y 0 0.105543
11 P 28 K 0 0.137532
11 P 29 G 0 0.110988
11 P 30 Q 0 0.0614252
11 P 31 P 0 0.0349424
11 P 32 M 0 0.000508333
11 P 33 T 0 -0.0329577
11 P 34 F 0 -0.0665429
11 P 35 R 0 -0.0877802
11 P 36 L 0 -0.045622
11 P 37 L 0 -0.0456771
11 P 38 L 0 -0.0183776
11 P 39 V 0 -0.0205833
11 P 40 D 0 -0.0244316
11 P 41 T 0 0.0251737
11 P 42 P 0 -0.0616246
11 P 43 E 0 -0.0408442
11 P 44 T 0 -0.0276462
11 P 45 K 0 -0.0417268
11 P 46 H 0 0.0277881
11 P 47 P 0 -0.00579353
11 P 48 K 0 -0.0538305
11 P 49 K 0 0.0100427
11 P 50 G 0 0.0312112
11 P 51 V 0 -0.092291
11 P 52 E 0 -0.0241234
11 P 53 K 0 -0.040742
11 P 54 Y 0 -0.083672
11 P 55 G 0 -0.0301384
11 P 56 P 0 -0.00808983
11 P 57 E 0 0.0270085
11 P 58 A 0 -0.00831651
11 P 59 S 0 -0.0259294
11 P 60 A 0 0.0149681
11 P 61 F 0 -0.0284372
11 P 62 T 0 -0.0864234
11 P 63 K 0 -0.0839727
11 P 64 K 0 -0.00129639
11 P 65 M 0 -0.0299177
11 P 66 L 0 -0.134412
11 P 67 E 0 0.0326515
11 P 68 N 0 -0.025956
11 P 69 A 0 -0.0676445
11 P 70 K 0 -0.0534018
11 P 71 K 0 0.273456
11 P 72 L 0 -0.0840054
11 P 73 E 0 0.365677
11 P 74 V 0 -0.111994
11 P 75 E 0 -0.0140433
11 P 76 F 0 -0.0549873
11 P 77 D 0 -0.0873526
11 P 81 R 0 -0.0795592
11 P 82 T 0 0.026659
11 P 83 D 0 -0.0768607
11 P 84 K 0 -0.075801
11 P 85 Y 0 -0.0357552
11 P 86 G 0 -0.0789635
11 P 87 R 0 -0.105386
11 P 88 G 0 -0.0369201
11 P 89 L 0 -0.117331
11 P 90 A 0 -0.161451
11 P 91 Y 0 -0.0658681
11 P 92 L 0 -0.0738548
11 P 93 Y 0 -0.101323
11 P 94 A 0 -0.0531664
11 P 95 D 0 -0.00140051
11 P 96 G 0 0.00908024
11 P 97 K 0 -0.0185768
11 P 98 M 0 -0.0277649
11 P 99 L 0 -0.00455864
11 P 100 N 0 -0.0701444
11 P 101 E 0 -0.0565151
11 P 102 A 0 -0.046032
11 P 103 L 0 -0.0456238
11 P 104 V 0 -0.079801
11 P 105 R 0 0.0541778
11 P 106 Q 0 -0.0321103
11 P 107 G 0 -0.0573828
11 P 108 L 0 -0.0299172
11 P 109 A 0 -0.0437447
11 P 110 K 0 -0.0605678
11 P 111 V 0 -0.0915435
11 P 112 A 0 -0.0730911
11 P 113 Y 0 -0.0528126
11 P 114 V 0 0.00817192
11 P 115 Y 0 0.012314
11 P 116 K 0 -0.0167631
11 P 117 P 0 -0.00711093
11 P 118 N 0 -0.0249652
11 P 119 N 0 -0.0831176
11 P 120 T 0 -0.0301384
11 P 121 H 0 -0.0413861
11 P 122 E 0 -0.0674941
11 P 123 Q 0 -0.0986983
11 P 124 H 0 -0.0116566
11 P 125 L 0 -0.125228
11 P 126 R 0 -0.0447595
11 P 127 K 0 0.0197548
11 P 128 S 0 -0.0536909
11 P 129 E 0 -0.0756044
11 P 130 A 0 0.0158428
11 P 131 Q 0 -0.0244768
11 P 132 A 0 -0.0334834
11 P 133 K 0 -0.108643
11 P 134 K 0 -0.037505
11 P 135 E 0 -0.0114539
11 P 136 K 0 -0.039452
11 P 137 L 0 -0.058082
11 P 138 N 0 -0.0959899
11 P 139 I 0 -0.0683182
11 P 140 W 0 -0.0135727
11 P 141 S 0 -0.0151057
11 P 142 E 0 -0.0441291
11 P 143 D 0 -0.0529753
11 P 144 N 0 0.0186306
12 A 13 T 0 0.864218
12 A 14 L 0 0.448101
12 A 15 I 0 0.269768
12 A 16 K 0 0.0686254
12 A 17 A 0 0.103791
12 A 18 I 0 -0.00833432
12 A 19 D 0 -0.000337725
12 A 20 G 0 0.0457215
12 A 21 D 0 0.0157201
12 A 22 T 0 0.0131646
12 A 23 L 0 0.18612
12 A 24 K 0 0.0156307
12 A 25 L 0 0.760866
12 A 26 M 0 0.0699633
12 A 27 Y 0 0.206786
12 A 28 K 0 0.0440955
12 A 29 G 0 0.0475577
12 A 30 Q 0 -0.00604408
12 A 31 P 0 0.0299812
12 A 32 M 0 -0.00647232
12 A 33 T 0 0.0591405
12 A 34 F 0 0.122613
12 A 35 R 0 -0.0622115
12 A 36 L 0 -0.0490912
12 A 37 L 0 -0.037601
12 A 38 L 0 -0.016959
12 A 39 V 0 -0.0204888
12 A 40 D 0 -0.0719167
12 A 41 T 0 0.0344868
12 A 42 P 0 0.0615392
12 A 43 E 0 -0.0522783
12 A 44 T 0 -0.0881093
12 A 45 K 0 -0.0744978
12 A 46 H 0 -0.0256186
12 A 47 P 0 -0.0833771
12 A 48 K 0 -0.0872785
12 A 49 K 0 -0.0582093
12 A 50 G 0 -0.0635967
12 A 51 V 0 -0.0469859
12 A 52 E 0 0.00998857
12 A 53 K 0 -0.0701461
12 A 54 Y 0 -0.0139689
12 A 55 G 0 -0.0904442
12 A 56 P 0 -0.0571552
12 A 57 E 0 -0.0393084
12 A 58 A 0 -0.00125753
12 A 59 S 0 -0.0556738
12 A 60 A 0 -0.0808681
12 A 61 F 0 -0.0108271
12 A 62 T 0 -9.86779e-05
12 A 63 K 0 -0.061317
12 A 64 K 0 -0.027655
12 A 65 M 0 -0.136732
12 A 66 L 0 -0.108194
12 A 67 E 0 0.00151578
12 A 68 N 0 0.0107038
12 A 69 A 0 0.0632464
12 A 70 K 0 -0.0198311
12 A 71 K 0 -0.0663891
12 A 72 L 0 0.202766
12 A 73 E 0 -0.0669506
12 A 74 V 0 0.0623241
12 A 75 E 0 -0.0409697
12 A 76 F 0 -0.0112371
12 A 77 D 0 -0.0855097
12 A 81 R 0 -0.0267343
12 A 82 T 0 -0.0513633
12 A 83 D 0 -0.0844371
12 A 84 K 0 -0.0867965
12 A 85 Y 0 -0.112472
12 A 86 G 0 -0.0225988
12 A 87 R 0 -0.109353
12 A 88 G 0 -0.0860925
12 A 89 L 0 -0.0607083
12 A 90 A 0 0.0208485
12 A 91 Y 0 -0.0959719
12 A 92 L 0 -0.0148088
12 A 93 Y 0 -0.0990081
12 A 94 A 0 -0.0460752
12 A 95 D 0 0.0445364
12 A 96 G 0 -0.0304415
12 A 97 K 0 -0.0373225
12 A 98 M 0 -0.0264131
12 A 99 L 0 -0.0817483
12 A 100 N 0 -0.0816293
12 A 101 E 0 -0.0942063
12 A 102 A 0 -0.0596189
12 A 103 L 0 0.0299908
12 A 104 V 0 -0.132673
12 A 105 R 0 -0.128536
12 A 106 Q 0 -0.0983366
12 A 107 G 0 0.0104244
12 A 108 L 0 -0.114346
12 A 109 A 0 -0.0620531
12 A 110 K 0 0.0063847
12 A 111 V 0 -0.0738371
12 A 112 A 0 -0.0194159
12 A 113 Y 0 -0.0675147
12 A 114 V 0 -0.116089
12 A 115 Y 0 -0.166364
12 A 116 K 0 -0.0544423
12 A 117 P 0 -0.0458827
12 A 118 N 0 -0.108146
12 A 119 N 0 -0.131354
12 A 120 T 0 -0.0643016
12 A 121 H 0 -0.089527
12 A 122 E 0 -0.0853277
12 A 123 Q 0 -0.0901307
12 A 124 H 0 -0.0888738
12 A 125 L 0 -0.0815482
12 A 126 R 0 -0.0849412
12 A 127 K 0 -0.0483889
12 A 128 S 0 -0.055231
12 A 129 E 0 -0.09769
12 A 130 A 0 -0.0891482
12 A 131 Q 0 -0.0383969
12 A 132 A 0 0.0320678
12 A 133 K 0 -0.0462142
12 A 134 K 0 -0.0594432
12 A 135 E 0 -0.117048
12 A 136 K 0 -0.031755
12 A 137 L 0 -0.02019
12 A 138 N 0 -0.0473638
12 A 139 I 0 0.0282489
12 A 140 W 0 -0.0168984
12 A 141 S 0 -0.00127735
12 A 142 E 0 -0.0268869
12 A 143 D 0 -0.00228481
12 A 144 N 0 -0.0508324
13 T 14 L 0 0.764311
13 T 15 I 0 0.572444
13 T 16 K 0 0.170655
13 T 17 A 0 0.0618156
13 T 18 I 0 0.0242087
13 T 19 D 0 0.00827495
13 T 20 G 0 -0.0162333
13 T 21 D 0 0.0271745
13 T 22 T 0 0.0200667
13 T 23 L 0 -0.0323043
13 T 24 K 0 0.0243832
13 T 25 L 0 -0.00829497
13 T 26 M 0 0.302316
13 T 27 Y 0 0.113306
13 T 28 K 0 0.0802197
13 T 29 G 0 0.0542746
13 T 30 Q 0 0.0641225
13 T 31 P 0 0.0234993
13 T 32 M 0 0.0132135
13 T 33 T 0 0.0579519
13 T 34 F 0 -0.102624
13 T 35 R 0 0.00623333
13 T 36 L 0 -0.104989
13 T 37 L 0 -0.0600926
13 T 38 L 0 0.0560937
13 T 39 V 0 -0.0648552
13 T 40 D 0 0.0037749
13 T 41 T 0 -0.0179521
13 T 42 P 0 -0.0698796
13 T 43 E 0 -0.0585327
13 T 44 T 0 -0.0100479
13 T 45 K 0 -0.0754392
13 T 46 H 0 -0.0596252
13 T 47 P 0 -0.00261775
13 T 48 K 0 -0.0189166
13 T 49 K 0 -0.0297738
13 T 50 G 0 -0.00975933
13 T 51 V 0 -0.0470485
13 T 52 E 0 -0.0312552
13 T 53 K 0 -0.075568
13 T 54 Y 0 -0.00413856
13 T 55 G 0 -0.0592499
13 T 56 P 0 -0.00499801
13 T 57 E 0 -0.00184173
13 T 58 A 0 -0.030188
13 T 59 S 0 -0.00885799
13 T 60 A 0 -0.0299804
13 T 61 F 0 -0.0370972
13 T 62 T 0 -0.0883665
13 T 63 K 0 -0.0136632
13 T 64 K 0 -0.022769
13 T 65 M 0 -0.00719901
13 T 66 L 0 -0.0842269
13 T 67 E 0 0.0504375
13 T 68 N 0 0.0448983
13 T 69 A 0 0.0262932
13 T 70 K 0 0.0147511
13 T 71 K 0 0.254798
13 T 72 L 0 -0.0675543
13 T 73 E 0 -0.0243741
13 T 74 V 0 -0.0377409
13 T 75 E 0 -0.0659089
13 T 76 F 0 0.0223569
13 T 77 D 0 -0.074584
13 T 81 R 0 -0.0501074
13 T 82 T 0 0.0157428
13 T 83 D 0 -0.10214
13 T 84 K 0 -0.0313102
13 T 85 Y 0 -0.0586318
13 T 86 G 0 -0.103499
13 T 87 R 0 -0.103109
13 T 88 G 0 0.0128736
13 T 89 L 0 -0.058587
13 T 90 A 0 -0.117187
13 T 91 Y 0 -0.0520574
13 T 92 L 0 -0.0203637
13 T 93 Y 0 -0.0453946
13 T 94 A 0 -0.074554
13 T 95 D 0 0.0190142
13 T 96 G 0 -0.00854994
13 T 97 K 0 0.0245655
13 T 98 M 0 0.00866451
13 T 99 L 0 -0.0294474
13 T 100 N 0 -0.0835237
13 T 101 E 0 -0.0629508
13 T 102 A 0 -0.0556848
13 T 103 L 0 0.00398801
13 T 104 V 0 -0.053147
13 T 105 R 0 -0.072603
13 T 106 Q 0 -0.0337314
13 T 107 G 0 -0.0414052
13 T 108 L 0 -0.0743233
13 T 109 A 0 -0.00454333
13 T 110 K 0 -0.00330891
13 T 111 V 0 -0.0707593
13 T 112 A 0 -0.0981995
13 T 113 Y 0 -0.0168808
13 T 114 V 0 -0.042599
13 T 115 Y 0 -0.0878203
13 T 116 K 0 0.00030009
13 T 117 P 0 -0.109837
13 T 118 N 0 -0.0691951
13 T 119 N 0 -0.0282974
13 T 120 T 0 -0.00274198
13 T 121 H 0 -0.00132225
13 T 122 E 0 -0.0841443
13 T 123 Q 0 -0.0371961
13 T 124 H 0 -0.0694965
13 T 125 L 0 -0.0211709
13 T 126 R 0 -0.0951806
13 T 127 K 0 -0.0610331
13 T 128 S 0 -0.0741915
13 T 129 E 0 -0.0711369
13 T 130 A 0 -0.0927533
13 T 131 Q 0 -0.00138547
13 T 132 A 0 -0.00520634
13 T 133 K 0 -0.0937851
13 T 134 K 0 -0.0640852
13 T 135 E 0 -0.071953
13 T 136 K 0 -0.0605579
13 T 137 L 0 -0.0165011
13 T 138 N 0 -0.13743
13 T 139 I 0 -0.0630663
13 T 140 W 0 -0.0158036
13 T 141 S 0 -0.0585204
13 T 142 E 0 0.0288145
13 T 143 D 0 0.002695
13 T 144 N 0 -0.0553585
14 L 15 I 0 0.767392
14 L 16 K 0 0.287691
14 L 17 A 0 0.378593
14 L 18 I 0 0.0696308
14 L 19 D 0 0.0436499
14 L 20 G 0 0.0254411
14 L 21 D 0 -0.00211607
14 L 22 T 0 0.00994882
14 L 23 L 0 0.299936
14 L 24 K 0 -0.0120683
14 L 25 L 0 0.146978
14 L 26 M 0 -0.0511591
14 L 27 Y 0 0.0160219
14 L 28 K 0 -0.0296423
14 L 29 G 0 0.0179545
14 L 30 Q 0 0.0811686
14 L 31 P 0 0.0163691
14 L 32 M 0 -0.0226041
14 L 33 T 0 -0.0423749
14 L 34 F 0 0.0114427
14 L 35 R 0 -0.0692532
14 L 36 L 0 0.0518324
14 L 37 L 0 0.00806057
14 L 38 L 0 -0.0381449
14 L 39 V 0 -0.00232916
14 L 40 D 0 -0.049794
14 L 41 T 0 0.0169177
14 L 42 P 0 -0.0625661
14 L 43 E 0 -0.077368
14 L 44 T 0 -0.0706828
14 L 45 K 0 -0.0178695
14 L 46 H 0 -0.0615127
14 L 47 P 0 -0.0374097
14 L 48 K 0 -0.10591
14 L 49 K 0 -0.0704585
14 L 50 G 0 -0.0663546
14 L 51 V 0 -0.0589154
14 L 52 E 0 -0.00149236
14 L 53 K 0 -0.0209719
14 L 54 Y 0 -0.0473612
14 L 55 G 0 -0.0297423
14 L 56 P 0 -0.0858408
14 L 57 E 0 -0.0303806
14 L 58 A 0 -0.0195832
14 L 59 S 0 -0.0480855
14 L 60 A 0 0.00272601
14 L 61 F 0 0.0289171
14 L 62 T 0 0.0898251
14 L 63 K 0 0.0406904
14 L 64 K 0 -0.00946064
14 L 65 M 0 -0.004563
14 L 66 L 0 0.0601895
14 L 67 E 0 0.0076103
14 L 68 N 0 -0.0170693
14 L 69 A 0 0.0653843
14 L 70 K 0 0.0510141
14 L 71 K 0 -0.108484
14 L 72 L 0 0.411613
14 L 73 E 0 -0.0413456
14 L 74 V 0 -0.0384304
14 L 75 E 0 -0.0953098
14 L 76 F 0 -0.0677127
14 L 77 D 0 -0.00651278
14 L 81 R 0 -0.0343933
14 L 82 T 0 -0.0346392
14 L 83 D 0 -0.0848596
14 L 84 K 0 -0.0200976
14 L 85 Y 0 -0.0780227
14 L 86 G 0 -0.0499657
14 L 87 R 0 -0.0724798
14 L 88 G 0 -0.0755602
14 L 89 L 0 -0.0457266
14 L 90 A 0 0.00391012
14 L 91 Y 0 -0.117937
14 L 92 L 0 0.0386826
14 L 93 Y 0 -0.117831
14 L 94 A 0 0.0368016
14 L 95 D 0 -0.0124383
14 L 96 G 0 -0.0713146
14 L 97 K 0 -0.0701455
14 L 98 M 0 -0.0351073
14 L 99 L 0 0.0870028
14 L 100 N 0 0.0312
14 L 101 E 0 -0.129534
14 L 102 A 0 -0.105464
14 L 103 L 0 -0.00715942
14 L 104 V 0 0.0410179
14 L 105 R 0 0.0176943
14 L 106 Q 0 -0.0746545
14 L 107 G 0 0.034622
14 L 108 L 0 -0.0999792
14 L 109 A 0 0.0292044
14 L 110 K 0 -0.0727889
14 L 111 V 0 -0.0311199
14 L 112 A 0 -0.0425453
14 L 113 Y 0 0.0750665
14 L 114 V 0 -0.0188824
14 L 115 Y 0 -0.0620069
14 L 116 K 0 -0.053316
14 L 117 P 0 -0.0923675
14 L 118 N 0 -0.164295
14 L 119 N 0 -0.100786
14 L 120 T 0 -0.0455694
14 L 121 H 0 -0.115453
14 L 122 E 0 -0.0543903
14 L 123 Q 0 -0.0282817
14 L 124 H 0 -0.0654061
14 L 125 L 0 -0.0721869
14 L 126 R 0 -0.11539
14 L 127 K 0 -0.106814
14 L 128 S 0 -0.0408894
14 L 129 E 0 -0.0684867
14 L 130 A 0 -0.114943
14 L 131 Q 0 -0.0723574
14 L 132 A 0 -0.010082
14 L 133 K 0 -0.046155
14 L 134 K 0 -0.0811292
14 L 135 E 0 -0.0590125
14 L 136 K 0 -0.0798819
14 L 137 L 0 -0.0433402
14 L 138 N 0 -0.013269
14 L 139 I 0 -0.0486715
14 L 140 W 0 -0.020076
14 L 141 S 0 -0.0177271
14 L 142 E 0 -0.0617093
14 L 143 D 0 -0.062129
14 L 144 N 0 -0.0488451
15 I 16 K 0 0.622929
15 I 17 A 0 0.322517
15 I 18 I 0 0.0574662
15 I 19 D 0 0.160395
15 I 20 G 0 0.00610767
15 I 21 D 0 0.0288334
15 I 22 T 0 0.0647025
15 I 23 L 0 0.0998699
15 I 24 K 0 0.252101
15 I 25 L 0 0.0576218
15 I 26 M 0 0.307835
15 I 27 Y 0 0.135447
15 I 28 K 0 0.0261838
15 I 29 G 0 0.0515547
15 I 30 Q 0 0.0366006
15 I 31 P 0 0.225752
15 I 32 M 0 -0.00510202
15 I 33 T 0 -0.00588836
15 I 34 F 0 -0.0766305
15 I 35 R 0 -0.0523104
15 I 36 L 0 -0.0170844
15 I 37 L 0 -0.102709
15 I 38 L 0 -0.0737994
15 I 39 V 0 -0.0475615
15 I 40 D 0 0.0239523
15 I 41 T 0 -0.0574472
15 I 42 P 0 -0.0972429
15 I 43 E 0 -0.0310982
15 I 44 T 0 -0.0643808
15 I 45 K 0 -0.0387176
15 I 46 H 0 0.0105947
15 I 47 P 0 -0.0238989
15 I 48 K 0 -0.00701588
15 I 49 K 0 -0.0423281
15 I 50 G 0 -0.0529888
15 I 51 V 0 -0.0419517
15 I 52 E 0 -0.00102652
15 I 53 K 0 -0.00528161
15 I 54 Y 0 -0.0490435
15 I 55 G 0 -0.103175
15 I 56 P 0 0.0364381
15 I 57 E 0 0.00853089
15 I 58 A 0 -0.0794641
15 I 59 S 0 -0.0612757
15 I 60 A 0 0.0235778
15 I 61 F 0 -0.0478586
15 I 62 T 0 -0.030003
15 I 63 K 0 -0.0287259
15 I 64 K 0 0.0357974
15 I 65 M 0 -0.0138383
15 I 66 L 0 -0.0328053
15 I 67 E 0 0.0553316
15 I 68 N 0 0.0128436
15 I 69 A 0 -0.0339599
15 I 70 K 0 -0.0140821
15 I 71 K 0 -0.01105
15 I 72 L 0 -0.0426597
15 I 73 E 0 0.00472983
15 I 74 V 0 0.0680195
15 I 75 E 0 -0.0410955
15 I 76 F 0 -0.0383264
15 I 77 D 0 -0.0441206
15 I 81 R 0 -0.070862
15 I 82 T 0 -0.0227038
15 I 83 D 0 -0.0490195
15 I 84 K 0 -0.0380547
15 I 85 Y 0 -0.124597
15 I 86 G 0 -0.061177
15 I 87 R 0 -0.0381969
15 I 88 G 0 0.00645993
15 I 89 L 0 -0.0486407
15 I 90 A 0 -0.025841
15 I 91 Y 0 -0.0371117
15 I 92 L 0 -0.0810561
15 I 93 Y 0 -0.0909995
15 I 94 A 0 -0.0943776
15 I 95 D 0 -0.0102511
15 I 96 G 0 -0.0417088
15 I 97 K 0 -0.00920168
15 I 98 M 0 -0.0577586
15 I 99 L 0 -0.0598013
15 I 100 N 0 -0.0453121
15 I 101 E 0 -0.100138
15 I 102 A 0 0.0298461
15 I 103 L 0 -0.0276965
15 I 104 V 0 -0.101095
15 I 105 R 0 -0.0298715
15 I 106 Q 0 -0.0846718
15 I 107 G 0 -0.00152148
15 I 108 L 0 -0.069547
15 I 109 A 0 -0.0536167
15 I 110 K 0 -0.0457956
15 I 111 V 0 0.0046147
15 I 112 A 0 0.0197891
15 I 113 Y 0 -0.0623976
15 I 114 V 0 0.0104485
15 I 115 Y 0 -0.091178
15 I 116 K 0 -0.0390322
15 I 117 P 0 -0.0319982
15 I 118 N 0 -0.00254677
15 I 119 N 0 -0.0510904
15 I 120 T 0 -0.0949813
15 I 121 H 0 -0.0585609
15 I 122 E 0 -0.0771512
15 I 123 Q 0 -0.0134249
15 I 124 H 0 -0.0869573
15 I 125 L 0 0.0298841
15 I 126 R 0 -0.0143004
15 I 127 K 0 -0.0647242
15 I 128 S 0 -0.0364741
15 I 129 E 0 -0.0778543
15 I 130 A 0 -0.0465845
15 I 131 Q 0 -0.0726886
15 I 132 A 0 -0.0686518
15 I 133 K 0 -0.0966596
15 I 134 K 0 -0.0465994
15 I 135 E 0 -0.0258865
15 I 136 K 0 -0.0266884
15 I 137 L 0 -0.076495
15 I 138 N 0 -0.017743
15 I 139 I 0 0.00501667
15 I 140 W 0 -0.0728214
15 I 141 S 0 -0.0373116
15 I 142 E 0 -0.0616792
15 I 143 D 0 -0.0439912
15 I 144 N 0 -0.114561
16 K 17 A 0 0.519298
16 K 18 I 0 0.603334
16 K 19 D 0 0.046241
16 K 20 G 0 0.0283146
16 K 21 D 0 0.114955
16 K 22 T 0 0.0769724
16 K 23 L 0 0.11581
16 K 24 K 0 0.511308
16 K 25 L 0 -0.00390369
16 K 26 M 0 0.110778
16 K 27 Y 0 0.0149833
16 K 28 K 0 0.0535127
16 K 29 G 0 0.0519937
16 K 30 Q 0 0.0404253
16 K 31 P 0 0.0123386
16 K 32 M 0 -0.0249757
16 K 33 T 0 0.0388033
16 K 34 F 0 0.0515558
16 K 35 R 0 0.0171237
16 K 36 L 0 -0.0165572
16 K 37 L 0 -0.0179777
16 K 38 L 0 -0.00289542
16 K 39 V 0 -0.0452611
16 K 40 D 0 0.000894798
16 K 41 T 0 -0.0230135
16 K 42 P 0 -0.0204635
16 K 43 E 0 -0.0413141
16 K 44 T 0 0.039469
16 K 45 K 0 0.0539163
16 K 46 H 0 -0.0117786
16 K 47 P 0 -0.03117
16 K 48 K 0 -0.03691
16 K 49 K 0 0.00755253
16 K 50 G 0 -0.0464381
16 K 51 V 0 0.018327
16 K 52 E 0 -0.00486951
16 K 53 K 0 -0.0579129
16 K 54 Y 0 -0.0796125
16 K 55 G 0 -0.0465859
16 K 56 P 0 -0.0283674
16 K 57 E 0 0.0701184
16 K 58 A 0 -0.0647586
16 K 59 S 0 0.0116099
16 K 60 A 0 0.0441399
16 K 61 F 0 0.0280834
16 K 62 T 0 -0.000969649
16 K 63 K 0 0.0336084
16 K 64 K 0 -0.0183863
16 K 65 M 0 -0.0801845
16 K 66 L 0 -0.0817863
16 K 67 E 0 0.110175
16 K 68 N 0 -0.0637183
16 K 69 A 0 -0.027063
16 K 70 K 0 0.0268199
16 K 71 K 0 0.0407281
16 K 72 L 0 -0.0366007
16 K 73 E 0 -0.0357688
16 K 74 V 0 -0.0202617
16 K 75 E 0 -0.0124299
16 K 76 F 0 -0.0594704
16 K 77 D 0 0.0513791
16 K 81 R 0 -0.0753437
16 K 82 T 0 0.0201163
16 K 83 D 0 -0.105637
16 K 84 K 0 -0.0037531
16 K 85 Y 0 -0.0102801
16 K 86 G 0 -0.0216268
16 K 87 R 0 0.00359405
16 K 88 G 0 0.0299651
16 K 89 L 0 0.00346434
16 K 90 A 0 -0.0922115
16 K 91 Y 0 -0.00735485
16 K 92 L 0 -0.0483505
16 K 93 Y 0 -0.0149446
16 K 94 A 0 -0.0865494
16 K 95 D 0 -0.0549347
16 K 96 G 0 -0.0728699
16 K 97 K 0 -0.0648905
16 K 98 M 0 -0.0884257
16 K 99 L 0 -0.0589444
16 K 100 N 0 -0.0655788
16 K 101 E 0 -0.0535581
16 K 102 A 0 -0.0790215
16 K 103 L 0 -0.120428
16 K 104 V 0 -0.051682
16 K 105 R 0 -0.130873
16 K 106 Q 0 -0.0471767
16 K 107 G 0 -0.0410236
16 K 108 L 0 0.0273165
16 K 109 A 0 0.00838392
16 K 110 K 0 -0.0573476
16 K 111 V 0 -0.0638422
16 K 112 A 0 -0.100666
16 K 113 Y 0 -0.0731659
16 K 114 V 0 -0.0677224
16 K 115 Y 0 -0.063108
16 K 116 K 0 0.0589376
16 K 117 P 0 -0.00365485
16 K 118 N 0 -0.0664871
16 K 119 N 0 -0.0253887
16 K 120 T 0 -0.0198609
16 K 121 H 0 -0.0951358
16 K 122 E 0 -0.048682
16 K 123 Q 0 0.0410516
16 K 124 H 0 -0.0833731
16 K 125 L 0 -0.0093451
16 K 126 R 0 -0.0533865
16 K 127 K 0 -0.0306497
16 K 128 S 0 -0.127605
16 K 129 E 0 -0.0951267
16 K 130 A 0 -0.0948952
16 K 131 Q 0 -0.0517969
16 K 132 A 0 -0.0452852
16 K 133 K 0 -0.031933
16 K 134 K 0 -0.0325312
16 K 135 E 0 -0.048423
16 K 136 K 0 -0.0609565
16 K 137 L 0 -0.105227
16 K 138 N 0 -0.0150618
16 K 139 I 0 -0.132944
16 K 140 W 0 -0.0795007
16 K 141 S 0 -0.0949781
16 K 142 E 0 -0.0242642
16 K 143 D 0 -0.040989
16 K 144 N 0 -0.095985
17 A 18 I 0 0.301978
17 A 19 D 0 0.186229
17 A 20 G 0 0.242144
17 A 21 D 0 0.152506
17 A 22 T 0 0.15118
17 A 23 L 0 0.277415
17 A 24 K 0 0.0598556
17 A 25 L 0 0.119904
17 A 26 M 0 0.138265
17 A 27 Y 0 0.00262832
17 A 28 K 0 -0.102723
17 A 29 G 0 -0.0493843
17 A 30 Q 0 -0.00491581
17 A 31 P 0 -0.0145186
17 A 32 M 0 -0.00835353
17 A 33 T 0 -0.0012096
17 A 34 F 0 0.102653
17 A 35 R 0 -0.0769717
17 A 36 L 0 0.10783
17 A 37 L 0 0.0110382
17 A 38 L 0 0.00410959
17 A 39 V 0 0.00142589
17 A 40 D 0 -0.0270011
17 A 41 T 0 0.046941
17 A 42 P 0 -0.030579
17 A 43 E 0 -0.0693104
17 A 44 T 0 0.00335354
17 A 45 K 0 0.0812814
17 A 46 H 0 -0.0389103
17 A 47 P 0 -0.0884716
17 A 48 K 0 0.0195936
17 A 49 K 0 -0.0458834
17 A 50 G 0 0.00300006
17 A 51 V 0 0.00480927
17 A 52 E 0 0.0134086
17 A 53 K 0 -0.0233613
17 A 54 Y 0 -0.0853544
17 A 55 G 0 -0.00855791
17 A 56 P 0 -0.019177
17 A 57 E 0 -0.0965323
17 A 58 A 0 0.00312295
17 A 59 S 0 0.0250818
17 A 60 A 0 0.0289356
17 A 61 F 0 -0.0229919
17 A 62 T 0 0.206263
17 A 63 K 0 0.105318
17 A 64 K 0 0.0208467
17 A 65 M 0 -0.074236
17 A 66 L 0 0.0617486
17 A 67 E 0 0.209485
17 A 68 N 0 0.0404156
17 A 69 A 0 0.040482
17 A 70 K 0 -0.0194266
17 A 71 K 0 0.00488453
17 A 72 L 0 0.0702369
17 A 73 E 0 -0.056437
17 A 74 V 0 -0.0268792
17 A 75 E 0 -0.0602142
17 A 76 F 0 0.011974
17 A 77 D 0 -0.0172401
17 A 81 R 0 -0.077648
17 A 82 T 0 -0.13095
17 A 83 D 0 -0.00809165
17 A 84 K 0 -0.0455244
17 A 85 Y 0 -0.0825234
17 A 86 G 0 -0.000995672
17 A 87 R 0 -0.0429823
17 A 88 G 0 -0.059624
17 A 89 L 0 -0.0474775
17 A 90 A 0 0.015472
17 A 91 Y 0 0.0326413
17 A 92 L 0 -0.0675323
17 A 93 Y 0 -0.0449772
17 A 94 A 0 -0.0133728
17 A 95 D 0 -0.0243518
17 A 96 G 0 0.0157763
17 A 97 K 0 -0.0495436
17 A 98 M 0 -0.061721
17 A 99 L 0 -0.0021047
17 A 100 N 0 0.0143965
17 A 101 E 0 -0.126007
17 A 102 A 0 -0.0793394
17 A 103 L 0 -0.00719078
17 A 104 V 0 0.061073
17 A 105 R 0 -0.0172224
17 A 106 Q 0 -0.0614994
17 A 107 G 0 0.0078275
17 A 108 L 0 -0.107049
17 A 109 A 0 -0.019135
17 A 110 K 0 -0.0814224
17 A 111 V 0 -0.0680919
17 A 112 A 0 -0.0919567
17 A 113 Y 0 -0.0549713
17 A 114 V 0 -0.0277923
17 A 115 Y 0 -0.0217247
17 A 116 K 0 -0.061516
17 A 117 P 0 0.00280605
17 A 118 N 0 -0.0706879
17 A 119 N 0 -0.0771061
17 A 120 T 0 -0.0801559
17 A 121 H 0 -0.12539
17 A 122 E 0 -0.0630976
17 A 123 Q 0 -0.13968
17 A 124 H 0 -0.0681533
17 A 125 L 0 -0.0705374
17 A 126 R 0 -0.0862891
17 A 127 K 0 -0.124199
17 A 128 S 0 -0.128916
17 A 129 E 0 0.0315408
17 A 130 A 0 -0.105133
17 A 131 Q 0 -0.0723132
17 A 132 A 0 0.0373254
17 A 133 K 0 -0.053594
17 A 134 K 0 -0.115682
17 A 135 E 0 -0.100395
17 A 136 K 0 -0.083159
17 A 137 L 0 -0.0492947
17 A 138 N 0 0.0282574
17 A 139 I 0 0.0100731
17 A 140 W 0 -0.0217611
17 A 141 S 0 -0.0845743
17 A 142 E 0 -0.121005
17 A 143 D 0 -0.105792
17 A 144 N 0 -0.106296
18 I 19 D 0 0.277673
18 I 20 G 0 0.136275
18 I 21 D 0 0.138038
18 I 22 T 0 0.329461
18 I 23 L 0 0.179925
18 I 24 K 0 0.780115
18 I 25 L 0 0.13702
18 I 26 M 0 0.149488
18 I 27 Y 0 0.0166378
18 I 28 K 0 -0.0189996
18 I 29 G 0 -0.0079963
18 I 30 Q 0 -0.00541441
18 I 31 P 0 0.0923322
18 I 32 M 0 0.00622072
18 I 33 T 0 0.247419
18 I 34 F 0 -0.0301804
18 I 35 R 0 -0.0105835
18 I 36 L 0 -0.0267081
18 I 37 L 0 -0.0220785
18 I 38 L 0 0.00682014
18 I 39 V 0 0.0675939
18 I 40 D 0 -0.0127902
18 I 41 T 0 0.0244125
18 I 42 P 0 -0.0681765
18 I 43 E 0 -0.0647902
18 I 44 T 0 0.137092
18 I 45 K 0 0.156694
18 I 46 H 0 -0.0170815
18 I 47 P 0 -0.0456957
18 I 48 K 0 -0.00627177
18 I 49 K 0 -0.0525236
18 I 50 G 0 -0.0372657
18 I 51 V 0 -0.0184701
18 I 52 E 0 -0.0197445
18 I 53 K 0 -0.0310073
18 I 54 Y 0 -0.00916166
18 I 55 G 0 0.0793987
18 I 56 P 0 -0.0317388
18 I 57 E 0 0.048211
18 I 58 A 0 0.0308688
18 I 59 S 0 0.0780164
18 I 60 A 0 0.069859
18 I 61 F 0 -0.0389242
18 I 62 T 0 -0.0150681
18 I 63 K 0 0.0341461
18 I 64 K 0 -0.0287176
18 I 65 M 0 -0.0888813
18 I 66 L 0 0.0138781
18 I 67 E 0 -0.0383635
18 I 68 N 0 -0.0695531
18 I 69 A 0 -0.0478787
18 I 70 K 0 -0.0648114
18 I 71 K 0 -0.0600625
18 I 72 L 0 -0.0756368
18 I 73 E 0 -0.0373042
18 I 74 V 0 0.0155755
18 I 75 E 0 0.0143402
18 I 76 F 0 -0.0736651
18 I 77 D 0 0.0334662
18 I 81 R 0 -0.061751
18 I 82 T 0 -0.0126414
18 I 83 D 0 0.00690051
18 I 84 K 0 0.0318698
18 I 85 Y 0 0.0470485
18 I 86 G 0 -0.062481
18 I 87 R 0 -0.0253514
18 I 88 G 0 -0.0440207
18 I 89 L 0 0.0588169
18 I 90 A 0 -0.0171944
18 I 91 Y 0 -0.0946028
18 I 92 L 0 -0.0275445
18 I 93 Y 0 0.031781
18 I 94 A 0 -0.0679988
18 I 95 D 0 -0.0828593
18 I 96 G 0 -0.0161398
18 I 97 K 0 -0.0429338
18 I 98 M 0 -0.00669979
18 I 99 L 0 0.0144055
18 I 100 N 0 -0.171252
18 I 101 E 0 -0.0539103
18 I 102 A 0 -0.0328581
18 I 103 L 0 -0.0195418
18 I 104 V 0 -0.051652
18 I 105 R 0 -0.0432581
18 I 106 Q 0 -0.0833357
18 I 107 G 0 -0.062284
18 I 108 L 0 -0.048659
18 I 109 A 0 -0.0397482
18 I 110 K 0 -0.0143415
18 I 111 V 0 -0.0784456
18 I 112 A 0 0.0345275
18 I 113 Y 0 -0.0456558
18 I 114 V 0 -0.04564
18 I 115 Y 0 -0.126524
18 I 116 K 0 -0.0846356
18 I 117 P 0 -0.0834538
18 I 118 N 0 -0.0229951
18 I 119 N 0 -0.0475622
18 I 120 T 0 -0.103712
18 I 121 H 0 -0.0453432
18 I 122 E 0 -0.131477
18 I 123 Q 0 -0.0523371
18 I 124 H 0 -0.0738276
18 I 125 L 0 -0.0815438
18 I 126 R 0 -0.00700033
18 I 127 K 0 -0.0142109
18 I 128 S 0 -0.0567874
18 I 129 E 0 -0.0373688
18 I 130 A 0 -0.0606677
18 I 131 Q 0 -0.0680607
18 I 132 A 0 -0.0675146
18 I 133 K 0 -0.0904222
18 I 134 K 0 -0.0938086
18 I 135 E 0 -0.0784818
18 I 136 K 0 -0.100869
18 I 137 L 0 -0.0482937
18 I 138 N 0 -0.0662162
18 I 139 I 0 -0.0770966
18 I 140 W 0 -0.0776759
18 I 141 S 0 -0.0666004
18 I 142 E 0 -0.0713111
18 I 143 D 0 -0.0290004
18 I 144 N 0 -0.10777
19 D 20 G 0 0.421696
19 D 21 D 0 0.350092
19 D 22 T 0 0.534829
19 D 23 L 0 0.202427
19 D 24 K 0 0.208237
19 D 25 L 0 0.161695
19 D 26 M 0 0.11192
19 D 27 Y 0 0.0242776
19 D 28 K 0 -0.00883444
19 D 29 G 0 0.001165
19 D 30 Q 0 -0.0777555
19 D 31 P 0 0.0265881
19 D 32 M 0 -0.00532782
19 D 33 T 0 0.0035794
19 D 34 F 0 0.0155511
19 D 35 R 0 0.22888
19 D 36 L 0 0.0299691
19 D 37 L 0 -0.0425751
19 D 38 L 0 -0.0539663
19 D 39 V 0 -0.0308788
19 D 40 D 0 0.21304
19 D 41 T 0 0.115202
19 D 42 P 0 0.0784871
19 D 43 E 0 0.34334
19 D 44 T 0 0.0388789
19 D 45 K 0 -0.0347215
19 D 46 H 0 0.0576951
19 D 47 P 0 -0.0555328
19 D 48 K 0 0.0232853
19 D 49 K 0 -0.0650295
19 D 50 G 0 -0.0828404
19 D 51 V 0 -0.0801501
19 D 52 E 0 -0.0191748
19 D 53 K 0 -0.0523275
19 D 54 Y 0 -0.0523738
19 D 55 G 0 0.0333495
19 D 56 P 0 -0.00981575
19 D 57 E 0 -0.048371
19 D 58 A 0 -0.0283895
19 D 59 S 0 -0.00137025
19 D 60 A 0 0.00506365
19 D 61 F 0 -0.11618
19 D 62 T 0 -0.00146618
19 D 63 K 0 -0.05177
19 D 64 K 0 -0.0677092
19 D 65 M 0 -0.0245021
19 D 66 L 0 -0.0142825
19 D 67 E 0 -0.0094679
19 D 68 N 0 -0.0977733
19 D 69 A 0 -0.082195
19 D 70 K 0 -0.0546865
19 D 71 K 0 -0.133308
19 D 72 L 0 -0.00443655
19 D 73 E 0 -0.0625164
19 D 74 V 0 -0.0801544
19 D 75 E 0 -0.0953995
19 D 76 F 0 0.0340267
19 D 77 D 0 -0.10553
19 D 81 R 0 -0.0462265
19 D 82 T 0 -0.113694
19 D 83 D 0 -0.0088252
19 D 84 K 0 0.00770912
19 D 85 Y 0 0.150034
19 D 86 G 0 -0.0118779
19 D 87 R 0 0.092876
19 D 88 G 0 -0.0524397
19 D 89 L 0 0.065601
19 D 90 A 0 -0.0353728
19 D 91 Y 0 -0.11123
19 D 92 L 0 -0.0241203
19 D 93 Y 0 -0.0550677
19 D 94 A 0 -0.0632951
19 D 95 D 0 -0.0142743
19 D 96 G 0 -0.0210888
19 D 97 K 0 -0.0560912
19 D 98 M 0 -0.104444
19 D 99 L 0 -0.0652827
19 D 100 N 0 -0.0524957
19 D 101 E 0 -0.0975974
19 D 102 A 0 -0.0504858
19 D 103 L 0 -0.0260714
19 D 104 V 0 -0.0466078
19 D 105 R 0 -0.0884223
19 D 106 Q 0 -0.0752607
19 D 107 G 0 0.0152451
19 D 108 L 0 -0.0856861
19 D 109 A 0 0.119034
19 D 110 K 0 -0.0453383
19 D 111 V 0 -0.125491
19 D 112 A 0 -0.00165711
19 D 113 Y 0 -0.115331
19 D 114 V 0 -0.0729479
19 D 115 Y 0 -0.0846922
19 D 116 K 0 -0.0653476
19 D 117 P 0 0.00997483
19 D 118 N 0 -0.0379319
19 D 119 N 0 -0.0336697
19 D 120 T 0 -0.0079491
19 D 121 H 0 -0.0336645
19 D 122 E 0 -0.0771283
19 D 123 Q 0 -0.0273255
19 D 124 H 0 -0.0760369
19 D 125 L 0 -0.0792731
19 D 126 R 0 -0.117117
19 D 127 K 0 0.0181282
19 D 128 S 0 -0.0958539
19 D 129 E 0 -0.0254103
19 D 130 A 0 -0.0135956
19 D 131 Q 0 -0.0488661
19 D 132 A 0 -0.00875203
19 D 133 K 0 -0.0169418
19 D 134 K 0 0.00261941
19 D 135 E 0 -0.0547135
19 D 136 K 0 -0.00935042
19 D 137 L 0 -0.0804707
19 D 138 N 0 0.0239205
19 D 139 I 0 0.00376462
19 D 140 W 0 0.0310376
19 D 141 S 0 -0.0685484
19 D 142 E 0 -0.0488416
19 D 143 D 0 -0.0575073
19 D 144 N 0 -0.0763197
20 G 21 D 0 0.397965
20 G 22 T 0 0.371534
20 G 23 L 0 0.28451
20 G 24 K 0 0.175467
20 G 25 L 0 0.200949
20 G 26 M 0 0.121944
20 G 27 Y 0 -0.0711118
20 G 28 K 0 -0.0237831
20 G 29 G 0 -0.00166722
20 G 30 Q 0 0.0390499
20 G 31 P 0 -0.0316575
20 G 32 M 0 0.0029673
20 G 33 T 0 0.0228624
20 G 34 F 0 0.0294761
20 G 35 R 0 0.100477
20 G 36 L 0 0.0442044
20 G 37 L 0 0.00281885
20 G 38 L 0 0.0138084
20 G 39 V 0 0.0767085
20 G 40 D 0 0.00527251
20 G 41 T 0 0.359655
20 G 42 P 0 0.13412
20 G 43 E 0 0.0628892
20 G 44 T 0 -0.000925941
20 G 45 K 0 -0.00390709
20 G 46 H 0 -0.0411978
20 G 47 P 0 -0.0206183
20 G 48 K 0 -0.0296355
20 G 49 K 0 0.00186404
20 G 50 G 0 -0.123148
20 G 51 V 0 -0.116833
20 G 52 E 0 0.024116
20 G 53 K 0 -0.0254863
20 G 54 Y 0 0.0652454
20 G 55 G 0 0.173515
20 G 56 P 0 -0.0676062
20 G 57 E 0 -0.0522827
20 G 58 A 0 0.284256
20 G 59 S 0 0.0677124
20 G 60 A 0 -0.0341725
20 G 61 F 0 0.0224303
20 G 62 T 0 0.0410844
20 G 63 K 0 -0.0219944
20 G 64 K 0 -0.0287793
20 G 65 M 0 -0.0438752
20 G 66 L 0 0.0249826
20 G 67 E 0 -0.0417754
20 G 68 N 0 -0.0933715
20 G 69 A 0 -0.0270372
20 G 70 K 0 -0.030532
20 G 71 K 0 -0.0815094
20 G 72 L 0 -0.0335195
20 G 73 E 0 -0.0684593
20 G 74 V 0 -0.0295181
20 G 75 E 0 -0.0746766
20 G 76 F 0 -0.0425239
20 G 77 D 0 -0.0726826
20 G 81 R 0 -0.0387001
20 G 82 T 0 -0.0575067
20 G 83 D 0 0.00873312
20 G 84 K 0 0.0121511
20 G 85 Y 0 -0.0100611
20 G 86 G 0 0.0932691
20 G 87 R 0 0.0873378
20 G 88 G 0 -0.124595
20 G 89 L 0 0.0126736
20 G 90 A 0 0.0360195
20 G 91 Y 0 -0.0817234
20 G 92 L 0 -0.000827504
20 G 93 Y 0 -0.0188779
20 G 94 A 0 -0.113577
20 G 95 D 0 -0.112632
20 G 96 G 0 -0.0816081
20 G 97 K 0 0.0172951
20 G 98 M 0 -0.134329
20 G 99 L 0 -0.0715197
20 G 100 N 0 -0.106471
20 G 101 E 0 -0.136051
20 G 102 A 0 -0.0255084
20 G 103 L 0 0.039536
20 G 104 V 0 -0.0691838
20 G 105 R 0 -0.0824284
20 G 106 Q 0 -0.0485082
20 G 107 G 0 0.0420242
20 G 108 L 0 0.0353162
20 G 109 A 0 0.0543611
20 G 110 K 0 -0.0198471
20 G 111 V 0 -0.110545
20 G 112 A 0 -0.0727438
20 G 113 Y 0 -0.0522282
20 G 114 V 0 -0.0675344
20 G 115 Y 0 -0.0381282
20 G 116 K 0 -0.0681839
20 G 117 P 0 -0.0967464
20 G 118 N 0 -0.105019
20 G 119 N 0 -0.100545
20 G 120 T 0 -0.0413529
20 G 121 H 0 -0.0251173
20 G 122 E 0 -0.0951219
20 G 123 Q 0 -0.0921982
20 G 124 H 0 -0.1146
20 G 125 L 0 -0.0917727
20 G 126 R 0 -0.0747319
20 G 127 K 0 -0.058406
20 G 128 S 0 -0.0169289
20 G 129 E 0 -0.0685232
20 G 130 A 0 -0.00911845
20 G 131 Q 0 -0.0538529
20 G 132 A 0 0.0256672
20 G 133 K 0 -0.0432255
20 G 134 K 0 -0.0667342
20 G 135 E 0 -0.0794817
20 G 136 K 0 -0.0486269
20 G 137 L 0 -0.0630554
20 G 138 N 0 -0.0282105
20 G 139 I 0 -0.0177317
20 G 140 W 0 0.0164116
20 G 141 S 0 -0.0306375
20 G 142 E 0 -0.110419
20 G 143 D 0 -0.0861549
20 G 144 N 0 -0.0403235
21 D 22 T 0 0.355346
21 D 23 L 0 0.280701
21 D 24 K 0 0.196846
21 D 25 L 0 0.168692
21 D 26 M 0 0.169105
21 D 27 Y 0 0.00638173
21 D 28 K 0 0.00717533
21 D 29 G 0 -0.00768854
21 D 30 Q 0 -0.00174099
21 D 31 P 0 0.039763
21 D 32 M 0 -0.0264486
21 D 33 T 0 0.0560824
21 D 34 F 0 0.0513209
21 D 35 R 0 0.133478
21 D 36 L 0 0.0295431
21 D 37 L 0 -0.0935257
21 D 38 L 0 -0.0354159
21 D 39 V 0 0.117798
21 D 40 D 0 0.163432
21 D 41 T 0 0.295153
21 D 42 P 0 0.17856
21 D 43 E 0 0.359847
21 D 44 T 0 -0.00884665
21 D 45 K 0 -0.0432144
21 D 46 H 0 -0.00832963
21 D 47 P 0 -0.0714844
21 D 48 K 0 -0.0375819
21 D 49 K 0 -0.0384145
21 D 50 G 0 -0.0111889
21 D 51 V 0 -0.0417019
21 D 52 E 0 -0.0849144
21 D 53 K 0 -0.0992995
21 D 54 Y 0 0.0632115
21 D 55 G 0 0.0606844
21 D 56 P 0 -0.0960225
21 D 57 E 0 0.0219243
21 D 58 A 0 0.060466
21 D 59 S 0 0.0432348
21 D 60 A 0 -0.00936048
21 D 61 F 0 -0.0676211
21 D 62 T 0 0.0609599
21 D 63 K 0 -0.105977
21 D 64 K 0 -0.0456392
21 D 65 M 0 0.0147173
21 D 66 L 0 -0.0369673
21 D 67 E 0 -0.0807165
21 D 68 N 0 -0.0738042
21 D 69 A 0 0.000491623
21 D 70 K 0 -0.0384867
21 D 71 K 0 -0.0177111
21 D 72 L 0 -0.0611225
21 D 73 E 0 -0.0347891
21 D 74 V 0 -0.0752536
21 D 75 E 0 -0.0653516
21 D 76 F 0 -0.102715
21 D 77 D 0 -0.0719218
21 D 81 R 0 -0.08407
21 D 82 T 0 -0.054883
21 D 83 D 0 -0.0105623
21 D 84 K 0 -0.0247197
21 D 85 Y 0 0.0861937
21 D 86 G 0 -0.0673873
21 D 87 R 0 0.319931
21 D 88 G 0 -0.0829495
21 D 89 L 0 0.0718021
21 D 90 A 0 -0.0658125
21 D 91 Y 0 -0.0541184
21 D 92 L 0 -0.066217
21 D 93 Y 0 -0.101713
21 D 94 A 0 -0.076654
21 D 95 D 0 -0.0885552
21 D 96 G 0 -0.0368707
21 D 97 K 0 -0.0456243
21 D 98 M 0 -0.118177
21 D 99 L 0 -0.0654605
21 D 100 N 0 -0.0335388
21 D 101 E 0 -0.121313
21 D 102 A 0 -0.0748799
21 D 103 L 0 -0.00110006
21 D 104 V 0 -0.00982
21 D 105 R 0 -0.0729443
21 D 106 Q 0 -0.0373483
21 D 107 G 0 -0.0289141
21 D 108 L 0 -0.0552414
21 D 109 A 0 -0.00439007
21 D 110 K 0 -0.0836733
21 D 111 V 0 -0.0436548
21 D 112 A 0 0.0954435
21 D 113 Y 0 -0.0668884
21 D 114 V 0 -0.0319829
21 D 115 Y 0 -0.022841
21 D 116 K 0 -0.0492775
21 D 117 P 0 -0.0378716
21 D 118 N 0 -0.00325175
21 D 119 N 0 -0.08903
21 D 120 T 0 -0.0764352
21 D 121 H 0 -0.0393827
21 D 122 E 0 -0.0500489
21 D 123 Q 0 -0.0635102
21 D 124 H 0 -0.0832098
21 D 125 L 0 -0.0494447
21 D 126 R 0 -0.0671745
21 D 127 K 0 -0.0500923
21 D 128 S 0 -0.0981963
21 D 129 E 0 -0.0449309
21 D 130 A 0 -0.104952
21 D 131 Q 0 -0.0565393
21 D 132 A 0 -0.0278745
21 D 133 K 0 -0.0594404
21 D 134 K 0 -0.0365071
21 D 135 E 0 -0.0535888
21 D 136 K 0 -0.00365707
21 D 137 L 0 -0.0444243
21 D 138 N 0 -0.0151583
21 D 139 I 0 -0.00964765
21 D 140 W 0 -0.0386261
21 D 141 S 0 -0.0270894
21 D 142 E 0 -0.0385604
21 D 143 D 0 -0.0194901
21 D 144 N 0 -0.0906406
22 T 23 L 0 0.364234
22 T 24 K 0 0.219936
22 T 25 L 0 0.230309
22 T 26 M 0 0.211668
22 T 27 Y 0 0.0763956
22 T 28 K 0 -0.00552967
22 T 29 G 0 0.054736
22 T 30 Q 0 -0.0298213
22 T 31 P 0 0.0328637
22 T 32 M 0 -0.0560177
22 T 33 T 0 0.339327
22 T 34 F 0 0.0719937
22 T 35 R 0 0.301276
22 T 36 L 0 -0.0054303
22 T 37 L 0 0.0301351
22 T 38 L 0 0.0305054
22 T 39 V 0 0.00704958
22 T 40 D 0 0.139344
22 T 41 T 0 0.142072
22 T 42 P 0 0.0294548
22 T 43 E 0 0.142595
22 T 44 T 0 0.0825483
22 T 45 K 0 -0.004995
22 T 46 H 0 0.0167699
22 T 47 P 0 0.0269772
22 T 48 K 0 -0.00833153
22 T 49 K 0 -0.0683188
22 T 50 G 0 -0.0453659
22 T 51 V 0 -0.0141218
22 T 52 E 0 -0.0635232
22 T 53 K 0 0.0147779
22 T 54 Y 0 -0.0708992
22 T 55 G 0 0.12239
22 T 56 P 0 -0.0373943
22 T 57 E 0 -0.0520435
22 T 58 A 0 -0.0234982
22 T 59 S 0 0.0792637
22 T 60 A 0 -0.0944815
22 T 61 F 0 -0.0262184
22 T 62 T 0 -0.0191966
22 T 63 K 0 -0.117388
22 T 64 K 0 -0.0294185
22 T 65 M 0 -0.061387
22 T 66 L 0 -0.0730492
22 T 67 E 0 -0.114369
22 T 68 N 0 -0.00442797
22 T 69 A 0 -0.0814032
22 T 70 K 0 -0.0486694
22 T 71 K 0 0.0257566
22 T 72 L 0 -0.0193039
22 T 73 E 0 -0.0963101
22 T 74 V 0 -0.0879274
22 T 75 E 0 -0.016679
22 T 76 F 0 -0.0789361
22 T 77 D 0 -0.0608106
22 T 81 R 0 -0.0645727
22 T 82 T 0 -0.0442857
22 T 83 D 0 -0.0119823
22 T 84 K 0 -0.0586914
22 T 85 Y 0 0.112341
22 T 86 G 0 0.0208902
22 T 87 R 0 0.169601
22 T 88 G 0 -0.0597093
22 T 89 L 0 0.0319808
22 T 90 A 0 0.0481869
22 T 91 Y 0 -0.0270916
22 T 92 L 0 0.0275005
22 T 93 Y 0 -0.0332978
22 T 94 A 0 -0.0542721
22 T 95 D 0 -0.0180146
22 T 96 G 0 -0.0562382
22 T 97 K 0 -0.138266
22 T 98 M 0 -0.0779834
22 T 99 L 0 -0.0749356
22 T 100 N 0 -0.0383329
22 T 101 E 0 -0.0382692
22 T 102 A 0 -0.0401606
22 T 103 L 0 -0.0332102
22 T 104 V 0 -0.0185459
22 T 105 R 0 -0.0340009
22 T 106 Q 0 -0.0584591
22 T 107 G 0 -0.0529989
22 T 108 L 0 -0.00715857
22 T 109 A 0 -0.0707506
22 T 110 K 0 -0.0519335
22 T 111 V 0 -0.0535046
22 T 112 A 0 -0.0893913
22 T 113 Y 0 -0.165697
22 T 114 V 0 -0.0457926
22 T 115 Y 0 0.00370949
22 T 116 K 0 -0.0825009
22 T 117 P 0 -0.0908249
22 T 118 N 0 -0.0720062
22 T 119 N 0 -0.109192
22 T 120 T 0 -0.0686489
22 T 121 H 0 -0.0800266
22 T 122 E 0 -0.12503
22 T 123 Q 0 -0.0890009
22 T 124 H 0 -0.0912195
22 T 125 L 0 -0.0462106
22 T 126 R 0 -0.105616
22 T 127 K 0 -0.0333468
22 T 128 S 0 -0.0729586
22 T 129 E 0 -0.103735
22 T 130 A 0 -0.0920729
22 T 131 Q 0 -0.0786529
22 T 132 A 0 -0.0348204
22 T 133 K 0 -0.0189338
22 T 134 K 0 -0.029546
22 T 135 E 0 -0.0732237
22 T 136 K 0 -0.0859694
22 T 137 L 0 -0.151403
22 T 138 N 0 -0.0619317
22 T 139 I 0 -0.0636464
22 T 140 W 0 -0.0255884
22 T 141 S 0 -0.0527397
22 T 142 E 0 -0.15319
22 T 143 D 0 -0.10563
22 T 144 N 0 -0.0692146
23 L 24 K 0 0.237785
23 L 25 L 0 0.507136
23 L 26 M 0 0.112986
23 L 27 Y 0 0.0525569
23 L 28 K 0 -0.0111537
23 L 29 G 0 -0.0147235
23 L 30 Q 0 -0.0305309
23 L 31 P 0 0.00846004
23 L 32 M 0 0.077519
23 L 33 T 0 -0.034292
23 L 34 F 0 0.0532263
23 L 35 R 0 0.0486071
23 L 36 L 0 0.380321
23 L 37 L 0 0.0507326
23 L 38 L 0 0.0680265
23 L 39 V 0 0.0405412
23 L 40 D 0 -0.090544
23 L 41 T 0 -0.0161908
23 L 42 P 0 0.0278205
23 L 43 E 0 -0.0264048
23 L 44 T 0 -0.0593438
23 L 45 K 0 -0.0311665
23 L 46 H 0 -0.000333238
23 L 47 P 0 -0.0337385
23 L 48 K 0 -0.0327256
23 L 49 K 0 -0.0836524
23 L 50 G 0 -0.026931
23 L 51 V 0 -0.0670275
23 L 52 E 0 -0.0418706
23 L 53 K 0 0.0395942
23 L 54 Y 0 -0.0435843
23 L 55 G 0 0.00206605
23 L 56 P 0 -0.0475256
23 L 57 E 0 -0.0856766
23 L 58 A 0 -0.040537
23 L 59 S 0 -0.0344945
23 L 60 A 0 -0.0038799
23 L 61 F 0 -0.141091
23 L 62 T 0 0.240869
23 L 63 K 0 -0.007205
23 L 64 K 0 -0.088921
23 L 65 M 0 0.0332503
23 L 66 L 0 0.400422
23 L 67 E 0 0.0269244
23 L 68 N 0 -0.0113281
23 L 69 A 0 0.0294427
23 L 70 K 0 -0.0334961
23 L 71 K 0 -0.0245872
23 L 72 L 0 -0.0271095
23 L 73 E 0 0.00356399
23 L 74 V 0 -0.0040889
23 L 75 E 0 -0.00899045
23 L 76 F 0 0.0181364
23 L 77 D 0 -0.190015
23 L 81 R 0 -0.103354
23 L 82 T 0 -0.126474
23 L 83 D 0 0.0235352
23 L 84 K 0 -0.105257
23 L 85 Y 0 -0.0943797
23 L 86 G 0 -0.096395
23 L 87 R 0 -0.0293706
23 L 88 G 0 -0.0419105
23 L 89 L 0 -0.0941436
23 L 90 A 0 -0.0351257
23 L 91 Y 0 -0.0073039
23 L 92 L 0 0.611635
23 L 93 Y 0 -0.0771937
23 L 94 A 0 -0.0497468
23 L 95 D 0 -0.0615057
23 L 96 G 0 -0.0312886
23 L 97 K 0 -0.157063
23 L 98 M 0 -0.0863875
23 L 99 L 0 0.0613488
23 L 100 N 0 -0.049034
23 L 101 E 0 -0.064545
23 L 102 A 0 -0.00709918
23 L 103 L 0 -0.086497
23 L 104 V 0 -0.053213
23 L 105 R 0 -0.0620182
23 L 106 Q 0 -0.150942
23 L 107 G 0 0.027748
23 L 108 L 0 -0.0566164
23 L 109 A 0 -0.0082636
23 L 110 K 0 -0.0862788
23 L 111 V 0 -0.0734345
23 L 112 A 0 -0.119617
23 L 113 Y 0 -0.0535775
23 L 114 V 0 -0.0483679
23 L 115 Y 0 -0.0477549
23 L 116 K 0 -0.0367453
23 L 117 P 0 -0.067223
23 L 118 N 0 -0.178484
23 L 119 N 0 -0.114157
23 L 120 T 0 -0.0104552
23 L 121 H 0 -0.0601772
23 L 122 E 0 -0.0269596
23 L 123 Q 0 -0.130181
23 L 124 H 0 -0.0746897
23 L 125 L 0 -0.0577694
23 L 126 R 0 -0.117864
23 L 127 K 0 -0.054905
23 L 128 S 0 -0.0683658
23 L 129 E 0 -0.0318955
23 L 130 A 0 -0.0955884
23 L 131 Q 0 -0.198339
23 L 132 A 0 0.0213103
23 L 133 K 0 -0.0731827
23 L 134 K 0 -0.00308948
23 L 135 E 0 -0.132259
23 L 136 K 0 -0.0776302
23 L 137 L 0 -0.0754554
23 L 138 N 0 -0.00695421
23 L 139 I 0 -0.0774046
23 L 140 W 0 -0.0195359
23 L 141 S 0 -0.0484499
23 L 142 E 0 -0.0603289
23 L 143 D 0 -0.0730459
23 L 144 N 0 -0.0586034
24 K 25 L 0 0.373587
24 K 26 M 0 0.334473
24 K 27 Y 0 0.162302
24 K 28 K 0 -0.0137562
24 K 29 G 0 -0.0102585
24 K 30 Q 0 0.0304904
24 K 31 P 0 0.334506
24 K 32 M 0 0.0454083
24 K 33 T 0 0.730273
24 K 34 F 0 -0.080173
24 K 35 R 0 -0.0213809
24 K 36 L 0 -0.0761764
24 K 37 L 0 0.0955532
24 K 38 L 0 0.0445539
24 K 39 V 0 0.103029
24 K 40 D 0 -0.0361024
24 K 41 T 0 -0.0680848
24 K 42 P 0 -0.00100891
24 K 43 E 0 -0.0501132
24 K 44 T 0 -0.0128912
24 K 45 K 0 -0.0163142
24 K 46 H 0 0.00722516
24 K 47 P 0 -0.0117295
24 K 48 K 0 0.0141764
24 K 49 K 0 -0.00541284
24 K 50 G 0 -0.053458
24 K 51 V 0 -0.0605003
24 K 52 E 0 0.0102134
24 K 53 K 0 0.0151874
24 K 54 Y 0 -0.0723998
24 K 55 G 0 -0.110892
24 K 56 P 0 0.0129814
24 K 57 E 0 0.0379239
24 K 58 A 0 -0.0770854
24 K 59 S 0 0.0193351
24 K 60 A 0 -0.0249072
24 K 61 F 0 -0.062831
24 K 62 T 0 -0.0852919
24 K 63 K 0 -0.00668041
24 K 64 K 0 -0.0593671
24 K 65 M 0 -0.0414166
24 K 66 L 0 0.013571
24 K 67 E 0 0.00339979
24 K 68 N 0 -0.110028
24 K 69 A 0 -0.09174
24 K 70 K 0 -0.0890447
24 K 71 K 0 0.0473966
24 K 72 L 0 -0.077518
24 K 73 E 0 -0.0524512
24 K 74 V 0 -0.0541493
24 K 75 E 0 -0.0225052
24 K 76 F 0 -0.0080219
24 K 77 D 0 -0.01026
24 K 81 R 0 -0.052708
24 K 82 T 0 0.00476182
24 K 83 D 0 0.00383119
24 K 84 K 0 -0.051614
24 K 85 Y 0 -0.123648
24 K 86 G 0 0.042628
24 K 87 R 0 -0.0675871
24 K 88 G 0 -0.00989202
24 K 89 L 0 -0.113294
24 K 90 A 0 -0.104078
24 K 91 Y 0 -0.0360923
24 K 92 L 0 -0.123476
24 K 93 Y 0 -0.0555769
24 K 94 A 0 -0.0471973
24 K 95 D 0 -0.000696264
24 K 96 G 0 -0.0675512
24 K 97 K 0 0.00884706
24 K 98 M 0 -0.107189
24 K 99 L 0 0.0191371
24 K 100 N 0 -0.00193391
24 K 101 E 0 0.0126704
24 K 102 A 0 -0.0329694
24 K 103 L 0 0.00144567
24 K 104 V 0 0.0193944
24 K 105 R 0 -0.0309068
24 K 106 Q 0 -0.0883124
24 K 107 G 0 -0.0977431
24 K 108 L 0 -0.166845
24 K 109 A 0 -0.133932
24 K 110 K 0 -0.0677047
24 K 111 V 0 -0.0122134
24 K 112 A 0 -0.0822339
24 K 113 Y 0 -0.123622
24 K 114 V 0 -0.109347
24 K 115 Y 0 -0.0233425
24 K 116 K 0 -0.0394712
24 K 117 P 0 -0.109879
24 K 118 N 0 -0.109435
24 K 119 N 0 -0.112681
24 K 120 T 0 -0.119449
24 K 121 H 0 -0.0286148
24 K 122 E 0 -0.0771178
24 K 123 Q 0 -0.0408491
24 K 124 H 0 -0.00671993
24 K 125 L 0 -0.0855112
24 K 126 R 0 0.0315464
24 K 127 K 0 -0.0301979
24 K 128 S 0 -0.0273362
24 K 129 E 0 -0.0493414
24 K 130 A 0 -0.0303947
24 K 131 Q 0 -0.0928146
24 K 132 A 0 -0.0602748
24 K 133 K 0 -0.0706964
24 K 134 K 0 -0.0917349
24 K 135 E 0 -0.0652466
24 K 136 K 0 -0.0382614
24 K 137 L 0 -0.0283845
24 K 138 N 0 -0.139651
24 K 139 I 0 -0.0327839
24 K 140 W 0 -0.0407571
24 K 141 S 0 -0.074239
24 K 142 E 0 -0.0382001
24 K 143 D 0 -0.0544504
24 K 144 N 0 -0.0521041
25 L 26 M 0 0.258946
25 L 27 Y 0 0.285786
25 L 28 K 0 0.199755
25 L 29 G 0 0.095668
25 L 30 Q 0 0.0892602
25 L 31 P 0 0.130224
25 L 32 M 0 0.084418
25 L 33 T 0 -0.00305413
25 L 34 F 0 0.123829
25 L 35 R 0 -0.024839
25 L 36 L 0 0.11225
25 L 37 L 0 -0.0524741
25 L 38 L 0 -0.0229786
25 L 39 V 0 -0.0451125
25 L 40 D 0 -0.00946887
25 L 41 T 0 -0.105188
25 L 42 P 0 -0.00453705
25 L 43 E 0 0.0314347
25 L 44 T 0 -0.0780379
25 L 45 K 0 0.0811835
25 L 46 H 0 0.00486564
25 L 47 P 0 -0.0489102
25 L 48 K 0 -0.0350285
25 L 49 K 0 -0.110337
25 L 50 G 0 -0.0266159
25 L 51 V 0 0.109868
25 L 52 E 0 -0.0502259
25 L 53 K 0 -0.0475064
25 L 54 Y 0 -0.0915315
25 L 55 G 0 -0.0795835
25 L 56 P 0 -0.0556767
25 L 57 E 0 -0.029578
25 L 58 A 0 -0.0238955
25 L 59 S 0 -0.0328844
25 L 60 A 0 0.0497939
25 L 61 F 0 -0.0198766
25 L 62 T 0 -0.0798116
25 L 63 K 0 -0.0745112
25 L 64 K 0 -0.0438447
25 L 65 M 0 -0.0626831
25 L 66 L 0 -0.0428797
25 L 67 E 0 0.00292733
25 L 68 N 0 -0.0242915
25 L 69 A 0 0.0884189
25 L 70 K 0 -0.0346365
25 L 71 K 0 -0.0300406
25 L 72 L 0 0.0615012
25 L 73 E 0 0.0104277
25 L 74 V 0 0.235535
25 L 75 E 0 -0.112704
25 L 76 F 0 0.00395154
25 L 77 D 0 -0.0485616
25 L 81 R 0 -0.0965912
25 L 82 T 0 -0.0690943
25 L 83 D 0 -0.068666
25 L 84 K 0 -0.0427664
25 L 85 Y 0 -0.0752295
25 L 86 G 0 -0.0268914
25 L 87 R 0 -0.051376
25 L 88 G 0 0.0325263
25 L 89 L 0 -0.12169
25 L 90 A 0 -0.0405878
25 L 91 Y 0 -0.0567089
25 L 92 L 0 0.0664261
25 L 93 Y 0 -0.0325923
25 L 94 A 0 -0.0497272
25 L 95 D 0 -0.0985552
25 L 96 G 0 -0.0321065
25 L 97 K 0 -0.0834532
25 L 98 M 0 -0.0870494
25 L 99 L 0 -0.0039189
25 L 100 N 0 -0.111053
25 L 101 E 0 -0.0645949
25 L 102 A 0 -0.00815209
25 L 103 L 0 -0.0480196
25 L 104 V 0 -0.0333881
25 L 105 R 0 -0.0927732
25 L 106 Q 0 -0.0892413
25 L 107 G 0 0.040971
25 L 108 L 0 -0.00230282
25 L 109 A 0 -0.0102342
25 L 110 K 0 -0.115597
25 L 111 V 0 -0.0507014
25 L 112 A 0 -0.0887816
25 L 113 Y 0 0.0145491
25 L 114 V 0 -0.0206988
25 L 115 Y 0 0.0445787
25 L 116 K 0 -0.0739524
25 L 117 P 0 -0.0543268
25 L 118 N 0 -0.0703708
25 L 119 N 0 -0.0665646
25 L 120 T 0 -0.06503
25 L 121 H 0 -0.0745826
25 L 122 E 0 -0.0910751
25 L 123 Q 0 -0.0158831
25 L 124 H 0 -0.0542655
25 L 125 L 0 -0.0831854
25 L 126 R 0 -0.0339322
25 L 127 K 0 -0.0553191
25 L 128 S 0 -0.103916
25 L 129 E 0 -0.0328706
25 L 130 A 0 -0.0501656
25 L 131 Q 0 -0.137125
25 L 132 A 0 -0.0102612
25 L 133 K 0 -0.130545
25 L 134 K 0 -0.15061
25 L 135 E 0 -0.0447757
25 L 136 K 0 -0.0118383
25 L 137 L 0 -0.0961206
25 L 138 N 0 -0.0428948
25 L 139 I 0 -0.0598829
25 L 140 W 0 -0.0509121
25 L 141 S 0 -0.0530789
25 L 142 E 0 -0.128629
25 L 143 D 0 -0.0733699
25 L 144 N 0 -0.03545
26 M 27 Y 0 0.296004
26 M 28 K 0 0.189629
26 M 29 G 0 0.251944
26 M 30 Q 0 0.194668
26 M 31 P 0 0.326727
26 M 32 M 0 0.0147171
26 M 33 T 0 -0.0271929
26 M 34 F 0 0.0433077
26 M 35 R 0 -0.00673661
26 M 36 L 0 -0.0210044
26 M 37 L 0 -0.0593358
26 M 38 L 0 -0.0519486
26 M 39 V 0 0.00738611
26 M 40 D 0 -0.069172
26 M 41 T 0 0.0197778
26 M 42 P 0 -0.0410057
26 M 43 E 0 -0.054876
26 M 44 T 0 0.100977
26 M 45 K 0 -0.0522789
26 M 46 H 0 -0.0119564
26 M 47 P 0 -0.00178302
26 M 48 K 0 -0.00606125
26 M 49 K 0 0.00411353
26 M 50 G 0 -0.0159436
26 M 51 V 0 -0.0438257
26 M 52 E 0 -0.00146247
26 M 53 K 0 0.0285791
26 M 54 Y 0 0.0215
26 M 55 G 0 -0.0686478
26 M 56 P 0 0.0188411
26 M 57 E 0 0.0529077
26 M 58 A 0 -0.0813849
26 M 59 S 0 0.0878646
26 M 60 A 0 0.00963611
26 M 61 F 0 0.00268984
26 M 62 T 0 -0.0651087
26 M 63 K 0 -0.0099071
26 M 64 K 0 -0.00168966
26 M 65 M 0 -0.03053
26 M 66 L 0 -0.08589
26 M 67 E 0 0.0495343
26 M 68 N 0 0.00292772
26 M 69 A 0 -0.0714167
26 M 70 K 0 -0.0137959
26 M 71 K 0 0.0242644
26 M 72 L 0 -0.124372
26 M 73 E 0 -0.0307516
26 M 74 V 0 0.0858082
26 M 75 E 0 -0.0242971
26 M 76 F 0 -0.0238844
26 M 77 D 0 0.0154707
26 M 81 R 0 -0.000672065
26 M 82 T 0 -0.021522
26 M 83 D 0 -0.0957738
26 M 84 K 0 -0.00264536
26 M 85 Y 0 -0.0922133
26 M 86 G 0 -0.071572
26 M 87 R 0 -0.0517261
26 M 88 G 0 -0.0500111
26 M 89 L 0 -0.037778
26 M 90 A 0 -0.121677
26 M 91 Y 0 -0.0799632
26 M 92 L 0 -0.0191819
26 M 93 Y 0 -0.0587383
26 M 94 A 0 -0.0266837
26 M 95 D 0 0.00029511
26 M 96 G 0 0.0155407
26 M 97 K 0 0.00376502
26 M 98 M 0 -0.0990043
26 M 99 L 0 -0.0590943
26 M 100 N 0 -0.0455542
26 M 101 E 0 -0.129452
26 M 102 A 0 -0.0237747
26 M 103 L 0 -0.0444982
26 M 104 V 0 -0.0605744
26 M 105 R 0 -0.138348
26 M 106 Q 0 -0.0207657
26 M 107 G 0 -0.0813664
26 M 108 L 0 -0.0142067
26 M 109 A 0 -0.0225291
26 M 110 K 0 -0.0197339
26 M 111 V 0 -0.0642905
26 M 112 A 0 -0.15839
26 M 113 Y 0 0.00875695
26 M 114 V 0 -0.0439286
26 M 115 Y 0 0.00287951
26 M 116 K 0 -0.0323015
26 M 117 P 0 -0.0561991
26 M 118 N 0 -0.0381059
26 M 119 N 0 -0.109036
26 M 120 T 0 -0.0477189
26 M 121 H 0 -0.0507213
26 M 122 E 0 -0.0559377
26 M 123 Q 0 0.0218107
26 M 124 H 0 -0.00707568
26 M 125 L 0 -0.0704689
26 M 126 R 0 -0.0749973
26 M 127 K 0 0.0226173
26 M 128 S 0 -0.0142406
26 M 129 E 0 -0.0652469
26 M 130 A 0 -0.0273117
26 M 131 Q 0 -0.049372
26 M 132 A 0 -0.0848914
26 M 133 K 0 0.0371366
26 M 134 K 0 -0.0183749
26 M 135 E 0 -0.126714
26 M 136 K 0 -0.0405538
26 M 137 L 0 -0.0344576
26 M 138 N 0 -0.0872552
26 M 139 I 0 -0.0376556
26 M 140 W 0 -0.119016
26 M 141 S 0 -0.0946332
26 M 142 E 0 0.00344253
26 M 143 D 0 0.0066801
26 M 144 N 0 -0.01676
27 Y 28 K 0 1.04777
27 Y 29 G 0 0.625589
27 Y 30 Q 0 0.326474
27 Y 31 P 0 0.248918
27 Y 32 M 0 0.258846
27 Y 33 T 0 0.0399058
27 Y 34 F 0 0.00601568
27 Y 35 R 0 -0.0633767
27 Y 36 L 0 -0.0555929
27 Y 37 L 0 -0.0494367
27 Y 38 L 0 0.0275995
27 Y 39 V 0 0.0794155
27 Y 40 D 0 -0.0471293
27 Y 41 T 0 0.00443339
27 Y 42 P 0 -0.099006
27 Y 43 E 0 -0.0714122
27 Y 44 T 0 -0.0486244
27 Y 45 K 0 0.0486539
27 Y 46 H 0 -0.00871205
27 Y 47 P 0 -0.00494777
27 Y 48 K 0 -0.00693623
27 Y 49 K 0 -0.101486
27 Y 50 G 0 -0.0793014
27 Y 51 V 0 -0.0710145
27 Y 52 E 0 0.0141019
27 Y 53 K 0 -0.035567
27 Y 54 Y 0 0.0618175
27 Y 55 G 0 -0.0282557
27 Y 56 P 0 0.0146626
27 Y 57 E 0 -0.0650809
27 Y 58 A 0 -0.0835233
27 Y 59 S 0 0.00545387
27 Y 60 A 0 -0.0609928
27 Y 61 F 0 -0.0694579
27 Y 62 T 0 0.107838
27 Y 63 K 0 -0.0469583
27 Y 64 K 0 0.0181237
27 Y 65 M 0 -0.020459
27 Y 66 L 0 -0.0391078
27 Y 67 E 0 -0.00734182
27 Y 68 N 0 -0.000168009
27 Y 69 A 0 0.0326315
27 Y 70 K 0 -0.0455764
27 Y 71 K 0 -0.0648867
27 Y 72 L 0 -0.0930438
27 Y 73 E 0 -0.0582487
27 Y 74 V 0 -0.00895283
27 Y 75 E 0 -0.0371928
27 Y 76 F 0 0.0157008
27 Y 77 D 0 0.0240189
27 Y 81 R 0 -0.0157828
27 Y 82 T 0 -0.0133215
27 Y 83 D 0 -0.027146
27 Y 84 K 0 0.0164999
27 Y 85 Y 0 -0.0992616
27 Y 86 G 0 -0.00743574
27 Y 87 R 0 -0.110976
27 Y 88 G 0 0.116735
27 Y 89 L 0 -0.0633177
27 Y 90 A 0 -0.0493576
27 Y 91 Y 0 -0.0903295
27 Y 92 L 0 -0.0504211
27 Y 93 Y 0 0.0575787
27 Y 94 A 0 -0.0241326
27 Y 95 D 0 -0.048958
27 Y 96 G 0 -0.0919839
27 Y 97 K 0 -0.0513294
27 Y 98 M 0 -0.0126956
27 Y 99 L 0 -0.07442
27 Y 100 N 0 -0.0453185
27 Y 101 E 0 -0.0771849
27 Y 102 A 0 -0.0417178
27 Y 103 L 0 -0.0783718
27 Y 104 V 0 0.0201805
27 Y 105 R 0 -0.0723825
27 Y 106 Q 0 -0.0668726
27 Y 107 G 0 -0.018369
27 Y 108 L 0 -0.0350188
27 Y 109 A 0 -0.0362935
27 Y 110 K 0 -0.0406225
27 Y 111 V 0 -0.0732526
27 Y 112 A 0 -0.114988
27 Y 113 Y 0 0.0204737
27 Y 114 V 0 -0.0749606
27 Y 115 Y 0 -0.0759296
27 Y 116 K 0 -0.00797563
27 Y 117 P 0 -0.075354
27 Y 118 N 0 0.00362874
27 Y 119 N 0 -0.0445785
27 Y 120 T 0 -0.0426107
27 Y 121 H 0 -0.0343057
27 Y 122 E 0 -0.0464942
27 Y 123 Q 0 -0.0155715
27 Y 124 H 0 -0.0658487
27 Y 125 L 0 -0.0745304
27 Y 126 R 0 -0.0461578
27 Y 127 K 0 -0.0663656
27 Y 128 S 0 -0.0809619
27 Y 129 E 0 -0.0807619
27 Y 130 A 0 -0.0876117
27 Y 131 Q 0 -0.0447527
27 Y 132 A 0 -0.0234053
27 Y 133 K 0 -0.0204522
27 Y 134 K 0 -0.0895707
27 Y 135 E 0 -0.0447043
27 Y 136 K 0 -0.0913469
27 Y 137 L 0 -0.104747
27 Y 138 N 0 -0.111816
27 Y 139 I 0 -0.0780956
27 Y 140 W 0 -0.0475432
27 Y 141 S 0 -0.0582702
27 Y 142 E 0 -0.101181
27 Y 143 D 0 -0.0903667
27 Y 144 N 0 -0.0354486
28 K 29 G 0 1.00043
28 K 30 Q 0 0.431131
28 K 31 P 0 0.309221
28 K 32 M 0 0.189355
28 K 33 T 0 0.0400128
28 K 34 F 0 -0.0310648
28 K 35 R 0 -0.0247146
28 K 36 L 0 -0.0474
28 K 37 L 0 -0.0573553
28 K 38 L 0 0.0614548
28 K 39 V 0 -0.0421273
28 K 40 D 0 -0.0156594
28 K 41 T 0 -0.0982767
28 K 42 P 0 -0.0433079
28 K 43 E 0 -0.0131153
28 K 44 T 0 -0.0150378
28 K 45 K 0 0.104901
28 K 46 H 0 -0.0639013
28 K 47 P 0 0.00471172
28 K 48 K 0 -0.0130875
28 K 49 K 0 -0.0426864
28 K 50 G 0 0.00236312
28 K 51 V 0 -0.0310204
28 K 52 E 0 -0.0449274
28 K 53 K 0 0.00231823
28 K 54 Y 0 -0.0346386
28 K 55 G 0 -0.0411062
28 K 56 P 0 -0.130506
28 K 57 E 0 -0.0206209
28 K 58 A 0 -0.0325831
28 K 59 S 0 0.0215136
28 K 60 A 0 -0.108605
28 K 61 F 0 -0.0653301
28 K 62 T 0 -0.0789214
28 K 63 K 0 -0.0441071
28 K 64 K 0 -0.0296384
28 K 65 M 0 -0.0656671
28 K 66 L 0 -0.076576
28 K 67 E 0 -0.028065
28 K 68 N 0 -0.0156596
28 K 69 A 0 0.0529277
28 K 70 K 0 0.00647068
28 K 71 K 0 0.021167
28 K 72 L 0 -0.054469
28 K 73 E 0 0.0384894
28 K 74 V 0 -0.03919
28 K 75 E 0 0.05283
28 K 76 F 0 0.0125129
28 K 77 D 0 -0.0382013
28 K 81 R 0 -0.0359784
28 K 82 T 0 0.11694
28 K 83 D 0 0.0248202
28 K 84 K 0 0.015387
28 K 85 Y 0 -0.0262748
28 K 86 G 0 -0.0700608
28 K 87 R 0 -0.133393
28 K 88 G 0 0.00207466
28 K 89 L 0 -0.0802567
28 K 90 A 0 -0.0554284
28 K 91 Y 0 -0.00385729
28 K 92 L 0 -0.0340583
28 K 93 Y 0 -0.0310172
28 K 94 A 0 -0.0674874
28 K 95 D 0 0.0366123
28 K 96 G 0 -0.0128745
28 K 97 K 0 -0.0473396
28 K 98 M 0 -0.160517
28 K 99 L 0 -0.0625039
28 K 100 N 0 -0.0675781
28 K 101 E 0 -0.0499014
28 K 102 A 0 -0.0799634
28 K 103 L 0 -0.0624353
28 K 104 V 0 -0.0585132
28 K 105 R 0 -0.0571944
28 K 106 Q 0 -0.0283573
28 K 107 G 0 -0.0220583
28 K 108 L 0 -0.0426852
28 K 109 A 0 -0.0815163
28 K 110 K 0 -0.0879376
28 K 111 V 0 -0.0725038
28 K 112 A 0 -0.0639492
28 K 113 Y 0 -0.0680409
28 K 114 V 0 0.0234773
28 K 115 Y 0 -0.106226
28 K 116 K 0 -0.0860757
28 K 117 P 0 -0.0537951
28 K 118 N 0 -0.0609571
28 K 119 N 0 -0.0311822
28 K 120 T 0 -0.0330445
28 K 121 H 0 -0.0257341
28 K 122 E 0 -0.0612239
28 K 123 Q 0 -0.0669645
28 K 124 H 0 -0.00488144
28 K 125 L 0 -0.0404293
28 K 126 R 0 -0.054589
28 K 127 K 0 -0.0607546
28 K 128 S 0 -0.0801968
28 K 129 E 0 -0.0640938
28 K 130 A 0 -0.0359001
28 K 131 Q 0 0.0451863
28 K 132 A 0 -0.019041
28 K 133 K 0 -0.0179922
28 K 134 K 0 0.0102063
28 K 135 E 0 0.00352576
28 K 136 K 0 0.00532839
28 K 137 L 0 -0.0464567
28 K 138 N 0 -0.0283689
28 K 139 I 0 -0.0882263
28 K 140 W 0 -0.0525518
28 K 141 S 0 -0.00369123
28 K 142 E 0 -0.0307571
28 K 143 D 0 -0.047126
28 K 144 N 0 0.0164964
29 G 30 Q 0 0.800433
29 G 31 P 0 0.367241
29 G 32 M 0 0.142333
29 G 33 T 0 0.0398908
29 G 34 F 0 0.0773311
29 G 35 R 0 0.0246137
29 G 36 L 0 -0.0263057
29 G 37 L 0 -0.0483471
29 G 38 L 0 -0.04307
29 G 39 V 0 0.0520773
29 G 40 D 0 0.0229569
29 G 41 T 0 -0.0860275
29 G 42 P 0 -0.060764
29 G 43 E 0 -0.0450387
29 G 44 T 0 0.029055
29 G 45 K 0 -0.0105751
29 G 46 H 0 -0.0568712
29 G 47 P 0 -0.0533572
29 G 48 K 0 -0.073741
29 G 49 K 0 -0.00697275
29 G 50 G 0 0.0168361
29 G 51 V 0 -0.0804579
29 G 52 E 0 -0.0373318
29 G 53 K 0 -0.0668478
29 G 54 Y 0 -0.0396887
29 G 55 G 0 -0.0421893
29 G 56 P 0 0.00789671
29 G 57 E 0 -0.017707
29 G 58 A 0 -0.0624976
29 G 59 S 0 -0.0722525
29 G 60 A 0 -0.0655341
29 G 61 F 0 -0.114664
29 G 62 T 0 -0.040306
29 G 63 K 0 0.0104119
29 G 64 K 0 0.0575975
29 G 65 M 0 -0.0491927
29 G 66 L 0 -0.0272027
29 G 67 E 0 -0.0286256
29 G 68 N 0 -0.0294248
29 G 69 A 0 -0.0491695
29 G 70 K 0 -0.018253
29 G 71 K 0 -0.0109317
29 G 72 L 0 -0.0657476
29 G 73 E 0 -0.00462494
29 G 74 V 0 -0.0500986
29 G 75 E 0 -0.0735041
29 G 76 F 0 0.010383
29 G 77 D 0 -0.0152951
29 G 81 R 0 0.00614279
29 G 82 T 0 0.0412535
29 G 83 D 0 -0.00363325
29 G 84 K 0 0.00263603
29 G 85 Y 0 0.0320853
29 G 86 G 0 0.00121901
29 G 87 R 0 -0.0766279
29 G 88 G 0 -0.0261245
29 G 89 L 0 -0.0979881
29 G 90 A 0 -0.0519346
29 G 91 Y 0 -0.0149367
29 G 92 L 0 -0.0981306
29 G 93 Y 0 0.0882786
29 G 94 A 0 -0.0389763
29 G 95 D 0 -0.0366167
29 G 96 G 0 -0.0601181
29 G 97 K 0 -0.111584
29 G 98 M 0 -0.103212
29 G 99 L 0 -0.051441
29 G 100 N 0 -0.0394114
29 G 101 E 0 -0.0465699
29 G 102 A 0 -0.0537582
29 G 103 L 0 -0.074798
29 G 104 V 0 0.0162223
29 G 105 R 0 -0.0143694
29 G 106 Q 0 -0.0461448
29 G 107 G 0 -0.0346979
29 G 108 L 0 -0.00629136
29 G 109 A 0 0.0074554
29 G 110 K 0 -0.0776613
29 G 111 V 0 -0.155312
29 G 112 A 0 -0.0922426
29 G 113 Y 0 0.0167587
29 G 114 V 0 0.0487493
29 G 115 Y 0 0.0339538
29 G 116 K 0 -0.0638915
29 G 117 P 0 0.0394715
29 G 118 N 0 -0.0168549
29 G 119 N 0 -0.0980211
29 G 120 T 0 0.00260342
29 G 121 H 0 -0.0161068
29 G 122 E 0 -0.0563164
29 G 123 Q 0 -0.00942923
29 G 124 H 0 -0.0399826
29 G 125 L 0 -0.12602
29 G 126 R 0 -0.0571843
29 G 127 K 0 0.0213317
29 G 128 S 0 -0.117219
29 G 129 E 0 -0.0463451
29 G 130 A 0 -0.0614779
29 G 131 Q 0 0.0191679
29 G 132 A 0 -0.0737543
29 G 133 K 0 -0.0933905
29 G 134 K 0 -0.0676217
29 G 135 E 0 -0.04303
29 G 136 K 0 -0.0558631
29 G 137 L 0 -0.0620131
29 G 138 N 0 -0.0330301
29 G 139 I 0 -0.043578
29 G 140 W 0 -0.0642549
29 G 141 S 0 -0.0775844
29 G 142 E 0 -0.0688097
29 G 143 D 0 -0.0401569
29 G 144 N 0 -0.0204489
30 Q 31 P 0 0.521446
30 Q 32 M 0 0.482409
30 Q 33 T 0 0.0638964
30 Q 34 F 0 0.116579
30 Q 35 R 0 0.075426
30 Q 36 L 0 -0.0645348
30 Q 37 L 0 0.0753494
30 Q 38 L 0 -0.00874156
30 Q 39 V 0 -0.0449342
30 Q 40 D 0 0.0429717
30 Q 41 T 0 -0.0769702
30 Q 42 P 0 0.0425722
30 Q 43 E 0 -0.0473291
30 Q 44 T 0 0.00621161
30 Q 45 K 0 0.0728279
30 Q 46 H 0 0.0419343
30 Q 47 P 0 -0.0589128
30 Q 48 K 0 -0.0194694
30 Q 49 K 0 0.0804141
30 Q 50 G 0 0.0518886
30 Q 51 V 0 -0.0180416
30 Q 52 E 0 -0.0381498
30 Q 53 K 0 -0.018785
30 Q 54 Y 0 -0.0407769
30 Q 55 G 0 -0.0720443
30 Q 56 P 0 0.0337559
30 Q 57 E 0 -0.0277721
30 Q 58 A 0 -0.109988
30 Q 59 S 0 -0.115393
30 Q 60 A 0 -0.0282155
30 Q 61 F 0 0.00342829
30 Q 62 T 0 -0.109825
30 Q 63 K 0 -0.0234102
30 Q 64 K 0 0.0122971
30 Q 65 M 0 -0.0228649
30 Q 66 L 0 -0.0919884
30 Q 67 E 0 -0.0948507
30 Q 68 N 0 -0.0318113
30 Q 69 A 0 -0.0133847
30 Q 70 K 0 0.0686081
30 Q 71 K 0 -0.0662614
30 Q 72 L 0 -0.0892424
30 Q 73 E 0 0.00146863
30 Q 74 V 0 0.0239876
30 Q 75 E 0 0.0555372
30 Q 76 F 0 -0.0631892
30 Q 77 D 0 0.0060158
30 Q 81 R 0 -0.0508594
30 Q 82 T 0 -0.00649886
30 Q 83 D 0 -0.0348918
30 Q 84 K 0 0.00425294
30 Q 85 Y 0 -0.0744199
30 Q 86 G 0 0.0541451
30 Q 87 R 0 -0.0173958
30 Q 88 G 0 0.0774465
30 Q 89 L 0 -0.0938249
30 Q 90 A 0 -0.100816
30 Q 91 Y 0 -0.0903585
30 Q 92 L 0 -0.0686333
30 Q 93 Y 0 -0.0484895
30 Q 94 A 0 -0.00821665
30 Q 95 D 0 -0.0499572
30 Q 96 G 0 -0.027943
30 Q 97 K 0 -0.0262768
30 Q 98 M 0 -0.0774005
30 Q 99 L 0 -0.025851
30 Q 100 N 0 -0.0725832
30 Q 101 E 0 -0.00460204
30 Q 102 A 0 -0.0304621
30 Q 103 L 0 -0.0432676
30 Q 104 V 0 -0.131661
30 Q 105 R 0 -0.0281243
30 Q 106 Q 0 -0.0485339
30 Q 107 G 0 -0.055975
30 Q 108 L 0 -0.0130701
30 Q 109 A 0 -0.0702686
30 Q 110 K 0 -0.0118827
30 Q 111 V 0 -0.0652802
30 Q 112 A 0 0.0264108
30 Q 113 Y 0 -0.0740231
30 Q 114 V 0 -0.0604958
30 Q 115 Y 0 0.0233264
30 Q 116 K 0 -0.00935886
30 Q 117 P 0 -0.0356788
30 Q 118 N 0 -0.030829
30 Q 119 N 0 -0.106061
30 Q 120 T 0 -0.00850214
30 Q 121 H 0 0.0120694
30 Q 122 E 0 -0.0297283
30 Q 123 Q 0 -0.0322526
30 Q 124 H 0 0.00270485
30 Q 125 L 0 -0.0666691
30 Q 126 R 0 -0.0651121
30 Q 127 K 0 -0.0385287
30 Q 128 S 0 -0.106875
30 Q 129 E 0 -0.0650894
30 Q 130 A 0 -0.0431711
30 Q 131 Q 0 0.00917586
30 Q 132 A 0 -0.0610687
30 Q 133 K 0 -0.00811832
30 Q 134 K 0 0.000518964
30 Q 135 E 0 -0.0276789
30 Q 136 K 0 0.0245829
30 Q 137 L 0 -0.093072
30 Q 138 N 0 -0.0232477
30 Q 139 I 0 -0.117675
30 Q 140 W 0 -0.114532
30 Q 141 S 0 -0.109626
30 Q 142 E 0 -0.0456889
30 Q 143 D 0 -0.0447131
30 Q 144 N 0 -0.0420436
31 P 32 M 0 0.456476
31 P 33 T 0 0.255315
31 P 34 F 0 0.136495
31 P 35 R 0 0.141613
31 P 36 L 0 0.0367939
31 P 37 L 0 0.0789169
31 P 38 L 0 0.0489053
31 P 39 V 0 0.0209874
31 P 40 D 0 0.0480111
31 P 41 T 0 0.0671527
31 P 42 P 0 -0.0413354
31 P 43 E 0 -0.00248247
31 P 44 T 0 0.130346
31 P 45 K 0 0.00296422
31 P 46 H 0 0.0393205
31 P 47 P 0 0.0130015
31 P 48 K 0 0.0459382
31 P 49 K 0 -0.00438883
31 P 50 G 0 0.0348264
31 P 51 V 0 -0.049363
31 P 52 E 0 -0.0294638
31 P 53 K 0 0.00140624
31 P 54 Y 0 -0.0540603
31 P 55 G 0 0.0300853
31 P 56 P 0 -0.0809098
31 P 57 E 0 -0.00404023
31 P 58 A 0 -0.113374
31 P 59 S 0 -0.0170453
31 P 60 A 0 -0.0150502
31 P 61 F 0 -0.0595953
31 P 62 T 0 0.00892921
31 P 63 K 0 0.0730716
31 P 64 K 0 -0.039745
31 P 65 M 0 -0.0720469
31 P 66 L 0 -0.122689
31 P 67 E 0 0.0553841
31 P 68 N 0 -0.067899
31 P 69 A 0 -0.0523176
31 P 70 K 0 -0.0896784
31 P 71 K 0 -0.0237009
31 P 72 L 0 -0.0890644
31 P 73 E 0 0.0150267
31 P 74 V 0 -0.0369028
31 P 75 E 0 -0.0155988
31 P 76 F 0 0.0246757
31 P 77 D 0 -0.0527288
31 P 81 R 0 -0.0384572
31 P 82 T 0 -0.0147809
31 P 83 D 0 -0.0551346
31 P 84 K 0 -0.0913768
31 P 85 Y 0 -0.0212989
31 P 86 G 0 -0.077193
31 P 87 R 0 -0.0738535
31 P 88 G 0 -0.0334901
31 P 89 L 0 -0.0561136
31 P 90 A 0 0.0113589
31 P 91 Y 0 -0.0902832
31 P 92 L 0 -0.0816099
31 P 93 Y 0 -0.00322607
31 P 94 A 0 0.0142961
31 P 95 D 0 -0.105698
31 P 96 G 0 -0.0376113
31 P 97 K 0 -0.0732679
31 P 98 M 0 -0.120094
31 P 99 L 0 -0.11055
31 P 100 N 0 -0.144964
31 P 101 E 0 -0.0166192
31 P 102 A 0 -0.0759099
31 P 103 L 0 -0.0744858
31 P 104 V 0 -0.0594889
31 P 105 R 0 0.0469712
31 P 106 Q 0 -0.0780557
31 P 107 G 0 -0.0205714
31 P 108 L 0 -0.00253237
31 P 109 A 0 -0.0727798
31 P 110 K 0 -0.0704271
31 P 111 V 0 0.0253179
31 P 112 A 0 -0.0824101
31 P 113 Y 0 -0.0597762
31 P 114 V 0 -0.0177875
31 P 115 Y 0 -0.067024
31 P 116 K 0 -0.0819651
31 P 117 P 0 -0.00807196
31 P 118 N 0 -0.0399072
31 P 119 N 0 -0.0740576
31 P 120 T 0 -0.0483978
31 P 121 H 0 -0.0780921
31 P 122 E 0 -0.0620316
31 P 123 Q 0 0.0028511
31 P 124 H 0 -0.0454447
31 P 125 L 0 -0.0826327
31 P 126 R 0 -0.00309861
31 P 127 K 0 -0.0861257
31 P 128 S 0 -0.0862323
31 P 129 E 0 -0.0986528
31 P 130 A 0 0.0134084
31 P 131 Q 0 -0.110014
31 P 132 A 0 -0.09296
31 P 133 K 0 -0.0936961
31 P 134 K 0 0.000937625
31 P 135 E 0 0.00240338
31 P 136 K 0 -0.0616391
31 P 137 L 0 -0.0568827
31 P 138 N 0 -0.0683098
31 P 139 I 0 -0.0692797
31 P 140 W 0 -0.069098
31 P 141 S 0 -0.0424675
31 P 142 E 0 -0.0657907
31 P 143 D 0 0.00813209
31 P 144 N 0 -0.0171888
32 M 33 T 0 0.347156
32 M 34 F 0 0.27792
32 M 35 R 0 0.108901
32 M 36 L 0 0.148281
32 M 37 L 0 0.0733607
32 M 38 L 0 0.0505374
32 M 39 V 0 0.0158421
32 M 40 D 0 -0.0361948
32 M 41 T 0 -0.0240433
32 M 42 P 0 0.0259904
32 M 43 E 0 0.00633077
32 M 44 T 0 0.0177009
32 M 45 K 0 -0.022576
32 M 46 H 0 0.0168104
32 M 47 P 0 0.0259445
32 M 48 K 0 -0.00936901
32 M 49 K 0 0.0680536
32 M 50 G 0 -0.00358642
32 M 51 V 0 -0.102175
32 M 52 E 0 -0.0766122
32 M 53 K 0 0.0440358
32 M 54 Y 0 0.00673906
32 M 55 G 0 0.0576533
32 M 56 P 0 -0.0453131
32 M 57 E 0 -0.0456638
32 M 58 A 0 -0.0844213
32 M 59 S 0 -0.044844
32 M 60 A 0 -0.0674935
32 M 61 F 0 -0.0577402
32 M 62 T 0 -0.0643137
32 M 63 K 0 0.0137185
32 M 64 K 0 0.04115
32 M 65 M 0 -0.0545188
32 M 66 L 0 -0.0138454
32 M 67 E 0 -0.00194394
32 M 68 N 0 -0.0448553
32 M 69 A 0 -0.0822333
32 M 70 K 0 -0.0460974
32 M 71 K 0 0.112841
32 M 72 L 0 -0.0309782
32 M 73 E 0 -0.020833
32 M 74 V 0 0.0125115
32 M 75 E 0 0.0201209
32 M 76 F 0 0.10275
32 M 77 D 0 -0.0443247
32 M 81 R 0 0.0694058
32 M 82 T 0 0.314183
32 M 83 D 0 -0.0779592
32 M 84 K 0 0.00554141
32 M 85 Y 0 -0.0724541
32 M 86 G 0 -0.031708
32 M 87 R 0 -0.0735064
32 M 88 G 0 0.332053
32 M 89 L 0 -0.028695
32 M 90 A 0 -0.0732509
32 M 91 Y 0 -0.0461695
32 M 92 L 0 -0.047036
32 M 93 Y 0 -0.0240668
32 M 94 A 0 -0.0283581
32 M 95 D 0 -0.0107783
32 M 96 G 0 -0.0229514
32 M 97 K 0 -0.0340348
32 M 98 M 0 -0.0762879
32 M 99 L 0 -0.0207723
32 M 100 N 0 -0.0708152
32 M 101 E 0 0.00667169
32 M 102 A 0 -0.0316917
32 M 103 L 0 -0.0419616
32 M 104 V 0 -0.0410599
32 M 105 R 0 0.0320965
32 M 106 Q 0 -0.0929743
32 M 107 G 0 -0.033499
32 M 108 L 0 0.0926144
32 M 109 A 0 -0.116991
32 M 110 K 0 -0.0716694
32 M 111 V 0 -0.0538598
32 M 112 A 0 -0.00542458
32 M 113 Y 0 -0.101784
32 M 114 V 0 -0.0252722
32 M 115 Y 0 -0.0231618
32 M 116 K 0 -0.029015
32 M 117 P 0 -0.00582942
32 M 118 N 0 0.0125517
32 M 119 N 0 -0.06526
32 M 120 T 0 -0.0125575
32 M 121 H 0 -0.0734917
32 M 122 E 0 -0.0457631
32 M 123 Q 0 -0.0486837
32 M 124 H 0 -0.0358307
32 M 125 L 0 -0.111273
32 M 126 R 0 -0.0771159
32 M 127 K 0 -0.0681816
32 M 128 S 0 -0.116198
32 M 129 E 0 -0.0594233
32 M 130 A 0 -0.139213
32 M 131 Q 0 -0.0780316
32 M 132 A 0 -0.125332
32 M 133 K 0 -0.0375309
32 M 134 K 0 0.0192405
32 M 135 E 0 -0.0775769
32 M 136 K 0 0.0214791
32 M 137 L 0 -0.0378237
32 M 138 N 0 -0.0195905
32 M 139 I 0 -0.0826451
32 M 140 W 0 -0.0284194
32 M 141 S 0 -0.0222017
32 M 142 E 0 -0.090384
32 M 143 D 0 -0.0553277
32 M 144 N 0 -0.0614903
33 T 34 F 0 0.34549
33 T 35 R 0 0.148207
33 T 36 L 0 0.0706196
33 T 37 L 0 0.0725729
33 T 38 L 0 0.0411973
33 T 39 V 0 0.0989575
33 T 40 D 0 0.0159987
33 T 41 T 0 0.0281479
33 T 42 P 0 0.022023
33 T 43 E 0 0.0913998
33 T 44 T 0 -0.0407139
33 T 45 K 0 0.0552109
33 T 46 H 0 0.126093
33 T 47 P 0 0.0296456
33 T 48 K 0 -0.000870907
33 T 49 K 0 -0.00160983
33 T 50 G 0 0.0447401
33 T 51 V 0 -0.0425235
33 T 52 E 0 0.0115947
33 T 53 K 0 -0.0870486
33 T 54 Y 0 -0.0989156
33 T 55 G 0 -0.0445895
33 T 56 P 0 0.00576239
33 T 57 E 0 0.0024304
33 T 58 A 0 -0.0482882
33 T 59 S 0 0.0383659
33 T 60 A 0 0.0574707
33 T 61 F 0 -0.0350195
33 T 62 T 0 0.015737
33 T 63 K 0 -0.0525456
33 T 64 K 0 -0.0552631
33 T 65 M 0 -0.0122331
33 T 66 L 0 -0.0711984
33 T 67 E 0 -0.0332295
33 T 68 N 0 -0.0370285
33 T 69 A 0 -0.0582776
33 T 70 K 0 -0.0272607
33 T 71 K 0 -0.0501184
33 T 72 L 0 -0.0441573
33 T 73 E 0 -0.0324582
33 T 74 V 0 -0.056214
33 T 75 E 0 0.0369691
33 T 76 F 0 -0.0145915
33 T 77 D 0 0.0588604
33 T 81 R 0 0.0268269
33 T 82 T 0 0.0676704
33 T 83 D 0 0.0900008
33 T 84 K 0 0.052878
33 T 85 Y 0 0.0402217
33 T 86 G 0 -0.078418
33 T 87 R 0 0.0256387
33 T 88 G 0 -0.0480332
33 T 89 L 0 0.035327
33 T 90 A 0 -0.0713974
33 T 91 Y 0 -0.00653123
33 T 92 L 0 -0.0825519
33 T 93 Y 0 -0.0101877
33 T 94 A 0 -0.072209
33 T 95 D 0 -0.071485
33 T 96 G 0 -0.0180523
33 T 97 K 0 -0.0761141
33 T 98 M 0 -0.0980362
33 T 99 L 0 -0.0561696
33 T 100 N 0 -0.0868864
33 T 101 E 0 -0.0755635
33 T 102 A 0 -0.0841565
33 T 103 L 0 -0.0212709
33 T 104 V 0 -0.025505
33 T 105 R 0 -0.0389051
33 T 106 Q 0 -0.0283693
33 T 107 G 0 -0.0761744
33 T 108 L 0 0.0019494
33 T 109 A 0 -0.108047
33 T 110 K 0 -0.0729642
33 T 111 V 0 0.0467476
33 T 112 A 0 -0.0491112
33 T 113 Y 0 -0.0665084
33 T 114 V 0 -0.0372372
33 T 115 Y 0 0.0499099
33 T 116 K 0 -0.0488865
33 T 117 P 0 -0.0332611
33 T 118 N 0 -0.0119614
33 T 119 N 0 -0.0430075
33 T 120 T 0 -0.0715354
33 T 121 H 0 -0.0921578
33 T 122 E 0 -0.0688186
33 T 123 Q 0 -0.000817362
33 T 124 H 0 -0.00681378
33 T 125 L 0 -0.0515565
33 T 126 R 0 -0.0883613
33 T 127 K 0 -0.0690568
33 T 128 S 0 0.0182162
33 T 129 E 0 -0.0792549
33 T 130 A 0 -0.046649
33 T 131 Q 0 0.0642863
33 T 132 A 0 -0.067509
33 T 133 K 0 -0.100745
33 T 134 K 0 -0.0337463
33 T 135 E 0 -0.134394
33 T 136 K 0 -0.0668861
33 T 137 L 0 -0.112304
33 T 138 N 0 -0.114866
33 T 139 I 0 -0.0844428
33 T 140 W 0 -0.0174795
33 T 141 S 0 -0.032344
33 T 142 E 0 -0.0554814
33 T 143 D 0 -0.0687774
33 T 144 N 0 -0.0379714
34 F 35 R 0 0.2153
34 F 36 L 0 0.177235
34 F 37 L 0 0.0703363
34 F 38 L 0 0.120629
34 F 39 V 0 0.197483
34 F 40 D 0 0.0305726
34 F 41 T 0 0.156724
34 F 42 P 0 0.0946826
34 F 43 E 0 0.0807503
34 F 44 T 0 -0.0143312
34 F 45 K 0 0.0135089
34 F 46 H 0 -0.00546928
34 F 47 P 0 0.0468088
34 F 48 K 0 -0.0269042
34 F 49 K 0 -0.036499
34 F 50 G 0 0.0373081
34 F 51 V 0 -0.00465256
34 F 52 E 0 0.00424652
34 F 53 K 0 -0.00193447
34 F 54 Y 0 0.0179611
34 F 55 G 0 -0.0441463
34 F 56 P 0 -0.0789953
34 F 57 E 0 0.00452592
34 F 58 A 0 -0.0889346
34 F 59 S 0 -0.028538
34 F 60 A 0 -0.0684992
34 F 61 F 0 0.0283868
34 F 62 T 0 0.00762888
34 F 63 K 0 -0.0280978
34 F 64 K 0 -0.0842764
34 F 65 M 0 -0.0564018
34 F 66 L 0 -0.00774254
34 F 67 E 0 -0.136938
34 F 68 N 0 -0.0654161
34 F 69 A 0 0.0148286
34 F 70 K 0 -0.00752868
34 F 71 K 0 0.0249656
34 F 72 L 0 0.0786251
34 F 73 E 0 -0.0310069
34 F 74 V 0 0.28758
34 F 75 E 0 -0.127242
34 F 76 F 0 -0.0589141
34 F 77 D 0 0.048449
34 F 81 R 0 -0.117197
34 F 82 T 0 -0.157931
34 F 83 D 0 0.0432095
34 F 84 K 0 -0.0402059
34 F 85 Y 0 0.0611636
34 F 86 G 0 -0.00042239
34 F 87 R 0 -0.00247608
34 F 88 G 0 -0.00102974
34 F 89 L 0 0.0162121
34 F 90 A 0 0.312606
34 F 91 Y 0 0.0618675
34 F 92 L 0 0.0910548
34 F 93 Y 0 -0.0199362
34 F 94 A 0 -0.0272309
34 F 95 D 0 -0.0136075
34 F 96 G 0 -0.0636203
34 F 97 K 0 -0.0888358
34 F 98 M 0 -0.0620209
34 F 99 L 0 0.0177569
34 F 100 N 0 -0.114237
34 F 101 E 0 -0.0628488
34 F 102 A 0 -0.0465944
34 F 103 L 0 -0.0827171
34 F 104 V 0 -0.0263089
34 F 105 R 0 -0.0113961
34 F 106 Q 0 -0.0567447
34 F 107 G 0 0.028559
34 F 108 L 0 -0.0878441
34 F 109 A 0 -0.00660839
34 F 110 K 0 -0.150775
34 F 111 V 0 -0.0129114
34 F 112 A 0 -0.0662296
34 F 113 Y 0 -0.11602
34 F 114 V 0 -0.0252589
34 F 115 Y 0 -0.0807561
34 F 116 K 0 -0.0467777
34 F 117 P 0 0.0739648
34 F 118 N 0 -0.0742375
34 F 119 N 0 -0.103123
34 F 120 T 0 -0.0331501
34 F 121 H 0 -0.0938192
34 F 122 E 0 -0.0222137
34 F 123 Q 0 -0.0292798
34 F 124 H 0 -0.0604188
34 F 125 L 0 -0.0263807
34 F 126 R 0 -0.012844
34 F 127 K 0 -0.0253764
34 F 128 S 0 -0.0690699
34 F 129 E 0 -0.0353962
34 F 130 A 0 -0.0824901
34 F 131 Q 0 -0.0315368
34 F 132 A 0 0.013374
34 F 133 K 0 -0.0508565
34 F 134 K 0 -0.110852
34 F 135 E 0 -0.0350567
34 F 136 K 0 0.00761596
34 F 137 L 0 -0.0162619
34 F 138 N 0 0.00631755
34 F 139 I 0 -0.0931398
34 F 140 W 0 -0.0128677
34 F 141 S 0 -0.0903359
34 F 142 E 0 -0.0600151
34 F 143 D 0 0.00369247
34 F 144 N 0 -0.10224
35 R 36 L 0 0.330763
35 R 37 L 0 0.168886
35 R 38 L 0 0.038497
35 R 39 V 0 0.125087
35 R 40 D 0 0.252051
35 R 41 T 0 0.13998
35 R 42 P 0 0.0733809
35 R 43 E 0 0.300166
35 R 44 T 0 0.102347
35 R 45 K 0 0.0416938
35 R 46 H 0 0.034446
35 R 47 P 0 -0.000827688
35 R 48 K 0 0.0493509
35 R 49 K 0 0.0663392
35 R 50 G 0 0.0244171
35 R 51 V 0 -0.0418867
35 R 52 E 0 -0.0710506
35 R 53 K 0 -0.0631523
35 R 54 Y 0 -0.0568812
35 R 55 G 0 0.0881233
35 R 56 P 0 0.0330271
35 R 57 E 0 -0.0681992
35 R 58 A 0 0.00788831
35 R 59 S 0 -0.0336342
35 R 60 A 0 -0.0101921
35 R 61 F 0 -0.101726
35 R 62 T 0 -0.0243124
35 R 63 K 0 0.0205095
35 R 64 K 0 -0.0442542
35 R 65 M 0 -0.057753
35 R 66 L 0 0.0764474
35 R 67 E 0 -0.0706784
35 R 68 N 0 -0.0622648
35 R 69 A 0 -0.0587286
35 R 70 K 0 -0.0956797
35 R 71 K 0 -0.0116985
35 R 72 L 0 -0.11294
35 R 73 E 0 -0.0674288
35 R 74 V 0 -0.0570604
35 R 75 E 0 -0.0161402
35 R 76 F 0 -0.110803
35 R 77 D 0 -0.0706742
35 R 81 R 0 -0.0573986
35 R 82 T 0 0.0288598
35 R 83 D 0 0.170947
35 R 84 K 0 -0.0013432
35 R 85 Y 0 0.287551
35 R 86 G 0 0.000124676
35 R 87 R 0 0.199662
35 R 88 G 0 -0.094285
35 R 89 L 0 0.0795306
35 R 90 A 0 0.0680979
35 R 91 Y 0 -0.0333272
35 R 92 L 0 -0.00909586
35 R 93 Y 0 -0.0209262
35 R 94 A 0 -0.0561683
35 R 95 D 0 -0.0229152
35 R 96 G 0 -0.0226076
35 R 97 K 0 -0.0765243
35 R 98 M 0 -0.0970124
35 R 99 L 0 -0.0308562
35 R 100 N 0 0.0139755
35 R 101 E 0 -0.0566339
35 R 102 A 0 -0.053329
35 R 103 L 0 -0.0267373
35 R 104 V 0 -0.0256307
35 R 105 R 0 -0.0284586
35 R 106 Q 0 -0.0229878
35 R 107 G 0 -0.0792533
35 R 108 L 0 -0.0206362
35 R 109 A 0 -0.0547251
35 R 110 K 0 -0.0282496
35 R 111 V 0 -0.12701
35 R 112 A 0 0.0825951
35 R 113 Y 0 -0.0268864
35 R 114 V 0 -0.044143
35 R 115 Y 0 0.0203547
35 R 116 K 0 -0.0415735
35 R 117 P 0 -0.0467267
35 R 118 N 0 -0.0350197
35 R 119 N 0 -0.0751192
35 R 120 T 0 -0.0671044
35 R 121 H 0 -0.0769082
35 R 122 E 0 -0.0801244
35 R 123 Q 0 -0.0758887
35 R 124 H 0 -0.0215578
35 R 125 L 0 -0.0679719
35 R 126 R 0 -0.0960757
35 R 127 K 0 -0.0503765
35 R 128 S 0 -0.0913072
35 R 129 E 0 -0.0751733
35 R 130 A 0 -0.048918
35 R 131 Q 0 -0.0518307
35 R 132 A 0 -0.0566078
35 R 133 K 0 -0.0634429
35 R 134 K 0 -0.0393575
35 R 135 E 0 -0.0361927
35 R 136 K 0 -0.0452826
35 R 137 L 0 -0.034525
35 R 138 N 0 -0.0611112
35 R 139 I 0 -0.0735162
35 R 140 W 0 -0.0127253
35 R 141 S 0 -0.0312656
35 R 142 E 0 -0.0845308
35 R 143 D 0 -0.0881504
35 R 144 N 0 -0.0304719
36 L 37 L 0 0.193482
36 L 38 L 0 0.272125
36 L 39 V 0 0.280753
36 L 40 D 0 0.122256
36 L 41 T 0 0.0466853
36 L 42 P 0 0.124212
36 L 43 E 0 0.082117
36 L 44 T 0 0.00672104
36 L 45 K 0 -0.0112785
36 L 46 H 0 0.080462
36 L 47 P 0 0.0372358
36 L 48 K 0 0.00627802
36 L 49 K 0 0.062037
36 L 50 G 0 -0.0494815
36 L 51 V 0 -0.0367756
36 L 52 E 0 -0.0532541
36 L 53 K 0 -0.042323
36 L 54 Y 0 -0.0301863
36 L 55 G 0 -0.0782964
36 L 56 P 0 -0.0428389
36 L 57 E 0 -0.0632129
36 L 58 A 0 -0.0162253
36 L 59 S 0 -0.0509619
36 L 60 A 0 0.0245816
36 L 61 F 0 0.0754531
36 L 62 T 0 0.547016
36 L 63 K 0 0.0341398
36 L 64 K 0 -0.0553071
36 L 65 M 0 -0.00507252
36 L 66 L 0 0.125983
36 L 67 E 0 -0.0443813
36 L 68 N 0 0.0386171
36 L 69 A 0 -0.0239456
36 L 70 K 0 -0.0619471
36 L 71 K 0 -0.0635638
36 L 72 L 0 -0.0700945
36 L 73 E 0 -0.0891881
36 L 74 V 0 -0.0251769
36 L 75 E 0 -0.0416221
36 L 76 F 0 -0.06279
36 L 77 D 0 -0.00457008
36 L 81 R 0 -0.069338
36 L 82 T 0 -0.0936361
36 L 83 D 0 -0.0534477
36 L 84 K 0 -0.00459788
36 L 85 Y 0 -0.0575866
36 L 86 G 0 -0.0219885
36 L 87 R 0 -0.0145995
36 L 88 G 0 -0.0875433
36 L 89 L 0 -0.0300699
36 L 90 A 0 -0.0580718
36 L 91 Y 0 -0.0503881
36 L 92 L 0 0.0741998
36 L 93 Y 0 -0.124694
36 L 94 A 0 -0.0406527
36 L 95 D 0 -0.129793
36 L 96 G 0 -0.120066
36 L 97 K 0 -0.0701542
36 L 98 M 0 -0.0705924
36 L 99 L 0 0.141487
36 L 100 N 0 0.560335
36 L 101 E 0 0.0580179
36 L 102 A 0 -0.152789
36 L 103 L 0 -0.00271412
36 L 104 V 0 0.00324014
36 L 105 R 0 -0.0707249
36 L 106 Q 0 -0.0865525
36 L 107 G 0 0.0430375
36 L 108 L 0 -0.0465123
36 L 109 A 0 -0.0120232
36 L 110 K 0 0.0292648
36 L 111 V 0 -0.0577489
36 L 112 A 0 0.00263769
36 L 113 Y 0 -0.0138647
36 L 114 V 0 -0.03416
36 L 115 Y 0 -0.0365215
36 L 116 K 0 -0.057859
36 L 117 P 0 -0.00177366
36 L 118 N 0 -0.0335175
36 L 119 N 0 -0.0937372
36 L 120 T 0 0.0167601
36 L 121 H 0 -0.0696405
36 L 122 E 0 -0.0601719
36 L 123 Q 0 -0.0492972
36 L 124 H 0 -0.111452
36 L 125 L 0 -0.00762115
36 L 126 R 0 -0.0772978
36 L 127 K 0 -0.0621868
36 L 128 S 0 -0.0446448
36 L 129 E 0 -0.0777393
36 L 130 A 0 -0.0666843
36 L 131 Q 0 -0.100023
36 L 132 A 0 0.0664442
36 L 133 K 0 -0.0466121
36 L 134 K 0 -0.0621058
36 L 135 E 0 -0.12839
36 L 136 K 0 -0.0414614
36 L 137 L 0 -0.0317623
36 L 138 N 0 0.0190891
36 L 139 I 0 -0.112127
36 L 140 W 0 -0.0161736
36 L 141 S 0 0.0516503
36 L 142 E 0 -0.10238
36 L 143 D 0 -0.110021
36 L 144 N 0 -0.0448112
37 L 38 L 0 0.415261
37 L 39 V 0 0.16537
37 L 40 D 0 0.107342
37 L 41 T 0 0.0161565
37 L 42 P 0 0.0551058
37 L 43 E 0 0.162388
37 L 44 T 0 0.0724808
37 L 45 K 0 -0.0108525
37 L 46 H 0 -0.0584442
37 L 47 P 0 -0.0306723
37 L 48 K 0 -0.0522857
37 L 49 K 0 -0.0479821
37 L 50 G 0 -0.0394329
37 L 51 V 0 0.0175161
37 L 52 E 0 -0.0169468
37 L 53 K 0 0.0125657
37 L 54 Y 0 0.0204392
37 L 55 G 0 0.00424841
37 L 56 P 0 -0.0629721
37 L 57 E 0 0.0119555
37 L 58 A 0 -0.0293442
37 L 59 S 0 -0.0145454
37 L 60 A 0 -0.0287775
37 L 61 F 0 0.004563
37 L 62 T 0 -0.0730199
37 L 63 K 0 0.00522725
37 L 64 K 0 -0.0517989
37 L 65 M 0 -0.0598697
37 L 66 L 0 0.00712034
37 L 67 E 0 -0.059712
37 L 68 N 0 -0.0122532
37 L 69 A 0 -0.0478849
37 L 70 K 0 -0.0365748
37 L 71 K 0 0.00128858
37 L 72 L 0 0.000732702
37 L 73 E 0 -0.0776777
37 L 74 V 0 0.105265
37 L 75 E 0 0.00835857
37 L 76 F 0 0.160689
37 L 77 D 0 0.374025
37 L 81 R 0 0.105268
37 L 82 T 0 0.0197971
37 L 83 D 0 -0.116806
37 L 84 K 0 0.0228985
37 L 85 Y 0 -0.0786039
37 L 86 G 0 -0.0146236
37 L 87 R 0 -0.086448
37 L 88 G 0 0.0708516
37 L 89 L 0 0.429233
37 L 90 A 0 0.00610287
37 L 91 Y 0 0.301293
37 L 92 L 0 0.0956585
37 L 93 Y 0 -0.042752
37 L 94 A 0 4.91354e-05
37 L 95 D 0 -0.0800807
37 L 96 G 0 -0.00244053
37 L 97 K 0 -0.080985
37 L 98 M 0 0.111868
37 L 99 L 0 0.0401043
37 L 100 N 0 0.00952241
37 L 101 E 0 -0.0880143
37 L 102 A 0 -0.140943
37 L 103 L 0 -0.102021
37 L 104 V 0 0.0535405
37 L 105 R 0 -0.0549475
37 L 106 Q 0 -0.0845434
37 L 107 G 0 -0.092937
37 L 108 L 0 -0.0383196
37 L 109 A 0 -0.100906
37 L 110 K 0 0.0207613
37 L 111 V 0 0.0275685
37 L 112 A 0 -0.0212965
37 L 113 Y 0 0.0716665
37 L 114 V 0 -0.00927788
37 L 115 Y 0 -0.0594199
37 L 116 K 0 0.0398438
37 L 117 P 0 -0.0274774
37 L 118 N 0 -0.0470169
37 L 119 N 0 0.0223242
37 L 120 T 0 -0.00632405
37 L 121 H 0 0.00690389
37 L 122 E 0 0.0731295
37 L 123 Q 0 0.0240603
37 L 124 H 0 -0.0219247
37 L 125 L 0 0.0587513
37 L 126 R 0 -0.114283
37 L 127 K 0 0.00513779
37 L 128 S 0 -0.0064369
37 L 129 E 0 -0.0915604
37 L 130 A 0 -0.054968
37 L 131 Q 0 -0.0263716
37 L 132 A 0 -0.0821992
37 L 133 K 0 -0.132747
37 L 134 K 0 -0.0621443
37 L 135 E 0 -0.0651418
37 L 136 K 0 -0.0498243
37 L 137 L 0 0.00352368
37 L 138 N 0 -0.10503
37 L 139 I 0 0.02675
37 L 140 W 0 -0.0887971
37 L 141 S 0 -0.112492
37 L 142 E 0 -0.139306
37 L 143 D 0 -0.0558271
37 L 144 N 0 -0.0639763
38 L 39 V 0 0.254036
38 L 40 D 0 0.150215
38 L 41 T 0 0.101969
38 L 42 P 0 0.136976
38 L 43 E 0 0.0478758
38 L 44 T 0 -0.013996
38 L 45 K 0 0.062028
38 L 46 H 0 0.0342971
38 L 47 P 0 -0.0390316
38 L 48 K 0 0.0372355
38 L 49 K 0 -0.0490863
38 L 50 G 0 0.000223364
38 L 51 V 0 -0.0790222
38 L 52 E 0 -0.0198734
38 L 53 K 0 -0.0757859
38 L 54 Y 0 -0.0103802
38 L 55 G 0 -0.0802319
38 L 56 P 0 -0.0554837
38 L 57 E 0 -0.0162482
38 L 58 A 0 -0.017407
38 L 59 S 0 -0.0218589
38 L 60 A 0 0.0276694
38 L 61 F 0 -0.0546856
38 L 62 T 0 -0.0210578
38 L 63 K 0 0.015352
38 L 64 K 0 -0.0844586
38 L 65 M 0 -0.0328957
38 L 66 L 0 -0.0631911
38 L 67 E 0 0.0715742
38 L 68 N 0 0.00481075
38 L 69 A 0 -0.0179619
38 L 70 K 0 0.0016142
38 L 71 K 0 -0.0648744
38 L 72 L 0 -7.25956e-06
38 L 73 E 0 -0.00778789
38 L 74 V 0 0.0513704
38 L 75 E 0 -0.0467135
38 L 76 F 0 0.0421611
38 L 77 D 0 0.0161984
38 L 81 R 0 -0.0367399
38 L 82 T 0 -0.0505777
38 L 83 D 0 -0.0312059
38 L 84 K 0 -0.0532324
38 L 85 Y 0 -0.0401602
38 L 86 G 0 -0.0218488
38 L 87 R 0 -0.0725295
38 L 88 G 0 0.0914655
38 L 89 L 0 0.00675768
38 L 90 A 0 -0.0921313
38 L 91 Y 0 0.194993
38 L 92 L 0 -0.0228157
38 L 93 Y 0 -0.0473014
38 L 94 A 0 0.0312886
38 L 95 D 0 -0.0615892
38 L 96 G 0 -0.0346775
38 L 97 K 0 -0.0645999
38 L 98 M 0 -0.0598154
38 L 99 L 0 -0.115188
38 L 100 N 0 0.0292858
38 L 101 E 0 -0.0213777
38 L 102 A 0 -0.081229
38 L 103 L 0 -0.119164
38 L 104 V 0 0.0391119
38 L 105 R 0 -0.0507303
38 L 106 Q 0 -0.116674
38 L 107 G 0 0.00925879
38 L 108 L 0 -0.0589374
38 L 109 A 0 -0.0160951
38 L 110 K 0 -0.0099892
38 L 111 V 0 0.0724913
38 L 112 A 0 0.104789
38 L 113 Y 0 0.019872
38 L 114 V 0 0.0857365
38 L 115 Y 0 0.096813
38 L 116 K 0 0.101545
38 L 117 P 0 -0.00419339
38 L 118 N 0 -0.0722281
38 L 119 N 0 0.0949448
38 L 120 T 0 0.0393489
38 L 121 H 0 0.00390545
38 L 122 E 0 0.186046
38 L 123 Q 0 -0.022293
38 L 124 H 0 -0.0286415
38 L 125 L 0 0.0933421
38 L 126 R 0 0.0595089
38 L 127 K 0 -0.103811
38 L 128 S 0 -0.0367641
38 L 129 E 0 -0.0138537
38 L 130 A 0 -0.0589557
38 L 131 Q 0 -0.139825
38 L 132 A 0 -0.020468
38 L 133 K 0 0.0140147
38 L 134 K 0 -0.0824745
38 L 135 E 0 -0.0839397
38 L 136 K 0 -0.0918936
38 L 137 L 0 -0.0951119
38 L 138 N 0 -0.0822587
38 L 139 I 0 -0.0123541
38 L 140 W 0 -0.0176156
38 L 141 S 0 -0.0874024
38 L 142 E 0 -0.0794465
38 L 143 D 0 -0.0887796
38 L 144 N 0 -0.038488
39 V 40 D 0 0.205715
39 V 41 T 0 0.162008
39 V 42 P 0 0.14629
39 V 43 E 0 0.141096
39 V 44 T 0 0.0415694
39 V 45 K 0 0.189831
39 V 46 H 0 0.0783813
39 V 47 P 0 0.0280594
39 V 48 K 0 0.0508769
39 V 49 K 0 -0.0431637
39 V 50 G 0 -0.0138801
39 V 51 V 0 0.0306037
39 V 52 E 0 -0.0272468
39 V 53 K 0 -0.109021
39 V 54 Y 0 -0.0135466
39 V 55 G 0 0.0373473
39 V 56 P 0 -0.0768673
39 V 57 E 0 -0.0345288
39 V 58 A 0 0.0384392
39 V 59 S 0 -0.0306151
39 V 60 A 0 0.0152022
39 V 61 F 0 0.045
39 V 62 T 0 0.0704407
39 V 63 K 0 -0.0691174
39 V 64 K 0 -0.0193564
39 V 65 M 0 0.00696275
39 V 66 L 0 -0.0141822
39 V 67 E 0 -0.0838047
39 V 68 N 0 -0.0184576
39 V 69 A 0 -0.0825003
39 V 70 K 0 0.0193756
39 V 71 K 0 0.00598513
39 V 72 L 0 0.00568489
39 V 73 E 0 -0.0337048
39 V 74 V 0 0.0060214
39 V 75 E 0 -0.0145488
39 V 76 F 0 -0.0430704
39 V 77 D 0 -0.0399051
39 V 81 R 0 -0.0217936
39 V 82 T 0 -0.034627
39 V 83 D 0 0.0334494
39 V 84 K 0 0.0219661
39 V 85 Y 0 -0.0451395
39 V 86 G 0 0.0254731
39 V 87 R 0 0.0662815
39 V 88 G 0 -0.0669353
39 V 89 L 0 -0.0589072
39 V 90 A 0 0.0171137
39 V 91 Y 0 -0.0794224
39 V 92 L 0 -0.0159125
39 V 93 Y 0 -0.10605
39 V 94 A 0 -0.137399
39 V 95 D 0 -0.0670168
39 V 96 G 0 -0.0460621
39 V 97 K 0 -0.117521
39 V 98 M 0 -0.0108469
39 V 99 L 0 -0.0187821
39 V 100 N 0 -0.0286232
39 V 101 E 0 -0.0642406
39 V 102 A 0 -0.0617838
39 V 103 L 0 0.255736
39 V 104 V 0 0.237922
39 V 105 R 0 -0.0628222
39 V 106 Q 0 0.013975
39 V 107 G 0 0.0246429
39 V 108 L 0 -0.00657353
39 V 109 A 0 0.185103
39 V 110 K 0 -0.0488495
39 V 111 V 0 -0.0130206
39 V 112 A 0 0.0189802
39 V 113 Y 0 -0.0692915
39 V 114 V 0 -0.131027
39 V 115 Y 0 -0.00327229
39 V 116 K 0 -0.0685373
39 V 117 P 0 -0.14754
39 V 118 N 0 -0.04663
39 V 119 N 0 -0.0466694
39 V 120 T 0 -0.0751019
39 V 121 H 0 -0.0652671
39 V 122 E 0 0.0539928
39 V 123 Q 0 0.00547035
39 V 124 H 0 -0.0619562
39 V 125 L 0 -0.047059
39 V 126 R 0 -0.0958255
39 V 127 K 0 -0.0195574
39 V 128 S 0 -0.0202911
39 V 129 E 0 -0.0638264
39 V 130 A 0 -0.0960007
39 V 131 Q 0 -0.0577966
39 V 132 A 0 0.0486047
39 V 133 K 0 -0.068042
39 V 134 K 0 -0.0804196
39 V 135 E 0 -0.0782231
39 V 136 K 0 -0.0598
39 V 137 L 0 -0.00197192
39 V 138 N 0 -0.00773456
39 V 139 I 0 -0.0462686
39 V 140 W 0 -0.0503739
39 V 141 S 0 -0.12661
39 V 142 E 0 -0.0834115
39 V 143 D 0 -0.0702445
39 V 144 N 0 -0.0325211
40 D 41 T 0 0.299809
40 D 42 P 0 0.319157
40 D 43 E 0 0.613103
40 D 44 T 0 0.177964
40 D 45 K 0 0.122569
40 D 46 H 0 0.0714719
40 D 47 P 0 0.000374876
40 D 48 K 0 0.0447158
40 D 49 K 0 -0.0137848
40 D 50 G 0 0.0307763
40 D 51 V 0 -0.0344712
40 D 52 E 0 0.153256
40 D 53 K 0 -0.01794
40 D 54 Y 0 0.0385308
40 D 55 G 0 0.0969018
40 D 56 P 0 0.0180352
40 D 57 E 0 -0.0991353
40 D 58 A 0 0.00637858
40 D 59 S 0 -0.00549103
40 D 60 A 0 -0.0438136
40 D 61 F 0 -0.00539031
40 D 62 T 0 -0.0484424
40 D 63 K 0 -0.00380142
40 D 64 K 0 -0.015817
40 D 65 M 0 -0.0218839
40 D 66 L 0 -0.00217107
40 D 67 E 0 -0.0924064
40 D 68 N 0 -0.0614948
40 D 69 A 0 -0.0791403
40 D 70 K 0 -0.0527815
40 D 71 K 0 -0.0870122
40 D 72 L 0 -0.084877
40 D 73 E 0 -0.0217017
40 D 74 V 0 0.087668
40 D 75 E 0 -0.059584
40 D 76 F 0 -0.0863562
40 D 77 D 0 0.0104288
40 D 81 R 0 -0.11428
40 D 82 T 0 -0.00411428
40 D 83 D 0 0.127567
40 D 84 K 0 -0.0358278
40 D 85 Y 0 0.0959856
40 D 86 G 0 -0.0216963
40 D 87 R 0 0.0950304
40 D 88 G 0 -0.0650163
40 D 89 L 0 0.025034
40 D 90 A 0 -0.0274329
40 D 91 Y 0 0.0311256
40 D 92 L 0 -0.0608783
40 D 93 Y 0 -0.0388351
40 D 94 A 0 -0.115426
40 D 95 D 0 0.00656792
40 D 96 G 0 -0.0761083
40 D 97 K 0 -0.0177989
40 D 98 M 0 -0.013953
40 D 99 L 0 -0.0819263
40 D 100 N 0 -0.0131067
40 D 101 E 0 -0.00760713
40 D 102 A 0 -0.0639182
40 D 103 L 0 -0.058777
40 D 104 V 0 -0.0150475
40 D 105 R 0 -0.0930619
40 D 106 Q 0 -0.0678752
40 D 107 G 0 -0.0351782
40 D 108 L 0 -0.0268861
40 D 109 A 0 0.0345582
40 D 110 K 0 0.0741612
40 D 111 V 0 -0.0545064
40 D 112 A 0 0.138161
40 D 113 Y 0 -0.0443793
40 D 114 V 0 0.0189207
40 D 115 Y 0 -0.0292165
40 D 116 K 0 -0.157242
40 D 117 P 0 -0.00755823
40 D 118 N 0 -0.0198315
40 D 119 N 0 -0.0349151
40 D 120 T 0 -0.101515
40 D 121 H 0 -0.0986873
40 D 122 E 0 -0.046465
40 D 123 Q 0 -0.0962594
40 D 124 H 0 -0.0762627
40 D 125 L 0 0.0248575
40 D 126 R 0 -0.0912403
40 D 127 K 0 -0.0389661
40 D 128 S 0 -0.0709907
40 D 129 E 0 -0.0944017
40 D 130 A 0 -0.0481361
40 D 131 Q 0 -0.0931088
40 D 132 A 0 -0.0164041
40 D 133 K 0 0.0323415
40 D 134 K 0 -0.0910757
40 D 135 E 0 -0.0498758
40 D 136 K 0 -0.0553561
40 D 137 L 0 -0.0599721
40 D 138 N 0 -0.077512
40 D 139 I 0 0.0162218
40 D 140 W 0 -0.0461227
40 D 141 S 0 -0.0818273
40 D 142 E 0 -0.0901872
40 D 143 D 0 -0.0570387
40 D 144 N 0 -0.0754386
41 T 42 P 0 0.411025
41 T 43 E 0 0.3064
41 T 44 T 0 0.244154
41 T 45 K 0 0.208829
41 T 46 H 0 0.0967787
41 T 47 P 0 -0.0131495
41 T 48 K 0 0.016328
41 T 49 K 0 -0.0665864
41 T 50 G 0 0.0380726
41 T 51 V 0 0.0469682
41 T 52 E 0 0.103764
41 T 53 K 0 0.082198
41 T 54 Y 0 -0.0336276
41 T 55 G 0 0.262911
41 T 56 P 0 -0.0874507
41 T 57 E 0 -0.0784774
41 T 58 A 0 0.34118
41 T 59 S 0 0.0485372
41 T 60 A 0 -0.0540629
41 T 61 F 0 -0.0245194
41 T 62 T 0 0.291015
41 T 63 K 0 -0.0105654
41 T 64 K 0 -0.0149342
41 T 65 M 0 -0.0900634
41 T 66 L 0 -0.0270969
41 T 67 E 0 -0.0645164
41 T 68 N 0 -0.0492993
41 T 69 A 0 -0.0312386
41 T 70 K 0 -0.0823545
41 T 71 K 0 -0.0168085
41 T 72 L 0 -0.0354611
41 T 73 E 0 -0.02839
41 T 74 V 0 -0.0393389
41 T 75 E 0 -0.0304604
41 T 76 F 0 -0.167963
41 T 77 D 0 -0.0904547
41 T 81 R 0 -0.0437301
41 T 82 T 0 -0.0647569
41 T 83 D 0 -0.00931551
41 T 84 K 0 -0.0643754
41 T 85 Y 0 -0.00877806
41 T 86 G 0 0.0310164
41 T 87 R 0 0.103539
41 T 88 G 0 -0.0392101
41 T 89 L 0 0.0851729
41 T 90 A 0 0.0327918
41 T 91 Y 0 -0.0553908
41 T 92 L 0 -0.0339469
41 T 93 Y 0 -0.118208
41 T 94 A 0 -0.0721208
41 T 95 D 0 -0.0446885
41 T 96 G 0 -0.0777103
41 T 97 K 0 -0.038972
41 T 98 M 0 -0.0805329
41 T 99 L 0 0.0606216
41 T 100 N 0 -0.0938478
41 T 101 E 0 -0.0965684
41 T 102 A 0 -0.0785288
41 T 103 L 0 0.0273013
41 T 104 V 0 -0.0747971
41 T 105 R 0 -0.158318
41 T 106 Q 0 0.00100195
41 T 107 G 0 -0.000538682
41 T 108 L 0 -0.059925
41 T 109 A 0 0.252286
41 T 110 K 0 -0.0350826
41 T 111 V 0 -0.0688736
41 T 112 A 0 -0.0706751
41 T 113 Y 0 0.0112145
41 T 114 V 0 0.000612963
41 T 115 Y 0 -0.0810562
41 T 116 K 0 -0.0579058
41 T 117 P 0 -0.0804398
41 T 118 N 0 -0.0782003
41 T 119 N 0 -0.113668
41 T 120 T 0 -0.0987368
41 T 121 H 0 -0.0601024
41 T 122 E 0 -0.113011
41 T 123 Q 0 -0.109466
41 T 124 H 0 -0.0741735
41 T 125 L 0 -0.0690819
41 T 126 R 0 -0.177339
41 T 127 K 0 -0.0451299
41 T 128 S 0 -0.0583013
41 T 129 E 0 -0.0246637
41 T 130 A 0 -0.0728695
41 T 131 Q 0 -0.115676
41 T 132 A 0 -0.031005
41 T 133 K 0 -0.0370859
41 T 134 K 0 -0.0382553
41 T 135 E 0 -0.0574623
41 T 136 K 0 -0.00919482
41 T 137 L 0 -0.0740545
41 T 138 N 0 -0.0387172
41 T 139 I 0 -0.0911543
41 T 140 W 0 -0.081417
41 T 141 S 0 -0.0535086
41 T 142 E 0 0.0199851
41 T 143 D 0 -0.0360759
41 T 144 N 0 -0.0550251
42 P 43 E 0 0.362172
42 P 44 T 0 0.299972
42 P 45 K 0 0.178839
42 P 46 H 0 0.0715959
42 P 47 P 0 -0.00152876
42 P 48 K 0 0.0343906
42 P 49 K 0 0.002589
42 P 50 G 0 -0.0101083
42 P 51 V 0 0.0611452
42 P 52 E 0 0.0827625
42 P 53 K 0 0.0191956
42 P 54 Y 0 0.15352
42 P 55 G 0 0.0839447
42 P 56 P 0 -0.00956656
42 P 57 E 0 0.0636821
42 P 58 A 0 0.140952
42 P 59 S 0 0.0366323
42 P 60 A 0 -0.0439708
42 P 61 F 0 -0.0402104
42 P 62 T 0 0.0406069
42 P 63 K 0 -0.0613729
42 P 64 K 0 -0.0550481
42 P 65 M 0 -0.0527767
42 P 66 L 0 0.0737614
42 P 67 E 0 -0.0490023
42 P 68 N 0 -0.00221421
42 P 69 A 0 -0.0252309
42 P 70 K 0 -0.0543147
42 P 71 K 0 -0.0848808
42 P 72 L 0 0.0194301
42 P 73 E 0 -0.0565512
42 P 74 V 0 0.0179891
42 P 75 E 0 -0.0581065
42 P 76 F 0 -0.0653419
42 P 77 D 0 -0.025634
42 P 81 R 0 -0.0427427
42 P 82 T 0 -0.0676693
42 P 83 D 0 -0.0046107
42 P 84 K 0 -0.0563965
42 P 85 Y 0 -0.00952959
42 P 86 G 0 -0.00518792
42 P 87 R 0 0.0387709
42 P 88 G 0 -0.0713499
42 P 89 L 0 0.100243
42 P 90 A 0 -0.01252
42 P 91 Y 0 -0.0375621
42 P 92 L 0 0.0346847
42 P 93 Y 0 0.026651
42 P 94 A 0 -0.028121
42 P 95 D 0 -0.0389071
42 P 96 G 0 0.0013774
42 P 97 K 0 -0.01875
42 P 98 M 0 -0.0952267
42 P 99 L 0 -0.0321166
42 P 100 N 0 -0.0372896
42 P 101 E 0 -0.0822062
42 P 102 A 0 -0.0452855
42 P 103 L 0 -0.0108197
42 P 104 V 0 -0.0472313
42 P 105 R 0 -0.0961699
42 P 106 Q 0 -0.0973423
42 P 107 G 0 -0.00786775
42 P 108 L 0 -0.0302147
42 P 109 A 0 0.114309
42 P 110 K 0 -0.025202
42 P 111 V 0 -0.0386957
42 P 112 A 0 -0.0534932
42 P 113 Y 0 -0.0155524
42 P 114 V 0 -0.0177012
42 P 115 Y 0 -0.0223215
42 P 116 K 0 -0.0745202
42 P 117 P 0 -0.0294388
42 P 118 N 0 -0.0696254
42 P 119 N 0 -0.095023
42 P 120 T 0 -0.0833122
42 P 121 H 0 -0.0632919
42 P 122 E 0 -0.0914703
42 P 123 Q 0 -0.0460139
42 P 124 H 0 -0.0520503
42 P 125 L 0 -0.0636144
42 P 126 R 0 -0.0837473
42 P 127 K 0 -0.0156098
42 P 128 S 0 -0.0904406
42 P 129 E 0 0.019604
42 P 130 A 0 -0.0887218
42 P 131 Q 0 -0.0812458
42 P 132 A 0 -0.0333676
42 P 133 K 0 -0.0508769
42 P 134 K 0 -0.0877228
42 P 135 E 0 -0.108193
42 P 136 K 0 -0.0317053
42 P 137 L 0 -0.0113407
42 P 138 N 0 -0.00864525
42 P 139 I 0 0.0949455
42 P 140 W 0 0.0616576
42 P 141 S 0 -0.0621837
42 P 142 E 0 -0.106263
42 P 143 D 0 -0.106341
42 P 144 N 0 -0.0753814
43 E 44 T 0 0.239194
43 E 45 K 0 0.202212
43 E 46 H 0 0.0777162
43 E 47 P 0 -0.0280247
43 E 48 K 0 0.000297433
43 E 49 K 0 0.00751226
43 E 50 G 0 0.0392024
43 E 51 V 0 0.00588297
43 E 52 E 0 0.0324244
43 E 53 K 0 0.00289338
43 E 54 Y 0 -0.0131375
43 E 55 G 0 0.105216
43 E 56 P 0 -0.00646942
43 E 57 E 0 -0.0281078
43 E 58 A 0 0.111978
43 E 59 S 0 -0.0318126
43 E 60 A 0 0.0156963
43 E 61 F 0 -0.109774
43 E 62 T 0 -0.00320774
43 E 63 K 0 -0.0718663
43 E 64 K 0 -0.00603534
43 E 65 M 0 -0.0630942
43 E 66 L 0 -0.0190313
43 E 67 E 0 -0.0410402
43 E 68 N 0 -0.0995621
43 E 69 A 0 -0.0896859
43 E 70 K 0 -0.0759045
43 E 71 K 0 -0.0540748
43 E 72 L 0 -0.107179
43 E 73 E 0 0.0104713
43 E 74 V 0 -0.0325402
43 E 75 E 0 -0.114574
43 E 76 F 0 -0.1174
43 E 77 D 0 -0.0780437
43 E 81 R 0 -0.0048848
43 E 82 T 0 -0.0430559
43 E 83 D 0 0.0540588
43 E 84 K 0 -0.0571796
43 E 85 Y 0 0.239779
43 E 86 G 0 0.044939
43 E 87 R 0 0.223443
43 E 88 G 0 -0.0846212
43 E 89 L 0 0.130643
43 E 90 A 0 0.0064499
43 E 91 Y 0 -0.0336682
43 E 92 L 0 -0.132629
43 E 93 Y 0 -0.0300413
43 E 94 A 0 -0.0724476
43 E 95 D 0 -0.06808
43 E 96 G 0 -0.0294555
43 E 97 K 0 -0.0294477
43 E 98 M 0 -0.0812203
43 E 99 L 0 -0.0603536
43 E 100 N 0 -0.00078089
43 E 101 E 0 -0.100588
43 E 102 A 0 -0.0418222
43 E 103 L 0 0.00174958
43 E 104 V 0 -0.112438
43 E 105 R 0 -0.0863716
43 E 106 Q 0 -0.0345145
43 E 107 G 0 -0.0108654
43 E 108 L 0 0.0118417
43 E 109 A 0 -0.0240953
43 E 110 K 0 0.00846214
43 E 111 V 0 -0.0633384
43 E 112 A 0 -0.018957
43 E 113 Y 0 -0.118301
43 E 114 V 0 -0.0841444
43 E 115 Y 0 0.00254049
43 E 116 K 0 -0.0286064
43 E 117 P 0 -0.0319339
43 E 118 N 0 -0.0169183
43 E 119 N 0 0.0096379
43 E 120 T 0 -0.0706288
43 E 121 H 0 -0.078521
43 E 122 E 0 -0.0614323
43 E 123 Q 0 -0.063389
43 E 124 H 0 -0.106493
43 E 125 L 0 -0.108306
43 E 126 R 0 -0.0627272
43 E 127 K 0 -0.0586208
43 E 128 S 0 -0.0345314
43 E 129 E 0 -0.0201814
43 E 130 A 0 -0.03347
43 E 131 Q 0 -0.00843926
43 E 132 A 0 -0.030029
43 E 133 K 0 -0.083721
43 E 134 K 0 0.00131853
43 E 135 E 0 -0.0321811
43 E 136 K 0 0.00429003
43 E 137 L 0 -0.0871259
43 E 138 N 0 0.00106534
43 E 139 I 0 0.0136978
43 E 140 W 0 -0.062415
43 E 141 S 0 -0.043178
43 E 142 E 0 -0.0467428
43 E 143 D 0 -0.0697665
43 E 144 N 0 -0.040141
44 T 45 K 0 0.491689
44 T 46 H 0 0.204161
44 T 47 P 0 0.190605
44 T 48 K 0 0.0764784
44 T 49 K 0 -0.00787866
44 T 50 G 0 0.0191246
44 T 51 V 0 0.170242
44 T 52 E 0 0.0939608
44 T 53 K 0 -0.00310812
44 T 54 Y 0 0.0597694
44 T 55 G 0 0.351559
44 T 56 P 0 0.337699
44 T 57 E 0 0.0252133
44 T 58 A 0 0.0230481
44 T 59 S 0 0.397468
44 T 60 A 0 -0.00982942
44 T 61 F 0 0.0228316
44 T 62 T 0 0.0198765
44 T 63 K 0 0.0429605
44 T 64 K 0 0.0101167
44 T 65 M 0 -0.0805979
44 T 66 L 0 -0.0946222
44 T 67 E 0 -0.0156261
44 T 68 N 0 -0.0209588
44 T 69 A 0 -0.0759437
44 T 70 K 0 -0.108062
44 T 71 K 0 0.0211097
44 T 72 L 0 0.0195716
44 T 73 E 0 0.00299993
44 T 74 V 0 -0.0242715
44 T 75 E 0 -0.0162005
44 T 76 F 0 -0.0182192
44 T 77 D 0 -0.0682151
44 T 81 R 0 0.037438
44 T 82 T 0 -0.0263608
44 T 83 D 0 -0.0598453
44 T 84 K 0 -0.054547
44 T 85 Y 0 -0.0251561
44 T 86 G 0 -0.00830085
44 T 87 R 0 -0.0328544
44 T 88 G 0 0.0789769
44 T 89 L 0 -0.00993303
44 T 90 A 0 -0.00480086
44 T 91 Y 0 -0.0335143
44 T 92 L 0 -0.0574655
44 T 93 Y 0 -0.000455281
44 T 94 A 0 -0.0056319
44 T 95 D 0 -0.02273
44 T 96 G 0 -0.0814705
44 T 97 K 0 -0.0696893
44 T 98 M 0 -0.115206
44 T 99 L 0 -0.0514544
44 T 100 N 0 0.00536288
44 T 101 E 0 -0.0251563
44 T 102 A 0 -0.0477389
44 T 103 L 0 -0.0470021
44 T 104 V 0 -0.0768741
44 T 105 R 0 -0.0671517
44 T 106 Q 0 -0.0767282
44 T 107 G 0 -0.081374
44 T 108 L 0 -0.0402003
44 T 109 A 0 -0.105722
44 T 110 K 0 -0.0220558
44 T 111 V 0 -0.0662326
44 T 112 A 0 -0.0325255
44 T 113 Y 0 0.00785579
44 T 114 V 0 -0.0499408
44 T 115 Y 0 -0.0175056
44 T 116 K 0 -0.0346756
44 T 117 P 0 -0.0359339
44 T 118 N 0 -0.00852068
44 T 119 N 0 -0.112979
44 T 120 T 0 -0.085455
44 T 121 H 0 -0.040617
44 T 122 E 0 0.0173352
44 T 123 Q 0 -0.0718187
44 T 124 H 0 0.0456625
44 T 125 L 0 -0.107506
44 T 126 R 0 0.00476568
44 T 127 K 0 -0.0419463
44 T 128 S 0 -0.147689
44 T 129 E 0 -0.125802
44 T 130 A 0 -0.0357
44 T 131 Q 0 -0.073646
44 T 132 A 0 -0.095746
44 T 133 K 0 -0.0480108
44 T 134 K 0 -0.0817607
44 T 135 E 0 -0.0355317
44 T 136 K 0 -0.0641574
44 T 137 L 0 -0.0377151
44 T 138 N 0 -0.0977317
44 T 139 I 0 0.0277136
44 T 140 W 0 -0.167539
44 T 141 S 0 -0.0683502
44 T 142 E 0 -0.0711289
44 T 143 D 0 -0.124605
44 T 144 N 0 -0.0300371
45 K 46 H 0 0.365018
45 K 47 P 0 0.271464
45 K 48 K 0 0.214976
45 K 49 K 0 0.0935385
45 K 50 G 0 0.171427
45 K 51 V 0 0.260421
45 K 52 E 0 0.142065
45 K 53 K 0 0.0918006
45 K 54 Y 0 0.0184185
45 K 55 G 0 0.117393
45 K 56 P 0 0.0376449
45 K 57 E 0 -0.0307839
45 K 58 A 0 -0.0211069
45 K 59 S 0 0.161426
45 K 60 A 0 -0.0224986
45 K 61 F 0 -0.13206
45 K 62 T 0 -0.0405391
45 K 63 K 0 0.0114562
45 K 64 K 0 -0.0190505
45 K 65 M 0 -0.0382582
45 K 66 L 0 -0.0863572
45 K 67 E 0 0.0659391
45 K 68 N 0 -0.0150197
45 K 69 A 0 0.00733267
45 K 70 K 0 -0.0052708
45 K 71 K 0 0.00450671
45 K 72 L 0 -0.0579854
45 K 73 E 0 0.00276249
45 K 74 V 0 -0.0332314
45 K 75 E 0 -0.0466282
45 K 76 F 0 -0.110674
45 K 77 D 0 -0.102143
45 K 81 R 0 -0.00207847
45 K 82 T 0 -0.000916761
45 K 83 D 0 -0.0354804
45 K 84 K 0 -0.00555725
45 K 85 Y 0 -0.0515908
45 K 86 G 0 0.0800146
45 K 87 R 0 -0.0576755
45 K 88 G 0 -0.0868209
45 K 89 L 0 -0.0137149
45 K 90 A 0 0.0394363
45 K 91 Y 0 -0.0211312
45 K 92 L 0 -0.0423266
45 K 93 Y 0 0.030681
45 K 94 A 0 -0.0122902
45 K 95 D 0 0.0139936
45 K 96 G 0 -0.0430184
45 K 97 K 0 0.0329657
45 K 98 M 0 -0.032684
45 K 99 L 0 -0.0584518
45 K 100 N 0 0.0348153
45 K 101 E 0 -0.0320104
45 K 102 A 0 -0.0418233
45 K 103 L 0 -0.0625422
45 K 104 V 0 -0.0270204
45 K 105 R 0 -0.0853293
45 K 106 Q 0 -0.0563354
45 K 107 G 0 -0.0902845
45 K 108 L 0 -0.0307498
45 K 109 A 0 -0.0730904
45 K 110 K 0 0.0249157
45 K 111 V 0 -0.0254669
45 K 112 A 0 -0.00868355
45 K 113 Y 0 -0.035386
45 K 114 V 0 -0.00889151
45 K 115 Y 0 -0.0786067
45 K 116 K 0 -0.00148085
45 K 117 P 0 -0.0706339
45 K 118 N 0 -0.0751472
45 K 119 N 0 -0.0813051
45 K 120 T 0 -0.0412664
45 K 121 H 0 -0.125914
45 K 122 E 0 -0.070706
45 K 123 Q 0 -0.0368678
45 K 124 H 0 0.00812856
45 K 125 L 0 -0.144423
45 K 126 R 0 -0.0839451
45 K 127 K 0 -0.0937833
45 K 128 S 0 -0.114977
45 K 129 E 0 -0.0455076
45 K 130 A 0 -0.093498
45 K 131 Q 0 -0.0369721
45 K 132 A 0 -0.101562
45 K 133 K 0 -0.0187329
45 K 134 K 0 -0.0176638
45 K 135 E 0 -0.0179334
45 K 136 K 0 -0.0406443
45 K 137 L 0 -0.0661349
45 K 138 N 0 -0.107243
45 K 139 I 0 -0.0960676
45 K 140 W 0 -0.0407452
45 K 141 S 0 0.000807647
45 K 142 E 0 -0.0670418
45 K 143 D 0 -0.142147
45 K 144 N 0 -0.0678198
46 H 47 P 0 0.671697
46 H 48 K 0 0.65181
46 H 49 K 0 0.483746
46 H 50 G 0 0.379227
46 H 51 V 0 0.460983
46 H 52 E 0 0.298722
46 H 53 K 0 0.0985355
46 H 54 Y 0 0.259317
46 H 55 G 0 0.10494
46 H 56 P 0 -0.0496514
46 H 57 E 0 -0.029333
46 H 58 A 0 -0.0649478
46 H 59 S 0 -0.0374924
46 H 60 A 0 -0.0113963
46 H 61 F 0 -0.166779
46 H 62 T 0 -0.0295972
46 H 63 K 0 -0.0564783
46 H 64 K 0 -0.0654282
46 H 65 M 0 -0.0580282
46 H 66 L 0 -0.0152921
46 H 67 E 0 -0.0731926
46 H 68 N 0 -0.0397799
46 H 69 A 0 -0.0740129
46 H 70 K 0 0.0720723
46 H 71 K 0 -0.0347326
46 H 72 L 0 -0.0277592
46 H 73 E 0 -0.0279089
46 H 74 V 0 -0.0732056
46 H 75 E 0 -0.0151603
46 H 76 F 0 -0.0347487
46 H 77 D 0 -0.0447296
46 H 81 R 0 0.00472232
46 H 82 T 0 -0.00746373
46 H 83 D 0 0.0649789
46 H 84 K 0 -0.0568395
46 H 85 Y 0 -0.0291816
46 H 86 G 0 -0.0399701
46 H 87 R 0 -0.110978
46 H 88 G 0 -0.0252497
46 H 89 L 0 -0.0977465
46 H 90 A 0 -0.0321622
46 H 91 Y 0 -0.128551
46 H 92 L 0 -0.00436326
46 H 93 Y 0 -0.0294581
46 H 94 A 0 -0.0634501
46 H 95 D 0 -0.109507
46 H 96 G 0 -0.0778648
46 H 97 K 0 -0.135542
46 H 98 M 0 -0.0822476
46 H 99 L 0 0.0372032
46 H 100 N 0 -0.00309734
46 H 101 E 0 -0.125591
46 H 102 A 0 -0.0546841
46 H 103 L 0 -0.113383
46 H 104 V 0 -0.0472852
46 H 105 R 0 -0.100819
46 H 106 Q 0 -0.0203478
46 H 107 G 0 -0.042786
46 H 108 L 0 -0.00484631
46 H 109 A 0 -0.0210426
46 H 110 K 0 0.128253
46 H 111 V 0 -0.0114885
46 H 112 A 0 -0.0995908
46 H 113 Y 0 -0.0896096
46 H 114 V 0 -0.0438221
46 H 115 Y 0 -0.0242247
46 H 116 K 0 -0.0293346
46 H 117 P 0 -0.0469262
46 H 118 N 0 -0.0164115
46 H 119 N 0 -0.0470706
46 H 120 T 0 -0.0476722
46 H 121 H 0 -0.0676428
46 H 122 E 0 -0.102862
46 H 123 Q 0 -0.0661768
46 H 124 H 0 -0.0804357
46 H 125 L 0 -0.0767518
46 H 126 R 0 -0.0745974
46 H 127 K 0 -0.0639362
46 H 128 S 0 -0.0858821
46 H 129 E 0 0.000416295
46 H 130 A 0 -0.0679128
46 H 131 Q 0 -0.0525683
46 H 132 A 0 -0.0967824
46 H 133 K 0 -0.050634
46 H 134 K 0 -0.0249155
46 H 135 E 0 -0.157007
46 H 136 K 0 -0.00954438
46 H 137 L 0 -0.0252316
46 H 138 N 0 -0.0557086
46 H 139 I 0 -0.0262141
46 H 140 W 0 -0.0813907
46 H 141 S 0 -0.0313927
46 H 142 E 0 -0.0729279
46 H 143 D 0 -0.0861051
46 H 144 N 0 -0.0235246
47 P 48 K 0 1.31633
47 P 49 K 0 0.527673
47 P 50 G 0 0.438888
47 P 51 V 0 0.401273
47 P 52 E 0 0.0953301
47 P 53 K 0 0.027239
47 P 54 Y 0 0.0413299
47 P 55 G 0 0.0689278
47 P 56 P 0 0.0425073
47 P 57 E 0 0.0414716
47 P 58 A 0 -0.0592252
47 P 59 S 0 -0.0185344
47 P 60 A 0 -0.0714316
47 P 61 F 0 -0.0844969
47 P 62 T 0 -0.042166
47 P 63 K 0 -0.0052244
47 P 64 K 0 0.0133188
47 P 65 M 0 -0.0582648
47 P 66 L 0 -0.0391927
47 P 67 E 0 -0.0015387
47 P 68 N 0 -0.0124008
47 P 69 A 0 -0.109558
47 P 70 K 0 0.0237988
47 P 71 K 0 -0.00339738
47 P 72 L 0 -0.0135975
47 P 73 E 0 -0.081958
47 P 74 V 0 0.00252041
47 P 75 E 0 -0.042518
47 P 76 F 0 -0.0500602
47 P 77 D 0 0.002917
47 P 81 R 0 -0.00910698
47 P 82 T 0 -0.0694827
47 P 83 D 0 -0.046846
47 P 84 K 0 -0.0636728
47 P 85 Y 0 -0.0412984
47 P 86 G 0 -0.01132
47 P 87 R 0 -0.0603827
47 P 88 G 0 0.00426294
47 P 89 L 0 -0.111335
47 P 90 A 0 -0.0543268
47 P 91 Y 0 -0.00314845
47 P 92 L 0 0.0525127
47 P 93 Y 0 0.030825
47 P 94 A 0 -0.0601667
47 P 95 D 0 -0.0472885
47 P 96 G 0 -0.0964715
47 P 97 K 0 0.00076414
47 P 98 M 0 -0.0318906
47 P 99 L 0 -0.104875
47 P 100 N 0 -0.0589674
47 P 101 E 0 0.0208529
47 P 102 A 0 -0.105748
47 P 103 L 0 -0.0144123
47 P 104 V 0 -0.0450279
47 P 105 R 0 -0.0551886
47 P 106 Q 0 -0.0284027
47 P 107 G 0 -0.0700186
47 P 108 L 0 -0.0999078
47 P 109 A 0 -0.0249947
47 P 110 K 0 -0.0368511
47 P 111 V 0 -0.0325974
47 P 112 A 0 -0.0578318
47 P 113 Y 0 -0.0599303
47 P 114 V 0 -0.0259916
47 P 115 Y 0 -0.0491349
47 P 116 K 0 -0.123378
47 P 117 P 0 -0.0842257
47 P 118 N 0 -0.0071998
47 P 119 N 0 -0.0240746
47 P 120 T 0 -0.0764252
47 P 121 H 0 -0.0302825
47 P 122 E 0 -0.080507
47 P 123 Q 0 -0.100902
47 P 124 H 0 -0.00890401
47 P 125 L 0 -0.0508811
47 P 126 R 0 -0.0756097
47 P 127 K 0 -0.0446693
47 P 128 S 0 -0.00379386
47 P 129 E 0 -0.0797921
47 P 130 A 0 -0.0770999
47 P 131 Q 0 0.00967023
47 P 132 A 0 -0.0468418
47 P 133 K 0 0.0259176
47 P 134 K 0 -0.0641677
47 P 135 E 0 0.0238722
47 P 136 K 0 -0.0759537
47 P 137 L 0 -0.0585255
47 P 138 N 0 -0.0394945
47 P 139 I 0 0.00369205
47 P 140 W 0 -0.0998644
47 P 141 S 0 -0.0127529
47 P 142 E 0 -0.0287435
47 P 143 D 0 -0.0449995
47 P 144 N 0 -0.0389814
48 K 49 K 0 0.945086
48 K 50 G 0 0.417219
48 K 51 V 0 0.338007
48 K 52 E 0 0.0854659
48 K 53 K 0 0.0789442
48 K 54 Y 0 0.1793
48 K 55 G 0 -0.0399675
48 K 56 P 0 0.0477264
48 K 57 E 0 -0.00854754
48 K 58 A 0 -0.052515
48 K 59 S 0 -0.0835355
48 K 60 A 0 -0.0236656
48 K 61 F 0 -0.00252072
48 K 62 T 0 -0.0709615
48 K 63 K 0 -0.0519253
48 K 64 K 0 -0.0568207
48 K 65 M 0 -0.0254678
48 K 66 L 0 -0.0822181
48 K 67 E 0 0.00102536
48 K 68 N 0 -0.0415937
48 K 69 A 0 -0.0423425
48 K 70 K 0 -0.0457214
48 K 71 K 0 -0.0796098
48 K 72 L 0 -0.0523682
48 K 73 E 0 -0.0325576
48 K 74 V 0 0.0031229
48 K 75 E 0 -0.0515019
48 K 76 F 0 -0.00455945
48 K 77 D 0 -0.0965947
48 K 81 R 0 0.00138916
48 K 82 T 0 -0.0688641
48 K 83 D 0 -0.042023
48 K 84 K 0 -0.0357038
48 K 85 Y 0 -0.0573919
48 K 86 G 0 -0.00796185
48 K 87 R 0 -0.0516885
48 K 88 G 0 -0.0657136
48 K 89 L 0 -0.0941199
48 K 90 A 0 -0.039525
48 K 91 Y 0 -0.0639582
48 K 92 L 0 0.0069357
48 K 93 Y 0 -0.00397374
48 K 94 A 0 -0.0449041
48 K 95 D 0 -0.00973891
48 K 96 G 0 -0.10523
48 K 97 K 0 -0.0713563
48 K 98 M 0 -0.12796
48 K 99 L 0 0.00290041
48 K 100 N 0 -0.0867171
48 K 101 E 0 -0.0793189
48 K 102 A 0 -0.0551162
48 K 103 L 0 -0.00485751
48 K 104 V 0 -0.0861593
48 K 105 R 0 0.0134702
48 K 106 Q 0 -0.0655363
48 K 107 G 0 -0.0445671
48 K 108 L 0 -0.117282
48 K 109 A 0 0.00348246
48 K 110 K 0 0.0187344
48 K 111 V 0 0.0199313
48 K 112 A 0 -0.0644837
48 K 113 Y 0 -0.0363794
48 K 114 V 0 -0.0976887
48 K 115 Y 0 -0.0589129
48 K 116 K 0 -0.0720207
48 K 117 P 0 -0.00353708
48 K 118 N 0 -0.0117111
48 K 119 N 0 -0.0716807
48 K 120 T 0 0.018289
48 K 121 H 0 -0.0330909
48 K 122 E 0 -0.0775429
48 K 123 Q 0 -0.0566791
48 K 124 H 0 -0.0960554
48 K 125 L 0 -0.0534563
48 K 126 R 0 -0.0705101
48 K 127 K 0 -0.0212449
48 K 128 S 0 -0.100788
48 K 129 E 0 -0.0627151
48 K 130 A 0 -0.081386
48 K 131 Q 0 -0.0452923
48 K 132 A 0 -0.0761743
48 K 133 K 0 0.0556054
48 K 134 K 0 0.0232093
48 K 135 E 0 -0.0457787
48 K 136 K 0 -0.0222419
48 K 137 L 0 -0.123442
48 K 138 N 0 -0.0631264
48 K 139 I 0 -0.0930731
48 K 140 W 0 -0.0667172
48 K 141 S 0 -0.103272
48 K 142 E 0 0.0164213
48 K 143 D 0 -0.055636
48 K 144 N 0 -0.0272076
49 K 50 G 0 0.823649
49 K 51 V 0 0.439958
49 K 52 E 0 0.226454
49 K 53 K 0 0.02427
49 K 54 Y 0 0.0280018
49 K 55 G 0 0.00759343
49 K 56 P 0 0.0523506
49 K 57 E 0 0.0174511
49 K 58 A 0 -0.0488633
49 K 59 S 0 -0.0423629
49 K 60 A 0 -0.0620269
49 K 61 F 0 0.0103016
49 K 62 T 0 -0.00766132
49 K 63 K 0 -0.0118222
49 K 64 K 0 -0.0225811
49 K 65 M 0 0.00763405
49 K 66 L 0 -0.0500478
49 K 67 E 0 -0.0590375
49 K 68 N 0 -0.0566077
49 K 69 A 0 -0.0731974
49 K 70 K 0 0.0348843
49 K 71 K 0 0.0421312
49 K 72 L 0 -0.0551757
49 K 73 E 0 -0.0305768
49 K 74 V 0 -0.0327042
49 K 75 E 0 -0.0749003
49 K 76 F 0 -0.045388
49 K 77 D 0 -0.0403436
49 K 81 R 0 -0.00781699
49 K 82 T 0 -0.0075811
49 K 83 D 0 -0.00759505
49 K 84 K 0 0.0143474
49 K 85 Y 0 0.00832129
49 K 86 G 0 -0.0255939
49 K 87 R 0 -0.0825462
49 K 88 G 0 0.0103749
49 K 89 L 0 -0.0491208
49 K 90 A 0 -0.129276
49 K 91 Y 0 -0.0840647
49 K 92 L 0 -0.0481137
49 K 93 Y 0 0.0264958
49 K 94 A 0 -0.0567307
49 K 95 D 0 -0.0124168
49 K 96 G 0 -0.0329863
49 K 97 K 0 0.0337635
49 K 98 M 0 -0.0427956
49 K 99 L 0 -0.100745
49 K 100 N 0 -0.0538463
49 K 101 E 0 -0.0254414
49 K 102 A 0 -0.0294618
49 K 103 L 0 0.0159707
49 K 104 V 0 0.0105314
49 K 105 R 0 -0.0256389
49 K 106 Q 0 -0.0622972
49 K 107 G 0 -0.0474099
49 K 108 L 0 -0.0522409
49 K 109 A 0 -0.0949246
49 K 110 K 0 0.0135354
49 K 111 V 0 -0.0148019
49 K 112 A 0 -0.0695285
49 K 113 Y 0 -0.0629488
49 K 114 V 0 -0.0468103
49 K 115 Y 0 -0.0548184
49 K 116 K 0 -0.127535
49 K 117 P 0 -0.0229725
49 K 118 N 0 -0.0646551
49 K 119 N 0 -0.0301757
49 K 120 T 0 -0.0437246
49 K 121 H 0 -0.017257
49 K 122 E 0 -0.0454916
49 K 123 Q 0 -0.000423991
49 K 124 H 0 -0.0820894
49 K 125 L 0 -0.0682029
49 K 126 R 0 0.00514485
49 K 127 K 0 -0.0317781
49 K 128 S 0 -0.0608577
49 K 129 E 0 -0.0473545
49 K 130 A 0 -0.0751083
49 K 131 Q 0 0.0161901
49 K 132 A 0 -0.00637371
49 K 133 K 0 -0.0162808
49 K 134 K 0 -0.0480884
49 K 135 E 0 -0.0453124
49 K 136 K 0 -0.0385235
49 K 137 L 0 -0.0874745
49 K 138 N 0 -0.0362018
49 K 139 I 0 0.0310179
49 K 140 W 0 0.0227509
49 K 141 S 0 -0.00787673
49 K 142 E 0 -0.0933779
49 K 143 D 0 0.0177982
49 K 144 N 0 0.0229858
50 G 51 V 0 1.02482
50 G 52 E 0 0.250929
50 G 53 K 0 0.0840325
50 G 54 Y 0 0.109818
50 G 55 G 0 -0.0352105
50 G 56 P 0 0.118148
50 G 57 E 0 0.0300508
50 G 58 A 0 0.0260523
50 G 59 S 0 -0.0380021
50 G 60 A 0 0.0073286
50 G 61 F 0 -0.081867
50 G 62 T 0 -0.0138207
50 G 63 K 0 0.00766398
50 G 64 K 0 -0.0779219
50 G 65 M 0 0.00206555
50 G 66 L 0 -0.0701685
50 G 67 E 0 -0.0316704
50 G 68 N 0 -0.0281366
50 G 69 A 0 -0.0362836
50 G 70 K 0 -0.0151341
50 G 71 K 0 -0.0392024
50 G 72 L 0 0.0228157
50 G 73 E 0 0.0226307
50 G 74 V 0 -0.101217
50 G 75 E 0 -0.0423705
50 G 76 F 0 -0.0963523
50 G 77 D 0 0.0435284
50 G 81 R 0 -0.0647586
50 G 82 T 0 -0.00512241
50 G 83 D 0 -0.0663172
50 G 84 K 0 0.0162344
50 G 85 Y 0 -0.0972108
50 G 86 G 0 -0.0701677
50 G 87 R 0 -0.051708
50 G 88 G 0 0.0156916
50 G 89 L 0 -0.0484369
50 G 90 A 0 -0.103474
50 G 91 Y 0 0.0231703
50 G 92 L 0 -0.0738563
50 G 93 Y 0 -0.00835796
50 G 94 A 0 -0.0464691
50 G 95 D 0 -0.000419257
50 G 96 G 0 -0.0359001
50 G 97 K 0 -0.0722344
50 G 98 M 0 -0.0441757
50 G 99 L 0 -0.0740318
50 G 100 N 0 -0.0158742
50 G 101 E 0 0.0374842
50 G 102 A 0 0.00713134
50 G 103 L 0 -0.0684441
50 G 104 V 0 -0.116354
50 G 105 R 0 -0.0378472
50 G 106 Q 0 -0.0731139
50 G 107 G 0 -0.0244972
50 G 108 L 0 -0.0807252
50 G 109 A 0 -0.0856395
50 G 110 K 0 -0.0228037
50 G 111 V 0 -0.0548988
50 G 112 A 0 -0.0217543
50 G 113 Y 0 -0.0147126
50 G 114 V 0 -0.079016
50 G 115 Y 0 -0.0895213
50 G 116 K 0 -0.0737041
50 G 117 P 0 -0.0773238
50 G 118 N 0 -0.0203529
50 G 119 N 0 -0.0553749
50 G 120 T 0 0.00110634
50 G 121 H 0 -0.0614374
50 G 122 E 0 -0.0394945
50 G 123 Q 0 -0.0312389
50 G 124 H 0 -0.0271535
50 G 125 L 0 -0.0595803
50 G 126 R 0 -0.110889
50 G 127 K 0 0.00727364
50 G 128 S 0 -0.0551788
50 G 129 E 0 -0.0446773
50 G 130 A 0 -0.0516342
50 G 131 Q 0 0.00211757
50 G 132 A 0 -0.0287974
50 G 133 K 0 -0.0385417
50 G 134 K 0 -0.0611113
50 G 135 E 0 -0.0183101
50 G 136 K 0 -0.00246016
50 G 137 L 0 -0.0333159
50 G 138 N 0 -0.0201172
50 G 139 I 0 0.0146401
50 G 140 W 0 -0.0662718
50 G 141 S 0 -0.0513744
50 G 142 E 0 -0.0319916
50 G 143 D 0 -0.00749228
50 G 144 N 0 -0.0687909
51 V 52 E 0 0.442011
51 V 53 K 0 0.158709
51 V 54 Y 0 0.122179
51 V 55 G 0 0.128269
51 V 56 P 0 0.23935
51 V 57 E 0 -0.00670231
51 V 58 A 0 0.012964
51 V 59 S 0 0.107158
51 V 60 A 0 0.0313469
51 V 61 F 0 0.0182768
51 V 62 T 0 -0.0117058
51 V 63 K 0 0.0197895
51 V 64 K 0 -0.0419213
51 V 65 M 0 -0.0580762
51 V 66 L 0 0.00409704
51 V 67 E 0 -0.0254915
51 V 68 N 0 0.00404206
51 V 69 A 0 -0.0789822
51 V 70 K 0 -0.0708276
51 V 71 K 0 -0.0254989
51 V 72 L 0 0.0319755
51 V 73 E 0 0.0211617
51 V 74 V 0 -0.0582774
51 V 75 E 0 -0.010773
51 V 76 F 0 -0.069857
51 V 77 D 0 -0.0542098
51 V 81 R 0 -0.120712
51 V 82 T 0 -0.0639853
51 V 83 D 0 -0.034307
51 V 84 K 0 -0.0107252
51 V 85 Y 0 -0.0284004
51 V 86 G 0 -0.00444419
51 V 87 R 0 -0.0543412
51 V 88 G 0 0.0123459
51 V 89 L 0 -0.0611735
51 V 90 A 0 -0.0607648
51 V 91 Y 0 -0.0813445
51 V 92 L 0 -0.0351447
51 V 93 Y 0 -0.0774756
51 V 94 A 0 -0.0781393
51 V 95 D 0 -0.0755477
51 V 96 G 0 -0.0717526
51 V 97 K 0 -0.00358966
51 V 98 M 0 -0.0303713
51 V 99 L 0 -0.0943456
51 V 100 N 0 -0.0909891
51 V 101 E 0 -0.0318627
51 V 102 A 0 -0.0224343
51 V 103 L 0 -0.0862568
51 V 104 V 0 -0.0323561
51 V 105 R 0 -0.00816099
51 V 106 Q 0 0.0189011
51 V 107 G 0 -0.0915992
51 V 108 L 0 0.0101958
51 V 109 A 0 -0.0293761
51 V 110 K 0 -0.00850038
51 V 111 V 0 -0.0798788
51 V 112 A 0 -0.0131689
51 V 113 Y 0 -0.063298
51 V 114 V 0 -0.0714397
51 V 115 Y 0 -0.0082348
51 V 116 K 0 -0.0440107
51 V 117 P 0 -0.0465007
51 V 118 N 0 -0.0127104
51 V 119 N 0 -0.0472146
51 V 120 T 0 -0.0286246
51 V 121 H 0 -0.00491885
51 V 122 E 0 -0.0585863
51 V 123 Q 0 -0.00876593
51 V 124 H 0 -0.0859836
51 V 125 L 0 -0.0905251
51 V 126 R 0 -0.0409808
51 V 127 K 0 -0.0540737
51 V 128 S 0 -0.058448
51 V 129 E 0 0.056235
51 V 130 A 0 -0.050005
51 V 131 Q 0 -0.118695
51 V 132 A 0 -0.0442055
51 V 133 K 0 -0.0330906
51 V 134 K 0 -0.0583546
51 V 135 E 0 -0.0491076
51 V 136 K 0 -0.0184338
51 V 137 L 0 0.0200693
51 V 138 N 0 0.0496386
51 V 139 I 0 -0.0086331
51 V 140 W 0 -0.0796483
51 V 141 S 0 -0.0364247
51 V 142 E 0 -0.0493125
51 V 143 D 0 -0.0793939
51 V 144 N 0 -0.0390849
52 E 53 K 0 0.519658
52 E 54 Y 0 0.440532
52 E 55 G 0 0.206537
52 E 56 P 0 0.0709558
52 E 57 E 0 0.143488
52 E 58 A 0 -0.017383
52 E 59 S 0 0.0881747
52 E 60 A 0 0.0064952
52 E 61 F 0 0.0402351
52 E 62 T 0 -0.100603
52 E 63 K 0 0.022201
52 E 64 K 0 0.0169613
52 E 65 M 0 -0.0110612
52 E 66 L 0 0.00449651
52 E 67 E 0 -0.0188539
52 E 68 N 0 0.00473946
52 E 69 A 0 -0.0621155
52 E 70 K 0 -0.044565
52 E 71 K 0 -0.0348124
52 E 72 L 0 -0.0389894
52 E 73 E 0 -0.0335898
52 E 74 V 0 0.00233278
52 E 75 E 0 -0.00504403
52 E 76 F 0 -0.066966
52 E 77 D 0 0.00518859
52 E 81 R 0 -0.00370704
52 E 82 T 0 -0.117913
52 E 83 D 0 0.00551092
52 E 84 K 0 -0.0370843
52 E 85 Y 0 0.0180829
52 E 86 G 0 -0.0106159
52 E 87 R 0 -0.0725648
52 E 88 G 0 -0.0232385
52 E 89 L 0 -0.0670887
52 E 90 A 0 -0.00604805
52 E 91 Y 0 -0.0322428
52 E 92 L 0 -0.0352764
52 E 93 Y 0 -0.0372094
52 E 94 A 0 -0.0249677
52 E 95 D 0 -0.0111457
52 E 96 G 0 -0.0157897
52 E 97 K 0 -0.0240212
52 E 98 M 0 -0.0643743
52 E 99 L 0 -0.0118821
52 E 100 N 0 -0.0557485
52 E 101 E 0 -0.0924779
52 E 102 A 0 -0.0164359
52 E 103 L 0 -0.0318253
52 E 104 V 0 -0.0614237
52 E 105 R 0 -0.0501711
52 E 106 Q 0 -0.0487099
52 E 107 G 0 -0.0584792
52 E 108 L 0 0.10468
52 E 109 A 0 -0.0792053
52 E 110 K 0 0.0692314
52 E 111 V 0 -0.0169236
52 E 112 A 0 0.0257767
52 E 113 Y 0 -0.0503166
52 E 114 V 0 -0.0402971
52 E 115 Y 0 -0.00721096
52 E 116 K 0 -0.0701674
52 E 117 P 0 -0.0350955
52 E 118 N 0 -0.0605542
52 E 119 N 0 -0.0400998
52 E 120 T 0 -0.0458835
52 E 121 H 0 -0.0342055
52 E 122 E 0 -0.0646728
52 E 123 Q 0 -0.00219436
52 E 124 H 0 -0.0578207
52 E 125 L 0 -0.0626027
52 E 126 R 0 -0.132867
52 E 127 K 0 -0.0706586
52 E 128 S 0 -0.0832375
52 E 129 E 0 -0.0489542
52 E 130 A 0 -0.03984
52 E 131 Q 0 -0.131497
52 E 132 A 0 -0.0629447
52 E 133 K 0 -0.0447844
52 E 134 K 0 -0.0265915
52 E 135 E 0 -0.00169724
52 E 136 K 0 0.00512712
52 E 137 L 0 -0.0389218
52 E 138 N 0 -0.0644652
52 E 139 I 0 0.0385529
52 E 140 W 0 -0.0845003
52 E 141 S 0 -0.054086
52 E 142 E 0 -0.0103939
52 E 143 D 0 -0.0410958
52 E 144 N 0 -0.00200165
53 K 54 Y 0 0.455056
53 K 55 G 0 0.190205
53 K 56 P 0 0.0894375
53 K 57 E 0 0.230496
53 K 58 A 0 0.0322198
53 K 59 S 0 0.0845102
53 K 60 A 0 0.00819391
53 K 61 F 0 0.0226947
53 K 62 T 0 -0.0418907
53 K 63 K 0 0.0211654
53 K 64 K 0 0.0286086
53 K 65 M 0 0.0496101
53 K 66 L 0 -0.0969684
53 K 67 E 0 0.0259136
53 K 68 N 0 0.00838781
53 K 69 A 0 -0.0473038
53 K 70 K 0 -0.0153801
53 K 71 K 0 0.102452
53 K 72 L 0 -0.00849568
53 K 73 E 0 -0.0391212
53 K 74 V 0 -0.0208028
53 K 75 E 0 0.0332843
53 K 76 F 0 0.0289643
53 K 77 D 0 -0.0325013
53 K 81 R 0 0.0100479
53 K 82 T 0 -0.059951
53 K 83 D 0 -0.0481643
53 K 84 K 0 -0.0679495
53 K 85 Y 0 0.0209945
53 K 86 G 0 -0.0278445
53 K 87 R 0 -0.00745684
53 K 88 G 0 -0.0654946
53 K 89 L 0 -0.103315
53 K 90 A 0 0.19939
53 K 91 Y 0 -0.0469094
53 K 92 L 0 -0.0219077
53 K 93 Y 0 -0.081067
53 K 94 A 0 -0.0831714
53 K 95 D 0 0.00168281
53 K 96 G 0 -0.0192443
53 K 97 K 0 -0.0766411
53 K 98 M 0 -0.0892489
53 K 99 L 0 -0.0397499
53 K 100 N 0 -0.0211712
53 K 101 E 0 -0.0304347
53 K 102 A 0 0.0378806
53 K 103 L 0 -0.0510458
53 K 104 V 0 -0.0175348
53 K 105 R 0 -0.0137461
53 K 106 Q 0 -0.0230699
53 K 107 G 0 -0.0427467
53 K 108 L 0 0.0871581
53 K 109 A 0 -0.053044
53 K 110 K 0 -0.0293052
53 K 111 V 0 0.0171332
53 K 112 A 0 -0.0447713
53 K 113 Y 0 -0.0724005
53 K 114 V 0 0.0573825
53 K 115 Y 0 -0.0620592
53 K 116 K 0 -0.0652302
53 K 117 P 0 -0.0547731
53 K 118 N 0 0.0192272
53 K 119 N 0 -0.0540697
53 K 120 T 0 0.0324012
53 K 121 H 0 -0.0231018
53 K 122 E 0 -0.0153079
53 K 123 Q 0 -0.0238975
53 K 124 H 0 -0.0855745
53 K 125 L 0 0.0190348
53 K 126 R 0 -0.103791
53 K 127 K 0 -0.0190067
53 K 128 S 0 -0.0514884
53 K 129 E 0 0.109248
53 K 130 A 0 -0.0471404
53 K 131 Q 0 -0.033294
53 K 132 A 0 -0.0553392
53 K 133 K 0 -0.0122458
53 K 134 K 0 -0.0665782
53 K 135 E 0 -0.0695031
53 K 136 K 0 0.0321294
53 K 137 L 0 0.021748
53 K 138 N 0 -0.0659216
53 K 139 I 0 0.0304872
53 K 140 W 0 -0.0455466
53 K 141 S 0 0.0195116
53 K 142 E 0 0.149239
53 K 143 D 0 -0.0251816
53 K 144 N 0 0.0685101
54 Y 55 G 0 0.312199
54 Y 56 P 0 0.0962163
54 Y 57 E 0 0.27155
54 Y 58 A 0 0.106665
54 Y 59 S 0 0.0185384
54 Y 60 A 0 0.0412766
54 Y 61 F 0 0.0502074
54 Y 62 T 0 -0.0306836
54 Y 63 K 0 -0.0128144
54 Y 64 K 0 0.0502947
54 Y 65 M 0 0.00616912
54 Y 66 L 0 0.0559504
54 Y 67 E 0 -0.0143315
54 Y 68 N 0 -0.0202441
54 Y 69 A 0 -0.0487327
54 Y 70 K 0 0.0177917
54 Y 71 K 0 0.041884
54 Y 72 L 0 -0.0870531
54 Y 73 E 0 0.0348805
54 Y 74 V 0 0.04575
54 Y 75 E 0 0.00318815
54 Y 76 F 0 0.00724434
54 Y 77 D 0 0.0142781
54 Y 81 R 0 -0.0303858
54 Y 82 T 0 -0.0202323
54 Y 83 D 0 -0.0460684
54 Y 84 K 0 -0.031353
54 Y 85 Y 0 -0.0451715
54 Y 86 G 0 -0.0945089
54 Y 87 R 0 -0.0568663
54 Y 88 G 0 -0.0346248
54 Y 89 L 0 -0.0601339
54 Y 90 A 0 -0.020912
54 Y 91 Y 0 -0.102745
54 Y 92 L 0 0.0986053
54 Y 93 Y 0 0.0611338
54 Y 94 A 0 -0.0861541
54 Y 95 D 0 -0.0488901
54 Y 96 G 0 -0.0318963
54 Y 97 K 0 0.00360871
54 Y 98 M 0 0.0399295
54 Y 99 L 0 0.0608655
54 Y 100 N 0 -0.0399134
54 Y 101 E 0 -0.00832995
54 Y 102 A 0 -0.0812304
54 Y 103 L 0 -0.0625293
54 Y 104 V 0 0.00060308
54 Y 105 R 0 -0.0278126
54 Y 106 Q 0 -0.0471776
54 Y 107 G 0 -0.0378472
54 Y 108 L 0 0.276995
54 Y 109 A 0 0.107878
54 Y 110 K 0 0.00902547
54 Y 111 V 0 0.027169
54 Y 112 A 0 -0.0313046
54 Y 113 Y 0 -0.0957614
54 Y 114 V 0 -0.0411431
54 Y 115 Y 0 -0.0502917
54 Y 116 K 0 -0.0413569
54 Y 117 P 0 -0.0958956
54 Y 118 N 0 -0.0205395
54 Y 119 N 0 0.00663622
54 Y 120 T 0 -0.0536638
54 Y 121 H 0 -0.046994
54 Y 122 E 0 -0.0947771
54 Y 123 Q 0 -0.0898277
54 Y 124 H 0 -0.10095
54 Y 125 L 0 0.0779192
54 Y 126 R 0 -0.0290652
54 Y 127 K 0 -0.0926656
54 Y 128 S 0 -0.073025
54 Y 129 E 0 -0.0323711
54 Y 130 A 0 -0.130653
54 Y 131 Q 0 -0.165011
54 Y 132 A 0 -0.0187802
54 Y 133 K 0 -0.119661
54 Y 134 K 0 -0.0862996
54 Y 135 E 0 -0.0865867
54 Y 136 K 0 -0.065245
54 Y 137 L 0 -0.108653
54 Y 138 N 0 0.0647627
54 Y 139 I 0 0.0504197
54 Y 140 W 0 -0.089517
54 Y 141 S 0 0.19638
54 Y 142 E 0 0.0112526
54 Y 143 D 0 -0.0828934
54 Y 144 N 0 -0.0219961
55 G 56 P 0 0.250556
55 G 57 E 0 0.0819695
55 G 58 A 0 0.20707
55 G 59 S 0 0.190967
55 G 60 A 0 0.0701559
55 G 61 F 0 0.0218728
55 G 62 T 0 -0.0347529
55 G 63 K 0 -0.0620344
55 G 64 K 0 0.00472828
55 G 65 M 0 0.0659067
55 G 66 L 0 0.00451986
55 G 67 E 0 -0.0413455
55 G 68 N 0 -0.0214278
55 G 69 A 0 -0.0178935
55 G 70 K 0 -0.0826328
55 G 71 K 0 -0.015378
55 G 72 L 0 -0.0358416
55 G 73 E 0 -0.0460633
55 G 74 V 0 -0.0173824
55 G 75 E 0 -0.0192106
55 G 76 F 0 -0.0634356
55 G 77 D 0 0.0290579
55 G 81 R 0 -0.048663
55 G 82 T 0 -0.0387726
55 G 83 D 0 0.0171898
55 G 84 K 0 -0.0280703
55 G 85 Y 0 -0.0479799
55 G 86 G 0 -0.00775957
55 G 87 R 0 0.0418901
55 G 88 G 0 -0.102558
55 G 89 L 0 0.0633673
55 G 90 A 0 0.0673676
55 G 91 Y 0 -0.0429753
55 G 92 L 0 0.0350476
55 G 93 Y 0 -0.0583407
55 G 94 A 0 -0.00049931
55 G 95 D 0 -0.0609555
55 G 96 G 0 -0.099277
55 G 97 K 0 -0.0847757
55 G 98 M 0 -0.0635269
55 G 99 L 0 -0.0963081
55 G 100 N 0 0.0442897
55 G 101 E 0 -0.0572368
55 G 102 A 0 -0.0523387
55 G 103 L 0 -0.0919224
55 G 104 V 0 -0.00552895
55 G 105 R 0 -0.0786541
55 G 106 Q 0 0.0176645
55 G 107 G 0 -0.0117306
55 G 108 L 0 -0.0661194
55 G 109 A 0 0.086773
55 G 110 K 0 0.0297833
55 G 111 V 0 -0.0261317
55 G 112 A 0 0.00296872
55 G 113 Y 0 -0.0322543
55 G 114 V 0 -0.057363
55 G 115 Y 0 0.0720478
55 G 116 K 0 -0.0617511
55 G 117 P 0 0.0332805
55 G 118 N 0 -0.019857
55 G 119 N 0 -0.00224273
55 G 120 T 0 -0.0399222
55 G 121 H 0 -0.0247681
55 G 122 E 0 -0.0531128
55 G 123 Q 0 -0.0738229
55 G 124 H 0 -0.0406595
55 G 125 L 0 -0.0709612
55 G 126 R 0 -0.0491543
55 G 127 K 0 -0.00734842
55 G 128 S 0 -0.092872
55 G 129 E 0 -0.047072
55 G 130 A 0 -0.0462625
55 G 131 Q 0 -0.103101
55 G 132 A 0 -0.025678
55 G 133 K 0 0.0709937
55 G 134 K 0 -0.0615806
55 G 135 E 0 -0.0250838
55 G 136 K 0 -0.0766798
55 G 137 L 0 -0.00437354
55 G 138 N 0 -0.141315
55 G 139 I 0 -0.0212368
55 G 140 W 0 -0.037772
55 G 141 S 0 -0.0400942
55 G 142 E 0 -0.0460269
55 G 143 D 0 -0.0712645
55 G 144 N 0 -0.0489722
56 P 57 E 0 0.38015
56 P 58 A 0 0.124312
56 P 59 S 0 0.377327
56 P 60 A 0 0.332963
56 P 61 F 0 0.0156842
56 P 62 T 0 0.0288829
56 P 63 K 0 0.239457
56 P 64 K 0 0.128938
56 P 65 M 0 -0.0133648
56 P 66 L 0 -0.0151479
56 P 67 E 0 0.116322
56 P 68 N 0 0.105691
56 P 69 A 0 -0.00312831
56 P 70 K 0 -0.0202229
56 P 71 K 0 0.071026
56 P 72 L 0 0.0441418
56 P 73 E 0 0.000780623
56 P 74 V 0 0.0195204
56 P 75 E 0 0.0280705
56 P 76 F 0 -0.0386574
56 P 77 D 0 -0.0878115
56 P 81 R 0 -0.00686154
56 P 82 T 0 0.0190177
56 P 83 D 0 0.0150114
56 P 84 K 0 -0.035607
56 P 85 Y 0 -0.0578587
56 P 86 G 0 -0.00637696
56 P 87 R 0 -0.0819705
56 P 88 G 0 0.0168817
56 P 89 L 0 -0.00263684
56 P 90 A 0 -0.0537991
56 P 91 Y 0 -0.0910004
56 P 92 L 0 -0.059536
56 P 93 Y 0 -0.0638632
56 P 94 A 0 -0.0588245
56 P 95 D 0 -0.0401514
56 P 96 G 0 0.0817044
56 P 97 K 0 -0.0103456
56 P 98 M 0 -0.0726159
56 P 99 L 0 -0.0761601
56 P 100 N 0 -0.120839
56 P 101 E 0 -0.0534586
56 P 102 A 0 -0.0486846
56 P 103 L 0 -0.107957
56 P 104 V 0 0.00702875
56 P 105 R 0 -0.036837
56 P 106 Q 0 0.046472
56 P 107 G 0 -0.0410611
56 P 108 L 0 -0.105834
56 P 109 A 0 -0.0763054
56 P 110 K 0 -0.0226566
56 P 111 V 0 -0.0455402
56 P 112 A 0 0.00487067
56 P 113 Y 0 -0.0150323
56 P 114 V 0 -0.00153816
56 P 115 Y 0 0.00970536
56 P 116 K 0 -0.00703762
56 P 117 P 0 -0.0642871
56 P 118 N 0 -0.109498
56 P 119 N 0 0.0589194
56 P 120 T 0 -0.0245752
56 P 121 H 0 -0.0128502
56 P 122 E 0 -0.0252639
56 P 123 Q 0 -0.0580725
56 P 124 H 0 0.00738486
56 P 125 L 0 -0.107809
56 P 126 R 0 -0.028419
56 P 127 K 0 -0.00778594
56 P 128 S 0 -0.0464132
56 P 129 E 0 -0.0753277
56 P 130 A 0 -0.0512252
56 P 131 Q 0 0.00314327
56 P 132 A 0 -0.0679814
56 P 133 K 0 -0.0197649
56 P 134 K 0 -0.00595536
56 P 135 E 0 0.0855823
56 P 136 K 0 -0.0750932
56 P 137 L 0 0.0170894
56 P 138 N 0 -0.0770188
56 P 139 I 0 0.0110938
56 P 140 W 0 -0.00448079
56 P 141 S 0 -0.0483047
56 P 142 E 0 -0.00471903
56 P 143 D 0 -0.0556362
56 P 144 N 0 0.00210836
57 E 58 A 0 0.312092
57 E 59 S 0 0.0888244
57 E 60 A 0 0.178046
57 E 61 F 0 0.0970915
57 E 62 T 0 0.0348842
57 E 63 K 0 0.0419366
57 E 64 K 0 0.0298777
57 E 65 M 0 0.0877435
57 E 66 L 0 -0.0523882
57 E 67 E 0 0.12712
57 E 68 N 0 0.0567616
57 E 69 A 0 0.0717493
57 E 70 K 0 0.0320036
57 E 71 K 0 0.0200261
57 E 72 L 0 0.0852724
57 E 73 E 0 0.0768722
57 E 74 V 0 -0.077882
57 E 75 E 0 0.0623079
57 E 76 F 0 -0.0541963
57 E 77 D 0 0.00246501
57 E 81 R 0 -0.040858
57 E 82 T 0 -0.01726
57 E 83 D 0 -0.0307701
57 E 84 K 0 -0.00508109
57 E 85 Y 0 -0.0758243
57 E 86 G 0 -0.0424208
57 E 87 R 0 -0.0467747
57 E 88 G 0 -0.00906517
57 E 89 L 0 -0.0271187
57 E 90 A 0 -0.0750154
57 E 91 Y 0 -0.0257521
57 E 92 L 0 -0.025952
57 E 93 Y 0 0.0320977
57 E 94 A 0 -0.0586033
57 E 95 D 0 -0.0806194
57 E 96 G 0 0.00776008
57 E 97 K 0 -0.0971239
57 E 98 M 0 0.00540551
57 E 99 L 0 0.0320126
57 E 100 N 0 -0.024256
57 E 101 E 0 -0.0276755
57 E 102 A 0 0.0552509
57 E 103 L 0 0.00481426
57 E 104 V 0 -0.0723386
57 E 105 R 0 -0.0141595
57 E 106 Q 0 -0.0288818
57 E 107 G 0 -0.0256182
57 E 108 L 0 0.0692095
57 E 109 A 0 0.00185191
57 E 110 K 0 0.0595805
57 E 111 V 0 0.057045
57 E 112 A 0 -0.0600601
57 E 113 Y 0 0.0724094
57 E 114 V 0 -0.0766997
57 E 115 Y 0 -0.0159269
57 E 116 K 0 -0.0849071
57 E 117 P 0 -0.0705807
57 E 118 N 0 -0.0246543
57 E 119 N 0 -0.0315566
57 E 120 T 0 -0.0566058
57 E 121 H 0 0.0372793
57 E 122 E 0 -0.0628019
57 E 123 Q 0 -0.0750431
57 E 124 H 0 -0.0219436
57 E 125 L 0 -0.0182608
57 E 126 R 0 0.0168082
57 E 127 K 0 -0.029935
57 E 128 S 0 -0.0559951
57 E 129 E 0 -0.0935706
57 E 130 A 0 -0.0899404
57 E 131 Q 0 -0.00704461
57 E 132 A 0 -0.0287984
57 E 133 K 0 -0.00184388
57 E 134 K 0 -0.0801066
57 E 135 E 0 -0.047057
57 E 136 K 0 -0.0648268
57 E 137 L 0 0.0377625
57 E 138 N 0 -0.0578105
57 E 139 I 0 0.00674495
57 E 140 W 0 -0.00778597
57 E 141 S 0 -0.0194384
57 E 142 E 0 0.0594284
57 E 143 D 0 -0.00638214
57 E 144 N 0 -0.0434011
58 A 59 S 0 0.140054
58 A 60 A 0 0.102886
58 A 61 F 0 0.148726
58 A 62 T 0 0.146651
58 A 63 K 0 0.000192999
58 A 64 K 0 0.0437751
58 A 65 M 0 0.0835491
58 A 66 L 0 0.170049
58 A 67 E 0 -0.0323041
58 A 68 N 0 -0.0164011
58 A 69 A 0 0.0293911
58 A 70 K 0 0.00333931
58 A 71 K 0 -0.000748252
58 A 72 L 0 0.0541267
58 A 73 E 0 -0.0471306
58 A 74 V 0 -0.0558668
58 A 75 E 0 -0.078028
58 A 76 F 0 0.0480241
58 A 77 D 0 -0.00187446
58 A 81 R 0 -0.0285172
58 A 82 T 0 -0.00870469
58 A 83 D 0 -0.00115096
58 A 84 K 0 -0.0130169
58 A 85 Y 0 0.0373237
58 A 86 G 0 -0.0210886
58 A 87 R 0 0.0180164
58 A 88 G 0 -0.0589087
58 A 89 L 0 0.0537451
58 A 90 A 0 0.0204461
58 A 91 Y 0 -0.0556696
58 A 92 L 0 -0.0699943
58 A 93 Y 0 -0.0319432
58 A 94 A 0 -0.0720614
58 A 95 D 0 0.0425968
58 A 96 G 0 -0.103269
58 A 97 K 0 -0.102607
58 A 98 M 0 -0.075694
58 A 99 L 0 -0.00867269
58 A 100 N 0 0.0439802
58 A 101 E 0 0.014255
58 A 102 A 0 -0.0152399
58 A 103 L 0 0.317497
58 A 104 V 0 -0.0019537
58 A 105 R 0 0.0425067
58 A 106 Q 0 -0.106703
58 A 107 G 0 0.075794
58 A 108 L 0 0.137326
58 A 109 A 0 0.0922068
58 A 110 K 0 0.0461717
58 A 111 V 0 -0.0966513
58 A 112 A 0 -0.0852767
58 A 113 Y 0 -0.0250621
58 A 114 V 0 -0.0465872
58 A 115 Y 0 -0.0943704
58 A 116 K 0 -0.0519943
58 A 117 P 0 0.00114244
58 A 118 N 0 -0.0949745
58 A 119 N 0 0.0199684
58 A 120 T 0 -0.111855
58 A 121 H 0 -0.123841
58 A 122 E 0 -0.135286
58 A 123 Q 0 -0.0389136
58 A 124 H 0 -0.128294
58 A 125 L 0 -0.0217968
58 A 126 R 0 -0.00287017
58 A 127 K 0 -0.0138612
58 A 128 S 0 -0.0570419
58 A 129 E 0 -0.0225073
58 A 130 A 0 -0.086394
58 A 131 Q 0 -0.011892
58 A 132 A 0 0.0206375
58 A 133 K 0 -0.00964054
58 A 134 K 0 -0.037916
58 A 135 E 0 -0.0284436
58 A 136 K 0 -0.024573
58 A 137 L 0 -0.0928365
58 A 138 N 0 -0.00493754
58 A 139 I 0 0.0109188
58 A 140 W 0 0.0305414
58 A 141 S 0 -0.00249621
58 A 142 E 0 -0.0538424
58 A 143 D 0 0.0224527
58 A 144 N 0 0.0116349
59 S 60 A 0 0.351206
59 S 61 F 0 0.0713277
59 S 62 T 0 0.254624
59 S 63 K 0 0.578664
59 S 64 K 0 0.0010927
59 S 65 M 0 0.0754835
59 S 66 L 0 0.074918
59 S 67 E 0 0.0650398
59 S 68 N 0 0.0917174
59 S 69 A 0 0.0019969
59 S 70 K 0 -0.0142541
59 S 71 K 0 0.0420593
59 S 72 L 0 -0.107594
59 S 73 E 0 -0.102184
59 S 74 V 0 -0.0159917
59 S 75 E 0 -0.0147047
59 S 76 F 0 -0.0477656
59 S 77 D 0 -0.0516608
59 S 81 R 0 -0.0223018
59 S 82 T 0 -0.0230516
59 S 83 D 0 -0.0151789
59 S 84 K 0 -0.0434134
59 S 85 Y 0 -0.0247102
59 S 86 G 0 -0.0454731
59 S 87 R 0 0.0469182
59 S 88 G 0 -0.0213941
59 S 89 L 0 0.0220565
59 S 90 A 0 -0.0487442
59 S 91 Y 0 -0.130063
59 S 92 L 0 0.0110908
59 S 93 Y 0 -0.0549276
59 S 94 A 0 -0.0394832
59 S 95 D 0 -0.00303841
59 S 96 G 0 -0.0619789
59 S 97 K 0 -0.0179868
59 S 98 M 0 -0.0277728
59 S 99 L 0 0.0679903
59 S 100 N 0 -0.0507166
59 S 101 E 0 0.0133755
59 S 102 A 0 -0.0102243
59 S 103 L 0 -0.0759258
59 S 104 V 0 0.0105799
59 S 105 R 0 0.00299577
59 S 106 Q 0 -0.123268
59 S 107 G 0 -0.080848
59 S 108 L 0 0.032036
59 S 109 A 0 -0.0697626
59 S 110 K 0 -0.0193031
59 S 111 V 0 -0.0699959
59 S 112 A 0 -0.0446614
59 S 113 Y 0 -0.0602786
59 S 114 V 0 -0.0795463
59 S 115 Y 0 -0.0426811
59 S 116 K 0 -0.0933346
59 S 117 P 0 -0.104797
59 S 118 N 0 -0.0265513
59 S 119 N 0 -0.0144465
59 S 120 T 0 -0.0790485
59 S 121 H 0 -0.0830017
59 S 122 E 0 -0.0634384
59 S 123 Q 0 0.00230831
59 S 124 H 0 -0.0735872
59 S 125 L 0 -0.0387173
59 S 126 R 0 -0.00584855
59 S 127 K 0 -0.0276545
59 S 128 S 0 -0.064953
59 S 129 E 0 -0.0824127
59 S 130 A 0 -0.0990085
59 S 131 Q 0 -0.0965536
59 S 132 A 0 -0.0642286
59 S 133 K 0 -0.0468828
59 S 134 K 0 -0.0454283
59 S 135 E 0 -0.0394363
59 S 136 K 0 0.0772728
59 S 137 L 0 -0.00132155
59 S 138 N 0 -0.021952
59 S 139 I 0 -0.0752541
59 S 140 W 0 -0.0168594
59 S 141 S 0 0.0242776
59 S 142 E 0 -0.0413078
59 S 143 D 0 -0.0162607
59 S 144 N 0 -0.101496
60 A 61 F 0 0.117575
60 A 62 T 0 0.0593106
60 A 63 K 0 0.432922
60 A 64 K 0 0.283975
60 A 65 M 0 -0.0303995
60 A 66 L 0 0.0482013
60 A 67 E 0 0.108158
60 A 68 N 0 0.0665134
60 A 69 A 0 -0.0307943
60 A 70 K 0 0.0410765
60 A 71 K 0 0.0096089
60 A 72 L 0 0.0150078
60 A 73 E 0 -0.0659392
60 A 74 V 0 -0.0373952
60 A 75 E 0 -0.0344552
60 A 76 F 0 0.0803901
60 A 77 D 0 0.0608632
60 A 81 R 0 -0.104203
60 A 82 T 0 -0.0408648
60 A 83 D 0 -0.099945
60 A 84 K 0 -0.0572843
60 A 85 Y 0 -0.0687753
60 A 86 G 0 -0.0369574
60 A 87 R 0 0.0216322
60 A 88 G 0 0.00711222
60 A 89 L 0 -0.00993441
60 A 90 A 0 -0.0558737
60 A 91 Y 0 -0.0320641
60 A 92 L 0 -0.0836013
60 A 93 Y 0 -0.0418808
60 A 94 A 0 -0.0446513
60 A 95 D 0 0.0181917
60 A 96 G 0 0.0688736
60 A 97 K 0 0.0813902
60 A 98 M 0 0.0209839
60 A 99 L 0 -0.042926
60 A 100 N 0 0.0660163
60 A 101 E 0 -0.0258407
60 A 102 A 0 0.0271714
60 A 103 L 0 -0.0196883
60 A 104 V 0 -0.0290327
60 A 105 R 0 -0.0178737
60 A 106 Q 0 0.0106764
60 A 107 G 0 -0.0328558
60 A 108 L 0 0.00295313
60 A 109 A 0 -0.0697868
60 A 110 K 0 -0.0827963
60 A 111 V 0 -0.0157452
60 A 112 A 0 -0.0191012
60 A 113 Y 0 -0.0388865
60 A 114 V 0 -0.0428507
60 A 115 Y 0 -0.12741
60 A 116 K 0 -0.0384787
60 A 117 P 0 -0.0949614
60 A 118 N 0 -0.0144972
60 A 119 N 0 0.00671603
60 A 120 T 0 -0.0462327
60 A 121 H 0 -0.0597884
60 A 122 E 0 -0.035915
60 A 123 Q 0 0.0634723
60 A 124 H 0 -0.0306941
60 A 125 L 0 -0.0952228
60 A 126 R 0 3.24055e-05
60 A 127 K 0 0.071735
60 A 128 S 0 -0.0337132
60 A 129 E 0 -0.0634942
60 A 130 A 0 0.064019
60 A 131 Q 0 0.0260506
60 A 132 A 0 -0.0633929
60 A 133 K 0 -0.055444
60 A 134 K 0 -0.000256477
60 A 135 E 0 -0.0242274
60 A 136 K 0 -0.0426316
60 A 137 L 0 -0.0140444
60 A 138 N 0 0.00365838
60 A 139 I 0 -0.0719283
60 A 140 W 0 -0.0874112
60 A 141 S 0 -0.0136367
60 A 142 E 0 0.0222502
60 A 143 D 0 5.44726e-05
60 A 144 N 0 -0.00137312
61 F 62 T 0 0.3773
61 F 63 K 0 0.13612
61 F 64 K 0 0.401417
61 F 65 M 0 0.583061
61 F 66 L 0 0.0580787
61 F 67 E 0 0.00162154
61 F 68 N 0 -0.0146285
61 F 69 A 0 -0.0643767
61 F 70 K 0 0.0549284
61 F 71 K 0 0.015909
61 F 72 L 0 0.0555138
61 F 73 E 0 -0.0280263
61 F 74 V 0 -0.0274225
61 F 75 E 0 0.0253189
61 F 76 F 0 0.0270114
61 F 77 D 0 -0.00623954
61 F 81 R 0 -0.0219928
61 F 82 T 0 -0.0298207
61 F 83 D 0 -0.086016
61 F 84 K 0 -0.0854651
61 F 85 Y 0 -0.113483
61 F 86 G 0 0.0175611
61 F 87 R 0 -0.125765
61 F 88 G 0 0.0211016
61 F 89 L 0 -0.0289159
61 F 90 A 0 0.0249666
61 F 91 Y 0 0.042698
61 F 92 L 0 0.0436581
61 F 93 Y 0 -0.0695392
61 F 94 A 0 0.015602
61 F 95 D 0 -0.0141618
61 F 96 G 0 0.0507243
61 F 97 K 0 0.0266721
61 F 98 M 0 -0.0176322
61 F 99 L 0 0.178912
61 F 100 N 0 -0.0788894
61 F 101 E 0 -0.0536139
61 F 102 A 0 0.467239
61 F 103 L 0 0.56664
61 F 104 V 0 -0.0930618
61 F 105 R 0 -0.0166907
61 F 106 Q 0 0.782395
61 F 107 G 0 -0.0846254
61 F 108 L 0 0.246587
61 F 109 A 0 -0.0538567
61 F 110 K 0 -0.0259006
61 F 111 V 0 0.00152244
61 F 112 A 0 0.00955521
61 F 113 Y 0 -0.00843259
61 F 114 V 0 -0.0965258
61 F 115 Y 0 -0.110593
61 F 116 K 0 -0.0565814
61 F 117 P 0 -0.0786418
61 F 118 N 0 -0.0923761
61 F 119 N 0 -0.0608368
61 F 120 T 0 -0.0216606
61 F 121 H 0 -0.1201
61 F 122 E 0 -0.0347293
61 F 123 Q 0 -0.0620953
61 F 124 H 0 -0.0624033
61 F 125 L 0 -0.113079
61 F 126 R 0 -0.0515501
61 F 127 K 0 -0.0115035
61 F 128 S 0 0.0248496
61 F 129 E 0 -0.0708692
61 F 130 A 0 0.0111448
61 F 131 Q 0 -0.0598518
61 F 132 A 0 -0.123479
61 F 133 K 0 0.0188477
61 F 134 K 0 -0.0103021
61 F 135 E 0 -0.0719059
61 F 136 K 0 -0.125057
61 F 137 L 0 -0.0325638
61 F 138 N 0 -0.0819456
61 F 139 I 0 -0.104255
61 F 140 W 0 -0.0758787
61 F 141 S 0 -0.062824
61 F 142 E 0 -0.0480208
61 F 143 D 0 -0.0622653
61 F 144 N 0 -0.0434258
62 T 63 K 0 0.0717351
62 T 64 K 0 0.0736824
62 T 65 M 0 0.142532
62 T 66 L 0 0.313999
62 T 67 E 0 0.00596177
62 T 68 N 0 -0.0622299
62 T 69 A 0 0.0155262
62 T 70 K 0 -0.048963
62 T 71 K 0 -0.0298277
62 T 72 L 0 0.127097
62 T 73 E 0 -0.0408523
62 T 74 V 0 -0.00899689
62 T 75 E 0 0.0101397
62 T 76 F 0 -0.0277914
62 T 77 D 0 -0.073647
62 T 81 R 0 -0.0955838
62 T 82 T 0 0.0598813
62 T 83 D 0 -0.040534
62 T 84 K 0 -0.039948
62 T 85 Y 0 -0.0955464
62 T 86 G 0 -0.0141053
62 T 87 R 0 0.000680387
62 T 88 G 0 -0.0200644
62 T 89 L 0 -0.0799826
62 T 90 A 0 -0.0392303
62 T 91 Y 0 -0.0430217
62 T 92 L 0 0.118348
62 T 93 Y 0 -0.124233
62 T 94 A 0 -0.00248013
62 T 95 D 0 -0.0623027
62 T 96 G 0 -0.0496713
62 T 97 K 0 -0.0497271
62 T 98 M 0 0.0879843
62 T 99 L 0 0.79032
62 T 100 N 0 0.00134779
62 T 101 E 0 -0.0586186
62 T 102 A 0 -0.0784225
62 T 103 L 0 0.386395
62 T 104 V 0 -0.0367997
62 T 105 R 0 -0.0759027
62 T 106 Q 0 0.0369849
62 T 107 G 0 0.0490912
62 T 108 L 0 -0.0415245
62 T 109 A 0 0.00394387
62 T 110 K 0 -0.0332413
62 T 111 V 0 -0.063319
62 T 112 A 0 -0.0424501
62 T 113 Y 0 -0.0737967
62 T 114 V 0 -0.0245837
62 T 115 Y 0 -0.0696166
62 T 116 K 0 -0.0748482
62 T 117 P 0 -0.0589783
62 T 118 N 0 -0.0602552
62 T 119 N 0 -0.0461425
62 T 120 T 0 -0.0999003
62 T 121 H 0 -0.0822751
62 T 122 E 0 -0.0351609
62 T 123 Q 0 -0.133187
62 T 124 H 0 -0.120501
62 T 125 L 0 0.0101422
62 T 126 R 0 -0.0976674
62 T 127 K 0 -0.0923167
62 T 128 S 0 -0.047279
62 T 129 E 0 -0.0242395
62 T 130 A 0 -0.0734639
62 T 131 Q 0 -0.0977853
62 T 132 A 0 0.043578
62 T 133 K 0 -0.0975081
62 T 134 K 0 -0.117553
62 T 135 E 0 -0.0824984
62 T 136 K 0 -0.117571
62 T 137 L 0 -0.106511
62 T 138 N 0 0.0686139
62 T 139 I 0 -0.0741167
62 T 140 W 0 0.0179984
62 T 141 S 0 -0.0598936
62 T 142 E 0 -0.0829766
62 T 143 D 0 -0.0745556
62 T 144 N 0 -0.0464978
63 K 64 K 0 0.191496
63 K 65 M 0 0.126864
63 K 66 L 0 0.154212
63 K 67 E 0 0.385345
63 K 68 N 0 0.0630555
63 K 69 A 0 -0.0418115
63 K 70 K 0 0.110507
63 K 71 K 0 0.0184984
63 K 72 L 0 0.0952994
63 K 73 E 0 0.0138045
63 K 74 V 0 0.0131774
63 K 75 E 0 0.0638106
63 K 76 F 0 0.0337507
63 K 77 D 0 0.0242411
63 K 81 R 0 -0.00461853
63 K 82 T 0 -0.00445477
63 K 83 D 0 -0.0800365
63 K 84 K 0 -0.0922951
63 K 85 Y 0 0.00247468
63 K 86 G 0 -0.0751855
63 K 87 R 0 -0.00231214
63 K 88 G 0 0.0220558
63 K 89 L 0 -0.0568199
63 K 90 A 0 0.00552534
63 K 91 Y 0 0.0724448
63 K 92 L 0 -0.0368331
63 K 93 Y 0 0.00900774
63 K 94 A 0 -0.0456226
63 K 95 D 0 0.00446717
63 K 96 G 0 0.0137022
63 K 97 K 0 -0.0225351
63 K 98 M 0 0.0194209
63 K 99 L 0 0.0049791
63 K 100 N 0 -0.0532132
63 K 101 E 0 -0.0417202
63 K 102 A 0 -0.0443591
63 K 103 L 0 -0.0975212
63 K 104 V 0 -0.138129
63 K 105 R 0 -0.0572365
63 K 106 Q 0 0.0380968
63 K 107 G 0 0.0141654
63 K 108 L 0 0.0907607
63 K 109 A 0 -0.0424409
63 K 110 K 0 -0.0051912
63 K 111 V 0 -0.0311125
63 K 112 A 0 -0.028363
63 K 113 Y 0 -0.0338877
63 K 114 V 0 0.0584027
63 K 115 Y 0 -0.0265939
63 K 116 K 0 -0.0328608
63 K 117 P 0 -0.0977964
63 K 118 N 0 -0.0279764
63 K 119 N 0 -0.0368832
63 K 120 T 0 -0.0343731
63 K 121 H 0 -0.0466934
63 K 122 E 0 -0.0626196
63 K 123 Q 0 -0.0508518
63 K 124 H 0 -0.0637685
63 K 125 L 0 -0.0847056
63 K 126 R 0 0.0588894
63 K 127 K 0 -0.0340604
63 K 128 S 0 0.0336271
63 K 129 E 0 -0.0731494
63 K 130 A 0 -0.0333933
63 K 131 Q 0 -0.0504387
63 K 132 A 0 -0.0739189
63 K 133 K 0 -0.0877135
63 K 134 K 0 -0.0814383
63 K 135 E 0 -0.00796725
63 K 136 K 0 -0.114586
63 K 137 L 0 -0.033084
63 K 138 N 0 -0.010016
63 K 139 I 0 -0.0185705
63 K 140 W 0 0.0040739
63 K 141 S 0 -0.0195752
63 K 142 E 0 -0.0607181
63 K 143 D 0 0.0419108
63 K 144 N 0 -0.0722784
64 K 65 M 0 0.269385
64 K 66 L 0 0.139554
64 K 67 E 0 0.147288
64 K 68 N 0 0.0209836
64 K 69 A 0 0.0366071
64 K 70 K 0 0.0533794
64 K 71 K 0 0.0942589
64 K 72 L 0 -0.0056154
64 K 73 E 0 0.0216442
64 K 74 V 0 0.0383644
64 K 75 E 0 0.0352117
64 K 76 F 0 0.00333182
64 K 77 D 0 0.0161144
64 K 81 R 0 0.0265533
64 K 82 T 0 0.0226612
64 K 83 D 0 -0.0688705
64 K 84 K 0 0.0712138
64 K 85 Y 0 -0.0328963
64 K 86 G 0 -0.00507861
64 K 87 R 0 -0.0119442
64 K 88 G 0 0.0003667
64 K 89 L 0 -0.060045
64 K 90 A 0 -0.0571436
64 K 91 Y 0 -0.0619462
64 K 92 L 0 -0.0291659
64 K 93 Y 0 -0.00300661
64 K 94 A 0 -0.00512412
64 K 95 D 0 0.0256089
64 K 96 G 0 0.0732547
64 K 97 K 0 0.042568
64 K 98 M 0 0.0482966
64 K 99 L 0 -0.0118923
64 K 100 N 0 -0.0805457
64 K 101 E 0 -0.00726608
64 K 102 A 0 0.0272958
64 K 103 L 0 -0.0377381
64 K 104 V 0 -0.0268346
64 K 105 R 0 -0.119337
64 K 106 Q 0 0.047661
64 K 107 G 0 -0.0287046
64 K 108 L 0 0.0337529
64 K 109 A 0 -0.0207265
64 K 110 K 0 -0.0166486
64 K 111 V 0 -0.0515357
64 K 112 A 0 -0.0312751
64 K 113 Y 0 -0.0869267
64 K 114 V 0 -0.0982772
64 K 115 Y 0 -0.0244962
64 K 116 K 0 -0.0269561
64 K 117 P 0 -0.0239669
64 K 118 N 0 0.038469
64 K 119 N 0 -0.0501085
64 K 120 T 0 -0.066836
64 K 121 H 0 -0.0397293
64 K 122 E 0 -0.0109381
64 K 123 Q 0 -0.0837721
64 K 124 H 0 0.0398636
64 K 125 L 0 -0.0285252
64 K 126 R 0 0.0794447
64 K 127 K 0 0.00969866
64 K 128 S 0 -0.0172983
64 K 129 E 0 -0.0834106
64 K 130 A 0 -0.0202803
64 K 131 Q 0 0.0517488
64 K 132 A 0 -0.0173581
64 K 133 K 0 -0.0453799
64 K 134 K 0 0.0555436
64 K 135 E 0 -0.0146652
64 K 136 K 0 -0.0445695
64 K 137 L 0 -0.033225
64 K 138 N 0 -0.0174573
64 K 139 I 0 -0.00939482
64 K 140 W 0 -0.088853
64 K 141 S 0 -0.0162787
64 K 142 E 0 -0.0482883
64 K 143 D 0 0.0975397
64 K 144 N 0 0.0368306
65 M 66 L 0 0.337019
65 M 67 E 0 0.116321
65 M 68 N 0 0.00196655
65 M 69 A 0 0.0151571
65 M 70 K 0 0.0975114
65 M 71 K 0 0.0720207
65 M 72 L 0 0.0292047
65 M 73 E 0 0.0300673
65 M 74 V 0 0.00507969
65 M 75 E 0 0.00739402
65 M 76 F 0 0.0183321
65 M 77 D 0 -0.0130178
65 M 81 R 0 -0.0333586
65 M 82 T 0 0.00692972
65 M 83 D 0 0.00988369
65 M 84 K 0 -0.00144397
65 M 85 Y 0 -0.0532967
65 M 86 G 0 -0.00775432
65 M 87 R 0 0.0117962
65 M 88 G 0 -0.0110074
65 M 89 L 0 -0.0996198
65 M 90 A 0 -0.0342981
65 M 91 Y 0 -0.0253789
65 M 92 L 0 -0.0567501
65 M 93 Y 0 0.00020864
65 M 94 A 0 0.170744
65 M 95 D 0 0.040518
65 M 96 G 0 0.0662462
65 M 97 K 0 0.245471
65 M 98 M 0 -0.0279955
65 M 99 L 0 0.356229
65 M 100 N 0 0.0367956
65 M 101 E 0 -0.0611049
65 M 102 A 0 0.328103
65 M 103 L 0 -0.0876953
65 M 104 V 0 -0.0206851
65 M 105 R 0 0.0173421
65 M 106 Q 0 0.163864
65 M 107 G 0 -0.0368363
65 M 108 L 0 -0.00340977
65 M 109 A 0 0.00706856
65 M 110 K 0 -0.0845873
65 M 111 V 0 -0.081092
65 M 112 A 0 -0.0514022
65 M 113 Y 0 -0.0580703
65 M 114 V 0 -0.107613
65 M 115 Y 0 -0.0726159
65 M 116 K 0 0.00459761
65 M 117 P 0 0.0354362
65 M 118 N 0 -0.0376344
65 M 119 N 0 -0.0808351
65 M 120 T 0 0.00610121
65 M 121 H 0 -0.0230756
65 M 122 E 0 -0.0457148
65 M 123 Q 0 -0.026238
65 M 124 H 0 -0.0568121
65 M 125 L 0 -0.0975812
65 M 126 R 0 0.00434502
65 M 127 K 0 -0.0975086
65 M 128 S 0 -0.0188011
65 M 129 E 0 -0.0842331
65 M 130 A 0 0.0408981
65 M 131 Q 0 0.0357744
65 M 132 A 0 -0.0864109
65 M 133 K 0 -0.0449606
65 M 134 K 0 0.035278
65 M 135 E 0 -0.0225445
65 M 136 K 0 -0.014962
65 M 137 L 0 -0.00642897
65 M 138 N 0 -0.000103682
65 M 139 I 0 -0.084791
65 M 140 W 0 -0.019673
65 M 141 S 0 -0.087683
65 M 142 E 0 -0.0102525
65 M 143 D 0 0.0143511
65 M 144 N 0 -0.0254611
66 L 67 E 0 0.332801
66 L 68 N 0 0.102799
66 L 69 A 0 0.0364267
66 L 70 K 0 0.0393697
66 L 71 K 0 -0.0280683
66 L 72 L 0 0.398145
66 L 73 E 0 0.0269121
66 L 74 V 0 0.0789427
66 L 75 E 0 -0.0218103
66 L 76 F 0 0.0427326
66 L 77 D 0 0.0564577
66 L 81 R 0 -0.0614991
66 L 82 T 0 0.0148822
66 L 83 D 0 0.0293971
66 L 84 K 0 0.042538
66 L 85 Y 0 0.0383244
66 L 86 G 0 -0.00587764
66 L 87 R 0 -0.0295114
66 L 88 G 0 -0.092036
66 L 89 L 0 -0.0579608
66 L 90 A 0 -0.0688881
66 L 91 Y 0 -0.101977
66 L 92 L 0 0.110307
66 L 93 Y 0 -0.0811909
66 L 94 A 0 0.178643
66 L 95 D 0 -0.0578497
66 L 96 G 0 0.0290219
66 L 97 K 0 -0.0948267
66 L 98 M 0 -0.0426916
66 L 99 L 0 0.345444
66 L 100 N 0 -0.0338472
66 L 101 E 0 0.01328
66 L 102 A 0 -0.0875879
66 L 103 L 0 0.105616
66 L 104 V 0 -0.0242799
66 L 105 R 0 -0.0328565
66 L 106 Q 0 -0.0462194
66 L 107 G 0 0.0421808
66 L 108 L 0 0.00254682
66 L 109 A 0 0.103611
66 L 110 K 0 -0.0179409
66 L 111 V 0 -0.0516614
66 L 112 A 0 0.0177197
66 L 113 Y 0 -0.051217
66 L 114 V 0 -0.107353
66 L 115 Y 0 -0.122603
66 L 116 K 0 -0.0380512
66 L 117 P 0 -0.0221986
66 L 118 N 0 -0.0294906
66 L 119 N 0 -0.0580814
66 L 120 T 0 0.0154204
66 L 121 H 0 0.0210433
66 L 122 E 0 -0.0655013
66 L 123 Q 0 -0.0445418
66 L 124 H 0 -0.0846771
66 L 125 L 0 0.0184671
66 L 126 R 0 -0.0887029
66 L 127 K 0 -0.0731682
66 L 128 S 0 0.017427
66 L 129 E 0 -0.0445042
66 L 130 A 0 -0.0649621
66 L 131 Q 0 -0.0507912
66 L 132 A 0 0.0547269
66 L 133 K 0 -0.0857078
66 L 134 K 0 -0.0700333
66 L 135 E 0 -0.0540406
66 L 136 K 0 -0.0973547
66 L 137 L 0 -0.0302566
66 L 138 N 0 -0.0415718
66 L 139 I 0 -0.0202801
66 L 140 W 0 0.0707464
66 L 141 S 0 -0.0323028
66 L 142 E 0 -0.103163
66 L 143 D 0 -0.0681917
66 L 144 N 0 -0.06602
67 E 68 N 0 0.498083
67 E 69 A 0 0.388001
67 E 70 K 0 0.525212
67 E 71 K 0 0.109354
67 E 72 L 0 0.127873
67 E 73 E 0 -0.0100635
67 E 74 V 0 0.0174398
67 E 75 E 0 -0.0135019
67 E 76 F 0 0.104832
67 E 77 D 0 0.0553038
67 E 81 R 0 0.0472772
67 E 82 T 0 -0.00817975
67 E 83 D 0 -0.112927
67 E 84 K 0 -0.115285
67 E 85 Y 0 -0.0859626
67 E 86 G 0 -0.0400642
67 E 87 R 0 -0.0532683
67 E 88 G 0 -0.0386557
67 E 89 L 0 -0.0197527
67 E 90 A 0 0.0213481
67 E 91 Y 0 -0.0719211
67 E 92 L 0 -0.108976
67 E 93 Y 0 -0.0231199
67 E 94 A 0 0.0599779
67 E 95 D 0 0.00926932
67 E 96 G 0 0.00972254
67 E 97 K 0 -0.0741576
67 E 98 M 0 0.00646821
67 E 99 L 0 0.0407913
67 E 100 N 0 -0.0393796
67 E 101 E 0 -0.0697262
67 E 102 A 0 -0.0378349
67 E 103 L 0 -0.0478619
67 E 104 V 0 -0.0421799
67 E 105 R 0 -0.0633557
67 E 106 Q 0 0.0351085
67 E 107 G 0 -0.0339632
67 E 108 L 0 -0.0618144
67 E 109 A 0 -0.157537
67 E 110 K 0 0.0295991
67 E 111 V 0 -0.0220381
67 E 112 A 0 -0.0157575
67 E 113 Y 0 -0.0263416
67 E 114 V 0 0.00943339
67 E 115 Y 0 -0.0273131
67 E 116 K 0 -0.0553589
67 E 117 P 0 -0.107208
67 E 118 N 0 -0.108694
67 E 119 N 0 -0.0731168
67 E 120 T 0 0.00403087
67 E 121 H 0 0.0142609
67 E 122 E 0 -0.0522187
67 E 123 Q 0 0.00795686
67 E 124 H 0 0.0175379
67 E 125 L 0 -0.107563
67 E 126 R 0 0.076784
67 E 127 K 0 0.0437999
67 E 128 S 0 -0.0574098
67 E 129 E 0 -0.106423
67 E 130 A 0 -0.0279033
67 E 131 Q 0 -0.0710237
67 E 132 A 0 -0.0754428
67 E 133 K 0 -0.0429054
67 E 134 K 0 -0.0106727
67 E 135 E 0 -0.066057
67 E 136 K 0 -0.0300674
67 E 137 L 0 -0.0583665
67 E 138 N 0 0.0349681
67 E 139 I 0 -0.109911
67 E 140 W 0 -0.121367
67 E 141 S 0 0.00209783
67 E 142 E 0 -0.0242328
67 E 143 D 0 -0.0597351
67 E 144 N 0 -0.0493219
68 N 69 A 0 2.15099
68 N 70 K 0 0.631081
68 N 71 K 0 0.0553145
68 N 72 L 0 0.116722
68 N 73 E 0 0.00387124
68 N 74 V 0 -0.0119515
68 N 75 E 0 -0.0425903
68 N 76 F 0 0.0262636
68 N 77 D 0 0.016803
68 N 81 R 0 0.0574211
68 N 82 T 0 -0.0202438
68 N 83 D 0 -0.0966218
68 N 84 K 0 0.0310981
68 N 85 Y 0 -0.104344
68 N 86 G 0 -0.00617348
68 N 87 R 0 -0.0484705
68 N 88 G 0 0.0389037
68 N 89 L 0 -0.075457
68 N 90 A 0 -0.0552897
68 N 91 Y 0 -0.0637597
68 N 92 L 0 0.023521
68 N 93 Y 0 -0.0144816
68 N 94 A 0 0.0261345
68 N 95 D 0 0.00593707
68 N 96 G 0 -0.0702637
68 N 97 K 0 -0.0206981
68 N 98 M 0 -0.039096
68 N 99 L 0 0.00923333
68 N 100 N 0 0.0140882
68 N 101 E 0 -0.0546335
68 N 102 A 0 -0.0201709
68 N 103 L 0 -0.0894255
68 N 104 V 0 -0.0396128
68 N 105 R 0 0.0220814
68 N 106 Q 0 -0.0754892
68 N 107 G 0 -0.00350238
68 N 108 L 0 -0.0429773
68 N 109 A 0 0.0101326
68 N 110 K 0 -0.00193992
68 N 111 V 0 -0.0168125
68 N 112 A 0 -0.0570818
68 N 113 Y 0 -0.0439852
68 N 114 V 0 -0.121821
68 N 115 Y 0 -0.0795023
68 N 116 K 0 -0.0670481
68 N 117 P 0 -0.080757
68 N 118 N 0 -0.0904374
68 N 119 N 0 -0.042294
68 N 120 T 0 -0.0782641
68 N 121 H 0 -0.0772944
68 N 122 E 0 -0.0555027
68 N 123 Q 0 -0.0605386
68 N 124 H 0 -0.000448708
68 N 125 L 0 -0.0358906
68 N 126 R 0 -0.0742772
68 N 127 K 0 -0.00403438
68 N 128 S 0 -0.0627428
68 N 129 E 0 -0.0587363
68 N 130 A 0 -0.0674541
68 N 131 Q 0 0.00412289
68 N 132 A 0 -0.0619017
68 N 133 K 0 0.0638158
68 N 134 K 0 -0.0917801
68 N 135 E 0 -0.115544
68 N 136 K 0 -0.0157735
68 N 137 L 0 -0.00879314
68 N 138 N 0 -0.0347213
68 N 139 I 0 -0.0430472
68 N 140 W 0 -0.126852
68 N 141 S 0 -0.0756688
68 N 142 E 0 -0.000946261
68 N 143 D 0 -0.0664672
68 N 144 N 0 -0.0610149
69 A 70 K 0 0.436492
69 A 71 K 0 0.21583
69 A 72 L 0 0.277289
69 A 73 E 0 0.0897112
69 A 74 V 0 0.055945
69 A 75 E 0 -0.0340057
69 A 76 F 0 -0.0334089
69 A 77 D 0 0.0862796
69 A 81 R 0 0.0150693
69 A 82 T 0 -0.0440995
69 A 83 D 0 -0.0346533
69 A 84 K 0 0.0260551
69 A 85 Y 0 -0.0957774
69 A 86 G 0 -0.00592377
69 A 87 R 0 -0.000245232
69 A 88 G 0 -0.0650853
69 A 89 L 0 0.0223314
69 A 90 A 0 -0.0271821
69 A 91 Y 0 -0.0600338
69 A 92 L 0 -0.0416672
69 A 93 Y 0 -0.0547884
69 A 94 A 0 0.00622568
69 A 95 D 0 0.0371637
69 A 96 G 0 -0.00609161
69 A 97 K 0 -0.110511
69 A 98 M 0 -0.00840111
69 A 99 L 0 0.0544681
69 A 100 N 0 -0.0476186
69 A 101 E 0 -0.0870117
69 A 102 A 0 -0.103795
69 A 103 L 0 -0.0208839
69 A 104 V 0 -0.052906
69 A 105 R 0 -0.0346217
69 A 106 Q 0 -0.122348
69 A 107 G 0 0.0926697
69 A 108 L 0 -0.0293298
69 A 109 A 0 -0.0444192
69 A 110 K 0 -0.0779514
69 A 111 V 0 -0.0492914
69 A 112 A 0 -0.0644336
69 A 113 Y 0 -0.095552
69 A 114 V 0 -0.0433394
69 A 115 Y 0 -0.0730973
69 A 116 K 0 -0.0892187
69 A 117 P 0 -0.0868925
69 A 118 N 0 -0.0881268
69 A 119 N 0 -0.0323887
69 A 120 T 0 -0.0550733
69 A 121 H 0 -0.129317
69 A 122 E 0 -0.0444647
69 A 123 Q 0 -0.0610789
69 A 124 H 0 -0.042126
69 A 125 L 0 -0.0660629
69 A 126 R 0 -0.0168755
69 A 127 K 0 -0.0133959
69 A 128 S 0 -0.057247
69 A 129 E 0 0.012671
69 A 130 A 0 0.00572409
69 A 131 Q 0 0.0156236
69 A 132 A 0 0.0266091
69 A 133 K 0 -0.0167901
69 A 134 K 0 -0.0898603
69 A 135 E 0 -0.0431873
69 A 136 K 0 -0.054691
69 A 137 L 0 0.00228628
69 A 138 N 0 0.0630647
69 A 139 I 0 -0.0310753
69 A 140 W 0 -0.0261564
69 A 141 S 0 -0.0199525
69 A 142 E 0 0.00608185
69 A 143 D 0 0.0139682
69 A 144 N 0 -0.029051
70 K 71 K 0 0.23889
70 K 72 L 0 0.313539
70 K 73 E 0 0.135869
70 K 74 V 0 0.0194952
70 K 75 E 0 0.0220895
70 K 76 F 0 0.0823526
70 K 77 D 0 0.113168
70 K 81 R 0 0.0362229
70 K 82 T 0 0.0568239
70 K 83 D 0 -0.014065
70 K 84 K 0 -0.0198462
70 K 85 Y 0 -0.0236046
70 K 86 G 0 -0.0538604
70 K 87 R 0 -0.0136934
70 K 88 G 0 0.0126963
70 K 89 L 0 0.0222442
70 K 90 A 0 0.0369277
70 K 91 Y 0 -0.0527871
70 K 92 L 0 -0.0585023
70 K 93 Y 0 -0.0213614
70 K 94 A 0 0.215508
70 K 95 D 0 0.148793
70 K 96 G 0 -0.00483516
70 K 97 K 0 0.0643124
70 K 98 M 0 -0.0292808
70 K 99 L 0 0.00167106
70 K 100 N 0 -0.0357241
70 K 101 E 0 0.0187584
70 K 102 A 0 -0.0261617
70 K 103 L 0 -0.0271426
70 K 104 V 0 -0.0201179
70 K 105 R 0 -0.0187247
70 K 106 Q 0 0.0174133
70 K 107 G 0 0.0246481
70 K 108 L 0 -0.0122196
70 K 109 A 0 -0.0908741
70 K 110 K 0 0.0152584
70 K 111 V 0 -0.0822184
70 K 112 A 0 -0.0513886
70 K 113 Y 0 -0.0242078
70 K 114 V 0 -0.100131
70 K 115 Y 0 -0.0554886
70 K 116 K 0 -0.0647523
70 K 117 P 0 -0.0267754
70 K 118 N 0 -0.0310363
70 K 119 N 0 -0.021349
70 K 120 T 0 -0.0529264
70 K 121 H 0 -0.112552
70 K 122 E 0 -0.0553437
70 K 123 Q 0 -0.00283153
70 K 124 H 0 -0.096245
70 K 125 L 0 -0.0309476
70 K 126 R 0 0.012483
70 K 127 K 0 -0.0669423
70 K 128 S 0 0.0674106
70 K 129 E 0 -0.0207963
70 K 130 A 0 -0.0400003
70 K 131 Q 0 0.0152773
70 K 132 A 0 -0.057781
70 K 133 K 0 -0.096976
70 K 134 K 0 0.0168588
70 K 135 E 0 -0.106095
70 K 136 K 0 -0.0913301
70 K 137 L 0 -0.135176
70 K 138 N 0 -0.0696719
70 K 139 I 0 -0.0246075
70 K 140 W 0 -0.112566
70 K 141 S 0 0.0265569
70 K 142 E 0 -0.0733115
70 K 143 D 0 0.00594561
70 K 144 N 0 -0.0777789
71 K 72 L 0 0.162368
71 K 73 E 0 0.163635
71 K 74 V 0 0.104336
71 K 75 E 0 0.125922
71 K 76 F 0 0.0666272
71 K 77 D 0 0.105933
71 K 81 R 0 -0.00906226
71 K 82 T 0 0.0623237
71 K 83 D 0 0.0243982
71 K 84 K 0 0.0143078
71 K 85 Y 0 -0.0412942
71 K 86 G 0 0.0899472
71 K 87 R 0 -0.0191218
71 K 88 G 0 -0.0809007
71 K 89 L 0 -0.0699645
71 K 90 A 0 0.0104135
71 K 91 Y 0 -0.0375429
71 K 92 L 0 -0.0763943
71 K 93 Y 0 -0.0427963
71 K 94 A 0 0.109965
71 K 95 D 0 0.0138936
71 K 96 G 0 -0.0429073
71 K 97 K 0 0.169746
71 K 98 M 0 0.0226015
71 K 99 L 0 -0.0234463
71 K 100 N 0 -0.0938877
71 K 101 E 0 -0.0163442
71 K 102 A 0 0.0349912
71 K 103 L 0 -0.0597376
71 K 104 V 0 -0.157181
71 K 105 R 0 -0.0762518
71 K 106 Q 0 0.00322668
71 K 107 G 0 -0.00376043
71 K 108 L 0 0.000451285
71 K 109 A 0 -0.0484199
71 K 110 K 0 -0.0305211
71 K 111 V 0 -0.0227449
71 K 112 A 0 0.0233224
71 K 113 Y 0 -0.0557659
71 K 114 V 0 0.050574
71 K 115 Y 0 0.0127827
71 K 116 K 0 0.0113111
71 K 117 P 0 -0.0736468
71 K 118 N 0 -0.0893156
71 K 119 N 0 -0.0807316
71 K 120 T 0 -0.0525817
71 K 121 H 0 -0.0266168
71 K 122 E 0 -0.00501673
71 K 123 Q 0 0.043758
71 K 124 H 0 -0.0682353
71 K 125 L 0 -0.0480733
71 K 126 R 0 -0.0220513
71 K 127 K 0 0.0302219
71 K 128 S 0 0.0367565
71 K 129 E 0 -0.107672
71 K 130 A 0 -0.0605498
71 K 131 Q 0 0.00746111
71 K 132 A 0 -0.0615607
71 K 133 K 0 -0.065162
71 K 134 K 0 -0.0413143
71 K 135 E 0 -0.0413466
71 K 136 K 0 0.0454557
71 K 137 L 0 -0.0116815
71 K 138 N 0 -0.0593707
71 K 139 I 0 -0.0830413
71 K 140 W 0 0.00336395
71 K 141 S 0 -0.0210975
71 K 142 E 0 0.0240681
71 K 143 D 0 0.0292622
71 K 144 N 0 0.00299788
72 L 73 E 0 0.166583
72 L 74 V 0 0.353176
72 L 75 E 0 0.102853
72 L 76 F 0 0.0621596
72 L 77 D 0 0.0628159
72 L 81 R 0 -0.0779252
72 L 82 T 0 -0.156433
72 L 83 D 0 -0.0427619
72 L 84 K 0 0.0114248
72 L 85 Y 0 -0.0466367
72 L 86 G 0 -0.0287995
72 L 87 R 0 -0.0321756
72 L 88 G 0 -0.0320173
72 L 89 L 0 0.00782665
72 L 90 A 0 0.106429
72 L 91 Y 0 0.0942948
72 L 92 L 0 0.208885
72 L 93 Y 0 0.0542614
72 L 94 A 0 0.131011
72 L 95 D 0 -0.0674951
72 L 96 G 0 -0.00829402
72 L 97 K 0 -0.0633508
72 L 98 M 0 0.0183574
72 L 99 L 0 0.0210766
72 L 100 N 0 -0.00152274
72 L 101 E 0 -0.00898109
72 L 102 A 0 -0.0325917
72 L 103 L 0 -0.0335727
72 L 104 V 0 -0.0549764
72 L 105 R 0 -0.0764544
72 L 106 Q 0 -0.085897
72 L 107 G 0 0.0717778
72 L 108 L 0 -0.0480387
72 L 109 A 0 0.0770395
72 L 110 K 0 -0.0689536
72 L 111 V 0 -0.0233354
72 L 112 A 0 -0.0495213
72 L 113 Y 0 -0.0731945
72 L 114 V 0 -0.0613406
72 L 115 Y 0 -0.0718014
72 L 116 K 0 -0.0724895
72 L 117 P 0 -0.0304121
72 L 118 N 0 -0.093904
72 L 119 N 0 -0.101762
72 L 120 T 0 -0.0342826
72 L 121 H 0 -0.0599171
72 L 122 E 0 0.00540108
72 L 123 Q 0 -0.0551353
72 L 124 H 0 -0.000126301
72 L 125 L 0 -0.0263161
72 L 126 R 0 -0.0200748
72 L 127 K 0 -0.0800023
72 L 128 S 0 0.00828756
72 L 129 E 0 -0.0833946
72 L 130 A 0 -0.0773332
72 L 131 Q 0 -0.0562552
72 L 132 A 0 0.00477732
72 L 133 K 0 0.0465997
72 L 134 K 0 -0.0205686
72 L 135 E 0 -0.0269339
72 L 136 K 0 -0.0567004
72 L 137 L 0 0.0161437
72 L 138 N 0 -0.062269
72 L 139 I 0 0.0404756
72 L 140 W 0 0.0120675
72 L 141 S 0 -0.0597742
72 L 142 E 0 -0.035766
72 L 143 D 0 -0.112745
72 L 144 N 0 -0.00331463
73 E 74 V 0 0.0921448
73 E 75 E 0 0.285636
73 E 76 F 0 0.172548
73 E 77 D 0 0.125898
73 E 81 R 0 -0.00368791
73 E 82 T 0 0.0935489
73 E 83 D 0 -0.0296857
73 E 84 K 0 0.0270071
73 E 85 Y 0 0.0397459
73 E 86 G 0 0.0136467
73 E 87 R 0 -0.0397814
73 E 88 G 0 0.0695241
73 E 89 L 0 -0.0230202
73 E 90 A 0 -0.025909
73 E 91 Y 0 0.0202229
73 E 92 L 0 -0.102173
73 E 93 Y 0 0.243783
73 E 94 A 0 0.100032
73 E 95 D 0 0.0826748
73 E 96 G 0 0.281147
73 E 97 K 0 0.0895781
73 E 98 M 0 0.00448371
73 E 99 L 0 -0.0576763
73 E 100 N 0 0.00711744
73 E 101 E 0 0.055066
73 E 102 A 0 0.0181841
73 E 103 L 0 -0.0899979
73 E 104 V 0 -0.0679872
73 E 105 R 0 -0.02922
73 E 106 Q 0 0.0336743
73 E 107 G 0 -0.0362974
73 E 108 L 0 -0.0663374
73 E 109 A 0 -0.0368822
73 E 110 K 0 -0.0357204
73 E 111 V 0 -0.128836
73 E 112 A 0 -0.0344423
73 E 113 Y 0 -0.0534706
73 E 114 V 0 -0.00250825
73 E 115 Y 0 -0.0688552
73 E 116 K 0 -0.100006
73 E 117 P 0 -0.0128077
73 E 118 N 0 -0.0529686
73 E 119 N 0 -0.0521303
73 E 120 T 0 -0.00314401
73 E 121 H 0 -0.00466583
73 E 122 E 0 -0.081913
73 E 123 Q 0 0.00758749
73 E 124 H 0 0.0340963
73 E 125 L 0 -0.0659126
73 E 126 R 0 0.0298602
73 E 127 K 0 0.0255947
73 E 128 S 0 -0.0247225
73 E 129 E 0 -0.0804815
73 E 130 A 0 0.0272221
73 E 131 Q 0 0.00369892
73 E 132 A 0 -0.0419037
73 E 133 K 0 0.0113179
73 E 134 K 0 0.0288232
73 E 135 E 0 0.0374178
73 E 136 K 0 -0.0221716
73 E 137 L 0 -0.0295257
73 E 138 N 0 -0.0640941
73 E 139 I 0 -0.033123
73 E 140 W 0 -0.0317411
73 E 141 S 0 -0.0280875
73 E 142 E 0 -0.01798
73 E 143 D 0 -0.0210924
73 E 144 N 0 -0.00647683
74 V 75 E 0 0.0810838
74 V 76 F 0 0.21496
74 V 77 D 0 0.195525
74 V 81 R 0 0.0191724
74 V 82 T 0 -0.0540431
74 V 83 D 0 -0.0360306
74 V 84 K 0 0.0398842
74 V 85 Y 0 -0.00906664
74 V 86 G 0 0.0141287
74 V 87 R 0 -0.00234031
74 V 88 G 0 0.0135942
74 V 89 L 0 0.0403436
74 V 90 A 0 0.487272
74 V 91 Y 0 0.0882697
74 V 92 L 0 0.513054
74 V 93 Y 0 -0.0236433
74 V 94 A 0 -0.0528736
74 V 95 D 0 0.0217451
74 V 96 G 0 -0.00606001
74 V 97 K 0 -0.0691096
74 V 98 M 0 0.0589503
74 V 99 L 0 -0.0492799
74 V 100 N 0 -0.0531687
74 V 101 E 0 -0.09112
74 V 102 A 0 -0.0324341
74 V 103 L 0 -0.0756043
74 V 104 V 0 -0.0639004
74 V 105 R 0 -0.110182
74 V 106 Q 0 -0.0901311
74 V 107 G 0 0.0703494
74 V 108 L 0 0.00260273
74 V 109 A 0 -0.0228064
74 V 110 K 0 -0.0689448
74 V 111 V 0 0.00344773
74 V 112 A 0 -0.0917612
74 V 113 Y 0 -0.0555303
74 V 114 V 0 -0.0289648
74 V 115 Y 0 -0.0304749
74 V 116 K 0 -0.0248969
74 V 117 P 0 -0.0951001
74 V 118 N 0 -0.0273967
74 V 119 N 0 -0.0733598
74 V 120 T 0 0.00877616
74 V 121 H 0 -0.0287501
74 V 122 E 0 0.000185937
74 V 123 Q 0 -0.0568451
74 V 124 H 0 -0.0658073
74 V 125 L 0 -0.00857906
74 V 126 R 0 -0.0707767
74 V 127 K 0 -0.0112141
74 V 128 S 0 -0.0665535
74 V 129 E 0 -0.0711379
74 V 130 A 0 -0.0385892
74 V 131 Q 0 -0.140458
74 V 132 A 0 -0.0352055
74 V 133 K 0 -0.120434
74 V 134 K 0 -0.128705
74 V 135 E 0 -0.0327147
74 V 136 K 0 0.00364737
74 V 137 L 0 -0.127395
74 V 138 N 0 -0.0470564
74 V 139 I 0 -0.11179
74 V 140 W 0 -0.0818885
74 V 141 S 0 -0.0557263
74 V 142 E 0 0.0524445
74 V 143 D 0 -0.0629091
74 V 144 N 0 0.0189591
75 E 76 F 0 0.248153
75 E 77 D 0 0.29273
75 E 81 R 0 0.154618
75 E 82 T 0 0.132142
75 E 83 D 0 -0.0125462
75 E 84 K 0 -0.00188402
75 E 85 Y 0 -0.0560634
75 E 86 G 0 0.0779962
75 E 87 R 0 0.0182105
75 E 88 G 0 -0.0841784
75 E 89 L 0 0.00747038
75 E 90 A 0 -0.0200554
75 E 91 Y 0 0.333485
75 E 92 L 0 -0.0650161
75 E 93 Y 0 0.386003
75 E 94 A 0 0.103398
75 E 95 D 0 -0.0298136
75 E 96 G 0 0.164958
75 E 97 K 0 0.0512498
75 E 98 M 0 0.0250554
75 E 99 L 0 -0.0876386
75 E 100 N 0 0.0875923
75 E 101 E 0 0.0242652
75 E 102 A 0 0.0782051
75 E 103 L 0 -0.0460899
75 E 104 V 0 -0.106065
75 E 105 R 0 -0.0731082
75 E 106 Q 0 0.000325588
75 E 107 G 0 -0.0324484
75 E 108 L 0 -0.027272
75 E 109 A 0 -0.0152232
75 E 110 K 0 -0.00473767
75 E 111 V 0 -0.0305698
75 E 112 A 0 -0.0358559
75 E 113 Y 0 -0.000141395
75 E 114 V 0 -0.0189871
75 E 115 Y 0 -0.0771253
75 E 116 K 0 -0.0192824
75 E 117 P 0 -0.0581105
75 E 118 N 0 -0.0253575
75 E 119 N 0 0.0412501
75 E 120 T 0 0.12563
75 E 121 H 0 0.248624
75 E 122 E 0 -0.0032908
75 E 123 Q 0 -0.00704788
75 E 124 H 0 -0.0366921
75 E 125 L 0 -0.13248
75 E 126 R 0 -0.0749708
75 E 127 K 0 -0.0602791
75 E 128 S 0 -0.0330532
75 E 129 E 0 -0.0685544
75 E 130 A 0 -0.0373546
75 E 131 Q 0 -0.0336126
75 E 132 A 0 -0.089011
75 E 133 K 0 -0.0344872
75 E 134 K 0 0.0243807
75 E 135 E 0 -0.00595359
75 E 136 K 0 -0.0636136
75 E 137 L 0 -0.06223
75 E 138 N 0 0.000776713
75 E 139 I 0 -0.0458769
75 E 140 W 0 -0.0929262
75 E 141 S 0 0.103142
75 E 142 E 0 -0.0989026
75 E 143 D 0 0.00772008
75 E 144 N 0 -0.00581297
76 F 77 D 0 0.30029
76 F 81 R 0 0.295891
76 F 82 T 0 0.132919
76 F 83 D 0 0.00684438
76 F 84 K 0 0.0489877
76 F 85 Y 0 -0.0111349
76 F 86 G 0 -0.00291917
76 F 87 R 0 -0.0279165
76 F 88 G 0 0.361328
76 F 89 L 0 0.150288
76 F 90 A 0 0.314426
76 F 91 Y 0 0.0836302
76 F 92 L 0 -0.007821
76 F 93 Y 0 0.0794651
76 F 94 A 0 -0.0311746
76 F 95 D 0 -0.0235191
76 F 96 G 0 0.0638518
76 F 97 K 0 0.0142063
76 F 98 M 0 0.00784333
76 F 99 L 0 0.0292709
76 F 100 N 0 -0.0262468
76 F 101 E 0 -0.0140672
76 F 102 A 0 -0.0401667
76 F 103 L 0 -0.0479231
76 F 104 V 0 -0.0198205
76 F 105 R 0 0.119952
76 F 106 Q 0 -0.0412277
76 F 107 G 0 -0.0593241
76 F 108 L 0 -0.047975
76 F 109 A 0 -0.115779
76 F 110 K 0 0.0298811
76 F 111 V 0 0.0361433
76 F 112 A 0 -0.0330948
76 F 113 Y 0 -0.0632814
76 F 114 V 0 0.00288846
76 F 115 Y 0 -0.0220557
76 F 116 K 0 0.0279922
76 F 117 P 0 0.000113085
76 F 118 N 0 0.0097729
76 F 119 N 0 -0.0794764
76 F 120 T 0 -0.00592187
76 F 121 H 0 -0.0667537
76 F 122 E 0 0.00427096
76 F 123 Q 0 0.0401249
76 F 124 H 0 0.00560944
76 F 125 L 0 -0.133719
76 F 126 R 0 -0.00383358
76 F 127 K 0 -0.0599491
76 F 128 S 0 -0.00142494
76 F 129 E 0 -0.0749564
76 F 130 A 0 -0.00726811
76 F 131 Q 0 -0.0615883
76 F 132 A 0 -0.0626878
76 F 133 K 0 -0.0818352
76 F 134 K 0 -0.0411794
76 F 135 E 0 -0.048918
76 F 136 K 0 0.0503375
76 F 137 L 0 -0.0950503
76 F 138 N 0 -0.130581
76 F 139 I 0 -0.0456916
76 F 140 W 0 0.00172154
76 F 141 S 0 -0.00595953
76 F 142 E 0 -0.0407937
76 F 143 D 0 -0.0345443
76 F 144 N 0 -0.0429043
77 D 81 R 0 0.174469
77 D 82 T 0 0.10474
77 D 83 D 0 0.053573
77 D 84 K 0 -0.0337955
77 D 85 Y 0 -0.0118371
77 D 86 G 0 -0.0040021
77 D 87 R 0 0.0996943
77 D 88 G 0 0.0268983
77 D 89 L 0 0.188155
77 D 90 A 0 0.0379097
77 D 91 Y 0 0.437231
77 D 92 L 0 -0.0811336
77 D 93 Y 0 0.146652
77 D 94 A 0 -0.0652477
77 D 95 D 0 0.0366971
77 D 96 G 0 -0.0293751
77 D 97 K 0 -0.00438828
77 D 98 M 0 0.0604594
77 D 99 L 0 -0.0126911
77 D 100 N 0 0.0218092
77 D 101 E 0 -0.0428486
77 D 102 A 0 0.0368699
77 D 103 L 0 -0.0421302
77 D 104 V 0 -0.0527185
77 D 105 R 0 -0.00184222
77 D 106 Q 0 0.0857486
77 D 107 G 0 -0.0396624
77 D 108 L 0 -0.00650118
77 D 109 A 0 -0.0753653
77 D 110 K 0 0.0686217
77 D 111 V 0 -0.0204182
77 D 112 A 0 -0.0492565
77 D 113 Y 0 0.00553775
77 D 114 V 0 0.0133976
77 D 115 Y 0 -0.0051284
77 D 116 K 0 0.0347196
77 D 117 P 0 -0.0350129
77 D 118 N 0 -0.0619995
77 D 119 N 0 0.0205117
77 D 120 T 0 0.0150221
77 D 121 H 0 -0.0132839
77 D 122 E 0 0.0134444
77 D 123 Q 0 0.00541174
77 D 124 H 0 -0.0411122
77 D 125 L 0 -0.0368545
77 D 126 R 0 -0.0667426
77 D 127 K 0 -0.0223894
77 D 128 S 0 -0.0331241
77 D 129 E 0 -0.0945539
77 D 130 A 0 -0.0183495
77 D 131 Q 0 -0.0402557
77 D 132 A 0 -0.0905346
77 D 133 K 0 -0.0428652
77 D 134 K 0 -0.0410397
77 D 135 E 0 -0.028156
77 D 136 K 0 -0.0605404
77 D 137 L 0 -0.0776364
77 D 138 N 0 -0.0134158
77 D 139 I 0 -0.0826091
77 D 140 W 0 -0.11714
77 D 141 S 0 0.0397186
77 D 142 E 0 -0.000639232
77 D 143 D 0 -0.080442
77 D 144 N 0 -0.0539394
81 R 82 T 0 0.533616
81 R 83 D 0 0.398627
81 R 84 K 0 0.184588
81 R 85 Y 0 0.185059
81 R 86 G 0 0.108879
81 R 87 R 0 0.0419326
81 R 88 G 0 0.102486
81 R 89 L 0 0.344922
81 R 90 A 0 0.175152
81 R 91 Y 0 0.0927839
81 R 92 L 0 -0.0977166
81 R 93 Y 0 0.061184
81 R 94 A 0 0.0289741
81 R 95 D 0 0.0457022
81 R 96 G 0 0.0436293
81 R 97 K 0 -0.0060811
81 R 98 M 0 0.0284398
81 R 99 L 0 -0.0235895
81 R 100 N 0 -0.0435304
81 R 101 E 0 -0.0433429
81 R 102 A 0 -0.0917481
81 R 103 L 0 -0.0792181
81 R 104 V 0 0.0291681
81 R 105 R 0 -0.0176434
81 R 106 Q 0 -0.0766645
81 R 107 G 0 -0.0747463
81 R 108 L 0 0.0462954
81 R 109 A 0 -0.00983307
81 R 110 K 0 0.123482
81 R 111 V 0 -0.0155819
81 R 112 A 0 0.0129398
81 R 113 Y 0 0.0213303
81 R 114 V 0 -0.0536771
81 R 115 Y 0 0.027711
81 R 116 K 0 0.0693036
81 R 117 P 0 -0.0164734
81 R 118 N 0 0.16612
81 R 119 N 0 0.0170338
81 R 120 T 0 -0.00573007
81 R 121 H 0 0.0211123
81 R 122 E 0 0.0130328
81 R 123 Q 0 0.0262399
81 R 124 H 0 -0.0426473
81 R 125 L 0 -0.050257
81 R 126 R 0 0.0341802
81 R 127 K 0 -0.0681124
81 R 128 S 0 -0.0920971
81 R 129 E 0 0.00131149
81 R 130 A 0 -0.0426751
81 R 131 Q 0 -0.0329504
81 R 132 A 0 -0.0861835
81 R 133 K 0 -0.00065324
81 R 134 K 0 -0.0747766
81 R 135 E 0 0.0505932
81 R 136 K 0 0.0829053
81 R 137 L 0 -0.0375394
81 R 138 N 0 -0.110641
81 R 139 I 0 -0.0548803
81 R 140 W 0 -0.0634502
81 R 141 S 0 -0.0717883
81 R 142 E 0 -0.0422153
81 R 143 D 0 -0.0193725
81 R 144 N 0 -0.00379845
82 T 83 D 0 0.609522
82 T 84 K 0 0.215898
82 T 85 Y 0 0.285935
82 T 86 G 0 0.163182
82 T 87 R 0 0.113956
82 T 88 G 0 0.393173
82 T 89 L 0 0.0952673
82 T 90 A 0 0.0137794
82 T 91 Y 0 0.0334744
82 T 92 L 0 0.0426002
82 T 93 Y 0 0.00857741
82 T 94 A 0 -0.0430862
82 T 95 D 0 0.0349178
82 T 96 G 0 -0.0173386
82 T 97 K 0 -0.0129057
82 T 98 M 0 -0.0601452
82 T 99 L 0 -0.127487
82 T 100 N 0 -0.0889591
82 T 101 E 0 -0.0538243
82 T 102 A 0 -0.0111674
82 T 103 L 0 -0.101905
82 T 104 V 0 -0.00845462
82 T 105 R 0 0.0679161
82 T 106 Q 0 -0.0756445
82 T 107 G 0 -0.0630291
82 T 108 L 0 -0.0486884
82 T 109 A 0 -0.0332701
82 T 110 K 0 0.0623638
82 T 111 V 0 -0.0798254
82 T 112 A 0 0.0298042
82 T 113 Y 0 -0.024719
82 T 114 V 0 -0.0582901
82 T 115 Y 0 -0.0460324
82 T 116 K 0 -0.0515392
82 T 117 P 0 0.00128786
82 T 118 N 0 -0.0311964
82 T 119 N 0 0.013708
82 T 120 T 0 0.0547696
82 T 121 H 0 -0.0110873
82 T 122 E 0 -0.0150422
82 T 123 Q 0 0.0208947
82 T 124 H 0 -0.0438711
82 T 125 L 0 -0.127726
82 T 126 R 0 0.00388501
82 T 127 K 0 0.0339816
82 T 128 S 0 -0.101443
82 T 129 E 0 0.034305
82 T 130 A 0 0.0426306
82 T 131 Q 0 -0.0480502
82 T 132 A 0 -0.108154
82 T 133 K 0 -0.066517
82 T 134 K 0 0.00284985
82 T 135 E 0 -0.0213751
82 T 136 K 0 0.0098463
82 T 137 L 0 -0.0103359
82 T 138 N 0 -0.0699985
82 T 139 I 0 -0.0704648
82 T 140 W 0 -0.0597866
82 T 141 S 0 -0.0155715
82 T 142 E 0 -0.01881
82 T 143 D 0 -0.0165281
82 T 144 N 0 0.0333079
83 D 84 K 0 0.712515
83 D 85 Y 0 0.551029
83 D 86 G 0 0.212372
83 D 87 R 0 0.329048
83 D 88 G 0 0.0922573
83 D 89 L 0 0.252128
83 D 90 A 0 0.0622503
83 D 91 Y 0 -0.0372341
83 D 92 L 0 -0.00625398
83 D 93 Y 0 -0.0401816
83 D 94 A 0 -0.0858672
83 D 95 D 0 0.0155656
83 D 96 G 0 -0.00277985
83 D 97 K 0 -0.0214004
83 D 98 M 0 -0.086732
83 D 99 L 0 -0.0527147
83 D 100 N 0 -0.0160081
83 D 101 E 0 -0.00828954
83 D 102 A 0 -0.0287707
83 D 103 L 0 0.0708086
83 D 104 V 0 -0.0552366
83 D 105 R 0 -0.0547112
83 D 106 Q 0 -0.0163317
83 D 107 G 0 0.00376316
83 D 108 L 0 -0.07227
83 D 109 A 0 0.00830264
83 D 110 K 0 -0.0430824
83 D 111 V 0 -0.0644905
83 D 112 A 0 0.0770347
83 D 113 Y 0 -0.0571599
83 D 114 V 0 0.0216702
83 D 115 Y 0 0.00551095
83 D 116 K 0 0.0753904
83 D 117 P 0 -0.0745026
83 D 118 N 0 -0.018473
83 D 119 N 0 -0.0532538
83 D 120 T 0 -0.100762
83 D 121 H 0 -0.0216156
83 D 122 E 0 -0.00922874
83 D 123 Q 0 -0.0253409
83 D 124 H 0 -0.0790853
83 D 125 L 0 -0.053243
83 D 126 R 0 -0.0950072
83 D 127 K 0 -0.100863
83 D 128 S 0 -0.0532886
83 D 129 E 0 -0.0811464
83 D 130 A 0 -0.0675211
83 D 131 Q 0 -0.0251433
83 D 132 A 0 0.0316784
83 D 133 K 0 -0.0179432
83 D 134 K 0 -0.0297204
83 D 135 E 0 -0.0305822
83 D 136 K 0 -0.0590026
83 D 137 L 0 -0.0246574
83 D 138 N 0 -0.0898231
83 D 139 I 0 0.0132121
83 D 140 W 0 0.0623529
83 D 141 S 0 -0.0696395
83 D 142 E 0 -0.0477416
83 D 143 D 0 -0.062447
83 D 144 N 0 -0.0909209
84 K 85 Y 0 0.460968
84 K 86 G 0 0.268362
84 K 87 R 0 0.198055
84 K 88 G 0 0.136219
84 K 89 L 0 0.0861508
84 K 90 A 0 0.0226088
84 K 91 Y 0 -0.0171191
84 K 92 L 0 -0.0193728
84 K 93 Y 0 0.0445035
84 K 94 A 0 -0.0137917
84 K 95 D 0 -0.075779
84 K 96 G 0 0.00466221
84 K 97 K 0 0.0632188
84 K 98 M 0 0.038393
84 K 99 L 0 -0.0489584
84 K 100 N 0 0.0053538
84 K 101 E 0 -0.0841136
84 K 102 A 0 -0.0432035
84 K 103 L 0 -0.065319
84 K 104 V 0 -0.0737924
84 K 105 R 0 0.0463646
84 K 106 Q 0 -0.0763827
84 K 107 G 0 0.0394319
84 K 108 L 0 -0.00524418
84 K 109 A 0 -0.0212128
84 K 110 K 0 0.024702
84 K 111 V 0 -0.0559746
84 K 112 A 0 0.105812
84 K 113 Y 0 -0.0666514
84 K 114 V 0 -0.0188869
84 K 115 Y 0 0.042978
84 K 116 K 0 0.0222397
84 K 117 P 0 0.0193122
84 K 118 N 0 0.00143808
84 K 119 N 0 0.0138879
84 K 120 T 0 -0.033828
84 K 121 H 0 0.00116029
84 K 122 E 0 0.0190643
84 K 123 Q 0 -0.0792593
84 K 124 H 0 -0.0312957
84 K 125 L 0 -0.0129901
84 K 126 R 0 -0.0423485
84 K 127 K 0 -0.00909563
84 K 128 S 0 -0.0237747
84 K 129 E 0 -0.0258181
84 K 130 A 0 -0.00679799
84 K 131 Q 0 -0.0130374
84 K 132 A 0 0.04571
84 K 133 K 0 0.0386344
84 K 134 K 0 0.0178663
84 K 135 E 0 -0.0202111
84 K 136 K 0 0.00695296
84 K 137 L 0 -0.0953019
84 K 138 N 0 -0.083433
84 K 139 I 0 -0.102406
84 K 140 W 0 -0.0797504
84 K 141 S 0 -0.0190492
84 K 142 E 0 -0.0698799
84 K 143 D 0 0.0617285
84 K 144 N 0 -0.0479246
85 Y 86 G 0 0.306584
85 Y 87 R 0 0.589332
85 Y 88 G 0 0.168685
85 Y 89 L 0 0.194402
85 Y 90 A 0 0.108086
85 Y 91 Y 0 -0.0488741
85 Y 92 L 0 -0.00846591
85 Y 93 Y 0 0.0338208
85 Y 94 A 0 -0.0589041
85 Y 95 D 0 0.0310283
85 Y 96 G 0 -0.00574491
85 Y 97 K 0 -0.0496597
85 Y 98 M 0 -0.0977736
85 Y 99 L 0 -0.00874807
85 Y 100 N 0 -0.0177211
85 Y 101 E 0 -0.0167811
85 Y 102 A 0 -0.028827
85 Y 103 L 0 0.00280063
85 Y 104 V 0 0.0547698
85 Y 105 R 0 0.0368142
85 Y 106 Q 0 -0.0571733
85 Y 107 G 0 -0.041563
85 Y 108 L 0 -0.0691882
85 Y 109 A 0 -0.00850665
85 Y 110 K 0 0.0333153
85 Y 111 V 0 -0.0857402
85 Y 112 A 0 0.127004
85 Y 113 Y 0 0.0354917
85 Y 114 V 0 -0.0453896
85 Y 115 Y 0 -0.0199933
85 Y 116 K 0 -0.0385254
85 Y 117 P 0 -0.0131333
85 Y 118 N 0 0.0509621
85 Y 119 N 0 -0.0747465
85 Y 120 T 0 -0.0695993
85 Y 121 H 0 -0.0268195
85 Y 122 E 0 -0.0801351
85 Y 123 Q 0 -0.0240124
85 Y 124 H 0 0.0789225
85 Y 125 L 0 -0.02641
85 Y 126 R 0 -0.0855205
85 Y 127 K 0 -0.0828786
85 Y 128 S 0 -0.0570034
85 Y 129 E 0 -0.0608176
85 Y 130 A 0 -0.0279555
85 Y 131 Q 0 -0.00652966
85 Y 132 A 0 -0.0850769
85 Y 133 K 0 -0.0536749
85 Y 134 K 0 -0.0406445
85 Y 135 E 0 -0.0072445
85 Y 136 K 0 0.0243676
85 Y 137 L 0 -0.00119513
85 Y 138 N 0 -0.0484766
85 Y 139 I 0 0.0355245
85 Y 140 W 0 -0.0447271
85 Y 141 S 0 -0.0348672
85 Y 142 E 0 -0.0341032
85 Y 143 D 0 -0.0333468
85 Y 144 N 0 -0.0375161
86 G 87 R 0 0.321082
86 G 88 G 0 0.222526
86 G 89 L 0 0.138871
86 G 90 A 0 0.189802
86 G 91 Y 0 0.0914344
86 G 92 L 0 0.0901255
86 G 93 Y 0 0.0747263
86 G 94 A 0 0.0299389
86 G 95 D 0 0.0064468
86 G 96 G 0 0.032466
86 G 97 K 0 -0.0693618
86 G 98 M 0 -0.0637087
86 G 99 L 0 -0.058798
86 G 100 N 0 -0.0358258
86 G 101 E 0 -0.0308554
86 G 102 A 0 -0.00768287
86 G 103 L 0 -0.0212806
86 G 104 V 0 -0.0822925
86 G 105 R 0 -0.0499239
86 G 106 Q 0 -0.0258077
86 G 107 G 0 -0.0043305
86 G 108 L 0 -0.0170758
86 G 109 A 0 -0.0570165
86 G 110 K 0 -0.0669103
86 G 111 V 0 -0.00399325
86 G 112 A 0 -0.0184438
86 G 113 Y 0 -0.0514818
86 G 114 V 0 -0.0267774
86 G 115 Y 0 0.0301565
86 G 116 K 0 0.0421674
86 G 117 P 0 0.00856868
86 G 118 N 0 0.0199797
86 G 119 N 0 -0.0645147
86 G 120 T 0 -0.00645365
86 G 121 H 0 -0.108828
86 G 122 E 0 -0.0697026
86 G 123 Q 0 0.0209707
86 G 124 H 0 -0.018266
86 G 125 L 0 -0.00306955
86 G 126 R 0 -0.0403271
86 G 127 K 0 -0.0349141
86 G 128 S 0 0.0447285
86 G 129 E 0 -0.018407
86 G 130 A 0 0.0384712
86 G 131 Q 0 0.0535806
86 G 132 A 0 -0.0273314
86 G 133 K 0 -0.0343619
86 G 134 K 0 -0.00737112
86 G 135 E 0 0.0146196
86 G 136 K 0 0.0606375
86 G 137 L 0 -0.0946575
86 G 138 N 0 0.00920543
86 G 139 I 0 -0.0560579
86 G 140 W 0 -0.0723497
86 G 141 S 0 -0.0445935
86 G 142 E 0 -0.0279867
86 G 143 D 0 -0.0211994
86 G 144 N 0 -0.0130474
87 R 88 G 0 0.247612
87 R 89 L 0 0.319103
87 R 90 A 0 0.173808
87 R 91 Y 0 0.0104965
87 R 92 L 0 0.152298
87 R 93 Y 0 0.0124718
87 R 94 A 0 0.0417409
87 R 95 D 0 0.0657177
87 R 96 G 0 -0.000308484
87 R 97 K 0 -0.0264055
87 R 98 M 0 -0.153671
87 R 99 L 0 -0.0406135
87 R 100 N 0 -0.0303143
87 R 101 E 0 0.0227639
87 R 102 A 0 -0.0684509
87 R 103 L 0 -0.0433818
87 R 104 V 0 -0.0420656
87 R 105 R 0 -0.0744961
87 R 106 Q 0 0.0192911
87 R 107 G 0 0.00438028
87 R 108 L 0 -0.0766299
87 R 109 A 0 -0.037116
87 R 110 K 0 -0.0876454
87 R 111 V 0 -0.0620938
87 R 112 A 0 0.079208
87 R 113 Y 0 -0.0734896
87 R 114 V 0 0.0137246
87 R 115 Y 0 0.06603
87 R 116 K 0 -0.0384661
87 R 117 P 0 -0.0278439
87 R 118 N 0 0.0522641
87 R 119 N 0 -0.0211667
87 R 120 T 0 -0.0476466
87 R 121 H 0 -0.0615475
87 R 122 E 0 -0.0521868
87 R 123 Q 0 -0.0372872
87 R 124 H 0 -0.0721005
87 R 125 L 0 -0.0675243
87 R 126 R 0 -0.0899916
87 R 127 K 0 -0.0199739
87 R 128 S 0 -0.0568185
87 R 129 E 0 -0.0889653
87 R 130 A 0 -0.0339875
87 R 131 Q 0 -0.000887481
87 R 132 A 0 -0.0275351
87 R 133 K 0 -0.0868258
87 R 134 K 0 -0.0190672
87 R 135 E 0 0.0182807
87 R 136 K 0 0.0507087
87 R 137 L 0 -0.106572
87 R 138 N 0 0.0209198
87 R 139 I 0 -0.0424713
87 R 140 W 0 -0.023091
87 R 141 S 0 -0.0509302
87 R 142 E 0 -0.0944197
87 R 143 D 0 -0.0206964
87 R 144 N 0 -0.0438166
88 G 89 L 0 0.226695
88 G 90 A 0 0.530593
88 G 91 Y 0 0.0874515
88 G 92 L 0 0.115144
88 G 93 Y 0 0.0414659
88 G 94 A 0 0.0442215
88 G 95 D 0 -0.0152364
88 G 96 G 0 0.0104537
88 G 97 K 0 -0.0512653
88 G 98 M 0 -0.0202055
88 G 99 L 0 -0.135017
88 G 100 N 0 0.0142369
88 G 101 E 0 -0.0161173
88 G 102 A 0 0.0176106
88 G 103 L 0 -0.122614
88 G 104 V 0 -0.0550019
88 G 105 R 0 0.00715939
88 G 106 Q 0 0.0369421
88 G 107 G 0 -0.0348585
88 G 108 L 0 -0.0448937
88 G 109 A 0 -0.074391
88 G 110 K 0 -0.102198
88 G 111 V 0 -0.070821
88 G 112 A 0 0.118552
88 G 113 Y 0 -0.0183007
88 G 114 V 0 0.0651213
88 G 115 Y 0 0.0113495
88 G 116 K 0 -0.0322658
88 G 117 P 0 -0.0597709
88 G 118 N 0 0.00663589
88 G 119 N 0 -0.0166549
88 G 120 T 0 -0.0315611
88 G 121 H 0 0.022458
88 G 122 E 0 -0.0233408
88 G 123 Q 0 -0.0269123
88 G 124 H 0 -0.073718
88 G 125 L 0 0.0128537
88 G 126 R 0 0.00159251
88 G 127 K 0 -0.0392244
88 G 128 S 0 -0.0385929
88 G 129 E 0 -0.114398
88 G 130 A 0 0.014244
88 G 131 Q 0 -0.0961
88 G 132 A 0 -0.0177155
88 G 133 K 0 -0.0666933
88 G 134 K 0 0.0192512
88 G 135 E 0 -0.0733159
88 G 136 K 0 -0.0104439
88 G 137 L 0 -0.0529469
88 G 138 N 0 -0.0235581
88 G 139 I 0 -0.0496369
88 G 140 W 0 -0.0266947
88 G 141 S 0 -0.0855385
88 G 142 E 0 -0.0567685
88 G 143 D 0 -0.0291372
88 G 144 N 0 -0.00108552
89 L 90 A 0 0.204361
89 L 91 Y 0 0.138853
89 L 92 L 0 0.0675285
89 L 93 Y 0 0.0856797
89 L 94 A 0 -0.0463644
89 L 95 D 0 0.0585103
89 L 96 G 0 0.0252336
89 L 97 K 0 -0.0304112
89 L 98 M 0 -0.00522393
89 L 99 L 0 -0.0377457
89 L 100 N 0 0.00121492
89 L 101 E 0 0.0180792
89 L 102 A 0 -0.0404066
89 L 103 L 0 -0.0208822
89 L 104 V 0 -0.00809893
89 L 105 R 0 -0.0396449
89 L 106 Q 0 0.00111236
89 L 107 G 0 -0.0338519
89 L 108 L 0 -0.0884191
89 L 109 A 0 -0.0461737
89 L 110 K 0 -0.0203864
89 L 111 V 0 0.0231238
89 L 112 A 0 0.136969
89 L 113 Y 0 -0.00102504
89 L 114 V 0 0.0206137
89 L 115 Y 0 0.0318739
89 L 116 K 0 0.0398876
89 L 117 P 0 0.0268739
89 L 118 N 0 -0.0101505
89 L 119 N 0 0.022677
89 L 120 T 0 -0.0337746
89 L 121 H 0 0.0194672
89 L 122 E 0 -0.0312906
89 L 123 Q 0 0.0159621
89 L 124 H 0 -0.0338287
89 L 125 L 0 -0.134104
89 L 126 R 0 -0.0298778
89 L 127 K 0 0.00501822
89 L 128 S 0 -0.0070987
89 L 129 E 0 -0.0311862
89 L 130 A 0 -0.126328
89 L 131 Q 0 -0.106742
89 L 132 A 0 -0.039143
89 L 133 K 0 0.0344129
89 L 134 K 0 -0.100555
89 L 135 E 0 -0.0908176
89 L 136 K 0 -0.127967
89 L 137 L 0 -0.0324154
89 L 138 N 0 -0.0254022
89 L 139 I 0 -0.0643198
89 L 140 W 0 -0.0218016
89 L 141 S 0 -0.0575636
89 L 142 E 0 -0.0285301
89 L 143 D 0 -0.116455
89 L 144 N 0 -0.0654165
90 A 91 Y 0 0.237447
90 A 92 L 0 0.391613
90 A 93 Y 0 0.111785
90 A 94 A 0 0.202087
90 A 95 D 0 -0.0152694
90 A 96 G 0 0.0184889
90 A 97 K 0 -0.0332082
90 A 98 M 0 0.015405
90 A 99 L 0 -0.0283952
90 A 100 N 0 -0.081289
90 A 101 E 0 -0.0156491
90 A 102 A 0 -0.104776
90 A 103 L 0 0.00292682
90 A 104 V 0 -0.0561865
90 A 105 R 0 -0.10394
90 A 106 Q 0 -0.0587764
90 A 107 G 0 0.00805335
90 A 108 L 0 0.0350801
90 A 109 A 0 -0.0555382
90 A 110 K 0 -0.0195933
90 A 111 V 0 -0.0369712
90 A 112 A 0 -0.0147093
90 A 113 Y 0 0.038148
90 A 114 V 0 -0.0305391
90 A 115 Y 0 0.024436
90 A 116 K 0 -0.0695226
90 A 117 P 0 -0.0565841
90 A 118 N 0 0.0657632
90 A 119 N 0 -0.0548701
90 A 120 T 0 -0.0514582
90 A 121 H 0 0.0293913
90 A 122 E 0 -0.0687603
90 A 123 Q 0 -0.0247445
90 A 124 H 0 -0.119622
90 A 125 L 0 -0.0326225
90 A 126 R 0 -0.119503
90 A 127 K 0 -0.0499168
90 A 128 S 0 -0.020743
90 A 129 E 0 -0.0472999
90 A 130 A 0 -0.0466887
90 A 131 Q 0 -0.085623
90 A 132 A 0 0.00535839
90 A 133 K 0 -0.0643621
90 A 134 K 0 -0.103949
90 A 135 E 0 -0.0779357
90 A 136 K 0 -0.0344837
90 A 137 L 0 -0.00861554
90 A 138 N 0 -0.0829159
90 A 139 I 0 -0.072235
90 A 140 W 0 -0.0462606
90 A 141 S 0 -0.0517107
90 A 142 E 0 0.00522822
90 A 143 D 0 -0.0325791
90 A 144 N 0 -0.126927
91 Y 92 L 0 0.179489
91 Y 93 Y 0 0.272406
91 Y 94 A 0 0.0226986
91 Y 95 D 0 0.0191564
91 Y 96 G 0 0.0380866
91 Y 97 K 0 -0.0531814
91 Y 98 M 0 0.594008
91 Y 99 L 0 0.0990149
91 Y 100 N 0 0.357317
91 Y 101 E 0 0.0619044
91 Y 102 A 0 -0.11361
91 Y 103 L 0 -0.037852
91 Y 104 V 0 0.0803891
91 Y 105 R 0 0.0596837
91 Y 106 Q 0 -0.0766627
91 Y 107 G 0 -0.0537115
91 Y 108 L 0 -0.0211392
91 Y 109 A 0 0.00313831
91 Y 110 K 0 0.0442545
91 Y 111 V 0 -0.0660446
91 Y 112 A 0 0.0248575
91 Y 113 Y 0 0.0771828
91 Y 114 V 0 0.00263314
91 Y 115 Y 0 0.00867831
91 Y 116 K 0 0.0159491
91 Y 117 P 0 0.00398192
91 Y 118 N 0 0.0465857
91 Y 119 N 0 0.0242329
91 Y 120 T 0 0.0348556
91 Y 121 H 0 0.0942104
91 Y 122 E 0 0.0554262
91 Y 123 Q 0 -0.0551947
91 Y 124 H 0 -0.000513342
91 Y 125 L 0 0.230882
91 Y 126 R 0 0.00560933
91 Y 127 K 0 -0.0502463
91 Y 128 S 0 -0.0382263
91 Y 129 E 0 -0.0803912
91 Y 130 A 0 -0.021048
91 Y 131 Q 0 -0.0569754
91 Y 132 A 0 -0.082516
91 Y 133 K 0 -0.0758591
91 Y 134 K 0 -0.0704176
91 Y 135 E 0 -0.0949348
91 Y 136 K 0 -0.0523207
91 Y 137 L 0 -0.0488711
91 Y 138 N 0 -0.101129
91 Y 139 I 0 -0.0712349
91 Y 140 W 0 0.0321868
91 Y 141 S 0 -0.0971297
91 Y 142 E 0 -0.0225342
91 Y 143 D 0 0.0234825
91 Y 144 N 0 -0.0994059
92 L 93 Y 0 0.267456
92 L 94 A 0 0.273456
92 L 95 D 0 0.0851282
92 L 96 G 0 0.0949443
92 L 97 K 0 0.039105
92 L 98 M 0 0.0280059
92 L 99 L 0 0.0397913
92 L 100 N 0 -0.0200691
92 L 101 E 0 0.0340642
92 L 102 A 0 -0.0626936
92 L 103 L 0 -0.0506569
92 L 104 V 0 -0.0152891
92 L 105 R 0 -0.0538913
92 L 106 Q 0 -0.0726981
92 L 107 G 0 0.0259628
92 L 108 L 0 -0.00973546
92 L 109 A 0 0.0211963
92 L 110 K 0 -0.0816821
92 L 111 V 0 0.0340034
92 L 112 A 0 -0.00635394
92 L 113 Y 0 -0.0939671
92 L 114 V 0 -0.045323
92 L 115 Y 0 -0.0295831
92 L 116 K 0 -0.0930291
92 L 117 P 0 -0.0802265
92 L 118 N 0 -0.0439599
92 L 119 N 0 -0.0795719
92 L 120 T 0 -0.00454053
92 L 121 H 0 0.0156356
92 L 122 E 0 -0.0523332
92 L 123 Q 0 0.000953786
92 L 124 H 0 -0.00882294
92 L 125 L 0 -0.071349
92 L 126 R 0 -0.0699533
92 L 127 K 0 -0.0873743
92 L 128 S 0 -0.0193241
92 L 129 E 0 -0.0390911
92 L 130 A 0 -0.00281872
92 L 131 Q 0 -0.000766038
92 L 132 A 0 0.00750421
92 L 133 K 0 -0.060277
92 L 134 K 0 -0.00582522
92 L 135 E 0 -0.122896
92 L 136 K 0 -0.0692165
92 L 137 L 0 -0.0354266
92 L 138 N 0 -0.0219418
92 L 139 I 0 -0.0509667
92 L 140 W 0 -0.0081698
92 L 141 S 0 -0.0797521
92 L 142 E 0 0.0287979
92 L 143 D 0 -0.0676574
92 L 144 N 0 0.0806411
93 Y 94 A 0 0.288304
93 Y 95 D 0 0.202437
93 Y 96 G 0 0.276671
93 Y 97 K 0 0.123155
93 Y 98 M 0 0.443635
93 Y 99 L 0 -0.0721257
93 Y 100 N 0 0.0626925
93 Y 101 E 0 -0.00997717
93 Y 102 A 0 0.0640352
93 Y 103 L 0 -0.00200769
93 Y 104 V 0 -0.0785287
93 Y 105 R 0 -0.0376008
93 Y 106 Q 0 -0.0510818
93 Y 107 G 0 -0.0146791
93 Y 108 L 0 0.0042361
93 Y 109 A 0 0.0917609
93 Y 110 K 0 -0.05428
93 Y 111 V 0 -0.0285684
93 Y 112 A 0 -0.024543
93 Y 113 Y 0 -0.0254172
93 Y 114 V 0 -0.0732322
93 Y 115 Y 0 -0.0605067
93 Y 116 K 0 -0.0394267
93 Y 117 P 0 -0.067027
93 Y 118 N 0 -0.0216109
93 Y 119 N 0 0.000143229
93 Y 120 T 0 -0.0238578
93 Y 121 H 0 0.329268
93 Y 122 E 0 -0.078356
93 Y 123 Q 0 0.0169884
93 Y 124 H 0 0.0871056
93 Y 125 L 0 -0.0231256
93 Y 126 R 0 0.0368248
93 Y 127 K 0 0.0147445
93 Y 128 S 0 0.0360218
93 Y 129 E 0 -0.0730191
93 Y 130 A 0 0.0171956
93 Y 131 Q 0 -0.0732546
93 Y 132 A 0 -0.105641
93 Y 133 K 0 -0.0627309
93 Y 134 K 0 -0.0610189
93 Y 135 E 0 0.0058895
93 Y 136 K 0 -0.0468631
93 Y 137 L 0 -0.0508451
93 Y 138 N 0 -0.125728
93 Y 139 I 0 -0.0686659
93 Y 140 W 0 -0.0740537
93 Y 141 S 0 -0.032394
93 Y 142 E 0 -0.0152407
93 Y 143 D 0 -0.0271182
93 Y 144 N 0 -0.0279341
94 A 95 D 0 0.536994
94 A 96 G 0 0.307119
94 A 97 K 0 0.314245
94 A 98 M 0 0.140136
94 A 99 L 0 0.209097
94 A 100 N 0 0.0168071
94 A 101 E 0 0.0589919
94 A 102 A 0 0.259019
94 A 103 L 0 0.064727
94 A 104 V 0 -0.0143561
94 A 105 R 0 0.0504197
94 A 106 Q 0 0.021686
94 A 107 G 0 -0.0852075
94 A 108 L 0 -0.00181205
94 A 109 A 0 -0.0175263
94 A 110 K 0 -0.0490505
94 A 111 V 0 -0.00485104
94 A 112 A 0 -0.0304632
94 A 113 Y 0 0.0650883
94 A 114 V 0 -0.0631048
94 A 115 Y 0 0.00104673
94 A 116 K 0 0.0235219
94 A 117 P 0 -0.00421908
94 A 118 N 0 -0.0184771
94 A 119 N 0 -0.0155807
94 A 120 T 0 -0.027897
94 A 121 H 0 0.0205475
94 A 122 E 0 -0.059516
94 A 123 Q 0 -0.0409085
94 A 124 H 0 -0.0147412
94 A 125 L 0 -0.0357485
94 A 126 R 0 0.00509221
94 A 127 K 0 -0.0847406
94 A 128 S 0 -0.012716
94 A 129 E 0 -0.052217
94 A 130 A 0 0.0225535
94 A 131 Q 0 -0.0413159
94 A 132 A 0 -0.0504475
94 A 133 K 0 -0.0225733
94 A 134 K 0 -0.0161604
94 A 135 E 0 -0.0205883
94 A 136 K 0 -0.015917
94 A 137 L 0 0.01936
94 A 138 N 0 -0.0834117
94 A 139 I 0 -0.0164805
94 A 140 W 0 -0.0839207
94 A 141 S 0 0.0172926
94 A 142 E 0 -0.0536262
94 A 143 D 0 -0.0383317
94 A 144 N 0 0.0454287
95 D 96 G 0 0.578568
95 D 97 K 0 0.306875
95 D 98 M 0 0.0718591
95 D 99 L 0 -0.0169264
95 D 100 N 0 0.00584623
95 D 101 E 0 -0.00632363
95 D 102 A 0 0.085839
95 D 103 L 0 0.0237261
95 D 104 V 0 0.00782576
95 D 105 R 0 0.0821312
95 D 106 Q 0 0.0109989
95 D 107 G 0 0.0782956
95 D 108 L 0 -0.0680825
95 D 109 A 0 0.0243386
95 D 110 K 0 -0.0724223
95 D 111 V 0 -0.020886
95 D 112 A 0 -0.137564
95 D 113 Y 0 -0.0150847
95 D 114 V 0 0.0461402
95 D 115 Y 0 -0.0042003
95 D 116 K 0 -0.0787655
95 D 117 P 0 -0.00746675
95 D 118 N 0 -0.0479138
95 D 119 N 0 0.0289447
95 D 120 T 0 0.00637229
95 D 121 H 0 -0.0421642
95 D 122 E 0 0.0289626
95 D 123 Q 0 -0.0154116
95 D 124 H 0 0.0548159
95 D 125 L 0 -0.0332896
95 D 126 R 0 0.0527379
95 D 127 K 0 0.0237232
95 D 128 S 0 -0.0314886
95 D 129 E 0 -0.0886268
95 D 130 A 0 -0.0336519
95 D 131 Q 0 0.0423754
95 D 132 A 0 -0.0531382
95 D 133 K 0 -0.0767732
95 D 134 K 0 0.0270959
95 D 135 E 0 0.0291496
95 D 136 K 0 -0.0350734
95 D 137 L 0 -0.080796
95 D 138 N 0 0.00947017
95 D 139 I 0 0.0808923
95 D 140 W 0 -0.0509678
95 D 141 S 0 -0.00106488
95 D 142 E 0 -0.0414861
95 D 143 D 0 0.0448455
95 D 144 N 0 0.0047126
96 G 97 K 0 0.374693
96 G 98 M 0 0.0995513
96 G 99 L 0 0.0610638
96 G 100 N 0 0.0280032
96 G 101 E 0 0.043983
96 G 102 A 0 0.0920309
96 G 103 L 0 -0.00491937
96 G 104 V 0 -0.00957726
96 G 105 R 0 0.0145646
96 G 106 Q 0 0.0210699
96 G 107 G 0 -0.00273131
96 G 108 L 0 -0.0268874
96 G 109 A 0 -0.0340423
96 G 110 K 0 -0.0153873
96 G 111 V 0 -0.0853391
96 G 112 A 0 -0.018858
96 G 113 Y 0 -0.00263964
96 G 114 V 0 -0.022568
96 G 115 Y 0 0.0377962
96 G 116 K 0 0.00869178
96 G 117 P 0 -0.0393803
96 G 118 N 0 -0.00308944
96 G 119 N 0 0.00625269
96 G 120 T 0 0.0219517
96 G 121 H 0 -0.00518634
96 G 122 E 0 -0.0628393
96 G 123 Q 0 0.0370146
96 G 124 H 0 0.0386019
96 G 125 L 0 -0.122241
96 G 126 R 0 0.0227844
96 G 127 K 0 0.0594287
96 G 128 S 0 -0.0278559
96 G 129 E 0 -0.0361286
96 G 130 A 0 -0.0323374
96 G 131 Q 0 0.0897291
96 G 132 A 0 0.0216747
96 G 133 K 0 -0.00643829
96 G 134 K 0 0.0153916
96 G 135 E 0 -0.00821225
96 G 136 K 0 -0.0543107
96 G 137 L 0 -0.0935019
96 G 138 N 0 -0.0349614
96 G 139 I 0 -0.0094042
96 G 140 W 0 -0.072626
96 G 141 S 0 -0.0110918
96 G 142 E 0 -0.0628865
96 G 143 D 0 -0.0537842
96 G 144 N 0 0.00443149
97 K 98 M 0 0.20088
97 K 99 L 0 0.065444
97 K 100 N 0 0.065267
97 K 101 E 0 0.149723
97 K 102 A 0 0.580851
97 K 103 L 0 0.0080259
97 K 104 V 0 0.0162686
97 K 105 R 0 0.182523
97 K 106 Q 0 0.158418
97 K 107 G 0 -0.00413351
97 K 108 L 0 0.0577379
97 K 109 A 0 -0.0383264
97 K 110 K 0 -0.0261194
97 K 111 V 0 0.00616499
97 K 112 A 0 0.054949
97 K 113 Y 0 -0.000860489
97 K 114 V 0 -0.0194341
97 K 115 Y 0 -0.0240381
97 K 116 K 0 -0.0117676
97 K 117 P 0 -0.0341959
97 K 118 N 0 -0.0577851
97 K 119 N 0 -0.0391499
97 K 120 T 0 0.0536088
97 K 121 H 0 0.00486092
97 K 122 E 0 0.00829456
97 K 123 Q 0 0.0297518
97 K 124 H 0 -0.022838
97 K 125 L 0 -0.0244537
97 K 126 R 0 0.0141616
97 K 127 K 0 0.0511145
97 K 128 S 0 -0.0361645
97 K 129 E 0 -0.0368506
97 K 130 A 0 0.00170503
97 K 131 Q 0 0.0601375
97 K 132 A 0 -0.0570635
97 K 133 K 0 -0.00203308
97 K 134 K 0 0.0901224
97 K 135 E 0 0.0362191
97 K 136 K 0 0.000244266
97 K 137 L 0 0.0827289
97 K 138 N 0 -0.0446729
97 K 139 I 0 -0.0032668
97 K 140 W 0 -0.0750241
97 K 141 S 0 0.0277698
97 K 142 E 0 0.0591235
97 K 143 D 0 0.0116048
97 K 144 N 0 -0.0292901
98 M 99 L 0 0.15543
98 M 100 N 0 0.858657
98 M 101 E 0 0.354493
98 M 102 A 0 0.0801641
98 M 103 L 0 0.0404884
98 M 104 V 0 0.108462
98 M 105 R 0 -0.0265681
98 M 106 Q 0 0.0114237
98 M 107 G 0 0.03583
98 M 108 L 0 0.0425796
98 M 109 A 0 0.016491
98 M 110 K 0 0.0330889
98 M 111 V 0 -0.0616055
98 M 112 A 0 0.122662
98 M 113 Y 0 -0.0403559
98 M 114 V 0 -0.0226406
98 M 115 Y 0 -0.0462507
98 M 116 K 0 0.00623608
98 M 117 P 0 0.00276254
98 M 118 N 0 -0.0216663
98 M 119 N 0 0.000409504
98 M 120 T 0 0.0264994
98 M 121 H 0 0.17598
98 M 122 E 0 0.0586483
98 M 123 Q 0 -0.025909
98 M 124 H 0 0.0766186
98 M 125 L 0 0.671274
98 M 126 R 0 -0.0502649
98 M 127 K 0 -0.00841483
98 M 128 S 0 0.133903
98 M 129 E 0 -0.0167454
98 M 130 A 0 0.0116729
98 M 131 Q 0 -0.0516695
98 M 132 A 0 -0.0594922
98 M 133 K 0 -0.0375142
98 M 134 K 0 -0.0898837
98 M 135 E 0 -0.159823
98 M 136 K 0 -0.0502987
98 M 137 L 0 -0.124898
98 M 138 N 0 -0.0636486
98 M 139 I 0 -0.0358782
98 M 140 W 0 -0.0374402
98 M 141 S 0 -0.0275027
98 M 142 E 0 0.065713
98 M 143 D 0 -0.077582
98 M 144 N 0 -0.0746336
99 L 100 N 0 0.164127
99 L 101 E 0 0.00377486
99 L 102 A 0 0.133885
99 L 103 L 0 0.311547
99 L 104 V 0 -0.0507213
99 L 105 R 0 -0.0324541
99 L 106 Q 0 -0.0703479
99 L 107 G 0 0.144707
99 L 108 L 0 -0.0573957
99 L 109 A 0 -0.0255622
99 L 110 K 0 -0.0537749
99 L 111 V 0 -0.00187884
99 L 112 A 0 -0.0679117
99 L 113 Y 0 0.0276972
99 L 114 V 0 -0.0298039
99 L 115 Y 0 -0.0729711
99 L 116 K 0 -0.0711467
99 L 117 P 0 0.0139512
99 L 118 N 0 -0.0421206
99 L 119 N 0 -0.0259907
99 L 120 T 0 -0.0724152
99 L 121 H 0 0.0323659
99 L 122 E 0 -0.0319806
99 L 123 Q 0 0.0160667
99 L 124 H 0 0.0765222
99 L 125 L 0 0.0097571
99 L 126 R 0 -0.0148849
99 L 127 K 0 -0.0553991
99 L 128 S 0 0.000386111
99 L 129 E 0 -0.0117175
99 L 130 A 0 0.0173342
99 L 131 Q 0 -0.0434779
99 L 132 A 0 0.0307093
99 L 133 K 0 -0.0103662
99 L 134 K 0 -0.0714325
99 L 135 E 0 -0.0773495
99 L 136 K 0 -0.0567674
99 L 137 L 0 -0.0312923
99 L 138 N 0 0.0233152
99 L 139 I 0 -0.00820625
99 L 140 W 0 -0.0180497
99 L 141 S 0 0.0183909
99 L 142 E 0 -0.0400303
99 L 143 D 0 -0.0610118
99 L 144 N 0 0.0118201
100 N 101 E 0 0.331552
100 N 102 A 0 0.0536494
100 N 103 L 0 0.0822967
100 N 104 V 0 0.194601
100 N 105 R 0 0.0938225
100 N 106 Q 0 0.107363
100 N 107 G 0 0.070627
100 N 108 L 0 0.0868486
100 N 109 A 0 0.223976
100 N 110 K 0 -0.0454768
100 N 111 V 0 -0.00621314
100 N 112 A 0 0.0729794
100 N 113 Y 0 0.0581019
100 N 114 V 0 0.0122503
100 N 115 Y 0 0.0833911
100 N 116 K 0 -0.0415899
100 N 117 P 0 -0.0376258
100 N 118 N 0 -0.0401827
100 N 119 N 0 0.0336909
100 N 120 T 0 -0.0335963
100 N 121 H 0 0.0525412
100 N 122 E 0 -0.0175182
100 N 123 Q 0 -0.103823
100 N 124 H 0 -0.0295671
100 N 125 L 0 0.198189
100 N 126 R 0 -0.0432034
100 N 127 K 0 -0.0107898
100 N 128 S 0 0.000771749
100 N 129 E 0 0.0113522
100 N 130 A 0 -0.0376239
100 N 131 Q 0 -0.0665974
100 N 132 A 0 0.00972782
100 N 133 K 0 0.00424996
100 N 134 K 0 -0.0527581
100 N 135 E 0 -0.0372733
100 N 136 K 0 -0.110719
100 N 137 L 0 -0.0571085
100 N 138 N 0 -0.0758025
100 N 139 I 0 -0.0956895
100 N 140 W 0 -0.0500311
100 N 141 S 0 -0.00916643
100 N 142 E 0 0.0437203
100 N 143 D 0 -0.0593764
100 N 144 N 0 -0.0325228
101 E 102 A 0 0.175461
101 E 103 L 0 0.149253
101 E 104 V 0 0.165648
101 E 105 R 0 0.473865
101 E 106 Q 0 -0.00621865
101 E 107 G 0 0.0627072
101 E 108 L 0 0.106421
101 E 109 A 0 0.0454336
101 E 110 K 0 0.0565424
101 E 111 V 0 0.036055
101 E 112 A 0 0.0177419
101 E 113 Y 0 -0.00327669
101 E 114 V 0 0.00531695
101 E 115 Y 0 -0.0421025
101 E 116 K 0 -0.0874697
101 E 117 P 0 0.03687
101 E 118 N 0 0.00751932
101 E 119 N 0 -0.00679087
101 E 120 T 0 -0.0520549
101 E 121 H 0 0.0112891
101 E 122 E 0 -0.000222242
101 E 123 Q 0 -0.0247444
101 E 124 H 0 0.686668
101 E 125 L 0 0.193641
101 E 126 R 0 0.0704615
101 E 127 K 0 0.0447734
101 E 128 S 0 0.852268
101 E 129 E 0 -0.0815147
101 E 130 A 0 -0.0210105
101 E 131 Q 0 0.000109264
101 E 132 A 0 -0.0174784
101 E 133 K 0 -0.057269
101 E 134 K 0 0.0301179
101 E 135 E 0 -0.021985
101 E 136 K 0 -0.0540131
101 E 137 L 0 -0.0725216
101 E 138 N 0 0.00146829
101 E 139 I 0 0.0539904
101 E 140 W 0 -0.03715
101 E 141 S 0 -0.0482058
101 E 142 E 0 -0.0773505
101 E 143 D 0 -0.0137383
101 E 144 N 0 -0.044069
102 A 103 L 0 0.160577
102 A 104 V 0 0.0479868
102 A 105 R 0 0.692255
102 A 106 Q 0 0.639696
102 A 107 G 0 0.0806826
102 A 108 L 0 0.0264058
102 A 109 A 0 0.0245608
102 A 110 K 0 0.0314604
102 A 111 V 0 -0.0212754
102 A 112 A 0 -0.0629551
102 A 113 Y 0 0.0225007
102 A 114 V 0 0.017237
102 A 115 Y 0 -0.00889639
102 A 116 K 0 -0.0541658
102 A 117 P 0 -0.0512738
102 A 118 N 0 -0.0766224
102 A 119 N 0 -0.036552
102 A 120 T 0 -0.0330519
102 A 121 H 0 -0.0369809
102 A 122 E 0 -0.0140117
102 A 123 Q 0 0.0479729
102 A 124 H 0 0.0417133
102 A 125 L 0 -0.0403068
102 A 126 R 0 0.0251324
102 A 127 K 0 -0.0229239
102 A 128 S 0 0.00380973
102 A 129 E 0 -0.019966
102 A 130 A 0 -0.00617831
102 A 131 Q 0 -0.0154455
102 A 132 A 0 -0.0742471
102 A 133 K 0 -0.0173836
102 A 134 K 0 0.0796378
102 A 135 E 0 0.00346959
102 A 136 K 0 0.0415213
102 A 137 L 0 0.0285166
102 A 138 N 0 -0.057576
102 A 139 I 0 -0.00548839
102 A 140 W 0 -0.0663903
102 A 141 S 0 -0.116548
102 A 142 E 0 0.0502628
102 A 143 D 0 0.00934925
102 A 144 N 0 -0.0660536
103 L 104 V 0 0.124043
103 L 105 R 0 0.0808499
103 L 106 Q 0 0.250251
103 L 107 G 0 0.194298
103 L 108 L 0 0.253382
103 L 109 A 0 0.404977
103 L 110 K 0 0.0903061
103 L 111 V 0 0.0101527
103 L 112 A 0 0.0584627
103 L 113 Y 0 -0.0558652
103 L 114 V 0 -0.00142495
103 L 115 Y 0 0.0128726
103 L 116 K 0 -0.0276658
103 L 117 P 0 -0.0283061
103 L 118 N 0 -0.0258687
103 L 119 N 0 -0.0307756
103 L 120 T 0 -0.0956747
103 L 121 H 0 0.00739136
103 L 122 E 0 0.019372
103 L 123 Q 0 -0.0986411
103 L 124 H 0 -0.0669792
103 L 125 L 0 0.0266162
103 L 126 R 0 -0.0783409
103 L 127 K 0 -0.0629338
103 L 128 S 0 -0.078462
103 L 129 E 0 -0.0418052
103 L 130 A 0 -0.0058904
103 L 131 Q 0 -0.0292973
103 L 132 A 0 0.050516
103 L 133 K 0 0.0799065
103 L 134 K 0 0.0196985
103 L 135 E 0 0.00474079
103 L 136 K 0 -0.0211273
103 L 137 L 0 0.0153963
103 L 138 N 0 0.00205068
103 L 139 I 0 -0.0746074
103 L 140 W 0 0.00153428
103 L 141 S 0 0.0380181
103 L 142 E 0 -0.0352305
103 L 143 D 0 -0.0496523
103 L 144 N 0 -0.0543004
104 V 105 R 0 0.147187
104 V 106 Q 0 0.143836
104 V 107 G 0 0.219536
104 V 108 L 0 0.0206517
104 V 109 A 0 0.396067
104 V 110 K 0 0.0974518
104 V 111 V 0 0.52723
104 V 112 A 0 0.016857
104 V 113 Y 0 -0.0743385
104 V 114 V 0 -0.010289
104 V 115 Y 0 -0.0232352
104 V 116 K 0 0.0210924
104 V 117 P 0 0.0425545
104 V 118 N 0 0.0493908
104 V 119 N 0 -0.0041658
104 V 120 T 0 -0.0664206
104 V 121 H 0 0.0482749
104 V 122 E 0 -0.0484451
104 V 123 Q 0 -0.0505182
104 V 124 H 0 -0.0291672
104 V 125 L 0 0.521327
104 V 126 R 0 -0.013867
104 V 127 K 0 0.000397876
104 V 128 S 0 0.220297
104 V 129 E 0 0.152571
104 V 130 A 0 -0.0726188
104 V 131 Q 0 -0.0453755
104 V 132 A 0 0.163042
104 V 133 K 0 0.0163931
104 V 134 K 0 -0.145821
104 V 135 E 0 -0.0432532
104 V 136 K 0 0.0113111
104 V 137 L 0 0.0196963
104 V 138 N 0 0.0303389
104 V 139 I 0 -0.00793733
104 V 140 W 0 0.143284
104 V 141 S 0 -0.105657
104 V 142 E 0 -0.120213
104 V 143 D 0 -0.0832857
104 V 144 N 0 0.0306056
105 R 106 Q 0 0.287879
105 R 107 G 0 0.188899
105 R 108 L 0 0.119134
105 R 109 A 0 0.117639
105 R 110 K 0 0.0548635
105 R 111 V 0 0.0121989
105 R 112 A 0 -0.0298203
105 R 113 Y 0 0.0192205
105 R 114 V 0 -0.0211063
105 R 115 Y 0 0.0101105
105 R 116 K 0 -0.0290867
105 R 117 P 0 -0.0474216
105 R 118 N 0 -0.055502
105 R 119 N 0 0.0262955
105 R 120 T 0 0.0349467
105 R 121 H 0 0.00359356
105 R 122 E 0 0.00584588
105 R 123 Q 0 -0.015054
105 R 124 H 0 0.0789705
105 R 125 L 0 0.0096179
105 R 126 R 0 0.0451332
105 R 127 K 0 0.0692247
105 R 128 S 0 0.269711
105 R 129 E 0 0.0100017
105 R 130 A 0 -0.000216865
105 R 131 Q 0 0.531872
105 R 132 A 0 0.00184198
105 R 133 K 0 -0.04318
105 R 134 K 0 -0.0349057
105 R 135 E 0 0.179051
105 R 136 K 0 -0.0586631
105 R 137 L 0 0.161438
105 R 138 N 0 0.023661
105 R 139 I 0 -0.0806472
105 R 140 W 0 -0.046748
105 R 141 S 0 -0.0296849
105 R 142 E 0 -0.0115199
105 R 143 D 0 -0.0571382
105 R 144 N 0 -0.0280412
106 Q 107 G 0 0.276514
106 Q 108 L 0 0.470955
106 Q 109 A 0 0.0973299
106 Q 110 K 0 0.0333388
106 Q 111 V 0 0.0491316
106 Q 112 A 0 -0.0905914
106 Q 113 Y 0 0.0790028
106 Q 114 V 0 0.0506632
106 Q 115 Y 0 -0.0260592
106 Q 116 K 0 0.00475458
106 Q 117 P 0 -0.0340325
106 Q 118 N 0 -0.0432476
106 Q 119 N 0 0.0379711
106 Q 120 T 0 -0.0447457
106 Q 121 H 0 -0.0652893
106 Q 122 E 0 0.0182222
106 Q 123 Q 0 0.039919
106 Q 124 H 0 -0.0547231
106 Q 125 L 0 -0.0727236
106 Q 126 R 0 -0.0202844
106 Q 127 K 0 0.0173161
106 Q 128 S 0 -0.00985848
106 Q 129 E 0 -0.0347598
106 Q 130 A 0 -0.00166566
106 Q 131 Q 0 0.0213611
106 Q 132 A 0 -0.0262205
106 Q 133 K 0 0.0171809
106 Q 134 K 0 -0.011638
106 Q 135 E 0 0.0385142
106 Q 136 K 0 -0.0150124
106 Q 137 L 0 0.271996
106 Q 138 N 0 0.1465
106 Q 139 I 0 -0.0226017
106 Q 140 W 0 -0.00390107
106 Q 141 S 0 -0.0529161
106 Q 142 E 0 -0.0423677
106 Q 143 D 0 -0.0602287
106 Q 144 N 0 0.0162436
107 G 108 L 0 0.237273
107 G 109 A 0 0.287088
107 G 110 K 0 0.122749
107 G 111 V 0 0.0212084
107 G 112 A 0 -0.0153224
107 G 113 Y 0 -0.00172197
107 G 114 V 0 -0.0474688
107 G 115 Y 0 -0.0216647
107 G 116 K 0 -0.0607233
107 G 117 P 0 -0.0792074
107 G 118 N 0 -0.068329
107 G 119 N 0 -0.082134
107 G 120 T 0 -0.0865251
107 G 121 H 0 -0.122159
107 G 122 E 0 -0.12031
107 G 123 Q 0 -0.0569778
107 G 124 H 0 -0.0800043
107 G 125 L 0 0.0861675
107 G 126 R 0 -0.0570891
107 G 127 K 0 -0.040663
107 G 128 S 0 0.0308624
107 G 129 E 0 0.051983
107 G 130 A 0 0.00571129
107 G 131 Q 0 -0.0687558
107 G 132 A 0 0.289067
107 G 133 K 0 -0.0109527
107 G 134 K 0 -0.0010395
107 G 135 E 0 -0.0122876
107 G 136 K 0 -0.0262474
107 G 137 L 0 0.0873853
107 G 138 N 0 0.187785
107 G 139 I 0 0.0372378
107 G 140 W 0 0.142115
107 G 141 S 0 -0.0521561
107 G 142 E 0 -0.101503
107 G 143 D 0 -0.0742662
107 G 144 N 0 -0.00348632
108 L 109 A 0 0.237369
108 L 110 K 0 0.117464
108 L 111 V 0 0.0751752
108 L 112 A 0 0.118358
108 L 113 Y 0 0.0968315
108 L 114 V 0 -0.0555809
108 L 115 Y 0 0.0085253
108 L 116 K 0 0.0633756
108 L 117 P 0 -0.0102484
108 L 118 N 0 -0.0168867
108 L 119 N 0 0.0798229
108 L 120 T 0 -0.0418622
108 L 121 H 0 -0.043548
108 L 122 E 0 -0.0346805
108 L 123 Q 0 -0.0224614
108 L 124 H 0 -0.0178314
108 L 125 L 0 0.0400306
108 L 126 R 0 -0.0596252
108 L 127 K 0 -0.0105866
108 L 128 S 0 -0.0114104
108 L 129 E 0 0.033325
108 L 130 A 0 0.0593969
108 L 131 Q 0 -0.0403635
108 L 132 A 0 0.0503167
108 L 133 K 0 -0.0396205
108 L 134 K 0 0.0626146
108 L 135 E 0 -0.00932386
108 L 136 K 0 -0.144084
108 L 137 L 0 0.037415
108 L 138 N 0 0.0646894
108 L 139 I 0 -0.0214519
108 L 140 W 0 -0.0495498
108 L 141 S 0 0.0541712
108 L 142 E 0 0.018604
108 L 143 D 0 -0.0570891
108 L 144 N 0 -0.0543067
109 A 110 K 0 0.239696
109 A 111 V 0 0.0396205
109 A 112 A 0 0.111704
109 A 113 Y 0 0.000241747
109 A 114 V 0 -0.024248
109 A 115 Y 0 -0.0565247
109 A 116 K 0 -0.0509134
109 A 117 P 0 0.0413368
109 A 118 N 0 0.012991
109 A 119 N 0 -0.0660844
109 A 120 T 0 -0.017592
109 A 121 H 0 -0.0759792
109 A 122 E 0 -0.0232075
109 A 123 Q 0 -0.0399756
109 A 124 H 0 -0.0539502
109 A 125 L 0 -0.0227958
109 A 126 R 0 -0.0278753
109 A 127 K 0 -0.0586792
109 A 128 S 0 -0.068707
109 A 129 E 0 0.00167772
109 A 130 A 0 -0.0392274
109 A 131 Q 0 -0.0558559
109 A 132 A 0 0.0563483
109 A 133 K 0 0.0178305
109 A 134 K 0 0.0126279
109 A 135 E 0 0.0129044
109 A 136 K 0 0.0030063
109 A 137 L 0 -0.00725657
109 A 138 N 0 0.0835326
109 A 139 I 0 0.0288322
109 A 140 W 0 0.0489216
109 A 141 S 0 -0.0594369
109 A 142 E 0 -0.0836685
109 A 143 D 0 -0.0694352
109 A 144 N 0 -0.0510369
110 K 111 V 0 0.262523
110 K 112 A 0 0.259515
110 K 113 Y 0 0.187816
110 K 114 V 0 0.147348
110 K 115 Y 0 -0.00671787
110 K 116 K 0 0.0508758
110 K 117 P 0 0.0448914
110 K 118 N 0 0.0653068
110 K 119 N 0 0.0134307
110 K 120 T 0 -0.0765861
110 K 121 H 0 -0.00956703
110 K 122 E 0 0.0487498
110 K 123 Q 0 0.0365297
110 K 124 H 0 -0.0344544
110 K 125 L 0 0.0434958
110 K 126 R 0 0.00972043
110 K 127 K 0 -0.0621722
110 K 128 S 0 0.0227572
110 K 129 E 0 0.0942438
110 K 130 A 0 -0.00396513
110 K 131 Q 0 -0.0490661
110 K 132 A 0 -0.0593324
110 K 133 K 0 0.0191527
110 K 134 K 0 -0.0563052
110 K 135 E 0 -0.054992
110 K 136 K 0 -0.0608557
110 K 137 L 0 0.0325634
110 K 138 N 0 0.0250205
110 K 139 I 0 0.368843
110 K 140 W 0 0.0420161
110 K 141 S 0 -0.0178417
110 K 142 E 0 0.0849078
110 K 143 D 0 0.0346071
110 K 144 N 0 0.0994191
111 V 112 A 0 0.400069
111 V 113 Y 0 0.466829
111 V 114 V 0 0.158843
111 V 115 Y 0 0.0742941
111 V 116 K 0 0.208909
111 V 117 P 0 0.0783497
111 V 118 N 0 -0.0248521
111 V 119 N 0 0.0915865
111 V 120 T 0 -0.00643153
111 V 121 H 0 -0.00197543
111 V 122 E 0 0.145697
111 V 123 Q 0 0.0437035
111 V 124 H 0 0.0153471
111 V 125 L 0 0.26528
111 V 126 R 0 0.398313
111 V 127 K 0 -0.0440181
111 V 128 S 0 0.0770995
111 V 129 E 0 0.544475
111 V 130 A 0 -0.0434282
111 V 131 Q 0 -0.127194
111 V 132 A 0 -0.0483147
111 V 133 K 0 -0.0265533
111 V 134 K 0 -0.0821865
111 V 135 E 0 0.00875588
111 V 136 K 0 0.0633904
111 V 137 L 0 0.0466799
111 V 138 N 0 -0.0230842
111 V 139 I 0 0.00247974
111 V 140 W 0 0.0636508
111 V 141 S 0 -0.020907
111 V 142 E 0 0.0164915
111 V 143 D 0 -0.0774964
111 V 144 N 0 0.0297666
112 A 113 Y 0 0.339351
112 A 114 V 0 0.382323
112 A 115 Y 0 0.252011
112 A 116 K 0 0.00472426
112 A 117 P 0 0.172202
112 A 118 N 0 0.070141
112 A 119 N 0 0.0938794
112 A 120 T 0 -0.0727793
112 A 121 H 0 0.0214941
112 A 122 E 0 0.030606
112 A 123 Q 0 -0.0155903
112 A 124 H 0 0.0648317
112 A 125 L 0 0.0279036
112 A 126 R 0 -0.0108094
112 A 127 K 0 -0.0580409
112 A 128 S 0 -0.0395307
112 A 129 E 0 0.103695
112 A 130 A 0 -0.0263639
112 A 131 Q 0 -0.028962
112 A 132 A 0 -0.00364051
112 A 133 K 0 0.052615
112 A 134 K 0 -0.0451174
112 A 135 E 0 -0.0373463
112 A 136 K 0 0.013584
112 A 137 L 0 -0.030405
112 A 138 N 0 0.0275676
112 A 139 I 0 0.0180937
112 A 140 W 0 -0.0315538
112 A 141 S 0 -0.0160137
112 A 142 E 0 -0.0167163
112 A 143 D 0 -0.0409387
112 A 144 N 0 -0.0360095
113 Y 114 V 0 0.569292
113 Y 115 Y 0 0.423752
113 Y 116 K 0 0.111011
113 Y 117 P 0 0.0848323
113 Y 118 N 0 0.0320994
113 Y 119 N 0 0.142043
113 Y 120 T 0 0.049323
113 Y 121 H 0 0.029459
113 Y 122 E 0 0.0909168
113 Y 123 Q 0 -0.023782
113 Y 124 H 0 0.0370248
113 Y 125 L 0 0.0297703
113 Y 126 R 0 0.409137
113 Y 127 K 0 -0.0333287
113 Y 128 S 0 0.00151977
113 Y 129 E 0 0.428146
113 Y 130 A 0 0.0762961
113 Y 131 Q 0 0.0223012
113 Y 132 A 0 -0.119812
113 Y 133 K 0 -0.0306213
113 Y 134 K 0 0.028657
113 Y 135 E 0 0.0486262
113 Y 136 K 0 -0.00886106
113 Y 137 L 0 -0.00518906
113 Y 138 N 0 -0.0123941
113 Y 139 I 0 0.101946
113 Y 140 W 0 -0.148415
113 Y 141 S 0 0.0461013
113 Y 142 E 0 -0.0446282
113 Y 143 D 0 0.013715
113 Y 144 N 0 -0.0375434
114 V 115 Y 0 0.950155
114 V 116 K 0 0.192962
114 V 117 P 0 0.151614
114 V 118 N 0 0.139041
114 V 119 N 0 0.088166
114 V 120 T 0 0.103496
114 V 121 H 0 0.0478757
114 V 122 E 0 0.0942519
114 V 123 Q 0 0.0798607
114 V 124 H 0 0.0666381
114 V 125 L 0 -0.0167927
114 V 126 R 0 0.07812
114 V 127 K 0 0.0279274
114 V 128 S 0 -0.110103
114 V 129 E 0 -0.00496147
114 V 130 A 0 0.00538232
114 V 131 Q 0 -0.0216927
114 V 132 A 0 -0.100457
114 V 133 K 0 0.0327388
114 V 134 K 0 -0.00136103
114 V 135 E 0 0.0114835
114 V 136 K 0 0.0332044
114 V 137 L 0 0.0223313
114 V 138 N 0 0.00833606
114 V 139 I 0 -0.0468201
114 V 140 W 0 -0.044247
114 V 141 S 0 0.0151537
114 V 142 E 0 -0.00922232
114 V 143 D 0 0.068962
114 V 144 N 0 0.0348134
115 Y 116 K 0 0.731479
115 Y 117 P 0 0.338262
115 Y 118 N 0 0.242647
115 Y 119 N 0 0.236453
115 Y 120 T 0 -0.0426918
115 Y 121 H 0 0.0850374
115 Y 122 E 0 0.131936
115 Y 123 Q 0 -0.0488144
115 Y 124 H 0 0.0153389
115 Y 125 L 0 0.0503062
115 Y 126 R 0 0.0229048
115 Y 127 K 0 0.0145873
115 Y 128 S 0 -0.0479796
115 Y 129 E 0 -0.0332605
115 Y 130 A 0 -0.0210882
115 Y 131 Q 0 -0.0508752
115 Y 132 A 0 -0.0521219
115 Y 133 K 0 -0.0352279
115 Y 134 K 0 -0.0281489
115 Y 135 E 0 -3.15819e-05
115 Y 136 K 0 -0.099225
115 Y 137 L 0 0.0424118
115 Y 138 N 0 -0.0393543
115 Y 139 I 0 -0.0332603
115 Y 140 W 0 -0.0982984
115 Y 141 S 0 -0.00590333
115 Y 142 E 0 0.00482379
115 Y 143 D 0 0.0469639
115 Y 144 N 0 -0.0041009
116 K 117 P 0 1.01041
116 K 118 N 0 0.342134
116 K 119 N 0 0.228704
116 K 120 T 0 0.154785
116 K 121 H 0 0.0975313
116 K 122 E 0 0.342631
116 K 123 Q 0 0.0588733
116 K 124 H 0 0.00744717
116 K 125 L 0 0.0894937
116 K 126 R 0 0.106758
116 K 127 K 0 0.0164013
116 K 128 S 0 0.114771
116 K 129 E 0 0.014594
116 K 130 A 0 0.067009
116 K 131 Q 0 -0.04634
116 K 132 A 0 -0.0608407
116 K 133 K 0 -0.0156196
116 K 134 K 0 0.0917791
116 K 135 E 0 4.44876e-05
116 K 136 K 0 0.0264593
116 K 137 L 0 -0.0398093
116 K 138 N 0 -0.0428645
116 K 139 I 0 0.0411205
116 K 140 W 0 -0.0319187
116 K 141 S 0 -0.0244023
116 K 142 E 0 -0.0452562
116 K 143 D 0 -0.00732538
116 K 144 N 0 -0.026549
117 P 118 N 0 1.09315
117 P 119 N 0 0.483434
117 P 120 T 0 0.240151
117 P 121 H 0 0.0760187
117 P 122 E 0 0.133781
117 P 123 Q 0 -0.0274034
117 P 124 H 0 0.0196898
117 P 125 L 0 0.0518216
117 P 126 R 0 -0.0111004
117 P 127 K 0 0.032232
117 P 128 S 0 -0.0680847
117 P 129 E 0 0.0247027
117 P 130 A 0 0.0948247
117 P 131 Q 0 0.00807691
117 P 132 A 0 -0.0110949
117 P 133 K 0 -0.00758186
117 P 134 K 0 -0.0549628
117 P 135 E 0 0.0185384
117 P 136 K 0 0.055055
117 P 137 L 0 -0.0299563
117 P 138 N 0 -0.0321375
117 P 139 I 0 -0.0302081
117 P 140 W 0 -0.064602
117 P 141 S 0 -0.0576476
117 P 142 E 0 -0.0495653
117 P 143 D 0 0.00345247
117 P 144 N 0 0.0610027
118 N 119 N 0 0.661137
118 N 120 T 0 0.391307
118 N 121 H 0 0.16417
118 N 122 E 0 0.231548
118 N 123 Q 0 0.133775
118 N 124 H 0 -0.0229309
118 N 125 L 0 0.0191407
118 N 126 R 0 -0.00447724
118 N 127 K 0 -0.0309666
118 N 128 S 0 -0.0459146
118 N 129 E 0 0.0229741
118 N 130 A 0 0.0139359
118 N 131 Q 0 0.0467486
118 N 132 A 0 -0.084979
118 N 133 K 0 -0.0974936
118 N 134 K 0 -0.0512366
118 N 135 E 0 0.0523864
118 N 136 K 0 -0.0171013
118 N 137 L 0 0.0428782
118 N 138 N 0 0.0480735
118 N 139 I 0 0.0291144
118 N 140 W 0 -0.0202071
118 N 141 S 0 0.0213406
118 N 142 E 0 -0.00532613
118 N 143 D 0 0.0475957
118 N 144 N 0 0.0439516
119 N 120 T 0 0.85594
119 N 121 H 0 0.303234
119 N 122 E 0 0.205521
119 N 123 Q 0 0.133471
119 N 124 H 0 0.0930896
119 N 125 L 0 0.0572101
119 N 126 R 0 0.0594167
119 N 127 K 0 0.0615069
119 N 128 S 0 0.0223913
119 N 129 E 0 0.0238849
119 N 130 A 0 0.0861498
119 N 131 Q 0 0.00217721
119 N 132 A 0 -0.0991134
119 N 133 K 0 0.0999099
119 N 134 K 0 0.00400377
119 N 135 E 0 -0.0407342
119 N 136 K 0 0.079563
119 N 137 L 0 0.0154131
119 N 138 N 0 -0.0338031
119 N 139 I 0 0.0479017
119 N 140 W 0 -0.0015537
119 N 141 S 0 0.0514671
119 N 142 E 0 -0.0119823
119 N 143 D 0 0.0533049
119 N 144 N 0 0.0014644
120 T 121 H 0 0.694443
120 T 122 E 0 0.186434
120 T 123 Q 0 0.143945
120 T 124 H 0 0.107672
120 T 125 L 0 0.089793
120 T 126 R 0 0.124801
120 T 127 K 0 0.106381
120 T 128 S 0 0.102953
120 T 129 E 0 -0.011367
120 T 130 A 0 0.0534647
120 T 131 Q 0 0.108167
120 T 132 A 0 -0.0236047
120 T 133 K 0 -0.0426673
120 T 134 K 0 0.00925111
120 T 135 E 0 0.0801309
120 T 136 K 0 0.0251747
120 T 137 L 0 -0.0119484
120 T 138 N 0 -0.0299424
120 T 139 I 0 0.00127624
120 T 140 W 0 0.0704147
120 T 141 S 0 0.0625345
120 T 142 E 0 0.0374546
120 T 143 D 0 0.0176604
120 T 144 N 0 -0.0102978
121 H 122 E 0 0.417379
121 H 123 Q 0 0.233862
121 H 124 H 0 0.361815
121 H 125 L 0 0.175409
121 H 126 R 0 0.0823593
121 H 127 K 0 0.0616562
121 H 128 S 0 0.0908741
121 H 129 E 0 0.0565586
121 H 130 A 0 0.0214892
121 H 131 Q 0 0.0492132
121 H 132 A 0 -0.0661998
121 H 133 K 0 -0.00304704
121 H 134 K 0 0.0213256
121 H 135 E 0 0.0328645
121 H 136 K 0 0.0490014
121 H 137 L 0 0.0159387
121 H 138 N 0 -0.0375436
121 H 139 I 0 -0.0536874
121 H 140 W 0 0.0361195
121 H 141 S 0 -0.0211695
121 H 142 E 0 0.00660245
121 H 143 D 0 0.0237566
121 H 144 N 0 0.0610635
122 E 123 Q 0 0.405073
122 E 124 H 0 0.216557
122 E 125 L 0 0.265579
122 E 126 R 0 0.439257
122 E 127 K 0 0.0757033
122 E 128 S 0 0.164985
122 E 129 E 0 0.0500247
122 E 130 A 0 0.0868277
122 E 131 Q 0 0.0357103
122 E 132 A 0 -0.018518
122 E 133 K 0 0.0937038
122 E 134 K 0 0.0410495
122 E 135 E 0 0.0269523
122 E 136 K 0 0.0860677
122 E 137 L 0 0.0554625
122 E 138 N 0 -0.0319164
122 E 139 I 0 -0.000540035
122 E 140 W 0 -0.0105921
122 E 141 S 0 0.029807
122 E 142 E 0 0.0661712
122 E 143 D 0 -0.0135915
122 E 144 N 0 0.0285265
123 Q 124 H 0 0.344801
123 Q 125 L 0 0.129434
123 Q 126 R 0 0.27017
123 Q 127 K 0 0.259822
123 Q 128 S 0 0.0923199
123 Q 129 E 0 0.0741304
123 Q 130 A 0 0.168041
123 Q 131 Q 0 0.0108454
123 Q 132 A 0 0.0177651
123 Q 133 K 0 0.0995478
123 Q 134 K 0 0.135647
123 Q 135 E 0 0.0399698
123 Q 136 K 0 0.0538978
123 Q 137 L 0 0.0333301
123 Q 138 N 0 0.0157052
123 Q 139 I 0 0.00294989
123 Q 140 W 0 0.0418293
123 Q 141 S 0 0.0701893
123 Q 142 E 0 0.0500118
123 Q 143 D 0 0.0665049
123 Q 144 N 0 0.152605
124 H 125 L 0 0.219942
124 H 126 R 0 0.193141
124 H 127 K 0 0.27876
124 H 128 S 0 0.349629
124 H 129 E 0 0.0564953
124 H 130 A 0 0.0560458
124 H 131 Q 0 0.188221
124 H 132 A 0 0.0407228
124 H 133 K 0 0.0702924
124 H 134 K 0 0.0598447
124 H 135 E 0 0.138653
124 H 136 K 0 0.0849196
124 H 137 L 0 0.0287819
124 H 138 N 0 -0.0383111
124 H 139 I 0 0.0481914
124 H 140 W 0 0.00433231
124 H 141 S 0 -0.00937513
124 H 142 E 0 0.0430558
124 H 143 D 0 0.0393043
124 H 144 N 0 0.0169263
125 L 126 R 0 0.241065
125 L 127 K 0 0.105938
125 L 128 S 0 0.335598
125 L 129 E 0 0.200465
125 L 130 A 0 0.0738452
125 L 131 Q 0 0.0622449
125 L 132 A 0 0.128672
125 L 133 K 0 0.0284998
125 L 134 K 0 -0.058925
125 L 135 E 0 0.0461639
125 L 136 K 0 0.0454623
125 L 137 L 0 0.0258727
125 L 138 N 0 0.011037
125 L 139 I 0 -0.0200777
125 L 140 W 0 0.11931
125 L 141 S 0 -0.0275475
125 L 142 E 0 0.0181871
125 L 143 D 0 -0.11094
125 L 144 N 0 -0.00901009
126 R 127 K 0 0.207105
126 R 128 S 0 0.181543
126 R 129 E 0 0.295818
126 R 130 A 0 0.205371
126 R 131 Q 0 0.121086
126 R 132 A 0 0.111729
126 R 133 K 0 0.0602115
126 R 134 K 0 0.167314
126 R 135 E 0 0.0257834
126 R 136 K 0 -0.0430127
126 R 137 L 0 0.0551135
126 R 138 N 0 0.0542855
126 R 139 I 0 0.0295887
126 R 140 W 0 0.0209246
126 R 141 S 0 0.00741186
126 R 142 E 0 0.0223742
126 R 143 D 0 0.0568244
126 R 144 N 0 0.0116886
127 K 128 S 0 0.215227
127 K 129 E 0 0.150486
127 K 130 A 0 0.36812
127 K 131 Q 0 0.242141
127 K 132 A 0 0.132426
127 K 133 K 0 0.0978956
127 K 134 K 0 0.179641
127 K 135 E 0 0.0911302
127 K 136 K 0 0.198144
127 K 137 L 0 0.0461817
127 K 138 N 0 0.0172
127 K 139 I 0 0.0567088
127 K 140 W 0 0.0318876
127 K 141 S 0 0.0367968
127 K 142 E 0 0.136019
127 K 143 D 0 0.0181861
127 K 144 N 0 0.108836
128 S 129 E 0 0.188581
128 S 130 A 0 0.152729
128 S 131 Q 0 0.235573
128 S 132 A 0 0.22671
128 S 133 K 0 0.0711436
128 S 134 K 0 0.0546823
128 S 135 E 0 0.0646459
128 S 136 K 0 0.0298323
128 S 137 L 0 0.0363479
128 S 138 N 0 0.0958968
128 S 139 I 0 0.127509
128 S 140 W 0 0.0607198
128 S 141 S 0 0.0610209
128 S 142 E 0 0.034518
128 S 143 D 0 0.0627181
128 S 144 N 0 -0.0711872
129 E 130 A 0 0.432208
129 E 131 Q 0 0.140087
129 E 132 A 0 0.21737
129 E 133 K 0 0.533539
129 E 134 K 0 0.0546637
129 E 135 E 0 0.0660812
129 E 136 K 0 0.0476908
129 E 137 L 0 0.02539
129 E 138 N 0 0.0789259
129 E 139 I 0 0.108839
129 E 140 W 0 0.511493
129 E 141 S 0 -0.0165878
129 E 142 E 0 0.0414945
129 E 143 D 0 0.053942
129 E 144 N 0 0.0146668
130 A 131 Q 0 0.152016
130 A 132 A 0 0.24669
130 A 133 K 0 0.354597
130 A 134 K 0 0.625622
130 A 135 E 0 0.157386
130 A 136 K 0 0.113793
130 A 137 L 0 0.0630354
130 A 138 N 0 0.094744
130 A 139 I 0 0.0341967
130 A 140 W 0 0.0628245
130 A 141 S 0 0.112542
130 A 142 E 0 0.119331
130 A 143 D 0 0.0244412
130 A 144 N 0 0.0794608
131 Q 132 A 0 0.275143
131 Q 133 K 0 0.149403
131 Q 134 K 0 0.268367
131 Q 135 E 0 0.747638
131 Q 136 K 0 0.143256
131 Q 137 L 0 0.399389
131 Q 138 N 0 0.0831659
131 Q 139 I 0 0.0258134
131 Q 140 W 0 0.0746955
131 Q 141 S 0 0.0615544
131 Q 142 E 0 0.0632365
131 Q 143 D 0 0.0135481
131 Q 144 N 0 0.118199
132 A 133 K 0 0.280459
132 A 134 K 0 0.228478
132 A 135 E 0 0.20794
132 A 136 K 0 0.203994
132 A 137 L 0 0.226461
132 A 138 N 0 0.293272
132 A 139 I 0 0.160146
132 A 140 W 0 0.23539
132 A 141 S 0 0.102354
132 A 142 E 0 -0.0281341
132 A 143 D 0 0.0308753
132 A 144 N 0 0.0349206
133 K 134 K 0 0.349616
133 K 135 E 0 0.191729
133 K 136 K 0 0.246378
133 K 137 L 0 0.11962
133 K 138 N 0 0.162064
133 K 139 I 0 0.103124
133 K 140 W 0 0.327801
133 K 141 S 0 0.0694188
133 K 142 E 0 0.0676978
133 K 143 D 0 0.0749818
133 K 144 N 0 0.0159667
134 K 135 E 0 0.433295
134 K 136 K 0 0.258376
134 K 137 L 0 0.250371
134 K 138 N 0 0.182519
134 K 139 I 0 0.16003
134 K 140 W 0 0.138021
134 K 141 S 0 0.100638
134 K 142 E 0 0.162721
134 K 143 D 0 0.14249
134 K 144 N 0 0.0111925
135 E 136 K 0 0.230329
135 E 137 L 0 0.782463
135 E 138 N 0 0.207449
135 E 139 I 0 0.0681566
135 E 140 W 0 0.114372
135 E 141 S 0 0.0606575
135 E 142 E 0 0.0803836
135 E 143 D 0 0.0697192
135 E 144 N 0 0.133023
136 K 137 L 0 0.209095
136 K 138 N 0 0.19969
136 K 139 I 0 0.159904
136 K 140 W 0 0.164414
136 K 141 S 0 0.272391
136 K 142 E 0 0.285876
136 K 143 D 0 0.163325
136 K 144 N 0 0.0982092
137 L 138 N 0 0.443426
137 L 139 I 0 0.339078
137 L 140 W 0 0.208582
137 L 141 S 0 0.161776
137 L 142 E 0 0.109718
137 L 143 D 0 0.0382544
137 L 144 N 0 0.0084942
138 N 139 I 0 0.386696
138 N 140 W 0 0.395875
138 N 141 S 0 0.344009
138 N 142 E 0 0.125628
138 N 143 D 0 0.0814582
138 N 144 N 0 0.0117924
139 I 140 W 0 0.418419
139 I 141 S 0 0.409355
139 I 142 E 0 0.184008
139 I 143 D 0 0.115531
139 I 144 N 0 0.0729138
140 W 141 S 0 0.51359
140 W 142 E 0 0.18207
140 W 143 D 0 0.0710928
140 W 144 N 0 0.107932
141 S 142 E 0 0.710655
141 S 143 D 0 0.313575
141 S 144 N 0 0.155467
142 E 143 D 0 1.06761
142 E 144 N 0 0.482987
143 D 144 N 0 1.57425
