# Supplementary material for: Combining Evolutionary Information and an Iterative Sampling Strategy for Accurate Protein Structure Prediction
Source: PLoS Comput Biol. 2015 Dec 29;11(12):e1004661. doi: 10.1371/journal.pcbi.1004661 (PMC4694711; doi:10.1371/journal.pcbi.1004661)
Supplement: S2 File — FASTA sequences and PLM contact predictions for all targets of the benchmark set. (ZIP) [file pcbi.1004661.s004.zip › data/pconsfold_benchmarkset/contactpredictions/1im5_PLM.txt]

3 E 4 E 0 1.47913
3 E 5 A 0 0.447655
3 E 6 L 0 0.196125
3 E 7 I 0 0.0537226
3 E 8 V 0 0.0466185
3 E 9 V 0 0.0272149
3 E 10 D 0 0.0828944
3 E 11 M 0 0.00285678
3 E 12 Q 0 -0.00973914
3 E 13 R 0 0.0635586
3 E 14 D 0 0.0116564
3 E 15 F 0 0.00304674
3 E 16 M 0 -0.0238182
3 E 17 P 0 0.0349438
3 E 18 G 0 0.000986663
3 E 19 G 0 -0.0534155
3 E 20 A 0 -0.0343773
3 E 21 L 0 -0.00362975
3 E 22 P 0 -0.0179779
3 E 23 V 0 -0.0143335
3 E 24 P 0 -0.00798027
3 E 25 E 0 0.00713632
3 E 26 G 0 0.0436764
3 E 27 D 0 -0.0133405
3 E 28 K 0 -0.0145063
3 E 29 I 0 -0.0220451
3 E 30 I 0 -0.0183013
3 E 31 P 0 0.0608642
3 E 32 K 0 -0.00625125
3 E 33 V 0 -0.0242717
3 E 34 N 0 0.0283274
3 E 35 E 0 0.0479007
3 E 36 Y 0 0.0511019
3 E 37 I 0 -0.0732357
3 E 38 R 0 0.0402394
3 E 39 K 0 0.0181743
3 E 40 F 0 0.0303573
3 E 41 K 0 0.0180244
3 E 42 E 0 0.00596817
3 E 43 K 0 0.0559334
3 E 44 G 0 0.0310762
3 E 45 A 0 0.216145
3 E 46 L 0 0.144566
3 E 47 I 0 -0.0145504
3 E 48 V 0 -0.0231605
3 E 49 A 0 -0.0689793
3 E 50 T 0 0.0416533
3 E 51 R 0 -0.0377796
3 E 52 D 0 -0.0534765
3 E 53 W 0 -0.00191957
3 E 54 H 0 -0.0434133
3 E 55 P 0 -0.0281791
3 E 56 E 0 -0.00475317
3 E 57 N 0 -0.0270389
3 E 58 H 0 -0.0370136
3 E 59 I 0 0.00737081
3 E 60 S 0 -0.0223514
3 E 61 F 0 -0.0391517
3 E 62 R 0 -0.0502124
3 E 63 E 0 0.0218758
3 E 64 R 0 -0.0141713
3 E 65 G 0 -0.0449696
3 E 66 G 0 0.00404479
3 E 67 P 0 -0.032443
3 E 68 W 0 -0.0608728
3 E 69 P 0 0.00296672
3 E 70 R 0 -0.0634846
3 E 71 H 0 -0.0251278
3 E 72 C 0 -0.0807322
3 E 73 V 0 -0.0474551
3 E 74 Q 0 0.0410876
3 E 75 N 0 0.040952
3 E 76 T 0 0.0184455
3 E 77 P 0 -0.0306717
3 E 78 G 0 -0.0328745
3 E 79 A 0 -0.0295003
3 E 80 E 0 0.0554422
3 E 81 F 0 -0.0186416
3 E 82 V 0 -0.00496728
3 E 83 V 0 -0.00962089
3 E 84 D 0 -0.0753926
3 E 85 L 0 -0.0307193
3 E 86 P 0 -0.0245495
3 E 87 E 0 0.0545584
3 E 88 D 0 -0.0214467
3 E 92 I 0 -0.0071168
3 E 93 S 0 -0.0382242
3 E 94 K 0 0.0595485
3 E 95 A 0 -0.0196485
3 E 96 T 0 -0.0844401
3 E 97 E 0 -0.0644177
3 E 98 P 0 -0.0604957
3 E 99 D 0 -0.0173627
3 E 100 K 0 -0.0401319
3 E 101 E 0 -0.0752115
3 E 102 A 0 -0.0692047
3 E 103 Y 0 -0.103761
3 E 104 S 0 -0.029039
3 E 105 G 0 -0.0369483
3 E 106 F 0 -0.0837857
3 E 107 E 0 -0.0464161
3 E 108 G 0 -0.0934818
3 E 109 T 0 -0.0563005
3 E 110 D 0 -0.0519612
3 E 111 L 0 -0.0530484
3 E 112 A 0 -0.00265116
3 E 113 K 0 0.0120551
3 E 114 I 0 -0.0130512
3 E 115 L 0 -0.0188816
3 E 116 R 0 -0.028462
3 E 117 G 0 -0.0810673
3 E 118 N 0 0.0788458
3 E 119 G 0 0.145847
3 E 120 V 0 0.0771335
3 E 121 K 0 0.771328
3 E 122 R 0 0.279956
3 E 123 V 0 -0.0926028
3 E 124 Y 0 -0.0156089
3 E 125 I 0 0.012592
3 E 126 C 0 -0.0432826
3 E 127 G 0 0.0796758
3 E 128 V 0 -0.118259
3 E 129 A 0 -0.106033
3 E 130 T 0 -0.0700117
3 E 131 E 0 0.00236074
3 E 132 Y 0 -0.0863792
3 E 133 C 0 0.031656
3 E 134 V 0 -0.0404667
3 E 135 R 0 -0.0708711
3 E 136 A 0 -0.106919
3 E 137 T 0 -0.00454077
3 E 138 A 0 0.00268097
3 E 139 L 0 -0.0973878
3 E 140 D 0 -0.159252
3 E 141 A 0 -0.0446278
3 E 142 L 0 -0.0187003
3 E 143 K 0 -0.10218
3 E 144 H 0 -0.0454731
3 E 145 G 0 -0.0334234
3 E 146 F 0 -0.0334821
3 E 147 E 0 0.00410681
3 E 148 V 0 -0.0443676
3 E 149 Y 0 -0.0352901
3 E 150 L 0 -0.0472165
3 E 151 L 0 -0.062937
3 E 152 R 0 -0.0399127
3 E 153 D 0 -0.0398709
3 E 154 A 0 -0.0688475
3 E 155 V 0 -0.0869136
3 E 156 K 0 -0.0385931
3 E 157 G 0 -0.0607446
3 E 158 I 0 -0.0904537
3 E 159 K 0 -0.0538998
3 E 160 P 0 -0.110095
3 E 161 E 0 0.00247362
3 E 162 D 0 -0.0297477
3 E 163 E 0 -0.0713555
3 E 164 E 0 0.00889117
3 E 165 R 0 -0.0517833
3 E 166 A 0 -0.0414211
3 E 167 L 0 0.0203607
3 E 168 E 0 -0.0434746
3 E 169 E 0 -0.0224278
3 E 170 M 0 0.00166237
3 E 171 K 0 -0.0697915
3 E 172 S 0 -0.0262217
3 E 173 R 0 -0.0379107
3 E 174 G 0 -0.0365964
3 E 175 I 0 -0.0292978
3 E 176 K 0 0.0244591
3 E 177 I 0 -0.0434622
4 E 5 A 0 0.947532
4 E 6 L 0 0.310409
4 E 7 I 0 0.118785
4 E 8 V 0 0.0403968
4 E 9 V 0 0.0302709
4 E 10 D 0 0.0337413
4 E 11 M 0 -0.033343
4 E 12 Q 0 0.0460542
4 E 13 R 0 0.0454651
4 E 14 D 0 0.0640126
4 E 15 F 0 -0.0152802
4 E 16 M 0 -0.0235325
4 E 17 P 0 -0.037215
4 E 18 G 0 0.0466205
4 E 19 G 0 -0.000702837
4 E 20 A 0 0.0411262
4 E 21 L 0 -0.0323909
4 E 22 P 0 -0.0484767
4 E 23 V 0 0.00870626
4 E 24 P 0 -0.00954883
4 E 25 E 0 0.000169358
4 E 26 G 0 -0.00498673
4 E 27 D 0 -0.0225819
4 E 28 K 0 0.0269614
4 E 29 I 0 0.0495649
4 E 30 I 0 0.0127791
4 E 31 P 0 0.00495222
4 E 32 K 0 0.0134551
4 E 33 V 0 -0.0234435
4 E 34 N 0 -0.000755029
4 E 35 E 0 -0.0382834
4 E 36 Y 0 0.0461002
4 E 37 I 0 0.0401883
4 E 38 R 0 0.0171337
4 E 39 K 0 0.0434523
4 E 40 F 0 0.138692
4 E 41 K 0 0.01078
4 E 42 E 0 0.0236453
4 E 43 K 0 0.114552
4 E 44 G 0 0.0303457
4 E 45 A 0 0.384237
4 E 46 L 0 0.202492
4 E 47 I 0 -0.0242713
4 E 48 V 0 -0.0100767
4 E 49 A 0 -0.00435642
4 E 50 T 0 -0.029631
4 E 51 R 0 -0.0365336
4 E 52 D 0 -0.120878
4 E 53 W 0 -0.0172954
4 E 54 H 0 -0.04981
4 E 55 P 0 -0.0416255
4 E 56 E 0 0.0371554
4 E 57 N 0 0.00407098
4 E 58 H 0 -0.0962367
4 E 59 I 0 0.0252421
4 E 60 S 0 -0.0788809
4 E 61 F 0 -0.0279285
4 E 62 R 0 -0.027383
4 E 63 E 0 -0.0565299
4 E 64 R 0 -0.0708794
4 E 65 G 0 -0.0468919
4 E 66 G 0 -0.049809
4 E 67 P 0 -0.00538586
4 E 68 W 0 -0.0850639
4 E 69 P 0 -0.0746726
4 E 70 R 0 -0.0638038
4 E 71 H 0 -0.0969767
4 E 72 C 0 -0.117427
4 E 73 V 0 0.0243009
4 E 74 Q 0 -0.0168867
4 E 75 N 0 -0.0302762
4 E 76 T 0 0.00153661
4 E 77 P 0 0.0168775
4 E 78 G 0 0.00663625
4 E 79 A 0 -0.0792479
4 E 80 E 0 -0.0374121
4 E 81 F 0 -0.0219293
4 E 82 V 0 -0.061109
4 E 83 V 0 -0.0210362
4 E 84 D 0 -0.0587665
4 E 85 L 0 -0.0445486
4 E 86 P 0 -0.0151773
4 E 87 E 0 0.0323681
4 E 88 D 0 -0.0653087
4 E 92 I 0 -0.0616409
4 E 93 S 0 -0.00574935
4 E 94 K 0 -0.012546
4 E 95 A 0 -0.0785235
4 E 96 T 0 -0.0853858
4 E 97 E 0 -0.0369293
4 E 98 P 0 -0.0608145
4 E 99 D 0 -0.106274
4 E 100 K 0 -0.0968097
4 E 101 E 0 0.0213735
4 E 102 A 0 -0.112272
4 E 103 Y 0 -0.111659
4 E 104 S 0 -0.0783342
4 E 105 G 0 -0.112975
4 E 106 F 0 -0.0513974
4 E 107 E 0 -0.0858885
4 E 108 G 0 -0.0357195
4 E 109 T 0 -0.0700443
4 E 110 D 0 -0.0559058
4 E 111 L 0 -0.0698853
4 E 112 A 0 -0.0223486
4 E 113 K 0 -0.0409901
4 E 114 I 0 -0.0705777
4 E 115 L 0 -0.0394305
4 E 116 R 0 -0.0949702
4 E 117 G 0 -0.0314151
4 E 118 N 0 0.00954336
4 E 119 G 0 0.0249675
4 E 120 V 0 0.131402
4 E 121 K 0 0.0840924
4 E 122 R 0 0.843884
4 E 123 V 0 -0.0308782
4 E 124 Y 0 0.579352
4 E 125 I 0 -0.055111
4 E 126 C 0 -0.0400515
4 E 127 G 0 0.0143033
4 E 128 V 0 -0.0621202
4 E 129 A 0 -0.0688903
4 E 130 T 0 -0.0691714
4 E 131 E 0 -0.0394559
4 E 132 Y 0 -0.032401
4 E 133 C 0 -0.0581068
4 E 134 V 0 -0.0642905
4 E 135 R 0 -0.0588952
4 E 136 A 0 -0.098104
4 E 137 T 0 -0.0780864
4 E 138 A 0 -0.0768102
4 E 139 L 0 -0.0397863
4 E 140 D 0 -0.0925908
4 E 141 A 0 -0.0434987
4 E 142 L 0 -0.0330291
4 E 143 K 0 -0.0795114
4 E 144 H 0 -0.0306863
4 E 145 G 0 -0.0571521
4 E 146 F 0 -0.0420256
4 E 147 E 0 0.0118599
4 E 148 V 0 -0.053098
4 E 149 Y 0 0.1042
4 E 150 L 0 -0.112379
4 E 151 L 0 0.013881
4 E 152 R 0 -0.0516671
4 E 153 D 0 0.00298766
4 E 154 A 0 -0.0708367
4 E 155 V 0 -0.116139
4 E 156 K 0 -0.023217
4 E 157 G 0 -0.0168676
4 E 158 I 0 -0.103778
4 E 159 K 0 -0.0327577
4 E 160 P 0 -0.0623333
4 E 161 E 0 -0.025707
4 E 162 D 0 -0.0979532
4 E 163 E 0 -0.07118
4 E 164 E 0 -0.0298863
4 E 165 R 0 -0.0976919
4 E 166 A 0 -0.0978142
4 E 167 L 0 -0.0317185
4 E 168 E 0 -0.0481606
4 E 169 E 0 -0.0238284
4 E 170 M 0 -0.0653172
4 E 171 K 0 -0.0566384
4 E 172 S 0 -0.0207069
4 E 173 R 0 -0.057616
4 E 174 G 0 -0.019028
4 E 175 I 0 -0.135857
4 E 176 K 0 0.00470087
4 E 177 I 0 0.0206619
5 A 6 L 0 0.668798
5 A 7 I 0 0.388114
5 A 8 V 0 0.172968
5 A 9 V 0 0.167551
5 A 10 D 0 0.16762
5 A 11 M 0 0.16779
5 A 12 Q 0 0.0698306
5 A 13 R 0 0.0166198
5 A 14 D 0 0.0298294
5 A 15 F 0 0.0288547
5 A 16 M 0 0.0101669
5 A 17 P 0 0.0366733
5 A 18 G 0 -0.0641065
5 A 19 G 0 -0.0273556
5 A 20 A 0 -0.0558221
5 A 21 L 0 -0.0348964
5 A 22 P 0 0.0286085
5 A 23 V 0 -0.0339626
5 A 24 P 0 -0.024306
5 A 25 E 0 -0.0401697
5 A 26 G 0 0.0112829
5 A 27 D 0 -0.0285356
5 A 28 K 0 -0.0381102
5 A 29 I 0 0.0357668
5 A 30 I 0 -0.0043324
5 A 31 P 0 0.00735588
5 A 32 K 0 -0.0188887
5 A 33 V 0 0.0289765
5 A 34 N 0 -0.0490857
5 A 35 E 0 -0.0180418
5 A 36 Y 0 -0.0130381
5 A 37 I 0 0.00330329
5 A 38 R 0 0.0027138
5 A 39 K 0 -0.0286386
5 A 40 F 0 0.00269653
5 A 41 K 0 0.0167368
5 A 42 E 0 0.00698539
5 A 43 K 0 0.0621836
5 A 44 G 0 0.0588597
5 A 45 A 0 0.0274001
5 A 46 L 0 0.123483
5 A 47 I 0 0.0515064
5 A 48 V 0 0.367674
5 A 49 A 0 0.0201857
5 A 50 T 0 -0.0237164
5 A 51 R 0 -0.00415813
5 A 52 D 0 -0.0845219
5 A 53 W 0 -0.0707473
5 A 54 H 0 -0.0272015
5 A 55 P 0 -0.0144678
5 A 56 E 0 0.0134575
5 A 57 N 0 0.00627658
5 A 58 H 0 -0.0460062
5 A 59 I 0 -0.0393669
5 A 60 S 0 -0.0686585
5 A 61 F 0 -0.0473038
5 A 62 R 0 -0.0147263
5 A 63 E 0 -0.0440787
5 A 64 R 0 -0.0803431
5 A 65 G 0 -0.0746985
5 A 66 G 0 -0.0764334
5 A 67 P 0 -0.0277829
5 A 68 W 0 -0.107839
5 A 69 P 0 -0.0612003
5 A 70 R 0 -0.0917862
5 A 71 H 0 -0.0850413
5 A 72 C 0 -0.0275054
5 A 73 V 0 -0.0953749
5 A 74 Q 0 0.0173102
5 A 75 N 0 -0.0231025
5 A 76 T 0 -0.036285
5 A 77 P 0 -0.0382227
5 A 78 G 0 -0.0508107
5 A 79 A 0 -0.0420466
5 A 80 E 0 -0.0410358
5 A 81 F 0 -0.0363503
5 A 82 V 0 -0.0826665
5 A 83 V 0 -0.0220968
5 A 84 D 0 -0.0889932
5 A 85 L 0 -0.0807345
5 A 86 P 0 -0.0307752
5 A 87 E 0 -0.0481938
5 A 88 D 0 -0.00880012
5 A 92 I 0 -0.0653819
5 A 93 S 0 -0.0470256
5 A 94 K 0 -0.0382759
5 A 95 A 0 -0.0443531
5 A 96 T 0 -0.0950686
5 A 97 E 0 -0.0836136
5 A 98 P 0 -0.00913436
5 A 99 D 0 -0.0525779
5 A 100 K 0 -0.0329438
5 A 101 E 0 -0.0707732
5 A 102 A 0 -0.0275685
5 A 103 Y 0 -0.0892052
5 A 104 S 0 -0.0606396
5 A 105 G 0 -0.0251616
5 A 106 F 0 0.0670515
5 A 107 E 0 -0.023522
5 A 108 G 0 -0.0320592
5 A 109 T 0 0.0250401
5 A 110 D 0 -0.0514018
5 A 111 L 0 0.0413757
5 A 112 A 0 0.00482463
5 A 113 K 0 -0.0406034
5 A 114 I 0 0.00685413
5 A 115 L 0 0.313492
5 A 116 R 0 -0.0731435
5 A 117 G 0 -0.0186339
5 A 118 N 0 0.11472
5 A 119 G 0 0.0218983
5 A 120 V 0 0.69143
5 A 121 K 0 0.0546666
5 A 122 R 0 -0.0402673
5 A 123 V 0 0.183752
5 A 124 Y 0 -0.0223262
5 A 125 I 0 0.00189855
5 A 126 C 0 -0.0158234
5 A 127 G 0 0.0467541
5 A 128 V 0 -0.0421749
5 A 129 A 0 -0.0535193
5 A 130 T 0 -0.0398202
5 A 131 E 0 -0.065297
5 A 132 Y 0 -0.0731555
5 A 133 C 0 -0.0400804
5 A 134 V 0 -0.0674603
5 A 135 R 0 -0.0805188
5 A 136 A 0 -0.0571164
5 A 137 T 0 -0.0593685
5 A 138 A 0 -0.0382743
5 A 139 L 0 -0.0638621
5 A 140 D 0 -0.0681382
5 A 141 A 0 0.066932
5 A 142 L 0 -0.0362435
5 A 143 K 0 -0.0851079
5 A 144 H 0 -0.000438825
5 A 145 G 0 -0.00619029
5 A 146 F 0 0.10603
5 A 147 E 0 -0.0677047
5 A 148 V 0 -0.0455506
5 A 149 Y 0 -0.0296988
5 A 150 L 0 -0.039642
5 A 151 L 0 -0.100523
5 A 152 R 0 0.00134765
5 A 153 D 0 0.0221604
5 A 154 A 0 -0.0587373
5 A 155 V 0 -0.0769757
5 A 156 K 0 -0.117914
5 A 157 G 0 -0.113112
5 A 158 I 0 -0.0615235
5 A 159 K 0 -0.103466
5 A 160 P 0 -0.0633883
5 A 161 E 0 -0.0822007
5 A 162 D 0 -0.0657242
5 A 163 E 0 -0.0568312
5 A 164 E 0 -0.00351934
5 A 165 R 0 -0.0391859
5 A 166 A 0 -0.095271
5 A 167 L 0 -0.0207028
5 A 168 E 0 -0.121199
5 A 169 E 0 -0.0835925
5 A 170 M 0 -0.0426481
5 A 171 K 0 -0.0662071
5 A 172 S 0 -0.0782677
5 A 173 R 0 -0.103249
5 A 174 G 0 -0.041638
5 A 175 I 0 -0.0149216
5 A 176 K 0 -0.0224664
5 A 177 I 0 0.0118232
6 L 7 I 0 0.475502
6 L 8 V 0 0.636977
6 L 9 V 0 0.235936
6 L 10 D 0 0.261838
6 L 11 M 0 0.116359
6 L 12 Q 0 0.110893
6 L 13 R 0 0.08901
6 L 14 D 0 0.0527418
6 L 15 F 0 0.12203
6 L 16 M 0 0.019405
6 L 17 P 0 0.0586879
6 L 18 G 0 -0.0178387
6 L 19 G 0 -0.00738961
6 L 20 A 0 -0.0415372
6 L 21 L 0 0.00187138
6 L 22 P 0 -0.051606
6 L 23 V 0 -0.0314332
6 L 24 P 0 -0.0310158
6 L 25 E 0 0.0360281
6 L 26 G 0 -0.0278294
6 L 27 D 0 0.015231
6 L 28 K 0 -0.0389157
6 L 29 I 0 -0.010836
6 L 30 I 0 -0.00236785
6 L 31 P 0 -0.00717386
6 L 32 K 0 -0.0199459
6 L 33 V 0 0.0386234
6 L 34 N 0 -0.0188186
6 L 35 E 0 0.0211655
6 L 36 Y 0 0.246405
6 L 37 I 0 0.325383
6 L 38 R 0 0.0253086
6 L 39 K 0 -0.00914037
6 L 40 F 0 0.436925
6 L 41 K 0 0.00307098
6 L 42 E 0 -0.0410443
6 L 43 K 0 -0.0287335
6 L 44 G 0 0.0404019
6 L 45 A 0 0.0326962
6 L 46 L 0 -0.00764521
6 L 47 I 0 0.248014
6 L 48 V 0 -0.012234
6 L 49 A 0 0.0161611
6 L 50 T 0 0.0233603
6 L 51 R 0 0.0190521
6 L 52 D 0 -0.0371607
6 L 53 W 0 0.035184
6 L 54 H 0 -0.0273107
6 L 55 P 0 -0.0406178
6 L 56 E 0 -0.0568625
6 L 57 N 0 -0.0551797
6 L 58 H 0 -0.0293725
6 L 59 I 0 -0.0305194
6 L 60 S 0 -0.086753
6 L 61 F 0 -0.0385205
6 L 62 R 0 -0.0275638
6 L 63 E 0 0.0134114
6 L 64 R 0 -0.0195422
6 L 65 G 0 -0.0494498
6 L 66 G 0 -0.0560492
6 L 67 P 0 -0.0473655
6 L 68 W 0 -0.0151942
6 L 69 P 0 -0.00158321
6 L 70 R 0 -0.0589284
6 L 71 H 0 -0.0702765
6 L 72 C 0 -0.0382656
6 L 73 V 0 -0.030799
6 L 74 Q 0 0.00951313
6 L 75 N 0 0.00299277
6 L 76 T 0 -0.0150576
6 L 77 P 0 -0.0317075
6 L 78 G 0 -0.037224
6 L 79 A 0 -0.0214643
6 L 80 E 0 -0.0757676
6 L 81 F 0 -0.0016521
6 L 82 V 0 -0.0388623
6 L 83 V 0 -0.00984656
6 L 84 D 0 -0.0360353
6 L 85 L 0 -0.00367473
6 L 86 P 0 0.0127171
6 L 87 E 0 -0.065348
6 L 88 D 0 0.011179
6 L 92 I 0 -0.0310504
6 L 93 S 0 -0.0321359
6 L 94 K 0 0.00625522
6 L 95 A 0 -0.0348717
6 L 96 T 0 -0.0382859
6 L 97 E 0 -0.0701966
6 L 98 P 0 -0.0849451
6 L 99 D 0 -0.0936936
6 L 100 K 0 -0.0361603
6 L 101 E 0 -0.120152
6 L 102 A 0 -0.119204
6 L 103 Y 0 -0.114099
6 L 104 S 0 0.000584636
6 L 105 G 0 -0.0250844
6 L 106 F 0 -0.0139241
6 L 107 E 0 -0.0371029
6 L 108 G 0 -0.0508877
6 L 109 T 0 -0.0577652
6 L 110 D 0 -0.0430834
6 L 111 L 0 0.00170097
6 L 112 A 0 -0.0486769
6 L 113 K 0 -0.0755892
6 L 114 I 0 -0.0572027
6 L 115 L 0 0.020425
6 L 116 R 0 -0.0685012
6 L 117 G 0 -0.0675184
6 L 118 N 0 -0.0413923
6 L 119 G 0 -0.0620142
6 L 120 V 0 0.000421936
6 L 121 K 0 -0.0508231
6 L 122 R 0 -0.100438
6 L 123 V 0 0.0341352
6 L 124 Y 0 0.0105624
6 L 125 I 0 0.0136165
6 L 126 C 0 0.195753
6 L 127 G 0 0.0774876
6 L 128 V 0 -0.0614324
6 L 129 A 0 -0.0694705
6 L 130 T 0 -0.0117475
6 L 131 E 0 -0.0890293
6 L 132 Y 0 -0.129909
6 L 133 C 0 -0.0127354
6 L 134 V 0 -0.0453334
6 L 135 R 0 -0.0988041
6 L 136 A 0 -0.0655304
6 L 137 T 0 -0.0231942
6 L 138 A 0 -0.0159898
6 L 139 L 0 -0.016209
6 L 140 D 0 -0.0602789
6 L 141 A 0 -0.00927412
6 L 142 L 0 -0.0650457
6 L 143 K 0 -0.0800629
6 L 144 H 0 -0.0908003
6 L 145 G 0 -0.00134009
6 L 146 F 0 -0.0101773
6 L 147 E 0 -0.0466337
6 L 148 V 0 -0.0602904
6 L 149 Y 0 -0.0487803
6 L 150 L 0 -0.0391616
6 L 151 L 0 0.00129609
6 L 152 R 0 -0.0611888
6 L 153 D 0 -0.04946
6 L 154 A 0 0.00177918
6 L 155 V 0 -0.0500452
6 L 156 K 0 -0.0130458
6 L 157 G 0 -0.0293919
6 L 158 I 0 -0.117215
6 L 159 K 0 0.0122078
6 L 160 P 0 -0.032027
6 L 161 E 0 -0.0662042
6 L 162 D 0 -0.0414013
6 L 163 E 0 -0.0510695
6 L 164 E 0 -0.0411175
6 L 165 R 0 -0.0518034
6 L 166 A 0 -0.0458573
6 L 167 L 0 -0.0247031
6 L 168 E 0 -0.0568343
6 L 169 E 0 -0.0193818
6 L 170 M 0 -0.0582794
6 L 171 K 0 -0.0740867
6 L 172 S 0 -0.0938817
6 L 173 R 0 -0.0722371
6 L 174 G 0 -0.0564062
6 L 175 I 0 -0.0335368
6 L 176 K 0 -0.0488959
6 L 177 I 0 0.0184367
7 I 8 V 0 0.402086
7 I 9 V 0 0.473985
7 I 10 D 0 0.331818
7 I 11 M 0 0.114003
7 I 12 Q 0 0.165661
7 I 13 R 0 0.0457441
7 I 14 D 0 0.040405
7 I 15 F 0 0.102009
7 I 16 M 0 -0.00281849
7 I 17 P 0 0.0659815
7 I 18 G 0 -0.0220169
7 I 19 G 0 -0.0288416
7 I 20 A 0 -0.0252161
7 I 21 L 0 0.0408764
7 I 22 P 0 -0.0159536
7 I 23 V 0 0.042205
7 I 24 P 0 -0.0415777
7 I 25 E 0 -0.0454408
7 I 26 G 0 -0.00499639
7 I 27 D 0 0.039024
7 I 28 K 0 0.0139635
7 I 29 I 0 -0.0252316
7 I 30 I 0 -0.0496011
7 I 31 P 0 0.0235475
7 I 32 K 0 -0.057914
7 I 33 V 0 -0.0296485
7 I 34 N 0 -0.0133029
7 I 35 E 0 0.024156
7 I 36 Y 0 0.0453952
7 I 37 I 0 0.00843464
7 I 38 R 0 -0.0130419
7 I 39 K 0 -0.0783906
7 I 40 F 0 -0.0406985
7 I 41 K 0 0.00711887
7 I 42 E 0 -0.0418994
7 I 43 K 0 -0.0387124
7 I 44 G 0 -0.0515811
7 I 45 A 0 -0.0137347
7 I 46 L 0 0.0150405
7 I 47 I 0 0.0111594
7 I 48 V 0 0.0570419
7 I 49 A 0 -0.015452
7 I 50 T 0 0.190598
7 I 51 R 0 -0.043801
7 I 52 D 0 0.0209244
7 I 53 W 0 -0.0537314
7 I 54 H 0 -0.0590141
7 I 55 P 0 -0.00691592
7 I 56 E 0 -0.0584024
7 I 57 N 0 -0.0145675
7 I 58 H 0 -0.0493075
7 I 59 I 0 -0.0336849
7 I 60 S 0 -0.0647105
7 I 61 F 0 -0.000201924
7 I 62 R 0 -0.0430979
7 I 63 E 0 -0.00621706
7 I 64 R 0 0.0259025
7 I 65 G 0 -0.00691562
7 I 66 G 0 -0.108445
7 I 67 P 0 0.0284695
7 I 68 W 0 -0.0505622
7 I 69 P 0 -0.0554699
7 I 70 R 0 -0.0351152
7 I 71 H 0 -0.00255256
7 I 72 C 0 -0.0847337
7 I 73 V 0 -0.059438
7 I 74 Q 0 -0.133944
7 I 75 N 0 -0.0117775
7 I 76 T 0 -0.10892
7 I 77 P 0 -0.00033452
7 I 78 G 0 0.0788073
7 I 79 A 0 -0.0399325
7 I 80 E 0 -0.0771415
7 I 81 F 0 0.0145303
7 I 82 V 0 -0.0688426
7 I 83 V 0 0.0069847
7 I 84 D 0 -0.0656452
7 I 85 L 0 -0.0296915
7 I 86 P 0 -0.0767921
7 I 87 E 0 -0.00177313
7 I 88 D 0 -0.00648618
7 I 92 I 0 0.00609197
7 I 93 S 0 -0.0544634
7 I 94 K 0 -0.0466579
7 I 95 A 0 -0.0112627
7 I 96 T 0 -0.0425866
7 I 97 E 0 -0.0304482
7 I 98 P 0 -0.0775762
7 I 99 D 0 -0.0114717
7 I 100 K 0 0.0111822
7 I 101 E 0 -0.0731545
7 I 102 A 0 -0.0278872
7 I 103 Y 0 -0.0179971
7 I 104 S 0 0.0501406
7 I 105 G 0 0.0733421
7 I 106 F 0 0.00703189
7 I 107 E 0 -0.107372
7 I 108 G 0 0.00319504
7 I 109 T 0 -0.00729974
7 I 110 D 0 -0.0804659
7 I 111 L 0 0.347747
7 I 112 A 0 -0.0099413
7 I 113 K 0 -0.0641655
7 I 114 I 0 -0.0637361
7 I 115 L 0 0.073067
7 I 116 R 0 -0.0091998
7 I 117 G 0 -0.0558897
7 I 118 N 0 -0.067935
7 I 119 G 0 -0.00399299
7 I 120 V 0 -0.0525526
7 I 121 K 0 0.000949928
7 I 122 R 0 -0.0055462
7 I 123 V 0 0.174127
7 I 124 Y 0 -0.00766177
7 I 125 I 0 0.534689
7 I 126 C 0 -0.00620662
7 I 127 G 0 0.0932498
7 I 128 V 0 -0.0309836
7 I 129 A 0 -0.0944825
7 I 130 T 0 0.0448889
7 I 131 E 0 -0.0340982
7 I 132 Y 0 -0.0812443
7 I 133 C 0 -0.000535206
7 I 134 V 0 0.0489811
7 I 135 R 0 -0.114472
7 I 136 A 0 -0.0363587
7 I 137 T 0 0.0642563
7 I 138 A 0 0.0381492
7 I 139 L 0 -0.0587189
7 I 140 D 0 -0.0315472
7 I 141 A 0 0.0483906
7 I 142 L 0 -0.0893271
7 I 143 K 0 -0.023253
7 I 144 H 0 0.0212096
7 I 145 G 0 -0.0108433
7 I 146 F 0 0.00190978
7 I 147 E 0 -0.0301842
7 I 148 V 0 -0.0300839
7 I 149 Y 0 -0.0429842
7 I 150 L 0 -0.0200018
7 I 151 L 0 -0.0603033
7 I 152 R 0 -0.0408031
7 I 153 D 0 0.000692088
7 I 154 A 0 -0.0154588
7 I 155 V 0 -0.0732624
7 I 156 K 0 -0.0619168
7 I 157 G 0 -0.0757845
7 I 158 I 0 -0.0550906
7 I 159 K 0 -0.0494593
7 I 160 P 0 -0.0563543
7 I 161 E 0 -0.0187362
7 I 162 D 0 -0.113188
7 I 163 E 0 -0.0446857
7 I 164 E 0 -0.070698
7 I 165 R 0 -0.0330596
7 I 166 A 0 -0.0559971
7 I 167 L 0 -0.0774253
7 I 168 E 0 -0.0279232
7 I 169 E 0 -0.0963458
7 I 170 M 0 -0.0824547
7 I 171 K 0 -0.0540059
7 I 172 S 0 -0.0515595
7 I 173 R 0 -0.0635096
7 I 174 G 0 -0.0215024
7 I 175 I 0 -0.0327134
7 I 176 K 0 -0.0662651
7 I 177 I 0 -0.0255234
8 V 9 V 0 0.246063
8 V 10 D 0 0.380688
8 V 11 M 0 0.502419
8 V 12 Q 0 0.157559
8 V 13 R 0 0.0873007
8 V 14 D 0 0.095145
8 V 15 F 0 0.098706
8 V 16 M 0 0.0609545
8 V 17 P 0 0.0129151
8 V 18 G 0 0.045804
8 V 19 G 0 0.0301089
8 V 20 A 0 -0.0417358
8 V 21 L 0 0.00607791
8 V 22 P 0 0.00452686
8 V 23 V 0 -0.0213685
8 V 24 P 0 -0.00747153
8 V 25 E 0 -0.0156895
8 V 26 G 0 0.0556122
8 V 27 D 0 -0.0179794
8 V 28 K 0 0.0018825
8 V 29 I 0 0.0154672
8 V 30 I 0 0.148758
8 V 31 P 0 -0.0461831
8 V 32 K 0 0.0549594
8 V 33 V 0 0.516407
8 V 34 N 0 -0.00669591
8 V 35 E 0 -0.0174992
8 V 36 Y 0 0.0887029
8 V 37 I 0 0.620646
8 V 38 R 0 -0.0294021
8 V 39 K 0 -0.0012988
8 V 40 F 0 0.0473424
8 V 41 K 0 -0.0350202
8 V 42 E 0 -0.021064
8 V 43 K 0 -0.0358051
8 V 44 G 0 0.0416404
8 V 45 A 0 -0.037913
8 V 46 L 0 -0.00844002
8 V 47 I 0 0.122343
8 V 48 V 0 -0.0343648
8 V 49 A 0 0.297081
8 V 50 T 0 0.0577001
8 V 51 R 0 0.0419779
8 V 52 D 0 -0.0277551
8 V 53 W 0 -0.0236262
8 V 54 H 0 -0.0599985
8 V 55 P 0 0.00508592
8 V 56 E 0 -0.0211072
8 V 57 N 0 -0.0619949
8 V 58 H 0 -0.0124736
8 V 59 I 0 -0.110369
8 V 60 S 0 -0.0477585
8 V 61 F 0 -0.0346519
8 V 62 R 0 -0.0653044
8 V 63 E 0 0.0173784
8 V 64 R 0 0.00339751
8 V 65 G 0 0.00639091
8 V 66 G 0 0.00273862
8 V 67 P 0 -0.0794352
8 V 68 W 0 0.000111559
8 V 69 P 0 -0.0375376
8 V 70 R 0 -0.0266945
8 V 71 H 0 -0.0136386
8 V 72 C 0 -0.0519738
8 V 73 V 0 0.00488592
8 V 74 Q 0 -0.024588
8 V 75 N 0 -0.0435641
8 V 76 T 0 -0.0328136
8 V 77 P 0 -0.00983236
8 V 78 G 0 -0.0189719
8 V 79 A 0 -0.0300897
8 V 80 E 0 -0.0766728
8 V 81 F 0 0.0410765
8 V 82 V 0 -0.0907643
8 V 83 V 0 -0.0547402
8 V 84 D 0 -0.0307281
8 V 85 L 0 0.121296
8 V 86 P 0 -0.0956165
8 V 87 E 0 -0.0543957
8 V 88 D 0 -0.0213791
8 V 92 I 0 -0.04459
8 V 93 S 0 -0.0949869
8 V 94 K 0 -0.106279
8 V 95 A 0 0.0428156
8 V 96 T 0 -0.0377521
8 V 97 E 0 -0.0545993
8 V 98 P 0 -0.0686171
8 V 99 D 0 -0.0682493
8 V 100 K 0 -0.0199176
8 V 101 E 0 -0.012542
8 V 102 A 0 -0.00844604
8 V 103 Y 0 -0.0826965
8 V 104 S 0 -0.0203526
8 V 105 G 0 -0.08503
8 V 106 F 0 -0.0575442
8 V 107 E 0 -0.0460421
8 V 108 G 0 -0.064778
8 V 109 T 0 -0.0730805
8 V 110 D 0 -0.0914954
8 V 111 L 0 -0.0742578
8 V 112 A 0 -0.0668425
8 V 113 K 0 -0.0659339
8 V 114 I 0 -0.0527048
8 V 115 L 0 -0.0515234
8 V 116 R 0 -0.028596
8 V 117 G 0 -0.0419669
8 V 118 N 0 -0.0254161
8 V 119 G 0 -0.0495521
8 V 120 V 0 -0.0685753
8 V 121 K 0 -0.060202
8 V 122 R 0 -0.0724605
8 V 123 V 0 -0.0480036
8 V 124 Y 0 -0.0240594
8 V 125 I 0 -0.0710227
8 V 126 C 0 0.434642
8 V 127 G 0 0.0106508
8 V 128 V 0 0.00455337
8 V 129 A 0 -0.0719054
8 V 130 T 0 -0.0745856
8 V 131 E 0 -0.0105494
8 V 132 Y 0 -0.0970909
8 V 133 C 0 0.0262491
8 V 134 V 0 -0.0794452
8 V 135 R 0 -0.0703748
8 V 136 A 0 -0.044763
8 V 137 T 0 -0.032925
8 V 138 A 0 -0.0460547
8 V 139 L 0 0.022301
8 V 140 D 0 -0.0330896
8 V 141 A 0 -0.0583789
8 V 142 L 0 -0.0425894
8 V 143 K 0 -0.0407246
8 V 144 H 0 -0.0102491
8 V 145 G 0 -0.0289028
8 V 146 F 0 -0.0420324
8 V 147 E 0 -0.0813297
8 V 148 V 0 -0.0916006
8 V 149 Y 0 -0.0441636
8 V 150 L 0 -0.0429086
8 V 151 L 0 -0.0127218
8 V 152 R 0 -0.0788745
8 V 153 D 0 0.0499731
8 V 154 A 0 0.046496
8 V 155 V 0 -0.060776
8 V 156 K 0 -0.0647467
8 V 157 G 0 -0.0591687
8 V 158 I 0 -0.0448699
8 V 159 K 0 -0.0763238
8 V 160 P 0 -0.102634
8 V 161 E 0 -0.0700293
8 V 162 D 0 -0.114545
8 V 163 E 0 0.000980399
8 V 164 E 0 -0.083022
8 V 165 R 0 -0.00966489
8 V 166 A 0 -0.0660063
8 V 167 L 0 -0.0587277
8 V 168 E 0 -0.0464979
8 V 169 E 0 -0.0561095
8 V 170 M 0 -0.103105
8 V 171 K 0 -0.0689266
8 V 172 S 0 -0.0404112
8 V 173 R 0 -0.0300681
8 V 174 G 0 -0.0653071
8 V 175 I 0 -0.0700511
8 V 176 K 0 -0.0816246
8 V 177 I 0 -0.0498691
9 V 10 D 0 0.481985
9 V 11 M 0 0.119717
9 V 12 Q 0 0.190975
9 V 13 R 0 0.127735
9 V 14 D 0 0.128698
9 V 15 F 0 0.199333
9 V 16 M 0 0.0865387
9 V 17 P 0 0.0714897
9 V 18 G 0 -0.014277
9 V 19 G 0 0.0866881
9 V 20 A 0 -0.0256338
9 V 21 L 0 0.0903315
9 V 22 P 0 -0.00419746
9 V 23 V 0 -0.0615148
9 V 24 P 0 0.0344118
9 V 25 E 0 0.00502525
9 V 26 G 0 0.0559181
9 V 27 D 0 -0.0131649
9 V 28 K 0 -0.0488877
9 V 29 I 0 0.0595926
9 V 30 I 0 -0.0548678
9 V 31 P 0 0.00646757
9 V 32 K 0 0.0240671
9 V 33 V 0 0.0165867
9 V 34 N 0 0.0120364
9 V 35 E 0 -0.050808
9 V 36 Y 0 0.0187766
9 V 37 I 0 0.00840252
9 V 38 R 0 -0.0256897
9 V 39 K 0 -0.0289011
9 V 40 F 0 -0.0148799
9 V 41 K 0 -0.0129798
9 V 42 E 0 -0.094693
9 V 43 K 0 -0.0560075
9 V 44 G 0 -0.0542217
9 V 45 A 0 -0.0268637
9 V 46 L 0 -0.0496725
9 V 47 I 0 -0.0481796
9 V 48 V 0 -0.0332754
9 V 49 A 0 0.0050722
9 V 50 T 0 0.149892
9 V 51 R 0 -0.0102039
9 V 52 D 0 0.112219
9 V 53 W 0 0.000862343
9 V 54 H 0 0.0471616
9 V 55 P 0 0.02281
9 V 56 E 0 -0.0271486
9 V 57 N 0 -0.0246598
9 V 58 H 0 -0.0107486
9 V 59 I 0 -0.0825745
9 V 60 S 0 0.028206
9 V 61 F 0 0.0116978
9 V 62 R 0 0.00791596
9 V 63 E 0 0.0230838
9 V 64 R 0 -0.0451535
9 V 65 G 0 0.0572307
9 V 66 G 0 -0.0620932
9 V 67 P 0 0.0327155
9 V 68 W 0 -0.0480824
9 V 69 P 0 -0.021194
9 V 70 R 0 -0.0675437
9 V 71 H 0 -0.00142886
9 V 72 C 0 0.0265335
9 V 73 V 0 -0.0709252
9 V 74 Q 0 -0.0648461
9 V 75 N 0 0.00678115
9 V 76 T 0 -0.0832998
9 V 77 P 0 -0.140846
9 V 78 G 0 -0.0139057
9 V 79 A 0 -0.00623797
9 V 80 E 0 -0.0196005
9 V 81 F 0 -0.0677901
9 V 82 V 0 0.002591
9 V 83 V 0 -0.0771104
9 V 84 D 0 -0.056568
9 V 85 L 0 -0.0304899
9 V 86 P 0 -0.014842
9 V 87 E 0 -0.0701001
9 V 88 D 0 -0.00600517
9 V 92 I 0 -0.0556563
9 V 93 S 0 -0.113654
9 V 94 K 0 -0.0979455
9 V 95 A 0 -0.0891452
9 V 96 T 0 -0.0952024
9 V 97 E 0 -0.0830538
9 V 98 P 0 -0.0233292
9 V 99 D 0 -0.102609
9 V 100 K 0 0.0438059
9 V 101 E 0 -0.0218045
9 V 102 A 0 0.0493549
9 V 103 Y 0 -0.00671592
9 V 104 S 0 0.0105725
9 V 105 G 0 0.164576
9 V 106 F 0 -0.0115799
9 V 107 E 0 -0.0451833
9 V 108 G 0 -0.0367576
9 V 109 T 0 -0.0541147
9 V 110 D 0 -0.0493082
9 V 111 L 0 0.0300914
9 V 112 A 0 -0.115781
9 V 113 K 0 -0.0495112
9 V 114 I 0 -0.0743446
9 V 115 L 0 -0.0186267
9 V 116 R 0 -0.0872938
9 V 117 G 0 -0.0568161
9 V 118 N 0 -0.0562552
9 V 119 G 0 -0.0590107
9 V 120 V 0 -0.0166946
9 V 121 K 0 -0.0733246
9 V 122 R 0 -0.0747281
9 V 123 V 0 0.0752337
9 V 124 Y 0 -0.0882221
9 V 125 I 0 0.348894
9 V 126 C 0 -0.0297363
9 V 127 G 0 0.0329991
9 V 128 V 0 -0.00332865
9 V 129 A 0 -0.0107007
9 V 130 T 0 -0.00353769
9 V 131 E 0 0.0264036
9 V 132 Y 0 0.0108502
9 V 133 C 0 0.490695
9 V 134 V 0 0.169943
9 V 135 R 0 0.0219262
9 V 136 A 0 0.0044807
9 V 137 T 0 0.15682
9 V 138 A 0 -0.0623231
9 V 139 L 0 -0.057103
9 V 140 D 0 0.0402054
9 V 141 A 0 0.0190627
9 V 142 L 0 -0.0532753
9 V 143 K 0 -0.0225101
9 V 144 H 0 -0.108697
9 V 145 G 0 -0.0100367
9 V 146 F 0 -0.0491765
9 V 147 E 0 0.00467209
9 V 148 V 0 -0.0309355
9 V 149 Y 0 -0.088699
9 V 150 L 0 -0.0377271
9 V 151 L 0 -0.0604915
9 V 152 R 0 -0.033037
9 V 153 D 0 -0.0710362
9 V 154 A 0 -0.0415791
9 V 155 V 0 -0.0779604
9 V 156 K 0 -0.0103751
9 V 157 G 0 -0.000585605
9 V 158 I 0 -0.0513284
9 V 159 K 0 -0.0557907
9 V 160 P 0 -0.0448462
9 V 161 E 0 -0.0684636
9 V 162 D 0 -0.0695577
9 V 163 E 0 0.0177887
9 V 164 E 0 -0.101739
9 V 165 R 0 -0.0261397
9 V 166 A 0 -0.0216166
9 V 167 L 0 -0.0444323
9 V 168 E 0 -0.0863464
9 V 169 E 0 -0.0141826
9 V 170 M 0 -0.0621943
9 V 171 K 0 -0.0703316
9 V 172 S 0 -0.0532269
9 V 173 R 0 -0.0785094
9 V 174 G 0 0.0296007
9 V 175 I 0 -0.0507807
9 V 176 K 0 -0.0530221
9 V 177 I 0 -0.0654843
10 D 11 M 0 0.310648
10 D 12 Q 0 0.188011
10 D 13 R 0 0.16934
10 D 14 D 0 0.147993
10 D 15 F 0 0.233786
10 D 16 M 0 0.0880534
10 D 17 P 0 0.130745
10 D 18 G 0 -0.0044858
10 D 19 G 0 -0.0440477
10 D 20 A 0 0.0138949
10 D 21 L 0 -0.0227129
10 D 22 P 0 -0.0194152
10 D 23 V 0 -0.00450486
10 D 24 P 0 -0.000848878
10 D 25 E 0 0.00994077
10 D 26 G 0 0.0231754
10 D 27 D 0 0.0728053
10 D 28 K 0 0.0550095
10 D 29 I 0 0.050323
10 D 30 I 0 0.0376184
10 D 31 P 0 0.032215
10 D 32 K 0 -0.00948688
10 D 33 V 0 0.0461478
10 D 34 N 0 -0.000104797
10 D 35 E 0 -0.00849313
10 D 36 Y 0 0.0496736
10 D 37 I 0 0.0346343
10 D 38 R 0 0.0530765
10 D 39 K 0 -0.0403172
10 D 40 F 0 -0.0354128
10 D 41 K 0 -0.0468111
10 D 42 E 0 -0.0108793
10 D 43 K 0 -0.054784
10 D 44 G 0 0.0234978
10 D 45 A 0 -0.0845889
10 D 46 L 0 -0.0300481
10 D 47 I 0 0.0181571
10 D 48 V 0 0.0416964
10 D 49 A 0 0.0327473
10 D 50 T 0 0.115065
10 D 51 R 0 -0.0121023
10 D 52 D 0 0.0467801
10 D 53 W 0 -0.041428
10 D 54 H 0 -0.038435
10 D 55 P 0 -0.0692542
10 D 56 E 0 -0.0577531
10 D 57 N 0 -0.0628637
10 D 58 H 0 -0.0316142
10 D 59 I 0 -0.0918015
10 D 60 S 0 -0.0359557
10 D 61 F 0 -0.0268159
10 D 62 R 0 -0.0127059
10 D 63 E 0 -0.0280862
10 D 64 R 0 -0.0100076
10 D 65 G 0 -0.019525
10 D 66 G 0 0.0114273
10 D 67 P 0 -0.0303032
10 D 68 W 0 -0.0353627
10 D 69 P 0 -0.00367198
10 D 70 R 0 -0.0461187
10 D 71 H 0 0.0230664
10 D 72 C 0 -0.0207292
10 D 73 V 0 -0.0754565
10 D 74 Q 0 -0.067263
10 D 75 N 0 -0.000833798
10 D 76 T 0 -0.0250352
10 D 77 P 0 -0.0823635
10 D 78 G 0 -0.0792343
10 D 79 A 0 -0.0615837
10 D 80 E 0 -0.0561819
10 D 81 F 0 -0.00971129
10 D 82 V 0 -0.069291
10 D 83 V 0 -0.0479331
10 D 84 D 0 -0.0672846
10 D 85 L 0 -0.00362944
10 D 86 P 0 -0.0741909
10 D 87 E 0 -0.0887822
10 D 88 D 0 -0.0507631
10 D 92 I 0 -0.0738141
10 D 93 S 0 -0.0713525
10 D 94 K 0 -0.0328395
10 D 95 A 0 -0.0485969
10 D 96 T 0 -0.0949446
10 D 97 E 0 -0.0831273
10 D 98 P 0 -0.0268188
10 D 99 D 0 -0.0419313
10 D 100 K 0 0.217356
10 D 101 E 0 -0.0735499
10 D 102 A 0 0.0119959
10 D 103 Y 0 0.0158354
10 D 104 S 0 0.0289772
10 D 105 G 0 0.0307984
10 D 106 F 0 -0.0457427
10 D 107 E 0 -0.134566
10 D 108 G 0 -0.0773084
10 D 109 T 0 0.0014405
10 D 110 D 0 -0.0615843
10 D 111 L 0 -0.0186455
10 D 112 A 0 -0.068825
10 D 113 K 0 -0.00767584
10 D 114 I 0 -0.049626
10 D 115 L 0 0.0115185
10 D 116 R 0 -0.0282554
10 D 117 G 0 -0.0335362
10 D 118 N 0 -0.0532582
10 D 119 G 0 -0.0101128
10 D 120 V 0 -0.0786233
10 D 121 K 0 -0.0374086
10 D 122 R 0 -0.101652
10 D 123 V 0 0.0313076
10 D 124 Y 0 0.0488099
10 D 125 I 0 0.0242783
10 D 126 C 0 -0.0453653
10 D 127 G 0 0.109286
10 D 128 V 0 0.00858537
10 D 129 A 0 -0.00495152
10 D 130 T 0 -0.00610692
10 D 131 E 0 0.014291
10 D 132 Y 0 -0.0590693
10 D 133 C 0 0.270307
10 D 134 V 0 0.0734118
10 D 135 R 0 -0.0522172
10 D 136 A 0 -0.0642011
10 D 137 T 0 0.0151259
10 D 138 A 0 0.00686356
10 D 139 L 0 -0.0572425
10 D 140 D 0 -0.0202105
10 D 141 A 0 0.0108889
10 D 142 L 0 -0.0236184
10 D 143 K 0 -0.0882935
10 D 144 H 0 -0.0710647
10 D 145 G 0 0.0125411
10 D 146 F 0 -0.0732111
10 D 147 E 0 -0.0860316
10 D 148 V 0 -0.0331967
10 D 149 Y 0 -0.0590662
10 D 150 L 0 0.0423656
10 D 151 L 0 -0.056503
10 D 152 R 0 -0.0689712
10 D 153 D 0 0.0255769
10 D 154 A 0 0.0469406
10 D 155 V 0 0.00548955
10 D 156 K 0 -0.00852235
10 D 157 G 0 -0.018404
10 D 158 I 0 -0.0473125
10 D 159 K 0 -0.0199344
10 D 160 P 0 -0.0282289
10 D 161 E 0 -0.0320341
10 D 162 D 0 -0.0626366
10 D 163 E 0 -0.0799047
10 D 164 E 0 -0.0529579
10 D 165 R 0 -0.0716531
10 D 166 A 0 -0.00279911
10 D 167 L 0 -0.0480332
10 D 168 E 0 -0.0910174
10 D 169 E 0 -0.0445096
10 D 170 M 0 0.0138017
10 D 171 K 0 -0.0385302
10 D 172 S 0 -0.0452992
10 D 173 R 0 -0.0467891
10 D 174 G 0 -0.0441868
10 D 175 I 0 0.00812159
10 D 176 K 0 -0.0757747
10 D 177 I 0 0.0196346
11 M 12 Q 0 0.209956
11 M 13 R 0 0.251462
11 M 14 D 0 0.214274
11 M 15 F 0 0.139303
11 M 16 M 0 0.132547
11 M 17 P 0 0.0591049
11 M 18 G 0 -0.0511587
11 M 19 G 0 -0.0102101
11 M 20 A 0 -0.0108756
11 M 21 L 0 0.0940612
11 M 22 P 0 0.032688
11 M 23 V 0 0.0591888
11 M 24 P 0 -0.0251836
11 M 25 E 0 -0.00932297
11 M 26 G 0 0.0416207
11 M 27 D 0 0.0725422
11 M 28 K 0 -0.0303468
11 M 29 I 0 0.263187
11 M 30 I 0 0.169426
11 M 31 P 0 0.0859904
11 M 32 K 0 -0.0131588
11 M 33 V 0 0.847467
11 M 34 N 0 0.0233871
11 M 35 E 0 -0.0272708
11 M 36 Y 0 0.00102337
11 M 37 I 0 0.0258153
11 M 38 R 0 -0.0351726
11 M 39 K 0 -0.0372268
11 M 40 F 0 -0.0146146
11 M 41 K 0 -0.0428127
11 M 42 E 0 -0.0919645
11 M 43 K 0 -0.0564605
11 M 44 G 0 -0.0292056
11 M 45 A 0 -0.0170138
11 M 46 L 0 0.050787
11 M 47 I 0 -0.0192928
11 M 48 V 0 0.00633237
11 M 49 A 0 0.231282
11 M 50 T 0 0.0275551
11 M 51 R 0 0.0980704
11 M 52 D 0 -0.000222641
11 M 53 W 0 -0.0106905
11 M 54 H 0 -0.0149397
11 M 55 P 0 -0.0685348
11 M 56 E 0 -0.0647548
11 M 57 N 0 -0.0456312
11 M 58 H 0 0.0251817
11 M 59 I 0 0.00761221
11 M 60 S 0 0.0137555
11 M 61 F 0 -0.0563072
11 M 62 R 0 -0.0516291
11 M 63 E 0 -0.0217097
11 M 64 R 0 -0.0556025
11 M 65 G 0 -0.0162426
11 M 66 G 0 -0.00492542
11 M 67 P 0 0.00479876
11 M 68 W 0 -0.0317586
11 M 69 P 0 -0.0325907
11 M 70 R 0 -0.0252089
11 M 71 H 0 -0.0447486
11 M 72 C 0 -0.00621904
11 M 73 V 0 -0.076575
11 M 74 Q 0 -0.0553563
11 M 75 N 0 -0.0268332
11 M 76 T 0 -0.0717757
11 M 77 P 0 -0.0443813
11 M 78 G 0 -0.0354524
11 M 79 A 0 -0.0672888
11 M 80 E 0 -0.070935
11 M 81 F 0 -0.000323726
11 M 82 V 0 0.281409
11 M 83 V 0 0.0645547
11 M 84 D 0 0.0325138
11 M 85 L 0 0.250233
11 M 86 P 0 0.00834603
11 M 87 E 0 -0.0686462
11 M 88 D 0 -0.0426367
11 M 92 I 0 -0.00197952
11 M 93 S 0 -0.0595762
11 M 94 K 0 -0.0939374
11 M 95 A 0 -0.0905508
11 M 96 T 0 -0.0633876
11 M 97 E 0 -0.0426018
11 M 98 P 0 -0.0615286
11 M 99 D 0 -0.0294837
11 M 100 K 0 0.0767235
11 M 101 E 0 -0.0373642
11 M 102 A 0 0.00253764
11 M 103 Y 0 -0.0235098
11 M 104 S 0 0.036233
11 M 105 G 0 -0.0544728
11 M 106 F 0 0.0210329
11 M 107 E 0 -0.0734514
11 M 108 G 0 -0.000829378
11 M 109 T 0 -0.100546
11 M 110 D 0 -0.0052222
11 M 111 L 0 -0.105859
11 M 112 A 0 -0.0408544
11 M 113 K 0 -0.0784312
11 M 114 I 0 -0.0594868
11 M 115 L 0 -0.0210718
11 M 116 R 0 -0.141487
11 M 117 G 0 -0.101107
11 M 118 N 0 -0.0502233
11 M 119 G 0 0.000250025
11 M 120 V 0 -0.0695011
11 M 121 K 0 -0.0115512
11 M 122 R 0 -0.0472071
11 M 123 V 0 -0.111012
11 M 124 Y 0 -0.0915877
11 M 125 I 0 -0.0802566
11 M 126 C 0 0.0425708
11 M 127 G 0 0.00231263
11 M 128 V 0 0.294238
11 M 129 A 0 -0.0153236
11 M 130 T 0 -0.0395477
11 M 131 E 0 -0.0672582
11 M 132 Y 0 -0.0705078
11 M 133 C 0 0.0562552
11 M 134 V 0 -0.0464224
11 M 135 R 0 -0.0553969
11 M 136 A 0 -0.045055
11 M 137 T 0 -0.0523786
11 M 138 A 0 -0.0605347
11 M 139 L 0 -0.0723474
11 M 140 D 0 -0.0192763
11 M 141 A 0 -0.0677522
11 M 142 L 0 -0.029696
11 M 143 K 0 0.0363933
11 M 144 H 0 -0.0429187
11 M 145 G 0 -0.024753
11 M 146 F 0 -0.0159172
11 M 147 E 0 -0.051822
11 M 148 V 0 -0.0236021
11 M 149 Y 0 -0.0489956
11 M 150 L 0 -0.0139218
11 M 151 L 0 -0.0825002
11 M 152 R 0 -0.0312457
11 M 153 D 0 0.00463387
11 M 154 A 0 0.0130524
11 M 155 V 0 -0.0655229
11 M 156 K 0 -0.0284283
11 M 157 G 0 -0.0707187
11 M 158 I 0 -0.0242726
11 M 159 K 0 -0.0207384
11 M 160 P 0 -0.0874671
11 M 161 E 0 -0.0848788
11 M 162 D 0 -0.0355899
11 M 163 E 0 -0.0487599
11 M 164 E 0 -0.11753
11 M 165 R 0 -0.0582822
11 M 166 A 0 -0.0134376
11 M 167 L 0 -0.100233
11 M 168 E 0 -0.0326853
11 M 169 E 0 -0.0822208
11 M 170 M 0 -0.0858805
11 M 171 K 0 -0.0667145
11 M 172 S 0 -0.0407356
11 M 173 R 0 -0.0109217
11 M 174 G 0 -0.0825558
11 M 175 I 0 -0.0763525
11 M 176 K 0 -0.0483904
11 M 177 I 0 -0.0721478
12 Q 13 R 0 0.198591
12 Q 14 D 0 0.188611
12 Q 15 F 0 0.237342
12 Q 16 M 0 0.18943
12 Q 17 P 0 0.147918
12 Q 18 G 0 0.00887755
12 Q 19 G 0 0.0634514
12 Q 20 A 0 4.68891e-05
12 Q 21 L 0 0.0381457
12 Q 22 P 0 0.0790646
12 Q 23 V 0 0.132581
12 Q 24 P 0 0.024983
12 Q 25 E 0 0.0769975
12 Q 26 G 0 -0.00316165
12 Q 27 D 0 0.0823895
12 Q 28 K 0 -0.0120224
12 Q 29 I 0 0.0374469
12 Q 30 I 0 0.0748007
12 Q 31 P 0 0.0246114
12 Q 32 K 0 0.0304237
12 Q 33 V 0 0.060041
12 Q 34 N 0 -0.00122573
12 Q 35 E 0 -0.00934892
12 Q 36 Y 0 -0.022041
12 Q 37 I 0 0.0811308
12 Q 38 R 0 -0.0137171
12 Q 39 K 0 -0.0395157
12 Q 40 F 0 -0.092985
12 Q 41 K 0 0.00038854
12 Q 42 E 0 -0.0816435
12 Q 43 K 0 -0.0690335
12 Q 44 G 0 -0.0809195
12 Q 45 A 0 -0.0029816
12 Q 46 L 0 -0.00121994
12 Q 47 I 0 0.0619295
12 Q 48 V 0 0.0350577
12 Q 49 A 0 -0.0339494
12 Q 50 T 0 0.226775
12 Q 51 R 0 0.177882
12 Q 52 D 0 0.0906316
12 Q 53 W 0 0.0722156
12 Q 54 H 0 0.0797798
12 Q 55 P 0 -0.0122758
12 Q 56 E 0 -0.0363636
12 Q 57 N 0 0.015033
12 Q 58 H 0 0.0160323
12 Q 59 I 0 -0.0206044
12 Q 60 S 0 0.0241561
12 Q 61 F 0 0.0389578
12 Q 62 R 0 -0.0382254
12 Q 63 E 0 -0.00853684
12 Q 64 R 0 0.0226925
12 Q 65 G 0 -0.0224132
12 Q 66 G 0 -0.00253502
12 Q 67 P 0 0.00146954
12 Q 68 W 0 0.0998089
12 Q 69 P 0 0.0692482
12 Q 70 R 0 -0.00030228
12 Q 71 H 0 0.0220065
12 Q 72 C 0 0.0544186
12 Q 73 V 0 -0.0599668
12 Q 74 Q 0 0.0267978
12 Q 75 N 0 -0.0486122
12 Q 76 T 0 -0.0414982
12 Q 77 P 0 -0.019946
12 Q 78 G 0 -0.0141836
12 Q 79 A 0 0.112619
12 Q 80 E 0 -0.0249113
12 Q 81 F 0 0.0558152
12 Q 82 V 0 -0.052807
12 Q 83 V 0 -0.00826865
12 Q 84 D 0 -0.0479758
12 Q 85 L 0 0.0223196
12 Q 86 P 0 -0.0701056
12 Q 87 E 0 -0.0579864
12 Q 88 D 0 -0.0370336
12 Q 92 I 0 -0.073614
12 Q 93 S 0 -0.0944287
12 Q 94 K 0 -0.0579369
12 Q 95 A 0 -0.0575335
12 Q 96 T 0 -0.0865346
12 Q 97 E 0 -0.0625841
12 Q 98 P 0 -0.0569492
12 Q 99 D 0 0.000171111
12 Q 100 K 0 -0.0671775
12 Q 101 E 0 -0.00854478
12 Q 102 A 0 -0.0441377
12 Q 103 Y 0 0.00522365
12 Q 104 S 0 0.00671169
12 Q 105 G 0 -0.0184601
12 Q 106 F 0 -0.0649839
12 Q 107 E 0 -0.0336108
12 Q 108 G 0 -0.0275381
12 Q 109 T 0 -0.0567513
12 Q 110 D 0 -0.019905
12 Q 111 L 0 -0.0611734
12 Q 112 A 0 -0.0852452
12 Q 113 K 0 0.00997214
12 Q 114 I 0 -0.0507219
12 Q 115 L 0 -0.0823358
12 Q 116 R 0 -0.0686583
12 Q 117 G 0 -0.0208712
12 Q 118 N 0 -0.0373631
12 Q 119 G 0 -0.0781852
12 Q 120 V 0 -0.113272
12 Q 121 K 0 -0.0996227
12 Q 122 R 0 -0.152624
12 Q 123 V 0 0.0287237
12 Q 124 Y 0 -0.0632861
12 Q 125 I 0 -0.0213723
12 Q 126 C 0 -0.0442694
12 Q 127 G 0 0.0410067
12 Q 128 V 0 0.00694655
12 Q 129 A 0 0.0358756
12 Q 130 T 0 -0.0454326
12 Q 131 E 0 -0.0194151
12 Q 132 Y 0 0.0250017
12 Q 133 C 0 0.00621737
12 Q 134 V 0 -0.00396618
12 Q 135 R 0 -0.0161362
12 Q 136 A 0 -0.0204119
12 Q 137 T 0 0.0667173
12 Q 138 A 0 0.0325058
12 Q 139 L 0 -0.00909708
12 Q 140 D 0 -0.0905771
12 Q 141 A 0 -0.0433869
12 Q 142 L 0 0.0296238
12 Q 143 K 0 -0.0266485
12 Q 144 H 0 -0.0703145
12 Q 145 G 0 -0.044271
12 Q 146 F 0 -0.0723134
12 Q 147 E 0 -0.0614701
12 Q 148 V 0 -0.0505237
12 Q 149 Y 0 -0.0551583
12 Q 150 L 0 -0.0266776
12 Q 151 L 0 0.0147924
12 Q 152 R 0 -0.0447798
12 Q 153 D 0 0.0253632
12 Q 154 A 0 -0.00289343
12 Q 155 V 0 -0.0337001
12 Q 156 K 0 -0.0379998
12 Q 157 G 0 -0.0688936
12 Q 158 I 0 0.0177774
12 Q 159 K 0 -0.0563886
12 Q 160 P 0 -0.0763777
12 Q 161 E 0 -0.0272093
12 Q 162 D 0 -0.105722
12 Q 163 E 0 -0.0514542
12 Q 164 E 0 -0.0629896
12 Q 165 R 0 -0.0395694
12 Q 166 A 0 -0.0164518
12 Q 167 L 0 -0.0801692
12 Q 168 E 0 0.00643268
12 Q 169 E 0 -0.00236233
12 Q 170 M 0 -0.0545464
12 Q 171 K 0 -0.0775386
12 Q 172 S 0 -0.0597508
12 Q 173 R 0 -0.0479735
12 Q 174 G 0 -0.0353651
12 Q 175 I 0 -0.0260817
12 Q 176 K 0 -0.0924674
12 Q 177 I 0 -0.0432098
13 R 14 D 0 0.253699
13 R 15 F 0 0.201959
13 R 16 M 0 0.276055
13 R 17 P 0 0.298138
13 R 18 G 0 0.113046
13 R 19 G 0 0.110025
13 R 20 A 0 0.0573535
13 R 21 L 0 0.127821
13 R 22 P 0 0.0188902
13 R 23 V 0 0.000405345
13 R 24 P 0 -0.00491677
13 R 25 E 0 0.054281
13 R 26 G 0 0.0980173
13 R 27 D 0 0.0696092
13 R 28 K 0 0.0622823
13 R 29 I 0 0.029155
13 R 30 I 0 0.0329188
13 R 31 P 0 0.020737
13 R 32 K 0 0.0121184
13 R 33 V 0 -0.0361786
13 R 34 N 0 0.0453494
13 R 35 E 0 0.0356455
13 R 36 Y 0 -0.0217552
13 R 37 I 0 -0.0422009
13 R 38 R 0 0.0221421
13 R 39 K 0 -0.000648113
13 R 40 F 0 -0.0281735
13 R 41 K 0 -0.0157377
13 R 42 E 0 -0.00670279
13 R 43 K 0 0.0327902
13 R 44 G 0 -0.0539357
13 R 45 A 0 0.0509138
13 R 46 L 0 -0.0134206
13 R 47 I 0 0.0537307
13 R 48 V 0 -0.0342576
13 R 49 A 0 -0.0374832
13 R 50 T 0 -0.00767801
13 R 51 R 0 0.000938717
13 R 52 D 0 0.0579499
13 R 53 W 0 0.0199818
13 R 54 H 0 0.00679737
13 R 55 P 0 -0.0233551
13 R 56 E 0 -0.0255683
13 R 57 N 0 0.0284553
13 R 58 H 0 0.0513866
13 R 59 I 0 0.0119829
13 R 60 S 0 -0.0195788
13 R 61 F 0 -0.044169
13 R 62 R 0 -0.0199606
13 R 63 E 0 0.00621268
13 R 64 R 0 -0.0589849
13 R 65 G 0 -0.0500944
13 R 66 G 0 -0.0357435
13 R 67 P 0 -0.0480906
13 R 68 W 0 -0.0296943
13 R 69 P 0 -0.0217936
13 R 70 R 0 -0.0273568
13 R 71 H 0 -0.050687
13 R 72 C 0 -0.00457486
13 R 73 V 0 -0.0274161
13 R 74 Q 0 -0.00184002
13 R 75 N 0 0.056953
13 R 76 T 0 0.0561287
13 R 77 P 0 0.664337
13 R 78 G 0 0.109859
13 R 79 A 0 0.0186879
13 R 80 E 0 0.364565
13 R 81 F 0 0.0516846
13 R 82 V 0 0.225421
13 R 83 V 0 0.556143
13 R 84 D 0 0.0246015
13 R 85 L 0 0.0398883
13 R 86 P 0 0.0274425
13 R 87 E 0 -0.0376259
13 R 88 D 0 -0.0676636
13 R 92 I 0 -0.0179873
13 R 93 S 0 -0.0159415
13 R 94 K 0 -0.0892169
13 R 95 A 0 -0.086382
13 R 96 T 0 -0.0852073
13 R 97 E 0 0.0100958
13 R 98 P 0 -0.0694257
13 R 99 D 0 -0.0410995
13 R 100 K 0 -0.0272803
13 R 101 E 0 -0.0165173
13 R 102 A 0 -0.0368728
13 R 103 Y 0 -0.0684499
13 R 104 S 0 -0.0179812
13 R 105 G 0 -0.106766
13 R 106 F 0 -0.0676195
13 R 107 E 0 -0.089247
13 R 108 G 0 -0.071159
13 R 109 T 0 -0.0619472
13 R 110 D 0 -0.0912292
13 R 111 L 0 -0.0430986
13 R 112 A 0 -0.0906197
13 R 113 K 0 -0.0785038
13 R 114 I 0 -0.0552075
13 R 115 L 0 -0.0856618
13 R 116 R 0 -0.0319929
13 R 117 G 0 -0.023651
13 R 118 N 0 -0.0552222
13 R 119 G 0 -0.0781743
13 R 120 V 0 -0.00557874
13 R 121 K 0 -0.0193244
13 R 122 R 0 -0.0656476
13 R 123 V 0 -0.0339984
13 R 124 Y 0 -0.0576452
13 R 125 I 0 0.00660803
13 R 126 C 0 -0.0776211
13 R 127 G 0 -0.0217907
13 R 128 V 0 -0.0253887
13 R 129 A 0 -0.0562623
13 R 130 T 0 0.0401615
13 R 131 E 0 -0.00805967
13 R 132 Y 0 -0.0634573
13 R 133 C 0 -0.0443362
13 R 134 V 0 -0.0350995
13 R 135 R 0 -0.0987129
13 R 136 A 0 0.00656884
13 R 137 T 0 -0.0595752
13 R 138 A 0 -0.0564956
13 R 139 L 0 -0.0916523
13 R 140 D 0 -0.0516096
13 R 141 A 0 -0.087895
13 R 142 L 0 -0.0623493
13 R 143 K 0 -0.0971842
13 R 144 H 0 -0.0696557
13 R 145 G 0 -0.0535362
13 R 146 F 0 -0.0715502
13 R 147 E 0 -0.0423205
13 R 148 V 0 -0.098405
13 R 149 Y 0 -0.0568984
13 R 150 L 0 -0.115861
13 R 151 L 0 -0.0183568
13 R 152 R 0 -0.0110739
13 R 153 D 0 -0.021793
13 R 154 A 0 -0.0424989
13 R 155 V 0 -0.0609717
13 R 156 K 0 -0.025852
13 R 157 G 0 -0.00640432
13 R 158 I 0 -0.140351
13 R 159 K 0 -0.0358151
13 R 160 P 0 -0.059957
13 R 161 E 0 -0.0796487
13 R 162 D 0 -0.0831903
13 R 163 E 0 -0.0281797
13 R 164 E 0 -0.0420465
13 R 165 R 0 -0.0475359
13 R 166 A 0 -0.0659434
13 R 167 L 0 0.0181979
13 R 168 E 0 -0.065735
13 R 169 E 0 -0.107949
13 R 170 M 0 -0.0496483
13 R 171 K 0 -0.120306
13 R 172 S 0 -0.0761936
13 R 173 R 0 -0.0879008
13 R 174 G 0 -0.00677559
13 R 175 I 0 -0.0556992
13 R 176 K 0 -0.0747712
13 R 177 I 0 -0.0820962
14 D 15 F 0 0.366482
14 D 16 M 0 0.164628
14 D 17 P 0 0.160788
14 D 18 G 0 0.101329
14 D 19 G 0 0.317243
14 D 20 A 0 0.264025
14 D 21 L 0 0.231603
14 D 22 P 0 0.0826593
14 D 23 V 0 0.068747
14 D 24 P 0 0.0272186
14 D 25 E 0 0.107362
14 D 26 G 0 0.087359
14 D 27 D 0 -0.00508203
14 D 28 K 0 0.0419798
14 D 29 I 0 0.0107876
14 D 30 I 0 -0.0240376
14 D 31 P 0 -0.000564084
14 D 32 K 0 -0.0385324
14 D 33 V 0 0.0299297
14 D 34 N 0 -0.0685759
14 D 35 E 0 -0.00595977
14 D 36 Y 0 -0.025477
14 D 37 I 0 -0.00127625
14 D 38 R 0 -0.00659676
14 D 39 K 0 0.00309164
14 D 40 F 0 0.00746325
14 D 41 K 0 -0.048801
14 D 42 E 0 -0.032876
14 D 43 K 0 -0.00651693
14 D 44 G 0 -0.0603109
14 D 45 A 0 -0.0877763
14 D 46 L 0 -0.0242537
14 D 47 I 0 -0.0169843
14 D 48 V 0 0.0588751
14 D 49 A 0 0.0584552
14 D 50 T 0 0.0188446
14 D 51 R 0 0.0146174
14 D 52 D 0 0.0982114
14 D 53 W 0 0.111268
14 D 54 H 0 0.125594
14 D 55 P 0 0.0286475
14 D 56 E 0 0.0291387
14 D 57 N 0 0.0254159
14 D 58 H 0 0.0506804
14 D 59 I 0 -0.0225666
14 D 60 S 0 0.0462343
14 D 61 F 0 0.0296334
14 D 62 R 0 0.0100314
14 D 63 E 0 -0.00476408
14 D 64 R 0 -0.0436065
14 D 65 G 0 -0.0765284
14 D 66 G 0 -0.0319919
14 D 67 P 0 -0.0325234
14 D 68 W 0 -0.00737096
14 D 69 P 0 0.0358775
14 D 70 R 0 -0.0393186
14 D 71 H 0 0.0366071
14 D 72 C 0 0.228968
14 D 73 V 0 0.108875
14 D 74 Q 0 -0.016787
14 D 75 N 0 -0.000585374
14 D 76 T 0 0.090375
14 D 77 P 0 -0.0197383
14 D 78 G 0 0.861517
14 D 79 A 0 0.0836203
14 D 80 E 0 -0.00215109
14 D 81 F 0 0.00871793
14 D 82 V 0 -0.0181882
14 D 83 V 0 -0.0324699
14 D 84 D 0 -0.0340546
14 D 85 L 0 -0.011056
14 D 86 P 0 -0.103926
14 D 87 E 0 -0.0051398
14 D 88 D 0 -0.127509
14 D 92 I 0 -0.0808461
14 D 93 S 0 -0.114712
14 D 94 K 0 -0.0852128
14 D 95 A 0 -0.108426
14 D 96 T 0 -0.10436
14 D 97 E 0 -0.0362268
14 D 98 P 0 -0.135473
14 D 99 D 0 -0.0173348
14 D 100 K 0 -0.114135
14 D 101 E 0 -0.026539
14 D 102 A 0 0.0264683
14 D 103 Y 0 0.023684
14 D 104 S 0 -0.0880315
14 D 105 G 0 -0.0818863
14 D 106 F 0 -0.0610303
14 D 107 E 0 -0.00809851
14 D 108 G 0 -0.0661655
14 D 109 T 0 -0.0676884
14 D 110 D 0 -0.0571112
14 D 111 L 0 -0.104638
14 D 112 A 0 -0.0665607
14 D 113 K 0 -0.0854233
14 D 114 I 0 -0.100622
14 D 115 L 0 -0.0876487
14 D 116 R 0 -0.066482
14 D 117 G 0 -0.082888
14 D 118 N 0 -0.126686
14 D 119 G 0 -0.104188
14 D 120 V 0 -0.0942473
14 D 121 K 0 -0.0648519
14 D 122 R 0 -0.0226745
14 D 123 V 0 -0.0389414
14 D 124 Y 0 -0.0535611
14 D 125 I 0 -0.062541
14 D 126 C 0 -0.097504
14 D 127 G 0 -0.0552152
14 D 128 V 0 0.0800808
14 D 129 A 0 0.0444887
14 D 130 T 0 -0.0531536
14 D 131 E 0 0.0758392
14 D 132 Y 0 -0.00766299
14 D 133 C 0 -0.0651759
14 D 134 V 0 -0.0224838
14 D 135 R 0 -0.0394648
14 D 136 A 0 0.025866
14 D 137 T 0 -0.0538445
14 D 138 A 0 -0.0362201
14 D 139 L 0 -0.0902293
14 D 140 D 0 -0.0176597
14 D 141 A 0 -0.0799285
14 D 142 L 0 -0.0497947
14 D 143 K 0 0.0258927
14 D 144 H 0 -0.054406
14 D 145 G 0 -0.105075
14 D 146 F 0 -0.0414133
14 D 147 E 0 -0.055212
14 D 148 V 0 0.0209868
14 D 149 Y 0 -0.00238395
14 D 150 L 0 0.00926325
14 D 151 L 0 -0.0520935
14 D 152 R 0 -0.103739
14 D 153 D 0 -0.0651409
14 D 154 A 0 0.0326264
14 D 155 V 0 -0.063425
14 D 156 K 0 -0.0222864
14 D 157 G 0 0.0354903
14 D 158 I 0 -0.0362541
14 D 159 K 0 -0.0249424
14 D 160 P 0 -0.082864
14 D 161 E 0 -0.0519073
14 D 162 D 0 -0.0462739
14 D 163 E 0 -0.0756981
14 D 164 E 0 -0.0975363
14 D 165 R 0 -0.0821999
14 D 166 A 0 -0.00351905
14 D 167 L 0 -0.103638
14 D 168 E 0 -0.0812761
14 D 169 E 0 -0.0392059
14 D 170 M 0 -0.0317593
14 D 171 K 0 -0.00867836
14 D 172 S 0 -0.0658753
14 D 173 R 0 -0.0401624
14 D 174 G 0 -0.0125355
14 D 175 I 0 -0.11388
14 D 176 K 0 -0.0392443
14 D 177 I 0 -0.103125
15 F 16 M 0 0.337781
15 F 17 P 0 0.181499
15 F 18 G 0 0.0646932
15 F 19 G 0 0.185051
15 F 20 A 0 0.11751
15 F 21 L 0 0.218009
15 F 22 P 0 0.0771596
15 F 23 V 0 0.122084
15 F 24 P 0 0.0751517
15 F 25 E 0 0.0141862
15 F 26 G 0 0.10944
15 F 27 D 0 -0.0129905
15 F 28 K 0 -0.00880215
15 F 29 I 0 0.0637631
15 F 30 I 0 0.0953399
15 F 31 P 0 -0.00690056
15 F 32 K 0 0.0281819
15 F 33 V 0 0.00196247
15 F 34 N 0 -0.0361393
15 F 35 E 0 -0.0376643
15 F 36 Y 0 -0.0265835
15 F 37 I 0 -0.00869786
15 F 38 R 0 -0.0486611
15 F 39 K 0 -0.0751235
15 F 40 F 0 -0.0551956
15 F 41 K 0 -0.0833593
15 F 42 E 0 -0.0765852
15 F 43 K 0 -0.0353476
15 F 44 G 0 -0.123683
15 F 45 A 0 -0.0647291
15 F 46 L 0 -0.11771
15 F 47 I 0 -0.0549668
15 F 48 V 0 -0.0532919
15 F 49 A 0 0.0506672
15 F 50 T 0 0.0396147
15 F 51 R 0 0.0922248
15 F 52 D 0 0.147305
15 F 53 W 0 0.00697512
15 F 54 H 0 0.180145
15 F 55 P 0 0.000459872
15 F 56 E 0 -0.00352768
15 F 57 N 0 -0.0211204
15 F 58 H 0 -0.0270546
15 F 59 I 0 -0.0619123
15 F 60 S 0 -0.00758834
15 F 61 F 0 0.0229948
15 F 62 R 0 -0.0124972
15 F 63 E 0 -0.0203767
15 F 64 R 0 -0.0135658
15 F 65 G 0 -0.0613694
15 F 66 G 0 -0.0148242
15 F 67 P 0 -0.0232067
15 F 68 W 0 0.102456
15 F 69 P 0 -0.034467
15 F 70 R 0 -0.0366714
15 F 71 H 0 0.0350461
15 F 72 C 0 0.0374958
15 F 73 V 0 -0.0132849
15 F 74 Q 0 -0.018117
15 F 75 N 0 -0.0613967
15 F 76 T 0 0.0448699
15 F 77 P 0 -0.0854662
15 F 78 G 0 0.0667105
15 F 79 A 0 -0.00523943
15 F 80 E 0 -0.0136831
15 F 81 F 0 -0.0286581
15 F 82 V 0 -0.0536092
15 F 83 V 0 -0.00476487
15 F 84 D 0 -0.0137723
15 F 85 L 0 -0.0299619
15 F 86 P 0 -0.0504927
15 F 87 E 0 -0.123746
15 F 88 D 0 -0.0994426
15 F 92 I 0 -0.0965622
15 F 93 S 0 -0.108104
15 F 94 K 0 -0.0608935
15 F 95 A 0 -0.0343511
15 F 96 T 0 -0.11416
15 F 97 E 0 -0.104064
15 F 98 P 0 -0.0473576
15 F 99 D 0 0.0193679
15 F 100 K 0 -0.0406495
15 F 101 E 0 -0.00935101
15 F 102 A 0 0.041857
15 F 103 Y 0 0.218251
15 F 104 S 0 -0.0537415
15 F 105 G 0 -0.00683684
15 F 106 F 0 -0.0591883
15 F 107 E 0 -0.0327194
15 F 108 G 0 -0.0798344
15 F 109 T 0 -0.0985032
15 F 110 D 0 -0.0429754
15 F 111 L 0 -0.0826864
15 F 112 A 0 -0.120819
15 F 113 K 0 -0.0280506
15 F 114 I 0 -0.0283621
15 F 115 L 0 -0.0471511
15 F 116 R 0 -0.0793147
15 F 117 G 0 -0.0389515
15 F 118 N 0 -0.057974
15 F 119 G 0 -0.117176
15 F 120 V 0 -0.078098
15 F 121 K 0 -0.0907934
15 F 122 R 0 -0.0886822
15 F 123 V 0 -0.0639141
15 F 124 Y 0 -0.0682226
15 F 125 I 0 -0.01654
15 F 126 C 0 -0.0420549
15 F 127 G 0 0.026615
15 F 128 V 0 0.11601
15 F 129 A 0 0.211199
15 F 130 T 0 -0.0947703
15 F 131 E 0 0.129898
15 F 132 Y 0 0.0673187
15 F 133 C 0 0.272371
15 F 134 V 0 0.0174773
15 F 135 R 0 -0.00207575
15 F 136 A 0 -0.0167701
15 F 137 T 0 0.00354118
15 F 138 A 0 0.0459669
15 F 139 L 0 -0.0396986
15 F 140 D 0 -0.0160907
15 F 141 A 0 -0.0168155
15 F 142 L 0 -0.0330724
15 F 143 K 0 -0.0700437
15 F 144 H 0 -0.0832603
15 F 145 G 0 -0.0323332
15 F 146 F 0 0.0145908
15 F 147 E 0 -0.0394042
15 F 148 V 0 0.00636743
15 F 149 Y 0 -0.0402104
15 F 150 L 0 -0.00535515
15 F 151 L 0 -0.0638091
15 F 152 R 0 -0.0555247
15 F 153 D 0 -0.0427289
15 F 154 A 0 -0.0165506
15 F 155 V 0 0.0115528
15 F 156 K 0 0.0889555
15 F 157 G 0 -0.0610073
15 F 158 I 0 0.0787857
15 F 159 K 0 -0.0132847
15 F 160 P 0 -0.0422314
15 F 161 E 0 -0.0689526
15 F 162 D 0 0.0287447
15 F 163 E 0 -0.12085
15 F 164 E 0 -0.102384
15 F 165 R 0 -0.0817672
15 F 166 A 0 0.0245805
15 F 167 L 0 -0.124799
15 F 168 E 0 -0.133444
15 F 169 E 0 -0.0808346
15 F 170 M 0 -0.0333153
15 F 171 K 0 0.00336591
15 F 172 S 0 -0.0387743
15 F 173 R 0 -0.0587914
15 F 174 G 0 0.0618193
15 F 175 I 0 -0.060769
15 F 176 K 0 -0.111708
15 F 177 I 0 -0.0858088
16 M 17 P 0 0.364698
16 M 18 G 0 0.15824
16 M 19 G 0 0.100196
16 M 20 A 0 0.118787
16 M 21 L 0 0.109786
16 M 22 P 0 0.143721
16 M 23 V 0 0.097845
16 M 24 P 0 0.017065
16 M 25 E 0 0.0356339
16 M 26 G 0 0.254185
16 M 27 D 0 0.125142
16 M 28 K 0 -0.0282113
16 M 29 I 0 0.144941
16 M 30 I 0 0.289313
16 M 31 P 0 -0.0188034
16 M 32 K 0 0.0465626
16 M 33 V 0 0.0412912
16 M 34 N 0 0.0886514
16 M 35 E 0 -0.0145678
16 M 36 Y 0 -0.0336955
16 M 37 I 0 -0.044251
16 M 38 R 0 -0.0243615
16 M 39 K 0 -0.0400927
16 M 40 F 0 0.00796428
16 M 41 K 0 -0.0441665
16 M 42 E 0 0.0347222
16 M 43 K 0 0.00746364
16 M 44 G 0 0.0238936
16 M 45 A 0 -0.0599295
16 M 46 L 0 -0.0574713
16 M 47 I 0 0.0627785
16 M 48 V 0 -0.00480156
16 M 49 A 0 0.0106064
16 M 50 T 0 0.00442485
16 M 51 R 0 0.0267836
16 M 52 D 0 0.0504707
16 M 53 W 0 0.108297
16 M 54 H 0 0.0946334
16 M 55 P 0 -0.0151628
16 M 56 E 0 0.0323243
16 M 57 N 0 -0.00626589
16 M 58 H 0 0.017591
16 M 59 I 0 0.10571
16 M 60 S 0 -0.0568223
16 M 61 F 0 -0.0104279
16 M 62 R 0 0.00705602
16 M 63 E 0 -0.0294205
16 M 64 R 0 -0.0133736
16 M 65 G 0 -0.00222385
16 M 66 G 0 -0.0338434
16 M 67 P 0 0.0939926
16 M 68 W 0 -0.0150249
16 M 69 P 0 -0.0234246
16 M 70 R 0 -0.0448848
16 M 71 H 0 0.0139681
16 M 72 C 0 0.0151885
16 M 73 V 0 0.00155516
16 M 74 Q 0 -0.00795793
16 M 75 N 0 -0.0549035
16 M 76 T 0 0.00266908
16 M 77 P 0 -0.0230903
16 M 78 G 0 0.0278067
16 M 79 A 0 0.000199008
16 M 80 E 0 0.00448964
16 M 81 F 0 -0.0355346
16 M 82 V 0 0.493801
16 M 83 V 0 0.0409028
16 M 84 D 0 0.118946
16 M 85 L 0 0.0359717
16 M 86 P 0 -0.0470008
16 M 87 E 0 -0.0617414
16 M 88 D 0 -0.0548407
16 M 92 I 0 -0.0286692
16 M 93 S 0 0.00350316
16 M 94 K 0 -0.0318016
16 M 95 A 0 -0.0966119
16 M 96 T 0 0.00458935
16 M 97 E 0 0.0208309
16 M 98 P 0 -0.0494691
16 M 99 D 0 -0.000216408
16 M 100 K 0 -0.0471362
16 M 101 E 0 -0.0334158
16 M 102 A 0 -0.072593
16 M 103 Y 0 0.00674138
16 M 104 S 0 -0.0484967
16 M 105 G 0 -0.0439224
16 M 106 F 0 -0.0185677
16 M 107 E 0 0.0234605
16 M 108 G 0 -0.0266555
16 M 109 T 0 -0.0834668
16 M 110 D 0 -0.0401473
16 M 111 L 0 -0.0879725
16 M 112 A 0 -0.0265828
16 M 113 K 0 -0.117221
16 M 114 I 0 0.0137961
16 M 115 L 0 -0.127576
16 M 116 R 0 -0.076238
16 M 117 G 0 -0.0878272
16 M 118 N 0 -0.103586
16 M 119 G 0 -0.10368
16 M 120 V 0 -0.100848
16 M 121 K 0 -0.0449638
16 M 122 R 0 -0.0463942
16 M 123 V 0 -0.0505277
16 M 124 Y 0 -0.0173644
16 M 125 I 0 -0.0139515
16 M 126 C 0 0.0149404
16 M 127 G 0 -0.0368072
16 M 128 V 0 0.0571883
16 M 129 A 0 -0.0536735
16 M 130 T 0 0.0342143
16 M 131 E 0 0.00167304
16 M 132 Y 0 0.0151512
16 M 133 C 0 0.00586088
16 M 134 V 0 -0.0408712
16 M 135 R 0 -0.0304623
16 M 136 A 0 -0.0307345
16 M 137 T 0 -0.0868786
16 M 138 A 0 0.00420574
16 M 139 L 0 -0.0757715
16 M 140 D 0 -0.0720775
16 M 141 A 0 -0.076708
16 M 142 L 0 -0.0262959
16 M 143 K 0 -0.0211783
16 M 144 H 0 -0.0737467
16 M 145 G 0 -0.0617114
16 M 146 F 0 -0.0797485
16 M 147 E 0 -0.0646516
16 M 148 V 0 -0.0536164
16 M 149 Y 0 -0.0705216
16 M 150 L 0 -0.0956746
16 M 151 L 0 0.0829122
16 M 152 R 0 -0.0283015
16 M 153 D 0 -0.0544801
16 M 154 A 0 -0.0247151
16 M 155 V 0 -0.0602848
16 M 156 K 0 -0.0692422
16 M 157 G 0 -0.0516799
16 M 158 I 0 -0.0162223
16 M 159 K 0 -0.0246522
16 M 160 P 0 -0.0431216
16 M 161 E 0 -0.127896
16 M 162 D 0 -0.0768107
16 M 163 E 0 -0.00765287
16 M 164 E 0 -0.0798973
16 M 165 R 0 -0.0894158
16 M 166 A 0 -0.0403662
16 M 167 L 0 -0.0983876
16 M 168 E 0 -0.0735886
16 M 169 E 0 -0.106962
16 M 170 M 0 -0.0241538
16 M 171 K 0 -0.0484368
16 M 172 S 0 -0.0813622
16 M 173 R 0 -0.07945
16 M 174 G 0 -0.0269744
16 M 175 I 0 -0.0907942
16 M 176 K 0 -0.045884
16 M 177 I 0 -0.076012
17 P 18 G 0 0.550248
17 P 19 G 0 0.218875
17 P 20 A 0 0.152568
17 P 21 L 0 0.0548573
17 P 22 P 0 0.176634
17 P 23 V 0 0.16455
17 P 24 P 0 0.0333116
17 P 25 E 0 0.0931413
17 P 26 G 0 0.164406
17 P 27 D 0 0.183268
17 P 28 K 0 0.0591494
17 P 29 I 0 0.0798787
17 P 30 I 0 0.0710711
17 P 31 P 0 0.0559083
17 P 32 K 0 0.0146464
17 P 33 V 0 0.0263002
17 P 34 N 0 0.0492265
17 P 35 E 0 -0.0349366
17 P 36 Y 0 -0.0160374
17 P 37 I 0 0.00660452
17 P 38 R 0 0.0754734
17 P 39 K 0 0.00334833
17 P 40 F 0 -0.0507272
17 P 41 K 0 -0.0333939
17 P 42 E 0 0.032067
17 P 43 K 0 0.0155636
17 P 44 G 0 0.0182059
17 P 45 A 0 -0.0367634
17 P 46 L 0 -0.0369035
17 P 47 I 0 0.0364281
17 P 48 V 0 -0.0122696
17 P 49 A 0 -0.0300844
17 P 50 T 0 -0.0506794
17 P 51 R 0 0.0300295
17 P 52 D 0 -0.0114867
17 P 53 W 0 0.0188435
17 P 54 H 0 0.0468898
17 P 55 P 0 0.0366396
17 P 56 E 0 0.0186146
17 P 57 N 0 -0.024868
17 P 58 H 0 0.0104708
17 P 59 I 0 0.00545132
17 P 60 S 0 -0.0841063
17 P 61 F 0 0.00464759
17 P 62 R 0 -0.0382563
17 P 63 E 0 -0.0183713
17 P 64 R 0 -0.0300545
17 P 65 G 0 0.0155627
17 P 66 G 0 -0.0358223
17 P 67 P 0 0.00552006
17 P 68 W 0 -0.0106641
17 P 69 P 0 -0.0415279
17 P 70 R 0 -0.0132078
17 P 71 H 0 0.00789809
17 P 72 C 0 -0.0393464
17 P 73 V 0 -0.00205825
17 P 74 Q 0 0.00409732
17 P 75 N 0 0.04049
17 P 76 T 0 0.0393557
17 P 77 P 0 0.0944504
17 P 78 G 0 0.0942107
17 P 79 A 0 0.0284035
17 P 80 E 0 -0.0765111
17 P 81 F 0 0.0414932
17 P 82 V 0 -0.00524429
17 P 83 V 0 0.0359119
17 P 84 D 0 0.0615714
17 P 85 L 0 -0.0583384
17 P 86 P 0 -0.0334472
17 P 87 E 0 -0.00967416
17 P 88 D 0 -0.0643007
17 P 92 I 0 -0.0420784
17 P 93 S 0 0.0476072
17 P 94 K 0 -0.00785092
17 P 95 A 0 -0.119604
17 P 96 T 0 0.0264133
17 P 97 E 0 -0.0610263
17 P 98 P 0 -0.00644814
17 P 99 D 0 -0.0339482
17 P 100 K 0 -0.0134988
17 P 101 E 0 0.00358757
17 P 102 A 0 -0.00280564
17 P 103 Y 0 -0.0456511
17 P 104 S 0 -0.0194391
17 P 105 G 0 -0.115115
17 P 106 F 0 -0.0510065
17 P 107 E 0 -0.0285163
17 P 108 G 0 -0.0185929
17 P 109 T 0 -0.0817021
17 P 110 D 0 -0.0500193
17 P 111 L 0 -0.0852008
17 P 112 A 0 -0.0939403
17 P 113 K 0 -0.0230971
17 P 114 I 0 -0.0200674
17 P 115 L 0 0.0175431
17 P 116 R 0 -0.0383357
17 P 117 G 0 -0.0318951
17 P 118 N 0 -0.0548385
17 P 119 G 0 -0.0119491
17 P 120 V 0 0.00557235
17 P 121 K 0 -0.0501793
17 P 122 R 0 -0.0621625
17 P 123 V 0 -0.0542638
17 P 124 Y 0 -0.0715457
17 P 125 I 0 -0.0516144
17 P 126 C 0 -0.0264981
17 P 127 G 0 -0.0163713
17 P 128 V 0 0.0170425
17 P 129 A 0 -0.0747359
17 P 130 T 0 -0.0740969
17 P 131 E 0 -0.0366238
17 P 132 Y 0 -0.0293664
17 P 133 C 0 -0.00402249
17 P 134 V 0 -0.0734399
17 P 135 R 0 -0.0908213
17 P 136 A 0 -0.0709562
17 P 137 T 0 -0.00743843
17 P 138 A 0 -0.0500732
17 P 139 L 0 -0.0775484
17 P 140 D 0 -0.0104525
17 P 141 A 0 0.00541439
17 P 142 L 0 -0.0784612
17 P 143 K 0 -0.0547759
17 P 144 H 0 -0.0312258
17 P 145 G 0 -0.0448546
17 P 146 F 0 -0.0981005
17 P 147 E 0 -0.0200451
17 P 148 V 0 -0.0425641
17 P 149 Y 0 -0.0296527
17 P 150 L 0 -0.0451128
17 P 151 L 0 -0.0408473
17 P 152 R 0 -0.0699632
17 P 153 D 0 0.003393
17 P 154 A 0 -0.0353013
17 P 155 V 0 -0.0493147
17 P 156 K 0 -0.00832292
17 P 157 G 0 0.032466
17 P 158 I 0 -0.065529
17 P 159 K 0 -0.0815015
17 P 160 P 0 -0.0120785
17 P 161 E 0 0.0396556
17 P 162 D 0 -0.0307717
17 P 163 E 0 -0.0791338
17 P 164 E 0 -0.0354463
17 P 165 R 0 -0.0965374
17 P 166 A 0 -0.0354074
17 P 167 L 0 -0.11031
17 P 168 E 0 -0.00812662
17 P 169 E 0 -0.0701219
17 P 170 M 0 -0.105367
17 P 171 K 0 -0.0267188
17 P 172 S 0 -0.0488907
17 P 173 R 0 -0.0705937
17 P 174 G 0 -0.0415153
17 P 175 I 0 -0.113895
17 P 176 K 0 -0.0574794
17 P 177 I 0 -0.119383
18 G 19 G 0 0.866624
18 G 20 A 0 0.333941
18 G 21 L 0 0.174644
18 G 22 P 0 0.255608
18 G 23 V 0 0.0979952
18 G 24 P 0 0.0709893
18 G 25 E 0 0.053019
18 G 26 G 0 0.149671
18 G 27 D 0 0.0925034
18 G 28 K 0 -0.0295428
18 G 29 I 0 0.0396702
18 G 30 I 0 0.0486093
18 G 31 P 0 0.024952
18 G 32 K 0 -0.0748815
18 G 33 V 0 -0.0131418
18 G 34 N 0 -0.0317216
18 G 35 E 0 -0.0012759
18 G 36 Y 0 -0.0597901
18 G 37 I 0 0.0327585
18 G 38 R 0 0.0628169
18 G 39 K 0 -0.0180204
18 G 40 F 0 0.0221413
18 G 41 K 0 0.0500497
18 G 42 E 0 0.0484694
18 G 43 K 0 -0.0551908
18 G 44 G 0 0.0147438
18 G 45 A 0 0.0151249
18 G 46 L 0 0.00681951
18 G 47 I 0 0.0142537
18 G 48 V 0 -0.0441057
18 G 49 A 0 -0.0465415
18 G 50 T 0 -0.043334
18 G 51 R 0 0.00961136
18 G 52 D 0 -0.0490034
18 G 53 W 0 0.0444076
18 G 54 H 0 -0.0452398
18 G 55 P 0 -0.000462533
18 G 56 E 0 0.00393164
18 G 57 N 0 0.0333772
18 G 58 H 0 0.00727247
18 G 59 I 0 0.00323455
18 G 60 S 0 -0.0494992
18 G 61 F 0 0.00577254
18 G 62 R 0 -0.0133297
18 G 63 E 0 0.00620192
18 G 64 R 0 0.0628233
18 G 65 G 0 0.0414333
18 G 66 G 0 -0.00560321
18 G 67 P 0 0.0361477
18 G 68 W 0 0.0457233
18 G 69 P 0 0.0277264
18 G 70 R 0 0.0285725
18 G 71 H 0 -0.0270077
18 G 72 C 0 -0.0100132
18 G 73 V 0 0.00839919
18 G 74 Q 0 0.0061922
18 G 75 N 0 0.0740593
18 G 76 T 0 -0.00999408
18 G 77 P 0 0.0576455
18 G 78 G 0 -0.0200325
18 G 79 A 0 -0.00257007
18 G 80 E 0 0.0271266
18 G 81 F 0 -0.073547
18 G 82 V 0 0.101901
18 G 83 V 0 -0.00460235
18 G 84 D 0 0.0337924
18 G 85 L 0 -0.0301234
18 G 86 P 0 -0.0296394
18 G 87 E 0 -0.0105971
18 G 88 D 0 0.0286282
18 G 92 I 0 -0.0336089
18 G 93 S 0 -0.00288695
18 G 94 K 0 -0.0473246
18 G 95 A 0 -0.0744534
18 G 96 T 0 -0.061943
18 G 97 E 0 -0.0494281
18 G 98 P 0 -0.0279807
18 G 99 D 0 -0.0588901
18 G 100 K 0 -0.0783263
18 G 101 E 0 -0.00420551
18 G 102 A 0 -0.0273142
18 G 103 Y 0 -0.0405669
18 G 104 S 0 -0.0203566
18 G 105 G 0 -0.116385
18 G 106 F 0 -0.0518431
18 G 107 E 0 -0.0202308
18 G 108 G 0 -0.0378842
18 G 109 T 0 -0.0501303
18 G 110 D 0 0.047763
18 G 111 L 0 -0.0667362
18 G 112 A 0 -0.0710748
18 G 113 K 0 0.00412985
18 G 114 I 0 -0.041607
18 G 115 L 0 -0.0192953
18 G 116 R 0 0.0119938
18 G 117 G 0 -0.0382894
18 G 118 N 0 -0.0550031
18 G 119 G 0 0.0219336
18 G 120 V 0 -0.05334
18 G 121 K 0 -0.0904824
18 G 122 R 0 -0.0267803
18 G 123 V 0 -0.0606591
18 G 124 Y 0 -0.0488753
18 G 125 I 0 0.00511619
18 G 126 C 0 -0.0244547
18 G 127 G 0 -0.0264035
18 G 128 V 0 0.0845956
18 G 129 A 0 -0.0897859
18 G 130 T 0 -0.0615432
18 G 131 E 0 -0.0562145
18 G 132 Y 0 -0.0255919
18 G 133 C 0 -0.0513718
18 G 134 V 0 -0.00609012
18 G 135 R 0 -0.113446
18 G 136 A 0 0.00433075
18 G 137 T 0 -0.0381915
18 G 138 A 0 -0.039302
18 G 139 L 0 -0.0342776
18 G 140 D 0 0.0164334
18 G 141 A 0 -0.0275212
18 G 142 L 0 -0.0305167
18 G 143 K 0 -0.0682846
18 G 144 H 0 -0.0788003
18 G 145 G 0 0.0587813
18 G 146 F 0 -0.0203076
18 G 147 E 0 -0.0576738
18 G 148 V 0 -0.0323406
18 G 149 Y 0 -0.0275765
18 G 150 L 0 -0.034003
18 G 151 L 0 -0.0331885
18 G 152 R 0 0.011739
18 G 153 D 0 -0.0892625
18 G 154 A 0 -0.0930145
18 G 155 V 0 -0.0733166
18 G 156 K 0 -0.0347271
18 G 157 G 0 -0.0452319
18 G 158 I 0 -0.0352798
18 G 159 K 0 -0.052764
18 G 160 P 0 -0.0381132
18 G 161 E 0 -0.0530744
18 G 162 D 0 -0.0689788
18 G 163 E 0 -0.0849086
18 G 164 E 0 -0.0502906
18 G 165 R 0 -0.0433913
18 G 166 A 0 0.00159716
18 G 167 L 0 -0.0970295
18 G 168 E 0 -0.0655585
18 G 169 E 0 0.0141911
18 G 170 M 0 -0.0367631
18 G 171 K 0 -0.0409398
18 G 172 S 0 -0.0173934
18 G 173 R 0 -0.0222482
18 G 174 G 0 -0.044805
18 G 175 I 0 -0.0467057
18 G 176 K 0 -0.0457219
18 G 177 I 0 -0.0482609
19 G 20 A 0 0.838603
19 G 21 L 0 0.535667
19 G 22 P 0 0.264485
19 G 23 V 0 0.0936617
19 G 24 P 0 0.0872673
19 G 25 E 0 0.107163
19 G 26 G 0 0.11204
19 G 27 D 0 0.0497175
19 G 28 K 0 -0.0382614
19 G 29 I 0 -0.0149501
19 G 30 I 0 0.0340597
19 G 31 P 0 0.00154909
19 G 32 K 0 0.00128069
19 G 33 V 0 0.017968
19 G 34 N 0 0.00177114
19 G 35 E 0 -0.0178007
19 G 36 Y 0 0.0250469
19 G 37 I 0 -0.0216382
19 G 38 R 0 -0.0144701
19 G 39 K 0 0.00899332
19 G 40 F 0 -0.0555289
19 G 41 K 0 -0.048294
19 G 42 E 0 -0.0207776
19 G 43 K 0 0.0405283
19 G 44 G 0 -0.0708393
19 G 45 A 0 -0.0437176
19 G 46 L 0 -0.0582694
19 G 47 I 0 -0.0274979
19 G 48 V 0 0.0197771
19 G 49 A 0 -0.0141301
19 G 50 T 0 -0.0216432
19 G 51 R 0 -0.0192319
19 G 52 D 0 0.0500107
19 G 53 W 0 0.0839536
19 G 54 H 0 0.0428732
19 G 55 P 0 0.0417292
19 G 56 E 0 -0.000730865
19 G 57 N 0 0.0912528
19 G 58 H 0 0.066276
19 G 59 I 0 0.00317908
19 G 60 S 0 0.0423391
19 G 61 F 0 -0.0447922
19 G 62 R 0 -0.0101244
19 G 63 E 0 -0.0261056
19 G 64 R 0 0.00709436
19 G 65 G 0 -0.00876112
19 G 66 G 0 -0.023702
19 G 67 P 0 -0.0323568
19 G 68 W 0 -0.00687245
19 G 69 P 0 0.00240819
19 G 70 R 0 -0.00544382
19 G 71 H 0 0.073729
19 G 72 C 0 0.128168
19 G 73 V 0 0.0382181
19 G 74 Q 0 -0.0330756
19 G 75 N 0 0.0101013
19 G 76 T 0 0.0768863
19 G 77 P 0 0.038928
19 G 78 G 0 0.0692205
19 G 79 A 0 0.0500456
19 G 80 E 0 0.00386753
19 G 81 F 0 0.0110077
19 G 82 V 0 -0.0321843
19 G 83 V 0 -0.011028
19 G 84 D 0 -0.0351188
19 G 85 L 0 0.00765704
19 G 86 P 0 0.00257722
19 G 87 E 0 -0.0784524
19 G 88 D 0 -0.0829823
19 G 92 I 0 -0.0642097
19 G 93 S 0 -0.0508426
19 G 94 K 0 -0.00963808
19 G 95 A 0 -0.0840814
19 G 96 T 0 -0.0321355
19 G 97 E 0 -0.0421436
19 G 98 P 0 -0.095111
19 G 99 D 0 -0.0187788
19 G 100 K 0 -0.108761
19 G 101 E 0 -0.0129558
19 G 102 A 0 -0.0689055
19 G 103 Y 0 -0.0433646
19 G 104 S 0 -0.0715779
19 G 105 G 0 -0.0456927
19 G 106 F 0 -0.0689926
19 G 107 E 0 -0.0783984
19 G 108 G 0 -0.0756955
19 G 109 T 0 -0.0584111
19 G 110 D 0 -0.0504053
19 G 111 L 0 -0.0823128
19 G 112 A 0 -0.0707347
19 G 113 K 0 -0.0611579
19 G 114 I 0 -0.082618
19 G 115 L 0 -0.0605436
19 G 116 R 0 -0.0299086
19 G 117 G 0 -0.0366345
19 G 118 N 0 -0.0473932
19 G 119 G 0 -0.0157856
19 G 120 V 0 -0.0471824
19 G 121 K 0 -0.0818308
19 G 122 R 0 -0.05129
19 G 123 V 0 -0.101093
19 G 124 Y 0 -0.101483
19 G 125 I 0 -0.0131365
19 G 126 C 0 -0.0714038
19 G 127 G 0 -0.00102529
19 G 128 V 0 -0.0236969
19 G 129 A 0 0.0407514
19 G 130 T 0 -0.0699051
19 G 131 E 0 -0.0160095
19 G 132 Y 0 0.0129501
19 G 133 C 0 0.0350239
19 G 134 V 0 -0.0196637
19 G 135 R 0 -0.102266
19 G 136 A 0 -0.0350158
19 G 137 T 0 -0.0700113
19 G 138 A 0 0.0351672
19 G 139 L 0 -0.0414945
19 G 140 D 0 -0.05093
19 G 141 A 0 -0.0530574
19 G 142 L 0 -0.0559877
19 G 143 K 0 -0.0139004
19 G 144 H 0 -0.0745559
19 G 145 G 0 -0.00138135
19 G 146 F 0 -0.0351123
19 G 147 E 0 -0.0612499
19 G 148 V 0 -0.0305953
19 G 149 Y 0 -0.073493
19 G 150 L 0 -0.0264499
19 G 151 L 0 -0.0636755
19 G 152 R 0 -0.060988
19 G 153 D 0 -0.0444299
19 G 154 A 0 -0.0536738
19 G 155 V 0 -0.0267768
19 G 156 K 0 -0.0447556
19 G 157 G 0 -0.0391046
19 G 158 I 0 -0.00174551
19 G 159 K 0 0.00307076
19 G 160 P 0 -0.0575581
19 G 161 E 0 -0.0887672
19 G 162 D 0 -0.0505481
19 G 163 E 0 -0.0726669
19 G 164 E 0 -0.0784785
19 G 165 R 0 -0.051346
19 G 166 A 0 -0.0279794
19 G 167 L 0 -0.0586825
19 G 168 E 0 -0.0703997
19 G 169 E 0 -0.00666653
19 G 170 M 0 -0.0731007
19 G 171 K 0 -0.034719
19 G 172 S 0 -0.0363703
19 G 173 R 0 -0.077702
19 G 174 G 0 -0.0238944
19 G 175 I 0 -0.0665984
19 G 176 K 0 -0.0702534
19 G 177 I 0 -0.0700618
20 A 21 L 0 0.970296
20 A 22 P 0 0.251919
20 A 23 V 0 0.126748
20 A 24 P 0 0.0660118
20 A 25 E 0 0.114149
20 A 26 G 0 0.0926613
20 A 27 D 0 0.0521919
20 A 28 K 0 0.0187332
20 A 29 I 0 0.0515893
20 A 30 I 0 -0.0252526
20 A 31 P 0 0.0303053
20 A 32 K 0 -0.0305953
20 A 33 V 0 0.0449399
20 A 34 N 0 -0.028451
20 A 35 E 0 -0.0107844
20 A 36 Y 0 -0.0531107
20 A 37 I 0 -0.034893
20 A 38 R 0 0.0249144
20 A 39 K 0 0.0127739
20 A 40 F 0 -0.0406815
20 A 41 K 0 -0.00673935
20 A 42 E 0 0.043799
20 A 43 K 0 0.013851
20 A 44 G 0 -0.00850107
20 A 45 A 0 0.0147684
20 A 46 L 0 -0.0620216
20 A 47 I 0 0.00266531
20 A 48 V 0 -0.00814161
20 A 49 A 0 -0.0196384
20 A 50 T 0 0.102524
20 A 51 R 0 -0.0258458
20 A 52 D 0 0.0266355
20 A 53 W 0 0.025129
20 A 54 H 0 0.0714499
20 A 55 P 0 0.0798532
20 A 56 E 0 0.00647587
20 A 57 N 0 0.0239056
20 A 58 H 0 0.0566301
20 A 59 I 0 -0.0123362
20 A 60 S 0 0.0359643
20 A 61 F 0 -0.0204097
20 A 62 R 0 0.0247898
20 A 63 E 0 -0.027381
20 A 64 R 0 0.00729069
20 A 65 G 0 -0.00188401
20 A 66 G 0 -0.0389989
20 A 67 P 0 0.0150865
20 A 68 W 0 0.0143703
20 A 69 P 0 0.0396415
20 A 70 R 0 -0.0213597
20 A 71 H 0 0.0454986
20 A 72 C 0 0.107247
20 A 73 V 0 0.0538665
20 A 74 Q 0 -0.00868133
20 A 75 N 0 -0.0115871
20 A 76 T 0 0.0808651
20 A 77 P 0 0.0696754
20 A 78 G 0 0.129115
20 A 79 A 0 0.0290832
20 A 80 E 0 0.0169815
20 A 81 F 0 0.00128135
20 A 82 V 0 -0.0209973
20 A 83 V 0 -0.0454944
20 A 84 D 0 0.024881
20 A 85 L 0 0.0158084
20 A 86 P 0 0.00593069
20 A 87 E 0 -0.00753436
20 A 88 D 0 -0.0868069
20 A 92 I 0 -0.052593
20 A 93 S 0 0.0270198
20 A 94 K 0 -0.00685845
20 A 95 A 0 -0.142609
20 A 96 T 0 -0.0980224
20 A 97 E 0 -0.0349191
20 A 98 P 0 -0.0100912
20 A 99 D 0 -0.0456171
20 A 100 K 0 -0.045933
20 A 101 E 0 -0.0800558
20 A 102 A 0 -0.0247886
20 A 103 Y 0 -0.028642
20 A 104 S 0 -0.0446869
20 A 105 G 0 -0.123396
20 A 106 F 0 -0.057419
20 A 107 E 0 0.0556113
20 A 108 G 0 -0.0342348
20 A 109 T 0 -0.0715885
20 A 110 D 0 -0.0806664
20 A 111 L 0 -0.095657
20 A 112 A 0 -0.0280722
20 A 113 K 0 -0.0246456
20 A 114 I 0 -0.0364344
20 A 115 L 0 -0.111543
20 A 116 R 0 -0.0647923
20 A 117 G 0 -0.0232505
20 A 118 N 0 -0.0863596
20 A 119 G 0 -0.0560619
20 A 120 V 0 -0.0400829
20 A 121 K 0 -0.00346667
20 A 122 R 0 -0.0388816
20 A 123 V 0 -0.0922411
20 A 124 Y 0 -0.024514
20 A 125 I 0 -0.0916472
20 A 126 C 0 -0.0620032
20 A 127 G 0 -0.0555356
20 A 128 V 0 0.048234
20 A 129 A 0 -0.00760624
20 A 130 T 0 -0.0648032
20 A 131 E 0 -0.0097307
20 A 132 Y 0 0.00566798
20 A 133 C 0 -0.0726937
20 A 134 V 0 -0.0325507
20 A 135 R 0 -0.0259887
20 A 136 A 0 -0.016911
20 A 137 T 0 -0.0651099
20 A 138 A 0 -0.00714992
20 A 139 L 0 0.00871246
20 A 140 D 0 -0.0603853
20 A 141 A 0 -0.0549189
20 A 142 L 0 -0.0704847
20 A 143 K 0 -0.0137878
20 A 144 H 0 -0.0375132
20 A 145 G 0 -0.0653562
20 A 146 F 0 -0.0418086
20 A 147 E 0 -0.0669917
20 A 148 V 0 -0.0886366
20 A 149 Y 0 -0.0497867
20 A 150 L 0 -0.032345
20 A 151 L 0 -0.0474121
20 A 152 R 0 -0.0419535
20 A 153 D 0 -0.0556661
20 A 154 A 0 -0.0920764
20 A 155 V 0 -0.0443472
20 A 156 K 0 -0.0851471
20 A 157 G 0 -0.0622096
20 A 158 I 0 -0.0229868
20 A 159 K 0 -0.00838483
20 A 160 P 0 -0.0705383
20 A 161 E 0 -0.0109179
20 A 162 D 0 -0.0905084
20 A 163 E 0 -0.0592589
20 A 164 E 0 0.00175159
20 A 165 R 0 -0.0733162
20 A 166 A 0 -0.0601439
20 A 167 L 0 -0.0869294
20 A 168 E 0 -0.0305541
20 A 169 E 0 -0.0422228
20 A 170 M 0 -0.0623674
20 A 171 K 0 -0.0613952
20 A 172 S 0 -0.0378031
20 A 173 R 0 -0.0307885
20 A 174 G 0 -0.0156694
20 A 175 I 0 -0.0628614
20 A 176 K 0 -0.0561368
20 A 177 I 0 -0.0783903
21 L 22 P 0 0.449636
21 L 23 V 0 0.235852
21 L 24 P 0 0.199433
21 L 25 E 0 0.11967
21 L 26 G 0 0.154619
21 L 27 D 0 -0.00549691
21 L 28 K 0 0.0475232
21 L 29 I 0 0.0264339
21 L 30 I 0 -0.0293139
21 L 31 P 0 -0.0187766
21 L 32 K 0 -0.0220603
21 L 33 V 0 0.041107
21 L 34 N 0 0.00236945
21 L 35 E 0 -0.00974804
21 L 36 Y 0 -0.0797803
21 L 37 I 0 0.0219017
21 L 38 R 0 -0.0373064
21 L 39 K 0 0.0309616
21 L 40 F 0 -0.0358817
21 L 41 K 0 -0.0429286
21 L 42 E 0 0.0281625
21 L 43 K 0 -0.0228664
21 L 44 G 0 -0.0321683
21 L 45 A 0 -0.0144197
21 L 46 L 0 -0.0452583
21 L 47 I 0 0.00781481
21 L 48 V 0 0.00559087
21 L 49 A 0 -0.052595
21 L 50 T 0 -0.0425495
21 L 51 R 0 -0.00801462
21 L 52 D 0 0.0945955
21 L 53 W 0 0.0402141
21 L 54 H 0 0.154534
21 L 55 P 0 -0.00762557
21 L 56 E 0 -0.0308769
21 L 57 N 0 -0.019094
21 L 58 H 0 0.0479239
21 L 59 I 0 0.0103577
21 L 60 S 0 0.113899
21 L 61 F 0 0.0243088
21 L 62 R 0 -0.0306845
21 L 63 E 0 -0.0204624
21 L 64 R 0 -0.00375627
21 L 65 G 0 0.0099825
21 L 66 G 0 -0.070294
21 L 67 P 0 -0.00831261
21 L 68 W 0 0.0549532
21 L 69 P 0 0.0207606
21 L 70 R 0 -0.0472888
21 L 71 H 0 0.0991159
21 L 72 C 0 0.0219281
21 L 73 V 0 0.0614449
21 L 74 Q 0 0.040898
21 L 75 N 0 -0.0205019
21 L 76 T 0 0.0592731
21 L 77 P 0 -0.0570719
21 L 78 G 0 0.0258996
21 L 79 A 0 0.00499526
21 L 80 E 0 -0.012854
21 L 81 F 0 0.0368986
21 L 82 V 0 0.019088
21 L 83 V 0 -0.00338176
21 L 84 D 0 -0.0338636
21 L 85 L 0 -0.0474053
21 L 86 P 0 -0.0644299
21 L 87 E 0 -0.0722932
21 L 88 D 0 -0.0923913
21 L 92 I 0 -0.0762469
21 L 93 S 0 -0.089158
21 L 94 K 0 0.0102475
21 L 95 A 0 -0.0845003
21 L 96 T 0 -0.0352215
21 L 97 E 0 -0.063196
21 L 98 P 0 -0.105718
21 L 99 D 0 -0.0726039
21 L 100 K 0 -0.0884965
21 L 101 E 0 -0.0653326
21 L 102 A 0 -0.0233767
21 L 103 Y 0 0.0287184
21 L 104 S 0 -0.00379991
21 L 105 G 0 -0.0624305
21 L 106 F 0 -0.113668
21 L 107 E 0 0.00843678
21 L 108 G 0 -0.0145834
21 L 109 T 0 -0.105492
21 L 110 D 0 -0.0635544
21 L 111 L 0 -0.0586886
21 L 112 A 0 -0.106155
21 L 113 K 0 -0.0574682
21 L 114 I 0 -0.0922244
21 L 115 L 0 -0.123998
21 L 116 R 0 -0.0253476
21 L 117 G 0 -0.029377
21 L 118 N 0 -0.0443973
21 L 119 G 0 -0.0781937
21 L 120 V 0 -0.0576313
21 L 121 K 0 -0.0439567
21 L 122 R 0 -0.0788165
21 L 123 V 0 -0.0194026
21 L 124 Y 0 -0.0813886
21 L 125 I 0 -0.0493733
21 L 126 C 0 -0.00743416
21 L 127 G 0 -0.0461194
21 L 128 V 0 0.0694927
21 L 129 A 0 0.0299216
21 L 130 T 0 -0.0792446
21 L 131 E 0 0.0405758
21 L 132 Y 0 0.0272485
21 L 133 C 0 -0.0222136
21 L 134 V 0 -0.0430754
21 L 135 R 0 -0.0735384
21 L 136 A 0 -0.0357411
21 L 137 T 0 -0.10799
21 L 138 A 0 -0.0192333
21 L 139 L 0 -0.0468144
21 L 140 D 0 0.0101151
21 L 141 A 0 -0.0375324
21 L 142 L 0 -0.021539
21 L 143 K 0 0.00826742
21 L 144 H 0 -0.0461308
21 L 145 G 0 -0.0451855
21 L 146 F 0 -0.057683
21 L 147 E 0 -0.0496743
21 L 148 V 0 -0.0246346
21 L 149 Y 0 -0.0622299
21 L 150 L 0 0.000961283
21 L 151 L 0 -0.0852827
21 L 152 R 0 -0.0318914
21 L 153 D 0 -0.0909556
21 L 154 A 0 -0.0201372
21 L 155 V 0 0.053301
21 L 156 K 0 0.0357122
21 L 157 G 0 0.0114994
21 L 158 I 0 0.1092
21 L 159 K 0 -0.0523142
21 L 160 P 0 -0.0110403
21 L 161 E 0 -0.0672477
21 L 162 D 0 -0.0556454
21 L 163 E 0 -0.0827327
21 L 164 E 0 -0.0759673
21 L 165 R 0 -0.0457961
21 L 166 A 0 -0.0902976
21 L 167 L 0 -0.0950824
21 L 168 E 0 -0.0638899
21 L 169 E 0 -0.0402702
21 L 170 M 0 -0.0129269
21 L 171 K 0 -0.0937413
21 L 172 S 0 -0.0191323
21 L 173 R 0 -0.0389403
21 L 174 G 0 -0.0373843
21 L 175 I 0 -0.100353
21 L 176 K 0 -0.0884308
21 L 177 I 0 -0.08739
22 P 23 V 0 0.570451
22 P 24 P 0 0.348284
22 P 25 E 0 0.25094
22 P 26 G 0 0.158271
22 P 27 D 0 0.308366
22 P 28 K 0 0.00748498
22 P 29 I 0 0.0198741
22 P 30 I 0 0.119935
22 P 31 P 0 0.0787458
22 P 32 K 0 0.0146261
22 P 33 V 0 -0.00153783
22 P 34 N 0 0.038496
22 P 35 E 0 0.0210912
22 P 36 Y 0 -0.0128671
22 P 37 I 0 0.0703321
22 P 38 R 0 -0.0330187
22 P 39 K 0 0.0284971
22 P 40 F 0 0.0388316
22 P 41 K 0 -0.0464119
22 P 42 E 0 0.01008
22 P 43 K 0 0.0008359
22 P 44 G 0 0.0182754
22 P 45 A 0 -0.0416832
22 P 46 L 0 -0.01515
22 P 47 I 0 -0.0502627
22 P 48 V 0 -0.0351778
22 P 49 A 0 -0.0227925
22 P 50 T 0 0.0619918
22 P 51 R 0 0.0484435
22 P 52 D 0 0.0813668
22 P 53 W 0 0.0412626
22 P 54 H 0 0.0417953
22 P 55 P 0 -0.0289236
22 P 56 E 0 0.0611307
22 P 57 N 0 -0.0250444
22 P 58 H 0 0.0515083
22 P 59 I 0 -0.052497
22 P 60 S 0 0.0219541
22 P 61 F 0 0.0111551
22 P 62 R 0 -0.0124957
22 P 63 E 0 -0.0112775
22 P 64 R 0 0.0173693
22 P 65 G 0 -0.0181594
22 P 66 G 0 -0.0208072
22 P 67 P 0 0.00607823
22 P 68 W 0 0.0297847
22 P 69 P 0 0.0560755
22 P 70 R 0 0.00620074
22 P 71 H 0 0.0440695
22 P 72 C 0 -0.0260043
22 P 73 V 0 0.0154097
22 P 74 Q 0 -0.0149868
22 P 75 N 0 -0.045129
22 P 76 T 0 0.0260546
22 P 77 P 0 -0.0220466
22 P 78 G 0 0.0938008
22 P 79 A 0 -0.0535969
22 P 80 E 0 -0.0163724
22 P 81 F 0 -0.0733729
22 P 82 V 0 0.0109776
22 P 83 V 0 -0.0115866
22 P 84 D 0 0.017289
22 P 85 L 0 -0.0800002
22 P 86 P 0 0.0270614
22 P 87 E 0 -0.0170746
22 P 88 D 0 -0.0428501
22 P 92 I 0 -0.0909306
22 P 93 S 0 -0.0488106
22 P 94 K 0 -0.026425
22 P 95 A 0 -0.0362146
22 P 96 T 0 -0.0315765
22 P 97 E 0 -0.0115298
22 P 98 P 0 -0.0429242
22 P 99 D 0 -0.0829012
22 P 100 K 0 -0.0581637
22 P 101 E 0 -0.0721837
22 P 102 A 0 -0.00804206
22 P 103 Y 0 -0.0274134
22 P 104 S 0 -0.0760216
22 P 105 G 0 -0.0360046
22 P 106 F 0 -0.117872
22 P 107 E 0 -0.0212501
22 P 108 G 0 0.0105625
22 P 109 T 0 -0.0198318
22 P 110 D 0 -0.0241437
22 P 111 L 0 -0.0835924
22 P 112 A 0 -0.0432899
22 P 113 K 0 0.000425071
22 P 114 I 0 -0.0715852
22 P 115 L 0 -0.0857857
22 P 116 R 0 -0.0465853
22 P 117 G 0 0.0235906
22 P 118 N 0 -0.0718802
22 P 119 G 0 -0.0456729
22 P 120 V 0 -0.0671524
22 P 121 K 0 -0.0682842
22 P 122 R 0 -0.0803561
22 P 123 V 0 -0.0377639
22 P 124 Y 0 -0.0317628
22 P 125 I 0 -0.036412
22 P 126 C 0 -0.0579832
22 P 127 G 0 -0.0661626
22 P 128 V 0 0.0255153
22 P 129 A 0 0.0260214
22 P 130 T 0 -0.10469
22 P 131 E 0 0.0290586
22 P 132 Y 0 -0.034468
22 P 133 C 0 -0.096156
22 P 134 V 0 -0.00295765
22 P 135 R 0 -0.061144
22 P 136 A 0 -0.0140443
22 P 137 T 0 -0.0666946
22 P 138 A 0 0.00262154
22 P 139 L 0 -0.019663
22 P 140 D 0 -0.0256617
22 P 141 A 0 -0.0620737
22 P 142 L 0 -0.0634039
22 P 143 K 0 -0.0132228
22 P 144 H 0 -0.00472126
22 P 145 G 0 -0.0548526
22 P 146 F 0 -0.00163686
22 P 147 E 0 -0.00619067
22 P 148 V 0 -0.00750543
22 P 149 Y 0 -0.117242
22 P 150 L 0 -0.104661
22 P 151 L 0 -0.0975989
22 P 152 R 0 -0.07607
22 P 153 D 0 -0.0742033
22 P 154 A 0 -0.00692588
22 P 155 V 0 -0.11216
22 P 156 K 0 0.0234943
22 P 157 G 0 -0.0547785
22 P 158 I 0 0.0166107
22 P 159 K 0 0.0234521
22 P 160 P 0 0.0171599
22 P 161 E 0 -0.0543072
22 P 162 D 0 -0.0321321
22 P 163 E 0 -0.0939135
22 P 164 E 0 -0.0583156
22 P 165 R 0 -0.0586379
22 P 166 A 0 -0.0646672
22 P 167 L 0 -0.0743372
22 P 168 E 0 -0.00227813
22 P 169 E 0 -0.0250069
22 P 170 M 0 -0.0309736
22 P 171 K 0 -0.0812208
22 P 172 S 0 -0.0684713
22 P 173 R 0 -0.0118095
22 P 174 G 0 -0.0821316
22 P 175 I 0 -0.0345548
22 P 176 K 0 -0.0134489
22 P 177 I 0 -0.0986282
23 V 24 P 0 0.670699
23 V 25 E 0 0.418775
23 V 26 G 0 0.342795
23 V 27 D 0 0.0904209
23 V 28 K 0 0.0916998
23 V 29 I 0 0.15278
23 V 30 I 0 0.0935198
23 V 31 P 0 -0.0154779
23 V 32 K 0 0.0106253
23 V 33 V 0 0.00346764
23 V 34 N 0 -0.0187783
23 V 35 E 0 -0.0410063
23 V 36 Y 0 0.0111382
23 V 37 I 0 -0.0599955
23 V 38 R 0 0.0103941
23 V 39 K 0 -0.0155561
23 V 40 F 0 -0.0112908
23 V 41 K 0 -0.0385058
23 V 42 E 0 0.0430329
23 V 43 K 0 -0.0458944
23 V 44 G 0 -0.0238795
23 V 45 A 0 -0.00369494
23 V 46 L 0 -0.0167766
23 V 47 I 0 -0.0415237
23 V 48 V 0 -0.00522878
23 V 49 A 0 -0.00544524
23 V 50 T 0 -0.0188406
23 V 51 R 0 -0.00331414
23 V 52 D 0 0.0653328
23 V 53 W 0 -0.0497393
23 V 54 H 0 0.0889064
23 V 55 P 0 7.27806e-06
23 V 56 E 0 0.0759052
23 V 57 N 0 -0.0231556
23 V 58 H 0 0.0245975
23 V 59 I 0 -0.0170431
23 V 60 S 0 -0.0125528
23 V 61 F 0 -0.00372443
23 V 62 R 0 0.00738777
23 V 63 E 0 -0.00921316
23 V 64 R 0 -0.0209186
23 V 65 G 0 0.0308817
23 V 66 G 0 -0.0646667
23 V 67 P 0 0.0324947
23 V 68 W 0 0.00669113
23 V 69 P 0 0.0237955
23 V 70 R 0 -0.0519883
23 V 71 H 0 0.000483171
23 V 72 C 0 -0.0539223
23 V 73 V 0 -0.0017781
23 V 74 Q 0 0.0239243
23 V 75 N 0 -0.0705128
23 V 76 T 0 0.0172442
23 V 77 P 0 -0.0643661
23 V 78 G 0 -0.0172744
23 V 79 A 0 -0.0049274
23 V 80 E 0 -0.00492176
23 V 81 F 0 -0.0285796
23 V 82 V 0 -0.0445159
23 V 83 V 0 0.0059482
23 V 84 D 0 -0.00163996
23 V 85 L 0 0.0150084
23 V 86 P 0 0.0104322
23 V 87 E 0 -0.0595245
23 V 88 D 0 -0.0446677
23 V 92 I 0 -0.084509
23 V 93 S 0 -0.045446
23 V 94 K 0 0.00587097
23 V 95 A 0 -0.111553
23 V 96 T 0 -0.0614703
23 V 97 E 0 -0.0909491
23 V 98 P 0 -0.0562193
23 V 99 D 0 -0.0408175
23 V 100 K 0 -0.138799
23 V 101 E 0 -0.0388465
23 V 102 A 0 -0.0121782
23 V 103 Y 0 0.0735854
23 V 104 S 0 0.0613283
23 V 105 G 0 -0.0221882
23 V 106 F 0 -0.0881685
23 V 107 E 0 -0.00931551
23 V 108 G 0 -0.0180152
23 V 109 T 0 -0.0509208
23 V 110 D 0 -0.0318199
23 V 111 L 0 -0.134214
23 V 112 A 0 -0.101443
23 V 113 K 0 -0.046344
23 V 114 I 0 -0.0237965
23 V 115 L 0 -0.0589254
23 V 116 R 0 -0.0184973
23 V 117 G 0 -0.0268557
23 V 118 N 0 -0.0764687
23 V 119 G 0 -0.0921231
23 V 120 V 0 -0.0477587
23 V 121 K 0 -0.0125971
23 V 122 R 0 -0.0963842
23 V 123 V 0 -0.0238767
23 V 124 Y 0 -0.0453561
23 V 125 I 0 -0.0674145
23 V 126 C 0 -0.0477306
23 V 127 G 0 -0.0854699
23 V 128 V 0 0.00757174
23 V 129 A 0 0.146239
23 V 130 T 0 -0.035652
23 V 131 E 0 0.0448856
23 V 132 Y 0 0.0430036
23 V 133 C 0 -0.0784901
23 V 134 V 0 -0.0619691
23 V 135 R 0 -0.0391471
23 V 136 A 0 -0.044663
23 V 137 T 0 -0.0744408
23 V 138 A 0 -0.0609926
23 V 139 L 0 -0.0423264
23 V 140 D 0 0.012268
23 V 141 A 0 -0.100072
23 V 142 L 0 0.00728606
23 V 143 K 0 0.000877652
23 V 144 H 0 -0.0149453
23 V 145 G 0 -0.0886909
23 V 146 F 0 -0.0190111
23 V 147 E 0 -0.0561133
23 V 148 V 0 0.0758438
23 V 149 Y 0 -0.0472966
23 V 150 L 0 -0.012593
23 V 151 L 0 -0.0261646
23 V 152 R 0 -0.0752653
23 V 153 D 0 -0.0382809
23 V 154 A 0 -0.127441
23 V 155 V 0 0.0428601
23 V 156 K 0 0.0965385
23 V 157 G 0 0.00994779
23 V 158 I 0 0.120568
23 V 159 K 0 0.0517692
23 V 160 P 0 -0.0387914
23 V 161 E 0 -0.0430414
23 V 162 D 0 -0.000545235
23 V 163 E 0 -0.0818688
23 V 164 E 0 -0.10285
23 V 165 R 0 0.0136953
23 V 166 A 0 -0.0478201
23 V 167 L 0 -0.0268041
23 V 168 E 0 -0.0394295
23 V 169 E 0 -0.0514519
23 V 170 M 0 -0.0589921
23 V 171 K 0 -0.0623428
23 V 172 S 0 -0.0286041
23 V 173 R 0 -0.0495042
23 V 174 G 0 -0.0241194
23 V 175 I 0 -0.0636312
23 V 176 K 0 -0.0843809
23 V 177 I 0 -0.0092731
24 P 25 E 0 0.534452
24 P 26 G 0 0.302371
24 P 27 D 0 0.240656
24 P 28 K 0 0.126765
24 P 29 I 0 0.100321
24 P 30 I 0 -0.0039252
24 P 31 P 0 0.111521
24 P 32 K 0 0.0844534
24 P 33 V 0 0.00376393
24 P 34 N 0 0.0819729
24 P 35 E 0 0.0180477
24 P 36 Y 0 0.00369183
24 P 37 I 0 -0.027266
24 P 38 R 0 0.035038
24 P 39 K 0 -0.0227869
24 P 40 F 0 0.0119683
24 P 41 K 0 -0.0311864
24 P 42 E 0 -0.0187047
24 P 43 K 0 -0.0281999
24 P 44 G 0 0.0181395
24 P 45 A 0 -0.000951023
24 P 46 L 0 0.020843
24 P 47 I 0 0.0149698
24 P 48 V 0 -0.00157099
24 P 49 A 0 0.0203554
24 P 50 T 0 -0.0138578
24 P 51 R 0 -0.0154644
24 P 52 D 0 0.0140019
24 P 53 W 0 0.0167032
24 P 54 H 0 0.0338921
24 P 55 P 0 0.0292697
24 P 56 E 0 -0.00137771
24 P 57 N 0 0.0572298
24 P 58 H 0 -0.016788
24 P 59 I 0 0.0224633
24 P 60 S 0 -0.0142009
24 P 61 F 0 -0.0232476
24 P 62 R 0 0.00666272
24 P 63 E 0 -0.000234347
24 P 64 R 0 -0.0383866
24 P 65 G 0 -0.000711143
24 P 66 G 0 0.0087934
24 P 67 P 0 0.0492948
24 P 68 W 0 0.037757
24 P 69 P 0 -0.0243639
24 P 70 R 0 0.00282672
24 P 71 H 0 -0.0355493
24 P 72 C 0 -0.0104855
24 P 73 V 0 -0.00716589
24 P 74 Q 0 0.0366777
24 P 75 N 0 -0.000188601
24 P 76 T 0 -0.0226722
24 P 77 P 0 -0.00281465
24 P 78 G 0 -0.0304759
24 P 79 A 0 0.00419783
24 P 80 E 0 -0.046375
24 P 81 F 0 0.00589685
24 P 82 V 0 -0.022043
24 P 83 V 0 0.0409619
24 P 84 D 0 -0.00347785
24 P 85 L 0 -0.0813074
24 P 86 P 0 0.00496757
24 P 87 E 0 0.0040707
24 P 88 D 0 0.0068057
24 P 92 I 0 -0.0234978
24 P 93 S 0 -0.0354424
24 P 94 K 0 -0.0263613
24 P 95 A 0 -0.108905
24 P 96 T 0 -0.00592833
24 P 97 E 0 -0.0929038
24 P 98 P 0 -0.0728003
24 P 99 D 0 -0.0647545
24 P 100 K 0 -0.0732219
24 P 101 E 0 -0.0566955
24 P 102 A 0 -0.0454435
24 P 103 Y 0 -0.06289
24 P 104 S 0 -0.0390951
24 P 105 G 0 -0.00635993
24 P 106 F 0 -0.0665103
24 P 107 E 0 -0.0753097
24 P 108 G 0 -0.041748
24 P 109 T 0 -0.0128915
24 P 110 D 0 -0.0448029
24 P 111 L 0 -0.0892574
24 P 112 A 0 -0.0286179
24 P 113 K 0 -0.0446856
24 P 114 I 0 -0.0108213
24 P 115 L 0 -0.0662726
24 P 116 R 0 -0.0161376
24 P 117 G 0 -0.0309839
24 P 118 N 0 -0.0614966
24 P 119 G 0 0.0266274
24 P 120 V 0 -0.0611339
24 P 121 K 0 -0.0270971
24 P 122 R 0 -0.0187098
24 P 123 V 0 -0.042321
24 P 124 Y 0 -0.071985
24 P 125 I 0 -0.0735395
24 P 126 C 0 -0.0522313
24 P 127 G 0 -0.0375716
24 P 128 V 0 0.013242
24 P 129 A 0 0.0148735
24 P 130 T 0 0.0127086
24 P 131 E 0 -0.0603149
24 P 132 Y 0 -0.0124307
24 P 133 C 0 -0.0529948
24 P 134 V 0 -0.0744602
24 P 135 R 0 -0.000185733
24 P 136 A 0 -0.0772952
24 P 137 T 0 -0.0972368
24 P 138 A 0 0.0116028
24 P 139 L 0 -0.0663389
24 P 140 D 0 -0.0494964
24 P 141 A 0 -0.0827079
24 P 142 L 0 -0.0302781
24 P 143 K 0 -0.0399518
24 P 144 H 0 0.0377397
24 P 145 G 0 -0.0579081
24 P 146 F 0 -0.0610467
24 P 147 E 0 -0.0550887
24 P 148 V 0 -0.0623679
24 P 149 Y 0 -0.082495
24 P 150 L 0 -0.0726058
24 P 151 L 0 -0.0228603
24 P 152 R 0 -0.0526082
24 P 153 D 0 -0.0129602
24 P 154 A 0 -0.0658338
24 P 155 V 0 -0.0414246
24 P 156 K 0 0.167502
24 P 157 G 0 -0.0261095
24 P 158 I 0 0.00223741
24 P 159 K 0 -0.0384509
24 P 160 P 0 0.0832475
24 P 161 E 0 -0.0116982
24 P 162 D 0 -0.0471384
24 P 163 E 0 -0.0297892
24 P 164 E 0 0.114941
24 P 165 R 0 0.00217777
24 P 166 A 0 -0.0899098
24 P 167 L 0 -0.0141384
24 P 168 E 0 0.0109558
24 P 169 E 0 -0.0631727
24 P 170 M 0 -0.0800798
24 P 171 K 0 0.00301703
24 P 172 S 0 0.0288729
24 P 173 R 0 -0.0466088
24 P 174 G 0 -0.0815248
24 P 175 I 0 -0.00431646
24 P 176 K 0 -0.0311237
24 P 177 I 0 -0.0514035
25 E 26 G 0 0.374596
25 E 27 D 0 0.252217
25 E 28 K 0 0.616466
25 E 29 I 0 0.107821
25 E 30 I 0 0.0724387
25 E 31 P 0 0.0648211
25 E 32 K 0 0.0670831
25 E 33 V 0 0.00148089
25 E 34 N 0 0.0717657
25 E 35 E 0 0.0710854
25 E 36 Y 0 -0.0668295
25 E 37 I 0 -0.0440506
25 E 38 R 0 -0.0321699
25 E 39 K 0 0.0901558
25 E 40 F 0 -0.034455
25 E 41 K 0 -0.0457896
25 E 42 E 0 0.0426237
25 E 43 K 0 0.0396718
25 E 44 G 0 -0.00910809
25 E 45 A 0 0.025523
25 E 46 L 0 -0.0329176
25 E 47 I 0 -0.00302768
25 E 48 V 0 -0.0100247
25 E 49 A 0 0.0594018
25 E 50 T 0 -0.0154786
25 E 51 R 0 0.0170858
25 E 52 D 0 0.0455875
25 E 53 W 0 0.012593
25 E 54 H 0 0.0549053
25 E 55 P 0 0.024019
25 E 56 E 0 0.0671082
25 E 57 N 0 0.0267549
25 E 58 H 0 0.00580738
25 E 59 I 0 0.0473315
25 E 60 S 0 -0.0537603
25 E 61 F 0 -0.00786926
25 E 62 R 0 0.0530379
25 E 63 E 0 0.0247089
25 E 64 R 0 0.00182158
25 E 65 G 0 -0.00145343
25 E 66 G 0 -0.00964177
25 E 67 P 0 0.00681191
25 E 68 W 0 -0.00471964
25 E 69 P 0 -0.0108032
25 E 70 R 0 -0.0304285
25 E 71 H 0 0.0248278
25 E 72 C 0 0.0282474
25 E 73 V 0 0.0195929
25 E 74 Q 0 -0.00811229
25 E 75 N 0 -0.0529164
25 E 76 T 0 0.00582379
25 E 77 P 0 -0.0257762
25 E 78 G 0 -0.0395996
25 E 79 A 0 -0.0196948
25 E 80 E 0 0.00444172
25 E 81 F 0 0.0563767
25 E 82 V 0 -0.0378859
25 E 83 V 0 -0.0282891
25 E 84 D 0 -0.00351704
25 E 85 L 0 -0.0461132
25 E 86 P 0 -0.0293009
25 E 87 E 0 -0.0284829
25 E 88 D 0 -0.0619468
25 E 92 I 0 -0.040038
25 E 93 S 0 -0.0125066
25 E 94 K 0 -0.0787397
25 E 95 A 0 -0.0305822
25 E 96 T 0 -0.0128273
25 E 97 E 0 -0.00200329
25 E 98 P 0 -0.0383115
25 E 99 D 0 -0.035386
25 E 100 K 0 -0.0545821
25 E 101 E 0 -0.0539413
25 E 102 A 0 -0.0462686
25 E 103 Y 0 -0.0756757
25 E 104 S 0 -0.104753
25 E 105 G 0 -0.0817971
25 E 106 F 0 -0.0577725
25 E 107 E 0 -0.0170853
25 E 108 G 0 -0.0902374
25 E 109 T 0 -0.056383
25 E 110 D 0 -0.0495385
25 E 111 L 0 -0.0897076
25 E 112 A 0 -0.050048
25 E 113 K 0 -0.0319862
25 E 114 I 0 -0.0710507
25 E 115 L 0 -0.113357
25 E 116 R 0 -0.0378085
25 E 117 G 0 -0.0730019
25 E 118 N 0 -0.0624743
25 E 119 G 0 -0.000906941
25 E 120 V 0 -0.0797178
25 E 121 K 0 -0.00683128
25 E 122 R 0 -0.109676
25 E 123 V 0 -0.00121087
25 E 124 Y 0 -0.0747699
25 E 125 I 0 -0.0358769
25 E 126 C 0 -0.00876439
25 E 127 G 0 -0.0544261
25 E 128 V 0 -0.00442077
25 E 129 A 0 -0.0449327
25 E 130 T 0 0.0380276
25 E 131 E 0 -0.0225633
25 E 132 Y 0 -0.0640073
25 E 133 C 0 -0.0439567
25 E 134 V 0 -0.000918632
25 E 135 R 0 -0.0594045
25 E 136 A 0 -0.122896
25 E 137 T 0 -0.109805
25 E 138 A 0 -0.100583
25 E 139 L 0 -0.044096
25 E 140 D 0 -0.0108273
25 E 141 A 0 -0.0802808
25 E 142 L 0 -0.0489289
25 E 143 K 0 -0.0495765
25 E 144 H 0 -0.0762572
25 E 145 G 0 -0.0465121
25 E 146 F 0 -0.0631514
25 E 147 E 0 -0.046973
25 E 148 V 0 -0.0550838
25 E 149 Y 0 -0.0711142
25 E 150 L 0 -0.0265291
25 E 151 L 0 -0.0339424
25 E 152 R 0 -0.0459926
25 E 153 D 0 -0.112386
25 E 154 A 0 -0.0360687
25 E 155 V 0 0.0160624
25 E 156 K 0 0.168031
25 E 157 G 0 -0.0670192
25 E 158 I 0 -0.00679277
25 E 159 K 0 0.0745321
25 E 160 P 0 0.0685926
25 E 161 E 0 -0.0158009
25 E 162 D 0 -0.00992097
25 E 163 E 0 -0.0468434
25 E 164 E 0 -0.0512576
25 E 165 R 0 0.0446386
25 E 166 A 0 -0.0605801
25 E 167 L 0 -0.0272897
25 E 168 E 0 -0.0723562
25 E 169 E 0 -0.0441265
25 E 170 M 0 -0.041654
25 E 171 K 0 -0.0609204
25 E 172 S 0 -0.0257231
25 E 173 R 0 -0.00278561
25 E 174 G 0 -0.059478
25 E 175 I 0 -0.0163943
25 E 176 K 0 -0.0374322
25 E 177 I 0 -0.056778
26 G 27 D 0 0.316265
26 G 28 K 0 0.167772
26 G 29 I 0 0.171386
26 G 30 I 0 0.158419
26 G 31 P 0 0.0516603
26 G 32 K 0 0.0970682
26 G 33 V 0 0.0395723
26 G 34 N 0 0.0462359
26 G 35 E 0 -0.00801766
26 G 36 Y 0 -0.025535
26 G 37 I 0 0.0382175
26 G 38 R 0 -0.0368786
26 G 39 K 0 0.0449859
26 G 40 F 0 0.0173839
26 G 41 K 0 -0.0965836
26 G 42 E 0 -0.0668232
26 G 43 K 0 -0.0214509
26 G 44 G 0 0.0278914
26 G 45 A 0 0.0571973
26 G 46 L 0 -0.0241058
26 G 47 I 0 0.0321882
26 G 48 V 0 0.00335081
26 G 49 A 0 0.0577873
26 G 50 T 0 0.0204052
26 G 51 R 0 -0.0374441
26 G 52 D 0 0.0559608
26 G 53 W 0 0.03048
26 G 54 H 0 0.113142
26 G 55 P 0 0.0337595
26 G 56 E 0 0.010339
26 G 57 N 0 -0.0519934
26 G 58 H 0 0.00434216
26 G 59 I 0 -0.00144395
26 G 60 S 0 0.00265307
26 G 61 F 0 -0.0232155
26 G 62 R 0 -0.00353775
26 G 63 E 0 0.0446178
26 G 64 R 0 -0.0220315
26 G 65 G 0 -0.0237661
26 G 66 G 0 -0.032322
26 G 67 P 0 -0.0606597
26 G 68 W 0 -0.0235672
26 G 69 P 0 -0.0303055
26 G 70 R 0 -0.0482726
26 G 71 H 0 0.0151042
26 G 72 C 0 -0.0382379
26 G 73 V 0 0.0585199
26 G 74 Q 0 -0.0263681
26 G 75 N 0 -0.010979
26 G 76 T 0 0.0260549
26 G 77 P 0 -0.0236004
26 G 78 G 0 0.0241061
26 G 79 A 0 0.0305141
26 G 80 E 0 -0.110301
26 G 81 F 0 0.0133484
26 G 82 V 0 0.0805664
26 G 83 V 0 -0.0399272
26 G 84 D 0 0.0183592
26 G 85 L 0 0.0618516
26 G 86 P 0 -0.0346451
26 G 87 E 0 -0.0498131
26 G 88 D 0 -0.088342
26 G 92 I 0 -0.0540392
26 G 93 S 0 -0.0651677
26 G 94 K 0 -0.0159719
26 G 95 A 0 -0.101154
26 G 96 T 0 -0.0707324
26 G 97 E 0 -0.0648047
26 G 98 P 0 -0.0335984
26 G 99 D 0 0.00489874
26 G 100 K 0 -0.0566232
26 G 101 E 0 0.00569951
26 G 102 A 0 0.0155268
26 G 103 Y 0 0.0427255
26 G 104 S 0 -0.0440412
26 G 105 G 0 -0.0252938
26 G 106 F 0 -0.0458697
26 G 107 E 0 -0.0478819
26 G 108 G 0 -0.0707173
26 G 109 T 0 -0.123384
26 G 110 D 0 -0.0464373
26 G 111 L 0 -0.0678112
26 G 112 A 0 -0.049808
26 G 113 K 0 -0.0593676
26 G 114 I 0 -0.0121491
26 G 115 L 0 -0.0568828
26 G 116 R 0 0.0200986
26 G 117 G 0 -0.0433442
26 G 118 N 0 -0.0624063
26 G 119 G 0 -0.0874182
26 G 120 V 0 -0.0810285
26 G 121 K 0 -0.0939938
26 G 122 R 0 -0.048566
26 G 123 V 0 -0.0101404
26 G 124 Y 0 -0.088159
26 G 125 I 0 -0.0528802
26 G 126 C 0 -0.0698259
26 G 127 G 0 -0.0734093
26 G 128 V 0 0.121365
26 G 129 A 0 0.0519105
26 G 130 T 0 -0.0316521
26 G 131 E 0 0.0101247
26 G 132 Y 0 0.0265704
26 G 133 C 0 -0.00802224
26 G 134 V 0 -0.0218298
26 G 135 R 0 -0.118804
26 G 136 A 0 -0.119112
26 G 137 T 0 -0.039135
26 G 138 A 0 0.0306032
26 G 139 L 0 -0.0562372
26 G 140 D 0 9.56806e-05
26 G 141 A 0 -0.0921147
26 G 142 L 0 -0.0507849
26 G 143 K 0 0.0287854
26 G 144 H 0 -0.0347763
26 G 145 G 0 0.0187249
26 G 146 F 0 -0.0968758
26 G 147 E 0 -0.0393887
26 G 148 V 0 -0.00675274
26 G 149 Y 0 -0.0782742
26 G 150 L 0 -0.050536
26 G 151 L 0 -0.0669252
26 G 152 R 0 -0.0616846
26 G 153 D 0 -0.0845869
26 G 154 A 0 -0.0810389
26 G 155 V 0 -0.0355484
26 G 156 K 0 0.140654
26 G 157 G 0 -0.0272686
26 G 158 I 0 0.0327128
26 G 159 K 0 -0.0128816
26 G 160 P 0 -0.00669582
26 G 161 E 0 -0.0084477
26 G 162 D 0 -0.00962672
26 G 163 E 0 -0.117199
26 G 164 E 0 -0.102664
26 G 165 R 0 -0.0343924
26 G 166 A 0 0.00820744
26 G 167 L 0 -0.0751793
26 G 168 E 0 -0.0700219
26 G 169 E 0 -0.0585477
26 G 170 M 0 -0.0951259
26 G 171 K 0 -0.0210697
26 G 172 S 0 -0.0680054
26 G 173 R 0 -0.0127291
26 G 174 G 0 -0.0588321
26 G 175 I 0 -0.0444721
26 G 176 K 0 -0.0819686
26 G 177 I 0 -0.091504
27 D 28 K 0 0.410582
27 D 29 I 0 0.148394
27 D 30 I 0 0.209008
27 D 31 P 0 0.205406
27 D 32 K 0 0.070063
27 D 33 V 0 -0.0308257
27 D 34 N 0 0.059522
27 D 35 E 0 0.0162665
27 D 36 Y 0 0.0386837
27 D 37 I 0 0.0623739
27 D 38 R 0 0.0594731
27 D 39 K 0 0.0663348
27 D 40 F 0 0.00233487
27 D 41 K 0 0.0729136
27 D 42 E 0 0.0331301
27 D 43 K 0 0.0737004
27 D 44 G 0 0.0464213
27 D 45 A 0 0.026479
27 D 46 L 0 -0.0127098
27 D 47 I 0 0.0125039
27 D 48 V 0 0.0130785
27 D 49 A 0 -0.00541299
27 D 50 T 0 -0.0603567
27 D 51 R 0 0.00779505
27 D 52 D 0 -0.0579155
27 D 53 W 0 0.044959
27 D 54 H 0 -0.00345355
27 D 55 P 0 0.0386785
27 D 56 E 0 -0.0296033
27 D 57 N 0 0.067291
27 D 58 H 0 -0.0365432
27 D 59 I 0 -0.00855357
27 D 60 S 0 -0.0119087
27 D 61 F 0 0.00939031
27 D 62 R 0 -0.00655616
27 D 63 E 0 0.0205642
27 D 64 R 0 -0.0250897
27 D 65 G 0 0.0274989
27 D 66 G 0 -0.0266806
27 D 67 P 0 -0.00365727
27 D 68 W 0 -0.0363236
27 D 69 P 0 0.0115159
27 D 70 R 0 0.0461186
27 D 71 H 0 -0.0436972
27 D 72 C 0 0.0351721
27 D 73 V 0 -0.0391618
27 D 74 Q 0 -0.036654
27 D 75 N 0 0.0224669
27 D 76 T 0 -0.0437067
27 D 77 P 0 0.0290588
27 D 78 G 0 -0.0638007
27 D 79 A 0 -0.0237421
27 D 80 E 0 -0.0144525
27 D 81 F 0 -0.0801921
27 D 82 V 0 0.0588942
27 D 83 V 0 -0.00313562
27 D 84 D 0 0.211835
27 D 85 L 0 0.0375835
27 D 86 P 0 -0.0328996
27 D 87 E 0 0.00767248
27 D 88 D 0 -0.0808572
27 D 92 I 0 -0.00641727
27 D 93 S 0 -0.000778417
27 D 94 K 0 0.0149694
27 D 95 A 0 -0.0724226
27 D 96 T 0 -0.0424427
27 D 97 E 0 -0.0671042
27 D 98 P 0 -0.0352207
27 D 99 D 0 -0.0786036
27 D 100 K 0 -0.0431813
27 D 101 E 0 -0.0655684
27 D 102 A 0 -0.0174099
27 D 103 Y 0 -0.0309581
27 D 104 S 0 -0.0879344
27 D 105 G 0 -0.0072806
27 D 106 F 0 -0.0442392
27 D 107 E 0 -0.0496955
27 D 108 G 0 -0.0322964
27 D 109 T 0 0.0203522
27 D 110 D 0 0.0115162
27 D 111 L 0 -0.057599
27 D 112 A 0 -0.0501212
27 D 113 K 0 -0.0495237
27 D 114 I 0 -0.0322925
27 D 115 L 0 -0.0527344
27 D 116 R 0 -0.0554101
27 D 117 G 0 -0.00688316
27 D 118 N 0 0.00311635
27 D 119 G 0 0.0261661
27 D 120 V 0 -0.0360491
27 D 121 K 0 0.0380733
27 D 122 R 0 -0.0670617
27 D 123 V 0 0.000563974
27 D 124 Y 0 -0.0596863
27 D 125 I 0 -0.0985588
27 D 126 C 0 -0.0634431
27 D 127 G 0 -0.0429891
27 D 128 V 0 -0.0204186
27 D 129 A 0 -0.0642976
27 D 130 T 0 -0.0453239
27 D 131 E 0 -0.0486345
27 D 132 Y 0 -0.0662672
27 D 133 C 0 -0.0599831
27 D 134 V 0 -0.026981
27 D 135 R 0 -0.135268
27 D 136 A 0 -0.0556535
27 D 137 T 0 0.015981
27 D 138 A 0 -0.013873
27 D 139 L 0 -0.00825662
27 D 140 D 0 -0.0445971
27 D 141 A 0 -0.0590248
27 D 142 L 0 0.0140196
27 D 143 K 0 -0.0170633
27 D 144 H 0 -0.0486895
27 D 145 G 0 -0.0786409
27 D 146 F 0 -0.0791133
27 D 147 E 0 -0.0478908
27 D 148 V 0 -0.0266652
27 D 149 Y 0 -0.074065
27 D 150 L 0 -0.0800651
27 D 151 L 0 -0.0786188
27 D 152 R 0 -0.0490644
27 D 153 D 0 -0.0624335
27 D 154 A 0 -0.052782
27 D 155 V 0 -0.138718
27 D 156 K 0 0.012847
27 D 157 G 0 -0.0540441
27 D 158 I 0 -0.0443753
27 D 159 K 0 -0.00882816
27 D 160 P 0 -0.0023633
27 D 161 E 0 -0.00171673
27 D 162 D 0 -0.040696
27 D 163 E 0 0.012714
27 D 164 E 0 -0.0375165
27 D 165 R 0 -0.0433103
27 D 166 A 0 -0.0159229
27 D 167 L 0 -0.0661308
27 D 168 E 0 -0.00125772
27 D 169 E 0 -0.0922831
27 D 170 M 0 -0.0400108
27 D 171 K 0 -0.0876447
27 D 172 S 0 -0.00902279
27 D 173 R 0 -0.0542763
27 D 174 G 0 -0.0383817
27 D 175 I 0 -0.0179029
27 D 176 K 0 -0.0349928
27 D 177 I 0 -0.0311058
28 K 29 I 0 0.106119
28 K 30 I 0 0.134754
28 K 31 P 0 0.344102
28 K 32 K 0 0.242737
28 K 33 V 0 0.0175285
28 K 34 N 0 0.0175511
28 K 35 E 0 0.117083
28 K 36 Y 0 -0.00976952
28 K 37 I 0 0.0468066
28 K 38 R 0 0.0514506
28 K 39 K 0 0.10538
28 K 40 F 0 0.0318983
28 K 41 K 0 0.0141061
28 K 42 E 0 0.0667756
28 K 43 K 0 0.0487671
28 K 44 G 0 0.0624198
28 K 45 A 0 0.0340537
28 K 46 L 0 -0.0153082
28 K 47 I 0 0.0454636
28 K 48 V 0 0.00648425
28 K 49 A 0 -0.0211562
28 K 50 T 0 -0.0692722
28 K 51 R 0 0.00799096
28 K 52 D 0 -0.0369084
28 K 53 W 0 0.00422632
28 K 54 H 0 -0.0443175
28 K 55 P 0 -0.0117456
28 K 56 E 0 0.0156319
28 K 57 N 0 0.0407013
28 K 58 H 0 -0.0109841
28 K 59 I 0 0.0264808
28 K 60 S 0 -0.0262824
28 K 61 F 0 0.0345865
28 K 62 R 0 0.0418706
28 K 63 E 0 -0.0472621
28 K 64 R 0 -0.0293762
28 K 65 G 0 -0.0452914
28 K 66 G 0 0.0128833
28 K 67 P 0 0.0326048
28 K 68 W 0 -0.0457182
28 K 69 P 0 -0.0273618
28 K 70 R 0 -0.0159279
28 K 71 H 0 0.0372847
28 K 72 C 0 -0.0457693
28 K 73 V 0 0.0172192
28 K 74 Q 0 0.038514
28 K 75 N 0 0.0451405
28 K 76 T 0 0.00697879
28 K 77 P 0 0.0299742
28 K 78 G 0 0.0690616
28 K 79 A 0 -0.0342329
28 K 80 E 0 0.0717276
28 K 81 F 0 0.00630015
28 K 82 V 0 -0.00148975
28 K 83 V 0 -0.0477084
28 K 84 D 0 0.0808525
28 K 85 L 0 0.0115057
28 K 86 P 0 0.0271715
28 K 87 E 0 0.00368101
28 K 88 D 0 -0.00964867
28 K 92 I 0 -0.000527542
28 K 93 S 0 -0.0178679
28 K 94 K 0 0.00927177
28 K 95 A 0 -0.0987641
28 K 96 T 0 -0.0212448
28 K 97 E 0 -0.0109568
28 K 98 P 0 -0.0267102
28 K 99 D 0 0.0336468
28 K 100 K 0 -0.00655954
28 K 101 E 0 -0.0349836
28 K 102 A 0 -0.068742
28 K 103 Y 0 -0.0710321
28 K 104 S 0 -0.0521466
28 K 105 G 0 -0.0389114
28 K 106 F 0 -0.0229229
28 K 107 E 0 -0.0160867
28 K 108 G 0 0.0258659
28 K 109 T 0 -0.0379321
28 K 110 D 0 0.0435672
28 K 111 L 0 -0.062152
28 K 112 A 0 -0.0284158
28 K 113 K 0 0.0126427
28 K 114 I 0 -0.0244307
28 K 115 L 0 -0.00211338
28 K 116 R 0 0.0135399
28 K 117 G 0 -0.0591125
28 K 118 N 0 -0.0274827
28 K 119 G 0 0.0781792
28 K 120 V 0 -0.0881589
28 K 121 K 0 -0.00947246
28 K 122 R 0 -0.0601541
28 K 123 V 0 -0.0759894
28 K 124 Y 0 -0.0599535
28 K 125 I 0 -0.105302
28 K 126 C 0 -0.0359905
28 K 127 G 0 -0.0231306
28 K 128 V 0 -0.033317
28 K 129 A 0 -0.0993223
28 K 130 T 0 -0.0839641
28 K 131 E 0 -0.0847451
28 K 132 Y 0 -0.0471875
28 K 133 C 0 -0.043525
28 K 134 V 0 -0.0820419
28 K 135 R 0 -0.0719475
28 K 136 A 0 -0.0638318
28 K 137 T 0 -0.0569767
28 K 138 A 0 -0.00993622
28 K 139 L 0 -0.0659343
28 K 140 D 0 -0.0673566
28 K 141 A 0 -0.0111358
28 K 142 L 0 -0.0457042
28 K 143 K 0 -0.018835
28 K 144 H 0 -0.0346899
28 K 145 G 0 -0.0189885
28 K 146 F 0 -0.0817373
28 K 147 E 0 0.0326794
28 K 148 V 0 -0.0770945
28 K 149 Y 0 0.0068231
28 K 150 L 0 -0.0663167
28 K 151 L 0 -0.0598547
28 K 152 R 0 -0.0173588
28 K 153 D 0 -0.0272617
28 K 154 A 0 -0.0623343
28 K 155 V 0 -0.0330352
28 K 156 K 0 0.0961307
28 K 157 G 0 -0.0772039
28 K 158 I 0 -0.0657622
28 K 159 K 0 -0.0464391
28 K 160 P 0 0.0420229
28 K 161 E 0 0.0183914
28 K 162 D 0 -0.065421
28 K 163 E 0 -0.0648193
28 K 164 E 0 0.0339595
28 K 165 R 0 -0.0154102
28 K 166 A 0 -0.0916301
28 K 167 L 0 -0.0733634
28 K 168 E 0 0.0422015
28 K 169 E 0 -0.0764609
28 K 170 M 0 -0.0435958
28 K 171 K 0 -0.0281328
28 K 172 S 0 -0.0398293
28 K 173 R 0 -0.0568819
28 K 174 G 0 -0.0589742
28 K 175 I 0 -0.0396671
28 K 176 K 0 -0.0423781
28 K 177 I 0 -0.0396909
29 I 30 I 0 0.24644
29 I 31 P 0 0.267669
29 I 32 K 0 0.266442
29 I 33 V 0 0.5124
29 I 34 N 0 0.125082
29 I 35 E 0 0.0286138
29 I 36 Y 0 0.0949531
29 I 37 I 0 0.0603126
29 I 38 R 0 0.0621968
29 I 39 K 0 0.0232443
29 I 40 F 0 0.00815339
29 I 41 K 0 -0.00102011
29 I 42 E 0 -0.029358
29 I 43 K 0 0.0237837
29 I 44 G 0 0.0392776
29 I 45 A 0 -0.00480973
29 I 46 L 0 -0.0327083
29 I 47 I 0 0.0291556
29 I 48 V 0 -0.0248142
29 I 49 A 0 0.0107153
29 I 50 T 0 0.0207511
29 I 51 R 0 0.00109597
29 I 52 D 0 0.084147
29 I 53 W 0 0.0807081
29 I 54 H 0 0.0488761
29 I 55 P 0 -0.0267226
29 I 56 E 0 -0.014292
29 I 57 N 0 -0.0595981
29 I 58 H 0 0.0490964
29 I 59 I 0 0.0445091
29 I 60 S 0 0.0233752
29 I 61 F 0 0.045522
29 I 62 R 0 -0.00328663
29 I 63 E 0 -0.0191981
29 I 64 R 0 -0.063255
29 I 65 G 0 -0.0384092
29 I 66 G 0 -0.000150007
29 I 67 P 0 0.0725716
29 I 68 W 0 0.066237
29 I 69 P 0 -0.054719
29 I 70 R 0 -0.050018
29 I 71 H 0 -0.064797
29 I 72 C 0 -0.0409719
29 I 73 V 0 -0.0398135
29 I 74 Q 0 -0.0553144
29 I 75 N 0 -0.0945149
29 I 76 T 0 -0.0129632
29 I 77 P 0 -0.0324237
29 I 78 G 0 -0.0305367
29 I 79 A 0 -0.00843155
29 I 80 E 0 -0.0067615
29 I 81 F 0 -0.00105529
29 I 82 V 0 0.0334865
29 I 83 V 0 -0.0639533
29 I 84 D 0 -0.0110288
29 I 85 L 0 0.0972113
29 I 86 P 0 -0.0594008
29 I 87 E 0 -0.0476007
29 I 88 D 0 -0.0731767
29 I 92 I 0 0.00499149
29 I 93 S 0 -0.0519986
29 I 94 K 0 -0.0735722
29 I 95 A 0 -0.0829255
29 I 96 T 0 0.0495789
29 I 97 E 0 -0.0451592
29 I 98 P 0 0.000427931
29 I 99 D 0 -0.0815279
29 I 100 K 0 -0.0767169
29 I 101 E 0 -0.0410685
29 I 102 A 0 -0.0165814
29 I 103 Y 0 0.0177945
29 I 104 S 0 -0.0445273
29 I 105 G 0 -0.0622097
29 I 106 F 0 -0.0880457
29 I 107 E 0 -0.0385132
29 I 108 G 0 -0.090495
29 I 109 T 0 -0.0815525
29 I 110 D 0 -0.0733073
29 I 111 L 0 -0.0402975
29 I 112 A 0 0.00514167
29 I 113 K 0 -0.00177074
29 I 114 I 0 -0.0498489
29 I 115 L 0 -0.092549
29 I 116 R 0 -0.025908
29 I 117 G 0 -0.0872682
29 I 118 N 0 -0.0747344
29 I 119 G 0 -0.0441453
29 I 120 V 0 -0.0597224
29 I 121 K 0 -0.0470771
29 I 122 R 0 -0.111536
29 I 123 V 0 -0.0622182
29 I 124 Y 0 0.0110494
29 I 125 I 0 -0.082305
29 I 126 C 0 -0.00563035
29 I 127 G 0 -0.0415958
29 I 128 V 0 0.252557
29 I 129 A 0 0.0313676
29 I 130 T 0 -0.0286493
29 I 131 E 0 -0.0599162
29 I 132 Y 0 -0.00913233
29 I 133 C 0 0.0220808
29 I 134 V 0 0.00139454
29 I 135 R 0 -0.0450261
29 I 136 A 0 -0.030835
29 I 137 T 0 -0.0781481
29 I 138 A 0 -0.0341321
29 I 139 L 0 -0.0359651
29 I 140 D 0 -0.00822643
29 I 141 A 0 -0.0686192
29 I 142 L 0 -0.0152676
29 I 143 K 0 0.000445251
29 I 144 H 0 -0.0349547
29 I 145 G 0 -0.0516656
29 I 146 F 0 -0.0415803
29 I 147 E 0 -0.0609137
29 I 148 V 0 -0.0433475
29 I 149 Y 0 -0.0830189
29 I 150 L 0 -0.0317198
29 I 151 L 0 -0.0218472
29 I 152 R 0 0.00141942
29 I 153 D 0 -0.0602546
29 I 154 A 0 0.048421
29 I 155 V 0 0.0525671
29 I 156 K 0 0.330517
29 I 157 G 0 -0.0312655
29 I 158 I 0 -0.0484246
29 I 159 K 0 0.0171867
29 I 160 P 0 -0.068116
29 I 161 E 0 -0.028475
29 I 162 D 0 -0.053099
29 I 163 E 0 -0.038021
29 I 164 E 0 -0.0931864
29 I 165 R 0 -0.0431798
29 I 166 A 0 -0.102774
29 I 167 L 0 -0.134207
29 I 168 E 0 -0.0754162
29 I 169 E 0 -0.073382
29 I 170 M 0 -0.00543588
29 I 171 K 0 -0.0859618
29 I 172 S 0 -0.0326677
29 I 173 R 0 -0.0652581
29 I 174 G 0 -0.0368965
29 I 175 I 0 -0.0871791
29 I 176 K 0 -0.107781
29 I 177 I 0 -0.0949627
30 I 31 P 0 0.25778
30 I 32 K 0 0.199546
30 I 33 V 0 0.165885
30 I 34 N 0 0.374916
30 I 35 E 0 0.0727416
30 I 36 Y 0 0.0642264
30 I 37 I 0 0.0573217
30 I 38 R 0 0.0929576
30 I 39 K 0 0.0274295
30 I 40 F 0 0.0470561
30 I 41 K 0 -0.00388946
30 I 42 E 0 -0.00442496
30 I 43 K 0 0.026197
30 I 44 G 0 0.046113
30 I 45 A 0 0.0661113
30 I 46 L 0 0.0328561
30 I 47 I 0 0.0347508
30 I 48 V 0 0.00971766
30 I 49 A 0 0.0576923
30 I 50 T 0 0.00827194
30 I 51 R 0 -0.0448891
30 I 52 D 0 -0.0403109
30 I 53 W 0 -0.0139661
30 I 54 H 0 -0.00631644
30 I 55 P 0 -0.0282835
30 I 56 E 0 0.0735163
30 I 57 N 0 0.059599
30 I 58 H 0 0.0298308
30 I 59 I 0 0.0814064
30 I 60 S 0 -0.0170222
30 I 61 F 0 0.016176
30 I 62 R 0 0.0446473
30 I 63 E 0 -0.00616304
30 I 64 R 0 -0.0420064
30 I 65 G 0 0.00216496
30 I 66 G 0 -0.0393543
30 I 67 P 0 -0.0419402
30 I 68 W 0 -0.0537395
30 I 69 P 0 0.0014423
30 I 70 R 0 -0.0236715
30 I 71 H 0 -0.0510183
30 I 72 C 0 -0.0181625
30 I 73 V 0 -0.0443855
30 I 74 Q 0 -0.0388419
30 I 75 N 0 -0.0554196
30 I 76 T 0 -0.0176344
30 I 77 P 0 -0.00310189
30 I 78 G 0 0.0167531
30 I 79 A 0 -0.0202061
30 I 80 E 0 -0.0066229
30 I 81 F 0 -0.0194768
30 I 82 V 0 0.294166
30 I 83 V 0 0.0565531
30 I 84 D 0 0.163892
30 I 85 L 0 0.237616
30 I 86 P 0 0.0160841
30 I 87 E 0 0.00740619
30 I 88 D 0 -0.0323432
30 I 92 I 0 -0.0739316
30 I 93 S 0 -0.00792679
30 I 94 K 0 -0.0265318
30 I 95 A 0 -0.0267042
30 I 96 T 0 -0.0349562
30 I 97 E 0 -0.0544691
30 I 98 P 0 -0.0568373
30 I 99 D 0 -0.0168963
30 I 100 K 0 -0.0715918
30 I 101 E 0 0.00697537
30 I 102 A 0 0.0208918
30 I 103 Y 0 -0.0595324
30 I 104 S 0 -0.0375158
30 I 105 G 0 -0.0649835
30 I 106 F 0 -0.0974996
30 I 107 E 0 -0.00762296
30 I 108 G 0 -0.0812912
30 I 109 T 0 0.0220836
30 I 110 D 0 -0.0614901
30 I 111 L 0 -0.0840924
30 I 112 A 0 -0.0180857
30 I 113 K 0 -0.0477438
30 I 114 I 0 -0.0555098
30 I 115 L 0 -0.0290617
30 I 116 R 0 -0.104649
30 I 117 G 0 -0.0672821
30 I 118 N 0 -0.0727384
30 I 119 G 0 -0.0121159
30 I 120 V 0 -0.0243686
30 I 121 K 0 -0.0583483
30 I 122 R 0 -0.0930969
30 I 123 V 0 -0.0322653
30 I 124 Y 0 -0.0168646
30 I 125 I 0 -0.0702573
30 I 126 C 0 -0.0047696
30 I 127 G 0 -0.0234949
30 I 128 V 0 -0.0368327
30 I 129 A 0 -0.0247493
30 I 130 T 0 -0.0291405
30 I 131 E 0 -0.0525535
30 I 132 Y 0 -0.0425582
30 I 133 C 0 -0.0669866
30 I 134 V 0 -0.0386285
30 I 135 R 0 -0.0776388
30 I 136 A 0 -0.0610641
30 I 137 T 0 -0.0773166
30 I 138 A 0 -0.0518698
30 I 139 L 0 -0.0666521
30 I 140 D 0 -0.0521876
30 I 141 A 0 0.0168126
30 I 142 L 0 -0.0173271
30 I 143 K 0 -0.0593319
30 I 144 H 0 -0.0667652
30 I 145 G 0 -0.0549553
30 I 146 F 0 -0.0782967
30 I 147 E 0 -0.0391733
30 I 148 V 0 -0.00289273
30 I 149 Y 0 -0.0412408
30 I 150 L 0 -0.0600153
30 I 151 L 0 -0.0820496
30 I 152 R 0 -0.0933195
30 I 153 D 0 -0.00594175
30 I 154 A 0 -0.0148148
30 I 155 V 0 -0.0822255
30 I 156 K 0 0.00092282
30 I 157 G 0 -0.104702
30 I 158 I 0 0.0400957
30 I 159 K 0 -0.0221196
30 I 160 P 0 -0.065319
30 I 161 E 0 -0.0278331
30 I 162 D 0 -0.0101578
30 I 163 E 0 -0.0229185
30 I 164 E 0 -0.065643
30 I 165 R 0 -0.0104608
30 I 166 A 0 -0.0838143
30 I 167 L 0 -0.0609267
30 I 168 E 0 -0.0816597
30 I 169 E 0 -0.0614564
30 I 170 M 0 -0.0720963
30 I 171 K 0 -0.0555312
30 I 172 S 0 -0.0284044
30 I 173 R 0 -0.0214246
30 I 174 G 0 -0.0319497
30 I 175 I 0 -0.114063
30 I 176 K 0 -0.0335276
30 I 177 I 0 -0.0839155
31 P 32 K 0 0.768376
31 P 33 V 0 0.229099
31 P 34 N 0 0.23084
31 P 35 E 0 0.290621
31 P 36 Y 0 0.0631948
31 P 37 I 0 0.0358665
31 P 38 R 0 0.145624
31 P 39 K 0 0.140618
31 P 40 F 0 0.0541496
31 P 41 K 0 0.0129398
31 P 42 E 0 0.0781596
31 P 43 K 0 -0.0178542
31 P 44 G 0 0.0946393
31 P 45 A 0 0.0158981
31 P 46 L 0 -0.00484514
31 P 47 I 0 0.0101513
31 P 48 V 0 -0.0109205
31 P 49 A 0 -0.0491943
31 P 50 T 0 -0.0299667
31 P 51 R 0 -0.0334002
31 P 52 D 0 0.0335743
31 P 53 W 0 0.0133556
31 P 54 H 0 -0.0532627
31 P 55 P 0 -0.0144369
31 P 56 E 0 0.0299575
31 P 57 N 0 0.0186309
31 P 58 H 0 -0.0115822
31 P 59 I 0 0.023558
31 P 60 S 0 -0.0351347
31 P 61 F 0 -0.0131712
31 P 62 R 0 -0.00525734
31 P 63 E 0 -0.0342145
31 P 64 R 0 -0.0235886
31 P 65 G 0 0.0435917
31 P 66 G 0 0.0309203
31 P 67 P 0 0.0415841
31 P 68 W 0 -0.0212059
31 P 69 P 0 -0.0326282
31 P 70 R 0 -0.0320259
31 P 71 H 0 -0.018192
31 P 72 C 0 -0.0438242
31 P 73 V 0 0.0238577
31 P 74 Q 0 0.0392961
31 P 75 N 0 -0.00669085
31 P 76 T 0 -0.0117727
31 P 77 P 0 0.0494276
31 P 78 G 0 -0.0198556
31 P 79 A 0 -0.0782199
31 P 80 E 0 -0.0148718
31 P 81 F 0 0.0156443
31 P 82 V 0 0.0126523
31 P 83 V 0 0.0167809
31 P 84 D 0 0.418556
31 P 85 L 0 0.042708
31 P 86 P 0 0.00363657
31 P 87 E 0 0.0277458
31 P 88 D 0 -0.00734308
31 P 92 I 0 -0.0480631
31 P 93 S 0 0.0116364
31 P 94 K 0 0.0189254
31 P 95 A 0 -0.0393106
31 P 96 T 0 -0.00572512
31 P 97 E 0 -0.0822775
31 P 98 P 0 -0.0211931
31 P 99 D 0 -0.00398472
31 P 100 K 0 -0.0596996
31 P 101 E 0 -0.0561924
31 P 102 A 0 -0.121621
31 P 103 Y 0 -0.101507
31 P 104 S 0 -0.0822658
31 P 105 G 0 -0.122146
31 P 106 F 0 -0.0302974
31 P 107 E 0 -0.0376365
31 P 108 G 0 -0.0588535
31 P 109 T 0 -0.0680177
31 P 110 D 0 -0.0649959
31 P 111 L 0 -0.0149163
31 P 112 A 0 -0.00234301
31 P 113 K 0 0.00539147
31 P 114 I 0 -0.0129043
31 P 115 L 0 -0.0200658
31 P 116 R 0 -0.0110523
31 P 117 G 0 -0.0151232
31 P 118 N 0 -0.00534928
31 P 119 G 0 -0.0165361
31 P 120 V 0 -0.026533
31 P 121 K 0 -0.0144545
31 P 122 R 0 -0.0849651
31 P 123 V 0 -0.0747912
31 P 124 Y 0 -0.0472115
31 P 125 I 0 -0.0358243
31 P 126 C 0 -0.0853104
31 P 127 G 0 -0.00281257
31 P 128 V 0 -0.0900251
31 P 129 A 0 -0.126439
31 P 130 T 0 -0.015002
31 P 131 E 0 -0.129153
31 P 132 Y 0 -0.0751391
31 P 133 C 0 -0.0257853
31 P 134 V 0 -0.0569351
31 P 135 R 0 -0.0966042
31 P 136 A 0 -0.0890177
31 P 137 T 0 0.020747
31 P 138 A 0 -0.0814797
31 P 139 L 0 -0.0255828
31 P 140 D 0 -0.0744159
31 P 141 A 0 -0.112957
31 P 142 L 0 -0.114405
31 P 143 K 0 -0.0836096
31 P 144 H 0 -0.037158
31 P 145 G 0 -0.0116961
31 P 146 F 0 -0.0330454
31 P 147 E 0 -0.0408144
31 P 148 V 0 -0.0363329
31 P 149 Y 0 -0.010305
31 P 150 L 0 -0.0459321
31 P 151 L 0 -0.0740359
31 P 152 R 0 0.0153662
31 P 153 D 0 -0.0449887
31 P 154 A 0 0.0243759
31 P 155 V 0 -0.113389
31 P 156 K 0 0.0402661
31 P 157 G 0 -0.0472771
31 P 158 I 0 -0.0678319
31 P 159 K 0 -0.103117
31 P 160 P 0 -0.0298785
31 P 161 E 0 -0.00407242
31 P 162 D 0 -0.0856943
31 P 163 E 0 -0.0879331
31 P 164 E 0 -0.0281631
31 P 165 R 0 -0.0118553
31 P 166 A 0 -0.0723726
31 P 167 L 0 -0.0684007
31 P 168 E 0 -0.0672887
31 P 169 E 0 -0.0480488
31 P 170 M 0 -0.024666
31 P 171 K 0 -0.0445492
31 P 172 S 0 -0.0721008
31 P 173 R 0 -0.0228063
31 P 174 G 0 -0.0973902
31 P 175 I 0 -0.0576144
31 P 176 K 0 -0.0483328
31 P 177 I 0 -0.000484998
32 K 33 V 0 0.228742
32 K 34 N 0 0.189038
32 K 35 E 0 0.704327
32 K 36 Y 0 0.215422
32 K 37 I 0 0.0920498
32 K 38 R 0 0.0917503
32 K 39 K 0 0.122801
32 K 40 F 0 0.056015
32 K 41 K 0 -0.00976255
32 K 42 E 0 0.00651635
32 K 43 K 0 0.0116367
32 K 44 G 0 0.048349
32 K 45 A 0 0.0485052
32 K 46 L 0 -0.0355733
32 K 47 I 0 -0.0422736
32 K 48 V 0 0.00245696
32 K 49 A 0 -0.0427244
32 K 50 T 0 -0.0229234
32 K 51 R 0 0.034293
32 K 52 D 0 -0.014588
32 K 53 W 0 0.0360208
32 K 54 H 0 -0.0116372
32 K 55 P 0 -0.0123486
32 K 56 E 0 0.051715
32 K 57 N 0 0.0108443
32 K 58 H 0 -0.0646343
32 K 59 I 0 0.0206108
32 K 60 S 0 -0.008895
32 K 61 F 0 0.00767622
32 K 62 R 0 -0.00349274
32 K 63 E 0 -0.00599103
32 K 64 R 0 -0.0405696
32 K 65 G 0 -0.0537974
32 K 66 G 0 -0.0155595
32 K 67 P 0 -0.031071
32 K 68 W 0 -0.0385402
32 K 69 P 0 -0.0549152
32 K 70 R 0 -0.0155419
32 K 71 H 0 -0.0323673
32 K 72 C 0 -0.0767295
32 K 73 V 0 -0.00732414
32 K 74 Q 0 -0.044494
32 K 75 N 0 0.0131073
32 K 76 T 0 -0.0510846
32 K 77 P 0 -0.00495665
32 K 78 G 0 -0.0707298
32 K 79 A 0 -0.0562931
32 K 80 E 0 -0.0681731
32 K 81 F 0 -0.0534361
32 K 82 V 0 -0.0441241
32 K 83 V 0 0.0588304
32 K 84 D 0 0.0735166
32 K 85 L 0 -0.0313734
32 K 86 P 0 -0.012162
32 K 87 E 0 0.0222618
32 K 88 D 0 -0.0599483
32 K 92 I 0 -0.0164346
32 K 93 S 0 -0.0156065
32 K 94 K 0 -0.0470912
32 K 95 A 0 -0.0913626
32 K 96 T 0 -0.0833162
32 K 97 E 0 -0.0194508
32 K 98 P 0 -0.0921674
32 K 99 D 0 -0.0612332
32 K 100 K 0 -0.0540582
32 K 101 E 0 -0.00235872
32 K 102 A 0 -0.0930721
32 K 103 Y 0 -0.11033
32 K 104 S 0 -0.09194
32 K 105 G 0 -0.0900077
32 K 106 F 0 -0.0645718
32 K 107 E 0 -0.0489186
32 K 108 G 0 0.0119603
32 K 109 T 0 -0.0470715
32 K 110 D 0 -0.0120941
32 K 111 L 0 -0.0578176
32 K 112 A 0 -0.103926
32 K 113 K 0 0.0245953
32 K 114 I 0 -0.0813586
32 K 115 L 0 -0.0640245
32 K 116 R 0 0.0358327
32 K 117 G 0 -0.0489253
32 K 118 N 0 -0.0169482
32 K 119 G 0 -0.033894
32 K 120 V 0 -0.0178118
32 K 121 K 0 -0.0141885
32 K 122 R 0 0.0303978
32 K 123 V 0 -0.0465572
32 K 124 Y 0 0.0392629
32 K 125 I 0 -0.00858374
32 K 126 C 0 -0.0475876
32 K 127 G 0 -0.0381265
32 K 128 V 0 -0.0675115
32 K 129 A 0 -0.0852741
32 K 130 T 0 -0.0473051
32 K 131 E 0 -0.0917565
32 K 132 Y 0 -0.0310688
32 K 133 C 0 -0.0676723
32 K 134 V 0 -0.0578734
32 K 135 R 0 -0.0325855
32 K 136 A 0 -0.134609
32 K 137 T 0 -0.0800452
32 K 138 A 0 -0.0511783
32 K 139 L 0 -0.0387835
32 K 140 D 0 -0.0904498
32 K 141 A 0 -0.0556292
32 K 142 L 0 -0.0435842
32 K 143 K 0 -0.0339855
32 K 144 H 0 -0.0697667
32 K 145 G 0 -0.0667494
32 K 146 F 0 -0.0957379
32 K 147 E 0 -0.0392155
32 K 148 V 0 -0.00285742
32 K 149 Y 0 -0.0111401
32 K 150 L 0 -0.0844004
32 K 151 L 0 0.144345
32 K 152 R 0 0.00501216
32 K 153 D 0 0.501264
32 K 154 A 0 0.658637
32 K 155 V 0 -0.102824
32 K 156 K 0 0.064344
32 K 157 G 0 -0.0894171
32 K 158 I 0 -0.0613304
32 K 159 K 0 -0.0566225
32 K 160 P 0 -0.0127983
32 K 161 E 0 -0.0768689
32 K 162 D 0 -0.0485316
32 K 163 E 0 -0.0408751
32 K 164 E 0 -0.0283252
32 K 165 R 0 -0.0488568
32 K 166 A 0 -0.0562698
32 K 167 L 0 -0.0535108
32 K 168 E 0 -0.0813914
32 K 169 E 0 0.00314287
32 K 170 M 0 -0.0704351
32 K 171 K 0 -0.0547259
32 K 172 S 0 -0.0430187
32 K 173 R 0 -0.0515736
32 K 174 G 0 -0.0425031
32 K 175 I 0 -0.0845074
32 K 176 K 0 -0.0844776
32 K 177 I 0 -0.045867
33 V 34 N 0 0.207981
33 V 35 E 0 0.0792551
33 V 36 Y 0 0.183983
33 V 37 I 0 0.10812
33 V 38 R 0 0.0712704
33 V 39 K 0 0.0107818
33 V 40 F 0 0.000120081
33 V 41 K 0 0.00458765
33 V 42 E 0 0.0405886
33 V 43 K 0 0.0403084
33 V 44 G 0 -0.0134742
33 V 45 A 0 0.0590127
33 V 46 L 0 -0.040993
33 V 47 I 0 -0.000901003
33 V 48 V 0 0.0257297
33 V 49 A 0 0.0352344
33 V 50 T 0 -0.0230269
33 V 51 R 0 0.007936
33 V 52 D 0 0.0628814
33 V 53 W 0 -0.0181982
33 V 54 H 0 0.0564926
33 V 55 P 0 0.0235168
33 V 56 E 0 0.00922757
33 V 57 N 0 -0.0310726
33 V 58 H 0 -0.00452907
33 V 59 I 0 -0.0246199
33 V 60 S 0 0.00713507
33 V 61 F 0 -0.0123299
33 V 62 R 0 -0.0188882
33 V 63 E 0 0.00963679
33 V 64 R 0 -0.0270625
33 V 65 G 0 -0.0232303
33 V 66 G 0 -0.0380474
33 V 67 P 0 -0.0289988
33 V 68 W 0 -0.0185551
33 V 69 P 0 -0.0487527
33 V 70 R 0 -0.0307039
33 V 71 H 0 -0.0368512
33 V 72 C 0 -0.0353003
33 V 73 V 0 0.00176119
33 V 74 Q 0 -0.0548793
33 V 75 N 0 -0.0286674
33 V 76 T 0 -0.0120044
33 V 77 P 0 -0.0681557
33 V 78 G 0 0.0837513
33 V 79 A 0 -0.00248307
33 V 80 E 0 -0.00106041
33 V 81 F 0 -0.0380423
33 V 82 V 0 -0.0257319
33 V 83 V 0 -0.0557833
33 V 84 D 0 -0.0348654
33 V 85 L 0 0.0623161
33 V 86 P 0 -0.0326087
33 V 87 E 0 0.00884551
33 V 88 D 0 -0.0938662
33 V 92 I 0 -0.0591873
33 V 93 S 0 -0.0349009
33 V 94 K 0 -0.0127892
33 V 95 A 0 -0.0518583
33 V 96 T 0 -0.0212335
33 V 97 E 0 0.0011508
33 V 98 P 0 -0.106105
33 V 99 D 0 -0.0665924
33 V 100 K 0 -0.0820621
33 V 101 E 0 -0.00117753
33 V 102 A 0 -0.0849092
33 V 103 Y 0 -0.00153782
33 V 104 S 0 -0.0628995
33 V 105 G 0 -0.0863939
33 V 106 F 0 -0.0712031
33 V 107 E 0 -0.0452713
33 V 108 G 0 -0.0822271
33 V 109 T 0 -0.0823231
33 V 110 D 0 -0.037819
33 V 111 L 0 -0.0700628
33 V 112 A 0 -0.0792624
33 V 113 K 0 -0.0616475
33 V 114 I 0 -0.0214455
33 V 115 L 0 -0.0487648
33 V 116 R 0 -0.0932937
33 V 117 G 0 -0.00240095
33 V 118 N 0 -0.00905677
33 V 119 G 0 -0.0559244
33 V 120 V 0 -0.105529
33 V 121 K 0 -0.0737706
33 V 122 R 0 -0.083029
33 V 123 V 0 -0.0352399
33 V 124 Y 0 -0.046922
33 V 125 I 0 -0.0569462
33 V 126 C 0 0.827748
33 V 127 G 0 0.015927
33 V 128 V 0 -0.00733219
33 V 129 A 0 -0.0661198
33 V 130 T 0 -0.0317475
33 V 131 E 0 0.00660985
33 V 132 Y 0 -0.00301716
33 V 133 C 0 0.0366368
33 V 134 V 0 0.0127257
33 V 135 R 0 -0.065547
33 V 136 A 0 -0.0323098
33 V 137 T 0 -0.0563588
33 V 138 A 0 -0.0304981
33 V 139 L 0 -0.0407017
33 V 140 D 0 -0.113242
33 V 141 A 0 -0.0297818
33 V 142 L 0 -0.0934606
33 V 143 K 0 -0.0900743
33 V 144 H 0 -0.0745498
33 V 145 G 0 -0.0305999
33 V 146 F 0 -0.0428801
33 V 147 E 0 -0.0620023
33 V 148 V 0 -0.0745797
33 V 149 Y 0 -0.0389665
33 V 150 L 0 -0.0517811
33 V 151 L 0 0.0459046
33 V 152 R 0 -0.0799365
33 V 153 D 0 -0.0268772
33 V 154 A 0 0.197443
33 V 155 V 0 0.0572399
33 V 156 K 0 -0.00954594
33 V 157 G 0 -0.070252
33 V 158 I 0 -0.0474783
33 V 159 K 0 -0.0706194
33 V 160 P 0 -0.0448447
33 V 161 E 0 -0.0236047
33 V 162 D 0 -0.0895096
33 V 163 E 0 -0.0279593
33 V 164 E 0 -0.0731832
33 V 165 R 0 -0.0418874
33 V 166 A 0 -0.0748199
33 V 167 L 0 -0.0473705
33 V 168 E 0 -0.0452755
33 V 169 E 0 -0.0634748
33 V 170 M 0 -0.0730612
33 V 171 K 0 -0.074214
33 V 172 S 0 -0.102867
33 V 173 R 0 -0.104146
33 V 174 G 0 -0.0354949
33 V 175 I 0 -0.0396892
33 V 176 K 0 -0.0691905
33 V 177 I 0 -0.0814909
34 N 35 E 0 0.221494
34 N 36 Y 0 0.0989129
34 N 37 I 0 0.235858
34 N 38 R 0 0.553679
34 N 39 K 0 0.0976233
34 N 40 F 0 0.0309477
34 N 41 K 0 0.0912212
34 N 42 E 0 0.0364353
34 N 43 K 0 0.0175508
34 N 44 G 0 0.0510695
34 N 45 A 0 0.00581784
34 N 46 L 0 0.0566529
34 N 47 I 0 0.0128466
34 N 48 V 0 0.0799335
34 N 49 A 0 0.07481
34 N 50 T 0 0.0166376
34 N 51 R 0 0.0574641
34 N 52 D 0 -0.0515778
34 N 53 W 0 0.0438932
34 N 54 H 0 0.013253
34 N 55 P 0 -0.0503709
34 N 56 E 0 -0.0164278
34 N 57 N 0 0.0706458
34 N 58 H 0 -0.00868052
34 N 59 I 0 0.00498886
34 N 60 S 0 -0.0266033
34 N 61 F 0 -0.0301745
34 N 62 R 0 -0.038209
34 N 63 E 0 0.0375712
34 N 64 R 0 -0.0616368
34 N 65 G 0 -0.0397026
34 N 66 G 0 0.00978495
34 N 67 P 0 -0.0631948
34 N 68 W 0 0.0139115
34 N 69 P 0 -0.0286783
34 N 70 R 0 -0.0470095
34 N 71 H 0 -0.0368615
34 N 72 C 0 -0.0357312
34 N 73 V 0 0.0220113
34 N 74 Q 0 0.0106885
34 N 75 N 0 -0.0101692
34 N 76 T 0 0.0136775
34 N 77 P 0 0.0753341
34 N 78 G 0 -0.0282421
34 N 79 A 0 -0.0119036
34 N 80 E 0 -0.0225394
34 N 81 F 0 0.115368
34 N 82 V 0 0.107578
34 N 83 V 0 0.0409578
34 N 84 D 0 0.448555
34 N 85 L 0 0.252963
34 N 86 P 0 0.235055
34 N 87 E 0 0.311893
34 N 88 D 0 0.114944
34 N 92 I 0 0.034203
34 N 93 S 0 0.00333007
34 N 94 K 0 -0.00591434
34 N 95 A 0 0.0653613
34 N 96 T 0 -0.059959
34 N 97 E 0 0.0396407
34 N 98 P 0 -0.0399347
34 N 99 D 0 -0.00764893
34 N 100 K 0 -0.0888818
34 N 101 E 0 -0.0799678
34 N 102 A 0 -0.0134055
34 N 103 Y 0 -0.110987
34 N 104 S 0 -0.068731
34 N 105 G 0 -0.0206227
34 N 106 F 0 -0.0712907
34 N 107 E 0 -0.0214767
34 N 108 G 0 -0.0329966
34 N 109 T 0 -0.0584216
34 N 110 D 0 -0.0264132
34 N 111 L 0 -0.0364123
34 N 112 A 0 -0.04114
34 N 113 K 0 -0.0145038
34 N 114 I 0 -0.0588786
34 N 115 L 0 0.0210432
34 N 116 R 0 -0.043048
34 N 117 G 0 0.0103885
34 N 118 N 0 -0.0490357
34 N 119 G 0 -0.0472083
34 N 120 V 0 -0.0759551
34 N 121 K 0 0.00165444
34 N 122 R 0 -0.115575
34 N 123 V 0 -0.105293
34 N 124 Y 0 -0.101982
34 N 125 I 0 -0.153541
34 N 126 C 0 -0.0740288
34 N 127 G 0 -0.04891
34 N 128 V 0 -0.100934
34 N 129 A 0 -0.0823349
34 N 130 T 0 -0.0895347
34 N 131 E 0 -0.100819
34 N 132 Y 0 -0.0317641
34 N 133 C 0 -0.08588
34 N 134 V 0 -0.088205
34 N 135 R 0 -0.117138
34 N 136 A 0 -0.101214
34 N 137 T 0 -0.0331133
34 N 138 A 0 -0.12626
34 N 139 L 0 -0.0880274
34 N 140 D 0 -0.109124
34 N 141 A 0 -0.00850263
34 N 142 L 0 -0.037438
34 N 143 K 0 -0.0540017
34 N 144 H 0 -0.0584788
34 N 145 G 0 -0.0508908
34 N 146 F 0 -0.0329146
34 N 147 E 0 -0.022766
34 N 148 V 0 -0.0581072
34 N 149 Y 0 -0.043187
34 N 150 L 0 -0.0546288
34 N 151 L 0 -0.0526764
34 N 152 R 0 -0.0267033
34 N 153 D 0 -0.0297516
34 N 154 A 0 -0.0657209
34 N 155 V 0 -0.0626228
34 N 156 K 0 -0.00120822
34 N 157 G 0 -0.0717329
34 N 158 I 0 -0.0194523
34 N 159 K 0 0.00126779
34 N 160 P 0 -0.0595265
34 N 161 E 0 -0.0795411
34 N 162 D 0 -0.0486029
34 N 163 E 0 -0.0759866
34 N 164 E 0 -0.0199693
34 N 165 R 0 -0.0187475
34 N 166 A 0 -0.0305148
34 N 167 L 0 -0.0752229
34 N 168 E 0 -0.0555626
34 N 169 E 0 -0.0688141
34 N 170 M 0 -0.0554109
34 N 171 K 0 -0.0654247
34 N 172 S 0 -0.00696694
34 N 173 R 0 -0.0920402
34 N 174 G 0 -0.0939977
34 N 175 I 0 -0.0815414
34 N 176 K 0 -0.0535717
34 N 177 I 0 -0.0746745
35 E 36 Y 0 0.0954001
35 E 37 I 0 0.107533
35 E 38 R 0 0.370549
35 E 39 K 0 0.373614
35 E 40 F 0 0.0501824
35 E 41 K 0 0.0548141
35 E 42 E 0 0.0984259
35 E 43 K 0 0.109717
35 E 44 G 0 0.11094
35 E 45 A 0 0.00276592
35 E 46 L 0 0.089142
35 E 47 I 0 0.0702757
35 E 48 V 0 0.0535455
35 E 49 A 0 -0.0352421
35 E 50 T 0 -0.0175002
35 E 51 R 0 -0.00593041
35 E 52 D 0 -0.0420143
35 E 53 W 0 0.020752
35 E 54 H 0 0.0083385
35 E 55 P 0 0.047404
35 E 56 E 0 0.0686354
35 E 57 N 0 0.040216
35 E 58 H 0 -0.0219061
35 E 59 I 0 -0.0153413
35 E 60 S 0 -0.00751623
35 E 61 F 0 0.0365272
35 E 62 R 0 -0.0384384
35 E 63 E 0 -0.0293616
35 E 64 R 0 -0.0507296
35 E 65 G 0 0.0241034
35 E 66 G 0 0.0255104
35 E 67 P 0 -0.0116515
35 E 68 W 0 -0.0230425
35 E 69 P 0 -0.0289538
35 E 70 R 0 0.0258412
35 E 71 H 0 -0.037045
35 E 72 C 0 -0.0801424
35 E 73 V 0 -0.0602166
35 E 74 Q 0 0.0130554
35 E 75 N 0 0.0621655
35 E 76 T 0 -0.0252469
35 E 77 P 0 0.0953308
35 E 78 G 0 0.018832
35 E 79 A 0 -0.0425751
35 E 80 E 0 -0.00538191
35 E 81 F 0 -0.00994352
35 E 82 V 0 0.0208585
35 E 83 V 0 0.0457429
35 E 84 D 0 0.0446313
35 E 85 L 0 -0.0584445
35 E 86 P 0 0.10755
35 E 87 E 0 0.0575306
35 E 88 D 0 0.0188085
35 E 92 I 0 0.0416506
35 E 93 S 0 -0.0318417
35 E 94 K 0 0.0565572
35 E 95 A 0 -0.0488152
35 E 96 T 0 -0.0367292
35 E 97 E 0 -0.00516256
35 E 98 P 0 -0.015033
35 E 99 D 0 -0.0234187
35 E 100 K 0 -0.065645
35 E 101 E 0 -0.0319312
35 E 102 A 0 -0.0573562
35 E 103 Y 0 -0.109152
35 E 104 S 0 -0.0830423
35 E 105 G 0 -0.103933
35 E 106 F 0 -0.101072
35 E 107 E 0 -0.0427272
35 E 108 G 0 -0.0276383
35 E 109 T 0 -0.0941074
35 E 110 D 0 0.0057549
35 E 111 L 0 -0.0241974
35 E 112 A 0 0.00615448
35 E 113 K 0 0.0055522
35 E 114 I 0 -0.0448622
35 E 115 L 0 -0.0689306
35 E 116 R 0 0.0178423
35 E 117 G 0 -0.00660336
35 E 118 N 0 -0.0135905
35 E 119 G 0 0.110749
35 E 120 V 0 -0.0167148
35 E 121 K 0 0.0416175
35 E 122 R 0 -0.0109247
35 E 123 V 0 -0.0323269
35 E 124 Y 0 -0.0949776
35 E 125 I 0 -0.0382634
35 E 126 C 0 -0.0491438
35 E 127 G 0 -0.0255612
35 E 128 V 0 -0.128854
35 E 129 A 0 -0.102223
35 E 130 T 0 -0.0407922
35 E 131 E 0 -0.0450966
35 E 132 Y 0 -0.0588842
35 E 133 C 0 -0.0825806
35 E 134 V 0 -0.111826
35 E 135 R 0 -0.116809
35 E 136 A 0 -0.124499
35 E 137 T 0 -0.0478238
35 E 138 A 0 -0.0597189
35 E 139 L 0 -0.0337118
35 E 140 D 0 -0.0130623
35 E 141 A 0 -0.0687949
35 E 142 L 0 -0.0648143
35 E 143 K 0 -0.0532447
35 E 144 H 0 -0.0385051
35 E 145 G 0 -0.00710544
35 E 146 F 0 -0.0602237
35 E 147 E 0 0.0646005
35 E 148 V 0 -0.0584971
35 E 149 Y 0 -0.0292321
35 E 150 L 0 -0.0908535
35 E 151 L 0 0.00281598
35 E 152 R 0 0.0597714
35 E 153 D 0 0.0481303
35 E 154 A 0 -0.00249263
35 E 155 V 0 -0.0813803
35 E 156 K 0 -0.0828185
35 E 157 G 0 -0.0650357
35 E 158 I 0 -0.0524034
35 E 159 K 0 -0.0164515
35 E 160 P 0 0.0883893
35 E 161 E 0 0.0244099
35 E 162 D 0 -0.0365951
35 E 163 E 0 -0.0455236
35 E 164 E 0 0.0743128
35 E 165 R 0 -0.0800568
35 E 166 A 0 -0.067235
35 E 167 L 0 -0.0492221
35 E 168 E 0 -0.00560216
35 E 169 E 0 -0.0722048
35 E 170 M 0 -0.0493961
35 E 171 K 0 -0.0657353
35 E 172 S 0 -0.0434553
35 E 173 R 0 -0.0808247
35 E 174 G 0 -0.0825703
35 E 175 I 0 -0.0686922
35 E 176 K 0 0.00244402
35 E 177 I 0 0.0135469
36 Y 37 I 0 0.177942
36 Y 38 R 0 0.163192
36 Y 39 K 0 0.119075
36 Y 40 F 0 0.290961
36 Y 41 K 0 0.0661407
36 Y 42 E 0 -0.00871191
36 Y 43 K 0 0.111398
36 Y 44 G 0 0.111543
36 Y 45 A 0 0.145955
36 Y 46 L 0 -0.0109797
36 Y 47 I 0 0.0742488
36 Y 48 V 0 0.0260475
36 Y 49 A 0 0.0429689
36 Y 50 T 0 0.044211
36 Y 51 R 0 0.0073886
36 Y 52 D 0 0.0126332
36 Y 53 W 0 0.0207757
36 Y 54 H 0 0.0211461
36 Y 55 P 0 -0.00179455
36 Y 56 E 0 0.0444339
36 Y 57 N 0 -0.0143248
36 Y 58 H 0 0.0142146
36 Y 59 I 0 0.0199289
36 Y 60 S 0 0.0278958
36 Y 61 F 0 -0.0434918
36 Y 62 R 0 0.00499286
36 Y 63 E 0 -0.00592105
36 Y 64 R 0 -0.0271177
36 Y 65 G 0 -0.0116532
36 Y 66 G 0 0.00702476
36 Y 67 P 0 -0.0316779
36 Y 68 W 0 0.0327255
36 Y 69 P 0 -0.0195829
36 Y 70 R 0 -0.0205322
36 Y 71 H 0 -0.056404
36 Y 72 C 0 -0.0135415
36 Y 73 V 0 -0.11529
36 Y 74 Q 0 0.00435076
36 Y 75 N 0 -0.00253321
36 Y 76 T 0 -0.0525336
36 Y 77 P 0 -0.0533647
36 Y 78 G 0 -0.0700968
36 Y 79 A 0 -0.0279187
36 Y 80 E 0 -0.0519435
36 Y 81 F 0 -0.026703
36 Y 82 V 0 -0.0218863
36 Y 83 V 0 -0.0374696
36 Y 84 D 0 -0.0617113
36 Y 85 L 0 -0.0306605
36 Y 86 P 0 -0.0418932
36 Y 87 E 0 -0.0250593
36 Y 88 D 0 -0.0651147
36 Y 92 I 0 -0.0474285
36 Y 93 S 0 -0.00962442
36 Y 94 K 0 -0.0537167
36 Y 95 A 0 -0.137705
36 Y 96 T 0 -0.0851573
36 Y 97 E 0 -0.0261296
36 Y 98 P 0 -0.0562257
36 Y 99 D 0 -0.0795529
36 Y 100 K 0 0.0167912
36 Y 101 E 0 -0.0643399
36 Y 102 A 0 -0.0961257
36 Y 103 Y 0 -0.0471687
36 Y 104 S 0 -0.0304963
36 Y 105 G 0 -0.038056
36 Y 106 F 0 -0.0297683
36 Y 107 E 0 -0.0130822
36 Y 108 G 0 -0.0218124
36 Y 109 T 0 -0.0110436
36 Y 110 D 0 -0.0583476
36 Y 111 L 0 -0.0281554
36 Y 112 A 0 -0.0739642
36 Y 113 K 0 -0.084289
36 Y 114 I 0 -0.0502804
36 Y 115 L 0 -0.0120573
36 Y 116 R 0 -0.0232133
36 Y 117 G 0 -0.0597527
36 Y 118 N 0 -0.0997217
36 Y 119 G 0 -0.0519048
36 Y 120 V 0 -0.0818668
36 Y 121 K 0 -0.0523723
36 Y 122 R 0 -0.00952694
36 Y 123 V 0 -0.0307474
36 Y 124 Y 0 0.278168
36 Y 125 I 0 -0.0106835
36 Y 126 C 0 0.292498
36 Y 127 G 0 0.014431
36 Y 128 V 0 -0.0793518
36 Y 129 A 0 -0.066034
36 Y 130 T 0 -0.0778182
36 Y 131 E 0 -0.0289986
36 Y 132 Y 0 -0.0406653
36 Y 133 C 0 -0.0430273
36 Y 134 V 0 -0.0539963
36 Y 135 R 0 -0.0747856
36 Y 136 A 0 -0.0371866
36 Y 137 T 0 -0.0397927
36 Y 138 A 0 -0.00504116
36 Y 139 L 0 -0.0760325
36 Y 140 D 0 -0.0363073
36 Y 141 A 0 0.0503659
36 Y 142 L 0 -0.0554606
36 Y 143 K 0 -0.0337809
36 Y 144 H 0 -0.110282
36 Y 145 G 0 0.00148158
36 Y 146 F 0 -0.023316
36 Y 147 E 0 -0.0410095
36 Y 148 V 0 -0.0360561
36 Y 149 Y 0 0.00719864
36 Y 150 L 0 0.00983156
36 Y 151 L 0 0.969043
36 Y 152 R 0 -0.0116566
36 Y 153 D 0 0.190388
36 Y 154 A 0 0.396165
36 Y 155 V 0 -0.0605702
36 Y 156 K 0 -0.0410372
36 Y 157 G 0 -0.0276144
36 Y 158 I 0 -0.0483754
36 Y 159 K 0 -0.12371
36 Y 160 P 0 -0.0262328
36 Y 161 E 0 -0.0484755
36 Y 162 D 0 -0.0628321
36 Y 163 E 0 -0.051572
36 Y 164 E 0 -0.0654514
36 Y 165 R 0 -0.0775755
36 Y 166 A 0 -0.0879134
36 Y 167 L 0 -0.0277692
36 Y 168 E 0 -0.0838442
36 Y 169 E 0 -0.110922
36 Y 170 M 0 -0.0792322
36 Y 171 K 0 -0.073355
36 Y 172 S 0 -0.0312565
36 Y 173 R 0 -0.031681
36 Y 174 G 0 -0.0459909
36 Y 175 I 0 -0.0661851
36 Y 176 K 0 -0.0318397
36 Y 177 I 0 -0.037157
37 I 38 R 0 0.202497
37 I 39 K 0 0.121222
37 I 40 F 0 0.271346
37 I 41 K 0 0.341433
37 I 42 E 0 0.0108491
37 I 43 K 0 -0.01004
37 I 44 G 0 0.156428
37 I 45 A 0 0.0594965
37 I 46 L 0 0.0778415
37 I 47 I 0 0.282431
37 I 48 V 0 0.000553993
37 I 49 A 0 0.481443
37 I 50 T 0 0.0589784
37 I 51 R 0 0.0327401
37 I 52 D 0 -0.0406219
37 I 53 W 0 -0.013857
37 I 54 H 0 -0.0286128
37 I 55 P 0 -0.0240068
37 I 56 E 0 0.00106452
37 I 57 N 0 0.0481941
37 I 58 H 0 -0.051334
37 I 59 I 0 -0.00292608
37 I 60 S 0 -0.0221529
37 I 61 F 0 -0.0403173
37 I 62 R 0 -0.00759275
37 I 63 E 0 -0.0151741
37 I 64 R 0 -0.046422
37 I 65 G 0 -0.00104662
37 I 66 G 0 -0.0488807
37 I 67 P 0 0.0047463
37 I 68 W 0 -0.0622749
37 I 69 P 0 0.00422114
37 I 70 R 0 -0.00361631
37 I 71 H 0 -0.061755
37 I 72 C 0 -0.00884614
37 I 73 V 0 -0.0329281
37 I 74 Q 0 -0.0287201
37 I 75 N 0 -0.0765654
37 I 76 T 0 -0.00440465
37 I 77 P 0 0.0257119
37 I 78 G 0 -0.0518223
37 I 79 A 0 -0.0105933
37 I 80 E 0 -0.0143803
37 I 81 F 0 0.020153
37 I 82 V 0 0.0621436
37 I 83 V 0 0.0130282
37 I 84 D 0 0.00559693
37 I 85 L 0 0.135199
37 I 86 P 0 0.032241
37 I 87 E 0 0.10101
37 I 88 D 0 0.0807729
37 I 92 I 0 0.0178787
37 I 93 S 0 -0.0233891
37 I 94 K 0 0.014078
37 I 95 A 0 0.166118
37 I 96 T 0 -0.0142853
37 I 97 E 0 -0.014077
37 I 98 P 0 0.0259153
37 I 99 D 0 -0.109918
37 I 100 K 0 -0.0102381
37 I 101 E 0 -0.0802839
37 I 102 A 0 -0.0763393
37 I 103 Y 0 -0.0839435
37 I 104 S 0 -0.0859408
37 I 105 G 0 0.00133523
37 I 106 F 0 -0.0233699
37 I 107 E 0 -0.0145628
37 I 108 G 0 -0.0308369
37 I 109 T 0 -0.0457088
37 I 110 D 0 -0.0551674
37 I 111 L 0 -0.0580075
37 I 112 A 0 -0.0502681
37 I 113 K 0 -0.0336575
37 I 114 I 0 -0.0268473
37 I 115 L 0 -0.0397125
37 I 116 R 0 -0.0788027
37 I 117 G 0 -0.0198911
37 I 118 N 0 -0.0262996
37 I 119 G 0 0.00375793
37 I 120 V 0 -0.0377026
37 I 121 K 0 -0.0484916
37 I 122 R 0 -0.0181762
37 I 123 V 0 0.029348
37 I 124 Y 0 -0.0283197
37 I 125 I 0 -0.0285042
37 I 126 C 0 0.0330982
37 I 127 G 0 0.0108734
37 I 128 V 0 -0.104018
37 I 129 A 0 -0.0638407
37 I 130 T 0 -0.0189829
37 I 131 E 0 -0.0904131
37 I 132 Y 0 -0.100412
37 I 133 C 0 -0.077016
37 I 134 V 0 -0.0694186
37 I 135 R 0 -0.122337
37 I 136 A 0 -0.0656415
37 I 137 T 0 -0.0221263
37 I 138 A 0 -0.063297
37 I 139 L 0 -0.0470382
37 I 140 D 0 -0.0422351
37 I 141 A 0 -0.099828
37 I 142 L 0 -0.0589505
37 I 143 K 0 0.0676051
37 I 144 H 0 -0.0639485
37 I 145 G 0 -0.0392327
37 I 146 F 0 -0.0640196
37 I 147 E 0 -0.0554864
37 I 148 V 0 -0.0646221
37 I 149 Y 0 -0.0971101
37 I 150 L 0 -0.034871
37 I 151 L 0 -0.0123297
37 I 152 R 0 -0.0396404
37 I 153 D 0 -0.0606114
37 I 154 A 0 0.00739784
37 I 155 V 0 -0.00286311
37 I 156 K 0 -0.0855734
37 I 157 G 0 -0.149029
37 I 158 I 0 -0.0679059
37 I 159 K 0 -0.0390229
37 I 160 P 0 -0.0530531
37 I 161 E 0 -0.0462762
37 I 162 D 0 -0.0425883
37 I 163 E 0 -0.0777785
37 I 164 E 0 -0.034445
37 I 165 R 0 -0.0830941
37 I 166 A 0 -0.0705487
37 I 167 L 0 0.00140823
37 I 168 E 0 -0.049279
37 I 169 E 0 -0.0754628
37 I 170 M 0 -0.0871478
37 I 171 K 0 -0.0769381
37 I 172 S 0 -0.0674018
37 I 173 R 0 -0.12082
37 I 174 G 0 -0.0540796
37 I 175 I 0 -0.0772973
37 I 176 K 0 -0.12694
37 I 177 I 0 -0.0176678
38 R 39 K 0 0.340495
38 R 40 F 0 0.0727972
38 R 41 K 0 0.185727
38 R 42 E 0 0.419928
38 R 43 K 0 0.122311
38 R 44 G 0 0.120483
38 R 45 A 0 0.113696
38 R 46 L 0 0.0685131
38 R 47 I 0 0.0692709
38 R 48 V 0 0.119208
38 R 49 A 0 0.0271242
38 R 50 T 0 -0.00328411
38 R 51 R 0 -0.0237005
38 R 52 D 0 0.00513104
38 R 53 W 0 0.00536356
38 R 54 H 0 -0.0170299
38 R 55 P 0 0.0596562
38 R 56 E 0 0.077043
38 R 57 N 0 0.0252088
38 R 58 H 0 -0.0312468
38 R 59 I 0 0.0463855
38 R 60 S 0 -0.024483
38 R 61 F 0 -0.0618036
38 R 62 R 0 -0.00977288
38 R 63 E 0 0.0145047
38 R 64 R 0 -0.0359238
38 R 65 G 0 -0.0114508
38 R 66 G 0 -0.00790646
38 R 67 P 0 -0.0508764
38 R 68 W 0 -0.0377217
38 R 69 P 0 -0.0744026
38 R 70 R 0 0.0123278
38 R 71 H 0 -0.0246706
38 R 72 C 0 -0.0514714
38 R 73 V 0 -0.0339758
38 R 74 Q 0 0.0298107
38 R 75 N 0 -0.0181789
38 R 76 T 0 -0.0380353
38 R 77 P 0 0.00815764
38 R 78 G 0 -0.0499764
38 R 79 A 0 0.0512715
38 R 80 E 0 0.0305206
38 R 81 F 0 -0.0228855
38 R 82 V 0 -0.0600209
38 R 83 V 0 0.0495126
38 R 84 D 0 0.0684334
38 R 85 L 0 -0.042291
38 R 86 P 0 0.236559
38 R 87 E 0 0.116455
38 R 88 D 0 0.2743
38 R 92 I 0 -0.00454738
38 R 93 S 0 0.0286372
38 R 94 K 0 0.0221317
38 R 95 A 0 -0.0125715
38 R 96 T 0 -0.00171271
38 R 97 E 0 -0.0153964
38 R 98 P 0 -0.0229115
38 R 99 D 0 -0.00331162
38 R 100 K 0 -0.0409731
38 R 101 E 0 -0.0227353
38 R 102 A 0 -0.0149235
38 R 103 Y 0 -0.112722
38 R 104 S 0 -0.104584
38 R 105 G 0 -0.113098
38 R 106 F 0 -0.0853169
38 R 107 E 0 -0.0219532
38 R 108 G 0 -0.0611583
38 R 109 T 0 -0.0250705
38 R 110 D 0 -0.0543308
38 R 111 L 0 -0.0294602
38 R 112 A 0 -0.0942542
38 R 113 K 0 -0.0275357
38 R 114 I 0 -0.028569
38 R 115 L 0 -0.00367727
38 R 116 R 0 0.0172308
38 R 117 G 0 -0.0466718
38 R 118 N 0 -0.0174296
38 R 119 G 0 0.0123972
38 R 120 V 0 -0.0887167
38 R 121 K 0 -0.0276342
38 R 122 R 0 0.033214
38 R 123 V 0 -0.0531372
38 R 124 Y 0 -0.0369174
38 R 125 I 0 -0.0886005
38 R 126 C 0 -0.0655493
38 R 127 G 0 -0.0230827
38 R 128 V 0 -0.0840983
38 R 129 A 0 -0.105389
38 R 130 T 0 -0.0590555
38 R 131 E 0 -0.10687
38 R 132 Y 0 -0.0844708
38 R 133 C 0 -0.049581
38 R 134 V 0 -0.0941642
38 R 135 R 0 -0.10736
38 R 136 A 0 -0.0288704
38 R 137 T 0 -0.0474838
38 R 138 A 0 -0.0336633
38 R 139 L 0 -0.0685376
38 R 140 D 0 -0.0480928
38 R 141 A 0 -0.0577992
38 R 142 L 0 -0.0196117
38 R 143 K 0 -0.0823943
38 R 144 H 0 -0.0171225
38 R 145 G 0 -0.0539359
38 R 146 F 0 -0.0862622
38 R 147 E 0 0.0366415
38 R 148 V 0 -0.0707321
38 R 149 Y 0 -0.00957888
38 R 150 L 0 0.00447512
38 R 151 L 0 -0.0757765
38 R 152 R 0 -0.0628913
38 R 153 D 0 -0.0356806
38 R 154 A 0 -0.0858103
38 R 155 V 0 -0.0154929
38 R 156 K 0 -0.0638507
38 R 157 G 0 -0.110565
38 R 158 I 0 -0.0715415
38 R 159 K 0 -0.0356483
38 R 160 P 0 -0.000869651
38 R 161 E 0 0.00141532
38 R 162 D 0 -0.0857143
38 R 163 E 0 -0.0699426
38 R 164 E 0 -0.0310685
38 R 165 R 0 -0.0614683
38 R 166 A 0 -0.0357561
38 R 167 L 0 -0.0455127
38 R 168 E 0 0.0168466
38 R 169 E 0 -0.0740003
38 R 170 M 0 -0.0951959
38 R 171 K 0 -0.0511306
38 R 172 S 0 -0.0601367
38 R 173 R 0 -0.0773067
38 R 174 G 0 -0.0605832
38 R 175 I 0 -0.0499062
38 R 176 K 0 -0.0185259
38 R 177 I 0 -0.0515694
39 K 40 F 0 0.158206
39 K 41 K 0 0.149828
39 K 42 E 0 0.328374
39 K 43 K 0 0.66042
39 K 44 G 0 0.216864
39 K 45 A 0 0.219113
39 K 46 L 0 0.0265574
39 K 47 I 0 0.0459647
39 K 48 V 0 0.0720581
39 K 49 A 0 0.0366129
39 K 50 T 0 0.0471802
39 K 51 R 0 -0.006495
39 K 52 D 0 -0.0389632
39 K 53 W 0 0.0103031
39 K 54 H 0 0.00375729
39 K 55 P 0 -0.00489328
39 K 56 E 0 0.0340363
39 K 57 N 0 0.0996046
39 K 58 H 0 0.0100599
39 K 59 I 0 0.00781347
39 K 60 S 0 -0.0101413
39 K 61 F 0 0.00575443
39 K 62 R 0 -0.0590281
39 K 63 E 0 0.0516426
39 K 64 R 0 -0.0603169
39 K 65 G 0 -0.0147132
39 K 66 G 0 -0.0212891
39 K 67 P 0 -0.0205375
39 K 68 W 0 -0.057951
39 K 69 P 0 -0.0264562
39 K 70 R 0 -0.00787611
39 K 71 H 0 -0.0381717
39 K 72 C 0 -0.0150689
39 K 73 V 0 0.0385214
39 K 74 Q 0 -0.000608225
39 K 75 N 0 0.0360414
39 K 76 T 0 0.024921
39 K 77 P 0 -0.000447626
39 K 78 G 0 -0.0259496
39 K 79 A 0 -0.0269099
39 K 80 E 0 -0.0328048
39 K 81 F 0 0.0636212
39 K 82 V 0 0.0369028
39 K 83 V 0 0.0249546
39 K 84 D 0 -0.0214276
39 K 85 L 0 -0.0242523
39 K 86 P 0 0.0401377
39 K 87 E 0 -0.00667891
39 K 88 D 0 0.0117951
39 K 92 I 0 0.0197984
39 K 93 S 0 0.0578566
39 K 94 K 0 -0.0422108
39 K 95 A 0 -0.0526376
39 K 96 T 0 0.0370245
39 K 97 E 0 -0.0223966
39 K 98 P 0 -0.0231851
39 K 99 D 0 0.01601
39 K 100 K 0 -0.0455645
39 K 101 E 0 -0.0910363
39 K 102 A 0 -0.106637
39 K 103 Y 0 -0.11948
39 K 104 S 0 -0.105949
39 K 105 G 0 -0.0723966
39 K 106 F 0 -0.0480329
39 K 107 E 0 0.0216989
39 K 108 G 0 -0.0388585
39 K 109 T 0 -0.0175121
39 K 110 D 0 -0.0373611
39 K 111 L 0 0.0399045
39 K 112 A 0 -0.048324
39 K 113 K 0 -0.0174641
39 K 114 I 0 0.00379546
39 K 115 L 0 -0.0167101
39 K 116 R 0 -0.0119317
39 K 117 G 0 0.0256509
39 K 118 N 0 -0.0358851
39 K 119 G 0 -0.0278509
39 K 120 V 0 -0.0424291
39 K 121 K 0 0.000354837
39 K 122 R 0 -0.0241162
39 K 123 V 0 -0.023322
39 K 124 Y 0 0.0895244
39 K 125 I 0 -0.0291166
39 K 126 C 0 -0.0406466
39 K 127 G 0 -0.0738826
39 K 128 V 0 -0.0609432
39 K 129 A 0 -0.144826
39 K 130 T 0 -0.0985982
39 K 131 E 0 -0.055965
39 K 132 Y 0 -0.0518265
39 K 133 C 0 -0.072275
39 K 134 V 0 -0.0628398
39 K 135 R 0 -0.067882
39 K 136 A 0 -0.0615178
39 K 137 T 0 -0.113212
39 K 138 A 0 -0.0651668
39 K 139 L 0 -0.0518051
39 K 140 D 0 -0.0659943
39 K 141 A 0 -0.0930475
39 K 142 L 0 -0.0271436
39 K 143 K 0 -0.0895249
39 K 144 H 0 -0.055242
39 K 145 G 0 -0.031908
39 K 146 F 0 -0.0723841
39 K 147 E 0 0.0847466
39 K 148 V 0 -0.0695726
39 K 149 Y 0 0.0484686
39 K 150 L 0 -0.0302603
39 K 151 L 0 0.0371089
39 K 152 R 0 0.0486902
39 K 153 D 0 0.0102226
39 K 154 A 0 0.0180379
39 K 155 V 0 -0.062055
39 K 156 K 0 -0.0627192
39 K 157 G 0 -0.106132
39 K 158 I 0 -0.110694
39 K 159 K 0 -0.0629854
39 K 160 P 0 -0.0106468
39 K 161 E 0 -0.0394141
39 K 162 D 0 -0.0315327
39 K 163 E 0 -0.0455832
39 K 164 E 0 0.0138427
39 K 165 R 0 -0.04815
39 K 166 A 0 -0.0557004
39 K 167 L 0 -0.0462715
39 K 168 E 0 -0.0184994
39 K 169 E 0 -0.0459723
39 K 170 M 0 -0.0968163
39 K 171 K 0 -0.0392412
39 K 172 S 0 -0.0454247
39 K 173 R 0 -0.0751034
39 K 174 G 0 -0.0808971
39 K 175 I 0 -0.0540203
39 K 176 K 0 -0.0226971
39 K 177 I 0 -0.0411466
40 F 41 K 0 0.1645
40 F 42 E 0 0.10964
40 F 43 K 0 0.282991
40 F 44 G 0 0.339428
40 F 45 A 0 0.955219
40 F 46 L 0 0.201027
40 F 47 I 0 0.252126
40 F 48 V 0 0.0106897
40 F 49 A 0 0.033771
40 F 50 T 0 0.073751
40 F 51 R 0 0.00447881
40 F 52 D 0 0.00264465
40 F 53 W 0 -0.0048894
40 F 54 H 0 -0.00694132
40 F 55 P 0 0.00511219
40 F 56 E 0 0.035133
40 F 57 N 0 -0.0176374
40 F 58 H 0 -0.0128411
40 F 59 I 0 -0.0292195
40 F 60 S 0 -0.0433105
40 F 61 F 0 -0.055543
40 F 62 R 0 -0.018552
40 F 63 E 0 -0.0417865
40 F 64 R 0 -0.0512179
40 F 65 G 0 -0.00220213
40 F 66 G 0 -0.0247613
40 F 67 P 0 -0.026063
40 F 68 W 0 -0.0526534
40 F 69 P 0 -0.0533555
40 F 70 R 0 0.00429511
40 F 71 H 0 -0.0812039
40 F 72 C 0 -0.0967918
40 F 73 V 0 -0.0126699
40 F 74 Q 0 -0.00682148
40 F 75 N 0 -0.0748594
40 F 76 T 0 0.0315331
40 F 77 P 0 0.0204406
40 F 78 G 0 -0.0837305
40 F 79 A 0 0.00471816
40 F 80 E 0 -0.0671574
40 F 81 F 0 0.0226275
40 F 82 V 0 0.00894693
40 F 83 V 0 -0.0124105
40 F 84 D 0 -0.0143521
40 F 85 L 0 -0.0471938
40 F 86 P 0 0.000446585
40 F 87 E 0 -0.00751871
40 F 88 D 0 -0.0493859
40 F 92 I 0 -0.0412586
40 F 93 S 0 -0.0206826
40 F 94 K 0 -0.073115
40 F 95 A 0 -0.0179855
40 F 96 T 0 0.0431536
40 F 97 E 0 -0.0585135
40 F 98 P 0 -0.10918
40 F 99 D 0 -0.0425799
40 F 100 K 0 -0.0251405
40 F 101 E 0 -0.0779381
40 F 102 A 0 -0.00416495
40 F 103 Y 0 -0.0857119
40 F 104 S 0 -0.0552546
40 F 105 G 0 -0.0523966
40 F 106 F 0 -0.085862
40 F 107 E 0 -0.0668315
40 F 108 G 0 -0.0723045
40 F 109 T 0 0.0580327
40 F 110 D 0 -0.0879008
40 F 111 L 0 -0.0309498
40 F 112 A 0 -0.0832284
40 F 113 K 0 -0.0510923
40 F 114 I 0 -0.00888236
40 F 115 L 0 -0.0249698
40 F 116 R 0 -0.0410973
40 F 117 G 0 -0.0768136
40 F 118 N 0 -0.0625579
40 F 119 G 0 -0.000965088
40 F 120 V 0 0.06087
40 F 121 K 0 -0.000785527
40 F 122 R 0 -0.0556769
40 F 123 V 0 0.0320681
40 F 124 Y 0 0.657232
40 F 125 I 0 -0.0563663
40 F 126 C 0 -0.0215186
40 F 127 G 0 -0.0509953
40 F 128 V 0 -0.0120234
40 F 129 A 0 -0.0597918
40 F 130 T 0 0.01236
40 F 131 E 0 -0.0874128
40 F 132 Y 0 -0.0892877
40 F 133 C 0 -0.037265
40 F 134 V 0 -0.0771879
40 F 135 R 0 -0.120758
40 F 136 A 0 -0.0699475
40 F 137 T 0 -0.117252
40 F 138 A 0 -0.0837439
40 F 139 L 0 -0.0235137
40 F 140 D 0 -0.0013655
40 F 141 A 0 -0.0160057
40 F 142 L 0 -0.0159359
40 F 143 K 0 -0.095287
40 F 144 H 0 -0.0675131
40 F 145 G 0 -0.0169921
40 F 146 F 0 -0.000115457
40 F 147 E 0 -0.0851133
40 F 148 V 0 -0.0392416
40 F 149 Y 0 -0.00978958
40 F 150 L 0 0.00561525
40 F 151 L 0 0.0384902
40 F 152 R 0 7.55588e-05
40 F 153 D 0 0.0718691
40 F 154 A 0 0.0278553
40 F 155 V 0 0.0264856
40 F 156 K 0 -0.0501404
40 F 157 G 0 -0.0538885
40 F 158 I 0 -0.0770417
40 F 159 K 0 -0.0341192
40 F 160 P 0 -0.0148771
40 F 161 E 0 -0.0776079
40 F 162 D 0 -0.0636595
40 F 163 E 0 -0.0325764
40 F 164 E 0 -0.0648313
40 F 165 R 0 -0.0439549
40 F 166 A 0 -0.0755166
40 F 167 L 0 -0.056723
40 F 168 E 0 -0.0580672
40 F 169 E 0 -0.0854763
40 F 170 M 0 -0.0387603
40 F 171 K 0 -0.0517734
40 F 172 S 0 -0.0618993
40 F 173 R 0 -0.0526496
40 F 174 G 0 -0.101741
40 F 175 I 0 -0.0714382
40 F 176 K 0 -0.0459316
40 F 177 I 0 -0.0408564
41 K 42 E 0 1.0349
41 K 43 K 0 0.377864
41 K 44 G 0 0.358324
41 K 45 A 0 0.11992
41 K 46 L 0 0.0837809
41 K 47 I 0 0.200308
41 K 48 V 0 0.0374301
41 K 49 A 0 0.267256
41 K 50 T 0 0.0348733
41 K 51 R 0 0.0275656
41 K 52 D 0 -0.0114914
41 K 53 W 0 0.0249591
41 K 54 H 0 -0.0349423
41 K 55 P 0 0.0210241
41 K 56 E 0 -0.0076954
41 K 57 N 0 0.0700468
41 K 58 H 0 -0.0203665
41 K 59 I 0 -0.0158077
41 K 60 S 0 -0.0132876
41 K 61 F 0 -0.0503336
41 K 62 R 0 -0.0105196
41 K 63 E 0 -0.0553127
41 K 64 R 0 -0.0740322
41 K 65 G 0 -0.0607935
41 K 66 G 0 -0.00463325
41 K 67 P 0 -0.0662976
41 K 68 W 0 -0.0608499
41 K 69 P 0 -0.0884724
41 K 70 R 0 -0.0502072
41 K 71 H 0 -0.106825
41 K 72 C 0 -0.0440884
41 K 73 V 0 -0.0486434
41 K 74 Q 0 0.00854423
41 K 75 N 0 -0.0457459
41 K 76 T 0 -0.0617848
41 K 77 P 0 -0.0447539
41 K 78 G 0 -0.0849573
41 K 79 A 0 -0.0138323
41 K 80 E 0 0.022042
41 K 81 F 0 -0.0333654
41 K 82 V 0 -0.0852887
41 K 83 V 0 -0.06545
41 K 84 D 0 0.0209058
41 K 85 L 0 -0.0131708
41 K 86 P 0 0.0577658
41 K 87 E 0 0.0918837
41 K 88 D 0 0.141258
41 K 92 I 0 0.082647
41 K 93 S 0 0.136511
41 K 94 K 0 0.20489
41 K 95 A 0 0.62082
41 K 96 T 0 -0.0105301
41 K 97 E 0 0.0232399
41 K 98 P 0 -0.0603464
41 K 99 D 0 -0.0771966
41 K 100 K 0 -0.035179
41 K 101 E 0 -0.0628042
41 K 102 A 0 -0.0860218
41 K 103 Y 0 -0.136834
41 K 104 S 0 -0.0382413
41 K 105 G 0 -0.0680023
41 K 106 F 0 -0.0336258
41 K 107 E 0 -0.0557052
41 K 108 G 0 -0.0724296
41 K 109 T 0 0.0140285
41 K 110 D 0 -0.0189737
41 K 111 L 0 -0.00199897
41 K 112 A 0 -0.0198973
41 K 113 K 0 -0.0315621
41 K 114 I 0 -0.00390246
41 K 115 L 0 -0.0275656
41 K 116 R 0 -0.0371813
41 K 117 G 0 0.00113036
41 K 118 N 0 -0.020393
41 K 119 G 0 0.0106616
41 K 120 V 0 -0.0995771
41 K 121 K 0 -0.0690886
41 K 122 R 0 -0.0336663
41 K 123 V 0 0.00886063
41 K 124 Y 0 0.0149898
41 K 125 I 0 -0.0234921
41 K 126 C 0 -0.023141
41 K 127 G 0 -0.0126587
41 K 128 V 0 -0.0541706
41 K 129 A 0 -0.0425226
41 K 130 T 0 -0.0297877
41 K 131 E 0 -0.0772776
41 K 132 Y 0 -0.109664
41 K 133 C 0 -0.105981
41 K 134 V 0 -0.0475446
41 K 135 R 0 -0.0630895
41 K 136 A 0 -0.0190845
41 K 137 T 0 -0.0127291
41 K 138 A 0 -0.0436354
41 K 139 L 0 -0.025605
41 K 140 D 0 -0.0980586
41 K 141 A 0 -0.0514371
41 K 142 L 0 -0.0706197
41 K 143 K 0 -0.0374621
41 K 144 H 0 -0.000674898
41 K 145 G 0 -0.0226155
41 K 146 F 0 -0.0150955
41 K 147 E 0 -0.064509
41 K 148 V 0 -0.0294276
41 K 149 Y 0 -0.113624
41 K 150 L 0 0.0169692
41 K 151 L 0 0.00822721
41 K 152 R 0 -0.0296168
41 K 153 D 0 0.0240016
41 K 154 A 0 0.00377041
41 K 155 V 0 -0.00877003
41 K 156 K 0 -0.0388755
41 K 157 G 0 -0.110777
41 K 158 I 0 -0.0903621
41 K 159 K 0 -0.0343193
41 K 160 P 0 -0.0684475
41 K 161 E 0 -0.024903
41 K 162 D 0 -0.0781308
41 K 163 E 0 -0.0772485
41 K 164 E 0 0.0139886
41 K 165 R 0 -0.055454
41 K 166 A 0 -0.0581665
41 K 167 L 0 -0.0748805
41 K 168 E 0 -0.0716078
41 K 169 E 0 -0.0193019
41 K 170 M 0 0.0244344
41 K 171 K 0 -0.0749174
41 K 172 S 0 -0.0699523
41 K 173 R 0 -0.0213214
41 K 174 G 0 -0.0488308
41 K 175 I 0 -0.086968
41 K 176 K 0 -0.0545524
41 K 177 I 0 -0.00789823
42 E 43 K 0 0.871797
42 E 44 G 0 0.482466
42 E 45 A 0 0.208391
42 E 46 L 0 0.0862019
42 E 47 I 0 0.0239317
42 E 48 V 0 0.00454291
42 E 49 A 0 -0.0384917
42 E 50 T 0 -0.0545344
42 E 51 R 0 0.0285378
42 E 52 D 0 -0.00474256
42 E 53 W 0 -0.00929757
42 E 54 H 0 -0.0625393
42 E 55 P 0 -0.00293093
42 E 56 E 0 0.0315784
42 E 57 N 0 0.02638
42 E 58 H 0 0.0621279
42 E 59 I 0 0.0142425
42 E 60 S 0 0.0191496
42 E 61 F 0 -0.00513743
42 E 62 R 0 -0.0233183
42 E 63 E 0 -0.0321536
42 E 64 R 0 0.00869568
42 E 65 G 0 -0.0429564
42 E 66 G 0 0.0209479
42 E 67 P 0 0.00765476
42 E 68 W 0 -0.00580554
42 E 69 P 0 -0.0432383
42 E 70 R 0 0.0147221
42 E 71 H 0 -0.0213696
42 E 72 C 0 -0.0410429
42 E 73 V 0 -0.0296927
42 E 74 Q 0 0.0063234
42 E 75 N 0 0.0287408
42 E 76 T 0 0.0108547
42 E 77 P 0 0.0326761
42 E 78 G 0 -0.0214505
42 E 79 A 0 -0.0518315
42 E 80 E 0 0.058886
42 E 81 F 0 -0.0237434
42 E 82 V 0 -0.0444084
42 E 83 V 0 0.0432128
42 E 84 D 0 0.00906815
42 E 85 L 0 -0.0419011
42 E 86 P 0 -0.0109005
42 E 87 E 0 0.000756152
42 E 88 D 0 0.00893989
42 E 92 I 0 0.00434089
42 E 93 S 0 0.0233019
42 E 94 K 0 0.0444517
42 E 95 A 0 0.00313467
42 E 96 T 0 -0.052766
42 E 97 E 0 -0.048905
42 E 98 P 0 -0.0440105
42 E 99 D 0 -0.0150514
42 E 100 K 0 -0.0537128
42 E 101 E 0 -0.0726089
42 E 102 A 0 -0.0617579
42 E 103 Y 0 -0.130817
42 E 104 S 0 -0.128539
42 E 105 G 0 -0.0554235
42 E 106 F 0 -0.0496898
42 E 107 E 0 -0.0515661
42 E 108 G 0 -0.0452787
42 E 109 T 0 -0.0189291
42 E 110 D 0 0.0361007
42 E 111 L 0 -0.0380324
42 E 112 A 0 -0.0284515
42 E 113 K 0 -0.0536435
42 E 114 I 0 -0.0247443
42 E 115 L 0 -0.00781872
42 E 116 R 0 0.00118215
42 E 117 G 0 0.0267934
42 E 118 N 0 0.0189746
42 E 119 G 0 0.0265675
42 E 120 V 0 -0.0269485
42 E 121 K 0 0.0256855
42 E 122 R 0 -0.0193893
42 E 123 V 0 -0.0217464
42 E 124 Y 0 -0.062736
42 E 125 I 0 0.0206083
42 E 126 C 0 -0.0337246
42 E 127 G 0 -0.00288597
42 E 128 V 0 -0.0888245
42 E 129 A 0 -0.153572
42 E 130 T 0 -0.067128
42 E 131 E 0 -0.059288
42 E 132 Y 0 -0.0462812
42 E 133 C 0 -0.0824165
42 E 134 V 0 -0.0346397
42 E 135 R 0 -0.0865917
42 E 136 A 0 -0.124054
42 E 137 T 0 -0.07507
42 E 138 A 0 -0.0915169
42 E 139 L 0 -0.0341088
42 E 140 D 0 -0.0784544
42 E 141 A 0 -0.0265968
42 E 142 L 0 -0.0860855
42 E 143 K 0 -0.0910796
42 E 144 H 0 -0.0274409
42 E 145 G 0 -0.0368285
42 E 146 F 0 -0.0652209
42 E 147 E 0 0.0164861
42 E 148 V 0 -0.00121243
42 E 149 Y 0 -0.0791566
42 E 150 L 0 -0.0461833
42 E 151 L 0 -0.0564151
42 E 152 R 0 -0.00749783
42 E 153 D 0 -0.00727206
42 E 154 A 0 -0.0450201
42 E 155 V 0 -0.0426275
42 E 156 K 0 -0.107795
42 E 157 G 0 -0.105378
42 E 158 I 0 -0.0873978
42 E 159 K 0 -0.0625983
42 E 160 P 0 0.0417142
42 E 161 E 0 -0.0639343
42 E 162 D 0 -0.0780367
42 E 163 E 0 -0.0801705
42 E 164 E 0 0.0727829
42 E 165 R 0 0.011968
42 E 166 A 0 -0.0300661
42 E 167 L 0 0.00212347
42 E 168 E 0 0.00508584
42 E 169 E 0 -0.0485532
42 E 170 M 0 -0.087363
42 E 171 K 0 -0.00954006
42 E 172 S 0 -0.0246213
42 E 173 R 0 -0.0453151
42 E 174 G 0 -0.0710332
42 E 175 I 0 -0.0699757
42 E 176 K 0 -0.0223147
42 E 177 I 0 -0.0389877
43 K 44 G 0 0.773226
43 K 45 A 0 0.465672
43 K 46 L 0 0.204589
43 K 47 I 0 0.0196365
43 K 48 V 0 0.089135
43 K 49 A 0 -0.0345287
43 K 50 T 0 0.0680295
43 K 51 R 0 0.0137396
43 K 52 D 0 -0.0092243
43 K 53 W 0 -0.0277564
43 K 54 H 0 0.000896616
43 K 55 P 0 -0.00322982
43 K 56 E 0 0.040145
43 K 57 N 0 0.0437402
43 K 58 H 0 0.0554265
43 K 59 I 0 -0.00257739
43 K 60 S 0 0.000615492
43 K 61 F 0 -0.0409605
43 K 62 R 0 -0.0678509
43 K 63 E 0 -0.00381024
43 K 64 R 0 -0.000401733
43 K 65 G 0 -0.00162977
43 K 66 G 0 0.00926715
43 K 67 P 0 -0.00560078
43 K 68 W 0 -0.0109221
43 K 69 P 0 -0.000506096
43 K 70 R 0 -0.0120231
43 K 71 H 0 -0.00894065
43 K 72 C 0 -0.050146
43 K 73 V 0 -0.00601533
43 K 74 Q 0 -0.0140233
43 K 75 N 0 0.037304
43 K 76 T 0 -0.00865309
43 K 77 P 0 0.0530396
43 K 78 G 0 -0.0646575
43 K 79 A 0 -0.0970768
43 K 80 E 0 0.0485044
43 K 81 F 0 -0.0304949
43 K 82 V 0 -0.0124304
43 K 83 V 0 -0.00522685
43 K 84 D 0 0.0198241
43 K 85 L 0 -0.0103633
43 K 86 P 0 -0.0318968
43 K 87 E 0 0.00868068
43 K 88 D 0 0.00519632
43 K 92 I 0 -0.0194905
43 K 93 S 0 0.00661784
43 K 94 K 0 -0.00539049
43 K 95 A 0 -0.0464087
43 K 96 T 0 -0.0148728
43 K 97 E 0 -0.0118126
43 K 98 P 0 -0.0639034
43 K 99 D 0 -0.0128773
43 K 100 K 0 -0.0738839
43 K 101 E 0 -0.0930063
43 K 102 A 0 -0.115125
43 K 103 Y 0 -0.134734
43 K 104 S 0 -0.0826454
43 K 105 G 0 -0.0872021
43 K 106 F 0 -0.096441
43 K 107 E 0 -0.0940954
43 K 108 G 0 -0.0582524
43 K 109 T 0 -0.0280208
43 K 110 D 0 0.0288216
43 K 111 L 0 -0.0530833
43 K 112 A 0 -0.0117864
43 K 113 K 0 0.0439932
43 K 114 I 0 -0.0353786
43 K 115 L 0 -0.0548041
43 K 116 R 0 -0.0120694
43 K 117 G 0 0.0199784
43 K 118 N 0 -0.00398104
43 K 119 G 0 -0.0124479
43 K 120 V 0 -0.0541674
43 K 121 K 0 -0.0263261
43 K 122 R 0 -0.0208898
43 K 123 V 0 -0.0372694
43 K 124 Y 0 0.0301359
43 K 125 I 0 -0.0696553
43 K 126 C 0 -0.0237985
43 K 127 G 0 -0.0467713
43 K 128 V 0 -0.0837978
43 K 129 A 0 -0.0800628
43 K 130 T 0 0.00896962
43 K 131 E 0 -0.0729907
43 K 132 Y 0 -0.0876946
43 K 133 C 0 -0.0601563
43 K 134 V 0 -0.112742
43 K 135 R 0 -0.0795918
43 K 136 A 0 -0.0618723
43 K 137 T 0 -0.0928935
43 K 138 A 0 -0.0641276
43 K 139 L 0 -0.0411365
43 K 140 D 0 -0.109925
43 K 141 A 0 -0.0689847
43 K 142 L 0 -0.0785248
43 K 143 K 0 -0.0622515
43 K 144 H 0 -0.0245398
43 K 145 G 0 0.00385454
43 K 146 F 0 -0.0816889
43 K 147 E 0 0.0225876
43 K 148 V 0 -0.0657477
43 K 149 Y 0 0.00102134
43 K 150 L 0 -0.0951031
43 K 151 L 0 -0.0385021
43 K 152 R 0 -0.00914424
43 K 153 D 0 0.00586882
43 K 154 A 0 -0.103877
43 K 155 V 0 -0.0112315
43 K 156 K 0 -0.092516
43 K 157 G 0 -0.0666393
43 K 158 I 0 -0.0849632
43 K 159 K 0 -0.0268026
43 K 160 P 0 -0.015217
43 K 161 E 0 -0.0216201
43 K 162 D 0 -0.0657556
43 K 163 E 0 -0.0198588
43 K 164 E 0 -0.0275869
43 K 165 R 0 -0.0255705
43 K 166 A 0 -0.0504887
43 K 167 L 0 -0.0632229
43 K 168 E 0 -0.0245698
43 K 169 E 0 -0.0696433
43 K 170 M 0 -0.0620952
43 K 171 K 0 -0.0373069
43 K 172 S 0 -0.0479831
43 K 173 R 0 -0.0657801
43 K 174 G 0 -0.0334603
43 K 175 I 0 -0.0833597
43 K 176 K 0 -0.0171839
43 K 177 I 0 -0.0284416
44 G 45 A 0 0.320272
44 G 46 L 0 0.301385
44 G 47 I 0 0.22278
44 G 48 V 0 0.0984882
44 G 49 A 0 0.0178181
44 G 50 T 0 0.0365544
44 G 51 R 0 0.00973188
44 G 52 D 0 -0.0306766
44 G 53 W 0 0.0139938
44 G 54 H 0 -0.024471
44 G 55 P 0 0.0119148
44 G 56 E 0 -0.0157144
44 G 57 N 0 -0.0200745
44 G 58 H 0 0.0135411
44 G 59 I 0 0.0295829
44 G 60 S 0 -0.0249576
44 G 61 F 0 -0.0108631
44 G 62 R 0 -0.0355211
44 G 63 E 0 -0.0292855
44 G 64 R 0 -0.0098707
44 G 65 G 0 -0.00128759
44 G 66 G 0 0.0145313
44 G 67 P 0 -0.00101547
44 G 68 W 0 -0.0253219
44 G 69 P 0 -0.0169409
44 G 70 R 0 0.010726
44 G 71 H 0 -0.0373317
44 G 72 C 0 -0.0690107
44 G 73 V 0 -0.0643607
44 G 74 Q 0 0.000851246
44 G 75 N 0 0.0383612
44 G 76 T 0 -0.0129529
44 G 77 P 0 0.00594281
44 G 78 G 0 -0.0878192
44 G 79 A 0 -0.0711184
44 G 80 E 0 -0.0225892
44 G 81 F 0 -0.0551855
44 G 82 V 0 -0.0249862
44 G 83 V 0 0.0292847
44 G 84 D 0 -0.0720954
44 G 85 L 0 -0.0704612
44 G 86 P 0 0.0386963
44 G 87 E 0 -0.0306516
44 G 88 D 0 0.0377364
44 G 92 I 0 0.0225692
44 G 93 S 0 0.0617033
44 G 94 K 0 0.103988
44 G 95 A 0 -0.0149345
44 G 96 T 0 -0.00643258
44 G 97 E 0 -0.0140245
44 G 98 P 0 -0.0635667
44 G 99 D 0 -0.0390823
44 G 100 K 0 0.0211761
44 G 101 E 0 -0.00617449
44 G 102 A 0 -0.061824
44 G 103 Y 0 -0.0929346
44 G 104 S 0 -0.0837158
44 G 105 G 0 -0.0218816
44 G 106 F 0 -0.067697
44 G 107 E 0 -0.00699088
44 G 108 G 0 -0.0307689
44 G 109 T 0 0.0233663
44 G 110 D 0 0.00092163
44 G 111 L 0 -0.0571454
44 G 112 A 0 -0.0451607
44 G 113 K 0 0.0133674
44 G 114 I 0 0.0136679
44 G 115 L 0 -0.0253349
44 G 116 R 0 -0.018766
44 G 117 G 0 -0.0330376
44 G 118 N 0 -0.00339835
44 G 119 G 0 0.0578748
44 G 120 V 0 -0.00724654
44 G 121 K 0 0.0704001
44 G 122 R 0 -0.0106116
44 G 123 V 0 0.0087038
44 G 124 Y 0 0.137328
44 G 125 I 0 -0.0710035
44 G 126 C 0 -0.0881256
44 G 127 G 0 -0.0165691
44 G 128 V 0 -0.0511745
44 G 129 A 0 -0.147552
44 G 130 T 0 0.0157047
44 G 131 E 0 -0.0200857
44 G 132 Y 0 -0.107548
44 G 133 C 0 -0.0854041
44 G 134 V 0 -0.0870121
44 G 135 R 0 -0.146055
44 G 136 A 0 -0.0981892
44 G 137 T 0 -0.0989518
44 G 138 A 0 -0.0268769
44 G 139 L 0 -0.0535417
44 G 140 D 0 -0.0727619
44 G 141 A 0 -0.0318179
44 G 142 L 0 0.0222698
44 G 143 K 0 -0.0695009
44 G 144 H 0 -0.102664
44 G 145 G 0 -0.00631629
44 G 146 F 0 -0.0481675
44 G 147 E 0 -0.0279261
44 G 148 V 0 -0.043855
44 G 149 Y 0 0.0159674
44 G 150 L 0 -0.03752
44 G 151 L 0 -0.0342394
44 G 152 R 0 -0.0206291
44 G 153 D 0 -0.0321385
44 G 154 A 0 0.0157199
44 G 155 V 0 -0.105426
44 G 156 K 0 -0.0517215
44 G 157 G 0 -0.0625911
44 G 158 I 0 -0.0637067
44 G 159 K 0 -0.0178114
44 G 160 P 0 -0.0293508
44 G 161 E 0 -0.00642511
44 G 162 D 0 -0.105357
44 G 163 E 0 -0.0447311
44 G 164 E 0 -0.0335162
44 G 165 R 0 -0.0589141
44 G 166 A 0 -0.0816891
44 G 167 L 0 -0.00346089
44 G 168 E 0 -0.0612483
44 G 169 E 0 -0.0898983
44 G 170 M 0 -0.0837225
44 G 171 K 0 -0.085937
44 G 172 S 0 -0.105413
44 G 173 R 0 -0.0823057
44 G 174 G 0 -0.0662709
44 G 175 I 0 -0.0694416
44 G 176 K 0 -0.0630084
44 G 177 I 0 -0.0960015
45 A 46 L 0 0.714214
45 A 47 I 0 0.211256
45 A 48 V 0 0.0247777
45 A 49 A 0 0.0293249
45 A 50 T 0 0.0173542
45 A 51 R 0 0.0469986
45 A 52 D 0 0.0136134
45 A 53 W 0 -0.0109258
45 A 54 H 0 0.0160938
45 A 55 P 0 -0.0101793
45 A 56 E 0 0.0127299
45 A 57 N 0 0.0422668
45 A 58 H 0 0.0227376
45 A 59 I 0 0.00672802
45 A 60 S 0 0.0162534
45 A 61 F 0 -0.0512826
45 A 62 R 0 -0.00142809
45 A 63 E 0 -0.0229512
45 A 64 R 0 -0.00108064
45 A 65 G 0 -0.0601469
45 A 66 G 0 0.0120267
45 A 67 P 0 -0.00880542
45 A 68 W 0 -0.0259196
45 A 69 P 0 -0.0150281
45 A 70 R 0 -0.0244969
45 A 71 H 0 -0.0278877
45 A 72 C 0 -0.0466272
45 A 73 V 0 -0.0385041
45 A 74 Q 0 0.0115613
45 A 75 N 0 0.039475
45 A 76 T 0 -0.0553529
45 A 77 P 0 0.0290498
45 A 78 G 0 -0.0724031
45 A 79 A 0 -0.0547227
45 A 80 E 0 -0.0411536
45 A 81 F 0 -0.0596383
45 A 82 V 0 -0.0048795
45 A 83 V 0 -0.0769957
45 A 84 D 0 -0.00847578
45 A 85 L 0 -0.0402727
45 A 86 P 0 -0.010106
45 A 87 E 0 0.0210498
45 A 88 D 0 0.0272543
45 A 92 I 0 -0.0476186
45 A 93 S 0 0.017928
45 A 94 K 0 -0.0200753
45 A 95 A 0 -0.0709934
45 A 96 T 0 -0.0140625
45 A 97 E 0 -0.0432825
45 A 98 P 0 -0.0457308
45 A 99 D 0 -0.0599463
45 A 100 K 0 -0.0461045
45 A 101 E 0 -0.0695994
45 A 102 A 0 -0.0264626
45 A 103 Y 0 -0.05312
45 A 104 S 0 0.0433258
45 A 105 G 0 -0.123365
45 A 106 F 0 -0.0543554
45 A 107 E 0 -0.033848
45 A 108 G 0 -0.0672152
45 A 109 T 0 -0.0748143
45 A 110 D 0 -0.0563107
45 A 111 L 0 -0.0748051
45 A 112 A 0 -0.0166391
45 A 113 K 0 -0.0435985
45 A 114 I 0 -0.0864531
45 A 115 L 0 -0.0770226
45 A 116 R 0 -0.075278
45 A 117 G 0 -0.0415904
45 A 118 N 0 -0.044637
45 A 119 G 0 0.0856564
45 A 120 V 0 0.0406909
45 A 121 K 0 -0.0031004
45 A 122 R 0 0.082815
45 A 123 V 0 -0.084761
45 A 124 Y 0 0.151576
45 A 125 I 0 -0.0787742
45 A 126 C 0 -0.0207507
45 A 127 G 0 -0.0870203
45 A 128 V 0 -0.0893907
45 A 129 A 0 -0.0798013
45 A 130 T 0 -0.0722383
45 A 131 E 0 -0.0916
45 A 132 Y 0 -0.0472135
45 A 133 C 0 -0.0759707
45 A 134 V 0 -0.0564553
45 A 135 R 0 -0.102015
45 A 136 A 0 -0.0291496
45 A 137 T 0 -0.106734
45 A 138 A 0 -0.0271561
45 A 139 L 0 -0.00633624
45 A 140 D 0 -0.0173218
45 A 141 A 0 -0.011701
45 A 142 L 0 -0.0644646
45 A 143 K 0 -0.0208158
45 A 144 H 0 -0.0614668
45 A 145 G 0 -0.0144064
45 A 146 F 0 -0.074768
45 A 147 E 0 0.028138
45 A 148 V 0 -0.0193886
45 A 149 Y 0 0.0822613
45 A 150 L 0 -0.0726401
45 A 151 L 0 0.0272314
45 A 152 R 0 -0.0465965
45 A 153 D 0 -0.0143889
45 A 154 A 0 -0.0124908
45 A 155 V 0 0.0128745
45 A 156 K 0 -0.09326
45 A 157 G 0 0.000882926
45 A 158 I 0 -0.0666577
45 A 159 K 0 -0.0187568
45 A 160 P 0 -0.0600839
45 A 161 E 0 -0.0476529
45 A 162 D 0 -0.104757
45 A 163 E 0 -0.108915
45 A 164 E 0 -0.0340524
45 A 165 R 0 -0.111212
45 A 166 A 0 -0.0484112
45 A 167 L 0 -0.0372191
45 A 168 E 0 -0.0182593
45 A 169 E 0 -0.0630097
45 A 170 M 0 -0.103303
45 A 171 K 0 -0.0103569
45 A 172 S 0 -0.0626432
45 A 173 R 0 -0.028358
45 A 174 G 0 -0.0786798
45 A 175 I 0 -0.107202
45 A 176 K 0 -0.0383992
45 A 177 I 0 -0.0915099
46 L 47 I 0 0.245303
46 L 48 V 0 0.552106
46 L 49 A 0 0.124556
46 L 50 T 0 0.0655086
46 L 51 R 0 0.095927
46 L 52 D 0 0.0526954
46 L 53 W 0 -0.0332978
46 L 54 H 0 -0.0624999
46 L 55 P 0 -0.00292012
46 L 56 E 0 0.0830579
46 L 57 N 0 0.0805298
46 L 58 H 0 -0.0595967
46 L 59 I 0 0.0565912
46 L 60 S 0 -0.00913449
46 L 61 F 0 -0.0175106
46 L 62 R 0 0.0102155
46 L 63 E 0 0.00559385
46 L 64 R 0 0.0295439
46 L 65 G 0 0.0083345
46 L 66 G 0 0.0272008
46 L 67 P 0 -0.0228275
46 L 68 W 0 -0.0606069
46 L 69 P 0 -0.0194096
46 L 70 R 0 0.041381
46 L 71 H 0 -0.089542
46 L 72 C 0 -0.0689776
46 L 73 V 0 -0.0620459
46 L 74 Q 0 -0.0096149
46 L 75 N 0 -0.0300988
46 L 76 T 0 -0.0195102
46 L 77 P 0 0.0188073
46 L 78 G 0 -0.0588097
46 L 79 A 0 -0.0754992
46 L 80 E 0 0.016108
46 L 81 F 0 -0.0503002
46 L 82 V 0 -0.0567567
46 L 83 V 0 0.0149237
46 L 84 D 0 -0.0639164
46 L 85 L 0 0.034371
46 L 86 P 0 -0.0396124
46 L 87 E 0 0.00410449
46 L 88 D 0 0.0376783
46 L 92 I 0 -0.0423945
46 L 93 S 0 -0.017954
46 L 94 K 0 0.032066
46 L 95 A 0 -0.0160428
46 L 96 T 0 0.16713
46 L 97 E 0 -0.0116898
46 L 98 P 0 0.0420175
46 L 99 D 0 -0.0296994
46 L 100 K 0 -0.0170416
46 L 101 E 0 -0.0414793
46 L 102 A 0 -0.0574218
46 L 103 Y 0 -0.0720798
46 L 104 S 0 -0.0971656
46 L 105 G 0 -0.00995424
46 L 106 F 0 -0.0454844
46 L 107 E 0 -0.0426675
46 L 108 G 0 0.0263589
46 L 109 T 0 -0.0701027
46 L 110 D 0 -0.00142418
46 L 111 L 0 -0.010147
46 L 112 A 0 -0.0114067
46 L 113 K 0 0.0148617
46 L 114 I 0 0.237448
46 L 115 L 0 -0.0842438
46 L 116 R 0 -0.0044163
46 L 117 G 0 0.0213129
46 L 118 N 0 0.442464
46 L 119 G 0 0.00509862
46 L 120 V 0 0.290974
46 L 121 K 0 0.00489006
46 L 122 R 0 0.0182703
46 L 123 V 0 0.00740501
46 L 124 Y 0 0.0141547
46 L 125 I 0 -0.0427987
46 L 126 C 0 -0.0623992
46 L 127 G 0 -0.0663835
46 L 128 V 0 -0.121449
46 L 129 A 0 -0.111138
46 L 130 T 0 -0.0294796
46 L 131 E 0 -0.0851682
46 L 132 Y 0 -0.0572971
46 L 133 C 0 -0.0877657
46 L 134 V 0 -0.0748789
46 L 135 R 0 -0.0974503
46 L 136 A 0 -0.0815965
46 L 137 T 0 -0.0932676
46 L 138 A 0 -0.0626407
46 L 139 L 0 -0.00798695
46 L 140 D 0 -0.0537349
46 L 141 A 0 -0.0500428
46 L 142 L 0 -0.0202645
46 L 143 K 0 -0.0271205
46 L 144 H 0 -0.135136
46 L 145 G 0 0.0190044
46 L 146 F 0 -0.0561191
46 L 147 E 0 -0.054732
46 L 148 V 0 -0.0116536
46 L 149 Y 0 -0.0767619
46 L 150 L 0 -0.0508628
46 L 151 L 0 -0.0849021
46 L 152 R 0 -0.0455641
46 L 153 D 0 0.0175639
46 L 154 A 0 -0.0424089
46 L 155 V 0 -0.0720524
46 L 156 K 0 -0.0762017
46 L 157 G 0 -0.0277147
46 L 158 I 0 -0.079355
46 L 159 K 0 -0.087458
46 L 160 P 0 0.0126681
46 L 161 E 0 -0.0270447
46 L 162 D 0 -0.0856216
46 L 163 E 0 -0.0709995
46 L 164 E 0 -0.0715948
46 L 165 R 0 -0.076112
46 L 166 A 0 -0.0662379
46 L 167 L 0 -0.0319892
46 L 168 E 0 -0.0023884
46 L 169 E 0 -0.103008
46 L 170 M 0 -0.0427819
46 L 171 K 0 -0.0238402
46 L 172 S 0 -0.0951496
46 L 173 R 0 -0.104712
46 L 174 G 0 -0.117093
46 L 175 I 0 -0.0156966
46 L 176 K 0 -0.00394046
46 L 177 I 0 -0.0301013
47 I 48 V 0 0.178564
47 I 49 A 0 0.237135
47 I 50 T 0 0.0751651
47 I 51 R 0 0.0778674
47 I 52 D 0 0.0314328
47 I 53 W 0 0.0483878
47 I 54 H 0 -0.0376847
47 I 55 P 0 0.0340238
47 I 56 E 0 -0.0270013
47 I 57 N 0 0.0114475
47 I 58 H 0 0.0132394
47 I 59 I 0 -0.0554257
47 I 60 S 0 0.0224327
47 I 61 F 0 -0.072204
47 I 62 R 0 5.36355e-05
47 I 63 E 0 -0.0638207
47 I 64 R 0 -0.0352304
47 I 65 G 0 -0.0076721
47 I 66 G 0 -0.0219572
47 I 67 P 0 0.0118563
47 I 68 W 0 -0.0497815
47 I 69 P 0 -0.0271919
47 I 70 R 0 0.0373357
47 I 71 H 0 -0.0484624
47 I 72 C 0 -0.0332067
47 I 73 V 0 0.00776754
47 I 74 Q 0 -0.036831
47 I 75 N 0 0.0548368
47 I 76 T 0 -0.0256468
47 I 77 P 0 -0.0288962
47 I 78 G 0 0.0305777
47 I 79 A 0 -0.025566
47 I 80 E 0 0.015687
47 I 81 F 0 -0.0152499
47 I 82 V 0 -0.0250497
47 I 83 V 0 -0.00126425
47 I 84 D 0 -0.0525267
47 I 85 L 0 -0.000526283
47 I 86 P 0 -0.0397908
47 I 87 E 0 -0.0740388
47 I 88 D 0 0.0640452
47 I 92 I 0 0.0387952
47 I 93 S 0 0.0851292
47 I 94 K 0 0.0295733
47 I 95 A 0 0.00450619
47 I 96 T 0 -0.0332617
47 I 97 E 0 -0.0151128
47 I 98 P 0 0.021971
47 I 99 D 0 -0.00836033
47 I 100 K 0 -0.0126816
47 I 101 E 0 -0.0244252
47 I 102 A 0 -0.0391958
47 I 103 Y 0 -0.0399544
47 I 104 S 0 -0.051841
47 I 105 G 0 -0.0479627
47 I 106 F 0 0.01055
47 I 107 E 0 -0.023888
47 I 108 G 0 -0.0992827
47 I 109 T 0 0.0557341
47 I 110 D 0 -0.0263148
47 I 111 L 0 -0.0162772
47 I 112 A 0 0.00215003
47 I 113 K 0 -0.049775
47 I 114 I 0 -0.0935606
47 I 115 L 0 -0.0149213
47 I 116 R 0 -0.0179257
47 I 117 G 0 -0.0291604
47 I 118 N 0 -0.0430333
47 I 119 G 0 -0.0435713
47 I 120 V 0 -0.0084516
47 I 121 K 0 0.00647802
47 I 122 R 0 -0.0406744
47 I 123 V 0 0.0310461
47 I 124 Y 0 -0.00745098
47 I 125 I 0 -0.0662503
47 I 126 C 0 -0.0167129
47 I 127 G 0 0.0463118
47 I 128 V 0 -0.0686659
47 I 129 A 0 -0.0656738
47 I 130 T 0 -0.0363001
47 I 131 E 0 -0.0438464
47 I 132 Y 0 -0.0834362
47 I 133 C 0 -0.0336947
47 I 134 V 0 -0.0340178
47 I 135 R 0 -0.026584
47 I 136 A 0 -0.0533106
47 I 137 T 0 0.00520351
47 I 138 A 0 -0.0507323
47 I 139 L 0 -0.0461383
47 I 140 D 0 -0.0961168
47 I 141 A 0 0.00901184
47 I 142 L 0 -0.0299503
47 I 143 K 0 -0.0464821
47 I 144 H 0 -0.0563062
47 I 145 G 0 0.0136769
47 I 146 F 0 0.00571047
47 I 147 E 0 -0.0282537
47 I 148 V 0 -0.0526181
47 I 149 Y 0 -0.000638592
47 I 150 L 0 -0.037717
47 I 151 L 0 0.000976252
47 I 152 R 0 -0.00907543
47 I 153 D 0 -0.00347178
47 I 154 A 0 0.0199052
47 I 155 V 0 -0.0291866
47 I 156 K 0 -0.0231762
47 I 157 G 0 -0.0688859
47 I 158 I 0 -0.0852353
47 I 159 K 0 -0.0558264
47 I 160 P 0 -0.0471185
47 I 161 E 0 -0.06412
47 I 162 D 0 -0.0546235
47 I 163 E 0 -0.0527536
47 I 164 E 0 -0.0236869
47 I 165 R 0 -0.0712725
47 I 166 A 0 -0.0271806
47 I 167 L 0 -0.032261
47 I 168 E 0 -0.0956309
47 I 169 E 0 -0.0180498
47 I 170 M 0 -0.0363438
47 I 171 K 0 -0.043509
47 I 172 S 0 -0.0818265
47 I 173 R 0 -0.0351347
47 I 174 G 0 -0.085572
47 I 175 I 0 -0.0157734
47 I 176 K 0 -0.0619552
47 I 177 I 0 -0.0032336
48 V 49 A 0 0.12685
48 V 50 T 0 0.187563
48 V 51 R 0 0.0510443
48 V 52 D 0 0.0550218
48 V 53 W 0 -0.0269434
48 V 54 H 0 0.00809683
48 V 55 P 0 0.0641772
48 V 56 E 0 0.0731121
48 V 57 N 0 0.023591
48 V 58 H 0 0.029366
48 V 59 I 0 -0.0254756
48 V 60 S 0 0.00854616
48 V 61 F 0 -0.011798
48 V 62 R 0 -0.0288709
48 V 63 E 0 -0.0236617
48 V 64 R 0 0.00499139
48 V 65 G 0 0.0133454
48 V 66 G 0 0.00820428
48 V 67 P 0 -0.0599855
48 V 68 W 0 -0.0301072
48 V 69 P 0 -0.0192396
48 V 70 R 0 -0.0156052
48 V 71 H 0 -0.0339464
48 V 72 C 0 -0.0360499
48 V 73 V 0 0.0438799
48 V 74 Q 0 -0.027994
48 V 75 N 0 -0.0313379
48 V 76 T 0 0.00409401
48 V 77 P 0 0.0267065
48 V 78 G 0 0.0101746
48 V 79 A 0 -0.103419
48 V 80 E 0 -0.0136359
48 V 81 F 0 -0.00270528
48 V 82 V 0 -0.0238395
48 V 83 V 0 -0.0012268
48 V 84 D 0 -0.0738125
48 V 85 L 0 -0.0210152
48 V 86 P 0 -0.0655914
48 V 87 E 0 -0.0196619
48 V 88 D 0 0.0351943
48 V 92 I 0 0.0110203
48 V 93 S 0 -0.00246713
48 V 94 K 0 -0.0131518
48 V 95 A 0 -0.0616278
48 V 96 T 0 0.154918
48 V 97 E 0 -0.0111676
48 V 98 P 0 0.183125
48 V 99 D 0 0.00297158
48 V 100 K 0 -0.00889529
48 V 101 E 0 -0.0978405
48 V 102 A 0 -0.0892915
48 V 103 Y 0 -0.0819151
48 V 104 S 0 -0.0926354
48 V 105 G 0 0.0244666
48 V 106 F 0 0.017366
48 V 107 E 0 -0.00667739
48 V 108 G 0 -0.0898992
48 V 109 T 0 -0.0481867
48 V 110 D 0 0.0487176
48 V 111 L 0 0.175536
48 V 112 A 0 -0.0351708
48 V 113 K 0 0.0041936
48 V 114 I 0 0.629059
48 V 115 L 0 0.0305717
48 V 116 R 0 -0.000288297
48 V 117 G 0 -0.00231244
48 V 118 N 0 0.193173
48 V 119 G 0 -0.0451587
48 V 120 V 0 -0.0347876
48 V 121 K 0 -0.0286253
48 V 122 R 0 -0.107079
48 V 123 V 0 0.0995128
48 V 124 Y 0 -0.00865727
48 V 125 I 0 -0.0271444
48 V 126 C 0 0.0113197
48 V 127 G 0 0.0203943
48 V 128 V 0 -0.0891382
48 V 129 A 0 -0.0540032
48 V 130 T 0 -0.0778506
48 V 131 E 0 -0.109556
48 V 132 Y 0 -0.020806
48 V 133 C 0 -0.0290428
48 V 134 V 0 -0.0557071
48 V 135 R 0 -0.108109
48 V 136 A 0 0.00558267
48 V 137 T 0 -0.0326277
48 V 138 A 0 -0.0375623
48 V 139 L 0 -0.0466016
48 V 140 D 0 -0.0872772
48 V 141 A 0 -0.0467047
48 V 142 L 0 0.0203147
48 V 143 K 0 -0.120186
48 V 144 H 0 -0.0611062
48 V 145 G 0 0.00133377
48 V 146 F 0 0.00932044
48 V 147 E 0 -0.0736341
48 V 148 V 0 -0.0539055
48 V 149 Y 0 -0.0229412
48 V 150 L 0 0.00816872
48 V 151 L 0 -0.134922
48 V 152 R 0 -0.0146254
48 V 153 D 0 -0.0210689
48 V 154 A 0 -0.0471988
48 V 155 V 0 -0.0671059
48 V 156 K 0 -0.0654999
48 V 157 G 0 -0.0908442
48 V 158 I 0 -0.0812244
48 V 159 K 0 -0.0873016
48 V 160 P 0 0.0174413
48 V 161 E 0 -0.0306262
48 V 162 D 0 -0.0824588
48 V 163 E 0 -0.0824059
48 V 164 E 0 -0.032635
48 V 165 R 0 -0.0623143
48 V 166 A 0 -0.0550267
48 V 167 L 0 -0.0527727
48 V 168 E 0 -0.0387644
48 V 169 E 0 -0.0539895
48 V 170 M 0 -0.0368474
48 V 171 K 0 -0.0372033
48 V 172 S 0 -0.0142258
48 V 173 R 0 -0.0861797
48 V 174 G 0 -0.0696653
48 V 175 I 0 -0.0436669
48 V 176 K 0 -0.0219645
48 V 177 I 0 -0.00103549
49 A 50 T 0 0.290748
49 A 51 R 0 0.181561
49 A 52 D 0 0.163224
49 A 53 W 0 0.0905444
49 A 54 H 0 -0.014568
49 A 55 P 0 0.0551418
49 A 56 E 0 0.00228271
49 A 57 N 0 0.0535712
49 A 58 H 0 0.0328702
49 A 59 I 0 0.0490777
49 A 60 S 0 0.0185271
49 A 61 F 0 -0.024399
49 A 62 R 0 -4.8367e-05
49 A 63 E 0 -0.0754572
49 A 64 R 0 -0.0116077
49 A 65 G 0 -0.0350427
49 A 66 G 0 -0.0481389
49 A 67 P 0 -0.00431926
49 A 68 W 0 -0.0215377
49 A 69 P 0 -0.0504316
49 A 70 R 0 -0.0776547
49 A 71 H 0 -0.054488
49 A 72 C 0 -0.0125182
49 A 73 V 0 -0.0448446
49 A 74 Q 0 -0.0251439
49 A 75 N 0 -0.0527999
49 A 76 T 0 -0.0892302
49 A 77 P 0 0.000770257
49 A 78 G 0 -0.0794789
49 A 79 A 0 -0.0896104
49 A 80 E 0 -0.0417791
49 A 81 F 0 0.312192
49 A 82 V 0 0.0050931
49 A 83 V 0 -0.0609332
49 A 84 D 0 -0.0270501
49 A 85 L 0 0.166582
49 A 86 P 0 0.154675
49 A 87 E 0 0.288333
49 A 88 D 0 0.0885493
49 A 92 I 0 0.11363
49 A 93 S 0 0.00329798
49 A 94 K 0 0.0858032
49 A 95 A 0 0.246189
49 A 96 T 0 0.0464511
49 A 97 E 0 0.127321
49 A 98 P 0 0.0159028
49 A 99 D 0 -0.0847807
49 A 100 K 0 -0.0549806
49 A 101 E 0 -0.0240076
49 A 102 A 0 -0.0462314
49 A 103 Y 0 0.00400249
49 A 104 S 0 0.0022794
49 A 105 G 0 -0.060662
49 A 106 F 0 -0.0159681
49 A 107 E 0 -0.0149519
49 A 108 G 0 -0.017908
49 A 109 T 0 -0.041862
49 A 110 D 0 -0.0481137
49 A 111 L 0 0.0200329
49 A 112 A 0 -0.100436
49 A 113 K 0 -0.00936216
49 A 114 I 0 -0.0234992
49 A 115 L 0 -0.0423791
49 A 116 R 0 -0.10501
49 A 117 G 0 -0.0875086
49 A 118 N 0 -0.0377964
49 A 119 G 0 -0.0588226
49 A 120 V 0 0.0271236
49 A 121 K 0 -0.0240326
49 A 122 R 0 -0.0789393
49 A 123 V 0 -0.00691031
49 A 124 Y 0 0.0304993
49 A 125 I 0 -0.00517551
49 A 126 C 0 -0.0630228
49 A 127 G 0 -0.0343731
49 A 128 V 0 -0.0641993
49 A 129 A 0 -0.0253261
49 A 130 T 0 -0.0162966
49 A 131 E 0 0.0148359
49 A 132 Y 0 0.0194991
49 A 133 C 0 -0.0771099
49 A 134 V 0 -0.0651336
49 A 135 R 0 0.0439656
49 A 136 A 0 -0.00544304
49 A 137 T 0 -0.0418685
49 A 138 A 0 -0.0581668
49 A 139 L 0 -0.102197
49 A 140 D 0 -0.0491024
49 A 141 A 0 -0.109026
49 A 142 L 0 -0.0728031
49 A 143 K 0 -0.0580362
49 A 144 H 0 -0.0580236
49 A 145 G 0 -0.0300641
49 A 146 F 0 -0.0447313
49 A 147 E 0 0.0187532
49 A 148 V 0 -0.112846
49 A 149 Y 0 -0.0697728
49 A 150 L 0 -0.0490964
49 A 151 L 0 -0.0348436
49 A 152 R 0 -0.0217685
49 A 153 D 0 -0.0292142
49 A 154 A 0 -0.00666346
49 A 155 V 0 -0.0192793
49 A 156 K 0 -0.12244
49 A 157 G 0 -0.0172958
49 A 158 I 0 -0.019385
49 A 159 K 0 -0.0382093
49 A 160 P 0 -0.0536491
49 A 161 E 0 -0.0872252
49 A 162 D 0 -0.0158369
49 A 163 E 0 -0.0656429
49 A 164 E 0 -0.0783529
49 A 165 R 0 -0.060383
49 A 166 A 0 -0.0426364
49 A 167 L 0 -0.048444
49 A 168 E 0 -0.0616282
49 A 169 E 0 -0.00532446
49 A 170 M 0 -0.110431
49 A 171 K 0 -0.0797419
49 A 172 S 0 -0.096891
49 A 173 R 0 -0.126289
49 A 174 G 0 -0.0596234
49 A 175 I 0 -0.0880204
49 A 176 K 0 -0.0886051
49 A 177 I 0 -0.0205415
50 T 51 R 0 0.178297
50 T 52 D 0 0.151922
50 T 53 W 0 0.145713
50 T 54 H 0 0.159306
50 T 55 P 0 -0.0239548
50 T 56 E 0 -0.025555
50 T 57 N 0 -0.00948922
50 T 58 H 0 0.0438659
50 T 59 I 0 0.103194
50 T 60 S 0 0.00115414
50 T 61 F 0 0.0412821
50 T 62 R 0 0.00953611
50 T 63 E 0 0.0433736
50 T 64 R 0 0.00919608
50 T 65 G 0 0.058157
50 T 66 G 0 -0.0253243
50 T 67 P 0 0.114435
50 T 68 W 0 0.138711
50 T 69 P 0 0.0676727
50 T 70 R 0 -0.0001901
50 T 71 H 0 0.00935401
50 T 72 C 0 -0.0128136
50 T 73 V 0 -0.0284701
50 T 74 Q 0 -0.0392736
50 T 75 N 0 -0.0392334
50 T 76 T 0 0.0307834
50 T 77 P 0 -0.0257174
50 T 78 G 0 0.00387561
50 T 79 A 0 0.0110742
50 T 80 E 0 -0.114253
50 T 81 F 0 0.0498835
50 T 82 V 0 -0.0300097
50 T 83 V 0 -0.0341378
50 T 84 D 0 -0.0294611
50 T 85 L 0 0.0205323
50 T 86 P 0 -0.0336229
50 T 87 E 0 -0.101604
50 T 88 D 0 -0.0197738
50 T 92 I 0 -0.062829
50 T 93 S 0 -0.0736884
50 T 94 K 0 -0.0182939
50 T 95 A 0 -0.029683
50 T 96 T 0 -0.0546942
50 T 97 E 0 0.0235508
50 T 98 P 0 0.0595905
50 T 99 D 0 0.0591751
50 T 100 K 0 0.0889509
50 T 101 E 0 -0.00518892
50 T 102 A 0 -0.038676
50 T 103 Y 0 0.0514513
50 T 104 S 0 0.0033475
50 T 105 G 0 0.442561
50 T 106 F 0 -0.0307995
50 T 107 E 0 -0.0427559
50 T 108 G 0 -0.00754314
50 T 109 T 0 -0.0588456
50 T 110 D 0 -0.0834804
50 T 111 L 0 0.0268952
50 T 112 A 0 -0.14367
50 T 113 K 0 0.00377959
50 T 114 I 0 -0.102866
50 T 115 L 0 -0.0483293
50 T 116 R 0 -0.0998313
50 T 117 G 0 -0.0423899
50 T 118 N 0 -0.0195203
50 T 119 G 0 -0.0126097
50 T 120 V 0 -0.0679436
50 T 121 K 0 -0.092781
50 T 122 R 0 -0.109454
50 T 123 V 0 -0.00101114
50 T 124 Y 0 -0.0453392
50 T 125 I 0 0.00948242
50 T 126 C 0 -0.0852102
50 T 127 G 0 0.0172026
50 T 128 V 0 0.0514157
50 T 129 A 0 -0.00848221
50 T 130 T 0 -0.0736927
50 T 131 E 0 -0.0166085
50 T 132 Y 0 0.0430468
50 T 133 C 0 -0.000592262
50 T 134 V 0 -0.0230663
50 T 135 R 0 -0.0675316
50 T 136 A 0 -0.0438915
50 T 137 T 0 0.037946
50 T 138 A 0 -0.0556277
50 T 139 L 0 -0.0420868
50 T 140 D 0 -0.0710342
50 T 141 A 0 -0.0436205
50 T 142 L 0 -0.0342525
50 T 143 K 0 -0.114146
50 T 144 H 0 -0.054317
50 T 145 G 0 0.034614
50 T 146 F 0 -0.012446
50 T 147 E 0 -0.0751881
50 T 148 V 0 -0.00707454
50 T 149 Y 0 -0.0146018
50 T 150 L 0 -0.0863217
50 T 151 L 0 -0.065884
50 T 152 R 0 -0.0973598
50 T 153 D 0 0.0118825
50 T 154 A 0 -0.0506717
50 T 155 V 0 -0.0182418
50 T 156 K 0 -0.0639889
50 T 157 G 0 0.0387882
50 T 158 I 0 -0.068897
50 T 159 K 0 -0.0451355
50 T 160 P 0 -0.0212753
50 T 161 E 0 -0.0437849
50 T 162 D 0 -0.0545438
50 T 163 E 0 -0.0111374
50 T 164 E 0 -0.0693219
50 T 165 R 0 -0.0270271
50 T 166 A 0 -0.0769083
50 T 167 L 0 -0.00373666
50 T 168 E 0 -0.0105628
50 T 169 E 0 -0.0176104
50 T 170 M 0 -0.0703159
50 T 171 K 0 -0.0815922
50 T 172 S 0 -0.0521715
50 T 173 R 0 0.00534785
50 T 174 G 0 -0.0414933
50 T 175 I 0 -0.0584169
50 T 176 K 0 -0.0822214
50 T 177 I 0 -0.0657343
51 R 52 D 0 0.184037
51 R 53 W 0 0.286277
51 R 54 H 0 0.141459
51 R 55 P 0 0.035371
51 R 56 E 0 0.0316185
51 R 57 N 0 0.0498994
51 R 58 H 0 0.0528815
51 R 59 I 0 0.0360065
51 R 60 S 0 0.0292341
51 R 61 F 0 0.0894266
51 R 62 R 0 0.0506224
51 R 63 E 0 0.0530047
51 R 64 R 0 -0.0284071
51 R 65 G 0 0.0453221
51 R 66 G 0 0.00744981
51 R 67 P 0 0.00469004
51 R 68 W 0 0.0433986
51 R 69 P 0 -0.0243801
51 R 70 R 0 -0.0320521
51 R 71 H 0 -0.00483219
51 R 72 C 0 0.00831492
51 R 73 V 0 -0.0508231
51 R 74 Q 0 0.0193383
51 R 75 N 0 -0.0792375
51 R 76 T 0 -0.0476001
51 R 77 P 0 0.012257
51 R 78 G 0 -0.0147091
51 R 79 A 0 0.188624
51 R 80 E 0 0.22631
51 R 81 F 0 0.309412
51 R 82 V 0 -0.0817861
51 R 83 V 0 -0.0507269
51 R 84 D 0 -0.00135771
51 R 85 L 0 -0.016358
51 R 86 P 0 -0.0200403
51 R 87 E 0 -0.0362378
51 R 88 D 0 -0.0368919
51 R 92 I 0 -0.0555734
51 R 93 S 0 0.176934
51 R 94 K 0 -0.0702327
51 R 95 A 0 0.0484569
51 R 96 T 0 -0.0270441
51 R 97 E 0 0.212063
51 R 98 P 0 0.0455657
51 R 99 D 0 0.717719
51 R 100 K 0 -0.0215986
51 R 101 E 0 -0.0362367
51 R 102 A 0 0.0205238
51 R 103 Y 0 0.0201924
51 R 104 S 0 0.022459
51 R 105 G 0 -0.0446811
51 R 106 F 0 -0.0256394
51 R 107 E 0 -0.0680957
51 R 108 G 0 -0.0316262
51 R 109 T 0 -0.027065
51 R 110 D 0 -0.0698608
51 R 111 L 0 -0.0606626
51 R 112 A 0 -0.083784
51 R 113 K 0 -0.0785635
51 R 114 I 0 -0.0508004
51 R 115 L 0 -0.0929383
51 R 116 R 0 -0.0471774
51 R 117 G 0 0.029463
51 R 118 N 0 -0.0302474
51 R 119 G 0 -0.0596128
51 R 120 V 0 0.0203717
51 R 121 K 0 -0.0646189
51 R 122 R 0 -0.0676013
51 R 123 V 0 -0.0965262
51 R 124 Y 0 0.019787
51 R 125 I 0 -0.109288
51 R 126 C 0 -0.0991095
51 R 127 G 0 -0.0816045
51 R 128 V 0 -0.0433033
51 R 129 A 0 -0.0014391
51 R 130 T 0 -0.0663287
51 R 131 E 0 -0.0384351
51 R 132 Y 0 -0.0352565
51 R 133 C 0 -0.0050868
51 R 134 V 0 -0.0249694
51 R 135 R 0 -0.0329801
51 R 136 A 0 -0.00138475
51 R 137 T 0 -0.0794056
51 R 138 A 0 -0.0339534
51 R 139 L 0 -0.0261806
51 R 140 D 0 0.0221899
51 R 141 A 0 -0.0801751
51 R 142 L 0 0.0242962
51 R 143 K 0 0.0119175
51 R 144 H 0 -0.0854461
51 R 145 G 0 -0.0217044
51 R 146 F 0 -0.0073774
51 R 147 E 0 -0.0566576
51 R 148 V 0 -0.0791498
51 R 149 Y 0 -0.0601652
51 R 150 L 0 -0.0435765
51 R 151 L 0 -0.0311493
51 R 152 R 0 -0.060961
51 R 153 D 0 -0.00321674
51 R 154 A 0 -0.0455062
51 R 155 V 0 0.0176656
51 R 156 K 0 -0.0412827
51 R 157 G 0 0.0205806
51 R 158 I 0 -0.0226308
51 R 159 K 0 -0.0773207
51 R 160 P 0 -0.0866226
51 R 161 E 0 -0.136775
51 R 162 D 0 -0.0646881
51 R 163 E 0 -0.0843977
51 R 164 E 0 -0.109955
51 R 165 R 0 -0.0717142
51 R 166 A 0 -0.111759
51 R 167 L 0 -0.105676
51 R 168 E 0 -0.0136651
51 R 169 E 0 -0.0540047
51 R 170 M 0 -0.0392931
51 R 171 K 0 -0.0373659
51 R 172 S 0 -0.00857545
51 R 173 R 0 -0.0445888
51 R 174 G 0 -0.0655734
51 R 175 I 0 -0.047364
51 R 176 K 0 -0.0631389
51 R 177 I 0 -0.0923727
52 D 53 W 0 0.194651
52 D 54 H 0 0.4466
52 D 55 P 0 0.110255
52 D 56 E 0 0.000678822
52 D 57 N 0 0.0570886
52 D 58 H 0 0.163275
52 D 59 I 0 0.0643894
52 D 60 S 0 0.0824181
52 D 61 F 0 0.127322
52 D 62 R 0 0.0233324
52 D 63 E 0 0.0436539
52 D 64 R 0 0.0600829
52 D 65 G 0 0.0379796
52 D 66 G 0 0.0416685
52 D 67 P 0 0.0533973
52 D 68 W 0 0.140928
52 D 69 P 0 0.0750075
52 D 70 R 0 0.0515768
52 D 71 H 0 0.271378
52 D 72 C 0 0.181677
52 D 73 V 0 0.0308272
52 D 74 Q 0 -0.00404037
52 D 75 N 0 -0.0121175
52 D 76 T 0 0.0187557
52 D 77 P 0 -0.0547747
52 D 78 G 0 -0.02251
52 D 79 A 0 0.0200308
52 D 80 E 0 -0.0579614
52 D 81 F 0 0.00512913
52 D 82 V 0 -0.0380939
52 D 83 V 0 -0.0529455
52 D 84 D 0 -0.0547314
52 D 85 L 0 -0.0358209
52 D 86 P 0 -0.110261
52 D 87 E 0 -0.104072
52 D 88 D 0 -0.0165671
52 D 92 I 0 -0.0722727
52 D 93 S 0 -0.115018
52 D 94 K 0 -0.101577
52 D 95 A 0 -0.062108
52 D 96 T 0 -0.100933
52 D 97 E 0 -0.0760085
52 D 98 P 0 -0.079668
52 D 99 D 0 -0.0487817
52 D 100 K 0 -0.0555945
52 D 101 E 0 0.0873296
52 D 102 A 0 0.0403397
52 D 103 Y 0 0.13776
52 D 104 S 0 -0.00657796
52 D 105 G 0 0.0320362
52 D 106 F 0 -0.108343
52 D 107 E 0 -0.0766069
52 D 108 G 0 0.0210271
52 D 109 T 0 -0.050607
52 D 110 D 0 -0.000257583
52 D 111 L 0 -0.0504056
52 D 112 A 0 -0.146655
52 D 113 K 0 -0.0856231
52 D 114 I 0 -0.0654923
52 D 115 L 0 -0.023795
52 D 116 R 0 -0.106975
52 D 117 G 0 -0.0549978
52 D 118 N 0 -0.104091
52 D 119 G 0 -0.0602439
52 D 120 V 0 -0.0758255
52 D 121 K 0 -0.0884477
52 D 122 R 0 -0.0743098
52 D 123 V 0 -0.0823865
52 D 124 Y 0 -0.0675627
52 D 125 I 0 -0.0326707
52 D 126 C 0 -0.0459291
52 D 127 G 0 -0.0448668
52 D 128 V 0 0.0382022
52 D 129 A 0 0.206284
52 D 130 T 0 0.0165977
52 D 131 E 0 0.15554
52 D 132 Y 0 0.134931
52 D 133 C 0 0.102196
52 D 134 V 0 0.0461088
52 D 135 R 0 0.0633296
52 D 136 A 0 0.0060477
52 D 137 T 0 -0.0404213
52 D 138 A 0 -0.0590605
52 D 139 L 0 0.0285142
52 D 140 D 0 -0.059361
52 D 141 A 0 -0.062555
52 D 142 L 0 0.00188798
52 D 143 K 0 -0.0050674
52 D 144 H 0 -0.10305
52 D 145 G 0 0.0044571
52 D 146 F 0 0.0211143
52 D 147 E 0 -0.0534113
52 D 148 V 0 -0.0450842
52 D 149 Y 0 -0.108134
52 D 150 L 0 -0.0546203
52 D 151 L 0 -0.0771541
52 D 152 R 0 -0.0615828
52 D 153 D 0 -0.0707919
52 D 154 A 0 0.032646
52 D 155 V 0 -0.0320994
52 D 156 K 0 -0.000778662
52 D 157 G 0 -0.00300307
52 D 158 I 0 -0.0081933
52 D 159 K 0 -0.0164477
52 D 160 P 0 -0.0404824
52 D 161 E 0 -0.114921
52 D 162 D 0 -0.0159577
52 D 163 E 0 -0.100179
52 D 164 E 0 -0.1248
52 D 165 R 0 -0.0855733
52 D 166 A 0 0.00460243
52 D 167 L 0 -0.119413
52 D 168 E 0 -0.0489352
52 D 169 E 0 -0.0562646
52 D 170 M 0 -0.00656265
52 D 171 K 0 -0.0862301
52 D 172 S 0 -0.0659592
52 D 173 R 0 -0.0532629
52 D 174 G 0 0.0628398
52 D 175 I 0 -0.0341589
52 D 176 K 0 -0.107054
52 D 177 I 0 -0.0718636
53 W 54 H 0 0.174587
53 W 55 P 0 0.164889
53 W 56 E 0 0.155866
53 W 57 N 0 0.0524767
53 W 58 H 0 0.136218
53 W 59 I 0 0.00860364
53 W 60 S 0 0.112909
53 W 61 F 0 0.107342
53 W 62 R 0 0.109592
53 W 63 E 0 0.0545583
53 W 64 R 0 0.0254715
53 W 65 G 0 -0.0220612
53 W 66 G 0 0.0236198
53 W 67 P 0 0.0063153
53 W 68 W 0 0.00851025
53 W 69 P 0 0.0292227
53 W 70 R 0 -0.0216815
53 W 71 H 0 0.0589294
53 W 72 C 0 0.0756534
53 W 73 V 0 0.0374229
53 W 74 Q 0 0.350273
53 W 75 N 0 0.175783
53 W 76 T 0 0.0506425
53 W 77 P 0 -0.0271334
53 W 78 G 0 0.0220645
53 W 79 A 0 0.501435
53 W 80 E 0 0.119327
53 W 81 F 0 0.0205969
53 W 82 V 0 0.0795881
53 W 83 V 0 -0.019982
53 W 84 D 0 -0.0655706
53 W 85 L 0 -0.0205791
53 W 86 P 0 -0.00686208
53 W 87 E 0 -0.0510382
53 W 88 D 0 -0.0951653
53 W 92 I 0 -0.0169106
53 W 93 S 0 0.0481535
53 W 94 K 0 -0.0527368
53 W 95 A 0 -0.0219662
53 W 96 T 0 -0.060434
53 W 97 E 0 -0.0290107
53 W 98 P 0 -0.0607199
53 W 99 D 0 0.328293
53 W 100 K 0 -0.063488
53 W 101 E 0 0.0467356
53 W 102 A 0 -0.0295109
53 W 103 Y 0 0.011301
53 W 104 S 0 -0.0525236
53 W 105 G 0 -0.0776676
53 W 106 F 0 -0.0929221
53 W 107 E 0 -0.0355728
53 W 108 G 0 0.0045544
53 W 109 T 0 -0.0778776
53 W 110 D 0 0.00584944
53 W 111 L 0 -0.0653705
53 W 112 A 0 -0.0389757
53 W 113 K 0 -0.0556093
53 W 114 I 0 -0.0728372
53 W 115 L 0 -0.103817
53 W 116 R 0 -0.0160356
53 W 117 G 0 0.0197063
53 W 118 N 0 -0.0353683
53 W 119 G 0 -0.0888418
53 W 120 V 0 -0.0548575
53 W 121 K 0 -0.029557
53 W 122 R 0 -0.0627449
53 W 123 V 0 -0.0355659
53 W 124 Y 0 -0.0557992
53 W 125 I 0 -0.0687821
53 W 126 C 0 -0.0654295
53 W 127 G 0 -0.0686179
53 W 128 V 0 0.0133443
53 W 129 A 0 0.00870829
53 W 130 T 0 -0.0152853
53 W 131 E 0 -0.0928081
53 W 132 Y 0 -0.0299961
53 W 133 C 0 0.0019882
53 W 134 V 0 -0.0395858
53 W 135 R 0 -0.0947058
53 W 136 A 0 -0.0175523
53 W 137 T 0 -0.0452619
53 W 138 A 0 -0.0422218
53 W 139 L 0 -0.00851865
53 W 140 D 0 0.0249562
53 W 141 A 0 -0.0701219
53 W 142 L 0 -0.0525077
53 W 143 K 0 -0.0650595
53 W 144 H 0 -0.0531597
53 W 145 G 0 -0.0569251
53 W 146 F 0 -0.0886585
53 W 147 E 0 0.00613177
53 W 148 V 0 -0.00361497
53 W 149 Y 0 -0.015882
53 W 150 L 0 -0.107293
53 W 151 L 0 -0.0291645
53 W 152 R 0 -0.00268819
53 W 153 D 0 -0.0529657
53 W 154 A 0 -0.067441
53 W 155 V 0 -0.0759854
53 W 156 K 0 -0.112066
53 W 157 G 0 0.000792105
53 W 158 I 0 -0.0277818
53 W 159 K 0 -0.00756285
53 W 160 P 0 -0.0353839
53 W 161 E 0 -0.0929119
53 W 162 D 0 -0.0339983
53 W 163 E 0 -0.113668
53 W 164 E 0 -0.0113976
53 W 165 R 0 -0.0905881
53 W 166 A 0 0.0111953
53 W 167 L 0 -0.105886
53 W 168 E 0 -0.106788
53 W 169 E 0 -0.0908554
53 W 170 M 0 -0.0674599
53 W 171 K 0 -0.0907921
53 W 172 S 0 -0.0709228
53 W 173 R 0 -0.0708921
53 W 174 G 0 -0.0379813
53 W 175 I 0 -0.102005
53 W 176 K 0 -0.0437435
53 W 177 I 0 -0.0708683
54 H 55 P 0 0.313209
54 H 56 E 0 0.109482
54 H 57 N 0 0.203646
54 H 58 H 0 0.238208
54 H 59 I 0 0.148238
54 H 60 S 0 0.135349
54 H 61 F 0 0.0765147
54 H 62 R 0 0.0146259
54 H 63 E 0 -0.0194525
54 H 64 R 0 -0.00364847
54 H 65 G 0 0.00291148
54 H 66 G 0 -0.0266123
54 H 67 P 0 0.00213047
54 H 68 W 0 0.0978493
54 H 69 P 0 0.0898604
54 H 70 R 0 0.0393825
54 H 71 H 0 0.272946
54 H 72 C 0 0.117468
54 H 73 V 0 0.159654
54 H 74 Q 0 -0.00158206
54 H 75 N 0 0.0706215
54 H 76 T 0 0.0410646
54 H 77 P 0 -0.0564923
54 H 78 G 0 0.107306
54 H 79 A 0 0.088843
54 H 80 E 0 -0.0180807
54 H 81 F 0 0.0239836
54 H 82 V 0 -0.00848899
54 H 83 V 0 -0.0292042
54 H 84 D 0 -0.0645922
54 H 85 L 0 -0.0616156
54 H 86 P 0 -0.0290049
54 H 87 E 0 -0.112721
54 H 88 D 0 -0.0786658
54 H 92 I 0 -0.0336033
54 H 93 S 0 -0.10949
54 H 94 K 0 -0.0777396
54 H 95 A 0 -0.0431212
54 H 96 T 0 -0.0564953
54 H 97 E 0 -0.0640004
54 H 98 P 0 -0.0466195
54 H 99 D 0 -0.000196752
54 H 100 K 0 -0.131582
54 H 101 E 0 0.0438446
54 H 102 A 0 0.00128218
54 H 103 Y 0 0.0900405
54 H 104 S 0 -0.0387414
54 H 105 G 0 -0.0298779
54 H 106 F 0 -0.0737148
54 H 107 E 0 -0.047135
54 H 108 G 0 -0.0561199
54 H 109 T 0 -0.0857614
54 H 110 D 0 -0.0766823
54 H 111 L 0 -0.0893896
54 H 112 A 0 -0.0723031
54 H 113 K 0 -0.0325509
54 H 114 I 0 -0.0791109
54 H 115 L 0 -0.0737523
54 H 116 R 0 -0.0442588
54 H 117 G 0 -0.0882635
54 H 118 N 0 -0.0249402
54 H 119 G 0 -0.0431106
54 H 120 V 0 -0.0848442
54 H 121 K 0 -0.0965596
54 H 122 R 0 -0.0541617
54 H 123 V 0 -0.0563999
54 H 124 Y 0 -0.0791438
54 H 125 I 0 -0.060254
54 H 126 C 0 -0.027574
54 H 127 G 0 -0.0641158
54 H 128 V 0 0.00788353
54 H 129 A 0 0.0281864
54 H 130 T 0 -0.0725099
54 H 131 E 0 0.0423056
54 H 132 Y 0 0.0594647
54 H 133 C 0 0.0701366
54 H 134 V 0 -0.0218795
54 H 135 R 0 0.0419495
54 H 136 A 0 0.0197781
54 H 137 T 0 -0.0638459
54 H 138 A 0 -0.0285586
54 H 139 L 0 -0.0410925
54 H 140 D 0 -0.0376507
54 H 141 A 0 -0.0706642
54 H 142 L 0 0.0601589
54 H 143 K 0 -0.0117756
54 H 144 H 0 -0.0603146
54 H 145 G 0 -0.0324402
54 H 146 F 0 0.00893922
54 H 147 E 0 -0.0415895
54 H 148 V 0 -0.00888819
54 H 149 Y 0 -0.0394456
54 H 150 L 0 0.0336004
54 H 151 L 0 -0.0710227
54 H 152 R 0 0.0120079
54 H 153 D 0 -0.119574
54 H 154 A 0 0.0267168
54 H 155 V 0 0.0605499
54 H 156 K 0 0.0284295
54 H 157 G 0 0.00382764
54 H 158 I 0 0.0274372
54 H 159 K 0 -0.0575568
54 H 160 P 0 -0.0837151
54 H 161 E 0 -0.116137
54 H 162 D 0 -0.0651819
54 H 163 E 0 -0.115671
54 H 164 E 0 -0.0609012
54 H 165 R 0 -0.0879126
54 H 166 A 0 -0.0152988
54 H 167 L 0 -0.0677057
54 H 168 E 0 -0.0552786
54 H 169 E 0 -0.0653646
54 H 170 M 0 -0.0478514
54 H 171 K 0 -0.0750346
54 H 172 S 0 -0.0536248
54 H 173 R 0 -0.0516788
54 H 174 G 0 -0.00717816
54 H 175 I 0 -0.061465
54 H 176 K 0 -0.0877233
54 H 177 I 0 -0.0594729
55 P 56 E 0 0.497659
55 P 57 N 0 0.423302
55 P 58 H 0 0.316973
55 P 59 I 0 0.197726
55 P 60 S 0 0.153565
55 P 61 F 0 0.0803436
55 P 62 R 0 0.00735867
55 P 63 E 0 0.0117256
55 P 64 R 0 0.0383807
55 P 65 G 0 0.02604
55 P 66 G 0 0.0342777
55 P 67 P 0 0.0396528
55 P 68 W 0 -0.0136335
55 P 69 P 0 0.0183796
55 P 70 R 0 0.0434835
55 P 71 H 0 0.0413498
55 P 72 C 0 0.0189217
55 P 73 V 0 0.0910223
55 P 74 Q 0 0.305667
55 P 75 N 0 5.01715e-05
55 P 76 T 0 0.0318924
55 P 77 P 0 0.0151242
55 P 78 G 0 0.0283945
55 P 79 A 0 0.0623223
55 P 80 E 0 0.0260636
55 P 81 F 0 -0.0233737
55 P 82 V 0 -0.0412702
55 P 83 V 0 0.0309962
55 P 84 D 0 -0.0116346
55 P 85 L 0 -0.025078
55 P 86 P 0 0.00825376
55 P 87 E 0 -0.0631952
55 P 88 D 0 -0.0202959
55 P 92 I 0 -0.0227719
55 P 93 S 0 0.00514917
55 P 94 K 0 0.0408682
55 P 95 A 0 -0.096797
55 P 96 T 0 -0.0154933
55 P 97 E 0 -0.0260504
55 P 98 P 0 0.0151677
55 P 99 D 0 0.0567208
55 P 100 K 0 -0.0789315
55 P 101 E 0 0.101103
55 P 102 A 0 0.0622446
55 P 103 Y 0 -0.0656821
55 P 104 S 0 -0.0485038
55 P 105 G 0 -0.0297809
55 P 106 F 0 -0.0542101
55 P 107 E 0 0.0350998
55 P 108 G 0 -0.0592679
55 P 109 T 0 -0.107957
55 P 110 D 0 0.092727
55 P 111 L 0 -0.0115227
55 P 112 A 0 -0.0306129
55 P 113 K 0 0.0458287
55 P 114 I 0 0.0481657
55 P 115 L 0 -0.0208033
55 P 116 R 0 -0.0122739
55 P 117 G 0 0.0380071
55 P 118 N 0 0.0143295
55 P 119 G 0 0.0178659
55 P 120 V 0 -0.019202
55 P 121 K 0 -0.0850697
55 P 122 R 0 -0.018813
55 P 123 V 0 -0.00965222
55 P 124 Y 0 -0.0251871
55 P 125 I 0 -0.0499859
55 P 126 C 0 -0.0654962
55 P 127 G 0 -0.0705521
55 P 128 V 0 -0.0319376
55 P 129 A 0 -0.0730605
55 P 130 T 0 -0.0737906
55 P 131 E 0 -0.0794227
55 P 132 Y 0 -0.0641134
55 P 133 C 0 -0.0450113
55 P 134 V 0 -0.0687995
55 P 135 R 0 -0.0974499
55 P 136 A 0 -0.0736626
55 P 137 T 0 -0.0211974
55 P 138 A 0 -0.0397473
55 P 139 L 0 -0.0672116
55 P 140 D 0 -0.00975065
55 P 141 A 0 0.0309238
55 P 142 L 0 -0.0243503
55 P 143 K 0 0.030467
55 P 144 H 0 -0.0719297
55 P 145 G 0 -0.00454923
55 P 146 F 0 -0.0658027
55 P 147 E 0 -0.0426903
55 P 148 V 0 -0.0446902
55 P 149 Y 0 -0.0886961
55 P 150 L 0 -0.0449968
55 P 151 L 0 -0.0747849
55 P 152 R 0 -0.0762526
55 P 153 D 0 -0.0609069
55 P 154 A 0 -0.0930242
55 P 155 V 0 -0.0531736
55 P 156 K 0 -0.0815259
55 P 157 G 0 -0.039073
55 P 158 I 0 -0.0341238
55 P 159 K 0 0.0406651
55 P 160 P 0 -0.00407334
55 P 161 E 0 0.00992427
55 P 162 D 0 -0.0734744
55 P 163 E 0 -0.0893064
55 P 164 E 0 -0.0662745
55 P 165 R 0 -0.0374428
55 P 166 A 0 -0.0628036
55 P 167 L 0 -0.101098
55 P 168 E 0 -0.0336515
55 P 169 E 0 -0.0702182
55 P 170 M 0 -0.0623194
55 P 171 K 0 -0.0612622
55 P 172 S 0 -0.0602945
55 P 173 R 0 -0.067332
55 P 174 G 0 -0.0458722
55 P 175 I 0 -0.0494224
55 P 176 K 0 -0.0423639
55 P 177 I 0 -0.0900203
56 E 57 N 0 0.650004
56 E 58 H 0 0.350888
56 E 59 I 0 0.243561
56 E 60 S 0 0.106108
56 E 61 F 0 0.141126
56 E 62 R 0 0.109707
56 E 63 E 0 0.023215
56 E 64 R 0 0.0715614
56 E 65 G 0 -0.00929507
56 E 66 G 0 0.0505486
56 E 67 P 0 0.0358767
56 E 68 W 0 0.0196569
56 E 69 P 0 -0.0132386
56 E 70 R 0 0.204539
56 E 71 H 0 0.0188135
56 E 72 C 0 -0.0219477
56 E 73 V 0 0.158179
56 E 74 Q 0 0.0656122
56 E 75 N 0 0.0640422
56 E 76 T 0 0.0483942
56 E 77 P 0 0.0416936
56 E 78 G 0 -0.019882
56 E 79 A 0 -0.00905294
56 E 80 E 0 -0.0311936
56 E 81 F 0 -0.0885277
56 E 82 V 0 0.00529674
56 E 83 V 0 -0.0231745
56 E 84 D 0 0.0306948
56 E 85 L 0 0.0201147
56 E 86 P 0 -0.0127558
56 E 87 E 0 0.0232065
56 E 88 D 0 -0.0186439
56 E 92 I 0 -0.0292305
56 E 93 S 0 -0.0319247
56 E 94 K 0 -0.0762029
56 E 95 A 0 -0.0476322
56 E 96 T 0 0.0736006
56 E 97 E 0 -0.0152887
56 E 98 P 0 0.0253921
56 E 99 D 0 -0.0375783
56 E 100 K 0 -0.0347869
56 E 101 E 0 0.0283888
56 E 102 A 0 -0.0610944
56 E 103 Y 0 -0.0605573
56 E 104 S 0 -0.0125885
56 E 105 G 0 -0.065973
56 E 106 F 0 -0.079718
56 E 107 E 0 -0.00466139
56 E 108 G 0 -0.0649377
56 E 109 T 0 -0.0775507
56 E 110 D 0 0.0139993
56 E 111 L 0 -0.0972059
56 E 112 A 0 -0.0439226
56 E 113 K 0 0.0107714
56 E 114 I 0 -0.0831452
56 E 115 L 0 -0.0527168
56 E 116 R 0 -0.0331823
56 E 117 G 0 0.00817489
56 E 118 N 0 0.0059115
56 E 119 G 0 0.0274281
56 E 120 V 0 -0.0450674
56 E 121 K 0 -0.0742445
56 E 122 R 0 -0.031433
56 E 123 V 0 -0.0247391
56 E 124 Y 0 -0.0445369
56 E 125 I 0 -0.0468453
56 E 126 C 0 -0.128968
56 E 127 G 0 -0.0592047
56 E 128 V 0 -0.0341299
56 E 129 A 0 -0.0497083
56 E 130 T 0 -0.0116098
56 E 131 E 0 -0.10967
56 E 132 Y 0 -0.0667606
56 E 133 C 0 -0.0164683
56 E 134 V 0 -0.13918
56 E 135 R 0 -0.0962897
56 E 136 A 0 -0.0407358
56 E 137 T 0 -0.042085
56 E 138 A 0 -0.0587351
56 E 139 L 0 0.0301716
56 E 140 D 0 -0.0626982
56 E 141 A 0 -0.0461429
56 E 142 L 0 -0.0468163
56 E 143 K 0 0.0117174
56 E 144 H 0 -0.0186329
56 E 145 G 0 -0.0487552
56 E 146 F 0 -0.0725646
56 E 147 E 0 0.0310873
56 E 148 V 0 0.00432031
56 E 149 Y 0 -0.0349667
56 E 150 L 0 -0.0780298
56 E 151 L 0 -0.0441367
56 E 152 R 0 -0.0911705
56 E 153 D 0 -0.0470095
56 E 154 A 0 -0.0755533
56 E 155 V 0 -0.145178
56 E 156 K 0 -0.0437123
56 E 157 G 0 -0.0864133
56 E 158 I 0 -0.00818007
56 E 159 K 0 -0.0157129
56 E 160 P 0 -0.0658935
56 E 161 E 0 0.00404459
56 E 162 D 0 -0.0778872
56 E 163 E 0 -0.0413409
56 E 164 E 0 0.00913237
56 E 165 R 0 -0.0467725
56 E 166 A 0 0.0311977
56 E 167 L 0 -0.0375177
56 E 168 E 0 -0.00860543
56 E 169 E 0 -0.0665677
56 E 170 M 0 -0.0243107
56 E 171 K 0 -0.0314404
56 E 172 S 0 -0.0618715
56 E 173 R 0 -0.0188756
56 E 174 G 0 -0.0393045
56 E 175 I 0 -0.0675848
56 E 176 K 0 -0.085356
56 E 177 I 0 -0.0547
57 N 58 H 0 0.604189
57 N 59 I 0 0.41887
57 N 60 S 0 0.257973
57 N 61 F 0 0.14045
57 N 62 R 0 0.066776
57 N 63 E 0 0.0491391
57 N 64 R 0 0.223758
57 N 65 G 0 0.0399983
57 N 66 G 0 0.00175249
57 N 67 P 0 0.045827
57 N 68 W 0 -0.043178
57 N 69 P 0 -0.0180269
57 N 70 R 0 0.123018
57 N 71 H 0 -0.0382714
57 N 72 C 0 0.0978955
57 N 73 V 0 0.176581
57 N 74 Q 0 0.0770188
57 N 75 N 0 0.0523298
57 N 76 T 0 0.0561765
57 N 77 P 0 0.0259228
57 N 78 G 0 -0.0486901
57 N 79 A 0 0.020256
57 N 80 E 0 0.024945
57 N 81 F 0 -0.0666883
57 N 82 V 0 0.0284222
57 N 83 V 0 -0.0223316
57 N 84 D 0 -0.034457
57 N 85 L 0 -0.0544379
57 N 86 P 0 -0.00825042
57 N 87 E 0 -0.00110487
57 N 88 D 0 -0.0561897
57 N 92 I 0 -0.0351814
57 N 93 S 0 -0.00472798
57 N 94 K 0 -0.0433026
57 N 95 A 0 -0.102291
57 N 96 T 0 0.0103476
57 N 97 E 0 0.00980343
57 N 98 P 0 0.174118
57 N 99 D 0 -0.0153732
57 N 100 K 0 -0.0621455
57 N 101 E 0 -0.0632373
57 N 102 A 0 -0.0253187
57 N 103 Y 0 -0.0718379
57 N 104 S 0 -0.0499082
57 N 105 G 0 -0.0205429
57 N 106 F 0 0.0144416
57 N 107 E 0 -0.086315
57 N 108 G 0 -0.00760516
57 N 109 T 0 -0.00685001
57 N 110 D 0 -0.00789803
57 N 111 L 0 -0.0482061
57 N 112 A 0 -0.0412612
57 N 113 K 0 0.00671204
57 N 114 I 0 -0.0180312
57 N 115 L 0 -0.0366563
57 N 116 R 0 0.0216389
57 N 117 G 0 -0.0181311
57 N 118 N 0 -0.0258497
57 N 119 G 0 -0.0082863
57 N 120 V 0 -0.0834158
57 N 121 K 0 -0.0749344
57 N 122 R 0 -0.0519993
57 N 123 V 0 -0.062618
57 N 124 Y 0 -0.0743005
57 N 125 I 0 -0.0270731
57 N 126 C 0 -0.0427975
57 N 127 G 0 -0.0711787
57 N 128 V 0 -0.0920646
57 N 129 A 0 -0.0489141
57 N 130 T 0 -0.0692355
57 N 131 E 0 -0.0687883
57 N 132 Y 0 -0.0858843
57 N 133 C 0 -0.0732917
57 N 134 V 0 -0.0818226
57 N 135 R 0 -0.13069
57 N 136 A 0 -0.0450269
57 N 137 T 0 -0.0835511
57 N 138 A 0 -0.0366151
57 N 139 L 0 -0.0685542
57 N 140 D 0 -0.0940404
57 N 141 A 0 -0.0349823
57 N 142 L 0 -0.0732547
57 N 143 K 0 -0.0587703
57 N 144 H 0 -0.0840631
57 N 145 G 0 -0.0155568
57 N 146 F 0 -0.0875104
57 N 147 E 0 -0.00553875
57 N 148 V 0 -0.0562879
57 N 149 Y 0 -0.105907
57 N 150 L 0 -0.089742
57 N 151 L 0 -0.0806337
57 N 152 R 0 0.0230387
57 N 153 D 0 -0.032665
57 N 154 A 0 -0.106792
57 N 155 V 0 -0.128676
57 N 156 K 0 -0.045829
57 N 157 G 0 -0.0622666
57 N 158 I 0 -0.0705381
57 N 159 K 0 -0.0244584
57 N 160 P 0 -0.0223514
57 N 161 E 0 -0.0297775
57 N 162 D 0 -0.083899
57 N 163 E 0 -0.0999322
57 N 164 E 0 -0.00518319
57 N 165 R 0 -0.0105677
57 N 166 A 0 -0.0160571
57 N 167 L 0 -0.0509195
57 N 168 E 0 -0.0276402
57 N 169 E 0 -0.00414433
57 N 170 M 0 -0.0992077
57 N 171 K 0 -0.0729606
57 N 172 S 0 -0.0357451
57 N 173 R 0 -0.0860268
57 N 174 G 0 -0.0870767
57 N 175 I 0 -0.0651219
57 N 176 K 0 -0.0468263
57 N 177 I 0 -0.0578039
58 H 59 I 0 0.569324
58 H 60 S 0 0.453309
58 H 61 F 0 0.126425
58 H 62 R 0 0.0952017
58 H 63 E 0 0.0458116
58 H 64 R 0 0.0650466
58 H 65 G 0 0.0326264
58 H 66 G 0 0.0159315
58 H 67 P 0 0.024364
58 H 68 W 0 0.118491
58 H 69 P 0 0.0438936
58 H 70 R 0 0.0254251
58 H 71 H 0 0.0711049
58 H 72 C 0 0.066573
58 H 73 V 0 0.0967517
58 H 74 Q 0 0.104924
58 H 75 N 0 0.048993
58 H 76 T 0 0.0516731
58 H 77 P 0 0.0520952
58 H 78 G 0 0.014542
58 H 79 A 0 0.0647917
58 H 80 E 0 -0.0429299
58 H 81 F 0 -0.0594751
58 H 82 V 0 -0.0325237
58 H 83 V 0 0.00770502
58 H 84 D 0 -0.0240749
58 H 85 L 0 -0.0156348
58 H 86 P 0 -0.065759
58 H 87 E 0 -0.0908008
58 H 88 D 0 -0.047431
58 H 92 I 0 -0.0781256
58 H 93 S 0 -0.0227565
58 H 94 K 0 -0.0150463
58 H 95 A 0 -0.111849
58 H 96 T 0 0.0157539
58 H 97 E 0 -0.112543
58 H 98 P 0 -0.0388494
58 H 99 D 0 0.0138383
58 H 100 K 0 -0.0634572
58 H 101 E 0 0.00286354
58 H 102 A 0 0.027569
58 H 103 Y 0 -0.0139654
58 H 104 S 0 -0.0183221
58 H 105 G 0 -0.110792
58 H 106 F 0 -0.135501
58 H 107 E 0 -0.0861144
58 H 108 G 0 -0.0138618
58 H 109 T 0 -0.0281002
58 H 110 D 0 -0.0563743
58 H 111 L 0 -0.00363012
58 H 112 A 0 -0.0674394
58 H 113 K 0 -0.0784913
58 H 114 I 0 -0.0538336
58 H 115 L 0 -0.0679884
58 H 116 R 0 -0.0299665
58 H 117 G 0 -0.00314071
58 H 118 N 0 -0.00399529
58 H 119 G 0 -0.0435697
58 H 120 V 0 -0.0649458
58 H 121 K 0 -0.0104775
58 H 122 R 0 -0.0357147
58 H 123 V 0 -0.052941
58 H 124 Y 0 -0.098127
58 H 125 I 0 -0.0630936
58 H 126 C 0 -0.084077
58 H 127 G 0 -0.0933716
58 H 128 V 0 0.00487423
58 H 129 A 0 -0.00361792
58 H 130 T 0 -0.039362
58 H 131 E 0 0.0137269
58 H 132 Y 0 -0.0171819
58 H 133 C 0 0.00683282
58 H 134 V 0 -0.0787695
58 H 135 R 0 -0.0619742
58 H 136 A 0 -0.023312
58 H 137 T 0 -0.00796032
58 H 138 A 0 -0.0217481
58 H 139 L 0 -0.0483266
58 H 140 D 0 -0.0228613
58 H 141 A 0 -0.039315
58 H 142 L 0 0.0222515
58 H 143 K 0 -0.0497205
58 H 144 H 0 -0.015468
58 H 145 G 0 -0.00782582
58 H 146 F 0 -0.0495782
58 H 147 E 0 -0.0564542
58 H 148 V 0 0.00154639
58 H 149 Y 0 0.0124523
58 H 150 L 0 -0.065243
58 H 151 L 0 -0.0160065
58 H 152 R 0 -0.0791803
58 H 153 D 0 -0.107334
58 H 154 A 0 -0.019426
58 H 155 V 0 -0.0393078
58 H 156 K 0 -0.0549551
58 H 157 G 0 -0.0569907
58 H 158 I 0 0.0112218
58 H 159 K 0 -0.0496475
58 H 160 P 0 -0.0675446
58 H 161 E 0 -0.033517
58 H 162 D 0 -0.0356027
58 H 163 E 0 -0.0701049
58 H 164 E 0 -0.084431
58 H 165 R 0 -0.0362755
58 H 166 A 0 -0.0679063
58 H 167 L 0 -0.0800962
58 H 168 E 0 -0.0724363
58 H 169 E 0 0.0222279
58 H 170 M 0 -0.0787207
58 H 171 K 0 -0.116129
58 H 172 S 0 -0.0425185
58 H 173 R 0 -0.028791
58 H 174 G 0 -0.0375011
58 H 175 I 0 -0.0971559
58 H 176 K 0 -0.0868209
58 H 177 I 0 -0.0830931
59 I 60 S 0 0.602298
59 I 61 F 0 0.269818
59 I 62 R 0 0.0811386
59 I 63 E 0 0.0805409
59 I 64 R 0 0.126689
59 I 65 G 0 0.127348
59 I 66 G 0 0.0264855
59 I 67 P 0 0.0610246
59 I 68 W 0 0.0332016
59 I 69 P 0 0.00628824
59 I 70 R 0 0.0769988
59 I 71 H 0 0.0334847
59 I 72 C 0 0.0762694
59 I 73 V 0 0.113022
59 I 74 Q 0 -0.0327801
59 I 75 N 0 -0.0056515
59 I 76 T 0 0.0542568
59 I 77 P 0 -0.0014268
59 I 78 G 0 0.00980893
59 I 79 A 0 -0.0121276
59 I 80 E 0 -0.010186
59 I 81 F 0 -0.0291791
59 I 82 V 0 -0.0166303
59 I 83 V 0 -0.0470017
59 I 84 D 0 -0.00179896
59 I 85 L 0 -0.0082286
59 I 86 P 0 0.00181145
59 I 87 E 0 -0.0298778
59 I 88 D 0 -0.0390563
59 I 92 I 0 -0.0233435
59 I 93 S 0 -0.00238866
59 I 94 K 0 -0.0356464
59 I 95 A 0 -0.0621237
59 I 96 T 0 0.0159527
59 I 97 E 0 0.00955528
59 I 98 P 0 0.0554471
59 I 99 D 0 0.0460125
59 I 100 K 0 -0.0298315
59 I 101 E 0 0.0750593
59 I 102 A 0 -0.0256958
59 I 103 Y 0 -0.0364326
59 I 104 S 0 -0.0475946
59 I 105 G 0 -0.0835238
59 I 106 F 0 -0.074933
59 I 107 E 0 -0.0527285
59 I 108 G 0 -0.0444739
59 I 109 T 0 -0.0166911
59 I 110 D 0 0.00291228
59 I 111 L 0 -0.093842
59 I 112 A 0 -0.0935368
59 I 113 K 0 -0.00617944
59 I 114 I 0 0.0113848
59 I 115 L 0 -0.0415364
59 I 116 R 0 -0.0773582
59 I 117 G 0 0.0306696
59 I 118 N 0 -0.0536068
59 I 119 G 0 -0.00426363
59 I 120 V 0 -0.109351
59 I 121 K 0 0.0272832
59 I 122 R 0 -0.037098
59 I 123 V 0 -0.0609137
59 I 124 Y 0 0.0318452
59 I 125 I 0 -0.0501768
59 I 126 C 0 -0.0273441
59 I 127 G 0 -0.0995013
59 I 128 V 0 0.00236478
59 I 129 A 0 -0.031171
59 I 130 T 0 -0.00523359
59 I 131 E 0 -0.0276474
59 I 132 Y 0 -0.04428
59 I 133 C 0 -0.0680275
59 I 134 V 0 -0.083262
59 I 135 R 0 -0.0262947
59 I 136 A 0 -0.0217752
59 I 137 T 0 -0.0630356
59 I 138 A 0 -0.0153365
59 I 139 L 0 -0.0290198
59 I 140 D 0 -0.0348752
59 I 141 A 0 -0.0544615
59 I 142 L 0 -0.0495576
59 I 143 K 0 0.00129712
59 I 144 H 0 -0.0446682
59 I 145 G 0 -0.101664
59 I 146 F 0 -0.0574809
59 I 147 E 0 0.00987312
59 I 148 V 0 -0.00741818
59 I 149 Y 0 -0.00306486
59 I 150 L 0 -0.0933048
59 I 151 L 0 -0.0265612
59 I 152 R 0 -0.00275809
59 I 153 D 0 -0.0500509
59 I 154 A 0 -0.0334099
59 I 155 V 0 -0.0564826
59 I 156 K 0 -0.0227035
59 I 157 G 0 -0.0455657
59 I 158 I 0 -0.07593
59 I 159 K 0 -0.0604525
59 I 160 P 0 -0.0726963
59 I 161 E 0 -0.0709572
59 I 162 D 0 0.012093
59 I 163 E 0 -0.0876238
59 I 164 E 0 -0.0611236
59 I 165 R 0 -0.0621158
59 I 166 A 0 -0.0153523
59 I 167 L 0 -0.0217606
59 I 168 E 0 -0.0362713
59 I 169 E 0 -0.0610828
59 I 170 M 0 -0.0788082
59 I 171 K 0 -0.103203
59 I 172 S 0 -0.0714412
59 I 173 R 0 -0.0148298
59 I 174 G 0 -0.0652506
59 I 175 I 0 -0.0181291
59 I 176 K 0 -0.0843692
59 I 177 I 0 -0.061257
60 S 61 F 0 0.681333
60 S 62 R 0 0.42792
60 S 63 E 0 0.0808632
60 S 64 R 0 0.100578
60 S 65 G 0 0.127495
60 S 66 G 0 0.116177
60 S 67 P 0 0.0680122
60 S 68 W 0 0.085786
60 S 69 P 0 0.0849652
60 S 70 R 0 0.0442212
60 S 71 H 0 0.0365375
60 S 72 C 0 0.156066
60 S 73 V 0 0.0552476
60 S 74 Q 0 0.0721428
60 S 75 N 0 0.0497922
60 S 76 T 0 0.0220133
60 S 77 P 0 0.0135324
60 S 78 G 0 0.00222955
60 S 79 A 0 0.0653165
60 S 80 E 0 -0.0638757
60 S 81 F 0 0.075853
60 S 82 V 0 -0.0270903
60 S 83 V 0 0.0179569
60 S 84 D 0 -0.0483437
60 S 85 L 0 0.0113618
60 S 86 P 0 -0.0356712
60 S 87 E 0 -0.00912054
60 S 88 D 0 -0.0118287
60 S 92 I 0 -0.0039027
60 S 93 S 0 -0.0551307
60 S 94 K 0 -0.0271607
60 S 95 A 0 0.00377471
60 S 96 T 0 -0.0115711
60 S 97 E 0 -0.0441767
60 S 98 P 0 -0.0345785
60 S 99 D 0 0.00889385
60 S 100 K 0 -0.0395866
60 S 101 E 0 0.00361566
60 S 102 A 0 -0.0359994
60 S 103 Y 0 -0.00857845
60 S 104 S 0 -0.0647501
60 S 105 G 0 -0.00541643
60 S 106 F 0 -0.0438027
60 S 107 E 0 -0.0759044
60 S 108 G 0 0.0232526
60 S 109 T 0 -0.0746663
60 S 110 D 0 -0.0589561
60 S 111 L 0 -0.0649541
60 S 112 A 0 -0.0943866
60 S 113 K 0 0.0173749
60 S 114 I 0 0.0184212
60 S 115 L 0 -0.0701433
60 S 116 R 0 -0.0289127
60 S 117 G 0 -0.0144954
60 S 118 N 0 -0.0590635
60 S 119 G 0 -0.0282691
60 S 120 V 0 -0.0571591
60 S 121 K 0 -0.0764211
60 S 122 R 0 -0.115123
60 S 123 V 0 0.00635264
60 S 124 Y 0 -0.0723234
60 S 125 I 0 -0.103924
60 S 126 C 0 -0.0428915
60 S 127 G 0 -0.0835698
60 S 128 V 0 0.00430371
60 S 129 A 0 -0.0342348
60 S 130 T 0 -0.0779326
60 S 131 E 0 -0.0107781
60 S 132 Y 0 -0.0322027
60 S 133 C 0 -0.0489491
60 S 134 V 0 -0.0100811
60 S 135 R 0 0.00197967
60 S 136 A 0 -0.075558
60 S 137 T 0 0.0157548
60 S 138 A 0 -0.0589271
60 S 139 L 0 -0.0376164
60 S 140 D 0 -0.0469255
60 S 141 A 0 -0.0735772
60 S 142 L 0 0.00338762
60 S 143 K 0 0.00882804
60 S 144 H 0 -0.0635732
60 S 145 G 0 -0.0548749
60 S 146 F 0 -0.0517226
60 S 147 E 0 -0.0209172
60 S 148 V 0 0.0107442
60 S 149 Y 0 -0.0787915
60 S 150 L 0 -0.0568907
60 S 151 L 0 -0.0734896
60 S 152 R 0 -0.0857152
60 S 153 D 0 -0.0307325
60 S 154 A 0 -0.0112287
60 S 155 V 0 -0.0492411
60 S 156 K 0 -0.00507851
60 S 157 G 0 -0.0177547
60 S 158 I 0 -0.0421319
60 S 159 K 0 -0.0359434
60 S 160 P 0 -0.0574851
60 S 161 E 0 -0.0307442
60 S 162 D 0 -0.0145106
60 S 163 E 0 -0.103727
60 S 164 E 0 -0.0180744
60 S 165 R 0 -0.0550635
60 S 166 A 0 -0.0323284
60 S 167 L 0 -0.113344
60 S 168 E 0 -0.0832193
60 S 169 E 0 -0.00216973
60 S 170 M 0 0.000241528
60 S 171 K 0 -0.0465774
60 S 172 S 0 -0.072104
60 S 173 R 0 -0.0705161
60 S 174 G 0 -0.0294495
60 S 175 I 0 -0.0670896
60 S 176 K 0 -0.0995854
60 S 177 I 0 -0.13408
61 F 62 R 0 1.09644
61 F 63 E 0 0.275661
61 F 64 R 0 0.277821
61 F 65 G 0 0.249396
61 F 66 G 0 0.178832
61 F 67 P 0 0.173936
61 F 68 W 0 0.111757
61 F 69 P 0 0.1556
61 F 70 R 0 0.112523
61 F 71 H 0 0.199968
61 F 72 C 0 0.263416
61 F 73 V 0 0.0785806
61 F 74 Q 0 0.0467559
61 F 75 N 0 -0.0199452
61 F 76 T 0 0.0164182
61 F 77 P 0 0.015165
61 F 78 G 0 -0.0121376
61 F 79 A 0 0.0432648
61 F 80 E 0 -0.0169479
61 F 81 F 0 -0.00766953
61 F 82 V 0 -0.0359155
61 F 83 V 0 -0.0680063
61 F 84 D 0 -0.0997081
61 F 85 L 0 -0.0633239
61 F 86 P 0 -0.0591625
61 F 87 E 0 -0.0196931
61 F 88 D 0 -0.00623145
61 F 92 I 0 0.0317014
61 F 93 S 0 -0.076751
61 F 94 K 0 0.00338683
61 F 95 A 0 -0.0473308
61 F 96 T 0 -0.0509809
61 F 97 E 0 -0.0634666
61 F 98 P 0 -0.0560423
61 F 99 D 0 0.023711
61 F 100 K 0 -0.0216936
61 F 101 E 0 0.0210917
61 F 102 A 0 -0.0433227
61 F 103 Y 0 -0.0261574
61 F 104 S 0 -0.0479951
61 F 105 G 0 -0.038668
61 F 106 F 0 -0.0126314
61 F 107 E 0 -0.0447789
61 F 108 G 0 -0.0105647
61 F 109 T 0 -0.0711409
61 F 110 D 0 -0.0192855
61 F 111 L 0 -0.0260068
61 F 112 A 0 -0.0794485
61 F 113 K 0 -0.0464156
61 F 114 I 0 -0.0396944
61 F 115 L 0 -0.0599931
61 F 116 R 0 -0.0991696
61 F 117 G 0 -0.0653632
61 F 118 N 0 -0.0636237
61 F 119 G 0 -0.0613949
61 F 120 V 0 -0.0802758
61 F 121 K 0 -0.0634928
61 F 122 R 0 -0.0147688
61 F 123 V 0 0.00585007
61 F 124 Y 0 -0.0395311
61 F 125 I 0 -0.0286105
61 F 126 C 0 -0.0311831
61 F 127 G 0 -0.0783622
61 F 128 V 0 -0.0620843
61 F 129 A 0 -0.0302007
61 F 130 T 0 -0.0740701
61 F 131 E 0 -0.0824636
61 F 132 Y 0 -0.0447187
61 F 133 C 0 0.00604737
61 F 134 V 0 -0.0740903
61 F 135 R 0 -0.0959456
61 F 136 A 0 -0.0825377
61 F 137 T 0 -0.0159355
61 F 138 A 0 -0.0439625
61 F 139 L 0 -0.0793989
61 F 140 D 0 -0.0827807
61 F 141 A 0 -0.0956605
61 F 142 L 0 -0.0591005
61 F 143 K 0 -0.0421378
61 F 144 H 0 -0.0454655
61 F 145 G 0 -0.0213809
61 F 146 F 0 -0.0564663
61 F 147 E 0 -0.0637569
61 F 148 V 0 -0.0500334
61 F 149 Y 0 -0.0340999
61 F 150 L 0 -0.0647167
61 F 151 L 0 -0.103679
61 F 152 R 0 -0.0708909
61 F 153 D 0 -0.0781767
61 F 154 A 0 -0.0233802
61 F 155 V 0 -0.102178
61 F 156 K 0 -0.0657423
61 F 157 G 0 -0.0263936
61 F 158 I 0 0.000775639
61 F 159 K 0 -0.0139775
61 F 160 P 0 -0.0534932
61 F 161 E 0 -0.0290784
61 F 162 D 0 -0.0810969
61 F 163 E 0 -0.11853
61 F 164 E 0 -0.0580206
61 F 165 R 0 -0.0538054
61 F 166 A 0 -0.0114371
61 F 167 L 0 -0.0679012
61 F 168 E 0 -0.044504
61 F 169 E 0 -0.0469577
61 F 170 M 0 -0.0228476
61 F 171 K 0 -0.0686149
61 F 172 S 0 -0.0232739
61 F 173 R 0 -0.0368793
61 F 174 G 0 0.0262173
61 F 175 I 0 -0.0519563
61 F 176 K 0 -0.0404536
61 F 177 I 0 -0.0930023
62 R 63 E 0 0.536844
62 R 64 R 0 0.351893
62 R 65 G 0 0.308583
62 R 66 G 0 0.198363
62 R 67 P 0 0.276561
62 R 68 W 0 0.173891
62 R 69 P 0 0.0918686
62 R 70 R 0 0.158294
62 R 71 H 0 0.0326196
62 R 72 C 0 0.015589
62 R 73 V 0 0.149241
62 R 74 Q 0 0.0464586
62 R 75 N 0 -0.020249
62 R 76 T 0 -0.0270852
62 R 77 P 0 0.0395187
62 R 78 G 0 0.00141532
62 R 79 A 0 0.0448594
62 R 80 E 0 -0.0479904
62 R 81 F 0 -0.027106
62 R 82 V 0 -0.0727351
62 R 83 V 0 -0.0457026
62 R 84 D 0 -0.0467621
62 R 85 L 0 0.0272507
62 R 86 P 0 -0.0101194
62 R 87 E 0 -0.0064204
62 R 88 D 0 -0.0253325
62 R 92 I 0 -0.112884
62 R 93 S 0 -0.0175675
62 R 94 K 0 0.00474014
62 R 95 A 0 -0.0357297
62 R 96 T 0 -0.0143042
62 R 97 E 0 -0.0166968
62 R 98 P 0 -0.0701266
62 R 99 D 0 -0.0501076
62 R 100 K 0 0.0371835
62 R 101 E 0 -0.02422
62 R 102 A 0 -0.0430481
62 R 103 Y 0 0.000979372
62 R 104 S 0 -0.0575184
62 R 105 G 0 -0.0466353
62 R 106 F 0 -0.0608972
62 R 107 E 0 -0.0247484
62 R 108 G 0 0.0564301
62 R 109 T 0 -0.0402386
62 R 110 D 0 8.74925e-05
62 R 111 L 0 -0.0540105
62 R 112 A 0 -0.116206
62 R 113 K 0 0.020549
62 R 114 I 0 0.0119892
62 R 115 L 0 -0.0751466
62 R 116 R 0 0.00602806
62 R 117 G 0 0.0752276
62 R 118 N 0 -0.0669155
62 R 119 G 0 -0.0677941
62 R 120 V 0 -0.0914568
62 R 121 K 0 0.00820442
62 R 122 R 0 -0.037318
62 R 123 V 0 -0.0285264
62 R 124 Y 0 -0.0449851
62 R 125 I 0 -0.0545709
62 R 126 C 0 -0.0832395
62 R 127 G 0 -0.06629
62 R 128 V 0 0.0231974
62 R 129 A 0 -0.0212603
62 R 130 T 0 -0.0724092
62 R 131 E 0 -0.0335027
62 R 132 Y 0 0.0134541
62 R 133 C 0 -0.031301
62 R 134 V 0 -0.103561
62 R 135 R 0 -0.0312413
62 R 136 A 0 -0.0249111
62 R 137 T 0 -0.0521854
62 R 138 A 0 -0.0641668
62 R 139 L 0 -0.0464902
62 R 140 D 0 -0.0285665
62 R 141 A 0 -0.0933391
62 R 142 L 0 -0.0344057
62 R 143 K 0 0.00842579
62 R 144 H 0 -0.0565528
62 R 145 G 0 0.0635338
62 R 146 F 0 -0.0585698
62 R 147 E 0 -0.0168801
62 R 148 V 0 0.0151029
62 R 149 Y 0 -0.0584599
62 R 150 L 0 -0.0817376
62 R 151 L 0 -0.0778516
62 R 152 R 0 -0.0646801
62 R 153 D 0 -0.0559006
62 R 154 A 0 -0.00539772
62 R 155 V 0 -0.138359
62 R 156 K 0 -0.0575491
62 R 157 G 0 -0.0299479
62 R 158 I 0 -0.0995012
62 R 159 K 0 -0.0626623
62 R 160 P 0 -0.0340364
62 R 161 E 0 -0.0829658
62 R 162 D 0 -0.0939264
62 R 163 E 0 -0.0711243
62 R 164 E 0 -0.0864246
62 R 165 R 0 -0.0476574
62 R 166 A 0 -0.0597948
62 R 167 L 0 -0.0116414
62 R 168 E 0 -0.0904651
62 R 169 E 0 -0.0595831
62 R 170 M 0 -0.0725594
62 R 171 K 0 -0.0152134
62 R 172 S 0 -0.0729281
62 R 173 R 0 -0.0452737
62 R 174 G 0 0.0444465
62 R 175 I 0 -0.0437088
62 R 176 K 0 -0.0982356
62 R 177 I 0 -0.0782541
63 E 64 R 0 0.987937
63 E 65 G 0 0.619461
63 E 66 G 0 0.456218
63 E 67 P 0 0.276449
63 E 68 W 0 0.142126
63 E 69 P 0 0.0989211
63 E 70 R 0 0.554904
63 E 71 H 0 0.084124
63 E 72 C 0 0.0168656
63 E 73 V 0 0.0361039
63 E 74 Q 0 0.00517308
63 E 75 N 0 -0.054837
63 E 76 T 0 0.00446269
63 E 77 P 0 -0.0220746
63 E 78 G 0 -0.0608834
63 E 79 A 0 0.00711064
63 E 80 E 0 -0.00245228
63 E 81 F 0 -0.0146076
63 E 82 V 0 -0.0580619
63 E 83 V 0 -0.0359536
63 E 84 D 0 -0.00513295
63 E 85 L 0 -0.0827486
63 E 86 P 0 0.0234462
63 E 87 E 0 -0.030635
63 E 88 D 0 -0.04554
63 E 92 I 0 -0.037826
63 E 93 S 0 -0.0143511
63 E 94 K 0 -0.101009
63 E 95 A 0 -0.0862749
63 E 96 T 0 -0.0353136
63 E 97 E 0 -0.0842422
63 E 98 P 0 0.00486174
63 E 99 D 0 -0.0391392
63 E 100 K 0 0.0503555
63 E 101 E 0 -0.0663453
63 E 102 A 0 -0.0682717
63 E 103 Y 0 -0.060965
63 E 104 S 0 -0.0224071
63 E 105 G 0 -0.0500845
63 E 106 F 0 -0.0842222
63 E 107 E 0 -0.0640616
63 E 108 G 0 -0.0392362
63 E 109 T 0 -0.052604
63 E 110 D 0 -0.00920077
63 E 111 L 0 -0.0569149
63 E 112 A 0 -0.098184
63 E 113 K 0 -0.0311694
63 E 114 I 0 -0.0485068
63 E 115 L 0 -0.0446069
63 E 116 R 0 -0.0235665
63 E 117 G 0 -0.01288
63 E 118 N 0 -0.0116635
63 E 119 G 0 -0.0757399
63 E 120 V 0 -0.0419344
63 E 121 K 0 -0.0781981
63 E 122 R 0 -0.075965
63 E 123 V 0 -0.0985434
63 E 124 Y 0 -0.0251073
63 E 125 I 0 0.0192475
63 E 126 C 0 0.0188129
63 E 127 G 0 -0.0450968
63 E 128 V 0 -0.056017
63 E 129 A 0 -0.0808371
63 E 130 T 0 -0.0287094
63 E 131 E 0 -0.0992815
63 E 132 Y 0 -0.00373353
63 E 133 C 0 -0.0394555
63 E 134 V 0 -0.0576152
63 E 135 R 0 -0.064303
63 E 136 A 0 -0.0130785
63 E 137 T 0 -0.0306787
63 E 138 A 0 -0.0302894
63 E 139 L 0 -0.0701458
63 E 140 D 0 -0.0882312
63 E 141 A 0 -0.0367454
63 E 142 L 0 -0.0597799
63 E 143 K 0 -0.0748905
63 E 144 H 0 -0.068419
63 E 145 G 0 -0.0405736
63 E 146 F 0 -0.0684443
63 E 147 E 0 0.035491
63 E 148 V 0 -0.0435956
63 E 149 Y 0 0.00477965
63 E 150 L 0 -0.0179142
63 E 151 L 0 -0.0384594
63 E 152 R 0 -0.0343865
63 E 153 D 0 -0.0556179
63 E 154 A 0 -0.0486165
63 E 155 V 0 -0.0718419
63 E 156 K 0 -0.0302507
63 E 157 G 0 -0.0304353
63 E 158 I 0 -0.054771
63 E 159 K 0 -0.0340228
63 E 160 P 0 -0.0660009
63 E 161 E 0 -0.0319953
63 E 162 D 0 -0.0394255
63 E 163 E 0 -0.0445237
63 E 164 E 0 -0.0286938
63 E 165 R 0 -0.0454445
63 E 166 A 0 -0.0152603
63 E 167 L 0 0.00558416
63 E 168 E 0 -0.01125
63 E 169 E 0 -0.0860183
63 E 170 M 0 -0.00697108
63 E 171 K 0 -0.0337598
63 E 172 S 0 -0.0362672
63 E 173 R 0 -0.0306192
63 E 174 G 0 -0.00269719
63 E 175 I 0 -0.0338513
63 E 176 K 0 -0.0910573
63 E 177 I 0 -0.0390649
64 R 65 G 0 0.972366
64 R 66 G 0 0.634156
64 R 67 P 0 0.32648
64 R 68 W 0 0.223562
64 R 69 P 0 0.160701
64 R 70 R 0 0.190254
64 R 71 H 0 0.104964
64 R 72 C 0 0.0272178
64 R 73 V 0 0.0442151
64 R 74 Q 0 0.0446956
64 R 75 N 0 -0.0712892
64 R 76 T 0 -0.0379787
64 R 77 P 0 -0.0802354
64 R 78 G 0 -0.0911628
64 R 79 A 0 -0.0177286
64 R 80 E 0 -0.0542907
64 R 81 F 0 -0.068014
64 R 82 V 0 -0.042941
64 R 83 V 0 -0.0346545
64 R 84 D 0 0.00707322
64 R 85 L 0 -0.03796
64 R 86 P 0 -0.00206015
64 R 87 E 0 -0.0311889
64 R 88 D 0 -0.00128939
64 R 92 I 0 -0.0711311
64 R 93 S 0 -0.0397084
64 R 94 K 0 -0.0833077
64 R 95 A 0 -0.0704121
64 R 96 T 0 -0.0232021
64 R 97 E 0 0.00725531
64 R 98 P 0 -0.0348956
64 R 99 D 0 -0.0117315
64 R 100 K 0 0.0591718
64 R 101 E 0 -0.0105332
64 R 102 A 0 -0.0157545
64 R 103 Y 0 -0.0397183
64 R 104 S 0 -0.0645871
64 R 105 G 0 -0.0558812
64 R 106 F 0 -0.051922
64 R 107 E 0 -0.0195992
64 R 108 G 0 0.000305556
64 R 109 T 0 -0.0638193
64 R 110 D 0 -0.00781569
64 R 111 L 0 -0.0646916
64 R 112 A 0 -0.109784
64 R 113 K 0 0.000677674
64 R 114 I 0 -0.0562771
64 R 115 L 0 -0.102408
64 R 116 R 0 -0.0579545
64 R 117 G 0 -0.0166655
64 R 118 N 0 -0.0589426
64 R 119 G 0 -0.0603471
64 R 120 V 0 -0.0954826
64 R 121 K 0 -0.0909525
64 R 122 R 0 -0.0836764
64 R 123 V 0 -0.0395651
64 R 124 Y 0 -0.0678602
64 R 125 I 0 -0.00220897
64 R 126 C 0 -0.0354689
64 R 127 G 0 -0.0681345
64 R 128 V 0 -0.0673939
64 R 129 A 0 -0.0510717
64 R 130 T 0 -0.0204863
64 R 131 E 0 -0.0632626
64 R 132 Y 0 -0.0057154
64 R 133 C 0 -0.0111384
64 R 134 V 0 -0.0670885
64 R 135 R 0 -0.037555
64 R 136 A 0 0.000135676
64 R 137 T 0 -0.0301591
64 R 138 A 0 -0.0339277
64 R 139 L 0 -0.0449175
64 R 140 D 0 -0.0951625
64 R 141 A 0 -0.090824
64 R 142 L 0 0.0250969
64 R 143 K 0 -0.0419078
64 R 144 H 0 -0.0712244
64 R 145 G 0 -0.0276188
64 R 146 F 0 -0.0537937
64 R 147 E 0 0.023829
64 R 148 V 0 -0.0738962
64 R 149 Y 0 -0.0292069
64 R 150 L 0 -0.0177548
64 R 151 L 0 -0.052228
64 R 152 R 0 -0.0651592
64 R 153 D 0 -0.0419064
64 R 154 A 0 -0.0196085
64 R 155 V 0 -0.0597125
64 R 156 K 0 -0.04369
64 R 157 G 0 -0.073715
64 R 158 I 0 -0.0213773
64 R 159 K 0 -0.0247638
64 R 160 P 0 -0.0451747
64 R 161 E 0 -0.0869875
64 R 162 D 0 0.0135022
64 R 163 E 0 -0.0563188
64 R 164 E 0 -0.0385738
64 R 165 R 0 -0.0169482
64 R 166 A 0 -0.0179694
64 R 167 L 0 0.0138689
64 R 168 E 0 -0.00573272
64 R 169 E 0 0.00617219
64 R 170 M 0 -0.0349481
64 R 171 K 0 0.0166356
64 R 172 S 0 -0.0537853
64 R 173 R 0 -0.0502529
64 R 174 G 0 -0.0561096
64 R 175 I 0 -0.0260486
64 R 176 K 0 -0.0437583
64 R 177 I 0 -0.0438529
65 G 66 G 0 1.03541
65 G 67 P 0 0.426696
65 G 68 W 0 0.136791
65 G 69 P 0 0.154851
65 G 70 R 0 0.193971
65 G 71 H 0 0.0652595
65 G 72 C 0 0.0482714
65 G 73 V 0 0.0694428
65 G 74 Q 0 -0.0212758
65 G 75 N 0 0.00602764
65 G 76 T 0 -0.00449468
65 G 77 P 0 -0.0276402
65 G 78 G 0 -0.000125205
65 G 79 A 0 0.00506282
65 G 80 E 0 -0.018473
65 G 81 F 0 -0.102631
65 G 82 V 0 -0.0377371
65 G 83 V 0 -0.0460408
65 G 84 D 0 -0.0128956
65 G 85 L 0 -0.0714964
65 G 86 P 0 -0.0563979
65 G 87 E 0 -0.0329319
65 G 88 D 0 -0.028098
65 G 92 I 0 -0.0386875
65 G 93 S 0 -0.0343765
65 G 94 K 0 -0.0309711
65 G 95 A 0 -0.0689416
65 G 96 T 0 -0.0182267
65 G 97 E 0 -0.0606949
65 G 98 P 0 -0.00370986
65 G 99 D 0 -0.0429858
65 G 100 K 0 -0.0157142
65 G 101 E 0 -0.00858492
65 G 102 A 0 -0.0384302
65 G 103 Y 0 -0.0166678
65 G 104 S 0 -0.0281153
65 G 105 G 0 -0.0601514
65 G 106 F 0 -0.0732432
65 G 107 E 0 -0.00756981
65 G 108 G 0 0.0264396
65 G 109 T 0 -0.0124615
65 G 110 D 0 0.0112023
65 G 111 L 0 -0.0486691
65 G 112 A 0 -0.0684496
65 G 113 K 0 0.0292768
65 G 114 I 0 -0.0303968
65 G 115 L 0 -0.0653529
65 G 116 R 0 -0.0744742
65 G 117 G 0 -0.0433393
65 G 118 N 0 -0.0821284
65 G 119 G 0 -0.0672295
65 G 120 V 0 -0.103651
65 G 121 K 0 -0.0380955
65 G 122 R 0 -0.0193397
65 G 123 V 0 -0.0435558
65 G 124 Y 0 -0.0718048
65 G 125 I 0 -0.0350317
65 G 126 C 0 -0.0176104
65 G 127 G 0 -0.0704942
65 G 128 V 0 -0.0841241
65 G 129 A 0 -0.0102791
65 G 130 T 0 -0.0428089
65 G 131 E 0 -0.071148
65 G 132 Y 0 -0.048783
65 G 133 C 0 0.0103611
65 G 134 V 0 -0.117004
65 G 135 R 0 -0.0482846
65 G 136 A 0 -0.0142677
65 G 137 T 0 -0.0467819
65 G 138 A 0 -0.0545604
65 G 139 L 0 -0.0448336
65 G 140 D 0 -0.101109
65 G 141 A 0 -0.00966331
65 G 142 L 0 -0.0210151
65 G 143 K 0 -0.0280821
65 G 144 H 0 -0.0132509
65 G 145 G 0 0.0207042
65 G 146 F 0 -0.0463032
65 G 147 E 0 -0.00505965
65 G 148 V 0 -0.016764
65 G 149 Y 0 -0.0361395
65 G 150 L 0 -0.0927961
65 G 151 L 0 -0.0882353
65 G 152 R 0 -0.0693723
65 G 153 D 0 -0.061938
65 G 154 A 0 -0.046096
65 G 155 V 0 -0.0871145
65 G 156 K 0 -0.0622843
65 G 157 G 0 -0.0204762
65 G 158 I 0 -0.0544899
65 G 159 K 0 0.0008748
65 G 160 P 0 -0.0415664
65 G 161 E 0 -0.069732
65 G 162 D 0 -0.0133063
65 G 163 E 0 -0.0656931
65 G 164 E 0 -0.0584722
65 G 165 R 0 -0.078602
65 G 166 A 0 -0.0437051
65 G 167 L 0 -0.0558987
65 G 168 E 0 -0.07589
65 G 169 E 0 -0.0199502
65 G 170 M 0 0.0309779
65 G 171 K 0 -0.0633987
65 G 172 S 0 -0.0518893
65 G 173 R 0 -0.0501174
65 G 174 G 0 -0.0296349
65 G 175 I 0 -0.0406823
65 G 176 K 0 -0.0468353
65 G 177 I 0 -0.0433897
66 G 67 P 0 0.628516
66 G 68 W 0 0.300612
66 G 69 P 0 0.173794
66 G 70 R 0 0.173418
66 G 71 H 0 0.159541
66 G 72 C 0 0.0323493
66 G 73 V 0 0.0629226
66 G 74 Q 0 0.0319956
66 G 75 N 0 0.0103988
66 G 76 T 0 0.013493
66 G 77 P 0 0.0236402
66 G 78 G 0 -0.022201
66 G 79 A 0 0.013264
66 G 80 E 0 -0.0546762
66 G 81 F 0 -0.00825256
66 G 82 V 0 -0.0392271
66 G 83 V 0 0.00043474
66 G 84 D 0 -0.0311181
66 G 85 L 0 -0.0469115
66 G 86 P 0 -0.0221276
66 G 87 E 0 0.0358244
66 G 88 D 0 0.00236278
66 G 92 I 0 -0.0270263
66 G 93 S 0 0.0357157
66 G 94 K 0 -0.0412804
66 G 95 A 0 -0.0946216
66 G 96 T 0 -0.0473975
66 G 97 E 0 -0.0355449
66 G 98 P 0 -0.0204596
66 G 99 D 0 0.014157
66 G 100 K 0 -0.00297007
66 G 101 E 0 -0.0485179
66 G 102 A 0 -0.0587795
66 G 103 Y 0 -0.0737762
66 G 104 S 0 -0.0168119
66 G 105 G 0 -0.0512732
66 G 106 F 0 -0.107942
66 G 107 E 0 -0.0574753
66 G 108 G 0 0.0141897
66 G 109 T 0 -0.0239558
66 G 110 D 0 -0.00444817
66 G 111 L 0 -0.0428111
66 G 112 A 0 -0.0255649
66 G 113 K 0 0.0151524
66 G 114 I 0 -0.0393067
66 G 115 L 0 -0.0566759
66 G 116 R 0 -0.112917
66 G 117 G 0 -0.0250415
66 G 118 N 0 -0.0186953
66 G 119 G 0 0.0119906
66 G 120 V 0 -0.140519
66 G 121 K 0 -0.0105238
66 G 122 R 0 -0.0519058
66 G 123 V 0 -0.0450397
66 G 124 Y 0 -0.0448756
66 G 125 I 0 0.0103917
66 G 126 C 0 -0.00453498
66 G 127 G 0 -0.058689
66 G 128 V 0 -0.0697809
66 G 129 A 0 -0.077023
66 G 130 T 0 -0.0263676
66 G 131 E 0 -0.105862
66 G 132 Y 0 -0.0275761
66 G 133 C 0 -0.0134755
66 G 134 V 0 -0.0899071
66 G 135 R 0 -0.0702768
66 G 136 A 0 0.00278612
66 G 137 T 0 -0.0401368
66 G 138 A 0 -0.0492059
66 G 139 L 0 -0.0326402
66 G 140 D 0 -0.1098
66 G 141 A 0 -0.0479491
66 G 142 L 0 -0.0173434
66 G 143 K 0 -0.0174745
66 G 144 H 0 -0.0725837
66 G 145 G 0 -0.0534718
66 G 146 F 0 -0.0681674
66 G 147 E 0 0.0442487
66 G 148 V 0 -0.0418331
66 G 149 Y 0 0.0229437
66 G 150 L 0 -0.0227889
66 G 151 L 0 -0.0514142
66 G 152 R 0 -0.0483264
66 G 153 D 0 -0.0523344
66 G 154 A 0 -0.033134
66 G 155 V 0 -0.105681
66 G 156 K 0 -0.0508239
66 G 157 G 0 -0.0275376
66 G 158 I 0 -0.0836809
66 G 159 K 0 -0.0460084
66 G 160 P 0 -0.0376614
66 G 161 E 0 -0.00649722
66 G 162 D 0 -0.0319027
66 G 163 E 0 -0.0634013
66 G 164 E 0 -0.0459244
66 G 165 R 0 -0.0219514
66 G 166 A 0 -0.0706415
66 G 167 L 0 -0.0553994
66 G 168 E 0 -0.0204656
66 G 169 E 0 -0.00247289
66 G 170 M 0 -0.0755382
66 G 171 K 0 0.0229203
66 G 172 S 0 -0.0149579
66 G 173 R 0 -0.0311949
66 G 174 G 0 -0.00526189
66 G 175 I 0 -0.063558
66 G 176 K 0 -0.0135871
66 G 177 I 0 -0.0343073
67 P 68 W 0 0.53881
67 P 69 P 0 0.352364
67 P 70 R 0 0.209238
67 P 71 H 0 0.173501
67 P 72 C 0 0.139204
67 P 73 V 0 0.080621
67 P 74 Q 0 -0.00324504
67 P 75 N 0 -0.0219907
67 P 76 T 0 -0.0393957
67 P 77 P 0 -0.00435388
67 P 78 G 0 -0.0907041
67 P 79 A 0 -0.0252684
67 P 80 E 0 0.00464609
67 P 81 F 0 -0.0536856
67 P 82 V 0 -0.0186889
67 P 83 V 0 0.0355972
67 P 84 D 0 -0.022995
67 P 85 L 0 -0.0927288
67 P 86 P 0 -0.0484105
67 P 87 E 0 -0.012662
67 P 88 D 0 -0.00259093
67 P 92 I 0 -0.0688046
67 P 93 S 0 -0.0207052
67 P 94 K 0 -0.0720656
67 P 95 A 0 -0.064208
67 P 96 T 0 -0.0309724
67 P 97 E 0 -0.0026105
67 P 98 P 0 0.0283889
67 P 99 D 0 0.000396892
67 P 100 K 0 0.0125231
67 P 101 E 0 -0.0840896
67 P 102 A 0 -0.070227
67 P 103 Y 0 -0.0509417
67 P 104 S 0 -0.0460405
67 P 105 G 0 -0.115755
67 P 106 F 0 -0.0900862
67 P 107 E 0 -0.0539573
67 P 108 G 0 -0.00261485
67 P 109 T 0 -0.0634545
67 P 110 D 0 -0.039199
67 P 111 L 0 -0.047399
67 P 112 A 0 -0.027436
67 P 113 K 0 0.016091
67 P 114 I 0 0.00545759
67 P 115 L 0 -0.0724095
67 P 116 R 0 -0.0187756
67 P 117 G 0 -0.000856823
67 P 118 N 0 -0.00126611
67 P 119 G 0 -0.0567519
67 P 120 V 0 -0.103943
67 P 121 K 0 -0.0558661
67 P 122 R 0 -0.0300194
67 P 123 V 0 -0.0488475
67 P 124 Y 0 -0.0314354
67 P 125 I 0 -0.127523
67 P 126 C 0 -0.0071274
67 P 127 G 0 -0.0568663
67 P 128 V 0 -0.0252787
67 P 129 A 0 -0.00805579
67 P 130 T 0 -0.0665618
67 P 131 E 0 -0.0498871
67 P 132 Y 0 -0.07638
67 P 133 C 0 -0.0452489
67 P 134 V 0 -0.056155
67 P 135 R 0 -0.0373907
67 P 136 A 0 0.00933116
67 P 137 T 0 -0.0526077
67 P 138 A 0 -0.0442774
67 P 139 L 0 -0.037733
67 P 140 D 0 -0.0826444
67 P 141 A 0 -0.113328
67 P 142 L 0 -0.0167543
67 P 143 K 0 -0.0254947
67 P 144 H 0 -0.0336195
67 P 145 G 0 -0.0163506
67 P 146 F 0 -0.0298752
67 P 147 E 0 0.00288477
67 P 148 V 0 -0.0214363
67 P 149 Y 0 -0.0109549
67 P 150 L 0 0.000980889
67 P 151 L 0 -0.0350783
67 P 152 R 0 -0.0264674
67 P 153 D 0 -0.0710061
67 P 154 A 0 0.0540056
67 P 155 V 0 -0.0547043
67 P 156 K 0 -0.0302428
67 P 157 G 0 -0.0513799
67 P 158 I 0 -0.0612108
67 P 159 K 0 -0.0132877
67 P 160 P 0 -0.0497336
67 P 161 E 0 -0.039123
67 P 162 D 0 0.00349951
67 P 163 E 0 -0.0561088
67 P 164 E 0 -0.0763315
67 P 165 R 0 -0.0604752
67 P 166 A 0 -0.0472505
67 P 167 L 0 -0.0674683
67 P 168 E 0 -0.00336312
67 P 169 E 0 0.00670622
67 P 170 M 0 0.00765017
67 P 171 K 0 -0.0635492
67 P 172 S 0 0.0115954
67 P 173 R 0 -0.00470604
67 P 174 G 0 -0.00834803
67 P 175 I 0 -0.0169649
67 P 176 K 0 -0.0663641
67 P 177 I 0 -0.0669671
68 W 69 P 0 0.633667
68 W 70 R 0 0.318593
68 W 71 H 0 0.378796
68 W 72 C 0 0.237231
68 W 73 V 0 0.0860219
68 W 74 Q 0 0.0709281
68 W 75 N 0 0.0272582
68 W 76 T 0 0.0959486
68 W 77 P 0 -0.00345355
68 W 78 G 0 -0.0290241
68 W 79 A 0 0.0415122
68 W 80 E 0 0.00659337
68 W 81 F 0 -0.0109623
68 W 82 V 0 -0.00847962
68 W 83 V 0 -0.0225449
68 W 84 D 0 -0.0248014
68 W 85 L 0 -0.0462591
68 W 86 P 0 -0.0162592
68 W 87 E 0 -0.0766981
68 W 88 D 0 -0.0893069
68 W 92 I 0 -0.0483376
68 W 93 S 0 -0.0713378
68 W 94 K 0 -0.00928873
68 W 95 A 0 -0.0679463
68 W 96 T 0 -0.0424247
68 W 97 E 0 -0.0180436
68 W 98 P 0 -0.00194442
68 W 99 D 0 -0.0345607
68 W 100 K 0 -0.0847883
68 W 101 E 0 0.0196877
68 W 102 A 0 -0.0504363
68 W 103 Y 0 0.189262
68 W 104 S 0 -0.0258363
68 W 105 G 0 -0.0255859
68 W 106 F 0 -0.105798
68 W 107 E 0 -0.018963
68 W 108 G 0 -0.0217835
68 W 109 T 0 -0.0496462
68 W 110 D 0 -0.0723124
68 W 111 L 0 -0.0582967
68 W 112 A 0 -0.0555895
68 W 113 K 0 -0.021885
68 W 114 I 0 -0.0542153
68 W 115 L 0 -0.0980269
68 W 116 R 0 -0.0897595
68 W 117 G 0 -0.02388
68 W 118 N 0 -0.0540101
68 W 119 G 0 -0.028996
68 W 120 V 0 -0.121223
68 W 121 K 0 0.0103962
68 W 122 R 0 -0.0692699
68 W 123 V 0 -0.0215838
68 W 124 Y 0 -0.0280386
68 W 125 I 0 -0.01022
68 W 126 C 0 -0.0724157
68 W 127 G 0 -0.0679258
68 W 128 V 0 0.0127532
68 W 129 A 0 0.0645253
68 W 130 T 0 -0.0232139
68 W 131 E 0 0.102627
68 W 132 Y 0 0.0478876
68 W 133 C 0 -0.0808252
68 W 134 V 0 -0.0228859
68 W 135 R 0 -0.018331
68 W 136 A 0 -0.00187674
68 W 137 T 0 -0.0464887
68 W 138 A 0 -0.0257782
68 W 139 L 0 -0.0657961
68 W 140 D 0 -0.023237
68 W 141 A 0 -0.0359281
68 W 142 L 0 -0.0122651
68 W 143 K 0 -0.0662162
68 W 144 H 0 -0.0560866
68 W 145 G 0 0.00857239
68 W 146 F 0 -0.09132
68 W 147 E 0 -0.010543
68 W 148 V 0 -0.00488933
68 W 149 Y 0 -0.0500395
68 W 150 L 0 -0.0122894
68 W 151 L 0 -0.04382
68 W 152 R 0 -0.06115
68 W 153 D 0 -0.117337
68 W 154 A 0 -0.0573104
68 W 155 V 0 -0.0636259
68 W 156 K 0 -0.0349991
68 W 157 G 0 -0.0287062
68 W 158 I 0 0.0235103
68 W 159 K 0 -0.0640579
68 W 160 P 0 -0.0161038
68 W 161 E 0 -0.0417536
68 W 162 D 0 0.0192005
68 W 163 E 0 -0.0688016
68 W 164 E 0 -0.0384454
68 W 165 R 0 -0.0420867
68 W 166 A 0 -0.0547215
68 W 167 L 0 -0.0794124
68 W 168 E 0 -0.018004
68 W 169 E 0 -0.0372578
68 W 170 M 0 -0.047678
68 W 171 K 0 -0.0612192
68 W 172 S 0 -0.0244133
68 W 173 R 0 -0.0357131
68 W 174 G 0 0.00751997
68 W 175 I 0 -0.0733304
68 W 176 K 0 -0.104002
68 W 177 I 0 -0.0992781
69 P 70 R 0 0.62016
69 P 71 H 0 0.525187
69 P 72 C 0 0.306297
69 P 73 V 0 0.185748
69 P 74 Q 0 0.122369
69 P 75 N 0 0.0155174
69 P 76 T 0 0.0980918
69 P 77 P 0 0.00339578
69 P 78 G 0 0.0107168
69 P 79 A 0 0.0197221
69 P 80 E 0 -0.0301612
69 P 81 F 0 0.0017142
69 P 82 V 0 -0.0664456
69 P 83 V 0 -0.069392
69 P 84 D 0 -0.0386373
69 P 85 L 0 -0.0306356
69 P 86 P 0 -0.00670066
69 P 87 E 0 -0.0804866
69 P 88 D 0 0.00905586
69 P 92 I 0 -0.0360641
69 P 93 S 0 -0.0218802
69 P 94 K 0 -0.0314188
69 P 95 A 0 -0.0667269
69 P 96 T 0 -0.063577
69 P 97 E 0 -0.0541908
69 P 98 P 0 -0.0389425
69 P 99 D 0 -0.0497861
69 P 100 K 0 -0.0429616
69 P 101 E 0 0.0641001
69 P 102 A 0 -0.000583928
69 P 103 Y 0 0.0341962
69 P 104 S 0 -0.0304148
69 P 105 G 0 -0.104297
69 P 106 F 0 -0.0581889
69 P 107 E 0 -0.109652
69 P 108 G 0 -0.0171749
69 P 109 T 0 -0.0732011
69 P 110 D 0 -0.0611421
69 P 111 L 0 -0.0385331
69 P 112 A 0 -0.0513252
69 P 113 K 0 -1.34299e-05
69 P 114 I 0 -0.0925979
69 P 115 L 0 -0.0645332
69 P 116 R 0 -0.0917402
69 P 117 G 0 -0.0217161
69 P 118 N 0 -0.0869923
69 P 119 G 0 -0.0669667
69 P 120 V 0 -0.0816229
69 P 121 K 0 -0.0041285
69 P 122 R 0 -0.0134624
69 P 123 V 0 0.00891855
69 P 124 Y 0 -0.0239336
69 P 125 I 0 0.0151974
69 P 126 C 0 -0.0469289
69 P 127 G 0 -0.0577174
69 P 128 V 0 -0.0896689
69 P 129 A 0 0.0357966
69 P 130 T 0 -0.0516399
69 P 131 E 0 0.0321536
69 P 132 Y 0 0.0230442
69 P 133 C 0 -0.0100667
69 P 134 V 0 -0.0677991
69 P 135 R 0 -0.0548854
69 P 136 A 0 -0.0197138
69 P 137 T 0 -0.06246
69 P 138 A 0 0.0197302
69 P 139 L 0 -0.0438696
69 P 140 D 0 -0.0426215
69 P 141 A 0 -0.0425046
69 P 142 L 0 0.0352695
69 P 143 K 0 -0.0312042
69 P 144 H 0 -0.0573422
69 P 145 G 0 0.0319792
69 P 146 F 0 -0.0511783
69 P 147 E 0 0.000555875
69 P 148 V 0 -0.00830243
69 P 149 Y 0 -0.045245
69 P 150 L 0 -0.0549455
69 P 151 L 0 0.0130993
69 P 152 R 0 -0.0193993
69 P 153 D 0 -0.0353712
69 P 154 A 0 -0.0462189
69 P 155 V 0 -0.071906
69 P 156 K 0 -0.049478
69 P 157 G 0 -0.0271545
69 P 158 I 0 -0.0369229
69 P 159 K 0 0.0344385
69 P 160 P 0 -0.0178026
69 P 161 E 0 -0.0792725
69 P 162 D 0 -0.0148581
69 P 163 E 0 -0.121052
69 P 164 E 0 -0.0637177
69 P 165 R 0 -0.0440652
69 P 166 A 0 -0.0357149
69 P 167 L 0 -0.0589471
69 P 168 E 0 -0.0122704
69 P 169 E 0 0.0499687
69 P 170 M 0 0.0249004
69 P 171 K 0 -0.0211998
69 P 172 S 0 -0.0469458
69 P 173 R 0 -0.0435343
69 P 174 G 0 0.0440079
69 P 175 I 0 -0.0404717
69 P 176 K 0 -0.111177
69 P 177 I 0 -0.0502118
70 R 71 H 0 0.738908
70 R 72 C 0 0.363152
70 R 73 V 0 0.375258
70 R 74 Q 0 0.155448
70 R 75 N 0 0.106786
70 R 76 T 0 0.050775
70 R 77 P 0 0.0609941
70 R 78 G 0 0.0111584
70 R 79 A 0 -0.0255003
70 R 80 E 0 -0.0349718
70 R 81 F 0 -0.0164891
70 R 82 V 0 -0.00246826
70 R 83 V 0 -0.0616084
70 R 84 D 0 -0.020467
70 R 85 L 0 0.0394836
70 R 86 P 0 0.00431094
70 R 87 E 0 0.0329597
70 R 88 D 0 -0.0270874
70 R 92 I 0 0.0422048
70 R 93 S 0 -0.0416368
70 R 94 K 0 -0.0585591
70 R 95 A 0 -0.0602584
70 R 96 T 0 -0.0269437
70 R 97 E 0 -0.00701962
70 R 98 P 0 -0.0294314
70 R 99 D 0 -0.0390149
70 R 100 K 0 0.0436576
70 R 101 E 0 -0.00695831
70 R 102 A 0 -0.0622916
70 R 103 Y 0 -0.0246542
70 R 104 S 0 -0.0339084
70 R 105 G 0 -0.0426769
70 R 106 F 0 -0.0454704
70 R 107 E 0 -0.00685572
70 R 108 G 0 -0.0329265
70 R 109 T 0 -0.0263017
70 R 110 D 0 -0.0825493
70 R 111 L 0 -0.0502061
70 R 112 A 0 -0.105661
70 R 113 K 0 -0.0403742
70 R 114 I 0 -0.00967009
70 R 115 L 0 -0.0611995
70 R 116 R 0 -0.0207384
70 R 117 G 0 -0.0641473
70 R 118 N 0 -0.028201
70 R 119 G 0 -0.0750553
70 R 120 V 0 -0.0375217
70 R 121 K 0 -0.0791841
70 R 122 R 0 -0.0906374
70 R 123 V 0 -0.0512844
70 R 124 Y 0 -0.0672951
70 R 125 I 0 -0.0673911
70 R 126 C 0 -0.0945398
70 R 127 G 0 -0.0602257
70 R 128 V 0 -0.0204159
70 R 129 A 0 -0.0421169
70 R 130 T 0 -0.0710165
70 R 131 E 0 -0.0665365
70 R 132 Y 0 -0.0465143
70 R 133 C 0 -0.0786681
70 R 134 V 0 -0.0899384
70 R 135 R 0 -0.0640782
70 R 136 A 0 -0.00349742
70 R 137 T 0 -0.0527817
70 R 138 A 0 -0.0431407
70 R 139 L 0 -0.0448358
70 R 140 D 0 -0.0888479
70 R 141 A 0 -0.0440882
70 R 142 L 0 -0.0769565
70 R 143 K 0 -0.0523939
70 R 144 H 0 -0.0153585
70 R 145 G 0 0.0395091
70 R 146 F 0 -0.107831
70 R 147 E 0 0.0412159
70 R 148 V 0 -0.0732502
70 R 149 Y 0 -0.0439656
70 R 150 L 0 -0.0600857
70 R 151 L 0 -0.0593083
70 R 152 R 0 -0.0840562
70 R 153 D 0 -0.0585388
70 R 154 A 0 -0.042505
70 R 155 V 0 -0.0545314
70 R 156 K 0 -0.0729684
70 R 157 G 0 -0.0520575
70 R 158 I 0 -0.00617322
70 R 159 K 0 -0.0245748
70 R 160 P 0 0.0151596
70 R 161 E 0 -0.0543019
70 R 162 D 0 -0.0338966
70 R 163 E 0 -0.0671782
70 R 164 E 0 -0.067534
70 R 165 R 0 0.000187132
70 R 166 A 0 -0.0476717
70 R 167 L 0 -0.0577531
70 R 168 E 0 -0.0174382
70 R 169 E 0 -0.00646065
70 R 170 M 0 -0.0262969
70 R 171 K 0 -0.0463571
70 R 172 S 0 -0.0348914
70 R 173 R 0 -0.105119
70 R 174 G 0 -0.0265111
70 R 175 I 0 -0.0258262
70 R 176 K 0 -0.0420269
70 R 177 I 0 -0.0346669
71 H 72 C 0 0.608671
71 H 73 V 0 0.384288
71 H 74 Q 0 0.136551
71 H 75 N 0 0.0735298
71 H 76 T 0 0.0667935
71 H 77 P 0 0.000685777
71 H 78 G 0 0.0709965
71 H 79 A 0 0.0395081
71 H 80 E 0 0.030146
71 H 81 F 0 -0.0215155
71 H 82 V 0 -0.0607427
71 H 83 V 0 -0.005594
71 H 84 D 0 -0.00767485
71 H 85 L 0 -0.0467401
71 H 86 P 0 -0.00944216
71 H 87 E 0 -0.0619738
71 H 88 D 0 -0.0860418
71 H 92 I 0 0.00552807
71 H 93 S 0 -0.0671405
71 H 94 K 0 -0.0239117
71 H 95 A 0 -0.0905248
71 H 96 T 0 -0.0847889
71 H 97 E 0 -0.0388685
71 H 98 P 0 -0.0491279
71 H 99 D 0 -0.0339182
71 H 100 K 0 -0.113304
71 H 101 E 0 0.0306863
71 H 102 A 0 -0.0328665
71 H 103 Y 0 0.044185
71 H 104 S 0 -0.0413754
71 H 105 G 0 -0.0490082
71 H 106 F 0 -0.0589444
71 H 107 E 0 -0.0859175
71 H 108 G 0 -0.0258174
71 H 109 T 0 -0.0817187
71 H 110 D 0 -0.0222401
71 H 111 L 0 -0.0521349
71 H 112 A 0 -0.0610743
71 H 113 K 0 -0.00279746
71 H 114 I 0 -0.0512931
71 H 115 L 0 -0.0876611
71 H 116 R 0 -0.0502363
71 H 117 G 0 -0.0046338
71 H 118 N 0 -0.0562032
71 H 119 G 0 -0.049171
71 H 120 V 0 -0.0403866
71 H 121 K 0 -0.0441252
71 H 122 R 0 -0.034387
71 H 123 V 0 -0.0179935
71 H 124 Y 0 -0.0855156
71 H 125 I 0 -0.0534919
71 H 126 C 0 -0.00933373
71 H 127 G 0 -0.0785025
71 H 128 V 0 -0.0665988
71 H 129 A 0 0.0389906
71 H 130 T 0 -0.0782548
71 H 131 E 0 0.0291507
71 H 132 Y 0 0.0130952
71 H 133 C 0 0.0693719
71 H 134 V 0 -0.0166965
71 H 135 R 0 -0.079826
71 H 136 A 0 0.00448629
71 H 137 T 0 -0.0687728
71 H 138 A 0 -0.0735146
71 H 139 L 0 -0.0573835
71 H 140 D 0 -0.0527121
71 H 141 A 0 -0.0353139
71 H 142 L 0 -0.00790468
71 H 143 K 0 -0.0518857
71 H 144 H 0 -0.0303473
71 H 145 G 0 -0.0262813
71 H 146 F 0 -0.0285703
71 H 147 E 0 -0.0431593
71 H 148 V 0 -0.010988
71 H 149 Y 0 -0.0776785
71 H 150 L 0 -0.0143557
71 H 151 L 0 -0.0610258
71 H 152 R 0 -0.0355393
71 H 153 D 0 -0.0830483
71 H 154 A 0 -0.0520527
71 H 155 V 0 -0.0355997
71 H 156 K 0 -0.0549916
71 H 157 G 0 -0.03593
71 H 158 I 0 0.0140979
71 H 159 K 0 -0.0377888
71 H 160 P 0 -0.0505455
71 H 161 E 0 -0.0737097
71 H 162 D 0 0.00400613
71 H 163 E 0 -0.105137
71 H 164 E 0 -0.069626
71 H 165 R 0 -0.0806071
71 H 166 A 0 -0.00944884
71 H 167 L 0 -0.054878
71 H 168 E 0 0.0172671
71 H 169 E 0 0.00442813
71 H 170 M 0 0.0442482
71 H 171 K 0 -0.0589651
71 H 172 S 0 -0.0360253
71 H 173 R 0 -0.0405518
71 H 174 G 0 -0.023751
71 H 175 I 0 -0.028932
71 H 176 K 0 -0.0970742
71 H 177 I 0 -0.0895932
72 C 73 V 0 0.7963
72 C 74 Q 0 0.281338
72 C 75 N 0 0.185123
72 C 76 T 0 0.229494
72 C 77 P 0 -0.00784968
72 C 78 G 0 0.180854
72 C 79 A 0 0.161087
72 C 80 E 0 -0.0378245
72 C 81 F 0 0.0476243
72 C 82 V 0 -0.00613502
72 C 83 V 0 -0.00624916
72 C 84 D 0 -0.063296
72 C 85 L 0 0.0173327
72 C 86 P 0 -0.00277992
72 C 87 E 0 -0.0628075
72 C 88 D 0 -0.0894062
72 C 92 I 0 -0.025467
72 C 93 S 0 -0.0746437
72 C 94 K 0 -0.0439598
72 C 95 A 0 -0.0201785
72 C 96 T 0 -0.0410333
72 C 97 E 0 -0.0878693
72 C 98 P 0 -0.0363689
72 C 99 D 0 -0.0356979
72 C 100 K 0 -0.0705466
72 C 101 E 0 -0.00127059
72 C 102 A 0 -0.0628519
72 C 103 Y 0 0.00376091
72 C 104 S 0 -0.0275789
72 C 105 G 0 -0.0753437
72 C 106 F 0 -0.0585195
72 C 107 E 0 0.0637141
72 C 108 G 0 -0.0733071
72 C 109 T 0 -0.0747969
72 C 110 D 0 -0.0838314
72 C 111 L 0 -0.0735766
72 C 112 A 0 -0.0854363
72 C 113 K 0 -0.0485215
72 C 114 I 0 -0.071245
72 C 115 L 0 -0.0648514
72 C 116 R 0 -0.0811789
72 C 117 G 0 -0.0544423
72 C 118 N 0 -0.108318
72 C 119 G 0 -0.028183
72 C 120 V 0 -0.0676984
72 C 121 K 0 -0.0669293
72 C 122 R 0 -0.144423
72 C 123 V 0 -0.0960799
72 C 124 Y 0 -0.104686
72 C 125 I 0 -0.0176507
72 C 126 C 0 -0.085661
72 C 127 G 0 -0.0551711
72 C 128 V 0 -0.0129345
72 C 129 A 0 0.104999
72 C 130 T 0 -0.0493657
72 C 131 E 0 0.0622414
72 C 132 Y 0 0.0247062
72 C 133 C 0 0.0196844
72 C 134 V 0 -0.015597
72 C 135 R 0 -0.0429284
72 C 136 A 0 0.0438042
72 C 137 T 0 -0.0039058
72 C 138 A 0 -0.0635887
72 C 139 L 0 0.00792227
72 C 140 D 0 -0.00599001
72 C 141 A 0 -0.0787051
72 C 142 L 0 -0.0532231
72 C 143 K 0 0.00891303
72 C 144 H 0 -0.0867011
72 C 145 G 0 -0.0359483
72 C 146 F 0 -0.0358585
72 C 147 E 0 -0.029899
72 C 148 V 0 0.0171372
72 C 149 Y 0 -0.0808228
72 C 150 L 0 -0.0432506
72 C 151 L 0 -0.0374745
72 C 152 R 0 -0.0282972
72 C 153 D 0 -0.0703307
72 C 154 A 0 0.00817752
72 C 155 V 0 -0.0447885
72 C 156 K 0 0.00370781
72 C 157 G 0 -0.0893974
72 C 158 I 0 -0.0235719
72 C 159 K 0 -0.0245028
72 C 160 P 0 -0.110334
72 C 161 E 0 -0.0905209
72 C 162 D 0 0.00450578
72 C 163 E 0 -0.0858974
72 C 164 E 0 -0.0261058
72 C 165 R 0 -0.0599429
72 C 166 A 0 -0.05369
72 C 167 L 0 -0.0682995
72 C 168 E 0 -0.0340907
72 C 169 E 0 -0.0556191
72 C 170 M 0 -0.0570509
72 C 171 K 0 -0.0315294
72 C 172 S 0 0.00161179
72 C 173 R 0 -0.0549874
72 C 174 G 0 -0.0405554
72 C 175 I 0 0.00851502
72 C 176 K 0 -0.082107
72 C 177 I 0 0.00523932
73 V 74 Q 0 0.574719
73 V 75 N 0 0.425886
73 V 76 T 0 0.351692
73 V 77 P 0 0.0951506
73 V 78 G 0 0.169669
73 V 79 A 0 0.020957
73 V 80 E 0 0.00435294
73 V 81 F 0 0.0161741
73 V 82 V 0 0.0485535
73 V 83 V 0 -0.0121178
73 V 84 D 0 0.0470162
73 V 85 L 0 -0.00426318
73 V 86 P 0 0.00763209
73 V 87 E 0 -0.0342893
73 V 88 D 0 0.0307509
73 V 92 I 0 -0.0379229
73 V 93 S 0 -0.0259647
73 V 94 K 0 0.0383013
73 V 95 A 0 -0.0699229
73 V 96 T 0 -0.0272895
73 V 97 E 0 0.00012251
73 V 98 P 0 -0.0568888
73 V 99 D 0 -0.0200647
73 V 100 K 0 -0.109035
73 V 101 E 0 -0.0163255
73 V 102 A 0 -0.0289798
73 V 103 Y 0 -0.020808
73 V 104 S 0 -0.0678177
73 V 105 G 0 -0.0726921
73 V 106 F 0 -0.0857467
73 V 107 E 0 -0.0376107
73 V 108 G 0 -0.0649669
73 V 109 T 0 -0.0956041
73 V 110 D 0 -0.0653819
73 V 111 L 0 -0.0235137
73 V 112 A 0 -0.0997434
73 V 113 K 0 -0.035471
73 V 114 I 0 -0.0633376
73 V 115 L 0 -0.0576728
73 V 116 R 0 -0.0880348
73 V 117 G 0 -0.0578312
73 V 118 N 0 -0.0587784
73 V 119 G 0 -0.0879492
73 V 120 V 0 -0.0454327
73 V 121 K 0 -0.0539284
73 V 122 R 0 -0.0865844
73 V 123 V 0 -0.093244
73 V 124 Y 0 -0.0520434
73 V 125 I 0 -0.0777609
73 V 126 C 0 -0.019306
73 V 127 G 0 -0.0771353
73 V 128 V 0 -0.0436341
73 V 129 A 0 -0.0470882
73 V 130 T 0 0.00219033
73 V 131 E 0 -0.0412576
73 V 132 Y 0 -0.0271545
73 V 133 C 0 -0.0337548
73 V 134 V 0 -0.0303416
73 V 135 R 0 -0.0635632
73 V 136 A 0 -0.0607082
73 V 137 T 0 -0.0994466
73 V 138 A 0 0.00223332
73 V 139 L 0 -0.0720718
73 V 140 D 0 -0.0544565
73 V 141 A 0 0.0340391
73 V 142 L 0 -0.0485667
73 V 143 K 0 -0.0163541
73 V 144 H 0 -0.0420483
73 V 145 G 0 -0.0571397
73 V 146 F 0 -0.0562942
73 V 147 E 0 -0.0418529
73 V 148 V 0 -0.0363897
73 V 149 Y 0 -0.111513
73 V 150 L 0 -0.0387917
73 V 151 L 0 -0.0615055
73 V 152 R 0 -0.00872564
73 V 153 D 0 -0.000775219
73 V 154 A 0 -0.0436832
73 V 155 V 0 -0.0298449
73 V 156 K 0 -0.0327073
73 V 157 G 0 -0.0735206
73 V 158 I 0 -0.0228932
73 V 159 K 0 -0.0710032
73 V 160 P 0 -0.0292956
73 V 161 E 0 -0.029106
73 V 162 D 0 -0.069036
73 V 163 E 0 -0.0835724
73 V 164 E 0 -0.0050355
73 V 165 R 0 -0.0682638
73 V 166 A 0 -0.0275506
73 V 167 L 0 -0.0277301
73 V 168 E 0 -0.074434
73 V 169 E 0 -0.0461763
73 V 170 M 0 -0.02818
73 V 171 K 0 0.027954
73 V 172 S 0 -0.0750054
73 V 173 R 0 -0.0892812
73 V 174 G 0 -0.0368557
73 V 175 I 0 -0.0998794
73 V 176 K 0 -0.0549202
73 V 177 I 0 -0.101579
74 Q 75 N 0 0.641107
74 Q 76 T 0 0.306073
74 Q 77 P 0 0.157845
74 Q 78 G 0 0.114388
74 Q 79 A 0 0.169257
74 Q 80 E 0 0.0655618
74 Q 81 F 0 -0.0438293
74 Q 82 V 0 -0.0398552
74 Q 83 V 0 0.0177553
74 Q 84 D 0 -0.0245403
74 Q 85 L 0 -0.0146929
74 Q 86 P 0 0.0291199
74 Q 87 E 0 -0.042478
74 Q 88 D 0 -0.00797512
74 Q 92 I 0 -0.00722912
74 Q 93 S 0 -0.0058711
74 Q 94 K 0 -0.00209175
74 Q 95 A 0 -0.0268713
74 Q 96 T 0 -0.0427832
74 Q 97 E 0 0.0115635
74 Q 98 P 0 0.011366
74 Q 99 D 0 0.389865
74 Q 100 K 0 -0.0235157
74 Q 101 E 0 0.019134
74 Q 102 A 0 0.000809547
74 Q 103 Y 0 -0.00779714
74 Q 104 S 0 -0.01116
74 Q 105 G 0 -0.066723
74 Q 106 F 0 -0.0858087
74 Q 107 E 0 0.0232353
74 Q 108 G 0 -0.0396704
74 Q 109 T 0 -0.0860246
74 Q 110 D 0 -0.0801465
74 Q 111 L 0 -0.0675859
74 Q 112 A 0 -0.034772
74 Q 113 K 0 0.0265419
74 Q 114 I 0 -0.0545856
74 Q 115 L 0 -0.0333156
74 Q 116 R 0 -0.0576207
74 Q 117 G 0 0.0350599
74 Q 118 N 0 -0.0635556
74 Q 119 G 0 0.00352137
74 Q 120 V 0 -0.0535557
74 Q 121 K 0 -0.0637245
74 Q 122 R 0 -0.0206274
74 Q 123 V 0 -0.100689
74 Q 124 Y 0 -0.0171126
74 Q 125 I 0 -0.0813609
74 Q 126 C 0 -0.0122628
74 Q 127 G 0 -0.0627207
74 Q 128 V 0 -0.0354424
74 Q 129 A 0 -0.0635119
74 Q 130 T 0 -0.0558727
74 Q 131 E 0 -0.0100515
74 Q 132 Y 0 -0.0798218
74 Q 133 C 0 0.00656141
74 Q 134 V 0 -0.0475181
74 Q 135 R 0 -0.0276258
74 Q 136 A 0 -0.0780843
74 Q 137 T 0 -0.0697465
74 Q 138 A 0 -0.0342174
74 Q 139 L 0 -0.0218775
74 Q 140 D 0 -0.030525
74 Q 141 A 0 -0.0572384
74 Q 142 L 0 -0.0542669
74 Q 143 K 0 -0.0670287
74 Q 144 H 0 -0.0555933
74 Q 145 G 0 0.0184809
74 Q 146 F 0 -0.119411
74 Q 147 E 0 -0.0913721
74 Q 148 V 0 0.0171488
74 Q 149 Y 0 -0.036255
74 Q 150 L 0 -0.030062
74 Q 151 L 0 -0.0200749
74 Q 152 R 0 -0.0298057
74 Q 153 D 0 -0.0526384
74 Q 154 A 0 -0.0146337
74 Q 155 V 0 -0.0771213
74 Q 156 K 0 -0.107447
74 Q 157 G 0 -0.093581
74 Q 158 I 0 -0.0481526
74 Q 159 K 0 -0.0551821
74 Q 160 P 0 -0.0330127
74 Q 161 E 0 -0.110748
74 Q 162 D 0 -0.0176084
74 Q 163 E 0 -0.0368929
74 Q 164 E 0 -0.0206807
74 Q 165 R 0 -0.114675
74 Q 166 A 0 -0.0582409
74 Q 167 L 0 -0.044246
74 Q 168 E 0 -0.0338966
74 Q 169 E 0 -0.10101
74 Q 170 M 0 -0.0548593
74 Q 171 K 0 -0.0666532
74 Q 172 S 0 -0.010551
74 Q 173 R 0 -0.0720431
74 Q 174 G 0 -0.0355444
74 Q 175 I 0 -0.0791432
74 Q 176 K 0 -0.0167086
74 Q 177 I 0 -0.0717413
75 N 76 T 0 0.626248
75 N 77 P 0 0.270665
75 N 78 G 0 0.236721
75 N 79 A 0 0.204463
75 N 80 E 0 0.32881
75 N 81 F 0 0.0618613
75 N 82 V 0 0.0568174
75 N 83 V 0 0.0780957
75 N 84 D 0 0.0506417
75 N 85 L 0 0.0732064
75 N 86 P 0 -0.0128856
75 N 87 E 0 -0.000279982
75 N 88 D 0 0.0228889
75 N 92 I 0 -0.0373028
75 N 93 S 0 0.0126432
75 N 94 K 0 -0.0114722
75 N 95 A 0 -0.0724266
75 N 96 T 0 0.0206029
75 N 97 E 0 -0.0540643
75 N 98 P 0 -0.0229083
75 N 99 D 0 -0.0193574
75 N 100 K 0 -0.0168937
75 N 101 E 0 -0.054684
75 N 102 A 0 -0.0782315
75 N 103 Y 0 -0.0411265
75 N 104 S 0 -0.00856776
75 N 105 G 0 -0.0861503
75 N 106 F 0 -0.0704173
75 N 107 E 0 0.010503
75 N 108 G 0 -0.0436355
75 N 109 T 0 -0.0362044
75 N 110 D 0 -0.0321415
75 N 111 L 0 -0.035275
75 N 112 A 0 -0.0319304
75 N 113 K 0 0.00425822
75 N 114 I 0 -0.0140327
75 N 115 L 0 -0.00828945
75 N 116 R 0 -0.0639033
75 N 117 G 0 0.0211084
75 N 118 N 0 -0.0317413
75 N 119 G 0 -0.0468579
75 N 120 V 0 -0.0161113
75 N 121 K 0 0.00406437
75 N 122 R 0 -0.0830479
75 N 123 V 0 -0.00477535
75 N 124 Y 0 -0.0289464
75 N 125 I 0 -0.0255544
75 N 126 C 0 -0.0300645
75 N 127 G 0 0.0119051
75 N 128 V 0 -0.0903605
75 N 129 A 0 -0.0558999
75 N 130 T 0 -0.0318285
75 N 131 E 0 -0.0613126
75 N 132 Y 0 -0.0693944
75 N 133 C 0 0.0646172
75 N 134 V 0 -0.04877
75 N 135 R 0 -0.0636621
75 N 136 A 0 -0.0829812
75 N 137 T 0 -0.0510435
75 N 138 A 0 -0.0475833
75 N 139 L 0 -0.0686062
75 N 140 D 0 -0.0605131
75 N 141 A 0 -0.0716822
75 N 142 L 0 -0.0333797
75 N 143 K 0 -0.0987737
75 N 144 H 0 0.000235712
75 N 145 G 0 -0.0435883
75 N 146 F 0 -0.0965897
75 N 147 E 0 0.0137736
75 N 148 V 0 -0.0237576
75 N 149 Y 0 -0.0306694
75 N 150 L 0 -0.0610567
75 N 151 L 0 0.00858225
75 N 152 R 0 -0.042644
75 N 153 D 0 -0.0313501
75 N 154 A 0 -0.0610166
75 N 155 V 0 -0.0103012
75 N 156 K 0 -0.0671962
75 N 157 G 0 -0.0361605
75 N 158 I 0 -0.0769477
75 N 159 K 0 -0.0646076
75 N 160 P 0 -0.0256735
75 N 161 E 0 -0.0509027
75 N 162 D 0 -0.0187838
75 N 163 E 0 -0.103819
75 N 164 E 0 -0.0283786
75 N 165 R 0 -0.0367109
75 N 166 A 0 -0.0407172
75 N 167 L 0 -0.0392204
75 N 168 E 0 -0.0178795
75 N 169 E 0 -0.0854502
75 N 170 M 0 -0.0394915
75 N 171 K 0 0.00872477
75 N 172 S 0 -0.0491904
75 N 173 R 0 -0.0636482
75 N 174 G 0 0.00142891
75 N 175 I 0 -0.0541748
75 N 176 K 0 -0.042114
75 N 177 I 0 -0.03644
76 T 77 P 0 0.632016
76 T 78 G 0 0.397786
76 T 79 A 0 0.396304
76 T 80 E 0 0.260275
76 T 81 F 0 0.081337
76 T 82 V 0 0.0623707
76 T 83 V 0 0.0196213
76 T 84 D 0 0.0454841
76 T 85 L 0 0.0630466
76 T 86 P 0 0.0448642
76 T 87 E 0 0.0227938
76 T 88 D 0 -0.068815
76 T 92 I 0 -0.0486866
76 T 93 S 0 -0.0896784
76 T 94 K 0 -0.0415036
76 T 95 A 0 -0.0645766
76 T 96 T 0 -0.0932039
76 T 97 E 0 -0.0878715
76 T 98 P 0 -0.044177
76 T 99 D 0 -0.0282296
76 T 100 K 0 -0.0708005
76 T 101 E 0 -0.0574162
76 T 102 A 0 -0.0502848
76 T 103 Y 0 -0.021631
76 T 104 S 0 -0.00114346
76 T 105 G 0 -0.0361732
76 T 106 F 0 -0.0588373
76 T 107 E 0 -0.0751608
76 T 108 G 0 0.0219736
76 T 109 T 0 0.0153071
76 T 110 D 0 -0.0140244
76 T 111 L 0 -0.107644
76 T 112 A 0 -0.0612983
76 T 113 K 0 0.000223106
76 T 114 I 0 -0.050423
76 T 115 L 0 -0.0741616
76 T 116 R 0 -0.0692254
76 T 117 G 0 -0.0226685
76 T 118 N 0 -0.0519917
76 T 119 G 0 -0.0218363
76 T 120 V 0 0.0345401
76 T 121 K 0 -0.0261858
76 T 122 R 0 -0.0098033
76 T 123 V 0 -0.0559049
76 T 124 Y 0 -0.067474
76 T 125 I 0 -0.0678783
76 T 126 C 0 -0.0994928
76 T 127 G 0 -0.0225296
76 T 128 V 0 0.00272411
76 T 129 A 0 -0.00604802
76 T 130 T 0 -0.0345658
76 T 131 E 0 -0.0730392
76 T 132 Y 0 -0.0466659
76 T 133 C 0 0.0153757
76 T 134 V 0 0.0011557
76 T 135 R 0 -0.0598028
76 T 136 A 0 -0.0167906
76 T 137 T 0 0.000489036
76 T 138 A 0 -0.0155115
76 T 139 L 0 -0.00184282
76 T 140 D 0 -0.0389644
76 T 141 A 0 -0.0661295
76 T 142 L 0 -0.00390807
76 T 143 K 0 -0.0576034
76 T 144 H 0 -0.116446
76 T 145 G 0 -0.0570128
76 T 146 F 0 -0.111511
76 T 147 E 0 -0.0284128
76 T 148 V 0 0.00394562
76 T 149 Y 0 -0.0892995
76 T 150 L 0 -0.0754666
76 T 151 L 0 -0.0809826
76 T 152 R 0 -0.0992942
76 T 153 D 0 -0.0365506
76 T 154 A 0 -0.0802679
76 T 155 V 0 -0.0385602
76 T 156 K 0 -0.0338594
76 T 157 G 0 -0.0881553
76 T 158 I 0 -0.086546
76 T 159 K 0 0.022372
76 T 160 P 0 0.0198085
76 T 161 E 0 -0.0611538
76 T 162 D 0 -0.0500387
76 T 163 E 0 -0.0942845
76 T 164 E 0 -0.0295359
76 T 165 R 0 -0.0447694
76 T 166 A 0 -0.0112551
76 T 167 L 0 -0.0570257
76 T 168 E 0 -0.0396689
76 T 169 E 0 -0.0404436
76 T 170 M 0 -0.0644889
76 T 171 K 0 -0.0217974
76 T 172 S 0 -0.0077293
76 T 173 R 0 -0.0610002
76 T 174 G 0 -0.00782135
76 T 175 I 0 -0.0735065
76 T 176 K 0 -0.0196994
76 T 177 I 0 -0.0527228
77 P 78 G 0 0.549572
77 P 79 A 0 0.391936
77 P 80 E 0 0.607035
77 P 81 F 0 0.103843
77 P 82 V 0 0.062548
77 P 83 V 0 0.286535
77 P 84 D 0 0.0623889
77 P 85 L 0 0.00379157
77 P 86 P 0 0.0257818
77 P 87 E 0 0.00669196
77 P 88 D 0 0.0207566
77 P 92 I 0 0.0175558
77 P 93 S 0 -0.022876
77 P 94 K 0 -0.0191686
77 P 95 A 0 -0.0835419
77 P 96 T 0 -0.0102194
77 P 97 E 0 -0.0602724
77 P 98 P 0 -0.0303704
77 P 99 D 0 0.0221338
77 P 100 K 0 0.0187704
77 P 101 E 0 -0.0376036
77 P 102 A 0 -0.0594351
77 P 103 Y 0 -0.0925448
77 P 104 S 0 -0.0287505
77 P 105 G 0 -0.0563511
77 P 106 F 0 -0.0609394
77 P 107 E 0 -0.00975903
77 P 108 G 0 -0.0148959
77 P 109 T 0 -0.0807345
77 P 110 D 0 0.0106168
77 P 111 L 0 -0.0947621
77 P 112 A 0 0.0253865
77 P 113 K 0 0.0133999
77 P 114 I 0 -0.065525
77 P 115 L 0 -0.0631452
77 P 116 R 0 0.0133895
77 P 117 G 0 0.0393989
77 P 118 N 0 -0.048935
77 P 119 G 0 0.00616024
77 P 120 V 0 -0.0774243
77 P 121 K 0 -0.022985
77 P 122 R 0 -0.0828585
77 P 123 V 0 -0.099583
77 P 124 Y 0 -0.0153831
77 P 125 I 0 -0.0148207
77 P 126 C 0 -0.10076
77 P 127 G 0 -0.0517638
77 P 128 V 0 -0.0732429
77 P 129 A 0 -0.0399662
77 P 130 T 0 -0.0188762
77 P 131 E 0 -0.0773187
77 P 132 Y 0 -0.0665026
77 P 133 C 0 -0.0667709
77 P 134 V 0 -0.0322712
77 P 135 R 0 -0.0553167
77 P 136 A 0 -0.0938322
77 P 137 T 0 -0.0331458
77 P 138 A 0 -0.0394986
77 P 139 L 0 -0.0902228
77 P 140 D 0 -0.0141694
77 P 141 A 0 -0.0307002
77 P 142 L 0 -0.0565984
77 P 143 K 0 -0.0751626
77 P 144 H 0 -0.0568614
77 P 145 G 0 -0.0410292
77 P 146 F 0 -0.0782728
77 P 147 E 0 -0.0179109
77 P 148 V 0 -0.100283
77 P 149 Y 0 0.00308528
77 P 150 L 0 0.0173735
77 P 151 L 0 -0.0294253
77 P 152 R 0 0.000944935
77 P 153 D 0 -0.00993001
77 P 154 A 0 -0.0527785
77 P 155 V 0 -0.120109
77 P 156 K 0 -0.0919133
77 P 157 G 0 -0.116466
77 P 158 I 0 -0.0361656
77 P 159 K 0 -0.0352919
77 P 160 P 0 -0.0144009
77 P 161 E 0 -0.0708518
77 P 162 D 0 -0.085552
77 P 163 E 0 -0.0609821
77 P 164 E 0 0.0711609
77 P 165 R 0 -0.0445218
77 P 166 A 0 -0.039225
77 P 167 L 0 -0.0632473
77 P 168 E 0 -0.0122923
77 P 169 E 0 -0.0464854
77 P 170 M 0 -0.0988026
77 P 171 K 0 -0.057304
77 P 172 S 0 -0.0559091
77 P 173 R 0 -0.0302893
77 P 174 G 0 -0.0896684
77 P 175 I 0 -0.0635809
77 P 176 K 0 -0.0403396
77 P 177 I 0 -0.0233932
78 G 79 A 0 0.583427
78 G 80 E 0 0.273324
78 G 81 F 0 0.138
78 G 82 V 0 0.154005
78 G 83 V 0 0.0753127
78 G 84 D 0 0.0852448
78 G 85 L 0 0.113758
78 G 86 P 0 -0.00187127
78 G 87 E 0 0.00127298
78 G 88 D 0 -0.00681666
78 G 92 I 0 -0.00157105
78 G 93 S 0 -0.0411505
78 G 94 K 0 -0.0382339
78 G 95 A 0 -0.0454036
78 G 96 T 0 -0.0421541
78 G 97 E 0 -0.0616035
78 G 98 P 0 -0.107321
78 G 99 D 0 -0.00843696
78 G 100 K 0 -0.0969064
78 G 101 E 0 0.00616098
78 G 102 A 0 0.00342737
78 G 103 Y 0 0.0540599
78 G 104 S 0 -0.0228124
78 G 105 G 0 -0.0524461
78 G 106 F 0 -0.116601
78 G 107 E 0 -0.0586456
78 G 108 G 0 -0.0441805
78 G 109 T 0 -0.0579545
78 G 110 D 0 -0.0481272
78 G 111 L 0 -0.0571255
78 G 112 A 0 -0.0720312
78 G 113 K 0 -0.0270277
78 G 114 I 0 -0.0458035
78 G 115 L 0 -0.0500374
78 G 116 R 0 -0.0163622
78 G 117 G 0 0.00613628
78 G 118 N 0 -0.0603969
78 G 119 G 0 -0.0303257
78 G 120 V 0 -0.000785975
78 G 121 K 0 -0.0522527
78 G 122 R 0 -0.0756435
78 G 123 V 0 -0.028712
78 G 124 Y 0 -0.0274097
78 G 125 I 0 -0.0262607
78 G 126 C 0 -0.0273398
78 G 127 G 0 -0.0150228
78 G 128 V 0 -0.0158107
78 G 129 A 0 -0.0111141
78 G 130 T 0 -0.103824
78 G 131 E 0 0.00799244
78 G 132 Y 0 0.00686783
78 G 133 C 0 -0.0470421
78 G 134 V 0 -0.0440845
78 G 135 R 0 -0.0456914
78 G 136 A 0 -0.023188
78 G 137 T 0 0.000388992
78 G 138 A 0 -0.0266034
78 G 139 L 0 -0.0324639
78 G 140 D 0 -0.0591277
78 G 141 A 0 -0.0996311
78 G 142 L 0 -0.00607978
78 G 143 K 0 -0.0317036
78 G 144 H 0 -0.0735068
78 G 145 G 0 0.0108634
78 G 146 F 0 -0.0483104
78 G 147 E 0 -0.00573491
78 G 148 V 0 -0.0454077
78 G 149 Y 0 -0.0530095
78 G 150 L 0 0.0359857
78 G 151 L 0 -0.0726481
78 G 152 R 0 -0.0401828
78 G 153 D 0 -0.0871045
78 G 154 A 0 0.058496
78 G 155 V 0 -0.0457901
78 G 156 K 0 -0.0508843
78 G 157 G 0 0.071836
78 G 158 I 0 -0.0216305
78 G 159 K 0 -0.0653149
78 G 160 P 0 -0.086939
78 G 161 E 0 -0.0559269
78 G 162 D 0 -0.0254832
78 G 163 E 0 -0.0916515
78 G 164 E 0 -0.010415
78 G 165 R 0 -0.107395
78 G 166 A 0 -0.088001
78 G 167 L 0 -0.0835634
78 G 168 E 0 -0.0292474
78 G 169 E 0 -0.0905042
78 G 170 M 0 -0.0303885
78 G 171 K 0 -0.0630381
78 G 172 S 0 -0.0379761
78 G 173 R 0 -0.0509649
78 G 174 G 0 -0.00405583
78 G 175 I 0 -0.0902181
78 G 176 K 0 -0.0299597
78 G 177 I 0 -0.0783773
79 A 80 E 0 0.478157
79 A 81 F 0 0.224295
79 A 82 V 0 0.170882
79 A 83 V 0 0.0899019
79 A 84 D 0 0.0407399
79 A 85 L 0 0.0282211
79 A 86 P 0 0.0748793
79 A 87 E 0 -0.0386534
79 A 88 D 0 -0.0620651
79 A 92 I 0 -0.00699194
79 A 93 S 0 0.0118167
79 A 94 K 0 -0.0266263
79 A 95 A 0 -0.0742696
79 A 96 T 0 -0.0505333
79 A 97 E 0 0.0524034
79 A 98 P 0 -0.0581745
79 A 99 D 0 0.110173
79 A 100 K 0 -0.0424152
79 A 101 E 0 -0.0341228
79 A 102 A 0 -0.00888776
79 A 103 Y 0 0.0440316
79 A 104 S 0 0.0545667
79 A 105 G 0 0.021649
79 A 106 F 0 -0.0724373
79 A 107 E 0 -0.0429844
79 A 108 G 0 -0.0194808
79 A 109 T 0 -0.0611449
79 A 110 D 0 -0.031705
79 A 111 L 0 -0.0778769
79 A 112 A 0 -0.0845283
79 A 113 K 0 -0.0497759
79 A 114 I 0 -0.0500421
79 A 115 L 0 -0.0138358
79 A 116 R 0 -0.0454549
79 A 117 G 0 -0.052654
79 A 118 N 0 -0.111043
79 A 119 G 0 -0.0383101
79 A 120 V 0 -0.0343958
79 A 121 K 0 -0.063317
79 A 122 R 0 -0.00855862
79 A 123 V 0 -0.0832358
79 A 124 Y 0 -0.0241675
79 A 125 I 0 -0.00829814
79 A 126 C 0 -0.0602526
79 A 127 G 0 -0.0860789
79 A 128 V 0 -0.0413963
79 A 129 A 0 0.0136927
79 A 130 T 0 -0.100282
79 A 131 E 0 0.0217972
79 A 132 Y 0 0.00019002
79 A 133 C 0 -0.0415283
79 A 134 V 0 -0.0818509
79 A 135 R 0 0.0139291
79 A 136 A 0 0.0492635
79 A 137 T 0 -0.0291584
79 A 138 A 0 -0.0082164
79 A 139 L 0 -0.0460655
79 A 140 D 0 0.00290239
79 A 141 A 0 -0.0514863
79 A 142 L 0 0.0409288
79 A 143 K 0 -0.0152242
79 A 144 H 0 -0.0547726
79 A 145 G 0 0.0174862
79 A 146 F 0 -0.0820218
79 A 147 E 0 -0.0205475
79 A 148 V 0 -0.0775209
79 A 149 Y 0 -0.0553089
79 A 150 L 0 -0.0419421
79 A 151 L 0 -0.0543857
79 A 152 R 0 -0.0282672
79 A 153 D 0 -0.0995173
79 A 154 A 0 -0.0611793
79 A 155 V 0 0.04193
79 A 156 K 0 -0.0192599
79 A 157 G 0 -0.0268692
79 A 158 I 0 -0.026556
79 A 159 K 0 -0.0711767
79 A 160 P 0 -0.00789181
79 A 161 E 0 -0.0691872
79 A 162 D 0 -0.00633489
79 A 163 E 0 -0.0735526
79 A 164 E 0 -0.0469638
79 A 165 R 0 -0.0153296
79 A 166 A 0 -0.0113283
79 A 167 L 0 -0.0381313
79 A 168 E 0 -0.0747691
79 A 169 E 0 -0.115111
79 A 170 M 0 -0.0278025
79 A 171 K 0 -0.0513858
79 A 172 S 0 -0.0481231
79 A 173 R 0 -0.0764162
79 A 174 G 0 -0.0524889
79 A 175 I 0 -0.0887535
79 A 176 K 0 -0.0621816
79 A 177 I 0 -0.122254
80 E 81 F 0 0.495318
80 E 82 V 0 0.156285
80 E 83 V 0 0.138629
80 E 84 D 0 0.0573227
80 E 85 L 0 0.025593
80 E 86 P 0 0.423658
80 E 87 E 0 0.118944
80 E 88 D 0 0.0423846
80 E 92 I 0 0.0955603
80 E 93 S 0 0.0290521
80 E 94 K 0 -0.0275558
80 E 95 A 0 -0.0155634
80 E 96 T 0 0.00116623
80 E 97 E 0 0.0683067
80 E 98 P 0 -0.0689139
80 E 99 D 0 0.0778004
80 E 100 K 0 -0.00557068
80 E 101 E 0 -0.0335423
80 E 102 A 0 -0.0141483
80 E 103 Y 0 -0.0638106
80 E 104 S 0 -0.0744682
80 E 105 G 0 -0.0150402
80 E 106 F 0 0.0155883
80 E 107 E 0 -0.0786449
80 E 108 G 0 -0.0499069
80 E 109 T 0 -0.0317405
80 E 110 D 0 0.0882869
80 E 111 L 0 -0.0768805
80 E 112 A 0 -0.0113015
80 E 113 K 0 0.00746477
80 E 114 I 0 -0.0821739
80 E 115 L 0 0.00129412
80 E 116 R 0 -0.00252986
80 E 117 G 0 -0.0394955
80 E 118 N 0 -0.0444478
80 E 119 G 0 0.10527
80 E 120 V 0 -0.0530647
80 E 121 K 0 -0.0509745
80 E 122 R 0 -0.0393985
80 E 123 V 0 -0.051006
80 E 124 Y 0 -0.0413265
80 E 125 I 0 -0.0574969
80 E 126 C 0 -0.0167708
80 E 127 G 0 0.0217783
80 E 128 V 0 -0.122965
80 E 129 A 0 -0.065249
80 E 130 T 0 0.0154184
80 E 131 E 0 -0.0880468
80 E 132 Y 0 -0.0331245
80 E 133 C 0 -0.0281001
80 E 134 V 0 -0.0292393
80 E 135 R 0 -0.0353899
80 E 136 A 0 -0.0390686
80 E 137 T 0 -0.0439571
80 E 138 A 0 -0.0490902
80 E 139 L 0 -0.0843844
80 E 140 D 0 0.0441048
80 E 141 A 0 -0.0888004
80 E 142 L 0 0.0180667
80 E 143 K 0 -0.0637476
80 E 144 H 0 -0.0188253
80 E 145 G 0 -0.0364869
80 E 146 F 0 -0.0795477
80 E 147 E 0 -0.0354167
80 E 148 V 0 -0.0628269
80 E 149 Y 0 -0.0499134
80 E 150 L 0 -0.047265
80 E 151 L 0 -0.0307896
80 E 152 R 0 -0.0714262
80 E 153 D 0 -0.0121158
80 E 154 A 0 -0.131982
80 E 155 V 0 -0.0235571
80 E 156 K 0 -0.116062
80 E 157 G 0 0.0144571
80 E 158 I 0 -0.0654487
80 E 159 K 0 -0.0509252
80 E 160 P 0 -0.0650071
80 E 161 E 0 -0.014221
80 E 162 D 0 -0.0915065
80 E 163 E 0 -0.0443995
80 E 164 E 0 -0.0173286
80 E 165 R 0 -0.0489324
80 E 166 A 0 -0.0289732
80 E 167 L 0 -0.056686
80 E 168 E 0 -0.00632692
80 E 169 E 0 -0.0478398
80 E 170 M 0 -0.0957401
80 E 171 K 0 -0.0359107
80 E 172 S 0 0.0334215
80 E 173 R 0 -0.0483991
80 E 174 G 0 -0.0675821
80 E 175 I 0 -0.0917267
80 E 176 K 0 -0.0505211
80 E 177 I 0 -0.00525193
81 F 82 V 0 0.40184
81 F 83 V 0 0.267991
81 F 84 D 0 0.197264
81 F 85 L 0 0.22925
81 F 86 P 0 0.105725
81 F 87 E 0 0.268763
81 F 88 D 0 0.0370922
81 F 92 I 0 0.0116378
81 F 93 S 0 0.0384419
81 F 94 K 0 0.0641828
81 F 95 A 0 0.0476589
81 F 96 T 0 0.0702031
81 F 97 E 0 0.23822
81 F 98 P 0 0.013942
81 F 99 D 0 0.0948967
81 F 100 K 0 -0.0624392
81 F 101 E 0 -0.0301112
81 F 102 A 0 -0.11315
81 F 103 Y 0 -0.0375306
81 F 104 S 0 -0.0602012
81 F 105 G 0 0.0222139
81 F 106 F 0 0.0447306
81 F 107 E 0 -0.0816275
81 F 108 G 0 -0.0462855
81 F 109 T 0 -0.0276009
81 F 110 D 0 -0.0555148
81 F 111 L 0 -0.00734001
81 F 112 A 0 -0.054324
81 F 113 K 0 -0.0274149
81 F 114 I 0 -0.0279065
81 F 115 L 0 -0.0521618
81 F 116 R 0 -0.095467
81 F 117 G 0 -0.080807
81 F 118 N 0 -0.0815022
81 F 119 G 0 -0.0295783
81 F 120 V 0 -0.0309503
81 F 121 K 0 -0.0245802
81 F 122 R 0 -0.0565365
81 F 123 V 0 -0.0437078
81 F 124 Y 0 -0.0116559
81 F 125 I 0 -0.0171638
81 F 126 C 0 0.0294061
81 F 127 G 0 0.038047
81 F 128 V 0 -0.0346062
81 F 129 A 0 0.0106806
81 F 130 T 0 -0.00221399
81 F 131 E 0 -0.0406513
81 F 132 Y 0 -0.0367713
81 F 133 C 0 0.0510675
81 F 134 V 0 -0.0455883
81 F 135 R 0 -0.0076138
81 F 136 A 0 -0.111855
81 F 137 T 0 -0.00942482
81 F 138 A 0 -0.0953178
81 F 139 L 0 -0.00500525
81 F 140 D 0 0.0292851
81 F 141 A 0 -0.0830753
81 F 142 L 0 -0.0284379
81 F 143 K 0 0.00379361
81 F 144 H 0 0.00685399
81 F 145 G 0 -0.0311586
81 F 146 F 0 -0.0451191
81 F 147 E 0 -0.0849283
81 F 148 V 0 -0.0176894
81 F 149 Y 0 -0.0535819
81 F 150 L 0 -0.0960459
81 F 151 L 0 -0.0284927
81 F 152 R 0 -0.0628945
81 F 153 D 0 -0.0345063
81 F 154 A 0 -0.00648041
81 F 155 V 0 -0.0789625
81 F 156 K 0 -0.00934328
81 F 157 G 0 -0.0849653
81 F 158 I 0 -0.0326425
81 F 159 K 0 -0.0393392
81 F 160 P 0 -0.0746904
81 F 161 E 0 0.00261644
81 F 162 D 0 -0.0396461
81 F 163 E 0 -0.0218592
81 F 164 E 0 -0.0565664
81 F 165 R 0 0.00472415
81 F 166 A 0 -0.0860349
81 F 167 L 0 -0.0263494
81 F 168 E 0 -0.130513
81 F 169 E 0 -0.0922489
81 F 170 M 0 -0.117847
81 F 171 K 0 -0.0599733
81 F 172 S 0 -0.0399996
81 F 173 R 0 -0.031023
81 F 174 G 0 -0.0298143
81 F 175 I 0 -0.05501
81 F 176 K 0 -0.076942
81 F 177 I 0 -0.0279839
82 V 83 V 0 0.674013
82 V 84 D 0 0.991725
82 V 85 L 0 0.363868
82 V 86 P 0 0.108086
82 V 87 E 0 0.167582
82 V 88 D 0 0.0468402
82 V 92 I 0 -0.0194
82 V 93 S 0 -0.0359627
82 V 94 K 0 -0.0137718
82 V 95 A 0 -0.0452961
82 V 96 T 0 -0.00915483
82 V 97 E 0 0.0195294
82 V 98 P 0 -0.00938292
82 V 99 D 0 -0.0475895
82 V 100 K 0 0.0161765
82 V 101 E 0 0.0379187
82 V 102 A 0 -0.0308453
82 V 103 Y 0 0.0264675
82 V 104 S 0 -0.031323
82 V 105 G 0 -0.0533457
82 V 106 F 0 -0.0238506
82 V 107 E 0 -0.0932358
82 V 108 G 0 -0.0118694
82 V 109 T 0 -0.028401
82 V 110 D 0 -0.0781404
82 V 111 L 0 -0.0719017
82 V 112 A 0 -0.0809698
82 V 113 K 0 -0.0168447
82 V 114 I 0 -0.0390886
82 V 115 L 0 -0.0144988
82 V 116 R 0 -0.028548
82 V 117 G 0 0.00132624
82 V 118 N 0 -0.109603
82 V 119 G 0 -0.0287729
82 V 120 V 0 -0.0402688
82 V 121 K 0 -0.0579619
82 V 122 R 0 -0.0684709
82 V 123 V 0 -0.134869
82 V 124 Y 0 -0.0735838
82 V 125 I 0 -0.0529172
82 V 126 C 0 -0.0934797
82 V 127 G 0 -0.0249959
82 V 128 V 0 0.0957764
82 V 129 A 0 -0.0249376
82 V 130 T 0 -0.0534323
82 V 131 E 0 -0.0608475
82 V 132 Y 0 0.0283353
82 V 133 C 0 -0.03918
82 V 134 V 0 -0.0319048
82 V 135 R 0 -0.0244748
82 V 136 A 0 -0.00982817
82 V 137 T 0 -0.0278744
82 V 138 A 0 -0.0585951
82 V 139 L 0 -0.0638821
82 V 140 D 0 -0.0192348
82 V 141 A 0 -0.0579765
82 V 142 L 0 -0.0257843
82 V 143 K 0 0.00127353
82 V 144 H 0 -0.00973711
82 V 145 G 0 -0.092073
82 V 146 F 0 -0.0618535
82 V 147 E 0 -0.0286486
82 V 148 V 0 -0.113667
82 V 149 Y 0 -0.0582671
82 V 150 L 0 -0.00452193
82 V 151 L 0 -0.0260164
82 V 152 R 0 -0.0285971
82 V 153 D 0 -0.0362203
82 V 154 A 0 0.0230267
82 V 155 V 0 -0.0477172
82 V 156 K 0 -0.105585
82 V 157 G 0 -0.032916
82 V 158 I 0 -0.0248733
82 V 159 K 0 -0.0988585
82 V 160 P 0 -0.0434101
82 V 161 E 0 -0.0854325
82 V 162 D 0 -0.0516286
82 V 163 E 0 -0.00512852
82 V 164 E 0 -0.0401993
82 V 165 R 0 -0.0276321
82 V 166 A 0 -0.0162451
82 V 167 L 0 -0.100473
82 V 168 E 0 -0.0689018
82 V 169 E 0 -0.0058721
82 V 170 M 0 -0.0739485
82 V 171 K 0 -0.0716172
82 V 172 S 0 -0.0558459
82 V 173 R 0 -0.0443788
82 V 174 G 0 -0.0880609
82 V 175 I 0 -0.054238
82 V 176 K 0 -0.0415956
82 V 177 I 0 -0.0950327
83 V 84 D 0 0.698608
83 V 85 L 0 0.339662
83 V 86 P 0 0.334596
83 V 87 E 0 0.327362
83 V 88 D 0 0.11172
83 V 92 I 0 0.0162071
83 V 93 S 0 0.0768808
83 V 94 K 0 0.00263616
83 V 95 A 0 -0.0176897
83 V 96 T 0 0.0140521
83 V 97 E 0 0.0216014
83 V 98 P 0 -0.0381482
83 V 99 D 0 -0.0188181
83 V 100 K 0 -0.0547488
83 V 101 E 0 -0.073496
83 V 102 A 0 -0.0923698
83 V 103 Y 0 -0.0845916
83 V 104 S 0 -0.0717461
83 V 105 G 0 -0.0622543
83 V 106 F 0 -0.0124814
83 V 107 E 0 -0.0167304
83 V 108 G 0 -0.0927779
83 V 109 T 0 -0.0695548
83 V 110 D 0 0.0183109
83 V 111 L 0 0.0193834
83 V 112 A 0 -0.0280169
83 V 113 K 0 -0.00212426
83 V 114 I 0 -0.00560918
83 V 115 L 0 -0.0297022
83 V 116 R 0 -0.0159352
83 V 117 G 0 -0.0242133
83 V 118 N 0 -0.00248687
83 V 119 G 0 0.0191581
83 V 120 V 0 -0.00543456
83 V 121 K 0 0.0260979
83 V 122 R 0 -0.0342566
83 V 123 V 0 -0.0504703
83 V 124 Y 0 -0.023927
83 V 125 I 0 -0.0329096
83 V 126 C 0 0.000816695
83 V 127 G 0 0.00671273
83 V 128 V 0 -0.0945426
83 V 129 A 0 -0.0683092
83 V 130 T 0 -0.0684522
83 V 131 E 0 -0.0229263
83 V 132 Y 0 -0.0784851
83 V 133 C 0 -0.0490548
83 V 134 V 0 -0.0100061
83 V 135 R 0 -0.0467426
83 V 136 A 0 -0.0631425
83 V 137 T 0 -0.0905026
83 V 138 A 0 -0.052787
83 V 139 L 0 -0.0325231
83 V 140 D 0 -0.0599397
83 V 141 A 0 -0.0499999
83 V 142 L 0 -0.0552009
83 V 143 K 0 -0.0544771
83 V 144 H 0 -0.0847422
83 V 145 G 0 -0.000657675
83 V 146 F 0 -0.0201905
83 V 147 E 0 -0.0266041
83 V 148 V 0 -0.118928
83 V 149 Y 0 -0.0429876
83 V 150 L 0 -0.0701101
83 V 151 L 0 -0.0908763
83 V 152 R 0 -0.0451446
83 V 153 D 0 -0.0198939
83 V 154 A 0 -0.0360952
83 V 155 V 0 -0.0804738
83 V 156 K 0 -0.0154261
83 V 157 G 0 -0.0480127
83 V 158 I 0 -0.0365255
83 V 159 K 0 -0.0564658
83 V 160 P 0 0.0159312
83 V 161 E 0 -0.0086743
83 V 162 D 0 -0.0682639
83 V 163 E 0 -0.0834967
83 V 164 E 0 -0.0128535
83 V 165 R 0 -0.053636
83 V 166 A 0 -0.0534509
83 V 167 L 0 -0.0369361
83 V 168 E 0 -0.0289159
83 V 169 E 0 -0.0696887
83 V 170 M 0 -0.0567697
83 V 171 K 0 -0.0369672
83 V 172 S 0 0.0432705
83 V 173 R 0 -0.0128328
83 V 174 G 0 -0.0767853
83 V 175 I 0 -0.0783445
83 V 176 K 0 -0.0756716
83 V 177 I 0 -0.0308813
84 D 85 L 0 0.443287
84 D 86 P 0 0.30574
84 D 87 E 0 0.256469
84 D 88 D 0 0.0700472
84 D 92 I 0 0.0467335
84 D 93 S 0 0.0326005
84 D 94 K 0 -0.00167918
84 D 95 A 0 -0.0215165
84 D 96 T 0 0.079207
84 D 97 E 0 0.0779803
84 D 98 P 0 -0.0237064
84 D 99 D 0 0.0109348
84 D 100 K 0 -0.0280061
84 D 101 E 0 -0.0577935
84 D 102 A 0 -0.0605073
84 D 103 Y 0 -0.0416869
84 D 104 S 0 -0.0341236
84 D 105 G 0 -0.0244257
84 D 106 F 0 -0.0776568
84 D 107 E 0 -0.0642918
84 D 108 G 0 -0.0321936
84 D 109 T 0 -0.0638667
84 D 110 D 0 -0.0711924
84 D 111 L 0 -0.0504452
84 D 112 A 0 -0.0709021
84 D 113 K 0 -0.0674507
84 D 114 I 0 -0.0474346
84 D 115 L 0 -0.0361308
84 D 116 R 0 -0.0119243
84 D 117 G 0 -0.0274448
84 D 118 N 0 -0.0222669
84 D 119 G 0 -0.018871
84 D 120 V 0 -0.0120238
84 D 121 K 0 -0.0561641
84 D 122 R 0 -0.0478757
84 D 123 V 0 -0.0221627
84 D 124 Y 0 -0.0174611
84 D 125 I 0 -0.0875823
84 D 126 C 0 -0.0231188
84 D 127 G 0 -0.00119102
84 D 128 V 0 0.0040794
84 D 129 A 0 -0.122144
84 D 130 T 0 -0.0571539
84 D 131 E 0 -0.0677247
84 D 132 Y 0 -0.0716494
84 D 133 C 0 -0.0688757
84 D 134 V 0 -0.0557571
84 D 135 R 0 -0.0861332
84 D 136 A 0 -0.0428234
84 D 137 T 0 -0.0253182
84 D 138 A 0 -0.0768156
84 D 139 L 0 -0.0441491
84 D 140 D 0 -0.0237074
84 D 141 A 0 -0.0552453
84 D 142 L 0 -0.041872
84 D 143 K 0 -0.0384817
84 D 144 H 0 0.0238676
84 D 145 G 0 -0.0779443
84 D 146 F 0 -0.0702592
84 D 147 E 0 -0.0719918
84 D 148 V 0 -0.106175
84 D 149 Y 0 -0.0721981
84 D 150 L 0 -0.0456783
84 D 151 L 0 -0.0303145
84 D 152 R 0 -0.0667145
84 D 153 D 0 -0.000582047
84 D 154 A 0 -0.00409173
84 D 155 V 0 -0.023356
84 D 156 K 0 -0.0757873
84 D 157 G 0 -0.0721395
84 D 158 I 0 -0.0864721
84 D 159 K 0 -0.012444
84 D 160 P 0 -0.0325328
84 D 161 E 0 -0.0426425
84 D 162 D 0 -0.062041
84 D 163 E 0 -0.0384801
84 D 164 E 0 -0.0362911
84 D 165 R 0 -0.0280192
84 D 166 A 0 0.0198181
84 D 167 L 0 -0.0563428
84 D 168 E 0 -0.052429
84 D 169 E 0 -0.0336669
84 D 170 M 0 -0.0926496
84 D 171 K 0 -0.0536711
84 D 172 S 0 -0.0293646
84 D 173 R 0 -0.0604502
84 D 174 G 0 -0.0643352
84 D 175 I 0 -0.126946
84 D 176 K 0 -0.00600238
84 D 177 I 0 0.0257324
85 L 86 P 0 0.479843
85 L 87 E 0 0.366063
85 L 88 D 0 0.0961775
85 L 92 I 0 0.019765
85 L 93 S 0 0.055536
85 L 94 K 0 0.0817323
85 L 95 A 0 -0.00950784
85 L 96 T 0 0.0724304
85 L 97 E 0 -0.0277966
85 L 98 P 0 -0.0610454
85 L 99 D 0 0.0324725
85 L 100 K 0 -0.0326258
85 L 101 E 0 -0.0553531
85 L 102 A 0 -0.0135207
85 L 103 Y 0 -0.0350972
85 L 104 S 0 0.000203425
85 L 105 G 0 0.056574
85 L 106 F 0 0.0136457
85 L 107 E 0 -0.0126679
85 L 108 G 0 -0.0601722
85 L 109 T 0 -0.0146731
85 L 110 D 0 -0.0726126
85 L 111 L 0 0.0689545
85 L 112 A 0 -0.0874694
85 L 113 K 0 -0.0817882
85 L 114 I 0 -0.0319849
85 L 115 L 0 -0.0363771
85 L 116 R 0 -0.0204316
85 L 117 G 0 0.0102617
85 L 118 N 0 -0.0620918
85 L 119 G 0 -0.0484349
85 L 120 V 0 -0.0241439
85 L 121 K 0 -0.0644296
85 L 122 R 0 -0.111132
85 L 123 V 0 0.00109556
85 L 124 Y 0 -0.0653611
85 L 125 I 0 -0.0204142
85 L 126 C 0 0.0787276
85 L 127 G 0 0.0402674
85 L 128 V 0 -0.0273346
85 L 129 A 0 -0.00929937
85 L 130 T 0 -0.104453
85 L 131 E 0 -0.0650781
85 L 132 Y 0 -0.0179991
85 L 133 C 0 -0.0578132
85 L 134 V 0 -0.0406003
85 L 135 R 0 -0.0606973
85 L 136 A 0 -0.0870056
85 L 137 T 0 -0.0459443
85 L 138 A 0 -0.0660276
85 L 139 L 0 -0.0210991
85 L 140 D 0 -0.0158779
85 L 141 A 0 -0.00943099
85 L 142 L 0 -0.0709921
85 L 143 K 0 -0.0651687
85 L 144 H 0 -0.107606
85 L 145 G 0 -0.039012
85 L 146 F 0 -0.0520259
85 L 147 E 0 0.0206478
85 L 148 V 0 -0.0251227
85 L 149 Y 0 -0.0824192
85 L 150 L 0 0.0546674
85 L 151 L 0 0.0338776
85 L 152 R 0 -0.0370678
85 L 153 D 0 -0.00697487
85 L 154 A 0 -0.0418276
85 L 155 V 0 -0.00613996
85 L 156 K 0 -0.0448389
85 L 157 G 0 -0.0719213
85 L 158 I 0 0.0153071
85 L 159 K 0 -0.0361704
85 L 160 P 0 -0.0432306
85 L 161 E 0 -0.0576169
85 L 162 D 0 -0.0826034
85 L 163 E 0 -0.0410056
85 L 164 E 0 -0.0610719
85 L 165 R 0 -0.0370937
85 L 166 A 0 -0.0521274
85 L 167 L 0 -0.0132063
85 L 168 E 0 -0.0689842
85 L 169 E 0 -0.0729442
85 L 170 M 0 -0.0586438
85 L 171 K 0 -0.0231884
85 L 172 S 0 -0.0885415
85 L 173 R 0 -0.0389084
85 L 174 G 0 -0.0258131
85 L 175 I 0 -0.0590366
85 L 176 K 0 -0.0477792
85 L 177 I 0 -0.0651866
86 P 87 E 0 0.881515
86 P 88 D 0 0.307529
86 P 92 I 0 0.180884
86 P 93 S 0 0.0769679
86 P 94 K 0 0.100745
86 P 95 A 0 0.113867
86 P 96 T 0 0.0474401
86 P 97 E 0 0.0775405
86 P 98 P 0 0.0221725
86 P 99 D 0 0.0361321
86 P 100 K 0 0.00395575
86 P 101 E 0 -0.0560381
86 P 102 A 0 -0.0455199
86 P 103 Y 0 -0.093849
86 P 104 S 0 -0.0286367
86 P 105 G 0 -0.0678945
86 P 106 F 0 -0.067954
86 P 107 E 0 0.00290457
86 P 108 G 0 -0.0559826
86 P 109 T 0 -0.000741111
86 P 110 D 0 -0.0225264
86 P 111 L 0 -0.0262683
86 P 112 A 0 -0.00713713
86 P 113 K 0 -0.0159882
86 P 114 I 0 -0.00755126
86 P 115 L 0 -0.0119185
86 P 116 R 0 0.0165702
86 P 117 G 0 0.0137904
86 P 118 N 0 -0.00233121
86 P 119 G 0 0.0137109
86 P 120 V 0 -0.00572484
86 P 121 K 0 0.0391443
86 P 122 R 0 0.00669088
86 P 123 V 0 -0.0596018
86 P 124 Y 0 -0.0282036
86 P 125 I 0 -0.0780861
86 P 126 C 0 -0.0850797
86 P 127 G 0 -0.0286818
86 P 128 V 0 -0.104254
86 P 129 A 0 -0.126832
86 P 130 T 0 -0.0278688
86 P 131 E 0 -0.054087
86 P 132 Y 0 -0.0390682
86 P 133 C 0 -0.0956985
86 P 134 V 0 -0.0496004
86 P 135 R 0 -0.0843773
86 P 136 A 0 -0.0626608
86 P 137 T 0 -0.0698809
86 P 138 A 0 -0.0426234
86 P 139 L 0 -0.104897
86 P 140 D 0 -0.067185
86 P 141 A 0 -0.0836433
86 P 142 L 0 -0.0961637
86 P 143 K 0 -0.0424903
86 P 144 H 0 -0.0272211
86 P 145 G 0 0.00699653
86 P 146 F 0 -0.0974213
86 P 147 E 0 0.0285982
86 P 148 V 0 -0.0936444
86 P 149 Y 0 -0.0406689
86 P 150 L 0 -0.03398
86 P 151 L 0 -0.0326027
86 P 152 R 0 -0.0403616
86 P 153 D 0 -0.034448
86 P 154 A 0 -0.0564026
86 P 155 V 0 -0.0850662
86 P 156 K 0 -0.0169654
86 P 157 G 0 -0.0501316
86 P 158 I 0 -0.0332779
86 P 159 K 0 -0.0257459
86 P 160 P 0 0.00941744
86 P 161 E 0 -0.0104477
86 P 162 D 0 -0.0504609
86 P 163 E 0 -0.0613769
86 P 164 E 0 -0.00151748
86 P 165 R 0 0.0161886
86 P 166 A 0 -0.0217273
86 P 167 L 0 -0.0332671
86 P 168 E 0 0.00976986
86 P 169 E 0 -0.0450587
86 P 170 M 0 -0.0852439
86 P 171 K 0 -0.0195707
86 P 172 S 0 -0.0491972
86 P 173 R 0 -0.0453636
86 P 174 G 0 -0.0719952
86 P 175 I 0 -0.100533
86 P 176 K 0 -0.0334668
86 P 177 I 0 0.010513
87 E 88 D 0 0.369013
87 E 92 I 0 0.227615
87 E 93 S 0 0.14008
87 E 94 K 0 0.119214
87 E 95 A 0 0.311679
87 E 96 T 0 0.0878055
87 E 97 E 0 0.233475
87 E 98 P 0 0.0383653
87 E 99 D 0 -0.0442911
87 E 100 K 0 0.0511901
87 E 101 E 0 -0.0424712
87 E 102 A 0 -0.0142762
87 E 103 Y 0 -0.0979252
87 E 104 S 0 -0.0674355
87 E 105 G 0 -0.0580256
87 E 106 F 0 -0.00253547
87 E 107 E 0 -0.0540498
87 E 108 G 0 -0.108076
87 E 109 T 0 0.0431332
87 E 110 D 0 0.00845717
87 E 111 L 0 -0.00768694
87 E 112 A 0 -0.024216
87 E 113 K 0 -0.0394545
87 E 114 I 0 -0.0466294
87 E 115 L 0 -0.0564279
87 E 116 R 0 0.0414474
87 E 117 G 0 -0.00376029
87 E 118 N 0 0.0227273
87 E 119 G 0 -0.0173698
87 E 120 V 0 -0.0100529
87 E 121 K 0 -0.00281365
87 E 122 R 0 1.20454e-06
87 E 123 V 0 -0.0409254
87 E 124 Y 0 0.0131772
87 E 125 I 0 -0.0352226
87 E 126 C 0 -0.0855483
87 E 127 G 0 -0.0379527
87 E 128 V 0 -0.0612577
87 E 129 A 0 -0.0583408
87 E 130 T 0 -0.0320789
87 E 131 E 0 -0.0483462
87 E 132 Y 0 -0.0733307
87 E 133 C 0 -0.118944
87 E 134 V 0 0.0288205
87 E 135 R 0 -0.0470448
87 E 136 A 0 -0.0370544
87 E 137 T 0 -0.0845168
87 E 138 A 0 -0.0389634
87 E 139 L 0 -0.0262864
87 E 140 D 0 -0.0517814
87 E 141 A 0 0.0315623
87 E 142 L 0 -0.0901775
87 E 143 K 0 -0.0897102
87 E 144 H 0 -0.0556248
87 E 145 G 0 -0.0544335
87 E 146 F 0 -0.031865
87 E 147 E 0 -0.00389173
87 E 148 V 0 -0.0363874
87 E 149 Y 0 -0.0515177
87 E 150 L 0 0.0122464
87 E 151 L 0 -0.00272376
87 E 152 R 0 0.0106866
87 E 153 D 0 -0.0240047
87 E 154 A 0 -0.06108
87 E 155 V 0 -0.0803936
87 E 156 K 0 -0.0104996
87 E 157 G 0 -0.0900612
87 E 158 I 0 -0.0547597
87 E 159 K 0 -0.0812247
87 E 160 P 0 0.0131571
87 E 161 E 0 0.0573193
87 E 162 D 0 -0.0608122
87 E 163 E 0 -0.0778186
87 E 164 E 0 -0.00161321
87 E 165 R 0 -0.0366582
87 E 166 A 0 0.0202859
87 E 167 L 0 -0.0538613
87 E 168 E 0 -0.027934
87 E 169 E 0 -0.0352156
87 E 170 M 0 -0.122349
87 E 171 K 0 -0.0185759
87 E 172 S 0 -0.0524468
87 E 173 R 0 -0.0408416
87 E 174 G 0 -0.112774
87 E 175 I 0 -0.0567528
87 E 176 K 0 -0.019924
87 E 177 I 0 -0.0539197
88 D 92 I 0 1.63719
88 D 93 S 0 0.389118
88 D 94 K 0 0.238108
88 D 95 A 0 0.203013
88 D 96 T 0 0.0924238
88 D 97 E 0 0.0884348
88 D 98 P 0 0.115941
88 D 99 D 0 0.0686859
88 D 100 K 0 0.102899
88 D 101 E 0 -0.000164856
88 D 102 A 0 -0.0232777
88 D 103 Y 0 -0.0272302
88 D 104 S 0 -0.0351711
88 D 105 G 0 -0.0300805
88 D 106 F 0 -0.0136344
88 D 107 E 0 -0.0446041
88 D 108 G 0 0.00416178
88 D 109 T 0 -0.0165945
88 D 110 D 0 0.021303
88 D 111 L 0 -0.0439136
88 D 112 A 0 -0.0176293
88 D 113 K 0 -0.0344252
88 D 114 I 0 -0.0321559
88 D 115 L 0 -0.0417429
88 D 116 R 0 -0.0301304
88 D 117 G 0 -0.0244802
88 D 118 N 0 -0.0251049
88 D 119 G 0 0.0391982
88 D 120 V 0 -0.0826559
88 D 121 K 0 0.00787268
88 D 122 R 0 -0.0883942
88 D 123 V 0 -0.0238711
88 D 124 Y 0 0.00341035
88 D 125 I 0 0.0579994
88 D 126 C 0 -0.0757761
88 D 127 G 0 0.00652164
88 D 128 V 0 -0.12332
88 D 129 A 0 -0.0583903
88 D 130 T 0 -0.0227793
88 D 131 E 0 -0.118983
88 D 132 Y 0 -0.049525
88 D 133 C 0 -0.0634692
88 D 134 V 0 -0.000311118
88 D 135 R 0 -0.0269391
88 D 136 A 0 -0.0138997
88 D 137 T 0 -0.0197323
88 D 138 A 0 -0.0704326
88 D 139 L 0 -0.012852
88 D 140 D 0 -0.0933431
88 D 141 A 0 -0.0156783
88 D 142 L 0 -0.0942772
88 D 143 K 0 -0.0122538
88 D 144 H 0 -0.00665188
88 D 145 G 0 -0.0424664
88 D 146 F 0 0.0055859
88 D 147 E 0 -0.0119172
88 D 148 V 0 -0.0209751
88 D 149 Y 0 -0.0186727
88 D 150 L 0 -0.0398551
88 D 151 L 0 -0.071447
88 D 152 R 0 -0.00925004
88 D 153 D 0 0.0135466
88 D 154 A 0 0.0043971
88 D 155 V 0 -0.0203295
88 D 156 K 0 -0.0323356
88 D 157 G 0 -0.0537057
88 D 158 I 0 -0.0542112
88 D 159 K 0 -0.0380372
88 D 160 P 0 -0.0354841
88 D 161 E 0 0.015977
88 D 162 D 0 -0.0414301
88 D 163 E 0 0.00955093
88 D 164 E 0 -0.0382073
88 D 165 R 0 -0.00339824
88 D 166 A 0 -0.0661002
88 D 167 L 0 -0.0840139
88 D 168 E 0 0.011567
88 D 169 E 0 -0.0559466
88 D 170 M 0 -0.112838
88 D 171 K 0 -0.0336999
88 D 172 S 0 -0.0947263
88 D 173 R 0 -0.0917905
88 D 174 G 0 -0.0601337
88 D 175 I 0 -0.0279775
88 D 176 K 0 0.0209626
88 D 177 I 0 -0.0112232
92 I 93 S 0 0.808087
92 I 94 K 0 0.534697
92 I 95 A 0 0.536391
92 I 96 T 0 0.131131
92 I 97 E 0 0.168936
92 I 98 P 0 0.0895448
92 I 99 D 0 0.0370367
92 I 100 K 0 0.0930362
92 I 101 E 0 0.0105293
92 I 102 A 0 0.0478152
92 I 103 Y 0 -0.0837383
92 I 104 S 0 -0.0343549
92 I 105 G 0 0.0223707
92 I 106 F 0 0.00960443
92 I 107 E 0 -0.0128367
92 I 108 G 0 -0.0253129
92 I 109 T 0 -0.0138839
92 I 110 D 0 0.0820059
92 I 111 L 0 0.0193744
92 I 112 A 0 0.00848025
92 I 113 K 0 -0.0247778
92 I 114 I 0 0.037261
92 I 115 L 0 -0.0385247
92 I 116 R 0 -0.0323978
92 I 117 G 0 -0.0910674
92 I 118 N 0 -0.00640001
92 I 119 G 0 0.0419823
92 I 120 V 0 0.0211608
92 I 121 K 0 -0.0372298
92 I 122 R 0 -0.00472268
92 I 123 V 0 -0.0635166
92 I 124 Y 0 -0.01774
92 I 125 I 0 -0.0029067
92 I 126 C 0 -0.0450257
92 I 127 G 0 -0.0492072
92 I 128 V 0 -0.0421381
92 I 129 A 0 -0.046948
92 I 130 T 0 -0.0213137
92 I 131 E 0 0.00531264
92 I 132 Y 0 -0.0927502
92 I 133 C 0 -0.109284
92 I 134 V 0 -0.0402089
92 I 135 R 0 -0.0598901
92 I 136 A 0 -0.0778197
92 I 137 T 0 -0.053267
92 I 138 A 0 0.0420238
92 I 139 L 0 -0.0282485
92 I 140 D 0 -0.0597399
92 I 141 A 0 -0.0229604
92 I 142 L 0 -0.0549823
92 I 143 K 0 -0.00896192
92 I 144 H 0 0.0203306
92 I 145 G 0 -0.0162203
92 I 146 F 0 -0.00463468
92 I 147 E 0 -0.067218
92 I 148 V 0 -0.0272842
92 I 149 Y 0 -0.0300378
92 I 150 L 0 -0.0721051
92 I 151 L 0 -0.0427276
92 I 152 R 0 -0.0068773
92 I 153 D 0 -0.00841809
92 I 154 A 0 -0.084831
92 I 155 V 0 -0.0756529
92 I 156 K 0 0.00254365
92 I 157 G 0 -0.0643524
92 I 158 I 0 -0.0385104
92 I 159 K 0 0.00250131
92 I 160 P 0 -0.0330885
92 I 161 E 0 0.0197346
92 I 162 D 0 0.0421396
92 I 163 E 0 -0.0312038
92 I 164 E 0 -0.0429329
92 I 165 R 0 -0.0487916
92 I 166 A 0 -0.0780678
92 I 167 L 0 -0.0461079
92 I 168 E 0 -0.0272182
92 I 169 E 0 -0.118206
92 I 170 M 0 -0.0901469
92 I 171 K 0 -0.0742267
92 I 172 S 0 -0.0483442
92 I 173 R 0 -0.0738049
92 I 174 G 0 -0.0865069
92 I 175 I 0 -0.0764437
92 I 176 K 0 -0.0675101
92 I 177 I 0 -0.0471615
93 S 94 K 0 0.816361
93 S 95 A 0 0.441367
93 S 96 T 0 0.318518
93 S 97 E 0 0.158708
93 S 98 P 0 0.126819
93 S 99 D 0 0.0957084
93 S 100 K 0 0.143782
93 S 101 E 0 0.031455
93 S 102 A 0 0.0366693
93 S 103 Y 0 -0.074119
93 S 104 S 0 -0.0976059
93 S 105 G 0 -0.00861563
93 S 106 F 0 0.0210158
93 S 107 E 0 0.0283469
93 S 108 G 0 0.0144479
93 S 109 T 0 -0.0115264
93 S 110 D 0 0.109314
93 S 111 L 0 -0.0235448
93 S 112 A 0 0.0329875
93 S 113 K 0 0.0963321
93 S 114 I 0 0.0276356
93 S 115 L 0 -0.00538573
93 S 116 R 0 -0.0271313
93 S 117 G 0 0.0523957
93 S 118 N 0 -0.0159036
93 S 119 G 0 0.0865325
93 S 120 V 0 0.00796419
93 S 121 K 0 0.0617079
93 S 122 R 0 -0.0181113
93 S 123 V 0 0.0233422
93 S 124 Y 0 -0.00618079
93 S 125 I 0 -0.0827112
93 S 126 C 0 -0.0159259
93 S 127 G 0 -0.0669349
93 S 128 V 0 -0.142914
93 S 129 A 0 -0.122133
93 S 130 T 0 -0.049994
93 S 131 E 0 -0.100719
93 S 132 Y 0 -0.0943783
93 S 133 C 0 -0.122589
93 S 134 V 0 -0.111475
93 S 135 R 0 0.0552747
93 S 136 A 0 0.0233468
93 S 137 T 0 -0.0655121
93 S 138 A 0 -0.0517141
93 S 139 L 0 -0.0101452
93 S 140 D 0 -0.00761268
93 S 141 A 0 -0.0432909
93 S 142 L 0 -0.0495051
93 S 143 K 0 -0.0820645
93 S 144 H 0 -0.00928867
93 S 145 G 0 -0.0552215
93 S 146 F 0 0.0139225
93 S 147 E 0 -0.000405328
93 S 148 V 0 -0.0615684
93 S 149 Y 0 -0.0601286
93 S 150 L 0 -0.0671082
93 S 151 L 0 -0.0395122
93 S 152 R 0 -0.0415103
93 S 153 D 0 0.0144199
93 S 154 A 0 -0.0111804
93 S 155 V 0 -0.0183476
93 S 156 K 0 -0.0956973
93 S 157 G 0 -0.126457
93 S 158 I 0 -0.0667606
93 S 159 K 0 -0.0493309
93 S 160 P 0 0.0547797
93 S 161 E 0 0.00728873
93 S 162 D 0 -0.0399253
93 S 163 E 0 -0.0191145
93 S 164 E 0 -0.0268113
93 S 165 R 0 -0.0265827
93 S 166 A 0 -0.0291141
93 S 167 L 0 -0.00804837
93 S 168 E 0 -0.0555673
93 S 169 E 0 -0.0388321
93 S 170 M 0 -0.0804388
93 S 171 K 0 -0.0384128
93 S 172 S 0 -0.0390864
93 S 173 R 0 -0.0526137
93 S 174 G 0 -0.0880752
93 S 175 I 0 -0.0184592
93 S 176 K 0 0.0580457
93 S 177 I 0 -0.0262863
94 K 95 A 0 0.7753
94 K 96 T 0 0.399059
94 K 97 E 0 0.271894
94 K 98 P 0 0.204208
94 K 99 D 0 0.093521
94 K 100 K 0 0.155935
94 K 101 E 0 0.106306
94 K 102 A 0 0.0587376
94 K 103 Y 0 -0.00031773
94 K 104 S 0 0.0566631
94 K 105 G 0 0.0125688
94 K 106 F 0 0.0651859
94 K 107 E 0 0.0163027
94 K 108 G 0 -0.00567099
94 K 109 T 0 0.0371636
94 K 110 D 0 -0.021386
94 K 111 L 0 -0.0205637
94 K 112 A 0 0.0108636
94 K 113 K 0 -0.00134236
94 K 114 I 0 0.0119774
94 K 115 L 0 -0.0154702
94 K 116 R 0 -0.0391703
94 K 117 G 0 0.0262187
94 K 118 N 0 0.0316507
94 K 119 G 0 0.026498
94 K 120 V 0 0.10143
94 K 121 K 0 0.0109888
94 K 122 R 0 -0.0567783
94 K 123 V 0 -0.0513909
94 K 124 Y 0 -0.0105277
94 K 125 I 0 -0.115631
94 K 126 C 0 0.0414925
94 K 127 G 0 -0.0401386
94 K 128 V 0 0.000870438
94 K 129 A 0 -0.030405
94 K 130 T 0 -0.0510176
94 K 131 E 0 -0.0823151
94 K 132 Y 0 -0.0796177
94 K 133 C 0 -0.089792
94 K 134 V 0 -0.0481794
94 K 135 R 0 0.00662768
94 K 136 A 0 -0.0891845
94 K 137 T 0 -0.0763606
94 K 138 A 0 -0.0357177
94 K 139 L 0 -0.0541554
94 K 140 D 0 -0.0112745
94 K 141 A 0 -0.0451205
94 K 142 L 0 -0.126534
94 K 143 K 0 -0.0108439
94 K 144 H 0 -0.063295
94 K 145 G 0 -0.109458
94 K 146 F 0 -0.0600323
94 K 147 E 0 0.0370935
94 K 148 V 0 -0.0659004
94 K 149 Y 0 -0.0377926
94 K 150 L 0 -0.077822
94 K 151 L 0 -0.0657855
94 K 152 R 0 -0.0230018
94 K 153 D 0 -0.0475629
94 K 154 A 0 -0.049168
94 K 155 V 0 -0.0213709
94 K 156 K 0 -0.0373434
94 K 157 G 0 -0.112559
94 K 158 I 0 -0.0444834
94 K 159 K 0 -0.0413459
94 K 160 P 0 0.0253787
94 K 161 E 0 0.0193866
94 K 162 D 0 -0.00348897
94 K 163 E 0 -0.0513401
94 K 164 E 0 -0.0197194
94 K 165 R 0 -0.00258841
94 K 166 A 0 -0.0912727
94 K 167 L 0 -0.0624002
94 K 168 E 0 -0.00166207
94 K 169 E 0 -0.0864867
94 K 170 M 0 -0.0507954
94 K 171 K 0 -0.0480639
94 K 172 S 0 -0.0393082
94 K 173 R 0 -0.0652103
94 K 174 G 0 -0.0630315
94 K 175 I 0 -0.0714608
94 K 176 K 0 -0.0436236
94 K 177 I 0 -0.0266227
95 A 96 T 0 0.626444
95 A 97 E 0 0.451311
95 A 98 P 0 0.26106
95 A 99 D 0 0.0597727
95 A 100 K 0 0.195612
95 A 101 E 0 0.123135
95 A 102 A 0 0.112044
95 A 103 Y 0 0.0540013
95 A 104 S 0 -0.0379451
95 A 105 G 0 0.0905103
95 A 106 F 0 0.0817361
95 A 107 E 0 -0.0319598
95 A 108 G 0 -0.00939781
95 A 109 T 0 0.108865
95 A 110 D 0 -0.014101
95 A 111 L 0 0.0523789
95 A 112 A 0 0.00758691
95 A 113 K 0 -0.014813
95 A 114 I 0 -0.00251594
95 A 115 L 0 0.0752396
95 A 116 R 0 -0.0132376
95 A 117 G 0 -0.00887555
95 A 118 N 0 -0.00223062
95 A 119 G 0 -0.00768658
95 A 120 V 0 -0.0115653
95 A 121 K 0 -0.00949195
95 A 122 R 0 -0.046272
95 A 123 V 0 0.0145771
95 A 124 Y 0 -0.0187615
95 A 125 I 0 -0.013511
95 A 126 C 0 -0.0151695
95 A 127 G 0 -0.020179
95 A 128 V 0 -0.0411088
95 A 129 A 0 0.086056
95 A 130 T 0 0.0133366
95 A 131 E 0 -0.0156653
95 A 132 Y 0 0.0157531
95 A 133 C 0 -0.0386395
95 A 134 V 0 0.0474617
95 A 135 R 0 -0.0154104
95 A 136 A 0 0.000663497
95 A 137 T 0 -0.0228371
95 A 138 A 0 -0.074015
95 A 139 L 0 0.0235309
95 A 140 D 0 0.00116156
95 A 141 A 0 -0.0289545
95 A 142 L 0 -0.00525739
95 A 143 K 0 0.000405253
95 A 144 H 0 -0.00562062
95 A 145 G 0 -0.0158721
95 A 146 F 0 0.0190772
95 A 147 E 0 -0.054721
95 A 148 V 0 -0.0782948
95 A 149 Y 0 -0.0713847
95 A 150 L 0 0.00327698
95 A 151 L 0 -0.0521951
95 A 152 R 0 -0.0448607
95 A 153 D 0 -0.0520226
95 A 154 A 0 -0.00587005
95 A 155 V 0 -0.0182417
95 A 156 K 0 -0.00756372
95 A 157 G 0 -0.0797282
95 A 158 I 0 0.0700683
95 A 159 K 0 -0.0183861
95 A 160 P 0 -0.0602758
95 A 161 E 0 0.0166724
95 A 162 D 0 -0.0119479
95 A 163 E 0 -0.0321025
95 A 164 E 0 -0.0629204
95 A 165 R 0 -0.0872097
95 A 166 A 0 -0.0603421
95 A 167 L 0 -0.0206513
95 A 168 E 0 0.0123077
95 A 169 E 0 0.00840068
95 A 170 M 0 -0.0969704
95 A 171 K 0 -0.0774744
95 A 172 S 0 -0.0145322
95 A 173 R 0 -0.0133031
95 A 174 G 0 -0.0495569
95 A 175 I 0 -0.121792
95 A 176 K 0 0.0279693
95 A 177 I 0 -0.0189243
96 T 97 E 0 0.535211
96 T 98 P 0 0.331489
96 T 99 D 0 0.197268
96 T 100 K 0 0.0766815
96 T 101 E 0 0.127904
96 T 102 A 0 0.0600005
96 T 103 Y 0 0.012405
96 T 104 S 0 0.0530386
96 T 105 G 0 0.0954999
96 T 106 F 0 0.0440295
96 T 107 E 0 0.144587
96 T 108 G 0 0.0916811
96 T 109 T 0 0.0847734
96 T 110 D 0 0.183814
96 T 111 L 0 0.0605858
96 T 112 A 0 -0.0306214
96 T 113 K 0 0.120636
96 T 114 I 0 0.419118
96 T 115 L 0 0.0685876
96 T 116 R 0 0.0149155
96 T 117 G 0 0.0395108
96 T 118 N 0 0.223606
96 T 119 G 0 -0.0121231
96 T 120 V 0 -0.000740766
96 T 121 K 0 -0.00868979
96 T 122 R 0 -0.00589117
96 T 123 V 0 -0.0484263
96 T 124 Y 0 -0.0635759
96 T 125 I 0 -0.0466934
96 T 126 C 0 -0.00728993
96 T 127 G 0 -0.0479808
96 T 128 V 0 -0.0169839
96 T 129 A 0 0.0148903
96 T 130 T 0 -0.0567039
96 T 131 E 0 -0.103249
96 T 132 Y 0 -0.0253096
96 T 133 C 0 -0.106456
96 T 134 V 0 -0.0744878
96 T 135 R 0 0.052931
96 T 136 A 0 0.00257708
96 T 137 T 0 -0.0252444
96 T 138 A 0 -0.0792438
96 T 139 L 0 -0.0246443
96 T 140 D 0 -0.089266
96 T 141 A 0 -0.0366645
96 T 142 L 0 -0.0721641
96 T 143 K 0 0.0335536
96 T 144 H 0 -0.0288096
96 T 145 G 0 -0.083721
96 T 146 F 0 0.00283569
96 T 147 E 0 -0.0186436
96 T 148 V 0 -0.0636119
96 T 149 Y 0 -0.0217545
96 T 150 L 0 -0.0196899
96 T 151 L 0 -0.087445
96 T 152 R 0 0.00158672
96 T 153 D 0 -0.0174876
96 T 154 A 0 -0.0472475
96 T 155 V 0 -0.0848228
96 T 156 K 0 -0.0847983
96 T 157 G 0 -0.070757
96 T 158 I 0 -0.00700203
96 T 159 K 0 -0.0716615
96 T 160 P 0 -0.0322039
96 T 161 E 0 -0.00600474
96 T 162 D 0 -0.0651828
96 T 163 E 0 -0.0232784
96 T 164 E 0 -0.0383597
96 T 165 R 0 -0.0400817
96 T 166 A 0 -0.0701082
96 T 167 L 0 -0.0425154
96 T 168 E 0 -0.0415601
96 T 169 E 0 -0.0560439
96 T 170 M 0 -0.0846877
96 T 171 K 0 -0.0593688
96 T 172 S 0 0.0373464
96 T 173 R 0 -0.0567397
96 T 174 G 0 -0.100401
96 T 175 I 0 -0.0821465
96 T 176 K 0 -0.00149514
96 T 177 I 0 -0.075007
97 E 98 P 0 0.404781
97 E 99 D 0 0.264697
97 E 100 K 0 0.322783
97 E 101 E 0 0.175476
97 E 102 A 0 0.0827619
97 E 103 Y 0 0.00341745
97 E 104 S 0 -0.028386
97 E 105 G 0 0.0570649
97 E 106 F 0 0.0865756
97 E 107 E 0 0.102114
97 E 108 G 0 0.0707758
97 E 109 T 0 -0.00988201
97 E 110 D 0 0.0460961
97 E 111 L 0 0.0112524
97 E 112 A 0 0.0101219
97 E 113 K 0 -0.0212339
97 E 114 I 0 0.0217273
97 E 115 L 0 -0.000821498
97 E 116 R 0 -0.0196887
97 E 117 G 0 -0.0560336
97 E 118 N 0 0.0803559
97 E 119 G 0 0.0273497
97 E 120 V 0 -0.00424112
97 E 121 K 0 -0.0197259
97 E 122 R 0 -0.019215
97 E 123 V 0 -0.00879554
97 E 124 Y 0 0.0541224
97 E 125 I 0 -0.0688487
97 E 126 C 0 0.0299237
97 E 127 G 0 0.0368549
97 E 128 V 0 0.0232588
97 E 129 A 0 -0.116574
97 E 130 T 0 -0.0282785
97 E 131 E 0 -0.0810128
97 E 132 Y 0 -0.00641578
97 E 133 C 0 -0.0658586
97 E 134 V 0 -0.010992
97 E 135 R 0 -0.00980604
97 E 136 A 0 0.0395439
97 E 137 T 0 -0.0228639
97 E 138 A 0 -0.0275086
97 E 139 L 0 0.00194117
97 E 140 D 0 -0.0589836
97 E 141 A 0 -0.102271
97 E 142 L 0 -0.0412204
97 E 143 K 0 0.0391145
97 E 144 H 0 -0.0588862
97 E 145 G 0 0.0092772
97 E 146 F 0 -0.0323618
97 E 147 E 0 -0.00783401
97 E 148 V 0 -0.0664291
97 E 149 Y 0 -0.015473
97 E 150 L 0 -0.0284618
97 E 151 L 0 -0.0348541
97 E 152 R 0 -0.037821
97 E 153 D 0 -0.046202
97 E 154 A 0 -0.00573202
97 E 155 V 0 -0.0486006
97 E 156 K 0 -0.0170225
97 E 157 G 0 -0.0759689
97 E 158 I 0 -0.0511642
97 E 159 K 0 -0.03965
97 E 160 P 0 0.0372059
97 E 161 E 0 -0.02638
97 E 162 D 0 -0.0561699
97 E 163 E 0 -0.0280087
97 E 164 E 0 -0.0212092
97 E 165 R 0 0.0316401
97 E 166 A 0 -0.0602533
97 E 167 L 0 0.00269908
97 E 168 E 0 -0.0292286
97 E 169 E 0 -0.060343
97 E 170 M 0 -0.0505572
97 E 171 K 0 -0.0630226
97 E 172 S 0 -0.054208
97 E 173 R 0 -0.0216041
97 E 174 G 0 -0.0773054
97 E 175 I 0 -0.057284
97 E 176 K 0 -0.042277
97 E 177 I 0 0.0392443
98 P 99 D 0 0.252999
98 P 100 K 0 0.498364
98 P 101 E 0 0.187179
98 P 102 A 0 0.109909
98 P 103 Y 0 0.00695868
98 P 104 S 0 0.0957994
98 P 105 G 0 0.0863276
98 P 106 F 0 0.0852059
98 P 107 E 0 0.0869235
98 P 108 G 0 0.123302
98 P 109 T 0 0.111487
98 P 110 D 0 0.192802
98 P 111 L 0 0.0528102
98 P 112 A 0 0.00463137
98 P 113 K 0 0.0633835
98 P 114 I 0 0.583187
98 P 115 L 0 0.0920493
98 P 116 R 0 0.0218534
98 P 117 G 0 -0.0213914
98 P 118 N 0 0.0934691
98 P 119 G 0 -0.005411
98 P 120 V 0 -0.014169
98 P 121 K 0 -0.0158651
98 P 122 R 0 -0.0635889
98 P 123 V 0 -0.0121375
98 P 124 Y 0 -0.0156183
98 P 125 I 0 0.0397936
98 P 126 C 0 -0.0053718
98 P 127 G 0 -0.0178092
98 P 128 V 0 -0.0622981
98 P 129 A 0 -0.00626606
98 P 130 T 0 -0.003594
98 P 131 E 0 -0.017339
98 P 132 Y 0 -0.0579161
98 P 133 C 0 -0.110922
98 P 134 V 0 0.0105269
98 P 135 R 0 -0.019592
98 P 136 A 0 0.00209939
98 P 137 T 0 -0.0146438
98 P 138 A 0 -0.0417403
98 P 139 L 0 -0.0557094
98 P 140 D 0 -0.0575017
98 P 141 A 0 -0.00979363
98 P 142 L 0 0.0133677
98 P 143 K 0 0.0228583
98 P 144 H 0 -0.0189803
98 P 145 G 0 -0.0425613
98 P 146 F 0 -0.0610196
98 P 147 E 0 -0.0400051
98 P 148 V 0 0.0033984
98 P 149 Y 0 -0.0320714
98 P 150 L 0 -0.0287887
98 P 151 L 0 -0.0205455
98 P 152 R 0 -0.0541524
98 P 153 D 0 -0.0251806
98 P 154 A 0 -0.0268782
98 P 155 V 0 -0.0539529
98 P 156 K 0 0.00920341
98 P 157 G 0 -0.0656841
98 P 158 I 0 -0.00978415
98 P 159 K 0 -0.0640224
98 P 160 P 0 -0.111372
98 P 161 E 0 0.0178591
98 P 162 D 0 -0.0411752
98 P 163 E 0 0.0747513
98 P 164 E 0 -0.0569035
98 P 165 R 0 -0.0331158
98 P 166 A 0 -0.0948027
98 P 167 L 0 0.0383195
98 P 168 E 0 -0.0655475
98 P 169 E 0 -0.0250436
98 P 170 M 0 -0.0343657
98 P 171 K 0 -0.0315338
98 P 172 S 0 0.00159523
98 P 173 R 0 -0.0263947
98 P 174 G 0 -0.0652144
98 P 175 I 0 -0.0330307
98 P 176 K 0 -0.0832389
98 P 177 I 0 -0.0832832
99 D 100 K 0 0.256643
99 D 101 E 0 0.327502
99 D 102 A 0 0.147924
99 D 103 Y 0 0.0660532
99 D 104 S 0 -0.0126832
99 D 105 G 0 0.134067
99 D 106 F 0 0.0983109
99 D 107 E 0 0.02373
99 D 108 G 0 -0.033448
99 D 109 T 0 -0.0513683
99 D 110 D 0 0.0453659
99 D 111 L 0 0.0301864
99 D 112 A 0 0.00696135
99 D 113 K 0 0.0216356
99 D 114 I 0 -0.0647993
99 D 115 L 0 -0.0172988
99 D 116 R 0 -0.0134388
99 D 117 G 0 -0.053905
99 D 118 N 0 0.0897067
99 D 119 G 0 -0.0180559
99 D 120 V 0 0.0640953
99 D 121 K 0 -0.0184496
99 D 122 R 0 -0.0601928
99 D 123 V 0 -0.0935752
99 D 124 Y 0 -0.0472092
99 D 125 I 0 -0.0376594
99 D 126 C 0 -0.0498972
99 D 127 G 0 -0.101537
99 D 128 V 0 -0.0254503
99 D 129 A 0 0.0326729
99 D 130 T 0 0.0206098
99 D 131 E 0 0.00990838
99 D 132 Y 0 0.00180999
99 D 133 C 0 -0.0140599
99 D 134 V 0 -0.0365488
99 D 135 R 0 -0.047761
99 D 136 A 0 -0.0400333
99 D 137 T 0 -0.0164083
99 D 138 A 0 -0.0644623
99 D 139 L 0 -0.0342168
99 D 140 D 0 0.000159345
99 D 141 A 0 -0.0557261
99 D 142 L 0 -0.0559712
99 D 143 K 0 -0.0203663
99 D 144 H 0 -0.0564662
99 D 145 G 0 -0.00245937
99 D 146 F 0 -0.0300213
99 D 147 E 0 0.0142138
99 D 148 V 0 -0.0456275
99 D 149 Y 0 -0.0156227
99 D 150 L 0 0.0182223
99 D 151 L 0 -0.12895
99 D 152 R 0 0.002434
99 D 153 D 0 -0.0250621
99 D 154 A 0 -0.0282102
99 D 155 V 0 0.0105837
99 D 156 K 0 -0.042572
99 D 157 G 0 -0.0489611
99 D 158 I 0 0.034959
99 D 159 K 0 0.0498538
99 D 160 P 0 0.0406089
99 D 161 E 0 0.0288579
99 D 162 D 0 -0.017685
99 D 163 E 0 0.0474442
99 D 164 E 0 -0.0100233
99 D 165 R 0 -0.0653321
99 D 166 A 0 -0.0594755
99 D 167 L 0 -0.0281585
99 D 168 E 0 -0.0505766
99 D 169 E 0 -0.0462754
99 D 170 M 0 -0.0554713
99 D 171 K 0 -0.048969
99 D 172 S 0 -0.0380268
99 D 173 R 0 -0.00557643
99 D 174 G 0 -0.0583071
99 D 175 I 0 -0.0581243
99 D 176 K 0 -0.0201419
99 D 177 I 0 -0.0599344
100 K 101 E 0 0.273677
100 K 102 A 0 0.251358
100 K 103 Y 0 0.194886
100 K 104 S 0 0.118518
100 K 105 G 0 0.200478
100 K 106 F 0 0.174605
100 K 107 E 0 0.0548679
100 K 108 G 0 0.116568
100 K 109 T 0 0.111444
100 K 110 D 0 0.0245111
100 K 111 L 0 0.0221934
100 K 112 A 0 -0.0118281
100 K 113 K 0 -0.00960518
100 K 114 I 0 0.0113108
100 K 115 L 0 0.0401948
100 K 116 R 0 -0.0357395
100 K 117 G 0 0.0393952
100 K 118 N 0 -0.0249143
100 K 119 G 0 -0.0586482
100 K 120 V 0 0.00661775
100 K 121 K 0 -0.00257084
100 K 122 R 0 -0.0279885
100 K 123 V 0 0.0427266
100 K 124 Y 0 -0.0704713
100 K 125 I 0 0.0153273
100 K 126 C 0 0.0298322
100 K 127 G 0 0.0102323
100 K 128 V 0 0.00870482
100 K 129 A 0 0.116446
100 K 130 T 0 0.0922119
100 K 131 E 0 -0.0317201
100 K 132 Y 0 -0.00932974
100 K 133 C 0 0.17137
100 K 134 V 0 0.0188447
100 K 135 R 0 -0.0248377
100 K 136 A 0 0.106124
100 K 137 T 0 0.0670715
100 K 138 A 0 -0.0222944
100 K 139 L 0 -0.0207263
100 K 140 D 0 -0.0287179
100 K 141 A 0 -0.00678408
100 K 142 L 0 0.0157019
100 K 143 K 0 -0.0546903
100 K 144 H 0 0.0160362
100 K 145 G 0 0.0154764
100 K 146 F 0 -0.0441332
100 K 147 E 0 -0.0446859
100 K 148 V 0 -0.0650796
100 K 149 Y 0 -0.0223847
100 K 150 L 0 0.00670575
100 K 151 L 0 0.0375294
100 K 152 R 0 -0.0603112
100 K 153 D 0 -0.00389779
100 K 154 A 0 0.0597725
100 K 155 V 0 0.019711
100 K 156 K 0 -0.0435887
100 K 157 G 0 0.00722031
100 K 158 I 0 -0.000747663
100 K 159 K 0 -0.0529646
100 K 160 P 0 -0.0544413
100 K 161 E 0 -0.0734075
100 K 162 D 0 -0.0741417
100 K 163 E 0 0.0531608
100 K 164 E 0 -0.0467045
100 K 165 R 0 -0.0359941
100 K 166 A 0 -0.0398317
100 K 167 L 0 0.0325456
100 K 168 E 0 -0.0590349
100 K 169 E 0 -0.109473
100 K 170 M 0 -0.025195
100 K 171 K 0 -0.035634
100 K 172 S 0 -0.0703841
100 K 173 R 0 -0.0584408
100 K 174 G 0 -0.0599077
100 K 175 I 0 -0.0457025
100 K 176 K 0 -0.0561656
100 K 177 I 0 0.0329993
101 E 102 A 0 0.359113
101 E 103 Y 0 0.165643
101 E 104 S 0 0.118327
101 E 105 G 0 0.199302
101 E 106 F 0 0.197701
101 E 107 E 0 0.155469
101 E 108 G 0 0.190089
101 E 109 T 0 0.0388975
101 E 110 D 0 0.169255
101 E 111 L 0 0.044326
101 E 112 A 0 0.0136999
101 E 113 K 0 0.0398202
101 E 114 I 0 0.096267
101 E 115 L 0 -0.0208497
101 E 116 R 0 0.0257045
101 E 117 G 0 0.0335152
101 E 118 N 0 0.0279129
101 E 119 G 0 -0.0297776
101 E 120 V 0 0.0139808
101 E 121 K 0 -0.0111878
101 E 122 R 0 -0.0614457
101 E 123 V 0 0.0190303
101 E 124 Y 0 0.0257842
101 E 125 I 0 -0.0869853
101 E 126 C 0 0.0358377
101 E 127 G 0 -0.0438264
101 E 128 V 0 0.0324986
101 E 129 A 0 0.0536701
101 E 130 T 0 0.0549845
101 E 131 E 0 0.0455694
101 E 132 Y 0 -0.0308331
101 E 133 C 0 0.0190711
101 E 134 V 0 -0.00440424
101 E 135 R 0 0.0106976
101 E 136 A 0 0.0112046
101 E 137 T 0 -0.0198508
101 E 138 A 0 -0.0697609
101 E 139 L 0 -0.0688595
101 E 140 D 0 -0.00861108
101 E 141 A 0 0.0217638
101 E 142 L 0 -0.0818044
101 E 143 K 0 0.00887763
101 E 144 H 0 0.00882936
101 E 145 G 0 0.0381725
101 E 146 F 0 -0.0691313
101 E 147 E 0 -0.0444545
101 E 148 V 0 -0.0279442
101 E 149 Y 0 0.0130931
101 E 150 L 0 0.0111224
101 E 151 L 0 -0.0466022
101 E 152 R 0 -0.0121365
101 E 153 D 0 -0.0352393
101 E 154 A 0 0.0287807
101 E 155 V 0 -0.00789682
101 E 156 K 0 -0.0439866
101 E 157 G 0 -0.0326902
101 E 158 I 0 -0.0158383
101 E 159 K 0 -0.0213693
101 E 160 P 0 -0.00750788
101 E 161 E 0 -0.0340955
101 E 162 D 0 -0.0406686
101 E 163 E 0 0.0358316
101 E 164 E 0 -0.011164
101 E 165 R 0 0.0277359
101 E 166 A 0 -0.0391659
101 E 167 L 0 -0.0642299
101 E 168 E 0 -0.0341988
101 E 169 E 0 0.025711
101 E 170 M 0 -0.00101588
101 E 171 K 0 0.00681192
101 E 172 S 0 0.0248901
101 E 173 R 0 -0.00725887
101 E 174 G 0 -0.0406573
101 E 175 I 0 -0.0709111
101 E 176 K 0 -0.0374143
101 E 177 I 0 -0.0473104
102 A 103 Y 0 0.256123
102 A 104 S 0 0.101552
102 A 105 G 0 0.117576
102 A 106 F 0 0.142758
102 A 107 E 0 0.257042
102 A 108 G 0 0.367924
102 A 109 T 0 0.200914
102 A 110 D 0 0.104855
102 A 111 L 0 0.0573863
102 A 112 A 0 0.0391231
102 A 113 K 0 0.0719002
102 A 114 I 0 0.0327999
102 A 115 L 0 0.0463721
102 A 116 R 0 -0.016116
102 A 117 G 0 0.0151587
102 A 118 N 0 0.0293972
102 A 119 G 0 -0.0337448
102 A 120 V 0 0.0294962
102 A 121 K 0 -0.0100586
102 A 122 R 0 -0.0415079
102 A 123 V 0 0.00232456
102 A 124 Y 0 -0.0628555
102 A 125 I 0 -0.0196519
102 A 126 C 0 0.00979713
102 A 127 G 0 -0.0578041
102 A 128 V 0 0.133859
102 A 129 A 0 0.0688022
102 A 130 T 0 -0.0584046
102 A 131 E 0 -0.0282404
102 A 132 Y 0 0.0381449
102 A 133 C 0 0.00358971
102 A 134 V 0 -0.0416463
102 A 135 R 0 0.071781
102 A 136 A 0 0.0317045
102 A 137 T 0 -0.0325923
102 A 138 A 0 -0.0282524
102 A 139 L 0 0.0105722
102 A 140 D 0 0.102753
102 A 141 A 0 -0.0467015
102 A 142 L 0 0.120008
102 A 143 K 0 0.15664
102 A 144 H 0 0.0653533
102 A 145 G 0 0.252836
102 A 146 F 0 0.00574745
102 A 147 E 0 0.0791355
102 A 148 V 0 0.0283252
102 A 149 Y 0 0.0380712
102 A 150 L 0 0.00339114
102 A 151 L 0 -0.00261787
102 A 152 R 0 0.0322472
102 A 153 D 0 0.0772667
102 A 154 A 0 -0.042861
102 A 155 V 0 -0.0332117
102 A 156 K 0 0.00719209
102 A 157 G 0 0.0617542
102 A 158 I 0 -0.00503153
102 A 159 K 0 0.0144158
102 A 160 P 0 -0.0397078
102 A 161 E 0 -0.0562844
102 A 162 D 0 -0.00907296
102 A 163 E 0 -0.0323729
102 A 164 E 0 -0.0428464
102 A 165 R 0 -0.0180804
102 A 166 A 0 -0.0483092
102 A 167 L 0 -0.0370517
102 A 168 E 0 -0.0623684
102 A 169 E 0 -0.0367942
102 A 170 M 0 -0.0356407
102 A 171 K 0 -0.0686066
102 A 172 S 0 -0.0374992
102 A 173 R 0 0.0183198
102 A 174 G 0 -0.0589492
102 A 175 I 0 -0.0494976
102 A 176 K 0 -0.0256281
102 A 177 I 0 -0.0296277
103 Y 104 S 0 0.499436
103 Y 105 G 0 0.409565
103 Y 106 F 0 0.159762
103 Y 107 E 0 0.0934859
103 Y 108 G 0 0.10505
103 Y 109 T 0 0.0450678
103 Y 110 D 0 0.030148
103 Y 111 L 0 -0.0134206
103 Y 112 A 0 -0.0505181
103 Y 113 K 0 -0.0233846
103 Y 114 I 0 -0.0171771
103 Y 115 L 0 -0.0305212
103 Y 116 R 0 0.00251243
103 Y 117 G 0 -0.0512731
103 Y 118 N 0 -0.0319082
103 Y 119 G 0 -0.033217
103 Y 120 V 0 -0.0319186
103 Y 121 K 0 -0.0551217
103 Y 122 R 0 -0.0223098
103 Y 123 V 0 -0.00753803
103 Y 124 Y 0 -0.0171949
103 Y 125 I 0 -0.0262582
103 Y 126 C 0 -0.0203476
103 Y 127 G 0 -0.052871
103 Y 128 V 0 0.168275
103 Y 129 A 0 0.178653
103 Y 130 T 0 -0.0156871
103 Y 131 E 0 0.242837
103 Y 132 Y 0 0.234275
103 Y 133 C 0 0.143198
103 Y 134 V 0 0.0666128
103 Y 135 R 0 0.0720634
103 Y 136 A 0 0.123233
103 Y 137 T 0 0.280094
103 Y 138 A 0 0.0200244
103 Y 139 L 0 0.000669304
103 Y 140 D 0 0.0910402
103 Y 141 A 0 -0.0230337
103 Y 142 L 0 0.204598
103 Y 143 K 0 0.130591
103 Y 144 H 0 -0.0399421
103 Y 145 G 0 0.0138598
103 Y 146 F 0 -0.0496333
103 Y 147 E 0 -0.0253071
103 Y 148 V 0 0.00611996
103 Y 149 Y 0 -0.0393767
103 Y 150 L 0 0.0437864
103 Y 151 L 0 -0.0409536
103 Y 152 R 0 -0.0323592
103 Y 153 D 0 -0.0745129
103 Y 154 A 0 -0.0303142
103 Y 155 V 0 0.0356279
103 Y 156 K 0 0.0965517
103 Y 157 G 0 0.083251
103 Y 158 I 0 0.249586
103 Y 159 K 0 -0.00629289
103 Y 160 P 0 -0.084585
103 Y 161 E 0 -0.109851
103 Y 162 D 0 -0.0104819
103 Y 163 E 0 -0.0969367
103 Y 164 E 0 -0.0871751
103 Y 165 R 0 -0.0529373
103 Y 166 A 0 0.00271014
103 Y 167 L 0 -0.0101625
103 Y 168 E 0 -0.0538224
103 Y 169 E 0 -0.00557198
103 Y 170 M 0 -0.0473346
103 Y 171 K 0 -0.0165369
103 Y 172 S 0 -0.0273671
103 Y 173 R 0 0.0298458
103 Y 174 G 0 0.00422467
103 Y 175 I 0 -0.0531734
103 Y 176 K 0 -0.0531181
103 Y 177 I 0 -0.0430488
104 S 105 G 0 0.43439
104 S 106 F 0 0.394146
104 S 107 E 0 0.184268
104 S 108 G 0 0.151812
104 S 109 T 0 0.120125
104 S 110 D 0 -0.0197228
104 S 111 L 0 0.0719375
104 S 112 A 0 0.0525787
104 S 113 K 0 0.0190203
104 S 114 I 0 -0.0314919
104 S 115 L 0 0.15583
104 S 116 R 0 -0.0688094
104 S 117 G 0 -0.026954
104 S 118 N 0 -0.0955649
104 S 119 G 0 -0.0629119
104 S 120 V 0 8.59522e-05
104 S 121 K 0 -0.0279391
104 S 122 R 0 -0.0018745
104 S 123 V 0 0.0637099
104 S 124 Y 0 -0.0462056
104 S 125 I 0 0.00749429
104 S 126 C 0 -0.016418
104 S 127 G 0 0.0471024
104 S 128 V 0 0.0817542
104 S 129 A 0 -0.00252594
104 S 130 T 0 -0.0231039
104 S 131 E 0 0.0151308
104 S 132 Y 0 -0.0680833
104 S 133 C 0 -0.0162924
104 S 134 V 0 0.0771746
104 S 135 R 0 -0.0794026
104 S 136 A 0 0.193307
104 S 137 T 0 0.250014
104 S 138 A 0 -0.00818711
104 S 139 L 0 0.00835926
104 S 140 D 0 1.22718
104 S 141 A 0 0.118345
104 S 142 L 0 -0.00525345
104 S 143 K 0 0.245456
104 S 144 H 0 0.213211
104 S 145 G 0 -0.0255215
104 S 146 F 0 0.00570458
104 S 147 E 0 -0.122271
104 S 148 V 0 -0.024064
104 S 149 Y 0 0.0512443
104 S 150 L 0 -0.0141045
104 S 151 L 0 -0.0758675
104 S 152 R 0 -0.0196043
104 S 153 D 0 0.0267324
104 S 154 A 0 0.0176944
104 S 155 V 0 0.0720498
104 S 156 K 0 -0.0484631
104 S 157 G 0 0.0705419
104 S 158 I 0 0.0110862
104 S 159 K 0 -0.0236259
104 S 160 P 0 -0.0506388
104 S 161 E 0 -0.0255551
104 S 162 D 0 -0.0210698
104 S 163 E 0 -0.0863969
104 S 164 E 0 -0.0793431
104 S 165 R 0 -0.098377
104 S 166 A 0 -0.0498843
104 S 167 L 0 -0.098876
104 S 168 E 0 -0.0467552
104 S 169 E 0 -0.0653777
104 S 170 M 0 -0.043008
104 S 171 K 0 -0.04341
104 S 172 S 0 -0.062612
104 S 173 R 0 -0.0207448
104 S 174 G 0 -0.00800596
104 S 175 I 0 -0.0379521
104 S 176 K 0 -0.050496
104 S 177 I 0 -0.050648
105 G 106 F 0 0.30819
105 G 107 E 0 0.235881
105 G 108 G 0 0.121907
105 G 109 T 0 0.0997494
105 G 110 D 0 0.0104379
105 G 111 L 0 0.333203
105 G 112 A 0 0.0148665
105 G 113 K 0 -0.0407718
105 G 114 I 0 -0.0440898
105 G 115 L 0 0.0633167
105 G 116 R 0 0.0379035
105 G 117 G 0 0.00777917
105 G 118 N 0 -0.00446702
105 G 119 G 0 -0.00560134
105 G 120 V 0 0.0458287
105 G 121 K 0 -0.0915506
105 G 122 R 0 0.0154673
105 G 123 V 0 -0.0121796
105 G 124 Y 0 -0.00997889
105 G 125 I 0 0.0509789
105 G 126 C 0 0.00473899
105 G 127 G 0 0.0288584
105 G 128 V 0 0.145444
105 G 129 A 0 0.0227903
105 G 130 T 0 0.01046
105 G 131 E 0 0.0214846
105 G 132 Y 0 -0.0101829
105 G 133 C 0 0.106468
105 G 134 V 0 0.0161448
105 G 135 R 0 0.106435
105 G 136 A 0 0.040529
105 G 137 T 0 0.705551
105 G 138 A 0 -0.0191565
105 G 139 L 0 0.0206679
105 G 140 D 0 0.0961876
105 G 141 A 0 0.0569965
105 G 142 L 0 -0.0217035
105 G 143 K 0 -0.0184904
105 G 144 H 0 0.0679423
105 G 145 G 0 -0.0419031
105 G 146 F 0 0.00272792
105 G 147 E 0 -0.0552949
105 G 148 V 0 -0.110035
105 G 149 Y 0 0.0364136
105 G 150 L 0 -0.084455
105 G 151 L 0 -0.0617931
105 G 152 R 0 0.012105
105 G 153 D 0 0.0156468
105 G 154 A 0 -0.0448671
105 G 155 V 0 -0.0797729
105 G 156 K 0 0.0568721
105 G 157 G 0 0.0520912
105 G 158 I 0 0.0652108
105 G 159 K 0 0.0149088
105 G 160 P 0 -0.0103067
105 G 161 E 0 -0.0273675
105 G 162 D 0 -0.0170826
105 G 163 E 0 0.0201535
105 G 164 E 0 -0.0616301
105 G 165 R 0 -0.0526994
105 G 166 A 0 -0.0286489
105 G 167 L 0 -0.00207737
105 G 168 E 0 -0.0346591
105 G 169 E 0 -0.00144117
105 G 170 M 0 -0.050144
105 G 171 K 0 -0.0721188
105 G 172 S 0 -0.0698491
105 G 173 R 0 -0.0408348
105 G 174 G 0 -0.0716129
105 G 175 I 0 -0.0160592
105 G 176 K 0 -0.00673113
105 G 177 I 0 -0.0410242
106 F 107 E 0 0.319367
106 F 108 G 0 0.141312
106 F 109 T 0 0.285251
106 F 110 D 0 0.156112
106 F 111 L 0 0.215012
106 F 112 A 0 0.274422
106 F 113 K 0 0.0620661
106 F 114 I 0 0.0715453
106 F 115 L 0 0.166818
106 F 116 R 0 0.0648093
106 F 117 G 0 0.048608
106 F 118 N 0 0.0167336
106 F 119 G 0 0.0399643
106 F 120 V 0 0.112016
106 F 121 K 0 -0.0209911
106 F 122 R 0 -0.00703945
106 F 123 V 0 0.0753007
106 F 124 Y 0 -0.0168918
106 F 125 I 0 0.044887
106 F 126 C 0 -0.0276548
106 F 127 G 0 0.0250469
106 F 128 V 0 -0.0218033
106 F 129 A 0 -0.0303611
106 F 130 T 0 0.0148398
106 F 131 E 0 -0.0813614
106 F 132 Y 0 0.0133543
106 F 133 C 0 -0.0267257
106 F 134 V 0 0.00748451
106 F 135 R 0 0.00189726
106 F 136 A 0 0.0363299
106 F 137 T 0 0.242986
106 F 138 A 0 -0.0165898
106 F 139 L 0 -0.0391046
106 F 140 D 0 0.0234916
106 F 141 A 0 0.580694
106 F 142 L 0 0.0193969
106 F 143 K 0 0.00150268
106 F 144 H 0 0.219988
106 F 145 G 0 0.00542544
106 F 146 F 0 0.155394
106 F 147 E 0 -0.0147032
106 F 148 V 0 -0.0530632
106 F 149 Y 0 0.00576486
106 F 150 L 0 -0.046432
106 F 151 L 0 -0.0215444
106 F 152 R 0 -0.0456074
106 F 153 D 0 -0.00975156
106 F 154 A 0 0.0168498
106 F 155 V 0 0.0175189
106 F 156 K 0 -0.0362347
106 F 157 G 0 0.0182588
106 F 158 I 0 -0.0391056
106 F 159 K 0 0.0206749
106 F 160 P 0 -0.0412909
106 F 161 E 0 -0.0067606
106 F 162 D 0 -0.0382209
106 F 163 E 0 0.00607672
106 F 164 E 0 -0.0479785
106 F 165 R 0 -0.0365566
106 F 166 A 0 -0.00406378
106 F 167 L 0 -0.0482649
106 F 168 E 0 0.0247006
106 F 169 E 0 -0.0386498
106 F 170 M 0 -0.0217077
106 F 171 K 0 -0.0121857
106 F 172 S 0 -0.0318798
106 F 173 R 0 -0.0465716
106 F 174 G 0 -0.0597007
106 F 175 I 0 0.0145817
106 F 176 K 0 0.00562318
106 F 177 I 0 0.022263
107 E 108 G 0 0.584632
107 E 109 T 0 0.283782
107 E 110 D 0 0.184823
107 E 111 L 0 0.208026
107 E 112 A 0 0.183611
107 E 113 K 0 0.0862685
107 E 114 I 0 0.074779
107 E 115 L 0 -0.0298137
107 E 116 R 0 0.0170704
107 E 117 G 0 0.0335463
107 E 118 N 0 -0.0182133
107 E 119 G 0 0.0274973
107 E 120 V 0 -0.0296814
107 E 121 K 0 -0.0244672
107 E 122 R 0 0.00317676
107 E 123 V 0 -0.0228071
107 E 124 Y 0 0.0140097
107 E 125 I 0 0.0061013
107 E 126 C 0 0.00662265
107 E 127 G 0 -0.0648394
107 E 128 V 0 -0.0233558
107 E 129 A 0 -0.0164712
107 E 130 T 0 -0.036474
107 E 131 E 0 -0.0262283
107 E 132 Y 0 0.020712
107 E 133 C 0 -0.0523091
107 E 134 V 0 -0.0694312
107 E 135 R 0 0.0833389
107 E 136 A 0 0.079139
107 E 137 T 0 0.0675025
107 E 138 A 0 0.0483268
107 E 139 L 0 0.0133586
107 E 140 D 0 0.100952
107 E 141 A 0 -0.0331942
107 E 142 L 0 0.0653041
107 E 143 K 0 0.188615
107 E 144 H 0 0.252123
107 E 145 G 0 -0.0135039
107 E 146 F 0 0.0110195
107 E 147 E 0 0.0397852
107 E 148 V 0 0.0338891
107 E 149 Y 0 0.00604488
107 E 150 L 0 -0.0382914
107 E 151 L 0 -0.0402574
107 E 152 R 0 -0.0267091
107 E 153 D 0 -0.0268096
107 E 154 A 0 -0.0758827
107 E 155 V 0 -0.0355712
107 E 156 K 0 -0.0194259
107 E 157 G 0 -0.011243
107 E 158 I 0 0.0145101
107 E 159 K 0 -0.00918012
107 E 160 P 0 0.0454519
107 E 161 E 0 -0.069592
107 E 162 D 0 0.0169432
107 E 163 E 0 -0.0378308
107 E 164 E 0 -0.0443873
107 E 165 R 0 0.00429642
107 E 166 A 0 0.0208704
107 E 167 L 0 -0.0295701
107 E 168 E 0 -0.0441588
107 E 169 E 0 0.0617591
107 E 170 M 0 -0.0499326
107 E 171 K 0 0.0267927
107 E 172 S 0 -0.00259011
107 E 173 R 0 0.00712727
107 E 174 G 0 -0.0253636
107 E 175 I 0 0.03111
107 E 176 K 0 -0.0534688
107 E 177 I 0 -0.0400728
108 G 109 T 0 0.64556
108 G 110 D 0 0.36753
108 G 111 L 0 0.356755
108 G 112 A 0 0.121736
108 G 113 K 0 0.216702
108 G 114 I 0 0.0443394
108 G 115 L 0 0.0434408
108 G 116 R 0 0.0981892
108 G 117 G 0 0.0128756
108 G 118 N 0 0.0194384
108 G 119 G 0 0.016131
108 G 120 V 0 0.0501302
108 G 121 K 0 -0.0470903
108 G 122 R 0 0.0239087
108 G 123 V 0 0.00154501
108 G 124 Y 0 -0.0473125
108 G 125 I 0 -0.040694
108 G 126 C 0 0.0143576
108 G 127 G 0 -0.0116409
108 G 128 V 0 0.0368957
108 G 129 A 0 -0.0192696
108 G 130 T 0 -0.000517909
108 G 131 E 0 -0.114715
108 G 132 Y 0 -0.00419158
108 G 133 C 0 0.00306426
108 G 134 V 0 -0.0510391
108 G 135 R 0 0.0220191
108 G 136 A 0 -0.0100721
108 G 137 T 0 0.0166249
108 G 138 A 0 -0.0742116
108 G 139 L 0 -0.0693602
108 G 140 D 0 0.0447303
108 G 141 A 0 0.0230361
108 G 142 L 0 0.0433791
108 G 143 K 0 0.0254035
108 G 144 H 0 0.116312
108 G 145 G 0 0.0214818
108 G 146 F 0 0.0271179
108 G 147 E 0 -0.0451825
108 G 148 V 0 -0.0605359
108 G 149 Y 0 -0.0108881
108 G 150 L 0 -0.0458851
108 G 151 L 0 -0.0172624
108 G 152 R 0 -0.0506338
108 G 153 D 0 -0.087101
108 G 154 A 0 -0.0417804
108 G 155 V 0 -0.0468732
108 G 156 K 0 -0.0636903
108 G 157 G 0 -0.060666
108 G 158 I 0 -0.00948506
108 G 159 K 0 0.00506806
108 G 160 P 0 -0.0513555
108 G 161 E 0 0.0443772
108 G 162 D 0 0.00623334
108 G 163 E 0 0.0297867
108 G 164 E 0 0.00643465
108 G 165 R 0 -0.0233904
108 G 166 A 0 -0.0606156
108 G 167 L 0 -0.0174353
108 G 168 E 0 -0.0723544
108 G 169 E 0 -0.00365656
108 G 170 M 0 -0.0383468
108 G 171 K 0 0.00911376
108 G 172 S 0 -0.0257297
108 G 173 R 0 -0.0151455
108 G 174 G 0 0.0134895
108 G 175 I 0 0.003611
108 G 176 K 0 -0.00810434
108 G 177 I 0 -0.00806232
109 T 110 D 0 0.537179
109 T 111 L 0 0.4016
109 T 112 A 0 0.251544
109 T 113 K 0 0.212009
109 T 114 I 0 0.0274714
109 T 115 L 0 0.242584
109 T 116 R 0 0.0676686
109 T 117 G 0 0.0769434
109 T 118 N 0 0.0477666
109 T 119 G 0 0.105083
109 T 120 V 0 0.0784177
109 T 121 K 0 0.0131601
109 T 122 R 0 0.0589329
109 T 123 V 0 0.0611234
109 T 124 Y 0 -0.00235442
109 T 125 I 0 -0.00615099
109 T 126 C 0 -0.0298876
109 T 127 G 0 0.0210569
109 T 128 V 0 0.0240385
109 T 129 A 0 -0.00740256
109 T 130 T 0 0.0286628
109 T 131 E 0 -0.0953077
109 T 132 Y 0 -0.037301
109 T 133 C 0 0.0269954
109 T 134 V 0 0.0251324
109 T 135 R 0 0.022474
109 T 136 A 0 0.0322391
109 T 137 T 0 0.0326927
109 T 138 A 0 -0.0406182
109 T 139 L 0 0.0207145
109 T 140 D 0 -0.0231378
109 T 141 A 0 0.0798509
109 T 142 L 0 -0.0360107
109 T 143 K 0 0.0157172
109 T 144 H 0 0.0421763
109 T 145 G 0 -0.0565495
109 T 146 F 0 0.00899687
109 T 147 E 0 -0.0352602
109 T 148 V 0 -0.017905
109 T 149 Y 0 -0.0047968
109 T 150 L 0 -3.39529e-05
109 T 151 L 0 -0.0650701
109 T 152 R 0 -0.011889
109 T 153 D 0 0.0297299
109 T 154 A 0 -0.00377418
109 T 155 V 0 -0.0458159
109 T 156 K 0 0.0248272
109 T 157 G 0 -0.0546766
109 T 158 I 0 -0.0685404
109 T 159 K 0 0.00856127
109 T 160 P 0 0.00478098
109 T 161 E 0 0.0193292
109 T 162 D 0 -0.0789568
109 T 163 E 0 -0.0223119
109 T 164 E 0 -0.0529275
109 T 165 R 0 0.017863
109 T 166 A 0 0.0199198
109 T 167 L 0 0.0187159
109 T 168 E 0 -0.068791
109 T 169 E 0 -0.034845
109 T 170 M 0 0.0129424
109 T 171 K 0 -0.0270529
109 T 172 S 0 -0.010504
109 T 173 R 0 -0.032992
109 T 174 G 0 -0.00610416
109 T 175 I 0 -0.0617614
109 T 176 K 0 0.0237648
109 T 177 I 0 0.0669687
110 D 111 L 0 0.198263
110 D 112 A 0 0.162288
110 D 113 K 0 0.488572
110 D 114 I 0 0.707271
110 D 115 L 0 0.125242
110 D 116 R 0 0.0642461
110 D 117 G 0 0.12757
110 D 118 N 0 0.0627972
110 D 119 G 0 0.0369611
110 D 120 V 0 0.00592476
110 D 121 K 0 -0.0363348
110 D 122 R 0 -0.0201167
110 D 123 V 0 -0.0256341
110 D 124 Y 0 -0.0445948
110 D 125 I 0 -0.0302549
110 D 126 C 0 -0.0513976
110 D 127 G 0 -0.0104836
110 D 128 V 0 -0.0289924
110 D 129 A 0 0.00961546
110 D 130 T 0 -0.0782904
110 D 131 E 0 -0.0482013
110 D 132 Y 0 0.0125698
110 D 133 C 0 -0.0857092
110 D 134 V 0 -0.0399647
110 D 135 R 0 -0.0763412
110 D 136 A 0 -0.0471102
110 D 137 T 0 -0.038718
110 D 138 A 0 -0.0750035
110 D 139 L 0 -0.0245424
110 D 140 D 0 0.0194121
110 D 141 A 0 -0.0520027
110 D 142 L 0 0.0502401
110 D 143 K 0 -0.0499408
110 D 144 H 0 0.0567969
110 D 145 G 0 0.00533034
110 D 146 F 0 0.0736271
110 D 147 E 0 0.0447401
110 D 148 V 0 -0.0493474
110 D 149 Y 0 -0.0294112
110 D 150 L 0 -0.0509059
110 D 151 L 0 -0.0841124
110 D 152 R 0 0.0068449
110 D 153 D 0 0.00473902
110 D 154 A 0 0.0226412
110 D 155 V 0 -0.0598226
110 D 156 K 0 -0.0363023
110 D 157 G 0 -0.0466721
110 D 158 I 0 -0.0278632
110 D 159 K 0 -0.0390892
110 D 160 P 0 -0.024049
110 D 161 E 0 0.0183748
110 D 162 D 0 0.022307
110 D 163 E 0 -0.0190042
110 D 164 E 0 0.0170744
110 D 165 R 0 0.0255219
110 D 166 A 0 -0.0519742
110 D 167 L 0 -0.0415311
110 D 168 E 0 -0.0320454
110 D 169 E 0 -0.0829264
110 D 170 M 0 -0.0145852
110 D 171 K 0 -0.0151161
110 D 172 S 0 0.00247764
110 D 173 R 0 -0.0406325
110 D 174 G 0 -0.106689
110 D 175 I 0 -0.0564193
110 D 176 K 0 -0.0216449
110 D 177 I 0 0.0187127
111 L 112 A 0 0.317117
111 L 113 K 0 0.124828
111 L 114 I 0 0.180569
111 L 115 L 0 0.375224
111 L 116 R 0 0.152567
111 L 117 G 0 -0.0126924
111 L 118 N 0 0.0317764
111 L 119 G 0 0.0275089
111 L 120 V 0 0.0503789
111 L 121 K 0 0.071784
111 L 122 R 0 0.000108865
111 L 123 V 0 0.148947
111 L 124 Y 0 -0.062347
111 L 125 I 0 -0.0278563
111 L 126 C 0 0.0231953
111 L 127 G 0 0.0699904
111 L 128 V 0 -0.0236099
111 L 129 A 0 -0.0424156
111 L 130 T 0 -0.0403396
111 L 131 E 0 0.0041834
111 L 132 Y 0 -0.00588832
111 L 133 C 0 -0.0389528
111 L 134 V 0 0.0352893
111 L 135 R 0 -0.000298919
111 L 136 A 0 0.0475208
111 L 137 T 0 0.149826
111 L 138 A 0 -0.0130173
111 L 139 L 0 -0.0554633
111 L 140 D 0 -0.0297465
111 L 141 A 0 0.110245
111 L 142 L 0 -0.0135931
111 L 143 K 0 -0.03335
111 L 144 H 0 0.047884
111 L 145 G 0 -0.0225675
111 L 146 F 0 0.0401151
111 L 147 E 0 0.0478863
111 L 148 V 0 0.00556604
111 L 149 Y 0 -0.0343237
111 L 150 L 0 0.00734234
111 L 151 L 0 -0.0155174
111 L 152 R 0 0.00236169
111 L 153 D 0 -0.0363777
111 L 154 A 0 0.00730604
111 L 155 V 0 0.0071713
111 L 156 K 0 -0.0577899
111 L 157 G 0 -0.0277964
111 L 158 I 0 -0.0170092
111 L 159 K 0 -0.0605841
111 L 160 P 0 -0.00744881
111 L 161 E 0 -0.00113741
111 L 162 D 0 -0.0214294
111 L 163 E 0 -0.0240917
111 L 164 E 0 0.0057678
111 L 165 R 0 -0.00352464
111 L 166 A 0 -0.0193657
111 L 167 L 0 0.0436949
111 L 168 E 0 0.0302715
111 L 169 E 0 -0.0581958
111 L 170 M 0 -0.00471079
111 L 171 K 0 -0.0312992
111 L 172 S 0 -0.0473831
111 L 173 R 0 -0.0242125
111 L 174 G 0 -0.00944711
111 L 175 I 0 0.0552311
111 L 176 K 0 0.100635
111 L 177 I 0 0.00443021
112 A 113 K 0 0.533916
112 A 114 I 0 0.216248
112 A 115 L 0 0.157031
112 A 116 R 0 1.25482
112 A 117 G 0 0.178499
112 A 118 N 0 0.0351182
112 A 119 G 0 0.0441752
112 A 120 V 0 0.0549063
112 A 121 K 0 0.0411522
112 A 122 R 0 -0.0147251
112 A 123 V 0 0.0509446
112 A 124 Y 0 0.0139694
112 A 125 I 0 -0.0449497
112 A 126 C 0 -0.0681695
112 A 127 G 0 -0.0455895
112 A 128 V 0 -0.0477875
112 A 129 A 0 -0.103428
112 A 130 T 0 -0.0292917
112 A 131 E 0 -0.042103
112 A 132 Y 0 -0.0591624
112 A 133 C 0 -0.0191343
112 A 134 V 0 -0.0520814
112 A 135 R 0 -0.0138605
112 A 136 A 0 0.0647857
112 A 137 T 0 0.0526075
112 A 138 A 0 -0.00575212
112 A 139 L 0 -0.00838588
112 A 140 D 0 0.0103402
112 A 141 A 0 0.078607
112 A 142 L 0 0.0074094
112 A 143 K 0 0.0619431
112 A 144 H 0 0.779739
112 A 145 G 0 0.0147919
112 A 146 F 0 1.11192
112 A 147 E 0 0.0123443
112 A 148 V 0 0.0118465
112 A 149 Y 0 -0.0266442
112 A 150 L 0 -0.0334139
112 A 151 L 0 0.0346214
112 A 152 R 0 -0.0134959
112 A 153 D 0 -0.0681126
112 A 154 A 0 -0.0535071
112 A 155 V 0 -0.0316451
112 A 156 K 0 -0.0688329
112 A 157 G 0 -0.00998849
112 A 158 I 0 -0.109669
112 A 159 K 0 0.0302557
112 A 160 P 0 -0.00305257
112 A 161 E 0 0.0346738
112 A 162 D 0 -0.043097
112 A 163 E 0 -0.000523695
112 A 164 E 0 0.0074295
112 A 165 R 0 0.0236436
112 A 166 A 0 -0.0481881
112 A 167 L 0 -0.0191584
112 A 168 E 0 -0.041366
112 A 169 E 0 -0.0572477
112 A 170 M 0 -0.0613725
112 A 171 K 0 -0.00810171
112 A 172 S 0 0.0341255
112 A 173 R 0 -0.0542402
112 A 174 G 0 -0.0709619
112 A 175 I 0 -0.0726969
112 A 176 K 0 -0.00106279
112 A 177 I 0 -0.0310579
113 K 114 I 0 0.247146
113 K 115 L 0 0.146944
113 K 116 R 0 0.312539
113 K 117 G 0 0.507309
113 K 118 N 0 0.098762
113 K 119 G 0 0.13911
113 K 120 V 0 -0.0122652
113 K 121 K 0 -0.0117005
113 K 122 R 0 -0.000570205
113 K 123 V 0 -0.0872103
113 K 124 Y 0 -0.0455521
113 K 125 I 0 0.0326978
113 K 126 C 0 -0.00491408
113 K 127 G 0 -0.0126661
113 K 128 V 0 -0.0822604
113 K 129 A 0 0.0393321
113 K 130 T 0 -0.0286057
113 K 131 E 0 -0.0181143
113 K 132 Y 0 -0.0379335
113 K 133 C 0 -0.00411902
113 K 134 V 0 0.00128463
113 K 135 R 0 -0.00941698
113 K 136 A 0 0.00536
113 K 137 T 0 0.0491887
113 K 138 A 0 -0.0200525
113 K 139 L 0 -0.04226
113 K 140 D 0 -0.0395186
113 K 141 A 0 -0.0638255
113 K 142 L 0 0.0740781
113 K 143 K 0 0.00929161
113 K 144 H 0 0.0108202
113 K 145 G 0 -0.0120848
113 K 146 F 0 -0.0670438
113 K 147 E 0 0.0632967
113 K 148 V 0 -0.0606556
113 K 149 Y 0 -0.043164
113 K 150 L 0 -0.0562671
113 K 151 L 0 -0.0470915
113 K 152 R 0 0.000789135
113 K 153 D 0 -0.0782246
113 K 154 A 0 -0.0356307
113 K 155 V 0 -0.12319
113 K 156 K 0 -0.0336055
113 K 157 G 0 0.00210189
113 K 158 I 0 -0.0522165
113 K 159 K 0 -0.032348
113 K 160 P 0 -0.0235998
113 K 161 E 0 -0.0168514
113 K 162 D 0 0.0297543
113 K 163 E 0 0.0164909
113 K 164 E 0 -0.0401983
113 K 165 R 0 -0.000806406
113 K 166 A 0 -0.0610158
113 K 167 L 0 -0.017972
113 K 168 E 0 0.0446578
113 K 169 E 0 -0.0460091
113 K 170 M 0 -0.0637275
113 K 171 K 0 0.0329981
113 K 172 S 0 -0.0227731
113 K 173 R 0 -0.0100023
113 K 174 G 0 -0.0113697
113 K 175 I 0 -0.047538
113 K 176 K 0 -0.0287531
113 K 177 I 0 -0.0367281
114 I 115 L 0 0.221715
114 I 116 R 0 0.132308
114 I 117 G 0 0.415087
114 I 118 N 0 0.53436
114 I 119 G 0 0.114691
114 I 120 V 0 0.127944
114 I 121 K 0 0.0224377
114 I 122 R 0 -0.00597085
114 I 123 V 0 -0.0640842
114 I 124 Y 0 0.00494784
114 I 125 I 0 -0.000917401
114 I 126 C 0 0.0184466
114 I 127 G 0 -0.0125954
114 I 128 V 0 -0.0197805
114 I 129 A 0 -0.0721302
114 I 130 T 0 0.034998
114 I 131 E 0 -0.017984
114 I 132 Y 0 -0.0338367
114 I 133 C 0 -0.0401196
114 I 134 V 0 0.0037617
114 I 135 R 0 -0.0625624
114 I 136 A 0 -0.0179582
114 I 137 T 0 -0.0105574
114 I 138 A 0 -0.0317889
114 I 139 L 0 -0.00686775
114 I 140 D 0 -0.0531697
114 I 141 A 0 -0.0963159
114 I 142 L 0 0.0831633
114 I 143 K 0 -0.0536165
114 I 144 H 0 0.0312255
114 I 145 G 0 -0.0364526
114 I 146 F 0 0.0265644
114 I 147 E 0 -0.00244374
114 I 148 V 0 -0.0836749
114 I 149 Y 0 -0.0302222
114 I 150 L 0 -0.0102499
114 I 151 L 0 -0.0477397
114 I 152 R 0 -0.00772475
114 I 153 D 0 -0.0496324
114 I 154 A 0 -0.0221146
114 I 155 V 0 -0.0432883
114 I 156 K 0 -0.0265181
114 I 157 G 0 -0.0841225
114 I 158 I 0 -0.0396934
114 I 159 K 0 -0.0107204
114 I 160 P 0 0.0214081
114 I 161 E 0 0.0175581
114 I 162 D 0 -0.00879238
114 I 163 E 0 -0.0735696
114 I 164 E 0 0.000335033
114 I 165 R 0 0.00754751
114 I 166 A 0 -0.0816932
114 I 167 L 0 -0.0666661
114 I 168 E 0 -0.0681106
114 I 169 E 0 -0.0467256
114 I 170 M 0 -0.0409898
114 I 171 K 0 -0.0231901
114 I 172 S 0 -0.0380448
114 I 173 R 0 -0.0536327
114 I 174 G 0 -0.0841238
114 I 175 I 0 -0.0477032
114 I 176 K 0 -0.0183156
114 I 177 I 0 -0.038691
115 L 116 R 0 0.219513
115 L 117 G 0 0.159311
115 L 118 N 0 0.261203
115 L 119 G 0 0.154278
115 L 120 V 0 0.236021
115 L 121 K 0 0.0890746
115 L 122 R 0 0.0827312
115 L 123 V 0 0.304894
115 L 124 Y 0 -0.0442606
115 L 125 I 0 -0.0101134
115 L 126 C 0 0.0415296
115 L 127 G 0 0.126422
115 L 128 V 0 -0.0625882
115 L 129 A 0 -0.0666081
115 L 130 T 0 -0.0110373
115 L 131 E 0 -0.0157381
115 L 132 Y 0 -0.0762766
115 L 133 C 0 0.0188865
115 L 134 V 0 0.0428255
115 L 135 R 0 0.00228428
115 L 136 A 0 0.0387166
115 L 137 T 0 0.055685
115 L 138 A 0 -0.0324096
115 L 139 L 0 0.0526582
115 L 140 D 0 -0.00756254
115 L 141 A 0 0.0753363
115 L 142 L 0 -0.0217177
115 L 143 K 0 -0.00316644
115 L 144 H 0 0.0362317
115 L 145 G 0 0.0805014
115 L 146 F 0 0.298193
115 L 147 E 0 0.0197431
115 L 148 V 0 0.0133286
115 L 149 Y 0 0.0176795
115 L 150 L 0 0.044246
115 L 151 L 0 -0.0151972
115 L 152 R 0 0.043205
115 L 153 D 0 0.0547042
115 L 154 A 0 0.0736769
115 L 155 V 0 -0.00743258
115 L 156 K 0 -0.0381229
115 L 157 G 0 -0.0679922
115 L 158 I 0 -0.0506409
115 L 159 K 0 -0.0476303
115 L 160 P 0 0.0167759
115 L 161 E 0 0.0319358
115 L 162 D 0 -0.0680907
115 L 163 E 0 -0.0298747
115 L 164 E 0 -0.000401238
115 L 165 R 0 -0.0175787
115 L 166 A 0 -0.0853334
115 L 167 L 0 -0.0583217
115 L 168 E 0 -0.0231464
115 L 169 E 0 0.00112034
115 L 170 M 0 -0.00813147
115 L 171 K 0 -0.0202891
115 L 172 S 0 -0.0333865
115 L 173 R 0 -0.033168
115 L 174 G 0 -0.0554306
115 L 175 I 0 -0.0165443
115 L 176 K 0 0.0140018
115 L 177 I 0 0.00974494
116 R 117 G 0 0.530066
116 R 118 N 0 0.287292
116 R 119 G 0 0.122413
116 R 120 V 0 0.169661
116 R 121 K 0 0.142476
116 R 122 R 0 0.0654207
116 R 123 V 0 0.0231227
116 R 124 Y 0 -0.0559422
116 R 125 I 0 0.0250231
116 R 126 C 0 -0.0596895
116 R 127 G 0 -0.00622704
116 R 128 V 0 -0.0124916
116 R 129 A 0 -0.0983653
116 R 130 T 0 -0.0160874
116 R 131 E 0 -0.0161958
116 R 132 Y 0 -0.0721564
116 R 133 C 0 0.00757523
116 R 134 V 0 -0.00890067
116 R 135 R 0 -0.0171595
116 R 136 A 0 -0.0382532
116 R 137 T 0 -0.0291588
116 R 138 A 0 0.00307524
116 R 139 L 0 -0.0298858
116 R 140 D 0 0.0156694
116 R 141 A 0 0.0158945
116 R 142 L 0 -0.0483691
116 R 143 K 0 -0.024902
116 R 144 H 0 0.178892
116 R 145 G 0 0.0553505
116 R 146 F 0 0.531034
116 R 147 E 0 0.0600744
116 R 148 V 0 -0.00516722
116 R 149 Y 0 0.0309801
116 R 150 L 0 -0.0404347
116 R 151 L 0 -0.0606065
116 R 152 R 0 0.00971221
116 R 153 D 0 0.0183217
116 R 154 A 0 -0.0925479
116 R 155 V 0 -0.0660808
116 R 156 K 0 -0.0294729
116 R 157 G 0 -0.0488018
116 R 158 I 0 -0.0588149
116 R 159 K 0 0.015421
116 R 160 P 0 -0.0503114
116 R 161 E 0 0.0389352
116 R 162 D 0 -0.0182524
116 R 163 E 0 -0.0355115
116 R 164 E 0 0.093083
116 R 165 R 0 -0.0101619
116 R 166 A 0 -0.0161626
116 R 167 L 0 0.0128852
116 R 168 E 0 0.0729956
116 R 169 E 0 -0.0359236
116 R 170 M 0 -0.0579433
116 R 171 K 0 0.0101745
116 R 172 S 0 0.0284279
116 R 173 R 0 -0.0624596
116 R 174 G 0 -0.0661896
116 R 175 I 0 -0.0254919
116 R 176 K 0 0.0588842
116 R 177 I 0 -0.0397986
117 G 118 N 0 0.769219
117 G 119 G 0 0.0876416
117 G 120 V 0 0.161531
117 G 121 K 0 0.0689599
117 G 122 R 0 -0.0541906
117 G 123 V 0 0.0326014
117 G 124 Y 0 0.0326844
117 G 125 I 0 0.0194839
117 G 126 C 0 -0.0849065
117 G 127 G 0 -0.0144539
117 G 128 V 0 -0.0539834
117 G 129 A 0 -0.0206789
117 G 130 T 0 -0.0506729
117 G 131 E 0 -0.100476
117 G 132 Y 0 0.0289049
117 G 133 C 0 0.00701243
117 G 134 V 0 -0.0602291
117 G 135 R 0 -0.0143238
117 G 136 A 0 -0.00862683
117 G 137 T 0 -0.0297237
117 G 138 A 0 -0.0226708
117 G 139 L 0 -0.000599182
117 G 140 D 0 -0.0394495
117 G 141 A 0 0.00457336
117 G 142 L 0 0.00855369
117 G 143 K 0 0.0601141
117 G 144 H 0 0.0439355
117 G 145 G 0 0.036037
117 G 146 F 0 0.0707121
117 G 147 E 0 0.0163097
117 G 148 V 0 -0.00400711
117 G 149 Y 0 -0.0144497
117 G 150 L 0 -0.0679994
117 G 151 L 0 -0.0479972
117 G 152 R 0 -0.0103608
117 G 153 D 0 -0.0355608
117 G 154 A 0 -0.101296
117 G 155 V 0 -0.0803331
117 G 156 K 0 0.00819755
117 G 157 G 0 -0.0129474
117 G 158 I 0 -0.0902964
117 G 159 K 0 -0.0541289
117 G 160 P 0 0.079754
117 G 161 E 0 -0.0430989
117 G 162 D 0 0.0115897
117 G 163 E 0 -0.0242005
117 G 164 E 0 0.0256224
117 G 165 R 0 -0.0191306
117 G 166 A 0 -0.0313668
117 G 167 L 0 -0.0503797
117 G 168 E 0 -0.027723
117 G 169 E 0 0.0128019
117 G 170 M 0 -0.0275094
117 G 171 K 0 0.049103
117 G 172 S 0 0.00373822
117 G 173 R 0 -0.0319535
117 G 174 G 0 -0.0489967
117 G 175 I 0 -0.0253956
117 G 176 K 0 0.0557702
117 G 177 I 0 -0.0238662
118 N 119 G 0 0.537979
118 N 120 V 0 0.725363
118 N 121 K 0 0.131865
118 N 122 R 0 0.06956
118 N 123 V 0 0.0261575
118 N 124 Y 0 0.0388062
118 N 125 I 0 0.0450168
118 N 126 C 0 0.0339113
118 N 127 G 0 0.00142197
118 N 128 V 0 -0.0299504
118 N 129 A 0 -0.0554052
118 N 130 T 0 -0.0485514
118 N 131 E 0 -0.0566211
118 N 132 Y 0 -0.0487082
118 N 133 C 0 -0.0421378
118 N 134 V 0 -0.0162654
118 N 135 R 0 -0.0325774
118 N 136 A 0 -0.0267308
118 N 137 T 0 -0.0108699
118 N 138 A 0 -0.0424068
118 N 139 L 0 0.034624
118 N 140 D 0 -0.0567495
118 N 141 A 0 -0.00950803
118 N 142 L 0 -0.0384115
118 N 143 K 0 -0.051397
118 N 144 H 0 0.0427059
118 N 145 G 0 0.0192733
118 N 146 F 0 0.0542475
118 N 147 E 0 -0.0181978
118 N 148 V 0 0.0144039
118 N 149 Y 0 -0.0134416
118 N 150 L 0 0.00686355
118 N 151 L 0 -0.0574938
118 N 152 R 0 -0.0536552
118 N 153 D 0 -0.0263373
118 N 154 A 0 -0.0544453
118 N 155 V 0 -0.0987455
118 N 156 K 0 -0.0507723
118 N 157 G 0 -0.107515
118 N 158 I 0 -0.0818298
118 N 159 K 0 -0.0333775
118 N 160 P 0 0.000496393
118 N 161 E 0 0.0216677
118 N 162 D 0 -0.00943442
118 N 163 E 0 -0.0666355
118 N 164 E 0 -0.00669074
118 N 165 R 0 0.0169358
118 N 166 A 0 0.00455197
118 N 167 L 0 -0.0867986
118 N 168 E 0 0.0305817
118 N 169 E 0 0.0438787
118 N 170 M 0 -0.0389101
118 N 171 K 0 0.0171552
118 N 172 S 0 -0.0353088
118 N 173 R 0 -0.00245907
118 N 174 G 0 -0.0848373
118 N 175 I 0 -0.0720605
118 N 176 K 0 0.0260207
118 N 177 I 0 -0.0195047
119 G 120 V 0 0.329031
119 G 121 K 0 0.358616
119 G 122 R 0 0.0822522
119 G 123 V 0 0.0864897
119 G 124 Y 0 0.0497479
119 G 125 I 0 0.0419601
119 G 126 C 0 0.0295459
119 G 127 G 0 0.0581821
119 G 128 V 0 0.00644688
119 G 129 A 0 -0.0285279
119 G 130 T 0 -0.0239654
119 G 131 E 0 -0.0389024
119 G 132 Y 0 -0.0109812
119 G 133 C 0 0.0511859
119 G 134 V 0 -0.0184071
119 G 135 R 0 -0.0416214
119 G 136 A 0 -0.0332873
119 G 137 T 0 -0.0445798
119 G 138 A 0 -0.045463
119 G 139 L 0 -0.0348122
119 G 140 D 0 -0.0636073
119 G 141 A 0 0.0357438
119 G 142 L 0 -0.00589345
119 G 143 K 0 -0.00854422
119 G 144 H 0 0.0407549
119 G 145 G 0 0.0376767
119 G 146 F 0 0.115516
119 G 147 E 0 0.0192452
119 G 148 V 0 0.0444251
119 G 149 Y 0 0.00850859
119 G 150 L 0 -0.0356932
119 G 151 L 0 -0.00971764
119 G 152 R 0 -0.0526513
119 G 153 D 0 0.0490837
119 G 154 A 0 0.0389065
119 G 155 V 0 -0.0790768
119 G 156 K 0 0.0309583
119 G 157 G 0 0.016527
119 G 158 I 0 -0.0502187
119 G 159 K 0 -0.0536555
119 G 160 P 0 0.0304511
119 G 161 E 0 0.0387189
119 G 162 D 0 -0.0599475
119 G 163 E 0 -0.0639183
119 G 164 E 0 -0.0225073
119 G 165 R 0 0.0165568
119 G 166 A 0 -0.00921687
119 G 167 L 0 0.0100174
119 G 168 E 0 -0.0123894
119 G 169 E 0 -0.0448653
119 G 170 M 0 -0.0254044
119 G 171 K 0 -0.0216792
119 G 172 S 0 0.0100206
119 G 173 R 0 -0.0462731
119 G 174 G 0 -0.0898632
119 G 175 I 0 -0.0425758
119 G 176 K 0 0.0341695
119 G 177 I 0 0.00588141
120 V 121 K 0 0.2975
120 V 122 R 0 0.213527
120 V 123 V 0 0.0840457
120 V 124 Y 0 0.0511898
120 V 125 I 0 0.0497496
120 V 126 C 0 0.0513146
120 V 127 G 0 0.0564263
120 V 128 V 0 -0.0201862
120 V 129 A 0 -0.0675774
120 V 130 T 0 -0.0148364
120 V 131 E 0 -0.0582095
120 V 132 Y 0 -0.046562
120 V 133 C 0 -0.0165684
120 V 134 V 0 -0.035594
120 V 135 R 0 0.0989759
120 V 136 A 0 0.00599655
120 V 137 T 0 -0.0125679
120 V 138 A 0 -0.0686809
120 V 139 L 0 0.00509907
120 V 140 D 0 0.0133618
120 V 141 A 0 0.0307543
120 V 142 L 0 -0.0294121
120 V 143 K 0 0.0411162
120 V 144 H 0 0.00777205
120 V 145 G 0 -0.0234308
120 V 146 F 0 0.259798
120 V 147 E 0 -0.047672
120 V 148 V 0 0.033216
120 V 149 Y 0 0.0508889
120 V 150 L 0 -0.0810855
120 V 151 L 0 -0.0166781
120 V 152 R 0 0.0330855
120 V 153 D 0 0.0504032
120 V 154 A 0 -0.0357726
120 V 155 V 0 -0.0352835
120 V 156 K 0 -0.00877111
120 V 157 G 0 -0.0249673
120 V 158 I 0 0.0527708
120 V 159 K 0 -0.0308055
120 V 160 P 0 -0.0226894
120 V 161 E 0 0.0283973
120 V 162 D 0 -0.0613229
120 V 163 E 0 -0.026302
120 V 164 E 0 0.0703861
120 V 165 R 0 0.00144288
120 V 166 A 0 -0.0542329
120 V 167 L 0 -0.0434002
120 V 168 E 0 -0.0410511
120 V 169 E 0 -0.0480774
120 V 170 M 0 0.0112657
120 V 171 K 0 0.0477679
120 V 172 S 0 -0.01471
120 V 173 R 0 0.0311744
120 V 174 G 0 -0.0479792
120 V 175 I 0 0.0339344
120 V 176 K 0 -0.0334026
120 V 177 I 0 -0.0252949
121 K 122 R 0 0.846375
121 K 123 V 0 0.110741
121 K 124 Y 0 0.0870619
121 K 125 I 0 0.00835475
121 K 126 C 0 0.0524365
121 K 127 G 0 0.0818867
121 K 128 V 0 -0.0538411
121 K 129 A 0 -0.0687402
121 K 130 T 0 -0.00341041
121 K 131 E 0 -0.0478834
121 K 132 Y 0 -0.0600348
121 K 133 C 0 0.0487545
121 K 134 V 0 -0.000450583
121 K 135 R 0 0.00936652
121 K 136 A 0 -0.0729669
121 K 137 T 0 0.00789739
121 K 138 A 0 -0.0595431
121 K 139 L 0 0.0454293
121 K 140 D 0 -0.00152245
121 K 141 A 0 0.0320124
121 K 142 L 0 0.00907523
121 K 143 K 0 -0.0194139
121 K 144 H 0 0.00509298
121 K 145 G 0 0.066242
121 K 146 F 0 0.184603
121 K 147 E 0 0.416376
121 K 148 V 0 -0.0213028
121 K 149 Y 0 0.11204
121 K 150 L 0 -0.0354753
121 K 151 L 0 -0.0366395
121 K 152 R 0 0.000130545
121 K 153 D 0 -0.0159864
121 K 154 A 0 -0.0452207
121 K 155 V 0 -0.0359967
121 K 156 K 0 -0.0742225
121 K 157 G 0 -0.0171925
121 K 158 I 0 -0.119465
121 K 159 K 0 -0.0292212
121 K 160 P 0 -0.0187597
121 K 161 E 0 0.0318213
121 K 162 D 0 -0.0197693
121 K 163 E 0 0.0364322
121 K 164 E 0 0.0229278
121 K 165 R 0 0.0357512
121 K 166 A 0 -0.0506393
121 K 167 L 0 -0.0186719
121 K 168 E 0 0.0638551
121 K 169 E 0 -0.0185801
121 K 170 M 0 -0.0226832
121 K 171 K 0 0.0189926
121 K 172 S 0 0.00817752
121 K 173 R 0 -0.0153913
121 K 174 G 0 -0.0668308
121 K 175 I 0 -0.0272613
121 K 176 K 0 0.00790697
121 K 177 I 0 -0.046881
122 R 123 V 0 0.0423375
122 R 124 Y 0 0.170133
122 R 125 I 0 0.000331033
122 R 126 C 0 0.0843667
122 R 127 G 0 0.0902123
122 R 128 V 0 -0.0243071
122 R 129 A 0 0.0361946
122 R 130 T 0 -0.00785205
122 R 131 E 0 -0.00991793
122 R 132 Y 0 0.0454325
122 R 133 C 0 -0.0406944
122 R 134 V 0 -0.00650338
122 R 135 R 0 -0.0705309
122 R 136 A 0 -0.0168022
122 R 137 T 0 -0.0419521
122 R 138 A 0 -0.0305878
122 R 139 L 0 0.00871326
122 R 140 D 0 0.00838683
122 R 141 A 0 0.0100403
122 R 142 L 0 -0.0498289
122 R 143 K 0 -0.00213332
122 R 144 H 0 0.0202658
122 R 145 G 0 -0.0231765
122 R 146 F 0 0.0632075
122 R 147 E 0 1.20222
122 R 148 V 0 -0.00435693
122 R 149 Y 0 0.951953
122 R 150 L 0 -0.0434414
122 R 151 L 0 0.108472
122 R 152 R 0 0.0214972
122 R 153 D 0 0.0385845
122 R 154 A 0 0.0276669
122 R 155 V 0 0.00825499
122 R 156 K 0 -0.0549347
122 R 157 G 0 0.0417069
122 R 158 I 0 -0.0259326
122 R 159 K 0 -0.00300218
122 R 160 P 0 -0.0396501
122 R 161 E 0 0.0323103
122 R 162 D 0 -0.0298907
122 R 163 E 0 0.0916087
122 R 164 E 0 0.00813564
122 R 165 R 0 -0.0151413
122 R 166 A 0 -0.0701624
122 R 167 L 0 -0.0504064
122 R 168 E 0 0.0805961
122 R 169 E 0 -0.0210456
122 R 170 M 0 -0.0602586
122 R 171 K 0 0.0735027
122 R 172 S 0 0.0192304
122 R 173 R 0 -0.00897725
122 R 174 G 0 -0.0293322
122 R 175 I 0 -0.0589386
122 R 176 K 0 0.0257331
122 R 177 I 0 -0.0224497
123 V 124 Y 0 0.119221
123 V 125 I 0 0.270091
123 V 126 C 0 0.0508533
123 V 127 G 0 0.205918
123 V 128 V 0 0.0195567
123 V 129 A 0 -0.0421431
123 V 130 T 0 0.0161709
123 V 131 E 0 -0.0479769
123 V 132 Y 0 -0.00517287
123 V 133 C 0 0.0488103
123 V 134 V 0 0.0573965
123 V 135 R 0 0.0526167
123 V 136 A 0 -0.0101536
123 V 137 T 0 0.0325859
123 V 138 A 0 0.155146
123 V 139 L 0 0.0767108
123 V 140 D 0 0.0480965
123 V 141 A 0 0.733051
123 V 142 L 0 0.0290054
123 V 143 K 0 -0.0284514
123 V 144 H 0 -0.00522977
123 V 145 G 0 0.0633278
123 V 146 F 0 0.253382
123 V 147 E 0 -0.0405431
123 V 148 V 0 0.355343
123 V 149 Y 0 0.0225518
123 V 150 L 0 -0.0543751
123 V 151 L 0 -0.0225303
123 V 152 R 0 -0.0291635
123 V 153 D 0 0.0627067
123 V 154 A 0 0.00201939
123 V 155 V 0 0.0148286
123 V 156 K 0 0.0041536
123 V 157 G 0 -0.097757
123 V 158 I 0 0.0141177
123 V 159 K 0 -0.0503566
123 V 160 P 0 -0.0409502
123 V 161 E 0 -0.0122318
123 V 162 D 0 -0.103114
123 V 163 E 0 -0.0303517
123 V 164 E 0 -0.0198796
123 V 165 R 0 0.0475262
123 V 166 A 0 -0.0699088
123 V 167 L 0 0.00413185
123 V 168 E 0 -0.0219606
123 V 169 E 0 0.00606855
123 V 170 M 0 0.0251569
123 V 171 K 0 -0.0213004
123 V 172 S 0 -0.0550905
123 V 173 R 0 0.0783885
123 V 174 G 0 -0.0749099
123 V 175 I 0 0.00205581
123 V 176 K 0 -0.0126452
123 V 177 I 0 -0.0426312
124 Y 125 I 0 0.0478486
124 Y 126 C 0 0.250966
124 Y 127 G 0 0.13946
124 Y 128 V 0 -0.013129
124 Y 129 A 0 0.030538
124 Y 130 T 0 0.000286229
124 Y 131 E 0 -0.0122495
124 Y 132 Y 0 -0.0634611
124 Y 133 C 0 -0.0185305
124 Y 134 V 0 0.0438794
124 Y 135 R 0 0.049176
124 Y 136 A 0 0.00115272
124 Y 137 T 0 -0.0139945
124 Y 138 A 0 -0.0422054
124 Y 139 L 0 0.0445113
124 Y 140 D 0 0.023169
124 Y 141 A 0 -0.0349435
124 Y 142 L 0 -0.0630557
124 Y 143 K 0 -0.0198465
124 Y 144 H 0 -0.0694875
124 Y 145 G 0 -0.000356146
124 Y 146 F 0 0.0154857
124 Y 147 E 0 0.0332764
124 Y 148 V 0 0.144957
124 Y 149 Y 0 0.357889
124 Y 150 L 0 0.033587
124 Y 151 L 0 0.61425
124 Y 152 R 0 0.0862569
124 Y 153 D 0 0.296769
124 Y 154 A 0 0.137458
124 Y 155 V 0 -0.0559447
124 Y 156 K 0 -0.0574132
124 Y 157 G 0 -0.0325624
124 Y 158 I 0 -0.0451603
124 Y 159 K 0 -0.0847385
124 Y 160 P 0 -0.018375
124 Y 161 E 0 0.000495108
124 Y 162 D 0 -0.112107
124 Y 163 E 0 -0.019188
124 Y 164 E 0 -0.0770459
124 Y 165 R 0 -0.0145422
124 Y 166 A 0 -0.0644813
124 Y 167 L 0 0.0148287
124 Y 168 E 0 -0.0125696
124 Y 169 E 0 -0.033323
124 Y 170 M 0 -0.0600368
124 Y 171 K 0 0.0115164
124 Y 172 S 0 0.0109914
124 Y 173 R 0 -0.0541649
124 Y 174 G 0 -0.0594752
124 Y 175 I 0 0.0280818
124 Y 176 K 0 0.0255711
124 Y 177 I 0 0.00305798
125 I 126 C 0 0.197491
125 I 127 G 0 0.1777
125 I 128 V 0 -0.0494926
125 I 129 A 0 -0.012851
125 I 130 T 0 0.0511964
125 I 131 E 0 -0.044961
125 I 132 Y 0 -0.0175857
125 I 133 C 0 0.0315972
125 I 134 V 0 0.316971
125 I 135 R 0 -0.00510775
125 I 136 A 0 0.0761573
125 I 137 T 0 0.565674
125 I 138 A 0 1.01735
125 I 139 L 0 0.0140244
125 I 140 D 0 -0.00848736
125 I 141 A 0 0.192565
125 I 142 L 0 0.0298873
125 I 143 K 0 -0.0895956
125 I 144 H 0 0.0643253
125 I 145 G 0 -0.0140233
125 I 146 F 0 -0.0182084
125 I 147 E 0 -0.00616168
125 I 148 V 0 0.289176
125 I 149 Y 0 -0.032615
125 I 150 L 0 0.0466789
125 I 151 L 0 0.0798952
125 I 152 R 0 0.0789977
125 I 153 D 0 0.062984
125 I 154 A 0 -0.0199613
125 I 155 V 0 -0.0160708
125 I 156 K 0 -0.0400713
125 I 157 G 0 -0.00837115
125 I 158 I 0 0.0327756
125 I 159 K 0 -0.0351559
125 I 160 P 0 -0.0227475
125 I 161 E 0 -0.0843639
125 I 162 D 0 -0.0122455
125 I 163 E 0 -0.0744345
125 I 164 E 0 -0.0329123
125 I 165 R 0 0.00217263
125 I 166 A 0 0.0346244
125 I 167 L 0 -0.021496
125 I 168 E 0 0.00686112
125 I 169 E 0 0.0351287
125 I 170 M 0 -0.0331706
125 I 171 K 0 0.000414184
125 I 172 S 0 -0.0437267
125 I 173 R 0 -0.0756678
125 I 174 G 0 -0.0357251
125 I 175 I 0 -0.00629886
125 I 176 K 0 0.0339124
125 I 177 I 0 -0.0305227
126 C 127 G 0 0.138593
126 C 128 V 0 0.00120862
126 C 129 A 0 0.070766
126 C 130 T 0 0.0472893
126 C 131 E 0 0.0357051
126 C 132 Y 0 -0.00823259
126 C 133 C 0 0.0248391
126 C 134 V 0 0.183153
126 C 135 R 0 0.0343787
126 C 136 A 0 -0.0361642
126 C 137 T 0 0.0291651
126 C 138 A 0 0.128929
126 C 139 L 0 0.034605
126 C 140 D 0 -0.0168625
126 C 141 A 0 0.0192625
126 C 142 L 0 -0.00529439
126 C 143 K 0 -0.0134708
126 C 144 H 0 -0.0517534
126 C 145 G 0 -0.00464755
126 C 146 F 0 0.0425647
126 C 147 E 0 -0.0478717
126 C 148 V 0 -0.0275814
126 C 149 Y 0 -0.0204186
126 C 150 L 0 0.195605
126 C 151 L 0 0.185138
126 C 152 R 0 -0.0549956
126 C 153 D 0 0.0373361
126 C 154 A 0 0.430229
126 C 155 V 0 0.166666
126 C 156 K 0 -0.028135
126 C 157 G 0 -0.025677
126 C 158 I 0 0.092264
126 C 159 K 0 0.0297104
126 C 160 P 0 -0.049136
126 C 161 E 0 -0.0118002
126 C 162 D 0 -0.0404172
126 C 163 E 0 0.0680046
126 C 164 E 0 0.0342511
126 C 165 R 0 -0.0558075
126 C 166 A 0 -0.0908329
126 C 167 L 0 -0.0480567
126 C 168 E 0 0.0657892
126 C 169 E 0 -0.0310691
126 C 170 M 0 -0.0784693
126 C 171 K 0 -0.0393392
126 C 172 S 0 -0.038855
126 C 173 R 0 0.00603211
126 C 174 G 0 -0.0325127
126 C 175 I 0 -0.0250168
126 C 176 K 0 -0.039803
126 C 177 I 0 -0.0169762
127 G 128 V 0 0.121494
127 G 129 A 0 0.0719858
127 G 130 T 0 0.110672
127 G 131 E 0 0.117723
127 G 132 Y 0 0.0170359
127 G 133 C 0 0.124743
127 G 134 V 0 0.242837
127 G 135 R 0 0.00900289
127 G 136 A 0 0.00909386
127 G 137 T 0 0.124707
127 G 138 A 0 0.0905263
127 G 139 L 0 -0.00838614
127 G 140 D 0 0.0115149
127 G 141 A 0 0.0914742
127 G 142 L 0 -0.0205004
127 G 143 K 0 0.0111726
127 G 144 H 0 -0.0204809
127 G 145 G 0 0.0616838
127 G 146 F 0 -0.00627667
127 G 147 E 0 0.000539661
127 G 148 V 0 0.0729662
127 G 149 Y 0 0.00877468
127 G 150 L 0 0.135882
127 G 151 L 0 0.0283113
127 G 152 R 0 -0.0194555
127 G 153 D 0 0.0910297
127 G 154 A 0 0.108424
127 G 155 V 0 0.0929768
127 G 156 K 0 -0.00669285
127 G 157 G 0 0.0770131
127 G 158 I 0 -0.015032
127 G 159 K 0 -0.0272577
127 G 160 P 0 0.0226869
127 G 161 E 0 -0.0158351
127 G 162 D 0 -0.0769796
127 G 163 E 0 -0.0483405
127 G 164 E 0 -0.0263283
127 G 165 R 0 -0.03245
127 G 166 A 0 -0.0203527
127 G 167 L 0 0.000781912
127 G 168 E 0 0.0128591
127 G 169 E 0 -0.0727448
127 G 170 M 0 0.0681329
127 G 171 K 0 -0.021534
127 G 172 S 0 -0.0383047
127 G 173 R 0 -0.0464533
127 G 174 G 0 0.00667873
127 G 175 I 0 0.0863466
127 G 176 K 0 -0.000644449
127 G 177 I 0 0.100193
128 V 129 A 0 0.337647
128 V 130 T 0 0.115359
128 V 131 E 0 0.18302
128 V 132 Y 0 0.161123
128 V 133 C 0 0.145343
128 V 134 V 0 0.129666
128 V 135 R 0 0.0959427
128 V 136 A 0 0.0765155
128 V 137 T 0 0.0303004
128 V 138 A 0 0.0786729
128 V 139 L 0 -0.0300519
128 V 140 D 0 0.0609471
128 V 141 A 0 0.0447303
128 V 142 L 0 0.0499659
128 V 143 K 0 0.106427
128 V 144 H 0 -0.0269422
128 V 145 G 0 0.0438466
128 V 146 F 0 -0.0192747
128 V 147 E 0 -0.0258815
128 V 148 V 0 -0.000481241
128 V 149 Y 0 -0.000279423
128 V 150 L 0 0.00581181
128 V 151 L 0 0.0109753
128 V 152 R 0 -0.0290019
128 V 153 D 0 0.00665606
128 V 154 A 0 -0.0773544
128 V 155 V 0 0.098964
128 V 156 K 0 0.418773
128 V 157 G 0 0.127774
128 V 158 I 0 0.0811559
128 V 159 K 0 0.050581
128 V 160 P 0 -0.0167565
128 V 161 E 0 -0.053745
128 V 162 D 0 0.0289992
128 V 163 E 0 0.0413229
128 V 164 E 0 -0.0180031
128 V 165 R 0 0.0335142
128 V 166 A 0 0.0362811
128 V 167 L 0 -0.0338045
128 V 168 E 0 -0.0628117
128 V 169 E 0 0.0248061
128 V 170 M 0 -0.0320688
128 V 171 K 0 0.0142636
128 V 172 S 0 0.0416819
128 V 173 R 0 0.0551881
128 V 174 G 0 -0.00643767
128 V 175 I 0 -0.0521031
128 V 176 K 0 0.00100001
128 V 177 I 0 -0.0515097
129 A 130 T 0 0.113355
129 A 131 E 0 0.411024
129 A 132 Y 0 0.340176
129 A 133 C 0 0.147457
129 A 134 V 0 0.145138
129 A 135 R 0 0.138347
129 A 136 A 0 0.187507
129 A 137 T 0 0.0840086
129 A 138 A 0 0.154499
129 A 139 L 0 0.0584754
129 A 140 D 0 0.0670389
129 A 141 A 0 0.0423844
129 A 142 L 0 0.122852
129 A 143 K 0 0.00971319
129 A 144 H 0 -0.040401
129 A 145 G 0 -0.0215855
129 A 146 F 0 -0.0101076
129 A 147 E 0 -0.0766296
129 A 148 V 0 0.0459477
129 A 149 Y 0 0.0460146
129 A 150 L 0 0.0219539
129 A 151 L 0 0.0135152
129 A 152 R 0 -0.0590228
129 A 153 D 0 -0.000713375
129 A 154 A 0 -0.0492362
129 A 155 V 0 0.0600035
129 A 156 K 0 0.239856
129 A 157 G 0 0.250088
129 A 158 I 0 0.2906
129 A 159 K 0 0.0854362
129 A 160 P 0 -0.0187311
129 A 161 E 0 -0.0141876
129 A 162 D 0 0.118548
129 A 163 E 0 0.0757718
129 A 164 E 0 -0.112119
129 A 165 R 0 0.0121347
129 A 166 A 0 0.0840681
129 A 167 L 0 -0.0392884
129 A 168 E 0 -0.0680726
129 A 169 E 0 0.0959633
129 A 170 M 0 0.00181176
129 A 171 K 0 0.0292144
129 A 172 S 0 0.00889926
129 A 173 R 0 0.0462002
129 A 174 G 0 0.0294356
129 A 175 I 0 -0.0882965
129 A 176 K 0 -0.118801
129 A 177 I 0 -0.0462335
130 T 131 E 0 0.18521
130 T 132 Y 0 0.0890292
130 T 133 C 0 0.0809863
130 T 134 V 0 0.0655681
130 T 135 R 0 0.130291
130 T 136 A 0 0.0650437
130 T 137 T 0 0.0316158
130 T 138 A 0 -0.00537102
130 T 139 L 0 0.0984359
130 T 140 D 0 0.0285722
130 T 141 A 0 0.0208578
130 T 142 L 0 -0.0259898
130 T 143 K 0 0.00955101
130 T 144 H 0 -0.0152398
130 T 145 G 0 -0.0417068
130 T 146 F 0 0.00655496
130 T 147 E 0 -0.0685026
130 T 148 V 0 0.0110168
130 T 149 Y 0 0.00990878
130 T 150 L 0 0.018033
130 T 151 L 0 -0.00426255
130 T 152 R 0 0.0825103
130 T 153 D 0 -0.0467118
130 T 154 A 0 -0.0167342
130 T 155 V 0 0.714128
130 T 156 K 0 -0.0169484
130 T 157 G 0 0.379488
130 T 158 I 0 0.0553687
130 T 159 K 0 0.118956
130 T 160 P 0 0.00544296
130 T 161 E 0 0.0398166
130 T 162 D 0 0.0444023
130 T 163 E 0 0.645652
130 T 164 E 0 0.0230795
130 T 165 R 0 -0.00197018
130 T 166 A 0 0.240753
130 T 167 L 0 0.463577
130 T 168 E 0 0.0148667
130 T 169 E 0 -0.0253831
130 T 170 M 0 0.225191
130 T 171 K 0 -0.0660155
130 T 172 S 0 0.00439745
130 T 173 R 0 -0.046901
130 T 174 G 0 -0.0761694
130 T 175 I 0 0.0219366
130 T 176 K 0 0.0219553
130 T 177 I 0 0.031691
131 E 132 Y 0 0.416971
131 E 133 C 0 0.130578
131 E 134 V 0 0.151939
131 E 135 R 0 0.234798
131 E 136 A 0 0.185867
131 E 137 T 0 0.0435554
131 E 138 A 0 -0.0372605
131 E 139 L 0 0.0442147
131 E 140 D 0 0.0602852
131 E 141 A 0 0.0680445
131 E 142 L 0 0.0652696
131 E 143 K 0 0.0390841
131 E 144 H 0 -0.0756407
131 E 145 G 0 0.0630616
131 E 146 F 0 -0.0639227
131 E 147 E 0 -0.0128481
131 E 148 V 0 -0.0416529
131 E 149 Y 0 -0.00999616
131 E 150 L 0 -0.0184868
131 E 151 L 0 -0.0294791
131 E 152 R 0 -0.0197716
131 E 153 D 0 0.0361088
131 E 154 A 0 0.0133031
131 E 155 V 0 0.0541262
131 E 156 K 0 0.115102
131 E 157 G 0 0.756964
131 E 158 I 0 0.36737
131 E 159 K 0 0.0268348
131 E 160 P 0 -0.0010395
131 E 161 E 0 0.0117374
131 E 162 D 0 0.260811
131 E 163 E 0 0.0036005
131 E 164 E 0 -0.0638396
131 E 165 R 0 0.0148849
131 E 166 A 0 0.132305
131 E 167 L 0 -0.0298233
131 E 168 E 0 -0.0641267
131 E 169 E 0 0.20526
131 E 170 M 0 0.00581949
131 E 171 K 0 -0.025009
131 E 172 S 0 0.0674382
131 E 173 R 0 0.0734621
131 E 174 G 0 0.0846545
131 E 175 I 0 -0.0683594
131 E 176 K 0 -0.0314908
131 E 177 I 0 -0.0223059
132 Y 133 C 0 0.240443
132 Y 134 V 0 0.092125
132 Y 135 R 0 0.217329
132 Y 136 A 0 0.154128
132 Y 137 T 0 0.102402
132 Y 138 A 0 0.0274843
132 Y 139 L 0 0.120079
132 Y 140 D 0 0.12428
132 Y 141 A 0 -0.00996762
132 Y 142 L 0 0.111937
132 Y 143 K 0 0.0834044
132 Y 144 H 0 -0.0312071
132 Y 145 G 0 0.0890459
132 Y 146 F 0 -0.00906167
132 Y 147 E 0 -0.0158123
132 Y 148 V 0 0.00321467
132 Y 149 Y 0 -0.061668
132 Y 150 L 0 -0.0110798
132 Y 151 L 0 0.0428702
132 Y 152 R 0 -0.0390799
132 Y 153 D 0 -0.0469025
132 Y 154 A 0 0.0537456
132 Y 155 V 0 0.167561
132 Y 156 K 0 0.169426
132 Y 157 G 0 0.163445
132 Y 158 I 0 0.243531
132 Y 159 K 0 0.197989
132 Y 160 P 0 0.0512452
132 Y 161 E 0 -0.0162663
132 Y 162 D 0 0.162858
132 Y 163 E 0 0.113807
132 Y 164 E 0 -0.100163
132 Y 165 R 0 0.01223
132 Y 166 A 0 0.0461583
132 Y 167 L 0 -0.0690531
132 Y 168 E 0 -0.0145188
132 Y 169 E 0 0.120328
132 Y 170 M 0 -0.0317113
132 Y 171 K 0 0.037322
132 Y 172 S 0 -0.0405761
132 Y 173 R 0 0.0974072
132 Y 174 G 0 0.0836747
132 Y 175 I 0 -0.0314111
132 Y 176 K 0 -0.0298874
132 Y 177 I 0 -0.0425389
133 C 134 V 0 0.134444
133 C 135 R 0 0.04927
133 C 136 A 0 0.0851471
133 C 137 T 0 0.0814166
133 C 138 A 0 0.0959093
133 C 139 L 0 0.00403487
133 C 140 D 0 0.076316
133 C 141 A 0 0.0658411
133 C 142 L 0 0.0472523
133 C 143 K 0 0.0399028
133 C 144 H 0 0.00564101
133 C 145 G 0 0.0678194
133 C 146 F 0 0.0262666
133 C 147 E 0 -0.00494136
133 C 148 V 0 0.110767
133 C 149 Y 0 -0.074885
133 C 150 L 0 0.00373535
133 C 151 L 0 0.0328062
133 C 152 R 0 -0.021021
133 C 153 D 0 0.00128019
133 C 154 A 0 0.0340277
133 C 155 V 0 0.0889413
133 C 156 K 0 0.00487753
133 C 157 G 0 0.107046
133 C 158 I 0 -0.0395044
133 C 159 K 0 -0.0364412
133 C 160 P 0 -0.040311
133 C 161 E 0 -0.067368
133 C 162 D 0 0.00344534
133 C 163 E 0 -0.0609763
133 C 164 E 0 -0.0028279
133 C 165 R 0 -0.0110941
133 C 166 A 0 0.0630822
133 C 167 L 0 -0.0101342
133 C 168 E 0 -0.0833756
133 C 169 E 0 0.0113188
133 C 170 M 0 0.038662
133 C 171 K 0 0.0664536
133 C 172 S 0 0.00962136
133 C 173 R 0 0.00738884
133 C 174 G 0 0.0953099
133 C 175 I 0 0.0377349
133 C 176 K 0 -0.0583879
133 C 177 I 0 -0.0234963
134 V 135 R 0 0.201539
134 V 136 A 0 0.128573
134 V 137 T 0 0.197217
134 V 138 A 0 0.19374
134 V 139 L 0 0.0780633
134 V 140 D 0 0.121074
134 V 141 A 0 0.0541836
134 V 142 L 0 0.0918625
134 V 143 K 0 0.0800588
134 V 144 H 0 0.089944
134 V 145 G 0 0.0211292
134 V 146 F 0 -0.00753989
134 V 147 E 0 -0.0346456
134 V 148 V 0 0.0655296
134 V 149 Y 0 0.0457135
134 V 150 L 0 0.588682
134 V 151 L 0 0.0775916
134 V 152 R 0 -0.0136464
134 V 153 D 0 0.0483454
134 V 154 A 0 0.00919632
134 V 155 V 0 0.346053
134 V 156 K 0 0.0615412
134 V 157 G 0 0.0302151
134 V 158 I 0 -0.00422548
134 V 159 K 0 -0.0415457
134 V 160 P 0 4.47596e-05
134 V 161 E 0 -0.0388424
134 V 162 D 0 0.024071
134 V 163 E 0 -0.0359484
134 V 164 E 0 -0.0199334
134 V 165 R 0 -0.00272345
134 V 166 A 0 0.0560266
134 V 167 L 0 0.0439416
134 V 168 E 0 -0.0239644
134 V 169 E 0 -0.0521601
134 V 170 M 0 0.0623935
134 V 171 K 0 -0.0491551
134 V 172 S 0 0.0413978
134 V 173 R 0 0.00972291
134 V 174 G 0 0.0162764
134 V 175 I 0 -0.0299662
134 V 176 K 0 -0.00693193
134 V 177 I 0 -0.0386117
135 R 136 A 0 0.384626
135 R 137 T 0 0.107425
135 R 138 A 0 0.125184
135 R 139 L 0 0.829879
135 R 140 D 0 0.140493
135 R 141 A 0 0.0153288
135 R 142 L 0 0.0669822
135 R 143 K 0 0.095524
135 R 144 H 0 0.149353
135 R 145 G 0 0.00308621
135 R 146 F 0 -0.00962876
135 R 147 E 0 -0.0608618
135 R 148 V 0 0.0105833
135 R 149 Y 0 0.0179156
135 R 150 L 0 0.0347622
135 R 151 L 0 0.00361998
135 R 152 R 0 0.0338053
135 R 153 D 0 -0.0436237
135 R 154 A 0 0.0386224
135 R 155 V 0 0.081232
135 R 156 K 0 0.118551
135 R 157 G 0 0.119225
135 R 158 I 0 0.0597507
135 R 159 K 0 -0.0447673
135 R 160 P 0 0.0815757
135 R 161 E 0 0.023678
135 R 162 D 0 0.128147
135 R 163 E 0 0.0684012
135 R 164 E 0 -0.0154727
135 R 165 R 0 0.152208
135 R 166 A 0 0.453931
135 R 167 L 0 0.0554169
135 R 168 E 0 -0.0451827
135 R 169 E 0 0.564603
135 R 170 M 0 0.121632
135 R 171 K 0 -0.0647385
135 R 172 S 0 0.108128
135 R 173 R 0 0.0814929
135 R 174 G 0 0.0143439
135 R 175 I 0 0.0595348
135 R 176 K 0 0.0291686
135 R 177 I 0 0.00941663
136 A 137 T 0 0.195529
136 A 138 A 0 0.0408569
136 A 139 L 0 0.431249
136 A 140 D 0 0.218495
136 A 141 A 0 0.122041
136 A 142 L 0 0.104173
136 A 143 K 0 0.17372
136 A 144 H 0 0.103829
136 A 145 G 0 0.0358456
136 A 146 F 0 -0.00962775
136 A 147 E 0 -0.0689932
136 A 148 V 0 0.0163395
136 A 149 Y 0 -0.0458966
136 A 150 L 0 0.0572779
136 A 151 L 0 -0.0224764
136 A 152 R 0 0.0258266
136 A 153 D 0 0.0319477
136 A 154 A 0 -0.0650492
136 A 155 V 0 0.0763356
136 A 156 K 0 0.0245406
136 A 157 G 0 0.057077
136 A 158 I 0 0.0469173
136 A 159 K 0 0.0454451
136 A 160 P 0 0.00479108
136 A 161 E 0 0.00303353
136 A 162 D 0 0.10771
136 A 163 E 0 0.0102147
136 A 164 E 0 -0.0973959
136 A 165 R 0 0.0721125
136 A 166 A 0 0.065117
136 A 167 L 0 -0.0203405
136 A 168 E 0 -0.0610032
136 A 169 E 0 0.0563464
136 A 170 M 0 0.125988
136 A 171 K 0 0.0173548
136 A 172 S 0 -0.0247726
136 A 173 R 0 0.00357157
136 A 174 G 0 0.213198
136 A 175 I 0 -0.081406
136 A 176 K 0 -0.0341744
136 A 177 I 0 0.0839168
137 T 138 A 0 0.119872
137 T 139 L 0 0.0527406
137 T 140 D 0 0.0998999
137 T 141 A 0 0.168484
137 T 142 L 0 0.0126486
137 T 143 K 0 0.00631213
137 T 144 H 0 0.101156
137 T 145 G 0 0.0464732
137 T 146 F 0 0.0208372
137 T 147 E 0 -0.01752
137 T 148 V 0 0.0875128
137 T 149 Y 0 0.0103159
137 T 150 L 0 0.0531256
137 T 151 L 0 0.0791592
137 T 152 R 0 -0.00271792
137 T 153 D 0 0.030999
137 T 154 A 0 0.0398285
137 T 155 V 0 0.00313414
137 T 156 K 0 0.0199268
137 T 157 G 0 0.0931144
137 T 158 I 0 0.0108262
137 T 159 K 0 -0.0245229
137 T 160 P 0 -0.00991918
137 T 161 E 0 -0.0178378
137 T 162 D 0 -0.0191416
137 T 163 E 0 -0.0140834
137 T 164 E 0 -0.0404582
137 T 165 R 0 -0.0305658
137 T 166 A 0 -0.0509536
137 T 167 L 0 -0.0329771
137 T 168 E 0 -0.0514387
137 T 169 E 0 -0.0290132
137 T 170 M 0 -0.00170176
137 T 171 K 0 -0.0506935
137 T 172 S 0 -0.0106778
137 T 173 R 0 -0.0156485
137 T 174 G 0 -0.00525371
137 T 175 I 0 0.0135657
137 T 176 K 0 -0.0210516
137 T 177 I 0 -0.0365684
138 A 139 L 0 0.214249
138 A 140 D 0 0.049322
138 A 141 A 0 0.115203
138 A 142 L 0 0.0355684
138 A 143 K 0 0.0661699
138 A 144 H 0 -0.0134282
138 A 145 G 0 0.0131572
138 A 146 F 0 0.0208936
138 A 147 E 0 -0.0473081
138 A 148 V 0 0.302835
138 A 149 Y 0 0.107338
138 A 150 L 0 0.440541
138 A 151 L 0 0.00446339
138 A 152 R 0 -0.0147332
138 A 153 D 0 0.020449
138 A 154 A 0 0.0579793
138 A 155 V 0 0.0574333
138 A 156 K 0 -0.019241
138 A 157 G 0 -0.0189454
138 A 158 I 0 0.0760129
138 A 159 K 0 -0.0195619
138 A 160 P 0 -0.0602356
138 A 161 E 0 -0.0601931
138 A 162 D 0 -0.0384839
138 A 163 E 0 0.0567459
138 A 164 E 0 -0.0476843
138 A 165 R 0 0.0546899
138 A 166 A 0 0.0188685
138 A 167 L 0 0.000401433
138 A 168 E 0 -0.0231416
138 A 169 E 0 -0.0347567
138 A 170 M 0 0.430994
138 A 171 K 0 -0.0236387
138 A 172 S 0 -0.0161885
138 A 173 R 0 0.0361808
138 A 174 G 0 -0.00194361
138 A 175 I 0 0.492204
138 A 176 K 0 -0.0475982
138 A 177 I 0 -0.0609873
139 L 140 D 0 0.191039
139 L 141 A 0 0.101806
139 L 142 L 0 0.13648
139 L 143 K 0 0.240015
139 L 144 H 0 0.112447
139 L 145 G 0 0.0332912
139 L 146 F 0 -0.00662618
139 L 147 E 0 0.000272323
139 L 148 V 0 0.0236092
139 L 149 Y 0 0.0307617
139 L 150 L 0 0.0265086
139 L 151 L 0 -0.0617175
139 L 152 R 0 0.058439
139 L 153 D 0 0.0371019
139 L 154 A 0 0.0172133
139 L 155 V 0 0.0286128
139 L 156 K 0 0.0350654
139 L 157 G 0 0.108
139 L 158 I 0 0.0436985
139 L 159 K 0 0.0256633
139 L 160 P 0 0.0147272
139 L 161 E 0 -0.0173734
139 L 162 D 0 0.0586999
139 L 163 E 0 0.0365271
139 L 164 E 0 -0.00604979
139 L 165 R 0 0.0236634
139 L 166 A 0 0.116432
139 L 167 L 0 -0.0328807
139 L 168 E 0 -0.0314581
139 L 169 E 0 0.185739
139 L 170 M 0 0.076141
139 L 171 K 0 0.00745385
139 L 172 S 0 0.0168988
139 L 173 R 0 0.310402
139 L 174 G 0 0.148331
139 L 175 I 0 0.0665419
139 L 176 K 0 0.00735749
139 L 177 I 0 -0.027105
140 D 141 A 0 0.139766
140 D 142 L 0 0.21093
140 D 143 K 0 0.402794
140 D 144 H 0 0.447086
140 D 145 G 0 0.044291
140 D 146 F 0 0.118199
140 D 147 E 0 -0.0373173
140 D 148 V 0 0.0186693
140 D 149 Y 0 0.0243677
140 D 150 L 0 0.0393503
140 D 151 L 0 0.0797023
140 D 152 R 0 0.00356797
140 D 153 D 0 0.0450229
140 D 154 A 0 -0.0341104
140 D 155 V 0 0.0802357
140 D 156 K 0 0.0405512
140 D 157 G 0 0.0626764
140 D 158 I 0 0.15208
140 D 159 K 0 0.0333556
140 D 160 P 0 -0.0298515
140 D 161 E 0 -0.0291917
140 D 162 D 0 0.0126922
140 D 163 E 0 -0.0334745
140 D 164 E 0 -0.0237291
140 D 165 R 0 -0.020034
140 D 166 A 0 0.0709299
140 D 167 L 0 0.0171553
140 D 168 E 0 -0.0286597
140 D 169 E 0 0.00886663
140 D 170 M 0 -0.0406198
140 D 171 K 0 -0.0315338
140 D 172 S 0 -0.00665407
140 D 173 R 0 -0.0637936
140 D 174 G 0 0.0086354
140 D 175 I 0 -0.0569212
140 D 176 K 0 -0.00550392
140 D 177 I 0 0.000781665
141 A 142 L 0 0.204754
141 A 143 K 0 0.0660573
141 A 144 H 0 0.140537
141 A 145 G 0 0.220516
141 A 146 F 0 0.158983
141 A 147 E 0 0.0372973
141 A 148 V 0 0.631271
141 A 149 Y 0 0.00350768
141 A 150 L 0 0.0534989
141 A 151 L 0 0.0380635
141 A 152 R 0 0.00342545
141 A 153 D 0 0.0405574
141 A 154 A 0 0.0485885
141 A 155 V 0 -0.00810071
141 A 156 K 0 0.0329204
141 A 157 G 0 0.0384783
141 A 158 I 0 -0.0460829
141 A 159 K 0 0.00824592
141 A 160 P 0 -0.0307114
141 A 161 E 0 -0.0135432
141 A 162 D 0 0.00619831
141 A 163 E 0 0.0061673
141 A 164 E 0 -0.0355477
141 A 165 R 0 -0.0401632
141 A 166 A 0 0.0196058
141 A 167 L 0 -0.0404788
141 A 168 E 0 -0.0816326
141 A 169 E 0 -0.065462
141 A 170 M 0 -0.00917909
141 A 171 K 0 -0.0371394
141 A 172 S 0 -0.0637261
141 A 173 R 0 -0.0199352
141 A 174 G 0 -0.0172724
141 A 175 I 0 0.0680834
141 A 176 K 0 0.0215635
141 A 177 I 0 0.017411
142 L 143 K 0 0.289061
142 L 144 H 0 0.0857116
142 L 145 G 0 0.0431642
142 L 146 F 0 0.0666697
142 L 147 E 0 0.168454
142 L 148 V 0 0.286582
142 L 149 Y 0 -0.0304805
142 L 150 L 0 0.0264796
142 L 151 L 0 -0.0168045
142 L 152 R 0 0.0257461
142 L 153 D 0 0.00548456
142 L 154 A 0 -0.0257404
142 L 155 V 0 -0.0349421
142 L 156 K 0 0.0692522
142 L 157 G 0 0.0492957
142 L 158 I 0 0.068637
142 L 159 K 0 0.0171376
142 L 160 P 0 0.0222761
142 L 161 E 0 -0.0420579
142 L 162 D 0 0.00425514
142 L 163 E 0 -0.04413
142 L 164 E 0 -0.0261301
142 L 165 R 0 -0.00484192
142 L 166 A 0 -0.019678
142 L 167 L 0 -0.00150546
142 L 168 E 0 -0.046096
142 L 169 E 0 0.102203
142 L 170 M 0 0.00985449
142 L 171 K 0 0.00613358
142 L 172 S 0 0.0152788
142 L 173 R 0 0.172185
142 L 174 G 0 0.163672
142 L 175 I 0 0.571863
142 L 176 K 0 0.0503562
142 L 177 I 0 -0.011474
143 K 144 H 0 0.366044
143 K 145 G 0 0.162291
143 K 146 F 0 0.0694772
143 K 147 E 0 0.0899344
143 K 148 V 0 0.117517
143 K 149 Y 0 0.0188965
143 K 150 L 0 0.0618666
143 K 151 L 0 0.0479822
143 K 152 R 0 0.0153122
143 K 153 D 0 -0.00124156
143 K 154 A 0 0.0061737
143 K 155 V 0 0.11053
143 K 156 K 0 0.10093
143 K 157 G 0 -0.0122689
143 K 158 I 0 0.0321099
143 K 159 K 0 0.0451305
143 K 160 P 0 0.0323003
143 K 161 E 0 0.0274529
143 K 162 D 0 0.00650325
143 K 163 E 0 -0.0207225
143 K 164 E 0 -0.0746274
143 K 165 R 0 -0.00597805
143 K 166 A 0 -0.00730998
143 K 167 L 0 0.0451127
143 K 168 E 0 0.0310982
143 K 169 E 0 0.07233
143 K 170 M 0 -0.0178297
143 K 171 K 0 -0.0746539
143 K 172 S 0 0.0289656
143 K 173 R 0 0.0974565
143 K 174 G 0 0.0373616
143 K 175 I 0 0.00949637
143 K 176 K 0 -0.0121337
143 K 177 I 0 -0.0307025
144 H 145 G 0 0.259791
144 H 146 F 0 0.381617
144 H 147 E 0 0.0561396
144 H 148 V 0 0.0954224
144 H 149 Y 0 0.120899
144 H 150 L 0 0.0494987
144 H 151 L 0 -0.00159662
144 H 152 R 0 0.0411569
144 H 153 D 0 0.0227654
144 H 154 A 0 -0.0858413
144 H 155 V 0 0.00675539
144 H 156 K 0 0.0498187
144 H 157 G 0 -0.0601981
144 H 158 I 0 0.0238897
144 H 159 K 0 0.0136803
144 H 160 P 0 0.0079134
144 H 161 E 0 0.0117351
144 H 162 D 0 -0.0607604
144 H 163 E 0 -0.00396058
144 H 164 E 0 0.0548238
144 H 165 R 0 0.0683252
144 H 166 A 0 0.0721227
144 H 167 L 0 0.0505927
144 H 168 E 0 -0.0282943
144 H 169 E 0 0.0636179
144 H 170 M 0 -0.0486297
144 H 171 K 0 0.0270575
144 H 172 S 0 -0.0163703
144 H 173 R 0 0.00620576
144 H 174 G 0 -0.0871426
144 H 175 I 0 -0.0252306
144 H 176 K 0 -0.0296582
144 H 177 I 0 -0.00725517
145 G 146 F 0 0.276443
145 G 147 E 0 0.131924
145 G 148 V 0 0.174715
145 G 149 Y 0 0.0660302
145 G 150 L 0 0.00428521
145 G 151 L 0 0.00214342
145 G 152 R 0 -0.043588
145 G 153 D 0 0.0118304
145 G 154 A 0 -0.0101822
145 G 155 V 0 0.0639318
145 G 156 K 0 0.00765241
145 G 157 G 0 0.059916
145 G 158 I 0 0.000748346
145 G 159 K 0 0.0615058
145 G 160 P 0 -0.0479715
145 G 161 E 0 0.0578652
145 G 162 D 0 0.0448283
145 G 163 E 0 0.0360636
145 G 164 E 0 -0.0182021
145 G 165 R 0 -0.0233464
145 G 166 A 0 -0.0176204
145 G 167 L 0 -0.0248931
145 G 168 E 0 0.0401484
145 G 169 E 0 -0.0470374
145 G 170 M 0 0.0173109
145 G 171 K 0 -0.0441632
145 G 172 S 0 0.0138763
145 G 173 R 0 0.0560668
145 G 174 G 0 0.0925026
145 G 175 I 0 0.0155267
145 G 176 K 0 -0.0366193
145 G 177 I 0 -0.0337893
146 F 147 E 0 0.245476
146 F 148 V 0 0.193508
146 F 149 Y 0 0.0567612
146 F 150 L 0 0.0347229
146 F 151 L 0 0.00371131
146 F 152 R 0 0.0228697
146 F 153 D 0 0.0502808
146 F 154 A 0 0.00271718
146 F 155 V 0 -0.0141941
146 F 156 K 0 0.0379098
146 F 157 G 0 0.0327472
146 F 158 I 0 -0.0505781
146 F 159 K 0 0.0409334
146 F 160 P 0 0.00104168
146 F 161 E 0 -0.0193091
146 F 162 D 0 -0.0771063
146 F 163 E 0 -0.000149073
146 F 164 E 0 -0.0243913
146 F 165 R 0 0.00631692
146 F 166 A 0 -0.0876672
146 F 167 L 0 -0.0566254
146 F 168 E 0 -0.00763099
146 F 169 E 0 -9.35921e-05
146 F 170 M 0 -0.0594116
146 F 171 K 0 -0.0227244
146 F 172 S 0 0.0305478
146 F 173 R 0 -0.0658331
146 F 174 G 0 -0.0650169
146 F 175 I 0 -0.0224772
146 F 176 K 0 0.0943478
146 F 177 I 0 -0.00518219
147 E 148 V 0 0.284675
147 E 149 Y 0 0.241326
147 E 150 L 0 0.0287537
147 E 151 L 0 0.0191215
147 E 152 R 0 0.114032
147 E 153 D 0 0.0402029
147 E 154 A 0 -0.0310761
147 E 155 V 0 -0.0229175
147 E 156 K 0 0.0348623
147 E 157 G 0 -0.00843362
147 E 158 I 0 -0.0215473
147 E 159 K 0 -0.0109774
147 E 160 P 0 0.0613212
147 E 161 E 0 0.00272829
147 E 162 D 0 -0.0560644
147 E 163 E 0 -0.0415468
147 E 164 E 0 0.0336197
147 E 165 R 0 -0.0300701
147 E 166 A 0 -0.0226934
147 E 167 L 0 -0.0500673
147 E 168 E 0 -0.0274705
147 E 169 E 0 -0.0292585
147 E 170 M 0 -0.00917434
147 E 171 K 0 0.0145219
147 E 172 S 0 -0.00732102
147 E 173 R 0 0.0158963
147 E 174 G 0 0.0174207
147 E 175 I 0 -0.03789
147 E 176 K 0 0.237552
147 E 177 I 0 -0.0585502
148 V 149 Y 0 0.262499
148 V 150 L 0 0.194783
148 V 151 L 0 0.234636
148 V 152 R 0 0.0667704
148 V 153 D 0 0.0727664
148 V 154 A 0 0.0448496
148 V 155 V 0 0.107665
148 V 156 K 0 0.0481801
148 V 157 G 0 0.0391092
148 V 158 I 0 0.0627696
148 V 159 K 0 -0.0303698
148 V 160 P 0 -0.0105556
148 V 161 E 0 0.00569222
148 V 162 D 0 -0.0641661
148 V 163 E 0 -0.0361307
148 V 164 E 0 -0.0417924
148 V 165 R 0 0.0148651
148 V 166 A 0 -0.00472783
148 V 167 L 0 -0.047405
148 V 168 E 0 -0.0551913
148 V 169 E 0 -0.0319858
148 V 170 M 0 0.00550444
148 V 171 K 0 0.0152096
148 V 172 S 0 -0.0392462
148 V 173 R 0 -0.0144754
148 V 174 G 0 0.00442399
148 V 175 I 0 0.0723233
148 V 176 K 0 0.00735016
148 V 177 I 0 -0.0531062
149 Y 150 L 0 0.181412
149 Y 151 L 0 0.366204
149 Y 152 R 0 0.138987
149 Y 153 D 0 0.186018
149 Y 154 A 0 0.0841267
149 Y 155 V 0 0.0645031
149 Y 156 K 0 0.0849217
149 Y 157 G 0 0.0417861
149 Y 158 I 0 0.118878
149 Y 159 K 0 0.0618911
149 Y 160 P 0 -0.0313682
149 Y 161 E 0 0.0139132
149 Y 162 D 0 0.0862815
149 Y 163 E 0 -0.00185634
149 Y 164 E 0 0.0404767
149 Y 165 R 0 0.0098237
149 Y 166 A 0 -0.034941
149 Y 167 L 0 -0.0380694
149 Y 168 E 0 -0.047645
149 Y 169 E 0 0.050133
149 Y 170 M 0 -0.0223446
149 Y 171 K 0 0.0489852
149 Y 172 S 0 -0.0182177
149 Y 173 R 0 0.0233716
149 Y 174 G 0 -0.0495761
149 Y 175 I 0 0.00831647
149 Y 176 K 0 0.312917
149 Y 177 I 0 0.080497
150 L 151 L 0 0.200483
150 L 152 R 0 0.0917386
150 L 153 D 0 0.156702
150 L 154 A 0 0.0689707
150 L 155 V 0 0.580627
150 L 156 K 0 0.0705102
150 L 157 G 0 0.0652902
150 L 158 I 0 0.0568308
150 L 159 K 0 0.0242555
150 L 160 P 0 -0.0356271
150 L 161 E 0 0.0390399
150 L 162 D 0 -0.00901099
150 L 163 E 0 0.0119263
150 L 164 E 0 -0.0110341
150 L 165 R 0 -0.0214853
150 L 166 A 0 0.104562
150 L 167 L 0 0.293215
150 L 168 E 0 -0.0749646
150 L 169 E 0 -0.0155677
150 L 170 M 0 0.179774
150 L 171 K 0 0.0362547
150 L 172 S 0 -0.0163284
150 L 173 R 0 -0.0108571
150 L 174 G 0 0.0527244
150 L 175 I 0 0.176378
150 L 176 K 0 0.00384407
150 L 177 I 0 0.0716296
151 L 152 R 0 0.390001
151 L 153 D 0 0.529052
151 L 154 A 0 0.50787
151 L 155 V 0 0.14721
151 L 156 K 0 -0.00548413
151 L 157 G 0 0.0547671
151 L 158 I 0 0.0948097
151 L 159 K 0 0.0513995
151 L 160 P 0 -0.0268915
151 L 161 E 0 -0.0516553
151 L 162 D 0 0.0289193
151 L 163 E 0 0.0201767
151 L 164 E 0 -0.0190051
151 L 165 R 0 -0.0111856
151 L 166 A 0 -0.045938
151 L 167 L 0 0.0320495
151 L 168 E 0 0.00617337
151 L 169 E 0 -0.0006991
151 L 170 M 0 -0.00753601
151 L 171 K 0 -0.0511778
151 L 172 S 0 -0.0383168
151 L 173 R 0 -0.0347831
151 L 174 G 0 -0.0410144
151 L 175 I 0 -0.0306985
151 L 176 K 0 -0.0276465
151 L 177 I 0 -0.0164978
152 R 153 D 0 0.359505
152 R 154 A 0 0.141059
152 R 155 V 0 0.179915
152 R 156 K 0 0.0425207
152 R 157 G 0 -0.00592586
152 R 158 I 0 0.0640908
152 R 159 K 0 0.035328
152 R 160 P 0 -0.0162034
152 R 161 E 0 0.0508031
152 R 162 D 0 0.0141808
152 R 163 E 0 0.283542
152 R 164 E 0 0.180399
152 R 165 R 0 0.102424
152 R 166 A 0 0.0666402
152 R 167 L 0 0.470198
152 R 168 E 0 0.0518282
152 R 169 E 0 0.0168103
152 R 170 M 0 0.026011
152 R 171 K 0 0.194201
152 R 172 S 0 -0.0478775
152 R 173 R 0 0.0038009
152 R 174 G 0 0.00303781
152 R 175 I 0 -0.00128683
152 R 176 K 0 0.0635614
152 R 177 I 0 0.644892
153 D 154 A 0 0.257789
153 D 155 V 0 0.101139
153 D 156 K 0 0.0932727
153 D 157 G 0 0.0413108
153 D 158 I 0 0.0330879
153 D 159 K 0 0.00197062
153 D 160 P 0 -0.00245747
153 D 161 E 0 0.00653036
153 D 162 D 0 -0.0512674
153 D 163 E 0 -0.00351317
153 D 164 E 0 -0.0190507
153 D 165 R 0 -0.00367243
153 D 166 A 0 -0.0140917
153 D 167 L 0 0.017874
153 D 168 E 0 0.0135694
153 D 169 E 0 -0.0339963
153 D 170 M 0 0.00397014
153 D 171 K 0 -0.0458321
153 D 172 S 0 -0.0307766
153 D 173 R 0 -0.0550451
153 D 174 G 0 -0.0364915
153 D 175 I 0 0.0254076
153 D 176 K 0 -0.0156679
153 D 177 I 0 0.101016
154 A 155 V 0 0.138476
154 A 156 K 0 0.10156
154 A 157 G 0 0.100664
154 A 158 I 0 0.215076
154 A 159 K 0 0.0631764
154 A 160 P 0 -0.0169639
154 A 161 E 0 0.0393669
154 A 162 D 0 0.0299646
154 A 163 E 0 0.0405225
154 A 164 E 0 -0.00612878
154 A 165 R 0 0.0125754
154 A 166 A 0 -0.10832
154 A 167 L 0 -0.0237461
154 A 168 E 0 -0.0496434
154 A 169 E 0 -0.100277
154 A 170 M 0 -0.0498535
154 A 171 K 0 -0.121763
154 A 172 S 0 -0.0261231
154 A 173 R 0 -0.01238
154 A 174 G 0 -0.0566799
154 A 175 I 0 0.0397254
154 A 176 K 0 -0.0345087
154 A 177 I 0 -0.01518
155 V 156 K 0 0.24831
155 V 157 G 0 0.282798
155 V 158 I 0 0.0761624
155 V 159 K 0 0.126927
155 V 160 P 0 0.0369366
155 V 161 E 0 0.00360327
155 V 162 D 0 0.0207628
155 V 163 E 0 0.396925
155 V 164 E 0 -0.0229125
155 V 165 R 0 0.0910008
155 V 166 A 0 0.0537127
155 V 167 L 0 0.249735
155 V 168 E 0 -0.00483084
155 V 169 E 0 0.0168359
155 V 170 M 0 0.0742262
155 V 171 K 0 0.056087
155 V 172 S 0 -0.0542829
155 V 173 R 0 0.0216323
155 V 174 G 0 0.0504427
155 V 175 I 0 0.0419539
155 V 176 K 0 -0.0431091
155 V 177 I 0 0.0363685
156 K 157 G 0 0.319526
156 K 158 I 0 0.145078
156 K 159 K 0 0.087747
156 K 160 P 0 0.0752571
156 K 161 E 0 0.0480498
156 K 162 D 0 0.00280302
156 K 163 E 0 0.146492
156 K 164 E 0 0.0652305
156 K 165 R 0 0.026299
156 K 166 A 0 0.101876
156 K 167 L 0 0.0547994
156 K 168 E 0 0.0354469
156 K 169 E 0 0.0462424
156 K 170 M 0 -0.0291734
156 K 171 K 0 0.000381051
156 K 172 S 0 -0.0527789
156 K 173 R 0 -0.0175068
156 K 174 G 0 0.018432
156 K 175 I 0 -0.0055783
156 K 176 K 0 -0.00339962
156 K 177 I 0 -0.0495212
157 G 158 I 0 0.407208
157 G 159 K 0 0.206542
157 G 160 P 0 0.0737316
157 G 161 E 0 0.0356914
157 G 162 D 0 0.204948
157 G 163 E 0 0.493442
157 G 164 E 0 -0.0730968
157 G 165 R 0 0.0543303
157 G 166 A 0 0.0921134
157 G 167 L 0 0.0791185
157 G 168 E 0 0.00276329
157 G 169 E 0 0.0969882
157 G 170 M 0 0.0110982
157 G 171 K 0 0.0839325
157 G 172 S 0 0.050135
157 G 173 R 0 0.0128599
157 G 174 G 0 -0.0168248
157 G 175 I 0 -0.0552298
157 G 176 K 0 -0.050302
157 G 177 I 0 0.0561336
158 I 159 K 0 0.340257
158 I 160 P 0 0.200317
158 I 161 E 0 0.0796281
158 I 162 D 0 0.319646
158 I 163 E 0 0.0886178
158 I 164 E 0 0.0383267
158 I 165 R 0 0.0153909
158 I 166 A 0 0.0919012
158 I 167 L 0 0.0237646
158 I 168 E 0 -0.00767806
158 I 169 E 0 0.114252
158 I 170 M 0 0.0359762
158 I 171 K 0 -0.0358432
158 I 172 S 0 0.0514799
158 I 173 R 0 0.0221135
158 I 174 G 0 -0.0189063
158 I 175 I 0 -0.0243911
158 I 176 K 0 -0.0104459
158 I 177 I 0 -0.0284837
159 K 160 P 0 0.434182
159 K 161 E 0 0.522226
159 K 162 D 0 0.476897
159 K 163 E 0 0.226792
159 K 164 E 0 0.0839302
159 K 165 R 0 0.1329
159 K 166 A 0 0.121003
159 K 167 L 0 0.0594508
159 K 168 E 0 0.14787
159 K 169 E 0 0.031718
159 K 170 M 0 0.0328471
159 K 171 K 0 0.0314928
159 K 172 S 0 0.0445384
159 K 173 R 0 0.0589939
159 K 174 G 0 0.0287429
159 K 175 I 0 -0.0380617
159 K 176 K 0 -0.0200818
159 K 177 I 0 0.0295196
160 P 161 E 0 0.688461
160 P 162 D 0 0.316011
160 P 163 E 0 0.358401
160 P 164 E 0 0.815985
160 P 165 R 0 0.118974
160 P 166 A 0 0.054759
160 P 167 L 0 0.0786285
160 P 168 E 0 0.0541696
160 P 169 E 0 0.0640474
160 P 170 M 0 0.0773835
160 P 171 K 0 -0.0396285
160 P 172 S 0 0.0757896
160 P 173 R 0 0.0255563
160 P 174 G 0 0.0122615
160 P 175 I 0 -0.00554067
160 P 176 K 0 0.0725907
160 P 177 I 0 0.0146906
161 E 162 D 0 0.643959
161 E 163 E 0 0.354134
161 E 164 E 0 0.549604
161 E 165 R 0 0.430573
161 E 166 A 0 0.0854617
161 E 167 L 0 0.0892203
161 E 168 E 0 0.216829
161 E 169 E 0 0.0847464
161 E 170 M 0 0.0310248
161 E 171 K 0 0.130404
161 E 172 S 0 0.0817888
161 E 173 R 0 0.015931
161 E 174 G 0 0.0176439
161 E 175 I 0 -0.013637
161 E 176 K 0 0.02103
161 E 177 I 0 0.020966
162 D 163 E 0 0.548655
162 D 164 E 0 0.309772
162 D 165 R 0 0.388981
162 D 166 A 0 0.277122
162 D 167 L 0 0.149938
162 D 168 E 0 0.233526
162 D 169 E 0 0.167602
162 D 170 M 0 0.169492
162 D 171 K 0 0.0423139
162 D 172 S 0 0.173265
162 D 173 R 0 0.0831973
162 D 174 G 0 0.0768323
162 D 175 I 0 0.0360662
162 D 176 K 0 0.0448455
162 D 177 I 0 0.0586621
163 E 164 E 0 0.678711
163 E 165 R 0 0.364027
163 E 166 A 0 0.25904
163 E 167 L 0 0.439641
163 E 168 E 0 0.147731
163 E 169 E 0 0.0982718
163 E 170 M 0 0.0669324
163 E 171 K 0 0.0592105
163 E 172 S 0 0.0114856
163 E 173 R 0 0.0442402
163 E 174 G 0 -0.0587581
163 E 175 I 0 -0.00984289
163 E 176 K 0 0.0531127
163 E 177 I 0 0.0922632
164 E 165 R 0 0.55408
164 E 166 A 0 0.351901
164 E 167 L 0 0.246202
164 E 168 E 0 0.522759
164 E 169 E 0 0.077165
164 E 170 M 0 0.078674
164 E 171 K 0 0.132497
164 E 172 S 0 0.0483415
164 E 173 R 0 0.154098
164 E 174 G 0 0.0467345
164 E 175 I 0 -0.0216711
164 E 176 K 0 0.0643728
164 E 177 I 0 0.0613504
165 R 166 A 0 0.518439
165 R 167 L 0 0.33645
165 R 168 E 0 0.354438
165 R 169 E 0 0.260721
165 R 170 M 0 0.0693058
165 R 171 K 0 0.207443
165 R 172 S 0 0.15079
165 R 173 R 0 0.0885875
165 R 174 G 0 0.0123869
165 R 175 I 0 0.0212585
165 R 176 K 0 0.0707321
165 R 177 I 0 0.0297634
166 A 167 L 0 0.533817
166 A 168 E 0 0.282676
166 A 169 E 0 0.363046
166 A 170 M 0 0.399156
166 A 171 K 0 0.140319
166 A 172 S 0 0.0866201
166 A 173 R 0 0.0632074
166 A 174 G 0 0.0996582
166 A 175 I 0 0.0589696
166 A 176 K 0 0.0423042
166 A 177 I 0 0.00990149
167 L 168 E 0 0.557635
167 L 169 E 0 0.28533
167 L 170 M 0 0.288511
167 L 171 K 0 0.345349
167 L 172 S 0 0.145618
167 L 173 R 0 0.0792495
167 L 174 G 0 0.0747914
167 L 175 I 0 0.0947008
167 L 176 K 0 0.0385827
167 L 177 I 0 0.406021
168 E 169 E 0 0.546455
168 E 170 M 0 0.387342
168 E 171 K 0 0.767603
168 E 172 S 0 0.384813
168 E 173 R 0 0.17677
168 E 174 G 0 0.105296
168 E 175 I 0 0.0293239
168 E 176 K 0 0.0834196
168 E 177 I 0 0.122182
169 E 170 M 0 0.629248
169 E 171 K 0 0.381586
169 E 172 S 0 0.358624
169 E 173 R 0 0.2843
169 E 174 G 0 0.21181
169 E 175 I 0 0.108112
169 E 176 K 0 0.103997
169 E 177 I 0 0.0287925
170 M 171 K 0 0.608365
170 M 172 S 0 0.350874
170 M 173 R 0 0.217954
170 M 174 G 0 0.230921
170 M 175 I 0 0.933629
170 M 176 K 0 0.0982771
170 M 177 I 0 0.147992
171 K 172 S 0 0.914174
171 K 173 R 0 0.389253
171 K 174 G 0 0.3164
171 K 175 I 0 0.161956
171 K 176 K 0 0.198874
171 K 177 I 0 0.313145
172 S 173 R 0 0.725684
172 S 174 G 0 0.454033
172 S 175 I 0 0.290338
172 S 176 K 0 0.25357
172 S 177 I 0 0.206235
173 R 174 G 0 0.934284
173 R 175 I 0 0.6395
173 R 176 K 0 0.434359
173 R 177 I 0 0.310986
174 G 175 I 0 1.177
174 G 176 K 0 0.564886
174 G 177 I 0 0.447784
175 I 176 K 0 0.911352
175 I 177 I 0 0.696988
176 K 177 I 0 1.59238
