# Supplementary material for: Combining Evolutionary Information and an Iterative Sampling Strategy for Accurate Protein Structure Prediction
Source: PLoS Comput Biol. 2015 Dec 29;11(12):e1004661. doi: 10.1371/journal.pcbi.1004661 (PMC4694711; doi:10.1371/journal.pcbi.1004661)
Supplement: S2 File — FASTA sequences and PLM contact predictions for all targets of the benchmark set. (ZIP) [file pcbi.1004661.s004.zip › data/pconsfold_benchmarkset/contactpredictions/1jo8_PLM.txt]

3 A 4 T 0 1.2737
3 A 5 A 0 0.486334
3 A 6 E 0 0.0461982
3 A 7 Y 0 0.0569402
3 A 8 D 0 -0.12842
3 A 9 Y 0 -0.123238
3 A 10 D 0 -0.128575
3 A 11 A 0 -0.0759518
3 A 12 A 0 0.157331
3 A 13 E 0 -0.125716
3 A 14 D 0 -0.0464745
3 A 15 N 0 0.0245503
3 A 16 E 0 -0.0143379
3 A 17 L 0 -0.0530343
3 A 18 T 0 -0.125988
3 A 19 F 0 -0.087894
3 A 20 V 0 -0.148308
3 A 21 E 0 -0.139174
3 A 22 N 0 0.0194515
3 A 23 D 0 -0.143999
3 A 24 K 0 0.089886
3 A 25 I 0 0.0768419
3 A 26 I 0 -0.0485478
3 A 27 N 0 0.193231
3 A 28 I 0 0.0407683
3 A 29 E 0 -0.0926083
3 A 30 F 0 0.1075
3 A 31 V 0 -0.0693029
3 A 32 D 0 -0.108779
3 A 33 D 0 -0.10967
3 A 34 D 0 -0.0784352
3 A 35 W 0 0.110555
3 A 36 W 0 -0.0204985
3 A 37 L 0 -0.00763664
3 A 38 G 0 -0.0390507
3 A 39 E 0 -0.0918529
3 A 40 L 0 -0.17961
3 A 42 K 0 -0.0400911
3 A 43 D 0 -0.171588
3 A 44 G 0 -0.0553107
3 A 45 S 0 -0.164311
3 A 46 K 0 -0.126449
3 A 47 G 0 -0.0528764
3 A 48 L 0 -0.0559196
3 A 49 F 0 0.082357
3 A 50 P 0 -0.0155119
3 A 51 S 0 -0.177928
3 A 52 N 0 -0.122299
3 A 53 Y 0 -0.045575
3 A 54 V 0 0.477454
3 A 55 S 0 0.0414206
4 T 5 A 0 0.768386
4 T 6 E 0 0.355945
4 T 7 Y 0 0.172184
4 T 8 D 0 0.0683379
4 T 9 Y 0 0.0105434
4 T 10 D 0 -0.0541097
4 T 11 A 0 -0.138751
4 T 12 A 0 -0.0447034
4 T 13 E 0 -0.0269475
4 T 14 D 0 -0.0843284
4 T 15 N 0 -0.177454
4 T 16 E 0 -0.0627198
4 T 17 L 0 -0.129197
4 T 18 T 0 -0.176587
4 T 19 F 0 -0.134411
4 T 20 V 0 -0.0694148
4 T 21 E 0 0.0553053
4 T 22 N 0 0.17968
4 T 23 D 0 -0.0278783
4 T 24 K 0 0.706929
4 T 25 I 0 -0.206354
4 T 26 I 0 -0.102011
4 T 27 N 0 -0.123194
4 T 28 I 0 -0.105522
4 T 29 E 0 -0.162656
4 T 30 F 0 -0.0928744
4 T 31 V 0 -0.117196
4 T 32 D 0 -0.000226609
4 T 33 D 0 -0.131859
4 T 34 D 0 -0.0731722
4 T 35 W 0 0.00194944
4 T 36 W 0 -0.0738846
4 T 37 L 0 -0.058503
4 T 38 G 0 -0.148422
4 T 39 E 0 -0.190102
4 T 40 L 0 -0.134141
4 T 42 K 0 -0.167699
4 T 43 D 0 -0.169602
4 T 44 G 0 -0.115123
4 T 45 S 0 -0.129724
4 T 46 K 0 -0.0496806
4 T 47 G 0 -0.0289275
4 T 48 L 0 -0.0992801
4 T 49 F 0 -0.194954
4 T 50 P 0 -0.0385738
4 T 51 S 0 -0.0520394
4 T 52 N 0 -0.146547
4 T 53 Y 0 -0.0661417
4 T 54 V 0 -0.118634
4 T 55 S 0 0.663265
5 A 6 E 0 0.621189
5 A 7 Y 0 0.323552
5 A 8 D 0 0.282228
5 A 9 Y 0 0.114399
5 A 10 D 0 -0.00334045
5 A 11 A 0 -0.0417823
5 A 12 A 0 -0.0517751
5 A 13 E 0 -0.134208
5 A 14 D 0 -0.0977715
5 A 15 N 0 -0.190874
5 A 16 E 0 -0.139117
5 A 17 L 0 0.00261138
5 A 18 T 0 -0.00349932
5 A 19 F 0 1.11833
5 A 20 V 0 0.0754923
5 A 21 E 0 -0.181732
5 A 22 N 0 0.0846201
5 A 23 D 0 0.289036
5 A 24 K 0 0.0173629
5 A 25 I 0 0.254204
5 A 26 I 0 -0.202754
5 A 27 N 0 -0.0937328
5 A 28 I 0 -0.198354
5 A 29 E 0 -0.146245
5 A 30 F 0 -0.120459
5 A 31 V 0 -0.23093
5 A 32 D 0 -0.065125
5 A 33 D 0 -0.174649
5 A 34 D 0 -0.164391
5 A 35 W 0 -0.0426897
5 A 36 W 0 -0.0949493
5 A 37 L 0 -0.208754
5 A 38 G 0 -0.130162
5 A 39 E 0 -0.195217
5 A 40 L 0 -0.178506
5 A 42 K 0 -0.1781
5 A 43 D 0 -0.111772
5 A 44 G 0 -0.0973007
5 A 45 S 0 -0.0887443
5 A 46 K 0 -0.172572
5 A 47 G 0 -0.0103281
5 A 48 L 0 -0.110929
5 A 49 F 0 -0.208209
5 A 50 P 0 0.0375877
5 A 51 S 0 -0.127386
5 A 52 N 0 -0.186254
5 A 53 Y 0 -0.00473025
5 A 54 V 0 -0.0600697
5 A 55 S 0 -0.109639
6 E 7 Y 0 0.859767
6 E 8 D 0 0.334755
6 E 9 Y 0 0.0948142
6 E 10 D 0 0.132357
6 E 11 A 0 -0.0164742
6 E 12 A 0 -0.0249272
6 E 13 E 0 -0.121033
6 E 14 D 0 0.0243848
6 E 15 N 0 -0.032593
6 E 16 E 0 -0.070235
6 E 17 L 0 0.00627641
6 E 18 T 0 -0.0169156
6 E 19 F 0 -0.0671021
6 E 20 V 0 -0.0127327
6 E 21 E 0 0.192365
6 E 22 N 0 -0.0196326
6 E 23 D 0 -0.128659
6 E 24 K 0 -0.0535198
6 E 25 I 0 -0.0413431
6 E 26 I 0 -0.0153859
6 E 27 N 0 -0.0107063
6 E 28 I 0 -0.0459677
6 E 29 E 0 -0.127123
6 E 30 F 0 -0.0579325
6 E 31 V 0 -0.0546524
6 E 32 D 0 -0.0616223
6 E 33 D 0 -0.0439101
6 E 34 D 0 0.0289431
6 E 35 W 0 -0.0949793
6 E 36 W 0 -0.0901821
6 E 37 L 0 -0.107595
6 E 38 G 0 -0.167581
6 E 39 E 0 -0.109556
6 E 40 L 0 -0.192398
6 E 42 K 0 -0.113044
6 E 43 D 0 -0.0642249
6 E 44 G 0 -0.120957
6 E 45 S 0 -0.151275
6 E 46 K 0 -0.162403
6 E 47 G 0 -0.113694
6 E 48 L 0 -0.167562
6 E 49 F 0 -0.156921
6 E 50 P 0 -0.055654
6 E 51 S 0 -0.093081
6 E 52 N 0 -0.0510142
6 E 53 Y 0 0.0284792
6 E 54 V 0 -0.0615717
6 E 55 S 0 0.346111
7 Y 8 D 0 0.335516
7 Y 9 Y 0 0.350294
7 Y 10 D 0 0.224
7 Y 11 A 0 0.145841
7 Y 12 A 0 -0.00909586
7 Y 13 E 0 -0.0253041
7 Y 14 D 0 0.0241856
7 Y 15 N 0 0.00267148
7 Y 16 E 0 0.158249
7 Y 17 L 0 -0.101744
7 Y 18 T 0 -0.0894293
7 Y 19 F 0 -0.163225
7 Y 20 V 0 -0.117759
7 Y 21 E 0 0.130594
7 Y 22 N 0 -0.109129
7 Y 23 D 0 -0.12781
7 Y 24 K 0 -0.0405967
7 Y 25 I 0 -0.062403
7 Y 26 I 0 -0.0608227
7 Y 27 N 0 -0.0944124
7 Y 28 I 0 -0.0923106
7 Y 29 E 0 -0.105887
7 Y 30 F 0 -0.166824
7 Y 31 V 0 -0.0277563
7 Y 32 D 0 0.036068
7 Y 33 D 0 -0.0549294
7 Y 34 D 0 -0.0702451
7 Y 35 W 0 0.0591692
7 Y 36 W 0 -0.145337
7 Y 37 L 0 -0.0288644
7 Y 38 G 0 -0.173326
7 Y 39 E 0 -0.22731
7 Y 40 L 0 -0.289308
7 Y 42 K 0 -0.158508
7 Y 43 D 0 -0.131644
7 Y 44 G 0 -0.176645
7 Y 45 S 0 -0.117338
7 Y 46 K 0 -0.131656
7 Y 47 G 0 -0.159032
7 Y 48 L 0 -0.100243
7 Y 49 F 0 -0.175461
7 Y 50 P 0 -0.0829107
7 Y 51 S 0 -0.0264558
7 Y 52 N 0 0.419475
7 Y 53 Y 0 0.554014
7 Y 54 V 0 -0.0219748
7 Y 55 S 0 -0.168957
8 D 9 Y 0 0.367623
8 D 10 D 0 0.322804
8 D 11 A 0 0.0717357
8 D 12 A 0 0.122426
8 D 13 E 0 0.0662045
8 D 14 D 0 0.0894528
8 D 15 N 0 -0.0379292
8 D 16 E 0 -0.164436
8 D 17 L 0 -0.0600344
8 D 18 T 0 -0.0127991
8 D 19 F 0 -0.0853598
8 D 20 V 0 1.07603
8 D 21 E 0 0.630254
8 D 22 N 0 0.0746317
8 D 23 D 0 -0.0352843
8 D 24 K 0 -0.00370541
8 D 25 I 0 -0.0740659
8 D 26 I 0 -0.0755857
8 D 27 N 0 -0.0933828
8 D 28 I 0 -0.00768752
8 D 29 E 0 -0.0891833
8 D 30 F 0 -0.113524
8 D 31 V 0 -0.0632599
8 D 32 D 0 -0.0875099
8 D 33 D 0 -0.0585215
8 D 34 D 0 -0.064356
8 D 35 W 0 -0.0317564
8 D 36 W 0 -0.0997626
8 D 37 L 0 -0.140097
8 D 38 G 0 -0.114964
8 D 39 E 0 -0.0877867
8 D 40 L 0 -0.192787
8 D 42 K 0 -0.188239
8 D 43 D 0 -0.130066
8 D 44 G 0 -0.114563
8 D 45 S 0 -0.17435
8 D 46 K 0 -0.209157
8 D 47 G 0 -0.0744025
8 D 48 L 0 -0.13113
8 D 49 F 0 -0.201507
8 D 50 P 0 -0.00264008
8 D 51 S 0 -0.20209
8 D 52 N 0 -0.130523
8 D 53 Y 0 -0.145477
8 D 54 V 0 -0.173424
8 D 55 S 0 -0.0691515
9 Y 10 D 0 0.390056
9 Y 11 A 0 0.333294
9 Y 12 A 0 0.440632
9 Y 13 E 0 0.0230731
9 Y 14 D 0 -0.031783
9 Y 15 N 0 -0.0213634
9 Y 16 E 0 0.103309
9 Y 17 L 0 0.043815
9 Y 18 T 0 0.0763134
9 Y 19 F 0 0.0522489
9 Y 20 V 0 -0.0622027
9 Y 21 E 0 -0.130597
9 Y 22 N 0 -0.0545049
9 Y 23 D 0 -0.0197592
9 Y 24 K 0 -0.160054
9 Y 25 I 0 -0.0213129
9 Y 26 I 0 -0.172233
9 Y 27 N 0 -0.0337505
9 Y 28 I 0 -0.047877
9 Y 29 E 0 -0.160797
9 Y 30 F 0 0.011634
9 Y 31 V 0 -0.139777
9 Y 32 D 0 0.0938402
9 Y 33 D 0 -0.0882815
9 Y 34 D 0 0.0559006
9 Y 35 W 0 0.175809
9 Y 36 W 0 -0.201264
9 Y 37 L 0 -0.148529
9 Y 38 G 0 0.0546419
9 Y 39 E 0 -0.168055
9 Y 40 L 0 -0.132473
9 Y 42 K 0 -0.237671
9 Y 43 D 0 0.00157486
9 Y 44 G 0 -0.0896892
9 Y 45 S 0 -0.168928
9 Y 46 K 0 -0.234071
9 Y 47 G 0 0.00812255
9 Y 48 L 0 -0.148537
9 Y 49 F 0 -0.127258
9 Y 50 P 0 0.132201
9 Y 51 S 0 0.0946195
9 Y 52 N 0 -0.138334
9 Y 53 Y 0 0.0606613
9 Y 54 V 0 -0.129237
9 Y 55 S 0 0.0446828
10 D 11 A 0 0.364331
10 D 12 A 0 0.199794
10 D 13 E 0 0.085945
10 D 14 D 0 0.153022
10 D 15 N 0 0.0357843
10 D 16 E 0 0.0204952
10 D 17 L 0 0.0388982
10 D 18 T 0 0.312292
10 D 19 F 0 -0.196203
10 D 20 V 0 0.305828
10 D 21 E 0 0.232453
10 D 22 N 0 0.0504262
10 D 23 D 0 -0.116178
10 D 24 K 0 0.00259294
10 D 25 I 0 -0.0932712
10 D 26 I 0 0.046918
10 D 27 N 0 -0.157162
10 D 28 I 0 -0.0415271
10 D 29 E 0 -0.0585247
10 D 30 F 0 -0.072968
10 D 31 V 0 -0.0104554
10 D 32 D 0 0.0283578
10 D 33 D 0 -0.0524948
10 D 34 D 0 -0.0762496
10 D 35 W 0 -0.0542049
10 D 36 W 0 -0.125081
10 D 37 L 0 -0.0767056
10 D 38 G 0 -0.162402
10 D 39 E 0 -0.0821652
10 D 40 L 0 -0.09659
10 D 42 K 0 -0.0358824
10 D 43 D 0 -0.0615392
10 D 44 G 0 -0.0767714
10 D 45 S 0 0.0360612
10 D 46 K 0 -0.056915
10 D 47 G 0 -0.108872
10 D 48 L 0 -0.209583
10 D 49 F 0 -0.156152
10 D 50 P 0 -0.123084
10 D 51 S 0 -0.0763087
10 D 52 N 0 -0.0736135
10 D 53 Y 0 -0.0548208
10 D 54 V 0 -0.187988
10 D 55 S 0 -0.114263
11 A 12 A 0 0.457648
11 A 13 E 0 0.177585
11 A 14 D 0 0.18326
11 A 15 N 0 0.0774656
11 A 16 E 0 0.379841
11 A 17 L 0 0.0693557
11 A 18 T 0 1.4995
11 A 19 F 0 0.0498248
11 A 20 V 0 -0.125969
11 A 21 E 0 -0.109147
11 A 22 N 0 0.0361081
11 A 23 D 0 -0.0413483
11 A 24 K 0 -0.186088
11 A 25 I 0 -0.0627471
11 A 26 I 0 -0.100874
11 A 27 N 0 -0.0229656
11 A 28 I 0 -0.0717949
11 A 29 E 0 -0.0639593
11 A 30 F 0 -0.104754
11 A 31 V 0 -0.193437
11 A 32 D 0 -0.116241
11 A 33 D 0 -0.155704
11 A 34 D 0 -0.186744
11 A 35 W 0 0.0580474
11 A 36 W 0 -0.0539088
11 A 37 L 0 -0.0872601
11 A 38 G 0 -0.139062
11 A 39 E 0 -0.102076
11 A 40 L 0 -0.127652
11 A 42 K 0 -0.184984
11 A 43 D 0 -0.181225
11 A 44 G 0 -0.077153
11 A 45 S 0 0.173218
11 A 46 K 0 -0.110377
11 A 47 G 0 -0.000213202
11 A 48 L 0 -0.137815
11 A 49 F 0 -0.158939
11 A 50 P 0 0.0105799
11 A 51 S 0 -0.120315
11 A 52 N 0 -0.109887
11 A 53 Y 0 -0.234748
11 A 54 V 0 -0.233709
11 A 55 S 0 -0.226111
12 A 13 E 0 0.465107
12 A 14 D 0 0.184707
12 A 15 N 0 0.124632
12 A 16 E 0 0.23474
12 A 17 L 0 -0.0935831
12 A 18 T 0 0.191776
12 A 19 F 0 -0.110143
12 A 20 V 0 -0.0737463
12 A 21 E 0 0.025386
12 A 22 N 0 -0.0751695
12 A 23 D 0 -0.0421773
12 A 24 K 0 0.0634211
12 A 25 I 0 -0.185754
12 A 26 I 0 0.115997
12 A 27 N 0 -0.103213
12 A 28 I 0 -0.0784505
12 A 29 E 0 -0.128221
12 A 30 F 0 0.0962161
12 A 31 V 0 0.0158524
12 A 32 D 0 0.00861227
12 A 33 D 0 -0.127298
12 A 34 D 0 0.0155281
12 A 35 W 0 -0.00690499
12 A 36 W 0 -0.113884
12 A 37 L 0 -0.0337316
12 A 38 G 0 -0.125109
12 A 39 E 0 -0.170907
12 A 40 L 0 -0.143569
12 A 42 K 0 -0.108671
12 A 43 D 0 -0.140696
12 A 44 G 0 -0.0550214
12 A 45 S 0 0.0187306
12 A 46 K 0 -0.0648455
12 A 47 G 0 -0.190098
12 A 48 L 0 0.123977
12 A 49 F 0 -0.182951
12 A 50 P 0 -0.147369
12 A 51 S 0 -0.0849029
12 A 52 N 0 -0.0287117
12 A 53 Y 0 -0.0764997
12 A 54 V 0 -0.212896
12 A 55 S 0 0.0299046
13 E 14 D 0 0.462431
13 E 15 N 0 0.877898
13 E 16 E 0 0.2384
13 E 17 L 0 -0.0565454
13 E 18 T 0 -0.0838575
13 E 19 F 0 -0.0640901
13 E 20 V 0 0.0125878
13 E 21 E 0 -0.0944944
13 E 22 N 0 -0.0125984
13 E 23 D 0 0.031343
13 E 24 K 0 0.00771244
13 E 25 I 0 -0.0989773
13 E 26 I 0 0.0362932
13 E 27 N 0 -0.0280118
13 E 28 I 0 -0.0451102
13 E 29 E 0 0.00910569
13 E 30 F 0 0.148022
13 E 31 V 0 0.104271
13 E 32 D 0 0.00291444
13 E 33 D 0 0.0547852
13 E 34 D 0 -0.0129114
13 E 35 W 0 -0.175156
13 E 36 W 0 -0.0875202
13 E 37 L 0 -0.0465281
13 E 38 G 0 -0.228408
13 E 39 E 0 -0.0461505
13 E 40 L 0 -0.0865847
13 E 42 K 0 -0.15753
13 E 43 D 0 -0.0650437
13 E 44 G 0 -0.0794218
13 E 45 S 0 -0.0666686
13 E 46 K 0 -0.106785
13 E 47 G 0 -0.172601
13 E 48 L 0 0.0303989
13 E 49 F 0 -0.140907
13 E 50 P 0 -0.250554
13 E 51 S 0 0.117502
13 E 52 N 0 0.108577
13 E 53 Y 0 -0.0898137
13 E 54 V 0 -0.165906
13 E 55 S 0 0.00671974
14 D 15 N 0 0.486917
14 D 16 E 0 0.196246
14 D 17 L 0 0.078489
14 D 18 T 0 0.033076
14 D 19 F 0 -0.0389574
14 D 20 V 0 0.0618717
14 D 21 E 0 0.0045917
14 D 22 N 0 -0.0342474
14 D 23 D 0 -0.0659264
14 D 24 K 0 -0.0159187
14 D 25 I 0 -0.152575
14 D 26 I 0 -0.00234345
14 D 27 N 0 -0.0215461
14 D 28 I 0 -0.0522729
14 D 29 E 0 0.0788708
14 D 30 F 0 0.0125779
14 D 31 V 0 -0.0981853
14 D 32 D 0 0.0667814
14 D 33 D 0 0.023562
14 D 34 D 0 -0.0397258
14 D 35 W 0 -0.00167102
14 D 36 W 0 -0.113698
14 D 37 L 0 -0.0175038
14 D 38 G 0 -0.164082
14 D 39 E 0 -0.0706694
14 D 40 L 0 -0.184545
14 D 42 K 0 -0.103934
14 D 43 D 0 -0.10729
14 D 44 G 0 0.035732
14 D 45 S 0 0.0534158
14 D 46 K 0 -0.00720642
14 D 47 G 0 -0.0119597
14 D 48 L 0 -0.0955173
14 D 49 F 0 -0.137728
14 D 50 P 0 -0.00941545
14 D 51 S 0 -0.167195
14 D 52 N 0 -0.106544
14 D 53 Y 0 -0.0612625
14 D 54 V 0 -0.107531
14 D 55 S 0 -0.0691535
15 N 16 E 0 0.712639
15 N 17 L 0 0.0393856
15 N 18 T 0 0.0163368
15 N 19 F 0 -0.145784
15 N 20 V 0 -0.00334273
15 N 21 E 0 -0.0186082
15 N 22 N 0 -0.120344
15 N 23 D 0 -0.184764
15 N 24 K 0 -0.063147
15 N 25 I 0 -0.0521246
15 N 26 I 0 0.000552093
15 N 27 N 0 -0.0762682
15 N 28 I 0 0.0664083
15 N 29 E 0 -0.0199123
15 N 30 F 0 0.0120137
15 N 31 V 0 0.0861991
15 N 32 D 0 -0.00192518
15 N 33 D 0 0.192275
15 N 34 D 0 -0.0236304
15 N 35 W 0 -0.016855
15 N 36 W 0 -0.0580489
15 N 37 L 0 0.0933328
15 N 38 G 0 -0.117246
15 N 39 E 0 -0.2222
15 N 40 L 0 -0.0401315
15 N 42 K 0 -0.106474
15 N 43 D 0 -0.0502687
15 N 44 G 0 -0.167242
15 N 45 S 0 -0.0216548
15 N 46 K 0 0.0450693
15 N 47 G 0 -0.0528549
15 N 48 L 0 0.0215791
15 N 49 F 0 -0.213326
15 N 50 P 0 -0.131261
15 N 51 S 0 -0.0503355
15 N 52 N 0 -0.0871166
15 N 53 Y 0 -0.0863185
15 N 54 V 0 -0.045637
15 N 55 S 0 -0.177504
16 E 17 L 0 0.212949
16 E 18 T 0 0.285994
16 E 19 F 0 0.0045494
16 E 20 V 0 -0.194995
16 E 21 E 0 0.0287515
16 E 22 N 0 -0.0976864
16 E 23 D 0 -0.231278
16 E 24 K 0 -0.0294498
16 E 25 I 0 -0.0850418
16 E 26 I 0 -0.101513
16 E 27 N 0 -0.0514178
16 E 28 I 0 -0.115018
16 E 29 E 0 -0.00690736
16 E 30 F 0 -0.082354
16 E 31 V 0 0.0282873
16 E 32 D 0 0.0340537
16 E 33 D 0 -0.0206461
16 E 34 D 0 0.131038
16 E 35 W 0 -0.00940611
16 E 36 W 0 -0.0098351
16 E 37 L 0 0.0871953
16 E 38 G 0 -0.22174
16 E 39 E 0 -0.168527
16 E 40 L 0 -0.0452995
16 E 42 K 0 -0.164565
16 E 43 D 0 -0.232458
16 E 44 G 0 -0.0187485
16 E 45 S 0 -0.102186
16 E 46 K 0 -0.0382136
16 E 47 G 0 -0.177639
16 E 48 L 0 0.222499
16 E 49 F 0 -0.0907341
16 E 50 P 0 -0.106355
16 E 51 S 0 -0.0178548
16 E 52 N 0 0.120629
16 E 53 Y 0 -0.011971
16 E 54 V 0 -0.17889
16 E 55 S 0 -0.123451
17 L 18 T 0 0.242641
17 L 19 F 0 0.169663
17 L 20 V 0 0.038639
17 L 21 E 0 -0.0282948
17 L 22 N 0 0.113155
17 L 23 D 0 0.005599
17 L 24 K 0 -0.0602216
17 L 25 I 0 0.060556
17 L 26 I 0 0.03817
17 L 27 N 0 0.00921332
17 L 28 I 0 -0.0455767
17 L 29 E 0 -0.153265
17 L 30 F 0 -0.0662273
17 L 31 V 0 -0.179252
17 L 32 D 0 -0.0306183
17 L 33 D 0 -0.114439
17 L 34 D 0 -0.0728063
17 L 35 W 0 -0.0321866
17 L 36 W 0 0.0562522
17 L 37 L 0 -0.146529
17 L 38 G 0 0.442731
17 L 39 E 0 -0.140305
17 L 40 L 0 0.213536
17 L 42 K 0 0.0430352
17 L 43 D 0 -0.143988
17 L 44 G 0 -0.0232602
17 L 45 S 0 -0.0313279
17 L 46 K 0 -0.126283
17 L 47 G 0 0.365547
17 L 48 L 0 -0.179781
17 L 49 F 0 0.0632435
17 L 50 P 0 0.116465
17 L 51 S 0 -0.150601
17 L 52 N 0 -0.118103
17 L 53 Y 0 -0.106605
17 L 54 V 0 -0.069389
17 L 55 S 0 -0.0891193
18 T 19 F 0 0.608449
18 T 20 V 0 0.169404
18 T 21 E 0 0.0193661
18 T 22 N 0 -0.0211671
18 T 23 D 0 -0.0173758
18 T 24 K 0 -0.0217403
18 T 25 I 0 -0.0303314
18 T 26 I 0 0.00584883
18 T 27 N 0 -0.15423
18 T 28 I 0 -0.0775564
18 T 29 E 0 -0.0523525
18 T 30 F 0 -0.066451
18 T 31 V 0 -0.101436
18 T 32 D 0 -0.128289
18 T 33 D 0 -0.0899542
18 T 34 D 0 -0.0838617
18 T 35 W 0 -0.0331605
18 T 36 W 0 -0.171494
18 T 37 L 0 -0.158794
18 T 38 G 0 -0.131495
18 T 39 E 0 -0.12199
18 T 40 L 0 -0.0656868
18 T 42 K 0 -0.0712693
18 T 43 D 0 -0.113727
18 T 44 G 0 -0.0837813
18 T 45 S 0 0.0802273
18 T 46 K 0 -0.131201
18 T 47 G 0 -0.113368
18 T 48 L 0 -0.148833
18 T 49 F 0 -0.156266
18 T 50 P 0 -0.0915536
18 T 51 S 0 -0.165693
18 T 52 N 0 -0.0917939
18 T 53 Y 0 -0.0687517
18 T 54 V 0 -0.254069
18 T 55 S 0 -0.0440193
19 F 20 V 0 0.281528
19 F 21 E 0 0.117446
19 F 22 N 0 0.0495613
19 F 23 D 0 0.016701
19 F 24 K 0 -0.0637036
19 F 25 I 0 0.884927
19 F 26 I 0 -0.21948
19 F 27 N 0 -0.0744344
19 F 28 I 0 -0.165856
19 F 29 E 0 -0.184737
19 F 30 F 0 -0.240239
19 F 31 V 0 -0.154213
19 F 32 D 0 -0.0299949
19 F 33 D 0 -0.115541
19 F 34 D 0 -0.103925
19 F 35 W 0 -0.0186099
19 F 36 W 0 -0.035868
19 F 37 L 0 -0.177946
19 F 38 G 0 0.328797
19 F 39 E 0 -0.164843
19 F 40 L 0 0.17663
19 F 42 K 0 -0.177403
19 F 43 D 0 -0.221638
19 F 44 G 0 -0.194845
19 F 45 S 0 -0.147274
19 F 46 K 0 -0.213917
19 F 47 G 0 0.0112489
19 F 48 L 0 -0.15565
19 F 49 F 0 0.349739
19 F 50 P 0 0.0627318
19 F 51 S 0 -0.100573
19 F 52 N 0 -0.0833459
19 F 53 Y 0 -0.0029971
19 F 54 V 0 -0.0170541
19 F 55 S 0 -0.168636
20 V 21 E 0 0.222669
20 V 22 N 0 0.207885
20 V 23 D 0 0.643283
20 V 24 K 0 0.112205
20 V 25 I 0 -0.217031
20 V 26 I 0 0.0154659
20 V 27 N 0 -0.0977623
20 V 28 I 0 -0.0167873
20 V 29 E 0 -0.0466715
20 V 30 F 0 0.0545685
20 V 31 V 0 -0.116153
20 V 32 D 0 -0.096463
20 V 33 D 0 -0.0448987
20 V 34 D 0 -0.108365
20 V 35 W 0 -0.137419
20 V 36 W 0 -0.190914
20 V 37 L 0 -0.179856
20 V 38 G 0 -0.251789
20 V 39 E 0 -0.0471624
20 V 40 L 0 0.29647
20 V 42 K 0 0.118579
20 V 43 D 0 -0.00612948
20 V 44 G 0 -0.0882038
20 V 45 S 0 -0.0156413
20 V 46 K 0 -0.0326139
20 V 47 G 0 -0.0846882
20 V 48 L 0 -0.167908
20 V 49 F 0 -0.218363
20 V 50 P 0 -0.120467
20 V 51 S 0 -0.110866
20 V 52 N 0 -0.100069
20 V 53 Y 0 -0.152885
20 V 54 V 0 -0.230518
20 V 55 S 0 0.00111607
21 E 22 N 0 0.174932
21 E 23 D 0 0.0871081
21 E 24 K 0 0.101691
21 E 25 I 0 0.1032
21 E 26 I 0 0.113876
21 E 27 N 0 0.122674
21 E 28 I 0 -0.00408717
21 E 29 E 0 -0.0893089
21 E 30 F 0 0.0347244
21 E 31 V 0 -0.0174742
21 E 32 D 0 0.0387748
21 E 33 D 0 0.0138164
21 E 34 D 0 0.207647
21 E 35 W 0 -0.0994568
21 E 36 W 0 -0.0741624
21 E 37 L 0 -0.0755528
21 E 38 G 0 -0.131815
21 E 39 E 0 -0.180563
21 E 40 L 0 -0.148757
21 E 42 K 0 -0.0737951
21 E 43 D 0 -0.0350605
21 E 44 G 0 -0.10719
21 E 45 S 0 0.00997764
21 E 46 K 0 -0.0226185
21 E 47 G 0 -0.0948511
21 E 48 L 0 -0.040706
21 E 49 F 0 -0.153435
21 E 50 P 0 -0.0888112
21 E 51 S 0 -0.115791
21 E 52 N 0 -0.159885
21 E 53 Y 0 -0.0488336
21 E 54 V 0 -0.19754
21 E 55 S 0 0.0423892
22 N 23 D 0 0.255284
22 N 24 K 0 0.110785
22 N 25 I 0 0.220632
22 N 26 I 0 0.0931059
22 N 27 N 0 0.0961071
22 N 28 I 0 -0.0252058
22 N 29 E 0 -0.00318968
22 N 30 F 0 -0.0929106
22 N 31 V 0 -0.131865
22 N 32 D 0 -0.088261
22 N 33 D 0 -0.132471
22 N 34 D 0 -0.0843922
22 N 35 W 0 0.0754959
22 N 36 W 0 -0.0732884
22 N 37 L 0 -0.200296
22 N 38 G 0 0.0183902
22 N 39 E 0 -0.0409634
22 N 40 L 0 -0.0978842
22 N 42 K 0 0.0211724
22 N 43 D 0 -0.0554686
22 N 44 G 0 -0.0544427
22 N 45 S 0 -0.0334995
22 N 46 K 0 -0.0460295
22 N 47 G 0 0.171167
22 N 48 L 0 -0.110945
22 N 49 F 0 0.084756
22 N 50 P 0 0.0553064
22 N 51 S 0 -0.224402
22 N 52 N 0 -0.169818
22 N 53 Y 0 -0.0630475
22 N 54 V 0 -0.00520424
22 N 55 S 0 -0.0746655
23 D 24 K 0 0.162848
23 D 25 I 0 0.217649
23 D 26 I 0 0.013326
23 D 27 N 0 0.0928811
23 D 28 I 0 -0.0803649
23 D 29 E 0 -0.133378
23 D 30 F 0 -0.00916724
23 D 31 V 0 -0.0508907
23 D 32 D 0 -0.0928342
23 D 33 D 0 -0.142176
23 D 34 D 0 -0.130574
23 D 35 W 0 -0.0146136
23 D 36 W 0 -0.222025
23 D 37 L 0 -0.130531
23 D 38 G 0 -0.0296666
23 D 39 E 0 0.09339
23 D 40 L 0 1.08213
23 D 42 K 0 0.2439
23 D 43 D 0 0.0876149
23 D 44 G 0 -0.0920291
23 D 45 S 0 -0.0687972
23 D 46 K 0 -0.127874
23 D 47 G 0 0.03862
23 D 48 L 0 -0.190884
23 D 49 F 0 -0.034214
23 D 50 P 0 -0.0087692
23 D 51 S 0 -0.191524
23 D 52 N 0 -0.148688
23 D 53 Y 0 -0.172686
23 D 54 V 0 -0.0875406
23 D 55 S 0 -0.107673
24 K 25 I 0 0.204268
24 K 26 I 0 0.2527
24 K 27 N 0 -0.0545739
24 K 28 I 0 0.107125
24 K 29 E 0 -0.036656
24 K 30 F 0 0.0998165
24 K 31 V 0 -0.0120426
24 K 32 D 0 0.0416812
24 K 33 D 0 -0.0429176
24 K 34 D 0 -0.0098491
24 K 35 W 0 -0.177613
24 K 36 W 0 0.0020284
24 K 37 L 0 -0.0697674
24 K 38 G 0 -0.170561
24 K 39 E 0 -0.00364926
24 K 40 L 0 0.0614409
24 K 42 K 0 0.121629
24 K 43 D 0 0.0386319
24 K 44 G 0 -0.0601941
24 K 45 S 0 -0.0881676
24 K 46 K 0 -0.0717548
24 K 47 G 0 -0.139444
24 K 48 L 0 -0.221474
24 K 49 F 0 -0.140958
24 K 50 P 0 -0.101728
24 K 51 S 0 -0.0468731
24 K 52 N 0 -0.0205084
24 K 53 Y 0 -0.100489
24 K 54 V 0 -0.0550477
24 K 55 S 0 0.0251577
25 I 26 I 0 -0.0284716
25 I 27 N 0 -0.0259812
25 I 28 I 0 -0.111037
25 I 29 E 0 -0.138417
25 I 30 F 0 -0.174513
25 I 31 V 0 -0.0556381
25 I 32 D 0 -0.148976
25 I 33 D 0 -0.125414
25 I 34 D 0 -0.091964
25 I 35 W 0 -0.0122349
25 I 36 W 0 -0.17393
25 I 37 L 0 -0.0011355
25 I 38 G 0 0.736594
25 I 39 E 0 -0.123297
25 I 40 L 0 0.162613
25 I 42 K 0 0.0621997
25 I 43 D 0 -0.171402
25 I 44 G 0 -0.087711
25 I 45 S 0 0.000720956
25 I 46 K 0 -0.175541
25 I 47 G 0 0.0549015
25 I 48 L 0 -0.127666
25 I 49 F 0 0.357777
25 I 50 P 0 0.00751395
25 I 51 S 0 -0.223573
25 I 52 N 0 -0.00445717
25 I 53 Y 0 -0.129326
25 I 54 V 0 0.104296
25 I 55 S 0 -0.0578182
26 I 27 N 0 -0.00483024
26 I 28 I 0 0.221827
26 I 29 E 0 0.0948962
26 I 30 F 0 0.150076
26 I 31 V 0 0.0402904
26 I 32 D 0 -0.05043
26 I 33 D 0 0.0908071
26 I 34 D 0 -0.0785955
26 I 35 W 0 -0.128768
26 I 36 W 0 0.0790788
26 I 37 L 0 -0.0146374
26 I 38 G 0 -0.135732
26 I 39 E 0 1.09817
26 I 40 L 0 -0.0781052
26 I 42 K 0 0.124297
26 I 43 D 0 -0.036037
26 I 44 G 0 -0.0307669
26 I 45 S 0 -0.0122761
26 I 46 K 0 0.0225871
26 I 47 G 0 -0.138546
26 I 48 L 0 -0.0157873
26 I 49 F 0 -0.249925
26 I 50 P 0 -0.175739
26 I 51 S 0 -0.0156192
26 I 52 N 0 -0.0348451
26 I 53 Y 0 -0.104236
26 I 54 V 0 -0.0251961
26 I 55 S 0 -0.0550762
27 N 28 I 0 0.366711
27 N 29 E 0 0.00750776
27 N 30 F 0 0.214621
27 N 31 V 0 0.248879
27 N 32 D 0 -0.0471202
27 N 33 D 0 0.0369079
27 N 34 D 0 -0.0943008
27 N 35 W 0 -0.0309258
27 N 36 W 0 0.171905
27 N 37 L 0 -0.0529239
27 N 38 G 0 0.357671
27 N 39 E 0 0.104647
27 N 40 L 0 -0.121727
27 N 42 K 0 -0.0636775
27 N 43 D 0 -0.153228
27 N 44 G 0 -0.0625402
27 N 45 S 0 -0.135464
27 N 46 K 0 -0.0321841
27 N 47 G 0 0.142945
27 N 48 L 0 -0.0623294
27 N 49 F 0 0.0849189
27 N 50 P 0 0.02025
27 N 51 S 0 -0.0142147
27 N 52 N 0 -0.000416141
27 N 53 Y 0 -0.111241
27 N 54 V 0 -0.0469174
27 N 55 S 0 0.0227702
28 I 29 E 0 0.241936
28 I 30 F 0 0.15298
28 I 31 V 0 0.126835
28 I 32 D 0 0.054051
28 I 33 D 0 -0.00866091
28 I 34 D 0 -0.169638
28 I 35 W 0 0.0405071
28 I 36 W 0 0.0998193
28 I 37 L 0 0.22377
28 I 38 G 0 0.123371
28 I 39 E 0 0.448735
28 I 40 L 0 -0.100478
28 I 42 K 0 0.0107022
28 I 43 D 0 0.0182796
28 I 44 G 0 -0.0431386
28 I 45 S 0 -0.0647497
28 I 46 K 0 0.330372
28 I 47 G 0 -0.052714
28 I 48 L 0 -0.0264878
28 I 49 F 0 -0.0950589
28 I 50 P 0 -0.0842608
28 I 51 S 0 -0.0686301
28 I 52 N 0 -0.0724132
28 I 53 Y 0 -0.122694
28 I 54 V 0 -0.203006
28 I 55 S 0 -0.101209
29 E 30 F 0 0.440836
29 E 31 V 0 0.530064
29 E 32 D 0 0.128719
29 E 33 D 0 0.174536
29 E 34 D 0 0.157968
29 E 35 W 0 -0.00132353
29 E 36 W 0 0.140639
29 E 37 L 0 1.13058
29 E 38 G 0 -0.0389698
29 E 39 E 0 -0.00366734
29 E 40 L 0 -0.106498
29 E 42 K 0 -0.0763172
29 E 43 D 0 -0.0518766
29 E 44 G 0 -0.0603177
29 E 45 S 0 0.0570866
29 E 46 K 0 -0.0506776
29 E 47 G 0 -0.0771313
29 E 48 L 0 0.111857
29 E 49 F 0 -0.129085
29 E 50 P 0 -0.180744
29 E 51 S 0 -0.0583025
29 E 52 N 0 -0.0163149
29 E 53 Y 0 -0.116834
29 E 54 V 0 -0.153416
29 E 55 S 0 -0.0751768
30 F 31 V 0 0.209895
30 F 32 D 0 0.0950002
30 F 33 D 0 0.165137
30 F 34 D 0 0.131519
30 F 35 W 0 0.024703
30 F 36 W 0 0.446001
30 F 37 L 0 0.0570533
30 F 38 G 0 -0.273339
30 F 39 E 0 -0.0239213
30 F 40 L 0 -0.11377
30 F 42 K 0 -0.147024
30 F 43 D 0 0.0660137
30 F 44 G 0 -0.0781437
30 F 45 S 0 -0.0473908
30 F 46 K 0 0.0714381
30 F 47 G 0 -0.199907
30 F 48 L 0 0.178647
30 F 49 F 0 -0.0336956
30 F 50 P 0 -0.21729
30 F 51 S 0 0.159124
30 F 52 N 0 -0.0928851
30 F 53 Y 0 -0.0776942
30 F 54 V 0 -0.202201
30 F 55 S 0 -0.0632139
31 V 32 D 0 0.487463
31 V 33 D 0 0.752481
31 V 34 D 0 0.50786
31 V 35 W 0 -0.0289037
31 V 36 W 0 0.295434
31 V 37 L 0 0.0307091
31 V 38 G 0 -0.136774
31 V 39 E 0 -0.0324068
31 V 40 L 0 -0.0370405
31 V 42 K 0 -0.0141919
31 V 43 D 0 -0.13713
31 V 44 G 0 -0.150085
31 V 45 S 0 -0.0353629
31 V 46 K 0 -0.0742346
31 V 47 G 0 -0.257089
31 V 48 L 0 0.256441
31 V 49 F 0 -0.166538
31 V 50 P 0 -0.237918
31 V 51 S 0 0.158167
31 V 52 N 0 -0.0499547
31 V 53 Y 0 -0.125024
31 V 54 V 0 -0.220068
31 V 55 S 0 -0.0763812
32 D 33 D 0 0.255254
32 D 34 D 0 0.478179
32 D 35 W 0 0.0681448
32 D 36 W 0 0.0898451
32 D 37 L 0 0.0291982
32 D 38 G 0 -0.154968
32 D 39 E 0 -0.113139
32 D 40 L 0 -0.148631
32 D 42 K 0 -0.0920708
32 D 43 D 0 -0.0574589
32 D 44 G 0 0.00197674
32 D 45 S 0 -0.0815522
32 D 46 K 0 -0.0514071
32 D 47 G 0 -0.0608768
32 D 48 L 0 0.14902
32 D 49 F 0 -0.163605
32 D 50 P 0 -0.102324
32 D 51 S 0 0.169049
32 D 52 N 0 0.0634005
32 D 53 Y 0 -0.0757555
32 D 54 V 0 -0.0904022
32 D 55 S 0 -0.0405373
33 D 34 D 0 0.44994
33 D 35 W 0 0.143185
33 D 36 W 0 0.145862
33 D 37 L 0 0.106207
33 D 38 G 0 -0.0654474
33 D 39 E 0 -0.0316279
33 D 40 L 0 -0.0232023
33 D 42 K 0 -0.106213
33 D 43 D 0 -0.0551843
33 D 44 G 0 -0.00654175
33 D 45 S 0 -0.060297
33 D 46 K 0 -0.0708225
33 D 47 G 0 -0.10652
33 D 48 L 0 0.140984
33 D 49 F 0 -0.074375
33 D 50 P 0 -0.0805686
33 D 51 S 0 0.0921846
33 D 52 N 0 0.0116323
33 D 53 Y 0 -0.0587175
33 D 54 V 0 -0.143838
33 D 55 S 0 -0.0632439
34 D 35 W 0 0.231265
34 D 36 W 0 -0.00146388
34 D 37 L 0 -0.0276799
34 D 38 G 0 -0.0806224
34 D 39 E 0 0.00255042
34 D 40 L 0 -0.23801
34 D 42 K 0 -0.0353549
34 D 43 D 0 -0.126694
34 D 44 G 0 -0.0271787
34 D 45 S 0 -0.0532114
34 D 46 K 0 -0.147639
34 D 47 G 0 -0.133401
34 D 48 L 0 0.297846
34 D 49 F 0 -0.0968992
34 D 50 P 0 -0.0495493
34 D 51 S 0 0.335655
34 D 52 N 0 0.123789
34 D 53 Y 0 0.0208658
34 D 54 V 0 -0.130649
34 D 55 S 0 -0.151585
35 W 36 W 0 0.0864769
35 W 37 L 0 -0.0508132
35 W 38 G 0 0.112777
35 W 39 E 0 -0.110273
35 W 40 L 0 -0.131532
35 W 42 K 0 -0.00153582
35 W 43 D 0 -0.105013
35 W 44 G 0 -0.0597361
35 W 45 S 0 -0.00371143
35 W 46 K 0 -0.164285
35 W 47 G 0 0.00281357
35 W 48 L 0 -0.0119592
35 W 49 F 0 -0.000919733
35 W 50 P 0 0.144818
35 W 51 S 0 -0.0583976
35 W 52 N 0 0.023468
35 W 53 Y 0 0.369537
35 W 54 V 0 -0.0327831
35 W 55 S 0 -0.0229906
36 W 37 L 0 0.0867421
36 W 38 G 0 0.0144708
36 W 39 E 0 0.100702
36 W 40 L 0 -0.159824
36 W 42 K 0 -0.101027
36 W 43 D 0 -0.117545
36 W 44 G 0 -0.0318328
36 W 45 S 0 -0.133967
36 W 46 K 0 -0.0938974
36 W 47 G 0 -0.0323706
36 W 48 L 0 0.0793917
36 W 49 F 0 0.121071
36 W 50 P 0 -0.0682485
36 W 51 S 0 0.82611
36 W 52 N 0 0.0186708
36 W 53 Y 0 -0.0623554
36 W 54 V 0 0.312628
36 W 55 S 0 -0.0489596
37 L 38 G 0 0.0212364
37 L 39 E 0 0.150996
37 L 40 L 0 -0.0680467
37 L 42 K 0 -0.00458755
37 L 43 D 0 -0.0862233
37 L 44 G 0 -0.107733
37 L 45 S 0 -0.115208
37 L 46 K 0 0.970363
37 L 47 G 0 -0.0645751
37 L 48 L 0 0.466366
37 L 49 F 0 -0.211722
37 L 50 P 0 -0.149527
37 L 51 S 0 0.0944373
37 L 52 N 0 -0.0182163
37 L 53 Y 0 -0.148872
37 L 54 V 0 -0.0486572
37 L 55 S 0 -0.0455814
38 G 39 E 0 -0.0137171
38 G 40 L 0 0.138951
38 G 42 K 0 -0.121596
38 G 43 D 0 -0.0955398
38 G 44 G 0 -0.00286734
38 G 45 S 0 -0.127185
38 G 46 K 0 -0.128302
38 G 47 G 0 0.0588572
38 G 48 L 0 0.0238085
38 G 49 F 0 1.45058
38 G 50 P 0 0.0399834
38 G 51 S 0 -0.11714
38 G 52 N 0 -0.0680273
38 G 53 Y 0 -0.049032
38 G 54 V 0 0.381212
38 G 55 S 0 -0.100849
39 E 40 L 0 0.134409
39 E 42 K 0 0.164449
39 E 43 D 0 0.0438172
39 E 44 G 0 0.30389
39 E 45 S 0 0.0388332
39 E 46 K 0 1.04636
39 E 47 G 0 0.12125
39 E 48 L 0 -0.0774307
39 E 49 F 0 -0.0463143
39 E 50 P 0 -0.0868948
39 E 51 S 0 -0.146368
39 E 52 N 0 -0.0405822
39 E 53 Y 0 -0.101974
39 E 54 V 0 -0.0525184
39 E 55 S 0 -0.125525
40 L 42 K 0 0.944824
40 L 43 D 0 0.887351
40 L 44 G 0 0.236214
40 L 45 S 0 0.618276
40 L 46 K 0 -0.0425485
40 L 47 G 0 -0.0674812
40 L 48 L 0 -0.115474
40 L 49 F 0 -0.0562086
40 L 50 P 0 -0.0934912
40 L 51 S 0 -0.231258
40 L 52 N 0 -0.0501298
40 L 53 Y 0 -0.207856
40 L 54 V 0 -0.1366
40 L 55 S 0 -0.0838686
42 K 43 D 0 1.32088
42 K 44 G 0 0.758832
42 K 45 S 0 0.270881
42 K 46 K 0 -0.0219235
42 K 47 G 0 -0.0247504
42 K 48 L 0 -0.117248
42 K 49 F 0 -0.134264
42 K 50 P 0 -0.130794
42 K 51 S 0 -0.129789
42 K 52 N 0 -0.254911
42 K 53 Y 0 -0.154696
42 K 54 V 0 -0.108937
42 K 55 S 0 -0.0731494
43 D 44 G 0 1.03368
43 D 45 S 0 0.457662
43 D 46 K 0 0.0155534
43 D 47 G 0 0.0583957
43 D 48 L 0 -0.0687462
43 D 49 F 0 -0.0860722
43 D 50 P 0 -0.0375231
43 D 51 S 0 -0.0404293
43 D 52 N 0 -0.155576
43 D 53 Y 0 -0.086162
43 D 54 V 0 -0.178957
43 D 55 S 0 0.0371442
44 G 45 S 0 0.328139
44 G 46 K 0 0.126601
44 G 47 G 0 0.224772
44 G 48 L 0 -0.0277718
44 G 49 F 0 -0.0394049
44 G 50 P 0 0.0241661
44 G 51 S 0 -0.0192255
44 G 52 N 0 -0.107082
44 G 53 Y 0 -0.0641261
44 G 54 V 0 -0.164792
44 G 55 S 0 -0.0289995
45 S 46 K 0 0.14925
45 S 47 G 0 0.244465
45 S 48 L 0 0.0368076
45 S 49 F 0 -0.0414483
45 S 50 P 0 0.0937263
45 S 51 S 0 -0.0399212
45 S 52 N 0 -0.0353591
45 S 53 Y 0 -0.0451205
45 S 54 V 0 -0.0237044
45 S 55 S 0 -0.0635158
46 K 47 G 0 0.282361
46 K 48 L 0 0.258377
46 K 49 F 0 0.119554
46 K 50 P 0 0.0698708
46 K 51 S 0 0.0667812
46 K 52 N 0 0.103606
46 K 53 Y 0 -0.0770085
46 K 54 V 0 -0.134665
46 K 55 S 0 -0.0985592
47 G 48 L 0 0.281706
47 G 49 F 0 0.251422
47 G 50 P 0 0.286137
47 G 51 S 0 -0.0233435
47 G 52 N 0 -0.00196298
47 G 53 Y 0 -0.0390869
47 G 54 V 0 0.0507402
47 G 55 S 0 0.0263398
48 L 49 F 0 0.4069
48 L 50 P 0 0.167954
48 L 51 S 0 0.107101
48 L 52 N 0 0.0242176
48 L 53 Y 0 0.035823
48 L 54 V 0 -0.0888188
48 L 55 S 0 -0.060371
49 F 50 P 0 0.407108
49 F 51 S 0 0.00626175
49 F 52 N 0 -0.0146475
49 F 53 Y 0 -0.0282172
49 F 54 V 0 0.806731
49 F 55 S 0 -0.0994757
50 P 51 S 0 0.500727
50 P 52 N 0 0.211354
50 P 53 Y 0 0.182512
50 P 54 V 0 0.200237
50 P 55 S 0 0.102102
51 S 52 N 0 0.476813
51 S 53 Y 0 0.231275
51 S 54 V 0 0.155353
51 S 55 S 0 0.0543033
52 N 53 Y 0 0.847891
52 N 54 V 0 0.371753
52 N 55 S 0 0.214744
53 Y 54 V 0 0.865894
53 Y 55 S 0 0.368525
54 V 55 S 0 1.03971
