# Supplementary material for: Combining Evolutionary Information and an Iterative Sampling Strategy for Accurate Protein Structure Prediction
Source: PLoS Comput Biol. 2015 Dec 29;11(12):e1004661. doi: 10.1371/journal.pcbi.1004661 (PMC4694711; doi:10.1371/journal.pcbi.1004661)
Supplement: S2 File — FASTA sequences and PLM contact predictions for all targets of the benchmark set. (ZIP) [file pcbi.1004661.s004.zip › data/pconsfold_benchmarkset/contactpredictions/1jwq_PLM.txt]

3 V 4 V 0 0.959581
3 V 5 V 0 0.304595
3 V 6 I 0 0.150033
3 V 7 D 0 0.0890764
3 V 8 A 0 0.0342045
3 V 9 G 0 0.0430473
3 V 10 H 0 0.0537824
3 V 11 G 0 0.0108983
3 V 12 A 0 0.0109744
3 V 13 K 0 -0.0133938
3 V 14 D 0 -0.0204737
3 V 15 S 0 -0.0322415
3 V 16 G 0 -0.0307769
3 V 17 A 0 -0.0587134
3 V 18 V 0 -0.0109523
3 V 19 G 0 -0.0161122
3 V 20 I 0 0.0448004
3 V 21 S 0 0.0258173
3 V 22 R 0 -0.0194912
3 V 24 N 0 0.0320161
3 V 25 Y 0 -0.0180539
3 V 26 E 0 0.0130572
3 V 27 K 0 -0.0279481
3 V 28 T 0 -0.00208326
3 V 29 F 0 -0.0670429
3 V 30 N 0 -0.0527299
3 V 31 L 0 -0.0366945
3 V 32 A 0 -0.0144252
3 V 33 M 0 -0.027217
3 V 34 A 0 -0.0600625
3 V 35 L 0 -0.0646325
3 V 36 K 0 -0.0729174
3 V 37 V 0 -0.0255213
3 V 38 E 0 -0.0597541
3 V 39 S 0 -0.0306042
3 V 40 I 0 -0.0947547
3 V 41 L 0 0.0167213
3 V 42 K 0 0.0772093
3 V 43 Q 0 -0.00213666
3 V 44 N 0 0.000360275
3 V 46 K 0 0.0724249
3 V 47 L 0 0.0991056
3 V 48 E 0 1.10181
3 V 49 V 0 0.0354114
3 V 50 V 0 0.510595
3 V 51 L 0 -0.0710725
3 V 52 T 0 0.063923
3 V 53 R 0 -0.0616711
3 V 54 S 0 -0.0615817
3 V 55 D 0 -0.0578203
3 V 56 D 0 0.0294018
3 V 57 T 0 -0.0327663
3 V 58 F 0 -0.00133143
3 V 59 L 0 -0.0603077
3 V 60 E 0 0.0194618
3 V 61 L 0 -0.070286
3 V 62 K 0 0.0268447
3 V 63 Q 0 0.0241373
3 V 64 R 0 -0.0443599
3 V 65 V 0 -0.111318
3 V 66 K 0 0.0273876
3 V 67 V 0 -0.0413321
3 V 68 A 0 -0.0350386
3 V 69 E 0 0.0041576
3 V 70 N 0 -0.013479
3 V 71 L 0 0.21314
3 V 72 K 0 0.116345
3 V 73 A 0 0.0709555
3 V 74 N 0 0.219515
3 V 75 V 0 0.0336384
3 V 76 F 0 -0.045205
3 V 77 V 0 -0.0768748
3 V 78 S 0 -0.0690299
3 V 79 I 0 -0.0597728
3 V 80 H 0 -0.0139615
3 V 81 A 0 -0.112618
3 V 82 N 0 -0.0220035
3 V 83 S 0 -0.0285725
3 V 84 S 0 -0.0940078
3 V 85 G 0 0.000685971
3 V 86 S 0 -0.016237
3 V 87 S 0 -0.0736903
3 V 88 A 0 -0.0373547
3 V 89 S 0 -0.0959202
3 V 90 N 0 0.00315427
3 V 91 G 0 -0.000745732
3 V 92 T 0 0.0413214
3 V 93 E 0 -0.00601562
3 V 94 T 0 -0.00584
3 V 95 Y 0 -0.0657154
3 V 96 Y 0 0.0415262
3 V 97 Q 0 0.0247517
3 V 98 R 0 -0.0484167
3 V 99 S 0 0.0031317
3 V 100 A 0 -0.0423677
3 V 101 S 0 -0.0771154
3 V 102 K 0 0.0291974
3 V 103 A 0 -0.0685307
3 V 104 F 0 -0.106971
3 V 105 A 0 -0.0179119
3 V 106 N 0 -0.00346823
3 V 107 V 0 0.0208074
3 V 108 M 0 0.0166785
3 V 109 H 0 -0.0155641
3 V 110 K 0 -0.0280085
3 V 111 Y 0 -0.00716357
3 V 112 F 0 -0.0991849
3 V 113 A 0 -0.0268933
3 V 114 P 0 -0.0442204
3 V 115 A 0 -0.00844696
3 V 116 T 0 -0.0106345
3 V 117 G 0 -0.0208039
3 V 118 L 0 -0.0273925
3 V 119 T 0 -0.0823282
3 V 120 D 0 0.00788016
3 V 121 R 0 -0.0511673
3 V 122 G 0 0.0400142
3 V 123 I 0 -0.107712
3 V 124 R 0 0.0129979
3 V 125 Y 0 -0.0443583
3 V 126 G 0 -0.00330986
3 V 127 N 0 0.0362276
3 V 128 F 0 -0.064054
3 V 129 H 0 -0.0292776
3 V 130 V 0 -0.113391
3 V 131 I 0 -0.0701653
3 V 132 R 0 0.00325211
3 V 133 E 0 -0.0371255
3 V 134 T 0 -0.00861934
3 V 135 T 0 -0.0305175
3 V 136 M 0 -0.0575867
3 V 137 P 0 -0.0495919
3 V 138 A 0 -0.0293135
3 V 139 V 0 -0.118869
3 V 140 L 0 -0.0379679
3 V 141 L 0 -0.0145532
3 V 142 E 0 0.00086619
3 V 143 V 0 -0.0441949
3 V 144 G 0 0.0499132
3 V 145 Y 0 -0.0604712
3 V 146 L 0 -0.0797801
3 V 147 S 0 -0.0791654
3 V 148 N 0 -0.0262699
3 V 149 A 0 -0.0599173
3 V 150 K 0 -0.0334406
3 V 151 E 0 -0.0542757
3 V 152 E 0 -0.0393263
3 V 153 A 0 0.0241719
3 V 154 T 0 -0.0513572
3 V 155 L 0 -0.00571737
3 V 156 F 0 -0.0673133
3 V 157 D 0 -0.0179658
3 V 158 E 0 -0.0606184
3 V 159 D 0 -0.00170954
3 V 160 F 0 -0.0330541
3 V 161 Q 0 -0.123034
3 V 162 N 0 -0.0389476
3 V 163 R 0 -0.0375895
3 V 164 V 0 0.0278471
3 V 165 A 0 0.00905065
3 V 166 Q 0 -0.0441398
3 V 167 G 0 -0.023196
3 V 168 I 0 -0.060205
3 V 169 A 0 0.0104968
3 V 170 D 0 0.0837807
3 V 171 G 0 -0.0661031
3 V 172 I 0 -0.037139
3 V 173 T 0 -0.0663245
3 V 174 E 0 -0.0248679
3 V 175 Y 0 -0.0105541
3 V 176 L 0 0.146953
3 V 177 D 0 0.0106486
4 V 5 V 0 0.590582
4 V 6 I 0 0.409043
4 V 7 D 0 0.262806
4 V 8 A 0 0.173989
4 V 9 G 0 0.179664
4 V 10 H 0 0.159289
4 V 11 G 0 0.0778854
4 V 12 A 0 0.115276
4 V 13 K 0 0.0429586
4 V 14 D 0 0.0621698
4 V 15 S 0 0.0227794
4 V 16 G 0 0.0845089
4 V 17 A 0 -0.0098171
4 V 18 V 0 0.0176935
4 V 19 G 0 0.011241
4 V 20 I 0 0.0133374
4 V 21 S 0 -0.0916099
4 V 22 R 0 -0.0279739
4 V 24 N 0 -0.0212909
4 V 25 Y 0 -0.0309011
4 V 26 E 0 0.096089
4 V 27 K 0 -0.000856126
4 V 28 T 0 -0.0318145
4 V 29 F 0 -0.0591378
4 V 30 N 0 0.0453079
4 V 31 L 0 0.0275664
4 V 32 A 0 -0.0872114
4 V 33 M 0 -0.0588197
4 V 34 A 0 -0.0171883
4 V 35 L 0 -0.0189579
4 V 36 K 0 -0.0695424
4 V 37 V 0 0.0751584
4 V 38 E 0 -0.0446559
4 V 39 S 0 -0.0782152
4 V 40 I 0 -0.0703231
4 V 41 L 0 0.334208
4 V 42 K 0 -0.0375197
4 V 43 Q 0 -0.0232756
4 V 44 N 0 0.0577093
4 V 46 K 0 0.0753649
4 V 47 L 0 0.670783
4 V 48 E 0 0.00816734
4 V 49 V 0 0.156717
4 V 50 V 0 0.0662112
4 V 51 L 0 -0.0912932
4 V 52 T 0 0.0147672
4 V 53 R 0 0.0188727
4 V 54 S 0 -0.126073
4 V 55 D 0 -0.0775032
4 V 56 D 0 -0.0453285
4 V 57 T 0 -0.0755425
4 V 58 F 0 0.0273831
4 V 59 L 0 0.0174964
4 V 60 E 0 -0.0340223
4 V 61 L 0 -0.0716238
4 V 62 K 0 -0.0646255
4 V 63 Q 0 -0.0558113
4 V 64 R 0 0.0199078
4 V 65 V 0 -0.0670759
4 V 66 K 0 -0.0543807
4 V 67 V 0 -0.0919155
4 V 68 A 0 -0.0357218
4 V 69 E 0 -0.0628424
4 V 70 N 0 -0.0716924
4 V 71 L 0 -0.0516246
4 V 72 K 0 -0.00983401
4 V 73 A 0 -0.010892
4 V 74 N 0 0.0441961
4 V 75 V 0 0.302345
4 V 76 F 0 -0.0245197
4 V 77 V 0 0.053405
4 V 78 S 0 -0.0020815
4 V 79 I 0 0.0662942
4 V 80 H 0 0.0450705
4 V 81 A 0 -0.0763898
4 V 82 N 0 0.0548322
4 V 83 S 0 -0.0335984
4 V 84 S 0 -0.0640661
4 V 85 G 0 -0.0152785
4 V 86 S 0 0.063544
4 V 87 S 0 0.0295698
4 V 88 A 0 -0.0859
4 V 89 S 0 -0.0253894
4 V 90 N 0 -0.0711803
4 V 91 G 0 0.0110555
4 V 92 T 0 -0.106002
4 V 93 E 0 -0.0902533
4 V 94 T 0 -0.0179129
4 V 95 Y 0 -0.0264046
4 V 96 Y 0 -0.00585938
4 V 97 Q 0 0.000130242
4 V 98 R 0 -0.0654054
4 V 99 S 0 -0.0646361
4 V 100 A 0 -0.095665
4 V 101 S 0 -0.0254671
4 V 102 K 0 0.0107992
4 V 103 A 0 -0.0213208
4 V 104 F 0 0.016836
4 V 105 A 0 -0.0151657
4 V 106 N 0 -0.101162
4 V 107 V 0 -0.0489711
4 V 108 M 0 -0.044702
4 V 109 H 0 -0.0738869
4 V 110 K 0 -0.054874
4 V 111 Y 0 -0.12182
4 V 112 F 0 -0.0510969
4 V 113 A 0 -0.0560065
4 V 114 P 0 -0.0915547
4 V 115 A 0 -0.0799024
4 V 116 T 0 -0.0120252
4 V 117 G 0 -0.0598827
4 V 118 L 0 0.0172984
4 V 119 T 0 -0.0886072
4 V 120 D 0 -0.00923828
4 V 121 R 0 -0.0691484
4 V 122 G 0 -0.0452653
4 V 123 I 0 -0.0793967
4 V 124 R 0 -0.0318065
4 V 125 Y 0 -0.118023
4 V 126 G 0 -0.0473202
4 V 127 N 0 -0.0243605
4 V 128 F 0 -0.062941
4 V 129 H 0 -0.0697422
4 V 130 V 0 -0.0601393
4 V 131 I 0 -0.0873741
4 V 132 R 0 0.0252327
4 V 133 E 0 -0.0549786
4 V 134 T 0 0.00168897
4 V 135 T 0 0.0185411
4 V 136 M 0 -0.115213
4 V 137 P 0 0.0192856
4 V 138 A 0 -0.102673
4 V 139 V 0 -0.0263141
4 V 140 L 0 -0.0386977
4 V 141 L 0 0.0158198
4 V 142 E 0 0.0355525
4 V 143 V 0 -0.0890224
4 V 144 G 0 0.00480045
4 V 145 Y 0 -0.0341509
4 V 146 L 0 -0.049792
4 V 147 S 0 -0.0469802
4 V 148 N 0 0.0114536
4 V 149 A 0 -0.0752586
4 V 150 K 0 -0.0511988
4 V 151 E 0 -0.0345021
4 V 152 E 0 -0.0650249
4 V 153 A 0 -0.0237219
4 V 154 T 0 -0.0943575
4 V 155 L 0 -0.0542288
4 V 156 F 0 -0.0871092
4 V 157 D 0 -0.0573727
4 V 158 E 0 -0.0405464
4 V 159 D 0 -0.108909
4 V 160 F 0 -0.12458
4 V 161 Q 0 -0.0267222
4 V 162 N 0 -0.0821274
4 V 163 R 0 0.0566065
4 V 164 V 0 -0.0479398
4 V 165 A 0 0.0146186
4 V 166 Q 0 -0.0239869
4 V 167 G 0 -0.0323952
4 V 168 I 0 -0.079464
4 V 169 A 0 0.0649193
4 V 170 D 0 -0.0239922
4 V 171 G 0 -0.0249571
4 V 172 I 0 0.163207
4 V 173 T 0 0.0143437
4 V 174 E 0 -0.0278236
4 V 175 Y 0 0.0127125
4 V 176 L 0 0.0461035
4 V 177 D 0 -0.0877888
5 V 6 I 0 0.543853
5 V 7 D 0 0.300788
5 V 8 A 0 0.249514
5 V 9 G 0 0.121277
5 V 10 H 0 0.127602
5 V 11 G 0 0.11764
5 V 12 A 0 0.0563862
5 V 13 K 0 0.0357917
5 V 14 D 0 0.0684049
5 V 15 S 0 -0.0565767
5 V 16 G 0 0.0253846
5 V 17 A 0 -0.00861454
5 V 18 V 0 0.00647954
5 V 19 G 0 -0.0705057
5 V 20 I 0 -0.0157106
5 V 21 S 0 -0.00386525
5 V 22 R 0 -0.0168826
5 V 24 N 0 -0.0377491
5 V 25 Y 0 -0.0220822
5 V 26 E 0 -0.00588714
5 V 27 K 0 -2.84485e-05
5 V 28 T 0 -0.0339053
5 V 29 F 0 -0.0488292
5 V 30 N 0 -0.0053452
5 V 31 L 0 -0.0287186
5 V 32 A 0 -0.0125945
5 V 33 M 0 -0.058013
5 V 34 A 0 0.0994633
5 V 35 L 0 0.0451012
5 V 36 K 0 -0.0711006
5 V 37 V 0 -0.0102344
5 V 38 E 0 -0.0574827
5 V 39 S 0 -0.0142975
5 V 40 I 0 -0.0792586
5 V 41 L 0 -0.0193829
5 V 42 K 0 -0.0462447
5 V 43 Q 0 -0.0161108
5 V 44 N 0 -0.0388558
5 V 46 K 0 -0.0646273
5 V 47 L 0 -0.0669747
5 V 48 E 0 0.0261206
5 V 49 V 0 0.072848
5 V 50 V 0 0.340196
5 V 51 L 0 0.0281421
5 V 52 T 0 0.788846
5 V 53 R 0 -0.0212975
5 V 54 S 0 -0.01747
5 V 55 D 0 0.0447861
5 V 56 D 0 -0.0572798
5 V 57 T 0 -0.024455
5 V 58 F 0 -0.0352727
5 V 59 L 0 -0.0178692
5 V 60 E 0 -0.0448894
5 V 61 L 0 0.017486
5 V 62 K 0 -0.038539
5 V 63 Q 0 -0.0207988
5 V 64 R 0 0.0071774
5 V 65 V 0 0.0692477
5 V 66 K 0 -0.0239186
5 V 67 V 0 0.618511
5 V 68 A 0 0.102772
5 V 69 E 0 0.0669707
5 V 70 N 0 0.0590163
5 V 71 L 0 0.314705
5 V 72 K 0 0.0407827
5 V 73 A 0 0.757136
5 V 74 N 0 -0.0617758
5 V 75 V 0 -0.0078843
5 V 76 F 0 0.0835513
5 V 77 V 0 -0.0336449
5 V 78 S 0 -0.0228294
5 V 79 I 0 -0.0296922
5 V 80 H 0 -0.042287
5 V 81 A 0 -0.0473063
5 V 82 N 0 -0.0499376
5 V 83 S 0 -0.0838725
5 V 84 S 0 -0.109996
5 V 85 G 0 0.0216933
5 V 86 S 0 -0.05149
5 V 87 S 0 -0.0426702
5 V 88 A 0 -0.0520668
5 V 89 S 0 -0.0895884
5 V 90 N 0 -0.0361617
5 V 91 G 0 -0.0155286
5 V 92 T 0 -0.0219246
5 V 93 E 0 -0.0980295
5 V 94 T 0 -0.0623335
5 V 95 Y 0 -0.0179996
5 V 96 Y 0 -0.00226713
5 V 97 Q 0 -0.0802829
5 V 98 R 0 -0.0375408
5 V 99 S 0 -0.0508297
5 V 100 A 0 -0.0579991
5 V 101 S 0 -0.0281963
5 V 102 K 0 -0.0433424
5 V 103 A 0 -0.0920315
5 V 104 F 0 -0.0113056
5 V 105 A 0 -0.042753
5 V 106 N 0 -0.0825748
5 V 107 V 0 -0.0406743
5 V 108 M 0 -0.0136517
5 V 109 H 0 -0.0629941
5 V 110 K 0 -0.0538704
5 V 111 Y 0 -0.0775535
5 V 112 F 0 -0.00152918
5 V 113 A 0 -0.113108
5 V 114 P 0 -0.00784425
5 V 115 A 0 -0.0846596
5 V 116 T 0 -0.0206286
5 V 117 G 0 -0.0895544
5 V 118 L 0 -0.0845865
5 V 119 T 0 -0.128839
5 V 120 D 0 -0.106686
5 V 121 R 0 -0.0818992
5 V 122 G 0 -0.112845
5 V 123 I 0 -0.110816
5 V 124 R 0 -0.0779313
5 V 125 Y 0 -0.0361704
5 V 126 G 0 0.0384101
5 V 127 N 0 -0.107695
5 V 128 F 0 -0.0201857
5 V 129 H 0 -0.0195295
5 V 130 V 0 -0.0108133
5 V 131 I 0 0.00575178
5 V 132 R 0 -0.099539
5 V 133 E 0 -0.0867685
5 V 134 T 0 -0.0389334
5 V 135 T 0 -0.0521759
5 V 136 M 0 0.0702582
5 V 137 P 0 0.00671915
5 V 138 A 0 -0.0128987
5 V 139 V 0 -0.0585445
5 V 140 L 0 -0.0535696
5 V 141 L 0 -0.0434152
5 V 142 E 0 -0.0550962
5 V 143 V 0 -0.059799
5 V 144 G 0 0.00806799
5 V 145 Y 0 -0.0302467
5 V 146 L 0 -0.0431441
5 V 147 S 0 -0.0330259
5 V 148 N 0 -0.0191596
5 V 149 A 0 -0.0582239
5 V 150 K 0 -0.0114322
5 V 151 E 0 -0.0482953
5 V 152 E 0 -0.0186671
5 V 153 A 0 -0.0504263
5 V 154 T 0 0.0187496
5 V 155 L 0 -0.0384661
5 V 156 F 0 -0.0390905
5 V 157 D 0 0.0216054
5 V 158 E 0 -0.0250581
5 V 159 D 0 -0.0693463
5 V 160 F 0 -0.0642998
5 V 161 Q 0 -0.116743
5 V 162 N 0 -0.0567306
5 V 163 R 0 -0.048264
5 V 164 V 0 0.00935791
5 V 165 A 0 -0.0872749
5 V 166 Q 0 -0.0454737
5 V 167 G 0 -0.0567192
5 V 168 I 0 -0.0176306
5 V 169 A 0 -0.134732
5 V 170 D 0 -0.101327
5 V 171 G 0 -0.00377267
5 V 172 I 0 -0.0955735
5 V 173 T 0 -0.118738
5 V 174 E 0 -0.051238
5 V 175 Y 0 -0.0672578
5 V 176 L 0 0.0267034
5 V 177 D 0 -0.0593247
6 I 7 D 0 0.444707
6 I 8 A 0 0.428625
6 I 9 G 0 0.215903
6 I 10 H 0 0.201076
6 I 11 G 0 0.167336
6 I 12 A 0 0.11033
6 I 13 K 0 -0.0370726
6 I 14 D 0 0.0339292
6 I 15 S 0 0.00941102
6 I 16 G 0 0.0697006
6 I 17 A 0 0.0364288
6 I 18 V 0 0.049972
6 I 19 G 0 -0.0102461
6 I 20 I 0 -0.0629566
6 I 21 S 0 -0.0832871
6 I 22 R 0 -0.049294
6 I 24 N 0 -0.0981388
6 I 25 Y 0 -0.0580388
6 I 26 E 0 0.106959
6 I 27 K 0 0.0393432
6 I 28 T 0 0.00734768
6 I 29 F 0 -0.00818047
6 I 30 N 0 -0.0396805
6 I 31 L 0 0.00915594
6 I 32 A 0 -0.0560384
6 I 33 M 0 0.0110441
6 I 34 A 0 1.10991
6 I 35 L 0 -0.0411657
6 I 36 K 0 -0.0742758
6 I 37 V 0 0.387227
6 I 38 E 0 0.272992
6 I 39 S 0 -0.0199158
6 I 40 I 0 -0.0397159
6 I 41 L 0 0.185973
6 I 42 K 0 0.0978813
6 I 43 Q 0 -0.0450833
6 I 44 N 0 -0.0828965
6 I 46 K 0 0.0406475
6 I 47 L 0 -0.0374332
6 I 48 E 0 0.0174017
6 I 49 V 0 0.268752
6 I 50 V 0 0.00311074
6 I 51 L 0 0.0439061
6 I 52 T 0 0.0262493
6 I 53 R 0 0.00791162
6 I 54 S 0 -0.0314335
6 I 55 D 0 -0.0226263
6 I 56 D 0 -0.0761205
6 I 57 T 0 -0.0680271
6 I 58 F 0 -0.123387
6 I 59 L 0 0.0077253
6 I 60 E 0 -0.0363432
6 I 61 L 0 -0.00479775
6 I 62 K 0 -0.0731854
6 I 63 Q 0 -0.080723
6 I 64 R 0 0.0474546
6 I 65 V 0 0.0197304
6 I 66 K 0 -0.0241094
6 I 67 V 0 0.0337597
6 I 68 A 0 -0.00446657
6 I 69 E 0 -0.0477404
6 I 70 N 0 -0.0993339
6 I 71 L 0 0.035211
6 I 72 K 0 -0.0462567
6 I 73 A 0 -0.0325872
6 I 74 N 0 -0.00710429
6 I 75 V 0 -0.0350121
6 I 76 F 0 0.032466
6 I 77 V 0 0.0627329
6 I 78 S 0 0.025505
6 I 79 I 0 0.117629
6 I 80 H 0 0.0414786
6 I 81 A 0 -0.108277
6 I 82 N 0 -0.0581018
6 I 83 S 0 -0.0530171
6 I 84 S 0 -0.0460113
6 I 85 G 0 -0.0437976
6 I 86 S 0 -0.0616531
6 I 87 S 0 -0.0440324
6 I 88 A 0 -0.0432758
6 I 89 S 0 -0.0221437
6 I 90 N 0 -0.0302716
6 I 91 G 0 -0.00247193
6 I 92 T 0 -0.0499467
6 I 93 E 0 -0.0304161
6 I 94 T 0 -0.0111023
6 I 95 Y 0 -0.106684
6 I 96 Y 0 0.0116419
6 I 97 Q 0 -0.0785524
6 I 98 R 0 -0.0326393
6 I 99 S 0 -0.027573
6 I 100 A 0 0.0211071
6 I 101 S 0 -0.0768201
6 I 102 K 0 -0.00775707
6 I 103 A 0 -0.0703024
6 I 104 F 0 -0.0367892
6 I 105 A 0 -0.00499445
6 I 106 N 0 -0.123454
6 I 107 V 0 -0.0683521
6 I 108 M 0 0.0561545
6 I 109 H 0 -0.107749
6 I 110 K 0 -0.0579076
6 I 111 Y 0 -0.0760824
6 I 112 F 0 -0.0733718
6 I 113 A 0 -0.0130401
6 I 114 P 0 0.0142303
6 I 115 A 0 -0.0389926
6 I 116 T 0 -0.113054
6 I 117 G 0 -0.0584647
6 I 118 L 0 -0.105474
6 I 119 T 0 -0.113458
6 I 120 D 0 -0.0446578
6 I 121 R 0 -0.0255184
6 I 122 G 0 -0.0105631
6 I 123 I 0 -0.0452807
6 I 124 R 0 -0.0714407
6 I 125 Y 0 -0.0948144
6 I 126 G 0 -0.0463613
6 I 127 N 0 -0.119967
6 I 128 F 0 -0.0967787
6 I 129 H 0 -0.0678279
6 I 130 V 0 -0.043882
6 I 131 I 0 -0.0415532
6 I 132 R 0 0.0242403
6 I 133 E 0 -0.0323601
6 I 134 T 0 -0.0325427
6 I 135 T 0 -0.0320129
6 I 136 M 0 -0.0259442
6 I 137 P 0 -0.00856541
6 I 138 A 0 -0.0680573
6 I 139 V 0 -0.00365102
6 I 140 L 0 -0.0212453
6 I 141 L 0 0.0205287
6 I 142 E 0 0.0348677
6 I 143 V 0 -0.0693648
6 I 144 G 0 -0.0517237
6 I 145 Y 0 -0.035923
6 I 146 L 0 -0.0880252
6 I 147 S 0 -0.0235314
6 I 148 N 0 -0.0772805
6 I 149 A 0 -0.0794124
6 I 150 K 0 -0.107787
6 I 151 E 0 -0.0197204
6 I 152 E 0 -0.0539928
6 I 153 A 0 -0.0811711
6 I 154 T 0 -0.106902
6 I 155 L 0 0.043981
6 I 156 F 0 -0.0816598
6 I 157 D 0 -0.0838631
6 I 158 E 0 -0.0174882
6 I 159 D 0 -0.086552
6 I 160 F 0 -0.0707387
6 I 161 Q 0 -0.119974
6 I 162 N 0 -0.00166857
6 I 163 R 0 -0.00777973
6 I 164 V 0 -0.0800375
6 I 165 A 0 0.0162506
6 I 166 Q 0 0.0356655
6 I 167 G 0 0.0135762
6 I 168 I 0 0.0403888
6 I 169 A 0 0.000465972
6 I 170 D 0 -0.0934418
6 I 171 G 0 -0.0649826
6 I 172 I 0 0.0401925
6 I 173 T 0 -0.0527556
6 I 174 E 0 -0.111854
6 I 175 Y 0 -0.0373404
6 I 176 L 0 -0.0408165
6 I 177 D 0 -0.0766983
7 D 8 A 0 0.409606
7 D 9 G 0 0.276519
7 D 10 H 0 0.229893
7 D 11 G 0 0.2224
7 D 12 A 0 0.228233
7 D 13 K 0 0.0901061
7 D 14 D 0 0.119133
7 D 15 S 0 -0.00317253
7 D 16 G 0 0.104994
7 D 17 A 0 0.0128901
7 D 18 V 0 0.0187724
7 D 19 G 0 0.0536138
7 D 20 I 0 -0.0272942
7 D 21 S 0 -0.0101937
7 D 22 R 0 0.0363136
7 D 24 N 0 -0.0332351
7 D 25 Y 0 -0.0056311
7 D 26 E 0 0.0767394
7 D 27 K 0 0.0860532
7 D 28 T 0 0.0154953
7 D 29 F 0 0.101702
7 D 30 N 0 0.0576937
7 D 31 L 0 0.138742
7 D 32 A 0 -0.0341961
7 D 33 M 0 0.0565961
7 D 34 A 0 0.156292
7 D 35 L 0 0.0348293
7 D 36 K 0 -0.0457758
7 D 37 V 0 0.00893945
7 D 38 E 0 0.00468173
7 D 39 S 0 -0.0308792
7 D 40 I 0 -0.0394633
7 D 41 L 0 0.0351762
7 D 42 K 0 -0.0139265
7 D 43 Q 0 -0.0534909
7 D 44 N 0 -0.00816549
7 D 46 K 0 -0.0436453
7 D 47 L 0 -0.0162786
7 D 48 E 0 -0.0394689
7 D 49 V 0 0.00491447
7 D 50 V 0 -0.00452307
7 D 51 L 0 0.0574073
7 D 52 T 0 0.274294
7 D 53 R 0 0.178696
7 D 54 S 0 0.0377158
7 D 55 D 0 0.0429734
7 D 56 D 0 0.0671442
7 D 57 T 0 0.0289433
7 D 58 F 0 -0.00736209
7 D 59 L 0 0.0752513
7 D 60 E 0 0.0584004
7 D 61 L 0 0.0140163
7 D 62 K 0 -0.073471
7 D 63 Q 0 -0.0145927
7 D 64 R 0 0.437101
7 D 65 V 0 -0.0112461
7 D 66 K 0 -0.0564008
7 D 67 V 0 -0.0214241
7 D 68 A 0 0.0579075
7 D 69 E 0 -0.0653329
7 D 70 N 0 -0.0706749
7 D 71 L 0 -0.079679
7 D 72 K 0 -0.061166
7 D 73 A 0 0.0275062
7 D 74 N 0 -0.0744559
7 D 75 V 0 -0.00542128
7 D 76 F 0 0.114308
7 D 77 V 0 0.040509
7 D 78 S 0 0.310529
7 D 79 I 0 -0.0211808
7 D 80 H 0 -0.0151049
7 D 81 A 0 -0.0385755
7 D 82 N 0 -0.008355
7 D 83 S 0 -0.0540618
7 D 84 S 0 -0.123042
7 D 85 G 0 -0.0880566
7 D 86 S 0 -0.0973933
7 D 87 S 0 -0.113115
7 D 88 A 0 -0.0804638
7 D 89 S 0 -0.114881
7 D 90 N 0 -0.017935
7 D 91 G 0 -0.00299439
7 D 92 T 0 -0.0341096
7 D 93 E 0 -0.0359999
7 D 94 T 0 -0.0550529
7 D 95 Y 0 0.00714832
7 D 96 Y 0 -0.0567463
7 D 97 Q 0 -0.075939
7 D 98 R 0 -0.106315
7 D 99 S 0 -0.0609463
7 D 100 A 0 -0.0566677
7 D 101 S 0 0.0135476
7 D 102 K 0 -0.102118
7 D 103 A 0 -0.106662
7 D 104 F 0 0.00321823
7 D 105 A 0 0.00145548
7 D 106 N 0 -0.0971264
7 D 107 V 0 -0.0780339
7 D 108 M 0 -0.0326687
7 D 109 H 0 -0.0379299
7 D 110 K 0 -0.0171754
7 D 111 Y 0 -0.0784258
7 D 112 F 0 -0.026744
7 D 113 A 0 -0.100648
7 D 114 P 0 -0.076469
7 D 115 A 0 -0.0947005
7 D 116 T 0 -0.106421
7 D 117 G 0 -0.081946
7 D 118 L 0 -0.0687937
7 D 119 T 0 -0.0669397
7 D 120 D 0 -0.0829568
7 D 121 R 0 -0.102591
7 D 122 G 0 -0.101227
7 D 123 I 0 -0.0259451
7 D 124 R 0 -0.0685886
7 D 125 Y 0 -0.0703844
7 D 126 G 0 -0.0252271
7 D 127 N 0 -0.0477594
7 D 128 F 0 0.0406237
7 D 129 H 0 -0.0576838
7 D 130 V 0 0.153171
7 D 131 I 0 0.000685924
7 D 132 R 0 -0.0454277
7 D 133 E 0 -0.0798068
7 D 134 T 0 -0.0526942
7 D 135 T 0 -0.0533647
7 D 136 M 0 -0.0408486
7 D 137 P 0 0.0225884
7 D 138 A 0 -0.0387014
7 D 139 V 0 -0.0332649
7 D 140 L 0 0.0468231
7 D 141 L 0 -0.0358856
7 D 142 E 0 -0.00836646
7 D 143 V 0 -0.0322238
7 D 144 G 0 0.0846504
7 D 145 Y 0 -0.037467
7 D 146 L 0 0.0262272
7 D 147 S 0 -0.0350532
7 D 148 N 0 -0.0175829
7 D 149 A 0 -0.0716766
7 D 150 K 0 -0.0459552
7 D 151 E 0 -0.0286338
7 D 152 E 0 -0.0830031
7 D 153 A 0 -0.0659882
7 D 154 T 0 -0.0700277
7 D 155 L 0 0.0408376
7 D 156 F 0 -0.094431
7 D 157 D 0 -0.0566847
7 D 158 E 0 -0.0146325
7 D 159 D 0 -0.0658694
7 D 160 F 0 -0.0868334
7 D 161 Q 0 -0.0107932
7 D 162 N 0 -0.102434
7 D 163 R 0 -0.093267
7 D 164 V 0 -0.0332851
7 D 165 A 0 -0.0177573
7 D 166 Q 0 -0.0937905
7 D 167 G 0 -0.0239442
7 D 168 I 0 -0.0444797
7 D 169 A 0 -0.0648245
7 D 170 D 0 -0.0528638
7 D 171 G 0 -0.0159721
7 D 172 I 0 0.0192423
7 D 173 T 0 -0.0777539
7 D 174 E 0 -0.0918579
7 D 175 Y 0 -0.0371757
7 D 176 L 0 -0.0543114
7 D 177 D 0 -0.115201
8 A 9 G 0 0.266907
8 A 10 H 0 0.235149
8 A 11 G 0 0.296457
8 A 12 A 0 0.225999
8 A 13 K 0 0.0956306
8 A 14 D 0 0.111751
8 A 15 S 0 0.0287011
8 A 16 G 0 0.0521726
8 A 17 A 0 0.0447097
8 A 18 V 0 0.0178604
8 A 19 G 0 0.0195881
8 A 20 I 0 0.0229864
8 A 21 S 0 -0.0268757
8 A 22 R 0 -0.000804858
8 A 24 N 0 -0.0179323
8 A 25 Y 0 -0.0423822
8 A 26 E 0 0.0753652
8 A 27 K 0 0.149914
8 A 28 T 0 -0.0219458
8 A 29 F 0 0.0288118
8 A 30 N 0 0.142132
8 A 31 L 0 0.209912
8 A 32 A 0 -0.0263161
8 A 33 M 0 -0.00366887
8 A 34 A 0 1.01651
8 A 35 L 0 0.0522663
8 A 36 K 0 -0.0531677
8 A 37 V 0 -0.0386682
8 A 38 E 0 0.139108
8 A 39 S 0 -0.045523
8 A 40 I 0 -0.0159882
8 A 41 L 0 0.045896
8 A 42 K 0 -0.0549637
8 A 43 Q 0 -0.0735443
8 A 44 N 0 -0.0521893
8 A 46 K 0 -0.012165
8 A 47 L 0 -0.0187961
8 A 48 E 0 -0.0160572
8 A 49 V 0 -0.00995739
8 A 50 V 0 -0.027005
8 A 51 L 0 0.261634
8 A 52 T 0 0.464454
8 A 53 R 0 0.194939
8 A 54 S 0 0.0710877
8 A 55 D 0 0.0195631
8 A 56 D 0 0.0962227
8 A 57 T 0 -0.0591638
8 A 58 F 0 0.0774649
8 A 59 L 0 0.082511
8 A 60 E 0 0.00342372
8 A 61 L 0 -0.0190041
8 A 62 K 0 0.0164938
8 A 63 Q 0 -0.0864905
8 A 64 R 0 0.0239643
8 A 65 V 0 0.0329889
8 A 66 K 0 -0.086604
8 A 67 V 0 0.0190674
8 A 68 A 0 0.0322806
8 A 69 E 0 -0.0492771
8 A 70 N 0 -0.0533523
8 A 71 L 0 0.015324
8 A 72 K 0 -0.0343097
8 A 73 A 0 0.033672
8 A 74 N 0 -0.0424447
8 A 75 V 0 -0.0268429
8 A 76 F 0 0.00729844
8 A 77 V 0 -0.0284378
8 A 78 S 0 0.0438974
8 A 79 I 0 -0.0532028
8 A 80 H 0 -0.038555
8 A 81 A 0 -0.0275382
8 A 82 N 0 -0.0643528
8 A 83 S 0 0.0219326
8 A 84 S 0 -0.0688941
8 A 85 G 0 -0.0485516
8 A 86 S 0 -0.00944094
8 A 87 S 0 -0.0675066
8 A 88 A 0 -0.0215733
8 A 89 S 0 -0.0570504
8 A 90 N 0 -0.034457
8 A 91 G 0 -0.025718
8 A 92 T 0 -0.0587743
8 A 93 E 0 -0.0267604
8 A 94 T 0 0.0129205
8 A 95 Y 0 -0.0323922
8 A 96 Y 0 -0.0431658
8 A 97 Q 0 -0.0324026
8 A 98 R 0 -0.071607
8 A 99 S 0 -0.035251
8 A 100 A 0 -0.0847792
8 A 101 S 0 -0.00405016
8 A 102 K 0 -0.0732255
8 A 103 A 0 -0.111346
8 A 104 F 0 -0.0364081
8 A 105 A 0 -0.0530285
8 A 106 N 0 -0.113735
8 A 107 V 0 0.0176383
8 A 108 M 0 -0.0907652
8 A 109 H 0 -0.0454754
8 A 110 K 0 -0.128998
8 A 111 Y 0 -0.0929966
8 A 112 F 0 -0.0533497
8 A 113 A 0 -0.0442932
8 A 114 P 0 -0.0758936
8 A 115 A 0 -0.0601498
8 A 116 T 0 -0.121385
8 A 117 G 0 -0.109523
8 A 118 L 0 -0.0912832
8 A 119 T 0 -0.108482
8 A 120 D 0 -0.0780314
8 A 121 R 0 -0.14311
8 A 122 G 0 -0.0518296
8 A 123 I 0 -0.0491625
8 A 124 R 0 -0.0534252
8 A 125 Y 0 -0.0149718
8 A 126 G 0 -0.0278754
8 A 127 N 0 -0.01026
8 A 128 F 0 0.00689189
8 A 129 H 0 -0.0582115
8 A 130 V 0 0.0207629
8 A 131 I 0 -0.0420053
8 A 132 R 0 -0.0292379
8 A 133 E 0 -0.0701713
8 A 134 T 0 -0.0865595
8 A 135 T 0 -0.0978066
8 A 136 M 0 -0.0504514
8 A 137 P 0 0.00316334
8 A 138 A 0 0.0403657
8 A 139 V 0 -0.0730314
8 A 140 L 0 -0.069105
8 A 141 L 0 -0.0831075
8 A 142 E 0 -0.0524189
8 A 143 V 0 -0.02866
8 A 144 G 0 0.0381411
8 A 145 Y 0 -0.0182781
8 A 146 L 0 0.00267166
8 A 147 S 0 0.0055764
8 A 148 N 0 -0.044842
8 A 149 A 0 -0.0446641
8 A 150 K 0 -0.134396
8 A 151 E 0 -0.0475859
8 A 152 E 0 -0.084182
8 A 153 A 0 -0.0413451
8 A 154 T 0 -0.119231
8 A 155 L 0 -0.0324552
8 A 156 F 0 -0.0725509
8 A 157 D 0 -0.0132024
8 A 158 E 0 -0.0297774
8 A 159 D 0 -0.118633
8 A 160 F 0 -0.0143071
8 A 161 Q 0 0.0139919
8 A 162 N 0 -0.0853811
8 A 163 R 0 -0.061114
8 A 164 V 0 -0.0662936
8 A 165 A 0 -0.0227215
8 A 166 Q 0 -0.0955988
8 A 167 G 0 -0.0554873
8 A 168 I 0 0.00881136
8 A 169 A 0 -0.0513912
8 A 170 D 0 -0.0760715
8 A 171 G 0 -0.079885
8 A 172 I 0 -0.068788
8 A 173 T 0 -0.0904128
8 A 174 E 0 -0.103506
8 A 175 Y 0 -0.0379191
8 A 176 L 0 -0.0589468
8 A 177 D 0 -0.0515976
9 G 10 H 0 0.535602
9 G 11 G 0 0.278329
9 G 12 A 0 0.230716
9 G 13 K 0 0.152595
9 G 14 D 0 0.172751
9 G 15 S 0 0.0842869
9 G 16 G 0 0.131658
9 G 17 A 0 0.180753
9 G 18 V 0 0.0726978
9 G 19 G 0 0.132594
9 G 20 I 0 0.0335542
9 G 21 S 0 0.0102686
9 G 22 R 0 -0.00146327
9 G 24 N 0 0.0289188
9 G 25 Y 0 -0.0170901
9 G 26 E 0 0.19071
9 G 27 K 0 0.0286544
9 G 28 T 0 0.00692682
9 G 29 F 0 0.0291227
9 G 30 N 0 0.0761685
9 G 31 L 0 0.0198538
9 G 32 A 0 -0.000603764
9 G 33 M 0 0.0132373
9 G 34 A 0 0.0276016
9 G 35 L 0 -0.0255645
9 G 36 K 0 -0.0687949
9 G 37 V 0 0.0569463
9 G 38 E 0 -0.0324781
9 G 39 S 0 -0.0227297
9 G 40 I 0 -0.0211032
9 G 41 L 0 0.045264
9 G 42 K 0 -0.0365961
9 G 43 Q 0 -0.0378705
9 G 44 N 0 -0.0615942
9 G 46 K 0 0.0172505
9 G 47 L 0 -0.0521532
9 G 48 E 0 -0.0637813
9 G 49 V 0 0.0146403
9 G 50 V 0 -0.0412294
9 G 51 L 0 -0.0129657
9 G 52 T 0 0.00362773
9 G 53 R 0 -0.0117575
9 G 54 S 0 -0.0361163
9 G 55 D 0 -0.0488694
9 G 56 D 0 0.0465255
9 G 57 T 0 -0.0470499
9 G 58 F 0 -0.0578814
9 G 59 L 0 -0.0613782
9 G 60 E 0 -0.0754398
9 G 61 L 0 0.169076
9 G 62 K 0 -0.0418546
9 G 63 Q 0 -0.0635355
9 G 64 R 0 0.0142563
9 G 65 V 0 -0.0295151
9 G 66 K 0 -0.0684582
9 G 67 V 0 -0.0340014
9 G 68 A 0 -0.00927705
9 G 69 E 0 -0.0215541
9 G 70 N 0 -0.0381206
9 G 71 L 0 -0.0986893
9 G 72 K 0 -0.0791819
9 G 73 A 0 -0.0209923
9 G 74 N 0 -0.0636633
9 G 75 V 0 -0.0407996
9 G 76 F 0 0.0230115
9 G 77 V 0 -0.00294416
9 G 78 S 0 0.103371
9 G 79 I 0 -0.0354629
9 G 80 H 0 0.331152
9 G 81 A 0 -0.0131354
9 G 82 N 0 0.102158
9 G 83 S 0 -0.0199316
9 G 84 S 0 -0.087567
9 G 85 G 0 -0.0434418
9 G 86 S 0 -0.0822865
9 G 87 S 0 -0.0405548
9 G 88 A 0 -0.0510562
9 G 89 S 0 -0.0837539
9 G 90 N 0 -0.0285676
9 G 91 G 0 0.0208397
9 G 92 T 0 -0.0690141
9 G 93 E 0 -0.0450002
9 G 94 T 0 -0.0158199
9 G 95 Y 0 0.00628148
9 G 96 Y 0 -0.0542924
9 G 97 Q 0 -0.0765474
9 G 98 R 0 -0.0859892
9 G 99 S 0 -0.0720944
9 G 100 A 0 -0.0615055
9 G 101 S 0 -0.0325975
9 G 102 K 0 -0.0896118
9 G 103 A 0 -0.0537043
9 G 104 F 0 -0.0364418
9 G 105 A 0 -0.0167428
9 G 106 N 0 -0.0706613
9 G 107 V 0 -0.0788966
9 G 108 M 0 -0.0321863
9 G 109 H 0 -0.0827357
9 G 110 K 0 -0.0651434
9 G 111 Y 0 -0.096559
9 G 112 F 0 -0.0139736
9 G 113 A 0 -0.0352049
9 G 114 P 0 -0.0483032
9 G 115 A 0 -0.084761
9 G 116 T 0 -0.0890219
9 G 117 G 0 -0.0312913
9 G 118 L 0 -0.105742
9 G 119 T 0 -0.0831752
9 G 120 D 0 -0.0530991
9 G 121 R 0 -0.031283
9 G 122 G 0 -0.0215638
9 G 123 I 0 -0.0266663
9 G 124 R 0 -0.0983654
9 G 125 Y 0 -0.0966381
9 G 126 G 0 -0.0262719
9 G 127 N 0 -0.065819
9 G 128 F 0 0.0236227
9 G 129 H 0 -0.0153632
9 G 130 V 0 0.0895364
9 G 131 I 0 -0.002962
9 G 132 R 0 -0.0530105
9 G 133 E 0 -0.074809
9 G 134 T 0 0.0161444
9 G 135 T 0 -0.0769709
9 G 136 M 0 -0.0532183
9 G 137 P 0 0.00330473
9 G 138 A 0 -0.024963
9 G 139 V 0 -0.00856813
9 G 140 L 0 0.191039
9 G 141 L 0 -0.0278422
9 G 142 E 0 0.29352
9 G 143 V 0 -0.0543824
9 G 144 G 0 0.00605803
9 G 145 Y 0 0.116129
9 G 146 L 0 0.0106174
9 G 147 S 0 -0.0246682
9 G 148 N 0 -0.0341092
9 G 149 A 0 -0.0684798
9 G 150 K 0 -0.0225699
9 G 151 E 0 0.00864445
9 G 152 E 0 -0.0582955
9 G 153 A 0 -0.0280736
9 G 154 T 0 -0.0434508
9 G 155 L 0 0.0310118
9 G 156 F 0 -0.0112598
9 G 157 D 0 -0.0149153
9 G 158 E 0 -0.0617334
9 G 159 D 0 -0.0500509
9 G 160 F 0 -0.0467281
9 G 161 Q 0 -0.0375495
9 G 162 N 0 -0.0677318
9 G 163 R 0 -0.0347937
9 G 164 V 0 0.0211252
9 G 165 A 0 -0.0064403
9 G 166 Q 0 -0.106968
9 G 167 G 0 -0.0227938
9 G 168 I 0 -0.00389537
9 G 169 A 0 -0.0887663
9 G 170 D 0 -0.0587756
9 G 171 G 0 0.0246573
9 G 172 I 0 0.00868617
9 G 173 T 0 -0.0778688
9 G 174 E 0 -0.0817776
9 G 175 Y 0 -0.0203096
9 G 176 L 0 -0.000874608
9 G 177 D 0 -0.0254101
10 H 11 G 0 0.302857
10 H 12 A 0 0.257107
10 H 13 K 0 0.171513
10 H 14 D 0 0.254439
10 H 15 S 0 0.0950188
10 H 16 G 0 0.238869
10 H 17 A 0 0.221954
10 H 18 V 0 0.0630138
10 H 19 G 0 0.0987307
10 H 20 I 0 0.0246489
10 H 21 S 0 0.0226807
10 H 22 R 0 8.81417e-05
10 H 24 N 0 0.0748907
10 H 25 Y 0 0.0302959
10 H 26 E 0 0.208089
10 H 27 K 0 0.0232555
10 H 28 T 0 0.0205122
10 H 29 F 0 0.0260669
10 H 30 N 0 0.111959
10 H 31 L 0 0.0193955
10 H 32 A 0 -0.014153
10 H 33 M 0 0.0144786
10 H 34 A 0 -0.00165246
10 H 35 L 0 -0.016384
10 H 36 K 0 -0.0418552
10 H 37 V 0 0.0315592
10 H 38 E 0 -0.0294026
10 H 39 S 0 -0.0308989
10 H 40 I 0 -0.0439733
10 H 41 L 0 0.0445196
10 H 42 K 0 -0.01456
10 H 43 Q 0 -0.0270625
10 H 44 N 0 -0.0410042
10 H 46 K 0 -0.0173507
10 H 47 L 0 -0.0622427
10 H 48 E 0 -0.0420741
10 H 49 V 0 0.043249
10 H 50 V 0 -0.0351101
10 H 51 L 0 -0.00745738
10 H 52 T 0 0.0324492
10 H 53 R 0 -0.00544152
10 H 54 S 0 -0.0164078
10 H 55 D 0 0.0211947
10 H 56 D 0 0.0132757
10 H 57 T 0 -0.0430518
10 H 58 F 0 -0.0118856
10 H 59 L 0 -0.0462602
10 H 60 E 0 -0.0255548
10 H 61 L 0 0.0603209
10 H 62 K 0 -0.0593386
10 H 63 Q 0 -0.0598008
10 H 64 R 0 0.0176414
10 H 65 V 0 -0.0665943
10 H 66 K 0 -0.0331295
10 H 67 V 0 -0.0303845
10 H 68 A 0 -0.0142234
10 H 69 E 0 -0.0777597
10 H 70 N 0 -0.0208442
10 H 71 L 0 -0.0392555
10 H 72 K 0 -0.062037
10 H 73 A 0 -0.0554158
10 H 74 N 0 -0.0539151
10 H 75 V 0 -0.0523727
10 H 76 F 0 0.0151002
10 H 77 V 0 0.0191807
10 H 78 S 0 0.0522148
10 H 79 I 0 -0.0257796
10 H 80 H 0 0.446549
10 H 81 A 0 -0.043153
10 H 82 N 0 0.109617
10 H 83 S 0 0.0622271
10 H 84 S 0 0.0112992
10 H 85 G 0 -0.0608667
10 H 86 S 0 -0.06512
10 H 87 S 0 -0.0280772
10 H 88 A 0 -0.0388959
10 H 89 S 0 -0.0798801
10 H 90 N 0 -0.063004
10 H 91 G 0 -0.0179854
10 H 92 T 0 -0.0325439
10 H 93 E 0 -0.0679334
10 H 94 T 0 -0.00571471
10 H 95 Y 0 -0.0183308
10 H 96 Y 0 -0.0327247
10 H 97 Q 0 -0.0773767
10 H 98 R 0 -0.0901545
10 H 99 S 0 -0.0860522
10 H 100 A 0 -0.0463281
10 H 101 S 0 -0.0367521
10 H 102 K 0 -0.0837053
10 H 103 A 0 -0.0445759
10 H 104 F 0 -0.019097
10 H 105 A 0 0.0103969
10 H 106 N 0 -0.0378408
10 H 107 V 0 -0.077872
10 H 108 M 0 0.00230735
10 H 109 H 0 -0.0764014
10 H 110 K 0 -0.044863
10 H 111 Y 0 -0.063586
10 H 112 F 0 -0.0231433
10 H 113 A 0 -0.0741777
10 H 114 P 0 -0.0543719
10 H 115 A 0 -0.10468
10 H 116 T 0 -0.0596999
10 H 117 G 0 -0.00272743
10 H 118 L 0 -0.0998417
10 H 119 T 0 -0.0252885
10 H 120 D 0 -0.0759869
10 H 121 R 0 -0.067484
10 H 122 G 0 -0.0686685
10 H 123 I 0 -0.0621939
10 H 124 R 0 -0.107674
10 H 125 Y 0 -0.0715821
10 H 126 G 0 -0.0649346
10 H 127 N 0 -0.0346692
10 H 128 F 0 -0.00472213
10 H 129 H 0 -0.0544832
10 H 130 V 0 0.0112745
10 H 131 I 0 -0.0361402
10 H 132 R 0 -0.079886
10 H 133 E 0 -0.0599878
10 H 134 T 0 -0.0586897
10 H 135 T 0 -0.0800629
10 H 136 M 0 -0.0504028
10 H 137 P 0 -0.0268132
10 H 138 A 0 -0.00168065
10 H 139 V 0 -0.0236089
10 H 140 L 0 0.120599
10 H 141 L 0 -0.0354004
10 H 142 E 0 0.384242
10 H 143 V 0 -0.0516055
10 H 144 G 0 -0.0415589
10 H 145 Y 0 0.031554
10 H 146 L 0 0.0167132
10 H 147 S 0 -0.0426937
10 H 148 N 0 -0.0447208
10 H 149 A 0 -0.061849
10 H 150 K 0 -0.0749926
10 H 151 E 0 -0.0138547
10 H 152 E 0 -0.0261346
10 H 153 A 0 -0.0762719
10 H 154 T 0 -0.0291713
10 H 155 L 0 -0.0249492
10 H 156 F 0 -0.0442847
10 H 157 D 0 -0.066226
10 H 158 E 0 -0.0525016
10 H 159 D 0 -0.0395586
10 H 160 F 0 -0.0405993
10 H 161 Q 0 -0.0815197
10 H 162 N 0 -0.0500431
10 H 163 R 0 -0.0625316
10 H 164 V 0 -0.0451025
10 H 165 A 0 -0.0293912
10 H 166 Q 0 -0.0877796
10 H 167 G 0 -0.051486
10 H 168 I 0 -0.025876
10 H 169 A 0 -0.0839086
10 H 170 D 0 -0.0471693
10 H 171 G 0 0.0274455
10 H 172 I 0 0.0065865
10 H 173 T 0 -0.1034
10 H 174 E 0 -0.053379
10 H 175 Y 0 -0.0211929
10 H 176 L 0 0.0114276
10 H 177 D 0 -0.00965628
11 G 12 A 0 0.493458
11 G 13 K 0 0.202946
11 G 14 D 0 0.408655
11 G 15 S 0 0.201004
11 G 16 G 0 0.201176
11 G 17 A 0 0.0596679
11 G 18 V 0 0.159267
11 G 19 G 0 0.0820034
11 G 20 I 0 0.0227768
11 G 21 S 0 0.0101263
11 G 22 R 0 -0.00707884
11 G 24 N 0 0.0687876
11 G 25 Y 0 0.0550984
11 G 26 E 0 0.131862
11 G 27 K 0 0.379555
11 G 28 T 0 0.0468334
11 G 29 F 0 0.00589714
11 G 30 N 0 0.0183922
11 G 31 L 0 0.145415
11 G 32 A 0 -0.0156357
11 G 33 M 0 0.0380096
11 G 34 A 0 0.0826986
11 G 35 L 0 0.0105285
11 G 36 K 0 -0.0422149
11 G 37 V 0 -0.0295268
11 G 38 E 0 -0.0348809
11 G 39 S 0 -0.0685719
11 G 40 I 0 -0.00617543
11 G 41 L 0 -0.0452721
11 G 42 K 0 -0.0407462
11 G 43 Q 0 -0.055299
11 G 44 N 0 -0.0570487
11 G 46 K 0 -0.0687822
11 G 47 L 0 -0.0420276
11 G 48 E 0 -0.0772365
11 G 49 V 0 -0.0336875
11 G 50 V 0 -0.0227952
11 G 51 L 0 0.0421801
11 G 52 T 0 0.0610849
11 G 53 R 0 0.11382
11 G 54 S 0 0.0251699
11 G 55 D 0 0.00267914
11 G 56 D 0 0.23094
11 G 57 T 0 0.0210179
11 G 58 F 0 0.128223
11 G 59 L 0 0.131553
11 G 60 E 0 0.105183
11 G 61 L 0 0.0457718
11 G 62 K 0 -0.0750955
11 G 63 Q 0 0.0211676
11 G 64 R 0 0.0676825
11 G 65 V 0 -0.0637005
11 G 66 K 0 -0.101489
11 G 67 V 0 -0.0107124
11 G 68 A 0 -0.0185316
11 G 69 E 0 -0.0714327
11 G 70 N 0 -0.0814957
11 G 71 L 0 -0.0774909
11 G 72 K 0 -0.0234802
11 G 73 A 0 -0.0259776
11 G 74 N 0 -0.0967991
11 G 75 V 0 -0.012498
11 G 76 F 0 0.00716579
11 G 77 V 0 -0.00777818
11 G 78 S 0 0.0828837
11 G 79 I 0 -0.0189544
11 G 80 H 0 0.0334694
11 G 81 A 0 -0.000800486
11 G 82 N 0 -0.0392377
11 G 83 S 0 -0.0734889
11 G 84 S 0 -0.0661604
11 G 85 G 0 -0.0585499
11 G 86 S 0 -0.106655
11 G 87 S 0 -0.0469862
11 G 88 A 0 -0.075228
11 G 89 S 0 -0.0492756
11 G 90 N 0 -0.0869277
11 G 91 G 0 -0.000743677
11 G 92 T 0 -0.0803184
11 G 93 E 0 -0.0236453
11 G 94 T 0 -0.0135515
11 G 95 Y 0 0.090739
11 G 96 Y 0 0.0438963
11 G 97 Q 0 -0.0277828
11 G 98 R 0 -0.0512093
11 G 99 S 0 -0.102421
11 G 100 A 0 -0.0599278
11 G 101 S 0 0.006575
11 G 102 K 0 -0.0811876
11 G 103 A 0 -0.106235
11 G 104 F 0 0.00704884
11 G 105 A 0 -0.024616
11 G 106 N 0 -0.0570064
11 G 107 V 0 -0.0656321
11 G 108 M 0 0.0184789
11 G 109 H 0 -0.0268069
11 G 110 K 0 -0.0467667
11 G 111 Y 0 -0.108043
11 G 112 F 0 -0.0269634
11 G 113 A 0 -0.0706696
11 G 114 P 0 -0.101479
11 G 115 A 0 -0.0592897
11 G 116 T 0 -0.0837126
11 G 117 G 0 -0.0766993
11 G 118 L 0 -0.066544
11 G 119 T 0 -0.0911752
11 G 120 D 0 -0.0800076
11 G 121 R 0 -0.0987568
11 G 122 G 0 -0.0780898
11 G 123 I 0 -0.0748279
11 G 124 R 0 -0.0582376
11 G 125 Y 0 -0.05522
11 G 126 G 0 -0.00456075
11 G 127 N 0 -0.0828398
11 G 128 F 0 0.00381332
11 G 129 H 0 -0.0881306
11 G 130 V 0 0.123658
11 G 131 I 0 0.0470108
11 G 132 R 0 -0.016609
11 G 133 E 0 -0.0655258
11 G 134 T 0 -0.0601913
11 G 135 T 0 -0.0825076
11 G 136 M 0 -0.013048
11 G 137 P 0 -0.0148834
11 G 138 A 0 0.0478974
11 G 139 V 0 -0.0494451
11 G 140 L 0 0.0591587
11 G 141 L 0 -0.0417491
11 G 142 E 0 -0.00986698
11 G 143 V 0 0.00292024
11 G 144 G 0 -0.0144577
11 G 145 Y 0 -0.00629799
11 G 146 L 0 -0.0302018
11 G 147 S 0 0.0211052
11 G 148 N 0 0.0179482
11 G 149 A 0 -0.0901031
11 G 150 K 0 -0.0700037
11 G 151 E 0 0.0273698
11 G 152 E 0 -0.0076909
11 G 153 A 0 -0.07889
11 G 154 T 0 -0.0417369
11 G 155 L 0 0.0763533
11 G 156 F 0 -0.0389785
11 G 157 D 0 -0.0556977
11 G 158 E 0 -0.0602399
11 G 159 D 0 -0.0967599
11 G 160 F 0 -0.0627705
11 G 161 Q 0 -0.00758835
11 G 162 N 0 -0.0829645
11 G 163 R 0 -0.0902576
11 G 164 V 0 -0.0546362
11 G 165 A 0 -0.0597231
11 G 166 Q 0 -0.0997197
11 G 167 G 0 -0.0976927
11 G 168 I 0 -0.0480814
11 G 169 A 0 -0.0733783
11 G 170 D 0 -0.0535858
11 G 171 G 0 -0.0460212
11 G 172 I 0 -0.0339389
11 G 173 T 0 -0.0861709
11 G 174 E 0 -0.0622064
11 G 175 Y 0 -0.0217439
11 G 176 L 0 -0.0864946
11 G 177 D 0 -0.104703
12 A 13 K 0 0.292091
12 A 14 D 0 0.411234
12 A 15 S 0 0.117915
12 A 16 G 0 0.195146
12 A 17 A 0 0.0904007
12 A 18 V 0 0.13965
12 A 19 G 0 0.0313127
12 A 20 I 0 0.063571
12 A 21 S 0 0.00194202
12 A 22 R 0 0.0129978
12 A 24 N 0 0.0243461
12 A 25 Y 0 0.0154516
12 A 26 E 0 0.0857565
12 A 27 K 0 0.3263
12 A 28 T 0 0.0533334
12 A 29 F 0 0.0674278
12 A 30 N 0 -0.0192375
12 A 31 L 0 0.122432
12 A 32 A 0 -0.0282111
12 A 33 M 0 0.00445483
12 A 34 A 0 -0.0191519
12 A 35 L 0 0.0717
12 A 36 K 0 0.00751046
12 A 37 V 0 0.00181608
12 A 38 E 0 -0.0403123
12 A 39 S 0 0.0190343
12 A 40 I 0 -0.0244711
12 A 41 L 0 -0.0438099
12 A 42 K 0 -0.0424965
12 A 43 Q 0 -0.0270269
12 A 44 N 0 -0.0305711
12 A 46 K 0 -0.0868004
12 A 47 L 0 -0.0443456
12 A 48 E 0 -0.0110392
12 A 49 V 0 -0.0470776
12 A 50 V 0 0.00821469
12 A 51 L 0 0.0429268
12 A 52 T 0 0.141378
12 A 53 R 0 0.267008
12 A 54 S 0 -0.00686741
12 A 55 D 0 -0.00461377
12 A 56 D 0 0.183562
12 A 57 T 0 -0.00562766
12 A 58 F 0 0.0699438
12 A 59 L 0 0.20244
12 A 60 E 0 0.0156742
12 A 61 L 0 0.0430001
12 A 62 K 0 -0.0272989
12 A 63 Q 0 -0.013833
12 A 64 R 0 0.00757414
12 A 65 V 0 -0.0804793
12 A 66 K 0 -0.0301788
12 A 67 V 0 -0.043477
12 A 68 A 0 -0.0709152
12 A 69 E 0 -0.0211215
12 A 70 N 0 -0.0326404
12 A 71 L 0 -0.0755765
12 A 72 K 0 -0.0187695
12 A 73 A 0 -0.0129937
12 A 74 N 0 -0.00460792
12 A 75 V 0 -0.0261127
12 A 76 F 0 0.00301176
12 A 77 V 0 0.0174508
12 A 78 S 0 0.0821788
12 A 79 I 0 -0.0343889
12 A 80 H 0 -0.00536473
12 A 81 A 0 -0.0449623
12 A 82 N 0 -0.0419261
12 A 83 S 0 -0.0313298
12 A 84 S 0 -0.0502581
12 A 85 G 0 0.00280189
12 A 86 S 0 -0.0856533
12 A 87 S 0 0.00214065
12 A 88 A 0 -0.0628114
12 A 89 S 0 -0.0995284
12 A 90 N 0 -0.0584496
12 A 91 G 0 -0.0466674
12 A 92 T 0 -0.0156826
12 A 93 E 0 -0.0885463
12 A 94 T 0 -0.000124889
12 A 95 Y 0 0.0402289
12 A 96 Y 0 -0.0459158
12 A 97 Q 0 -0.0110899
12 A 98 R 0 -0.0562859
12 A 99 S 0 -0.0449046
12 A 100 A 0 0.0162314
12 A 101 S 0 -0.0778797
12 A 102 K 0 -0.102393
12 A 103 A 0 -0.079886
12 A 104 F 0 -0.0304194
12 A 105 A 0 0.0353562
12 A 106 N 0 -0.0534297
12 A 107 V 0 -0.0512854
12 A 108 M 0 -0.018692
12 A 109 H 0 -0.0717319
12 A 110 K 0 -0.0390161
12 A 111 Y 0 -0.0796339
12 A 112 F 0 -0.0616298
12 A 113 A 0 -0.0862488
12 A 114 P 0 0.00110752
12 A 115 A 0 -0.0598454
12 A 116 T 0 -0.126266
12 A 117 G 0 -0.0542146
12 A 118 L 0 -0.0777973
12 A 119 T 0 -0.0190021
12 A 120 D 0 -0.0678583
12 A 121 R 0 -0.0423744
12 A 122 G 0 -0.0966871
12 A 123 I 0 -0.00983942
12 A 124 R 0 -0.0634843
12 A 125 Y 0 -0.106318
12 A 126 G 0 -0.0515315
12 A 127 N 0 0.0100564
12 A 128 F 0 -0.00129892
12 A 129 H 0 -0.0979347
12 A 130 V 0 0.028035
12 A 131 I 0 0.0517359
12 A 132 R 0 -0.0338665
12 A 133 E 0 -0.0610166
12 A 134 T 0 -0.00784077
12 A 135 T 0 -0.0457788
12 A 136 M 0 -0.0777288
12 A 137 P 0 0.000135183
12 A 138 A 0 -0.0196193
12 A 139 V 0 -0.0440283
12 A 140 L 0 -0.00712834
12 A 141 L 0 -0.0162217
12 A 142 E 0 -0.02865
12 A 143 V 0 -0.0786008
12 A 144 G 0 -0.0575317
12 A 145 Y 0 -0.00716318
12 A 146 L 0 0.0142324
12 A 147 S 0 0.0543774
12 A 148 N 0 0.0429281
12 A 149 A 0 -0.0285463
12 A 150 K 0 -0.0427029
12 A 151 E 0 -0.0352089
12 A 152 E 0 -0.0719081
12 A 153 A 0 -0.0174513
12 A 154 T 0 -0.0251493
12 A 155 L 0 0.00183819
12 A 156 F 0 -0.0275825
12 A 157 D 0 -0.0324893
12 A 158 E 0 -0.0633005
12 A 159 D 0 -0.061867
12 A 160 F 0 -0.078839
12 A 161 Q 0 -0.0356854
12 A 162 N 0 -0.0624981
12 A 163 R 0 -0.0720125
12 A 164 V 0 0.0467741
12 A 165 A 0 -0.0280078
12 A 166 Q 0 -0.0664022
12 A 167 G 0 -0.0816345
12 A 168 I 0 -0.0334148
12 A 169 A 0 -0.110534
12 A 170 D 0 -0.0872553
12 A 171 G 0 -0.0451303
12 A 172 I 0 -0.0529457
12 A 173 T 0 -0.0340431
12 A 174 E 0 -0.113742
12 A 175 Y 0 -0.056927
12 A 176 L 0 -0.0688751
12 A 177 D 0 -0.095309
13 K 14 D 0 0.147089
13 K 15 S 0 0.216929
13 K 16 G 0 0.067302
13 K 17 A 0 0.0510057
13 K 18 V 0 0.0891783
13 K 19 G 0 0.086171
13 K 20 I 0 0.0902355
13 K 21 S 0 0.0432547
13 K 22 R 0 -0.0104117
13 K 24 N 0 0.0413233
13 K 25 Y 0 0.0574449
13 K 26 E 0 -0.0508654
13 K 27 K 0 0.0565969
13 K 28 T 0 0.0592877
13 K 29 F 0 -0.0175633
13 K 30 N 0 0.117647
13 K 31 L 0 0.0426157
13 K 32 A 0 0.00721502
13 K 33 M 0 0.0118312
13 K 34 A 0 -0.0160152
13 K 35 L 0 0.0134932
13 K 36 K 0 -0.0470175
13 K 37 V 0 -0.0486941
13 K 38 E 0 -0.0872069
13 K 39 S 0 -0.00158876
13 K 40 I 0 -0.0346493
13 K 41 L 0 -0.0159909
13 K 42 K 0 0.0231648
13 K 43 Q 0 0.0107001
13 K 44 N 0 -0.0083415
13 K 46 K 0 0.0166999
13 K 47 L 0 0.0314823
13 K 48 E 0 -0.0184781
13 K 49 V 0 0.0388539
13 K 50 V 0 -0.00772571
13 K 51 L 0 0.00253124
13 K 52 T 0 -0.0618139
13 K 53 R 0 -0.0135993
13 K 54 S 0 0.033438
13 K 55 D 0 0.126775
13 K 56 D 0 0.0283682
13 K 57 T 0 0.0341399
13 K 58 F 0 0.402983
13 K 59 L 0 0.233833
13 K 60 E 0 0.139858
13 K 61 L 0 -0.0179615
13 K 62 K 0 0.0825482
13 K 63 Q 0 0.0923817
13 K 64 R 0 -0.0358795
13 K 65 V 0 0.0786614
13 K 66 K 0 0.102739
13 K 67 V 0 -0.0104819
13 K 68 A 0 -0.0219203
13 K 69 E 0 -0.00327076
13 K 70 N 0 0.0241402
13 K 71 L 0 -0.0656247
13 K 72 K 0 -0.0114468
13 K 73 A 0 -0.0537515
13 K 74 N 0 -0.0819384
13 K 75 V 0 -0.0278388
13 K 76 F 0 0.0459166
13 K 77 V 0 0.000691694
13 K 78 S 0 -0.0723126
13 K 79 I 0 0.00533305
13 K 80 H 0 -0.0980277
13 K 81 A 0 0.046812
13 K 82 N 0 -0.049414
13 K 83 S 0 0.00492392
13 K 84 S 0 0.105291
13 K 85 G 0 0.0315552
13 K 86 S 0 -0.0224732
13 K 87 S 0 0.0717248
13 K 88 A 0 -0.0162886
13 K 89 S 0 0.0271051
13 K 90 N 0 -0.00528402
13 K 91 G 0 -0.0900944
13 K 92 T 0 -0.0151215
13 K 93 E 0 -0.028782
13 K 94 T 0 -0.0465109
13 K 95 Y 0 -0.0954915
13 K 96 Y 0 -0.0627408
13 K 97 Q 0 0.0320704
13 K 98 R 0 -0.0180734
13 K 99 S 0 0.0435264
13 K 100 A 0 -0.0105491
13 K 101 S 0 -0.0170149
13 K 102 K 0 -0.0176609
13 K 103 A 0 0.0346235
13 K 104 F 0 -0.0287774
13 K 105 A 0 -0.0590308
13 K 106 N 0 0.0203869
13 K 107 V 0 -0.060961
13 K 108 M 0 -0.112365
13 K 109 H 0 -0.0764481
13 K 110 K 0 0.024816
13 K 111 Y 0 -0.0639294
13 K 112 F 0 0.0203686
13 K 113 A 0 0.0390861
13 K 114 P 0 -0.0202607
13 K 115 A 0 0.000937191
13 K 116 T 0 0.0135409
13 K 117 G 0 0.00870077
13 K 118 L 0 0.0312876
13 K 119 T 0 0.122712
13 K 120 D 0 0.0329051
13 K 121 R 0 -0.092006
13 K 122 G 0 0.0905762
13 K 123 I 0 -0.00430691
13 K 124 R 0 -0.106424
13 K 125 Y 0 -0.0288383
13 K 126 G 0 -0.0485057
13 K 127 N 0 -0.0270926
13 K 128 F 0 -0.0174795
13 K 129 H 0 0.0191503
13 K 130 V 0 -0.0444786
13 K 131 I 0 -0.0517799
13 K 132 R 0 -0.0771905
13 K 133 E 0 0.0175092
13 K 134 T 0 -0.00922024
13 K 135 T 0 -0.0998848
13 K 136 M 0 -0.0158781
13 K 137 P 0 -0.046814
13 K 138 A 0 -0.0329195
13 K 139 V 0 -0.0688425
13 K 140 L 0 -0.0963531
13 K 141 L 0 -0.14186
13 K 142 E 0 -0.0818863
13 K 143 V 0 -0.025664
13 K 144 G 0 -0.081606
13 K 145 Y 0 -0.129732
13 K 146 L 0 -0.0305593
13 K 147 S 0 -0.0575654
13 K 148 N 0 -0.05361
13 K 149 A 0 0.0120664
13 K 150 K 0 0.0232996
13 K 151 E 0 -0.100495
13 K 152 E 0 -0.0925764
13 K 153 A 0 0.0425336
13 K 154 T 0 -0.0300503
13 K 155 L 0 -0.0457988
13 K 156 F 0 -0.0227921
13 K 157 D 0 -0.0610339
13 K 158 E 0 -0.0154043
13 K 159 D 0 -0.0318445
13 K 160 F 0 -0.0290307
13 K 161 Q 0 -0.0630529
13 K 162 N 0 -0.0616082
13 K 163 R 0 -0.0104086
13 K 164 V 0 -0.0873832
13 K 165 A 0 -0.0335194
13 K 166 Q 0 0.0770301
13 K 167 G 0 -0.0508045
13 K 168 I 0 -0.119469
13 K 169 A 0 -0.0698896
13 K 170 D 0 0.0254456
13 K 171 G 0 -0.0709338
13 K 172 I 0 -0.0754381
13 K 173 T 0 -0.063183
13 K 174 E 0 -0.0529717
13 K 175 Y 0 -0.0992548
13 K 176 L 0 -0.0418796
13 K 177 D 0 -0.0152388
14 D 15 S 0 0.246297
14 D 16 G 0 0.402724
14 D 17 A 0 0.180256
14 D 18 V 0 0.210383
14 D 19 G 0 0.0995238
14 D 20 I 0 0.0849807
14 D 21 S 0 0.01272
14 D 22 R 0 0.0391487
14 D 24 N 0 0.0214994
14 D 25 Y 0 0.0463196
14 D 26 E 0 0.055307
14 D 27 K 0 0.282744
14 D 28 T 0 0.143336
14 D 29 F 0 0.0733305
14 D 30 N 0 0.178327
14 D 31 L 0 0.0809447
14 D 32 A 0 -0.0519234
14 D 33 M 0 0.0329026
14 D 34 A 0 0.00918712
14 D 35 L 0 0.00798854
14 D 36 K 0 -0.0370261
14 D 37 V 0 -0.0159163
14 D 38 E 0 -0.0658729
14 D 39 S 0 -0.0595741
14 D 40 I 0 -0.0525588
14 D 41 L 0 -0.0441142
14 D 42 K 0 -0.0420246
14 D 43 Q 0 -0.0660886
14 D 44 N 0 -0.0273863
14 D 46 K 0 -0.0891155
14 D 47 L 0 -0.0522362
14 D 48 E 0 -0.0251715
14 D 49 V 0 -0.0636387
14 D 50 V 0 -0.0307091
14 D 51 L 0 0.00444288
14 D 52 T 0 0.00563826
14 D 53 R 0 0.0410775
14 D 54 S 0 -0.0258208
14 D 55 D 0 -0.0174427
14 D 56 D 0 0.0681549
14 D 57 T 0 0.0423368
14 D 58 F 0 0.244931
14 D 59 L 0 0.0640056
14 D 60 E 0 0.141647
14 D 61 L 0 0.0433103
14 D 62 K 0 -0.0430919
14 D 63 Q 0 0.00274336
14 D 64 R 0 -0.025321
14 D 65 V 0 -0.0203996
14 D 66 K 0 -0.00832884
14 D 67 V 0 -0.0198842
14 D 68 A 0 -0.0439427
14 D 69 E 0 -0.0254049
14 D 70 N 0 -0.0898406
14 D 71 L 0 -0.0684842
14 D 72 K 0 -0.0112126
14 D 73 A 0 -0.057522
14 D 74 N 0 -0.0482627
14 D 75 V 0 0.0147028
14 D 76 F 0 0.00540016
14 D 77 V 0 -0.0113638
14 D 78 S 0 -0.0106055
14 D 79 I 0 0.00250941
14 D 80 H 0 -0.00825601
14 D 81 A 0 0.0317961
14 D 82 N 0 -0.0122448
14 D 83 S 0 -0.00736326
14 D 84 S 0 -0.0409047
14 D 85 G 0 -0.112469
14 D 86 S 0 -0.041903
14 D 87 S 0 0.00352039
14 D 88 A 0 -0.0614239
14 D 89 S 0 -0.0377501
14 D 90 N 0 -0.0987452
14 D 91 G 0 -0.0129329
14 D 92 T 0 -0.0328973
14 D 93 E 0 0.0414363
14 D 94 T 0 -0.0587181
14 D 95 Y 0 0.0908753
14 D 96 Y 0 -0.00935764
14 D 97 Q 0 -0.0100846
14 D 98 R 0 -0.0464409
14 D 99 S 0 -0.0474352
14 D 100 A 0 -0.104907
14 D 101 S 0 0.00987418
14 D 102 K 0 -0.0697902
14 D 103 A 0 -0.0601557
14 D 104 F 0 -0.0662497
14 D 105 A 0 -0.0698226
14 D 106 N 0 -0.0437898
14 D 107 V 0 -0.0676306
14 D 108 M 0 0.0595904
14 D 109 H 0 -0.0248753
14 D 110 K 0 -0.0765819
14 D 111 Y 0 -0.0682159
14 D 112 F 0 0.0392154
14 D 113 A 0 -0.0279433
14 D 114 P 0 -0.0885428
14 D 115 A 0 -0.126733
14 D 116 T 0 -0.0823733
14 D 117 G 0 -0.0541664
14 D 118 L 0 -0.0876406
14 D 119 T 0 -0.101337
14 D 120 D 0 -0.0867921
14 D 121 R 0 -0.0355574
14 D 122 G 0 -0.0505677
14 D 123 I 0 -0.0647805
14 D 124 R 0 -0.0143753
14 D 125 Y 0 -0.0620511
14 D 126 G 0 -0.0424736
14 D 127 N 0 -0.0794545
14 D 128 F 0 0.00781677
14 D 129 H 0 -0.0607797
14 D 130 V 0 0.0697885
14 D 131 I 0 -0.0413917
14 D 132 R 0 0.00212722
14 D 133 E 0 -0.0193429
14 D 134 T 0 -0.0223082
14 D 135 T 0 -0.00984189
14 D 136 M 0 -0.0316128
14 D 137 P 0 -0.0581026
14 D 138 A 0 0.0124216
14 D 139 V 0 -0.022026
14 D 140 L 0 -0.0137172
14 D 141 L 0 -0.052975
14 D 142 E 0 -0.00626245
14 D 143 V 0 -0.00236271
14 D 144 G 0 -0.039441
14 D 145 Y 0 0.0593877
14 D 146 L 0 0.165252
14 D 147 S 0 0.0170819
14 D 148 N 0 0.00612213
14 D 149 A 0 -0.0326538
14 D 150 K 0 -0.0222584
14 D 151 E 0 0.013152
14 D 152 E 0 0.0482553
14 D 153 A 0 -0.0240952
14 D 154 T 0 -0.0634181
14 D 155 L 0 0.0376217
14 D 156 F 0 0.00271048
14 D 157 D 0 0.0202767
14 D 158 E 0 -0.0433124
14 D 159 D 0 -0.0411486
14 D 160 F 0 -0.0468952
14 D 161 Q 0 -0.0686394
14 D 162 N 0 -0.0895263
14 D 163 R 0 -0.0712854
14 D 164 V 0 -0.0161794
14 D 165 A 0 -0.0478825
14 D 166 Q 0 -0.113239
14 D 167 G 0 -0.110869
14 D 168 I 0 -0.054828
14 D 169 A 0 -0.164473
14 D 170 D 0 -0.0810119
14 D 171 G 0 -0.0806542
14 D 172 I 0 -0.0387107
14 D 173 T 0 -0.134748
14 D 174 E 0 -0.0677602
14 D 175 Y 0 -0.0248257
14 D 176 L 0 -0.0910834
14 D 177 D 0 -0.0255023
15 S 16 G 0 0.451567
15 S 17 A 0 0.310786
15 S 18 V 0 0.530401
15 S 19 G 0 0.11138
15 S 20 I 0 0.094768
15 S 21 S 0 0.0602863
15 S 22 R 0 0.0907783
15 S 24 N 0 0.0600207
15 S 25 Y 0 0.463765
15 S 26 E 0 -0.0417897
15 S 27 K 0 0.0864043
15 S 28 T 0 0.0395693
15 S 29 F 0 0.00425507
15 S 30 N 0 0.0142978
15 S 31 L 0 -0.0157409
15 S 32 A 0 -0.00470167
15 S 33 M 0 0.0105256
15 S 34 A 0 -0.0209822
15 S 35 L 0 -0.0339905
15 S 36 K 0 -0.0192352
15 S 37 V 0 -0.0254312
15 S 38 E 0 -0.0304837
15 S 39 S 0 -0.0492277
15 S 40 I 0 0.00635192
15 S 41 L 0 -0.0314299
15 S 42 K 0 -0.0066506
15 S 43 Q 0 -0.0387742
15 S 44 N 0 -0.0749772
15 S 46 K 0 -0.0131143
15 S 47 L 0 -0.049651
15 S 48 E 0 -0.0409035
15 S 49 V 0 -0.0683353
15 S 50 V 0 -0.0424407
15 S 51 L 0 -0.0213307
15 S 52 T 0 -0.0720957
15 S 53 R 0 -0.0408011
15 S 54 S 0 -0.00303045
15 S 55 D 0 0.00533875
15 S 56 D 0 -0.031248
15 S 57 T 0 -0.0533901
15 S 58 F 0 0.027806
15 S 59 L 0 -0.0201358
15 S 60 E 0 0.0446395
15 S 61 L 0 0.0433676
15 S 62 K 0 0.00880425
15 S 63 Q 0 -0.0274523
15 S 64 R 0 -0.0421729
15 S 65 V 0 0.0124915
15 S 66 K 0 0.0193603
15 S 67 V 0 -0.0147667
15 S 68 A 0 -0.053395
15 S 69 E 0 -0.0283025
15 S 70 N 0 -0.00169779
15 S 71 L 0 -0.0449218
15 S 72 K 0 0.0244895
15 S 73 A 0 -0.0588952
15 S 74 N 0 -0.053072
15 S 75 V 0 -0.0608325
15 S 76 F 0 -0.0445809
15 S 77 V 0 -0.020696
15 S 78 S 0 -0.0411471
15 S 79 I 0 -0.10618
15 S 80 H 0 -0.0389428
15 S 81 A 0 0.0330867
15 S 82 N 0 -0.00278482
15 S 83 S 0 0.207728
15 S 84 S 0 0.0195446
15 S 85 G 0 0.171685
15 S 86 S 0 -0.0855362
15 S 87 S 0 -0.0156911
15 S 88 A 0 0.0340713
15 S 89 S 0 0.011594
15 S 90 N 0 -0.00451395
15 S 91 G 0 -0.0621657
15 S 92 T 0 0.0290915
15 S 93 E 0 -0.0274107
15 S 94 T 0 0.0277726
15 S 95 Y 0 -0.01918
15 S 96 Y 0 -0.0554061
15 S 97 Q 0 0.0144524
15 S 98 R 0 -0.062717
15 S 99 S 0 0.00668719
15 S 100 A 0 0.0135118
15 S 101 S 0 -0.00527938
15 S 102 K 0 -0.00853051
15 S 103 A 0 -0.0388823
15 S 104 F 0 -0.0754525
15 S 105 A 0 -0.0271059
15 S 106 N 0 0.0203748
15 S 107 V 0 -0.0252733
15 S 108 M 0 -0.0307707
15 S 109 H 0 -0.0024356
15 S 110 K 0 0.0322551
15 S 111 Y 0 -0.0513936
15 S 112 F 0 -0.0552922
15 S 113 A 0 0.0338756
15 S 114 P 0 -0.0210313
15 S 115 A 0 -0.0606665
15 S 116 T 0 -0.0485634
15 S 117 G 0 -0.0768603
15 S 118 L 0 0.0134416
15 S 119 T 0 0.0146814
15 S 120 D 0 -0.0384299
15 S 121 R 0 -0.0445595
15 S 122 G 0 -0.0211138
15 S 123 I 0 -0.0341808
15 S 124 R 0 -0.0671576
15 S 125 Y 0 0.0592808
15 S 126 G 0 -0.0483521
15 S 127 N 0 -0.0115521
15 S 128 F 0 -0.0965298
15 S 129 H 0 0.0145966
15 S 130 V 0 0.0870172
15 S 131 I 0 0.0205896
15 S 132 R 0 0.0244935
15 S 133 E 0 -0.0185103
15 S 134 T 0 0.0189419
15 S 135 T 0 0.0169644
15 S 136 M 0 -0.049246
15 S 137 P 0 -0.0476625
15 S 138 A 0 0.0227196
15 S 139 V 0 -0.0300077
15 S 140 L 0 0.0199605
15 S 141 L 0 -0.016758
15 S 142 E 0 0.000461799
15 S 143 V 0 -0.0823456
15 S 144 G 0 -0.0329239
15 S 145 Y 0 -0.0965838
15 S 146 L 0 0.0262151
15 S 147 S 0 -0.0709266
15 S 148 N 0 -0.0143764
15 S 149 A 0 -0.0542548
15 S 150 K 0 0.025622
15 S 151 E 0 -0.0729593
15 S 152 E 0 -0.0205687
15 S 153 A 0 -0.00950574
15 S 154 T 0 -0.0283741
15 S 155 L 0 0.0320045
15 S 156 F 0 -0.00631732
15 S 157 D 0 -0.0313231
15 S 158 E 0 -0.0732761
15 S 159 D 0 -0.0618201
15 S 160 F 0 -0.0362978
15 S 161 Q 0 -0.0857276
15 S 162 N 0 -0.0200291
15 S 163 R 0 -0.0341822
15 S 164 V 0 -0.0417644
15 S 165 A 0 -0.0962788
15 S 166 Q 0 0.0340469
15 S 167 G 0 -0.0265148
15 S 168 I 0 -0.0483078
15 S 169 A 0 -0.146895
15 S 170 D 0 -0.103798
15 S 171 G 0 -0.0455252
15 S 172 I 0 -0.0226067
15 S 173 T 0 -0.0617281
15 S 174 E 0 -0.0221706
15 S 175 Y 0 -0.0312515
15 S 176 L 0 -0.121068
15 S 177 D 0 -0.0326309
16 G 17 A 0 0.378546
16 G 18 V 0 0.237021
16 G 19 G 0 0.175411
16 G 20 I 0 0.0886261
16 G 21 S 0 0.0835215
16 G 22 R 0 0.029668
16 G 24 N 0 0.0614089
16 G 25 Y 0 0.00160106
16 G 26 E 0 0.132652
16 G 27 K 0 0.12708
16 G 28 T 0 0.0916
16 G 29 F 0 0.101745
16 G 30 N 0 0.0845644
16 G 31 L 0 0.0493395
16 G 32 A 0 0.00839802
16 G 33 M 0 0.0404956
16 G 34 A 0 0.0466014
16 G 35 L 0 0.00435447
16 G 36 K 0 -0.0302863
16 G 37 V 0 0.0462729
16 G 38 E 0 -0.058533
16 G 39 S 0 -0.0184257
16 G 40 I 0 -0.0366463
16 G 41 L 0 -0.00655763
16 G 42 K 0 -0.0350753
16 G 43 Q 0 -0.0382654
16 G 44 N 0 -0.0608707
16 G 46 K 0 -0.0650669
16 G 47 L 0 -0.0362786
16 G 48 E 0 -0.0138321
16 G 49 V 0 -0.0167667
16 G 50 V 0 -0.0516897
16 G 51 L 0 -0.0131768
16 G 52 T 0 -0.000889533
16 G 53 R 0 -0.0212843
16 G 54 S 0 -0.0270882
16 G 55 D 0 -0.0300829
16 G 56 D 0 0.0346561
16 G 57 T 0 -0.0149053
16 G 58 F 0 -0.0606474
16 G 59 L 0 -0.0112294
16 G 60 E 0 -0.0429208
16 G 61 L 0 -0.00392471
16 G 62 K 0 -0.0118691
16 G 63 Q 0 -0.0521164
16 G 64 R 0 -0.0025995
16 G 65 V 0 -0.0300882
16 G 66 K 0 -0.0462594
16 G 67 V 0 -0.0690946
16 G 68 A 0 -0.0139145
16 G 69 E 0 -0.0195629
16 G 70 N 0 -0.0142423
16 G 71 L 0 -0.0550835
16 G 72 K 0 -0.0540901
16 G 73 A 0 -0.0537478
16 G 74 N 0 -0.0535521
16 G 75 V 0 -0.0334555
16 G 76 F 0 -0.0145005
16 G 77 V 0 0.0180494
16 G 78 S 0 0.000152953
16 G 79 I 0 -0.00822289
16 G 80 H 0 0.0855258
16 G 81 A 0 0.077503
16 G 82 N 0 0.0443618
16 G 83 S 0 -0.0269627
16 G 84 S 0 -0.0616773
16 G 85 G 0 -0.101176
16 G 86 S 0 -0.0124137
16 G 87 S 0 -0.0933569
16 G 88 A 0 -0.043115
16 G 89 S 0 -0.0498155
16 G 90 N 0 -0.0782407
16 G 91 G 0 0.121312
16 G 92 T 0 -0.0308435
16 G 93 E 0 -0.00348507
16 G 94 T 0 0.00417739
16 G 95 Y 0 0.00173596
16 G 96 Y 0 0.00313838
16 G 97 Q 0 -0.0363965
16 G 98 R 0 -0.0275616
16 G 99 S 0 -0.0486139
16 G 100 A 0 -0.0902378
16 G 101 S 0 0.0197054
16 G 102 K 0 -0.0858844
16 G 103 A 0 -0.0860796
16 G 104 F 0 -0.021786
16 G 105 A 0 0.0244073
16 G 106 N 0 -0.0379569
16 G 107 V 0 -0.0770377
16 G 108 M 0 0.0136726
16 G 109 H 0 -0.066226
16 G 110 K 0 -0.011261
16 G 111 Y 0 -0.0790254
16 G 112 F 0 0.0107186
16 G 113 A 0 -0.0796263
16 G 114 P 0 -0.0752911
16 G 115 A 0 -0.0976281
16 G 116 T 0 -0.0749419
16 G 117 G 0 -0.0516048
16 G 118 L 0 -0.101143
16 G 119 T 0 -0.0315382
16 G 120 D 0 -0.0627214
16 G 121 R 0 -0.0340503
16 G 122 G 0 -0.0417746
16 G 123 I 0 -0.062479
16 G 124 R 0 -0.056151
16 G 125 Y 0 -0.0713179
16 G 126 G 0 -0.0459218
16 G 127 N 0 -0.0400484
16 G 128 F 0 -0.0419665
16 G 129 H 0 -0.0548829
16 G 130 V 0 0.00441906
16 G 131 I 0 -0.0568071
16 G 132 R 0 -0.0826942
16 G 133 E 0 -0.0897125
16 G 134 T 0 -0.0266384
16 G 135 T 0 -0.0439952
16 G 136 M 0 -0.0577072
16 G 137 P 0 -0.03546
16 G 138 A 0 0.0113065
16 G 139 V 0 0.032664
16 G 140 L 0 0.0227954
16 G 141 L 0 0.0277661
16 G 142 E 0 0.0647761
16 G 143 V 0 -0.0276774
16 G 144 G 0 0.0307526
16 G 145 Y 0 -0.0138089
16 G 146 L 0 0.230471
16 G 147 S 0 -0.0052292
16 G 148 N 0 -0.00799894
16 G 149 A 0 -0.0271038
16 G 150 K 0 -0.0250158
16 G 151 E 0 0.087053
16 G 152 E 0 -0.0419059
16 G 153 A 0 -0.0680467
16 G 154 T 0 -0.056883
16 G 155 L 0 0.0138731
16 G 156 F 0 -0.0660485
16 G 157 D 0 -0.0349097
16 G 158 E 0 -0.0539159
16 G 159 D 0 -0.0656161
16 G 160 F 0 -0.072123
16 G 161 Q 0 -0.0148189
16 G 162 N 0 -0.00038579
16 G 163 R 0 -0.0238013
16 G 164 V 0 0.00417259
16 G 165 A 0 -0.0222806
16 G 166 Q 0 -0.0757534
16 G 167 G 0 -0.0584544
16 G 168 I 0 0.0240852
16 G 169 A 0 -0.0445463
16 G 170 D 0 -0.0589056
16 G 171 G 0 0.0453834
16 G 172 I 0 -0.0122895
16 G 173 T 0 -0.105386
16 G 174 E 0 -0.055822
16 G 175 Y 0 -0.0531537
16 G 176 L 0 -0.0268729
16 G 177 D 0 -0.0431249
17 A 18 V 0 0.388831
17 A 19 G 0 0.241033
17 A 20 I 0 0.0739627
17 A 21 S 0 0.0663802
17 A 22 R 0 0.135168
17 A 24 N 0 0.108358
17 A 25 Y 0 0.0768886
17 A 26 E 0 0.0439429
17 A 27 K 0 0.0898268
17 A 28 T 0 0.00693568
17 A 29 F 0 0.050741
17 A 30 N 0 0.0357208
17 A 31 L 0 -0.00522894
17 A 32 A 0 -0.0657995
17 A 33 M 0 0.0316327
17 A 34 A 0 -0.0289447
17 A 35 L 0 0.0376882
17 A 36 K 0 -0.110035
17 A 37 V 0 -0.0403477
17 A 38 E 0 0.0142051
17 A 39 S 0 -0.0366206
17 A 40 I 0 -0.0649598
17 A 41 L 0 -0.0654748
17 A 42 K 0 -0.0213203
17 A 43 Q 0 -0.0744999
17 A 44 N 0 -0.0217214
17 A 46 K 0 -0.0481177
17 A 47 L 0 -0.032885
17 A 48 E 0 -0.0685766
17 A 49 V 0 -0.0462147
17 A 50 V 0 -0.0556211
17 A 51 L 0 -0.0258403
17 A 52 T 0 -0.0324074
17 A 53 R 0 8.30231e-05
17 A 54 S 0 -0.0687049
17 A 55 D 0 -0.0706458
17 A 56 D 0 -0.0287439
17 A 57 T 0 -0.0748029
17 A 58 F 0 0.0280775
17 A 59 L 0 -0.00349254
17 A 60 E 0 -0.011992
17 A 61 L 0 0.0639081
17 A 62 K 0 -0.00700347
17 A 63 Q 0 -0.069914
17 A 64 R 0 -0.0153627
17 A 65 V 0 -0.0462451
17 A 66 K 0 -0.101925
17 A 67 V 0 -0.0444522
17 A 68 A 0 -0.0317124
17 A 69 E 0 -0.0192956
17 A 70 N 0 -0.0873949
17 A 71 L 0 -0.0486565
17 A 72 K 0 -0.121628
17 A 73 A 0 -0.075133
17 A 74 N 0 -0.0376232
17 A 75 V 0 -0.00136993
17 A 76 F 0 0.0752872
17 A 77 V 0 0.00171733
17 A 78 S 0 -0.0423188
17 A 79 I 0 0.0268051
17 A 80 H 0 0.0838343
17 A 81 A 0 0.139209
17 A 82 N 0 0.0828768
17 A 83 S 0 0.242193
17 A 84 S 0 0.0592397
17 A 85 G 0 -0.0454512
17 A 86 S 0 -0.0340357
17 A 87 S 0 -0.0452397
17 A 88 A 0 -0.02653
17 A 89 S 0 -0.0298466
17 A 90 N 0 -0.0892406
17 A 91 G 0 0.023198
17 A 92 T 0 -0.0323647
17 A 93 E 0 0.00836417
17 A 94 T 0 0.00817414
17 A 95 Y 0 0.112265
17 A 96 Y 0 -0.0196581
17 A 97 Q 0 0.00608613
17 A 98 R 0 0.0782198
17 A 99 S 0 -0.0630784
17 A 100 A 0 -0.0578001
17 A 101 S 0 -0.000737085
17 A 102 K 0 -0.0488673
17 A 103 A 0 0.0348081
17 A 104 F 0 -0.0706907
17 A 105 A 0 -0.0451592
17 A 106 N 0 -0.0553833
17 A 107 V 0 -0.0637276
17 A 108 M 0 -0.0305288
17 A 109 H 0 -0.010059
17 A 110 K 0 -0.056014
17 A 111 Y 0 -0.0400596
17 A 112 F 0 0.00557427
17 A 113 A 0 -0.113402
17 A 114 P 0 -0.053091
17 A 115 A 0 -0.0776849
17 A 116 T 0 -0.0261476
17 A 117 G 0 -0.0282882
17 A 118 L 0 -0.0914345
17 A 119 T 0 -0.0251232
17 A 120 D 0 -0.0593336
17 A 121 R 0 -0.0847576
17 A 122 G 0 -0.0403389
17 A 123 I 0 -0.0339259
17 A 124 R 0 0.00361331
17 A 125 Y 0 -0.00277555
17 A 126 G 0 -0.0697333
17 A 127 N 0 -0.00894334
17 A 128 F 0 -0.0132091
17 A 129 H 0 -0.0445557
17 A 130 V 0 0.000280946
17 A 131 I 0 -0.0689332
17 A 132 R 0 -0.0316136
17 A 133 E 0 -0.0451593
17 A 134 T 0 -0.0128
17 A 135 T 0 -0.040606
17 A 136 M 0 -0.0389607
17 A 137 P 0 0.0302651
17 A 138 A 0 0.024445
17 A 139 V 0 -0.00529963
17 A 140 L 0 0.16006
17 A 141 L 0 0.0917816
17 A 142 E 0 0.132522
17 A 143 V 0 -0.0211597
17 A 144 G 0 -0.0110388
17 A 145 Y 0 0.0291374
17 A 146 L 0 0.530648
17 A 147 S 0 0.0993503
17 A 148 N 0 -0.011018
17 A 149 A 0 -0.0282368
17 A 150 K 0 -0.0204744
17 A 151 E 0 0.0398481
17 A 152 E 0 -0.0460011
17 A 153 A 0 -0.0268628
17 A 154 T 0 -0.110349
17 A 155 L 0 -0.0228105
17 A 156 F 0 0.0365966
17 A 157 D 0 0.00983259
17 A 158 E 0 -0.0555619
17 A 159 D 0 -0.0344609
17 A 160 F 0 -0.0507489
17 A 161 Q 0 -0.0219465
17 A 162 N 0 -0.0796604
17 A 163 R 0 -0.0564801
17 A 164 V 0 0.0181767
17 A 165 A 0 -0.0834773
17 A 166 Q 0 -0.0577876
17 A 167 G 0 -0.0568837
17 A 168 I 0 -0.0567661
17 A 169 A 0 -0.109861
17 A 170 D 0 -0.0842728
17 A 171 G 0 -0.0495065
17 A 172 I 0 -0.10032
17 A 173 T 0 -0.0575732
17 A 174 E 0 -0.138773
17 A 175 Y 0 -0.0615758
17 A 176 L 0 -0.00388036
17 A 177 D 0 -0.0334788
18 V 19 G 0 0.409375
18 V 20 I 0 0.229969
18 V 21 S 0 0.116523
18 V 22 R 0 0.27165
18 V 24 N 0 0.0633872
18 V 25 Y 0 0.373043
18 V 26 E 0 -0.000927816
18 V 27 K 0 0.104407
18 V 28 T 0 0.0324178
18 V 29 F 0 0.0358618
18 V 30 N 0 0.0491922
18 V 31 L 0 0.00420119
18 V 32 A 0 0.000247813
18 V 33 M 0 -0.00188828
18 V 34 A 0 -0.0131787
18 V 35 L 0 0.0611719
18 V 36 K 0 -0.0329264
18 V 37 V 0 -0.0725752
18 V 38 E 0 -0.0360911
18 V 39 S 0 0.0643984
18 V 40 I 0 -0.01958
18 V 41 L 0 0.0648483
18 V 42 K 0 0.00745731
18 V 43 Q 0 0.0496887
18 V 44 N 0 -0.0148889
18 V 46 K 0 -0.0176504
18 V 47 L 0 -0.058744
18 V 48 E 0 -0.0435041
18 V 49 V 0 -0.0597367
18 V 50 V 0 0.0120533
18 V 51 L 0 -0.0222865
18 V 52 T 0 -0.0214826
18 V 53 R 0 -0.0194534
18 V 54 S 0 -0.0192856
18 V 55 D 0 0.0334462
18 V 56 D 0 0.0123265
18 V 57 T 0 -0.0517034
18 V 58 F 0 -0.0032419
18 V 59 L 0 0.0156825
18 V 60 E 0 -0.0134617
18 V 61 L 0 -0.0356788
18 V 62 K 0 0.0422752
18 V 63 Q 0 0.0218594
18 V 64 R 0 -0.0530586
18 V 65 V 0 -0.068798
18 V 66 K 0 -0.0298188
18 V 67 V 0 -0.112501
18 V 68 A 0 -0.085221
18 V 69 E 0 -0.0614538
18 V 70 N 0 -0.0263637
18 V 71 L 0 -0.00824089
18 V 72 K 0 -0.0591209
18 V 73 A 0 -0.0748159
18 V 74 N 0 -0.0153595
18 V 75 V 0 -0.0655705
18 V 76 F 0 -0.0279532
18 V 77 V 0 -0.04419
18 V 78 S 0 -0.0357637
18 V 79 I 0 -0.0166558
18 V 80 H 0 -0.0787322
18 V 81 A 0 -0.0594341
18 V 82 N 0 0.00326035
18 V 83 S 0 0.00564747
18 V 84 S 0 0.00787208
18 V 85 G 0 0.00632357
18 V 86 S 0 0.0933936
18 V 87 S 0 0.030012
18 V 88 A 0 0.0346718
18 V 89 S 0 0.00650099
18 V 90 N 0 0.0147619
18 V 91 G 0 -0.0542476
18 V 92 T 0 -0.0506664
18 V 93 E 0 -0.0799972
18 V 94 T 0 -0.0608663
18 V 95 Y 0 -0.0745414
18 V 96 Y 0 -0.0133061
18 V 97 Q 0 -0.0444604
18 V 98 R 0 -0.0350576
18 V 99 S 0 -0.021163
18 V 100 A 0 -0.00438623
18 V 101 S 0 -0.0818155
18 V 102 K 0 -0.0184136
18 V 103 A 0 -0.0309825
18 V 104 F 0 0.00928076
18 V 105 A 0 -0.109026
18 V 106 N 0 0.0223762
18 V 107 V 0 -0.0403945
18 V 108 M 0 0.0146936
18 V 109 H 0 -0.0210329
18 V 110 K 0 0.00278247
18 V 111 Y 0 -0.051838
18 V 112 F 0 -0.0336174
18 V 113 A 0 0.0397421
18 V 114 P 0 -0.00871602
18 V 115 A 0 -0.0361704
18 V 116 T 0 -0.0385893
18 V 117 G 0 0.0048495
18 V 118 L 0 0.0209307
18 V 119 T 0 -0.0255806
18 V 120 D 0 -0.0930357
18 V 121 R 0 -0.0353565
18 V 122 G 0 -0.0644666
18 V 123 I 0 -0.0130738
18 V 124 R 0 0.0273115
18 V 125 Y 0 -0.045417
18 V 126 G 0 0.0469109
18 V 127 N 0 -0.0582645
18 V 128 F 0 -0.0494283
18 V 129 H 0 -0.0188478
18 V 130 V 0 -0.0495326
18 V 131 I 0 -0.0292864
18 V 132 R 0 -0.0157881
18 V 133 E 0 -0.0779324
18 V 134 T 0 -0.0816826
18 V 135 T 0 0.0278019
18 V 136 M 0 -0.0490595
18 V 137 P 0 -0.0678715
18 V 138 A 0 -0.0301709
18 V 139 V 0 -0.053127
18 V 140 L 0 -0.0748073
18 V 141 L 0 -0.055325
18 V 142 E 0 -0.0535052
18 V 143 V 0 -0.0440534
18 V 144 G 0 -0.0573563
18 V 145 Y 0 -0.065857
18 V 146 L 0 0.092606
18 V 147 S 0 0.0063034
18 V 148 N 0 -0.0335117
18 V 149 A 0 -0.00501817
18 V 150 K 0 0.00352677
18 V 151 E 0 -0.0398582
18 V 152 E 0 -0.00607934
18 V 153 A 0 -0.0148934
18 V 154 T 0 -0.0321128
18 V 155 L 0 0.00368835
18 V 156 F 0 -0.000590661
18 V 157 D 0 -0.0577166
18 V 158 E 0 -0.0103555
18 V 159 D 0 0.0322339
18 V 160 F 0 -0.00873605
18 V 161 Q 0 -0.0775881
18 V 162 N 0 0.0229912
18 V 163 R 0 -0.0872195
18 V 164 V 0 -0.065009
18 V 165 A 0 -0.0904228
18 V 166 Q 0 -0.0281963
18 V 167 G 0 -0.0546223
18 V 168 I 0 -0.0347532
18 V 169 A 0 -0.0461243
18 V 170 D 0 -0.0441846
18 V 171 G 0 -0.0369838
18 V 172 I 0 -0.025449
18 V 173 T 0 -0.0253645
18 V 174 E 0 -0.0611158
18 V 175 Y 0 -0.0895469
18 V 176 L 0 -0.0255709
18 V 177 D 0 0.0335123
19 G 20 I 0 0.711643
19 G 21 S 0 0.448666
19 G 22 R 0 0.536892
19 G 24 N 0 0.210674
19 G 25 Y 0 0.0602186
19 G 26 E 0 0.0374359
19 G 27 K 0 0.0480211
19 G 28 T 0 0.0122864
19 G 29 F 0 0.332276
19 G 30 N 0 0.0118523
19 G 31 L 0 0.0161376
19 G 32 A 0 -0.0517272
19 G 33 M 0 -0.0369567
19 G 34 A 0 -0.0109088
19 G 35 L 0 -0.0210278
19 G 36 K 0 -0.0399258
19 G 37 V 0 -0.0685532
19 G 38 E 0 -0.0513529
19 G 39 S 0 -0.0756483
19 G 40 I 0 -0.0789999
19 G 41 L 0 -0.0785919
19 G 42 K 0 -0.0610505
19 G 43 Q 0 0.0405225
19 G 44 N 0 -0.0370656
19 G 46 K 0 -0.0552375
19 G 47 L 0 -0.0305319
19 G 48 E 0 0.0223281
19 G 49 V 0 -0.0651821
19 G 50 V 0 -0.00705638
19 G 51 L 0 -0.0239368
19 G 52 T 0 -0.0810157
19 G 53 R 0 -0.042013
19 G 54 S 0 -0.0489931
19 G 55 D 0 0.0698659
19 G 56 D 0 -0.0238924
19 G 57 T 0 -0.0247068
19 G 58 F 0 -0.0408689
19 G 59 L 0 0.0013587
19 G 60 E 0 -0.075155
19 G 61 L 0 0.034784
19 G 62 K 0 -0.00629904
19 G 63 Q 0 -0.0704738
19 G 64 R 0 0.0592802
19 G 65 V 0 -0.00764938
19 G 66 K 0 -0.0281394
19 G 67 V 0 -0.024299
19 G 68 A 0 -0.0395389
19 G 69 E 0 -0.0972155
19 G 70 N 0 -0.0234712
19 G 71 L 0 0.0166201
19 G 72 K 0 0.0314523
19 G 73 A 0 -0.0314938
19 G 74 N 0 -0.0396025
19 G 75 V 0 -0.0460271
19 G 76 F 0 -0.0657657
19 G 77 V 0 -0.0527952
19 G 78 S 0 -0.00527002
19 G 79 I 0 -0.0484567
19 G 80 H 0 -0.0686095
19 G 81 A 0 0.0624502
19 G 82 N 0 -0.0231913
19 G 83 S 0 0.111667
19 G 84 S 0 -0.0692781
19 G 85 G 0 0.0527427
19 G 86 S 0 -0.0265901
19 G 87 S 0 0.0325672
19 G 88 A 0 -0.019323
19 G 89 S 0 0.0150158
19 G 90 N 0 -0.0389047
19 G 91 G 0 0.00183926
19 G 92 T 0 -0.062695
19 G 93 E 0 -0.0690263
19 G 94 T 0 -0.123845
19 G 95 Y 0 0.0346465
19 G 96 Y 0 -0.0763709
19 G 97 Q 0 -0.0071722
19 G 98 R 0 -0.0413616
19 G 99 S 0 0.0203197
19 G 100 A 0 -0.0561545
19 G 101 S 0 -0.0151697
19 G 102 K 0 -0.0639066
19 G 103 A 0 -0.0515393
19 G 104 F 0 -0.0377094
19 G 105 A 0 -0.0850876
19 G 106 N 0 -0.0670046
19 G 107 V 0 -0.0795665
19 G 108 M 0 -0.0365803
19 G 109 H 0 -0.0332876
19 G 110 K 0 -0.0524959
19 G 111 Y 0 -0.121115
19 G 112 F 0 -0.0209301
19 G 113 A 0 -0.0670971
19 G 114 P 0 -0.0718035
19 G 115 A 0 -0.0815452
19 G 116 T 0 -0.0554456
19 G 117 G 0 -0.0256753
19 G 118 L 0 -0.0202123
19 G 119 T 0 -0.0741342
19 G 120 D 0 -0.0199481
19 G 121 R 0 0.0160204
19 G 122 G 0 -0.0416312
19 G 123 I 0 -0.051541
19 G 124 R 0 -0.00414826
19 G 125 Y 0 -0.0137622
19 G 126 G 0 0.0280196
19 G 127 N 0 -0.0633302
19 G 128 F 0 0.00666508
19 G 129 H 0 -0.0443994
19 G 130 V 0 -0.0161751
19 G 131 I 0 0.0292465
19 G 132 R 0 -0.0590169
19 G 133 E 0 0.00194781
19 G 134 T 0 -0.0431755
19 G 135 T 0 -0.0475112
19 G 136 M 0 -0.094182
19 G 137 P 0 -0.0747891
19 G 138 A 0 -0.0202983
19 G 139 V 0 -0.0284131
19 G 140 L 0 -0.055952
19 G 141 L 0 -0.0254845
19 G 142 E 0 -0.0578953
19 G 143 V 0 -0.0672152
19 G 144 G 0 -0.0589073
19 G 145 Y 0 0.0147631
19 G 146 L 0 0.137043
19 G 147 S 0 0.108781
19 G 148 N 0 -0.0648282
19 G 149 A 0 0.166601
19 G 150 K 0 -0.03836
19 G 151 E 0 -0.0298445
19 G 152 E 0 0.554473
19 G 153 A 0 -0.00786001
19 G 154 T 0 -0.0974387
19 G 155 L 0 -0.0208617
19 G 156 F 0 0.110041
19 G 157 D 0 -0.0870322
19 G 158 E 0 -0.0208949
19 G 159 D 0 -0.000774635
19 G 160 F 0 -0.046599
19 G 161 Q 0 -0.0725522
19 G 162 N 0 -0.0729481
19 G 163 R 0 -0.0371857
19 G 164 V 0 -0.0190318
19 G 165 A 0 -0.0769852
19 G 166 Q 0 -0.0181486
19 G 167 G 0 -0.0488672
19 G 168 I 0 -0.0387142
19 G 169 A 0 -0.061159
19 G 170 D 0 -0.110432
19 G 171 G 0 -0.079113
19 G 172 I 0 -0.0648076
19 G 173 T 0 -0.00823592
19 G 174 E 0 -0.0805271
19 G 175 Y 0 -0.0698513
19 G 176 L 0 -0.0152326
19 G 177 D 0 -0.0267434
20 I 21 S 0 0.779003
20 I 22 R 0 0.947449
20 I 24 N 0 0.184673
20 I 25 Y 0 0.176253
20 I 26 E 0 -0.0118032
20 I 27 K 0 -0.0250453
20 I 28 T 0 0.046506
20 I 29 F 0 -0.0269432
20 I 30 N 0 -0.0142444
20 I 31 L 0 -0.0422596
20 I 32 A 0 0.00949067
20 I 33 M 0 0.0261669
20 I 34 A 0 -0.0565339
20 I 35 L 0 -0.0317331
20 I 36 K 0 -0.0428073
20 I 37 V 0 -0.0120569
20 I 38 E 0 -0.0232394
20 I 39 S 0 0.00646319
20 I 40 I 0 -0.0348452
20 I 41 L 0 -0.000317195
20 I 42 K 0 -0.000962974
20 I 43 Q 0 -0.0156787
20 I 44 N 0 -0.0312344
20 I 46 K 0 0.0296443
20 I 47 L 0 -0.0232167
20 I 48 E 0 0.0297828
20 I 49 V 0 -0.107354
20 I 50 V 0 -0.030643
20 I 51 L 0 -0.0729562
20 I 52 T 0 -0.0438982
20 I 53 R 0 -0.0680368
20 I 54 S 0 0.0348518
20 I 55 D 0 0.0237991
20 I 56 D 0 -0.0113417
20 I 57 T 0 0.0294959
20 I 58 F 0 -0.0758642
20 I 59 L 0 -0.00732172
20 I 60 E 0 -0.069341
20 I 61 L 0 -0.0712536
20 I 62 K 0 -0.0604442
20 I 63 Q 0 -0.104721
20 I 64 R 0 -0.0861952
20 I 65 V 0 -0.0556804
20 I 66 K 0 0.0377867
20 I 67 V 0 -0.066747
20 I 68 A 0 -0.0753422
20 I 69 E 0 -0.0322306
20 I 70 N 0 -0.0253288
20 I 71 L 0 -0.0500991
20 I 72 K 0 -0.0700204
20 I 73 A 0 -0.100223
20 I 74 N 0 0.00928307
20 I 75 V 0 -0.0869609
20 I 76 F 0 -0.0604195
20 I 77 V 0 -0.0557475
20 I 78 S 0 -0.079429
20 I 79 I 0 -0.00855906
20 I 80 H 0 -0.0775925
20 I 81 A 0 0.0208096
20 I 82 N 0 -0.0838787
20 I 83 S 0 0.129695
20 I 84 S 0 -0.0122874
20 I 85 G 0 0.00240913
20 I 86 S 0 0.0900493
20 I 87 S 0 0.0219823
20 I 88 A 0 0.0617389
20 I 89 S 0 0.000535428
20 I 90 N 0 0.0890397
20 I 91 G 0 -0.0970884
20 I 92 T 0 -0.0365798
20 I 93 E 0 -0.0202302
20 I 94 T 0 -0.0832296
20 I 95 Y 0 -0.0785694
20 I 96 Y 0 -0.116002
20 I 97 Q 0 -0.072711
20 I 98 R 0 -0.0621531
20 I 99 S 0 0.0610161
20 I 100 A 0 -0.018606
20 I 101 S 0 -0.0508239
20 I 102 K 0 0.0204264
20 I 103 A 0 -0.0623605
20 I 104 F 0 -0.0496924
20 I 105 A 0 -0.0672447
20 I 106 N 0 0.0294407
20 I 107 V 0 0.00544353
20 I 108 M 0 0.00111057
20 I 109 H 0 -0.0628788
20 I 110 K 0 0.00505933
20 I 111 Y 0 -0.0415299
20 I 112 F 0 -0.022872
20 I 113 A 0 0.0185642
20 I 114 P 0 -0.0446848
20 I 115 A 0 -0.00958677
20 I 116 T 0 0.00184536
20 I 117 G 0 0.0232291
20 I 118 L 0 -0.0767951
20 I 119 T 0 -0.0181542
20 I 120 D 0 -0.0495943
20 I 121 R 0 -0.0300129
20 I 122 G 0 -0.0161221
20 I 123 I 0 -0.0189905
20 I 124 R 0 -0.0285381
20 I 125 Y 0 -0.0627447
20 I 126 G 0 -0.0487439
20 I 127 N 0 -0.0041233
20 I 128 F 0 -0.102314
20 I 129 H 0 -0.0853131
20 I 130 V 0 -0.084
20 I 131 I 0 -0.0826069
20 I 132 R 0 -0.0104003
20 I 133 E 0 0.0270134
20 I 134 T 0 -0.00939903
20 I 135 T 0 0.0133139
20 I 136 M 0 -0.066749
20 I 137 P 0 -0.0677222
20 I 138 A 0 -0.0555375
20 I 139 V 0 -0.030783
20 I 140 L 0 -0.0868149
20 I 141 L 0 -0.0738673
20 I 142 E 0 -0.0748773
20 I 143 V 0 -0.0586329
20 I 144 G 0 -0.0407791
20 I 145 Y 0 -0.0912586
20 I 146 L 0 0.172301
20 I 147 S 0 -0.0501445
20 I 148 N 0 -0.0293934
20 I 149 A 0 0.172624
20 I 150 K 0 0.0323376
20 I 151 E 0 0.0165506
20 I 152 E 0 0.444942
20 I 153 A 0 0.0706986
20 I 154 T 0 -0.0915708
20 I 155 L 0 -0.0198438
20 I 156 F 0 0.0805958
20 I 157 D 0 0.00724574
20 I 158 E 0 0.00837103
20 I 159 D 0 -0.0144745
20 I 160 F 0 -0.0706741
20 I 161 Q 0 -0.113495
20 I 162 N 0 -0.034197
20 I 163 R 0 0.0441494
20 I 164 V 0 -0.0633415
20 I 165 A 0 -0.0219364
20 I 166 Q 0 0.0185045
20 I 167 G 0 -0.0879099
20 I 168 I 0 -0.128915
20 I 169 A 0 -0.0346554
20 I 170 D 0 0.0033098
20 I 171 G 0 -0.104655
20 I 172 I 0 -0.0784944
20 I 173 T 0 0.0310682
20 I 174 E 0 -0.0183899
20 I 175 Y 0 -0.0389114
20 I 176 L 0 -0.0466244
20 I 177 D 0 0.0945883
21 S 22 R 0 0.805372
21 S 24 N 0 0.323353
21 S 25 Y 0 0.155107
21 S 26 E 0 -0.00458042
21 S 27 K 0 -0.024835
21 S 28 T 0 0.0326945
21 S 29 F 0 0.0635111
21 S 30 N 0 -0.000335612
21 S 31 L 0 -0.034682
21 S 32 A 0 -0.00676674
21 S 33 M 0 -0.0453509
21 S 34 A 0 -0.0651636
21 S 35 L 0 -0.0157834
21 S 36 K 0 0.00336739
21 S 37 V 0 -0.0328311
21 S 38 E 0 0.0040928
21 S 39 S 0 0.0242548
21 S 40 I 0 0.000788846
21 S 41 L 0 0.0380246
21 S 42 K 0 -0.0425893
21 S 43 Q 0 -0.0163377
21 S 44 N 0 0.0432832
21 S 46 K 0 -0.0191317
21 S 47 L 0 -0.0342402
21 S 48 E 0 0.0434297
21 S 49 V 0 -0.0891796
21 S 50 V 0 -0.00617974
21 S 51 L 0 -0.0491856
21 S 52 T 0 -0.0186213
21 S 53 R 0 -0.0384837
21 S 54 S 0 0.00691396
21 S 55 D 0 -0.00139941
21 S 56 D 0 -0.0467397
21 S 57 T 0 -0.0772863
21 S 58 F 0 -0.0207326
21 S 59 L 0 -0.0248833
21 S 60 E 0 -0.0383944
21 S 61 L 0 -0.00701271
21 S 62 K 0 0.000894445
21 S 63 Q 0 0.00287482
21 S 64 R 0 -0.0776531
21 S 65 V 0 -0.0187579
21 S 66 K 0 0.0265239
21 S 67 V 0 -0.0372788
21 S 68 A 0 -0.0956126
21 S 69 E 0 -0.0109552
21 S 70 N 0 0.000439812
21 S 71 L 0 -0.00817881
21 S 72 K 0 -0.0371838
21 S 73 A 0 -0.0520273
21 S 74 N 0 -0.0212991
21 S 75 V 0 -0.0784415
21 S 76 F 0 -0.0943315
21 S 77 V 0 0.0253529
21 S 78 S 0 -0.0499535
21 S 79 I 0 -0.0115339
21 S 80 H 0 -0.0721873
21 S 81 A 0 -0.0743399
21 S 82 N 0 -0.103962
21 S 83 S 0 -0.0173212
21 S 84 S 0 -0.0133772
21 S 85 G 0 0.0310321
21 S 86 S 0 -0.0161571
21 S 87 S 0 0.0779973
21 S 88 A 0 0.0470224
21 S 89 S 0 -0.0208353
21 S 90 N 0 -0.00891938
21 S 91 G 0 0.0161716
21 S 92 T 0 -0.0176199
21 S 93 E 0 -0.0550545
21 S 94 T 0 -0.067115
21 S 95 Y 0 -0.0982702
21 S 96 Y 0 -0.069392
21 S 97 Q 0 -0.0449898
21 S 98 R 0 -0.0347565
21 S 99 S 0 0.00121805
21 S 100 A 0 0.00463022
21 S 101 S 0 -0.0417422
21 S 102 K 0 0.00621848
21 S 103 A 0 0.0207692
21 S 104 F 0 -0.0757323
21 S 105 A 0 -0.0862438
21 S 106 N 0 0.0482262
21 S 107 V 0 -0.0958041
21 S 108 M 0 -0.0403905
21 S 109 H 0 -0.0506218
21 S 110 K 0 -0.0387195
21 S 111 Y 0 -0.0403451
21 S 112 F 0 0.00339313
21 S 113 A 0 -0.0115704
21 S 114 P 0 0.0498855
21 S 115 A 0 -0.0423105
21 S 116 T 0 -0.0195618
21 S 117 G 0 0.0284844
21 S 118 L 0 -0.104133
21 S 119 T 0 -0.0241554
21 S 120 D 0 -0.0093435
21 S 121 R 0 -0.0100653
21 S 122 G 0 0.0095471
21 S 123 I 0 -0.0472267
21 S 124 R 0 -0.0109042
21 S 125 Y 0 -0.00468
21 S 126 G 0 -0.00804851
21 S 127 N 0 -0.027743
21 S 128 F 0 -0.0266601
21 S 129 H 0 -0.0889327
21 S 130 V 0 -0.107419
21 S 131 I 0 -0.0594754
21 S 132 R 0 -0.0252503
21 S 133 E 0 0.00933547
21 S 134 T 0 -0.0397832
21 S 135 T 0 0.00746111
21 S 136 M 0 -0.0287254
21 S 137 P 0 -0.0471157
21 S 138 A 0 0.0152209
21 S 139 V 0 -0.0831924
21 S 140 L 0 -0.0770266
21 S 141 L 0 -0.0245383
21 S 142 E 0 -0.0671885
21 S 143 V 0 -0.0434018
21 S 144 G 0 0.0114778
21 S 145 Y 0 -0.0999911
21 S 146 L 0 0.0305515
21 S 147 S 0 -0.0173476
21 S 148 N 0 -0.0545181
21 S 149 A 0 0.0807191
21 S 150 K 0 0.0425583
21 S 151 E 0 -0.00601193
21 S 152 E 0 0.43544
21 S 153 A 0 0.0480324
21 S 154 T 0 0.00191118
21 S 155 L 0 -0.0821681
21 S 156 F 0 0.203508
21 S 157 D 0 -0.0156619
21 S 158 E 0 0.0577098
21 S 159 D 0 0.0252033
21 S 160 F 0 -0.0188224
21 S 161 Q 0 -0.0326225
21 S 162 N 0 -0.0450078
21 S 163 R 0 -0.016538
21 S 164 V 0 -0.0380845
21 S 165 A 0 0.038013
21 S 166 Q 0 -0.0277223
21 S 167 G 0 -0.0833606
21 S 168 I 0 -0.068466
21 S 169 A 0 -0.0926151
21 S 170 D 0 -0.0324811
21 S 171 G 0 -0.0546245
21 S 172 I 0 -0.0225322
21 S 173 T 0 -0.0307904
21 S 174 E 0 0.0845688
21 S 175 Y 0 -0.0393923
21 S 176 L 0 -0.0244405
21 S 177 D 0 0.0566507
22 R 24 N 0 0.264611
22 R 25 Y 0 0.0903748
22 R 26 E 0 0.00555658
22 R 27 K 0 0.0467547
22 R 28 T 0 0.0402879
22 R 29 F 0 0.102564
22 R 30 N 0 -0.0475977
22 R 31 L 0 -0.00645653
22 R 32 A 0 0.0419993
22 R 33 M 0 -0.099917
22 R 34 A 0 -0.032801
22 R 35 L 0 -0.053553
22 R 36 K 0 -0.0109703
22 R 37 V 0 -0.0422466
22 R 38 E 0 -0.0342893
22 R 39 S 0 -0.0377311
22 R 40 I 0 -0.0200912
22 R 41 L 0 0.00681299
22 R 42 K 0 0.0163112
22 R 43 Q 0 -0.0292384
22 R 44 N 0 -0.0420568
22 R 46 K 0 0.000119744
22 R 47 L 0 -0.018786
22 R 48 E 0 -0.00560912
22 R 49 V 0 -0.0881138
22 R 50 V 0 -0.0754941
22 R 51 L 0 -0.0379721
22 R 52 T 0 -0.0342218
22 R 53 R 0 -0.0242367
22 R 54 S 0 -0.0211791
22 R 55 D 0 -0.0407715
22 R 56 D 0 0.0705183
22 R 57 T 0 -0.0116335
22 R 58 F 0 0.00756574
22 R 59 L 0 -0.00107499
22 R 60 E 0 0.0366448
22 R 61 L 0 -0.00510236
22 R 62 K 0 -0.0285404
22 R 63 Q 0 -0.0229304
22 R 64 R 0 -0.0180174
22 R 65 V 0 -0.0416879
22 R 66 K 0 -0.00168223
22 R 67 V 0 -0.0015122
22 R 68 A 0 -0.0395508
22 R 69 E 0 -0.0431189
22 R 70 N 0 0.0135912
22 R 71 L 0 -0.0299652
22 R 72 K 0 0.0134782
22 R 73 A 0 -0.0350859
22 R 74 N 0 -0.0200979
22 R 75 V 0 -0.0404337
22 R 76 F 0 -0.0441337
22 R 77 V 0 -0.0758788
22 R 78 S 0 -0.0161996
22 R 79 I 0 -0.00896991
22 R 80 H 0 -0.0408048
22 R 81 A 0 0.065391
22 R 82 N 0 -0.0272851
22 R 83 S 0 0.00221016
22 R 84 S 0 0.0354247
22 R 85 G 0 -0.0276183
22 R 86 S 0 -0.0132436
22 R 87 S 0 -0.00525275
22 R 88 A 0 0.0388196
22 R 89 S 0 -0.0791066
22 R 90 N 0 -0.118
22 R 91 G 0 -0.0325522
22 R 92 T 0 -0.0188754
22 R 93 E 0 -0.0110612
22 R 94 T 0 -0.0320445
22 R 95 Y 0 -0.0449441
22 R 96 Y 0 -0.0507313
22 R 97 Q 0 -0.0312342
22 R 98 R 0 0.0157318
22 R 99 S 0 0.0103478
22 R 100 A 0 0.0323371
22 R 101 S 0 -0.0045018
22 R 102 K 0 -0.0698446
22 R 103 A 0 -0.109326
22 R 104 F 0 -0.0928033
22 R 105 A 0 0.028277
22 R 106 N 0 -0.0259634
22 R 107 V 0 -0.107925
22 R 108 M 0 -0.070702
22 R 109 H 0 -0.00545431
22 R 110 K 0 0.0143255
22 R 111 Y 0 -0.0475072
22 R 112 F 0 -0.0372849
22 R 113 A 0 -0.0920423
22 R 114 P 0 0.0691047
22 R 115 A 0 -0.0228198
22 R 116 T 0 -0.0293139
22 R 117 G 0 -0.0583673
22 R 118 L 0 -0.0490806
22 R 119 T 0 -0.00233893
22 R 120 D 0 -0.0208233
22 R 121 R 0 -0.0963863
22 R 122 G 0 -0.0722501
22 R 123 I 0 -0.0708841
22 R 124 R 0 -0.0144927
22 R 125 Y 0 -0.00978582
22 R 126 G 0 -0.0180117
22 R 127 N 0 -0.0702564
22 R 128 F 0 -0.0328557
22 R 129 H 0 0.00963364
22 R 130 V 0 -0.0335677
22 R 131 I 0 -0.0845861
22 R 132 R 0 -0.0455083
22 R 133 E 0 0.0699533
22 R 134 T 0 -0.0475162
22 R 135 T 0 -0.0500248
22 R 136 M 0 -0.0715743
22 R 137 P 0 -0.0228781
22 R 138 A 0 0.078652
22 R 139 V 0 -0.103639
22 R 140 L 0 -0.00942919
22 R 141 L 0 -0.0284984
22 R 142 E 0 -0.023014
22 R 143 V 0 -0.0566641
22 R 144 G 0 -0.00831412
22 R 145 Y 0 -0.05642
22 R 146 L 0 0.034554
22 R 147 S 0 0.00684454
22 R 148 N 0 -0.00538225
22 R 149 A 0 0.0663696
22 R 150 K 0 0.00637699
22 R 151 E 0 -0.00957854
22 R 152 E 0 0.233378
22 R 153 A 0 0.0111284
22 R 154 T 0 -0.0271705
22 R 155 L 0 0.00840909
22 R 156 F 0 0.00879669
22 R 157 D 0 0.000547761
22 R 158 E 0 0.00337651
22 R 159 D 0 -0.051342
22 R 160 F 0 -0.0182068
22 R 161 Q 0 -0.0238047
22 R 162 N 0 -0.0358842
22 R 163 R 0 -0.0222413
22 R 164 V 0 -0.0504961
22 R 165 A 0 -0.0567512
22 R 166 Q 0 -0.0159254
22 R 167 G 0 -0.0589392
22 R 168 I 0 -0.0590851
22 R 169 A 0 -0.0747762
22 R 170 D 0 -0.0535708
22 R 171 G 0 -0.0879075
22 R 172 I 0 -0.0650031
22 R 173 T 0 -0.03343
22 R 174 E 0 -0.0286038
22 R 175 Y 0 0.0193523
22 R 176 L 0 0.0536434
22 R 177 D 0 -0.00800612
24 N 25 Y 0 0.284902
24 N 26 E 0 0.142608
24 N 27 K 0 0.0917468
24 N 28 T 0 0.0985489
24 N 29 F 0 0.400809
24 N 30 N 0 -0.0626321
24 N 31 L 0 0.0120552
24 N 32 A 0 0.0985694
24 N 33 M 0 0.0343704
24 N 34 A 0 -0.00156386
24 N 35 L 0 -0.0323736
24 N 36 K 0 0.0682706
24 N 37 V 0 0.0275363
24 N 38 E 0 -0.0632302
24 N 39 S 0 -0.0128365
24 N 40 I 0 0.0320192
24 N 41 L 0 0.0962247
24 N 42 K 0 -0.0768908
24 N 43 Q 0 0.00134483
24 N 44 N 0 -0.0298152
24 N 46 K 0 -0.0201116
24 N 47 L 0 -0.0152512
24 N 48 E 0 -0.0718554
24 N 49 V 0 -0.0524511
24 N 50 V 0 -0.00617149
24 N 51 L 0 -0.0628436
24 N 52 T 0 -0.0226294
24 N 53 R 0 -0.0239673
24 N 54 S 0 0.0318064
24 N 55 D 0 -0.0492959
24 N 56 D 0 -0.036768
24 N 57 T 0 0.026293
24 N 58 F 0 -0.0306564
24 N 59 L 0 -0.0850037
24 N 60 E 0 -0.0210754
24 N 61 L 0 -0.0522223
24 N 62 K 0 -0.0538542
24 N 63 Q 0 0.0376184
24 N 64 R 0 -0.0621657
24 N 65 V 0 -0.0199165
24 N 66 K 0 -0.0146467
24 N 67 V 0 -0.00461491
24 N 68 A 0 -0.0729208
24 N 69 E 0 0.0458911
24 N 70 N 0 -0.0305437
24 N 71 L 0 0.0245039
24 N 72 K 0 0.0146376
24 N 73 A 0 -0.0726089
24 N 74 N 0 0.0304819
24 N 75 V 0 0.00789388
24 N 76 F 0 0.00676689
24 N 77 V 0 -0.0131443
24 N 78 S 0 -0.0834076
24 N 79 I 0 -0.043696
24 N 80 H 0 -0.0706896
24 N 81 A 0 0.0344177
24 N 82 N 0 -0.0127661
24 N 83 S 0 0.0139997
24 N 84 S 0 -0.00324008
24 N 85 G 0 -0.00809555
24 N 86 S 0 -0.0381792
24 N 87 S 0 0.00944623
24 N 88 A 0 -0.0244015
24 N 89 S 0 0.0161623
24 N 90 N 0 -0.0411514
24 N 91 G 0 -0.0696818
24 N 92 T 0 -0.084034
24 N 93 E 0 -0.0266254
24 N 94 T 0 -0.133725
24 N 95 Y 0 -0.0353493
24 N 96 Y 0 -0.0760046
24 N 97 Q 0 -0.109099
24 N 98 R 0 -0.00333827
24 N 99 S 0 0.0476359
24 N 100 A 0 0.00634046
24 N 101 S 0 -0.0308834
24 N 102 K 0 -0.0317135
24 N 103 A 0 -0.0135555
24 N 104 F 0 -0.0331785
24 N 105 A 0 -0.0235829
24 N 106 N 0 -0.0552545
24 N 107 V 0 -0.0435321
24 N 108 M 0 -0.00241169
24 N 109 H 0 -0.110882
24 N 110 K 0 -0.0748315
24 N 111 Y 0 -0.0259396
24 N 112 F 0 -0.0368895
24 N 113 A 0 0.0121643
24 N 114 P 0 0.0178838
24 N 115 A 0 -0.0761626
24 N 116 T 0 -0.0233093
24 N 117 G 0 -0.00947771
24 N 118 L 0 -0.00476541
24 N 119 T 0 -0.0362946
24 N 120 D 0 -0.00657493
24 N 121 R 0 -0.0877497
24 N 122 G 0 -0.0238245
24 N 123 I 0 -0.0786613
24 N 124 R 0 -0.0750169
24 N 125 Y 0 -0.0032878
24 N 126 G 0 -0.069098
24 N 127 N 0 -0.101982
24 N 128 F 0 -0.0612691
24 N 129 H 0 0.0326604
24 N 130 V 0 -0.0657839
24 N 131 I 0 -0.00275569
24 N 132 R 0 -0.0234226
24 N 133 E 0 -0.0141106
24 N 134 T 0 -0.0202023
24 N 135 T 0 -0.011378
24 N 136 M 0 -0.0565615
24 N 137 P 0 -0.0826757
24 N 138 A 0 -0.0572179
24 N 139 V 0 -0.0611038
24 N 140 L 0 -0.0705067
24 N 141 L 0 -0.0375601
24 N 142 E 0 -0.0524853
24 N 143 V 0 -0.0619435
24 N 144 G 0 -0.0258093
24 N 145 Y 0 -0.0319826
24 N 146 L 0 0.195495
24 N 147 S 0 0.0350772
24 N 148 N 0 -0.0569585
24 N 149 A 0 0.000922127
24 N 150 K 0 -0.0827935
24 N 151 E 0 -0.0196113
24 N 152 E 0 0.56313
24 N 153 A 0 -0.0277411
24 N 154 T 0 -0.0415144
24 N 155 L 0 0.0307356
24 N 156 F 0 0.72865
24 N 157 D 0 -0.0471194
24 N 158 E 0 0.0195337
24 N 159 D 0 0.00527864
24 N 160 F 0 0.0289896
24 N 161 Q 0 0.025519
24 N 162 N 0 -0.0265788
24 N 163 R 0 -0.0613313
24 N 164 V 0 -0.0324554
24 N 165 A 0 -0.0445741
24 N 166 Q 0 -0.095751
24 N 167 G 0 -0.021581
24 N 168 I 0 -0.0239873
24 N 169 A 0 0.0267091
24 N 170 D 0 -0.0899682
24 N 171 G 0 0.0247269
24 N 172 I 0 -0.0995537
24 N 173 T 0 0.000517491
24 N 174 E 0 -0.0592785
24 N 175 Y 0 -0.00318323
24 N 176 L 0 -0.0372759
24 N 177 D 0 -0.0368248
25 Y 26 E 0 0.186103
25 Y 27 K 0 0.430152
25 Y 28 T 0 0.987957
25 Y 29 F 0 0.0910134
25 Y 30 N 0 0.116879
25 Y 31 L 0 0.0207488
25 Y 32 A 0 -0.0194214
25 Y 33 M 0 0.0222158
25 Y 34 A 0 0.0231187
25 Y 35 L 0 0.0702792
25 Y 36 K 0 -0.0522586
25 Y 37 V 0 -0.0319537
25 Y 38 E 0 -0.0687133
25 Y 39 S 0 0.0163999
25 Y 40 I 0 -0.0452135
25 Y 41 L 0 0.0776479
25 Y 42 K 0 -0.0447723
25 Y 43 Q 0 -0.0297673
25 Y 44 N 0 0.0233737
25 Y 46 K 0 -0.0526496
25 Y 47 L 0 -0.0141093
25 Y 48 E 0 0.0385254
25 Y 49 V 0 -0.0605398
25 Y 50 V 0 -0.0460856
25 Y 51 L 0 -0.0170174
25 Y 52 T 0 -0.0352407
25 Y 53 R 0 -0.067728
25 Y 54 S 0 -0.0193916
25 Y 55 D 0 0.0238269
25 Y 56 D 0 -0.00415562
25 Y 57 T 0 0.065321
25 Y 58 F 0 -0.0529821
25 Y 59 L 0 -0.0481328
25 Y 60 E 0 -0.0368216
25 Y 61 L 0 0.021244
25 Y 62 K 0 0.0688912
25 Y 63 Q 0 -0.0157072
25 Y 64 R 0 -0.027333
25 Y 65 V 0 -0.0447973
25 Y 66 K 0 -0.0180183
25 Y 67 V 0 -0.0268594
25 Y 68 A 0 -0.00293983
25 Y 69 E 0 -0.0639317
25 Y 70 N 0 0.0274433
25 Y 71 L 0 -0.00473883
25 Y 72 K 0 0.0255736
25 Y 73 A 0 -0.0799247
25 Y 74 N 0 -0.00114275
25 Y 75 V 0 0.0333608
25 Y 76 F 0 -0.0298105
25 Y 77 V 0 -0.0438049
25 Y 78 S 0 -0.0125453
25 Y 79 I 0 -0.0516532
25 Y 80 H 0 -0.108911
25 Y 81 A 0 -0.0319651
25 Y 82 N 0 -0.0407302
25 Y 83 S 0 0.0421788
25 Y 84 S 0 -0.0813987
25 Y 85 G 0 0.0578085
25 Y 86 S 0 0.0181725
25 Y 87 S 0 0.0556864
25 Y 88 A 0 -0.0122511
25 Y 89 S 0 -0.0990633
25 Y 90 N 0 -0.045034
25 Y 91 G 0 -0.0749188
25 Y 92 T 0 0.0169105
25 Y 93 E 0 0.0230539
25 Y 94 T 0 -0.100399
25 Y 95 Y 0 -0.0790855
25 Y 96 Y 0 -0.0850474
25 Y 97 Q 0 -0.00372458
25 Y 98 R 0 -0.0553016
25 Y 99 S 0 0.0460556
25 Y 100 A 0 -0.0462546
25 Y 101 S 0 -0.0759584
25 Y 102 K 0 0.0267306
25 Y 103 A 0 0.00410653
25 Y 104 F 0 -0.0453544
25 Y 105 A 0 -0.0952495
25 Y 106 N 0 -0.0546093
25 Y 107 V 0 -0.0336222
25 Y 108 M 0 -0.0516152
25 Y 109 H 0 -0.0480325
25 Y 110 K 0 -0.00839341
25 Y 111 Y 0 -0.00871867
25 Y 112 F 0 -0.0821705
25 Y 113 A 0 0.0111935
25 Y 114 P 0 -0.0138852
25 Y 115 A 0 -0.0810115
25 Y 116 T 0 -0.0467174
25 Y 117 G 0 0.00538386
25 Y 118 L 0 0.0428276
25 Y 119 T 0 0.0339237
25 Y 120 D 0 -0.0227748
25 Y 121 R 0 -0.0338616
25 Y 122 G 0 -0.0825676
25 Y 123 I 0 -0.0412969
25 Y 124 R 0 -0.0794424
25 Y 125 Y 0 0.0221411
25 Y 126 G 0 -0.0309736
25 Y 127 N 0 0.0135228
25 Y 128 F 0 0.00752165
25 Y 129 H 0 -0.00815051
25 Y 130 V 0 -0.0183494
25 Y 131 I 0 -0.0751186
25 Y 132 R 0 -0.0269516
25 Y 133 E 0 -0.0318199
25 Y 134 T 0 -0.0414657
25 Y 135 T 0 -0.0114672
25 Y 136 M 0 -0.0194619
25 Y 137 P 0 -0.0738594
25 Y 138 A 0 -0.041894
25 Y 139 V 0 -0.0700882
25 Y 140 L 0 -0.0677016
25 Y 141 L 0 0.00406785
25 Y 142 E 0 -0.0347371
25 Y 143 V 0 -0.101389
25 Y 144 G 0 -0.0621088
25 Y 145 Y 0 -0.0216065
25 Y 146 L 0 0.0698122
25 Y 147 S 0 -0.017944
25 Y 148 N 0 -0.0413631
25 Y 149 A 0 -0.027289
25 Y 150 K 0 -0.00366694
25 Y 151 E 0 -0.110238
25 Y 152 E 0 0.105233
25 Y 153 A 0 -0.0143663
25 Y 154 T 0 -0.0494102
25 Y 155 L 0 0.00255713
25 Y 156 F 0 0.110562
25 Y 157 D 0 0.00930017
25 Y 158 E 0 0.00312821
25 Y 159 D 0 -0.0151906
25 Y 160 F 0 -0.0262799
25 Y 161 Q 0 -0.0881951
25 Y 162 N 0 -0.00872125
25 Y 163 R 0 0.026115
25 Y 164 V 0 -0.107422
25 Y 165 A 0 0.0226496
25 Y 166 Q 0 0.0323093
25 Y 167 G 0 -0.0196141
25 Y 168 I 0 -0.0520998
25 Y 169 A 0 -0.0999891
25 Y 170 D 0 -0.0357509
25 Y 171 G 0 -0.0479046
25 Y 172 I 0 -0.104463
25 Y 173 T 0 -0.0329404
25 Y 174 E 0 0.0146189
25 Y 175 Y 0 -0.0969335
25 Y 176 L 0 -0.0743941
25 Y 177 D 0 0.00450993
26 E 27 K 0 0.229839
26 E 28 T 0 0.189007
26 E 29 F 0 0.181254
26 E 30 N 0 0.183934
26 E 31 L 0 0.146099
26 E 32 A 0 0.0551542
26 E 33 M 0 0.0874291
26 E 34 A 0 0.102183
26 E 35 L 0 0.0376473
26 E 36 K 0 0.0302071
26 E 37 V 0 0.0923025
26 E 38 E 0 0.0222884
26 E 39 S 0 0.0237606
26 E 40 I 0 -0.0080656
26 E 41 L 0 0.0689733
26 E 42 K 0 0.00328678
26 E 43 Q 0 0.0383737
26 E 44 N 0 -0.0159691
26 E 46 K 0 -0.00328125
26 E 47 L 0 -0.037027
26 E 48 E 0 -0.0121106
26 E 49 V 0 0.0465191
26 E 50 V 0 -0.0260191
26 E 51 L 0 -0.00401747
26 E 52 T 0 0.0302414
26 E 53 R 0 -0.00180983
26 E 54 S 0 -0.0596289
26 E 55 D 0 -0.018374
26 E 56 D 0 0.0134403
26 E 57 T 0 -0.052305
26 E 58 F 0 -0.0439662
26 E 59 L 0 -0.0524069
26 E 60 E 0 -0.0583403
26 E 61 L 0 0.00566593
26 E 62 K 0 -0.0612922
26 E 63 Q 0 -0.0333492
26 E 64 R 0 0.0663289
26 E 65 V 0 0.0141254
26 E 66 K 0 -0.0732253
26 E 67 V 0 -0.0393593
26 E 68 A 0 -0.0154295
26 E 69 E 0 6.0166e-05
26 E 70 N 0 -0.0536939
26 E 71 L 0 -0.0691835
26 E 72 K 0 -0.0359544
26 E 73 A 0 -0.00526527
26 E 74 N 0 -0.00547466
26 E 75 V 0 -0.0107564
26 E 76 F 0 -0.0174895
26 E 77 V 0 0.0388048
26 E 78 S 0 0.0570708
26 E 79 I 0 0.0231641
26 E 80 H 0 0.177152
26 E 81 A 0 -0.029582
26 E 82 N 0 0.112388
26 E 83 S 0 0.00526284
26 E 84 S 0 -0.0456131
26 E 85 G 0 -0.0704826
26 E 86 S 0 -0.0468714
26 E 87 S 0 -0.035793
26 E 88 A 0 -0.0222522
26 E 89 S 0 -0.0806185
26 E 90 N 0 -0.0432251
26 E 91 G 0 0.044642
26 E 92 T 0 -0.0357668
26 E 93 E 0 -0.021177
26 E 94 T 0 0.00451471
26 E 95 Y 0 -0.00602085
26 E 96 Y 0 -0.00385502
26 E 97 Q 0 -0.0658173
26 E 98 R 0 -0.0181438
26 E 99 S 0 -0.0558235
26 E 100 A 0 -0.0417441
26 E 101 S 0 -0.0206481
26 E 102 K 0 -0.0548198
26 E 103 A 0 -0.0525013
26 E 104 F 0 0.0186597
26 E 105 A 0 -0.0104712
26 E 106 N 0 -0.0354971
26 E 107 V 0 -0.080702
26 E 108 M 0 0.00969914
26 E 109 H 0 -0.0445377
26 E 110 K 0 -0.0430409
26 E 111 Y 0 -0.0685354
26 E 112 F 0 -0.00452646
26 E 113 A 0 -0.0469732
26 E 114 P 0 -0.0238656
26 E 115 A 0 -0.0680188
26 E 116 T 0 -0.0807289
26 E 117 G 0 -0.0543561
26 E 118 L 0 -0.0598477
26 E 119 T 0 -0.0512516
26 E 120 D 0 -0.055418
26 E 121 R 0 -0.0302169
26 E 122 G 0 -0.0606259
26 E 123 I 0 -0.0486644
26 E 124 R 0 -0.0690188
26 E 125 Y 0 -0.0643196
26 E 126 G 0 -0.0502054
26 E 127 N 0 -0.0279936
26 E 128 F 0 -0.00294794
26 E 129 H 0 -0.0700939
26 E 130 V 0 0.00389965
26 E 131 I 0 0.000614357
26 E 132 R 0 -0.0701903
26 E 133 E 0 -0.0584749
26 E 134 T 0 -0.0538314
26 E 135 T 0 -0.060426
26 E 136 M 0 -0.0276566
26 E 137 P 0 0.0139836
26 E 138 A 0 0.00826929
26 E 139 V 0 0.00323856
26 E 140 L 0 0.037413
26 E 141 L 0 -0.00561394
26 E 142 E 0 0.107772
26 E 143 V 0 -0.0652683
26 E 144 G 0 -0.0196486
26 E 145 Y 0 0.0531837
26 E 146 L 0 0.0120048
26 E 147 S 0 0.0201062
26 E 148 N 0 -0.0153119
26 E 149 A 0 -0.0576369
26 E 150 K 0 -0.034295
26 E 151 E 0 0.00727692
26 E 152 E 0 -0.0591171
26 E 153 A 0 -0.0214452
26 E 154 T 0 -0.0606339
26 E 155 L 0 0.0226735
26 E 156 F 0 -0.0785855
26 E 157 D 0 -0.0122596
26 E 158 E 0 -0.058026
26 E 159 D 0 -0.00115929
26 E 160 F 0 -0.0377416
26 E 161 Q 0 -0.0554219
26 E 162 N 0 -0.0522427
26 E 163 R 0 -0.0653767
26 E 164 V 0 -0.0305678
26 E 165 A 0 0.00946692
26 E 166 Q 0 -0.0621939
26 E 167 G 0 -0.0492515
26 E 168 I 0 0.022498
26 E 169 A 0 -0.0384139
26 E 170 D 0 -0.0503166
26 E 171 G 0 0.0255762
26 E 172 I 0 0.0266997
26 E 173 T 0 -0.103097
26 E 174 E 0 -0.0443609
26 E 175 Y 0 -0.0222357
26 E 176 L 0 -0.0415211
26 E 177 D 0 -0.00317483
27 K 28 T 0 0.453296
27 K 29 F 0 0.208234
27 K 30 N 0 0.251798
27 K 31 L 0 0.287287
27 K 32 A 0 0.00803055
27 K 33 M 0 0.0202889
27 K 34 A 0 0.0891676
27 K 35 L 0 0.054254
27 K 36 K 0 -0.0263325
27 K 37 V 0 -0.0117291
27 K 38 E 0 -0.0342843
27 K 39 S 0 -0.0842215
27 K 40 I 0 -0.0207481
27 K 41 L 0 -0.0466724
27 K 42 K 0 -0.0417023
27 K 43 Q 0 -0.0329836
27 K 44 N 0 -0.0487391
27 K 46 K 0 -0.0288996
27 K 47 L 0 0.0147671
27 K 48 E 0 -0.0521648
27 K 49 V 0 0.00670918
27 K 50 V 0 -0.0191852
27 K 51 L 0 0.00142204
27 K 52 T 0 0.0293531
27 K 53 R 0 0.208955
27 K 54 S 0 0.0429225
27 K 55 D 0 0.0142632
27 K 56 D 0 0.682041
27 K 57 T 0 0.0422054
27 K 58 F 0 0.192945
27 K 59 L 0 0.0430411
27 K 60 E 0 0.0112794
27 K 61 L 0 0.00583706
27 K 62 K 0 -0.0240181
27 K 63 Q 0 -0.00651419
27 K 64 R 0 0.0743347
27 K 65 V 0 -0.0427845
27 K 66 K 0 -0.0875082
27 K 67 V 0 0.000644728
27 K 68 A 0 -0.0590037
27 K 69 E 0 -0.0247739
27 K 70 N 0 -0.117126
27 K 71 L 0 -0.0848931
27 K 72 K 0 -0.0273161
27 K 73 A 0 -0.0288215
27 K 74 N 0 -0.0139506
27 K 75 V 0 -0.0363594
27 K 76 F 0 0.0176803
27 K 77 V 0 -0.0848552
27 K 78 S 0 0.060005
27 K 79 I 0 -0.028657
27 K 80 H 0 -0.0382054
27 K 81 A 0 -0.0339259
27 K 82 N 0 -0.0490571
27 K 83 S 0 -0.0298639
27 K 84 S 0 -0.0496693
27 K 85 G 0 -0.0622723
27 K 86 S 0 -0.0584677
27 K 87 S 0 -0.0709814
27 K 88 A 0 -0.0445388
27 K 89 S 0 -0.0636679
27 K 90 N 0 -0.0668785
27 K 91 G 0 -0.00405091
27 K 92 T 0 0.0372366
27 K 93 E 0 -0.0363878
27 K 94 T 0 -0.023561
27 K 95 Y 0 -0.0105371
27 K 96 Y 0 -0.0467
27 K 97 Q 0 -0.0328914
27 K 98 R 0 -0.0387137
27 K 99 S 0 -0.029404
27 K 100 A 0 -0.0157688
27 K 101 S 0 -0.0352841
27 K 102 K 0 -0.0638229
27 K 103 A 0 -0.111592
27 K 104 F 0 -0.0522507
27 K 105 A 0 -0.0589375
27 K 106 N 0 -0.0698655
27 K 107 V 0 -0.0594161
27 K 108 M 0 -0.067991
27 K 109 H 0 -0.0554583
27 K 110 K 0 -0.0251715
27 K 111 Y 0 -0.0475741
27 K 112 F 0 -0.0311565
27 K 113 A 0 -0.0948191
27 K 114 P 0 -0.0541356
27 K 115 A 0 -0.0354012
27 K 116 T 0 -0.13883
27 K 117 G 0 -0.0581485
27 K 118 L 0 -0.0948744
27 K 119 T 0 -0.0979879
27 K 120 D 0 -0.067163
27 K 121 R 0 -0.0935526
27 K 122 G 0 -0.0746404
27 K 123 I 0 -0.0141869
27 K 124 R 0 -0.0579913
27 K 125 Y 0 -0.0816256
27 K 126 G 0 -0.0310845
27 K 127 N 0 0.0235083
27 K 128 F 0 -0.000474456
27 K 129 H 0 -0.0125276
27 K 130 V 0 -0.0229137
27 K 131 I 0 -0.0294855
27 K 132 R 0 0.00586733
27 K 133 E 0 -0.0968801
27 K 134 T 0 -0.0551305
27 K 135 T 0 -0.0542775
27 K 136 M 0 -0.0656339
27 K 137 P 0 -0.0403969
27 K 138 A 0 -0.0175622
27 K 139 V 0 -0.085195
27 K 140 L 0 -0.0536331
27 K 141 L 0 -0.0628814
27 K 142 E 0 -0.0370517
27 K 143 V 0 0.0233012
27 K 144 G 0 -0.0414125
27 K 145 Y 0 -0.00140373
27 K 146 L 0 0.0383376
27 K 147 S 0 0.0259158
27 K 148 N 0 -0.0250494
27 K 149 A 0 -0.0307411
27 K 150 K 0 -0.0879717
27 K 151 E 0 -0.0418655
27 K 152 E 0 -0.00482494
27 K 153 A 0 0.000474056
27 K 154 T 0 -0.0450621
27 K 155 L 0 0.0104243
27 K 156 F 0 0.0226825
27 K 157 D 0 -0.0930333
27 K 158 E 0 -0.0943477
27 K 159 D 0 -0.0989758
27 K 160 F 0 -0.035432
27 K 161 Q 0 0.00522015
27 K 162 N 0 -0.060072
27 K 163 R 0 -0.0945669
27 K 164 V 0 -0.000529091
27 K 165 A 0 -0.0588945
27 K 166 Q 0 -0.0762135
27 K 167 G 0 0.036279
27 K 168 I 0 -0.0734716
27 K 169 A 0 -0.0732201
27 K 170 D 0 -0.0323872
27 K 171 G 0 -0.00699777
27 K 172 I 0 -0.0798123
27 K 173 T 0 -0.0892258
27 K 174 E 0 -0.0714803
27 K 175 Y 0 0.0226587
27 K 176 L 0 -0.0224189
27 K 177 D 0 -0.0892553
28 T 29 F 0 0.253299
28 T 30 N 0 0.178916
28 T 31 L 0 0.135999
28 T 32 A 0 0.224633
28 T 33 M 0 0.00350353
28 T 34 A 0 0.0399457
28 T 35 L 0 0.0933654
28 T 36 K 0 -0.019095
28 T 37 V 0 0.00362711
28 T 38 E 0 -0.0102606
28 T 39 S 0 0.0628935
28 T 40 I 0 0.0130844
28 T 41 L 0 -0.0202528
28 T 42 K 0 0.0516389
28 T 43 Q 0 -0.0155922
28 T 44 N 0 0.0823504
28 T 46 K 0 -0.0471757
28 T 47 L 0 -0.00951967
28 T 48 E 0 5.97778e-05
28 T 49 V 0 -0.0369697
28 T 50 V 0 -0.00319896
28 T 51 L 0 -0.0163735
28 T 52 T 0 -0.0174989
28 T 53 R 0 0.104035
28 T 54 S 0 -0.00925778
28 T 55 D 0 -0.0109218
28 T 56 D 0 0.00874857
28 T 57 T 0 0.0519508
28 T 58 F 0 0.0469107
28 T 59 L 0 0.00996975
28 T 60 E 0 -0.0483104
28 T 61 L 0 -0.00897219
28 T 62 K 0 0.00514619
28 T 63 Q 0 0.0165074
28 T 64 R 0 -0.0108302
28 T 65 V 0 -0.0360816
28 T 66 K 0 0.00119575
28 T 67 V 0 -0.0289826
28 T 68 A 0 -0.0439627
28 T 69 E 0 -0.00621073
28 T 70 N 0 0.016717
28 T 71 L 0 0.0207498
28 T 72 K 0 0.016152
28 T 73 A 0 -0.0474903
28 T 74 N 0 0.0387575
28 T 75 V 0 -0.0619434
28 T 76 F 0 -0.00982755
28 T 77 V 0 -0.0542439
28 T 78 S 0 -0.0260925
28 T 79 I 0 -0.0791446
28 T 80 H 0 -0.0609746
28 T 81 A 0 -0.0494935
28 T 82 N 0 -0.0440719
28 T 83 S 0 -0.0418373
28 T 84 S 0 -0.0200827
28 T 85 G 0 0.0047709
28 T 86 S 0 -0.0486751
28 T 87 S 0 -0.00739244
28 T 88 A 0 0.0414279
28 T 89 S 0 -0.0128861
28 T 90 N 0 -0.0594677
28 T 91 G 0 -0.038722
28 T 92 T 0 -0.0898596
28 T 93 E 0 -0.0158221
28 T 94 T 0 -0.0396272
28 T 95 Y 0 -0.0878374
28 T 96 Y 0 -0.0346862
28 T 97 Q 0 -0.128711
28 T 98 R 0 -0.00540552
28 T 99 S 0 0.00852941
28 T 100 A 0 0.0321975
28 T 101 S 0 -0.0372593
28 T 102 K 0 -0.00996121
28 T 103 A 0 -0.0435193
28 T 104 F 0 -0.0132961
28 T 105 A 0 -0.0570182
28 T 106 N 0 0.0437823
28 T 107 V 0 -0.0164113
28 T 108 M 0 -0.0269536
28 T 109 H 0 -0.0505859
28 T 110 K 0 -0.00553569
28 T 111 Y 0 0.0179404
28 T 112 F 0 0.028371
28 T 113 A 0 -0.0307261
28 T 114 P 0 0.0665911
28 T 115 A 0 -0.0492277
28 T 116 T 0 -0.00647159
28 T 117 G 0 -0.0148693
28 T 118 L 0 -0.0155937
28 T 119 T 0 -0.0711706
28 T 120 D 0 -0.0614069
28 T 121 R 0 -0.0363962
28 T 122 G 0 -0.091231
28 T 123 I 0 -0.0181619
28 T 124 R 0 -0.100031
28 T 125 Y 0 -0.063032
28 T 126 G 0 -0.0126849
28 T 127 N 0 -0.0581467
28 T 128 F 0 -0.1059
28 T 129 H 0 -0.00367094
28 T 130 V 0 -0.00989122
28 T 131 I 0 -0.108397
28 T 132 R 0 -0.00884766
28 T 133 E 0 -0.0695739
28 T 134 T 0 -0.00466688
28 T 135 T 0 0.00785011
28 T 136 M 0 -0.0192241
28 T 137 P 0 -0.0527727
28 T 138 A 0 -0.031528
28 T 139 V 0 -0.0391355
28 T 140 L 0 -0.0702141
28 T 141 L 0 -0.0481197
28 T 142 E 0 -0.022465
28 T 143 V 0 -0.101344
28 T 144 G 0 -0.09149
28 T 145 Y 0 -0.0463677
28 T 146 L 0 -0.008244
28 T 147 S 0 -0.0299452
28 T 148 N 0 0.000783825
28 T 149 A 0 0.0111434
28 T 150 K 0 0.0394118
28 T 151 E 0 -0.0272756
28 T 152 E 0 0.0249619
28 T 153 A 0 -0.0306642
28 T 154 T 0 -0.0994255
28 T 155 L 0 -0.0702472
28 T 156 F 0 0.0575454
28 T 157 D 0 -0.0344992
28 T 158 E 0 -0.057251
28 T 159 D 0 -0.0234259
28 T 160 F 0 -0.0485728
28 T 161 Q 0 0.0100564
28 T 162 N 0 -0.0656864
28 T 163 R 0 0.0345462
28 T 164 V 0 -0.0493055
28 T 165 A 0 -0.0174564
28 T 166 Q 0 -0.0280704
28 T 167 G 0 0.0280455
28 T 168 I 0 -0.0404609
28 T 169 A 0 -0.0269381
28 T 170 D 0 -0.0222966
28 T 171 G 0 -0.0340381
28 T 172 I 0 -0.107591
28 T 173 T 0 -0.024573
28 T 174 E 0 0.0840035
28 T 175 Y 0 -0.0980955
28 T 176 L 0 -0.0505618
28 T 177 D 0 -0.112536
29 F 30 N 0 0.28081
29 F 31 L 0 0.122202
29 F 32 A 0 0.18858
29 F 33 M 0 0.115756
29 F 34 A 0 0.0397638
29 F 35 L 0 0.0509038
29 F 36 K 0 0.0367987
29 F 37 V 0 0.0513919
29 F 38 E 0 -0.0227589
29 F 39 S 0 -0.0312014
29 F 40 I 0 -0.00853916
29 F 41 L 0 -0.0186414
29 F 42 K 0 -0.0145017
29 F 43 Q 0 -0.0111685
29 F 44 N 0 -0.0484433
29 F 46 K 0 0.0130547
29 F 47 L 0 -0.0913129
29 F 48 E 0 0.0420989
29 F 49 V 0 -0.031363
29 F 50 V 0 -0.0905464
29 F 51 L 0 -0.0121747
29 F 52 T 0 -0.0178209
29 F 53 R 0 0.0371462
29 F 54 S 0 0.0229808
29 F 55 D 0 -0.060853
29 F 56 D 0 0.00337681
29 F 57 T 0 -0.00875933
29 F 58 F 0 -0.0340189
29 F 59 L 0 -0.0313271
29 F 60 E 0 -0.0232876
29 F 61 L 0 -0.00905936
29 F 62 K 0 -0.036601
29 F 63 Q 0 -0.0450629
29 F 64 R 0 0.0560606
29 F 65 V 0 -0.051204
29 F 66 K 0 -0.0796756
29 F 67 V 0 -0.0623432
29 F 68 A 0 -0.0125905
29 F 69 E 0 -0.0273372
29 F 70 N 0 -0.106752
29 F 71 L 0 -0.0262041
29 F 72 K 0 -0.0472291
29 F 73 A 0 0.0220416
29 F 74 N 0 -0.0378985
29 F 75 V 0 -0.0454466
29 F 76 F 0 -0.047205
29 F 77 V 0 -0.0288376
29 F 78 S 0 0.0209157
29 F 79 I 0 -0.0108807
29 F 80 H 0 -0.0251962
29 F 81 A 0 0.59328
29 F 82 N 0 0.00328215
29 F 83 S 0 -0.0503267
29 F 84 S 0 -0.054416
29 F 85 G 0 0.0610152
29 F 86 S 0 -0.0396706
29 F 87 S 0 -0.0648222
29 F 88 A 0 -0.107635
29 F 89 S 0 -0.0279663
29 F 90 N 0 -0.0676281
29 F 91 G 0 -0.0111657
29 F 92 T 0 -0.00227961
29 F 93 E 0 -0.00249177
29 F 94 T 0 0.00186011
29 F 95 Y 0 0.0224948
29 F 96 Y 0 -0.0498525
29 F 97 Q 0 -0.0161476
29 F 98 R 0 -0.04808
29 F 99 S 0 -0.0464514
29 F 100 A 0 -0.0213706
29 F 101 S 0 -0.0347936
29 F 102 K 0 -0.0719738
29 F 103 A 0 -0.102532
29 F 104 F 0 -0.0531593
29 F 105 A 0 -0.0158236
29 F 106 N 0 -0.0788312
29 F 107 V 0 -0.0427238
29 F 108 M 0 -0.0443731
29 F 109 H 0 -0.0506767
29 F 110 K 0 -0.0579645
29 F 111 Y 0 -0.0736729
29 F 112 F 0 -0.0598517
29 F 113 A 0 -0.0387079
29 F 114 P 0 -0.0919911
29 F 115 A 0 -0.0324915
29 F 116 T 0 0.002102
29 F 117 G 0 -0.0228833
29 F 118 L 0 -0.004956
29 F 119 T 0 -0.0678743
29 F 120 D 0 -0.0783712
29 F 121 R 0 -0.0146042
29 F 122 G 0 -0.0803491
29 F 123 I 0 0.0122281
29 F 124 R 0 -0.0437435
29 F 125 Y 0 -0.032699
29 F 126 G 0 0.00501786
29 F 127 N 0 -0.0278834
29 F 128 F 0 -0.0895191
29 F 129 H 0 -0.00149403
29 F 130 V 0 0.00397522
29 F 131 I 0 0.00796391
29 F 132 R 0 -0.0317154
29 F 133 E 0 -0.0124912
29 F 134 T 0 -0.0469147
29 F 135 T 0 -0.00996906
29 F 136 M 0 -0.0324299
29 F 137 P 0 -0.0470323
29 F 138 A 0 0.0115982
29 F 139 V 0 -0.0414956
29 F 140 L 0 -0.0407659
29 F 141 L 0 -0.0386923
29 F 142 E 0 -0.0637527
29 F 143 V 0 0.137666
29 F 144 G 0 0.0728481
29 F 145 Y 0 0.030484
29 F 146 L 0 0.078346
29 F 147 S 0 0.0241735
29 F 148 N 0 -0.0560673
29 F 149 A 0 0.00418211
29 F 150 K 0 -0.0777413
29 F 151 E 0 0.0497415
29 F 152 E 0 0.0854454
29 F 153 A 0 -0.0164827
29 F 154 T 0 0.00921686
29 F 155 L 0 0.247093
29 F 156 F 0 0.170141
29 F 157 D 0 -0.00223215
29 F 158 E 0 -0.030344
29 F 159 D 0 -0.0721619
29 F 160 F 0 -0.0294028
29 F 161 Q 0 0.06042
29 F 162 N 0 -0.0815729
29 F 163 R 0 -0.0152159
29 F 164 V 0 -0.0897706
29 F 165 A 0 0.0107384
29 F 166 Q 0 -0.0896398
29 F 167 G 0 0.0480176
29 F 168 I 0 -0.0744368
29 F 169 A 0 -0.0043459
29 F 170 D 0 -0.0800711
29 F 171 G 0 -0.0525596
29 F 172 I 0 -0.0383006
29 F 173 T 0 -0.0996836
29 F 174 E 0 -0.11188
29 F 175 Y 0 -0.0662368
29 F 176 L 0 -0.0709997
29 F 177 D 0 -0.0779533
30 N 31 L 0 0.199594
30 N 32 A 0 0.248552
30 N 33 M 0 0.192544
30 N 34 A 0 0.185473
30 N 35 L 0 0.0680023
30 N 36 K 0 0.0338442
30 N 37 V 0 0.0173579
30 N 38 E 0 0.0147777
30 N 39 S 0 -0.0675197
30 N 40 I 0 -0.0475642
30 N 41 L 0 0.0347001
30 N 42 K 0 -0.0391093
30 N 43 Q 0 -0.0595237
30 N 44 N 0 -0.0899102
30 N 46 K 0 0.0315628
30 N 47 L 0 0.0218853
30 N 48 E 0 -0.0947248
30 N 49 V 0 0.0402291
30 N 50 V 0 0.0412471
30 N 51 L 0 -0.0106153
30 N 52 T 0 0.0339691
30 N 53 R 0 0.0304691
30 N 54 S 0 -0.0241938
30 N 55 D 0 -0.0196911
30 N 56 D 0 -0.0458106
30 N 57 T 0 0.0118152
30 N 58 F 0 -0.0145561
30 N 59 L 0 0.00128843
30 N 60 E 0 0.0553911
30 N 61 L 0 0.0163776
30 N 62 K 0 0.00646069
30 N 63 Q 0 0.0160737
30 N 64 R 0 -0.0105724
30 N 65 V 0 0.0060625
30 N 66 K 0 -0.0202234
30 N 67 V 0 -0.0535267
30 N 68 A 0 0.0284861
30 N 69 E 0 -0.00650066
30 N 70 N 0 -0.105022
30 N 71 L 0 -0.0700776
30 N 72 K 0 -0.0186213
30 N 73 A 0 -0.0265636
30 N 74 N 0 -0.00622262
30 N 75 V 0 -0.0287205
30 N 76 F 0 0.00327481
30 N 77 V 0 -0.0140572
30 N 78 S 0 -0.0351807
30 N 79 I 0 0.267936
30 N 80 H 0 0.097805
30 N 81 A 0 0.791222
30 N 82 N 0 0.176502
30 N 83 S 0 -0.00273388
30 N 84 S 0 0.00468929
30 N 85 G 0 -0.0976656
30 N 86 S 0 -0.0762128
30 N 87 S 0 -0.0802227
30 N 88 A 0 -0.0504566
30 N 89 S 0 0.039657
30 N 90 N 0 -0.0646645
30 N 91 G 0 -0.018627
30 N 92 T 0 -0.0506185
30 N 93 E 0 0.00371939
30 N 94 T 0 -0.0432067
30 N 95 Y 0 0.0027867
30 N 96 Y 0 -0.0115001
30 N 97 Q 0 -0.0623901
30 N 98 R 0 -0.103989
30 N 99 S 0 -0.0502126
30 N 100 A 0 -0.00488547
30 N 101 S 0 -0.0671851
30 N 102 K 0 -0.00544073
30 N 103 A 0 -0.0350324
30 N 104 F 0 -0.056084
30 N 105 A 0 0.0373905
30 N 106 N 0 -0.137431
30 N 107 V 0 0.0224801
30 N 108 M 0 0.00378793
30 N 109 H 0 -0.0930944
30 N 110 K 0 -0.0535847
30 N 111 Y 0 -0.0820974
30 N 112 F 0 0.103086
30 N 113 A 0 0.00569774
30 N 114 P 0 -0.138499
30 N 115 A 0 -0.10309
30 N 116 T 0 -0.0471952
30 N 117 G 0 -0.00229374
30 N 118 L 0 0.00600625
30 N 119 T 0 0.0155214
30 N 120 D 0 -0.0680977
30 N 121 R 0 0.0890375
30 N 122 G 0 -0.00465686
30 N 123 I 0 -0.107949
30 N 124 R 0 -0.0836458
30 N 125 Y 0 0.00865727
30 N 126 G 0 -0.0496176
30 N 127 N 0 -0.0146307
30 N 128 F 0 0.0442054
30 N 129 H 0 -0.0379507
30 N 130 V 0 -0.0426943
30 N 131 I 0 -0.0321535
30 N 132 R 0 -0.00205457
30 N 133 E 0 -0.0462966
30 N 134 T 0 -0.0280133
30 N 135 T 0 -0.0645281
30 N 136 M 0 -0.00150222
30 N 137 P 0 0.05867
30 N 138 A 0 -0.0185209
30 N 139 V 0 -0.107685
30 N 140 L 0 0.0797532
30 N 141 L 0 -0.0208472
30 N 142 E 0 0.0215156
30 N 143 V 0 0.123006
30 N 144 G 0 -0.0515251
30 N 145 Y 0 -0.0405076
30 N 146 L 0 0.0761584
30 N 147 S 0 -0.0143318
30 N 148 N 0 -0.0172846
30 N 149 A 0 -0.0783463
30 N 150 K 0 -0.147618
30 N 151 E 0 -0.0146271
30 N 152 E 0 -0.00782271
30 N 153 A 0 -0.0830934
30 N 154 T 0 -0.0732131
30 N 155 L 0 -0.0234847
30 N 156 F 0 -0.206686
30 N 157 D 0 -0.036699
30 N 158 E 0 -0.0654799
30 N 159 D 0 -0.106671
30 N 160 F 0 -0.124336
30 N 161 Q 0 -0.0430133
30 N 162 N 0 -0.100184
30 N 163 R 0 0.0614438
30 N 164 V 0 -0.0451256
30 N 165 A 0 -0.0588904
30 N 166 Q 0 -0.0714361
30 N 167 G 0 -0.0990091
30 N 168 I 0 -0.0272847
30 N 169 A 0 -0.0425446
30 N 170 D 0 -0.0660597
30 N 171 G 0 -0.0246173
30 N 172 I 0 0.034416
30 N 173 T 0 -0.0561357
30 N 174 E 0 -0.109457
30 N 175 Y 0 -0.0126816
30 N 176 L 0 -0.0752227
30 N 177 D 0 -0.161805
31 L 32 A 0 0.0829252
31 L 33 M 0 0.0608253
31 L 34 A 0 0.142705
31 L 35 L 0 0.457686
31 L 36 K 0 0.0493206
31 L 37 V 0 0.00840269
31 L 38 E 0 0.0828204
31 L 39 S 0 0.0524298
31 L 40 I 0 0.00497104
31 L 41 L 0 0.0246893
31 L 42 K 0 0.0202867
31 L 43 Q 0 0.000796223
31 L 44 N 0 -0.0584088
31 L 46 K 0 -0.0354244
31 L 47 L 0 0.0047893
31 L 48 E 0 0.0214679
31 L 49 V 0 0.0617363
31 L 50 V 0 -0.0130573
31 L 51 L 0 0.164874
31 L 52 T 0 0.18651
31 L 53 R 0 0.40925
31 L 54 S 0 0.236657
31 L 55 D 0 0.125478
31 L 56 D 0 0.241163
31 L 57 T 0 0.0288554
31 L 58 F 0 0.0348219
31 L 59 L 0 0.0916924
31 L 60 E 0 0.0112958
31 L 61 L 0 -0.0021812
31 L 62 K 0 -0.0251069
31 L 63 Q 0 -0.0462271
31 L 64 R 0 0.0838336
31 L 65 V 0 -0.0506244
31 L 66 K 0 -0.0513202
31 L 67 V 0 0.00403136
31 L 68 A 0 -0.00879546
31 L 69 E 0 -0.0411133
31 L 70 N 0 -0.0262576
31 L 71 L 0 0.00769284
31 L 72 K 0 -0.0105622
31 L 73 A 0 -0.00781453
31 L 74 N 0 -0.0258886
31 L 75 V 0 0.0094517
31 L 76 F 0 0.0327544
31 L 77 V 0 0.00804655
31 L 78 S 0 0.0451056
31 L 79 I 0 0.0268663
31 L 80 H 0 -0.0380859
31 L 81 A 0 -0.0397936
31 L 82 N 0 -0.0529613
31 L 83 S 0 -0.0606497
31 L 84 S 0 -0.0878345
31 L 85 G 0 -0.082253
31 L 86 S 0 -0.0964711
31 L 87 S 0 -0.0522132
31 L 88 A 0 -0.0552542
31 L 89 S 0 -0.0199389
31 L 90 N 0 -0.0475914
31 L 91 G 0 0.0270232
31 L 92 T 0 -0.0767315
31 L 93 E 0 -0.0332506
31 L 94 T 0 -0.0507928
31 L 95 Y 0 -0.00057436
31 L 96 Y 0 -0.0439744
31 L 97 Q 0 -0.0174241
31 L 98 R 0 -0.059934
31 L 99 S 0 -0.0328747
31 L 100 A 0 -0.0644102
31 L 101 S 0 -0.0208947
31 L 102 K 0 -0.0471862
31 L 103 A 0 -0.0408011
31 L 104 F 0 -0.0199797
31 L 105 A 0 0.00167018
31 L 106 N 0 -0.0648732
31 L 107 V 0 -0.0727544
31 L 108 M 0 -0.0283863
31 L 109 H 0 -0.0230312
31 L 110 K 0 -0.00578697
31 L 111 Y 0 -0.0834314
31 L 112 F 0 -0.0234109
31 L 113 A 0 -0.0564793
31 L 114 P 0 -0.0786719
31 L 115 A 0 -0.063532
31 L 116 T 0 -0.0864947
31 L 117 G 0 -0.0980747
31 L 118 L 0 -0.0297547
31 L 119 T 0 -0.0910587
31 L 120 D 0 -0.0924284
31 L 121 R 0 -0.0626011
31 L 122 G 0 -0.0654699
31 L 123 I 0 -0.0402153
31 L 124 R 0 -0.106466
31 L 125 Y 0 -0.0523235
31 L 126 G 0 -0.0712283
31 L 127 N 0 -0.0810318
31 L 128 F 0 -0.0508895
31 L 129 H 0 -0.0433021
31 L 130 V 0 -0.0129944
31 L 131 I 0 0.0382682
31 L 132 R 0 -0.0452494
31 L 133 E 0 -0.0387354
31 L 134 T 0 -0.0197701
31 L 135 T 0 -0.0914493
31 L 136 M 0 -0.0473821
31 L 137 P 0 0.050459
31 L 138 A 0 -0.0482938
31 L 139 V 0 -0.0578503
31 L 140 L 0 -0.0392818
31 L 141 L 0 -0.0288666
31 L 142 E 0 -0.0644535
31 L 143 V 0 -0.0188156
31 L 144 G 0 0.0435871
31 L 145 Y 0 -0.0139584
31 L 146 L 0 -0.0263698
31 L 147 S 0 -0.0532281
31 L 148 N 0 6.00612e-05
31 L 149 A 0 -0.0296511
31 L 150 K 0 -0.0531008
31 L 151 E 0 -0.012625
31 L 152 E 0 -0.00227327
31 L 153 A 0 -0.0798001
31 L 154 T 0 -0.011527
31 L 155 L 0 0.0303565
31 L 156 F 0 0.00508006
31 L 157 D 0 -0.0472585
31 L 158 E 0 -0.029249
31 L 159 D 0 -0.081994
31 L 160 F 0 0.0187035
31 L 161 Q 0 -0.0491715
31 L 162 N 0 -0.0184154
31 L 163 R 0 -0.0483429
31 L 164 V 0 -0.0213049
31 L 165 A 0 -0.071784
31 L 166 Q 0 -0.0767454
31 L 167 G 0 -0.0527789
31 L 168 I 0 -0.0365084
31 L 169 A 0 -0.0600467
31 L 170 D 0 -0.0430483
31 L 171 G 0 0.0172429
31 L 172 I 0 -0.00240649
31 L 173 T 0 -0.0787487
31 L 174 E 0 -0.0560486
31 L 175 Y 0 -0.0501318
31 L 176 L 0 -0.0688957
31 L 177 D 0 -0.0661385
32 A 33 M 0 0.118123
32 A 34 A 0 0.0649261
32 A 35 L 0 0.230713
32 A 36 K 0 0.697842
32 A 37 V 0 0.0147752
32 A 38 E 0 -0.00509464
32 A 39 S 0 0.0812254
32 A 40 I 0 0.0701577
32 A 41 L 0 -0.0590224
32 A 42 K 0 -0.0511076
32 A 43 Q 0 0.0152234
32 A 44 N 0 -0.0339255
32 A 46 K 0 0.0162275
32 A 47 L 0 -0.0706634
32 A 48 E 0 0.0251613
32 A 49 V 0 0.00114628
32 A 50 V 0 0.00414193
32 A 51 L 0 0.0141252
32 A 52 T 0 -0.000864627
32 A 53 R 0 -0.00826287
32 A 54 S 0 0.0221736
32 A 55 D 0 -0.0142857
32 A 56 D 0 -0.0360375
32 A 57 T 0 0.00144963
32 A 58 F 0 0.033204
32 A 59 L 0 -0.0887605
32 A 60 E 0 0.0262229
32 A 61 L 0 -0.028229
32 A 62 K 0 -0.0368529
32 A 63 Q 0 -0.0428748
32 A 64 R 0 -0.00649504
32 A 65 V 0 -0.0423099
32 A 66 K 0 -0.00701703
32 A 67 V 0 0.000591655
32 A 68 A 0 -0.0279171
32 A 69 E 0 -0.136018
32 A 70 N 0 0.0925433
32 A 71 L 0 0.0395946
32 A 72 K 0 0.0190861
32 A 73 A 0 -0.0435246
32 A 74 N 0 -0.000523522
32 A 75 V 0 -0.035044
32 A 76 F 0 -0.118409
32 A 77 V 0 -0.00217745
32 A 78 S 0 -0.0737691
32 A 79 I 0 0.00357823
32 A 80 H 0 -0.062468
32 A 81 A 0 0.127215
32 A 82 N 0 -0.0996197
32 A 83 S 0 -0.0167266
32 A 84 S 0 -0.0604056
32 A 85 G 0 -0.013107
32 A 86 S 0 0.0386346
32 A 87 S 0 0.0296848
32 A 88 A 0 0.0120104
32 A 89 S 0 -0.0342872
32 A 90 N 0 -0.0207104
32 A 91 G 0 0.000384268
32 A 92 T 0 0.0621894
32 A 93 E 0 -0.111472
32 A 94 T 0 0.00399781
32 A 95 Y 0 -0.0299769
32 A 96 Y 0 -0.0664074
32 A 97 Q 0 0.005476
32 A 98 R 0 -0.0577666
32 A 99 S 0 -0.0109739
32 A 100 A 0 0.0136047
32 A 101 S 0 -0.0372891
32 A 102 K 0 -0.0979756
32 A 103 A 0 -0.0412
32 A 104 F 0 -0.0644402
32 A 105 A 0 -0.0720733
32 A 106 N 0 0.00223979
32 A 107 V 0 0.000674573
32 A 108 M 0 -0.110768
32 A 109 H 0 -0.110531
32 A 110 K 0 0.016795
32 A 111 Y 0 0.0288788
32 A 112 F 0 -0.0668072
32 A 113 A 0 0.00676924
32 A 114 P 0 -0.015677
32 A 115 A 0 -0.0847363
32 A 116 T 0 -0.012843
32 A 117 G 0 0.000580191
32 A 118 L 0 -0.0453702
32 A 119 T 0 -0.0498098
32 A 120 D 0 0.00887114
32 A 121 R 0 -0.0498628
32 A 122 G 0 0.00636901
32 A 123 I 0 -0.0686288
32 A 124 R 0 0.0302363
32 A 125 Y 0 -0.0261455
32 A 126 G 0 -0.0332651
32 A 127 N 0 0.00173284
32 A 128 F 0 -0.0997844
32 A 129 H 0 -0.0724105
32 A 130 V 0 -0.101604
32 A 131 I 0 -0.0572989
32 A 132 R 0 -0.0531456
32 A 133 E 0 -0.032721
32 A 134 T 0 -0.0839359
32 A 135 T 0 -0.060356
32 A 136 M 0 -0.019737
32 A 137 P 0 -0.0663523
32 A 138 A 0 -0.0456968
32 A 139 V 0 -0.0875455
32 A 140 L 0 -0.0868609
32 A 141 L 0 -0.0601407
32 A 142 E 0 -0.0546796
32 A 143 V 0 -0.00467178
32 A 144 G 0 -0.0718572
32 A 145 Y 0 -0.0666287
32 A 146 L 0 -0.038391
32 A 147 S 0 -0.113841
32 A 148 N 0 -0.0180459
32 A 149 A 0 -0.0419281
32 A 150 K 0 0.0544438
32 A 151 E 0 -0.0255489
32 A 152 E 0 -0.0431372
32 A 153 A 0 -0.0218132
32 A 154 T 0 -0.00165851
32 A 155 L 0 0.0402574
32 A 156 F 0 0.0965043
32 A 157 D 0 0.0353852
32 A 158 E 0 0.241682
32 A 159 D 0 0.0247881
32 A 160 F 0 0.0116301
32 A 161 Q 0 1.01014
32 A 162 N 0 0.153046
32 A 163 R 0 -0.00777067
32 A 164 V 0 -0.024973
32 A 165 A 0 0.163429
32 A 166 Q 0 0.0916007
32 A 167 G 0 -0.0658974
32 A 168 I 0 -0.0758705
32 A 169 A 0 0.0478507
32 A 170 D 0 0.063187
32 A 171 G 0 -0.115295
32 A 172 I 0 -0.0709204
32 A 173 T 0 0.0238431
32 A 174 E 0 -0.0414029
32 A 175 Y 0 0.00540008
32 A 176 L 0 -0.0720284
32 A 177 D 0 -0.0147808
33 M 34 A 0 0.117673
33 M 35 L 0 0.0466485
33 M 36 K 0 0.24614
33 M 37 V 0 0.234709
33 M 38 E 0 0.0395044
33 M 39 S 0 -0.00868457
33 M 40 I 0 0.0354128
33 M 41 L 0 0.0196488
33 M 42 K 0 -0.119021
33 M 43 Q 0 -0.029742
33 M 44 N 0 -0.0807862
33 M 46 K 0 -0.0485343
33 M 47 L 0 -0.0311965
33 M 48 E 0 -0.0626094
33 M 49 V 0 -0.0269686
33 M 50 V 0 -0.0532845
33 M 51 L 0 0.0811324
33 M 52 T 0 0.0525179
33 M 53 R 0 0.0772067
33 M 54 S 0 -0.0259263
33 M 55 D 0 -0.0314718
33 M 56 D 0 0.0370832
33 M 57 T 0 -0.0517847
33 M 58 F 0 -0.00720093
33 M 59 L 0 -0.0869815
33 M 60 E 0 -0.019952
33 M 61 L 0 -0.0106777
33 M 62 K 0 -0.0601414
33 M 63 Q 0 0.00880732
33 M 64 R 0 0.0364048
33 M 65 V 0 0.0195045
33 M 66 K 0 -0.0481437
33 M 67 V 0 -0.0616571
33 M 68 A 0 -0.00279771
33 M 69 E 0 -0.0641516
33 M 70 N 0 -0.0410601
33 M 71 L 0 -0.0561423
33 M 72 K 0 -0.0132901
33 M 73 A 0 -0.0556975
33 M 74 N 0 -0.0643636
33 M 75 V 0 0.0406905
33 M 76 F 0 -0.0278394
33 M 77 V 0 0.0151422
33 M 78 S 0 -0.0472495
33 M 79 I 0 0.360779
33 M 80 H 0 -0.0263821
33 M 81 A 0 0.57362
33 M 82 N 0 -0.093186
33 M 83 S 0 -0.03034
33 M 84 S 0 -0.12953
33 M 85 G 0 0.0238268
33 M 86 S 0 -0.024961
33 M 87 S 0 -0.069917
33 M 88 A 0 0.0201573
33 M 89 S 0 -0.0559571
33 M 90 N 0 -0.0968533
33 M 91 G 0 0.0479307
33 M 92 T 0 -0.0228616
33 M 93 E 0 -0.043529
33 M 94 T 0 0.013718
33 M 95 Y 0 -0.0740022
33 M 96 Y 0 -0.0824075
33 M 97 Q 0 -0.107574
33 M 98 R 0 -0.0784895
33 M 99 S 0 -0.0636364
33 M 100 A 0 -0.0919365
33 M 101 S 0 -0.00795941
33 M 102 K 0 -0.0242654
33 M 103 A 0 -0.0688604
33 M 104 F 0 -0.0684143
33 M 105 A 0 -0.0450853
33 M 106 N 0 -0.064304
33 M 107 V 0 -0.0421058
33 M 108 M 0 -0.0626219
33 M 109 H 0 -0.0518575
33 M 110 K 0 -0.0772871
33 M 111 Y 0 -0.0519166
33 M 112 F 0 -0.0389085
33 M 113 A 0 -0.0177195
33 M 114 P 0 -0.117932
33 M 115 A 0 -0.0238951
33 M 116 T 0 -0.0457146
33 M 117 G 0 -0.0281061
33 M 118 L 0 -0.0518324
33 M 119 T 0 -0.0374137
33 M 120 D 0 -0.0178882
33 M 121 R 0 0.00649898
33 M 122 G 0 -0.00285013
33 M 123 I 0 0.00987588
33 M 124 R 0 -0.0103933
33 M 125 Y 0 -0.0968902
33 M 126 G 0 -0.0499156
33 M 127 N 0 -0.0534685
33 M 128 F 0 -0.0139589
33 M 129 H 0 0.0316793
33 M 130 V 0 -0.027834
33 M 131 I 0 -0.060166
33 M 132 R 0 -0.0310049
33 M 133 E 0 -0.0518791
33 M 134 T 0 0.0514006
33 M 135 T 0 -0.0574461
33 M 136 M 0 0.0188693
33 M 137 P 0 -0.00235356
33 M 138 A 0 -0.0738008
33 M 139 V 0 -0.0914315
33 M 140 L 0 -0.072864
33 M 141 L 0 0.0997079
33 M 142 E 0 -0.0240414
33 M 143 V 0 1.02287
33 M 144 G 0 -0.0265639
33 M 145 Y 0 -0.0784248
33 M 146 L 0 -0.0403649
33 M 147 S 0 -0.0244545
33 M 148 N 0 0.0315358
33 M 149 A 0 -0.0586132
33 M 150 K 0 -0.0565142
33 M 151 E 0 0.0340168
33 M 152 E 0 0.000402902
33 M 153 A 0 -0.0808671
33 M 154 T 0 -0.0570632
33 M 155 L 0 0.10652
33 M 156 F 0 -0.0361674
33 M 157 D 0 -0.0592631
33 M 158 E 0 -0.0119921
33 M 159 D 0 -0.0673758
33 M 160 F 0 -0.00663527
33 M 161 Q 0 0.257935
33 M 162 N 0 0.0306239
33 M 163 R 0 -0.105895
33 M 164 V 0 0.197368
33 M 165 A 0 0.251273
33 M 166 Q 0 -0.0311133
33 M 167 G 0 -0.0228077
33 M 168 I 0 0.0811624
33 M 169 A 0 0.0276155
33 M 170 D 0 -0.0455899
33 M 171 G 0 -0.070095
33 M 172 I 0 0.0119685
33 M 173 T 0 -0.00575893
33 M 174 E 0 -0.129734
33 M 175 Y 0 -0.0713183
33 M 176 L 0 0.0494097
33 M 177 D 0 -0.0340925
34 A 35 L 0 0.198123
34 A 36 K 0 0.0715537
34 A 37 V 0 0.292967
34 A 38 E 0 0.145519
34 A 39 S 0 0.0534202
34 A 40 I 0 -0.0475382
34 A 41 L 0 0.0496467
34 A 42 K 0 0.0334572
34 A 43 Q 0 0.0971265
34 A 44 N 0 -0.0347184
34 A 46 K 0 -0.00280049
34 A 47 L 0 -0.0312878
34 A 48 E 0 -0.0124594
34 A 49 V 0 0.0393075
34 A 50 V 0 -0.0298899
34 A 51 L 0 0.547816
34 A 52 T 0 0.0457956
34 A 53 R 0 0.0537195
34 A 54 S 0 0.0818154
34 A 55 D 0 -0.0526271
34 A 56 D 0 0.0599788
34 A 57 T 0 0.0214786
34 A 58 F 0 -0.0604037
34 A 59 L 0 -0.0312813
34 A 60 E 0 -0.013046
34 A 61 L 0 -0.00667054
34 A 62 K 0 -0.0200404
34 A 63 Q 0 0.0194165
34 A 64 R 0 0.119513
34 A 65 V 0 -0.0356388
34 A 66 K 0 -0.0751288
34 A 67 V 0 -0.0409465
34 A 68 A 0 0.0568304
34 A 69 E 0 -0.0122948
34 A 70 N 0 -0.0719964
34 A 71 L 0 0.00229906
34 A 72 K 0 0.0253259
34 A 73 A 0 0.0190907
34 A 74 N 0 -0.0480808
34 A 75 V 0 -0.0275997
34 A 76 F 0 -0.034693
34 A 77 V 0 -0.0323234
34 A 78 S 0 0.0172855
34 A 79 I 0 0.74154
34 A 80 H 0 -0.00861077
34 A 81 A 0 -0.00441101
34 A 82 N 0 -0.0432523
34 A 83 S 0 -0.0678998
34 A 84 S 0 -0.134391
34 A 85 G 0 -0.0354263
34 A 86 S 0 -0.0609083
34 A 87 S 0 -0.077343
34 A 88 A 0 -0.0466523
34 A 89 S 0 -0.0965123
34 A 90 N 0 -0.0632574
34 A 91 G 0 -0.0142188
34 A 92 T 0 -0.0765927
34 A 93 E 0 -0.103025
34 A 94 T 0 -0.0721551
34 A 95 Y 0 -0.076436
34 A 96 Y 0 -0.0889516
34 A 97 Q 0 -0.0707307
34 A 98 R 0 -0.0868189
34 A 99 S 0 -0.0103679
34 A 100 A 0 -0.0661336
34 A 101 S 0 -0.00606423
34 A 102 K 0 -0.061301
34 A 103 A 0 -0.072695
34 A 104 F 0 -0.0377771
34 A 105 A 0 -0.0198776
34 A 106 N 0 -0.0680023
34 A 107 V 0 -0.106335
34 A 108 M 0 -0.0222469
34 A 109 H 0 -0.0377173
34 A 110 K 0 -0.10589
34 A 111 Y 0 -0.0735344
34 A 112 F 0 -0.0858372
34 A 113 A 0 0.0117816
34 A 114 P 0 -0.0517141
34 A 115 A 0 0.00993661
34 A 116 T 0 -0.0843053
34 A 117 G 0 -0.0456114
34 A 118 L 0 -0.0275694
34 A 119 T 0 -0.0167601
34 A 120 D 0 -0.106808
34 A 121 R 0 -0.0931053
34 A 122 G 0 -0.0989399
34 A 123 I 0 -0.0133474
34 A 124 R 0 -0.112969
34 A 125 Y 0 -0.0932097
34 A 126 G 0 0.0416885
34 A 127 N 0 -0.0777893
34 A 128 F 0 -0.0519437
34 A 129 H 0 -0.0743231
34 A 130 V 0 -0.0211073
34 A 131 I 0 -0.0531587
34 A 132 R 0 -0.0656217
34 A 133 E 0 -0.0507862
34 A 134 T 0 -0.134377
34 A 135 T 0 -0.0982885
34 A 136 M 0 -0.0802501
34 A 137 P 0 0.0181122
34 A 138 A 0 -0.0720198
34 A 139 V 0 -0.0740116
34 A 140 L 0 0.00942647
34 A 141 L 0 -0.0390014
34 A 142 E 0 -0.0219894
34 A 143 V 0 -0.0483297
34 A 144 G 0 -0.0190747
34 A 145 Y 0 -0.09127
34 A 146 L 0 -0.09324
34 A 147 S 0 -0.105241
34 A 148 N 0 -0.0114178
34 A 149 A 0 -0.0353274
34 A 150 K 0 -0.0609649
34 A 151 E 0 -0.0715696
34 A 152 E 0 0.0168246
34 A 153 A 0 0.00481697
34 A 154 T 0 -0.104708
34 A 155 L 0 -0.0150769
34 A 156 F 0 -0.0272955
34 A 157 D 0 -0.0531964
34 A 158 E 0 -0.030982
34 A 159 D 0 -0.0516174
34 A 160 F 0 -0.0635929
34 A 161 Q 0 -0.0480861
34 A 162 N 0 0.0339427
34 A 163 R 0 -0.0875653
34 A 164 V 0 0.0163472
34 A 165 A 0 -0.0800369
34 A 166 Q 0 -0.0554804
34 A 167 G 0 -0.029175
34 A 168 I 0 -0.0277949
34 A 169 A 0 -0.00325006
34 A 170 D 0 -0.0514034
34 A 171 G 0 -0.034633
34 A 172 I 0 -0.0838988
34 A 173 T 0 -0.0503808
34 A 174 E 0 -0.0347242
34 A 175 Y 0 -0.0672366
34 A 176 L 0 -0.0376581
34 A 177 D 0 -0.0614209
35 L 36 K 0 0.173693
35 L 37 V 0 0.138807
35 L 38 E 0 0.345739
35 L 39 S 0 0.237793
35 L 40 I 0 0.0459956
35 L 41 L 0 -0.0264202
35 L 42 K 0 0.0240865
35 L 43 Q 0 0.0526107
35 L 44 N 0 -0.0121368
35 L 46 K 0 -0.039994
35 L 47 L 0 -0.0262674
35 L 48 E 0 0.0329127
35 L 49 V 0 0.132455
35 L 50 V 0 0.0370414
35 L 51 L 0 0.178545
35 L 52 T 0 0.0668872
35 L 53 R 0 0.110754
35 L 54 S 0 0.237731
35 L 55 D 0 0.140238
35 L 56 D 0 0.0617188
35 L 57 T 0 0.0865019
35 L 58 F 0 -0.0115763
35 L 59 L 0 0.0605609
35 L 60 E 0 -0.0659952
35 L 61 L 0 -0.00906686
35 L 62 K 0 0.0520507
35 L 63 Q 0 0.0189062
35 L 64 R 0 0.044811
35 L 65 V 0 -0.0244109
35 L 66 K 0 -0.0313173
35 L 67 V 0 0.0261303
35 L 68 A 0 -0.043398
35 L 69 E 0 0.0354132
35 L 70 N 0 0.0754528
35 L 71 L 0 0.00750135
35 L 72 K 0 0.0261888
35 L 73 A 0 -0.0102444
35 L 74 N 0 0.0299974
35 L 75 V 0 -0.118486
35 L 76 F 0 -0.0221971
35 L 77 V 0 -0.0523004
35 L 78 S 0 -0.0124623
35 L 79 I 0 -0.0227531
35 L 80 H 0 -0.0562075
35 L 81 A 0 -0.056856
35 L 82 N 0 0.00415521
35 L 83 S 0 -0.0232524
35 L 84 S 0 -0.00796829
35 L 85 G 0 0.00657163
35 L 86 S 0 -0.0478272
35 L 87 S 0 -0.0214562
35 L 88 A 0 -0.00355817
35 L 89 S 0 -0.070559
35 L 90 N 0 0.00274285
35 L 91 G 0 -0.0186783
35 L 92 T 0 -0.0566102
35 L 93 E 0 -0.0561376
35 L 94 T 0 -0.091647
35 L 95 Y 0 -0.0945421
35 L 96 Y 0 -0.0676464
35 L 97 Q 0 -0.0360581
35 L 98 R 0 0.013539
35 L 99 S 0 -0.0223963
35 L 100 A 0 0.00392327
35 L 101 S 0 -0.0598224
35 L 102 K 0 -0.0014009
35 L 103 A 0 -0.00332855
35 L 104 F 0 -0.00843976
35 L 105 A 0 -0.0606557
35 L 106 N 0 0.0420039
35 L 107 V 0 -0.043894
35 L 108 M 0 -0.058205
35 L 109 H 0 -0.0127896
35 L 110 K 0 0.0160288
35 L 111 Y 0 -0.0260277
35 L 112 F 0 -0.0200818
35 L 113 A 0 0.00512527
35 L 114 P 0 0.0331104
35 L 115 A 0 -0.00932032
35 L 116 T 0 -0.0648647
35 L 117 G 0 0.018723
35 L 118 L 0 -0.0481426
35 L 119 T 0 -0.065404
35 L 120 D 0 -0.0164834
35 L 121 R 0 -0.00978309
35 L 122 G 0 -0.029032
35 L 123 I 0 -0.027539
35 L 124 R 0 -0.0375786
35 L 125 Y 0 -0.0206585
35 L 126 G 0 -0.00607025
35 L 127 N 0 -0.102931
35 L 128 F 0 -0.0302613
35 L 129 H 0 -0.0369469
35 L 130 V 0 -0.0215129
35 L 131 I 0 -0.0287868
35 L 132 R 0 -0.0579899
35 L 133 E 0 -0.0710914
35 L 134 T 0 -0.0908229
35 L 135 T 0 -0.0132685
35 L 136 M 0 -0.0801526
35 L 137 P 0 -0.0822389
35 L 138 A 0 0.0139183
35 L 139 V 0 -0.0331804
35 L 140 L 0 -0.100132
35 L 141 L 0 -0.122577
35 L 142 E 0 -0.056666
35 L 143 V 0 -0.062046
35 L 144 G 0 -0.075742
35 L 145 Y 0 -0.0708011
35 L 146 L 0 -0.065583
35 L 147 S 0 -0.0811602
35 L 148 N 0 0.017987
35 L 149 A 0 -0.0127922
35 L 150 K 0 -0.0143483
35 L 151 E 0 -0.0376707
35 L 152 E 0 -0.0340451
35 L 153 A 0 0.00968996
35 L 154 T 0 -0.10076
35 L 155 L 0 -0.0356123
35 L 156 F 0 -0.00459326
35 L 157 D 0 0.00288243
35 L 158 E 0 -0.0509087
35 L 159 D 0 0.0528863
35 L 160 F 0 0.0100401
35 L 161 Q 0 -0.0622675
35 L 162 N 0 0.0217261
35 L 163 R 0 -0.00926655
35 L 164 V 0 -0.0537192
35 L 165 A 0 -0.113918
35 L 166 Q 0 -0.0369811
35 L 167 G 0 -0.00692946
35 L 168 I 0 -0.0543276
35 L 169 A 0 -0.0100626
35 L 170 D 0 0.0671531
35 L 171 G 0 -0.0665968
35 L 172 I 0 -0.056557
35 L 173 T 0 -0.0405804
35 L 174 E 0 0.0172546
35 L 175 Y 0 -0.0515847
35 L 176 L 0 -0.0105423
35 L 177 D 0 -0.046299
36 K 37 V 0 0.183554
36 K 38 E 0 0.035803
36 K 39 S 0 0.482428
36 K 40 I 0 0.652759
36 K 41 L 0 -0.0109854
36 K 42 K 0 -0.0464218
36 K 43 Q 0 -0.000433678
36 K 44 N 0 0.075699
36 K 46 K 0 0.0137761
36 K 47 L 0 -0.0204044
36 K 48 E 0 0.0132519
36 K 49 V 0 0.0785826
36 K 50 V 0 0.0361805
36 K 51 L 0 -0.0422799
36 K 52 T 0 -0.0241538
36 K 53 R 0 -0.0255934
36 K 54 S 0 -0.0357815
36 K 55 D 0 -0.0614079
36 K 56 D 0 -0.0758187
36 K 57 T 0 -0.018938
36 K 58 F 0 -0.0355026
36 K 59 L 0 -0.0514294
36 K 60 E 0 0.0164167
36 K 61 L 0 -0.0936891
36 K 62 K 0 0.0060458
36 K 63 Q 0 0.0395452
36 K 64 R 0 -0.0332374
36 K 65 V 0 -0.00711821
36 K 66 K 0 0.0508268
36 K 67 V 0 0.0310295
36 K 68 A 0 0.00847971
36 K 69 E 0 -0.0197037
36 K 70 N 0 -0.0392267
36 K 71 L 0 0.0265419
36 K 72 K 0 0.0617654
36 K 73 A 0 -0.030151
36 K 74 N 0 -0.062867
36 K 75 V 0 -0.0811307
36 K 76 F 0 -0.0653875
36 K 77 V 0 -0.0238596
36 K 78 S 0 -0.0532949
36 K 79 I 0 0.00983304
36 K 80 H 0 -0.0810944
36 K 81 A 0 0.00957558
36 K 82 N 0 -0.0763437
36 K 83 S 0 -0.0452048
36 K 84 S 0 -0.0238907
36 K 85 G 0 -0.031409
36 K 86 S 0 -0.0225828
36 K 87 S 0 -0.0555339
36 K 88 A 0 -0.0245504
36 K 89 S 0 -0.0901587
36 K 90 N 0 -0.0723152
36 K 91 G 0 -0.0553476
36 K 92 T 0 -0.0559447
36 K 93 E 0 -0.0712245
36 K 94 T 0 -0.0652097
36 K 95 Y 0 -0.0141199
36 K 96 Y 0 -0.0117307
36 K 97 Q 0 -0.106196
36 K 98 R 0 -0.0526951
36 K 99 S 0 -0.0102513
36 K 100 A 0 -0.00727894
36 K 101 S 0 -0.0228692
36 K 102 K 0 -0.039798
36 K 103 A 0 -0.0085295
36 K 104 F 0 -0.0546279
36 K 105 A 0 -0.0919716
36 K 106 N 0 -0.00114974
36 K 107 V 0 -0.0218169
36 K 108 M 0 -0.0478106
36 K 109 H 0 -0.0699032
36 K 110 K 0 -0.0246417
36 K 111 Y 0 -0.0358035
36 K 112 F 0 -0.0596942
36 K 113 A 0 -0.024247
36 K 114 P 0 0.00113141
36 K 115 A 0 -0.00214192
36 K 116 T 0 -0.0102417
36 K 117 G 0 -0.0182228
36 K 118 L 0 -0.0693949
36 K 119 T 0 -0.0532884
36 K 120 D 0 -0.0963885
36 K 121 R 0 -0.0543936
36 K 122 G 0 -0.0613
36 K 123 I 0 -0.065825
36 K 124 R 0 0.010531
36 K 125 Y 0 -0.0482572
36 K 126 G 0 -0.0419293
36 K 127 N 0 -0.0383715
36 K 128 F 0 -0.00956848
36 K 129 H 0 -0.0989174
36 K 130 V 0 -0.0719107
36 K 131 I 0 -0.0312886
36 K 132 R 0 -0.0815671
36 K 133 E 0 -0.0522278
36 K 134 T 0 -0.0913606
36 K 135 T 0 -0.0269809
36 K 136 M 0 -0.0448717
36 K 137 P 0 -0.0115147
36 K 138 A 0 -0.0518659
36 K 139 V 0 -0.0935627
36 K 140 L 0 -0.107655
36 K 141 L 0 -0.075791
36 K 142 E 0 -0.0541022
36 K 143 V 0 0.0683978
36 K 144 G 0 0.00707173
36 K 145 Y 0 -0.0730045
36 K 146 L 0 -0.0726597
36 K 147 S 0 -0.130166
36 K 148 N 0 -0.0302899
36 K 149 A 0 0.00702817
36 K 150 K 0 -0.0019842
36 K 151 E 0 -0.0647198
36 K 152 E 0 -0.0859643
36 K 153 A 0 -0.028723
36 K 154 T 0 -0.0555618
36 K 155 L 0 -0.0479194
36 K 156 F 0 0.043189
36 K 157 D 0 -0.0127237
36 K 158 E 0 0.485664
36 K 159 D 0 -0.0312798
36 K 160 F 0 -0.00516003
36 K 161 Q 0 0.560202
36 K 162 N 0 1.21336
36 K 163 R 0 -0.0544497
36 K 164 V 0 -0.0664668
36 K 165 A 0 0.359206
36 K 166 Q 0 0.116155
36 K 167 G 0 -0.0805997
36 K 168 I 0 -0.0101906
36 K 169 A 0 0.0253016
36 K 170 D 0 -0.0121104
36 K 171 G 0 -0.0505365
36 K 172 I 0 -0.099067
36 K 173 T 0 -0.0317984
36 K 174 E 0 -0.0204204
36 K 175 Y 0 -0.0519707
36 K 176 L 0 -0.0719433
36 K 177 D 0 0.0220256
37 V 38 E 0 0.0480076
37 V 39 S 0 0.18391
37 V 40 I 0 0.191355
37 V 41 L 0 0.214545
37 V 42 K 0 0.102135
37 V 43 Q 0 0.0133977
37 V 44 N 0 0.0375648
37 V 46 K 0 0.0331323
37 V 47 L 0 0.0532435
37 V 48 E 0 -0.00437892
37 V 49 V 0 0.0413271
37 V 50 V 0 0.000701835
37 V 51 L 0 0.0565961
37 V 52 T 0 -0.0528855
37 V 53 R 0 -0.0254367
37 V 54 S 0 -0.0457217
37 V 55 D 0 -0.0854923
37 V 56 D 0 -0.01857
37 V 57 T 0 -0.0368234
37 V 58 F 0 -0.0317943
37 V 59 L 0 0.00738922
37 V 60 E 0 0.0149049
37 V 61 L 0 -0.00664548
37 V 62 K 0 -0.0368763
37 V 63 Q 0 -0.0135497
37 V 64 R 0 -0.00445554
37 V 65 V 0 -0.0754512
37 V 66 K 0 -0.0592186
37 V 67 V 0 -0.0748043
37 V 68 A 0 -0.0768658
37 V 69 E 0 0.00635273
37 V 70 N 0 -0.0310942
37 V 71 L 0 -0.0501358
37 V 72 K 0 -0.042651
37 V 73 A 0 -0.0386548
37 V 74 N 0 -0.0193975
37 V 75 V 0 -0.00532816
37 V 76 F 0 0.010173
37 V 77 V 0 0.174089
37 V 78 S 0 0.0471638
37 V 79 I 0 0.473302
37 V 80 H 0 0.0300285
37 V 81 A 0 -0.058979
37 V 82 N 0 -0.0460236
37 V 83 S 0 -0.0728692
37 V 84 S 0 -0.0615966
37 V 85 G 0 -0.0557886
37 V 86 S 0 -0.0238457
37 V 87 S 0 -0.0423674
37 V 88 A 0 -0.0921346
37 V 89 S 0 -0.0874143
37 V 90 N 0 -0.0701433
37 V 91 G 0 0.0101463
37 V 92 T 0 -0.0338792
37 V 93 E 0 -0.0475746
37 V 94 T 0 -0.0233141
37 V 95 Y 0 -0.106766
37 V 96 Y 0 -0.0143156
37 V 97 Q 0 -0.0161296
37 V 98 R 0 -0.00785071
37 V 99 S 0 -0.0644579
37 V 100 A 0 -0.0233226
37 V 101 S 0 -0.0329957
37 V 102 K 0 -0.105056
37 V 103 A 0 -0.0333186
37 V 104 F 0 -0.0445488
37 V 105 A 0 0.00581257
37 V 106 N 0 -0.0624548
37 V 107 V 0 -0.034946
37 V 108 M 0 0.0484207
37 V 109 H 0 -0.016131
37 V 110 K 0 -0.0664236
37 V 111 Y 0 -0.0528391
37 V 112 F 0 -0.0855949
37 V 113 A 0 -0.0348192
37 V 114 P 0 0.0127996
37 V 115 A 0 -0.0623195
37 V 116 T 0 -0.0591369
37 V 117 G 0 -0.0775595
37 V 118 L 0 -0.0328557
37 V 119 T 0 -0.0547041
37 V 120 D 0 -0.0641444
37 V 121 R 0 -0.077057
37 V 122 G 0 -0.0440735
37 V 123 I 0 -0.105872
37 V 124 R 0 -0.078678
37 V 125 Y 0 -0.11393
37 V 126 G 0 -0.0284482
37 V 127 N 0 -0.0389984
37 V 128 F 0 -0.108618
37 V 129 H 0 -0.088877
37 V 130 V 0 -0.0189517
37 V 131 I 0 -0.0218137
37 V 132 R 0 -0.00781678
37 V 133 E 0 -0.0265517
37 V 134 T 0 -0.143725
37 V 135 T 0 -0.0311268
37 V 136 M 0 0.00826577
37 V 137 P 0 0.00968407
37 V 138 A 0 -0.0667689
37 V 139 V 0 0.0300489
37 V 140 L 0 0.0423385
37 V 141 L 0 0.00864882
37 V 142 E 0 0.0114887
37 V 143 V 0 -0.0264939
37 V 144 G 0 0.0302454
37 V 145 Y 0 -0.0969736
37 V 146 L 0 -0.0909342
37 V 147 S 0 -0.0288831
37 V 148 N 0 -0.0151654
37 V 149 A 0 -0.09367
37 V 150 K 0 -0.0720282
37 V 151 E 0 -0.0493717
37 V 152 E 0 -0.0680341
37 V 153 A 0 -0.146596
37 V 154 T 0 -0.00385497
37 V 155 L 0 -0.0464438
37 V 156 F 0 -0.0522848
37 V 157 D 0 -0.0750242
37 V 158 E 0 -0.00491877
37 V 159 D 0 -0.0540702
37 V 160 F 0 -0.0364107
37 V 161 Q 0 0.00375277
37 V 162 N 0 -0.0244358
37 V 163 R 0 -0.0471903
37 V 164 V 0 -0.0218319
37 V 165 A 0 0.406597
37 V 166 Q 0 0.0321116
37 V 167 G 0 -0.0254315
37 V 168 I 0 0.538986
37 V 169 A 0 0.546773
37 V 170 D 0 -0.119215
37 V 171 G 0 0.118005
37 V 172 I 0 0.276539
37 V 173 T 0 0.0387259
37 V 174 E 0 -0.0579077
37 V 175 Y 0 -0.0732049
37 V 176 L 0 -0.0518102
37 V 177 D 0 -0.0512593
38 E 39 S 0 0.864807
38 E 40 I 0 0.133692
38 E 41 L 0 0.0557078
38 E 42 K 0 1.33867
38 E 43 Q 0 0.0481209
38 E 44 N 0 0.005715
38 E 46 K 0 0.0736595
38 E 47 L 0 0.0254554
38 E 48 E 0 0.0436115
38 E 49 V 0 0.461631
38 E 50 V 0 0.0548691
38 E 51 L 0 1.11971
38 E 52 T 0 0.0645597
38 E 53 R 0 0.000460322
38 E 54 S 0 0.435871
38 E 55 D 0 -0.0149859
38 E 56 D 0 -0.00343316
38 E 57 T 0 0.0273254
38 E 58 F 0 0.0121224
38 E 59 L 0 0.044523
38 E 60 E 0 -0.108336
38 E 61 L 0 -0.00306689
38 E 62 K 0 -0.0783047
38 E 63 Q 0 0.0345823
38 E 64 R 0 -0.0588088
38 E 65 V 0 -0.0383022
38 E 66 K 0 -0.0436764
38 E 67 V 0 -0.0193293
38 E 68 A 0 -0.0535656
38 E 69 E 0 -0.0170899
38 E 70 N 0 0.0305756
38 E 71 L 0 0.0301973
38 E 72 K 0 -0.0129148
38 E 73 A 0 -0.0378945
38 E 74 N 0 0.00350975
38 E 75 V 0 0.0721216
38 E 76 F 0 -0.0443079
38 E 77 V 0 -0.0434936
38 E 78 S 0 -0.0210395
38 E 79 I 0 0.050012
38 E 80 H 0 -0.0288246
38 E 81 A 0 -0.0972025
38 E 82 N 0 -0.0592505
38 E 83 S 0 -0.01687
38 E 84 S 0 -0.0912142
38 E 85 G 0 0.00958284
38 E 86 S 0 -0.0489028
38 E 87 S 0 -0.0381285
38 E 88 A 0 -0.0584726
38 E 89 S 0 -0.104848
38 E 90 N 0 -0.00965361
38 E 91 G 0 -0.0459194
38 E 92 T 0 -0.0190067
38 E 93 E 0 -0.0709606
38 E 94 T 0 0.00936795
38 E 95 Y 0 -0.082915
38 E 96 Y 0 -0.0215805
38 E 97 Q 0 -0.0101489
38 E 98 R 0 -0.0789119
38 E 99 S 0 -0.0227872
38 E 100 A 0 -0.0701223
38 E 101 S 0 -0.0782837
38 E 102 K 0 -0.0204301
38 E 103 A 0 -0.00296293
38 E 104 F 0 -0.0252749
38 E 105 A 0 -0.0242811
38 E 106 N 0 -0.0494619
38 E 107 V 0 -0.000630749
38 E 108 M 0 -0.0411342
38 E 109 H 0 -0.0920901
38 E 110 K 0 -0.0459884
38 E 111 Y 0 -0.0146988
38 E 112 F 0 -0.0691737
38 E 113 A 0 -0.124749
38 E 114 P 0 0.00578243
38 E 115 A 0 -0.0838543
38 E 116 T 0 0.00669142
38 E 117 G 0 -0.0458587
38 E 118 L 0 -0.033167
38 E 119 T 0 -0.0396479
38 E 120 D 0 -0.041133
38 E 121 R 0 -0.0209793
38 E 122 G 0 -0.0233104
38 E 123 I 0 -0.0834419
38 E 124 R 0 -0.0758501
38 E 125 Y 0 -0.0423142
38 E 126 G 0 -0.0816883
38 E 127 N 0 0.0550059
38 E 128 F 0 -0.026887
38 E 129 H 0 -0.0175472
38 E 130 V 0 -0.0394389
38 E 131 I 0 -0.0799008
38 E 132 R 0 -0.0608615
38 E 133 E 0 -0.00427993
38 E 134 T 0 -0.0800435
38 E 135 T 0 -0.0650952
38 E 136 M 0 -0.0631637
38 E 137 P 0 -0.0334451
38 E 138 A 0 -0.0894601
38 E 139 V 0 -0.0572826
38 E 140 L 0 -0.0250555
38 E 141 L 0 -0.0820851
38 E 142 E 0 -0.0539736
38 E 143 V 0 -0.0900389
38 E 144 G 0 -0.0524759
38 E 145 Y 0 -0.102165
38 E 146 L 0 -0.0894408
38 E 147 S 0 -0.0750942
38 E 148 N 0 -0.0490127
38 E 149 A 0 -0.0711523
38 E 150 K 0 -0.043478
38 E 151 E 0 -0.0459921
38 E 152 E 0 -0.049888
38 E 153 A 0 -0.0504147
38 E 154 T 0 -0.0564022
38 E 155 L 0 0.0230053
38 E 156 F 0 0.0184318
38 E 157 D 0 -0.11758
38 E 158 E 0 -0.0636068
38 E 159 D 0 -0.0617938
38 E 160 F 0 -0.0445507
38 E 161 Q 0 -0.0607149
38 E 162 N 0 0.0389941
38 E 163 R 0 -0.075955
38 E 164 V 0 -0.068481
38 E 165 A 0 -0.013181
38 E 166 Q 0 -0.0546498
38 E 167 G 0 -0.0697105
38 E 168 I 0 -0.0588879
38 E 169 A 0 -0.0636651
38 E 170 D 0 -0.0900764
38 E 171 G 0 -0.0704137
38 E 172 I 0 -0.051182
38 E 173 T 0 -0.0730531
38 E 174 E 0 -0.091155
38 E 175 Y 0 -0.0293123
38 E 176 L 0 0.03264
38 E 177 D 0 -0.0152822
39 S 40 I 0 0.21906
39 S 41 L 0 0.0581483
39 S 42 K 0 0.425756
39 S 43 Q 0 0.339838
39 S 44 N 0 0.0583732
39 S 46 K 0 0.00896993
39 S 47 L 0 0.0063931
39 S 48 E 0 0.103076
39 S 49 V 0 0.0443825
39 S 50 V 0 0.0532601
39 S 51 L 0 0.0759053
39 S 52 T 0 0.027242
39 S 53 R 0 -0.0254817
39 S 54 S 0 0.065724
39 S 55 D 0 0.0266495
39 S 56 D 0 -0.0203628
39 S 57 T 0 0.00802088
39 S 58 F 0 -0.00843686
39 S 59 L 0 0.00748144
39 S 60 E 0 -0.0634987
39 S 61 L 0 -0.0199842
39 S 62 K 0 0.00897525
39 S 63 Q 0 0.0191999
39 S 64 R 0 -0.0341104
39 S 65 V 0 -0.0992937
39 S 66 K 0 -0.00516862
39 S 67 V 0 -0.00795793
39 S 68 A 0 -0.0877617
39 S 69 E 0 0.064566
39 S 70 N 0 0.0522137
39 S 71 L 0 0.00450748
39 S 72 K 0 0.0359692
39 S 73 A 0 -0.00471172
39 S 74 N 0 0.0668275
39 S 75 V 0 -0.109047
39 S 76 F 0 -0.074064
39 S 77 V 0 0.041806
39 S 78 S 0 -0.0268246
39 S 79 I 0 -0.0399261
39 S 80 H 0 -0.0410179
39 S 81 A 0 -0.0593218
39 S 82 N 0 -0.110606
39 S 83 S 0 -0.042452
39 S 84 S 0 -0.0655981
39 S 85 G 0 -0.0157737
39 S 86 S 0 -0.031178
39 S 87 S 0 0.0304919
39 S 88 A 0 -0.00476989
39 S 89 S 0 0.0085375
39 S 90 N 0 -0.0384934
39 S 91 G 0 -0.0242935
39 S 92 T 0 -0.0672114
39 S 93 E 0 -0.00809248
39 S 94 T 0 -0.0226447
39 S 95 Y 0 -0.101436
39 S 96 Y 0 -0.0945828
39 S 97 Q 0 -0.0932781
39 S 98 R 0 -0.0128014
39 S 99 S 0 -0.00414174
39 S 100 A 0 -0.0323545
39 S 101 S 0 -0.0515346
39 S 102 K 0 0.0548143
39 S 103 A 0 0.0296695
39 S 104 F 0 -0.00258774
39 S 105 A 0 -0.121894
39 S 106 N 0 -0.00761433
39 S 107 V 0 0.03355
39 S 108 M 0 -0.067542
39 S 109 H 0 -0.0445659
39 S 110 K 0 0.00537418
39 S 111 Y 0 0.00949209
39 S 112 F 0 0.019443
39 S 113 A 0 -0.0382556
39 S 114 P 0 0.0828207
39 S 115 A 0 0.071911
39 S 116 T 0 -0.057399
39 S 117 G 0 -0.0281302
39 S 118 L 0 -0.0568656
39 S 119 T 0 -0.00270356
39 S 120 D 0 -0.0792805
39 S 121 R 0 0.0491896
39 S 122 G 0 0.00449149
39 S 123 I 0 -0.0246023
39 S 124 R 0 -0.0442098
39 S 125 Y 0 -0.085285
39 S 126 G 0 -0.0457096
39 S 127 N 0 0.00575283
39 S 128 F 0 -0.0465119
39 S 129 H 0 -0.0502891
39 S 130 V 0 -0.0503573
39 S 131 I 0 -0.0617764
39 S 132 R 0 -0.0519477
39 S 133 E 0 -0.0976182
39 S 134 T 0 -0.0906013
39 S 135 T 0 0.00804703
39 S 136 M 0 -0.0525645
39 S 137 P 0 -0.00804649
39 S 138 A 0 -0.0613878
39 S 139 V 0 -0.0542496
39 S 140 L 0 -0.0569586
39 S 141 L 0 -0.0770246
39 S 142 E 0 -0.0566385
39 S 143 V 0 -0.105912
39 S 144 G 0 -0.116294
39 S 145 Y 0 -0.0722535
39 S 146 L 0 -0.113368
39 S 147 S 0 -0.0426244
39 S 148 N 0 -0.0290187
39 S 149 A 0 -0.027213
39 S 150 K 0 0.0143881
39 S 151 E 0 -0.03817
39 S 152 E 0 -0.0914815
39 S 153 A 0 0.0883274
39 S 154 T 0 0.00241053
39 S 155 L 0 -0.00377567
39 S 156 F 0 -0.0550468
39 S 157 D 0 0.00213242
39 S 158 E 0 0.0763233
39 S 159 D 0 0.100658
39 S 160 F 0 -0.103772
39 S 161 Q 0 -0.100734
39 S 162 N 0 0.257664
39 S 163 R 0 0.153804
39 S 164 V 0 -0.0692687
39 S 165 A 0 -0.0920467
39 S 166 Q 0 0.134654
39 S 167 G 0 -0.0283328
39 S 168 I 0 -0.0399748
39 S 169 A 0 -0.0648699
39 S 170 D 0 -0.0451495
39 S 171 G 0 -0.0648736
39 S 172 I 0 -0.0479981
39 S 173 T 0 0.0176726
39 S 174 E 0 0.0363816
39 S 175 Y 0 -0.0206457
39 S 176 L 0 -0.0251387
39 S 177 D 0 0.0596084
40 I 41 L 0 0.0901094
40 I 42 K 0 0.0722886
40 I 43 Q 0 0.555313
40 I 44 N 0 0.579727
40 I 46 K 0 0.0740222
40 I 47 L 0 -0.0057038
40 I 48 E 0 0.0113914
40 I 49 V 0 -0.0126867
40 I 50 V 0 0.0541513
40 I 51 L 0 0.0120012
40 I 52 T 0 -0.0112028
40 I 53 R 0 -0.0669606
40 I 54 S 0 -0.0524103
40 I 55 D 0 -0.0511628
40 I 56 D 0 -0.0718475
40 I 57 T 0 0.0116662
40 I 58 F 0 -0.063991
40 I 59 L 0 0.0313885
40 I 60 E 0 0.0011888
40 I 61 L 0 -0.0225186
40 I 62 K 0 -0.0795301
40 I 63 Q 0 0.000553962
40 I 64 R 0 -0.00941899
40 I 65 V 0 -0.0250112
40 I 66 K 0 0.0011213
40 I 67 V 0 -0.00454428
40 I 68 A 0 -0.0532413
40 I 69 E 0 -0.0618605
40 I 70 N 0 0.0244935
40 I 71 L 0 0.0245302
40 I 72 K 0 0.0499004
40 I 73 A 0 -0.0384494
40 I 74 N 0 0.065892
40 I 75 V 0 -0.011046
40 I 76 F 0 -0.0949291
40 I 77 V 0 -0.0772575
40 I 78 S 0 -0.0869127
40 I 79 I 0 0.00407328
40 I 80 H 0 -0.0776642
40 I 81 A 0 -0.0632482
40 I 82 N 0 -0.0532246
40 I 83 S 0 -0.0696815
40 I 84 S 0 -0.0968595
40 I 85 G 0 -0.000934477
40 I 86 S 0 -0.0816847
40 I 87 S 0 -0.0258441
40 I 88 A 0 -0.0711472
40 I 89 S 0 -0.0413407
40 I 90 N 0 -0.0197568
40 I 91 G 0 -0.0833267
40 I 92 T 0 -0.0159954
40 I 93 E 0 -0.0511478
40 I 94 T 0 -0.0837125
40 I 95 Y 0 -0.0953514
40 I 96 Y 0 -0.0755556
40 I 97 Q 0 -0.0134987
40 I 98 R 0 0.0693889
40 I 99 S 0 -0.0253655
40 I 100 A 0 -0.0270508
40 I 101 S 0 -0.0622761
40 I 102 K 0 -0.0570911
40 I 103 A 0 -0.0328652
40 I 104 F 0 -0.0334475
40 I 105 A 0 -0.0510145
40 I 106 N 0 -0.0363738
40 I 107 V 0 -0.0482894
40 I 108 M 0 -0.0453298
40 I 109 H 0 -0.0820696
40 I 110 K 0 0.00554303
40 I 111 Y 0 -0.0446584
40 I 112 F 0 -0.0127845
40 I 113 A 0 -0.0554123
40 I 114 P 0 -0.039344
40 I 115 A 0 0.0495852
40 I 116 T 0 0.0253472
40 I 117 G 0 -0.0337672
40 I 118 L 0 -0.00786334
40 I 119 T 0 -0.0698376
40 I 120 D 0 -0.0228261
40 I 121 R 0 -0.0235532
40 I 122 G 0 0.0710127
40 I 123 I 0 -0.072852
40 I 124 R 0 -0.0180812
40 I 125 Y 0 -0.0683844
40 I 126 G 0 -0.0716247
40 I 127 N 0 -0.123082
40 I 128 F 0 -0.0218156
40 I 129 H 0 -0.0779982
40 I 130 V 0 -0.0844913
40 I 131 I 0 -0.0929142
40 I 132 R 0 -0.025671
40 I 133 E 0 -0.0529377
40 I 134 T 0 -0.0536667
40 I 135 T 0 -0.0573491
40 I 136 M 0 -0.0892705
40 I 137 P 0 -0.0453209
40 I 138 A 0 -0.00027587
40 I 139 V 0 -0.0431468
40 I 140 L 0 -0.0604986
40 I 141 L 0 -0.023012
40 I 142 E 0 -0.0657027
40 I 143 V 0 -0.0242754
40 I 144 G 0 -0.077227
40 I 145 Y 0 -0.14377
40 I 146 L 0 -0.111281
40 I 147 S 0 -0.115507
40 I 148 N 0 -0.0594073
40 I 149 A 0 -0.0471034
40 I 150 K 0 -0.0563485
40 I 151 E 0 -0.0779836
40 I 152 E 0 -0.101848
40 I 153 A 0 0.0135691
40 I 154 T 0 0.050417
40 I 155 L 0 0.00167569
40 I 156 F 0 -0.0397053
40 I 157 D 0 -0.0158524
40 I 158 E 0 -0.010807
40 I 159 D 0 -0.0435086
40 I 160 F 0 -0.0504361
40 I 161 Q 0 -0.0291394
40 I 162 N 0 0.646031
40 I 163 R 0 -0.0813327
40 I 164 V 0 0.0284386
40 I 165 A 0 0.314942
40 I 166 Q 0 0.985487
40 I 167 G 0 -0.0332632
40 I 168 I 0 -0.109588
40 I 169 A 0 0.68799
40 I 170 D 0 0.11323
40 I 171 G 0 -0.0514264
40 I 172 I 0 0.00764376
40 I 173 T 0 0.0829151
40 I 174 E 0 0.0603942
40 I 175 Y 0 0.00259361
40 I 176 L 0 -0.0497294
40 I 177 D 0 -0.0184645
41 L 42 K 0 0.146292
41 L 43 Q 0 0.0785897
41 L 44 N 0 0.0445597
41 L 46 K 0 0.287188
41 L 47 L 0 0.487596
41 L 48 E 0 0.0898006
41 L 49 V 0 0.31345
41 L 50 V 0 0.0087156
41 L 51 L 0 0.0505978
41 L 52 T 0 0.0939573
41 L 53 R 0 -0.0150363
41 L 54 S 0 -0.00715231
41 L 55 D 0 -0.0321464
41 L 56 D 0 -0.0556678
41 L 57 T 0 -0.0639784
41 L 58 F 0 -0.0497114
41 L 59 L 0 -0.0371038
41 L 60 E 0 -0.0421261
41 L 61 L 0 -0.0169221
41 L 62 K 0 -0.00671261
41 L 63 Q 0 -0.0293415
41 L 64 R 0 -0.00727532
41 L 65 V 0 -0.0317321
41 L 66 K 0 -0.0202372
41 L 67 V 0 -0.0286427
41 L 68 A 0 -0.02347
41 L 69 E 0 -0.0498041
41 L 70 N 0 0.00800554
41 L 71 L 0 -0.0781673
41 L 72 K 0 -0.0311373
41 L 73 A 0 0.0400609
41 L 74 N 0 -0.00275087
41 L 75 V 0 0.064885
41 L 76 F 0 -0.00114588
41 L 77 V 0 0.114465
41 L 78 S 0 -0.00544655
41 L 79 I 0 0.0711154
41 L 80 H 0 0.0183304
41 L 81 A 0 -0.0185315
41 L 82 N 0 0.0198488
41 L 83 S 0 0.00271068
41 L 84 S 0 -0.0256944
41 L 85 G 0 -0.0418158
41 L 86 S 0 -0.043749
41 L 87 S 0 -0.0655828
41 L 88 A 0 0.00272454
41 L 89 S 0 -0.00985468
41 L 90 N 0 -0.0666378
41 L 91 G 0 -0.0354786
41 L 92 T 0 -0.034477
41 L 93 E 0 -0.100185
41 L 94 T 0 -0.0584638
41 L 95 Y 0 -0.058204
41 L 96 Y 0 -0.0214825
41 L 97 Q 0 -0.0999269
41 L 98 R 0 -0.0863559
41 L 99 S 0 -0.0210696
41 L 100 A 0 -0.0331881
41 L 101 S 0 -0.0423032
41 L 102 K 0 -0.0255579
41 L 103 A 0 0.00798103
41 L 104 F 0 -0.023506
41 L 105 A 0 0.0192275
41 L 106 N 0 0.000404027
41 L 107 V 0 -0.018783
41 L 108 M 0 -0.041384
41 L 109 H 0 -0.0600055
41 L 110 K 0 -0.0116948
41 L 111 Y 0 -0.0372134
41 L 112 F 0 -0.0197527
41 L 113 A 0 -0.0876307
41 L 114 P 0 -0.0425536
41 L 115 A 0 -0.0332513
41 L 116 T 0 0.0423655
41 L 117 G 0 -0.0532757
41 L 118 L 0 -0.0752238
41 L 119 T 0 -0.0441971
41 L 120 D 0 -0.0173309
41 L 121 R 0 -0.0209466
41 L 122 G 0 -0.0139627
41 L 123 I 0 -0.0762975
41 L 124 R 0 -0.0551122
41 L 125 Y 0 -0.0624824
41 L 126 G 0 -0.0651805
41 L 127 N 0 -0.0501688
41 L 128 F 0 -0.0597103
41 L 129 H 0 0.00139231
41 L 130 V 0 -0.0450962
41 L 131 I 0 -0.0623309
41 L 132 R 0 0.00190091
41 L 133 E 0 -0.0636995
41 L 134 T 0 -0.0484275
41 L 135 T 0 -0.0553288
41 L 136 M 0 -0.069574
41 L 137 P 0 -0.0329978
41 L 138 A 0 -0.0146279
41 L 139 V 0 -0.0373989
41 L 140 L 0 -0.0257895
41 L 141 L 0 0.0118862
41 L 142 E 0 -0.0113607
41 L 143 V 0 -0.0662971
41 L 144 G 0 -0.0311933
41 L 145 Y 0 -0.0488152
41 L 146 L 0 -0.0762459
41 L 147 S 0 -0.0466188
41 L 148 N 0 -0.0316297
41 L 149 A 0 -0.0754777
41 L 150 K 0 0.00858385
41 L 151 E 0 -0.00383239
41 L 152 E 0 -0.047745
41 L 153 A 0 -0.0538355
41 L 154 T 0 0.0175776
41 L 155 L 0 -0.090736
41 L 156 F 0 -0.103882
41 L 157 D 0 -0.0501126
41 L 158 E 0 -0.0276863
41 L 159 D 0 -0.0843759
41 L 160 F 0 -0.0583075
41 L 161 Q 0 -0.0114306
41 L 162 N 0 -0.0622846
41 L 163 R 0 -0.0744864
41 L 164 V 0 -0.0226462
41 L 165 A 0 -0.0210169
41 L 166 Q 0 0.0272994
41 L 167 G 0 -0.0636565
41 L 168 I 0 -0.0368301
41 L 169 A 0 0.477231
41 L 170 D 0 0.00279226
41 L 171 G 0 -0.00563151
41 L 172 I 0 0.38789
41 L 173 T 0 0.0638286
41 L 174 E 0 -0.0488452
41 L 175 Y 0 -0.0598028
41 L 176 L 0 0.0304478
41 L 177 D 0 0.0348314
42 K 43 Q 0 0.191505
42 K 44 N 0 0.160632
42 K 46 K 0 0.138727
42 K 47 L 0 0.0743313
42 K 48 E 0 0.271559
42 K 49 V 0 0.539088
42 K 50 V 0 0.100669
42 K 51 L 0 0.139049
42 K 52 T 0 -0.00912948
42 K 53 R 0 -0.00621648
42 K 54 S 0 0.0817107
42 K 55 D 0 0.0713009
42 K 56 D 0 -0.02997
42 K 57 T 0 0.0341473
42 K 58 F 0 0.0421265
42 K 59 L 0 0.0434193
42 K 60 E 0 -0.0210953
42 K 61 L 0 -0.0682627
42 K 62 K 0 0.0417427
42 K 63 Q 0 0.0760794
42 K 64 R 0 -0.0601665
42 K 65 V 0 -0.10603
42 K 66 K 0 0.0168656
42 K 67 V 0 -0.00183155
42 K 68 A 0 -0.0188979
42 K 69 E 0 0.00207669
42 K 70 N 0 -0.0166202
42 K 71 L 0 0.0622764
42 K 72 K 0 0.00691971
42 K 73 A 0 0.0193818
42 K 74 N 0 0.0194711
42 K 75 V 0 -0.0150731
42 K 76 F 0 0.0227803
42 K 77 V 0 -0.063333
42 K 78 S 0 -0.0701165
42 K 79 I 0 -0.131987
42 K 80 H 0 -0.0201251
42 K 81 A 0 -0.0885625
42 K 82 N 0 -0.0553283
42 K 83 S 0 -0.121423
42 K 84 S 0 0.00170555
42 K 85 G 0 0.0535606
42 K 86 S 0 -0.0117707
42 K 87 S 0 -0.0205967
42 K 88 A 0 -0.0174151
42 K 89 S 0 0.0393551
42 K 90 N 0 -0.0343467
42 K 91 G 0 -0.0622033
42 K 92 T 0 -0.0256339
42 K 93 E 0 -0.0642599
42 K 94 T 0 -0.0714767
42 K 95 Y 0 -0.0504772
42 K 96 Y 0 -0.0848638
42 K 97 Q 0 -0.0551241
42 K 98 R 0 0.0173729
42 K 99 S 0 -0.0128322
42 K 100 A 0 -0.0625835
42 K 101 S 0 -0.0880971
42 K 102 K 0 0.0470861
42 K 103 A 0 -0.00262735
42 K 104 F 0 -0.04115
42 K 105 A 0 -0.0745339
42 K 106 N 0 0.0575805
42 K 107 V 0 -0.0620116
42 K 108 M 0 -0.0321236
42 K 109 H 0 -0.0483932
42 K 110 K 0 0.0215495
42 K 111 Y 0 0.00334097
42 K 112 F 0 -0.0300135
42 K 113 A 0 0.0344295
42 K 114 P 0 0.0883798
42 K 115 A 0 0.0428298
42 K 116 T 0 -0.0919919
42 K 117 G 0 -0.0238024
42 K 118 L 0 -0.0621861
42 K 119 T 0 -0.0275663
42 K 120 D 0 -0.0181584
42 K 121 R 0 -0.0623678
42 K 122 G 0 -0.0058874
42 K 123 I 0 -0.00830071
42 K 124 R 0 -0.0378062
42 K 125 Y 0 -0.0800214
42 K 126 G 0 -0.0804614
42 K 127 N 0 -0.0443399
42 K 128 F 0 -0.0284291
42 K 129 H 0 -0.134639
42 K 130 V 0 -0.0311874
42 K 131 I 0 -0.0546255
42 K 132 R 0 -0.0324662
42 K 133 E 0 -0.093618
42 K 134 T 0 -0.0172261
42 K 135 T 0 -0.0469382
42 K 136 M 0 -0.0826395
42 K 137 P 0 -0.0334043
42 K 138 A 0 -0.0343168
42 K 139 V 0 -0.0966005
42 K 140 L 0 -0.0950827
42 K 141 L 0 -0.0347646
42 K 142 E 0 -0.0371264
42 K 143 V 0 -0.0204187
42 K 144 G 0 -0.0409259
42 K 145 Y 0 -0.0563998
42 K 146 L 0 0.0240568
42 K 147 S 0 -0.150147
42 K 148 N 0 -0.0845639
42 K 149 A 0 -0.0674245
42 K 150 K 0 0.0266672
42 K 151 E 0 -0.127908
42 K 152 E 0 -0.0465268
42 K 153 A 0 0.0558558
42 K 154 T 0 -0.0366058
42 K 155 L 0 -0.0889354
42 K 156 F 0 0.00257277
42 K 157 D 0 0.0109954
42 K 158 E 0 0.00395758
42 K 159 D 0 0.0627514
42 K 160 F 0 -0.0519744
42 K 161 Q 0 -0.0749504
42 K 162 N 0 0.0184469
42 K 163 R 0 0.0338513
42 K 164 V 0 -0.0411656
42 K 165 A 0 -0.0637802
42 K 166 Q 0 0.00682386
42 K 167 G 0 0.0617365
42 K 168 I 0 -0.0216295
42 K 169 A 0 0.0282854
42 K 170 D 0 0.00359246
42 K 171 G 0 -0.062746
42 K 172 I 0 -0.0356716
42 K 173 T 0 0.00214647
42 K 174 E 0 0.015776
42 K 175 Y 0 -0.0573172
42 K 176 L 0 -0.0180634
42 K 177 D 0 0.0311863
43 Q 44 N 0 0.369267
43 Q 46 K 0 0.210435
43 Q 47 L 0 0.041409
43 Q 48 E 0 0.155472
43 Q 49 V 0 0.0776374
43 Q 50 V 0 0.025931
43 Q 51 L 0 -0.0341962
43 Q 52 T 0 0.054076
43 Q 53 R 0 0.00441594
43 Q 54 S 0 0.0262738
43 Q 55 D 0 0.0527908
43 Q 56 D 0 -0.0221077
43 Q 57 T 0 -0.000110726
43 Q 58 F 0 -0.0662098
43 Q 59 L 0 -0.0172481
43 Q 60 E 0 -0.0225534
43 Q 61 L 0 -0.0420187
43 Q 62 K 0 0.071653
43 Q 63 Q 0 0.045444
43 Q 64 R 0 -0.0344739
43 Q 65 V 0 -0.0548827
43 Q 66 K 0 0.0435274
43 Q 67 V 0 0.0601148
43 Q 68 A 0 -0.0240265
43 Q 69 E 0 -0.0698531
43 Q 70 N 0 0.0648202
43 Q 71 L 0 0.040631
43 Q 72 K 0 0.0468383
43 Q 73 A 0 -0.034442
43 Q 74 N 0 0.0147266
43 Q 75 V 0 -0.0295544
43 Q 76 F 0 -0.0658811
43 Q 77 V 0 0.0309061
43 Q 78 S 0 -0.055838
43 Q 79 I 0 0.0253487
43 Q 80 H 0 -0.0294852
43 Q 81 A 0 -0.0997873
43 Q 82 N 0 -0.0727111
43 Q 83 S 0 -0.0127779
43 Q 84 S 0 0.000182445
43 Q 85 G 0 -0.0337571
43 Q 86 S 0 0.0493685
43 Q 87 S 0 0.0488953
43 Q 88 A 0 -0.0373
43 Q 89 S 0 -0.0552366
43 Q 90 N 0 0.0703889
43 Q 91 G 0 -0.0271536
43 Q 92 T 0 -0.0278061
43 Q 93 E 0 0.00823809
43 Q 94 T 0 -0.0260332
43 Q 95 Y 0 -0.100422
43 Q 96 Y 0 -0.0980032
43 Q 97 Q 0 -0.0787135
43 Q 98 R 0 -0.0143307
43 Q 99 S 0 0.0759447
43 Q 100 A 0 0.0468598
43 Q 101 S 0 -0.0560322
43 Q 102 K 0 -0.074683
43 Q 103 A 0 0.00518494
43 Q 104 F 0 -0.0391658
43 Q 105 A 0 -0.035904
43 Q 106 N 0 0.077184
43 Q 107 V 0 0.0427938
43 Q 108 M 0 -0.0745322
43 Q 109 H 0 -0.0880627
43 Q 110 K 0 0.0444631
43 Q 111 Y 0 0.086
43 Q 112 F 0 -0.0520353
43 Q 113 A 0 0.024542
43 Q 114 P 0 0.0166668
43 Q 115 A 0 0.0408661
43 Q 116 T 0 -0.0704394
43 Q 117 G 0 0.0791593
43 Q 118 L 0 0.00848962
43 Q 119 T 0 0.0627756
43 Q 120 D 0 -0.0152685
43 Q 121 R 0 -0.0325148
43 Q 122 G 0 -0.01382
43 Q 123 I 0 -0.118035
43 Q 124 R 0 -0.0718258
43 Q 125 Y 0 0.032828
43 Q 126 G 0 0.0485166
43 Q 127 N 0 0.01787
43 Q 128 F 0 -0.0772804
43 Q 129 H 0 -0.0686984
43 Q 130 V 0 -0.0569406
43 Q 131 I 0 -0.0381214
43 Q 132 R 0 -0.044007
43 Q 133 E 0 -0.0686588
43 Q 134 T 0 -0.0881536
43 Q 135 T 0 0.014188
43 Q 136 M 0 -0.00934999
43 Q 137 P 0 -0.0185656
43 Q 138 A 0 -0.00655257
43 Q 139 V 0 -0.124652
43 Q 140 L 0 -0.0769978
43 Q 141 L 0 -0.0714521
43 Q 142 E 0 -0.0393685
43 Q 143 V 0 -0.0439773
43 Q 144 G 0 -0.0918239
43 Q 145 Y 0 -0.0618356
43 Q 146 L 0 0.0138787
43 Q 147 S 0 -0.0817209
43 Q 148 N 0 -0.0343658
43 Q 149 A 0 0.0263607
43 Q 150 K 0 0.0336423
43 Q 151 E 0 -0.0726805
43 Q 152 E 0 -0.0524869
43 Q 153 A 0 0.0700313
43 Q 154 T 0 -0.0224168
43 Q 155 L 0 -0.0219394
43 Q 156 F 0 -0.0127121
43 Q 157 D 0 0.0131686
43 Q 158 E 0 0.111702
43 Q 159 D 0 -0.056671
43 Q 160 F 0 -0.114611
43 Q 161 Q 0 -0.0487216
43 Q 162 N 0 0.0554319
43 Q 163 R 0 0.0022433
43 Q 164 V 0 0.0130849
43 Q 165 A 0 0.000500265
43 Q 166 Q 0 0.0979301
43 Q 167 G 0 -0.00248896
43 Q 168 I 0 -0.0314754
43 Q 169 A 0 0.10348
43 Q 170 D 0 0.1071
43 Q 171 G 0 -0.0950279
43 Q 172 I 0 -0.0386522
43 Q 173 T 0 -0.010155
43 Q 174 E 0 0.00255639
43 Q 175 Y 0 -0.0306344
43 Q 176 L 0 -0.0600218
43 Q 177 D 0 0.128743
44 N 46 K 0 0.608847
44 N 47 L 0 0.353073
44 N 48 E 0 0.0951798
44 N 49 V 0 0.153926
44 N 50 V 0 0.0406401
44 N 51 L 0 -0.056719
44 N 52 T 0 -0.0240052
44 N 53 R 0 -0.041484
44 N 54 S 0 -0.0443107
44 N 55 D 0 0.0772332
44 N 56 D 0 -0.00514382
44 N 57 T 0 0.0124545
44 N 58 F 0 -0.020252
44 N 59 L 0 -0.0486318
44 N 60 E 0 -0.00945037
44 N 61 L 0 -0.0470708
44 N 62 K 0 0.00690027
44 N 63 Q 0 0.0403806
44 N 64 R 0 0.00176641
44 N 65 V 0 -0.0325921
44 N 66 K 0 -0.0143469
44 N 67 V 0 0.00906946
44 N 68 A 0 -0.0776653
44 N 69 E 0 -0.0155302
44 N 70 N 0 0.0289348
44 N 71 L 0 -0.0279277
44 N 72 K 0 -0.0037969
44 N 73 A 0 -0.042475
44 N 74 N 0 0.0785432
44 N 75 V 0 -0.0143914
44 N 76 F 0 -0.0409485
44 N 77 V 0 -0.0306682
44 N 78 S 0 -0.105323
44 N 79 I 0 0.0286128
44 N 80 H 0 -0.0621239
44 N 81 A 0 -0.0221438
44 N 82 N 0 -0.0644323
44 N 83 S 0 -0.06083
44 N 84 S 0 -0.0135766
44 N 85 G 0 0.045137
44 N 86 S 0 -0.0992255
44 N 87 S 0 -0.0237229
44 N 88 A 0 -0.00699768
44 N 89 S 0 -0.0458172
44 N 90 N 0 -0.0150327
44 N 91 G 0 -0.0683603
44 N 92 T 0 -0.0901268
44 N 93 E 0 -0.0131825
44 N 94 T 0 -0.0136015
44 N 95 Y 0 -0.0653818
44 N 96 Y 0 -0.0881306
44 N 97 Q 0 -0.0772185
44 N 98 R 0 -0.0519975
44 N 99 S 0 0.0182237
44 N 100 A 0 0.00701484
44 N 101 S 0 -0.0425596
44 N 102 K 0 -0.0401735
44 N 103 A 0 0.0477965
44 N 104 F 0 0.0122433
44 N 105 A 0 -0.0708462
44 N 106 N 0 0.0923777
44 N 107 V 0 0.000966889
44 N 108 M 0 -0.0233821
44 N 109 H 0 -0.0607377
44 N 110 K 0 -0.0285349
44 N 111 Y 0 -0.0355435
44 N 112 F 0 -0.0455552
44 N 113 A 0 -0.0359568
44 N 114 P 0 -0.00944749
44 N 115 A 0 0.00344462
44 N 116 T 0 -0.0156698
44 N 117 G 0 -0.00814064
44 N 118 L 0 -0.0461772
44 N 119 T 0 -0.00306283
44 N 120 D 0 -0.0349382
44 N 121 R 0 -0.0916101
44 N 122 G 0 -0.02997
44 N 123 I 0 -0.00319842
44 N 124 R 0 -0.0846258
44 N 125 Y 0 0.00854164
44 N 126 G 0 -0.0377813
44 N 127 N 0 -0.0655454
44 N 128 F 0 -0.0450927
44 N 129 H 0 -0.0834743
44 N 130 V 0 -0.0961352
44 N 131 I 0 -0.0514589
44 N 132 R 0 0.055419
44 N 133 E 0 0.00581238
44 N 134 T 0 -0.0690996
44 N 135 T 0 0.00417472
44 N 136 M 0 -0.0467492
44 N 137 P 0 -0.0728782
44 N 138 A 0 -0.0664839
44 N 139 V 0 -0.00535371
44 N 140 L 0 -0.0478744
44 N 141 L 0 -0.0896229
44 N 142 E 0 -0.0617648
44 N 143 V 0 0.0092262
44 N 144 G 0 -0.0501369
44 N 145 Y 0 -0.0702502
44 N 146 L 0 -0.115869
44 N 147 S 0 -0.0457065
44 N 148 N 0 0.0200621
44 N 149 A 0 0.00788755
44 N 150 K 0 -0.0319442
44 N 151 E 0 -0.0132245
44 N 152 E 0 0.0234569
44 N 153 A 0 -0.0180145
44 N 154 T 0 -0.0501026
44 N 155 L 0 -0.125443
44 N 156 F 0 -0.0346519
44 N 157 D 0 -0.0337639
44 N 158 E 0 0.0104087
44 N 159 D 0 0.0445982
44 N 160 F 0 -0.0963429
44 N 161 Q 0 -0.0239059
44 N 162 N 0 0.0689049
44 N 163 R 0 0.00105113
44 N 164 V 0 -0.022732
44 N 165 A 0 -0.0406008
44 N 166 Q 0 0.153217
44 N 167 G 0 -0.0287788
44 N 168 I 0 -0.00962156
44 N 169 A 0 0.592678
44 N 170 D 0 0.265524
44 N 171 G 0 -0.0309957
44 N 172 I 0 0.00717415
44 N 173 T 0 0.707166
44 N 174 E 0 -0.0116403
44 N 175 Y 0 0.00132888
44 N 176 L 0 -0.0228591
44 N 177 D 0 0.0070522
46 K 47 L 0 0.573804
46 K 48 E 0 0.126208
46 K 49 V 0 0.266955
46 K 50 V 0 0.0896863
46 K 51 L 0 0.0654351
46 K 52 T 0 0.0592376
46 K 53 R 0 0.00574688
46 K 54 S 0 0.00201807
46 K 55 D 0 0.01908
46 K 56 D 0 -0.0413271
46 K 57 T 0 0.00728233
46 K 58 F 0 -0.0332981
46 K 59 L 0 -0.057474
46 K 60 E 0 0.00724639
46 K 61 L 0 -0.0307367
46 K 62 K 0 -0.0149864
46 K 63 Q 0 -0.0307405
46 K 64 R 0 -0.0477405
46 K 65 V 0 -0.0425921
46 K 66 K 0 -0.0289009
46 K 67 V 0 -0.061851
46 K 68 A 0 -0.0308861
46 K 69 E 0 0.00255186
46 K 70 N 0 -0.0217868
46 K 71 L 0 0.027826
46 K 72 K 0 -0.0528225
46 K 73 A 0 -0.0725933
46 K 74 N 0 -0.0288788
46 K 75 V 0 0.115855
46 K 76 F 0 -0.0378293
46 K 77 V 0 -0.00985954
46 K 78 S 0 -0.0345606
46 K 79 I 0 0.0141995
46 K 80 H 0 -0.0158732
46 K 81 A 0 -0.0883502
46 K 82 N 0 0.0025032
46 K 83 S 0 -0.0456862
46 K 84 S 0 -0.0232431
46 K 85 G 0 0.0391732
46 K 86 S 0 -0.100615
46 K 87 S 0 -0.0477987
46 K 88 A 0 0.0358225
46 K 89 S 0 -0.0527968
46 K 90 N 0 -0.0667399
46 K 91 G 0 -0.0721279
46 K 92 T 0 -0.00552462
46 K 93 E 0 -0.0618059
46 K 94 T 0 -0.0738297
46 K 95 Y 0 -0.0255628
46 K 96 Y 0 0.0249064
46 K 97 Q 0 -0.0526541
46 K 98 R 0 0.0456969
46 K 99 S 0 -0.0158849
46 K 100 A 0 0.00789041
46 K 101 S 0 -0.0523544
46 K 102 K 0 0.0198665
46 K 103 A 0 -0.0348713
46 K 104 F 0 0.113631
46 K 105 A 0 -0.0195397
46 K 106 N 0 0.0393715
46 K 107 V 0 -0.0467163
46 K 108 M 0 0.0648137
46 K 109 H 0 -0.0517522
46 K 110 K 0 -0.0249006
46 K 111 Y 0 0.0168845
46 K 112 F 0 0.000160302
46 K 113 A 0 0.00255408
46 K 114 P 0 0.101766
46 K 115 A 0 0.020045
46 K 116 T 0 0.00655781
46 K 117 G 0 -0.0383161
46 K 118 L 0 -0.0292874
46 K 119 T 0 0.0299998
46 K 120 D 0 -0.0276772
46 K 121 R 0 -0.0253627
46 K 122 G 0 -0.0430012
46 K 123 I 0 -0.00421542
46 K 124 R 0 -0.0597235
46 K 125 Y 0 -0.0045691
46 K 126 G 0 -0.0511152
46 K 127 N 0 0.00522182
46 K 128 F 0 -0.0598517
46 K 129 H 0 -0.0590339
46 K 130 V 0 -0.0835136
46 K 131 I 0 -0.0888573
46 K 132 R 0 0.0292361
46 K 133 E 0 -0.0672181
46 K 134 T 0 -0.00162208
46 K 135 T 0 -0.0417972
46 K 136 M 0 -0.0293476
46 K 137 P 0 -0.0266086
46 K 138 A 0 -0.0100393
46 K 139 V 0 -0.0611624
46 K 140 L 0 -0.0830435
46 K 141 L 0 -0.0199085
46 K 142 E 0 -0.00946782
46 K 143 V 0 -0.0391284
46 K 144 G 0 0.00500615
46 K 145 Y 0 -0.010057
46 K 146 L 0 -0.0436722
46 K 147 S 0 -0.0370113
46 K 148 N 0 -0.0486269
46 K 149 A 0 0.0375241
46 K 150 K 0 0.0298606
46 K 151 E 0 -0.0242479
46 K 152 E 0 -0.0997319
46 K 153 A 0 -0.0228301
46 K 154 T 0 -0.0058005
46 K 155 L 0 -0.0885839
46 K 156 F 0 -0.0404253
46 K 157 D 0 -0.127575
46 K 158 E 0 -0.0207434
46 K 159 D 0 0.023391
46 K 160 F 0 -0.0615158
46 K 161 Q 0 -0.0627078
46 K 162 N 0 -0.0450198
46 K 163 R 0 -0.00158149
46 K 164 V 0 -0.0296776
46 K 165 A 0 -0.0320632
46 K 166 Q 0 -0.0151001
46 K 167 G 0 -0.0406916
46 K 168 I 0 -0.0467566
46 K 169 A 0 0.159648
46 K 170 D 0 -0.0428171
46 K 171 G 0 0.0801392
46 K 172 I 0 0.114889
46 K 173 T 0 0.023869
46 K 174 E 0 -0.0109456
46 K 175 Y 0 0.0296089
46 K 176 L 0 0.107026
46 K 177 D 0 0.0359155
47 L 48 E 0 0.192063
47 L 49 V 0 0.297296
47 L 50 V 0 0.0928325
47 L 51 L 0 0.0279654
47 L 52 T 0 0.0122226
47 L 53 R 0 0.0121491
47 L 54 S 0 -0.0103977
47 L 55 D 0 -0.061498
47 L 56 D 0 -0.0592104
47 L 57 T 0 -0.0322501
47 L 58 F 0 -0.037987
47 L 59 L 0 -0.0137598
47 L 60 E 0 0.0420815
47 L 61 L 0 -0.00599914
47 L 62 K 0 -0.0198164
47 L 63 Q 0 0.0179781
47 L 64 R 0 -0.0429178
47 L 65 V 0 -0.0796084
47 L 66 K 0 -0.0676963
47 L 67 V 0 -0.0225588
47 L 68 A 0 -0.0386199
47 L 69 E 0 -0.0496453
47 L 70 N 0 -0.0314169
47 L 71 L 0 -0.0113847
47 L 72 K 0 0.00442635
47 L 73 A 0 0.0140894
47 L 74 N 0 0.129006
47 L 75 V 0 -0.0191355
47 L 76 F 0 -0.0306341
47 L 77 V 0 0.00561299
47 L 78 S 0 -0.0527605
47 L 79 I 0 -0.0611454
47 L 80 H 0 -0.0124786
47 L 81 A 0 -0.0677433
47 L 82 N 0 -0.0435495
47 L 83 S 0 -0.04202
47 L 84 S 0 0.0429302
47 L 85 G 0 -0.0660731
47 L 86 S 0 -0.0130601
47 L 87 S 0 -0.030425
47 L 88 A 0 -0.0512813
47 L 89 S 0 -0.0186549
47 L 90 N 0 -0.0791096
47 L 91 G 0 -0.0390174
47 L 92 T 0 -0.091419
47 L 93 E 0 0.0544302
47 L 94 T 0 -0.099269
47 L 95 Y 0 -0.0137113
47 L 96 Y 0 -0.0194881
47 L 97 Q 0 0.0387028
47 L 98 R 0 -0.13115
47 L 99 S 0 -0.0523667
47 L 100 A 0 -0.00209149
47 L 101 S 0 0.0221614
47 L 102 K 0 0.00356196
47 L 103 A 0 0.0211344
47 L 104 F 0 -0.0887944
47 L 105 A 0 -0.0715951
47 L 106 N 0 -0.0119265
47 L 107 V 0 -0.0607197
47 L 108 M 0 -0.0702861
47 L 109 H 0 -0.034225
47 L 110 K 0 0.00263991
47 L 111 Y 0 0.00766555
47 L 112 F 0 -0.0875465
47 L 113 A 0 -0.0139526
47 L 114 P 0 0.0498883
47 L 115 A 0 -0.0142017
47 L 116 T 0 -0.0515901
47 L 117 G 0 -0.0122003
47 L 118 L 0 -0.00730978
47 L 119 T 0 0.0554333
47 L 120 D 0 -0.0183543
47 L 121 R 0 0.0230503
47 L 122 G 0 -0.0361379
47 L 123 I 0 -0.00865077
47 L 124 R 0 -0.0809982
47 L 125 Y 0 -0.0196337
47 L 126 G 0 -0.0539051
47 L 127 N 0 0.0151027
47 L 128 F 0 -0.0336965
47 L 129 H 0 -0.00287348
47 L 130 V 0 -0.123827
47 L 131 I 0 -0.0193606
47 L 132 R 0 -0.0238891
47 L 133 E 0 0.0149975
47 L 134 T 0 -0.0905813
47 L 135 T 0 0.080476
47 L 136 M 0 -0.0219654
47 L 137 P 0 -0.0190495
47 L 138 A 0 0.00632725
47 L 139 V 0 -0.0939227
47 L 140 L 0 0.00662246
47 L 141 L 0 -0.0340699
47 L 142 E 0 -0.0321753
47 L 143 V 0 -0.0562339
47 L 144 G 0 0.0346297
47 L 145 Y 0 0.0104712
47 L 146 L 0 -0.0231883
47 L 147 S 0 -0.0510768
47 L 148 N 0 -0.0455499
47 L 149 A 0 0.00500262
47 L 150 K 0 -0.0410658
47 L 151 E 0 0.0152927
47 L 152 E 0 -0.0512269
47 L 153 A 0 -0.0939154
47 L 154 T 0 0.0262324
47 L 155 L 0 -0.114561
47 L 156 F 0 -0.000696297
47 L 157 D 0 -0.0586382
47 L 158 E 0 -0.0525839
47 L 159 D 0 -0.0256457
47 L 160 F 0 -0.0971828
47 L 161 Q 0 -0.0423315
47 L 162 N 0 0.0219862
47 L 163 R 0 -0.0701318
47 L 164 V 0 -0.0753833
47 L 165 A 0 -0.03612
47 L 166 Q 0 -0.0593271
47 L 167 G 0 0.00307325
47 L 168 I 0 -0.082104
47 L 169 A 0 0.16829
47 L 170 D 0 -0.0203226
47 L 171 G 0 -0.0272203
47 L 172 I 0 0.140246
47 L 173 T 0 0.619684
47 L 174 E 0 0.0115989
47 L 175 Y 0 0.0934961
47 L 176 L 0 0.212616
47 L 177 D 0 -0.0599071
48 E 49 V 0 0.18047
48 E 50 V 0 0.492152
48 E 51 L 0 0.0412248
48 E 52 T 0 0.0738857
48 E 53 R 0 0.00393934
48 E 54 S 0 0.0310376
48 E 55 D 0 -0.0150275
48 E 56 D 0 -0.0286166
48 E 57 T 0 0.0978291
48 E 58 F 0 0.0209836
48 E 59 L 0 -0.0586764
48 E 60 E 0 0.0048599
48 E 61 L 0 -0.0205331
48 E 62 K 0 -0.0332358
48 E 63 Q 0 0.0437852
48 E 64 R 0 -0.0129287
48 E 65 V 0 -0.0731419
48 E 66 K 0 0.0511385
48 E 67 V 0 0.0310142
48 E 68 A 0 0.0732585
48 E 69 E 0 0.0215918
48 E 70 N 0 -0.0294559
48 E 71 L 0 0.113417
48 E 72 K 0 0.138051
48 E 73 A 0 0.0431507
48 E 74 N 0 0.0570226
48 E 75 V 0 -0.0753272
48 E 76 F 0 -0.0363384
48 E 77 V 0 -0.0158897
48 E 78 S 0 -0.0357845
48 E 79 I 0 -0.0186152
48 E 80 H 0 -0.0665547
48 E 81 A 0 -0.0703505
48 E 82 N 0 -0.00652439
48 E 83 S 0 -0.000659006
48 E 84 S 0 -0.0140378
48 E 85 G 0 -0.0331006
48 E 86 S 0 -0.00279904
48 E 87 S 0 -0.0843381
48 E 88 A 0 0.00580012
48 E 89 S 0 0.00349395
48 E 90 N 0 -0.0705152
48 E 91 G 0 -0.0318321
48 E 92 T 0 -0.112756
48 E 93 E 0 -0.0700554
48 E 94 T 0 0.0755971
48 E 95 Y 0 -0.0778185
48 E 96 Y 0 -0.0672787
48 E 97 Q 0 -0.0449089
48 E 98 R 0 0.0389945
48 E 99 S 0 0.0744461
48 E 100 A 0 0.0672296
48 E 101 S 0 -0.0481213
48 E 102 K 0 0.00915658
48 E 103 A 0 0.00397797
48 E 104 F 0 -0.0702231
48 E 105 A 0 -0.0444377
48 E 106 N 0 0.0933494
48 E 107 V 0 0.00945757
48 E 108 M 0 0.00276021
48 E 109 H 0 -0.0989393
48 E 110 K 0 0.00354662
48 E 111 Y 0 0.0041088
48 E 112 F 0 -0.0689461
48 E 113 A 0 0.0165082
48 E 114 P 0 0.00341673
48 E 115 A 0 0.00208091
48 E 116 T 0 -0.0526723
48 E 117 G 0 0.0536414
48 E 118 L 0 0.0160021
48 E 119 T 0 -0.0372833
48 E 120 D 0 -0.0177478
48 E 121 R 0 -0.0644098
48 E 122 G 0 -0.0293519
48 E 123 I 0 -0.0586628
48 E 124 R 0 -0.0284951
48 E 125 Y 0 -0.0371552
48 E 126 G 0 -0.0610412
48 E 127 N 0 0.0106629
48 E 128 F 0 -0.041201
48 E 129 H 0 -0.0321563
48 E 130 V 0 -0.0669341
48 E 131 I 0 -0.104783
48 E 132 R 0 -0.054792
48 E 133 E 0 -0.0406804
48 E 134 T 0 -0.0479719
48 E 135 T 0 0.00354696
48 E 136 M 0 -0.00606796
48 E 137 P 0 -0.0318077
48 E 138 A 0 -0.0705287
48 E 139 V 0 -0.0270973
48 E 140 L 0 -0.0903817
48 E 141 L 0 -0.0120477
48 E 142 E 0 -0.071889
48 E 143 V 0 -0.0328388
48 E 144 G 0 -0.099399
48 E 145 Y 0 -0.0307569
48 E 146 L 0 -0.106066
48 E 147 S 0 -0.0565525
48 E 148 N 0 -0.0630982
48 E 149 A 0 0.0143087
48 E 150 K 0 -0.00199062
48 E 151 E 0 -0.0681972
48 E 152 E 0 -0.0617852
48 E 153 A 0 -0.0126618
48 E 154 T 0 -0.0542392
48 E 155 L 0 -0.0424305
48 E 156 F 0 -0.0311856
48 E 157 D 0 -0.00299146
48 E 158 E 0 -0.0276626
48 E 159 D 0 -0.0412701
48 E 160 F 0 -0.0522289
48 E 161 Q 0 -0.0901947
48 E 162 N 0 0.0460628
48 E 163 R 0 0.0374959
48 E 164 V 0 -0.0118752
48 E 165 A 0 -0.0411885
48 E 166 Q 0 0.013435
48 E 167 G 0 -0.0830915
48 E 168 I 0 -0.07899
48 E 169 A 0 -0.0589757
48 E 170 D 0 0.0076392
48 E 171 G 0 -0.0855626
48 E 172 I 0 -0.0250292
48 E 173 T 0 -0.0128688
48 E 174 E 0 0.034297
48 E 175 Y 0 -0.0220445
48 E 176 L 0 0.0130136
48 E 177 D 0 0.0677032
49 V 50 V 0 0.172278
49 V 51 L 0 0.256199
49 V 52 T 0 0.196547
49 V 53 R 0 0.0626013
49 V 54 S 0 0.0379841
49 V 55 D 0 0.0155014
49 V 56 D 0 -0.0142891
49 V 57 T 0 -0.0255711
49 V 58 F 0 -0.0245709
49 V 59 L 0 0.00027165
49 V 60 E 0 -0.0253364
49 V 61 L 0 -0.0430443
49 V 62 K 0 -0.0359892
49 V 63 Q 0 0.0584964
49 V 64 R 0 -0.0102006
49 V 65 V 0 -0.0113121
49 V 66 K 0 -0.0394452
49 V 67 V 0 0.0329737
49 V 68 A 0 -0.0527431
49 V 69 E 0 0.0381584
49 V 70 N 0 0.0472368
49 V 71 L 0 0.0130035
49 V 72 K 0 -0.0667967
49 V 73 A 0 0.00682322
49 V 74 N 0 0.0793735
49 V 75 V 0 0.0277016
49 V 76 F 0 0.0132435
49 V 77 V 0 0.00815549
49 V 78 S 0 -0.0246901
49 V 79 I 0 0.0945395
49 V 80 H 0 0.0492433
49 V 81 A 0 -0.0939068
49 V 82 N 0 -0.0443736
49 V 83 S 0 -0.0569881
49 V 84 S 0 -0.0341231
49 V 85 G 0 0.0184696
49 V 86 S 0 0.00886219
49 V 87 S 0 -0.0542431
49 V 88 A 0 -0.0460905
49 V 89 S 0 -0.121833
49 V 90 N 0 -0.0328967
49 V 91 G 0 -0.0104038
49 V 92 T 0 -0.0103963
49 V 93 E 0 -0.0281759
49 V 94 T 0 0.0037687
49 V 95 Y 0 -0.000365919
49 V 96 Y 0 -0.05541
49 V 97 Q 0 -0.083552
49 V 98 R 0 -0.0413005
49 V 99 S 0 0.00846505
49 V 100 A 0 -0.0849861
49 V 101 S 0 -0.107449
49 V 102 K 0 0.00433278
49 V 103 A 0 -0.0172668
49 V 104 F 0 -0.0433349
49 V 105 A 0 -0.0558203
49 V 106 N 0 -0.0877995
49 V 107 V 0 -0.0125848
49 V 108 M 0 -0.0089752
49 V 109 H 0 -0.0858638
49 V 110 K 0 -0.0713121
49 V 111 Y 0 -0.015786
49 V 112 F 0 0.00561644
49 V 113 A 0 -0.0470511
49 V 114 P 0 -0.0125715
49 V 115 A 0 -0.0547051
49 V 116 T 0 0.00338658
49 V 117 G 0 -0.0573193
49 V 118 L 0 -0.0551924
49 V 119 T 0 -0.0949646
49 V 120 D 0 -0.0423037
49 V 121 R 0 -0.000724783
49 V 122 G 0 0.000985637
49 V 123 I 0 -0.0440927
49 V 124 R 0 0.0102528
49 V 125 Y 0 -0.0606956
49 V 126 G 0 -0.0194042
49 V 127 N 0 -0.0277247
49 V 128 F 0 -0.0375869
49 V 129 H 0 -0.0785194
49 V 130 V 0 -0.0522631
49 V 131 I 0 -0.0585057
49 V 132 R 0 -0.00158424
49 V 133 E 0 -0.10602
49 V 134 T 0 -0.0559874
49 V 135 T 0 -0.0299659
49 V 136 M 0 -0.0501578
49 V 137 P 0 -0.0115917
49 V 138 A 0 -0.0853054
49 V 139 V 0 -0.0522009
49 V 140 L 0 -0.0311109
49 V 141 L 0 -0.0510553
49 V 142 E 0 -0.00661185
49 V 143 V 0 -0.0822301
49 V 144 G 0 -0.00829623
49 V 145 Y 0 -0.0410726
49 V 146 L 0 -0.0672101
49 V 147 S 0 -0.0231408
49 V 148 N 0 0.0285502
49 V 149 A 0 0.0108245
49 V 150 K 0 -0.0284905
49 V 151 E 0 -0.00812417
49 V 152 E 0 -0.0508254
49 V 153 A 0 -0.0513869
49 V 154 T 0 -0.0991041
49 V 155 L 0 -0.0227172
49 V 156 F 0 -0.0445616
49 V 157 D 0 -0.0560486
49 V 158 E 0 -0.0358578
49 V 159 D 0 -0.0754484
49 V 160 F 0 -0.0297156
49 V 161 Q 0 -0.0174369
49 V 162 N 0 -0.0324448
49 V 163 R 0 -0.0107955
49 V 164 V 0 -0.069476
49 V 165 A 0 0.0447462
49 V 166 Q 0 0.0165606
49 V 167 G 0 0.0144144
49 V 168 I 0 0.00898632
49 V 169 A 0 0.0190523
49 V 170 D 0 0.00533817
49 V 171 G 0 0.013436
49 V 172 I 0 0.00223608
49 V 173 T 0 -0.0746275
49 V 174 E 0 -0.0777143
49 V 175 Y 0 -0.0276804
49 V 176 L 0 -0.0244958
49 V 177 D 0 -0.0571329
50 V 51 L 0 0.0921883
50 V 52 T 0 0.0829922
50 V 53 R 0 0.0662169
50 V 54 S 0 0.199652
50 V 55 D 0 -0.0226
50 V 56 D 0 -0.00271027
50 V 57 T 0 -0.010109
50 V 58 F 0 -0.0570046
50 V 59 L 0 0.0295751
50 V 60 E 0 -0.0167374
50 V 61 L 0 -0.00703724
50 V 62 K 0 -0.0111756
50 V 63 Q 0 -0.0018644
50 V 64 R 0 -0.011469
50 V 65 V 0 0.026163
50 V 66 K 0 0.0518108
50 V 67 V 0 0.523644
50 V 68 A 0 0.0659898
50 V 69 E 0 0.0955506
50 V 70 N 0 0.0327504
50 V 71 L 0 0.848822
50 V 72 K 0 0.038132
50 V 73 A 0 0.152885
50 V 74 N 0 0.0927007
50 V 75 V 0 -0.0203982
50 V 76 F 0 -0.00500644
50 V 77 V 0 -0.00360229
50 V 78 S 0 -0.045298
50 V 79 I 0 -0.0671042
50 V 80 H 0 -0.0536752
50 V 81 A 0 -0.0896125
50 V 82 N 0 -0.105283
50 V 83 S 0 -0.0172407
50 V 84 S 0 0.00942775
50 V 85 G 0 -0.00461893
50 V 86 S 0 0.054895
50 V 87 S 0 0.0130536
50 V 88 A 0 -0.0243725
50 V 89 S 0 -0.0859063
50 V 90 N 0 0.00657336
50 V 91 G 0 -0.0303338
50 V 92 T 0 -0.0536746
50 V 93 E 0 -0.0786522
50 V 94 T 0 -0.0736265
50 V 95 Y 0 -0.0615785
50 V 96 Y 0 0.0233265
50 V 97 Q 0 -0.0699793
50 V 98 R 0 -0.0249929
50 V 99 S 0 0.0181106
50 V 100 A 0 0.0148083
50 V 101 S 0 -0.0239727
50 V 102 K 0 -0.032225
50 V 103 A 0 0.0388205
50 V 104 F 0 0.0416666
50 V 105 A 0 -0.00268932
50 V 106 N 0 -0.00968731
50 V 107 V 0 -1.07091e-05
50 V 108 M 0 -0.0718319
50 V 109 H 0 -0.00509875
50 V 110 K 0 -0.0622336
50 V 111 Y 0 -0.0369766
50 V 112 F 0 -0.0636438
50 V 113 A 0 -0.0224215
50 V 114 P 0 -0.0460114
50 V 115 A 0 -0.0722333
50 V 116 T 0 -0.0979714
50 V 117 G 0 0.0152482
50 V 118 L 0 -0.0785856
50 V 119 T 0 -0.0584287
50 V 120 D 0 0.014743
50 V 121 R 0 -0.00174438
50 V 122 G 0 -0.00648945
50 V 123 I 0 -0.0679184
50 V 124 R 0 0.0665522
50 V 125 Y 0 -0.023252
50 V 126 G 0 -0.0370544
50 V 127 N 0 -0.016951
50 V 128 F 0 -0.0751666
50 V 129 H 0 -0.0185329
50 V 130 V 0 -0.153078
50 V 131 I 0 -0.0650004
50 V 132 R 0 -0.107231
50 V 133 E 0 -0.057582
50 V 134 T 0 -0.0452338
50 V 135 T 0 0.0066139
50 V 136 M 0 -0.0578674
50 V 137 P 0 -0.0474344
50 V 138 A 0 -0.0407073
50 V 139 V 0 -0.00293545
50 V 140 L 0 -0.0942914
50 V 141 L 0 -0.0257069
50 V 142 E 0 -0.0263297
50 V 143 V 0 -0.102066
50 V 144 G 0 -0.0787997
50 V 145 Y 0 -0.0321597
50 V 146 L 0 -0.0585397
50 V 147 S 0 -0.118966
50 V 148 N 0 -0.0668273
50 V 149 A 0 -0.0231626
50 V 150 K 0 -0.0151786
50 V 151 E 0 -0.0691818
50 V 152 E 0 -0.098961
50 V 153 A 0 -0.0569774
50 V 154 T 0 -0.0951516
50 V 155 L 0 -0.0676733
50 V 156 F 0 -0.0438816
50 V 157 D 0 -0.0270215
50 V 158 E 0 -0.0366287
50 V 159 D 0 -0.016247
50 V 160 F 0 -0.0369896
50 V 161 Q 0 -0.100854
50 V 162 N 0 -0.0236298
50 V 163 R 0 0.0893713
50 V 164 V 0 -0.0397552
50 V 165 A 0 -0.0153235
50 V 166 Q 0 -0.0504672
50 V 167 G 0 -0.0637119
50 V 168 I 0 -0.0480884
50 V 169 A 0 -0.0258514
50 V 170 D 0 -0.0224675
50 V 171 G 0 -0.00491247
50 V 172 I 0 -0.0316831
50 V 173 T 0 -0.115834
50 V 174 E 0 0.0335725
50 V 175 Y 0 -0.0602673
50 V 176 L 0 0.0188469
50 V 177 D 0 0.045328
51 L 52 T 0 0.286195
51 L 53 R 0 0.325391
51 L 54 S 0 0.252486
51 L 55 D 0 0.0402081
51 L 56 D 0 0.14915
51 L 57 T 0 0.0765473
51 L 58 F 0 0.0424889
51 L 59 L 0 0.148501
51 L 60 E 0 -0.0360876
51 L 61 L 0 -0.00034347
51 L 62 K 0 -0.0552583
51 L 63 Q 0 -0.0465625
51 L 64 R 0 0.0628824
51 L 65 V 0 -0.0674804
51 L 66 K 0 -0.0418821
51 L 67 V 0 0.0105937
51 L 68 A 0 0.0244493
51 L 69 E 0 -0.00955475
51 L 70 N 0 -0.0202093
51 L 71 L 0 -0.000825159
51 L 72 K 0 -0.00635393
51 L 73 A 0 0.0307953
51 L 74 N 0 0.021851
51 L 75 V 0 0.0607309
51 L 76 F 0 0.00280807
51 L 77 V 0 -0.0288937
51 L 78 S 0 -0.00715981
51 L 79 I 0 0.0705293
51 L 80 H 0 0.00552477
51 L 81 A 0 -0.0359144
51 L 82 N 0 0.0466353
51 L 83 S 0 -0.0378566
51 L 84 S 0 -0.0635224
51 L 85 G 0 -0.0441372
51 L 86 S 0 -0.0687621
51 L 87 S 0 -0.0510252
51 L 88 A 0 -0.0687709
51 L 89 S 0 -0.0802634
51 L 90 N 0 -0.0159908
51 L 91 G 0 -0.0551432
51 L 92 T 0 0.00171146
51 L 93 E 0 -0.0857466
51 L 94 T 0 0.031888
51 L 95 Y 0 -0.0260959
51 L 96 Y 0 -0.0435289
51 L 97 Q 0 -0.00240005
51 L 98 R 0 -0.0672303
51 L 99 S 0 -0.0586321
51 L 100 A 0 -0.00450661
51 L 101 S 0 -0.0331954
51 L 102 K 0 -0.0606727
51 L 103 A 0 -0.0787707
51 L 104 F 0 0.02585
51 L 105 A 0 -0.0217357
51 L 106 N 0 -0.0612928
51 L 107 V 0 -0.111512
51 L 108 M 0 -0.0502566
51 L 109 H 0 -0.0360942
51 L 110 K 0 -0.0965054
51 L 111 Y 0 -0.098216
51 L 112 F 0 -0.01845
51 L 113 A 0 -0.0453057
51 L 114 P 0 -0.00473133
51 L 115 A 0 -0.0257466
51 L 116 T 0 -0.0470245
51 L 117 G 0 -0.0205719
51 L 118 L 0 -0.0148741
51 L 119 T 0 -0.0535228
51 L 120 D 0 0.00421088
51 L 121 R 0 -0.0259694
51 L 122 G 0 -0.0746216
51 L 123 I 0 -0.0188571
51 L 124 R 0 -0.0521281
51 L 125 Y 0 -0.0878535
51 L 126 G 0 -0.0549994
51 L 127 N 0 -0.0486621
51 L 128 F 0 -0.0709118
51 L 129 H 0 -0.0165886
51 L 130 V 0 -0.0272211
51 L 131 I 0 -0.0530449
51 L 132 R 0 -0.0218994
51 L 133 E 0 -0.0908437
51 L 134 T 0 -0.0408655
51 L 135 T 0 -0.0488497
51 L 136 M 0 -0.013271
51 L 137 P 0 0.0217575
51 L 138 A 0 -0.0644539
51 L 139 V 0 -0.0857373
51 L 140 L 0 -0.0632527
51 L 141 L 0 -0.0239437
51 L 142 E 0 -0.0314327
51 L 143 V 0 -0.0403152
51 L 144 G 0 0.0855179
51 L 145 Y 0 -0.079006
51 L 146 L 0 -0.0335176
51 L 147 S 0 -0.0191773
51 L 148 N 0 -0.0177321
51 L 149 A 0 -0.048448
51 L 150 K 0 -0.0164595
51 L 151 E 0 -0.07382
51 L 152 E 0 -0.0646597
51 L 153 A 0 -0.0103712
51 L 154 T 0 -0.0486687
51 L 155 L 0 0.0158672
51 L 156 F 0 -0.0528774
51 L 157 D 0 -0.00991139
51 L 158 E 0 -0.0920277
51 L 159 D 0 -0.053577
51 L 160 F 0 -0.0957921
51 L 161 Q 0 -0.0450865
51 L 162 N 0 -0.0595694
51 L 163 R 0 -0.0999781
51 L 164 V 0 -0.00445999
51 L 165 A 0 -0.00438767
51 L 166 Q 0 -0.0596493
51 L 167 G 0 -0.123463
51 L 168 I 0 -0.0528789
51 L 169 A 0 -0.0256179
51 L 170 D 0 -0.0415259
51 L 171 G 0 -0.0316804
51 L 172 I 0 -0.0178905
51 L 173 T 0 -0.0322471
51 L 174 E 0 -0.099207
51 L 175 Y 0 0.047602
51 L 176 L 0 -0.064443
51 L 177 D 0 -0.0671655
52 T 53 R 0 0.392389
52 T 54 S 0 0.144255
52 T 55 D 0 0.0765329
52 T 56 D 0 0.125817
52 T 57 T 0 0.0778781
52 T 58 F 0 0.0437242
52 T 59 L 0 0.106332
52 T 60 E 0 -0.0273743
52 T 61 L 0 0.0190392
52 T 62 K 0 -0.0373694
52 T 63 Q 0 0.00783241
52 T 64 R 0 0.206891
52 T 65 V 0 0.00866967
52 T 66 K 0 -0.0599958
52 T 67 V 0 0.261513
52 T 68 A 0 0.0215615
52 T 69 E 0 -0.0386514
52 T 70 N 0 0.044699
52 T 71 L 0 0.0678738
52 T 72 K 0 0.0271226
52 T 73 A 0 0.00922929
52 T 74 N 0 0.039896
52 T 75 V 0 -0.00801813
52 T 76 F 0 0.0874073
52 T 77 V 0 -0.0616912
52 T 78 S 0 0.0709719
52 T 79 I 0 -0.00986695
52 T 80 H 0 -0.0416852
52 T 81 A 0 -0.0344323
52 T 82 N 0 -0.037844
52 T 83 S 0 -0.032295
52 T 84 S 0 -0.0616401
52 T 85 G 0 -0.0157479
52 T 86 S 0 -0.0185385
52 T 87 S 0 -0.107153
52 T 88 A 0 0.00849549
52 T 89 S 0 -0.131144
52 T 90 N 0 0.01008
52 T 91 G 0 0.000219786
52 T 92 T 0 0.0405689
52 T 93 E 0 -0.00670062
52 T 94 T 0 -0.0408071
52 T 95 Y 0 -0.0611944
52 T 96 Y 0 -0.0695037
52 T 97 Q 0 -0.0446902
52 T 98 R 0 -0.104708
52 T 99 S 0 -0.0815257
52 T 100 A 0 0.00370341
52 T 101 S 0 -0.0815041
52 T 102 K 0 -0.0528495
52 T 103 A 0 -0.0545443
52 T 104 F 0 -0.0123383
52 T 105 A 0 -0.0871838
52 T 106 N 0 -0.042883
52 T 107 V 0 -0.074531
52 T 108 M 0 0.00325351
52 T 109 H 0 -0.0351266
52 T 110 K 0 -0.0207682
52 T 111 Y 0 -0.0866089
52 T 112 F 0 -0.0612393
52 T 113 A 0 -0.0809875
52 T 114 P 0 -0.0499646
52 T 115 A 0 -0.0515654
52 T 116 T 0 -0.00280549
52 T 117 G 0 -0.0405118
52 T 118 L 0 -0.0664539
52 T 119 T 0 -0.0630747
52 T 120 D 0 -0.0343153
52 T 121 R 0 -0.094393
52 T 122 G 0 -0.0826611
52 T 123 I 0 -0.0256206
52 T 124 R 0 -0.0633118
52 T 125 Y 0 -0.100022
52 T 126 G 0 -0.0626569
52 T 127 N 0 -0.0396669
52 T 128 F 0 -0.016285
52 T 129 H 0 -0.0322072
52 T 130 V 0 -0.0118664
52 T 131 I 0 -0.0544471
52 T 132 R 0 -0.0207277
52 T 133 E 0 -0.0681237
52 T 134 T 0 -0.0803426
52 T 135 T 0 -0.0539344
52 T 136 M 0 0.0529665
52 T 137 P 0 0.0180898
52 T 138 A 0 -0.0313639
52 T 139 V 0 -0.0261189
52 T 140 L 0 -0.0477031
52 T 141 L 0 0.0111276
52 T 142 E 0 -0.0632195
52 T 143 V 0 -0.069031
52 T 144 G 0 -0.000824413
52 T 145 Y 0 -0.0564647
52 T 146 L 0 -0.0160456
52 T 147 S 0 0.0193972
52 T 148 N 0 -0.0372189
52 T 149 A 0 0.000601624
52 T 150 K 0 -0.0358435
52 T 151 E 0 -0.0393575
52 T 152 E 0 -0.062613
52 T 153 A 0 -0.0256426
52 T 154 T 0 -0.0791736
52 T 155 L 0 -0.00683203
52 T 156 F 0 -0.0564579
52 T 157 D 0 -0.0156895
52 T 158 E 0 -0.0249629
52 T 159 D 0 -0.0791631
52 T 160 F 0 -0.0523532
52 T 161 Q 0 0.00273205
52 T 162 N 0 -0.0467857
52 T 163 R 0 -0.0493534
52 T 164 V 0 -0.0510682
52 T 165 A 0 -0.0644805
52 T 166 Q 0 -0.0542055
52 T 167 G 0 -0.0617169
52 T 168 I 0 -0.100982
52 T 169 A 0 -0.074185
52 T 170 D 0 -0.0549522
52 T 171 G 0 0.00498538
52 T 172 I 0 -0.0227655
52 T 173 T 0 -0.0966332
52 T 174 E 0 -0.0681769
52 T 175 Y 0 -0.108831
52 T 176 L 0 -0.0898927
52 T 177 D 0 -0.0645848
53 R 54 S 0 0.527182
53 R 55 D 0 0.375346
53 R 56 D 0 0.36062
53 R 57 T 0 0.124566
53 R 58 F 0 0.0943328
53 R 59 L 0 0.161073
53 R 60 E 0 0.0270491
53 R 61 L 0 0.0587119
53 R 62 K 0 -0.0448995
53 R 63 Q 0 0.0616194
53 R 64 R 0 0.193186
53 R 65 V 0 -0.0247241
53 R 66 K 0 -0.0182494
53 R 67 V 0 0.109825
53 R 68 A 0 0.0308507
53 R 69 E 0 -0.0506774
53 R 70 N 0 0.00480894
53 R 71 L 0 -0.0576038
53 R 72 K 0 -0.0158931
53 R 73 A 0 0.0394605
53 R 74 N 0 0.0432836
53 R 75 V 0 -0.024373
53 R 76 F 0 0.0598599
53 R 77 V 0 0.0478943
53 R 78 S 0 0.0515396
53 R 79 I 0 0.00323747
53 R 80 H 0 -0.0193505
53 R 81 A 0 -0.0427836
53 R 82 N 0 -0.00242303
53 R 83 S 0 -0.0399558
53 R 84 S 0 -0.0537365
53 R 85 G 0 -0.0851272
53 R 86 S 0 -0.0677918
53 R 87 S 0 -0.0864693
53 R 88 A 0 -0.0804992
53 R 89 S 0 -0.114983
53 R 90 N 0 -0.0868022
53 R 91 G 0 -0.00636994
53 R 92 T 0 -0.0397751
53 R 93 E 0 -0.0632486
53 R 94 T 0 -0.0430955
53 R 95 Y 0 -0.0111681
53 R 96 Y 0 -0.0437198
53 R 97 Q 0 -0.0604086
53 R 98 R 0 -0.0685953
53 R 99 S 0 -0.0370307
53 R 100 A 0 -0.0833822
53 R 101 S 0 -0.080083
53 R 102 K 0 -0.0788548
53 R 103 A 0 -0.0868599
53 R 104 F 0 0.0260916
53 R 105 A 0 0.0147124
53 R 106 N 0 -0.0576505
53 R 107 V 0 -0.0803551
53 R 108 M 0 -0.00391394
53 R 109 H 0 -0.0259273
53 R 110 K 0 -0.0758967
53 R 111 Y 0 -0.0560238
53 R 112 F 0 -0.0123725
53 R 113 A 0 -0.0590799
53 R 114 P 0 -0.0597116
53 R 115 A 0 -0.0932173
53 R 116 T 0 -0.0663863
53 R 117 G 0 -0.0335523
53 R 118 L 0 -0.0372113
53 R 119 T 0 -0.0112407
53 R 120 D 0 -0.0614116
53 R 121 R 0 -0.0813319
53 R 122 G 0 -0.092931
53 R 123 I 0 -0.0463415
53 R 124 R 0 -0.0697647
53 R 125 Y 0 -0.070502
53 R 126 G 0 -0.0376267
53 R 127 N 0 -0.0172432
53 R 128 F 0 -0.0309333
53 R 129 H 0 -0.0943323
53 R 130 V 0 0.0108356
53 R 131 I 0 -0.0377706
53 R 132 R 0 -0.0591098
53 R 133 E 0 -0.119499
53 R 134 T 0 -0.0739024
53 R 135 T 0 -0.0229855
53 R 136 M 0 -0.0766681
53 R 137 P 0 0.0359334
53 R 138 A 0 0.000820957
53 R 139 V 0 -0.0214611
53 R 140 L 0 -0.0195449
53 R 141 L 0 0.00982307
53 R 142 E 0 0.00391459
53 R 143 V 0 -0.0273811
53 R 144 G 0 -0.00618203
53 R 145 Y 0 0.017421
53 R 146 L 0 -0.00578545
53 R 147 S 0 -0.0328559
53 R 148 N 0 -0.0235229
53 R 149 A 0 -0.0299909
53 R 150 K 0 -0.0825156
53 R 151 E 0 0.00219057
53 R 152 E 0 -0.0295527
53 R 153 A 0 -0.0585794
53 R 154 T 0 -0.0225821
53 R 155 L 0 -0.00185756
53 R 156 F 0 -0.0612985
53 R 157 D 0 -0.0184876
53 R 158 E 0 -0.0433787
53 R 159 D 0 -0.0927105
53 R 160 F 0 -0.0533344
53 R 161 Q 0 0.0226253
53 R 162 N 0 -0.0578389
53 R 163 R 0 -0.0506716
53 R 164 V 0 -0.0118272
53 R 165 A 0 -0.00599175
53 R 166 Q 0 -0.0647025
53 R 167 G 0 -0.0427783
53 R 168 I 0 -0.0633611
53 R 169 A 0 -0.0358026
53 R 170 D 0 -0.0723177
53 R 171 G 0 0.0212732
53 R 172 I 0 -0.0650416
53 R 173 T 0 -0.0456962
53 R 174 E 0 -0.0719221
53 R 175 Y 0 -0.0295623
53 R 176 L 0 -0.0330598
53 R 177 D 0 -0.131583
54 S 55 D 0 0.68966
54 S 56 D 0 0.102037
54 S 57 T 0 0.156434
54 S 58 F 0 0.0668119
54 S 59 L 0 0.0689335
54 S 60 E 0 -0.0079954
54 S 61 L 0 -0.0268332
54 S 62 K 0 -0.0232019
54 S 63 Q 0 0.1429
54 S 64 R 0 0.0358911
54 S 65 V 0 -0.0494266
54 S 66 K 0 0.0284684
54 S 67 V 0 0.00637749
54 S 68 A 0 -0.0299658
54 S 69 E 0 -0.00438315
54 S 70 N 0 -0.0154074
54 S 71 L 0 0.00771918
54 S 72 K 0 0.0162671
54 S 73 A 0 -0.0180642
54 S 74 N 0 0.0569854
54 S 75 V 0 0.0361912
54 S 76 F 0 0.0116467
54 S 77 V 0 -0.0552077
54 S 78 S 0 -0.0501208
54 S 79 I 0 -0.0173972
54 S 80 H 0 -0.0375854
54 S 81 A 0 -0.0711091
54 S 82 N 0 -0.0320967
54 S 83 S 0 -0.053657
54 S 84 S 0 -0.0982984
54 S 85 G 0 -0.0285814
54 S 86 S 0 -0.0181043
54 S 87 S 0 -0.0230557
54 S 88 A 0 0.0311713
54 S 89 S 0 0.0112208
54 S 90 N 0 -0.0025869
54 S 91 G 0 -0.0253405
54 S 92 T 0 -0.00413808
54 S 93 E 0 -0.0654877
54 S 94 T 0 -0.0553561
54 S 95 Y 0 -0.0720778
54 S 96 Y 0 -0.0625956
54 S 97 Q 0 -0.0559602
54 S 98 R 0 -0.0119347
54 S 99 S 0 -0.0066782
54 S 100 A 0 -0.0460244
54 S 101 S 0 -0.0260559
54 S 102 K 0 -0.0811105
54 S 103 A 0 0.0321501
54 S 104 F 0 -0.0464822
54 S 105 A 0 -0.0651647
54 S 106 N 0 -0.0432757
54 S 107 V 0 -0.0203209
54 S 108 M 0 -0.0977515
54 S 109 H 0 -0.0472549
54 S 110 K 0 -0.0254063
54 S 111 Y 0 -0.0520257
54 S 112 F 0 -0.0356991
54 S 113 A 0 0.00454525
54 S 114 P 0 0.0466734
54 S 115 A 0 0.0515414
54 S 116 T 0 -0.0450262
54 S 117 G 0 -0.0503214
54 S 118 L 0 -0.0286035
54 S 119 T 0 -0.0569977
54 S 120 D 0 -0.0303828
54 S 121 R 0 -0.0342801
54 S 122 G 0 0.00398065
54 S 123 I 0 -0.0775802
54 S 124 R 0 -0.0410377
54 S 125 Y 0 0.015791
54 S 126 G 0 -0.0310624
54 S 127 N 0 -0.0422165
54 S 128 F 0 -0.0210016
54 S 129 H 0 -0.0192393
54 S 130 V 0 -0.0195144
54 S 131 I 0 -0.0289999
54 S 132 R 0 -0.0357726
54 S 133 E 0 -0.0535468
54 S 134 T 0 -0.0610508
54 S 135 T 0 0.000365315
54 S 136 M 0 -0.0536871
54 S 137 P 0 -0.06567
54 S 138 A 0 -0.0332554
54 S 139 V 0 -0.0292038
54 S 140 L 0 -0.0441495
54 S 141 L 0 0.0281867
54 S 142 E 0 -0.0542278
54 S 143 V 0 -0.0757377
54 S 144 G 0 -0.0449424
54 S 145 Y 0 -0.0096707
54 S 146 L 0 -0.0325286
54 S 147 S 0 -0.0505253
54 S 148 N 0 -0.0565084
54 S 149 A 0 -0.0369294
54 S 150 K 0 0.0210116
54 S 151 E 0 0.0412463
54 S 152 E 0 -0.0723349
54 S 153 A 0 0.0226576
54 S 154 T 0 -0.038889
54 S 155 L 0 -0.042867
54 S 156 F 0 -0.0203002
54 S 157 D 0 0.0121123
54 S 158 E 0 0.0383509
54 S 159 D 0 0.0216061
54 S 160 F 0 -0.0311979
54 S 161 Q 0 -0.0611449
54 S 162 N 0 -0.000885263
54 S 163 R 0 -0.0390789
54 S 164 V 0 -0.0398939
54 S 165 A 0 -0.0805746
54 S 166 Q 0 -0.00696469
54 S 167 G 0 -0.0401794
54 S 168 I 0 -0.0946353
54 S 169 A 0 -0.0150169
54 S 170 D 0 8.78602e-05
54 S 171 G 0 -0.0914474
54 S 172 I 0 -0.051532
54 S 173 T 0 0.0302772
54 S 174 E 0 -0.00920902
54 S 175 Y 0 -0.0269123
54 S 176 L 0 -0.0595372
54 S 177 D 0 0.0679536
55 D 56 D 0 0.185529
55 D 57 T 0 1.45884
55 D 58 F 0 0.122764
55 D 59 L 0 0.195351
55 D 60 E 0 0.0654587
55 D 61 L 0 -0.0093556
55 D 62 K 0 -0.0172004
55 D 63 Q 0 0.0844747
55 D 64 R 0 0.00717309
55 D 65 V 0 0.0535058
55 D 66 K 0 0.0732686
55 D 67 V 0 0.0545457
55 D 68 A 0 -0.0539147
55 D 69 E 0 -0.0321058
55 D 70 N 0 0.0140133
55 D 71 L 0 0.0993887
55 D 72 K 0 -0.0173146
55 D 73 A 0 -0.058094
55 D 74 N 0 -0.0575496
55 D 75 V 0 -0.0642049
55 D 76 F 0 -0.0610003
55 D 77 V 0 0.0352525
55 D 78 S 0 -0.0763383
55 D 79 I 0 -0.0655366
55 D 80 H 0 -0.0104253
55 D 81 A 0 -0.0578876
55 D 82 N 0 -0.00870289
55 D 83 S 0 0.00626979
55 D 84 S 0 -0.0780837
55 D 85 G 0 -0.0458486
55 D 86 S 0 -0.0716588
55 D 87 S 0 -0.0599961
55 D 88 A 0 0.0432677
55 D 89 S 0 -0.0719933
55 D 90 N 0 -0.00489811
55 D 91 G 0 -0.0194912
55 D 92 T 0 -0.0471235
55 D 93 E 0 -0.0912999
55 D 94 T 0 -0.0739731
55 D 95 Y 0 -0.120787
55 D 96 Y 0 -0.077693
55 D 97 Q 0 -0.0672609
55 D 98 R 0 -0.0792316
55 D 99 S 0 -0.0202029
55 D 100 A 0 0.00418068
55 D 101 S 0 -0.0189248
55 D 102 K 0 -0.0191212
55 D 103 A 0 0.0450919
55 D 104 F 0 -0.00983057
55 D 105 A 0 -0.0248791
55 D 106 N 0 0.0707598
55 D 107 V 0 0.0555262
55 D 108 M 0 -0.0781803
55 D 109 H 0 -0.0858628
55 D 110 K 0 0.0859536
55 D 111 Y 0 0.0333905
55 D 112 F 0 -0.0482881
55 D 113 A 0 -0.0575454
55 D 114 P 0 -0.0433831
55 D 115 A 0 0.0443574
55 D 116 T 0 -0.0227907
55 D 117 G 0 -0.00919181
55 D 118 L 0 0.00537203
55 D 119 T 0 -0.0221169
55 D 120 D 0 -0.0633522
55 D 121 R 0 -0.0450141
55 D 122 G 0 -0.00597616
55 D 123 I 0 -0.0265336
55 D 124 R 0 0.00164368
55 D 125 Y 0 -0.0242603
55 D 126 G 0 -0.0651601
55 D 127 N 0 -0.0347289
55 D 128 F 0 -0.031022
55 D 129 H 0 -0.00743893
55 D 130 V 0 -0.0157222
55 D 131 I 0 -0.0154225
55 D 132 R 0 -0.0438382
55 D 133 E 0 -0.050224
55 D 134 T 0 -0.0577387
55 D 135 T 0 0.0239694
55 D 136 M 0 -0.0735355
55 D 137 P 0 -0.0125071
55 D 138 A 0 -0.0433007
55 D 139 V 0 -0.0674619
55 D 140 L 0 -0.0531647
55 D 141 L 0 -0.062978
55 D 142 E 0 -0.0194354
55 D 143 V 0 -0.0577709
55 D 144 G 0 -0.0965136
55 D 145 Y 0 -0.0760855
55 D 146 L 0 -0.0279883
55 D 147 S 0 -0.0586818
55 D 148 N 0 -0.0159573
55 D 149 A 0 0.038887
55 D 150 K 0 0.0132241
55 D 151 E 0 -0.0387146
55 D 152 E 0 -0.0716561
55 D 153 A 0 0.0140826
55 D 154 T 0 -0.0806846
55 D 155 L 0 -0.0391832
55 D 156 F 0 0.00401862
55 D 157 D 0 -0.0259243
55 D 158 E 0 -0.000561903
55 D 159 D 0 0.0361965
55 D 160 F 0 -0.0163594
55 D 161 Q 0 -0.109669
55 D 162 N 0 -0.0397758
55 D 163 R 0 -0.0172895
55 D 164 V 0 -0.0712483
55 D 165 A 0 -0.0466693
55 D 166 Q 0 0.00388394
55 D 167 G 0 -0.0628316
55 D 168 I 0 -0.0272193
55 D 169 A 0 -0.0496665
55 D 170 D 0 -0.00936056
55 D 171 G 0 -0.104889
55 D 172 I 0 0.00837834
55 D 173 T 0 0.0209714
55 D 174 E 0 -0.0110874
55 D 175 Y 0 -0.0753515
55 D 176 L 0 -0.0933514
55 D 177 D 0 -0.0195644
56 D 57 T 0 0.622756
56 D 58 F 0 0.498309
56 D 59 L 0 0.277371
56 D 60 E 0 0.0150715
56 D 61 L 0 0.0584749
56 D 62 K 0 0.0377916
56 D 63 Q 0 0.0172422
56 D 64 R 0 0.0595037
56 D 65 V 0 -0.0668604
56 D 66 K 0 0.0242566
56 D 67 V 0 -0.00276107
56 D 68 A 0 -0.0380276
56 D 69 E 0 -0.0512007
56 D 70 N 0 -0.00868954
56 D 71 L 0 -0.0160122
56 D 72 K 0 -0.000411913
56 D 73 A 0 -0.0761408
56 D 74 N 0 -0.00276996
56 D 75 V 0 -0.0581048
56 D 76 F 0 -0.0151024
56 D 77 V 0 -0.014165
56 D 78 S 0 0.074833
56 D 79 I 0 -0.0525011
56 D 80 H 0 -0.00377179
56 D 81 A 0 -0.0508363
56 D 82 N 0 0.00602236
56 D 83 S 0 -0.0388179
56 D 84 S 0 -0.0486743
56 D 85 G 0 -0.0269434
56 D 86 S 0 -0.0438638
56 D 87 S 0 -0.043711
56 D 88 A 0 -0.0306709
56 D 89 S 0 -0.0433933
56 D 90 N 0 -0.0539573
56 D 91 G 0 0.0136733
56 D 92 T 0 -0.0134724
56 D 93 E 0 -0.102185
56 D 94 T 0 -0.0367478
56 D 95 Y 0 -0.0040812
56 D 96 Y 0 -0.0885301
56 D 97 Q 0 -0.0274116
56 D 98 R 0 -0.0224174
56 D 99 S 0 -0.0495415
56 D 100 A 0 -0.0153004
56 D 101 S 0 -0.0592004
56 D 102 K 0 -0.0699171
56 D 103 A 0 -0.0213176
56 D 104 F 0 -0.0389025
56 D 105 A 0 -0.0681899
56 D 106 N 0 -0.0602261
56 D 107 V 0 -0.0640561
56 D 108 M 0 -0.0050275
56 D 109 H 0 -0.057401
56 D 110 K 0 -0.0175305
56 D 111 Y 0 -0.0595344
56 D 112 F 0 -0.0915929
56 D 113 A 0 -0.0244871
56 D 114 P 0 0.0180371
56 D 115 A 0 -0.0715978
56 D 116 T 0 -0.109075
56 D 117 G 0 -0.093447
56 D 118 L 0 -0.0607741
56 D 119 T 0 -0.0776593
56 D 120 D 0 -0.0735154
56 D 121 R 0 0.0105302
56 D 122 G 0 -0.0599113
56 D 123 I 0 0.02666
56 D 124 R 0 -0.0303456
56 D 125 Y 0 0.0174449
56 D 126 G 0 -0.00861722
56 D 127 N 0 -0.0542905
56 D 128 F 0 -0.056832
56 D 129 H 0 -0.0381223
56 D 130 V 0 0.0148148
56 D 131 I 0 -0.0544808
56 D 132 R 0 -0.0564551
56 D 133 E 0 -0.0681324
56 D 134 T 0 -0.0959667
56 D 135 T 0 -0.0537146
56 D 136 M 0 -0.0542227
56 D 137 P 0 0.00648479
56 D 138 A 0 0.0260306
56 D 139 V 0 0.0269805
56 D 140 L 0 -0.00560257
56 D 141 L 0 -0.051985
56 D 142 E 0 0.00884557
56 D 143 V 0 0.0134783
56 D 144 G 0 -0.0385887
56 D 145 Y 0 0.00689228
56 D 146 L 0 -0.0344783
56 D 147 S 0 0.0438923
56 D 148 N 0 -0.0321771
56 D 149 A 0 -0.00821104
56 D 150 K 0 -0.0442705
56 D 151 E 0 -0.0103134
56 D 152 E 0 -0.015641
56 D 153 A 0 -0.00988881
56 D 154 T 0 -0.0534882
56 D 155 L 0 -0.0377341
56 D 156 F 0 0.0273379
56 D 157 D 0 0.0106635
56 D 158 E 0 -0.0239369
56 D 159 D 0 -0.0414423
56 D 160 F 0 -0.0693906
56 D 161 Q 0 -0.0677578
56 D 162 N 0 -0.0489986
56 D 163 R 0 -0.0455106
56 D 164 V 0 -0.0429001
56 D 165 A 0 -0.00515495
56 D 166 Q 0 -0.055545
56 D 167 G 0 -0.00418295
56 D 168 I 0 0.00373288
56 D 169 A 0 -0.0423133
56 D 170 D 0 -0.036566
56 D 171 G 0 0.019234
56 D 172 I 0 -0.00647138
56 D 173 T 0 -0.0742307
56 D 174 E 0 -0.106316
56 D 175 Y 0 -0.0165722
56 D 176 L 0 -0.0489231
56 D 177 D 0 -0.099502
57 T 58 F 0 0.585009
57 T 59 L 0 0.342744
57 T 60 E 0 0.154262
57 T 61 L 0 0.0408097
57 T 62 K 0 -0.0240288
57 T 63 Q 0 0.129923
57 T 64 R 0 0.0358383
57 T 65 V 0 0.105106
57 T 66 K 0 0.0425195
57 T 67 V 0 0.206469
57 T 68 A 0 0.0102418
57 T 69 E 0 0.0158029
57 T 70 N 0 0.0606821
57 T 71 L 0 -0.00711476
57 T 72 K 0 0.0712975
57 T 73 A 0 0.0127705
57 T 74 N 0 -0.0258299
57 T 75 V 0 0.0286069
57 T 76 F 0 -0.0324336
57 T 77 V 0 -0.0647647
57 T 78 S 0 -0.0156883
57 T 79 I 0 -0.0562885
57 T 80 H 0 -0.0591415
57 T 81 A 0 -0.0971255
57 T 82 N 0 -0.062093
57 T 83 S 0 -0.0332583
57 T 84 S 0 -0.0634894
57 T 85 G 0 -0.0491472
57 T 86 S 0 -0.0289978
57 T 87 S 0 0.0202896
57 T 88 A 0 -0.000534544
57 T 89 S 0 -0.127895
57 T 90 N 0 -0.0663363
57 T 91 G 0 -0.0517609
57 T 92 T 0 -0.0924869
57 T 93 E 0 -0.120935
57 T 94 T 0 -0.0142833
57 T 95 Y 0 -0.0818436
57 T 96 Y 0 -0.0559365
57 T 97 Q 0 -0.0164148
57 T 98 R 0 -0.0434366
57 T 99 S 0 -0.013159
57 T 100 A 0 0.0325253
57 T 101 S 0 -0.0608486
57 T 102 K 0 0.0460796
57 T 103 A 0 -0.0280007
57 T 104 F 0 -0.0130887
57 T 105 A 0 -0.0353737
57 T 106 N 0 0.0151227
57 T 107 V 0 0.00547508
57 T 108 M 0 -0.00907781
57 T 109 H 0 0.0451608
57 T 110 K 0 -0.0185471
57 T 111 Y 0 -0.0786394
57 T 112 F 0 -0.0971114
57 T 113 A 0 -0.077239
57 T 114 P 0 -0.037836
57 T 115 A 0 -0.018407
57 T 116 T 0 -0.0348708
57 T 117 G 0 -0.0162361
57 T 118 L 0 -0.0280413
57 T 119 T 0 -0.00924807
57 T 120 D 0 -0.0679285
57 T 121 R 0 -0.0171593
57 T 122 G 0 -0.0234396
57 T 123 I 0 -0.0632391
57 T 124 R 0 0.0345741
57 T 125 Y 0 0.0220077
57 T 126 G 0 -0.0420161
57 T 127 N 0 -0.083401
57 T 128 F 0 -0.032669
57 T 129 H 0 -0.000194215
57 T 130 V 0 -0.0564625
57 T 131 I 0 -0.0801132
57 T 132 R 0 -0.0758676
57 T 133 E 0 -0.0472186
57 T 134 T 0 -0.0276468
57 T 135 T 0 -0.0236476
57 T 136 M 0 0.0275181
57 T 137 P 0 -0.0786458
57 T 138 A 0 -0.0537342
57 T 139 V 0 -0.0682863
57 T 140 L 0 -0.0302125
57 T 141 L 0 -0.0303446
57 T 142 E 0 -0.0871327
57 T 143 V 0 -0.0320085
57 T 144 G 0 -0.0449392
57 T 145 Y 0 -0.118076
57 T 146 L 0 -0.0564211
57 T 147 S 0 -0.100852
57 T 148 N 0 -0.00263771
57 T 149 A 0 -0.0146549
57 T 150 K 0 0.0206127
57 T 151 E 0 -0.11445
57 T 152 E 0 -0.0733831
57 T 153 A 0 0.00351138
57 T 154 T 0 0.0160725
57 T 155 L 0 -0.0378325
57 T 156 F 0 0.00481673
57 T 157 D 0 -0.0543871
57 T 158 E 0 -0.0546881
57 T 159 D 0 0.0381521
57 T 160 F 0 -0.0790866
57 T 161 Q 0 -0.118641
57 T 162 N 0 0.015579
57 T 163 R 0 -0.0719883
57 T 164 V 0 -0.0212597
57 T 165 A 0 -0.0297333
57 T 166 Q 0 0.00996868
57 T 167 G 0 -0.0287022
57 T 168 I 0 -0.0435877
57 T 169 A 0 -0.120606
57 T 170 D 0 -0.00591045
57 T 171 G 0 -0.0132346
57 T 172 I 0 -0.0992825
57 T 173 T 0 0.0138621
57 T 174 E 0 -0.0244285
57 T 175 Y 0 -0.0623856
57 T 176 L 0 -0.0297177
57 T 177 D 0 -0.0326339
58 F 59 L 0 0.579557
58 F 60 E 0 0.420928
58 F 61 L 0 0.221635
58 F 62 K 0 0.0509134
58 F 63 Q 0 0.233719
58 F 64 R 0 0.0893946
58 F 65 V 0 0.0844406
58 F 66 K 0 -0.0572011
58 F 67 V 0 0.0217096
58 F 68 A 0 -0.0309439
58 F 69 E 0 0.0300099
58 F 70 N 0 -0.00680285
58 F 71 L 0 -0.0280801
58 F 72 K 0 -0.0541461
58 F 73 A 0 -0.0696157
58 F 74 N 0 -0.0252187
58 F 75 V 0 0.0269235
58 F 76 F 0 0.0222812
58 F 77 V 0 -0.0908804
58 F 78 S 0 -0.0196153
58 F 79 I 0 -0.0333042
58 F 80 H 0 -0.0774672
58 F 81 A 0 -0.0505385
58 F 82 N 0 0.011333
58 F 83 S 0 0.063317
58 F 84 S 0 -0.0601563
58 F 85 G 0 -0.0677079
58 F 86 S 0 -0.000285009
58 F 87 S 0 0.0180935
58 F 88 A 0 -0.0262788
58 F 89 S 0 -0.00568385
58 F 90 N 0 -0.0873687
58 F 91 G 0 -0.0597791
58 F 92 T 0 -0.0518216
58 F 93 E 0 -0.0180447
58 F 94 T 0 -0.0484283
58 F 95 Y 0 0.0710611
58 F 96 Y 0 -0.0936858
58 F 97 Q 0 0.0652231
58 F 98 R 0 0.0175897
58 F 99 S 0 -0.00928494
58 F 100 A 0 -0.0861612
58 F 101 S 0 -0.0122284
58 F 102 K 0 -0.0155264
58 F 103 A 0 -0.046037
58 F 104 F 0 -0.0619078
58 F 105 A 0 0.0233278
58 F 106 N 0 -0.0358119
58 F 107 V 0 -0.0500478
58 F 108 M 0 -0.046185
58 F 109 H 0 -0.0616659
58 F 110 K 0 -0.016147
58 F 111 Y 0 -0.04425
58 F 112 F 0 -0.0478874
58 F 113 A 0 -0.011595
58 F 114 P 0 -0.0142033
58 F 115 A 0 -0.0239214
58 F 116 T 0 0.0248091
58 F 117 G 0 -0.0322802
58 F 118 L 0 -0.0166948
58 F 119 T 0 0.0146422
58 F 120 D 0 -0.010294
58 F 121 R 0 -0.043294
58 F 122 G 0 -0.0290464
58 F 123 I 0 -0.0498911
58 F 124 R 0 0.0491964
58 F 125 Y 0 0.0360604
58 F 126 G 0 -0.0357442
58 F 127 N 0 -0.0340337
58 F 128 F 0 -0.0695329
58 F 129 H 0 0.0516873
58 F 130 V 0 0.0998495
58 F 131 I 0 -0.0422808
58 F 132 R 0 0.0639275
58 F 133 E 0 0.0254305
58 F 134 T 0 0.0160157
58 F 135 T 0 -0.0408102
58 F 136 M 0 -0.029425
58 F 137 P 0 -0.0884692
58 F 138 A 0 0.00697544
58 F 139 V 0 -0.0577296
58 F 140 L 0 0.0290772
58 F 141 L 0 -0.144402
58 F 142 E 0 -0.0833661
58 F 143 V 0 -0.0500908
58 F 144 G 0 -0.0788019
58 F 145 Y 0 -0.0633722
58 F 146 L 0 -0.0294831
58 F 147 S 0 -0.0571573
58 F 148 N 0 -0.0624305
58 F 149 A 0 -0.0193135
58 F 150 K 0 -0.0905467
58 F 151 E 0 -0.0550494
58 F 152 E 0 0.0557866
58 F 153 A 0 -0.0207131
58 F 154 T 0 -0.0543049
58 F 155 L 0 -0.0804189
58 F 156 F 0 0.0281086
58 F 157 D 0 -0.0690059
58 F 158 E 0 -0.0316596
58 F 159 D 0 0.0176296
58 F 160 F 0 -0.0679878
58 F 161 Q 0 -0.0899039
58 F 162 N 0 -0.071361
58 F 163 R 0 0.0217931
58 F 164 V 0 -0.0489155
58 F 165 A 0 -0.0556801
58 F 166 Q 0 -0.0646213
58 F 167 G 0 0.015031
58 F 168 I 0 -0.0737076
58 F 169 A 0 -0.0772381
58 F 170 D 0 -0.0609831
58 F 171 G 0 -0.140043
58 F 172 I 0 -0.0816251
58 F 173 T 0 -0.0463912
58 F 174 E 0 -0.0297059
58 F 175 Y 0 0.0235867
58 F 176 L 0 -0.075209
58 F 177 D 0 -0.0691708
59 L 60 E 0 0.435481
59 L 61 L 0 0.136287
59 L 62 K 0 0.0566859
59 L 63 Q 0 0.304671
59 L 64 R 0 0.186779
59 L 65 V 0 0.0281076
59 L 66 K 0 -0.027017
59 L 67 V 0 0.105188
59 L 68 A 0 0.0630043
59 L 69 E 0 -0.0046179
59 L 70 N 0 -0.0362189
59 L 71 L 0 -0.0444446
59 L 72 K 0 -0.0702174
59 L 73 A 0 0.0558299
59 L 74 N 0 0.0168557
59 L 75 V 0 0.0449399
59 L 76 F 0 -0.0147736
59 L 77 V 0 -0.0462742
59 L 78 S 0 -0.00713426
59 L 79 I 0 0.00864915
59 L 80 H 0 -0.0509007
59 L 81 A 0 -0.047174
59 L 82 N 0 -0.0831233
59 L 83 S 0 -0.0437522
59 L 84 S 0 -0.0278681
59 L 85 G 0 -0.0385883
59 L 86 S 0 0.0287019
59 L 87 S 0 -0.00404789
59 L 88 A 0 -0.0404279
59 L 89 S 0 0.0128196
59 L 90 N 0 -0.0334259
59 L 91 G 0 -0.0508961
59 L 92 T 0 0.0374885
59 L 93 E 0 -0.0328542
59 L 94 T 0 -0.0608991
59 L 95 Y 0 -0.0975534
59 L 96 Y 0 -0.0348123
59 L 97 Q 0 0.071558
59 L 98 R 0 -0.0066001
59 L 99 S 0 -0.0409474
59 L 100 A 0 -0.00436159
59 L 101 S 0 0.011098
59 L 102 K 0 -0.0591336
59 L 103 A 0 0.0319071
59 L 104 F 0 -0.0373794
59 L 105 A 0 -0.0568983
59 L 106 N 0 -0.0555857
59 L 107 V 0 0.012544
59 L 108 M 0 -0.0622813
59 L 109 H 0 -0.0186274
59 L 110 K 0 -0.0430782
59 L 111 Y 0 0.00560623
59 L 112 F 0 -0.0922909
59 L 113 A 0 -0.0281744
59 L 114 P 0 -0.0784615
59 L 115 A 0 -0.0539699
59 L 116 T 0 -0.0373967
59 L 117 G 0 -0.0417413
59 L 118 L 0 -0.0367031
59 L 119 T 0 0.0509228
59 L 120 D 0 -0.0430899
59 L 121 R 0 -0.0543152
59 L 122 G 0 -0.0469437
59 L 123 I 0 -0.0364266
59 L 124 R 0 -0.0336738
59 L 125 Y 0 -0.0201237
59 L 126 G 0 0.0394293
59 L 127 N 0 -0.00895406
59 L 128 F 0 0.0718089
59 L 129 H 0 -0.00202945
59 L 130 V 0 -0.0185093
59 L 131 I 0 -0.0505733
59 L 132 R 0 -0.0414578
59 L 133 E 0 -0.0361576
59 L 134 T 0 -0.0312136
59 L 135 T 0 0.0539175
59 L 136 M 0 -0.110767
59 L 137 P 0 -0.0655803
59 L 138 A 0 -0.0290573
59 L 139 V 0 -0.0469539
59 L 140 L 0 -0.0371911
59 L 141 L 0 -0.0564751
59 L 142 E 0 -0.0499463
59 L 143 V 0 -0.0823337
59 L 144 G 0 -0.0856103
59 L 145 Y 0 -0.0224435
59 L 146 L 0 -0.0396332
59 L 147 S 0 -0.0263941
59 L 148 N 0 -0.0141409
59 L 149 A 0 0.0234014
59 L 150 K 0 -0.113469
59 L 151 E 0 -0.0472044
59 L 152 E 0 0.00166954
59 L 153 A 0 0.00856521
59 L 154 T 0 -0.102589
59 L 155 L 0 0.0465867
59 L 156 F 0 -0.0794866
59 L 157 D 0 -0.0322189
59 L 158 E 0 -0.0608184
59 L 159 D 0 -0.0161768
59 L 160 F 0 -0.0448011
59 L 161 Q 0 -0.0130096
59 L 162 N 0 -0.056532
59 L 163 R 0 -0.0222909
59 L 164 V 0 -0.0736172
59 L 165 A 0 -0.0465825
59 L 166 Q 0 -0.0767353
59 L 167 G 0 -0.0218562
59 L 168 I 0 -0.0309715
59 L 169 A 0 -0.0964957
59 L 170 D 0 -0.137832
59 L 171 G 0 -0.0672653
59 L 172 I 0 -0.108483
59 L 173 T 0 0.0245444
59 L 174 E 0 -0.0317428
59 L 175 Y 0 0.0490678
59 L 176 L 0 -0.0300659
59 L 177 D 0 -0.0458291
60 E 61 L 0 0.295575
60 E 62 K 0 0.322281
60 E 63 Q 0 0.713974
60 E 64 R 0 0.264196
60 E 65 V 0 0.0624232
60 E 66 K 0 0.0117836
60 E 67 V 0 0.132879
60 E 68 A 0 0.0215525
60 E 69 E 0 0.0285059
60 E 70 N 0 0.0239468
60 E 71 L 0 -0.00889217
60 E 72 K 0 -0.0190852
60 E 73 A 0 0.0258269
60 E 74 N 0 -0.0697206
60 E 75 V 0 0.00302896
60 E 76 F 0 -0.0357305
60 E 77 V 0 -0.0750624
60 E 78 S 0 0.000508612
60 E 79 I 0 -0.0460144
60 E 80 H 0 0.042513
60 E 81 A 0 0.0446515
60 E 82 N 0 0.0249979
60 E 83 S 0 0.0149551
60 E 84 S 0 -0.00383778
60 E 85 G 0 -0.0099509
60 E 86 S 0 -0.0212669
60 E 87 S 0 -0.0174804
60 E 88 A 0 -0.0720796
60 E 89 S 0 0.00907802
60 E 90 N 0 -0.0469897
60 E 91 G 0 -0.0478532
60 E 92 T 0 0.0330905
60 E 93 E 0 0.0456031
60 E 94 T 0 0.000830314
60 E 95 Y 0 0.0115599
60 E 96 Y 0 -0.0367354
60 E 97 Q 0 -0.0181505
60 E 98 R 0 -0.0327155
60 E 99 S 0 -0.0248773
60 E 100 A 0 -0.0436349
60 E 101 S 0 0.034498
60 E 102 K 0 0.0149938
60 E 103 A 0 -0.0815384
60 E 104 F 0 0.0602806
60 E 105 A 0 0.00565481
60 E 106 N 0 -0.0191608
60 E 107 V 0 -0.0869625
60 E 108 M 0 -0.0700258
60 E 109 H 0 0.0192623
60 E 110 K 0 -0.0304856
60 E 111 Y 0 -0.103968
60 E 112 F 0 -0.0541356
60 E 113 A 0 -0.0514037
60 E 114 P 0 -0.0889927
60 E 115 A 0 -0.0115083
60 E 116 T 0 0.00386094
60 E 117 G 0 -0.107648
60 E 118 L 0 0.00955811
60 E 119 T 0 -0.00419077
60 E 120 D 0 -0.0163912
60 E 121 R 0 -0.0435406
60 E 122 G 0 0.00702752
60 E 123 I 0 -0.110492
60 E 124 R 0 0.0123044
60 E 125 Y 0 0.0200109
60 E 126 G 0 -0.0616196
60 E 127 N 0 -0.10709
60 E 128 F 0 -0.0243576
60 E 129 H 0 0.1173
60 E 130 V 0 0.0344783
60 E 131 I 0 -0.0308267
60 E 132 R 0 0.012034
60 E 133 E 0 0.0555202
60 E 134 T 0 -0.0882305
60 E 135 T 0 -0.0084244
60 E 136 M 0 0.00238311
60 E 137 P 0 0.0150521
60 E 138 A 0 -0.036836
60 E 139 V 0 -0.0449621
60 E 140 L 0 0.000550378
60 E 141 L 0 -0.084921
60 E 142 E 0 -0.0243052
60 E 143 V 0 -0.0928634
60 E 144 G 0 -0.0268391
60 E 145 Y 0 -0.0552182
60 E 146 L 0 -0.0620949
60 E 147 S 0 -0.0208119
60 E 148 N 0 -0.0119716
60 E 149 A 0 -0.034609
60 E 150 K 0 -0.0353021
60 E 151 E 0 -0.0503191
60 E 152 E 0 0.00990447
60 E 153 A 0 -0.0473358
60 E 154 T 0 0.0443515
60 E 155 L 0 -0.0477318
60 E 156 F 0 0.0452344
60 E 157 D 0 -0.0311972
60 E 158 E 0 0.00845214
60 E 159 D 0 -0.114894
60 E 160 F 0 -0.000826451
60 E 161 Q 0 -0.0410527
60 E 162 N 0 -0.128437
60 E 163 R 0 -0.0484284
60 E 164 V 0 -0.0293584
60 E 165 A 0 -0.018623
60 E 166 Q 0 -0.0158219
60 E 167 G 0 -0.0602588
60 E 168 I 0 -0.0111452
60 E 169 A 0 -0.105848
60 E 170 D 0 -0.0369211
60 E 171 G 0 -0.076878
60 E 172 I 0 0.00108673
60 E 173 T 0 -0.0100089
60 E 174 E 0 -0.0436111
60 E 175 Y 0 0.00470449
60 E 176 L 0 -0.0876747
60 E 177 D 0 0.0104795
61 L 62 K 0 0.253078
61 L 63 Q 0 0.0881678
61 L 64 R 0 0.233674
61 L 65 V 0 0.214116
61 L 66 K 0 0.0704327
61 L 67 V 0 0.0311778
61 L 68 A 0 0.121936
61 L 69 E 0 0.00478644
61 L 70 N 0 -0.0199223
61 L 71 L 0 0.0562803
61 L 72 K 0 -0.0223716
61 L 73 A 0 -0.0455948
61 L 74 N 0 -0.0163742
61 L 75 V 0 -0.00698304
61 L 76 F 0 0.207049
61 L 77 V 0 -0.00577702
61 L 78 S 0 0.122592
61 L 79 I 0 0.0103531
61 L 80 H 0 0.138703
61 L 81 A 0 0.0296462
61 L 82 N 0 0.0888501
61 L 83 S 0 0.0580743
61 L 84 S 0 0.0710833
61 L 85 G 0 -0.079339
61 L 86 S 0 -0.0537515
61 L 87 S 0 -0.0676745
61 L 88 A 0 -0.0317986
61 L 89 S 0 -0.0615601
61 L 90 N 0 0.01658
61 L 91 G 0 -0.0703921
61 L 92 T 0 -0.0343594
61 L 93 E 0 0.0248374
61 L 94 T 0 0.00629258
61 L 95 Y 0 0.134928
61 L 96 Y 0 -0.0727819
61 L 97 Q 0 -0.0149832
61 L 98 R 0 -0.0400276
61 L 99 S 0 -0.0344247
61 L 100 A 0 -0.0533445
61 L 101 S 0 0.0341091
61 L 102 K 0 -0.044013
61 L 103 A 0 -0.0392384
61 L 104 F 0 -0.00195232
61 L 105 A 0 -0.0447233
61 L 106 N 0 -0.0644913
61 L 107 V 0 -0.0578601
61 L 108 M 0 -0.0761726
61 L 109 H 0 -0.0683408
61 L 110 K 0 -0.0869089
61 L 111 Y 0 -0.0487196
61 L 112 F 0 -0.0542906
61 L 113 A 0 -0.116175
61 L 114 P 0 -0.069055
61 L 115 A 0 -0.0357181
61 L 116 T 0 -0.0687752
61 L 117 G 0 -0.141175
61 L 118 L 0 -0.0675117
61 L 119 T 0 -0.0546945
61 L 120 D 0 -0.0252788
61 L 121 R 0 -0.0273777
61 L 122 G 0 0.0114957
61 L 123 I 0 -0.0245305
61 L 124 R 0 -0.0103599
61 L 125 Y 0 0.0173117
61 L 126 G 0 -0.0115293
61 L 127 N 0 -0.0020824
61 L 128 F 0 0.158665
61 L 129 H 0 0.305389
61 L 130 V 0 0.0801605
61 L 131 I 0 0.0773405
61 L 132 R 0 0.131974
61 L 133 E 0 0.0722715
61 L 134 T 0 0.0502733
61 L 135 T 0 0.000542691
61 L 136 M 0 -0.00140682
61 L 137 P 0 -0.0275767
61 L 138 A 0 0.0698166
61 L 139 V 0 -0.0556956
61 L 140 L 0 0.0316119
61 L 141 L 0 0.00105854
61 L 142 E 0 0.0902169
61 L 143 V 0 0.0399975
61 L 144 G 0 -0.0535825
61 L 145 Y 0 0.115902
61 L 146 L 0 0.00265486
61 L 147 S 0 -0.0164043
61 L 148 N 0 -0.0920389
61 L 149 A 0 -0.0841959
61 L 150 K 0 -0.04922
61 L 151 E 0 -0.00184269
61 L 152 E 0 -0.00994972
61 L 153 A 0 -0.0493681
61 L 154 T 0 -0.0160896
61 L 155 L 0 -0.075459
61 L 156 F 0 -0.0757909
61 L 157 D 0 -0.0148425
61 L 158 E 0 -0.128132
61 L 159 D 0 -0.0600492
61 L 160 F 0 -0.0466932
61 L 161 Q 0 -0.0307069
61 L 162 N 0 -0.0370773
61 L 163 R 0 -0.0741365
61 L 164 V 0 -0.00501405
61 L 165 A 0 0.00715962
61 L 166 Q 0 -0.0807076
61 L 167 G 0 -0.0462161
61 L 168 I 0 -0.112225
61 L 169 A 0 -0.0872447
61 L 170 D 0 -0.0793709
61 L 171 G 0 -0.0356101
61 L 172 I 0 -0.038401
61 L 173 T 0 -0.0967083
61 L 174 E 0 -0.10348
61 L 175 Y 0 -0.0474696
61 L 176 L 0 -0.0372419
61 L 177 D 0 -0.0980491
62 K 63 Q 0 0.194495
62 K 64 R 0 0.0830688
62 K 65 V 0 0.232883
62 K 66 K 0 0.498669
62 K 67 V 0 0.0225041
62 K 68 A 0 0.0418289
62 K 69 E 0 0.0455804
62 K 70 N 0 0.0765744
62 K 71 L 0 0.0598244
62 K 72 K 0 0.00973549
62 K 73 A 0 -0.00101896
62 K 74 N 0 0.058216
62 K 75 V 0 0.00498763
62 K 76 F 0 -0.0029754
62 K 77 V 0 -0.0574908
62 K 78 S 0 -0.0233068
62 K 79 I 0 -0.0940212
62 K 80 H 0 -0.0084078
62 K 81 A 0 -0.0486135
62 K 82 N 0 -0.0754063
62 K 83 S 0 0.0128195
62 K 84 S 0 0.0720614
62 K 85 G 0 0.0601939
62 K 86 S 0 0.0107168
62 K 87 S 0 -0.0428586
62 K 88 A 0 0.0462122
62 K 89 S 0 0.0734284
62 K 90 N 0 0.0643636
62 K 91 G 0 -0.046619
62 K 92 T 0 -0.0429636
62 K 93 E 0 -0.00186278
62 K 94 T 0 -0.0375015
62 K 95 Y 0 -0.00142088
62 K 96 Y 0 -0.0599881
62 K 97 Q 0 0.12005
62 K 98 R 0 0.0536875
62 K 99 S 0 -0.0466473
62 K 100 A 0 -0.0373355
62 K 101 S 0 -0.051984
62 K 102 K 0 0.0151247
62 K 103 A 0 0.0123052
62 K 104 F 0 0.00672249
62 K 105 A 0 -0.0562358
62 K 106 N 0 -0.0164728
62 K 107 V 0 0.000452315
62 K 108 M 0 -0.0248812
62 K 109 H 0 -0.089596
62 K 110 K 0 0.0611306
62 K 111 Y 0 -0.0396563
62 K 112 F 0 9.28349e-05
62 K 113 A 0 -0.0109318
62 K 114 P 0 -0.0361913
62 K 115 A 0 0.0867208
62 K 116 T 0 -0.051108
62 K 117 G 0 -0.00423925
62 K 118 L 0 -0.0129378
62 K 119 T 0 0.0537717
62 K 120 D 0 0.0191504
62 K 121 R 0 0.0126212
62 K 122 G 0 0.0251351
62 K 123 I 0 0.0278576
62 K 124 R 0 0.0261278
62 K 125 Y 0 0.0232982
62 K 126 G 0 0.0362053
62 K 127 N 0 0.0580678
62 K 128 F 0 -0.0200773
62 K 129 H 0 0.507844
62 K 130 V 0 -0.045642
62 K 131 I 0 -0.0106836
62 K 132 R 0 0.0761011
62 K 133 E 0 0.120885
62 K 134 T 0 -0.0286063
62 K 135 T 0 0.0356888
62 K 136 M 0 -0.0159816
62 K 137 P 0 -0.0407214
62 K 138 A 0 -0.0935534
62 K 139 V 0 0.0119105
62 K 140 L 0 -0.0712268
62 K 141 L 0 -0.0716779
62 K 142 E 0 -0.045719
62 K 143 V 0 -0.0694578
62 K 144 G 0 -0.0757208
62 K 145 Y 0 -0.0934342
62 K 146 L 0 -0.0345419
62 K 147 S 0 -0.0220841
62 K 148 N 0 -0.077992
62 K 149 A 0 -0.0400925
62 K 150 K 0 -0.00537499
62 K 151 E 0 -0.100623
62 K 152 E 0 -0.0647671
62 K 153 A 0 0.0903488
62 K 154 T 0 -0.0461186
62 K 155 L 0 -0.061878
62 K 156 F 0 -0.0462761
62 K 157 D 0 -0.0304944
62 K 158 E 0 0.00284976
62 K 159 D 0 -0.0601925
62 K 160 F 0 0.0228856
62 K 161 Q 0 -0.0503484
62 K 162 N 0 0.0187194
62 K 163 R 0 -0.0141292
62 K 164 V 0 0.0206736
62 K 165 A 0 -0.118082
62 K 166 Q 0 0.0183587
62 K 167 G 0 -0.0258099
62 K 168 I 0 -0.0957318
62 K 169 A 0 -0.0309057
62 K 170 D 0 -0.015144
62 K 171 G 0 -0.0268279
62 K 172 I 0 -0.0816388
62 K 173 T 0 0.0406994
62 K 174 E 0 -0.0275146
62 K 175 Y 0 -0.0263091
62 K 176 L 0 -0.0409175
62 K 177 D 0 0.0148382
63 Q 64 R 0 0.183055
63 Q 65 V 0 0.0936009
63 Q 66 K 0 0.663492
63 Q 67 V 0 0.238166
63 Q 68 A 0 0.0383637
63 Q 69 E 0 -0.00496901
63 Q 70 N 0 0.154733
63 Q 71 L 0 0.0396043
63 Q 72 K 0 0.0584785
63 Q 73 A 0 -0.00574415
63 Q 74 N 0 -0.0294015
63 Q 75 V 0 0.0270892
63 Q 76 F 0 -0.0830734
63 Q 77 V 0 -0.00676593
63 Q 78 S 0 -0.0566403
63 Q 79 I 0 -0.121851
63 Q 80 H 0 -0.0460845
63 Q 81 A 0 -0.000157955
63 Q 82 N 0 -0.054402
63 Q 83 S 0 -0.0164789
63 Q 84 S 0 0.00816168
63 Q 85 G 0 0.0099231
63 Q 86 S 0 0.0153929
63 Q 87 S 0 -0.0138447
63 Q 88 A 0 0.0528691
63 Q 89 S 0 -0.00526239
63 Q 90 N 0 0.0529645
63 Q 91 G 0 -0.0725083
63 Q 92 T 0 -0.0482344
63 Q 93 E 0 0.000115741
63 Q 94 T 0 -0.0377638
63 Q 95 Y 0 -0.0256841
63 Q 96 Y 0 0.0258794
63 Q 97 Q 0 -0.123366
63 Q 98 R 0 -0.0103822
63 Q 99 S 0 0.0478608
63 Q 100 A 0 0.0281712
63 Q 101 S 0 -0.0349833
63 Q 102 K 0 -0.0715634
63 Q 103 A 0 -0.0108777
63 Q 104 F 0 -0.0626632
63 Q 105 A 0 -0.039866
63 Q 106 N 0 -0.0571977
63 Q 107 V 0 -0.0518712
63 Q 108 M 0 0.0206698
63 Q 109 H 0 -0.0696429
63 Q 110 K 0 -0.041041
63 Q 111 Y 0 -0.0651467
63 Q 112 F 0 -0.0377912
63 Q 113 A 0 0.000537769
63 Q 114 P 0 0.0179159
63 Q 115 A 0 -0.00384724
63 Q 116 T 0 0.0111263
63 Q 117 G 0 0.00194295
63 Q 118 L 0 0.0521216
63 Q 119 T 0 -0.0350366
63 Q 120 D 0 -0.0351818
63 Q 121 R 0 -0.00370279
63 Q 122 G 0 -0.0366806
63 Q 123 I 0 -0.0395108
63 Q 124 R 0 -0.0470637
63 Q 125 Y 0 -0.0295265
63 Q 126 G 0 -0.072527
63 Q 127 N 0 -0.024362
63 Q 128 F 0 -0.10303
63 Q 129 H 0 0.0742882
63 Q 130 V 0 -0.0127872
63 Q 131 I 0 -0.069548
63 Q 132 R 0 -0.00626985
63 Q 133 E 0 0.0095748
63 Q 134 T 0 -0.0507602
63 Q 135 T 0 -0.00917698
63 Q 136 M 0 -0.108213
63 Q 137 P 0 0.0486016
63 Q 138 A 0 -0.0405925
63 Q 139 V 0 -0.0729455
63 Q 140 L 0 -0.0510915
63 Q 141 L 0 -0.0886086
63 Q 142 E 0 -0.0143454
63 Q 143 V 0 -0.0691306
63 Q 144 G 0 -0.0512652
63 Q 145 Y 0 -0.117765
63 Q 146 L 0 0.0191867
63 Q 147 S 0 -0.0779345
63 Q 148 N 0 -0.042787
63 Q 149 A 0 -0.0526246
63 Q 150 K 0 0.0348575
63 Q 151 E 0 -0.0509906
63 Q 152 E 0 0.000957423
63 Q 153 A 0 0.10576
63 Q 154 T 0 -0.0198891
63 Q 155 L 0 -0.117604
63 Q 156 F 0 0.0161844
63 Q 157 D 0 -0.055547
63 Q 158 E 0 -0.00955277
63 Q 159 D 0 -0.01329
63 Q 160 F 0 -0.0628164
63 Q 161 Q 0 -0.0318921
63 Q 162 N 0 -0.0502678
63 Q 163 R 0 -0.0526825
63 Q 164 V 0 -0.0885057
63 Q 165 A 0 -0.0396957
63 Q 166 Q 0 0.0336451
63 Q 167 G 0 -0.0567332
63 Q 168 I 0 -0.0927881
63 Q 169 A 0 -0.000851602
63 Q 170 D 0 -0.00475264
63 Q 171 G 0 -0.0826082
63 Q 172 I 0 -0.113905
63 Q 173 T 0 0.000731445
63 Q 174 E 0 0.0358148
63 Q 175 Y 0 -0.0684715
63 Q 176 L 0 -0.0866974
63 Q 177 D 0 0.0641889
64 R 65 V 0 0.181181
64 R 66 K 0 0.0773689
64 R 67 V 0 0.143408
64 R 68 A 0 0.166215
64 R 69 E 0 0.0529393
64 R 70 N 0 0.0671581
64 R 71 L 0 0.0450433
64 R 72 K 0 0.0281047
64 R 73 A 0 0.0559011
64 R 74 N 0 2.38738e-05
64 R 75 V 0 -0.0239122
64 R 76 F 0 0.0790122
64 R 77 V 0 0.00375545
64 R 78 S 0 0.17018
64 R 79 I 0 0.0175764
64 R 80 H 0 0.0670115
64 R 81 A 0 -0.0295209
64 R 82 N 0 0.0385198
64 R 83 S 0 -0.0296828
64 R 84 S 0 -0.0954157
64 R 85 G 0 -0.0361314
64 R 86 S 0 -0.034675
64 R 87 S 0 -0.04011
64 R 88 A 0 -0.0441576
64 R 89 S 0 -0.0821793
64 R 90 N 0 0.0164877
64 R 91 G 0 -0.0287651
64 R 92 T 0 -0.00581555
64 R 93 E 0 0.00363179
64 R 94 T 0 -0.0461324
64 R 95 Y 0 0.0454234
64 R 96 Y 0 -0.0450792
64 R 97 Q 0 -0.0108293
64 R 98 R 0 -0.0593834
64 R 99 S 0 -0.0686182
64 R 100 A 0 -0.0133396
64 R 101 S 0 0.0163544
64 R 102 K 0 -0.0659144
64 R 103 A 0 -0.0864098
64 R 104 F 0 0.0307421
64 R 105 A 0 -0.0153438
64 R 106 N 0 -0.13402
64 R 107 V 0 -0.0601933
64 R 108 M 0 -0.0151975
64 R 109 H 0 0.0519671
64 R 110 K 0 -0.0755706
64 R 111 Y 0 -0.0634226
64 R 112 F 0 -0.00775813
64 R 113 A 0 -0.0427037
64 R 114 P 0 -0.0837228
64 R 115 A 0 -0.0421659
64 R 116 T 0 -0.0975381
64 R 117 G 0 -0.01379
64 R 118 L 0 -0.0343619
64 R 119 T 0 -0.0549448
64 R 120 D 0 0.00401001
64 R 121 R 0 -0.0904408
64 R 122 G 0 -0.0786645
64 R 123 I 0 -0.0639285
64 R 124 R 0 -0.0825829
64 R 125 Y 0 -0.0259925
64 R 126 G 0 -0.0428291
64 R 127 N 0 -0.00636659
64 R 128 F 0 0.024056
64 R 129 H 0 -0.0471909
64 R 130 V 0 0.11937
64 R 131 I 0 0.0155992
64 R 132 R 0 -0.0929246
64 R 133 E 0 -0.0801494
64 R 134 T 0 -0.0118522
64 R 135 T 0 -0.0515531
64 R 136 M 0 -0.0123416
64 R 137 P 0 0.000256189
64 R 138 A 0 0.0239047
64 R 139 V 0 -0.0269389
64 R 140 L 0 0.0693895
64 R 141 L 0 0.000441492
64 R 142 E 0 0.0108819
64 R 143 V 0 -0.0173419
64 R 144 G 0 -0.000716966
64 R 145 Y 0 -0.0058494
64 R 146 L 0 0.0110577
64 R 147 S 0 -0.0115389
64 R 148 N 0 -0.0580252
64 R 149 A 0 -0.0080555
64 R 150 K 0 -0.0465013
64 R 151 E 0 -0.0333809
64 R 152 E 0 -0.0364347
64 R 153 A 0 -0.0682864
64 R 154 T 0 -0.0901594
64 R 155 L 0 0.00578548
64 R 156 F 0 -0.0967915
64 R 157 D 0 0.0155233
64 R 158 E 0 0.043018
64 R 159 D 0 -0.0628034
64 R 160 F 0 -0.052975
64 R 161 Q 0 0.0292066
64 R 162 N 0 -0.0907409
64 R 163 R 0 -0.0465527
64 R 164 V 0 -0.072879
64 R 165 A 0 -0.0306618
64 R 166 Q 0 -0.103211
64 R 167 G 0 -0.0291296
64 R 168 I 0 -0.0296431
64 R 169 A 0 -0.0754088
64 R 170 D 0 -0.0630648
64 R 171 G 0 -0.0225776
64 R 172 I 0 -0.0158738
64 R 173 T 0 -0.0612471
64 R 174 E 0 -0.0303557
64 R 175 Y 0 -0.0298678
64 R 176 L 0 -0.0991067
64 R 177 D 0 -0.0975318
65 V 66 K 0 0.204168
65 V 67 V 0 0.14902
65 V 68 A 0 0.187212
65 V 69 E 0 0.394671
65 V 70 N 0 0.025869
65 V 71 L 0 0.125342
65 V 72 K 0 0.0750654
65 V 73 A 0 0.157369
65 V 74 N 0 0.07241
65 V 75 V 0 0.0415112
65 V 76 F 0 -0.0248214
65 V 77 V 0 0.0250992
65 V 78 S 0 0.0442207
65 V 79 I 0 -0.00705553
65 V 80 H 0 -0.0458787
65 V 81 A 0 -0.0169833
65 V 82 N 0 -0.100016
65 V 83 S 0 -0.0305124
65 V 84 S 0 -0.0323736
65 V 85 G 0 -0.0147586
65 V 86 S 0 -0.042237
65 V 87 S 0 -0.0413606
65 V 88 A 0 -0.0264322
65 V 89 S 0 -0.0304374
65 V 90 N 0 0.0517475
65 V 91 G 0 -0.0293091
65 V 92 T 0 -0.0652263
65 V 93 E 0 -0.0355251
65 V 94 T 0 -0.128852
65 V 95 Y 0 0.0117586
65 V 96 Y 0 0.027216
65 V 97 Q 0 0.0668961
65 V 98 R 0 0.0381962
65 V 99 S 0 0.0199695
65 V 100 A 0 0.012225
65 V 101 S 0 0.0547509
65 V 102 K 0 0.0170136
65 V 103 A 0 0.0519266
65 V 104 F 0 -0.027762
65 V 105 A 0 -0.0362509
65 V 106 N 0 -0.0479381
65 V 107 V 0 -0.0517581
65 V 108 M 0 -0.00475804
65 V 109 H 0 -0.108882
65 V 110 K 0 -0.0684359
65 V 111 Y 0 0.0327882
65 V 112 F 0 -0.00635048
65 V 113 A 0 -0.0466383
65 V 114 P 0 0.0111127
65 V 115 A 0 0.0392713
65 V 116 T 0 0.0263118
65 V 117 G 0 0.012294
65 V 118 L 0 -0.0122159
65 V 119 T 0 -0.0495175
65 V 120 D 0 -0.0322894
65 V 121 R 0 -0.0347797
65 V 122 G 0 0.0726244
65 V 123 I 0 -0.0230266
65 V 124 R 0 0.0554949
65 V 125 Y 0 -0.0505663
65 V 126 G 0 -0.0490865
65 V 127 N 0 0.065575
65 V 128 F 0 0.0181068
65 V 129 H 0 0.536676
65 V 130 V 0 0.147009
65 V 131 I 0 -0.00598604
65 V 132 R 0 0.130224
65 V 133 E 0 0.35696
65 V 134 T 0 0.311383
65 V 135 T 0 0.0950314
65 V 136 M 0 0.0892911
65 V 137 P 0 0.0447543
65 V 138 A 0 0.011296
65 V 139 V 0 0.0133099
65 V 140 L 0 -0.000720615
65 V 141 L 0 -0.0757232
65 V 142 E 0 -0.0497149
65 V 143 V 0 -0.0534353
65 V 144 G 0 -0.0453486
65 V 145 Y 0 -0.0611996
65 V 146 L 0 -0.0198732
65 V 147 S 0 -0.00834839
65 V 148 N 0 -0.0762462
65 V 149 A 0 -0.102494
65 V 150 K 0 -0.02838
65 V 151 E 0 0.00964234
65 V 152 E 0 -0.0544662
65 V 153 A 0 0.0042416
65 V 154 T 0 0.00598234
65 V 155 L 0 -0.0421649
65 V 156 F 0 -0.0985995
65 V 157 D 0 -0.13424
65 V 158 E 0 -0.0544202
65 V 159 D 0 -0.0831093
65 V 160 F 0 -0.00314724
65 V 161 Q 0 -0.0873534
65 V 162 N 0 -0.0747287
65 V 163 R 0 -0.0821191
65 V 164 V 0 -0.142938
65 V 165 A 0 -0.0425958
65 V 166 Q 0 -0.0178399
65 V 167 G 0 0.025836
65 V 168 I 0 -0.106531
65 V 169 A 0 -0.0259268
65 V 170 D 0 -0.0466121
65 V 171 G 0 -0.107457
65 V 172 I 0 -0.0659075
65 V 173 T 0 -0.0233969
65 V 174 E 0 -0.0538045
65 V 175 Y 0 -0.0225182
65 V 176 L 0 -0.00901501
65 V 177 D 0 -0.0516633
66 K 67 V 0 0.185243
66 K 68 A 0 0.120242
66 K 69 E 0 0.178949
66 K 70 N 0 0.560565
66 K 71 L 0 0.116197
66 K 72 K 0 0.0851694
66 K 73 A 0 0.0273937
66 K 74 N 0 0.0116601
66 K 75 V 0 -0.0949589
66 K 76 F 0 -0.0556126
66 K 77 V 0 -0.0954137
66 K 78 S 0 -0.0289969
66 K 79 I 0 -0.0105901
66 K 80 H 0 -0.0447346
66 K 81 A 0 -0.0592306
66 K 82 N 0 -0.0360467
66 K 83 S 0 0.00775013
66 K 84 S 0 0.0325626
66 K 85 G 0 0.0184104
66 K 86 S 0 -0.0325804
66 K 87 S 0 0.0152003
66 K 88 A 0 -0.00094961
66 K 89 S 0 -0.0509624
66 K 90 N 0 -0.00490478
66 K 91 G 0 -0.0256544
66 K 92 T 0 -0.0294011
66 K 93 E 0 -0.0511259
66 K 94 T 0 -0.0625239
66 K 95 Y 0 -0.0529962
66 K 96 Y 0 -0.100062
66 K 97 Q 0 0.0500577
66 K 98 R 0 0.01942
66 K 99 S 0 0.010966
66 K 100 A 0 -0.00597513
66 K 101 S 0 -0.0590136
66 K 102 K 0 0.073159
66 K 103 A 0 0.0746925
66 K 104 F 0 -0.0147334
66 K 105 A 0 -0.00065712
66 K 106 N 0 0.027707
66 K 107 V 0 0.017394
66 K 108 M 0 -0.00405468
66 K 109 H 0 -0.0437303
66 K 110 K 0 0.0129669
66 K 111 Y 0 0.000680492
66 K 112 F 0 0.0023538
66 K 113 A 0 0.00403263
66 K 114 P 0 0.00632034
66 K 115 A 0 -0.0172553
66 K 116 T 0 -0.0103123
66 K 117 G 0 0.0230146
66 K 118 L 0 -0.0406397
66 K 119 T 0 -0.0240258
66 K 120 D 0 -0.0541593
66 K 121 R 0 0.0109544
66 K 122 G 0 -0.00197713
66 K 123 I 0 -0.0558034
66 K 124 R 0 0.000477833
66 K 125 Y 0 -0.0218257
66 K 126 G 0 0.0427126
66 K 127 N 0 -0.060598
66 K 128 F 0 -0.0341679
66 K 129 H 0 -0.00306372
66 K 130 V 0 -0.0325419
66 K 131 I 0 -0.0247692
66 K 132 R 0 -0.0171632
66 K 133 E 0 0.0584439
66 K 134 T 0 0.0114874
66 K 135 T 0 0.0143166
66 K 136 M 0 -0.0270701
66 K 137 P 0 -0.0315292
66 K 138 A 0 -0.00297071
66 K 139 V 0 -0.0977057
66 K 140 L 0 -0.0725457
66 K 141 L 0 -0.0413459
66 K 142 E 0 -0.0587683
66 K 143 V 0 -0.0839165
66 K 144 G 0 -0.0651011
66 K 145 Y 0 0.025232
66 K 146 L 0 0.00905536
66 K 147 S 0 -0.152834
66 K 148 N 0 -0.0145268
66 K 149 A 0 0.00658108
66 K 150 K 0 0.0405162
66 K 151 E 0 -0.0493208
66 K 152 E 0 -0.0435302
66 K 153 A 0 0.02988
66 K 154 T 0 0.0366721
66 K 155 L 0 -0.0317154
66 K 156 F 0 0.121835
66 K 157 D 0 -0.0705693
66 K 158 E 0 0.0464669
66 K 159 D 0 -0.0316765
66 K 160 F 0 0.0148524
66 K 161 Q 0 -0.0458331
66 K 162 N 0 0.0615008
66 K 163 R 0 -0.0100004
66 K 164 V 0 -0.0425659
66 K 165 A 0 0.0231309
66 K 166 Q 0 0.024534
66 K 167 G 0 -0.0441755
66 K 168 I 0 -0.0905848
66 K 169 A 0 -0.0575248
66 K 170 D 0 -0.0316083
66 K 171 G 0 -0.0424191
66 K 172 I 0 -0.0243805
66 K 173 T 0 0.00180434
66 K 174 E 0 0.0343346
66 K 175 Y 0 -0.0211
66 K 176 L 0 -0.0262508
66 K 177 D 0 0.0310749
67 V 68 A 0 0.196403
67 V 69 E 0 0.149021
67 V 70 N 0 0.262426
67 V 71 L 0 0.471307
67 V 72 K 0 0.105334
67 V 73 A 0 -0.0430192
67 V 74 N 0 0.031048
67 V 75 V 0 0.0737209
67 V 76 F 0 0.0536554
67 V 77 V 0 -0.0477059
67 V 78 S 0 -9.51546e-05
67 V 79 I 0 -0.0165996
67 V 80 H 0 -0.0180512
67 V 81 A 0 -0.0845476
67 V 82 N 0 -0.0314405
67 V 83 S 0 -0.0201125
67 V 84 S 0 0.00912651
67 V 85 G 0 0.0161108
67 V 86 S 0 -0.0155854
67 V 87 S 0 -0.0102809
67 V 88 A 0 -0.0158189
67 V 89 S 0 -0.0493363
67 V 90 N 0 -0.057195
67 V 91 G 0 -0.0891261
67 V 92 T 0 -0.0438445
67 V 93 E 0 -0.0916615
67 V 94 T 0 0.0142531
67 V 95 Y 0 -0.0441193
67 V 96 Y 0 -0.0397715
67 V 97 Q 0 -0.00390845
67 V 98 R 0 -0.036623
67 V 99 S 0 -0.018547
67 V 100 A 0 0.0565502
67 V 101 S 0 0.00327241
67 V 102 K 0 -0.00102657
67 V 103 A 0 0.0451904
67 V 104 F 0 -0.0375507
67 V 105 A 0 -0.0530888
67 V 106 N 0 -0.0100599
67 V 107 V 0 -0.0187047
67 V 108 M 0 -0.00986833
67 V 109 H 0 -0.0355536
67 V 110 K 0 -0.083843
67 V 111 Y 0 -0.0493972
67 V 112 F 0 -0.0563411
67 V 113 A 0 0.0114184
67 V 114 P 0 0.00546495
67 V 115 A 0 -0.0806166
67 V 116 T 0 -0.0365958
67 V 117 G 0 -0.0443456
67 V 118 L 0 -0.035307
67 V 119 T 0 0.0305849
67 V 120 D 0 0.0417604
67 V 121 R 0 -0.0777188
67 V 122 G 0 -0.0524291
67 V 123 I 0 -0.0703219
67 V 124 R 0 -0.00590384
67 V 125 Y 0 -0.0135307
67 V 126 G 0 -0.0743335
67 V 127 N 0 -0.096094
67 V 128 F 0 0.0188011
67 V 129 H 0 -0.0259901
67 V 130 V 0 -0.0424707
67 V 131 I 0 0.00847932
67 V 132 R 0 -0.0131666
67 V 133 E 0 -0.0787647
67 V 134 T 0 0.0501072
67 V 135 T 0 0.0385008
67 V 136 M 0 0.0141437
67 V 137 P 0 -0.0025251
67 V 138 A 0 0.071897
67 V 139 V 0 -0.0496626
67 V 140 L 0 -0.00628808
67 V 141 L 0 -0.0924221
67 V 142 E 0 -0.00562493
67 V 143 V 0 -0.0281257
67 V 144 G 0 -0.0188942
67 V 145 Y 0 -0.0295299
67 V 146 L 0 -0.0354201
67 V 147 S 0 -0.0872614
67 V 148 N 0 -0.0177657
67 V 149 A 0 -0.0496942
67 V 150 K 0 -0.0337885
67 V 151 E 0 -0.0577033
67 V 152 E 0 -0.0830295
67 V 153 A 0 -0.0246608
67 V 154 T 0 -0.00428523
67 V 155 L 0 -0.0102203
67 V 156 F 0 -0.0157093
67 V 157 D 0 -0.0982081
67 V 158 E 0 -0.026432
67 V 159 D 0 -0.0162498
67 V 160 F 0 -0.0638347
67 V 161 Q 0 -0.0889355
67 V 162 N 0 -0.0414801
67 V 163 R 0 0.00265777
67 V 164 V 0 -0.0681563
67 V 165 A 0 -0.0193775
67 V 166 Q 0 -0.0610642
67 V 167 G 0 -0.0365721
67 V 168 I 0 -0.0649149
67 V 169 A 0 -0.0253613
67 V 170 D 0 -0.0142416
67 V 171 G 0 -0.00542633
67 V 172 I 0 -0.0301142
67 V 173 T 0 -0.0902232
67 V 174 E 0 -0.0637029
67 V 175 Y 0 -0.078097
67 V 176 L 0 -0.0777638
67 V 177 D 0 -0.047989
68 A 69 E 0 0.159848
68 A 70 N 0 0.0779019
68 A 71 L 0 0.0467554
68 A 72 K 0 0.0414062
68 A 73 A 0 0.412281
68 A 74 N 0 0.000768358
68 A 75 V 0 -0.00139412
68 A 76 F 0 0.515359
68 A 77 V 0 -0.0132864
68 A 78 S 0 0.064021
68 A 79 I 0 0.0238775
68 A 80 H 0 -0.00619842
68 A 81 A 0 0.0420223
68 A 82 N 0 0.051716
68 A 83 S 0 -0.00268258
68 A 84 S 0 -0.0237769
68 A 85 G 0 -0.0630274
68 A 86 S 0 -0.00272035
68 A 87 S 0 -0.0897589
68 A 88 A 0 -0.0880055
68 A 89 S 0 0.00546225
68 A 90 N 0 -0.0871064
68 A 91 G 0 -0.0268585
68 A 92 T 0 -0.077328
68 A 93 E 0 -0.0243645
68 A 94 T 0 0.00528253
68 A 95 Y 0 0.108485
68 A 96 Y 0 -0.0288137
68 A 97 Q 0 -0.0725931
68 A 98 R 0 0.0654206
68 A 99 S 0 -0.0125817
68 A 100 A 0 -0.0206166
68 A 101 S 0 0.0428073
68 A 102 K 0 0.0214464
68 A 103 A 0 -0.0891933
68 A 104 F 0 -0.0327611
68 A 105 A 0 -0.0122432
68 A 106 N 0 -0.0645866
68 A 107 V 0 -0.0483396
68 A 108 M 0 -0.0326949
68 A 109 H 0 -0.0592828
68 A 110 K 0 -0.0391004
68 A 111 Y 0 -0.0498269
68 A 112 F 0 -0.00247071
68 A 113 A 0 -0.0417709
68 A 114 P 0 -0.0818243
68 A 115 A 0 -0.0381466
68 A 116 T 0 -0.0448265
68 A 117 G 0 -0.0045672
68 A 118 L 0 -0.0063795
68 A 119 T 0 0.0104575
68 A 120 D 0 -0.0457751
68 A 121 R 0 -0.00402251
68 A 122 G 0 -0.0775886
68 A 123 I 0 -0.00910066
68 A 124 R 0 -0.0610858
68 A 125 Y 0 0.0215465
68 A 126 G 0 -0.00529833
68 A 127 N 0 -0.0116607
68 A 128 F 0 -0.0199104
68 A 129 H 0 -0.0655447
68 A 130 V 0 0.142972
68 A 131 I 0 0.0516071
68 A 132 R 0 -0.0543102
68 A 133 E 0 -0.0493555
68 A 134 T 0 0.274762
68 A 135 T 0 -0.0350321
68 A 136 M 0 0.665604
68 A 137 P 0 0.0310756
68 A 138 A 0 0.229834
68 A 139 V 0 -0.0543396
68 A 140 L 0 0.00564133
68 A 141 L 0 -0.0395187
68 A 142 E 0 -0.0491718
68 A 143 V 0 0.0377081
68 A 144 G 0 -0.0222746
68 A 145 Y 0 0.0466839
68 A 146 L 0 -0.0523293
68 A 147 S 0 -0.0488736
68 A 148 N 0 -0.0633977
68 A 149 A 0 -0.0288371
68 A 150 K 0 -0.0312561
68 A 151 E 0 -0.0233751
68 A 152 E 0 -0.0608535
68 A 153 A 0 -0.0393801
68 A 154 T 0 -0.0071902
68 A 155 L 0 0.0020269
68 A 156 F 0 -0.039413
68 A 157 D 0 -0.0507645
68 A 158 E 0 -0.0682076
68 A 159 D 0 -0.00745255
68 A 160 F 0 -0.0690824
68 A 161 Q 0 0.00382231
68 A 162 N 0 -0.0746095
68 A 163 R 0 -0.0269638
68 A 164 V 0 -0.0291194
68 A 165 A 0 0.0321288
68 A 166 Q 0 -0.105709
68 A 167 G 0 -0.0522166
68 A 168 I 0 -0.0816991
68 A 169 A 0 -0.0326243
68 A 170 D 0 -0.109859
68 A 171 G 0 -0.041853
68 A 172 I 0 0.0151636
68 A 173 T 0 -0.0402506
68 A 174 E 0 -0.0443972
68 A 175 Y 0 -0.0170093
68 A 176 L 0 0.0295841
68 A 177 D 0 0.00489066
69 E 70 N 0 0.624637
69 E 71 L 0 0.16923
69 E 72 K 0 0.0341881
69 E 73 A 0 0.0259024
69 E 74 N 0 0.0484578
69 E 75 V 0 0.0165998
69 E 76 F 0 0.00223215
69 E 77 V 0 0.00380743
69 E 78 S 0 -0.0632206
69 E 79 I 0 0.0613853
69 E 80 H 0 -0.0241682
69 E 81 A 0 -0.0194934
69 E 82 N 0 0.0129355
69 E 83 S 0 0.0182049
69 E 84 S 0 -0.00558184
69 E 85 G 0 -0.0482468
69 E 86 S 0 -0.0833306
69 E 87 S 0 -0.0195826
69 E 88 A 0 -0.0470772
69 E 89 S 0 -0.0347689
69 E 90 N 0 -0.0146114
69 E 91 G 0 -0.0107966
69 E 92 T 0 0.0179367
69 E 93 E 0 -0.033187
69 E 94 T 0 -0.0237552
69 E 95 Y 0 -0.032875
69 E 96 Y 0 -0.050054
69 E 97 Q 0 0.00575537
69 E 98 R 0 0.028376
69 E 99 S 0 -0.011253
69 E 100 A 0 0.0374129
69 E 101 S 0 -0.0562469
69 E 102 K 0 -0.042455
69 E 103 A 0 -0.0666172
69 E 104 F 0 -0.0503711
69 E 105 A 0 -0.0842144
69 E 106 N 0 0.0186651
69 E 107 V 0 -0.00915089
69 E 108 M 0 0.0136672
69 E 109 H 0 -0.00984629
69 E 110 K 0 -0.0560915
69 E 111 Y 0 0.0433159
69 E 112 F 0 -0.0862009
69 E 113 A 0 0.017984
69 E 114 P 0 -0.0141614
69 E 115 A 0 -0.0273442
69 E 116 T 0 -0.0136731
69 E 117 G 0 -0.0295485
69 E 118 L 0 -0.0611895
69 E 119 T 0 -0.0104242
69 E 120 D 0 -0.0029785
69 E 121 R 0 -0.0457331
69 E 122 G 0 -0.0557414
69 E 123 I 0 -0.0117732
69 E 124 R 0 -0.0366868
69 E 125 Y 0 0.0854933
69 E 126 G 0 -0.0450664
69 E 127 N 0 0.0714219
69 E 128 F 0 -0.00134633
69 E 129 H 0 -0.0736317
69 E 130 V 0 0.0088838
69 E 131 I 0 0.0268826
69 E 132 R 0 -0.0446625
69 E 133 E 0 0.0986982
69 E 134 T 0 0.455696
69 E 135 T 0 0.694026
69 E 136 M 0 0.35694
69 E 137 P 0 -0.0071651
69 E 138 A 0 0.0166876
69 E 139 V 0 -0.00618601
69 E 140 L 0 -0.0139912
69 E 141 L 0 -0.0811048
69 E 142 E 0 -0.0370236
69 E 143 V 0 0.000282711
69 E 144 G 0 -0.0740261
69 E 145 Y 0 -0.0279011
69 E 146 L 0 -0.0204928
69 E 147 S 0 -0.031076
69 E 148 N 0 -0.00958878
69 E 149 A 0 -0.0556446
69 E 150 K 0 -0.0166612
69 E 151 E 0 -0.0762011
69 E 152 E 0 0.0092995
69 E 153 A 0 -0.0795497
69 E 154 T 0 0.00699414
69 E 155 L 0 -0.0425128
69 E 156 F 0 0.00368022
69 E 157 D 0 -0.0637215
69 E 158 E 0 -0.0331666
69 E 159 D 0 0.00557121
69 E 160 F 0 0.00679691
69 E 161 Q 0 -0.0886839
69 E 162 N 0 -0.0459975
69 E 163 R 0 -0.032515
69 E 164 V 0 -0.0913037
69 E 165 A 0 -0.0599276
69 E 166 Q 0 -0.0578356
69 E 167 G 0 -0.040873
69 E 168 I 0 0.0105948
69 E 169 A 0 0.0168116
69 E 170 D 0 0.0124921
69 E 171 G 0 -0.0337057
69 E 172 I 0 -0.0598508
69 E 173 T 0 -0.0741562
69 E 174 E 0 -0.00588145
69 E 175 Y 0 -0.113585
69 E 176 L 0 -0.0470078
69 E 177 D 0 -0.0363684
70 N 71 L 0 0.441694
70 N 72 K 0 0.15497
70 N 73 A 0 0.024964
70 N 74 N 0 0.0756322
70 N 75 V 0 0.00655228
70 N 76 F 0 -0.0379991
70 N 77 V 0 -0.0146314
70 N 78 S 0 -0.0651607
70 N 79 I 0 -0.0342642
70 N 80 H 0 -0.0173986
70 N 81 A 0 -0.0322138
70 N 82 N 0 -0.0289769
70 N 83 S 0 0.00675688
70 N 84 S 0 -0.0422788
70 N 85 G 0 0.0966229
70 N 86 S 0 0.000235203
70 N 87 S 0 -0.0317856
70 N 88 A 0 0.0293246
70 N 89 S 0 -0.0301441
70 N 90 N 0 -0.00646101
70 N 91 G 0 -0.0360671
70 N 92 T 0 -0.0110161
70 N 93 E 0 0.00781204
70 N 94 T 0 -0.0451223
70 N 95 Y 0 -0.0287694
70 N 96 Y 0 -0.00863929
70 N 97 Q 0 0.0236392
70 N 98 R 0 -0.0593903
70 N 99 S 0 0.029502
70 N 100 A 0 -0.0412777
70 N 101 S 0 -0.0779564
70 N 102 K 0 -0.0198487
70 N 103 A 0 0.0366975
70 N 104 F 0 -0.106169
70 N 105 A 0 -0.066066
70 N 106 N 0 0.0648439
70 N 107 V 0 0.0500414
70 N 108 M 0 -0.00851901
70 N 109 H 0 0.0397589
70 N 110 K 0 0.0538189
70 N 111 Y 0 -0.0699324
70 N 112 F 0 -0.0346125
70 N 113 A 0 0.01862
70 N 114 P 0 0.0426279
70 N 115 A 0 -0.0386708
70 N 116 T 0 -0.0306009
70 N 117 G 0 0.0332395
70 N 118 L 0 0.00453876
70 N 119 T 0 0.031277
70 N 120 D 0 -0.0701096
70 N 121 R 0 0.010907
70 N 122 G 0 0.0328429
70 N 123 I 0 -0.0312629
70 N 124 R 0 0.0099523
70 N 125 Y 0 -0.00627299
70 N 126 G 0 -0.0115015
70 N 127 N 0 -0.0115783
70 N 128 F 0 -0.0945076
70 N 129 H 0 -0.0549562
70 N 130 V 0 -0.112774
70 N 131 I 0 0.0143051
70 N 132 R 0 0.0232823
70 N 133 E 0 -0.0568144
70 N 134 T 0 0.00782876
70 N 135 T 0 0.0223604
70 N 136 M 0 -0.0412386
70 N 137 P 0 -0.0390341
70 N 138 A 0 -0.0718094
70 N 139 V 0 -0.0463762
70 N 140 L 0 -0.0176458
70 N 141 L 0 -0.00482376
70 N 142 E 0 -0.0153237
70 N 143 V 0 -0.0740151
70 N 144 G 0 -0.0910464
70 N 145 Y 0 -0.0374195
70 N 146 L 0 -0.0270094
70 N 147 S 0 -0.146715
70 N 148 N 0 -0.0140119
70 N 149 A 0 0.0210894
70 N 150 K 0 0.0416089
70 N 151 E 0 -0.0760084
70 N 152 E 0 -0.0453011
70 N 153 A 0 0.0157638
70 N 154 T 0 0.0217733
70 N 155 L 0 -0.0133263
70 N 156 F 0 0.000763182
70 N 157 D 0 0.029867
70 N 158 E 0 0.0372168
70 N 159 D 0 0.0372449
70 N 160 F 0 -0.0879776
70 N 161 Q 0 0.00723318
70 N 162 N 0 -0.00653739
70 N 163 R 0 0.0565209
70 N 164 V 0 -0.0948486
70 N 165 A 0 -0.0168641
70 N 166 Q 0 -0.00969461
70 N 167 G 0 -0.06125
70 N 168 I 0 -0.0444807
70 N 169 A 0 -0.0102693
70 N 170 D 0 0.11687
70 N 171 G 0 -0.0546496
70 N 172 I 0 -0.0732515
70 N 173 T 0 0.0121567
70 N 174 E 0 0.00605072
70 N 175 Y 0 -0.0223365
70 N 176 L 0 -0.0105399
70 N 177 D 0 -0.0106359
71 L 72 K 0 0.417671
71 L 73 A 0 0.358345
71 L 74 N 0 -0.0618728
71 L 75 V 0 0.0762296
71 L 76 F 0 -0.0058765
71 L 77 V 0 -0.0454128
71 L 78 S 0 -0.0183644
71 L 79 I 0 -0.114563
71 L 80 H 0 -0.0397451
71 L 81 A 0 -0.0142806
71 L 82 N 0 -0.0495587
71 L 83 S 0 0.00628156
71 L 84 S 0 -0.0590771
71 L 85 G 0 -0.00524946
71 L 86 S 0 -0.0399491
71 L 87 S 0 0.0473045
71 L 88 A 0 0.0205576
71 L 89 S 0 -0.0341106
71 L 90 N 0 -0.00206446
71 L 91 G 0 -0.0537564
71 L 92 T 0 0.000333913
71 L 93 E 0 -0.0827818
71 L 94 T 0 -0.0781113
71 L 95 Y 0 0.0178715
71 L 96 Y 0 0.0104246
71 L 97 Q 0 0.0601039
71 L 98 R 0 -0.042559
71 L 99 S 0 0.029057
71 L 100 A 0 0.0175263
71 L 101 S 0 -0.0291666
71 L 102 K 0 -0.0546171
71 L 103 A 0 0.0639773
71 L 104 F 0 -0.0648715
71 L 105 A 0 -0.0913566
71 L 106 N 0 0.0458998
71 L 107 V 0 -0.029477
71 L 108 M 0 -0.0884512
71 L 109 H 0 -0.0160989
71 L 110 K 0 -0.0692948
71 L 111 Y 0 -0.0365364
71 L 112 F 0 -0.0362964
71 L 113 A 0 0.00242091
71 L 114 P 0 -0.0175423
71 L 115 A 0 -0.0359775
71 L 116 T 0 -0.0702949
71 L 117 G 0 0.0554447
71 L 118 L 0 -0.0752373
71 L 119 T 0 -0.0343962
71 L 120 D 0 -0.0965939
71 L 121 R 0 -0.0328782
71 L 122 G 0 -0.0791223
71 L 123 I 0 -0.0569352
71 L 124 R 0 -0.0334587
71 L 125 Y 0 0.0457608
71 L 126 G 0 -0.0221454
71 L 127 N 0 -0.0723324
71 L 128 F 0 -0.019656
71 L 129 H 0 -0.0352176
71 L 130 V 0 -0.0599569
71 L 131 I 0 -0.0266171
71 L 132 R 0 -0.0751358
71 L 133 E 0 -0.0632455
71 L 134 T 0 -0.0463536
71 L 135 T 0 -0.0131586
71 L 136 M 0 0.137255
71 L 137 P 0 -0.0489696
71 L 138 A 0 -0.00573023
71 L 139 V 0 -0.000149639
71 L 140 L 0 -0.0466513
71 L 141 L 0 -0.188205
71 L 142 E 0 -0.051366
71 L 143 V 0 -0.0709019
71 L 144 G 0 -0.0511259
71 L 145 Y 0 -0.0754676
71 L 146 L 0 0.0144327
71 L 147 S 0 -0.0511009
71 L 148 N 0 -0.0730344
71 L 149 A 0 0.0143215
71 L 150 K 0 0.0470965
71 L 151 E 0 -0.0394363
71 L 152 E 0 -0.0653774
71 L 153 A 0 -0.00548625
71 L 154 T 0 -0.0325558
71 L 155 L 0 -0.0498902
71 L 156 F 0 -0.0227611
71 L 157 D 0 0.00777088
71 L 158 E 0 0.0153939
71 L 159 D 0 0.0238019
71 L 160 F 0 -0.00655195
71 L 161 Q 0 -0.0453997
71 L 162 N 0 0.0192096
71 L 163 R 0 -0.0786764
71 L 164 V 0 -0.0650676
71 L 165 A 0 -0.0827665
71 L 166 Q 0 -0.0690421
71 L 167 G 0 0.0159533
71 L 168 I 0 -0.0690645
71 L 169 A 0 -0.034532
71 L 170 D 0 0.0453935
71 L 171 G 0 -0.0317498
71 L 172 I 0 -0.0871403
71 L 173 T 0 0.0243191
71 L 174 E 0 0.0289084
71 L 175 Y 0 0.00874625
71 L 176 L 0 -0.0461798
71 L 177 D 0 0.0179442
72 K 73 A 0 0.411207
72 K 74 N 0 0.218542
72 K 75 V 0 0.0324914
72 K 76 F 0 -0.00860622
72 K 77 V 0 0.0161667
72 K 78 S 0 0.0237763
72 K 79 I 0 -0.0583919
72 K 80 H 0 0.0201078
72 K 81 A 0 -0.0618736
72 K 82 N 0 -0.0287421
72 K 83 S 0 -0.00464092
72 K 84 S 0 0.0114409
72 K 85 G 0 0.0488369
72 K 86 S 0 -0.0440806
72 K 87 S 0 -0.032464
72 K 88 A 0 0.0511531
72 K 89 S 0 0.0202474
72 K 90 N 0 -0.0691183
72 K 91 G 0 -0.0374932
72 K 92 T 0 -0.0407044
72 K 93 E 0 -0.0263379
72 K 94 T 0 -0.0225725
72 K 95 Y 0 -0.0953909
72 K 96 Y 0 0.0292918
72 K 97 Q 0 0.0609552
72 K 98 R 0 0.00402737
72 K 99 S 0 0.0405267
72 K 100 A 0 0.0561251
72 K 101 S 0 -0.0436766
72 K 102 K 0 -0.0476906
72 K 103 A 0 0.0580645
72 K 104 F 0 0.00513657
72 K 105 A 0 -0.0504354
72 K 106 N 0 0.0943377
72 K 107 V 0 -0.0276754
72 K 108 M 0 0.0268026
72 K 109 H 0 -0.0575996
72 K 110 K 0 0.0197162
72 K 111 Y 0 -0.0813729
72 K 112 F 0 -0.00856638
72 K 113 A 0 -0.0310523
72 K 114 P 0 0.0397225
72 K 115 A 0 -0.00263946
72 K 116 T 0 0.022944
72 K 117 G 0 -0.00333278
72 K 118 L 0 -0.0139932
72 K 119 T 0 0.0186078
72 K 120 D 0 -0.0236399
72 K 121 R 0 -0.0218596
72 K 122 G 0 -0.0198157
72 K 123 I 0 -0.0569865
72 K 124 R 0 0.0113451
72 K 125 Y 0 0.0256494
72 K 126 G 0 -0.00685315
72 K 127 N 0 0.0179321
72 K 128 F 0 -0.0312994
72 K 129 H 0 -0.109335
72 K 130 V 0 -0.053301
72 K 131 I 0 -0.0410465
72 K 132 R 0 -0.000423593
72 K 133 E 0 -0.0130572
72 K 134 T 0 -0.0274627
72 K 135 T 0 0.112588
72 K 136 M 0 0.0771622
72 K 137 P 0 -0.0109203
72 K 138 A 0 -0.0752216
72 K 139 V 0 -0.0708001
72 K 140 L 0 -0.0469117
72 K 141 L 0 -0.0321427
72 K 142 E 0 -0.0269431
72 K 143 V 0 -0.0602717
72 K 144 G 0 -0.0541041
72 K 145 Y 0 0.0181116
72 K 146 L 0 -0.0618484
72 K 147 S 0 -0.0513107
72 K 148 N 0 -0.00798167
72 K 149 A 0 0.0863646
72 K 150 K 0 -0.0159236
72 K 151 E 0 0.0125468
72 K 152 E 0 -0.0982182
72 K 153 A 0 0.00375998
72 K 154 T 0 0.0356001
72 K 155 L 0 -0.00721985
72 K 156 F 0 0.017161
72 K 157 D 0 0.034862
72 K 158 E 0 0.0478718
72 K 159 D 0 0.0237426
72 K 160 F 0 -0.0795427
72 K 161 Q 0 -0.0791424
72 K 162 N 0 0.0398536
72 K 163 R 0 0.010967
72 K 164 V 0 -0.0362826
72 K 165 A 0 -0.0659895
72 K 166 Q 0 -0.0373272
72 K 167 G 0 -0.00878625
72 K 168 I 0 -0.0632604
72 K 169 A 0 -0.0453629
72 K 170 D 0 0.0424744
72 K 171 G 0 -0.0813107
72 K 172 I 0 -0.0767721
72 K 173 T 0 0.046364
72 K 174 E 0 0.00299278
72 K 175 Y 0 -0.0771107
72 K 176 L 0 0.0182582
72 K 177 D 0 0.0200178
73 A 74 N 0 0.445395
73 A 75 V 0 0.20587
73 A 76 F 0 0.159739
73 A 77 V 0 0.0504719
73 A 78 S 0 0.121242
73 A 79 I 0 0.011431
73 A 80 H 0 0.0324877
73 A 81 A 0 0.0474641
73 A 82 N 0 0.0514624
73 A 83 S 0 -0.00104808
73 A 84 S 0 0.00968085
73 A 85 G 0 -0.0406749
73 A 86 S 0 0.0245251
73 A 87 S 0 -0.0658344
73 A 88 A 0 -0.0495283
73 A 89 S 0 -0.0129547
73 A 90 N 0 -0.0850281
73 A 91 G 0 -0.00765902
73 A 92 T 0 -0.00876249
73 A 93 E 0 -0.0369495
73 A 94 T 0 -0.0655407
73 A 95 Y 0 0.0360473
73 A 96 Y 0 -0.00417666
73 A 97 Q 0 -0.00976692
73 A 98 R 0 0.00418461
73 A 99 S 0 -0.0503268
73 A 100 A 0 0.0315976
73 A 101 S 0 -0.00956534
73 A 102 K 0 -0.0619268
73 A 103 A 0 -0.0764822
73 A 104 F 0 -0.0675166
73 A 105 A 0 -0.0594067
73 A 106 N 0 -0.144669
73 A 107 V 0 -0.0905361
73 A 108 M 0 -0.054209
73 A 109 H 0 -0.00230321
73 A 110 K 0 -0.0130235
73 A 111 Y 0 -0.0608824
73 A 112 F 0 -0.0718369
73 A 113 A 0 -0.0557985
73 A 114 P 0 -0.0409174
73 A 115 A 0 -0.0142565
73 A 116 T 0 -0.0381443
73 A 117 G 0 -0.03571
73 A 118 L 0 -0.0931891
73 A 119 T 0 -0.081467
73 A 120 D 0 -0.0433224
73 A 121 R 0 -0.0459095
73 A 122 G 0 0.00163594
73 A 123 I 0 -0.0536602
73 A 124 R 0 -0.0353929
73 A 125 Y 0 -0.046161
73 A 126 G 0 -0.0441843
73 A 127 N 0 0.044832
73 A 128 F 0 -0.0277295
73 A 129 H 0 -0.0473054
73 A 130 V 0 0.00793356
73 A 131 I 0 -0.0089334
73 A 132 R 0 -0.0696209
73 A 133 E 0 -0.0318433
73 A 134 T 0 0.0221444
73 A 135 T 0 0.0265671
73 A 136 M 0 0.391617
73 A 137 P 0 0.00362152
73 A 138 A 0 0.0596431
73 A 139 V 0 0.017081
73 A 140 L 0 0.0440998
73 A 141 L 0 -0.0852653
73 A 142 E 0 -0.0238783
73 A 143 V 0 -0.00474381
73 A 144 G 0 -0.0076903
73 A 145 Y 0 -0.0271913
73 A 146 L 0 -0.0423625
73 A 147 S 0 -0.019052
73 A 148 N 0 0.0310468
73 A 149 A 0 -0.0746681
73 A 150 K 0 -0.014748
73 A 151 E 0 0.031931
73 A 152 E 0 -0.0569861
73 A 153 A 0 -0.0590909
73 A 154 T 0 -0.0442309
73 A 155 L 0 0.0319885
73 A 156 F 0 -0.0651672
73 A 157 D 0 -0.0666981
73 A 158 E 0 -0.057967
73 A 159 D 0 -0.0559976
73 A 160 F 0 -0.108601
73 A 161 Q 0 0.039376
73 A 162 N 0 -0.0746891
73 A 163 R 0 0.0106251
73 A 164 V 0 -0.0766313
73 A 165 A 0 -0.00861069
73 A 166 Q 0 -0.0245961
73 A 167 G 0 0.0292316
73 A 168 I 0 -0.00609529
73 A 169 A 0 -0.0228584
73 A 170 D 0 -0.00404636
73 A 171 G 0 0.0108328
73 A 172 I 0 0.0771788
73 A 173 T 0 -0.0692048
73 A 174 E 0 -0.0174361
73 A 175 Y 0 -0.0631649
73 A 176 L 0 0.020254
73 A 177 D 0 -0.115578
74 N 75 V 0 0.151892
74 N 76 F 0 0.147704
74 N 77 V 0 0.160896
74 N 78 S 0 0.0585087
74 N 79 I 0 0.0459753
74 N 80 H 0 0.0330177
74 N 81 A 0 -0.00808938
74 N 82 N 0 0.00688384
74 N 83 S 0 0.0471167
74 N 84 S 0 -0.0373336
74 N 85 G 0 0.0338912
74 N 86 S 0 0.00556225
74 N 87 S 0 -0.00282471
74 N 88 A 0 -0.0328994
74 N 89 S 0 -0.0781093
74 N 90 N 0 -0.0277942
74 N 91 G 0 0.0117778
74 N 92 T 0 -0.0800449
74 N 93 E 0 0.0179254
74 N 94 T 0 -0.0589626
74 N 95 Y 0 -0.0328519
74 N 96 Y 0 -0.0289678
74 N 97 Q 0 0.0259693
74 N 98 R 0 0.0429319
74 N 99 S 0 0.0244807
74 N 100 A 0 -0.0402777
74 N 101 S 0 -0.0647527
74 N 102 K 0 0.0134448
74 N 103 A 0 -0.0280573
74 N 104 F 0 -0.0649131
74 N 105 A 0 -0.00369973
74 N 106 N 0 -0.00192274
74 N 107 V 0 -0.035285
74 N 108 M 0 -0.00946411
74 N 109 H 0 -0.076289
74 N 110 K 0 -0.01774
74 N 111 Y 0 0.0392377
74 N 112 F 0 0.044004
74 N 113 A 0 -0.0329857
74 N 114 P 0 0.0222795
74 N 115 A 0 -0.0169681
74 N 116 T 0 -0.0561127
74 N 117 G 0 -0.101177
74 N 118 L 0 0.0236493
74 N 119 T 0 -0.025485
74 N 120 D 0 0.00668002
74 N 121 R 0 -0.0643678
74 N 122 G 0 0.00276636
74 N 123 I 0 -0.00506938
74 N 124 R 0 0.00431131
74 N 125 Y 0 0.048012
74 N 126 G 0 -0.0428238
74 N 127 N 0 0.00366492
74 N 128 F 0 -0.00320512
74 N 129 H 0 -0.071106
74 N 130 V 0 -0.0471608
74 N 131 I 0 -0.00907332
74 N 132 R 0 0.0764053
74 N 133 E 0 -0.0235764
74 N 134 T 0 0.0336075
74 N 135 T 0 0.0402073
74 N 136 M 0 0.0640635
74 N 137 P 0 0.0821271
74 N 138 A 0 -0.0152257
74 N 139 V 0 0.106472
74 N 140 L 0 -0.0369024
74 N 141 L 0 -0.0186442
74 N 142 E 0 -0.0652681
74 N 143 V 0 -0.0138738
74 N 144 G 0 -0.0542694
74 N 145 Y 0 -0.071735
74 N 146 L 0 -0.0522653
74 N 147 S 0 0.0201249
74 N 148 N 0 -0.0235236
74 N 149 A 0 -0.0408562
74 N 150 K 0 -0.0802273
74 N 151 E 0 -0.0809154
74 N 152 E 0 0.0362155
74 N 153 A 0 -0.0279741
74 N 154 T 0 -0.0486857
74 N 155 L 0 -0.058437
74 N 156 F 0 -0.00643495
74 N 157 D 0 -0.020582
74 N 158 E 0 -0.059128
74 N 159 D 0 0.00316486
74 N 160 F 0 -0.0853196
74 N 161 Q 0 -0.0471296
74 N 162 N 0 -0.0211109
74 N 163 R 0 -0.00281808
74 N 164 V 0 -0.0297158
74 N 165 A 0 -0.0543818
74 N 166 Q 0 -0.0575327
74 N 167 G 0 0.0304648
74 N 168 I 0 0.00776832
74 N 169 A 0 -0.027801
74 N 170 D 0 -0.0525127
74 N 171 G 0 -0.045767
74 N 172 I 0 -0.0152541
74 N 173 T 0 -0.012781
74 N 174 E 0 -0.010843
74 N 175 Y 0 0.0161177
74 N 176 L 0 0.169848
74 N 177 D 0 -0.0112712
75 V 76 F 0 0.0933473
75 V 77 V 0 0.223198
75 V 78 S 0 0.0710197
75 V 79 I 0 0.0312055
75 V 80 H 0 0.0593185
75 V 81 A 0 -0.00790695
75 V 82 N 0 0.00970187
75 V 83 S 0 -0.0189569
75 V 84 S 0 -0.0281651
75 V 85 G 0 -0.0580631
75 V 86 S 0 -0.0484961
75 V 87 S 0 0.0310668
75 V 88 A 0 -0.0338059
75 V 89 S 0 0.0107522
75 V 90 N 0 -0.00124521
75 V 91 G 0 -0.0166629
75 V 92 T 0 -0.00142601
75 V 93 E 0 0.0105657
75 V 94 T 0 -0.0100789
75 V 95 Y 0 -0.0191237
75 V 96 Y 0 0.0301887
75 V 97 Q 0 -0.0330596
75 V 98 R 0 -0.00077475
75 V 99 S 0 -0.0263027
75 V 100 A 0 -0.100226
75 V 101 S 0 0.0662578
75 V 102 K 0 -0.0200646
75 V 103 A 0 0.0513568
75 V 104 F 0 0.598396
75 V 105 A 0 0.0277607
75 V 106 N 0 -0.0655847
75 V 107 V 0 -0.0406632
75 V 108 M 0 -0.0124804
75 V 109 H 0 0.0221435
75 V 110 K 0 -0.00173733
75 V 111 Y 0 -0.0220862
75 V 112 F 0 -0.0494275
75 V 113 A 0 -0.0764365
75 V 114 P 0 -0.0481088
75 V 115 A 0 -0.072854
75 V 116 T 0 0.00332655
75 V 117 G 0 -0.0824129
75 V 118 L 0 -0.085883
75 V 119 T 0 0.0246304
75 V 120 D 0 -0.108768
75 V 121 R 0 -0.0589209
75 V 122 G 0 -0.00535441
75 V 123 I 0 0.0124082
75 V 124 R 0 0.0255046
75 V 125 Y 0 -0.0579829
75 V 126 G 0 -0.0272909
75 V 127 N 0 -0.00480593
75 V 128 F 0 -0.00920467
75 V 129 H 0 -0.0429388
75 V 130 V 0 0.00925172
75 V 131 I 0 0.0589965
75 V 132 R 0 -0.0877387
75 V 133 E 0 -0.0191373
75 V 134 T 0 0.0039148
75 V 135 T 0 -0.0506596
75 V 136 M 0 0.10499
75 V 137 P 0 0.210004
75 V 138 A 0 -0.00698912
75 V 139 V 0 0.048828
75 V 140 L 0 -0.0654027
75 V 141 L 0 0.0075156
75 V 142 E 0 -0.0280105
75 V 143 V 0 -0.0420123
75 V 144 G 0 -0.0445849
75 V 145 Y 0 -0.00411085
75 V 146 L 0 -0.0419618
75 V 147 S 0 -0.0213741
75 V 148 N 0 0.0445845
75 V 149 A 0 -0.0297927
75 V 150 K 0 -0.00819927
75 V 151 E 0 -0.0572375
75 V 152 E 0 -0.0664895
75 V 153 A 0 -0.0877317
75 V 154 T 0 -0.061945
75 V 155 L 0 0.0077192
75 V 156 F 0 -0.0290823
75 V 157 D 0 -0.0441814
75 V 158 E 0 -0.0550229
75 V 159 D 0 -0.0886515
75 V 160 F 0 -0.0717344
75 V 161 Q 0 -0.0649504
75 V 162 N 0 -0.0928683
75 V 163 R 0 -0.0975078
75 V 164 V 0 -0.05141
75 V 165 A 0 -0.00527955
75 V 166 Q 0 -0.0729805
75 V 167 G 0 -0.0232835
75 V 168 I 0 0.0108639
75 V 169 A 0 -0.0569159
75 V 170 D 0 -0.0597979
75 V 171 G 0 0.0381821
75 V 172 I 0 0.506076
75 V 173 T 0 -0.0399005
75 V 174 E 0 -0.0312802
75 V 175 Y 0 0.322003
75 V 176 L 0 0.204662
75 V 177 D 0 0.0405996
76 F 77 V 0 0.048705
76 F 78 S 0 0.305459
76 F 79 I 0 0.0222298
76 F 80 H 0 0.108475
76 F 81 A 0 -0.00360134
76 F 82 N 0 0.0761946
76 F 83 S 0 0.0193028
76 F 84 S 0 0.0454645
76 F 85 G 0 -0.0514396
76 F 86 S 0 0.0245507
76 F 87 S 0 -0.00897388
76 F 88 A 0 -0.0632741
76 F 89 S 0 -0.0302092
76 F 90 N 0 0.0708025
76 F 91 G 0 0.00325941
76 F 92 T 0 -0.0285692
76 F 93 E 0 0.0211751
76 F 94 T 0 -0.0310286
76 F 95 Y 0 0.064005
76 F 96 Y 0 -0.0688431
76 F 97 Q 0 0.0608791
76 F 98 R 0 0.0231724
76 F 99 S 0 -0.0106638
76 F 100 A 0 -0.0676835
76 F 101 S 0 0.051689
76 F 102 K 0 0.0461683
76 F 103 A 0 0.0301623
76 F 104 F 0 0.0023953
76 F 105 A 0 -0.016677
76 F 106 N 0 -0.0631709
76 F 107 V 0 -0.0841146
76 F 108 M 0 -0.0326926
76 F 109 H 0 -0.110774
76 F 110 K 0 -0.0491698
76 F 111 Y 0 -0.0980983
76 F 112 F 0 -0.00541484
76 F 113 A 0 0.00374528
76 F 114 P 0 -0.0850035
76 F 115 A 0 -0.123756
76 F 116 T 0 -0.115197
76 F 117 G 0 -0.123289
76 F 118 L 0 -0.0351381
76 F 119 T 0 -0.0288656
76 F 120 D 0 -0.0205418
76 F 121 R 0 -0.0343447
76 F 122 G 0 -0.07147
76 F 123 I 0 -0.0169924
76 F 124 R 0 -0.0880638
76 F 125 Y 0 0.0204204
76 F 126 G 0 0.0472516
76 F 127 N 0 0.00555959
76 F 128 F 0 0.0365594
76 F 129 H 0 0.0134414
76 F 130 V 0 0.685568
76 F 131 I 0 0.103528
76 F 132 R 0 0.0421959
76 F 133 E 0 -0.0227417
76 F 134 T 0 0.134968
76 F 135 T 0 -0.0467154
76 F 136 M 0 0.257699
76 F 137 P 0 0.0377739
76 F 138 A 0 0.319856
76 F 139 V 0 0.00733164
76 F 140 L 0 0.106905
76 F 141 L 0 0.0263315
76 F 142 E 0 -0.013951
76 F 143 V 0 -0.0667043
76 F 144 G 0 0.0228651
76 F 145 Y 0 -0.049678
76 F 146 L 0 0.00321398
76 F 147 S 0 -0.0257282
76 F 148 N 0 -0.0696875
76 F 149 A 0 -0.0853938
76 F 150 K 0 -0.0458738
76 F 151 E 0 -0.0520035
76 F 152 E 0 0.00554662
76 F 153 A 0 0.042987
76 F 154 T 0 -0.0648938
76 F 155 L 0 -0.0648379
76 F 156 F 0 -0.0444485
76 F 157 D 0 -0.0512603
76 F 158 E 0 -0.0508786
76 F 159 D 0 0.0390338
76 F 160 F 0 -0.110224
76 F 161 Q 0 -0.0516686
76 F 162 N 0 -0.0757062
76 F 163 R 0 -0.0446629
76 F 164 V 0 -0.0773754
76 F 165 A 0 -0.00691604
76 F 166 Q 0 -0.057642
76 F 167 G 0 -0.0867189
76 F 168 I 0 -0.0478053
76 F 169 A 0 -0.111484
76 F 170 D 0 -0.0311011
76 F 171 G 0 -0.0255506
76 F 172 I 0 0.0017799
76 F 173 T 0 -0.0456613
76 F 174 E 0 -0.0985078
76 F 175 Y 0 -0.0993849
76 F 176 L 0 -0.0321875
76 F 177 D 0 -0.0469417
77 V 78 S 0 0.132859
77 V 79 I 0 0.0808501
77 V 80 H 0 0.15636
77 V 81 A 0 0.0190659
77 V 82 N 0 0.0869131
77 V 83 S 0 0.016165
77 V 84 S 0 0.031389
77 V 85 G 0 0.0311006
77 V 86 S 0 0.0675993
77 V 87 S 0 -0.0469697
77 V 88 A 0 0.0266616
77 V 89 S 0 -0.0679342
77 V 90 N 0 -0.000641042
77 V 91 G 0 0.0514818
77 V 92 T 0 -0.0208804
77 V 93 E 0 -0.0572482
77 V 94 T 0 0.0825923
77 V 95 Y 0 -0.0471728
77 V 96 Y 0 -0.0146214
77 V 97 Q 0 -0.00750985
77 V 98 R 0 -0.0270162
77 V 99 S 0 -0.0376563
77 V 100 A 0 -0.0510903
77 V 101 S 0 0.0607147
77 V 102 K 0 -0.0278072
77 V 103 A 0 -0.0132753
77 V 104 F 0 0.108751
77 V 105 A 0 0.0979812
77 V 106 N 0 0.0165
77 V 107 V 0 0.00849013
77 V 108 M 0 0.020147
77 V 109 H 0 -0.0782703
77 V 110 K 0 -0.00656452
77 V 111 Y 0 -0.0835124
77 V 112 F 0 0.0155261
77 V 113 A 0 -0.0763863
77 V 114 P 0 -0.044
77 V 115 A 0 -0.0599754
77 V 116 T 0 -0.046671
77 V 117 G 0 -0.0554384
77 V 118 L 0 -0.0236821
77 V 119 T 0 0.012424
77 V 120 D 0 0.00197599
77 V 121 R 0 -0.0306813
77 V 122 G 0 -0.0457596
77 V 123 I 0 -0.0174871
77 V 124 R 0 -0.00373224
77 V 125 Y 0 -0.0318616
77 V 126 G 0 -0.0179145
77 V 127 N 0 0.0176244
77 V 128 F 0 -0.0995264
77 V 129 H 0 -0.0218155
77 V 130 V 0 -0.0347935
77 V 131 I 0 0.0127725
77 V 132 R 0 -0.00989189
77 V 133 E 0 -0.0647868
77 V 134 T 0 -0.0556373
77 V 135 T 0 -0.0801802
77 V 136 M 0 -0.0784545
77 V 137 P 0 0.0405037
77 V 138 A 0 0.0724123
77 V 139 V 0 0.363849
77 V 140 L 0 0.0211239
77 V 141 L 0 0.199353
77 V 142 E 0 0.0240781
77 V 143 V 0 -0.0648514
77 V 144 G 0 0.0623095
77 V 145 Y 0 -0.0135321
77 V 146 L 0 -0.0509919
77 V 147 S 0 0.00519987
77 V 148 N 0 -0.0166935
77 V 149 A 0 -0.0374324
77 V 150 K 0 -0.0421866
77 V 151 E 0 -0.00294986
77 V 152 E 0 -0.0472276
77 V 153 A 0 0.00224083
77 V 154 T 0 -0.052781
77 V 155 L 0 -0.0382227
77 V 156 F 0 -0.0181435
77 V 157 D 0 -0.0414374
77 V 158 E 0 -0.0625546
77 V 159 D 0 -0.0821208
77 V 160 F 0 -0.0796439
77 V 161 Q 0 -0.0661568
77 V 162 N 0 -0.0605804
77 V 163 R 0 -0.0659827
77 V 164 V 0 0.0433194
77 V 165 A 0 0.0658525
77 V 166 Q 0 -0.0496069
77 V 167 G 0 -0.0332056
77 V 168 I 0 0.105058
77 V 169 A 0 -0.00314175
77 V 170 D 0 -0.0756359
77 V 171 G 0 0.0747202
77 V 172 I 0 0.68332
77 V 173 T 0 -0.0414265
77 V 174 E 0 0.0359943
77 V 175 Y 0 0.000672682
77 V 176 L 0 -0.0318162
77 V 177 D 0 -0.0427703
78 S 79 I 0 0.0677007
78 S 80 H 0 0.245846
78 S 81 A 0 0.0813681
78 S 82 N 0 0.168629
78 S 83 S 0 0.0159549
78 S 84 S 0 -0.0027452
78 S 85 G 0 0.00612376
78 S 86 S 0 -0.000731058
78 S 87 S 0 -0.0371929
78 S 88 A 0 -0.0345393
78 S 89 S 0 -0.0207195
78 S 90 N 0 0.0209296
78 S 91 G 0 0.0724565
78 S 92 T 0 0.0208124
78 S 93 E 0 0.0149575
78 S 94 T 0 0.0522039
78 S 95 Y 0 0.0573647
78 S 96 Y 0 -0.0483064
78 S 97 Q 0 -0.0317276
78 S 98 R 0 -0.0553356
78 S 99 S 0 -0.079041
78 S 100 A 0 -0.0711997
78 S 101 S 0 -0.00459297
78 S 102 K 0 -0.0828929
78 S 103 A 0 -0.0422241
78 S 104 F 0 0.0338255
78 S 105 A 0 0.000700665
78 S 106 N 0 -0.0846259
78 S 107 V 0 -0.0917222
78 S 108 M 0 -0.0127675
78 S 109 H 0 -0.0489107
78 S 110 K 0 -0.0446622
78 S 111 Y 0 -0.0176838
78 S 112 F 0 -0.00973928
78 S 113 A 0 -0.0295994
78 S 114 P 0 -0.00173566
78 S 115 A 0 -0.0427683
78 S 116 T 0 -0.0363658
78 S 117 G 0 -0.0557231
78 S 118 L 0 -0.0398256
78 S 119 T 0 -0.0556327
78 S 120 D 0 0.0350326
78 S 121 R 0 -0.0616166
78 S 122 G 0 -0.0471407
78 S 123 I 0 -0.0398086
78 S 124 R 0 -0.0563883
78 S 125 Y 0 0.00223123
78 S 126 G 0 -0.00940244
78 S 127 N 0 -0.0654141
78 S 128 F 0 0.112284
78 S 129 H 0 -0.0286702
78 S 130 V 0 0.231526
78 S 131 I 0 0.0892075
78 S 132 R 0 0.0388164
78 S 133 E 0 0.030477
78 S 134 T 0 0.042245
78 S 135 T 0 -0.0633447
78 S 136 M 0 -0.0158512
78 S 137 P 0 0.0689112
78 S 138 A 0 0.111888
78 S 139 V 0 0.0322493
78 S 140 L 0 0.119335
78 S 141 L 0 -0.0524291
78 S 142 E 0 0.0376938
78 S 143 V 0 0.0123541
78 S 144 G 0 0.0321764
78 S 145 Y 0 0.0415241
78 S 146 L 0 0.0425647
78 S 147 S 0 -0.00100588
78 S 148 N 0 -0.0191838
78 S 149 A 0 -0.0323699
78 S 150 K 0 -0.117032
78 S 151 E 0 -0.0453899
78 S 152 E 0 0.0131713
78 S 153 A 0 -0.024157
78 S 154 T 0 -0.066647
78 S 155 L 0 0.0142756
78 S 156 F 0 -0.0541148
78 S 157 D 0 0.0386739
78 S 158 E 0 -0.0691856
78 S 159 D 0 -0.0719987
78 S 160 F 0 -0.0597327
78 S 161 Q 0 -0.033445
78 S 162 N 0 -0.0800818
78 S 163 R 0 -0.0338786
78 S 164 V 0 -0.0768043
78 S 165 A 0 0.0214192
78 S 166 Q 0 -0.0417441
78 S 167 G 0 0.00688282
78 S 168 I 0 -0.0283446
78 S 169 A 0 -0.0579625
78 S 170 D 0 -0.0506459
78 S 171 G 0 0.00993238
78 S 172 I 0 0.0599595
78 S 173 T 0 -0.0555362
78 S 174 E 0 -0.0224669
78 S 175 Y 0 -0.0126024
78 S 176 L 0 -0.0562074
78 S 177 D 0 -0.0568304
79 I 80 H 0 0.18781
79 I 81 A 0 0.134066
79 I 82 N 0 0.126613
79 I 83 S 0 0.0313977
79 I 84 S 0 -0.0140771
79 I 85 G 0 0.0112793
79 I 86 S 0 -0.0259933
79 I 87 S 0 -0.0201332
79 I 88 A 0 0.0178568
79 I 89 S 0 -0.0305402
79 I 90 N 0 -0.0759997
79 I 91 G 0 0.0247942
79 I 92 T 0 -0.0401551
79 I 93 E 0 -0.0152343
79 I 94 T 0 -0.0453409
79 I 95 Y 0 0.101386
79 I 96 Y 0 -0.0510016
79 I 97 Q 0 -0.0328566
79 I 98 R 0 -0.000260684
79 I 99 S 0 -0.00692958
79 I 100 A 0 -0.0765006
79 I 101 S 0 -0.0861864
79 I 102 K 0 -0.0745022
79 I 103 A 0 -0.00890268
79 I 104 F 0 -0.000817658
79 I 105 A 0 0.0220225
79 I 106 N 0 -0.075023
79 I 107 V 0 -0.0781234
79 I 108 M 0 0.049851
79 I 109 H 0 -0.095791
79 I 110 K 0 -0.0440713
79 I 111 Y 0 0.00321786
79 I 112 F 0 0.0183572
79 I 113 A 0 -0.0533142
79 I 114 P 0 -0.0323191
79 I 115 A 0 -0.0505537
79 I 116 T 0 0.0412298
79 I 117 G 0 0.00662284
79 I 118 L 0 -0.0140472
79 I 119 T 0 -0.0324537
79 I 120 D 0 0.0178607
79 I 121 R 0 -0.0442313
79 I 122 G 0 -0.0543217
79 I 123 I 0 -0.0548858
79 I 124 R 0 -0.0688135
79 I 125 Y 0 -0.126046
79 I 126 G 0 -0.0296883
79 I 127 N 0 0.00673473
79 I 128 F 0 -0.0399206
79 I 129 H 0 -0.0654044
79 I 130 V 0 -0.0519438
79 I 131 I 0 0.0114493
79 I 132 R 0 -0.0741438
79 I 133 E 0 -0.0934638
79 I 134 T 0 -0.0492011
79 I 135 T 0 -0.0183964
79 I 136 M 0 -0.022109
79 I 137 P 0 0.0347716
79 I 138 A 0 0.0149279
79 I 139 V 0 0.00784442
79 I 140 L 0 -0.00739975
79 I 141 L 0 0.112492
79 I 142 E 0 0.0229142
79 I 143 V 0 0.582376
79 I 144 G 0 -0.0209453
79 I 145 Y 0 -0.0831677
79 I 146 L 0 -0.0197723
79 I 147 S 0 -0.0199338
79 I 148 N 0 -0.00713504
79 I 149 A 0 -0.010057
79 I 150 K 0 -0.0325924
79 I 151 E 0 -0.0155808
79 I 152 E 0 0.0704058
79 I 153 A 0 -0.0532532
79 I 154 T 0 0.000387971
79 I 155 L 0 0.0140436
79 I 156 F 0 -0.0412055
79 I 157 D 0 -0.104728
79 I 158 E 0 0.0326776
79 I 159 D 0 -0.0185765
79 I 160 F 0 -0.00135308
79 I 161 Q 0 -0.00494643
79 I 162 N 0 -0.059222
79 I 163 R 0 -0.0898744
79 I 164 V 0 -0.0852154
79 I 165 A 0 0.0230766
79 I 166 Q 0 -0.094077
79 I 167 G 0 0.0266212
79 I 168 I 0 0.19396
79 I 169 A 0 -0.0305323
79 I 170 D 0 -0.0736103
79 I 171 G 0 0.0527336
79 I 172 I 0 -0.101885
79 I 173 T 0 -0.0279814
79 I 174 E 0 -0.0948636
79 I 175 Y 0 -0.0452745
79 I 176 L 0 -0.114028
79 I 177 D 0 -0.0360283
80 H 81 A 0 0.0585156
80 H 82 N 0 0.289411
80 H 83 S 0 0.213624
80 H 84 S 0 0.124908
80 H 85 G 0 0.0432471
80 H 86 S 0 0.00790617
80 H 87 S 0 0.0152487
80 H 88 A 0 -0.0112093
80 H 89 S 0 -0.0599842
80 H 90 N 0 -0.0289227
80 H 91 G 0 0.0236465
80 H 92 T 0 -0.0072759
80 H 93 E 0 -0.0131901
80 H 94 T 0 0.0701204
80 H 95 Y 0 0.00791669
80 H 96 Y 0 0.00569529
80 H 97 Q 0 -0.0377369
80 H 98 R 0 -0.0344202
80 H 99 S 0 -0.0214759
80 H 100 A 0 0.0126475
80 H 101 S 0 -0.0178611
80 H 102 K 0 -0.051911
80 H 103 A 0 -0.0508433
80 H 104 F 0 0.0109787
80 H 105 A 0 0.0013621
80 H 106 N 0 -0.0488951
80 H 107 V 0 -0.0546952
80 H 108 M 0 0.0586013
80 H 109 H 0 -0.0569702
80 H 110 K 0 0.0224915
80 H 111 Y 0 -0.0579981
80 H 112 F 0 -0.000883385
80 H 113 A 0 -0.0341586
80 H 114 P 0 -0.0483291
80 H 115 A 0 -0.0705311
80 H 116 T 0 -0.0346898
80 H 117 G 0 -0.0618493
80 H 118 L 0 -0.0736936
80 H 119 T 0 -0.0304371
80 H 120 D 0 -0.028363
80 H 121 R 0 0.0118834
80 H 122 G 0 -0.0208956
80 H 123 I 0 -0.0456596
80 H 124 R 0 -0.0463527
80 H 125 Y 0 -0.038295
80 H 126 G 0 -0.0537596
80 H 127 N 0 -0.0146629
80 H 128 F 0 0.0426322
80 H 129 H 0 0.0281632
80 H 130 V 0 0.0369375
80 H 131 I 0 0.0209151
80 H 132 R 0 -0.0549824
80 H 133 E 0 -0.0468801
80 H 134 T 0 -0.0290839
80 H 135 T 0 -0.0506761
80 H 136 M 0 -0.00235689
80 H 137 P 0 -0.0032957
80 H 138 A 0 0.0355561
80 H 139 V 0 -0.00451521
80 H 140 L 0 0.187782
80 H 141 L 0 0.0313715
80 H 142 E 0 0.463262
80 H 143 V 0 -0.0268117
80 H 144 G 0 -0.0295426
80 H 145 Y 0 0.097229
80 H 146 L 0 0.0632738
80 H 147 S 0 -0.0113348
80 H 148 N 0 -0.0357979
80 H 149 A 0 -0.0625168
80 H 150 K 0 -0.0794325
80 H 151 E 0 -0.000779426
80 H 152 E 0 -0.0775615
80 H 153 A 0 -0.0298255
80 H 154 T 0 -0.0384534
80 H 155 L 0 -0.00761401
80 H 156 F 0 -0.0655297
80 H 157 D 0 -0.0276794
80 H 158 E 0 -0.091443
80 H 159 D 0 -0.0615998
80 H 160 F 0 -0.0639874
80 H 161 Q 0 -0.0600916
80 H 162 N 0 -0.0836085
80 H 163 R 0 -0.0391566
80 H 164 V 0 0.0164007
80 H 165 A 0 -0.00366503
80 H 166 Q 0 -0.0775359
80 H 167 G 0 -0.0494709
80 H 168 I 0 -0.00641501
80 H 169 A 0 -0.0522506
80 H 170 D 0 -0.0554264
80 H 171 G 0 0.0158851
80 H 172 I 0 0.0222606
80 H 173 T 0 -0.0886531
80 H 174 E 0 -0.0384327
80 H 175 Y 0 0.0165216
80 H 176 L 0 0.0374094
80 H 177 D 0 -0.0147056
81 A 82 N 0 0.132466
81 A 83 S 0 0.0650236
81 A 84 S 0 0.0840641
81 A 85 G 0 -0.0266418
81 A 86 S 0 0.00498867
81 A 87 S 0 -0.0658997
81 A 88 A 0 -0.0160179
81 A 89 S 0 0.00247815
81 A 90 N 0 0.0317723
81 A 91 G 0 0.0317374
81 A 92 T 0 -0.010266
81 A 93 E 0 0.0646176
81 A 94 T 0 0.00541228
81 A 95 Y 0 -0.0254495
81 A 96 Y 0 0.0348548
81 A 97 Q 0 0.0505696
81 A 98 R 0 -0.0134325
81 A 99 S 0 -0.0584305
81 A 100 A 0 -0.0281353
81 A 101 S 0 0.00294731
81 A 102 K 0 -0.0492906
81 A 103 A 0 -0.0956831
81 A 104 F 0 -0.109334
81 A 105 A 0 -0.0856737
81 A 106 N 0 -0.123094
81 A 107 V 0 -0.0435097
81 A 108 M 0 -0.0329115
81 A 109 H 0 0.00298154
81 A 110 K 0 -0.117955
81 A 111 Y 0 -0.0897548
81 A 112 F 0 -0.0296712
81 A 113 A 0 -0.0686789
81 A 114 P 0 -0.0405421
81 A 115 A 0 0.00167259
81 A 116 T 0 0.0233136
81 A 117 G 0 -0.0154811
81 A 118 L 0 -0.00940517
81 A 119 T 0 -0.0489692
81 A 120 D 0 0.0202981
81 A 121 R 0 -0.0742397
81 A 122 G 0 -0.00923185
81 A 123 I 0 0.00821541
81 A 124 R 0 -0.0633088
81 A 125 Y 0 -0.023352
81 A 126 G 0 0.0507457
81 A 127 N 0 0.00514111
81 A 128 F 0 -0.0103677
81 A 129 H 0 0.0408032
81 A 130 V 0 0.00685368
81 A 131 I 0 0.0386537
81 A 132 R 0 0.0103754
81 A 133 E 0 -0.0481523
81 A 134 T 0 0.00252457
81 A 135 T 0 -0.035324
81 A 136 M 0 0.00318451
81 A 137 P 0 -0.0643197
81 A 138 A 0 0.030364
81 A 139 V 0 -0.0795419
81 A 140 L 0 0.00492286
81 A 141 L 0 0.0448895
81 A 142 E 0 -0.0266924
81 A 143 V 0 0.278244
81 A 144 G 0 0.117196
81 A 145 Y 0 -0.0610618
81 A 146 L 0 0.38592
81 A 147 S 0 0.0313515
81 A 148 N 0 0.00445911
81 A 149 A 0 -0.0514698
81 A 150 K 0 -0.0822768
81 A 151 E 0 0.0319657
81 A 152 E 0 0.116952
81 A 153 A 0 -0.0250418
81 A 154 T 0 0.0401802
81 A 155 L 0 0.401233
81 A 156 F 0 0.0209141
81 A 157 D 0 -0.0207498
81 A 158 E 0 -0.0652096
81 A 159 D 0 -0.00422892
81 A 160 F 0 0.0640009
81 A 161 Q 0 0.13774
81 A 162 N 0 -0.105575
81 A 163 R 0 -0.0032168
81 A 164 V 0 0.101677
81 A 165 A 0 -0.025724
81 A 166 Q 0 -0.0940921
81 A 167 G 0 -0.0867007
81 A 168 I 0 -0.0145074
81 A 169 A 0 -0.131158
81 A 170 D 0 -0.0373091
81 A 171 G 0 -0.0365217
81 A 172 I 0 -0.0345412
81 A 173 T 0 -0.117845
81 A 174 E 0 -0.0977334
81 A 175 Y 0 -0.0580344
81 A 176 L 0 0.0197053
81 A 177 D 0 -0.0564874
82 N 83 S 0 0.235651
82 N 84 S 0 0.102317
82 N 85 G 0 0.0413558
82 N 86 S 0 0.0626436
82 N 87 S 0 -0.0666678
82 N 88 A 0 -0.0131124
82 N 89 S 0 0.00886686
82 N 90 N 0 0.0133242
82 N 91 G 0 0.0762382
82 N 92 T 0 0.0608791
82 N 93 E 0 1.11903
82 N 94 T 0 0.0782696
82 N 95 Y 0 0.0573573
82 N 96 Y 0 -0.0370228
82 N 97 Q 0 -0.0409812
82 N 98 R 0 0.0375469
82 N 99 S 0 -0.065182
82 N 100 A 0 0.0220412
82 N 101 S 0 -0.0390723
82 N 102 K 0 0.0275328
82 N 103 A 0 -0.0479079
82 N 104 F 0 0.020356
82 N 105 A 0 -0.0106273
82 N 106 N 0 -0.0786429
82 N 107 V 0 -0.115382
82 N 108 M 0 -0.0306039
82 N 109 H 0 0.0294909
82 N 110 K 0 -0.0617879
82 N 111 Y 0 -0.104611
82 N 112 F 0 -0.0990091
82 N 113 A 0 -0.0327644
82 N 114 P 0 -0.096771
82 N 115 A 0 -0.0885207
82 N 116 T 0 -0.0461125
82 N 117 G 0 -0.0372045
82 N 118 L 0 0.00851168
82 N 119 T 0 0.00904545
82 N 120 D 0 -0.0398788
82 N 121 R 0 0.0419711
82 N 122 G 0 -0.0673724
82 N 123 I 0 0.0128594
82 N 124 R 0 -0.0596116
82 N 125 Y 0 -0.0382226
82 N 126 G 0 -0.0407358
82 N 127 N 0 -0.0111687
82 N 128 F 0 -0.012444
82 N 129 H 0 0.0411969
82 N 130 V 0 0.0437025
82 N 131 I 0 0.0405603
82 N 132 R 0 -0.0280306
82 N 133 E 0 -0.0182236
82 N 134 T 0 0.0327973
82 N 135 T 0 -0.0515856
82 N 136 M 0 0.0131307
82 N 137 P 0 -0.0350542
82 N 138 A 0 0.00723235
82 N 139 V 0 0.00214326
82 N 140 L 0 0.138124
82 N 141 L 0 0.0112206
82 N 142 E 0 0.182043
82 N 143 V 0 -0.0100227
82 N 144 G 0 0.127295
82 N 145 Y 0 0.345795
82 N 146 L 0 -0.0664367
82 N 147 S 0 0.159924
82 N 148 N 0 -0.0189747
82 N 149 A 0 0.0180295
82 N 150 K 0 0.0264214
82 N 151 E 0 0.0244861
82 N 152 E 0 0.00350643
82 N 153 A 0 -0.0477192
82 N 154 T 0 -0.0617344
82 N 155 L 0 -0.0338298
82 N 156 F 0 -0.0327879
82 N 157 D 0 -0.0472394
82 N 158 E 0 -0.0483658
82 N 159 D 0 -0.0398905
82 N 160 F 0 -0.0195566
82 N 161 Q 0 0.0338135
82 N 162 N 0 -0.0779238
82 N 163 R 0 -0.110208
82 N 164 V 0 -0.0556134
82 N 165 A 0 -0.0095005
82 N 166 Q 0 -0.0995096
82 N 167 G 0 -0.0698742
82 N 168 I 0 -0.00598978
82 N 169 A 0 -0.0329969
82 N 170 D 0 -0.119348
82 N 171 G 0 -0.0238022
82 N 172 I 0 -0.00347566
82 N 173 T 0 -0.0952862
82 N 174 E 0 -0.104752
82 N 175 Y 0 -0.0517505
82 N 176 L 0 -0.11189
82 N 177 D 0 -0.0783597
83 S 84 S 0 0.177509
83 S 85 G 0 0.103884
83 S 86 S 0 0.134448
83 S 87 S 0 0.0521973
83 S 88 A 0 -0.00450603
83 S 89 S 0 0.165964
83 S 90 N 0 0.032019
83 S 91 G 0 0.016281
83 S 92 T 0 0.0171881
83 S 93 E 0 -0.0049108
83 S 94 T 0 0.0120707
83 S 95 Y 0 0.102988
83 S 96 Y 0 -0.0101345
83 S 97 Q 0 0.0362972
83 S 98 R 0 0.019512
83 S 99 S 0 -0.0632807
83 S 100 A 0 -0.00875866
83 S 101 S 0 -0.00925835
83 S 102 K 0 -0.0751817
83 S 103 A 0 0.0441359
83 S 104 F 0 -0.0229051
83 S 105 A 0 -0.000372031
83 S 106 N 0 -0.0829154
83 S 107 V 0 -0.0457056
83 S 108 M 0 -0.0275139
83 S 109 H 0 -0.0295546
83 S 110 K 0 -0.0731892
83 S 111 Y 0 0.0413219
83 S 112 F 0 -0.0494544
83 S 113 A 0 -0.0283564
83 S 114 P 0 -0.0077882
83 S 115 A 0 -0.00970938
83 S 116 T 0 -0.0249004
83 S 117 G 0 -0.0379125
83 S 118 L 0 -0.0144448
83 S 119 T 0 -0.000473007
83 S 120 D 0 -0.0293889
83 S 121 R 0 0.027865
83 S 122 G 0 0.0288047
83 S 123 I 0 0.00280657
83 S 124 R 0 -0.0452764
83 S 125 Y 0 -0.00538583
83 S 126 G 0 -0.0125119
83 S 127 N 0 0.0618869
83 S 128 F 0 0.0536264
83 S 129 H 0 -0.0155655
83 S 130 V 0 0.0388293
83 S 131 I 0 -0.00803661
83 S 132 R 0 0.0379434
83 S 133 E 0 -0.00999516
83 S 134 T 0 0.0332725
83 S 135 T 0 -0.0755289
83 S 136 M 0 -0.0857561
83 S 137 P 0 -0.0195091
83 S 138 A 0 0.0031851
83 S 139 V 0 -0.0886924
83 S 140 L 0 0.113715
83 S 141 L 0 -0.000761517
83 S 142 E 0 0.041541
83 S 143 V 0 0.0706431
83 S 144 G 0 -0.0430742
83 S 145 Y 0 0.0704184
83 S 146 L 0 0.235335
83 S 147 S 0 0.655166
83 S 148 N 0 -0.0594436
83 S 149 A 0 -0.0579068
83 S 150 K 0 -0.043256
83 S 151 E 0 0.0218988
83 S 152 E 0 -0.00575454
83 S 153 A 0 -0.0140567
83 S 154 T 0 -0.0367517
83 S 155 L 0 -0.0300832
83 S 156 F 0 0.0093353
83 S 157 D 0 0.0125431
83 S 158 E 0 -0.0675417
83 S 159 D 0 -0.0714735
83 S 160 F 0 0.00440448
83 S 161 Q 0 -0.0643552
83 S 162 N 0 -0.0145039
83 S 163 R 0 -0.105464
83 S 164 V 0 -0.0908423
83 S 165 A 0 -0.0260818
83 S 166 Q 0 -0.0628407
83 S 167 G 0 0.00140706
83 S 168 I 0 -0.0440768
83 S 169 A 0 -0.0558167
83 S 170 D 0 -0.0564316
83 S 171 G 0 -0.0585637
83 S 172 I 0 -0.109185
83 S 173 T 0 -0.053628
83 S 174 E 0 -0.0418111
83 S 175 Y 0 -0.0882734
83 S 176 L 0 -0.118355
83 S 177 D 0 0.00247439
84 S 85 G 0 0.62894
84 S 86 S 0 0.40016
84 S 87 S 0 0.516001
84 S 88 A 0 0.250034
84 S 89 S 0 0.673352
84 S 90 N 0 0.0381411
84 S 91 G 0 0.0547502
84 S 92 T 0 0.103122
84 S 93 E 0 0.113828
84 S 94 T 0 0.063396
84 S 95 Y 0 0.0203218
84 S 96 Y 0 0.0477301
84 S 97 Q 0 0.023157
84 S 98 R 0 -0.0259312
84 S 99 S 0 0.0859322
84 S 100 A 0 -0.00800159
84 S 101 S 0 0.00550619
84 S 102 K 0 -0.0600994
84 S 103 A 0 0.0741469
84 S 104 F 0 -0.0843242
84 S 105 A 0 -0.0636438
84 S 106 N 0 -0.0109127
84 S 107 V 0 -0.00216019
84 S 108 M 0 0.051248
84 S 109 H 0 -0.047671
84 S 110 K 0 -0.0403538
84 S 111 Y 0 -0.0260287
84 S 112 F 0 -0.0041242
84 S 113 A 0 0.00448535
84 S 114 P 0 -0.0839266
84 S 115 A 0 -0.000875023
84 S 116 T 0 0.00160941
84 S 117 G 0 0.082532
84 S 118 L 0 -0.00790536
84 S 119 T 0 0.0362915
84 S 120 D 0 0.0151454
84 S 121 R 0 0.0915732
84 S 122 G 0 -0.00678006
84 S 123 I 0 -0.0632706
84 S 124 R 0 0.0564471
84 S 125 Y 0 0.0496765
84 S 126 G 0 -0.0401705
84 S 127 N 0 -0.0201955
84 S 128 F 0 0.016314
84 S 129 H 0 0.000379589
84 S 130 V 0 -0.0327102
84 S 131 I 0 -0.022145
84 S 132 R 0 0.0406486
84 S 133 E 0 -0.0252861
84 S 134 T 0 -0.0336863
84 S 135 T 0 0.020108
84 S 136 M 0 -0.0901556
84 S 137 P 0 -0.0327436
84 S 138 A 0 -0.0371839
84 S 139 V 0 -0.0618751
84 S 140 L 0 0.0475283
84 S 141 L 0 -0.0619887
84 S 142 E 0 -0.0219262
84 S 143 V 0 0.0538378
84 S 144 G 0 -0.00460893
84 S 145 Y 0 0.125599
84 S 146 L 0 -0.0235131
84 S 147 S 0 0.20556
84 S 148 N 0 0.0772109
84 S 149 A 0 0.0565523
84 S 150 K 0 0.0367283
84 S 151 E 0 0.0260332
84 S 152 E 0 -0.0230548
84 S 153 A 0 -0.0974786
84 S 154 T 0 0.0612707
84 S 155 L 0 -0.0508248
84 S 156 F 0 -0.0299918
84 S 157 D 0 -0.0440911
84 S 158 E 0 -0.0225773
84 S 159 D 0 -0.0725532
84 S 160 F 0 -0.0341103
84 S 161 Q 0 -0.112243
84 S 162 N 0 -0.0833178
84 S 163 R 0 -0.0612353
84 S 164 V 0 -0.0085916
84 S 165 A 0 -0.0782526
84 S 166 Q 0 -0.00505908
84 S 167 G 0 -0.0667293
84 S 168 I 0 -0.0870117
84 S 169 A 0 -0.018509
84 S 170 D 0 -0.0138667
84 S 171 G 0 -0.120287
84 S 172 I 0 -0.0418355
84 S 173 T 0 -0.0280069
84 S 174 E 0 -0.0815036
84 S 175 Y 0 -0.0185896
84 S 176 L 0 -0.0365599
84 S 177 D 0 -0.0103459
85 G 86 S 0 0.279164
85 G 87 S 0 0.377395
85 G 88 A 0 0.231512
85 G 89 S 0 0.212061
85 G 90 N 0 0.0704687
85 G 91 G 0 0.00796677
85 G 92 T 0 0.0151195
85 G 93 E 0 0.00348576
85 G 94 T 0 -0.0270467
85 G 95 Y 0 0.00589649
85 G 96 Y 0 0.0320872
85 G 97 Q 0 -0.0178157
85 G 98 R 0 0.0528505
85 G 99 S 0 0.0635421
85 G 100 A 0 0.0447452
85 G 101 S 0 -0.0409847
85 G 102 K 0 0.0555936
85 G 103 A 0 0.0214856
85 G 104 F 0 -0.0241191
85 G 105 A 0 -0.025784
85 G 106 N 0 0.0480611
85 G 107 V 0 0.0586165
85 G 108 M 0 -0.039965
85 G 109 H 0 -0.0435279
85 G 110 K 0 0.0493595
85 G 111 Y 0 0.0164868
85 G 112 F 0 -0.034535
85 G 113 A 0 -0.00704226
85 G 114 P 0 0.0214995
85 G 115 A 0 -0.0391507
85 G 116 T 0 0.0218634
85 G 117 G 0 0.039983
85 G 118 L 0 0.106954
85 G 119 T 0 0.0628522
85 G 120 D 0 -0.0044456
85 G 121 R 0 0.103068
85 G 122 G 0 0.0134332
85 G 123 I 0 -0.0195188
85 G 124 R 0 0.0106751
85 G 125 Y 0 0.029853
85 G 126 G 0 -0.0716828
85 G 127 N 0 0.0185198
85 G 128 F 0 -0.00748476
85 G 129 H 0 -0.0152182
85 G 130 V 0 -0.0646444
85 G 131 I 0 -0.0549183
85 G 132 R 0 -0.012204
85 G 133 E 0 0.0564548
85 G 134 T 0 -0.0216726
85 G 135 T 0 -0.0374735
85 G 136 M 0 -0.127202
85 G 137 P 0 -0.0502426
85 G 138 A 0 -0.00369279
85 G 139 V 0 -0.029667
85 G 140 L 0 -0.0165517
85 G 141 L 0 -0.0422017
85 G 142 E 0 -0.0661917
85 G 143 V 0 -0.0717101
85 G 144 G 0 0.00603397
85 G 145 Y 0 -0.00636255
85 G 146 L 0 -0.0399049
85 G 147 S 0 0.220956
85 G 148 N 0 -0.00432647
85 G 149 A 0 0.046853
85 G 150 K 0 -0.048153
85 G 151 E 0 -0.0937245
85 G 152 E 0 -0.0148686
85 G 153 A 0 0.0448651
85 G 154 T 0 -0.0246579
85 G 155 L 0 0.0130512
85 G 156 F 0 -0.0145505
85 G 157 D 0 -0.0318316
85 G 158 E 0 0.0192669
85 G 159 D 0 -0.0226157
85 G 160 F 0 -0.0486313
85 G 161 Q 0 -0.0271727
85 G 162 N 0 -0.0153249
85 G 163 R 0 0.0323909
85 G 164 V 0 -0.0157276
85 G 165 A 0 -0.0174386
85 G 166 Q 0 -0.0426994
85 G 167 G 0 -0.108494
85 G 168 I 0 -0.070022
85 G 169 A 0 -0.0454868
85 G 170 D 0 -0.027184
85 G 171 G 0 -0.0857679
85 G 172 I 0 -0.102603
85 G 173 T 0 -0.0499692
85 G 174 E 0 0.0294563
85 G 175 Y 0 -0.0624347
85 G 176 L 0 -0.037478
85 G 177 D 0 -0.00581583
86 S 87 S 0 0.691022
86 S 88 A 0 0.371887
86 S 89 S 0 0.369536
86 S 90 N 0 0.017683
86 S 91 G 0 0.0222125
86 S 92 T 0 -0.0153933
86 S 93 E 0 0.0615059
86 S 94 T 0 -0.0566415
86 S 95 Y 0 -0.0577454
86 S 96 Y 0 -0.0387246
86 S 97 Q 0 0.00635656
86 S 98 R 0 0.0440563
86 S 99 S 0 0.0439925
86 S 100 A 0 0.015231
86 S 101 S 0 0.0207011
86 S 102 K 0 0.0967531
86 S 103 A 0 0.0170925
86 S 104 F 0 -0.057763
86 S 105 A 0 -0.0574783
86 S 106 N 0 0.059704
86 S 107 V 0 -0.0125704
86 S 108 M 0 -0.0986759
86 S 109 H 0 -0.0801127
86 S 110 K 0 -0.0533802
86 S 111 Y 0 0.0467443
86 S 112 F 0 -0.0543918
86 S 113 A 0 0.0825374
86 S 114 P 0 0.0203179
86 S 115 A 0 0.0717097
86 S 116 T 0 0.0669114
86 S 117 G 0 0.0589515
86 S 118 L 0 -0.0300681
86 S 119 T 0 0.0754859
86 S 120 D 0 0.0229926
86 S 121 R 0 -0.00189625
86 S 122 G 0 0.0348387
86 S 123 I 0 -0.00681848
86 S 124 R 0 0.0301102
86 S 125 Y 0 -0.0222396
86 S 126 G 0 -0.0349011
86 S 127 N 0 0.0410201
86 S 128 F 0 -0.0639771
86 S 129 H 0 -0.0212306
86 S 130 V 0 -0.0770702
86 S 131 I 0 -0.0324198
86 S 132 R 0 -0.0473884
86 S 133 E 0 -0.0376911
86 S 134 T 0 -0.104886
86 S 135 T 0 -0.016785
86 S 136 M 0 -0.0685556
86 S 137 P 0 -0.0692711
86 S 138 A 0 -0.0327883
86 S 139 V 0 -0.0328524
86 S 140 L 0 -0.039635
86 S 141 L 0 -0.00824137
86 S 142 E 0 -0.0560106
86 S 143 V 0 -0.0307427
86 S 144 G 0 -0.0212856
86 S 145 Y 0 0.0295671
86 S 146 L 0 -0.027423
86 S 147 S 0 0.415784
86 S 148 N 0 0.143112
86 S 149 A 0 0.0164036
86 S 150 K 0 0.0759031
86 S 151 E 0 -0.0115396
86 S 152 E 0 -0.0208544
86 S 153 A 0 0.0387995
86 S 154 T 0 0.052364
86 S 155 L 0 -0.0420974
86 S 156 F 0 0.038986
86 S 157 D 0 -0.0493149
86 S 158 E 0 -0.0459847
86 S 159 D 0 -0.0110329
86 S 160 F 0 -0.0495962
86 S 161 Q 0 -0.0445135
86 S 162 N 0 -0.00715046
86 S 163 R 0 0.0492014
86 S 164 V 0 -0.00906183
86 S 165 A 0 -0.00702081
86 S 166 Q 0 -0.0405601
86 S 167 G 0 -0.034535
86 S 168 I 0 0.0436383
86 S 169 A 0 -0.0774657
86 S 170 D 0 -0.0378267
86 S 171 G 0 -0.0237728
86 S 172 I 0 -0.0384041
86 S 173 T 0 0.0447463
86 S 174 E 0 0.0379154
86 S 175 Y 0 -0.052313
86 S 176 L 0 -0.0230176
86 S 177 D 0 -0.0618254
87 S 88 A 0 0.635235
87 S 89 S 0 0.392585
87 S 90 N 0 0.0673986
87 S 91 G 0 0.0069675
87 S 92 T 0 0.0504764
87 S 93 E 0 0.0488774
87 S 94 T 0 -0.0542706
87 S 95 Y 0 -0.0536715
87 S 96 Y 0 0.0522278
87 S 97 Q 0 0.0510076
87 S 98 R 0 -0.0154507
87 S 99 S 0 -0.0028494
87 S 100 A 0 0.0869846
87 S 101 S 0 -0.080947
87 S 102 K 0 -0.0048054
87 S 103 A 0 0.0263307
87 S 104 F 0 -0.0718709
87 S 105 A 0 -0.0712476
87 S 106 N 0 -0.00387571
87 S 107 V 0 -0.0475796
87 S 108 M 0 0.0126357
87 S 109 H 0 -0.080601
87 S 110 K 0 -0.0135558
87 S 111 Y 0 -0.0118892
87 S 112 F 0 -0.0590332
87 S 113 A 0 0.00294359
87 S 114 P 0 0.00184721
87 S 115 A 0 0.00388346
87 S 116 T 0 -0.0474152
87 S 117 G 0 -0.0494545
87 S 118 L 0 -0.0382637
87 S 119 T 0 0.0487818
87 S 120 D 0 0.00177275
87 S 121 R 0 0.0124551
87 S 122 G 0 -0.000330235
87 S 123 I 0 0.00367426
87 S 124 R 0 0.0157361
87 S 125 Y 0 0.0596912
87 S 126 G 0 -0.0310247
87 S 127 N 0 -0.0112119
87 S 128 F 0 -0.0642097
87 S 129 H 0 -0.0662628
87 S 130 V 0 -0.0618757
87 S 131 I 0 -0.0668548
87 S 132 R 0 -0.000798776
87 S 133 E 0 -0.00640583
87 S 134 T 0 -0.056911
87 S 135 T 0 -0.00430634
87 S 136 M 0 -0.0234255
87 S 137 P 0 -0.0546055
87 S 138 A 0 -0.0399718
87 S 139 V 0 0.00439021
87 S 140 L 0 -0.0471194
87 S 141 L 0 -0.0136974
87 S 142 E 0 -0.00808045
87 S 143 V 0 0.0197237
87 S 144 G 0 -0.047259
87 S 145 Y 0 0.142084
87 S 146 L 0 -0.036394
87 S 147 S 0 0.371274
87 S 148 N 0 0.0791014
87 S 149 A 0 0.245574
87 S 150 K 0 0.0706835
87 S 151 E 0 -0.0165356
87 S 152 E 0 0.13108
87 S 153 A 0 0.0172661
87 S 154 T 0 0.0187442
87 S 155 L 0 -0.0849125
87 S 156 F 0 0.0371559
87 S 157 D 0 -0.0775349
87 S 158 E 0 -0.0392458
87 S 159 D 0 0.00166064
87 S 160 F 0 -0.00444854
87 S 161 Q 0 -0.0603161
87 S 162 N 0 -0.0314193
87 S 163 R 0 -0.060124
87 S 164 V 0 0.0586852
87 S 165 A 0 -0.0698344
87 S 166 Q 0 -0.0134539
87 S 167 G 0 -0.074206
87 S 168 I 0 0.00299892
87 S 169 A 0 -0.0030471
87 S 170 D 0 -0.0917023
87 S 171 G 0 -0.113444
87 S 172 I 0 -0.0501402
87 S 173 T 0 -0.0127931
87 S 174 E 0 -0.00219228
87 S 175 Y 0 -0.0336329
87 S 176 L 0 -0.0728644
87 S 177 D 0 -0.01152
88 A 89 S 0 0.885656
88 A 90 N 0 0.135141
88 A 91 G 0 0.113566
88 A 92 T 0 0.107607
88 A 93 E 0 -0.00765451
88 A 94 T 0 -0.00594532
88 A 95 Y 0 -0.0585429
88 A 96 Y 0 0.00670902
88 A 97 Q 0 0.0220921
88 A 98 R 0 0.0454812
88 A 99 S 0 0.110285
88 A 100 A 0 0.0250493
88 A 101 S 0 -0.0360277
88 A 102 K 0 -0.00545592
88 A 103 A 0 0.00497459
88 A 104 F 0 -0.118671
88 A 105 A 0 -0.0354868
88 A 106 N 0 -0.00620629
88 A 107 V 0 0.0839808
88 A 108 M 0 -0.128192
88 A 109 H 0 -0.0755308
88 A 110 K 0 0.00495618
88 A 111 Y 0 0.0451663
88 A 112 F 0 -0.0338715
88 A 113 A 0 0.00507371
88 A 114 P 0 0.0397835
88 A 115 A 0 0.0452856
88 A 116 T 0 -0.0666596
88 A 117 G 0 0.0479924
88 A 118 L 0 -0.0277775
88 A 119 T 0 0.0132617
88 A 120 D 0 -0.0437457
88 A 121 R 0 0.0259524
88 A 122 G 0 0.0367854
88 A 123 I 0 -0.00210297
88 A 124 R 0 -0.0092041
88 A 125 Y 0 -0.00238302
88 A 126 G 0 0.0053888
88 A 127 N 0 -0.00658457
88 A 128 F 0 -0.00161021
88 A 129 H 0 -0.113412
88 A 130 V 0 -0.0714085
88 A 131 I 0 -0.103162
88 A 132 R 0 0.0340879
88 A 133 E 0 0.0491378
88 A 134 T 0 -0.0378994
88 A 135 T 0 -0.0639216
88 A 136 M 0 -0.0489908
88 A 137 P 0 -0.0592696
88 A 138 A 0 -0.0846421
88 A 139 V 0 -0.0633388
88 A 140 L 0 -0.11169
88 A 141 L 0 -0.0268176
88 A 142 E 0 -0.0303912
88 A 143 V 0 -0.0323696
88 A 144 G 0 -0.0211827
88 A 145 Y 0 -0.0438644
88 A 146 L 0 -0.0455973
88 A 147 S 0 0.0993186
88 A 148 N 0 0.201783
88 A 149 A 0 0.15608
88 A 150 K 0 0.121044
88 A 151 E 0 -0.00118717
88 A 152 E 0 -0.0871842
88 A 153 A 0 0.0868697
88 A 154 T 0 -0.0358993
88 A 155 L 0 0.00372778
88 A 156 F 0 0.00355475
88 A 157 D 0 0.0302872
88 A 158 E 0 0.0329684
88 A 159 D 0 0.0670559
88 A 160 F 0 -0.0704691
88 A 161 Q 0 -0.0578179
88 A 162 N 0 -0.0142245
88 A 163 R 0 -0.0402997
88 A 164 V 0 -0.0272692
88 A 165 A 0 -0.0355038
88 A 166 Q 0 -0.0232475
88 A 167 G 0 -0.0452532
88 A 168 I 0 -0.11254
88 A 169 A 0 -0.0449901
88 A 170 D 0 -0.0548708
88 A 171 G 0 -0.00556425
88 A 172 I 0 -0.103392
88 A 173 T 0 0.0233772
88 A 174 E 0 -0.0349693
88 A 175 Y 0 -0.0229321
88 A 176 L 0 -0.0416442
88 A 177 D 0 0.0639481
89 S 90 N 0 0.325813
89 S 91 G 0 0.247245
89 S 92 T 0 0.130736
89 S 93 E 0 0.143614
89 S 94 T 0 -0.0165181
89 S 95 Y 0 0.0823479
89 S 96 Y 0 0.0954754
89 S 97 Q 0 0.0209263
89 S 98 R 0 0.0814881
89 S 99 S 0 -0.0548627
89 S 100 A 0 -0.0417986
89 S 101 S 0 -0.05998
89 S 102 K 0 -0.0394704
89 S 103 A 0 -0.0487875
89 S 104 F 0 -0.0121981
89 S 105 A 0 -0.0115591
89 S 106 N 0 0.0612983
89 S 107 V 0 -0.0191579
89 S 108 M 0 -0.0312312
89 S 109 H 0 -0.0317136
89 S 110 K 0 -0.0670673
89 S 111 Y 0 0.0043472
89 S 112 F 0 0.0341332
89 S 113 A 0 0.00420016
89 S 114 P 0 0.00132071
89 S 115 A 0 0.013391
89 S 116 T 0 0.0551832
89 S 117 G 0 -0.0219329
89 S 118 L 0 0.034491
89 S 119 T 0 0.105477
89 S 120 D 0 -0.0591065
89 S 121 R 0 0.165962
89 S 122 G 0 0.0582314
89 S 123 I 0 0.0106341
89 S 124 R 0 0.011878
89 S 125 Y 0 -0.0190611
89 S 126 G 0 0.0293916
89 S 127 N 0 0.0621975
89 S 128 F 0 0.0691203
89 S 129 H 0 -0.0523723
89 S 130 V 0 -0.0480755
89 S 131 I 0 -0.020629
89 S 132 R 0 0.00342093
89 S 133 E 0 -0.0117864
89 S 134 T 0 0.00771882
89 S 135 T 0 -0.038897
89 S 136 M 0 -0.0112472
89 S 137 P 0 -0.0795445
89 S 138 A 0 0.0404791
89 S 139 V 0 -0.0424633
89 S 140 L 0 0.0388473
89 S 141 L 0 -0.0110848
89 S 142 E 0 -0.0741057
89 S 143 V 0 0.0190555
89 S 144 G 0 -0.0765961
89 S 145 Y 0 0.179737
89 S 146 L 0 -0.00122862
89 S 147 S 0 0.217592
89 S 148 N 0 0.089616
89 S 149 A 0 -0.00647499
89 S 150 K 0 0.0852131
89 S 151 E 0 0.0677942
89 S 152 E 0 -1.39718e-05
89 S 153 A 0 -0.0628864
89 S 154 T 0 -0.0204399
89 S 155 L 0 -0.0569158
89 S 156 F 0 -0.031569
89 S 157 D 0 0.000956326
89 S 158 E 0 -0.0466792
89 S 159 D 0 -0.0291678
89 S 160 F 0 0.00187063
89 S 161 Q 0 -0.0287701
89 S 162 N 0 -0.0810074
89 S 163 R 0 -0.0406539
89 S 164 V 0 -0.0754754
89 S 165 A 0 -0.06876
89 S 166 Q 0 0.0412032
89 S 167 G 0 -0.0743751
89 S 168 I 0 -0.0168859
89 S 169 A 0 -0.0453885
89 S 170 D 0 -0.0346227
89 S 171 G 0 -0.0763754
89 S 172 I 0 -0.064492
89 S 173 T 0 -0.0356887
89 S 174 E 0 -0.0657317
89 S 175 Y 0 -0.0581705
89 S 176 L 0 -0.0771937
89 S 177 D 0 -0.0243642
90 N 91 G 0 0.385689
90 N 92 T 0 0.0769296
90 N 93 E 0 0.157517
90 N 94 T 0 0.0881701
90 N 95 Y 0 0.0230175
90 N 96 Y 0 0.0631741
90 N 97 Q 0 0.0369644
90 N 98 R 0 0.0703566
90 N 99 S 0 0.00854562
90 N 100 A 0 0.0189482
90 N 101 S 0 -0.00389782
90 N 102 K 0 0.0433768
90 N 103 A 0 0.0448957
90 N 104 F 0 -0.0281413
90 N 105 A 0 -0.0538384
90 N 106 N 0 0.0284633
90 N 107 V 0 0.00566347
90 N 108 M 0 -0.0728411
90 N 109 H 0 0.0307139
90 N 110 K 0 0.0276365
90 N 111 Y 0 0.0435439
90 N 112 F 0 -0.00858398
90 N 113 A 0 0.0297009
90 N 114 P 0 -0.0959881
90 N 115 A 0 -0.0751778
90 N 116 T 0 -0.0285143
90 N 117 G 0 0.0401191
90 N 118 L 0 0.100278
90 N 119 T 0 0.429505
90 N 120 D 0 -0.0104364
90 N 121 R 0 0.0408635
90 N 122 G 0 -0.00848233
90 N 123 I 0 0.00839657
90 N 124 R 0 -0.0505744
90 N 125 Y 0 -0.0503729
90 N 126 G 0 0.0124289
90 N 127 N 0 0.0020438
90 N 128 F 0 -0.065725
90 N 129 H 0 -0.00677254
90 N 130 V 0 -0.0513889
90 N 131 I 0 -0.0634561
90 N 132 R 0 -0.0887535
90 N 133 E 0 -0.0434035
90 N 134 T 0 -0.0375313
90 N 135 T 0 -0.0561958
90 N 136 M 0 -0.033149
90 N 137 P 0 0.0345711
90 N 138 A 0 -0.0172311
90 N 139 V 0 -0.0102843
90 N 140 L 0 -0.0485708
90 N 141 L 0 0.0147181
90 N 142 E 0 -0.0689021
90 N 143 V 0 -0.0189656
90 N 144 G 0 -0.0527813
90 N 145 Y 0 0.0195988
90 N 146 L 0 0.0397707
90 N 147 S 0 0.0994896
90 N 148 N 0 0.236548
90 N 149 A 0 -0.0526308
90 N 150 K 0 0.417024
90 N 151 E 0 0.201255
90 N 152 E 0 0.0832227
90 N 153 A 0 0.0881715
90 N 154 T 0 0.353772
90 N 155 L 0 -0.0351403
90 N 156 F 0 -0.00519761
90 N 157 D 0 -0.0422867
90 N 158 E 0 -0.026571
90 N 159 D 0 -0.0157751
90 N 160 F 0 0.053287
90 N 161 Q 0 -0.0731061
90 N 162 N 0 -0.0708965
90 N 163 R 0 0.0377122
90 N 164 V 0 -0.0278276
90 N 165 A 0 -0.011744
90 N 166 Q 0 0.0412921
90 N 167 G 0 -0.0923711
90 N 168 I 0 0.0958331
90 N 169 A 0 -0.0234477
90 N 170 D 0 -0.00904828
90 N 171 G 0 -0.0191721
90 N 172 I 0 -0.0522029
90 N 173 T 0 -0.00997784
90 N 174 E 0 -0.0208492
90 N 175 Y 0 -0.0410769
90 N 176 L 0 -0.0279121
90 N 177 D 0 -0.0176704
91 G 92 T 0 0.280362
91 G 93 E 0 0.357211
91 G 94 T 0 0.253495
91 G 95 Y 0 0.19069
91 G 96 Y 0 0.165107
91 G 97 Q 0 0.0963766
91 G 98 R 0 0.0211448
91 G 99 S 0 -0.0295028
91 G 100 A 0 -0.0375982
91 G 101 S 0 -0.00195393
91 G 102 K 0 -0.0544163
91 G 103 A 0 -0.0624194
91 G 104 F 0 0.0031161
91 G 105 A 0 0.00120584
91 G 106 N 0 -0.0369719
91 G 107 V 0 -0.0604117
91 G 108 M 0 0.0327901
91 G 109 H 0 -0.0305601
91 G 110 K 0 0.00744766
91 G 111 Y 0 -0.00526498
91 G 112 F 0 0.00564417
91 G 113 A 0 -0.00951854
91 G 114 P 0 -0.0456764
91 G 115 A 0 -0.058301
91 G 116 T 0 0.0028116
91 G 117 G 0 -0.0665362
91 G 118 L 0 -0.0331371
91 G 119 T 0 -0.0500397
91 G 120 D 0 -0.025912
91 G 121 R 0 0.0156992
91 G 122 G 0 -0.0594976
91 G 123 I 0 -0.0287548
91 G 124 R 0 -0.0100443
91 G 125 Y 0 -0.0459114
91 G 126 G 0 -0.0065738
91 G 127 N 0 -0.0135352
91 G 128 F 0 0.00357838
91 G 129 H 0 -0.0588439
91 G 130 V 0 0.0392981
91 G 131 I 0 -0.0212925
91 G 132 R 0 -0.0268603
91 G 133 E 0 -0.0625923
91 G 134 T 0 -0.0494821
91 G 135 T 0 -0.0280665
91 G 136 M 0 -0.039393
91 G 137 P 0 0.0127933
91 G 138 A 0 -0.0162726
91 G 139 V 0 -0.00977964
91 G 140 L 0 0.0465955
91 G 141 L 0 0.0953338
91 G 142 E 0 0.0310778
91 G 143 V 0 -0.0163839
91 G 144 G 0 0.0683967
91 G 145 Y 0 0.134994
91 G 146 L 0 0.0482811
91 G 147 S 0 0.0395905
91 G 148 N 0 0.0524108
91 G 149 A 0 -0.0260267
91 G 150 K 0 0.00402005
91 G 151 E 0 0.228517
91 G 152 E 0 -0.00440535
91 G 153 A 0 0.00304519
91 G 154 T 0 -0.0112978
91 G 155 L 0 0.0403308
91 G 156 F 0 -0.0707686
91 G 157 D 0 0.0326156
91 G 158 E 0 -0.0125211
91 G 159 D 0 -0.0276571
91 G 160 F 0 -0.00651087
91 G 161 Q 0 0.0481393
91 G 162 N 0 -0.0670978
91 G 163 R 0 -0.0491565
91 G 164 V 0 0.0224072
91 G 165 A 0 -0.0192046
91 G 166 Q 0 -0.0654914
91 G 167 G 0 -0.00158993
91 G 168 I 0 0.025048
91 G 169 A 0 -0.0775348
91 G 170 D 0 -0.0968532
91 G 171 G 0 0.0349575
91 G 172 I 0 0.017933
91 G 173 T 0 -0.0839834
91 G 174 E 0 -0.0700049
91 G 175 Y 0 -0.0463385
91 G 176 L 0 -0.061358
91 G 177 D 0 -0.0167179
92 T 93 E 0 0.28179
92 T 94 T 0 0.46155
92 T 95 Y 0 0.0767526
92 T 96 Y 0 0.0666221
92 T 97 Q 0 0.0701641
92 T 98 R 0 0.0621854
92 T 99 S 0 0.0402158
92 T 100 A 0 -0.0218319
92 T 101 S 0 0.0141567
92 T 102 K 0 -0.0168375
92 T 103 A 0 -0.00433994
92 T 104 F 0 -0.0147836
92 T 105 A 0 0.0955916
92 T 106 N 0 0.0175975
92 T 107 V 0 -0.0792026
92 T 108 M 0 -0.0225831
92 T 109 H 0 0.251772
92 T 110 K 0 -0.133358
92 T 111 Y 0 -0.0608412
92 T 112 F 0 0.359314
92 T 113 A 0 0.249952
92 T 114 P 0 -0.0535074
92 T 115 A 0 0.0203487
92 T 116 T 0 0.216892
92 T 117 G 0 -0.0182751
92 T 118 L 0 0.241731
92 T 119 T 0 0.0351659
92 T 120 D 0 0.0879324
92 T 121 R 0 -0.0295325
92 T 122 G 0 0.114828
92 T 123 I 0 0.0228777
92 T 124 R 0 -0.0220334
92 T 125 Y 0 -0.00312782
92 T 126 G 0 -0.034089
92 T 127 N 0 0.107242
92 T 128 F 0 -0.00917953
92 T 129 H 0 -0.0211088
92 T 130 V 0 -0.0419369
92 T 131 I 0 -0.0418551
92 T 132 R 0 -0.00496215
92 T 133 E 0 0.0242743
92 T 134 T 0 -0.0574972
92 T 135 T 0 -0.0196058
92 T 136 M 0 -0.0388431
92 T 137 P 0 -0.0475759
92 T 138 A 0 0.0372811
92 T 139 V 0 -0.0226782
92 T 140 L 0 -0.0327617
92 T 141 L 0 -0.00148004
92 T 142 E 0 -0.00923134
92 T 143 V 0 0.0684375
92 T 144 G 0 0.304903
92 T 145 Y 0 -0.0548564
92 T 146 L 0 -0.0432985
92 T 147 S 0 -0.00725144
92 T 148 N 0 -0.0392868
92 T 149 A 0 -0.0835971
92 T 150 K 0 -0.0880793
92 T 151 E 0 -0.0751208
92 T 152 E 0 -0.0204742
92 T 153 A 0 -0.0822834
92 T 154 T 0 0.0220461
92 T 155 L 0 -0.0261574
92 T 156 F 0 -0.047278
92 T 157 D 0 -0.0887552
92 T 158 E 0 -0.0706166
92 T 159 D 0 -0.0517102
92 T 160 F 0 0.261792
92 T 161 Q 0 0.0546546
92 T 162 N 0 0.000300198
92 T 163 R 0 -0.0050364
92 T 164 V 0 0.176244
92 T 165 A 0 -0.0718465
92 T 166 Q 0 -0.0986276
92 T 167 G 0 -0.0492195
92 T 168 I 0 0.0628769
92 T 169 A 0 0.0220322
92 T 170 D 0 -0.0985233
92 T 171 G 0 -0.0179557
92 T 172 I 0 -0.0407695
92 T 173 T 0 -0.0397797
92 T 174 E 0 -0.112633
92 T 175 Y 0 -0.0447047
92 T 176 L 0 0.0253711
92 T 177 D 0 -0.0766099
93 E 94 T 0 0.190485
93 E 95 Y 0 0.411855
93 E 96 Y 0 0.0967625
93 E 97 Q 0 0.0716455
93 E 98 R 0 0.0721044
93 E 99 S 0 -0.0176465
93 E 100 A 0 -0.0424268
93 E 101 S 0 -0.0256325
93 E 102 K 0 -0.025067
93 E 103 A 0 -0.0632383
93 E 104 F 0 -0.0177607
93 E 105 A 0 -0.0522385
93 E 106 N 0 -0.0433581
93 E 107 V 0 -0.0843336
93 E 108 M 0 0.0379128
93 E 109 H 0 0.12143
93 E 110 K 0 -0.0316845
93 E 111 Y 0 -0.0376844
93 E 112 F 0 -0.0318164
93 E 113 A 0 -0.00330567
93 E 114 P 0 -0.113872
93 E 115 A 0 -0.0354412
93 E 116 T 0 -0.0374518
93 E 117 G 0 -0.0489435
93 E 118 L 0 0.0554221
93 E 119 T 0 -0.00663843
93 E 120 D 0 -0.044578
93 E 121 R 0 0.434916
93 E 122 G 0 0.0668335
93 E 123 I 0 0.0806465
93 E 124 R 0 0.516525
93 E 125 Y 0 -0.00290481
93 E 126 G 0 6.94249e-05
93 E 127 N 0 0.0112997
93 E 128 F 0 0.0466736
93 E 129 H 0 0.102413
93 E 130 V 0 0.022782
93 E 131 I 0 0.00922835
93 E 132 R 0 -0.00200002
93 E 133 E 0 0.0160138
93 E 134 T 0 0.0328982
93 E 135 T 0 -0.0800657
93 E 136 M 0 -0.023809
93 E 137 P 0 -0.0423976
93 E 138 A 0 0.00783122
93 E 139 V 0 0.0324001
93 E 140 L 0 0.0693308
93 E 141 L 0 -0.00924388
93 E 142 E 0 -0.0268587
93 E 143 V 0 -0.0513696
93 E 144 G 0 -0.0115651
93 E 145 Y 0 0.229941
93 E 146 L 0 0.0136319
93 E 147 S 0 0.023751
93 E 148 N 0 -0.0212574
93 E 149 A 0 -0.0733045
93 E 150 K 0 -0.0394651
93 E 151 E 0 0.014467
93 E 152 E 0 -0.0205608
93 E 153 A 0 -0.00508246
93 E 154 T 0 -0.0239374
93 E 155 L 0 -0.0760259
93 E 156 F 0 -0.103748
93 E 157 D 0 -0.0679802
93 E 158 E 0 -0.0869224
93 E 159 D 0 -0.0401289
93 E 160 F 0 -0.00312213
93 E 161 Q 0 -0.0261064
93 E 162 N 0 -0.0749145
93 E 163 R 0 -0.0767141
93 E 164 V 0 -0.0162801
93 E 165 A 0 0.0147865
93 E 166 Q 0 -0.050049
93 E 167 G 0 -0.0471145
93 E 168 I 0 -0.041016
93 E 169 A 0 -0.0362861
93 E 170 D 0 -0.11021
93 E 171 G 0 -0.0778312
93 E 172 I 0 -0.113628
93 E 173 T 0 -0.0363723
93 E 174 E 0 -0.0672403
93 E 175 Y 0 -0.0636367
93 E 176 L 0 -0.0506008
93 E 177 D 0 0.00649065
94 T 95 Y 0 0.235728
94 T 96 Y 0 0.29431
94 T 97 Q 0 0.251262
94 T 98 R 0 0.0912971
94 T 99 S 0 0.0471509
94 T 100 A 0 -0.0381391
94 T 101 S 0 0.0607552
94 T 102 K 0 -0.00553587
94 T 103 A 0 -0.0751266
94 T 104 F 0 0.0191007
94 T 105 A 0 0.246114
94 T 106 N 0 0.00661524
94 T 107 V 0 -0.0271304
94 T 108 M 0 0.214036
94 T 109 H 0 0.714644
94 T 110 K 0 -0.0103213
94 T 111 Y 0 0.00658366
94 T 112 F 0 0.121783
94 T 113 A 0 0.107361
94 T 114 P 0 -0.0293994
94 T 115 A 0 -0.0461749
94 T 116 T 0 -0.05116
94 T 117 G 0 -0.00710456
94 T 118 L 0 -0.00690179
94 T 119 T 0 -0.0398313
94 T 120 D 0 0.247916
94 T 121 R 0 0.00551629
94 T 122 G 0 -0.0423458
94 T 123 I 0 0.0754295
94 T 124 R 0 0.0601595
94 T 125 Y 0 -0.063925
94 T 126 G 0 -0.0152454
94 T 127 N 0 -0.0492101
94 T 128 F 0 0.0338224
94 T 129 H 0 -0.010686
94 T 130 V 0 -0.010366
94 T 131 I 0 0.0107448
94 T 132 R 0 -0.0350623
94 T 133 E 0 0.000157531
94 T 134 T 0 -0.0180751
94 T 135 T 0 -0.031491
94 T 136 M 0 0.0530235
94 T 137 P 0 0.00133353
94 T 138 A 0 -0.101287
94 T 139 V 0 0.151196
94 T 140 L 0 -0.0362584
94 T 141 L 0 0.343385
94 T 142 E 0 0.062316
94 T 143 V 0 0.0374684
94 T 144 G 0 -0.00124733
94 T 145 Y 0 -0.0466975
94 T 146 L 0 -0.0867234
94 T 147 S 0 -0.0649967
94 T 148 N 0 -0.0422119
94 T 149 A 0 -0.0283234
94 T 150 K 0 -0.085211
94 T 151 E 0 -0.0619867
94 T 152 E 0 -0.113366
94 T 153 A 0 -0.030652
94 T 154 T 0 -0.0284266
94 T 155 L 0 0.0257173
94 T 156 F 0 -0.044971
94 T 157 D 0 -0.0502282
94 T 158 E 0 -0.06076
94 T 159 D 0 -0.0427987
94 T 160 F 0 -0.0964212
94 T 161 Q 0 -0.0315495
94 T 162 N 0 0.0150832
94 T 163 R 0 -0.025304
94 T 164 V 0 -0.0212608
94 T 165 A 0 -0.0443667
94 T 166 Q 0 -0.0488024
94 T 167 G 0 0.0133301
94 T 168 I 0 -0.0039989
94 T 169 A 0 -0.0102871
94 T 170 D 0 -0.115816
94 T 171 G 0 -0.0420639
94 T 172 I 0 -0.0196184
94 T 173 T 0 -0.0252631
94 T 174 E 0 -0.0640772
94 T 175 Y 0 0.00460221
94 T 176 L 0 -0.0282039
94 T 177 D 0 0.0113148
95 Y 96 Y 0 0.355045
95 Y 97 Q 0 0.216141
95 Y 98 R 0 0.117981
95 Y 99 S 0 0.0281846
95 Y 100 A 0 -0.09728
95 Y 101 S 0 0.0172354
95 Y 102 K 0 0.0591273
95 Y 103 A 0 0.0380895
95 Y 104 F 0 -0.0422614
95 Y 105 A 0 0.0664022
95 Y 106 N 0 -0.0552798
95 Y 107 V 0 0.0280925
95 Y 108 M 0 -0.00914427
95 Y 109 H 0 0.0630505
95 Y 110 K 0 -0.0819983
95 Y 111 Y 0 -0.0443672
95 Y 112 F 0 0.00965148
95 Y 113 A 0 -0.0514636
95 Y 114 P 0 -0.103284
95 Y 115 A 0 0.0464057
95 Y 116 T 0 -0.0522662
95 Y 117 G 0 0.016243
95 Y 118 L 0 -0.01583
95 Y 119 T 0 -0.0786685
95 Y 120 D 0 0.0161609
95 Y 121 R 0 -0.024281
95 Y 122 G 0 -0.0149678
95 Y 123 I 0 0.09307
95 Y 124 R 0 0.235604
95 Y 125 Y 0 0.106365
95 Y 126 G 0 0.381676
95 Y 127 N 0 0.045035
95 Y 128 F 0 0.403764
95 Y 129 H 0 0.0192201
95 Y 130 V 0 0.0912505
95 Y 131 I 0 0.0442184
95 Y 132 R 0 0.0819794
95 Y 133 E 0 -0.0207301
95 Y 134 T 0 -0.0603726
95 Y 135 T 0 0.0192447
95 Y 136 M 0 -0.0111152
95 Y 137 P 0 -0.0147513
95 Y 138 A 0 0.0960582
95 Y 139 V 0 0.085522
95 Y 140 L 0 0.228834
95 Y 141 L 0 -0.0343012
95 Y 142 E 0 0.0068349
95 Y 143 V 0 0.0217234
95 Y 144 G 0 -0.0375598
95 Y 145 Y 0 0.264966
95 Y 146 L 0 0.0132344
95 Y 147 S 0 -0.0304699
95 Y 148 N 0 0.0334708
95 Y 149 A 0 -0.0625479
95 Y 150 K 0 -0.0677879
95 Y 151 E 0 -0.0319296
95 Y 152 E 0 -0.0200964
95 Y 153 A 0 -0.0149976
95 Y 154 T 0 -0.0560901
95 Y 155 L 0 -0.0180237
95 Y 156 F 0 -0.06603
95 Y 157 D 0 -0.0464054
95 Y 158 E 0 0.0346355
95 Y 159 D 0 -0.130675
95 Y 160 F 0 -0.0718301
95 Y 161 Q 0 -0.0662774
95 Y 162 N 0 -0.0963013
95 Y 163 R 0 -0.0946514
95 Y 164 V 0 -0.00026592
95 Y 165 A 0 -0.051996
95 Y 166 Q 0 -0.0920417
95 Y 167 G 0 -0.0121733
95 Y 168 I 0 -0.0574635
95 Y 169 A 0 -0.112069
95 Y 170 D 0 -0.0742359
95 Y 171 G 0 -0.0557493
95 Y 172 I 0 -0.110791
95 Y 173 T 0 -0.0957266
95 Y 174 E 0 -0.10978
95 Y 175 Y 0 0.0369182
95 Y 176 L 0 -0.0920748
95 Y 177 D 0 -0.0555374
96 Y 97 Q 0 0.325918
96 Y 98 R 0 0.230863
96 Y 99 S 0 0.110047
96 Y 100 A 0 0.0812473
96 Y 101 S 0 0.219463
96 Y 102 K 0 0.509614
96 Y 103 A 0 0.0372
96 Y 104 F 0 0.0869715
96 Y 105 A 0 0.3116
96 Y 106 N 0 0.000922783
96 Y 107 V 0 0.0628339
96 Y 108 M 0 0.00581816
96 Y 109 H 0 0.086265
96 Y 110 K 0 -0.0390347
96 Y 111 Y 0 -0.0932748
96 Y 112 F 0 0.0181275
96 Y 113 A 0 0.0163424
96 Y 114 P 0 -0.0720749
96 Y 115 A 0 0.000283161
96 Y 116 T 0 0.0388743
96 Y 117 G 0 -0.0186437
96 Y 118 L 0 -0.0434732
96 Y 119 T 0 -0.022563
96 Y 120 D 0 -0.0790506
96 Y 121 R 0 -0.0229564
96 Y 122 G 0 -0.0580412
96 Y 123 I 0 0.239643
96 Y 124 R 0 0.00348568
96 Y 125 Y 0 0.192596
96 Y 126 G 0 0.0592515
96 Y 127 N 0 0.117728
96 Y 128 F 0 0.0329526
96 Y 129 H 0 0.0449195
96 Y 130 V 0 -0.0342911
96 Y 131 I 0 0.0202535
96 Y 132 R 0 -0.000708737
96 Y 133 E 0 0.024404
96 Y 134 T 0 0.0450661
96 Y 135 T 0 0.10267
96 Y 136 M 0 -0.0191863
96 Y 137 P 0 -0.0286891
96 Y 138 A 0 -0.0299433
96 Y 139 V 0 0.126592
96 Y 140 L 0 -0.018696
96 Y 141 L 0 -0.0631854
96 Y 142 E 0 -0.0105025
96 Y 143 V 0 -0.0513585
96 Y 144 G 0 -0.00318261
96 Y 145 Y 0 -0.0174714
96 Y 146 L 0 0.0288556
96 Y 147 S 0 -0.0423257
96 Y 148 N 0 0.013532
96 Y 149 A 0 -0.0411611
96 Y 150 K 0 -0.0927164
96 Y 151 E 0 -0.0886971
96 Y 152 E 0 -0.0173965
96 Y 153 A 0 -0.0510213
96 Y 154 T 0 -0.0192277
96 Y 155 L 0 -0.0063105
96 Y 156 F 0 -0.0319382
96 Y 157 D 0 -0.0190807
96 Y 158 E 0 -0.0652761
96 Y 159 D 0 0.0497136
96 Y 160 F 0 0.059731
96 Y 161 Q 0 -0.0333919
96 Y 162 N 0 -0.0463294
96 Y 163 R 0 -0.0238932
96 Y 164 V 0 0.0201926
96 Y 165 A 0 0.00960028
96 Y 166 Q 0 -0.0109614
96 Y 167 G 0 -0.0544841
96 Y 168 I 0 -0.0540039
96 Y 169 A 0 -0.0467912
96 Y 170 D 0 -0.0697516
96 Y 171 G 0 0.0528144
96 Y 172 I 0 0.0105142
96 Y 173 T 0 -0.0279642
96 Y 174 E 0 -0.0292647
96 Y 175 Y 0 0.0293037
96 Y 176 L 0 -0.0101562
96 Y 177 D 0 -0.035035
97 Q 98 R 0 0.338984
97 Q 99 S 0 0.124408
97 Q 100 A 0 0.106438
97 Q 101 S 0 0.146678
97 Q 102 K 0 0.0814927
97 Q 103 A 0 0.0740476
97 Q 104 F 0 0.018939
97 Q 105 A 0 0.00441427
97 Q 106 N 0 0.0278147
97 Q 107 V 0 0.0358352
97 Q 108 M 0 0.0675718
97 Q 109 H 0 0.0253777
97 Q 110 K 0 -0.0329529
97 Q 111 Y 0 -0.0480865
97 Q 112 F 0 -0.0032784
97 Q 113 A 0 0.0238618
97 Q 114 P 0 -0.0256428
97 Q 115 A 0 -0.0395112
97 Q 116 T 0 -0.0503141
97 Q 117 G 0 -0.0263721
97 Q 118 L 0 -0.0674497
97 Q 119 T 0 -0.0428756
97 Q 120 D 0 0.0364197
97 Q 121 R 0 -0.0672463
97 Q 122 G 0 0.00862377
97 Q 123 I 0 -0.00423152
97 Q 124 R 0 0.0315586
97 Q 125 Y 0 0.159544
97 Q 126 G 0 0.170978
97 Q 127 N 0 0.16537
97 Q 128 F 0 0.0782659
97 Q 129 H 0 0.0243819
97 Q 130 V 0 0.0766832
97 Q 131 I 0 0.242377
97 Q 132 R 0 0.299003
97 Q 133 E 0 0.133364
97 Q 134 T 0 0.184425
97 Q 135 T 0 0.0824931
97 Q 136 M 0 0.0169536
97 Q 137 P 0 0.00928401
97 Q 138 A 0 0.0370862
97 Q 139 V 0 -0.055121
97 Q 140 L 0 0.0952482
97 Q 141 L 0 -0.022117
97 Q 142 E 0 -0.0463813
97 Q 143 V 0 -0.0311686
97 Q 144 G 0 0.00621462
97 Q 145 Y 0 0.0300678
97 Q 146 L 0 -0.0281441
97 Q 147 S 0 -0.0292445
97 Q 148 N 0 -0.0247465
97 Q 149 A 0 -0.0814835
97 Q 150 K 0 -0.0432439
97 Q 151 E 0 0.00784103
97 Q 152 E 0 -0.029933
97 Q 153 A 0 -0.00977867
97 Q 154 T 0 0.0344076
97 Q 155 L 0 -0.0259131
97 Q 156 F 0 -0.113916
97 Q 157 D 0 -0.02208
97 Q 158 E 0 -0.0276543
97 Q 159 D 0 -0.103853
97 Q 160 F 0 -0.0581292
97 Q 161 Q 0 -0.0383966
97 Q 162 N 0 -0.0998168
97 Q 163 R 0 -0.136076
97 Q 164 V 0 -0.0252534
97 Q 165 A 0 -0.0251596
97 Q 166 Q 0 -0.0195828
97 Q 167 G 0 -0.0661802
97 Q 168 I 0 -0.0409507
97 Q 169 A 0 -0.0970871
97 Q 170 D 0 -0.0518126
97 Q 171 G 0 -0.0372024
97 Q 172 I 0 -0.0157811
97 Q 173 T 0 -0.0287817
97 Q 174 E 0 -0.0436017
97 Q 175 Y 0 -0.0670761
97 Q 176 L 0 -0.0458432
97 Q 177 D 0 -0.0288583
98 R 99 S 0 0.192863
98 R 100 A 0 0.275046
98 R 101 S 0 0.067024
98 R 102 K 0 0.105876
98 R 103 A 0 0.049053
98 R 104 F 0 -0.0217509
98 R 105 A 0 -0.00551326
98 R 106 N 0 0.00104237
98 R 107 V 0 0.0432058
98 R 108 M 0 -0.0380314
98 R 109 H 0 0.047699
98 R 110 K 0 0.021027
98 R 111 Y 0 -0.0155144
98 R 112 F 0 -0.0330457
98 R 113 A 0 0.0264101
98 R 114 P 0 -0.0283842
98 R 115 A 0 0.0135166
98 R 116 T 0 -0.0438084
98 R 117 G 0 -0.00703725
98 R 118 L 0 0.0246361
98 R 119 T 0 0.0860646
98 R 120 D 0 0.00499691
98 R 121 R 0 -0.0400607
98 R 122 G 0 -0.0405887
98 R 123 I 0 0.025986
98 R 124 R 0 0.0671495
98 R 125 Y 0 0.219943
98 R 126 G 0 0.0962939
98 R 127 N 0 0.110653
98 R 128 F 0 0.0695469
98 R 129 H 0 0.0253937
98 R 130 V 0 -0.0745974
98 R 131 I 0 0.0909357
98 R 132 R 0 0.0380999
98 R 133 E 0 0.0814194
98 R 134 T 0 0.0364948
98 R 135 T 0 0.168006
98 R 136 M 0 -0.0474965
98 R 137 P 0 0.0438655
98 R 138 A 0 0.0191336
98 R 139 V 0 -0.0340489
98 R 140 L 0 -0.0589158
98 R 141 L 0 -0.0288853
98 R 142 E 0 -0.04367
98 R 143 V 0 0.0107327
98 R 144 G 0 -0.0512936
98 R 145 Y 0 -0.0331414
98 R 146 L 0 -0.025611
98 R 147 S 0 -0.0718681
98 R 148 N 0 0.0347686
98 R 149 A 0 0.050725
98 R 150 K 0 -0.0201493
98 R 151 E 0 -0.0195531
98 R 152 E 0 -0.013326
98 R 153 A 0 -0.0627658
98 R 154 T 0 -0.0166076
98 R 155 L 0 -0.022036
98 R 156 F 0 0.0282728
98 R 157 D 0 -0.0196586
98 R 158 E 0 0.044941
98 R 159 D 0 0.0534068
98 R 160 F 0 -0.0950143
98 R 161 Q 0 0.069667
98 R 162 N 0 -0.0388333
98 R 163 R 0 -9.31848e-05
98 R 164 V 0 0.0493386
98 R 165 A 0 -0.0509639
98 R 166 Q 0 -0.0203995
98 R 167 G 0 -0.0685943
98 R 168 I 0 -0.0349336
98 R 169 A 0 -0.0552044
98 R 170 D 0 -0.0387711
98 R 171 G 0 0.0271872
98 R 172 I 0 -0.0320086
98 R 173 T 0 0.0303543
98 R 174 E 0 -0.0339214
98 R 175 Y 0 0.018829
98 R 176 L 0 0.0129083
98 R 177 D 0 0.0355799
99 S 100 A 0 0.369547
99 S 101 S 0 0.196084
99 S 102 K 0 0.230697
99 S 103 A 0 0.0685287
99 S 104 F 0 0.0383748
99 S 105 A 0 -0.0329508
99 S 106 N 0 0.0255701
99 S 107 V 0 -0.00304363
99 S 108 M 0 -0.0378845
99 S 109 H 0 -0.00727981
99 S 110 K 0 0.018144
99 S 111 Y 0 0.0225899
99 S 112 F 0 0.0159444
99 S 113 A 0 0.0448542
99 S 114 P 0 0.072477
99 S 115 A 0 0.0916075
99 S 116 T 0 0.0133974
99 S 117 G 0 0.0568645
99 S 118 L 0 -0.0259414
99 S 119 T 0 0.00967917
99 S 120 D 0 -0.0321443
99 S 121 R 0 -0.0145011
99 S 122 G 0 0.015828
99 S 123 I 0 0.0241555
99 S 124 R 0 0.028327
99 S 125 Y 0 0.0760845
99 S 126 G 0 0.00380691
99 S 127 N 0 -0.016716
99 S 128 F 0 -0.0513103
99 S 129 H 0 0.0410278
99 S 130 V 0 -0.0214848
99 S 131 I 0 0.00251757
99 S 132 R 0 0.0342655
99 S 133 E 0 0.0675064
99 S 134 T 0 0.00104103
99 S 135 T 0 0.0403412
99 S 136 M 0 0.019112
99 S 137 P 0 0.0104256
99 S 138 A 0 0.011526
99 S 139 V 0 -0.0280429
99 S 140 L 0 -0.0222665
99 S 141 L 0 -0.0179508
99 S 142 E 0 -0.0275551
99 S 143 V 0 0.0139589
99 S 144 G 0 -0.0629631
99 S 145 Y 0 -0.00940881
99 S 146 L 0 0.0172587
99 S 147 S 0 -0.0681897
99 S 148 N 0 -0.0212613
99 S 149 A 0 -0.0128027
99 S 150 K 0 0.00424941
99 S 151 E 0 -0.0187154
99 S 152 E 0 0.0153258
99 S 153 A 0 0.0889892
99 S 154 T 0 0.0786109
99 S 155 L 0 -0.0539568
99 S 156 F 0 0.00989051
99 S 157 D 0 -0.0676046
99 S 158 E 0 -0.0278441
99 S 159 D 0 -0.00861681
99 S 160 F 0 0.0195451
99 S 161 Q 0 -0.0760784
99 S 162 N 0 0.0339071
99 S 163 R 0 -0.00398392
99 S 164 V 0 0.0467223
99 S 165 A 0 -0.0988786
99 S 166 Q 0 -0.0123655
99 S 167 G 0 -0.0121653
99 S 168 I 0 -0.117994
99 S 169 A 0 -0.0646891
99 S 170 D 0 0.00377304
99 S 171 G 0 -0.00447856
99 S 172 I 0 -0.062031
99 S 173 T 0 -0.0114687
99 S 174 E 0 0.0500809
99 S 175 Y 0 0.0339908
99 S 176 L 0 0.0425495
99 S 177 D 0 -0.013007
100 A 101 S 0 0.392322
100 A 102 K 0 0.124124
100 A 103 A 0 0.391545
100 A 104 F 0 0.0175622
100 A 105 A 0 0.065233
100 A 106 N 0 0.131761
100 A 107 V 0 0.0576644
100 A 108 M 0 0.0413579
100 A 109 H 0 0.0612692
100 A 110 K 0 0.0813302
100 A 111 Y 0 0.00682444
100 A 112 F 0 0.0209721
100 A 113 A 0 -0.0162312
100 A 114 P 0 -0.0134077
100 A 115 A 0 0.0891679
100 A 116 T 0 0.0242455
100 A 117 G 0 0.00785575
100 A 118 L 0 0.0647666
100 A 119 T 0 0.0405529
100 A 120 D 0 0.0151995
100 A 121 R 0 -0.0117352
100 A 122 G 0 -0.0444863
100 A 123 I 0 0.0549661
100 A 124 R 0 0.00338121
100 A 125 Y 0 0.0853593
100 A 126 G 0 -0.0463224
100 A 127 N 0 0.0193798
100 A 128 F 0 -0.0165165
100 A 129 H 0 -0.00718732
100 A 130 V 0 -0.0699656
100 A 131 I 0 -0.0371789
100 A 132 R 0 0.00494695
100 A 133 E 0 0.0604696
100 A 134 T 0 -0.036164
100 A 135 T 0 0.0597648
100 A 136 M 0 -0.0107177
100 A 137 P 0 0.0649637
100 A 138 A 0 -0.0162721
100 A 139 V 0 -0.0414359
100 A 140 L 0 -0.0462515
100 A 141 L 0 -0.0276549
100 A 142 E 0 0.00692725
100 A 143 V 0 -0.00952278
100 A 144 G 0 -0.0191007
100 A 145 Y 0 -0.123833
100 A 146 L 0 -0.0889872
100 A 147 S 0 -0.0419686
100 A 148 N 0 -0.00481505
100 A 149 A 0 0.00521632
100 A 150 K 0 0.00282698
100 A 151 E 0 -0.0231184
100 A 152 E 0 -0.0618094
100 A 153 A 0 0.0243827
100 A 154 T 0 0.0428243
100 A 155 L 0 -0.00318635
100 A 156 F 0 0.0351996
100 A 157 D 0 -0.0674553
100 A 158 E 0 0.0494207
100 A 159 D 0 0.0178282
100 A 160 F 0 0.0849315
100 A 161 Q 0 -0.0775685
100 A 162 N 0 -0.064629
100 A 163 R 0 0.0399938
100 A 164 V 0 -0.00267478
100 A 165 A 0 -0.0235534
100 A 166 Q 0 0.0770048
100 A 167 G 0 -0.0728187
100 A 168 I 0 -0.0808976
100 A 169 A 0 -0.0254624
100 A 170 D 0 -0.0116934
100 A 171 G 0 0.0302919
100 A 172 I 0 -0.0427067
100 A 173 T 0 0.00740153
100 A 174 E 0 0.0173046
100 A 175 Y 0 0.0354901
100 A 176 L 0 0.0259591
100 A 177 D 0 0.0147893
101 S 102 K 0 0.195514
101 S 103 A 0 0.0924608
101 S 104 F 0 0.147065
101 S 105 A 0 0.351832
101 S 106 N 0 0.04122
101 S 107 V 0 -0.0297222
101 S 108 M 0 0.0159202
101 S 109 H 0 0.11159
101 S 110 K 0 0.0715154
101 S 111 Y 0 0.0346773
101 S 112 F 0 -0.0425735
101 S 113 A 0 0.00565704
101 S 114 P 0 -0.00509545
101 S 115 A 0 -0.0012719
101 S 116 T 0 -0.0178996
101 S 117 G 0 0.0258067
101 S 118 L 0 0.0685614
101 S 119 T 0 -0.0611655
101 S 120 D 0 0.0498543
101 S 121 R 0 -0.0480998
101 S 122 G 0 0.0091056
101 S 123 I 0 0.0651083
101 S 124 R 0 -0.0467863
101 S 125 Y 0 0.0593084
101 S 126 G 0 0.0443454
101 S 127 N 0 0.107799
101 S 128 F 0 0.086299
101 S 129 H 0 0.0591386
101 S 130 V 0 0.0202746
101 S 131 I 0 0.206575
101 S 132 R 0 0.0364258
101 S 133 E 0 0.0170188
101 S 134 T 0 0.0539821
101 S 135 T 0 0.0169361
101 S 136 M 0 0.0602657
101 S 137 P 0 0.167235
101 S 138 A 0 0.158942
101 S 139 V 0 0.121513
101 S 140 L 0 0.023699
101 S 141 L 0 -0.0475286
101 S 142 E 0 -0.0413469
101 S 143 V 0 0.0196913
101 S 144 G 0 -0.00274059
101 S 145 Y 0 -0.0429299
101 S 146 L 0 -0.0466224
101 S 147 S 0 -0.0436966
101 S 148 N 0 -0.00181935
101 S 149 A 0 -0.0176765
101 S 150 K 0 -0.0885544
101 S 151 E 0 -0.0126015
101 S 152 E 0 -0.0453071
101 S 153 A 0 -0.0256306
101 S 154 T 0 0.0255367
101 S 155 L 0 -0.0503987
101 S 156 F 0 -0.0416001
101 S 157 D 0 -0.0791356
101 S 158 E 0 -0.0520937
101 S 159 D 0 -0.0983508
101 S 160 F 0 -0.012752
101 S 161 Q 0 -0.00298897
101 S 162 N 0 -0.0610539
101 S 163 R 0 0.0114038
101 S 164 V 0 0.0266264
101 S 165 A 0 0.00811874
101 S 166 Q 0 -0.0417816
101 S 167 G 0 0.0421532
101 S 168 I 0 -0.0434343
101 S 169 A 0 -0.0482425
101 S 170 D 0 0.013503
101 S 171 G 0 0.00536305
101 S 172 I 0 -0.0395957
101 S 173 T 0 -0.0882751
101 S 174 E 0 -0.0669512
101 S 175 Y 0 0.0412873
101 S 176 L 0 -0.0025338
101 S 177 D 0 0.0115856
102 K 103 A 0 0.229407
102 K 104 F 0 0.0695463
102 K 105 A 0 0.198211
102 K 106 N 0 0.701533
102 K 107 V 0 0.111293
102 K 108 M 0 0.0472554
102 K 109 H 0 0.0455413
102 K 110 K 0 0.0916765
102 K 111 Y 0 0.0658996
102 K 112 F 0 -0.0168015
102 K 113 A 0 0.01597
102 K 114 P 0 0.0156691
102 K 115 A 0 0.0808
102 K 116 T 0 0.0469295
102 K 117 G 0 0.0456595
102 K 118 L 0 0.0363543
102 K 119 T 0 -0.00143218
102 K 120 D 0 -0.0138126
102 K 121 R 0 0.0575023
102 K 122 G 0 -0.0125234
102 K 123 I 0 0.127898
102 K 124 R 0 0.0167937
102 K 125 Y 0 0.184719
102 K 126 G 0 -0.0222845
102 K 127 N 0 0.0429581
102 K 128 F 0 -0.0161816
102 K 129 H 0 0.0485077
102 K 130 V 0 -0.0787444
102 K 131 I 0 0.00666338
102 K 132 R 0 0.0691478
102 K 133 E 0 0.020497
102 K 134 T 0 -0.054149
102 K 135 T 0 0.0497473
102 K 136 M 0 -0.000182442
102 K 137 P 0 -0.0446173
102 K 138 A 0 0.0631865
102 K 139 V 0 -0.0302233
102 K 140 L 0 0.0456604
102 K 141 L 0 -0.152625
102 K 142 E 0 -0.0288089
102 K 143 V 0 -0.0418911
102 K 144 G 0 0.0254438
102 K 145 Y 0 -0.00481426
102 K 146 L 0 -0.0199848
102 K 147 S 0 -0.117371
102 K 148 N 0 0.0636811
102 K 149 A 0 0.00176237
102 K 150 K 0 0.0887677
102 K 151 E 0 -0.0430816
102 K 152 E 0 -0.109285
102 K 153 A 0 0.0197833
102 K 154 T 0 -0.0448899
102 K 155 L 0 -0.0563055
102 K 156 F 0 0.0278238
102 K 157 D 0 0.0346693
102 K 158 E 0 -0.0320816
102 K 159 D 0 -0.0443121
102 K 160 F 0 -0.0401273
102 K 161 Q 0 -0.040808
102 K 162 N 0 0.0156813
102 K 163 R 0 0.0277285
102 K 164 V 0 -0.0505362
102 K 165 A 0 -0.00997834
102 K 166 Q 0 -0.0615751
102 K 167 G 0 -0.110758
102 K 168 I 0 -0.0292814
102 K 169 A 0 0.0568902
102 K 170 D 0 0.0142161
102 K 171 G 0 -0.0873049
102 K 172 I 0 -0.0896687
102 K 173 T 0 0.0189886
102 K 174 E 0 0.000961554
102 K 175 Y 0 0.00672089
102 K 176 L 0 -0.033064
102 K 177 D 0 -0.01081
103 A 104 F 0 0.14156
103 A 105 A 0 0.138587
103 A 106 N 0 0.271724
103 A 107 V 0 0.520509
103 A 108 M 0 0.0370025
103 A 109 H 0 0.093394
103 A 110 K 0 0.140085
103 A 111 Y 0 0.0545821
103 A 112 F 0 0.0507735
103 A 113 A 0 0.0554922
103 A 114 P 0 0.0894385
103 A 115 A 0 0.075633
103 A 116 T 0 0.0438595
103 A 117 G 0 -0.0241221
103 A 118 L 0 -0.0529057
103 A 119 T 0 0.00917823
103 A 120 D 0 0.0476956
103 A 121 R 0 0.0588639
103 A 122 G 0 -0.00646028
103 A 123 I 0 -0.0105125
103 A 124 R 0 -0.0234605
103 A 125 Y 0 -0.00153925
103 A 126 G 0 0.0107872
103 A 127 N 0 0.0296803
103 A 128 F 0 -0.0260451
103 A 129 H 0 0.00649074
103 A 130 V 0 -0.0470623
103 A 131 I 0 -0.0455726
103 A 132 R 0 -0.0363155
103 A 133 E 0 -0.0199028
103 A 134 T 0 -0.081681
103 A 135 T 0 -0.00407179
103 A 136 M 0 0.0366831
103 A 137 P 0 0.0554551
103 A 138 A 0 -0.0378709
103 A 139 V 0 0.0623857
103 A 140 L 0 -0.0281196
103 A 141 L 0 -0.0344011
103 A 142 E 0 -0.0147859
103 A 143 V 0 -0.0197531
103 A 144 G 0 -0.0438831
103 A 145 Y 0 -0.104107
103 A 146 L 0 -0.00804551
103 A 147 S 0 -0.0314973
103 A 148 N 0 -0.0662943
103 A 149 A 0 -0.0187481
103 A 150 K 0 -0.00466439
103 A 151 E 0 -0.0729717
103 A 152 E 0 -0.0762241
103 A 153 A 0 0.0825377
103 A 154 T 0 -0.0100607
103 A 155 L 0 -0.0561183
103 A 156 F 0 0.0699945
103 A 157 D 0 0.0191324
103 A 158 E 0 0.0300883
103 A 159 D 0 0.0353352
103 A 160 F 0 -0.0345319
103 A 161 Q 0 -0.0743494
103 A 162 N 0 -0.00174197
103 A 163 R 0 0.0941678
103 A 164 V 0 -0.0772839
103 A 165 A 0 -0.0515695
103 A 166 Q 0 0.00453368
103 A 167 G 0 -0.0422865
103 A 168 I 0 -0.0516996
103 A 169 A 0 0.0579958
103 A 170 D 0 0.051135
103 A 171 G 0 -0.0620271
103 A 172 I 0 -0.0434287
103 A 173 T 0 0.0504942
103 A 174 E 0 0.101649
103 A 175 Y 0 0.103336
103 A 176 L 0 0.0750689
103 A 177 D 0 -0.00573312
104 F 105 A 0 0.190362
104 F 106 N 0 0.0414235
104 F 107 V 0 0.233112
104 F 108 M 0 0.268692
104 F 109 H 0 0.150652
104 F 110 K 0 0.0806151
104 F 111 Y 0 0.0312801
104 F 112 F 0 0.0666528
104 F 113 A 0 0.122386
104 F 114 P 0 0.0496495
104 F 115 A 0 0.0574933
104 F 116 T 0 0.05862
104 F 117 G 0 -0.0233752
104 F 118 L 0 0.0188865
104 F 119 T 0 0.0544189
104 F 120 D 0 0.0107228
104 F 121 R 0 0.0293513
104 F 122 G 0 -0.0844193
104 F 123 I 0 0.115311
104 F 124 R 0 0.0152667
104 F 125 Y 0 -0.040545
104 F 126 G 0 -0.029724
104 F 127 N 0 -0.0449239
104 F 128 F 0 -0.0240925
104 F 129 H 0 0.0396838
104 F 130 V 0 -0.00631229
104 F 131 I 0 0.0112301
104 F 132 R 0 -0.0727076
104 F 133 E 0 -0.0525374
104 F 134 T 0 -0.111298
104 F 135 T 0 -0.0159751
104 F 136 M 0 0.0094594
104 F 137 P 0 0.125791
104 F 138 A 0 0.00511327
104 F 139 V 0 0.336167
104 F 140 L 0 -0.036564
104 F 141 L 0 0.0445218
104 F 142 E 0 0.0279666
104 F 143 V 0 -0.0967577
104 F 144 G 0 0.0758184
104 F 145 Y 0 0.0071107
104 F 146 L 0 -0.0289839
104 F 147 S 0 -0.0827529
104 F 148 N 0 -0.0819673
104 F 149 A 0 -0.0211196
104 F 150 K 0 -0.0125315
104 F 151 E 0 0.0399775
104 F 152 E 0 -0.0264179
104 F 153 A 0 -0.0847342
104 F 154 T 0 -0.0131975
104 F 155 L 0 0.0119652
104 F 156 F 0 0.00276769
104 F 157 D 0 -0.0411247
104 F 158 E 0 -0.0491765
104 F 159 D 0 -0.0439302
104 F 160 F 0 -0.0415542
104 F 161 Q 0 -0.0158357
104 F 162 N 0 -0.0933358
104 F 163 R 0 -0.0961203
104 F 164 V 0 -0.0371233
104 F 165 A 0 -0.0502779
104 F 166 Q 0 -0.00684145
104 F 167 G 0 0.0281923
104 F 168 I 0 -0.0387863
104 F 169 A 0 -0.0237895
104 F 170 D 0 -0.0379054
104 F 171 G 0 0.12157
104 F 172 I 0 0.0609367
104 F 173 T 0 -0.0170607
104 F 174 E 0 -0.0402674
104 F 175 Y 0 0.38933
104 F 176 L 0 0.0585574
104 F 177 D 0 -0.000201258
105 A 106 N 0 0.200199
105 A 107 V 0 0.0943821
105 A 108 M 0 0.190537
105 A 109 H 0 0.25879
105 A 110 K 0 0.0786139
105 A 111 Y 0 0.133083
105 A 112 F 0 0.0783995
105 A 113 A 0 -0.0180126
105 A 114 P 0 0.0515701
105 A 115 A 0 -0.0439806
105 A 116 T 0 0.0234899
105 A 117 G 0 0.0656149
105 A 118 L 0 0.0158472
105 A 119 T 0 -0.052796
105 A 120 D 0 -0.01745
105 A 121 R 0 0.0425783
105 A 122 G 0 -0.0191014
105 A 123 I 0 0.270434
105 A 124 R 0 0.0121289
105 A 125 Y 0 0.0463522
105 A 126 G 0 0.0327293
105 A 127 N 0 -0.0540333
105 A 128 F 0 -0.0324679
105 A 129 H 0 0.0180618
105 A 130 V 0 0.0188372
105 A 131 I 0 0.0119015
105 A 132 R 0 0.00194803
105 A 133 E 0 0.042822
105 A 134 T 0 0.00270053
105 A 135 T 0 -0.0397056
105 A 136 M 0 0.00504558
105 A 137 P 0 0.0385479
105 A 138 A 0 0.0573843
105 A 139 V 0 0.262427
105 A 140 L 0 0.032255
105 A 141 L 0 0.0543473
105 A 142 E 0 0.03971
105 A 143 V 0 -0.000581343
105 A 144 G 0 0.0462145
105 A 145 Y 0 -0.046348
105 A 146 L 0 -0.037296
105 A 147 S 0 0.00114849
105 A 148 N 0 -0.0106744
105 A 149 A 0 -0.0477092
105 A 150 K 0 -0.0544898
105 A 151 E 0 -0.00538381
105 A 152 E 0 -0.0359148
105 A 153 A 0 0.00764508
105 A 154 T 0 0.00187427
105 A 155 L 0 0.000856194
105 A 156 F 0 -0.0855799
105 A 157 D 0 -0.0323042
105 A 158 E 0 0.00207365
105 A 159 D 0 -0.0563301
105 A 160 F 0 -0.00236525
105 A 161 Q 0 -0.0371632
105 A 162 N 0 -0.0216053
105 A 163 R 0 0.032823
105 A 164 V 0 -0.0522354
105 A 165 A 0 0.0502415
105 A 166 Q 0 -0.0511575
105 A 167 G 0 0.0319045
105 A 168 I 0 -0.0254213
105 A 169 A 0 -0.0582795
105 A 170 D 0 -0.0395669
105 A 171 G 0 -0.00157532
105 A 172 I 0 -0.0359175
105 A 173 T 0 -0.0153259
105 A 174 E 0 -0.0484991
105 A 175 Y 0 -0.00554922
105 A 176 L 0 -0.0155634
105 A 177 D 0 -0.031754
106 N 107 V 0 0.153852
106 N 108 M 0 0.0426251
106 N 109 H 0 0.150554
106 N 110 K 0 0.55412
106 N 111 Y 0 0.063311
106 N 112 F 0 0.046389
106 N 113 A 0 0.0839379
106 N 114 P 0 0.0911372
106 N 115 A 0 0.0620043
106 N 116 T 0 0.0192251
106 N 117 G 0 0.0439607
106 N 118 L 0 -0.0182645
106 N 119 T 0 0.0242162
106 N 120 D 0 0.0874525
106 N 121 R 0 0.0135793
106 N 122 G 0 -0.028818
106 N 123 I 0 0.137555
106 N 124 R 0 0.0294729
106 N 125 Y 0 -0.00449807
106 N 126 G 0 0.0389618
106 N 127 N 0 -0.0421177
106 N 128 F 0 0.0191591
106 N 129 H 0 0.0126816
106 N 130 V 0 -0.0449191
106 N 131 I 0 -0.104452
106 N 132 R 0 -0.0873901
106 N 133 E 0 -0.0074478
106 N 134 T 0 0.00889234
106 N 135 T 0 0.0415251
106 N 136 M 0 -0.0706817
106 N 137 P 0 0.0145151
106 N 138 A 0 -0.0500906
106 N 139 V 0 -0.0294994
106 N 140 L 0 -0.0835766
106 N 141 L 0 0.037776
106 N 142 E 0 -0.00988423
106 N 143 V 0 -0.0568321
106 N 144 G 0 -0.0711678
106 N 145 Y 0 -0.128533
106 N 146 L 0 -0.151031
106 N 147 S 0 -0.0219355
106 N 148 N 0 0.0338794
106 N 149 A 0 -0.0349226
106 N 150 K 0 0.110093
106 N 151 E 0 -0.0339137
106 N 152 E 0 -2.45359e-05
106 N 153 A 0 0.0388485
106 N 154 T 0 -0.0494771
106 N 155 L 0 -0.0698311
106 N 156 F 0 0.0178582
106 N 157 D 0 0.0280993
106 N 158 E 0 0.0594776
106 N 159 D 0 0.104105
106 N 160 F 0 0.0318911
106 N 161 Q 0 -0.010404
106 N 162 N 0 0.0942571
106 N 163 R 0 0.000943413
106 N 164 V 0 0.034501
106 N 165 A 0 -0.0735987
106 N 166 Q 0 0.147617
106 N 167 G 0 -0.0303344
106 N 168 I 0 -0.0640949
106 N 169 A 0 -0.0379382
106 N 170 D 0 0.139904
106 N 171 G 0 -0.0160336
106 N 172 I 0 -0.0523236
106 N 173 T 0 -0.00444773
106 N 174 E 0 -0.02193
106 N 175 Y 0 -0.0646217
106 N 176 L 0 -0.00346562
106 N 177 D 0 0.0111838
107 V 108 M 0 0.372338
107 V 109 H 0 0.205228
107 V 110 K 0 0.206527
107 V 111 Y 0 0.365248
107 V 112 F 0 -0.000542869
107 V 113 A 0 0.0461946
107 V 114 P 0 0.067282
107 V 115 A 0 0.0291169
107 V 116 T 0 0.0604501
107 V 117 G 0 0.0699333
107 V 118 L 0 0.0459064
107 V 119 T 0 0.0355476
107 V 120 D 0 -0.00883519
107 V 121 R 0 -0.031658
107 V 122 G 0 -0.00774185
107 V 123 I 0 -0.0212624
107 V 124 R 0 0.0104187
107 V 125 Y 0 0.0594617
107 V 126 G 0 -0.00899823
107 V 127 N 0 -0.0132855
107 V 128 F 0 -0.110779
107 V 129 H 0 -0.0650556
107 V 130 V 0 -0.0544009
107 V 131 I 0 -0.0483675
107 V 132 R 0 -0.0306362
107 V 133 E 0 -0.00149497
107 V 134 T 0 -0.0580656
107 V 135 T 0 0.0655936
107 V 136 M 0 0.0134139
107 V 137 P 0 0.0122004
107 V 138 A 0 -0.0636782
107 V 139 V 0 0.0914021
107 V 140 L 0 -0.0720469
107 V 141 L 0 0.0016835
107 V 142 E 0 -0.0326208
107 V 143 V 0 -0.100286
107 V 144 G 0 -0.0218092
107 V 145 Y 0 -0.0761493
107 V 146 L 0 -0.0570867
107 V 147 S 0 0.0268388
107 V 148 N 0 -0.0771931
107 V 149 A 0 0.0449428
107 V 150 K 0 -0.0179319
107 V 151 E 0 -0.0880361
107 V 152 E 0 -0.102274
107 V 153 A 0 0.0554144
107 V 154 T 0 0.0461919
107 V 155 L 0 -0.0975316
107 V 156 F 0 -0.00226261
107 V 157 D 0 0.00712386
107 V 158 E 0 -0.0388818
107 V 159 D 0 0.0715584
107 V 160 F 0 -0.00343716
107 V 161 Q 0 -0.0877467
107 V 162 N 0 0.062536
107 V 163 R 0 0.00765595
107 V 164 V 0 0.0167028
107 V 165 A 0 -0.0716895
107 V 166 Q 0 0.0747295
107 V 167 G 0 0.00556234
107 V 168 I 0 -0.0375002
107 V 169 A 0 0.0506185
107 V 170 D 0 0.0413032
107 V 171 G 0 0.537811
107 V 172 I 0 0.00429176
107 V 173 T 0 0.066324
107 V 174 E 0 0.497224
107 V 175 Y 0 0.260158
107 V 176 L 0 0.0539898
107 V 177 D 0 0.0520483
108 M 109 H 0 0.0717025
108 M 110 K 0 0.0496106
108 M 111 Y 0 0.100676
108 M 112 F 0 0.110096
108 M 113 A 0 -0.0479421
108 M 114 P 0 -0.00313847
108 M 115 A 0 0.0190544
108 M 116 T 0 0.0064721
108 M 117 G 0 -0.0529007
108 M 118 L 0 -0.0816161
108 M 119 T 0 0.0148933
108 M 120 D 0 0.0546833
108 M 121 R 0 -0.00184665
108 M 122 G 0 0.0747585
108 M 123 I 0 -0.0104172
108 M 124 R 0 0.0454194
108 M 125 Y 0 -0.0407834
108 M 126 G 0 -0.0735579
108 M 127 N 0 -0.0201371
108 M 128 F 0 0.0151092
108 M 129 H 0 0.0236741
108 M 130 V 0 -0.0188683
108 M 131 I 0 -0.0375562
108 M 132 R 0 -0.0483507
108 M 133 E 0 0.0563359
108 M 134 T 0 -0.0504067
108 M 135 T 0 -0.0453918
108 M 136 M 0 -0.0878267
108 M 137 P 0 0.00616866
108 M 138 A 0 -0.0274887
108 M 139 V 0 1.07617
108 M 140 L 0 0.00798253
108 M 141 L 0 0.184621
108 M 142 E 0 0.0557132
108 M 143 V 0 -0.0121218
108 M 144 G 0 -0.0258994
108 M 145 Y 0 0.000565026
108 M 146 L 0 -0.0464375
108 M 147 S 0 -0.0188509
108 M 148 N 0 -0.00359201
108 M 149 A 0 -0.0642663
108 M 150 K 0 -0.0586143
108 M 151 E 0 -0.0524364
108 M 152 E 0 -0.0855979
108 M 153 A 0 -0.0644939
108 M 154 T 0 0.027766
108 M 155 L 0 -0.0297463
108 M 156 F 0 -0.0630243
108 M 157 D 0 -0.0886081
108 M 158 E 0 -0.0277691
108 M 159 D 0 0.016709
108 M 160 F 0 -0.0238468
108 M 161 Q 0 -0.0767339
108 M 162 N 0 0.0287569
108 M 163 R 0 -0.0508978
108 M 164 V 0 -0.0303019
108 M 165 A 0 -0.0144775
108 M 166 Q 0 -0.0301065
108 M 167 G 0 -0.000991022
108 M 168 I 0 0.275583
108 M 169 A 0 -0.055127
108 M 170 D 0 -0.0621435
108 M 171 G 0 0.278124
108 M 172 I 0 0.132295
108 M 173 T 0 -0.0544012
108 M 174 E 0 -0.0864134
108 M 175 Y 0 0.00858192
108 M 176 L 0 0.00645269
108 M 177 D 0 -0.047909
109 H 110 K 0 0.137756
109 H 111 Y 0 0.0496167
109 H 112 F 0 0.160436
109 H 113 A 0 0.482167
109 H 114 P 0 0.0492207
109 H 115 A 0 0.00991257
109 H 116 T 0 0.100862
109 H 117 G 0 0.0366365
109 H 118 L 0 0.127725
109 H 119 T 0 0.00729703
109 H 120 D 0 0.69244
109 H 121 R 0 0.0155731
109 H 122 G 0 0.0256039
109 H 123 I 0 0.223546
109 H 124 R 0 0.0873769
109 H 125 Y 0 0.0496122
109 H 126 G 0 -0.0495695
109 H 127 N 0 -0.0371577
109 H 128 F 0 -0.107202
109 H 129 H 0 0.0215472
109 H 130 V 0 -0.00734489
109 H 131 I 0 0.0580332
109 H 132 R 0 0.00908254
109 H 133 E 0 -0.0387283
109 H 134 T 0 -0.0200086
109 H 135 T 0 -0.0281712
109 H 136 M 0 0.000999657
109 H 137 P 0 -0.0828428
109 H 138 A 0 0.0258445
109 H 139 V 0 0.0573535
109 H 140 L 0 -0.0336466
109 H 141 L 0 0.0973359
109 H 142 E 0 -0.0394564
109 H 143 V 0 -0.0123476
109 H 144 G 0 0.0520982
109 H 145 Y 0 0.0609089
109 H 146 L 0 0.0379042
109 H 147 S 0 0.0125782
109 H 148 N 0 -0.0565532
109 H 149 A 0 -0.0248469
109 H 150 K 0 -0.029415
109 H 151 E 0 0.00263223
109 H 152 E 0 -0.00308757
109 H 153 A 0 -0.0774065
109 H 154 T 0 0.023146
109 H 155 L 0 0.0608818
109 H 156 F 0 -0.055836
109 H 157 D 0 -0.0514827
109 H 158 E 0 -0.0446346
109 H 159 D 0 0.0623862
109 H 160 F 0 -0.0267144
109 H 161 Q 0 -0.0567918
109 H 162 N 0 -0.021036
109 H 163 R 0 -0.0224402
109 H 164 V 0 -0.0491547
109 H 165 A 0 -0.00057266
109 H 166 Q 0 -0.0340941
109 H 167 G 0 -0.00610775
109 H 168 I 0 -0.0342827
109 H 169 A 0 -0.0622056
109 H 170 D 0 -0.0571294
109 H 171 G 0 0.169798
109 H 172 I 0 -0.014868
109 H 173 T 0 -0.028462
109 H 174 E 0 -0.0194394
109 H 175 Y 0 -0.0789777
109 H 176 L 0 -0.00647719
109 H 177 D 0 -0.00877786
110 K 111 Y 0 0.209406
110 K 112 F 0 0.0357234
110 K 113 A 0 0.213746
110 K 114 P 0 0.219939
110 K 115 A 0 0.0377217
110 K 116 T 0 0.0565489
110 K 117 G 0 0.0409852
110 K 118 L 0 0.0526062
110 K 119 T 0 0.0347344
110 K 120 D 0 0.0999778
110 K 121 R 0 0.0311109
110 K 122 G 0 0.0541614
110 K 123 I 0 0.0716467
110 K 124 R 0 0.0141084
110 K 125 Y 0 0.0277241
110 K 126 G 0 0.048274
110 K 127 N 0 0.00237777
110 K 128 F 0 -0.0363042
110 K 129 H 0 -0.0613161
110 K 130 V 0 -0.0445679
110 K 131 I 0 -0.0107846
110 K 132 R 0 -0.0529383
110 K 133 E 0 0.0100965
110 K 134 T 0 -0.0443414
110 K 135 T 0 0.0521388
110 K 136 M 0 -0.0121758
110 K 137 P 0 0.0337063
110 K 138 A 0 -0.05866
110 K 139 V 0 -0.0318751
110 K 140 L 0 -0.0023659
110 K 141 L 0 0.0258076
110 K 142 E 0 0.0193497
110 K 143 V 0 -0.0310919
110 K 144 G 0 -0.0978526
110 K 145 Y 0 -0.051219
110 K 146 L 0 -0.0761596
110 K 147 S 0 -0.091371
110 K 148 N 0 0.0148214
110 K 149 A 0 0.0792997
110 K 150 K 0 0.0365859
110 K 151 E 0 -0.0128005
110 K 152 E 0 -0.0295275
110 K 153 A 0 0.0620288
110 K 154 T 0 0.00247458
110 K 155 L 0 -0.043733
110 K 156 F 0 0.0122919
110 K 157 D 0 -0.010256
110 K 158 E 0 0.0853335
110 K 159 D 0 0.0720508
110 K 160 F 0 0.0199532
110 K 161 Q 0 -0.0422191
110 K 162 N 0 -0.0350997
110 K 163 R 0 0.0538959
110 K 164 V 0 0.0157039
110 K 165 A 0 -0.0541558
110 K 166 Q 0 0.0443993
110 K 167 G 0 -0.0591377
110 K 168 I 0 -0.0913615
110 K 169 A 0 -0.0596339
110 K 170 D 0 -0.00420204
110 K 171 G 0 -0.0496393
110 K 172 I 0 0.0654711
110 K 173 T 0 0.0363953
110 K 174 E 0 0.508532
110 K 175 Y 0 0.0160856
110 K 176 L 0 -0.0349009
110 K 177 D 0 0.0789855
111 Y 112 F 0 0.115305
111 Y 113 A 0 0.17827
111 Y 114 P 0 0.45778
111 Y 115 A 0 0.279321
111 Y 116 T 0 0.125683
111 Y 117 G 0 0.0607039
111 Y 118 L 0 0.0505566
111 Y 119 T 0 0.0174994
111 Y 120 D 0 -0.00620681
111 Y 121 R 0 0.00928003
111 Y 122 G 0 0.00473619
111 Y 123 I 0 -0.0165423
111 Y 124 R 0 0.0160931
111 Y 125 Y 0 0.0619002
111 Y 126 G 0 -0.0340441
111 Y 127 N 0 -0.00340915
111 Y 128 F 0 -0.0514364
111 Y 129 H 0 -0.0090205
111 Y 130 V 0 -0.0534945
111 Y 131 I 0 -0.0325672
111 Y 132 R 0 -0.0380286
111 Y 133 E 0 -0.0809116
111 Y 134 T 0 0.0295551
111 Y 135 T 0 0.0346262
111 Y 136 M 0 -0.0482147
111 Y 137 P 0 -0.0473667
111 Y 138 A 0 -0.0192957
111 Y 139 V 0 -0.000938682
111 Y 140 L 0 -0.083955
111 Y 141 L 0 0.00586011
111 Y 142 E 0 -0.0488085
111 Y 143 V 0 -0.109383
111 Y 144 G 0 -0.0274555
111 Y 145 Y 0 -0.0860407
111 Y 146 L 0 -0.0646374
111 Y 147 S 0 -0.0578974
111 Y 148 N 0 -0.0475838
111 Y 149 A 0 -0.0251718
111 Y 150 K 0 0.00586999
111 Y 151 E 0 -0.00935006
111 Y 152 E 0 -0.115641
111 Y 153 A 0 -0.0221532
111 Y 154 T 0 0.0100548
111 Y 155 L 0 -0.104973
111 Y 156 F 0 0.00206738
111 Y 157 D 0 0.0802657
111 Y 158 E 0 0.0113991
111 Y 159 D 0 0.0389849
111 Y 160 F 0 -0.025403
111 Y 161 Q 0 -0.0402792
111 Y 162 N 0 -0.015955
111 Y 163 R 0 -0.0012248
111 Y 164 V 0 -0.0152408
111 Y 165 A 0 -0.0367997
111 Y 166 Q 0 0.0198944
111 Y 167 G 0 0.318382
111 Y 168 I 0 0.00243259
111 Y 169 A 0 0.0498961
111 Y 170 D 0 0.728468
111 Y 171 G 0 0.306314
111 Y 172 I 0 -0.0972781
111 Y 173 T 0 0.00686365
111 Y 174 E 0 1.09568
111 Y 175 Y 0 -0.0274039
111 Y 176 L 0 -0.0413207
111 Y 177 D 0 0.0271055
112 F 113 A 0 0.16947
112 F 114 P 0 0.144542
112 F 115 A 0 0.101958
112 F 116 T 0 0.113074
112 F 117 G 0 0.0765232
112 F 118 L 0 0.124157
112 F 119 T 0 -0.0235289
112 F 120 D 0 -0.00705565
112 F 121 R 0 0.0361168
112 F 122 G 0 0.0168311
112 F 123 I 0 -0.0330898
112 F 124 R 0 0.0147131
112 F 125 Y 0 -0.0313531
112 F 126 G 0 -0.0332288
112 F 127 N 0 0.0443832
112 F 128 F 0 -0.0348992
112 F 129 H 0 -0.0448765
112 F 130 V 0 -0.0290646
112 F 131 I 0 0.0143345
112 F 132 R 0 0.0615811
112 F 133 E 0 -0.0533961
112 F 134 T 0 -0.0647919
112 F 135 T 0 -0.000179185
112 F 136 M 0 -0.0806205
112 F 137 P 0 -0.0243853
112 F 138 A 0 -0.00669495
112 F 139 V 0 0.102855
112 F 140 L 0 0.00772364
112 F 141 L 0 0.258924
112 F 142 E 0 0.0597895
112 F 143 V 0 0.101291
112 F 144 G 0 -0.0387045
112 F 145 Y 0 -0.0337152
112 F 146 L 0 -0.0307996
112 F 147 S 0 -0.0537146
112 F 148 N 0 -0.00302055
112 F 149 A 0 0.00703321
112 F 150 K 0 0.00844405
112 F 151 E 0 -0.00419028
112 F 152 E 0 -0.0181985
112 F 153 A 0 -0.0356635
112 F 154 T 0 0.00639947
112 F 155 L 0 -0.041938
112 F 156 F 0 -0.00465332
112 F 157 D 0 0.0130352
112 F 158 E 0 -0.0159231
112 F 159 D 0 -0.0466442
112 F 160 F 0 0.058083
112 F 161 Q 0 -0.0444384
112 F 162 N 0 0.0663825
112 F 163 R 0 -0.00721983
112 F 164 V 0 0.253231
112 F 165 A 0 0.00297037
112 F 166 Q 0 0.0262489
112 F 167 G 0 0.373604
112 F 168 I 0 0.0992677
112 F 169 A 0 0.0947891
112 F 170 D 0 -0.0633882
112 F 171 G 0 0.063036
112 F 172 I 0 -0.0276474
112 F 173 T 0 -0.0611565
112 F 174 E 0 -0.00628256
112 F 175 Y 0 0.0391029
112 F 176 L 0 0.0462601
112 F 177 D 0 -0.00381924
113 A 114 P 0 0.127075
113 A 115 A 0 0.126794
113 A 116 T 0 0.177539
113 A 117 G 0 0.268082
113 A 118 L 0 0.206543
113 A 119 T 0 0.172324
113 A 120 D 0 0.29754
113 A 121 R 0 0.0213552
113 A 122 G 0 0.014081
113 A 123 I 0 0.105311
113 A 124 R 0 0.111424
113 A 125 Y 0 0.0628769
113 A 126 G 0 0.0473953
113 A 127 N 0 0.0260872
113 A 128 F 0 -0.0611367
113 A 129 H 0 -0.0315361
113 A 130 V 0 -0.0708922
113 A 131 I 0 -0.0209381
113 A 132 R 0 -0.0154133
113 A 133 E 0 0.0259947
113 A 134 T 0 -0.00164814
113 A 135 T 0 0.00621314
113 A 136 M 0 -0.0243907
113 A 137 P 0 0.0188544
113 A 138 A 0 0.00434827
113 A 139 V 0 0.094985
113 A 140 L 0 -0.0578771
113 A 141 L 0 0.00732529
113 A 142 E 0 -0.0162771
113 A 143 V 0 -0.0677118
113 A 144 G 0 -0.048139
113 A 145 Y 0 -0.0802154
113 A 146 L 0 -0.0848579
113 A 147 S 0 -0.0189244
113 A 148 N 0 -0.0239996
113 A 149 A 0 0.0235827
113 A 150 K 0 0.0466057
113 A 151 E 0 -0.030766
113 A 152 E 0 -0.106718
113 A 153 A 0 0.080818
113 A 154 T 0 0.0247088
113 A 155 L 0 -0.0359892
113 A 156 F 0 -0.0395107
113 A 157 D 0 0.00131325
113 A 158 E 0 -0.0302907
113 A 159 D 0 0.094859
113 A 160 F 0 -0.0381195
113 A 161 Q 0 -0.131381
113 A 162 N 0 -0.0553567
113 A 163 R 0 0.0231432
113 A 164 V 0 -0.00488828
113 A 165 A 0 -0.0059325
113 A 166 Q 0 0.0446472
113 A 167 G 0 0.100428
113 A 168 I 0 -0.00615576
113 A 169 A 0 -0.034138
113 A 170 D 0 0.000893893
113 A 171 G 0 0.0222304
113 A 172 I 0 -0.0526838
113 A 173 T 0 -0.0582521
113 A 174 E 0 0.011284
113 A 175 Y 0 -0.0888379
113 A 176 L 0 -0.0714729
113 A 177 D 0 0.00632722
114 P 115 A 0 0.347098
114 P 116 T 0 0.254772
114 P 117 G 0 0.467891
114 P 118 L 0 0.207767
114 P 119 T 0 0.0378236
114 P 120 D 0 0.0603311
114 P 121 R 0 0.017203
114 P 122 G 0 0.0456208
114 P 123 I 0 0.0172233
114 P 124 R 0 0.0472144
114 P 125 Y 0 -0.0323138
114 P 126 G 0 0.0599685
114 P 127 N 0 0.0579691
114 P 128 F 0 -0.0719558
114 P 129 H 0 -0.109858
114 P 130 V 0 -0.1124
114 P 131 I 0 -0.124428
114 P 132 R 0 -0.109265
114 P 133 E 0 -0.0397164
114 P 134 T 0 -0.0216932
114 P 135 T 0 0.0181126
114 P 136 M 0 -0.0566573
114 P 137 P 0 -0.057992
114 P 138 A 0 -0.0115771
114 P 139 V 0 0.0548298
114 P 140 L 0 -0.0777618
114 P 141 L 0 -0.0563012
114 P 142 E 0 -0.0400323
114 P 143 V 0 -0.0730532
114 P 144 G 0 -0.00600696
114 P 145 Y 0 -0.0104143
114 P 146 L 0 -0.0707599
114 P 147 S 0 -0.0152615
114 P 148 N 0 0.0142282
114 P 149 A 0 0.0432716
114 P 150 K 0 0.0276649
114 P 151 E 0 -0.0361275
114 P 152 E 0 -0.0734859
114 P 153 A 0 0.0197303
114 P 154 T 0 0.0327937
114 P 155 L 0 -0.00929654
114 P 156 F 0 0.0152634
114 P 157 D 0 -0.0195494
114 P 158 E 0 0.0794342
114 P 159 D 0 0.072732
114 P 160 F 0 -0.0361679
114 P 161 Q 0 -0.0710018
114 P 162 N 0 0.00686896
114 P 163 R 0 0.0683973
114 P 164 V 0 0.0214454
114 P 165 A 0 -0.0647432
114 P 166 Q 0 0.0474315
114 P 167 G 0 0.145271
114 P 168 I 0 0.00243214
114 P 169 A 0 0.00865845
114 P 170 D 0 0.155528
114 P 171 G 0 -0.065512
114 P 172 I 0 -0.0903931
114 P 173 T 0 0.0551513
114 P 174 E 0 0.116835
114 P 175 Y 0 -0.0011917
114 P 176 L 0 -0.00999915
114 P 177 D 0 0.0996556
115 A 116 T 0 0.51085
115 A 117 G 0 0.228158
115 A 118 L 0 0.121701
115 A 119 T 0 0.171543
115 A 120 D 0 0.0174034
115 A 121 R 0 -0.0279114
115 A 122 G 0 0.0164102
115 A 123 I 0 -0.035348
115 A 124 R 0 -0.00753131
115 A 125 Y 0 0.0351614
115 A 126 G 0 -0.0037938
115 A 127 N 0 -0.0567917
115 A 128 F 0 -0.0371057
115 A 129 H 0 -0.0223152
115 A 130 V 0 -0.0467806
115 A 131 I 0 -0.0139118
115 A 132 R 0 -0.0041488
115 A 133 E 0 -0.0398406
115 A 134 T 0 0.0274511
115 A 135 T 0 0.0658399
115 A 136 M 0 -0.0110247
115 A 137 P 0 -0.00313092
115 A 138 A 0 -0.0035978
115 A 139 V 0 0.00789393
115 A 140 L 0 -0.059124
115 A 141 L 0 -0.0502177
115 A 142 E 0 -0.0552427
115 A 143 V 0 -0.0387399
115 A 144 G 0 -0.0827482
115 A 145 Y 0 -0.00208817
115 A 146 L 0 0.0242298
115 A 147 S 0 -0.082346
115 A 148 N 0 -0.102365
115 A 149 A 0 0.0556889
115 A 150 K 0 0.056903
115 A 151 E 0 -0.0502168
115 A 152 E 0 -0.0563192
115 A 153 A 0 -0.0239624
115 A 154 T 0 0.0581279
115 A 155 L 0 -0.0828885
115 A 156 F 0 -0.0113966
115 A 157 D 0 0.0598003
115 A 158 E 0 0.0198066
115 A 159 D 0 -0.00127681
115 A 160 F 0 0.0284149
115 A 161 Q 0 -0.0709304
115 A 162 N 0 0.041588
115 A 163 R 0 0.23876
115 A 164 V 0 0.0567867
115 A 165 A 0 -0.0301453
115 A 166 Q 0 0.224102
115 A 167 G 0 0.477196
115 A 168 I 0 -0.0157964
115 A 169 A 0 -0.0362066
115 A 170 D 0 0.336123
115 A 171 G 0 -0.0203122
115 A 172 I 0 -0.0610216
115 A 173 T 0 0.0315581
115 A 174 E 0 0.065617
115 A 175 Y 0 -0.0532253
115 A 176 L 0 0.0103033
115 A 177 D 0 0.103852
116 T 117 G 0 0.580041
116 T 118 L 0 0.4496
116 T 119 T 0 0.0999803
116 T 120 D 0 0.11498
116 T 121 R 0 0.120965
116 T 122 G 0 0.026392
116 T 123 I 0 -0.0121675
116 T 124 R 0 -0.0303861
116 T 125 Y 0 0.00608704
116 T 126 G 0 -0.0240458
116 T 127 N 0 0.00183192
116 T 128 F 0 0.0316412
116 T 129 H 0 0.036935
116 T 130 V 0 -0.0853841
116 T 131 I 0 -0.0305569
116 T 132 R 0 -0.0671168
116 T 133 E 0 -0.0892931
116 T 134 T 0 -0.0425942
116 T 135 T 0 -0.0103564
116 T 136 M 0 0.0133864
116 T 137 P 0 -0.0378861
116 T 138 A 0 -0.132939
116 T 139 V 0 0.0328017
116 T 140 L 0 -0.0401217
116 T 141 L 0 0.0317782
116 T 142 E 0 -0.0502935
116 T 143 V 0 -0.0507387
116 T 144 G 0 0.219107
116 T 145 Y 0 0.0249235
116 T 146 L 0 -0.0571201
116 T 147 S 0 0.0258688
116 T 148 N 0 -0.0715785
116 T 149 A 0 0.0571763
116 T 150 K 0 0.0181578
116 T 151 E 0 -0.000286087
116 T 152 E 0 -0.00045572
116 T 153 A 0 -0.0400761
116 T 154 T 0 0.0305355
116 T 155 L 0 -0.0569651
116 T 156 F 0 0.0276185
116 T 157 D 0 -0.0651744
116 T 158 E 0 0.0161842
116 T 159 D 0 0.0158338
116 T 160 F 0 0.0870277
116 T 161 Q 0 -0.0901808
116 T 162 N 0 0.0147436
116 T 163 R 0 0.136954
116 T 164 V 0 0.140706
116 T 165 A 0 0.0858762
116 T 166 Q 0 -0.0424715
116 T 167 G 0 0.360368
116 T 168 I 0 0.0526494
116 T 169 A 0 -0.0445602
116 T 170 D 0 -0.00722622
116 T 171 G 0 -0.0433101
116 T 172 I 0 -0.00514916
116 T 173 T 0 0.0377795
116 T 174 E 0 0.036502
116 T 175 Y 0 -0.0347057
116 T 176 L 0 -0.055901
116 T 177 D 0 0.0352241
117 G 118 L 0 0.27068
117 G 119 T 0 0.153767
117 G 120 D 0 0.0658034
117 G 121 R 0 0.0507541
117 G 122 G 0 0.144596
117 G 123 I 0 0.0590104
117 G 124 R 0 0.0334183
117 G 125 Y 0 -0.0012842
117 G 126 G 0 0.0423619
117 G 127 N 0 -0.0199155
117 G 128 F 0 -0.0481312
117 G 129 H 0 0.0381304
117 G 130 V 0 -0.0512037
117 G 131 I 0 -0.0715403
117 G 132 R 0 0.0157201
117 G 133 E 0 0.0312503
117 G 134 T 0 0.0403213
117 G 135 T 0 0.0134441
117 G 136 M 0 -0.0395819
117 G 137 P 0 -0.068169
117 G 138 A 0 -0.0996953
117 G 139 V 0 0.0231226
117 G 140 L 0 -0.0523014
117 G 141 L 0 -0.0613747
117 G 142 E 0 -0.0380015
117 G 143 V 0 -0.0503643
117 G 144 G 0 -0.0310275
117 G 145 Y 0 -0.0771709
117 G 146 L 0 -0.0542336
117 G 147 S 0 -0.0755181
117 G 148 N 0 -0.0586051
117 G 149 A 0 0.0599268
117 G 150 K 0 0.049948
117 G 151 E 0 0.0405688
117 G 152 E 0 -0.103901
117 G 153 A 0 0.0522447
117 G 154 T 0 0.0990626
117 G 155 L 0 -0.0201837
117 G 156 F 0 0.0296112
117 G 157 D 0 0.00172137
117 G 158 E 0 -0.0223111
117 G 159 D 0 0.091781
117 G 160 F 0 -0.0240732
117 G 161 Q 0 -0.0928568
117 G 162 N 0 -0.00529555
117 G 163 R 0 0.0650897
117 G 164 V 0 0.0202109
117 G 165 A 0 -0.013875
117 G 166 Q 0 0.0654297
117 G 167 G 0 0.00498458
117 G 168 I 0 -0.0424497
117 G 169 A 0 0.00129374
117 G 170 D 0 0.059229
117 G 171 G 0 -0.00968691
117 G 172 I 0 0.0126725
117 G 173 T 0 0.0298547
117 G 174 E 0 0.078591
117 G 175 Y 0 -0.0177876
117 G 176 L 0 0.075659
117 G 177 D 0 0.0255285
118 L 119 T 0 0.178942
118 L 120 D 0 0.0911787
118 L 121 R 0 -0.0043878
118 L 122 G 0 0.0899499
118 L 123 I 0 0.0255101
118 L 124 R 0 0.0155251
118 L 125 Y 0 0.078261
118 L 126 G 0 0.0104923
118 L 127 N 0 -0.0170979
118 L 128 F 0 0.0214591
118 L 129 H 0 7.09548e-05
118 L 130 V 0 -0.0174791
118 L 131 I 0 -0.0336214
118 L 132 R 0 0.0542452
118 L 133 E 0 0.0606946
118 L 134 T 0 -0.0367103
118 L 135 T 0 -0.0215708
118 L 136 M 0 -0.0533128
118 L 137 P 0 -0.00335153
118 L 138 A 0 -0.0434976
118 L 139 V 0 0.00312606
118 L 140 L 0 -0.0394873
118 L 141 L 0 -0.064908
118 L 142 E 0 -0.0582359
118 L 143 V 0 0.0153638
118 L 144 G 0 0.272136
118 L 145 Y 0 -0.00348224
118 L 146 L 0 -0.0309206
118 L 147 S 0 -0.0376405
118 L 148 N 0 -0.0292331
118 L 149 A 0 -0.048224
118 L 150 K 0 0.0398477
118 L 151 E 0 0.345856
118 L 152 E 0 0.0883238
118 L 153 A 0 -0.0130899
118 L 154 T 0 0.202051
118 L 155 L 0 0.049122
118 L 156 F 0 -0.0297527
118 L 157 D 0 -0.0142125
118 L 158 E 0 -0.0438346
118 L 159 D 0 0.0260246
118 L 160 F 0 0.174204
118 L 161 Q 0 -0.0167669
118 L 162 N 0 -0.0120006
118 L 163 R 0 0.0430698
118 L 164 V 0 0.0636986
118 L 165 A 0 -0.0084045
118 L 166 Q 0 0.0456048
118 L 167 G 0 0.0415586
118 L 168 I 0 0.00840401
118 L 169 A 0 -0.0456836
118 L 170 D 0 -0.0455008
118 L 171 G 0 0.00280202
118 L 172 I 0 0.0197697
118 L 173 T 0 -0.0010835
118 L 174 E 0 -0.068082
118 L 175 Y 0 -0.0178465
118 L 176 L 0 -0.0488402
118 L 177 D 0 -0.0314741
119 T 120 D 0 0.358891
119 T 121 R 0 0.254488
119 T 122 G 0 0.130919
119 T 123 I 0 0.1906
119 T 124 R 0 0.171789
119 T 125 Y 0 0.0241035
119 T 126 G 0 0.0178987
119 T 127 N 0 -0.0171485
119 T 128 F 0 -0.00491095
119 T 129 H 0 -0.000983069
119 T 130 V 0 -0.00196988
119 T 131 I 0 -0.0143659
119 T 132 R 0 -0.0417321
119 T 133 E 0 0.0473493
119 T 134 T 0 -0.0263184
119 T 135 T 0 0.0773782
119 T 136 M 0 0.0332185
119 T 137 P 0 0.0140617
119 T 138 A 0 -0.026712
119 T 139 V 0 -0.00263852
119 T 140 L 0 -0.0509765
119 T 141 L 0 0.0281422
119 T 142 E 0 -0.0651939
119 T 143 V 0 -0.0406756
119 T 144 G 0 -0.0424341
119 T 145 Y 0 -0.00263328
119 T 146 L 0 -0.0289599
119 T 147 S 0 -0.0943828
119 T 148 N 0 0.0589053
119 T 149 A 0 0.0393166
119 T 150 K 0 0.0661647
119 T 151 E 0 -0.104039
119 T 152 E 0 -0.0168785
119 T 153 A 0 0.0480406
119 T 154 T 0 0.0101917
119 T 155 L 0 -0.0723663
119 T 156 F 0 -0.0142601
119 T 157 D 0 0.0679538
119 T 158 E 0 0.0385943
119 T 159 D 0 0.0714373
119 T 160 F 0 0.015109
119 T 161 Q 0 -0.0490547
119 T 162 N 0 0.0710862
119 T 163 R 0 0.0351937
119 T 164 V 0 -0.000658459
119 T 165 A 0 -0.0150302
119 T 166 Q 0 -0.0177417
119 T 167 G 0 -0.0108548
119 T 168 I 0 -0.0957313
119 T 169 A 0 0.0437353
119 T 170 D 0 0.0280528
119 T 171 G 0 -0.0780106
119 T 172 I 0 -0.0149029
119 T 173 T 0 0.0551691
119 T 174 E 0 0.042907
119 T 175 Y 0 0.0282396
119 T 176 L 0 -0.0874152
119 T 177 D 0 -0.0177528
120 D 121 R 0 0.414965
120 D 122 G 0 0.676238
120 D 123 I 0 0.296462
120 D 124 R 0 0.278452
120 D 125 Y 0 0.0364485
120 D 126 G 0 -0.0151104
120 D 127 N 0 0.0209911
120 D 128 F 0 -0.0235435
120 D 129 H 0 0.0126156
120 D 130 V 0 -0.00254477
120 D 131 I 0 -0.0664491
120 D 132 R 0 0.0202171
120 D 133 E 0 -0.0421537
120 D 134 T 0 0.0454586
120 D 135 T 0 0.085129
120 D 136 M 0 -0.00719064
120 D 137 P 0 -0.047544
120 D 138 A 0 -0.0017159
120 D 139 V 0 -0.0211033
120 D 140 L 0 -0.0104461
120 D 141 L 0 0.00416667
120 D 142 E 0 -0.00572414
120 D 143 V 0 -0.0469814
120 D 144 G 0 -0.0617697
120 D 145 Y 0 0.038917
120 D 146 L 0 -0.0351916
120 D 147 S 0 -0.0125019
120 D 148 N 0 -0.0391156
120 D 149 A 0 0.00381189
120 D 150 K 0 -0.0123377
120 D 151 E 0 -0.0169125
120 D 152 E 0 -0.0369772
120 D 153 A 0 -0.0403568
120 D 154 T 0 -0.0281557
120 D 155 L 0 -0.066612
120 D 156 F 0 -0.0144131
120 D 157 D 0 -0.0651365
120 D 158 E 0 -0.021804
120 D 159 D 0 0.0100693
120 D 160 F 0 0.00471227
120 D 161 Q 0 -0.0112091
120 D 162 N 0 -0.0440908
120 D 163 R 0 -0.010821
120 D 164 V 0 -0.0146564
120 D 165 A 0 -0.0376579
120 D 166 Q 0 -0.00347585
120 D 167 G 0 -0.00901426
120 D 168 I 0 0.0219112
120 D 169 A 0 -0.00397744
120 D 170 D 0 0.0482872
120 D 171 G 0 -0.0649703
120 D 172 I 0 -0.0313546
120 D 173 T 0 0.00168648
120 D 174 E 0 -0.0592302
120 D 175 Y 0 -0.0640678
120 D 176 L 0 -0.0352992
120 D 177 D 0 -0.0192901
121 R 122 G 0 0.576808
121 R 123 I 0 0.376427
121 R 124 R 0 0.392659
121 R 125 Y 0 0.0742288
121 R 126 G 0 0.00663949
121 R 127 N 0 0.0219515
121 R 128 F 0 -0.00989243
121 R 129 H 0 0.137747
121 R 130 V 0 0.0026924
121 R 131 I 0 0.00503351
121 R 132 R 0 0.0246826
121 R 133 E 0 -0.000439265
121 R 134 T 0 -0.0268521
121 R 135 T 0 0.0313264
121 R 136 M 0 -0.0286192
121 R 137 P 0 -0.00887264
121 R 138 A 0 0.0230158
121 R 139 V 0 -0.0469915
121 R 140 L 0 -0.0233284
121 R 141 L 0 0.000196098
121 R 142 E 0 0.0439694
121 R 143 V 0 -0.100578
121 R 144 G 0 -0.00581023
121 R 145 Y 0 0.361167
121 R 146 L 0 0.0639566
121 R 147 S 0 0.0311092
121 R 148 N 0 -0.0137292
121 R 149 A 0 -0.0156837
121 R 150 K 0 -0.0231773
121 R 151 E 0 -0.0336942
121 R 152 E 0 -0.0537904
121 R 153 A 0 0.0316434
121 R 154 T 0 -0.02153
121 R 155 L 0 -0.00693208
121 R 156 F 0 -0.0583389
121 R 157 D 0 0.0149685
121 R 158 E 0 0.00971197
121 R 159 D 0 -0.0404605
121 R 160 F 0 -0.0729265
121 R 161 Q 0 -0.057877
121 R 162 N 0 -0.0320015
121 R 163 R 0 -0.034194
121 R 164 V 0 -0.0400253
121 R 165 A 0 -0.057365
121 R 166 Q 0 -0.03199
121 R 167 G 0 0.0302002
121 R 168 I 0 0.014017
121 R 169 A 0 0.0256311
121 R 170 D 0 -0.0365825
121 R 171 G 0 -0.0712797
121 R 172 I 0 -0.0173946
121 R 173 T 0 -0.00517155
121 R 174 E 0 0.0402246
121 R 175 Y 0 -0.04454
121 R 176 L 0 -0.0387735
121 R 177 D 0 0.0381353
122 G 123 I 0 0.587037
122 G 124 R 0 0.490726
122 G 125 Y 0 0.0688938
122 G 126 G 0 0.00134132
122 G 127 N 0 0.0110622
122 G 128 F 0 0.0246441
122 G 129 H 0 -0.0203796
122 G 130 V 0 -0.0375516
122 G 131 I 0 0.0180084
122 G 132 R 0 0.0539652
122 G 133 E 0 0.0748905
122 G 134 T 0 0.069098
122 G 135 T 0 0.0313471
122 G 136 M 0 -0.0255096
122 G 137 P 0 -0.000607653
122 G 138 A 0 -0.035031
122 G 139 V 0 0.0323004
122 G 140 L 0 -0.00863607
122 G 141 L 0 0.0186932
122 G 142 E 0 -0.02788
122 G 143 V 0 0.0555168
122 G 144 G 0 -0.00459786
122 G 145 Y 0 -0.0102439
122 G 146 L 0 -0.0419154
122 G 147 S 0 -0.0162445
122 G 148 N 0 -0.124743
122 G 149 A 0 -0.0425233
122 G 150 K 0 -0.00642925
122 G 151 E 0 -0.0105925
122 G 152 E 0 -0.0571799
122 G 153 A 0 0.0390011
122 G 154 T 0 -0.0650817
122 G 155 L 0 -0.0106234
122 G 156 F 0 -0.0201912
122 G 157 D 0 -0.0814252
122 G 158 E 0 -0.0109516
122 G 159 D 0 -0.00814766
122 G 160 F 0 -0.0454227
122 G 161 Q 0 0.0324271
122 G 162 N 0 0.0330932
122 G 163 R 0 0.0192404
122 G 164 V 0 -0.0142384
122 G 165 A 0 -0.0456395
122 G 166 Q 0 0.0282727
122 G 167 G 0 0.0199965
122 G 168 I 0 -0.00184028
122 G 169 A 0 -0.0138674
122 G 170 D 0 0.00927119
122 G 171 G 0 0.000881528
122 G 172 I 0 -0.0446917
122 G 173 T 0 -0.00377565
122 G 174 E 0 -0.00211905
122 G 175 Y 0 -0.0593612
122 G 176 L 0 -0.124852
122 G 177 D 0 0.0657753
123 I 124 R 0 0.290807
123 I 125 Y 0 0.17054
123 I 126 G 0 0.0983974
123 I 127 N 0 0.0537882
123 I 128 F 0 0.0495501
123 I 129 H 0 0.0380674
123 I 130 V 0 -0.0224604
123 I 131 I 0 0.0548419
123 I 132 R 0 0.0227482
123 I 133 E 0 0.0337125
123 I 134 T 0 -0.0351719
123 I 135 T 0 -0.0446753
123 I 136 M 0 0.0326671
123 I 137 P 0 0.00308127
123 I 138 A 0 -0.0576165
123 I 139 V 0 0.00761308
123 I 140 L 0 -0.0195367
123 I 141 L 0 0.0247898
123 I 142 E 0 0.00891584
123 I 143 V 0 0.044622
123 I 144 G 0 0.0586418
123 I 145 Y 0 0.0078159
123 I 146 L 0 -0.0620084
123 I 147 S 0 0.00749309
123 I 148 N 0 -0.0571978
123 I 149 A 0 0.0223008
123 I 150 K 0 0.0142779
123 I 151 E 0 -0.0258557
123 I 152 E 0 0.00853239
123 I 153 A 0 -0.019256
123 I 154 T 0 -0.0565538
123 I 155 L 0 -0.0036701
123 I 156 F 0 0.0179861
123 I 157 D 0 -0.0109421
123 I 158 E 0 -0.0263527
123 I 159 D 0 -0.047972
123 I 160 F 0 -0.0368358
123 I 161 Q 0 0.0367013
123 I 162 N 0 -0.0519919
123 I 163 R 0 -0.0216776
123 I 164 V 0 0.0371812
123 I 165 A 0 -0.00994844
123 I 166 Q 0 0.0136368
123 I 167 G 0 -0.0229756
123 I 168 I 0 0.041993
123 I 169 A 0 -0.0275399
123 I 170 D 0 -0.0627606
123 I 171 G 0 -0.0704552
123 I 172 I 0 -0.0148409
123 I 173 T 0 -0.0151064
123 I 174 E 0 -0.0570325
123 I 175 Y 0 0.0125419
123 I 176 L 0 -0.0914292
123 I 177 D 0 -0.0262196
124 R 125 Y 0 0.102476
124 R 126 G 0 0.189347
124 R 127 N 0 0.00766486
124 R 128 F 0 0.0447039
124 R 129 H 0 0.0557287
124 R 130 V 0 0.00346603
124 R 131 I 0 0.0420611
124 R 132 R 0 0.0251714
124 R 133 E 0 -0.0321031
124 R 134 T 0 0.0404279
124 R 135 T 0 0.0301006
124 R 136 M 0 0.0124376
124 R 137 P 0 -0.0423207
124 R 138 A 0 -0.0107794
124 R 139 V 0 0.0228297
124 R 140 L 0 -0.0201348
124 R 141 L 0 -0.000172571
124 R 142 E 0 -0.0209296
124 R 143 V 0 0.0247834
124 R 144 G 0 -0.051112
124 R 145 Y 0 0.232739
124 R 146 L 0 0.123217
124 R 147 S 0 -0.00758412
124 R 148 N 0 -0.0174643
124 R 149 A 0 -0.020084
124 R 150 K 0 0.0491681
124 R 151 E 0 0.0243773
124 R 152 E 0 -0.0771923
124 R 153 A 0 -0.0528285
124 R 154 T 0 0.0530696
124 R 155 L 0 -0.0475747
124 R 156 F 0 -0.0640348
124 R 157 D 0 -0.01097
124 R 158 E 0 -0.0187269
124 R 159 D 0 -0.00222388
124 R 160 F 0 -0.0442952
124 R 161 Q 0 0.0319534
124 R 162 N 0 -0.013782
124 R 163 R 0 0.0412536
124 R 164 V 0 -0.0372035
124 R 165 A 0 -0.0588199
124 R 166 Q 0 -0.08795
124 R 167 G 0 -0.0202286
124 R 168 I 0 -0.0271406
124 R 169 A 0 -0.0748087
124 R 170 D 0 -0.0522558
124 R 171 G 0 -0.0213961
124 R 172 I 0 -0.0415719
124 R 173 T 0 -0.0599979
124 R 174 E 0 -0.0136921
124 R 175 Y 0 0.0143545
124 R 176 L 0 -0.0370962
124 R 177 D 0 0.0186389
125 Y 126 G 0 0.280469
125 Y 127 N 0 0.275197
125 Y 128 F 0 0.188435
125 Y 129 H 0 0.0180273
125 Y 130 V 0 0.0142217
125 Y 131 I 0 0.0868168
125 Y 132 R 0 0.0921315
125 Y 133 E 0 0.111051
125 Y 134 T 0 0.00434518
125 Y 135 T 0 0.0768797
125 Y 136 M 0 0.0137224
125 Y 137 P 0 0.00737765
125 Y 138 A 0 0.0187799
125 Y 139 V 0 0.0266142
125 Y 140 L 0 -0.00590687
125 Y 141 L 0 0.0410817
125 Y 142 E 0 -0.0326883
125 Y 143 V 0 0.0529758
125 Y 144 G 0 -0.0460133
125 Y 145 Y 0 0.00349716
125 Y 146 L 0 0.072399
125 Y 147 S 0 -0.0451014
125 Y 148 N 0 0.0068309
125 Y 149 A 0 0.0229864
125 Y 150 K 0 -0.0421271
125 Y 151 E 0 -0.0318056
125 Y 152 E 0 0.015899
125 Y 153 A 0 -0.021146
125 Y 154 T 0 0.0635404
125 Y 155 L 0 -0.020659
125 Y 156 F 0 -0.000309611
125 Y 157 D 0 -0.00783452
125 Y 158 E 0 0.022905
125 Y 159 D 0 -0.0581692
125 Y 160 F 0 -0.0634971
125 Y 161 Q 0 -0.0685897
125 Y 162 N 0 -0.0580786
125 Y 163 R 0 -0.0133361
125 Y 164 V 0 -0.0153204
125 Y 165 A 0 -0.040323
125 Y 166 Q 0 -0.0100811
125 Y 167 G 0 0.0160792
125 Y 168 I 0 0.00951018
125 Y 169 A 0 -0.0336998
125 Y 170 D 0 0.0249105
125 Y 171 G 0 -0.0536052
125 Y 172 I 0 -0.0224798
125 Y 173 T 0 0.0439276
125 Y 174 E 0 0.00928552
125 Y 175 Y 0 -0.0199074
125 Y 176 L 0 -0.0764444
125 Y 177 D 0 0.0278818
126 G 127 N 0 0.581107
126 G 128 F 0 0.525833
126 G 129 H 0 0.0697948
126 G 130 V 0 0.0625848
126 G 131 I 0 0.240684
126 G 132 R 0 0.0384555
126 G 133 E 0 0.124113
126 G 134 T 0 0.0459475
126 G 135 T 0 0.0338656
126 G 136 M 0 -0.0116045
126 G 137 P 0 0.044325
126 G 138 A 0 0.0512964
126 G 139 V 0 0.0128115
126 G 140 L 0 0.173462
126 G 141 L 0 -0.0338048
126 G 142 E 0 -0.0109824
126 G 143 V 0 0.0669882
126 G 144 G 0 -0.00047628
126 G 145 Y 0 -0.0610213
126 G 146 L 0 -0.0436258
126 G 147 S 0 0.0289161
126 G 148 N 0 -0.0170004
126 G 149 A 0 -0.00601102
126 G 150 K 0 0.0182918
126 G 151 E 0 0.00578765
126 G 152 E 0 -0.00590603
126 G 153 A 0 -0.0308412
126 G 154 T 0 -0.0146193
126 G 155 L 0 -0.00619277
126 G 156 F 0 -0.0198804
126 G 157 D 0 -0.00164344
126 G 158 E 0 -0.00692415
126 G 159 D 0 -0.0357032
126 G 160 F 0 -0.0233756
126 G 161 Q 0 -0.00821521
126 G 162 N 0 -0.0849162
126 G 163 R 0 0.0393555
126 G 164 V 0 -0.032442
126 G 165 A 0 -0.065541
126 G 166 Q 0 -0.0557301
126 G 167 G 0 -0.0539661
126 G 168 I 0 -0.0149854
126 G 169 A 0 -0.042547
126 G 170 D 0 -0.00906183
126 G 171 G 0 -0.0683678
126 G 172 I 0 -0.0287632
126 G 173 T 0 -0.00858692
126 G 174 E 0 -0.0126775
126 G 175 Y 0 -0.0480525
126 G 176 L 0 -0.0529967
126 G 177 D 0 0.00062634
127 N 128 F 0 0.258327
127 N 129 H 0 0.294323
127 N 130 V 0 0.0278304
127 N 131 I 0 0.11845
127 N 132 R 0 0.399919
127 N 133 E 0 0.214899
127 N 134 T 0 0.138843
127 N 135 T 0 -0.0290839
127 N 136 M 0 0.0397621
127 N 137 P 0 -0.013322
127 N 138 A 0 -0.0236933
127 N 139 V 0 -0.0941985
127 N 140 L 0 0.00186665
127 N 141 L 0 -0.0871711
127 N 142 E 0 0.00579757
127 N 143 V 0 0.0440116
127 N 144 G 0 0.000787613
127 N 145 Y 0 -0.0140568
127 N 146 L 0 -0.024635
127 N 147 S 0 -0.013394
127 N 148 N 0 0.000687913
127 N 149 A 0 0.0522548
127 N 150 K 0 0.0103789
127 N 151 E 0 -0.0619832
127 N 152 E 0 -0.0201875
127 N 153 A 0 -0.0178965
127 N 154 T 0 -0.0610341
127 N 155 L 0 -0.022513
127 N 156 F 0 -0.0168897
127 N 157 D 0 -0.0409472
127 N 158 E 0 0.0215788
127 N 159 D 0 -0.0265177
127 N 160 F 0 0.0545835
127 N 161 Q 0 -0.065691
127 N 162 N 0 -0.0561235
127 N 163 R 0 -0.058102
127 N 164 V 0 0.0169324
127 N 165 A 0 -0.0382996
127 N 166 Q 0 0.00325849
127 N 167 G 0 0.0634193
127 N 168 I 0 -0.0567085
127 N 169 A 0 -0.0513057
127 N 170 D 0 -0.0496111
127 N 171 G 0 -0.0391148
127 N 172 I 0 -0.046173
127 N 173 T 0 -0.0516231
127 N 174 E 0 0.0203309
127 N 175 Y 0 -0.0881446
127 N 176 L 0 0.0411357
127 N 177 D 0 -0.0135139
128 F 129 H 0 0.146282
128 F 130 V 0 0.190668
128 F 131 I 0 0.340967
128 F 132 R 0 0.228911
128 F 133 E 0 0.0742056
128 F 134 T 0 0.142135
128 F 135 T 0 0.0403963
128 F 136 M 0 0.0154503
128 F 137 P 0 0.0742191
128 F 138 A 0 0.0882759
128 F 139 V 0 0.046089
128 F 140 L 0 0.464396
128 F 141 L 0 -0.0730062
128 F 142 E 0 0.0859283
128 F 143 V 0 0.0412371
128 F 144 G 0 0.0399295
128 F 145 Y 0 0.0789216
128 F 146 L 0 0.00594597
128 F 147 S 0 -0.0170181
128 F 148 N 0 -0.013432
128 F 149 A 0 -0.0451451
128 F 150 K 0 -0.0767245
128 F 151 E 0 -0.0303673
128 F 152 E 0 0.0101792
128 F 153 A 0 -0.0334529
128 F 154 T 0 -0.0514768
128 F 155 L 0 0.0218348
128 F 156 F 0 -0.0840609
128 F 157 D 0 -0.0577094
128 F 158 E 0 -0.0347857
128 F 159 D 0 -0.0576555
128 F 160 F 0 0.0332361
128 F 161 Q 0 -0.0275709
128 F 162 N 0 -0.0652768
128 F 163 R 0 0.0130483
128 F 164 V 0 0.0437152
128 F 165 A 0 -0.0384501
128 F 166 Q 0 -0.00685044
128 F 167 G 0 -0.0444216
128 F 168 I 0 -0.0571702
128 F 169 A 0 -0.115845
128 F 170 D 0 -0.040728
128 F 171 G 0 -0.0247499
128 F 172 I 0 -0.0583528
128 F 173 T 0 -0.0704636
128 F 174 E 0 -0.0711798
128 F 175 Y 0 0.0300381
128 F 176 L 0 -0.0886195
128 F 177 D 0 -0.0342269
129 H 130 V 0 0.100603
129 H 131 I 0 0.144801
129 H 132 R 0 0.305141
129 H 133 E 0 0.712248
129 H 134 T 0 0.152064
129 H 135 T 0 0.0105599
129 H 136 M 0 0.0434703
129 H 137 P 0 -0.0545892
129 H 138 A 0 -0.03663
129 H 139 V 0 0.0598286
129 H 140 L 0 0.0466665
129 H 141 L 0 -0.036341
129 H 142 E 0 0.0522865
129 H 143 V 0 -0.0554746
129 H 144 G 0 0.107291
129 H 145 Y 0 0.0445181
129 H 146 L 0 0.0570759
129 H 147 S 0 -0.0500179
129 H 148 N 0 -0.0235251
129 H 149 A 0 -0.0222986
129 H 150 K 0 0.0164341
129 H 151 E 0 -0.107416
129 H 152 E 0 -0.0224406
129 H 153 A 0 -0.0573806
129 H 154 T 0 -0.0477917
129 H 155 L 0 -0.0757138
129 H 156 F 0 -0.0707963
129 H 157 D 0 -0.0976649
129 H 158 E 0 -0.0351614
129 H 159 D 0 -0.0788123
129 H 160 F 0 -0.0187826
129 H 161 Q 0 -0.047869
129 H 162 N 0 -0.0434102
129 H 163 R 0 -0.0347654
129 H 164 V 0 0.0740213
129 H 165 A 0 -0.0910926
129 H 166 Q 0 -0.00421966
129 H 167 G 0 0.0101558
129 H 168 I 0 0.00916894
129 H 169 A 0 -0.0364678
129 H 170 D 0 -0.054708
129 H 171 G 0 -0.0131144
129 H 172 I 0 0.103992
129 H 173 T 0 0.0086396
129 H 174 E 0 -0.0586212
129 H 175 Y 0 -0.0392533
129 H 176 L 0 0.0156575
129 H 177 D 0 -0.028385
130 V 131 I 0 0.400729
130 V 132 R 0 0.167324
130 V 133 E 0 0.0895977
130 V 134 T 0 0.221559
130 V 135 T 0 0.00449998
130 V 136 M 0 0.075165
130 V 137 P 0 0.0100909
130 V 138 A 0 0.256686
130 V 139 V 0 -0.0138759
130 V 140 L 0 0.32681
130 V 141 L 0 -0.0110436
130 V 142 E 0 0.0527316
130 V 143 V 0 0.0363785
130 V 144 G 0 0.084584
130 V 145 Y 0 0.0381342
130 V 146 L 0 0.137584
130 V 147 S 0 0.0400179
130 V 148 N 0 -0.0457873
130 V 149 A 0 -0.0288893
130 V 150 K 0 -0.117172
130 V 151 E 0 0.0161323
130 V 152 E 0 0.0525715
130 V 153 A 0 -0.0595881
130 V 154 T 0 -0.00561363
130 V 155 L 0 0.077116
130 V 156 F 0 -0.0734088
130 V 157 D 0 -0.00801116
130 V 158 E 0 -0.0827163
130 V 159 D 0 0.0210768
130 V 160 F 0 -2.7158e-05
130 V 161 Q 0 -0.0341431
130 V 162 N 0 -0.0419832
130 V 163 R 0 -0.0521293
130 V 164 V 0 -0.0573743
130 V 165 A 0 0.010824
130 V 166 Q 0 -0.0509125
130 V 167 G 0 -0.0201329
130 V 168 I 0 -0.0559
130 V 169 A 0 -0.0694485
130 V 170 D 0 -0.0123869
130 V 171 G 0 -0.0126826
130 V 172 I 0 -0.0427893
130 V 173 T 0 -0.0722485
130 V 174 E 0 -0.0452305
130 V 175 Y 0 -0.0339016
130 V 176 L 0 -0.0475335
130 V 177 D 0 -0.0514379
131 I 132 R 0 0.15873
131 I 133 E 0 0.243757
131 I 134 T 0 0.195354
131 I 135 T 0 0.111172
131 I 136 M 0 0.0748574
131 I 137 P 0 0.107583
131 I 138 A 0 0.299333
131 I 139 V 0 0.00722367
131 I 140 L 0 0.0307612
131 I 141 L 0 0.0192316
131 I 142 E 0 0.0618189
131 I 143 V 0 0.00817124
131 I 144 G 0 -0.036533
131 I 145 Y 0 0.0291431
131 I 146 L 0 0.0558074
131 I 147 S 0 0.0143681
131 I 148 N 0 -0.0377517
131 I 149 A 0 -0.0382237
131 I 150 K 0 -0.0605061
131 I 151 E 0 -0.0273899
131 I 152 E 0 0.0739645
131 I 153 A 0 -0.0416207
131 I 154 T 0 0.00107339
131 I 155 L 0 -0.0265823
131 I 156 F 0 0.0588963
131 I 157 D 0 -0.039045
131 I 158 E 0 -0.0220887
131 I 159 D 0 -0.0255696
131 I 160 F 0 -0.0235192
131 I 161 Q 0 0.00101884
131 I 162 N 0 -0.0275828
131 I 163 R 0 0.00232975
131 I 164 V 0 0.00926946
131 I 165 A 0 -0.0257692
131 I 166 Q 0 -0.0331175
131 I 167 G 0 -0.0500659
131 I 168 I 0 0.00667576
131 I 169 A 0 -0.0469817
131 I 170 D 0 0.00768931
131 I 171 G 0 -0.0315111
131 I 172 I 0 -0.0242841
131 I 173 T 0 -0.0168793
131 I 174 E 0 -0.0204577
131 I 175 Y 0 -0.0477969
131 I 176 L 0 -0.0121961
131 I 177 D 0 -0.0555091
132 R 133 E 0 0.538897
132 R 134 T 0 0.209657
132 R 135 T 0 0.0850639
132 R 136 M 0 0.0154068
132 R 137 P 0 0.019523
132 R 138 A 0 0.123878
132 R 139 V 0 0.0211688
132 R 140 L 0 -0.0155827
132 R 141 L 0 -0.0169514
132 R 142 E 0 -0.00641461
132 R 143 V 0 -0.0802113
132 R 144 G 0 -0.0300876
132 R 145 Y 0 0.0458573
132 R 146 L 0 -0.0176287
132 R 147 S 0 0.0289214
132 R 148 N 0 -0.0235565
132 R 149 A 0 0.0289814
132 R 150 K 0 -0.0341652
132 R 151 E 0 -0.00909282
132 R 152 E 0 -0.0156745
132 R 153 A 0 -0.0169279
132 R 154 T 0 0.0184959
132 R 155 L 0 -0.0594643
132 R 156 F 0 -0.0491018
132 R 157 D 0 -0.0241773
132 R 158 E 0 -0.0195322
132 R 159 D 0 -0.0375023
132 R 160 F 0 -0.0439346
132 R 161 Q 0 -0.0229522
132 R 162 N 0 -0.0636864
132 R 163 R 0 0.00880981
132 R 164 V 0 -0.0307563
132 R 165 A 0 -0.0376548
132 R 166 Q 0 -0.0375992
132 R 167 G 0 -0.00450959
132 R 168 I 0 -0.0644732
132 R 169 A 0 0.00239694
132 R 170 D 0 -0.0462215
132 R 171 G 0 0.0115917
132 R 172 I 0 -0.00992561
132 R 173 T 0 -0.0200414
132 R 174 E 0 0.00202943
132 R 175 Y 0 -0.0684491
132 R 176 L 0 0.0564764
132 R 177 D 0 -0.0105224
133 E 134 T 0 0.34168
133 E 135 T 0 0.188401
133 E 136 M 0 0.0943234
133 E 137 P 0 0.0791716
133 E 138 A 0 0.123389
133 E 139 V 0 0.0266835
133 E 140 L 0 0.0352306
133 E 141 L 0 -0.0785004
133 E 142 E 0 0.0309024
133 E 143 V 0 -0.0424817
133 E 144 G 0 0.00475533
133 E 145 Y 0 0.012964
133 E 146 L 0 -0.0262686
133 E 147 S 0 -0.00410035
133 E 148 N 0 -0.0239719
133 E 149 A 0 0.0413157
133 E 150 K 0 0.00210493
133 E 151 E 0 -0.0836729
133 E 152 E 0 -0.0299566
133 E 153 A 0 -0.00147278
133 E 154 T 0 -0.00686756
133 E 155 L 0 0.00330994
133 E 156 F 0 -0.0187607
133 E 157 D 0 -0.0377637
133 E 158 E 0 -0.0690361
133 E 159 D 0 -0.00404951
133 E 160 F 0 0.042491
133 E 161 Q 0 -0.0189195
133 E 162 N 0 -0.0509181
133 E 163 R 0 -0.0270813
133 E 164 V 0 0.0322512
133 E 165 A 0 -0.00576875
133 E 166 Q 0 -0.0447614
133 E 167 G 0 0.0579166
133 E 168 I 0 -0.0808761
133 E 169 A 0 0.00279939
133 E 170 D 0 -0.0272033
133 E 171 G 0 0.00662546
133 E 172 I 0 -0.0713348
133 E 173 T 0 -0.00254069
133 E 174 E 0 -0.0661881
133 E 175 Y 0 -0.0389347
133 E 176 L 0 0.00925665
133 E 177 D 0 -0.0189811
134 T 135 T 0 0.237902
134 T 136 M 0 0.472052
134 T 137 P 0 0.0446349
134 T 138 A 0 0.269622
134 T 139 V 0 0.027274
134 T 140 L 0 0.0430904
134 T 141 L 0 -0.0328726
134 T 142 E 0 -0.00329887
134 T 143 V 0 0.0453177
134 T 144 G 0 -0.0243964
134 T 145 Y 0 0.0173209
134 T 146 L 0 0.0103562
134 T 147 S 0 -0.0640486
134 T 148 N 0 0.0193869
134 T 149 A 0 -0.020352
134 T 150 K 0 -0.0301385
134 T 151 E 0 0.00815102
134 T 152 E 0 -0.045578
134 T 153 A 0 0.024967
134 T 154 T 0 -0.02438
134 T 155 L 0 -0.00878224
134 T 156 F 0 0.0228267
134 T 157 D 0 0.0236691
134 T 158 E 0 -0.00725415
134 T 159 D 0 -0.0543775
134 T 160 F 0 0.00168681
134 T 161 Q 0 -0.0311784
134 T 162 N 0 -0.0653287
134 T 163 R 0 -0.0406759
134 T 164 V 0 0.0405693
134 T 165 A 0 -0.0458676
134 T 166 Q 0 -0.0646022
134 T 167 G 0 -0.0119255
134 T 168 I 0 0.0256229
134 T 169 A 0 0.00677559
134 T 170 D 0 -0.0325841
134 T 171 G 0 -0.0124929
134 T 172 I 0 -0.0165277
134 T 173 T 0 0.0187377
134 T 174 E 0 -0.0375818
134 T 175 Y 0 -0.0408187
134 T 176 L 0 -0.0804582
134 T 177 D 0 -0.00124582
135 T 136 M 0 0.164631
135 T 137 P 0 0.0432122
135 T 138 A 0 0.0398909
135 T 139 V 0 -0.0282899
135 T 140 L 0 -0.0586964
135 T 141 L 0 -0.04599
135 T 142 E 0 -0.0135166
135 T 143 V 0 -0.0748763
135 T 144 G 0 0.0176726
135 T 145 Y 0 0.0156366
135 T 146 L 0 -0.0657157
135 T 147 S 0 0.010247
135 T 148 N 0 0.0227607
135 T 149 A 0 0.06645
135 T 150 K 0 0.0255976
135 T 151 E 0 -0.0292134
135 T 152 E 0 0.0557775
135 T 153 A 0 0.0369663
135 T 154 T 0 0.0201744
135 T 155 L 0 0.00505125
135 T 156 F 0 -0.0255541
135 T 157 D 0 -0.0271037
135 T 158 E 0 0.0173235
135 T 159 D 0 -0.0437544
135 T 160 F 0 -0.0688686
135 T 161 Q 0 -0.0428657
135 T 162 N 0 0.0116531
135 T 163 R 0 0.0634016
135 T 164 V 0 -0.0131711
135 T 165 A 0 -0.0432682
135 T 166 Q 0 -0.0677918
135 T 167 G 0 0.00446715
135 T 168 I 0 -0.040672
135 T 169 A 0 -0.0566143
135 T 170 D 0 0.0602967
135 T 171 G 0 0.0051436
135 T 172 I 0 0.0281917
135 T 173 T 0 -0.062367
135 T 174 E 0 0.0444168
135 T 175 Y 0 0.00401881
135 T 176 L 0 0.0313967
135 T 177 D 0 0.028269
136 M 137 P 0 0.483648
136 M 138 A 0 0.222373
136 M 139 V 0 0.035715
136 M 140 L 0 0.0298522
136 M 141 L 0 0.0732409
136 M 142 E 0 0.0168001
136 M 143 V 0 0.0354701
136 M 144 G 0 -0.0374968
136 M 145 Y 0 0.0157761
136 M 146 L 0 -0.0166103
136 M 147 S 0 -0.0183277
136 M 148 N 0 -0.0407047
136 M 149 A 0 -0.0660941
136 M 150 K 0 -0.0113132
136 M 151 E 0 -0.033216
136 M 152 E 0 -0.0429608
136 M 153 A 0 0.0780206
136 M 154 T 0 0.0407314
136 M 155 L 0 0.0176261
136 M 156 F 0 0.0318586
136 M 157 D 0 -0.00380258
136 M 158 E 0 0.00199852
136 M 159 D 0 -0.0574002
136 M 160 F 0 -0.0305862
136 M 161 Q 0 -0.0397558
136 M 162 N 0 -0.0673647
136 M 163 R 0 -0.0764103
136 M 164 V 0 -0.0343557
136 M 165 A 0 0.0117527
136 M 166 Q 0 -0.0556281
136 M 167 G 0 0.037168
136 M 168 I 0 0.0637372
136 M 169 A 0 0.0583087
136 M 170 D 0 -0.0317679
136 M 171 G 0 -0.00251452
136 M 172 I 0 0.0262455
136 M 173 T 0 -0.0323829
136 M 174 E 0 -0.083388
136 M 175 Y 0 -0.0295866
136 M 176 L 0 0.00324912
136 M 177 D 0 -0.0523393
137 P 138 A 0 0.187805
137 P 139 V 0 0.164805
137 P 140 L 0 0.0386491
137 P 141 L 0 0.106063
137 P 142 E 0 0.0447626
137 P 143 V 0 0.0119363
137 P 144 G 0 0.0209517
137 P 145 Y 0 0.0503253
137 P 146 L 0 0.00771424
137 P 147 S 0 -0.000821195
137 P 148 N 0 0.0188399
137 P 149 A 0 -3.49779e-05
137 P 150 K 0 0.00600461
137 P 151 E 0 -0.0143198
137 P 152 E 0 0.0190822
137 P 153 A 0 -0.0313531
137 P 154 T 0 -0.032555
137 P 155 L 0 0.0303261
137 P 156 F 0 -0.00587004
137 P 157 D 0 0.0310204
137 P 158 E 0 -0.0146124
137 P 159 D 0 -0.0433803
137 P 160 F 0 -0.075632
137 P 161 Q 0 0.0562848
137 P 162 N 0 -0.039715
137 P 163 R 0 0.0637145
137 P 164 V 0 0.0285856
137 P 165 A 0 -0.0162299
137 P 166 Q 0 -0.0393607
137 P 167 G 0 -0.0312005
137 P 168 I 0 -0.00984848
137 P 169 A 0 -0.0930326
137 P 170 D 0 -0.0194015
137 P 171 G 0 0.0674849
137 P 172 I 0 -0.0481117
137 P 173 T 0 -0.0388113
137 P 174 E 0 -0.0521683
137 P 175 Y 0 0.0649269
137 P 176 L 0 0.0314512
137 P 177 D 0 0.0179594
138 A 139 V 0 0.14459
138 A 140 L 0 0.157017
138 A 141 L 0 0.0503699
138 A 142 E 0 0.0894465
138 A 143 V 0 0.0633507
138 A 144 G 0 -0.028908
138 A 145 Y 0 0.0446688
138 A 146 L 0 0.0106289
138 A 147 S 0 0.0313546
138 A 148 N 0 0.0218304
138 A 149 A 0 0.000220233
138 A 150 K 0 -0.0393125
138 A 151 E 0 0.00764199
138 A 152 E 0 -0.0423113
138 A 153 A 0 -0.0993593
138 A 154 T 0 -0.139571
138 A 155 L 0 -0.00202769
138 A 156 F 0 -0.0603839
138 A 157 D 0 -0.0311298
138 A 158 E 0 -0.107011
138 A 159 D 0 -0.0453841
138 A 160 F 0 -0.082435
138 A 161 Q 0 0.0351228
138 A 162 N 0 -0.0567124
138 A 163 R 0 -0.0594155
138 A 164 V 0 0.0253746
138 A 165 A 0 -0.0494699
138 A 166 Q 0 -0.0716237
138 A 167 G 0 -0.00728028
138 A 168 I 0 0.0064589
138 A 169 A 0 -0.0690819
138 A 170 D 0 -0.0532943
138 A 171 G 0 0.00186595
138 A 172 I 0 -0.00501682
138 A 173 T 0 0.00908071
138 A 174 E 0 -0.11502
138 A 175 Y 0 -0.00110206
138 A 176 L 0 -0.0175133
138 A 177 D 0 -0.0622572
139 V 140 L 0 0.12648
139 V 141 L 0 0.159787
139 V 142 E 0 0.0802848
139 V 143 V 0 0.130545
139 V 144 G 0 0.0272403
139 V 145 Y 0 -0.051472
139 V 146 L 0 -0.0390804
139 V 147 S 0 0.0210176
139 V 148 N 0 0.0379094
139 V 149 A 0 -0.0155675
139 V 150 K 0 -0.0128514
139 V 151 E 0 0.0166753
139 V 152 E 0 -0.0417169
139 V 153 A 0 0.00689737
139 V 154 T 0 0.0048174
139 V 155 L 0 -0.0104261
139 V 156 F 0 -0.0986495
139 V 157 D 0 -0.0137833
139 V 158 E 0 -0.0612812
139 V 159 D 0 -0.0266787
139 V 160 F 0 -0.065855
139 V 161 Q 0 -0.00404148
139 V 162 N 0 -0.0287705
139 V 163 R 0 -0.030294
139 V 164 V 0 0.00966987
139 V 165 A 0 -0.00882546
139 V 166 Q 0 -0.0321673
139 V 167 G 0 -0.0478424
139 V 168 I 0 0.0767767
139 V 169 A 0 0.0150234
139 V 170 D 0 -0.0285437
139 V 171 G 0 0.0383868
139 V 172 I 0 0.023872
139 V 173 T 0 0.0291273
139 V 174 E 0 0.0208445
139 V 175 Y 0 0.0255444
139 V 176 L 0 -0.0754157
139 V 177 D 0 -0.0577073
140 L 141 L 0 0.116752
140 L 142 E 0 0.376054
140 L 143 V 0 0.0963291
140 L 144 G 0 0.0641616
140 L 145 Y 0 0.255264
140 L 146 L 0 0.0219969
140 L 147 S 0 0.0564586
140 L 148 N 0 0.00629088
140 L 149 A 0 0.00489176
140 L 150 K 0 -0.0571178
140 L 151 E 0 0.0494509
140 L 152 E 0 -0.040205
140 L 153 A 0 -0.0256008
140 L 154 T 0 -0.0766868
140 L 155 L 0 -0.0129495
140 L 156 F 0 -0.0182728
140 L 157 D 0 0.010257
140 L 158 E 0 -0.0795373
140 L 159 D 0 -0.00583032
140 L 160 F 0 -0.0717668
140 L 161 Q 0 -0.0551425
140 L 162 N 0 -0.0391873
140 L 163 R 0 -0.0947228
140 L 164 V 0 -0.00800956
140 L 165 A 0 -0.0190164
140 L 166 Q 0 -0.0109303
140 L 167 G 0 0.015208
140 L 168 I 0 0.0345147
140 L 169 A 0 -0.0129877
140 L 170 D 0 -0.0478636
140 L 171 G 0 0.0359229
140 L 172 I 0 -0.0193254
140 L 173 T 0 -0.0295522
140 L 174 E 0 -0.128974
140 L 175 Y 0 0.0354744
140 L 176 L 0 -0.0305685
140 L 177 D 0 -0.0442975
141 L 142 E 0 0.131422
141 L 143 V 0 0.372875
141 L 144 G 0 0.136037
141 L 145 Y 0 0.067069
141 L 146 L 0 -0.0319323
141 L 147 S 0 0.0127871
141 L 148 N 0 0.01642
141 L 149 A 0 -0.0388059
141 L 150 K 0 0.0171385
141 L 151 E 0 0.094835
141 L 152 E 0 -0.0993313
141 L 153 A 0 -0.0269242
141 L 154 T 0 0.0658975
141 L 155 L 0 0.0573876
141 L 156 F 0 0.0280665
141 L 157 D 0 0.0106613
141 L 158 E 0 -0.0555653
141 L 159 D 0 -0.0197225
141 L 160 F 0 0.0441153
141 L 161 Q 0 0.0147407
141 L 162 N 0 -0.0958788
141 L 163 R 0 0.0369937
141 L 164 V 0 0.070061
141 L 165 A 0 0.0948659
141 L 166 Q 0 -0.00228966
141 L 167 G 0 -0.0378169
141 L 168 I 0 0.663714
141 L 169 A 0 0.00108905
141 L 170 D 0 0.0204066
141 L 171 G 0 0.122235
141 L 172 I 0 0.015865
141 L 173 T 0 0.0409888
141 L 174 E 0 0.0247081
141 L 175 Y 0 4.39029e-05
141 L 176 L 0 -0.00919669
141 L 177 D 0 -0.0371035
142 E 143 V 0 0.0509456
142 E 144 G 0 0.0847175
142 E 145 Y 0 0.16682
142 E 146 L 0 0.0464128
142 E 147 S 0 0.0679723
142 E 148 N 0 0.0342388
142 E 149 A 0 -0.035014
142 E 150 K 0 -0.0308278
142 E 151 E 0 0.0439892
142 E 152 E 0 -0.0134465
142 E 153 A 0 -0.0487335
142 E 154 T 0 -0.00451063
142 E 155 L 0 0.00331081
142 E 156 F 0 -0.0374285
142 E 157 D 0 -0.024361
142 E 158 E 0 -0.010859
142 E 159 D 0 -0.0303565
142 E 160 F 0 -0.0482844
142 E 161 Q 0 0.000725968
142 E 162 N 0 -0.0360734
142 E 163 R 0 -0.0443881
142 E 164 V 0 0.0273232
142 E 165 A 0 0.0374358
142 E 166 Q 0 -0.059564
142 E 167 G 0 -0.00316895
142 E 168 I 0 -0.000282707
142 E 169 A 0 -0.0206358
142 E 170 D 0 -0.0324695
142 E 171 G 0 0.0435376
142 E 172 I 0 0.0202669
142 E 173 T 0 -0.0760103
142 E 174 E 0 -0.0372407
142 E 175 Y 0 0.0241751
142 E 176 L 0 0.0154582
142 E 177 D 0 -0.0161786
143 V 144 G 0 0.315494
143 V 145 Y 0 0.0546923
143 V 146 L 0 0.0147684
143 V 147 S 0 0.0340689
143 V 148 N 0 -0.0368461
143 V 149 A 0 -0.0118394
143 V 150 K 0 0.0137527
143 V 151 E 0 0.0616947
143 V 152 E 0 -0.0143839
143 V 153 A 0 -0.0933058
143 V 154 T 0 -0.0285527
143 V 155 L 0 0.102443
143 V 156 F 0 0.0277826
143 V 157 D 0 -0.024701
143 V 158 E 0 0.0126846
143 V 159 D 0 -0.00939807
143 V 160 F 0 0.0291424
143 V 161 Q 0 0.125923
143 V 162 N 0 -0.0524746
143 V 163 R 0 0.00416231
143 V 164 V 0 0.298808
143 V 165 A 0 0.0864072
143 V 166 Q 0 -0.0480079
143 V 167 G 0 0.0239343
143 V 168 I 0 0.45055
143 V 169 A 0 -0.0217837
143 V 170 D 0 -0.0465714
143 V 171 G 0 -0.0306244
143 V 172 I 0 -0.000640898
143 V 173 T 0 -0.0387438
143 V 174 E 0 -0.113187
143 V 175 Y 0 -0.0443626
143 V 176 L 0 -0.0695445
143 V 177 D 0 0.00355135
144 G 145 Y 0 0.111206
144 G 146 L 0 0.0868477
144 G 147 S 0 0.144265
144 G 148 N 0 0.075867
144 G 149 A 0 0.00361135
144 G 150 K 0 -0.084415
144 G 151 E 0 0.344159
144 G 152 E 0 0.088761
144 G 153 A 0 -0.0491653
144 G 154 T 0 -0.00151504
144 G 155 L 0 0.298241
144 G 156 F 0 -0.0119482
144 G 157 D 0 0.0236761
144 G 158 E 0 0.0488062
144 G 159 D 0 -0.0430572
144 G 160 F 0 0.246555
144 G 161 Q 0 0.100756
144 G 162 N 0 -0.0215221
144 G 163 R 0 -0.0495095
144 G 164 V 0 0.125272
144 G 165 A 0 0.00179159
144 G 166 Q 0 -0.0701285
144 G 167 G 0 -0.0277143
144 G 168 I 0 0.120137
144 G 169 A 0 -0.0453424
144 G 170 D 0 -0.0685623
144 G 171 G 0 0.00823867
144 G 172 I 0 -0.0615643
144 G 173 T 0 -0.0998167
144 G 174 E 0 -0.0411286
144 G 175 Y 0 0.00699341
144 G 176 L 0 0.0461024
144 G 177 D 0 -0.0666824
145 Y 146 L 0 0.18674
145 Y 147 S 0 0.392573
145 Y 148 N 0 0.140835
145 Y 149 A 0 0.0973984
145 Y 150 K 0 0.0160887
145 Y 151 E 0 0.0793206
145 Y 152 E 0 0.0386946
145 Y 153 A 0 0.0232015
145 Y 154 T 0 -0.0471143
145 Y 155 L 0 0.122329
145 Y 156 F 0 -0.0736424
145 Y 157 D 0 -0.0415797
145 Y 158 E 0 -0.0147784
145 Y 159 D 0 -0.0458607
145 Y 160 F 0 0.0138876
145 Y 161 Q 0 0.00780408
145 Y 162 N 0 0.0227753
145 Y 163 R 0 -0.0703153
145 Y 164 V 0 -0.010847
145 Y 165 A 0 -0.00969686
145 Y 166 Q 0 -0.0879078
145 Y 167 G 0 -0.0259249
145 Y 168 I 0 -0.0461004
145 Y 169 A 0 -0.0519846
145 Y 170 D 0 -0.0608016
145 Y 171 G 0 -0.0238392
145 Y 172 I 0 0.0185155
145 Y 173 T 0 -0.10496
145 Y 174 E 0 -0.0477761
145 Y 175 Y 0 0.0414113
145 Y 176 L 0 0.00987609
145 Y 177 D 0 -0.0762255
146 L 147 S 0 0.311418
146 L 148 N 0 0.230976
146 L 149 A 0 0.0639807
146 L 150 K 0 0.0597579
146 L 151 E 0 0.046958
146 L 152 E 0 0.285359
146 L 153 A 0 -0.0460063
146 L 154 T 0 0.074704
146 L 155 L 0 0.115373
146 L 156 F 0 -0.0560105
146 L 157 D 0 -0.0671093
146 L 158 E 0 -0.112636
146 L 159 D 0 -0.076335
146 L 160 F 0 0.014324
146 L 161 Q 0 0.0717604
146 L 162 N 0 -0.0292383
146 L 163 R 0 -0.0354356
146 L 164 V 0 -0.0550907
146 L 165 A 0 -0.0674582
146 L 166 Q 0 0.0178964
146 L 167 G 0 -0.0759935
146 L 168 I 0 0.000756212
146 L 169 A 0 -0.086724
146 L 170 D 0 -0.0593499
146 L 171 G 0 0.00504618
146 L 172 I 0 -0.100727
146 L 173 T 0 -0.0139584
146 L 174 E 0 -0.103769
146 L 175 Y 0 -0.0149966
146 L 176 L 0 -0.0149384
146 L 177 D 0 -0.0530631
147 S 148 N 0 0.310268
147 S 149 A 0 0.164829
147 S 150 K 0 0.0514449
147 S 151 E 0 0.211499
147 S 152 E 0 0.131419
147 S 153 A 0 0.000471144
147 S 154 T 0 -0.00199273
147 S 155 L 0 0.096504
147 S 156 F 0 -0.0663655
147 S 157 D 0 -0.0234168
147 S 158 E 0 -0.0788472
147 S 159 D 0 -0.0238887
147 S 160 F 0 0.0170203
147 S 161 Q 0 0.0618722
147 S 162 N 0 -0.0381228
147 S 163 R 0 -0.0698675
147 S 164 V 0 -0.0861032
147 S 165 A 0 0.0401529
147 S 166 Q 0 -0.0700368
147 S 167 G 0 -0.0850478
147 S 168 I 0 -0.0172817
147 S 169 A 0 -0.0314298
147 S 170 D 0 -0.0689666
147 S 171 G 0 -0.0576375
147 S 172 I 0 -0.0540203
147 S 173 T 0 -0.054049
147 S 174 E 0 -0.102446
147 S 175 Y 0 0.0171032
147 S 176 L 0 -0.00459299
147 S 177 D 0 -0.02618
148 N 149 A 0 0.236896
148 N 150 K 0 0.371701
148 N 151 E 0 0.323924
148 N 152 E 0 0.154834
148 N 153 A 0 0.167683
148 N 154 T 0 0.0236673
148 N 155 L 0 0.0173354
148 N 156 F 0 -0.0161725
148 N 157 D 0 0.0269899
148 N 158 E 0 -0.0149437
148 N 159 D 0 -0.0439329
148 N 160 F 0 -0.0253546
148 N 161 Q 0 0.0674408
148 N 162 N 0 -0.0599537
148 N 163 R 0 0.0888676
148 N 164 V 0 0.00710414
148 N 165 A 0 0.0740732
148 N 166 Q 0 -0.0426423
148 N 167 G 0 -0.0245065
148 N 168 I 0 0.0243457
148 N 169 A 0 -0.0892643
148 N 170 D 0 0.021739
148 N 171 G 0 0.0773107
148 N 172 I 0 0.0615632
148 N 173 T 0 -0.0799803
148 N 174 E 0 -0.0208708
148 N 175 Y 0 -0.00733148
148 N 176 L 0 -0.0158686
148 N 177 D 0 -0.00952673
149 A 150 K 0 0.338311
149 A 151 E 0 0.192605
149 A 152 E 0 0.17043
149 A 153 A 0 0.393898
149 A 154 T 0 0.0301226
149 A 155 L 0 -0.0381506
149 A 156 F 0 0.0516401
149 A 157 D 0 0.0951094
149 A 158 E 0 0.0414208
149 A 159 D 0 0.0925914
149 A 160 F 0 -0.0833712
149 A 161 Q 0 0.0300281
149 A 162 N 0 -0.00674597
149 A 163 R 0 -0.0249285
149 A 164 V 0 -0.0253275
149 A 165 A 0 -0.00278539
149 A 166 Q 0 0.00894051
149 A 167 G 0 0.0340034
149 A 168 I 0 -0.0678887
149 A 169 A 0 0.0209924
149 A 170 D 0 0.15763
149 A 171 G 0 -0.0222746
149 A 172 I 0 -0.0400519
149 A 173 T 0 -0.0389521
149 A 174 E 0 -0.0286843
149 A 175 Y 0 -0.046931
149 A 176 L 0 -0.040158
149 A 177 D 0 0.0772815
150 K 151 E 0 0.296995
150 K 152 E 0 0.158396
150 K 153 A 0 0.285257
150 K 154 T 0 0.369553
150 K 155 L 0 0.0231681
150 K 156 F 0 0.0465284
150 K 157 D 0 0.118781
150 K 158 E 0 0.0118492
150 K 159 D 0 0.0198659
150 K 160 F 0 0.0378284
150 K 161 Q 0 0.00998841
150 K 162 N 0 0.00281658
150 K 163 R 0 0.105497
150 K 164 V 0 -0.0492053
150 K 165 A 0 -0.0178646
150 K 166 Q 0 0.0292747
150 K 167 G 0 0.0155344
150 K 168 I 0 -0.046636
150 K 169 A 0 -0.0610256
150 K 170 D 0 0.0190406
150 K 171 G 0 -0.00490528
150 K 172 I 0 -0.0510504
150 K 173 T 0 -0.00588581
150 K 174 E 0 0.0486336
150 K 175 Y 0 -0.0586689
150 K 176 L 0 -0.000453431
150 K 177 D 0 0.034518
151 E 152 E 0 0.431536
151 E 153 A 0 0.0928216
151 E 154 T 0 0.148787
151 E 155 L 0 0.188591
151 E 156 F 0 0.0723236
151 E 157 D 0 0.0407513
151 E 158 E 0 -0.0700091
151 E 159 D 0 -0.0362227
151 E 160 F 0 0.3209
151 E 161 Q 0 0.103076
151 E 162 N 0 -0.0731878
151 E 163 R 0 0.0229365
151 E 164 V 0 0.0335423
151 E 165 A 0 0.0152341
151 E 166 Q 0 -0.0341498
151 E 167 G 0 0.0142483
151 E 168 I 0 0.016949
151 E 169 A 0 -0.0604898
151 E 170 D 0 -0.071592
151 E 171 G 0 0.0282407
151 E 172 I 0 -0.0361022
151 E 173 T 0 -0.0859074
151 E 174 E 0 -0.0716864
151 E 175 Y 0 -0.00212192
151 E 176 L 0 -0.00251459
151 E 177 D 0 -0.0909168
152 E 153 A 0 0.175695
152 E 154 T 0 0.0608288
152 E 155 L 0 0.116936
152 E 156 F 0 0.448853
152 E 157 D 0 -0.0248549
152 E 158 E 0 -0.0839663
152 E 159 D 0 -0.0375102
152 E 160 F 0 0.0267667
152 E 161 Q 0 0.0104181
152 E 162 N 0 -0.0348859
152 E 163 R 0 -0.069358
152 E 164 V 0 -0.0191178
152 E 165 A 0 -0.0117293
152 E 166 Q 0 -0.0267792
152 E 167 G 0 -0.00720662
152 E 168 I 0 -0.0457478
152 E 169 A 0 -0.0732398
152 E 170 D 0 -0.0275368
152 E 171 G 0 -0.00764411
152 E 172 I 0 -0.0452797
152 E 173 T 0 -0.0141342
152 E 174 E 0 -0.0225432
152 E 175 Y 0 0.0763595
152 E 176 L 0 -0.0273892
152 E 177 D 0 -0.0339133
153 A 154 T 0 0.205569
153 A 155 L 0 0.187414
153 A 156 F 0 0.219289
153 A 157 D 0 0.218361
153 A 158 E 0 0.0551803
153 A 159 D 0 0.123553
153 A 160 F 0 0.0426196
153 A 161 Q 0 0.00977532
153 A 162 N 0 0.000197952
153 A 163 R 0 0.0893977
153 A 164 V 0 0.0232966
153 A 165 A 0 -0.00616428
153 A 166 Q 0 0.0602232
153 A 167 G 0 0.0456038
153 A 168 I 0 -0.0335183
153 A 169 A 0 -0.0480632
153 A 170 D 0 0.0329349
153 A 171 G 0 -0.0714413
153 A 172 I 0 -0.0469228
153 A 173 T 0 -0.0282884
153 A 174 E 0 0.014368
153 A 175 Y 0 -0.000403696
153 A 176 L 0 -0.0633338
153 A 177 D 0 -0.000639385
154 T 155 L 0 0.17275
154 T 156 F 0 0.128767
154 T 157 D 0 0.27987
154 T 158 E 0 0.104226
154 T 159 D 0 0.0693745
154 T 160 F 0 0.579064
154 T 161 Q 0 0.0819499
154 T 162 N 0 0.00667839
154 T 163 R 0 0.336807
154 T 164 V 0 0.00356689
154 T 165 A 0 0.0287816
154 T 166 Q 0 -0.00658023
154 T 167 G 0 0.0613096
154 T 168 I 0 -0.0117414
154 T 169 A 0 0.00244221
154 T 170 D 0 0.0341162
154 T 171 G 0 -0.0093374
154 T 172 I 0 0.00395376
154 T 173 T 0 0.0229918
154 T 174 E 0 -0.0642421
154 T 175 Y 0 0.00212261
154 T 176 L 0 -0.0230962
154 T 177 D 0 -0.00712709
155 L 156 F 0 0.235842
155 L 157 D 0 0.188838
155 L 158 E 0 0.069657
155 L 159 D 0 -0.00852494
155 L 160 F 0 0.144949
155 L 161 Q 0 0.172146
155 L 162 N 0 0.0308913
155 L 163 R 0 0.0299682
155 L 164 V 0 0.078114
155 L 165 A 0 -0.00119206
155 L 166 Q 0 -0.0426773
155 L 167 G 0 -0.015813
155 L 168 I 0 0.0513531
155 L 169 A 0 -0.0575992
155 L 170 D 0 0.022499
155 L 171 G 0 0.0306166
155 L 172 I 0 -0.0127472
155 L 173 T 0 -0.0288267
155 L 174 E 0 -0.032831
155 L 175 Y 0 0.00661187
155 L 176 L 0 -0.0972489
155 L 177 D 0 -0.049933
156 F 157 D 0 0.271985
156 F 158 E 0 0.132528
156 F 159 D 0 0.0858986
156 F 160 F 0 0.0379499
156 F 161 Q 0 0.151152
156 F 162 N 0 0.0189651
156 F 163 R 0 0.0170507
156 F 164 V 0 0.0272939
156 F 165 A 0 -0.0259998
156 F 166 Q 0 0.00422048
156 F 167 G 0 0.0329144
156 F 168 I 0 0.0110973
156 F 169 A 0 0.0615438
156 F 170 D 0 0.00504103
156 F 171 G 0 -0.0105887
156 F 172 I 0 -0.0378445
156 F 173 T 0 0.0170059
156 F 174 E 0 0.0109741
156 F 175 Y 0 -0.0445571
156 F 176 L 0 -0.0668108
156 F 177 D 0 0.0565344
157 D 158 E 0 0.452879
157 D 159 D 0 0.839151
157 D 160 F 0 0.568669
157 D 161 Q 0 0.187483
157 D 162 N 0 0.121732
157 D 163 R 0 0.168994
157 D 164 V 0 0.131611
157 D 165 A 0 0.0197775
157 D 166 Q 0 -0.00836199
157 D 167 G 0 -0.0153145
157 D 168 I 0 0.0214126
157 D 169 A 0 0.00520542
157 D 170 D 0 0.0847608
157 D 171 G 0 0.0283044
157 D 172 I 0 0.0236706
157 D 173 T 0 0.0637913
157 D 174 E 0 0.0394633
157 D 175 Y 0 -0.00593109
157 D 176 L 0 0.0244046
157 D 177 D 0 -0.0416812
158 E 159 D 0 0.539209
158 E 160 F 0 0.297996
158 E 161 Q 0 0.294979
158 E 162 N 0 0.278437
158 E 163 R 0 0.147776
158 E 164 V 0 0.039489
158 E 165 A 0 0.0850042
158 E 166 Q 0 0.140909
158 E 167 G 0 -0.0346442
158 E 168 I 0 0.0445478
158 E 169 A 0 -0.0134866
158 E 170 D 0 0.0832444
158 E 171 G 0 -0.0565766
158 E 172 I 0 0.00480573
158 E 173 T 0 0.0230304
158 E 174 E 0 0.0399957
158 E 175 Y 0 -0.00913324
158 E 176 L 0 -0.021092
158 E 177 D 0 -0.0053259
159 D 160 F 0 0.973494
159 D 161 Q 0 0.193462
159 D 162 N 0 0.228441
159 D 163 R 0 0.307619
159 D 164 V 0 0.0542817
159 D 165 A 0 -0.0191292
159 D 166 Q 0 0.0304116
159 D 167 G 0 -0.0425948
159 D 168 I 0 -0.0284433
159 D 169 A 0 0.0169917
159 D 170 D 0 0.00322233
159 D 171 G 0 0.0358862
159 D 172 I 0 -0.0515043
159 D 173 T 0 0.0339023
159 D 174 E 0 0.0906134
159 D 175 Y 0 -0.0751539
159 D 176 L 0 -0.0262214
159 D 177 D 0 0.108127
160 F 161 Q 0 0.313043
160 F 162 N 0 0.166921
160 F 163 R 0 0.262194
160 F 164 V 0 0.448297
160 F 165 A 0 -0.0113973
160 F 166 Q 0 -0.0584834
160 F 167 G 0 0.00481515
160 F 168 I 0 0.00780435
160 F 169 A 0 0.0102683
160 F 170 D 0 -0.0407077
160 F 171 G 0 -0.0106805
160 F 172 I 0 -0.0193408
160 F 173 T 0 0.0523181
160 F 174 E 0 -0.0815661
160 F 175 Y 0 -0.0330292
160 F 176 L 0 0.0392874
160 F 177 D 0 -0.034177
161 Q 162 N 0 0.456328
161 Q 163 R 0 0.181966
161 Q 164 V 0 0.140838
161 Q 165 A 0 0.145186
161 Q 166 Q 0 0.0415756
161 Q 167 G 0 0.0825764
161 Q 168 I 0 0.0827892
161 Q 169 A 0 0.0520111
161 Q 170 D 0 -0.0294369
161 Q 171 G 0 0.0429329
161 Q 172 I 0 0.0351557
161 Q 173 T 0 0.0641199
161 Q 174 E 0 0.0165908
161 Q 175 Y 0 0.0219608
161 Q 176 L 0 0.0243509
161 Q 177 D 0 0.0136671
162 N 163 R 0 0.211561
162 N 164 V 0 0.108156
162 N 165 A 0 0.136455
162 N 166 Q 0 0.420902
162 N 167 G 0 0.0404198
162 N 168 I 0 -0.0183983
162 N 169 A 0 0.0878538
162 N 170 D 0 0.00380663
162 N 171 G 0 -0.0357168
162 N 172 I 0 0.0304693
162 N 173 T 0 0.0740265
162 N 174 E 0 0.107853
162 N 175 Y 0 0.0137809
162 N 176 L 0 0.0497449
162 N 177 D 0 0.06797
163 R 164 V 0 0.197571
163 R 165 A 0 0.157534
163 R 166 Q 0 0.208614
163 R 167 G 0 0.16948
163 R 168 I 0 0.00475501
163 R 169 A 0 0.00934414
163 R 170 D 0 0.118987
163 R 171 G 0 -0.00746849
163 R 172 I 0 0.0607649
163 R 173 T 0 0.00797248
163 R 174 E 0 0.131848
163 R 175 Y 0 0.0109053
163 R 176 L 0 -0.0402826
163 R 177 D 0 0.0830566
164 V 165 A 0 0.206781
164 V 166 Q 0 0.0847999
164 V 167 G 0 0.18148
164 V 168 I 0 0.148928
164 V 169 A 0 0.117538
164 V 170 D 0 0.0478679
164 V 171 G 0 0.0655499
164 V 172 I 0 0.0456241
164 V 173 T 0 -0.000806437
164 V 174 E 0 -0.0048252
164 V 175 Y 0 -0.024317
164 V 176 L 0 -0.0369882
164 V 177 D 0 -0.0483874
165 A 166 Q 0 0.176529
165 A 167 G 0 0.28404
165 A 168 I 0 0.27434
165 A 169 A 0 0.281294
165 A 170 D 0 0.0819812
165 A 171 G 0 0.120936
165 A 172 I 0 0.102175
165 A 173 T 0 0.0366404
165 A 174 E 0 0.0315167
165 A 175 Y 0 -0.00196663
165 A 176 L 0 0.0240776
165 A 177 D 0 -0.01668
166 Q 167 G 0 0.228434
166 Q 168 I 0 0.164316
166 Q 169 A 0 0.320862
166 Q 170 D 0 0.586939
166 Q 171 G 0 0.00885978
166 Q 172 I 0 0.0306749
166 Q 173 T 0 0.168856
166 Q 174 E 0 0.0214439
166 Q 175 Y 0 -0.0320619
166 Q 176 L 0 -0.00384751
166 Q 177 D 0 0.0400021
167 G 168 I 0 0.306237
167 G 169 A 0 0.1354
167 G 170 D 0 0.252027
167 G 171 G 0 0.400577
167 G 172 I 0 0.117169
167 G 173 T 0 -0.0170749
167 G 174 E 0 0.098058
167 G 175 Y 0 -0.0176412
167 G 176 L 0 0.0153817
167 G 177 D 0 -0.0461073
168 I 169 A 0 0.208587
168 I 170 D 0 0.111177
168 I 171 G 0 0.29719
168 I 172 I 0 0.193004
168 I 173 T 0 0.0852711
168 I 174 E 0 -0.0247113
168 I 175 Y 0 0.0234022
168 I 176 L 0 0.104901
168 I 177 D 0 0.0121436
169 A 170 D 0 0.39222
169 A 171 G 0 0.158836
169 A 172 I 0 0.305115
169 A 173 T 0 0.459808
169 A 174 E 0 0.101255
169 A 175 Y 0 0.0489114
169 A 176 L 0 0.0898298
169 A 177 D 0 0.0277243
170 D 171 G 0 0.271688
170 D 172 I 0 0.216444
170 D 173 T 0 0.301684
170 D 174 E 0 0.289602
170 D 175 Y 0 0.0252806
170 D 176 L 0 0.00810232
170 D 177 D 0 0.0424374
171 G 172 I 0 0.413666
171 G 173 T 0 0.146834
171 G 174 E 0 0.0504927
171 G 175 Y 0 0.125439
171 G 176 L 0 0.170562
171 G 177 D 0 -0.00206546
172 I 173 T 0 0.366452
172 I 174 E 0 0.184282
172 I 175 Y 0 0.112731
172 I 176 L 0 0.14722
172 I 177 D 0 0.0506894
173 T 174 E 0 0.38774
173 T 175 Y 0 0.227311
173 T 176 L 0 0.263858
173 T 177 D 0 0.297439
174 E 175 Y 0 0.700196
174 E 176 L 0 0.345519
174 E 177 D 0 0.287883
175 Y 176 L 0 1.00725
175 Y 177 D 0 0.553742
176 L 177 D 0 1.28086
