# Supplementary material for: Combining Evolutionary Information and an Iterative Sampling Strategy for Accurate Protein Structure Prediction
Source: PLoS Comput Biol. 2015 Dec 29;11(12):e1004661. doi: 10.1371/journal.pcbi.1004661 (PMC4694711; doi:10.1371/journal.pcbi.1004661)
Supplement: S2 File — FASTA sequences and PLM contact predictions for all targets of the benchmark set. (ZIP) [file pcbi.1004661.s004.zip › data/pconsfold_benchmarkset/contactpredictions/1o1z_PLM.txt]

11 H 12 H 0 1.70044
11 H 13 V 0 0.716059
11 H 14 I 0 0.360655
11 H 15 V 0 0.0908434
11 H 16 L 0 0.0831941
11 H 17 G 0 0.0377656
11 H 18 H 0 0.0498511
11 H 19 R 0 0.0153939
11 H 20 G 0 0.0253461
11 H 21 Y 0 0.00329042
11 H 22 S 0 0.0142589
11 H 23 A 0 0.0517559
11 H 24 K 0 0.0717371
11 H 25 Y 0 -0.00503269
11 H 26 L 0 0.0173821
11 H 27 E 0 -0.0348624
11 H 28 N 0 -0.0411606
11 H 29 T 0 -0.0190882
11 H 30 L 0 -0.00898103
11 H 31 E 0 0.0485884
11 H 32 A 0 -0.0451008
11 H 33 F 0 -0.0151769
11 H 34 M 0 0.0578814
11 H 35 K 0 0.0509071
11 H 36 A 0 -0.0281157
11 H 37 I 0 0.0238994
11 H 38 E 0 0.0135325
11 H 39 A 0 -0.0186627
11 H 40 G 0 0.0128899
11 H 41 A 0 -0.0433861
11 H 42 N 0 0.0617449
11 H 43 G 0 -0.0237041
11 H 44 V 0 0.00446648
11 H 45 E 0 -0.0337708
11 H 46 L 0 0.0288446
11 H 47 D 0 0.0131142
11 H 48 V 0 -0.034747
11 H 49 R 0 -0.0706969
11 H 50 L 0 -0.0269533
11 H 51 S 0 -0.0510496
11 H 52 K 0 -0.0693175
11 H 53 D 0 -0.0622009
11 H 54 G 0 -0.00767314
11 H 55 K 0 -0.0492001
11 H 56 V 0 -0.0312358
11 H 57 V 0 -0.0460555
11 H 58 V 0 -0.0271555
11 H 59 S 0 -0.00632823
11 H 60 H 0 -0.01152
11 H 61 D 0 -0.0246768
11 H 62 E 0 -0.00885151
11 H 63 D 0 0.0183928
11 H 64 L 0 -0.0182867
11 H 65 K 0 0.0265994
11 H 66 R 0 -0.038575
11 H 67 L 0 -0.00097874
11 H 68 F 0 -0.0470132
11 H 69 G 0 -0.0439223
11 H 70 L 0 0.0164927
11 H 71 D 0 -0.00653707
11 H 72 V 0 -0.0140241
11 H 73 K 0 -0.0155149
11 H 74 I 0 -0.00778753
11 H 75 R 0 -0.0387318
11 H 76 D 0 -0.0251963
11 H 77 A 0 -0.031015
11 H 78 T 0 0.00699639
11 H 79 V 0 -0.0473954
11 H 80 S 0 0.0325645
11 H 81 E 0 0.012569
11 H 82 L 0 -0.0399903
11 H 83 K 0 -0.00510276
11 H 84 E 0 0.00487333
11 H 85 L 0 -0.0553891
11 H 86 T 0 0.00920702
11 H 87 D 0 -0.038101
11 H 88 G 0 0.0222066
11 H 89 K 0 0.0448883
11 H 90 I 0 -0.0134977
11 H 91 T 0 -0.00364458
11 H 92 T 0 -0.0488526
11 H 93 L 0 -0.055561
11 H 94 K 0 -0.00227527
11 H 95 E 0 -0.0714213
11 H 96 V 0 -0.0306536
11 H 97 F 0 0.0153181
11 H 98 E 0 0.0771941
11 H 99 N 0 -0.0183111
11 H 100 V 0 -0.0423059
11 H 101 S 0 0.00696116
11 H 102 D 0 0.0197068
11 H 103 D 0 0.0397095
11 H 104 K 0 -0.0204975
11 H 105 I 0 -0.0225336
11 H 106 I 0 0.0134613
11 H 107 N 0 -0.0738167
11 H 108 I 0 -0.0379751
11 H 109 E 0 -0.0728376
11 H 110 I 0 0.0329259
11 H 111 K 0 -0.0381878
11 H 112 E 0 -0.00576722
11 H 113 R 0 -0.0156828
11 H 114 E 0 0.0523636
11 H 115 A 0 0.0123953
11 H 116 A 0 -0.0259627
11 H 117 D 0 0.00323592
11 H 118 A 0 0.000905996
11 H 119 V 0 -0.0543565
11 H 120 L 0 0.00482746
11 H 121 E 0 0.0104702
11 H 122 I 0 -0.0176845
11 H 123 S 0 -0.0157127
11 H 124 K 0 -0.00422311
11 H 125 K 0 0.052198
11 H 126 R 0 0.0442986
11 H 127 K 0 0.0437658
11 H 128 N 0 -0.00140233
11 H 129 L 0 -0.0299812
11 H 130 I 0 0.0260665
11 H 131 F 0 0.0135031
11 H 132 S 0 -0.0835506
11 H 133 S 0 0.0263273
11 H 134 F 0 -0.0540836
11 H 135 D 0 -0.0425091
11 H 136 L 0 -0.00279617
11 H 137 D 0 0.00610767
11 H 138 L 0 -0.0443447
11 H 139 L 0 -0.00317814
11 H 140 D 0 -0.0537578
11 H 141 E 0 0.0118621
11 H 142 K 0 -0.0171559
11 H 143 F 0 0.00643962
11 H 144 K 0 0.00211778
11 H 145 G 0 -0.0161898
11 H 146 T 0 -0.0123477
11 H 147 K 0 -0.0941671
11 H 148 Y 0 0.00419256
11 H 149 G 0 -0.0251755
11 H 150 Y 0 -0.036158
11 H 151 L 0 -0.0398217
11 H 152 I 0 -0.0326425
11 H 153 D 0 -0.0329014
11 H 154 E 0 -0.0397552
11 H 155 E 0 -0.0221893
11 H 156 N 0 -0.000248811
11 H 157 Y 0 -0.0119112
11 H 158 G 0 0.00132421
11 H 159 S 0 -0.019913
11 H 160 I 0 -0.0500123
11 H 161 E 0 -0.0320908
11 H 162 N 0 0.00676958
11 H 163 F 0 -0.0188845
11 H 164 V 0 0.0197092
11 H 165 E 0 -0.0101368
11 H 166 R 0 0.00220032
11 H 167 V 0 -0.0541738
11 H 168 E 0 -0.0326723
11 H 169 K 0 -0.0571707
11 H 170 E 0 -0.0653279
11 H 171 R 0 -0.0201689
11 H 172 P 0 -0.0162399
11 H 173 Y 0 -0.0195832
11 H 174 S 0 -0.0632522
11 H 175 L 0 0.0114277
11 H 176 H 0 -0.0920705
11 H 177 V 0 -0.0589444
11 H 178 P 0 -0.0467484
11 H 179 Y 0 -0.0473481
11 H 180 Q 0 0.025771
11 H 181 A 0 0.00215194
11 H 182 F 0 0.0101315
11 H 183 E 0 0.0212024
11 H 187 A 0 -0.0567452
11 H 188 V 0 -0.0140316
11 H 189 E 0 0.0102178
11 H 190 V 0 -0.00189857
11 H 191 L 0 -0.00680334
11 H 192 R 0 0.0116035
11 H 193 S 0 -0.0714909
11 H 194 F 0 -0.073757
11 H 195 R 0 -0.045132
11 H 196 K 0 0.0451563
11 H 197 K 0 -0.0308782
11 H 198 G 0 -0.0208278
11 H 199 I 0 0.0130513
11 H 200 V 0 0.00475435
11 H 201 I 0 -0.0758856
11 H 202 F 0 -0.0436067
11 H 203 V 0 -0.0795442
11 H 204 W 0 0.00767549
11 H 205 T 0 -0.0612169
11 H 206 L 0 -0.0162097
11 H 207 N 0 -0.019974
11 H 208 D 0 0.0098796
11 H 209 P 0 -0.0269776
11 H 210 E 0 -0.00625516
11 H 211 I 0 -0.03219
11 H 212 Y 0 -0.0752801
11 H 213 R 0 -0.00580533
11 H 214 K 0 -0.00407475
11 H 215 I 0 0.0226947
11 H 216 R 0 0.0217759
11 H 217 R 0 -0.059276
11 H 218 E 0 -0.0349127
11 H 219 I 0 -0.0349758
11 H 220 D 0 -0.0155398
11 H 221 G 0 -0.0509364
11 H 222 V 0 0.0214196
11 H 223 I 0 -0.0560487
11 H 224 T 0 -0.0359854
11 H 225 D 0 -0.0251023
11 H 226 E 0 -0.0324258
11 H 227 V 0 -0.0234701
11 H 228 E 0 0.0158999
11 H 229 L 0 -0.00347059
11 H 230 F 0 -0.0112039
11 H 231 V 0 0.00661311
12 H 13 V 0 1.29943
12 H 14 I 0 0.417475
12 H 15 V 0 0.192509
12 H 16 L 0 0.0539865
12 H 17 G 0 -0.0231193
12 H 18 H 0 0.0281485
12 H 19 R 0 0.0311576
12 H 20 G 0 0.0366922
12 H 21 Y 0 -0.0069972
12 H 22 S 0 -0.0116271
12 H 23 A 0 0.0212401
12 H 24 K 0 0.0271787
12 H 25 Y 0 0.00221746
12 H 26 L 0 0.0327556
12 H 27 E 0 0.0188177
12 H 28 N 0 0.0218058
12 H 29 T 0 -0.0413537
12 H 30 L 0 -0.0149672
12 H 31 E 0 -0.0236557
12 H 32 A 0 -0.00342023
12 H 33 F 0 -0.0119805
12 H 34 M 0 0.0599738
12 H 35 K 0 0.0125887
12 H 36 A 0 -0.0120958
12 H 37 I 0 0.00864769
12 H 38 E 0 0.0379503
12 H 39 A 0 0.00876742
12 H 40 G 0 0.00567464
12 H 41 A 0 -0.00945857
12 H 42 N 0 0.115794
12 H 43 G 0 0.0397749
12 H 44 V 0 -0.0189213
12 H 45 E 0 -0.0559188
12 H 46 L 0 0.043978
12 H 47 D 0 -0.0274028
12 H 48 V 0 -0.0499549
12 H 49 R 0 -0.0219853
12 H 50 L 0 0.0130174
12 H 51 S 0 -0.0598528
12 H 52 K 0 -0.0488825
12 H 53 D 0 -0.0677986
12 H 54 G 0 0.0156874
12 H 55 K 0 -0.0341733
12 H 56 V 0 0.0106579
12 H 57 V 0 -0.00409488
12 H 58 V 0 -0.0229012
12 H 59 S 0 -0.053038
12 H 60 H 0 -0.0174434
12 H 61 D 0 -0.0449842
12 H 62 E 0 -0.0415007
12 H 63 D 0 -0.0163647
12 H 64 L 0 0.00061512
12 H 65 K 0 0.000197969
12 H 66 R 0 -0.014153
12 H 67 L 0 -0.00961088
12 H 68 F 0 -0.0343189
12 H 69 G 0 0.0111462
12 H 70 L 0 -0.0409178
12 H 71 D 0 0.0188323
12 H 72 V 0 -0.0432777
12 H 73 K 0 -0.0118261
12 H 74 I 0 -0.0631116
12 H 75 R 0 0.0531963
12 H 76 D 0 -0.0361844
12 H 77 A 0 0.0370798
12 H 78 T 0 -0.00876751
12 H 79 V 0 0.0134614
12 H 80 S 0 0.0697346
12 H 81 E 0 -0.0530748
12 H 82 L 0 -0.0144443
12 H 83 K 0 0.0151034
12 H 84 E 0 0.0262663
12 H 85 L 0 0.012481
12 H 86 T 0 -0.0401449
12 H 87 D 0 0.0110569
12 H 88 G 0 -0.0341216
12 H 89 K 0 0.023706
12 H 90 I 0 -0.0380993
12 H 91 T 0 -0.00710013
12 H 92 T 0 -0.0875529
12 H 93 L 0 -0.0344935
12 H 94 K 0 -0.0296218
12 H 95 E 0 0.0140299
12 H 96 V 0 -0.0405634
12 H 97 F 0 -0.00806256
12 H 98 E 0 -0.016484
12 H 99 N 0 -0.0341078
12 H 100 V 0 0.0161252
12 H 101 S 0 0.0446185
12 H 102 D 0 -0.0127264
12 H 103 D 0 0.029565
12 H 104 K 0 -0.00283692
12 H 105 I 0 -0.0132548
12 H 106 I 0 -0.0166752
12 H 107 N 0 -0.0607153
12 H 108 I 0 -0.0103629
12 H 109 E 0 -0.0483273
12 H 110 I 0 -0.00103805
12 H 111 K 0 -0.0596504
12 H 112 E 0 -0.0106461
12 H 113 R 0 0.0016901
12 H 114 E 0 -0.00431324
12 H 115 A 0 -0.0625627
12 H 116 A 0 -0.0540736
12 H 117 D 0 0.0594369
12 H 118 A 0 -0.00930304
12 H 119 V 0 -0.0298581
12 H 120 L 0 -0.0221133
12 H 121 E 0 0.00225249
12 H 122 I 0 0.00334951
12 H 123 S 0 -0.0415764
12 H 124 K 0 0.0049037
12 H 125 K 0 -0.024853
12 H 126 R 0 -0.0228977
12 H 127 K 0 0.0337817
12 H 128 N 0 0.00325403
12 H 129 L 0 -0.0573314
12 H 130 I 0 -0.0220178
12 H 131 F 0 -0.0228768
12 H 132 S 0 -0.0805445
12 H 133 S 0 -0.0123614
12 H 134 F 0 -0.0788892
12 H 135 D 0 -0.0398922
12 H 136 L 0 -0.0152814
12 H 137 D 0 0.00709452
12 H 138 L 0 -0.0103082
12 H 139 L 0 -0.0184788
12 H 140 D 0 -0.00512229
12 H 141 E 0 0.00118349
12 H 142 K 0 0.0189756
12 H 143 F 0 -0.0134711
12 H 144 K 0 -0.0106254
12 H 145 G 0 0.00473816
12 H 146 T 0 -0.0950878
12 H 147 K 0 -0.0607189
12 H 148 Y 0 0.0439985
12 H 149 G 0 -0.0516753
12 H 150 Y 0 -0.129605
12 H 151 L 0 -0.0191635
12 H 152 I 0 -0.0334538
12 H 153 D 0 -0.0548415
12 H 154 E 0 -0.0458001
12 H 155 E 0 -0.00655187
12 H 156 N 0 -0.0375221
12 H 157 Y 0 -0.0316946
12 H 158 G 0 -0.0551227
12 H 159 S 0 -0.0476416
12 H 160 I 0 -0.0179653
12 H 161 E 0 -0.0113104
12 H 162 N 0 -0.0233677
12 H 163 F 0 -0.044715
12 H 164 V 0 -0.0114764
12 H 165 E 0 -0.0319383
12 H 166 R 0 -0.0702035
12 H 167 V 0 -0.0268335
12 H 168 E 0 -0.0461515
12 H 169 K 0 -0.0135639
12 H 170 E 0 0.000306319
12 H 171 R 0 -0.0490983
12 H 172 P 0 -0.0269956
12 H 173 Y 0 0.00379351
12 H 174 S 0 -0.0353405
12 H 175 L 0 0.0104373
12 H 176 H 0 -0.0432288
12 H 177 V 0 -0.0661325
12 H 178 P 0 -0.0435162
12 H 179 Y 0 -0.04853
12 H 180 Q 0 0.0163353
12 H 181 A 0 -0.0488372
12 H 182 F 0 -0.00171463
12 H 183 E 0 -0.0142652
12 H 187 A 0 -0.022525
12 H 188 V 0 0.0152087
12 H 189 E 0 -0.00148154
12 H 190 V 0 -0.0222549
12 H 191 L 0 0.00104186
12 H 192 R 0 -0.0105478
12 H 193 S 0 -0.0278312
12 H 194 F 0 -0.0336158
12 H 195 R 0 -0.00617089
12 H 196 K 0 0.0245572
12 H 197 K 0 0.033115
12 H 198 G 0 -0.00351868
12 H 199 I 0 -0.00521225
12 H 200 V 0 0.0099312
12 H 201 I 0 -0.0399028
12 H 202 F 0 -0.051245
12 H 203 V 0 -0.0891474
12 H 204 W 0 -0.0382982
12 H 205 T 0 -0.0889119
12 H 206 L 0 -0.0429057
12 H 207 N 0 -0.0797887
12 H 208 D 0 -0.0101361
12 H 209 P 0 -0.0234754
12 H 210 E 0 -0.0203235
12 H 211 I 0 0.0274717
12 H 212 Y 0 -0.0421345
12 H 213 R 0 -0.0207347
12 H 214 K 0 -0.0394126
12 H 215 I 0 0.028989
12 H 216 R 0 0.0113346
12 H 217 R 0 0.0151809
12 H 218 E 0 -0.0386627
12 H 219 I 0 -0.0313925
12 H 220 D 0 -0.0610558
12 H 221 G 0 -0.0959772
12 H 222 V 0 -0.0188904
12 H 223 I 0 -0.0579638
12 H 224 T 0 -0.0508516
12 H 225 D 0 -0.00779564
12 H 226 E 0 -0.0193125
12 H 227 V 0 -0.0730468
12 H 228 E 0 -0.0798705
12 H 229 L 0 -0.0376313
12 H 230 F 0 -0.0294544
12 H 231 V 0 -0.00736107
13 V 14 I 0 0.901008
13 V 15 V 0 0.335946
13 V 16 L 0 0.192671
13 V 17 G 0 0.0930508
13 V 18 H 0 0.0805405
13 V 19 R 0 0.0683333
13 V 20 G 0 0.0522017
13 V 21 Y 0 0.0810709
13 V 22 S 0 0.0839624
13 V 23 A 0 -0.0196296
13 V 24 K 0 0.0216056
13 V 25 Y 0 0.0279651
13 V 26 L 0 0.0263127
13 V 27 E 0 -0.0033182
13 V 28 N 0 -0.0168237
13 V 29 T 0 0.00945423
13 V 30 L 0 -0.0343136
13 V 31 E 0 0.0408966
13 V 32 A 0 -9.68184e-05
13 V 33 F 0 0.00735829
13 V 34 M 0 -0.022402
13 V 35 K 0 0.10041
13 V 36 A 0 0.0051335
13 V 37 I 0 0.0711909
13 V 38 E 0 0.0568929
13 V 39 A 0 -0.0131847
13 V 40 G 0 0.077849
13 V 41 A 0 0.0352405
13 V 42 N 0 0.054228
13 V 43 G 0 0.0276637
13 V 44 V 0 -0.0113845
13 V 45 E 0 -0.0503541
13 V 46 L 0 -0.0105543
13 V 47 D 0 -0.0417939
13 V 48 V 0 -0.0141732
13 V 49 R 0 0.00317754
13 V 50 L 0 -0.00308271
13 V 51 S 0 -0.02203
13 V 52 K 0 -0.0728193
13 V 53 D 0 -0.032399
13 V 54 G 0 -0.0335714
13 V 55 K 0 -0.0186425
13 V 56 V 0 0.0225322
13 V 57 V 0 -0.0368326
13 V 58 V 0 -0.00773815
13 V 59 S 0 -0.0177115
13 V 60 H 0 -0.0165048
13 V 61 D 0 -0.0248692
13 V 62 E 0 -0.0211641
13 V 63 D 0 0.0251506
13 V 64 L 0 0.0355314
13 V 65 K 0 -0.0321423
13 V 66 R 0 0.0177503
13 V 67 L 0 0.0241604
13 V 68 F 0 -0.0077175
13 V 69 G 0 -0.0207662
13 V 70 L 0 -0.0468915
13 V 71 D 0 0.0176312
13 V 72 V 0 -0.0218836
13 V 73 K 0 -0.0574869
13 V 74 I 0 -0.0124014
13 V 75 R 0 -0.0102825
13 V 76 D 0 0.0026127
13 V 77 A 0 -0.0424004
13 V 78 T 0 -0.0632471
13 V 79 V 0 0.0681522
13 V 80 S 0 0.00409514
13 V 81 E 0 -0.0238149
13 V 82 L 0 0.0167876
13 V 83 K 0 -0.0660905
13 V 84 E 0 -0.0483625
13 V 85 L 0 -0.0312713
13 V 86 T 0 -0.016497
13 V 87 D 0 -0.0017856
13 V 88 G 0 -0.0165136
13 V 89 K 0 -0.0112811
13 V 90 I 0 -0.0683372
13 V 91 T 0 -0.068812
13 V 92 T 0 -0.0404319
13 V 93 L 0 -0.0676732
13 V 94 K 0 -0.035854
13 V 95 E 0 -0.0533895
13 V 96 V 0 0.00765481
13 V 97 F 0 -0.0177027
13 V 98 E 0 -0.0315025
13 V 99 N 0 -0.0405715
13 V 100 V 0 -0.0304208
13 V 101 S 0 -0.00716035
13 V 102 D 0 0.00516024
13 V 103 D 0 -0.0153525
13 V 104 K 0 -0.000576432
13 V 105 I 0 0.0223251
13 V 106 I 0 0.00153251
13 V 107 N 0 -0.0315923
13 V 108 I 0 -0.0395061
13 V 109 E 0 -0.0675009
13 V 110 I 0 0.0203984
13 V 111 K 0 -0.0623042
13 V 112 E 0 -0.0319677
13 V 113 R 0 -0.0422372
13 V 114 E 0 -0.0639574
13 V 115 A 0 -0.0211079
13 V 116 A 0 -0.0359793
13 V 117 D 0 -0.0499701
13 V 118 A 0 -0.0216041
13 V 119 V 0 -0.021143
13 V 120 L 0 -0.0475168
13 V 121 E 0 0.00446361
13 V 122 I 0 -0.0388904
13 V 123 S 0 -0.0566782
13 V 124 K 0 -0.0399114
13 V 125 K 0 -0.00209718
13 V 126 R 0 -0.0440804
13 V 127 K 0 -0.0224004
13 V 128 N 0 0.0237461
13 V 129 L 0 -0.0225956
13 V 130 I 0 -0.0266218
13 V 131 F 0 -0.0419321
13 V 132 S 0 -0.0193087
13 V 133 S 0 0.0165664
13 V 134 F 0 -0.0571047
13 V 135 D 0 -0.0192065
13 V 136 L 0 -0.0232195
13 V 137 D 0 -0.042274
13 V 138 L 0 -0.0232624
13 V 139 L 0 -0.0351429
13 V 140 D 0 -0.036343
13 V 141 E 0 -0.00118732
13 V 142 K 0 -0.0482792
13 V 143 F 0 -0.0507914
13 V 144 K 0 -0.041385
13 V 145 G 0 -0.0408876
13 V 146 T 0 -0.0596485
13 V 147 K 0 0.0294063
13 V 148 Y 0 -0.0648093
13 V 149 G 0 -0.0113748
13 V 150 Y 0 -0.0274883
13 V 151 L 0 -0.0790726
13 V 152 I 0 -0.0638737
13 V 153 D 0 -0.0449334
13 V 154 E 0 -0.0838774
13 V 155 E 0 -0.00855257
13 V 156 N 0 -0.0105938
13 V 157 Y 0 -0.06817
13 V 158 G 0 -0.0152874
13 V 159 S 0 -0.0404254
13 V 160 I 0 -0.0404986
13 V 161 E 0 -0.0202011
13 V 162 N 0 -0.024118
13 V 163 F 0 -0.0662386
13 V 164 V 0 -0.00925079
13 V 165 E 0 0.00453841
13 V 166 R 0 -0.116103
13 V 167 V 0 -0.0656621
13 V 168 E 0 -0.0360784
13 V 169 K 0 0.00160585
13 V 170 E 0 -0.0383421
13 V 171 R 0 -0.0268897
13 V 172 P 0 -0.0774111
13 V 173 Y 0 -0.0255794
13 V 174 S 0 0.0226288
13 V 175 L 0 -0.0610405
13 V 176 H 0 -0.0986839
13 V 177 V 0 -0.0283276
13 V 178 P 0 -0.0272398
13 V 179 Y 0 -0.0289442
13 V 180 Q 0 -0.0471859
13 V 181 A 0 -0.017893
13 V 182 F 0 -0.0191327
13 V 183 E 0 -0.0904193
13 V 187 A 0 -0.0616216
13 V 188 V 0 -0.0715363
13 V 189 E 0 -0.0611511
13 V 190 V 0 0.00343525
13 V 191 L 0 -0.0265205
13 V 192 R 0 -0.0261397
13 V 193 S 0 -0.0367186
13 V 194 F 0 -0.0428226
13 V 195 R 0 -0.0425649
13 V 196 K 0 -0.0386046
13 V 197 K 0 -0.035209
13 V 198 G 0 0.00528241
13 V 199 I 0 -0.0285188
13 V 200 V 0 0.0125563
13 V 201 I 0 -0.0528599
13 V 202 F 0 0.0202389
13 V 203 V 0 -0.0259468
13 V 204 W 0 -0.0645733
13 V 205 T 0 -0.0488642
13 V 206 L 0 -0.0333765
13 V 207 N 0 -0.075748
13 V 208 D 0 0.0157681
13 V 209 P 0 -0.0540477
13 V 210 E 0 -0.0169081
13 V 211 I 0 -0.0247064
13 V 212 Y 0 0.00174826
13 V 213 R 0 0.00236668
13 V 214 K 0 -0.0361756
13 V 215 I 0 0.163873
13 V 216 R 0 -0.0309713
13 V 217 R 0 -0.026922
13 V 218 E 0 1.69168e-05
13 V 219 I 0 0.0106851
13 V 220 D 0 0.0365789
13 V 221 G 0 0.110039
13 V 222 V 0 0.0427865
13 V 223 I 0 -0.00471494
13 V 224 T 0 0.0149069
13 V 225 D 0 -0.0776249
13 V 226 E 0 0.0570942
13 V 227 V 0 0.00753992
13 V 228 E 0 -0.0242279
13 V 229 L 0 -0.0158056
13 V 230 F 0 0.0989109
13 V 231 V 0 -0.0249102
14 I 15 V 0 0.730061
14 I 16 L 0 0.273868
14 I 17 G 0 0.106666
14 I 18 H 0 0.107919
14 I 19 R 0 0.0937317
14 I 20 G 0 0.075162
14 I 21 Y 0 0.0937207
14 I 22 S 0 0.0370586
14 I 23 A 0 0.0864005
14 I 24 K 0 0.0717925
14 I 25 Y 0 0.0351847
14 I 26 L 0 0.0222976
14 I 27 E 0 0.00896068
14 I 28 N 0 0.0152512
14 I 29 T 0 -0.0288936
14 I 30 L 0 0.00939639
14 I 31 E 0 0.00634219
14 I 32 A 0 0.0791614
14 I 33 F 0 -0.0122143
14 I 34 M 0 0.00266623
14 I 35 K 0 0.0155628
14 I 36 A 0 -0.0267936
14 I 37 I 0 0.0679747
14 I 38 E 0 -0.0135741
14 I 39 A 0 0.0777987
14 I 40 G 0 0.0107624
14 I 41 A 0 0.066435
14 I 42 N 0 0.290339
14 I 43 G 0 0.219326
14 I 44 V 0 0.00868777
14 I 45 E 0 -0.0529145
14 I 46 L 0 0.0058407
14 I 47 D 0 -0.0267057
14 I 48 V 0 0.0394239
14 I 49 R 0 0.0153918
14 I 50 L 0 0.0309228
14 I 51 S 0 0.000693426
14 I 52 K 0 -0.0385263
14 I 53 D 0 -0.00296282
14 I 54 G 0 -0.0171566
14 I 55 K 0 0.0388838
14 I 56 V 0 0.0126032
14 I 57 V 0 -0.0236515
14 I 58 V 0 0.0287961
14 I 59 S 0 -0.0130625
14 I 60 H 0 -0.0693014
14 I 61 D 0 -0.0928523
14 I 62 E 0 -0.014094
14 I 63 D 0 -0.027137
14 I 64 L 0 -0.0399166
14 I 65 K 0 -0.0353783
14 I 66 R 0 -0.0989549
14 I 67 L 0 -0.0535113
14 I 68 F 0 -0.0330763
14 I 69 G 0 -0.00682551
14 I 70 L 0 -0.0243624
14 I 71 D 0 0.0523356
14 I 72 V 0 -0.0145312
14 I 73 K 0 -0.0341767
14 I 74 I 0 -0.0457038
14 I 75 R 0 -0.0119074
14 I 76 D 0 -0.0135359
14 I 77 A 0 -0.0304855
14 I 78 T 0 -3.77978e-05
14 I 79 V 0 -0.0313981
14 I 80 S 0 -0.0203228
14 I 81 E 0 0.00031336
14 I 82 L 0 -0.0255017
14 I 83 K 0 -0.0274064
14 I 84 E 0 0.0719666
14 I 85 L 0 -0.0905808
14 I 86 T 0 -0.053761
14 I 87 D 0 -0.0383664
14 I 88 G 0 0.0251277
14 I 89 K 0 -0.0218902
14 I 90 I 0 -0.0880437
14 I 91 T 0 -0.0356916
14 I 92 T 0 -0.0197185
14 I 93 L 0 -0.0367634
14 I 94 K 0 -0.078028
14 I 95 E 0 -0.0486067
14 I 96 V 0 -0.0422712
14 I 97 F 0 -0.0388004
14 I 98 E 0 -0.0269288
14 I 99 N 0 -0.0628732
14 I 100 V 0 -0.00540059
14 I 101 S 0 0.00316133
14 I 102 D 0 0.0176123
14 I 103 D 0 0.0222351
14 I 104 K 0 -0.00308213
14 I 105 I 0 0.144513
14 I 106 I 0 -0.0183365
14 I 107 N 0 -0.00869428
14 I 108 I 0 0.0135867
14 I 109 E 0 -0.106777
14 I 110 I 0 -0.03503
14 I 111 K 0 -0.0476867
14 I 112 E 0 0.0117481
14 I 113 R 0 -0.0185972
14 I 114 E 0 -0.0724797
14 I 115 A 0 0.00630964
14 I 116 A 0 -0.0205505
14 I 117 D 0 -0.0242293
14 I 118 A 0 0.0405582
14 I 119 V 0 -0.0180245
14 I 120 L 0 -0.0786146
14 I 121 E 0 0.00203808
14 I 122 I 0 -0.0792162
14 I 123 S 0 -0.038085
14 I 124 K 0 -0.0256061
14 I 125 K 0 -0.0332505
14 I 126 R 0 -0.00259599
14 I 127 K 0 0.0124631
14 I 128 N 0 -0.0269207
14 I 129 L 0 0.00489681
14 I 130 I 0 0.111247
14 I 131 F 0 -0.0124001
14 I 132 S 0 0.00448277
14 I 133 S 0 -0.0730873
14 I 134 F 0 -0.0821842
14 I 135 D 0 -0.0341576
14 I 136 L 0 -0.0132113
14 I 137 D 0 -0.0123302
14 I 138 L 0 -0.074123
14 I 139 L 0 -0.0578581
14 I 140 D 0 0.000695116
14 I 141 E 0 -0.0604024
14 I 142 K 0 -0.029356
14 I 143 F 0 -0.0577695
14 I 144 K 0 -0.00121719
14 I 145 G 0 0.0552117
14 I 146 T 0 0.0089331
14 I 147 K 0 -0.0267648
14 I 148 Y 0 -0.00337289
14 I 149 G 0 -0.00654503
14 I 150 Y 0 -0.0386121
14 I 151 L 0 -0.045983
14 I 152 I 0 -0.00622454
14 I 153 D 0 -0.0312028
14 I 154 E 0 -0.00478008
14 I 155 E 0 -0.0482081
14 I 156 N 0 -0.0774474
14 I 157 Y 0 -0.0670584
14 I 158 G 0 -0.0256496
14 I 159 S 0 -0.0188483
14 I 160 I 0 -0.0567802
14 I 161 E 0 0.0166133
14 I 162 N 0 0.00926057
14 I 163 F 0 -0.035066
14 I 164 V 0 -0.110983
14 I 165 E 0 -0.0396323
14 I 166 R 0 -0.0384772
14 I 167 V 0 -0.0788394
14 I 168 E 0 -0.0415823
14 I 169 K 0 -0.051839
14 I 170 E 0 -0.0265688
14 I 171 R 0 -0.0226587
14 I 172 P 0 -0.0113333
14 I 173 Y 0 -0.0200185
14 I 174 S 0 -0.00791846
14 I 175 L 0 -0.0412717
14 I 176 H 0 -0.0492947
14 I 177 V 0 -0.015615
14 I 178 P 0 -0.0238566
14 I 179 Y 0 -0.0269369
14 I 180 Q 0 -0.0651263
14 I 181 A 0 0.0368954
14 I 182 F 0 -0.0360312
14 I 183 E 0 -0.0279544
14 I 187 A 0 -0.0419917
14 I 188 V 0 -0.0160264
14 I 189 E 0 -0.0409914
14 I 190 V 0 -0.0167093
14 I 191 L 0 -0.027669
14 I 192 R 0 -0.0377248
14 I 193 S 0 -0.00338151
14 I 194 F 0 -0.028948
14 I 195 R 0 -0.0366063
14 I 196 K 0 -0.0076211
14 I 197 K 0 -0.048397
14 I 198 G 0 -0.030616
14 I 199 I 0 -0.0157552
14 I 200 V 0 0.132937
14 I 201 I 0 -0.049163
14 I 202 F 0 0.0470628
14 I 203 V 0 -0.0231527
14 I 204 W 0 -0.0392539
14 I 205 T 0 -0.0579664
14 I 206 L 0 -0.00820189
14 I 207 N 0 -0.0778338
14 I 208 D 0 -0.000163794
14 I 209 P 0 -0.069087
14 I 210 E 0 0.00160283
14 I 211 I 0 -0.0222936
14 I 212 Y 0 -0.0521395
14 I 213 R 0 0.0377592
14 I 214 K 0 -0.0471904
14 I 215 I 0 -0.002301
14 I 216 R 0 0.00611816
14 I 217 R 0 -0.013007
14 I 218 E 0 -0.080677
14 I 219 I 0 -0.0590186
14 I 220 D 0 0.0193079
14 I 221 G 0 0.165649
14 I 222 V 0 -0.0408781
14 I 223 I 0 -0.0551568
14 I 224 T 0 -0.0442424
14 I 225 D 0 -0.0789039
14 I 226 E 0 -0.0355693
14 I 227 V 0 -0.0315511
14 I 228 E 0 -0.0665529
14 I 229 L 0 -0.045242
14 I 230 F 0 -0.0391491
14 I 231 V 0 -0.00432467
15 V 16 L 0 0.339623
15 V 17 G 0 0.248375
15 V 18 H 0 0.229991
15 V 19 R 0 0.208102
15 V 20 G 0 0.179387
15 V 21 Y 0 0.124059
15 V 22 S 0 0.140739
15 V 23 A 0 0.0414692
15 V 24 K 0 0.115651
15 V 25 Y 0 0.0561685
15 V 26 L 0 0.0611415
15 V 27 E 0 0.0132782
15 V 28 N 0 -0.0282402
15 V 29 T 0 0.024093
15 V 30 L 0 0.00160362
15 V 31 E 0 0.0322374
15 V 32 A 0 0.0283409
15 V 33 F 0 0.0434677
15 V 34 M 0 -0.00817809
15 V 35 K 0 0.0241102
15 V 36 A 0 0.0248499
15 V 37 I 0 0.028601
15 V 38 E 0 -0.00280215
15 V 39 A 0 0.0308877
15 V 40 G 0 0.0398717
15 V 41 A 0 0.243419
15 V 42 N 0 0.132102
15 V 43 G 0 0.0222431
15 V 44 V 0 0.0305466
15 V 45 E 0 -0.0133875
15 V 46 L 0 0.00472936
15 V 47 D 0 -0.00845645
15 V 48 V 0 -0.0122282
15 V 49 R 0 0.0592079
15 V 50 L 0 -0.0149017
15 V 51 S 0 0.0278132
15 V 52 K 0 0.0295294
15 V 53 D 0 0.00180941
15 V 54 G 0 0.0174572
15 V 55 K 0 -0.0678449
15 V 56 V 0 -0.0493662
15 V 57 V 0 -0.0218813
15 V 58 V 0 0.0138604
15 V 59 S 0 0.0323377
15 V 60 H 0 -0.0308228
15 V 61 D 0 -0.0155216
15 V 62 E 0 -0.0265495
15 V 63 D 0 -0.000351648
15 V 64 L 0 -0.0105644
15 V 65 K 0 -0.00042984
15 V 66 R 0 -0.00462557
15 V 67 L 0 0.0283964
15 V 68 F 0 0.0331259
15 V 69 G 0 -0.0635324
15 V 70 L 0 -0.0662817
15 V 71 D 0 0.00431558
15 V 72 V 0 -0.0456631
15 V 73 K 0 0.00292765
15 V 74 I 0 -0.0489165
15 V 75 R 0 -0.0176747
15 V 76 D 0 -0.0500379
15 V 77 A 0 0.0631891
15 V 78 T 0 -0.0568235
15 V 79 V 0 -0.0576595
15 V 80 S 0 0.0222956
15 V 81 E 0 0.00873888
15 V 82 L 0 0.0229417
15 V 83 K 0 0.0401114
15 V 84 E 0 0.0156121
15 V 85 L 0 -0.0156277
15 V 86 T 0 0.0296065
15 V 87 D 0 -0.0403147
15 V 88 G 0 -0.00516105
15 V 89 K 0 -0.0647808
15 V 90 I 0 -0.0343918
15 V 91 T 0 -0.06889
15 V 92 T 0 -0.0701269
15 V 93 L 0 0.0132375
15 V 94 K 0 -0.035021
15 V 95 E 0 -0.0385431
15 V 96 V 0 0.0220246
15 V 97 F 0 -0.017726
15 V 98 E 0 -0.0374252
15 V 99 N 0 -0.0291134
15 V 100 V 0 -0.016679
15 V 101 S 0 -0.0833849
15 V 102 D 0 -0.0597245
15 V 103 D 0 -0.0224356
15 V 104 K 0 0.00672771
15 V 105 I 0 -0.0213718
15 V 106 I 0 -0.014641
15 V 107 N 0 0.051815
15 V 108 I 0 -0.0343387
15 V 109 E 0 -0.0421194
15 V 110 I 0 -0.0605884
15 V 111 K 0 -0.0312741
15 V 112 E 0 0.0034725
15 V 113 R 0 0.0214639
15 V 114 E 0 -0.0580336
15 V 115 A 0 -0.0966035
15 V 116 A 0 -0.0582005
15 V 117 D 0 -0.0583822
15 V 118 A 0 -0.0732905
15 V 119 V 0 -0.0728475
15 V 120 L 0 -0.0389105
15 V 121 E 0 -0.0980186
15 V 122 I 0 -0.0862256
15 V 123 S 0 -0.0160386
15 V 124 K 0 -0.0516615
15 V 125 K 0 -0.0532417
15 V 126 R 0 -0.0501844
15 V 127 K 0 -0.0558744
15 V 128 N 0 -0.00947512
15 V 129 L 0 -0.0461294
15 V 130 I 0 -0.0658497
15 V 131 F 0 0.0431071
15 V 132 S 0 0.00303225
15 V 133 S 0 -0.0511277
15 V 134 F 0 -0.0860545
15 V 135 D 0 -0.0324452
15 V 136 L 0 -0.0326428
15 V 137 D 0 -0.0559136
15 V 138 L 0 -0.0341843
15 V 139 L 0 -0.0122366
15 V 140 D 0 -0.0148032
15 V 141 E 0 -0.0111773
15 V 142 K 0 -0.0256598
15 V 143 F 0 -0.113718
15 V 144 K 0 0.000980328
15 V 145 G 0 -0.0537764
15 V 146 T 0 -0.0324984
15 V 147 K 0 -0.053855
15 V 148 Y 0 -0.0612621
15 V 149 G 0 -0.0720129
15 V 150 Y 0 -0.032555
15 V 151 L 0 -0.0218651
15 V 152 I 0 -0.0387809
15 V 153 D 0 -0.00250191
15 V 154 E 0 -0.0362846
15 V 155 E 0 -0.0515513
15 V 156 N 0 -0.037661
15 V 157 Y 0 -0.039206
15 V 158 G 0 -0.0778894
15 V 159 S 0 -0.0513964
15 V 160 I 0 -0.0849627
15 V 161 E 0 -0.0640082
15 V 162 N 0 -0.0318093
15 V 163 F 0 -0.065614
15 V 164 V 0 -0.0130907
15 V 165 E 0 -0.0542124
15 V 166 R 0 -0.00184892
15 V 167 V 0 -0.00847811
15 V 168 E 0 -0.0368303
15 V 169 K 0 -0.0427612
15 V 170 E 0 -0.0952354
15 V 171 R 0 -0.0636164
15 V 172 P 0 -0.0961324
15 V 173 Y 0 -0.0483379
15 V 174 S 0 -0.0569688
15 V 175 L 0 -0.00413328
15 V 176 H 0 -0.0722504
15 V 177 V 0 -0.00121813
15 V 178 P 0 -0.00715475
15 V 179 Y 0 -0.0111508
15 V 180 Q 0 -0.0435195
15 V 181 A 0 -0.0720005
15 V 182 F 0 -0.0516541
15 V 183 E 0 -0.066265
15 V 187 A 0 -0.0558688
15 V 188 V 0 -0.0222811
15 V 189 E 0 0.0403314
15 V 190 V 0 -0.00901098
15 V 191 L 0 0.0259948
15 V 192 R 0 -0.0750259
15 V 193 S 0 -0.037836
15 V 194 F 0 -0.0409772
15 V 195 R 0 -0.04577
15 V 196 K 0 -0.0377188
15 V 197 K 0 -0.00528745
15 V 198 G 0 -0.0345981
15 V 199 I 0 -0.0583403
15 V 200 V 0 -0.0689307
15 V 201 I 0 0.0382668
15 V 202 F 0 0.0298514
15 V 203 V 0 0.0244186
15 V 204 W 0 -0.0197826
15 V 205 T 0 -0.00479519
15 V 206 L 0 -0.0551893
15 V 207 N 0 -0.0181072
15 V 208 D 0 -0.0632115
15 V 209 P 0 -0.04119
15 V 210 E 0 -0.0198477
15 V 211 I 0 -0.0468595
15 V 212 Y 0 0.0985118
15 V 213 R 0 -0.0364625
15 V 214 K 0 0.000327448
15 V 215 I 0 0.0699308
15 V 216 R 0 -0.0133804
15 V 217 R 0 0.00300052
15 V 218 E 0 -0.0337462
15 V 219 I 0 -0.0131818
15 V 220 D 0 -0.0750367
15 V 221 G 0 -0.0162035
15 V 222 V 0 0.0469159
15 V 223 I 0 -0.00969049
15 V 224 T 0 0.181952
15 V 225 D 0 -0.0148582
15 V 226 E 0 -0.0294303
15 V 227 V 0 0.198308
15 V 228 E 0 -0.0199393
15 V 229 L 0 0.0094382
15 V 230 F 0 0.390532
15 V 231 V 0 0.198499
16 L 17 G 0 0.369962
16 L 18 H 0 0.352995
16 L 19 R 0 0.288408
16 L 20 G 0 0.301757
16 L 21 Y 0 0.241564
16 L 22 S 0 0.148131
16 L 23 A 0 0.132982
16 L 24 K 0 0.050468
16 L 25 Y 0 0.0718131
16 L 26 L 0 0.0592156
16 L 27 E 0 0.0724297
16 L 28 N 0 0.00951112
16 L 29 T 0 0.0588395
16 L 30 L 0 0.051997
16 L 31 E 0 0.0258059
16 L 32 A 0 0.0201424
16 L 33 F 0 0.0912073
16 L 34 M 0 0.0136356
16 L 35 K 0 0.0528689
16 L 36 A 0 0.0515003
16 L 37 I 0 -0.00690104
16 L 38 E 0 -0.0358608
16 L 39 A 0 0.0405839
16 L 40 G 0 0.0620048
16 L 41 A 0 0.0602718
16 L 42 N 0 0.0928435
16 L 43 G 0 0.671944
16 L 44 V 0 0.0258424
16 L 45 E 0 -0.0386063
16 L 46 L 0 0.0696799
16 L 47 D 0 -0.0666708
16 L 48 V 0 0.052861
16 L 49 R 0 0.0304087
16 L 50 L 0 -0.0113464
16 L 51 S 0 -0.0341738
16 L 52 K 0 -0.0074653
16 L 53 D 0 0.0322241
16 L 54 G 0 -0.0383238
16 L 55 K 0 -0.0467712
16 L 56 V 0 -0.0338069
16 L 57 V 0 0.0113815
16 L 58 V 0 -0.0230821
16 L 59 S 0 -0.00189301
16 L 60 H 0 -0.0298395
16 L 61 D 0 -0.047914
16 L 62 E 0 0.0315756
16 L 63 D 0 -0.0260207
16 L 64 L 0 -0.0270653
16 L 65 K 0 -0.0534538
16 L 66 R 0 -0.0335002
16 L 67 L 0 0.0620598
16 L 68 F 0 0.0334141
16 L 69 G 0 0.051339
16 L 70 L 0 0.0214531
16 L 71 D 0 -0.0593113
16 L 72 V 0 0.00309711
16 L 73 K 0 -0.0720882
16 L 74 I 0 -0.0852885
16 L 75 R 0 -3.48496e-06
16 L 76 D 0 -0.0403707
16 L 77 A 0 -0.0287781
16 L 78 T 0 -0.0593692
16 L 79 V 0 -0.0180003
16 L 80 S 0 -0.109402
16 L 81 E 0 0.000402005
16 L 82 L 0 -0.0178884
16 L 83 K 0 -0.0965877
16 L 84 E 0 -0.0224199
16 L 85 L 0 -0.00912228
16 L 86 T 0 -0.089195
16 L 87 D 0 0.0471647
16 L 88 G 0 -0.0303662
16 L 89 K 0 -0.0652343
16 L 90 I 0 0.0350281
16 L 91 T 0 -0.0853728
16 L 92 T 0 -0.0580716
16 L 93 L 0 0.0192429
16 L 94 K 0 -0.0495406
16 L 95 E 0 -0.019397
16 L 96 V 0 0.0454705
16 L 97 F 0 -0.0220773
16 L 98 E 0 -0.0456133
16 L 99 N 0 0.00941372
16 L 100 V 0 -0.00309431
16 L 101 S 0 0.0342601
16 L 102 D 0 -0.0363064
16 L 103 D 0 -0.0337307
16 L 104 K 0 -0.0213247
16 L 105 I 0 0.0706093
16 L 106 I 0 -0.0147586
16 L 107 N 0 0.321238
16 L 108 I 0 -0.0133028
16 L 109 E 0 0.0569699
16 L 110 I 0 0.0102802
16 L 111 K 0 -0.0421014
16 L 112 E 0 0.0154905
16 L 113 R 0 0.0823592
16 L 114 E 0 -0.0830803
16 L 115 A 0 0.0285419
16 L 116 A 0 0.00780027
16 L 117 D 0 -0.0616743
16 L 118 A 0 -0.0744504
16 L 119 V 0 -0.00190444
16 L 120 L 0 0.00350099
16 L 121 E 0 -0.0596798
16 L 122 I 0 -0.0598508
16 L 123 S 0 -0.0373203
16 L 124 K 0 -0.101617
16 L 125 K 0 -0.104225
16 L 126 R 0 -0.060275
16 L 127 K 0 -0.0728633
16 L 128 N 0 -0.081254
16 L 129 L 0 -0.014277
16 L 130 I 0 0.0315463
16 L 131 F 0 0.029218
16 L 132 S 0 0.108149
16 L 133 S 0 0.0300677
16 L 134 F 0 -0.0164038
16 L 135 D 0 -0.0283297
16 L 136 L 0 -0.021108
16 L 137 D 0 -0.0157536
16 L 138 L 0 -6.39718e-05
16 L 139 L 0 -0.0376068
16 L 140 D 0 -0.00987909
16 L 141 E 0 0.00315268
16 L 142 K 0 -0.0605206
16 L 143 F 0 -0.0513154
16 L 144 K 0 -0.0844932
16 L 145 G 0 -0.0490681
16 L 146 T 0 -0.0927019
16 L 147 K 0 0.0178198
16 L 148 Y 0 -0.0835142
16 L 149 G 0 0.0334884
16 L 150 Y 0 -0.0786361
16 L 151 L 0 0.0311395
16 L 152 I 0 -0.00484177
16 L 153 D 0 0.0335981
16 L 154 E 0 -0.0164202
16 L 155 E 0 -0.0406412
16 L 156 N 0 -0.0523336
16 L 157 Y 0 -0.0767325
16 L 158 G 0 -0.0527953
16 L 159 S 0 -0.0602348
16 L 160 I 0 -0.0863823
16 L 161 E 0 -0.0995912
16 L 162 N 0 -0.0280514
16 L 163 F 0 -0.0746738
16 L 164 V 0 -0.0136643
16 L 165 E 0 -0.0448139
16 L 166 R 0 -0.0361674
16 L 167 V 0 -0.0160979
16 L 168 E 0 -0.0887816
16 L 169 K 0 -0.0315958
16 L 170 E 0 -0.063856
16 L 171 R 0 -0.0494805
16 L 172 P 0 -0.071728
16 L 173 Y 0 -0.031673
16 L 174 S 0 0.0142726
16 L 175 L 0 0.00983706
16 L 176 H 0 0.0586108
16 L 177 V 0 -0.0373266
16 L 178 P 0 -0.0496596
16 L 179 Y 0 -0.00079795
16 L 180 Q 0 -0.0310482
16 L 181 A 0 -0.0809016
16 L 182 F 0 -0.00829364
16 L 183 E 0 -0.068754
16 L 187 A 0 -0.0322591
16 L 188 V 0 -0.0359951
16 L 189 E 0 -0.0637095
16 L 190 V 0 -0.0850574
16 L 191 L 0 -0.0124276
16 L 192 R 0 -0.0783037
16 L 193 S 0 -0.00417815
16 L 194 F 0 -0.0172612
16 L 195 R 0 -0.0405598
16 L 196 K 0 -0.0398376
16 L 197 K 0 -0.111528
16 L 198 G 0 -0.0496674
16 L 199 I 0 -0.0597536
16 L 200 V 0 -0.0529246
16 L 201 I 0 -0.00701303
16 L 202 F 0 0.129042
16 L 203 V 0 0.0158954
16 L 204 W 0 -0.029038
16 L 205 T 0 0.00365289
16 L 206 L 0 -0.0570255
16 L 207 N 0 -0.083809
16 L 208 D 0 -0.0956807
16 L 209 P 0 -0.062504
16 L 210 E 0 -0.0683425
16 L 211 I 0 -0.0854861
16 L 212 Y 0 -0.0879479
16 L 213 R 0 -0.0956279
16 L 214 K 0 -0.00594299
16 L 215 I 0 -0.06253
16 L 216 R 0 -0.0509051
16 L 217 R 0 -0.0607526
16 L 218 E 0 -0.0305692
16 L 219 I 0 -0.0381662
16 L 220 D 0 -0.0406403
16 L 221 G 0 0.320156
16 L 222 V 0 -0.0446255
16 L 223 I 0 0.182108
16 L 224 T 0 -0.0500185
16 L 225 D 0 -0.0187586
16 L 226 E 0 -0.0701575
16 L 227 V 0 -0.0155725
16 L 228 E 0 -0.0825227
16 L 229 L 0 -0.0272458
16 L 230 F 0 -0.0332416
16 L 231 V 0 -0.0551691
17 G 18 H 0 0.417547
17 G 19 R 0 0.412444
17 G 20 G 0 0.354712
17 G 21 Y 0 0.504281
17 G 22 S 0 0.480078
17 G 23 A 0 0.235467
17 G 24 K 0 0.0962753
17 G 25 Y 0 0.111004
17 G 26 L 0 0.175204
17 G 27 E 0 0.141934
17 G 28 N 0 0.135127
17 G 29 T 0 0.102113
17 G 30 L 0 0.0142828
17 G 31 E 0 0.00113105
17 G 32 A 0 0.624124
17 G 33 F 0 0.0677056
17 G 34 M 0 0.0618688
17 G 35 K 0 0.000253429
17 G 36 A 0 0.1978
17 G 37 I 0 -0.0273453
17 G 38 E 0 0.020613
17 G 39 A 0 0.0101373
17 G 40 G 0 0.0272293
17 G 41 A 0 0.302872
17 G 42 N 0 0.0515698
17 G 43 G 0 0.0275746
17 G 44 V 0 0.160622
17 G 45 E 0 0.0738393
17 G 46 L 0 0.0446404
17 G 47 D 0 0.0363331
17 G 48 V 0 0.0462586
17 G 49 R 0 0.00471612
17 G 50 L 0 -0.0336488
17 G 51 S 0 0.0191695
17 G 52 K 0 -0.0261262
17 G 53 D 0 0.0590987
17 G 54 G 0 -0.0816728
17 G 55 K 0 -0.0065957
17 G 56 V 0 0.0127623
17 G 57 V 0 0.00127564
17 G 58 V 0 -0.0298478
17 G 59 S 0 -0.0355297
17 G 60 H 0 0.0208846
17 G 61 D 0 0.0882601
17 G 62 E 0 0.058764
17 G 63 D 0 -0.0344371
17 G 64 L 0 -0.038925
17 G 65 K 0 -0.0378781
17 G 66 R 0 -0.0405726
17 G 67 L 0 -0.0503035
17 G 68 F 0 -0.0738495
17 G 69 G 0 -0.06378
17 G 70 L 0 -0.0737294
17 G 71 D 0 -0.063706
17 G 72 V 0 0.0173655
17 G 73 K 0 -0.0586764
17 G 74 I 0 -0.0287511
17 G 75 R 0 -0.00862151
17 G 76 D 0 -0.0360434
17 G 77 A 0 -0.111302
17 G 78 T 0 -0.000438178
17 G 79 V 0 -0.0146059
17 G 80 S 0 -0.0573395
17 G 81 E 0 -0.0427125
17 G 82 L 0 0.0521028
17 G 83 K 0 0.012461
17 G 84 E 0 -0.00708348
17 G 85 L 0 -0.0298912
17 G 86 T 0 -0.018776
17 G 87 D 0 -0.0237874
17 G 88 G 0 -0.00642112
17 G 89 K 0 -0.0494898
17 G 90 I 0 0.0187637
17 G 91 T 0 0.0259283
17 G 92 T 0 -0.0139455
17 G 93 L 0 0.050685
17 G 94 K 0 -0.0673415
17 G 95 E 0 -0.0200363
17 G 96 V 0 0.0637169
17 G 97 F 0 -0.0121921
17 G 98 E 0 -0.0815461
17 G 99 N 0 0.0210152
17 G 100 V 0 -0.0137793
17 G 101 S 0 -0.0717431
17 G 102 D 0 -0.0596113
17 G 103 D 0 -0.0345178
17 G 104 K 0 -0.0100417
17 G 105 I 0 -0.0146338
17 G 106 I 0 -0.0290232
17 G 107 N 0 -0.0468751
17 G 108 I 0 -0.00743523
17 G 109 E 0 0.0486429
17 G 110 I 0 -0.0345376
17 G 111 K 0 0.0140381
17 G 112 E 0 -0.0265722
17 G 113 R 0 -0.0472146
17 G 114 E 0 -0.0777023
17 G 115 A 0 -0.0296801
17 G 116 A 0 -0.0332269
17 G 117 D 0 -0.0930348
17 G 118 A 0 -0.104149
17 G 119 V 0 -0.0340021
17 G 120 L 0 -0.0626345
17 G 121 E 0 -0.0797295
17 G 122 I 0 -0.0703456
17 G 123 S 0 0.0179398
17 G 124 K 0 -0.0584879
17 G 125 K 0 -0.0380769
17 G 126 R 0 -0.102453
17 G 127 K 0 -0.0106268
17 G 128 N 0 -0.0468947
17 G 129 L 0 -0.0264632
17 G 130 I 0 -0.0368951
17 G 131 F 0 -0.0155564
17 G 132 S 0 0.0470782
17 G 133 S 0 0.0483078
17 G 134 F 0 0.0423138
17 G 135 D 0 0.0226763
17 G 136 L 0 -0.0411773
17 G 137 D 0 -0.00798934
17 G 138 L 0 0.0328959
17 G 139 L 0 -0.0396871
17 G 140 D 0 -0.0656163
17 G 141 E 0 0.000889773
17 G 142 K 0 -0.0769484
17 G 143 F 0 -0.065301
17 G 144 K 0 -0.0143161
17 G 145 G 0 -0.0926116
17 G 146 T 0 -0.0137055
17 G 147 K 0 -0.11904
17 G 148 Y 0 -0.0779677
17 G 149 G 0 0.00554519
17 G 150 Y 0 -0.019053
17 G 151 L 0 -0.0563324
17 G 152 I 0 -0.0649772
17 G 153 D 0 -0.0806245
17 G 154 E 0 -0.00892992
17 G 155 E 0 -0.103541
17 G 156 N 0 -0.0722181
17 G 157 Y 0 -0.0520525
17 G 158 G 0 -0.105965
17 G 159 S 0 -0.0704574
17 G 160 I 0 -0.0709194
17 G 161 E 0 -0.128134
17 G 162 N 0 -0.0707888
17 G 163 F 0 -0.0794703
17 G 164 V 0 -0.0240127
17 G 165 E 0 -0.0876977
17 G 166 R 0 -0.0324753
17 G 167 V 0 -0.072004
17 G 168 E 0 -0.0963045
17 G 169 K 0 -0.00256156
17 G 170 E 0 -0.0107845
17 G 171 R 0 -0.0234421
17 G 172 P 0 -0.00698558
17 G 173 Y 0 -0.0688813
17 G 174 S 0 -0.026074
17 G 175 L 0 -0.0345688
17 G 176 H 0 0.0207315
17 G 177 V 0 -0.0860736
17 G 178 P 0 -0.0801174
17 G 179 Y 0 -0.131814
17 G 180 Q 0 -0.118675
17 G 181 A 0 -0.0862611
17 G 182 F 0 -0.0631584
17 G 183 E 0 -0.0429078
17 G 187 A 0 -0.0851197
17 G 188 V 0 -0.0564778
17 G 189 E 0 -0.0451899
17 G 190 V 0 -0.0516921
17 G 191 L 0 -0.0361515
17 G 192 R 0 -0.0835543
17 G 193 S 0 -0.0770168
17 G 194 F 0 -0.0257382
17 G 195 R 0 -0.0300936
17 G 196 K 0 -0.0611005
17 G 197 K 0 -0.00769806
17 G 198 G 0 -0.0102459
17 G 199 I 0 -0.00242659
17 G 200 V 0 -0.0297099
17 G 201 I 0 -0.0537476
17 G 202 F 0 -0.029999
17 G 203 V 0 -0.0658776
17 G 204 W 0 0.0679458
17 G 205 T 0 0.0781871
17 G 206 L 0 0.048008
17 G 207 N 0 -0.0319503
17 G 208 D 0 -0.0438975
17 G 209 P 0 -0.0590971
17 G 210 E 0 -0.0871588
17 G 211 I 0 -0.0997314
17 G 212 Y 0 -0.0245556
17 G 213 R 0 -0.0492518
17 G 214 K 0 -0.0855254
17 G 215 I 0 -0.0948983
17 G 216 R 0 -0.106674
17 G 217 R 0 -0.0775807
17 G 218 E 0 0.00984926
17 G 219 I 0 -0.0348903
17 G 220 D 0 -0.016067
17 G 221 G 0 -0.00546106
17 G 222 V 0 0.0230592
17 G 223 I 0 0.0160724
17 G 224 T 0 0.0908759
17 G 225 D 0 0.0851243
17 G 226 E 0 0.0128189
17 G 227 V 0 -0.0157357
17 G 228 E 0 -0.0198635
17 G 229 L 0 -0.0849026
17 G 230 F 0 0.0273765
17 G 231 V 0 -0.0533112
18 H 19 R 0 0.512251
18 H 20 G 0 0.396789
18 H 21 Y 0 0.293178
18 H 22 S 0 0.198273
18 H 23 A 0 0.171007
18 H 24 K 0 0.0954662
18 H 25 Y 0 0.081266
18 H 26 L 0 0.104421
18 H 27 E 0 0.147483
18 H 28 N 0 0.155755
18 H 29 T 0 0.120086
18 H 30 L 0 0.0806138
18 H 31 E 0 0.0387488
18 H 32 A 0 0.0754682
18 H 33 F 0 0.0651437
18 H 34 M 0 0.0386498
18 H 35 K 0 0.0341732
18 H 36 A 0 0.0771165
18 H 37 I 0 0.0206583
18 H 38 E 0 0.0398176
18 H 39 A 0 -0.00473516
18 H 40 G 0 0.0042864
18 H 41 A 0 -0.00344958
18 H 42 N 0 -0.0354447
18 H 43 G 0 -0.0115396
18 H 44 V 0 0.0522786
18 H 45 E 0 0.323258
18 H 46 L 0 0.0168584
18 H 47 D 0 0.176541
18 H 48 V 0 0.0641003
18 H 49 R 0 -0.00626972
18 H 50 L 0 -0.00203603
18 H 51 S 0 0.0286791
18 H 52 K 0 -0.008324
18 H 53 D 0 0.038932
18 H 54 G 0 0.0252463
18 H 55 K 0 -9.92526e-05
18 H 56 V 0 0.0286307
18 H 57 V 0 0.0472872
18 H 58 V 0 0.0212293
18 H 59 S 0 0.0297283
18 H 60 H 0 0.335184
18 H 61 D 0 0.13207
18 H 62 E 0 -0.00241317
18 H 63 D 0 -0.0247796
18 H 64 L 0 0.0377453
18 H 65 K 0 -0.0308258
18 H 66 R 0 0.0282818
18 H 67 L 0 0.0640193
18 H 68 F 0 -0.0202196
18 H 69 G 0 -0.0419045
18 H 70 L 0 -0.0361064
18 H 71 D 0 -0.0322402
18 H 72 V 0 -0.0259168
18 H 73 K 0 -0.057716
18 H 74 I 0 0.0109799
18 H 75 R 0 -0.0480248
18 H 76 D 0 0.000870942
18 H 77 A 0 -0.0126172
18 H 78 T 0 0.0257481
18 H 79 V 0 -0.0469602
18 H 80 S 0 0.0301752
18 H 81 E 0 -0.024582
18 H 82 L 0 0.00952278
18 H 83 K 0 -0.0281919
18 H 84 E 0 -0.0190852
18 H 85 L 0 -0.044772
18 H 86 T 0 -0.0255752
18 H 87 D 0 -0.0414283
18 H 88 G 0 -0.0180176
18 H 89 K 0 -0.0557204
18 H 90 I 0 -0.00760163
18 H 91 T 0 0.0132748
18 H 92 T 0 0.000457725
18 H 93 L 0 0.030503
18 H 94 K 0 -0.0399572
18 H 95 E 0 -0.012234
18 H 96 V 0 -0.0146891
18 H 97 F 0 0.0214324
18 H 98 E 0 -0.01461
18 H 99 N 0 -0.0505543
18 H 100 V 0 -0.00259415
18 H 101 S 0 -0.0646322
18 H 102 D 0 0.00258542
18 H 103 D 0 -0.040987
18 H 104 K 0 0.00385
18 H 105 I 0 -0.062207
18 H 106 I 0 -0.0407255
18 H 107 N 0 -0.0444662
18 H 108 I 0 0.0254471
18 H 109 E 0 0.179817
18 H 110 I 0 0.000737152
18 H 111 K 0 0.194019
18 H 112 E 0 -0.0726652
18 H 113 R 0 -0.0690676
18 H 114 E 0 -0.0727041
18 H 115 A 0 -0.0553904
18 H 116 A 0 -0.0148644
18 H 117 D 0 -0.0218407
18 H 118 A 0 -0.0453954
18 H 119 V 0 -0.0254125
18 H 120 L 0 -0.0277948
18 H 121 E 0 -0.0423208
18 H 122 I 0 -0.0290303
18 H 123 S 0 -0.0174397
18 H 124 K 0 -0.0194818
18 H 125 K 0 0.0161189
18 H 126 R 0 -0.0829877
18 H 127 K 0 -0.0536532
18 H 128 N 0 -0.0413385
18 H 129 L 0 0.00376133
18 H 130 I 0 -0.0552588
18 H 131 F 0 -0.0388974
18 H 132 S 0 -0.0301183
18 H 133 S 0 -0.0241729
18 H 134 F 0 0.0340004
18 H 135 D 0 -0.071172
18 H 136 L 0 -0.0724334
18 H 137 D 0 -0.0658022
18 H 138 L 0 -0.0881778
18 H 139 L 0 -0.0104882
18 H 140 D 0 -0.0336733
18 H 141 E 0 -0.0408873
18 H 142 K 0 -0.0583018
18 H 143 F 0 -0.0729302
18 H 144 K 0 -0.0470811
18 H 145 G 0 -0.0390668
18 H 146 T 0 -0.0478451
18 H 147 K 0 -0.0623707
18 H 148 Y 0 -0.0611578
18 H 149 G 0 -0.043924
18 H 150 Y 0 -0.0806814
18 H 151 L 0 0.0116968
18 H 152 I 0 -0.0756073
18 H 153 D 0 -0.0653916
18 H 154 E 0 -0.0725196
18 H 155 E 0 -0.0569362
18 H 156 N 0 -0.0502568
18 H 157 Y 0 -0.0637438
18 H 158 G 0 -0.0579533
18 H 159 S 0 -0.0322805
18 H 160 I 0 -0.0546399
18 H 161 E 0 -0.0417586
18 H 162 N 0 -0.0613856
18 H 163 F 0 -0.0810094
18 H 164 V 0 -0.0721115
18 H 165 E 0 -0.0890298
18 H 166 R 0 -0.0841172
18 H 167 V 0 -0.0698936
18 H 168 E 0 -0.0784749
18 H 169 K 0 -0.076659
18 H 170 E 0 -0.0771254
18 H 171 R 0 -0.0720771
18 H 172 P 0 -0.084457
18 H 173 Y 0 -0.0703041
18 H 174 S 0 -0.0406738
18 H 175 L 0 -0.0207877
18 H 176 H 0 -0.0374301
18 H 177 V 0 -0.0418643
18 H 178 P 0 -0.0588388
18 H 179 Y 0 -0.0303359
18 H 180 Q 0 -0.0711275
18 H 181 A 0 -0.0893988
18 H 182 F 0 -0.0447116
18 H 183 E 0 -0.0363877
18 H 187 A 0 -0.0412184
18 H 188 V 0 -0.0469303
18 H 189 E 0 -0.0574145
18 H 190 V 0 -0.0613341
18 H 191 L 0 -0.0471188
18 H 192 R 0 -0.020552
18 H 193 S 0 -0.0593601
18 H 194 F 0 -0.0384149
18 H 195 R 0 -0.0370921
18 H 196 K 0 -0.0498685
18 H 197 K 0 -0.026122
18 H 198 G 0 -0.0152232
18 H 199 I 0 -0.0384832
18 H 200 V 0 -0.0981211
18 H 201 I 0 -0.0202396
18 H 202 F 0 -0.0480239
18 H 203 V 0 -0.0246711
18 H 204 W 0 0.0811839
18 H 205 T 0 0.052501
18 H 206 L 0 -0.0301929
18 H 207 N 0 0.0181427
18 H 208 D 0 -0.0590912
18 H 209 P 0 -0.0543279
18 H 210 E 0 -0.014541
18 H 211 I 0 -0.0669936
18 H 212 Y 0 -0.026036
18 H 213 R 0 -0.0466449
18 H 214 K 0 -0.0352553
18 H 215 I 0 -0.0458
18 H 216 R 0 -0.0453536
18 H 217 R 0 -0.0460679
18 H 218 E 0 -0.0116131
18 H 219 I 0 -0.0289579
18 H 220 D 0 -0.0564134
18 H 221 G 0 -0.0470866
18 H 222 V 0 0.0056001
18 H 223 I 0 -0.0228322
18 H 224 T 0 0.0145332
18 H 225 D 0 0.0708306
18 H 226 E 0 -0.0590789
18 H 227 V 0 -0.0231066
18 H 228 E 0 -0.0563921
18 H 229 L 0 -0.0782535
18 H 230 F 0 -0.026036
18 H 231 V 0 -0.0367696
19 R 20 G 0 0.447258
19 R 21 Y 0 0.290377
19 R 22 S 0 0.268114
19 R 23 A 0 0.224814
19 R 24 K 0 0.115503
19 R 25 Y 0 0.0997215
19 R 26 L 0 0.124378
19 R 27 E 0 0.613668
19 R 28 N 0 0.144151
19 R 29 T 0 0.131884
19 R 30 L 0 0.0818114
19 R 31 E 0 0.0684305
19 R 32 A 0 0.106512
19 R 33 F 0 0.0607111
19 R 34 M 0 0.0258056
19 R 35 K 0 0.0334731
19 R 36 A 0 0.0867154
19 R 37 I 0 0.00838525
19 R 38 E 0 0.0306934
19 R 39 A 0 0.0295968
19 R 40 G 0 -0.011948
19 R 41 A 0 0.042524
19 R 42 N 0 -0.031851
19 R 43 G 0 -0.00492025
19 R 44 V 0 0.0653836
19 R 45 E 0 0.193167
19 R 46 L 0 0.074189
19 R 47 D 0 0.192617
19 R 48 V 0 -0.00225227
19 R 49 R 0 0.0218894
19 R 50 L 0 0.00559846
19 R 51 S 0 0.00544738
19 R 52 K 0 -0.0107034
19 R 53 D 0 0.0481061
19 R 54 G 0 0.015333
19 R 55 K 0 0.00195037
19 R 56 V 0 0.0354469
19 R 57 V 0 0.0303965
19 R 58 V 0 0.146443
19 R 59 S 0 -0.00537751
19 R 60 H 0 0.205536
19 R 61 D 0 0.104665
19 R 62 E 0 -0.00505533
19 R 63 D 0 -0.00885903
19 R 64 L 0 0.0374144
19 R 65 K 0 -0.0070173
19 R 66 R 0 0.119607
19 R 67 L 0 0.0414094
19 R 68 F 0 -0.00789368
19 R 69 G 0 -0.0109979
19 R 70 L 0 -0.0596852
19 R 71 D 0 -0.0529205
19 R 72 V 0 -0.0317005
19 R 73 K 0 -0.0476271
19 R 74 I 0 0.0516894
19 R 75 R 0 0.0107122
19 R 76 D 0 0.0153683
19 R 77 A 0 -0.0291659
19 R 78 T 0 -0.0121128
19 R 79 V 0 -0.0377319
19 R 80 S 0 -0.0178284
19 R 81 E 0 -0.0333323
19 R 82 L 0 0.03993
19 R 83 K 0 -0.0178056
19 R 84 E 0 -0.0202085
19 R 85 L 0 -0.0306565
19 R 86 T 0 -0.0525117
19 R 87 D 0 -0.0224891
19 R 88 G 0 -0.0202601
19 R 89 K 0 -0.0214812
19 R 90 I 0 0.0141881
19 R 91 T 0 0.0223957
19 R 92 T 0 0.0111184
19 R 93 L 0 0.0538545
19 R 94 K 0 -0.0179324
19 R 95 E 0 0.0372649
19 R 96 V 0 -0.0156949
19 R 97 F 0 0.0305552
19 R 98 E 0 -0.0332219
19 R 99 N 0 -0.0542714
19 R 100 V 0 -0.0143428
19 R 101 S 0 -0.052543
19 R 102 D 0 -0.0178189
19 R 103 D 0 -0.00416886
19 R 104 K 0 -0.045471
19 R 105 I 0 -0.0699167
19 R 106 I 0 -0.0406654
19 R 107 N 0 -0.0286089
19 R 108 I 0 0.00977755
19 R 109 E 0 0.0661617
19 R 110 I 0 -0.0179622
19 R 111 K 0 0.124857
19 R 112 E 0 -0.0950052
19 R 113 R 0 -0.0637364
19 R 114 E 0 -0.0550729
19 R 115 A 0 -0.0451784
19 R 116 A 0 -0.0370251
19 R 117 D 0 -0.0300613
19 R 118 A 0 -0.0557919
19 R 119 V 0 -0.00436872
19 R 120 L 0 -0.0500497
19 R 121 E 0 -0.033049
19 R 122 I 0 -0.0372826
19 R 123 S 0 -0.0313775
19 R 124 K 0 -0.0592101
19 R 125 K 0 -0.0336366
19 R 126 R 0 -0.0428078
19 R 127 K 0 -0.0721083
19 R 128 N 0 -0.0647917
19 R 129 L 0 -0.0219098
19 R 130 I 0 -0.0825703
19 R 131 F 0 0.00792569
19 R 132 S 0 -0.0171255
19 R 133 S 0 -0.00801472
19 R 134 F 0 0.053401
19 R 135 D 0 -0.0296585
19 R 136 L 0 -0.0367998
19 R 137 D 0 -0.0851887
19 R 138 L 0 -0.0445448
19 R 139 L 0 -0.00595155
19 R 140 D 0 -0.0634661
19 R 141 E 0 -0.0308535
19 R 142 K 0 -0.0463443
19 R 143 F 0 -0.0537023
19 R 144 K 0 -0.035728
19 R 145 G 0 -0.055261
19 R 146 T 0 -0.0770005
19 R 147 K 0 -0.0668842
19 R 148 Y 0 -0.0531714
19 R 149 G 0 -0.0430652
19 R 150 Y 0 -0.0617841
19 R 151 L 0 0.00879748
19 R 152 I 0 -0.0651194
19 R 153 D 0 -0.056452
19 R 154 E 0 -0.0698831
19 R 155 E 0 -0.0830148
19 R 156 N 0 -0.0497472
19 R 157 Y 0 -0.0433338
19 R 158 G 0 -0.0724535
19 R 159 S 0 -0.0465588
19 R 160 I 0 -0.0468024
19 R 161 E 0 -0.0803006
19 R 162 N 0 -0.0705341
19 R 163 F 0 -0.0556311
19 R 164 V 0 -0.0609705
19 R 165 E 0 -0.0658398
19 R 166 R 0 -0.0927588
19 R 167 V 0 -0.0857831
19 R 168 E 0 -0.0643391
19 R 169 K 0 -0.0776431
19 R 170 E 0 -0.0832329
19 R 171 R 0 -0.0758482
19 R 172 P 0 -0.0628201
19 R 173 Y 0 -0.0573924
19 R 174 S 0 -0.0444779
19 R 175 L 0 -0.0164441
19 R 176 H 0 -0.0397038
19 R 177 V 0 -0.021506
19 R 178 P 0 -0.0657623
19 R 179 Y 0 -0.0806502
19 R 180 Q 0 -0.0417153
19 R 181 A 0 -0.081859
19 R 182 F 0 -0.0458353
19 R 183 E 0 -0.0630234
19 R 187 A 0 -0.0375141
19 R 188 V 0 -0.0826463
19 R 189 E 0 -0.0842233
19 R 190 V 0 -0.0756911
19 R 191 L 0 -0.0282554
19 R 192 R 0 -0.0496977
19 R 193 S 0 -0.074562
19 R 194 F 0 -0.0619287
19 R 195 R 0 -0.0878206
19 R 196 K 0 -0.05143
19 R 197 K 0 -0.06167
19 R 198 G 0 -0.0279614
19 R 199 I 0 -0.0760253
19 R 200 V 0 -0.084379
19 R 201 I 0 -0.0442729
19 R 202 F 0 -0.0125632
19 R 203 V 0 -0.0438066
19 R 204 W 0 0.0289118
19 R 205 T 0 -0.0109454
19 R 206 L 0 -0.0366048
19 R 207 N 0 0.0262433
19 R 208 D 0 -0.0800059
19 R 209 P 0 -0.0551351
19 R 210 E 0 -0.0488418
19 R 211 I 0 -0.0855578
19 R 212 Y 0 -0.0536866
19 R 213 R 0 -0.0419928
19 R 214 K 0 -0.0474723
19 R 215 I 0 -0.0676603
19 R 216 R 0 -0.0580202
19 R 217 R 0 -0.0913023
19 R 218 E 0 -0.0186047
19 R 219 I 0 -0.0098372
19 R 220 D 0 -0.0566009
19 R 221 G 0 -0.0497368
19 R 222 V 0 -0.0295961
19 R 223 I 0 -0.0161535
19 R 224 T 0 -0.0270459
19 R 225 D 0 0.0950355
19 R 226 E 0 -0.0355776
19 R 227 V 0 -0.00615138
19 R 228 E 0 -0.0608034
19 R 229 L 0 -0.0641955
19 R 230 F 0 -0.0419549
19 R 231 V 0 -0.0377716
20 G 21 Y 0 0.36821
20 G 22 S 0 0.26538
20 G 23 A 0 0.208455
20 G 24 K 0 0.132671
20 G 25 Y 0 0.118424
20 G 26 L 0 0.108814
20 G 27 E 0 0.145394
20 G 28 N 0 0.136506
20 G 29 T 0 0.155067
20 G 30 L 0 0.0910565
20 G 31 E 0 0.0297522
20 G 32 A 0 0.219519
20 G 33 F 0 0.243254
20 G 34 M 0 0.0342302
20 G 35 K 0 0.0055751
20 G 36 A 0 0.175509
20 G 37 I 0 0.0379356
20 G 38 E 0 0.0301339
20 G 39 A 0 0.000496677
20 G 40 G 0 0.0209713
20 G 41 A 0 -0.0304775
20 G 42 N 0 -0.0177065
20 G 43 G 0 -0.00623218
20 G 44 V 0 0.0484831
20 G 45 E 0 0.0473057
20 G 46 L 0 0.0580163
20 G 47 D 0 0.0831996
20 G 48 V 0 0.0799997
20 G 49 R 0 -0.0136982
20 G 50 L 0 -0.0218689
20 G 51 S 0 0.0357821
20 G 52 K 0 -0.0276161
20 G 53 D 0 0.0916698
20 G 54 G 0 0.0135523
20 G 55 K 0 -0.0227886
20 G 56 V 0 -0.00203297
20 G 57 V 0 0.0493087
20 G 58 V 0 0.0734379
20 G 59 S 0 0.00888801
20 G 60 H 0 0.0287891
20 G 61 D 0 0.0700948
20 G 62 E 0 0.0197075
20 G 63 D 0 -0.0104421
20 G 64 L 0 0.0253165
20 G 65 K 0 -0.020663
20 G 66 R 0 -0.0419581
20 G 67 L 0 -0.0208823
20 G 68 F 0 -0.0182208
20 G 69 G 0 0.00712095
20 G 70 L 0 -0.00782187
20 G 71 D 0 -0.00761547
20 G 72 V 0 -0.0410354
20 G 73 K 0 -0.0455456
20 G 74 I 0 0.0447438
20 G 75 R 0 -0.0383723
20 G 76 D 0 -0.0279193
20 G 77 A 0 0.0245994
20 G 78 T 0 -0.00648693
20 G 79 V 0 -0.0589602
20 G 80 S 0 -0.00397959
20 G 81 E 0 -0.0231961
20 G 82 L 0 -0.00927026
20 G 83 K 0 -0.0279055
20 G 84 E 0 0.00375291
20 G 85 L 0 -0.0069355
20 G 86 T 0 -0.0415499
20 G 87 D 0 -0.0191238
20 G 88 G 0 -0.059229
20 G 89 K 0 -0.0305472
20 G 90 I 0 0.00620006
20 G 91 T 0 -0.0403896
20 G 92 T 0 0.00682876
20 G 93 L 0 0.0367295
20 G 94 K 0 -0.0533575
20 G 95 E 0 -0.017858
20 G 96 V 0 0.0297794
20 G 97 F 0 0.00897906
20 G 98 E 0 0.00380107
20 G 99 N 0 -0.0192839
20 G 100 V 0 0.00866994
20 G 101 S 0 -0.017827
20 G 102 D 0 0.0186465
20 G 103 D 0 -0.0416541
20 G 104 K 0 0.0142466
20 G 105 I 0 -0.0572187
20 G 106 I 0 0.00541779
20 G 107 N 0 -0.01856
20 G 108 I 0 0.0062507
20 G 109 E 0 0.0446149
20 G 110 I 0 0.00126115
20 G 111 K 0 0.00830555
20 G 112 E 0 -0.0610202
20 G 113 R 0 -0.0478353
20 G 114 E 0 -0.0690556
20 G 115 A 0 -0.0486971
20 G 116 A 0 -0.0385581
20 G 117 D 0 -0.0762792
20 G 118 A 0 -0.0478156
20 G 119 V 0 -0.012384
20 G 120 L 0 -0.0394165
20 G 121 E 0 -0.0656466
20 G 122 I 0 -0.0607581
20 G 123 S 0 0.025107
20 G 124 K 0 -0.0461141
20 G 125 K 0 -0.0474344
20 G 126 R 0 -0.0077866
20 G 127 K 0 -0.0281003
20 G 128 N 0 -0.0225528
20 G 129 L 0 -0.0418385
20 G 130 I 0 -0.0178653
20 G 131 F 0 -0.00542333
20 G 132 S 0 0.011766
20 G 133 S 0 0.0104027
20 G 134 F 0 0.0212582
20 G 135 D 0 0.0265745
20 G 136 L 0 -0.0537514
20 G 137 D 0 -0.0444656
20 G 138 L 0 -0.0401702
20 G 139 L 0 -0.0147021
20 G 140 D 0 -0.0635415
20 G 141 E 0 -0.0289875
20 G 142 K 0 -0.0672791
20 G 143 F 0 -0.0843698
20 G 144 K 0 -0.0206427
20 G 145 G 0 -0.0481271
20 G 146 T 0 -0.0339976
20 G 147 K 0 -0.0504983
20 G 148 Y 0 -0.0604495
20 G 149 G 0 -0.0693293
20 G 150 Y 0 -0.0243318
20 G 151 L 0 -0.00599518
20 G 152 I 0 -0.0474372
20 G 153 D 0 -0.044731
20 G 154 E 0 -0.0522647
20 G 155 E 0 -0.0383278
20 G 156 N 0 -0.0557484
20 G 157 Y 0 -0.0570725
20 G 158 G 0 -0.0259091
20 G 159 S 0 -0.0317388
20 G 160 I 0 -0.0506813
20 G 161 E 0 -0.0507079
20 G 162 N 0 -0.0458662
20 G 163 F 0 -0.0548606
20 G 164 V 0 -0.0487924
20 G 165 E 0 -0.0873485
20 G 166 R 0 -0.1064
20 G 167 V 0 -0.0385576
20 G 168 E 0 -0.0157726
20 G 169 K 0 -0.0497107
20 G 170 E 0 -0.0720591
20 G 171 R 0 -0.0523908
20 G 172 P 0 -0.0660769
20 G 173 Y 0 -0.0863084
20 G 174 S 0 -0.0717856
20 G 175 L 0 -0.023694
20 G 176 H 0 -0.0133318
20 G 177 V 0 -0.043553
20 G 178 P 0 -0.0540909
20 G 179 Y 0 -0.084161
20 G 180 Q 0 -0.0701507
20 G 181 A 0 -0.0736522
20 G 182 F 0 -0.0356972
20 G 183 E 0 -0.0194986
20 G 187 A 0 -0.0688111
20 G 188 V 0 -0.0593416
20 G 189 E 0 -0.0869132
20 G 190 V 0 -0.0711044
20 G 191 L 0 -0.0199237
20 G 192 R 0 -0.0458511
20 G 193 S 0 -0.0321613
20 G 194 F 0 -0.0447603
20 G 195 R 0 -0.0181658
20 G 196 K 0 -0.0443685
20 G 197 K 0 -0.0280823
20 G 198 G 0 -0.0049563
20 G 199 I 0 -0.0415999
20 G 200 V 0 -0.0415492
20 G 201 I 0 -0.0205273
20 G 202 F 0 -0.0357991
20 G 203 V 0 -0.037776
20 G 204 W 0 -0.0106164
20 G 205 T 0 -0.00120452
20 G 206 L 0 -0.0251844
20 G 207 N 0 0.0204094
20 G 208 D 0 -0.0605983
20 G 209 P 0 -0.0593979
20 G 210 E 0 -0.053306
20 G 211 I 0 -0.0602174
20 G 212 Y 0 -0.0415666
20 G 213 R 0 -0.0522405
20 G 214 K 0 -0.0269639
20 G 215 I 0 -0.0322444
20 G 216 R 0 -0.0300388
20 G 217 R 0 -0.0535813
20 G 218 E 0 0.00823139
20 G 219 I 0 -0.0329237
20 G 220 D 0 -0.0372525
20 G 221 G 0 -0.0125226
20 G 222 V 0 -0.0106407
20 G 223 I 0 -0.00916583
20 G 224 T 0 -0.0296192
20 G 225 D 0 0.0215557
20 G 226 E 0 -0.0585569
20 G 227 V 0 -0.0154248
20 G 228 E 0 -0.0285497
20 G 229 L 0 -0.0507178
20 G 230 F 0 -0.0286887
20 G 231 V 0 -0.014628
21 Y 22 S 0 0.503777
21 Y 23 A 0 0.295793
21 Y 24 K 0 0.550801
21 Y 25 Y 0 0.333076
21 Y 26 L 0 0.0948326
21 Y 27 E 0 0.090441
21 Y 28 N 0 0.167977
21 Y 29 T 0 0.136737
21 Y 30 L 0 0.00824021
21 Y 31 E 0 0.150982
21 Y 32 A 0 0.145715
21 Y 33 F 0 0.0628736
21 Y 34 M 0 -0.00724766
21 Y 35 K 0 0.51807
21 Y 36 A 0 0.267977
21 Y 37 I 0 0.0565518
21 Y 38 E 0 0.0390792
21 Y 39 A 0 0.404003
21 Y 40 G 0 0.0484567
21 Y 41 A 0 0.21007
21 Y 42 N 0 0.133742
21 Y 43 G 0 0.0178525
21 Y 44 V 0 0.0627215
21 Y 45 E 0 -0.022797
21 Y 46 L 0 -0.00527497
21 Y 47 D 0 -0.0335089
21 Y 48 V 0 0.0184223
21 Y 49 R 0 -0.0385934
21 Y 50 L 0 -0.0417659
21 Y 51 S 0 -0.0123829
21 Y 52 K 0 0.0200754
21 Y 53 D 0 -0.0378607
21 Y 54 G 0 -0.0633852
21 Y 55 K 0 -0.0215654
21 Y 56 V 0 0.0200774
21 Y 57 V 0 0.000257741
21 Y 58 V 0 -0.0109924
21 Y 59 S 0 0.0181643
21 Y 60 H 0 -0.0357946
21 Y 61 D 0 -0.0206182
21 Y 62 E 0 -0.00664527
21 Y 63 D 0 -0.0100969
21 Y 64 L 0 -0.0115104
21 Y 65 K 0 -0.0163981
21 Y 66 R 0 -0.0520296
21 Y 67 L 0 -0.049272
21 Y 68 F 0 -0.0115315
21 Y 69 G 0 -0.0508894
21 Y 70 L 0 0.00789432
21 Y 71 D 0 -0.0425821
21 Y 72 V 0 -0.0301777
21 Y 73 K 0 -0.0434461
21 Y 74 I 0 -0.0533007
21 Y 75 R 0 0.00110885
21 Y 76 D 0 -0.0483259
21 Y 77 A 0 -0.0138968
21 Y 78 T 0 -0.0238335
21 Y 79 V 0 -0.043752
21 Y 80 S 0 -0.0379652
21 Y 81 E 0 -0.0266321
21 Y 82 L 0 -0.0433315
21 Y 83 K 0 -0.0457746
21 Y 84 E 0 -0.00605791
21 Y 85 L 0 -0.0761018
21 Y 86 T 0 -0.0166277
21 Y 87 D 0 -0.0145843
21 Y 88 G 0 -0.0101437
21 Y 89 K 0 -0.0326928
21 Y 90 I 0 0.0188037
21 Y 91 T 0 -0.0674641
21 Y 92 T 0 0.0198676
21 Y 93 L 0 -0.0347863
21 Y 94 K 0 -0.0810341
21 Y 95 E 0 -0.0162122
21 Y 96 V 0 0.0315079
21 Y 97 F 0 -0.00608876
21 Y 98 E 0 -0.0661168
21 Y 99 N 0 -0.0394666
21 Y 100 V 0 0.00829812
21 Y 101 S 0 -0.0138664
21 Y 102 D 0 0.0078838
21 Y 103 D 0 -0.00878744
21 Y 104 K 0 0.0612065
21 Y 105 I 0 0.006684
21 Y 106 I 0 -0.00931046
21 Y 107 N 0 -0.0355692
21 Y 108 I 0 -0.0694688
21 Y 109 E 0 -0.00309251
21 Y 110 I 0 0.00686492
21 Y 111 K 0 -0.0131468
21 Y 112 E 0 -0.0168169
21 Y 113 R 0 -0.0120261
21 Y 114 E 0 -0.0670509
21 Y 115 A 0 -0.025038
21 Y 116 A 0 -0.0834771
21 Y 117 D 0 -0.0685497
21 Y 118 A 0 -0.0697652
21 Y 119 V 0 -0.0807502
21 Y 120 L 0 -0.0841954
21 Y 121 E 0 -0.0877785
21 Y 122 I 0 -0.0869242
21 Y 123 S 0 -0.0332616
21 Y 124 K 0 -0.0642497
21 Y 125 K 0 -0.0677432
21 Y 126 R 0 -0.00631432
21 Y 127 K 0 0.00207
21 Y 128 N 0 -0.0013704
21 Y 129 L 0 0.0543427
21 Y 130 I 0 -0.0178988
21 Y 131 F 0 0.000385511
21 Y 132 S 0 0.0167057
21 Y 133 S 0 -0.00869771
21 Y 134 F 0 -0.027021
21 Y 135 D 0 -0.0232063
21 Y 136 L 0 -0.0114567
21 Y 137 D 0 -0.0742817
21 Y 138 L 0 -0.0626987
21 Y 139 L 0 0.0298479
21 Y 140 D 0 -0.0918158
21 Y 141 E 0 -0.0757573
21 Y 142 K 0 -0.0427579
21 Y 143 F 0 -0.0460435
21 Y 144 K 0 -0.0971882
21 Y 145 G 0 -0.0971833
21 Y 146 T 0 -0.132324
21 Y 147 K 0 -0.0870317
21 Y 148 Y 0 -0.0465968
21 Y 149 G 0 -0.0699149
21 Y 150 Y 0 -0.0153138
21 Y 151 L 0 -0.00577743
21 Y 152 I 0 -0.0207918
21 Y 153 D 0 -0.0446792
21 Y 154 E 0 -0.12394
21 Y 155 E 0 -0.0760488
21 Y 156 N 0 -0.0474664
21 Y 157 Y 0 -0.0923714
21 Y 158 G 0 -0.0723112
21 Y 159 S 0 -0.107378
21 Y 160 I 0 -0.0612873
21 Y 161 E 0 -0.103805
21 Y 162 N 0 -0.123956
21 Y 163 F 0 -0.0839818
21 Y 164 V 0 -0.0537072
21 Y 165 E 0 0.00322968
21 Y 166 R 0 -0.0255034
21 Y 167 V 0 -0.020471
21 Y 168 E 0 -0.0838529
21 Y 169 K 0 -0.0890995
21 Y 170 E 0 -0.0628838
21 Y 171 R 0 -0.0276297
21 Y 172 P 0 -0.0153107
21 Y 173 Y 0 -0.120275
21 Y 174 S 0 -0.109252
21 Y 175 L 0 -0.014918
21 Y 176 H 0 -0.0700092
21 Y 177 V 0 -0.0559592
21 Y 178 P 0 -0.000642948
21 Y 179 Y 0 -0.0706165
21 Y 180 Q 0 -0.0731704
21 Y 181 A 0 -0.0385711
21 Y 182 F 0 -0.00451826
21 Y 183 E 0 -0.0335595
21 Y 187 A 0 -0.0561611
21 Y 188 V 0 -0.0579914
21 Y 189 E 0 -0.0878386
21 Y 190 V 0 -0.0130514
21 Y 191 L 0 -0.0645482
21 Y 192 R 0 -0.0704816
21 Y 193 S 0 -0.0565286
21 Y 194 F 0 -0.0220956
21 Y 195 R 0 -0.0677915
21 Y 196 K 0 -0.0893535
21 Y 197 K 0 -0.0528494
21 Y 198 G 0 -0.0266658
21 Y 199 I 0 -0.0271599
21 Y 200 V 0 0.00439133
21 Y 201 I 0 -0.0343102
21 Y 202 F 0 0.0230692
21 Y 203 V 0 -0.0280123
21 Y 204 W 0 -0.0592354
21 Y 205 T 0 -0.0421551
21 Y 206 L 0 -0.045023
21 Y 207 N 0 0.0376785
21 Y 208 D 0 -0.0658184
21 Y 209 P 0 -0.0950866
21 Y 210 E 0 -0.0238949
21 Y 211 I 0 -0.0308723
21 Y 212 Y 0 -0.0853116
21 Y 213 R 0 -0.0619564
21 Y 214 K 0 -0.0695617
21 Y 215 I 0 -0.0217899
21 Y 216 R 0 -0.0462817
21 Y 217 R 0 -0.0948191
21 Y 218 E 0 -0.068233
21 Y 219 I 0 0.0057978
21 Y 220 D 0 -0.0512483
21 Y 221 G 0 -0.027198
21 Y 222 V 0 -0.0704897
21 Y 223 I 0 -0.0350406
21 Y 224 T 0 -0.0082982
21 Y 225 D 0 0.056584
21 Y 226 E 0 0.0770486
21 Y 227 V 0 0.229625
21 Y 228 E 0 0.228522
21 Y 229 L 0 -0.0270863
21 Y 230 F 0 -0.0475212
21 Y 231 V 0 -0.00946576
22 S 23 A 0 0.424446
22 S 24 K 0 0.227457
22 S 25 Y 0 0.230312
22 S 26 L 0 0.142805
22 S 27 E 0 0.135671
22 S 28 N 0 0.132287
22 S 29 T 0 0.200402
22 S 30 L 0 0.00158223
22 S 31 E 0 0.068234
22 S 32 A 0 0.519075
22 S 33 F 0 0.105371
22 S 34 M 0 0.00813813
22 S 35 K 0 0.159965
22 S 36 A 0 0.174053
22 S 37 I 0 0.0439833
22 S 38 E 0 -0.0213981
22 S 39 A 0 0.11813
22 S 40 G 0 0.0851768
22 S 41 A 0 0.116264
22 S 42 N 0 0.0783405
22 S 43 G 0 0.0531945
22 S 44 V 0 0.073313
22 S 45 E 0 -0.0404587
22 S 46 L 0 0.141473
22 S 47 D 0 -0.0479873
22 S 48 V 0 0.0133558
22 S 49 R 0 0.0876936
22 S 50 L 0 0.000556273
22 S 51 S 0 -0.0234382
22 S 52 K 0 -0.0397985
22 S 53 D 0 -0.0829642
22 S 54 G 0 -0.0188298
22 S 55 K 0 -0.090672
22 S 56 V 0 0.0386118
22 S 57 V 0 0.0101446
22 S 58 V 0 0.107374
22 S 59 S 0 0.0530428
22 S 60 H 0 -0.0431558
22 S 61 D 0 -0.0476529
22 S 62 E 0 0.0217139
22 S 63 D 0 -0.0180042
22 S 64 L 0 -0.0252181
22 S 65 K 0 -0.00914104
22 S 66 R 0 -0.0282068
22 S 67 L 0 0.0366283
22 S 68 F 0 0.0103343
22 S 69 G 0 -0.00809964
22 S 70 L 0 -0.0558464
22 S 71 D 0 -0.0875442
22 S 72 V 0 0.0263712
22 S 73 K 0 -0.0121221
22 S 74 I 0 0.015128
22 S 75 R 0 0.0445433
22 S 76 D 0 -0.0455104
22 S 77 A 0 -0.0142903
22 S 78 T 0 -0.107138
22 S 79 V 0 -0.0820609
22 S 80 S 0 -0.0572045
22 S 81 E 0 -0.0568083
22 S 82 L 0 -0.0568911
22 S 83 K 0 -0.0318707
22 S 84 E 0 -0.0708808
22 S 85 L 0 -0.0671717
22 S 86 T 0 0.010685
22 S 87 D 0 0.0518318
22 S 88 G 0 0.00642812
22 S 89 K 0 -0.0529603
22 S 90 I 0 -0.0938225
22 S 91 T 0 -0.0295824
22 S 92 T 0 -0.0673209
22 S 93 L 0 0.0164162
22 S 94 K 0 -0.08685
22 S 95 E 0 -0.0755806
22 S 96 V 0 -0.0367402
22 S 97 F 0 -0.0494293
22 S 98 E 0 -0.0429966
22 S 99 N 0 0.0818964
22 S 100 V 0 0.051568
22 S 101 S 0 0.0226035
22 S 102 D 0 -0.0543375
22 S 103 D 0 -0.0364743
22 S 104 K 0 0.0250455
22 S 105 I 0 -0.0314938
22 S 106 I 0 -0.0083692
22 S 107 N 0 0.00250976
22 S 108 I 0 -0.0401861
22 S 109 E 0 -0.0288731
22 S 110 I 0 -0.0105736
22 S 111 K 0 -0.0731147
22 S 112 E 0 0.0530873
22 S 113 R 0 -0.0304715
22 S 114 E 0 -0.0582433
22 S 115 A 0 -0.0527247
22 S 116 A 0 -0.00335856
22 S 117 D 0 -0.0677762
22 S 118 A 0 -0.0374049
22 S 119 V 0 -0.0546096
22 S 120 L 0 0.0015328
22 S 121 E 0 -0.0569677
22 S 122 I 0 -0.0525676
22 S 123 S 0 -0.0238062
22 S 124 K 0 -0.0787243
22 S 125 K 0 -0.0593768
22 S 126 R 0 -0.0703411
22 S 127 K 0 -0.0156106
22 S 128 N 0 -0.0513024
22 S 129 L 0 -0.0199891
22 S 130 I 0 0.0581608
22 S 131 F 0 -0.00190187
22 S 132 S 0 0.0405284
22 S 133 S 0 -0.0195024
22 S 134 F 0 -0.0781014
22 S 135 D 0 -0.0200938
22 S 136 L 0 -0.0284294
22 S 137 D 0 -0.0227408
22 S 138 L 0 -0.00540338
22 S 139 L 0 -0.0133419
22 S 140 D 0 0.00861271
22 S 141 E 0 -0.115071
22 S 142 K 0 -0.029154
22 S 143 F 0 -0.0694639
22 S 144 K 0 -0.0401453
22 S 145 G 0 -0.0340809
22 S 146 T 0 -0.0673074
22 S 147 K 0 0.0376454
22 S 148 Y 0 -0.0228088
22 S 149 G 0 -0.0546158
22 S 150 Y 0 -0.0133444
22 S 151 L 0 -0.0214449
22 S 152 I 0 0.00102281
22 S 153 D 0 -0.0418727
22 S 154 E 0 -0.0893905
22 S 155 E 0 -0.136952
22 S 156 N 0 -0.0659155
22 S 157 Y 0 -0.0387316
22 S 158 G 0 -0.0918651
22 S 159 S 0 -0.0606696
22 S 160 I 0 -0.0662256
22 S 161 E 0 -0.0935259
22 S 162 N 0 -0.0767239
22 S 163 F 0 -0.0699969
22 S 164 V 0 0.00689303
22 S 165 E 0 -0.0802818
22 S 166 R 0 -0.107996
22 S 167 V 0 -0.0577113
22 S 168 E 0 -0.0936136
22 S 169 K 0 -0.092947
22 S 170 E 0 -0.0551113
22 S 171 R 0 -0.0919397
22 S 172 P 0 -0.0872877
22 S 173 Y 0 -0.0404944
22 S 174 S 0 -0.0477894
22 S 175 L 0 -0.0192814
22 S 176 H 0 -0.0219901
22 S 177 V 0 0.000817574
22 S 178 P 0 -0.125858
22 S 179 Y 0 -0.0511019
22 S 180 Q 0 -0.0187271
22 S 181 A 0 0.00530677
22 S 182 F 0 -0.0435892
22 S 183 E 0 -0.079451
22 S 187 A 0 -0.0977688
22 S 188 V 0 -0.0666325
22 S 189 E 0 -0.0559468
22 S 190 V 0 -0.028953
22 S 191 L 0 -0.0349439
22 S 192 R 0 -0.0981124
22 S 193 S 0 -0.00506608
22 S 194 F 0 -0.0291361
22 S 195 R 0 -0.058559
22 S 196 K 0 -0.0624839
22 S 197 K 0 -0.0404696
22 S 198 G 0 -0.012384
22 S 199 I 0 -0.0109831
22 S 200 V 0 -0.0108393
22 S 201 I 0 -0.0654838
22 S 202 F 0 -0.00540106
22 S 203 V 0 -0.00939556
22 S 204 W 0 -0.00189132
22 S 205 T 0 -0.0197975
22 S 206 L 0 -0.0272811
22 S 207 N 0 0.0517171
22 S 208 D 0 -0.0280864
22 S 209 P 0 -0.0527102
22 S 210 E 0 -0.0297053
22 S 211 I 0 -0.0306174
22 S 212 Y 0 0.0123283
22 S 213 R 0 -0.0577954
22 S 214 K 0 -0.05803
22 S 215 I 0 -0.0356275
22 S 216 R 0 -0.0539543
22 S 217 R 0 -0.0203991
22 S 218 E 0 -0.0875584
22 S 219 I 0 -0.0113787
22 S 220 D 0 -0.0688585
22 S 221 G 0 0.00599721
22 S 222 V 0 0.00865605
22 S 223 I 0 0.0440491
22 S 224 T 0 0.00254862
22 S 225 D 0 0.282029
22 S 226 E 0 0.0186543
22 S 227 V 0 0.145501
22 S 228 E 0 0.000134441
22 S 229 L 0 -0.0527027
22 S 230 F 0 -0.02789
22 S 231 V 0 -0.0650809
23 A 24 K 0 0.401423
23 A 25 Y 0 0.212052
23 A 26 L 0 0.141084
23 A 27 E 0 0.0764049
23 A 28 N 0 0.0821369
23 A 29 T 0 0.100173
23 A 30 L 0 0.0346163
23 A 31 E 0 0.0665672
23 A 32 A 0 0.0787542
23 A 33 F 0 0.0292103
23 A 34 M 0 0.0423386
23 A 35 K 0 0.0658023
23 A 36 A 0 0.0168271
23 A 37 I 0 0.0321382
23 A 38 E 0 0.104282
23 A 39 A 0 0.0874481
23 A 40 G 0 -0.0526353
23 A 41 A 0 0.0745775
23 A 42 N 0 -0.0173705
23 A 43 G 0 -0.0215169
23 A 44 V 0 0.0260768
23 A 45 E 0 -0.0412447
23 A 46 L 0 -0.014345
23 A 47 D 0 -0.0718612
23 A 48 V 0 0.0254875
23 A 49 R 0 0.0248171
23 A 50 L 0 0.0445223
23 A 51 S 0 0.00281928
23 A 52 K 0 0.00669513
23 A 53 D 0 -0.0320019
23 A 54 G 0 0.0510135
23 A 55 K 0 -0.0444209
23 A 56 V 0 -0.0454557
23 A 57 V 0 -0.0128774
23 A 58 V 0 0.0348563
23 A 59 S 0 0.0352696
23 A 60 H 0 -0.0509244
23 A 61 D 0 -0.0326193
23 A 62 E 0 0.0183872
23 A 63 D 0 0.0117277
23 A 64 L 0 0.0113314
23 A 65 K 0 0.00221651
23 A 66 R 0 0.00456451
23 A 67 L 0 -0.00427175
23 A 68 F 0 0.0614688
23 A 69 G 0 -0.0204692
23 A 70 L 0 0.0269688
23 A 71 D 0 -0.0126211
23 A 72 V 0 0.00970923
23 A 73 K 0 0.00457484
23 A 74 I 0 -0.0397302
23 A 75 R 0 0.00107164
23 A 76 D 0 -0.029354
23 A 77 A 0 0.00333571
23 A 78 T 0 -0.00988631
23 A 79 V 0 -0.0374821
23 A 80 S 0 -0.0169427
23 A 81 E 0 -0.0251755
23 A 82 L 0 0.0337635
23 A 83 K 0 -0.0503992
23 A 84 E 0 -0.00944873
23 A 85 L 0 0.0128537
23 A 86 T 0 0.00949594
23 A 87 D 0 -0.00433988
23 A 88 G 0 -0.0152533
23 A 89 K 0 0.0349099
23 A 90 I 0 -0.0891004
23 A 91 T 0 0.0187929
23 A 92 T 0 -0.060307
23 A 93 L 0 -0.0485291
23 A 94 K 0 -0.0207574
23 A 95 E 0 0.0171568
23 A 96 V 0 -0.0267389
23 A 97 F 0 -0.0722231
23 A 98 E 0 -0.00115672
23 A 99 N 0 -0.0345452
23 A 100 V 0 -0.0181485
23 A 101 S 0 0.0108141
23 A 102 D 0 0.0281571
23 A 103 D 0 -0.0730178
23 A 104 K 0 -0.0351315
23 A 105 I 0 -0.0462973
23 A 106 I 0 0.0332553
23 A 107 N 0 0.0174818
23 A 108 I 0 -0.0212633
23 A 109 E 0 -0.099052
23 A 110 I 0 0.010729
23 A 111 K 0 -0.048775
23 A 112 E 0 -0.049269
23 A 113 R 0 -0.0212679
23 A 114 E 0 -0.044081
23 A 115 A 0 -0.0250399
23 A 116 A 0 -0.030206
23 A 117 D 0 -0.0332801
23 A 118 A 0 -0.0688828
23 A 119 V 0 -0.0424872
23 A 120 L 0 0.078049
23 A 121 E 0 -0.0317792
23 A 122 I 0 -0.0426083
23 A 123 S 0 -0.0145442
23 A 124 K 0 -0.0151467
23 A 125 K 0 -0.0137712
23 A 126 R 0 0.00514269
23 A 127 K 0 -0.0276805
23 A 128 N 0 0.0447894
23 A 129 L 0 -0.0234591
23 A 130 I 0 -0.0767108
23 A 131 F 0 -0.0607758
23 A 132 S 0 -0.0560999
23 A 133 S 0 -0.00870091
23 A 134 F 0 0.00116047
23 A 135 D 0 -0.0379059
23 A 136 L 0 -0.0502127
23 A 137 D 0 -0.0363523
23 A 138 L 0 -0.00291184
23 A 139 L 0 -0.014773
23 A 140 D 0 -0.0271392
23 A 141 E 0 -0.0221928
23 A 142 K 0 -0.0295083
23 A 143 F 0 -0.0516226
23 A 144 K 0 -0.086992
23 A 145 G 0 -0.0395306
23 A 146 T 0 -0.118974
23 A 147 K 0 -0.0420152
23 A 148 Y 0 -0.0151965
23 A 149 G 0 -0.0367062
23 A 150 Y 0 -0.0411963
23 A 151 L 0 -0.0858521
23 A 152 I 0 -0.0176581
23 A 153 D 0 -0.077849
23 A 154 E 0 -0.0510434
23 A 155 E 0 -0.0674779
23 A 156 N 0 -0.00734151
23 A 157 Y 0 -0.0520366
23 A 158 G 0 -0.0310076
23 A 159 S 0 -0.0712941
23 A 160 I 0 -0.0552525
23 A 161 E 0 -0.0481835
23 A 162 N 0 -0.0209715
23 A 163 F 0 0.00740262
23 A 164 V 0 0.0141467
23 A 165 E 0 -0.0652813
23 A 166 R 0 -0.0352772
23 A 167 V 0 -0.0258348
23 A 168 E 0 -0.061023
23 A 169 K 0 0.00836977
23 A 170 E 0 0.0109009
23 A 171 R 0 -0.0755243
23 A 172 P 0 -0.0432604
23 A 173 Y 0 -0.0691299
23 A 174 S 0 -0.0668583
23 A 175 L 0 -0.0406122
23 A 176 H 0 -0.0718914
23 A 177 V 0 -0.0274391
23 A 178 P 0 -0.0581882
23 A 179 Y 0 -0.0234446
23 A 180 Q 0 -0.000534073
23 A 181 A 0 -0.0102033
23 A 182 F 0 -0.0730414
23 A 183 E 0 -0.0595931
23 A 187 A 0 -0.0958551
23 A 188 V 0 -0.024595
23 A 189 E 0 -0.00957185
23 A 190 V 0 -0.0199047
23 A 191 L 0 -0.0277858
23 A 192 R 0 -0.00138676
23 A 193 S 0 -0.0211674
23 A 194 F 0 -0.0331616
23 A 195 R 0 0.0120746
23 A 196 K 0 -0.0491876
23 A 197 K 0 -0.0299673
23 A 198 G 0 -0.046467
23 A 199 I 0 -0.0379555
23 A 200 V 0 0.00141035
23 A 201 I 0 -0.0114457
23 A 202 F 0 -0.0514109
23 A 203 V 0 -0.0524654
23 A 204 W 0 -0.091141
23 A 205 T 0 -0.0251419
23 A 206 L 0 -0.0927871
23 A 207 N 0 0.0441057
23 A 208 D 0 0.0120792
23 A 209 P 0 -0.0427579
23 A 210 E 0 -0.021505
23 A 211 I 0 -0.0599614
23 A 212 Y 0 -0.0485708
23 A 213 R 0 -0.0217837
23 A 214 K 0 -0.0443845
23 A 215 I 0 -0.047983
23 A 216 R 0 -0.00249717
23 A 217 R 0 -0.0279382
23 A 218 E 0 -0.0378737
23 A 219 I 0 0.00830515
23 A 220 D 0 -0.0423357
23 A 221 G 0 0.00211522
23 A 222 V 0 -0.0230384
23 A 223 I 0 -0.0793491
23 A 224 T 0 0.00890204
23 A 225 D 0 -0.0239417
23 A 226 E 0 0.763135
23 A 227 V 0 0.0847022
23 A 228 E 0 0.0639804
23 A 229 L 0 0.135559
23 A 230 F 0 -0.0272442
23 A 231 V 0 -0.00855743
24 K 25 Y 0 0.46973
24 K 26 L 0 0.169496
24 K 27 E 0 0.0933486
24 K 28 N 0 0.0883877
24 K 29 T 0 0.148461
24 K 30 L 0 0.0388878
24 K 31 E 0 0.0366891
24 K 32 A 0 0.0805588
24 K 33 F 0 0.0290843
24 K 34 M 0 0.0771677
24 K 35 K 0 0.299712
24 K 36 A 0 0.000106105
24 K 37 I 0 0.0539712
24 K 38 E 0 0.00378169
24 K 39 A 0 0.338678
24 K 40 G 0 0.00310827
24 K 41 A 0 0.0261789
24 K 42 N 0 0.0299742
24 K 43 G 0 0.0349515
24 K 44 V 0 0.0648642
24 K 45 E 0 -0.057913
24 K 46 L 0 0.0162442
24 K 47 D 0 0.000697752
24 K 48 V 0 0.00300821
24 K 49 R 0 -0.0200877
24 K 50 L 0 -0.00142116
24 K 51 S 0 0.0112069
24 K 52 K 0 -0.00608949
24 K 53 D 0 -0.00605916
24 K 54 G 0 0.0164221
24 K 55 K 0 0.023046
24 K 56 V 0 -0.00283495
24 K 57 V 0 -0.0285124
24 K 58 V 0 0.0365965
24 K 59 S 0 -0.0168386
24 K 60 H 0 -0.0279162
24 K 61 D 0 -0.0239392
24 K 62 E 0 -0.0338048
24 K 63 D 0 0.0121855
24 K 64 L 0 -0.0387611
24 K 65 K 0 0.00809115
24 K 66 R 0 -0.00898472
24 K 67 L 0 -0.0526719
24 K 68 F 0 -0.0162653
24 K 69 G 0 0.00932311
24 K 70 L 0 -0.0235802
24 K 71 D 0 -0.0251823
24 K 72 V 0 0.00570189
24 K 73 K 0 -0.00095605
24 K 74 I 0 0.0217814
24 K 75 R 0 -0.00858445
24 K 76 D 0 -0.0250876
24 K 77 A 0 -0.0311804
24 K 78 T 0 -0.0125474
24 K 79 V 0 -0.0170713
24 K 80 S 0 -0.0218118
24 K 81 E 0 -0.0377023
24 K 82 L 0 0.0435392
24 K 83 K 0 0.00893466
24 K 84 E 0 -0.0236042
24 K 85 L 0 -0.0465106
24 K 86 T 0 -0.0408182
24 K 87 D 0 -0.00588908
24 K 88 G 0 0.0755796
24 K 89 K 0 -0.00912022
24 K 90 I 0 -0.0539166
24 K 91 T 0 0.0114562
24 K 92 T 0 -0.0531081
24 K 93 L 0 -0.0205134
24 K 94 K 0 0.0139572
24 K 95 E 0 -0.0456285
24 K 96 V 0 -0.0833699
24 K 97 F 0 -0.0443031
24 K 98 E 0 -0.0525028
24 K 99 N 0 -0.0298215
24 K 100 V 0 -0.0521528
24 K 101 S 0 -0.0119768
24 K 102 D 0 -0.0307393
24 K 103 D 0 0.0282354
24 K 104 K 0 -0.0311704
24 K 105 I 0 0.000936219
24 K 106 I 0 -0.0763822
24 K 107 N 0 0.0151654
24 K 108 I 0 -0.0867671
24 K 109 E 0 -0.0341766
24 K 110 I 0 -0.0328885
24 K 111 K 0 -0.0409779
24 K 112 E 0 -0.071926
24 K 113 R 0 -0.0488123
24 K 114 E 0 0.00855307
24 K 115 A 0 0.0428015
24 K 116 A 0 -0.0637559
24 K 117 D 0 0.0296406
24 K 118 A 0 -0.0323606
24 K 119 V 0 0.02556
24 K 120 L 0 -0.0292108
24 K 121 E 0 -0.0454645
24 K 122 I 0 -0.0706539
24 K 123 S 0 -0.0391941
24 K 124 K 0 -0.0809965
24 K 125 K 0 0.0604944
24 K 126 R 0 0.0138748
24 K 127 K 0 0.00105031
24 K 128 N 0 0.00751016
24 K 129 L 0 -0.0259141
24 K 130 I 0 -0.0353492
24 K 131 F 0 -0.00226352
24 K 132 S 0 -0.0512742
24 K 133 S 0 -0.0560593
24 K 134 F 0 -0.0470367
24 K 135 D 0 -0.0310188
24 K 136 L 0 -0.0410727
24 K 137 D 0 -0.0249292
24 K 138 L 0 -0.0664885
24 K 139 L 0 -0.0332317
24 K 140 D 0 -0.00523519
24 K 141 E 0 0.0206611
24 K 142 K 0 -0.0286538
24 K 143 F 0 -0.0102794
24 K 144 K 0 -0.0616008
24 K 145 G 0 -0.0219808
24 K 146 T 0 -0.0459725
24 K 147 K 0 -0.0222901
24 K 148 Y 0 -0.0537687
24 K 149 G 0 -0.060817
24 K 150 Y 0 -0.0808738
24 K 151 L 0 -0.0798853
24 K 152 I 0 -0.0538296
24 K 153 D 0 -0.00809913
24 K 154 E 0 -0.0192279
24 K 155 E 0 -0.0304024
24 K 156 N 0 -0.0817767
24 K 157 Y 0 -0.0724759
24 K 158 G 0 -0.0228439
24 K 159 S 0 0.0110523
24 K 160 I 0 -0.0248727
24 K 161 E 0 -0.0341339
24 K 162 N 0 -0.0597901
24 K 163 F 0 -0.0084682
24 K 164 V 0 -0.0860536
24 K 165 E 0 -0.0382366
24 K 166 R 0 -0.0633924
24 K 167 V 0 -0.00535181
24 K 168 E 0 -0.0379474
24 K 169 K 0 -0.0252068
24 K 170 E 0 -0.0279492
24 K 171 R 0 -0.0418568
24 K 172 P 0 0.00254122
24 K 173 Y 0 -0.0559812
24 K 174 S 0 -0.0244978
24 K 175 L 0 -0.0133336
24 K 176 H 0 -0.107472
24 K 177 V 0 -0.0624873
24 K 178 P 0 -0.0352526
24 K 179 Y 0 -0.0379356
24 K 180 Q 0 -0.00182207
24 K 181 A 0 -0.0695335
24 K 182 F 0 -0.0619678
24 K 183 E 0 -0.00614826
24 K 187 A 0 -0.0483464
24 K 188 V 0 -0.0517231
24 K 189 E 0 -0.0131062
24 K 190 V 0 -0.0636011
24 K 191 L 0 -0.0336354
24 K 192 R 0 -0.0456239
24 K 193 S 0 -0.0741648
24 K 194 F 0 -0.042546
24 K 195 R 0 -0.0313789
24 K 196 K 0 0.00846538
24 K 197 K 0 -0.0570721
24 K 198 G 0 -0.0251226
24 K 199 I 0 -0.0371123
24 K 200 V 0 -0.0209204
24 K 201 I 0 -0.0659449
24 K 202 F 0 -0.0741171
24 K 203 V 0 -0.00962036
24 K 204 W 0 -0.0578765
24 K 205 T 0 -0.0831114
24 K 206 L 0 -0.0461395
24 K 207 N 0 -0.0719859
24 K 208 D 0 -0.0149955
24 K 209 P 0 -0.0198827
24 K 210 E 0 -0.0713122
24 K 211 I 0 -0.013086
24 K 212 Y 0 -0.0507673
24 K 213 R 0 0.0141453
24 K 214 K 0 -0.0683291
24 K 215 I 0 -0.0305827
24 K 216 R 0 -1.00616e-05
24 K 217 R 0 -0.0099238
24 K 218 E 0 -0.00974719
24 K 219 I 0 -0.0812635
24 K 220 D 0 -0.0480123
24 K 221 G 0 -0.0125702
24 K 222 V 0 0.0106932
24 K 223 I 0 -0.0338319
24 K 224 T 0 0.0336773
24 K 225 D 0 -0.059949
24 K 226 E 0 0.122395
24 K 227 V 0 -0.0636738
24 K 228 E 0 0.680962
24 K 229 L 0 0.109792
24 K 230 F 0 0.0423478
24 K 231 V 0 -0.0140005
25 Y 26 L 0 0.472317
25 Y 27 E 0 0.157129
25 Y 28 N 0 0.175048
25 Y 29 T 0 0.132672
25 Y 30 L 0 0.0611299
25 Y 31 E 0 0.322341
25 Y 32 A 0 0.103043
25 Y 33 F 0 0.031758
25 Y 34 M 0 0.119603
25 Y 35 K 0 0.52637
25 Y 36 A 0 0.0589637
25 Y 37 I 0 0.0541396
25 Y 38 E 0 0.0551993
25 Y 39 A 0 0.128742
25 Y 40 G 0 0.029765
25 Y 41 A 0 0.00189466
25 Y 42 N 0 0.0123588
25 Y 43 G 0 0.0300068
25 Y 44 V 0 0.0458498
25 Y 45 E 0 -0.0491316
25 Y 46 L 0 -0.00365154
25 Y 47 D 0 -0.0413936
25 Y 48 V 0 0.0753701
25 Y 49 R 0 0.00778363
25 Y 50 L 0 -0.00531056
25 Y 51 S 0 -0.0599782
25 Y 52 K 0 -0.0688874
25 Y 53 D 0 -0.0434072
25 Y 54 G 0 -0.010604
25 Y 55 K 0 0.00215999
25 Y 56 V 0 0.0147567
25 Y 57 V 0 0.0247632
25 Y 58 V 0 0.0166031
25 Y 59 S 0 -0.00316366
25 Y 60 H 0 -0.0568233
25 Y 61 D 0 0.0344152
25 Y 62 E 0 -0.00072272
25 Y 63 D 0 0.0773474
25 Y 64 L 0 0.0617971
25 Y 65 K 0 0.0317376
25 Y 66 R 0 0.0254774
25 Y 67 L 0 0.0235666
25 Y 68 F 0 0.0150107
25 Y 69 G 0 -0.021935
25 Y 70 L 0 -0.000749272
25 Y 71 D 0 -0.0305856
25 Y 72 V 0 0.0899991
25 Y 73 K 0 0.00767076
25 Y 74 I 0 0.0010758
25 Y 75 R 0 0.041504
25 Y 76 D 0 -0.00240291
25 Y 77 A 0 -0.0127384
25 Y 78 T 0 -0.0147161
25 Y 79 V 0 -0.0164113
25 Y 80 S 0 0.00546176
25 Y 81 E 0 -0.0367593
25 Y 82 L 0 -0.0258405
25 Y 83 K 0 -0.0547989
25 Y 84 E 0 0.000763897
25 Y 85 L 0 -0.0489743
25 Y 86 T 0 0.0538787
25 Y 87 D 0 0.0728794
25 Y 88 G 0 0.0828516
25 Y 89 K 0 -0.0154926
25 Y 90 I 0 -0.00457744
25 Y 91 T 0 -0.0243638
25 Y 92 T 0 -0.0438277
25 Y 93 L 0 -0.027211
25 Y 94 K 0 -0.0356462
25 Y 95 E 0 -0.0533513
25 Y 96 V 0 0.0704507
25 Y 97 F 0 -0.024148
25 Y 98 E 0 0.00531667
25 Y 99 N 0 0.0382783
25 Y 100 V 0 0.0301411
25 Y 101 S 0 0.00539249
25 Y 102 D 0 -0.0208
25 Y 103 D 0 0.010597
25 Y 104 K 0 0.0611795
25 Y 105 I 0 -0.0254191
25 Y 106 I 0 -0.0799097
25 Y 107 N 0 -0.0713619
25 Y 108 I 0 -0.0298751
25 Y 109 E 0 -0.0229948
25 Y 110 I 0 0.0328754
25 Y 111 K 0 -0.0301416
25 Y 112 E 0 -0.0338618
25 Y 113 R 0 0.0349993
25 Y 114 E 0 -0.0010134
25 Y 115 A 0 -0.0779692
25 Y 116 A 0 -0.0103408
25 Y 117 D 0 -0.0574584
25 Y 118 A 0 -0.0237785
25 Y 119 V 0 -0.0273909
25 Y 120 L 0 0.0309497
25 Y 121 E 0 -0.0364252
25 Y 122 I 0 -0.0681449
25 Y 123 S 0 -0.028191
25 Y 124 K 0 -0.0574806
25 Y 125 K 0 -0.0365312
25 Y 126 R 0 -0.0603527
25 Y 127 K 0 -0.0538179
25 Y 128 N 0 -0.0154162
25 Y 129 L 0 0.0454246
25 Y 130 I 0 -0.0434646
25 Y 131 F 0 0.00717119
25 Y 132 S 0 0.00830777
25 Y 133 S 0 -0.0430618
25 Y 134 F 0 -0.0527269
25 Y 135 D 0 -0.0555551
25 Y 136 L 0 0.0457734
25 Y 137 D 0 -0.0028688
25 Y 138 L 0 -0.010962
25 Y 139 L 0 -0.0472031
25 Y 140 D 0 -0.0567432
25 Y 141 E 0 -0.0119375
25 Y 142 K 0 -0.0401109
25 Y 143 F 0 -0.0468222
25 Y 144 K 0 -0.0730389
25 Y 145 G 0 -0.0277909
25 Y 146 T 0 -0.0423789
25 Y 147 K 0 0.000483394
25 Y 148 Y 0 -0.0960357
25 Y 149 G 0 -0.043934
25 Y 150 Y 0 -0.0112792
25 Y 151 L 0 -0.0461798
25 Y 152 I 0 -0.017734
25 Y 153 D 0 -0.00637496
25 Y 154 E 0 -0.0618547
25 Y 155 E 0 -0.0481915
25 Y 156 N 0 -0.0853322
25 Y 157 Y 0 -0.0880867
25 Y 158 G 0 -0.0905444
25 Y 159 S 0 -0.0728964
25 Y 160 I 0 -0.0532481
25 Y 161 E 0 -0.0840947
25 Y 162 N 0 -0.0398633
25 Y 163 F 0 -0.0251208
25 Y 164 V 0 -0.0664235
25 Y 165 E 0 -0.072449
25 Y 166 R 0 -0.0199848
25 Y 167 V 0 -0.0245963
25 Y 168 E 0 -0.0247774
25 Y 169 K 0 -0.050978
25 Y 170 E 0 -0.0672283
25 Y 171 R 0 -0.0757008
25 Y 172 P 0 -0.00834886
25 Y 173 Y 0 -0.0316681
25 Y 174 S 0 -0.0675348
25 Y 175 L 0 -0.0559077
25 Y 176 H 0 -0.0828857
25 Y 177 V 0 -0.0241375
25 Y 178 P 0 -0.0449796
25 Y 179 Y 0 -0.0588955
25 Y 180 Q 0 0.000675344
25 Y 181 A 0 -0.0289856
25 Y 182 F 0 0.0246015
25 Y 183 E 0 0.0132393
25 Y 187 A 0 -0.029607
25 Y 188 V 0 -0.0359854
25 Y 189 E 0 -0.0172688
25 Y 190 V 0 0.0543181
25 Y 191 L 0 -0.0488166
25 Y 192 R 0 -0.0623548
25 Y 193 S 0 -0.0737274
25 Y 194 F 0 -0.0200571
25 Y 195 R 0 -0.091271
25 Y 196 K 0 -0.0320112
25 Y 197 K 0 -0.101143
25 Y 198 G 0 -0.00307808
25 Y 199 I 0 -0.04784
25 Y 200 V 0 -0.0153002
25 Y 201 I 0 -0.0604615
25 Y 202 F 0 -0.0211602
25 Y 203 V 0 -0.00698242
25 Y 204 W 0 -0.00844936
25 Y 205 T 0 -0.0526176
25 Y 206 L 0 -0.0874356
25 Y 207 N 0 -0.0189999
25 Y 208 D 0 -0.0663761
25 Y 209 P 0 -0.0227893
25 Y 210 E 0 -0.062756
25 Y 211 I 0 -0.10957
25 Y 212 Y 0 -0.00501685
25 Y 213 R 0 -0.0254025
25 Y 214 K 0 -0.0451875
25 Y 215 I 0 -0.0368573
25 Y 216 R 0 -0.085897
25 Y 217 R 0 -0.0261394
25 Y 218 E 0 -0.0575217
25 Y 219 I 0 -0.0904609
25 Y 220 D 0 -0.0660943
25 Y 221 G 0 -0.0565557
25 Y 222 V 0 -0.0451094
25 Y 223 I 0 -0.024659
25 Y 224 T 0 -0.0227797
25 Y 225 D 0 0.0126289
25 Y 226 E 0 -0.0212038
25 Y 227 V 0 0.0161659
25 Y 228 E 0 -0.0213307
25 Y 229 L 0 0.00243604
25 Y 230 F 0 -0.0106248
25 Y 231 V 0 0.0269818
26 L 27 E 0 0.338775
26 L 28 N 0 0.206004
26 L 29 T 0 0.237341
26 L 30 L 0 0.0927432
26 L 31 E 0 0.213332
26 L 32 A 0 0.09563
26 L 33 F 0 0.0399639
26 L 34 M 0 0.0285392
26 L 35 K 0 0.0556783
26 L 36 A 0 0.0285612
26 L 37 I 0 0.0101631
26 L 38 E 0 0.0183445
26 L 39 A 0 0.0172186
26 L 40 G 0 -0.00963045
26 L 41 A 0 0.00329184
26 L 42 N 0 0.040998
26 L 43 G 0 0.0182396
26 L 44 V 0 0.0360119
26 L 45 E 0 -0.00748047
26 L 46 L 0 -0.00339726
26 L 47 D 0 -0.0230999
26 L 48 V 0 0.0259457
26 L 49 R 0 0.00979116
26 L 50 L 0 -0.0119095
26 L 51 S 0 0.0317469
26 L 52 K 0 -0.0164226
26 L 53 D 0 -0.019352
26 L 54 G 0 0.0240473
26 L 55 K 0 0.0334548
26 L 56 V 0 0.0818514
26 L 57 V 0 0.00609158
26 L 58 V 0 0.0331974
26 L 59 S 0 0.14386
26 L 60 H 0 -0.0258438
26 L 61 D 0 -0.0153263
26 L 62 E 0 -0.0128263
26 L 63 D 0 -0.0140992
26 L 64 L 0 0.0580776
26 L 65 K 0 -0.0220295
26 L 66 R 0 -0.0131834
26 L 67 L 0 0.26066
26 L 68 F 0 0.121782
26 L 69 G 0 0.0998829
26 L 70 L 0 0.035678
26 L 71 D 0 0.0324928
26 L 72 V 0 0.0587076
26 L 73 K 0 -0.0215672
26 L 74 I 0 0.0838256
26 L 75 R 0 -0.024723
26 L 76 D 0 -0.0359387
26 L 77 A 0 0.0123946
26 L 78 T 0 0.0188411
26 L 79 V 0 -0.0106155
26 L 80 S 0 0.00824965
26 L 81 E 0 -0.00542115
26 L 82 L 0 0.0558732
26 L 83 K 0 0.010045
26 L 84 E 0 0.0128341
26 L 85 L 0 0.0629984
26 L 86 T 0 0.177288
26 L 87 D 0 0.191618
26 L 88 G 0 0.172665
26 L 89 K 0 0.0909627
26 L 90 I 0 0.0437688
26 L 91 T 0 0.0521164
26 L 92 T 0 -0.0132054
26 L 93 L 0 -0.0466102
26 L 94 K 0 -0.00314489
26 L 95 E 0 -0.0402339
26 L 96 V 0 -0.0311421
26 L 97 F 0 0.0449882
26 L 98 E 0 -0.0304807
26 L 99 N 0 0.0236137
26 L 100 V 0 -0.0453563
26 L 101 S 0 -0.0443177
26 L 102 D 0 -0.0695867
26 L 103 D 0 -0.0264646
26 L 104 K 0 -0.00723923
26 L 105 I 0 -0.0629483
26 L 106 I 0 0.0284637
26 L 107 N 0 -0.0568876
26 L 108 I 0 -0.0285724
26 L 109 E 0 -0.0274761
26 L 110 I 0 0.0038719
26 L 111 K 0 -0.0711134
26 L 112 E 0 -0.0560741
26 L 113 R 0 -0.0771463
26 L 114 E 0 -0.0297116
26 L 115 A 0 -0.0406415
26 L 116 A 0 -0.0124833
26 L 117 D 0 -0.0378267
26 L 118 A 0 -0.0648916
26 L 119 V 0 0.0029913
26 L 120 L 0 -0.0273535
26 L 121 E 0 -0.0345809
26 L 122 I 0 -0.0414469
26 L 123 S 0 0.00215859
26 L 124 K 0 -0.0476406
26 L 125 K 0 -0.0157872
26 L 126 R 0 -0.00904499
26 L 127 K 0 -0.047501
26 L 128 N 0 -0.0223273
26 L 129 L 0 -0.0312498
26 L 130 I 0 -0.0568725
26 L 131 F 0 -0.0090743
26 L 132 S 0 0.00590054
26 L 133 S 0 0.0231659
26 L 134 F 0 -0.0624516
26 L 135 D 0 -0.0413483
26 L 136 L 0 -0.0277166
26 L 137 D 0 -0.0739207
26 L 138 L 0 -0.00261305
26 L 139 L 0 0.01274
26 L 140 D 0 -0.0262638
26 L 141 E 0 -0.0938371
26 L 142 K 0 -0.0949758
26 L 143 F 0 -0.0992973
26 L 144 K 0 -0.0275133
26 L 145 G 0 -0.0476069
26 L 146 T 0 -2.07645e-06
26 L 147 K 0 -0.0560185
26 L 148 Y 0 0.0051476
26 L 149 G 0 -0.0556732
26 L 150 Y 0 -0.0249691
26 L 151 L 0 -0.0260089
26 L 152 I 0 -0.0363271
26 L 153 D 0 -0.0394843
26 L 154 E 0 -0.0154049
26 L 155 E 0 -0.0726009
26 L 156 N 0 -0.071082
26 L 157 Y 0 -0.06217
26 L 158 G 0 -0.0276396
26 L 159 S 0 -0.0475614
26 L 160 I 0 -0.0592685
26 L 161 E 0 -0.0382656
26 L 162 N 0 -0.0655638
26 L 163 F 0 -0.0412885
26 L 164 V 0 -0.0642654
26 L 165 E 0 -0.0221073
26 L 166 R 0 -0.0512399
26 L 167 V 0 -0.00295478
26 L 168 E 0 -0.0646787
26 L 169 K 0 -0.0569167
26 L 170 E 0 -0.0245675
26 L 171 R 0 -0.0626887
26 L 172 P 0 -0.0479779
26 L 173 Y 0 -0.091539
26 L 174 S 0 -0.0440484
26 L 175 L 0 -0.046221
26 L 176 H 0 -0.0702819
26 L 177 V 0 -0.0350247
26 L 178 P 0 -0.0703567
26 L 179 Y 0 -0.0321958
26 L 180 Q 0 -0.09062
26 L 181 A 0 -0.0685595
26 L 182 F 0 -0.0256785
26 L 183 E 0 -0.0708856
26 L 187 A 0 -0.0315798
26 L 188 V 0 -0.0479171
26 L 189 E 0 -0.0578237
26 L 190 V 0 -0.0555129
26 L 191 L 0 -4.82296e-05
26 L 192 R 0 -0.0652939
26 L 193 S 0 -0.0531184
26 L 194 F 0 -0.0575701
26 L 195 R 0 -0.031756
26 L 196 K 0 -0.0527121
26 L 197 K 0 -0.0972862
26 L 198 G 0 -0.0446586
26 L 199 I 0 0.0114824
26 L 200 V 0 -0.0359069
26 L 201 I 0 -0.0173627
26 L 202 F 0 -0.0498594
26 L 203 V 0 0.00264944
26 L 204 W 0 -0.0399649
26 L 205 T 0 -0.0513043
26 L 206 L 0 0.00729792
26 L 207 N 0 0.0119883
26 L 208 D 0 -0.0721555
26 L 209 P 0 -0.0577987
26 L 210 E 0 -0.0464132
26 L 211 I 0 -0.03732
26 L 212 Y 0 -0.0331645
26 L 213 R 0 -0.0694571
26 L 214 K 0 -0.0161171
26 L 215 I 0 -0.0546321
26 L 216 R 0 -0.0851388
26 L 217 R 0 -0.0658803
26 L 218 E 0 -1.44457e-05
26 L 219 I 0 -0.0313613
26 L 220 D 0 -0.0602685
26 L 221 G 0 -0.0205498
26 L 222 V 0 0.013879
26 L 223 I 0 -0.00939726
26 L 224 T 0 0.00538541
26 L 225 D 0 -0.0235624
26 L 226 E 0 -0.0476858
26 L 227 V 0 0.0882051
26 L 228 E 0 -0.0432034
26 L 229 L 0 -0.0705566
26 L 230 F 0 0.0100335
26 L 231 V 0 -0.0826135
27 E 28 N 0 0.369734
27 E 29 T 0 0.286472
27 E 30 L 0 0.219859
27 E 31 E 0 0.0793525
27 E 32 A 0 0.183051
27 E 33 F 0 0.175773
27 E 34 M 0 0.0512757
27 E 35 K 0 0.0926483
27 E 36 A 0 0.187225
27 E 37 I 0 0.0165531
27 E 38 E 0 0.00294527
27 E 39 A 0 0.00431424
27 E 40 G 0 -0.00251183
27 E 41 A 0 0.0514778
27 E 42 N 0 -0.00645294
27 E 43 G 0 0.000857913
27 E 44 V 0 0.0732095
27 E 45 E 0 0.12271
27 E 46 L 0 0.0308288
27 E 47 D 0 0.0831484
27 E 48 V 0 0.0230083
27 E 49 R 0 0.0228564
27 E 50 L 0 0.0494831
27 E 51 S 0 0.0386785
27 E 52 K 0 -0.0162551
27 E 53 D 0 0.0264842
27 E 54 G 0 -0.0172507
27 E 55 K 0 -0.047751
27 E 56 V 0 0.025322
27 E 57 V 0 0.0096653
27 E 58 V 0 0.0509011
27 E 59 S 0 0.0280094
27 E 60 H 0 0.0852784
27 E 61 D 0 0.0948074
27 E 62 E 0 0.00518551
27 E 63 D 0 0.00653306
27 E 64 L 0 0.138979
27 E 65 K 0 -0.00494677
27 E 66 R 0 0.467011
27 E 67 L 0 0.147008
27 E 68 F 0 0.00253935
27 E 69 G 0 0.000415605
27 E 70 L 0 -0.00106839
27 E 71 D 0 -0.0219
27 E 72 V 0 -0.028298
27 E 73 K 0 -0.00613893
27 E 74 I 0 0.0393191
27 E 75 R 0 -0.0194002
27 E 76 D 0 -0.0240672
27 E 77 A 0 -0.0288645
27 E 78 T 0 -0.0297097
27 E 79 V 0 0.00972502
27 E 80 S 0 -0.0125712
27 E 81 E 0 -0.0512162
27 E 82 L 0 0.0210636
27 E 83 K 0 0.0131558
27 E 84 E 0 -0.0236722
27 E 85 L 0 0.0359352
27 E 86 T 0 -0.0163413
27 E 87 D 0 -0.0407146
27 E 88 G 0 -0.0298988
27 E 89 K 0 -0.0393685
27 E 90 I 0 -0.0102727
27 E 91 T 0 0.0477848
27 E 92 T 0 -0.0397126
27 E 93 L 0 0.0318289
27 E 94 K 0 -0.0479467
27 E 95 E 0 -0.0321955
27 E 96 V 0 0.0228071
27 E 97 F 0 0.0525495
27 E 98 E 0 -0.0420395
27 E 99 N 0 -0.0659144
27 E 100 V 0 0.0213925
27 E 101 S 0 -0.0632127
27 E 102 D 0 -0.0355807
27 E 103 D 0 -0.0043683
27 E 104 K 0 -0.0638706
27 E 105 I 0 -0.0543515
27 E 106 I 0 -0.0183472
27 E 107 N 0 -0.0239512
27 E 108 I 0 0.00927815
27 E 109 E 0 0.0399914
27 E 110 I 0 0.0279802
27 E 111 K 0 0.0479769
27 E 112 E 0 -0.0424974
27 E 113 R 0 -0.0648345
27 E 114 E 0 -0.0305523
27 E 115 A 0 -0.0759384
27 E 116 A 0 -0.00293111
27 E 117 D 0 -0.0646663
27 E 118 A 0 -0.0214622
27 E 119 V 0 0.0292731
27 E 120 L 0 -0.0376529
27 E 121 E 0 -0.0146384
27 E 122 I 0 -0.0398154
27 E 123 S 0 0.0189452
27 E 124 K 0 -0.0671573
27 E 125 K 0 -0.0260437
27 E 126 R 0 -0.0528967
27 E 127 K 0 -0.0485424
27 E 128 N 0 -0.0575424
27 E 129 L 0 -0.0402425
27 E 130 I 0 0.023768
27 E 131 F 0 0.0049568
27 E 132 S 0 -0.0181728
27 E 133 S 0 -0.0167143
27 E 134 F 0 0.00605409
27 E 135 D 0 0.00494814
27 E 136 L 0 -0.0391306
27 E 137 D 0 -0.0705122
27 E 138 L 0 -0.0563643
27 E 139 L 0 -0.0162938
27 E 140 D 0 -0.0250132
27 E 141 E 0 -0.0351378
27 E 142 K 0 -0.0424292
27 E 143 F 0 -0.0914184
27 E 144 K 0 0.0149762
27 E 145 G 0 -0.0435881
27 E 146 T 0 -0.0465642
27 E 147 K 0 -0.0655428
27 E 148 Y 0 -0.0480395
27 E 149 G 0 -0.0475739
27 E 150 Y 0 -0.0209815
27 E 151 L 0 -0.0078372
27 E 152 I 0 -0.0395489
27 E 153 D 0 -0.0406671
27 E 154 E 0 -0.040943
27 E 155 E 0 -0.0371664
27 E 156 N 0 -0.053994
27 E 157 Y 0 -0.0710262
27 E 158 G 0 -0.0757733
27 E 159 S 0 -0.0648992
27 E 160 I 0 -0.050902
27 E 161 E 0 -0.0722011
27 E 162 N 0 -0.0658058
27 E 163 F 0 -0.0801067
27 E 164 V 0 -0.0527601
27 E 165 E 0 -0.0614209
27 E 166 R 0 -0.0720763
27 E 167 V 0 -0.0580383
27 E 168 E 0 -0.0525524
27 E 169 K 0 -0.0629428
27 E 170 E 0 -0.0577531
27 E 171 R 0 -0.0662202
27 E 172 P 0 -0.0244856
27 E 173 Y 0 -0.0691103
27 E 174 S 0 -0.0975152
27 E 175 L 0 -0.0379042
27 E 176 H 0 -0.0614409
27 E 177 V 0 -0.052143
27 E 178 P 0 -0.059941
27 E 179 Y 0 -0.0749589
27 E 180 Q 0 -0.0460836
27 E 181 A 0 -0.0592148
27 E 182 F 0 -0.0653357
27 E 183 E 0 -0.02592
27 E 187 A 0 -0.0149177
27 E 188 V 0 -0.0679793
27 E 189 E 0 -0.0508477
27 E 190 V 0 -0.025273
27 E 191 L 0 -0.0690068
27 E 192 R 0 -0.0276908
27 E 193 S 0 -0.0492953
27 E 194 F 0 -0.0569472
27 E 195 R 0 -0.0438316
27 E 196 K 0 -0.0575427
27 E 197 K 0 -0.0287613
27 E 198 G 0 -0.0327605
27 E 199 I 0 -0.0486685
27 E 200 V 0 -0.0458909
27 E 201 I 0 0.00355208
27 E 202 F 0 -0.052804
27 E 203 V 0 -0.0176361
27 E 204 W 0 -0.00118487
27 E 205 T 0 0.012337
27 E 206 L 0 -0.0364262
27 E 207 N 0 -0.0316351
27 E 208 D 0 -0.0459193
27 E 209 P 0 -0.0554966
27 E 210 E 0 -0.047435
27 E 211 I 0 -0.0754177
27 E 212 Y 0 -0.0198937
27 E 213 R 0 -0.0637028
27 E 214 K 0 -0.0406574
27 E 215 I 0 -0.0527932
27 E 216 R 0 -0.00360141
27 E 217 R 0 -0.0681259
27 E 218 E 0 -0.0376817
27 E 219 I 0 -0.053372
27 E 220 D 0 -0.0473893
27 E 221 G 0 -0.0437276
27 E 222 V 0 -0.0227771
27 E 223 I 0 -0.0280464
27 E 224 T 0 -0.0331803
27 E 225 D 0 0.0452063
27 E 226 E 0 -0.0783917
27 E 227 V 0 -0.0010987
27 E 228 E 0 -0.0471825
27 E 229 L 0 -0.0840978
27 E 230 F 0 -0.0543145
27 E 231 V 0 -0.00987999
28 N 29 T 0 0.344622
28 N 30 L 0 0.345703
28 N 31 E 0 0.103329
28 N 32 A 0 0.160584
28 N 33 F 0 0.396868
28 N 34 M 0 0.0829767
28 N 35 K 0 0.0470908
28 N 36 A 0 0.0509143
28 N 37 I 0 0.00113767
28 N 38 E 0 0.0636073
28 N 39 A 0 0.0795133
28 N 40 G 0 0.0351763
28 N 41 A 0 0.00620513
28 N 42 N 0 0.0331099
28 N 43 G 0 0.0579626
28 N 44 V 0 0.0679953
28 N 45 E 0 0.161618
28 N 46 L 0 0.188985
28 N 47 D 0 0.166579
28 N 48 V 0 0.0786793
28 N 49 R 0 0.121854
28 N 50 L 0 -0.016948
28 N 51 S 0 0.0617249
28 N 52 K 0 0.0034822
28 N 53 D 0 0.0160684
28 N 54 G 0 0.0342752
28 N 55 K 0 0.000116364
28 N 56 V 0 0.0555296
28 N 57 V 0 0.0201428
28 N 58 V 0 0.0928264
28 N 59 S 0 0.0429635
28 N 60 H 0 0.124575
28 N 61 D 0 0.0724975
28 N 62 E 0 0.0238829
28 N 63 D 0 -0.0255142
28 N 64 L 0 0.00693383
28 N 65 K 0 -0.0261207
28 N 66 R 0 -0.0154611
28 N 67 L 0 0.0374727
28 N 68 F 0 -0.0333628
28 N 69 G 0 -0.0202707
28 N 70 L 0 0.0298244
28 N 71 D 0 0.0184136
28 N 72 V 0 0.0154084
28 N 73 K 0 -0.0497512
28 N 74 I 0 0.0469562
28 N 75 R 0 -0.0297459
28 N 76 D 0 -0.00156759
28 N 77 A 0 -0.0370105
28 N 78 T 0 -0.0497765
28 N 79 V 0 -0.02095
28 N 80 S 0 -0.0560576
28 N 81 E 0 -0.0183613
28 N 82 L 0 0.024327
28 N 83 K 0 -0.0790049
28 N 84 E 0 0.00829386
28 N 85 L 0 0.00278265
28 N 86 T 0 -0.037258
28 N 87 D 0 -0.0144871
28 N 88 G 0 -0.0378457
28 N 89 K 0 -0.00617876
28 N 90 I 0 0.0441952
28 N 91 T 0 0.311478
28 N 92 T 0 0.00601296
28 N 93 L 0 0.0788519
28 N 94 K 0 -0.0659635
28 N 95 E 0 0.0111381
28 N 96 V 0 0.0590455
28 N 97 F 0 -0.0162877
28 N 98 E 0 -0.0336863
28 N 99 N 0 0.0207201
28 N 100 V 0 0.0279157
28 N 101 S 0 -0.104443
28 N 102 D 0 -0.0530209
28 N 103 D 0 -0.048015
28 N 104 K 0 -0.0195236
28 N 105 I 0 -0.0830556
28 N 106 I 0 0.0144579
28 N 107 N 0 0.0251967
28 N 108 I 0 0.0734669
28 N 109 E 0 0.119928
28 N 110 I 0 0.151095
28 N 111 K 0 0.0355347
28 N 112 E 0 0.0113303
28 N 113 R 0 -0.0609014
28 N 114 E 0 -0.0438611
28 N 115 A 0 -0.0391265
28 N 116 A 0 0.0118948
28 N 117 D 0 -0.0495614
28 N 118 A 0 -0.0614249
28 N 119 V 0 -0.00668003
28 N 120 L 0 -0.0134722
28 N 121 E 0 -0.0894003
28 N 122 I 0 -0.0455748
28 N 123 S 0 -0.0280891
28 N 124 K 0 -0.102711
28 N 125 K 0 -0.0511519
28 N 126 R 0 -0.0752536
28 N 127 K 0 0.0102153
28 N 128 N 0 -0.0899199
28 N 129 L 0 -0.0698317
28 N 130 I 0 -0.0545482
28 N 131 F 0 -0.0629696
28 N 132 S 0 0.0163496
28 N 133 S 0 -0.0523818
28 N 134 F 0 -0.0530216
28 N 135 D 0 0.0357112
28 N 136 L 0 -0.0553771
28 N 137 D 0 -0.0498806
28 N 138 L 0 0.0230642
28 N 139 L 0 -0.0478695
28 N 140 D 0 0.000706475
28 N 141 E 0 -0.0496705
28 N 142 K 0 -0.0308315
28 N 143 F 0 -0.0751498
28 N 144 K 0 -0.0399329
28 N 145 G 0 -0.0760617
28 N 146 T 0 -0.048799
28 N 147 K 0 -0.0878308
28 N 148 Y 0 -0.0143098
28 N 149 G 0 0.0519923
28 N 150 Y 0 -0.0175961
28 N 151 L 0 -0.0358129
28 N 152 I 0 -0.046096
28 N 153 D 0 -0.0326741
28 N 154 E 0 -0.0731275
28 N 155 E 0 -0.0417755
28 N 156 N 0 -0.00371075
28 N 157 Y 0 -0.0735002
28 N 158 G 0 -0.0655765
28 N 159 S 0 -0.064905
28 N 160 I 0 -0.0510726
28 N 161 E 0 -0.0634698
28 N 162 N 0 -0.0896426
28 N 163 F 0 -0.0614601
28 N 164 V 0 -0.0671429
28 N 165 E 0 -0.0948433
28 N 166 R 0 -0.0670846
28 N 167 V 0 -0.0580723
28 N 168 E 0 -0.0762312
28 N 169 K 0 -0.0831994
28 N 170 E 0 -0.0710568
28 N 171 R 0 -0.0503791
28 N 172 P 0 -0.011678
28 N 173 Y 0 -0.0902424
28 N 174 S 0 -0.0918752
28 N 175 L 0 -0.035691
28 N 176 H 0 -0.000311891
28 N 177 V 0 -0.0807539
28 N 178 P 0 -0.0510942
28 N 179 Y 0 -0.10832
28 N 180 Q 0 -0.0874162
28 N 181 A 0 -0.0441432
28 N 182 F 0 -0.00505867
28 N 183 E 0 -0.068538
28 N 187 A 0 -0.0152138
28 N 188 V 0 -0.0971751
28 N 189 E 0 -0.0278517
28 N 190 V 0 -0.0854958
28 N 191 L 0 -0.0709241
28 N 192 R 0 -0.059718
28 N 193 S 0 -0.0553805
28 N 194 F 0 -0.0623431
28 N 195 R 0 -0.0134614
28 N 196 K 0 -0.106538
28 N 197 K 0 -0.0595997
28 N 198 G 0 -0.0604188
28 N 199 I 0 0.011964
28 N 200 V 0 -0.0580819
28 N 201 I 0 -0.0433775
28 N 202 F 0 -0.0482151
28 N 203 V 0 -0.0360709
28 N 204 W 0 -0.00982414
28 N 205 T 0 -0.00429942
28 N 206 L 0 -0.0150847
28 N 207 N 0 -0.0502163
28 N 208 D 0 -0.0534092
28 N 209 P 0 -0.0697284
28 N 210 E 0 -0.061148
28 N 211 I 0 -0.094767
28 N 212 Y 0 -0.044724
28 N 213 R 0 -0.0474114
28 N 214 K 0 -0.00901239
28 N 215 I 0 -0.0671066
28 N 216 R 0 -0.0627319
28 N 217 R 0 -0.044882
28 N 218 E 0 -0.0607757
28 N 219 I 0 -0.0261631
28 N 220 D 0 0.00069885
28 N 221 G 0 -0.0528046
28 N 222 V 0 -0.0285162
28 N 223 I 0 0.0587134
28 N 224 T 0 -0.0395667
28 N 225 D 0 0.0379251
28 N 226 E 0 -0.0124017
28 N 227 V 0 0.00456332
28 N 228 E 0 -0.0138778
28 N 229 L 0 -0.0639416
28 N 230 F 0 0.0165309
28 N 231 V 0 -0.0505205
29 T 30 L 0 0.244046
29 T 31 E 0 0.11975
29 T 32 A 0 0.332957
29 T 33 F 0 0.14911
29 T 34 M 0 0.0362753
29 T 35 K 0 0.0370213
29 T 36 A 0 0.145624
29 T 37 I 0 0.0622924
29 T 38 E 0 0.0247602
29 T 39 A 0 0.00752925
29 T 40 G 0 0.12188
29 T 41 A 0 0.204098
29 T 42 N 0 0.0997552
29 T 43 G 0 0.0812844
29 T 44 V 0 0.0118625
29 T 45 E 0 0.0493615
29 T 46 L 0 -0.00490441
29 T 47 D 0 0.0788855
29 T 48 V 0 0.0267716
29 T 49 R 0 -0.0505996
29 T 50 L 0 0.0431939
29 T 51 S 0 -0.01205
29 T 52 K 0 -0.0125715
29 T 53 D 0 0.0388895
29 T 54 G 0 0.0126192
29 T 55 K 0 -0.091384
29 T 56 V 0 0.03533
29 T 57 V 0 0.0395023
29 T 58 V 0 -0.000825906
29 T 59 S 0 -0.030236
29 T 60 H 0 0.0325425
29 T 61 D 0 0.0647485
29 T 62 E 0 -0.0511701
29 T 63 D 0 -0.0031607
29 T 64 L 0 0.0147169
29 T 65 K 0 0.00705996
29 T 66 R 0 0.0260667
29 T 67 L 0 0.013348
29 T 68 F 0 -0.015084
29 T 69 G 0 0.0164864
29 T 70 L 0 -0.057033
29 T 71 D 0 -0.0337705
29 T 72 V 0 -0.0329959
29 T 73 K 0 -0.037478
29 T 74 I 0 -0.00761782
29 T 75 R 0 0.00865019
29 T 76 D 0 -0.0674011
29 T 77 A 0 -0.0513763
29 T 78 T 0 0.00583771
29 T 79 V 0 -0.0352013
29 T 80 S 0 -0.0457631
29 T 81 E 0 0.00785842
29 T 82 L 0 0.0133493
29 T 83 K 0 -0.0322649
29 T 84 E 0 0.0215113
29 T 85 L 0 0.0578658
29 T 86 T 0 0.114004
29 T 87 D 0 0.602224
29 T 88 G 0 0.100674
29 T 89 K 0 0.0111435
29 T 90 I 0 0.0188764
29 T 91 T 0 0.00503484
29 T 92 T 0 -0.0508223
29 T 93 L 0 -0.0215254
29 T 94 K 0 -0.0275141
29 T 95 E 0 0.00414553
29 T 96 V 0 0.0157176
29 T 97 F 0 -0.00116538
29 T 98 E 0 -0.049673
29 T 99 N 0 0.027844
29 T 100 V 0 0.0138987
29 T 101 S 0 -0.0358827
29 T 102 D 0 -0.0673352
29 T 103 D 0 -0.0371867
29 T 104 K 0 -0.00838842
29 T 105 I 0 -0.0559217
29 T 106 I 0 -0.0569759
29 T 107 N 0 -0.0473972
29 T 108 I 0 -0.0295015
29 T 109 E 0 0.0398298
29 T 110 I 0 -0.01671
29 T 111 K 0 0.00486598
29 T 112 E 0 -0.0526685
29 T 113 R 0 -0.00992651
29 T 114 E 0 -0.0412097
29 T 115 A 0 -0.0398055
29 T 116 A 0 -0.0417524
29 T 117 D 0 -0.0818644
29 T 118 A 0 -0.0139579
29 T 119 V 0 -0.0530957
29 T 120 L 0 0.00696353
29 T 121 E 0 0.0362141
29 T 122 I 0 -0.0483669
29 T 123 S 0 -0.0485637
29 T 124 K 0 0.0243378
29 T 125 K 0 -0.0404005
29 T 126 R 0 -0.0762277
29 T 127 K 0 -0.0852906
29 T 128 N 0 -0.0340643
29 T 129 L 0 -0.0235192
29 T 130 I 0 -0.0180057
29 T 131 F 0 -0.0195897
29 T 132 S 0 0.0493196
29 T 133 S 0 -0.018315
29 T 134 F 0 -0.0223295
29 T 135 D 0 -0.0118846
29 T 136 L 0 -0.0639981
29 T 137 D 0 -0.047363
29 T 138 L 0 -0.0556176
29 T 139 L 0 -0.0239893
29 T 140 D 0 -0.0318762
29 T 141 E 0 -0.00417029
29 T 142 K 0 -0.0021297
29 T 143 F 0 -0.0904427
29 T 144 K 0 -0.0591951
29 T 145 G 0 -0.00502209
29 T 146 T 0 -0.0125282
29 T 147 K 0 0.026562
29 T 148 Y 0 -0.0216183
29 T 149 G 0 -0.0544376
29 T 150 Y 0 -0.0619507
29 T 151 L 0 -0.0553639
29 T 152 I 0 -0.0408369
29 T 153 D 0 -0.0505121
29 T 154 E 0 -0.128704
29 T 155 E 0 -0.0538155
29 T 156 N 0 -0.0186439
29 T 157 Y 0 -0.0808972
29 T 158 G 0 -0.068538
29 T 159 S 0 -0.014034
29 T 160 I 0 -0.0644033
29 T 161 E 0 0.0190554
29 T 162 N 0 -0.0735918
29 T 163 F 0 -0.109832
29 T 164 V 0 -0.0457215
29 T 165 E 0 -0.0356048
29 T 166 R 0 -0.104655
29 T 167 V 0 -0.0302581
29 T 168 E 0 -0.101397
29 T 169 K 0 -0.0933643
29 T 170 E 0 -0.112974
29 T 171 R 0 -0.0720438
29 T 172 P 0 -0.0989732
29 T 173 Y 0 -0.105294
29 T 174 S 0 -0.0524208
29 T 175 L 0 -0.0393229
29 T 176 H 0 -0.0409636
29 T 177 V 0 -0.0176047
29 T 178 P 0 -0.10581
29 T 179 Y 0 -0.0848441
29 T 180 Q 0 -0.0464539
29 T 181 A 0 -0.0722938
29 T 182 F 0 0.0116231
29 T 183 E 0 0.0270532
29 T 187 A 0 -0.0528834
29 T 188 V 0 -0.0468191
29 T 189 E 0 0.000930288
29 T 190 V 0 -0.0333053
29 T 191 L 0 0.0160453
29 T 192 R 0 -0.0614063
29 T 193 S 0 -0.0502869
29 T 194 F 0 -0.0305377
29 T 195 R 0 -0.0597394
29 T 196 K 0 -0.100763
29 T 197 K 0 -0.0942567
29 T 198 G 0 -0.0324059
29 T 199 I 0 -0.0289292
29 T 200 V 0 -0.00151685
29 T 201 I 0 0.0232261
29 T 202 F 0 -0.01499
29 T 203 V 0 -0.029152
29 T 204 W 0 0.0588462
29 T 205 T 0 -0.000370499
29 T 206 L 0 0.0103919
29 T 207 N 0 0.00138728
29 T 208 D 0 0.0381395
29 T 209 P 0 -0.0804534
29 T 210 E 0 -0.0997023
29 T 211 I 0 0.00142815
29 T 212 Y 0 0.00403719
29 T 213 R 0 -0.0742123
29 T 214 K 0 0.0441472
29 T 215 I 0 -0.0443672
29 T 216 R 0 -0.0868008
29 T 217 R 0 0.0192388
29 T 218 E 0 -0.0110848
29 T 219 I 0 -0.0239312
29 T 220 D 0 -0.0639126
29 T 221 G 0 0.0499883
29 T 222 V 0 -0.0148178
29 T 223 I 0 0.0122905
29 T 224 T 0 0.0149531
29 T 225 D 0 -0.0175143
29 T 226 E 0 -0.0120235
29 T 227 V 0 -0.0131329
29 T 228 E 0 -0.0350362
29 T 229 L 0 -0.0733258
29 T 230 F 0 -0.0843654
29 T 231 V 0 -0.0801784
30 L 31 E 0 0.330055
30 L 32 A 0 0.168261
30 L 33 F 0 0.279095
30 L 34 M 0 0.455926
30 L 35 K 0 0.0556351
30 L 36 A 0 0.0767815
30 L 37 I 0 0.0947035
30 L 38 E 0 0.0289143
30 L 39 A 0 -0.0342963
30 L 40 G 0 0.0640189
30 L 41 A 0 0.0246151
30 L 42 N 0 -0.0095517
30 L 43 G 0 -0.0163657
30 L 44 V 0 0.0429622
30 L 45 E 0 0.0533631
30 L 46 L 0 0.0653363
30 L 47 D 0 0.0463047
30 L 48 V 0 -0.0113756
30 L 49 R 0 -0.000476137
30 L 50 L 0 -0.0234885
30 L 51 S 0 -0.0301651
30 L 52 K 0 0.0134092
30 L 53 D 0 0.00496871
30 L 54 G 0 0.0363629
30 L 55 K 0 -0.0396747
30 L 56 V 0 0.0404262
30 L 57 V 0 0.0271796
30 L 58 V 0 0.0470994
30 L 59 S 0 0.000453575
30 L 60 H 0 0.0505329
30 L 61 D 0 0.136738
30 L 62 E 0 0.0478438
30 L 63 D 0 0.0243313
30 L 64 L 0 -0.028823
30 L 65 K 0 -0.0486901
30 L 66 R 0 0.00744592
30 L 67 L 0 -0.0149322
30 L 68 F 0 -0.0137567
30 L 69 G 0 0.0204575
30 L 70 L 0 -0.00519559
30 L 71 D 0 -0.0141067
30 L 72 V 0 -0.0335998
30 L 73 K 0 -0.0295386
30 L 74 I 0 0.0174628
30 L 75 R 0 -0.0519555
30 L 76 D 0 -0.0468898
30 L 77 A 0 0.016417
30 L 78 T 0 -0.0242362
30 L 79 V 0 0.0255287
30 L 80 S 0 0.0130965
30 L 81 E 0 -0.0120979
30 L 82 L 0 -0.0275947
30 L 83 K 0 0.0551727
30 L 84 E 0 -0.0338678
30 L 85 L 0 0.0343141
30 L 86 T 0 0.0277927
30 L 87 D 0 -0.0282872
30 L 88 G 0 -0.0241934
30 L 89 K 0 0.0800385
30 L 90 I 0 -0.00356242
30 L 91 T 0 0.633213
30 L 92 T 0 0.0768722
30 L 93 L 0 -0.0132208
30 L 94 K 0 0.000262594
30 L 95 E 0 0.102408
30 L 96 V 0 0.145906
30 L 97 F 0 0.0230857
30 L 98 E 0 0.00361067
30 L 99 N 0 0.420488
30 L 100 V 0 0.115993
30 L 101 S 0 -0.0482794
30 L 102 D 0 -0.0377549
30 L 103 D 0 -0.0521324
30 L 104 K 0 0.03035
30 L 105 I 0 -0.0405554
30 L 106 I 0 0.0191368
30 L 107 N 0 -0.0826293
30 L 108 I 0 -0.0335377
30 L 109 E 0 -0.0522382
30 L 110 I 0 -0.0144351
30 L 111 K 0 -0.0333244
30 L 112 E 0 -0.0463711
30 L 113 R 0 -0.0262071
30 L 114 E 0 -0.0372953
30 L 115 A 0 -0.00888416
30 L 116 A 0 -0.0469846
30 L 117 D 0 -0.0523332
30 L 118 A 0 -0.0452188
30 L 119 V 0 -0.0250994
30 L 120 L 0 -0.0534342
30 L 121 E 0 -0.0242049
30 L 122 I 0 0.0260763
30 L 123 S 0 -0.0284353
30 L 124 K 0 -0.031219
30 L 125 K 0 -0.0200582
30 L 126 R 0 -0.0160439
30 L 127 K 0 -0.0212184
30 L 128 N 0 -0.015554
30 L 129 L 0 -0.0441277
30 L 130 I 0 -0.08917
30 L 131 F 0 -0.0659419
30 L 132 S 0 -0.099244
30 L 133 S 0 -0.0540869
30 L 134 F 0 -0.0743225
30 L 135 D 0 -0.0466626
30 L 136 L 0 -0.0553328
30 L 137 D 0 -0.045514
30 L 138 L 0 -0.0547966
30 L 139 L 0 -0.0162104
30 L 140 D 0 -0.0112772
30 L 141 E 0 -0.0441723
30 L 142 K 0 0.00134739
30 L 143 F 0 -0.00984745
30 L 144 K 0 -0.0445091
30 L 145 G 0 -0.0454108
30 L 146 T 0 -0.07775
30 L 147 K 0 -0.0399853
30 L 148 Y 0 0.0330869
30 L 149 G 0 0.00534625
30 L 150 Y 0 -0.00869444
30 L 151 L 0 -0.0902018
30 L 152 I 0 -0.0587084
30 L 153 D 0 -0.0633678
30 L 154 E 0 -0.0117672
30 L 155 E 0 -0.0771175
30 L 156 N 0 0.00861835
30 L 157 Y 0 0.0058433
30 L 158 G 0 0.00209975
30 L 159 S 0 -0.040632
30 L 160 I 0 -0.0658328
30 L 161 E 0 -0.0443072
30 L 162 N 0 -0.0348844
30 L 163 F 0 -0.0393789
30 L 164 V 0 -0.0758073
30 L 165 E 0 -0.075748
30 L 166 R 0 -0.0400597
30 L 167 V 0 -0.0163017
30 L 168 E 0 -0.0400254
30 L 169 K 0 -0.0401117
30 L 170 E 0 -0.0337415
30 L 171 R 0 -0.0562654
30 L 172 P 0 -0.0129194
30 L 173 Y 0 0.00518968
30 L 174 S 0 -0.0499904
30 L 175 L 0 -0.10213
30 L 176 H 0 -0.0751882
30 L 177 V 0 -0.0251558
30 L 178 P 0 -0.0366773
30 L 179 Y 0 -0.00538496
30 L 180 Q 0 -0.0313399
30 L 181 A 0 -0.0217089
30 L 182 F 0 -0.0834653
30 L 183 E 0 -0.028715
30 L 187 A 0 -0.0486309
30 L 188 V 0 -0.0641109
30 L 189 E 0 -0.03963
30 L 190 V 0 -0.0476567
30 L 191 L 0 -0.0428492
30 L 192 R 0 -0.0405081
30 L 193 S 0 -0.0486028
30 L 194 F 0 -0.0713373
30 L 195 R 0 -0.0322913
30 L 196 K 0 -0.0360718
30 L 197 K 0 0.0227579
30 L 198 G 0 -0.0275074
30 L 199 I 0 -0.0756459
30 L 200 V 0 -0.0338199
30 L 201 I 0 -0.0187227
30 L 202 F 0 -0.0662061
30 L 203 V 0 -0.0581479
30 L 204 W 0 -0.0800015
30 L 205 T 0 -0.0458772
30 L 206 L 0 -0.0137548
30 L 207 N 0 -0.0163575
30 L 208 D 0 -0.0459406
30 L 209 P 0 -0.0818999
30 L 210 E 0 -0.00836017
30 L 211 I 0 -0.0394725
30 L 212 Y 0 -0.0232411
30 L 213 R 0 -0.0338689
30 L 214 K 0 -0.0212341
30 L 215 I 0 -0.0545591
30 L 216 R 0 -0.0625626
30 L 217 R 0 -0.0499634
30 L 218 E 0 -0.0589735
30 L 219 I 0 0.00605571
30 L 220 D 0 -0.0255846
30 L 221 G 0 -0.0669728
30 L 222 V 0 0.0194163
30 L 223 I 0 -0.0911205
30 L 224 T 0 -0.0264901
30 L 225 D 0 -0.0372605
30 L 226 E 0 -0.0439152
30 L 227 V 0 -0.0295054
30 L 228 E 0 0.000826905
30 L 229 L 0 -0.00564837
30 L 230 F 0 0.0369329
30 L 231 V 0 -0.0651196
31 E 32 A 0 0.262349
31 E 33 F 0 0.106762
31 E 34 M 0 0.251079
31 E 35 K 0 0.344033
31 E 36 A 0 0.0681967
31 E 37 I 0 0.0773349
31 E 38 E 0 0.103501
31 E 39 A 0 0.0924956
31 E 40 G 0 0.0882114
31 E 41 A 0 0.0386518
31 E 42 N 0 -0.00349636
31 E 43 G 0 -0.00472619
31 E 44 V 0 0.0114178
31 E 45 E 0 -0.00217564
31 E 46 L 0 0.0207877
31 E 47 D 0 0.0314645
31 E 48 V 0 0.0127189
31 E 49 R 0 -0.0481701
31 E 50 L 0 -0.00405504
31 E 51 S 0 -0.0227508
31 E 52 K 0 -0.036835
31 E 53 D 0 -0.0339507
31 E 54 G 0 0.032555
31 E 55 K 0 0.0074812
31 E 56 V 0 0.0180332
31 E 57 V 0 -0.0577994
31 E 58 V 0 -0.0390717
31 E 59 S 0 0.0144023
31 E 60 H 0 -0.0176248
31 E 61 D 0 -0.0211983
31 E 62 E 0 -0.00981345
31 E 63 D 0 -0.0233733
31 E 64 L 0 0.0442822
31 E 65 K 0 0.0771094
31 E 66 R 0 0.0577339
31 E 67 L 0 0.0921086
31 E 68 F 0 -0.0281175
31 E 69 G 0 0.0255845
31 E 70 L 0 0.0251816
31 E 71 D 0 -0.0107709
31 E 72 V 0 0.0443125
31 E 73 K 0 -0.0239619
31 E 74 I 0 -0.0614753
31 E 75 R 0 -0.0172616
31 E 76 D 0 -0.0292448
31 E 77 A 0 -0.0361631
31 E 78 T 0 0.0971248
31 E 79 V 0 0.023499
31 E 80 S 0 -0.00608205
31 E 81 E 0 -0.0172853
31 E 82 L 0 0.0697434
31 E 83 K 0 -0.0208044
31 E 84 E 0 -0.0117321
31 E 85 L 0 -0.0275811
31 E 86 T 0 0.0549396
31 E 87 D 0 0.072443
31 E 88 G 0 0.0750511
31 E 89 K 0 0.189755
31 E 90 I 0 0.0257795
31 E 91 T 0 0.058809
31 E 92 T 0 0.0279402
31 E 93 L 0 -0.0686776
31 E 94 K 0 0.0600571
31 E 95 E 0 -0.0260989
31 E 96 V 0 -0.0307139
31 E 97 F 0 -0.0170687
31 E 98 E 0 -0.0240897
31 E 99 N 0 0.0101061
31 E 100 V 0 0.0492375
31 E 101 S 0 0.0263263
31 E 102 D 0 -0.00681634
31 E 103 D 0 0.0212765
31 E 104 K 0 -0.0117234
31 E 105 I 0 -0.0265685
31 E 106 I 0 0.0360422
31 E 107 N 0 -0.0297836
31 E 108 I 0 -0.0133133
31 E 109 E 0 -0.0691013
31 E 110 I 0 0.00379559
31 E 111 K 0 -0.0610509
31 E 112 E 0 -0.0698583
31 E 113 R 0 0.00578907
31 E 114 E 0 -0.0042406
31 E 115 A 0 0.007336
31 E 116 A 0 -0.006211
31 E 117 D 0 -0.0487738
31 E 118 A 0 -0.0130663
31 E 119 V 0 -0.00396391
31 E 120 L 0 -0.0241542
31 E 121 E 0 -0.0037752
31 E 122 I 0 -0.0582382
31 E 123 S 0 -0.0493342
31 E 124 K 0 -0.0250508
31 E 125 K 0 -0.0516702
31 E 126 R 0 -0.0305836
31 E 127 K 0 0.00896622
31 E 128 N 0 -0.060184
31 E 129 L 0 -0.0409774
31 E 130 I 0 -0.00524504
31 E 131 F 0 -0.0476118
31 E 132 S 0 -0.0439576
31 E 133 S 0 -0.0525159
31 E 134 F 0 -0.0629817
31 E 135 D 0 -0.0313768
31 E 136 L 0 0.000120761
31 E 137 D 0 -0.000283803
31 E 138 L 0 -0.0608537
31 E 139 L 0 -0.0300526
31 E 140 D 0 0.0191834
31 E 141 E 0 -0.041274
31 E 142 K 0 -0.0716907
31 E 143 F 0 0.0135352
31 E 144 K 0 0.0136836
31 E 145 G 0 -0.0156482
31 E 146 T 0 -0.0343565
31 E 147 K 0 -0.00888191
31 E 148 Y 0 -0.0232632
31 E 149 G 0 0.0167758
31 E 150 Y 0 -0.0104279
31 E 151 L 0 -0.0862323
31 E 152 I 0 -0.0900195
31 E 153 D 0 -0.0393666
31 E 154 E 0 -0.026928
31 E 155 E 0 -0.0585792
31 E 156 N 0 -0.055534
31 E 157 Y 0 -0.033778
31 E 158 G 0 -0.0288355
31 E 159 S 0 -0.0567689
31 E 160 I 0 -0.0425991
31 E 161 E 0 -0.0315693
31 E 162 N 0 -0.0469666
31 E 163 F 0 -0.0433776
31 E 164 V 0 -0.0559343
31 E 165 E 0 -0.0269769
31 E 166 R 0 0.026038
31 E 167 V 0 -0.0652239
31 E 168 E 0 -0.0199128
31 E 169 K 0 -0.0119292
31 E 170 E 0 -0.00329852
31 E 171 R 0 -0.069903
31 E 172 P 0 -0.019775
31 E 173 Y 0 -0.00976644
31 E 174 S 0 -0.0579026
31 E 175 L 0 -0.0341774
31 E 176 H 0 -0.103318
31 E 177 V 0 -0.0864172
31 E 178 P 0 -0.0326292
31 E 179 Y 0 -0.0262939
31 E 180 Q 0 0.0271084
31 E 181 A 0 -0.0568581
31 E 182 F 0 -0.0791242
31 E 183 E 0 -0.0817726
31 E 187 A 0 -0.057557
31 E 188 V 0 0.0140446
31 E 189 E 0 0.00380452
31 E 190 V 0 0.00415869
31 E 191 L 0 -0.0626802
31 E 192 R 0 -0.0628876
31 E 193 S 0 -0.0915126
31 E 194 F 0 -0.0413746
31 E 195 R 0 0.0228097
31 E 196 K 0 -0.00415338
31 E 197 K 0 -0.0156314
31 E 198 G 0 -0.0111233
31 E 199 I 0 0.0402616
31 E 200 V 0 -0.0646042
31 E 201 I 0 0.00375946
31 E 202 F 0 -0.0537136
31 E 203 V 0 -0.0371774
31 E 204 W 0 -0.0662537
31 E 205 T 0 -0.0355748
31 E 206 L 0 -0.0419673
31 E 207 N 0 0.0152078
31 E 208 D 0 -0.0660299
31 E 209 P 0 -0.0481833
31 E 210 E 0 -0.0317677
31 E 211 I 0 -0.0458625
31 E 212 Y 0 -0.0103299
31 E 213 R 0 -0.057813
31 E 214 K 0 -0.004978
31 E 215 I 0 -0.0179769
31 E 216 R 0 -0.00451087
31 E 217 R 0 -0.0753515
31 E 218 E 0 0.0383263
31 E 219 I 0 -0.0454827
31 E 220 D 0 -0.0143897
31 E 221 G 0 -0.0446838
31 E 222 V 0 -0.0436333
31 E 223 I 0 -0.0674913
31 E 224 T 0 0.0433774
31 E 225 D 0 -0.0478422
31 E 226 E 0 -0.0167279
31 E 227 V 0 -0.0712794
31 E 228 E 0 -0.00724594
31 E 229 L 0 -0.0420696
31 E 230 F 0 -0.00692514
31 E 231 V 0 0.0324084
32 A 33 F 0 0.268499
32 A 34 M 0 0.22244
32 A 35 K 0 0.149984
32 A 36 A 0 0.291479
32 A 37 I 0 0.141707
32 A 38 E 0 0.0232062
32 A 39 A 0 0.00455028
32 A 40 G 0 0.0591192
32 A 41 A 0 0.116821
32 A 42 N 0 0.0434465
32 A 43 G 0 0.0137884
32 A 44 V 0 0.0857866
32 A 45 E 0 0.0714371
32 A 46 L 0 0.0404658
32 A 47 D 0 0.0696889
32 A 48 V 0 0.0782733
32 A 49 R 0 0.0105354
32 A 50 L 0 0.0581812
32 A 51 S 0 0.0373602
32 A 52 K 0 -0.0212853
32 A 53 D 0 0.0370263
32 A 54 G 0 -0.0309863
32 A 55 K 0 0.00103442
32 A 56 V 0 -0.0460151
32 A 57 V 0 0.0166727
32 A 58 V 0 0.035995
32 A 59 S 0 -0.0503941
32 A 60 H 0 0.0372732
32 A 61 D 0 0.00183456
32 A 62 E 0 -0.00733802
32 A 63 D 0 0.0347692
32 A 64 L 0 -0.0056756
32 A 65 K 0 -0.0125966
32 A 66 R 0 -0.0282115
32 A 67 L 0 0.042319
32 A 68 F 0 -0.0152912
32 A 69 G 0 -0.0443936
32 A 70 L 0 -0.0617401
32 A 71 D 0 0.0175806
32 A 72 V 0 -0.0306058
32 A 73 K 0 -0.0430557
32 A 74 I 0 -0.01165
32 A 75 R 0 -0.026859
32 A 76 D 0 -0.00245203
32 A 77 A 0 -0.0538681
32 A 78 T 0 0.0411535
32 A 79 V 0 -0.0415124
32 A 80 S 0 -0.0358974
32 A 81 E 0 0.0160833
32 A 82 L 0 -0.00905679
32 A 83 K 0 -0.08316
32 A 84 E 0 -0.0225151
32 A 85 L 0 -0.041769
32 A 86 T 0 -0.0367042
32 A 87 D 0 0.0172505
32 A 88 G 0 0.060655
32 A 89 K 0 -0.0452967
32 A 90 I 0 -0.00915471
32 A 91 T 0 0.0302969
32 A 92 T 0 -0.0500916
32 A 93 L 0 -0.00695886
32 A 94 K 0 -0.0696213
32 A 95 E 0 -0.0214195
32 A 96 V 0 -0.0240678
32 A 97 F 0 -0.0315082
32 A 98 E 0 -0.0442794
32 A 99 N 0 -0.0278665
32 A 100 V 0 -0.0476102
32 A 101 S 0 -0.0734817
32 A 102 D 0 0.00731318
32 A 103 D 0 -0.0448354
32 A 104 K 0 0.0391138
32 A 105 I 0 -0.0218106
32 A 106 I 0 0.0022558
32 A 107 N 0 0.0557903
32 A 108 I 0 -0.0494295
32 A 109 E 0 0.00877101
32 A 110 I 0 0.00109545
32 A 111 K 0 0.0392168
32 A 112 E 0 -0.0223552
32 A 113 R 0 -0.105328
32 A 114 E 0 -0.0422926
32 A 115 A 0 -0.0922288
32 A 116 A 0 -0.0514278
32 A 117 D 0 -0.0750382
32 A 118 A 0 -0.0789497
32 A 119 V 0 0.0173451
32 A 120 L 0 -0.0268677
32 A 121 E 0 -0.0700861
32 A 122 I 0 -0.0885173
32 A 123 S 0 -0.0331571
32 A 124 K 0 0.021148
32 A 125 K 0 -0.0121015
32 A 126 R 0 -0.0598991
32 A 127 K 0 -0.0703737
32 A 128 N 0 -0.0330064
32 A 129 L 0 -0.0992627
32 A 130 I 0 -0.0100388
32 A 131 F 0 -0.0656976
32 A 132 S 0 -0.0120023
32 A 133 S 0 -0.0104654
32 A 134 F 0 -0.0177981
32 A 135 D 0 -0.0202326
32 A 136 L 0 -0.0334685
32 A 137 D 0 -0.0927235
32 A 138 L 0 -0.100932
32 A 139 L 0 -0.0143252
32 A 140 D 0 -0.0194411
32 A 141 E 0 -0.0657047
32 A 142 K 0 0.0248842
32 A 143 F 0 -0.00742709
32 A 144 K 0 0.014067
32 A 145 G 0 -0.075367
32 A 146 T 0 -0.0425861
32 A 147 K 0 -0.0214338
32 A 148 Y 0 -0.0747345
32 A 149 G 0 -0.101695
32 A 150 Y 0 -0.0654223
32 A 151 L 0 -0.0215663
32 A 152 I 0 -0.0267153
32 A 153 D 0 -0.0167379
32 A 154 E 0 -0.108346
32 A 155 E 0 -0.0597918
32 A 156 N 0 -0.0660894
32 A 157 Y 0 -0.0180131
32 A 158 G 0 -0.00538426
32 A 159 S 0 0.0152101
32 A 160 I 0 0.0143054
32 A 161 E 0 -0.0814469
32 A 162 N 0 -0.0966143
32 A 163 F 0 -0.0237062
32 A 164 V 0 -0.0602239
32 A 165 E 0 -0.077054
32 A 166 R 0 -0.0594648
32 A 167 V 0 -0.0032838
32 A 168 E 0 -0.0569739
32 A 169 K 0 -0.0746729
32 A 170 E 0 -0.0537339
32 A 171 R 0 -0.0301234
32 A 172 P 0 -0.0830199
32 A 173 Y 0 -0.0641304
32 A 174 S 0 -0.0155433
32 A 175 L 0 -0.0144366
32 A 176 H 0 -0.04041
32 A 177 V 0 -0.0674353
32 A 178 P 0 -0.0671569
32 A 179 Y 0 -0.0447042
32 A 180 Q 0 -0.0755707
32 A 181 A 0 -0.0220274
32 A 182 F 0 -0.0933888
32 A 183 E 0 -0.0808911
32 A 187 A 0 0.0597258
32 A 188 V 0 -0.0524376
32 A 189 E 0 -0.0567624
32 A 190 V 0 -0.0829725
32 A 191 L 0 -0.00328767
32 A 192 R 0 -0.0736735
32 A 193 S 0 0.00929006
32 A 194 F 0 -0.00143908
32 A 195 R 0 -0.032296
32 A 196 K 0 -0.0634706
32 A 197 K 0 -0.0838017
32 A 198 G 0 -0.0116517
32 A 199 I 0 0.0224603
32 A 200 V 0 -0.0454306
32 A 201 I 0 -0.00830218
32 A 202 F 0 -0.0333714
32 A 203 V 0 -0.00312764
32 A 204 W 0 -0.01254
32 A 205 T 0 -0.0325868
32 A 206 L 0 -0.0228158
32 A 207 N 0 -0.048049
32 A 208 D 0 -0.0379907
32 A 209 P 0 0.0202068
32 A 210 E 0 -0.0162103
32 A 211 I 0 -0.0309139
32 A 212 Y 0 0.0181302
32 A 213 R 0 -0.0284733
32 A 214 K 0 -0.0807113
32 A 215 I 0 -0.0798121
32 A 216 R 0 -0.0527993
32 A 217 R 0 -0.0112515
32 A 218 E 0 -0.0291657
32 A 219 I 0 -0.00968741
32 A 220 D 0 -0.0225839
32 A 221 G 0 0.0020787
32 A 222 V 0 -0.049298
32 A 223 I 0 0.0481214
32 A 224 T 0 0.00776902
32 A 225 D 0 0.0257754
32 A 226 E 0 -0.0637988
32 A 227 V 0 0.0292856
32 A 228 E 0 0.00318607
32 A 229 L 0 -0.0535049
32 A 230 F 0 -0.0150646
32 A 231 V 0 -0.0219748
33 F 34 M 0 0.222212
33 F 35 K 0 0.171123
33 F 36 A 0 0.187583
33 F 37 I 0 0.120855
33 F 38 E 0 0.0722383
33 F 39 A 0 0.0500151
33 F 40 G 0 0.0182415
33 F 41 A 0 0.11457
33 F 42 N 0 0.0616471
33 F 43 G 0 0.0914233
33 F 44 V 0 0.379884
33 F 45 E 0 0.109001
33 F 46 L 0 0.869251
33 F 47 D 0 0.0769476
33 F 48 V 0 0.0244569
33 F 49 R 0 0.102651
33 F 50 L 0 0.0655848
33 F 51 S 0 -0.0124526
33 F 52 K 0 0.0127231
33 F 53 D 0 0.0341038
33 F 54 G 0 0.0387064
33 F 55 K 0 -0.0432599
33 F 56 V 0 0.0581472
33 F 57 V 0 -0.0241219
33 F 58 V 0 0.371074
33 F 59 S 0 -0.0373626
33 F 60 H 0 0.00285424
33 F 61 D 0 0.0196022
33 F 62 E 0 0.0197214
33 F 63 D 0 -0.0179389
33 F 64 L 0 -0.0394879
33 F 65 K 0 -0.0416502
33 F 66 R 0 -0.0187353
33 F 67 L 0 -0.0137956
33 F 68 F 0 -0.0355649
33 F 69 G 0 -0.00130951
33 F 70 L 0 0.0545751
33 F 71 D 0 -0.0072943
33 F 72 V 0 -0.0151551
33 F 73 K 0 -0.0266953
33 F 74 I 0 0.00209912
33 F 75 R 0 -0.0121351
33 F 76 D 0 -0.0465548
33 F 77 A 0 -0.0266736
33 F 78 T 0 -0.0212241
33 F 79 V 0 -0.0396094
33 F 80 S 0 -0.0234126
33 F 81 E 0 -0.0150401
33 F 82 L 0 -0.0022077
33 F 83 K 0 -0.0513512
33 F 84 E 0 -0.0409381
33 F 85 L 0 -0.0301673
33 F 86 T 0 -0.0101268
33 F 87 D 0 0.00257298
33 F 88 G 0 -0.00678385
33 F 89 K 0 -0.0155994
33 F 90 I 0 0.0170987
33 F 91 T 0 0.065576
33 F 92 T 0 0.0195101
33 F 93 L 0 0.00523657
33 F 94 K 0 -0.0957188
33 F 95 E 0 -0.00401134
33 F 96 V 0 0.397514
33 F 97 F 0 0.00228975
33 F 98 E 0 -0.0676122
33 F 99 N 0 0.204476
33 F 100 V 0 0.13678
33 F 101 S 0 -0.0224987
33 F 102 D 0 -0.0657311
33 F 103 D 0 -0.033298
33 F 104 K 0 0.115043
33 F 105 I 0 -0.0174975
33 F 106 I 0 0.034558
33 F 107 N 0 0.0607708
33 F 108 I 0 0.082066
33 F 109 E 0 0.000665952
33 F 110 I 0 0.0352967
33 F 111 K 0 -0.0218152
33 F 112 E 0 -0.0299122
33 F 113 R 0 -0.0618014
33 F 114 E 0 -0.0494993
33 F 115 A 0 -0.105015
33 F 116 A 0 -0.0178575
33 F 117 D 0 -0.00637034
33 F 118 A 0 -0.0905198
33 F 119 V 0 0.0155411
33 F 120 L 0 -0.0505205
33 F 121 E 0 -0.100704
33 F 122 I 0 -0.0199638
33 F 123 S 0 -0.0269069
33 F 124 K 0 -0.0736875
33 F 125 K 0 -0.0492533
33 F 126 R 0 -0.0522303
33 F 127 K 0 -0.0638845
33 F 128 N 0 0.00526522
33 F 129 L 0 -0.0138653
33 F 130 I 0 -0.0475427
33 F 131 F 0 -0.0242901
33 F 132 S 0 0.0154272
33 F 133 S 0 -0.0588201
33 F 134 F 0 -0.023922
33 F 135 D 0 0.0244949
33 F 136 L 0 -0.0239422
33 F 137 D 0 -0.0587546
33 F 138 L 0 -0.00273006
33 F 139 L 0 -0.0570286
33 F 140 D 0 -0.0479594
33 F 141 E 0 -0.0582809
33 F 142 K 0 -0.0267505
33 F 143 F 0 -0.0333195
33 F 144 K 0 -0.0434489
33 F 145 G 0 -0.0547517
33 F 146 T 0 -0.0472752
33 F 147 K 0 -0.0398318
33 F 148 Y 0 -0.0892178
33 F 149 G 0 -0.0561226
33 F 150 Y 0 -0.0241864
33 F 151 L 0 -0.0409143
33 F 152 I 0 -0.082707
33 F 153 D 0 -0.0588653
33 F 154 E 0 -0.135735
33 F 155 E 0 -0.0513937
33 F 156 N 0 -0.0393
33 F 157 Y 0 -0.0529507
33 F 158 G 0 -0.0615076
33 F 159 S 0 -0.0473858
33 F 160 I 0 -0.0637815
33 F 161 E 0 -0.0596632
33 F 162 N 0 -0.0659502
33 F 163 F 0 -0.0443349
33 F 164 V 0 -0.0880239
33 F 165 E 0 -0.01997
33 F 166 R 0 -0.0317836
33 F 167 V 0 -0.0684507
33 F 168 E 0 -0.0472707
33 F 169 K 0 -0.0424301
33 F 170 E 0 -0.05345
33 F 171 R 0 -0.0750598
33 F 172 P 0 -0.0651525
33 F 173 Y 0 -0.0897679
33 F 174 S 0 -0.0725117
33 F 175 L 0 -0.0147414
33 F 176 H 0 -0.00699306
33 F 177 V 0 -0.0992787
33 F 178 P 0 -0.0741892
33 F 179 Y 0 -0.0490323
33 F 180 Q 0 -0.0658931
33 F 181 A 0 -0.0803163
33 F 182 F 0 -0.0973635
33 F 183 E 0 -0.0210783
33 F 187 A 0 -0.0611362
33 F 188 V 0 -0.0869074
33 F 189 E 0 -0.0610484
33 F 190 V 0 -0.0627738
33 F 191 L 0 -0.0824329
33 F 192 R 0 -0.0797746
33 F 193 S 0 -0.080918
33 F 194 F 0 -0.0146866
33 F 195 R 0 -0.0705043
33 F 196 K 0 -0.0904026
33 F 197 K 0 -0.0413914
33 F 198 G 0 -0.063543
33 F 199 I 0 -0.0322963
33 F 200 V 0 -0.0630049
33 F 201 I 0 -0.0280049
33 F 202 F 0 0.0145677
33 F 203 V 0 -0.0423231
33 F 204 W 0 -0.0420387
33 F 205 T 0 -0.031984
33 F 206 L 0 -0.0457642
33 F 207 N 0 -0.0162646
33 F 208 D 0 -0.0789714
33 F 209 P 0 -0.0535265
33 F 210 E 0 -0.0750432
33 F 211 I 0 -0.0263435
33 F 212 Y 0 0.00549324
33 F 213 R 0 -0.0955602
33 F 214 K 0 -0.137719
33 F 215 I 0 -0.0585887
33 F 216 R 0 -0.0263094
33 F 217 R 0 -0.0400795
33 F 218 E 0 -0.0754531
33 F 219 I 0 -0.0117892
33 F 220 D 0 -0.0610704
33 F 221 G 0 -0.0634141
33 F 222 V 0 -0.0214582
33 F 223 I 0 -0.00849885
33 F 224 T 0 -0.0616828
33 F 225 D 0 -0.0232368
33 F 226 E 0 -0.0384032
33 F 227 V 0 0.0124859
33 F 228 E 0 -0.0567323
33 F 229 L 0 -0.0475774
33 F 230 F 0 -0.0373361
33 F 231 V 0 -0.0911921
34 M 35 K 0 0.160375
34 M 36 A 0 0.10576
34 M 37 I 0 0.109431
34 M 38 E 0 0.701699
34 M 39 A 0 0.102584
34 M 40 G 0 0.0556727
34 M 41 A 0 0.0845449
34 M 42 N 0 0.035088
34 M 43 G 0 -0.0239576
34 M 44 V 0 -0.0193474
34 M 45 E 0 0.0116004
34 M 46 L 0 -0.0199429
34 M 47 D 0 -0.00757298
34 M 48 V 0 -0.00390126
34 M 49 R 0 -0.0199565
34 M 50 L 0 -0.0241841
34 M 51 S 0 -0.0307991
34 M 52 K 0 -0.0251002
34 M 53 D 0 -0.0442569
34 M 54 G 0 0.0414776
34 M 55 K 0 0.00531524
34 M 56 V 0 -0.0705204
34 M 57 V 0 -0.0412232
34 M 58 V 0 -0.0466695
34 M 59 S 0 -0.0177727
34 M 60 H 0 -0.00923745
34 M 61 D 0 -0.0458241
34 M 62 E 0 -0.00554893
34 M 63 D 0 0.0121428
34 M 64 L 0 0.00916309
34 M 65 K 0 0.00762962
34 M 66 R 0 0.0105828
34 M 67 L 0 0.00489741
34 M 68 F 0 -0.0167551
34 M 69 G 0 -0.0155082
34 M 70 L 0 -0.0176548
34 M 71 D 0 0.0164395
34 M 72 V 0 0.00513195
34 M 73 K 0 0.0272293
34 M 74 I 0 -0.0295878
34 M 75 R 0 0.0408808
34 M 76 D 0 0.0440223
34 M 77 A 0 -0.0302635
34 M 78 T 0 0.0509016
34 M 79 V 0 -0.0388037
34 M 80 S 0 0.0346478
34 M 81 E 0 0.0194032
34 M 82 L 0 -0.043847
34 M 83 K 0 0.056999
34 M 84 E 0 0.0476534
34 M 85 L 0 0.00761797
34 M 86 T 0 0.0188783
34 M 87 D 0 -0.0186619
34 M 88 G 0 -0.0346962
34 M 89 K 0 0.0407119
34 M 90 I 0 -0.0623618
34 M 91 T 0 0.0999641
34 M 92 T 0 -0.0603026
34 M 93 L 0 -0.058267
34 M 94 K 0 -0.0507863
34 M 95 E 0 0.0275074
34 M 96 V 0 0.0103549
34 M 97 F 0 -0.0429012
34 M 98 E 0 0.00180442
34 M 99 N 0 0.718479
34 M 100 V 0 0.251898
34 M 101 S 0 -0.00525257
34 M 102 D 0 0.167473
34 M 103 D 0 0.0114384
34 M 104 K 0 -0.0370665
34 M 105 I 0 -0.0155816
34 M 106 I 0 -0.0148068
34 M 107 N 0 -0.0596525
34 M 108 I 0 -0.0619189
34 M 109 E 0 -0.061415
34 M 110 I 0 -0.0736201
34 M 111 K 0 -0.0554017
34 M 112 E 0 -0.030706
34 M 113 R 0 0.00657715
34 M 114 E 0 0.0435971
34 M 115 A 0 0.0128438
34 M 116 A 0 -0.0296754
34 M 117 D 0 -0.0322567
34 M 118 A 0 0.00456132
34 M 119 V 0 -0.0736357
34 M 120 L 0 -0.0773096
34 M 121 E 0 -0.021598
34 M 122 I 0 -0.0223765
34 M 123 S 0 -0.025502
34 M 124 K 0 0.045841
34 M 125 K 0 0.0219003
34 M 126 R 0 -0.00778058
34 M 127 K 0 0.0416797
34 M 128 N 0 -0.0399257
34 M 129 L 0 -0.0348054
34 M 130 I 0 0.0155976
34 M 131 F 0 -0.0118182
34 M 132 S 0 -0.0588529
34 M 133 S 0 -0.0196821
34 M 134 F 0 -0.0673602
34 M 135 D 0 -0.0652812
34 M 136 L 0 -0.0574124
34 M 137 D 0 -0.0213005
34 M 138 L 0 -0.0329225
34 M 139 L 0 -0.033435
34 M 140 D 0 -0.0920512
34 M 141 E 0 0.0484696
34 M 142 K 0 -0.0225104
34 M 143 F 0 -0.0568466
34 M 144 K 0 -0.0147306
34 M 145 G 0 -0.0158203
34 M 146 T 0 0.00548858
34 M 147 K 0 -0.046316
34 M 148 Y 0 -0.00280098
34 M 149 G 0 -0.0968032
34 M 150 Y 0 -0.0773637
34 M 151 L 0 -0.0800029
34 M 152 I 0 -0.0804284
34 M 153 D 0 -0.0461821
34 M 154 E 0 0.0309527
34 M 155 E 0 -0.0692983
34 M 156 N 0 -0.0559622
34 M 157 Y 0 -0.00870678
34 M 158 G 0 0.0255228
34 M 159 S 0 -0.0792166
34 M 160 I 0 -0.00877154
34 M 161 E 0 -0.0384819
34 M 162 N 0 -0.0743887
34 M 163 F 0 -0.0415
34 M 164 V 0 0.00551481
34 M 165 E 0 -0.0567468
34 M 166 R 0 0.00887322
34 M 167 V 0 -0.039311
34 M 168 E 0 -0.00784228
34 M 169 K 0 0.0237074
34 M 170 E 0 0.0193238
34 M 171 R 0 -0.0253202
34 M 172 P 0 -0.0844575
34 M 173 Y 0 -0.0382901
34 M 174 S 0 -0.0671375
34 M 175 L 0 -0.0789979
34 M 176 H 0 -0.11418
34 M 177 V 0 -0.0172615
34 M 178 P 0 -0.0505351
34 M 179 Y 0 -0.0275182
34 M 180 Q 0 -0.0419421
34 M 181 A 0 -0.0291921
34 M 182 F 0 -0.0701092
34 M 183 E 0 -0.0740913
34 M 187 A 0 -0.0663777
34 M 188 V 0 0.0118029
34 M 189 E 0 -0.0236384
34 M 190 V 0 -0.0329966
34 M 191 L 0 -0.0908676
34 M 192 R 0 -0.00727221
34 M 193 S 0 0.0207853
34 M 194 F 0 -0.0825707
34 M 195 R 0 -0.0761692
34 M 196 K 0 0.00709138
34 M 197 K 0 -0.0233497
34 M 198 G 0 0.0141728
34 M 199 I 0 -0.0180816
34 M 200 V 0 -0.0359127
34 M 201 I 0 -0.00587788
34 M 202 F 0 -0.0396
34 M 203 V 0 -0.00487741
34 M 204 W 0 -0.0884744
34 M 205 T 0 -0.0374013
34 M 206 L 0 -0.0286088
34 M 207 N 0 -0.0625011
34 M 208 D 0 -0.0327718
34 M 209 P 0 -0.0317518
34 M 210 E 0 -0.0509103
34 M 211 I 0 -0.0153002
34 M 212 Y 0 -0.0223133
34 M 213 R 0 -0.00784301
34 M 214 K 0 -0.0354067
34 M 215 I 0 -0.050825
34 M 216 R 0 0.00938182
34 M 217 R 0 0.0259836
34 M 218 E 0 -0.00733246
34 M 219 I 0 -0.00632967
34 M 220 D 0 0.00476266
34 M 221 G 0 -0.107668
34 M 222 V 0 -0.0310513
34 M 223 I 0 -0.0431012
34 M 224 T 0 -0.0620852
34 M 225 D 0 -0.0648875
34 M 226 E 0 -0.0207461
34 M 227 V 0 0.00842658
34 M 228 E 0 -0.0371671
34 M 229 L 0 -0.0288956
34 M 230 F 0 -0.0676104
34 M 231 V 0 -0.017723
35 K 36 A 0 0.215785
35 K 37 I 0 0.196128
35 K 38 E 0 0.912188
35 K 39 A 0 0.588968
35 K 40 G 0 0.106174
35 K 41 A 0 0.0855131
35 K 42 N 0 0.0188273
35 K 43 G 0 0.0251056
35 K 44 V 0 0.0615002
35 K 45 E 0 -0.0194877
35 K 46 L 0 0.00230779
35 K 47 D 0 -0.027866
35 K 48 V 0 0.00748118
35 K 49 R 0 0.00191549
35 K 50 L 0 0.0200041
35 K 51 S 0 -0.032339
35 K 52 K 0 0.00236085
35 K 53 D 0 -0.0439355
35 K 54 G 0 -0.0263443
35 K 55 K 0 0.023591
35 K 56 V 0 0.0235841
35 K 57 V 0 -0.0335013
35 K 58 V 0 -0.0812882
35 K 59 S 0 -0.00951204
35 K 60 H 0 -0.0382228
35 K 61 D 0 -0.0427746
35 K 62 E 0 -0.00321866
35 K 63 D 0 0.017916
35 K 64 L 0 0.0217918
35 K 65 K 0 -0.0367631
35 K 66 R 0 0.0314438
35 K 67 L 0 -0.00556578
35 K 68 F 0 -0.0263423
35 K 69 G 0 0.0200079
35 K 70 L 0 0.00815139
35 K 71 D 0 0.00689701
35 K 72 V 0 -0.0297636
35 K 73 K 0 -0.0312291
35 K 74 I 0 -0.00479837
35 K 75 R 0 0.016078
35 K 76 D 0 -0.0299966
35 K 77 A 0 -0.00832092
35 K 78 T 0 0.00980971
35 K 79 V 0 -0.0381313
35 K 80 S 0 -0.0112248
35 K 81 E 0 -0.0438584
35 K 82 L 0 0.0149931
35 K 83 K 0 0.0017005
35 K 84 E 0 -0.0223022
35 K 85 L 0 0.0181876
35 K 86 T 0 0.00271337
35 K 87 D 0 0.00529387
35 K 88 G 0 -0.000664457
35 K 89 K 0 0.0448241
35 K 90 I 0 -0.0622694
35 K 91 T 0 0.00475941
35 K 92 T 0 -0.0222566
35 K 93 L 0 -0.0261254
35 K 94 K 0 0.0434063
35 K 95 E 0 0.00719886
35 K 96 V 0 -0.0722991
35 K 97 F 0 -0.0370073
35 K 98 E 0 -0.0176154
35 K 99 N 0 -0.00543346
35 K 100 V 0 -0.030155
35 K 101 S 0 0.0237832
35 K 102 D 0 -0.0374255
35 K 103 D 0 -0.00766248
35 K 104 K 0 -0.0416924
35 K 105 I 0 -0.0300302
35 K 106 I 0 -0.0324289
35 K 107 N 0 -0.0552113
35 K 108 I 0 -0.0582963
35 K 109 E 0 -0.0528969
35 K 110 I 0 -0.0287753
35 K 111 K 0 -0.0705707
35 K 112 E 0 -0.0206938
35 K 113 R 0 -0.0448839
35 K 114 E 0 0.0111008
35 K 115 A 0 -0.0209127
35 K 116 A 0 -0.0618547
35 K 117 D 0 -0.00926417
35 K 118 A 0 0.0328018
35 K 119 V 0 -0.0875927
35 K 120 L 0 0.0201663
35 K 121 E 0 -0.0150136
35 K 122 I 0 -0.0296949
35 K 123 S 0 -0.0318597
35 K 124 K 0 -0.0415879
35 K 125 K 0 -0.0449522
35 K 126 R 0 -0.00812238
35 K 127 K 0 -0.039533
35 K 128 N 0 -0.0722381
35 K 129 L 0 -0.0393325
35 K 130 I 0 -0.00662505
35 K 131 F 0 -0.0733804
35 K 132 S 0 -0.0153146
35 K 133 S 0 -0.0829902
35 K 134 F 0 -0.0698952
35 K 135 D 0 -0.0438207
35 K 136 L 0 -0.0113691
35 K 137 D 0 -0.0517576
35 K 138 L 0 -0.0252721
35 K 139 L 0 0.0112748
35 K 140 D 0 -0.0651281
35 K 141 E 0 -0.0374052
35 K 142 K 0 -0.00407565
35 K 143 F 0 0.000911049
35 K 144 K 0 -0.0527721
35 K 145 G 0 -0.0524477
35 K 146 T 0 -0.0584405
35 K 147 K 0 -0.0873851
35 K 148 Y 0 -0.0353608
35 K 149 G 0 0.0302313
35 K 150 Y 0 -0.0179839
35 K 151 L 0 -0.0582514
35 K 152 I 0 -0.0384039
35 K 153 D 0 -0.0666496
35 K 154 E 0 -0.00877725
35 K 155 E 0 -0.0134109
35 K 156 N 0 -0.0251011
35 K 157 Y 0 -0.0549025
35 K 158 G 0 -0.0443388
35 K 159 S 0 -0.0847255
35 K 160 I 0 0.0101922
35 K 161 E 0 -0.0536927
35 K 162 N 0 -0.0572594
35 K 163 F 0 -0.033864
35 K 164 V 0 -0.034736
35 K 165 E 0 -0.0259038
35 K 166 R 0 -0.0366892
35 K 167 V 0 -0.0580061
35 K 168 E 0 -0.0246312
35 K 169 K 0 -0.0583147
35 K 170 E 0 -0.0844343
35 K 171 R 0 -0.0563567
35 K 172 P 0 -0.0819995
35 K 173 Y 0 -0.0371968
35 K 174 S 0 -0.0606381
35 K 175 L 0 -0.057987
35 K 176 H 0 -0.0697303
35 K 177 V 0 -0.0533159
35 K 178 P 0 -0.071201
35 K 179 Y 0 -0.0420883
35 K 180 Q 0 0.0327573
35 K 181 A 0 -0.0273029
35 K 182 F 0 -0.0233441
35 K 183 E 0 -0.1173
35 K 187 A 0 -0.0300254
35 K 188 V 0 -0.0547385
35 K 189 E 0 -0.00119115
35 K 190 V 0 -0.0369359
35 K 191 L 0 -0.0223923
35 K 192 R 0 -0.0604311
35 K 193 S 0 -0.0093795
35 K 194 F 0 0.00898357
35 K 195 R 0 0.0270038
35 K 196 K 0 -0.0160922
35 K 197 K 0 -0.0416238
35 K 198 G 0 -0.00261102
35 K 199 I 0 -0.0319023
35 K 200 V 0 -0.0515669
35 K 201 I 0 -0.0308947
35 K 202 F 0 -0.034283
35 K 203 V 0 -0.049108
35 K 204 W 0 -0.0761394
35 K 205 T 0 -0.0700998
35 K 206 L 0 -0.0415259
35 K 207 N 0 -0.05035
35 K 208 D 0 -0.0270435
35 K 209 P 0 0.00597874
35 K 210 E 0 -0.0357132
35 K 211 I 0 -0.0327308
35 K 212 Y 0 -0.051573
35 K 213 R 0 -0.0310393
35 K 214 K 0 -0.0130322
35 K 215 I 0 -0.0494374
35 K 216 R 0 -0.0448473
35 K 217 R 0 0.0157443
35 K 218 E 0 -0.0114527
35 K 219 I 0 -0.0161599
35 K 220 D 0 -0.0953606
35 K 221 G 0 -0.115604
35 K 222 V 0 -0.0636999
35 K 223 I 0 -0.0686304
35 K 224 T 0 -0.0884674
35 K 225 D 0 -0.0665626
35 K 226 E 0 0.0305338
35 K 227 V 0 0.0103417
35 K 228 E 0 0.07441
35 K 229 L 0 -0.0123449
35 K 230 F 0 -0.0483306
35 K 231 V 0 -0.0210883
36 A 37 I 0 0.153239
36 A 38 E 0 0.15609
36 A 39 A 0 0.0903248
36 A 40 G 0 0.246849
36 A 41 A 0 0.341767
36 A 42 N 0 0.101373
36 A 43 G 0 0.103332
36 A 44 V 0 0.292251
36 A 45 E 0 0.0634977
36 A 46 L 0 0.0530369
36 A 47 D 0 0.0670895
36 A 48 V 0 0.0361828
36 A 49 R 0 0.010663
36 A 50 L 0 0.0407022
36 A 51 S 0 0.0756102
36 A 52 K 0 0.00178512
36 A 53 D 0 0.00665032
36 A 54 G 0 0.00766652
36 A 55 K 0 -0.013111
36 A 56 V 0 0.0796807
36 A 57 V 0 -0.0198492
36 A 58 V 0 -0.0153645
36 A 59 S 0 0.0625931
36 A 60 H 0 0.0204575
36 A 61 D 0 0.0504473
36 A 62 E 0 0.0152709
36 A 63 D 0 -0.0106536
36 A 64 L 0 0.00463051
36 A 65 K 0 -0.0433129
36 A 66 R 0 -0.00384785
36 A 67 L 0 0.00941807
36 A 68 F 0 -0.0247522
36 A 69 G 0 -0.0287564
36 A 70 L 0 -0.032299
36 A 71 D 0 -0.00105122
36 A 72 V 0 -0.049037
36 A 73 K 0 0.0259155
36 A 74 I 0 0.0200567
36 A 75 R 0 -0.0190294
36 A 76 D 0 -0.00639456
36 A 77 A 0 -0.0150943
36 A 78 T 0 -0.00171259
36 A 79 V 0 -0.0276549
36 A 80 S 0 -0.0479595
36 A 81 E 0 -0.0629951
36 A 82 L 0 0.0433673
36 A 83 K 0 -0.035536
36 A 84 E 0 -0.0330631
36 A 85 L 0 -0.00683113
36 A 86 T 0 -0.0260708
36 A 87 D 0 0.0101881
36 A 88 G 0 -0.057302
36 A 89 K 0 -0.0597887
36 A 90 I 0 0.033597
36 A 91 T 0 -0.0154236
36 A 92 T 0 -0.0289203
36 A 93 L 0 0.0537647
36 A 94 K 0 -0.00553481
36 A 95 E 0 -0.0404073
36 A 96 V 0 -0.00146187
36 A 97 F 0 0.0179029
36 A 98 E 0 -0.0201093
36 A 99 N 0 -0.0232447
36 A 100 V 0 0.0464241
36 A 101 S 0 -0.0197213
36 A 102 D 0 -0.0314654
36 A 103 D 0 -0.0284183
36 A 104 K 0 0.132393
36 A 105 I 0 -0.0168934
36 A 106 I 0 -0.00411161
36 A 107 N 0 0.018306
36 A 108 I 0 0.0197273
36 A 109 E 0 0.0318037
36 A 110 I 0 -0.0126536
36 A 111 K 0 -0.00448639
36 A 112 E 0 -0.0474785
36 A 113 R 0 -0.028085
36 A 114 E 0 -0.0440384
36 A 115 A 0 -0.0906064
36 A 116 A 0 -0.019676
36 A 117 D 0 -0.00952395
36 A 118 A 0 -0.0376188
36 A 119 V 0 -0.00927873
36 A 120 L 0 0.00410051
36 A 121 E 0 -0.0383145
36 A 122 I 0 -0.0423171
36 A 123 S 0 0.114499
36 A 124 K 0 -0.0410295
36 A 125 K 0 -0.0717826
36 A 126 R 0 -0.0739775
36 A 127 K 0 -0.0630254
36 A 128 N 0 -0.0847739
36 A 129 L 0 -0.0375784
36 A 130 I 0 -0.0381766
36 A 131 F 0 0.0260925
36 A 132 S 0 0.0142361
36 A 133 S 0 0.0205978
36 A 134 F 0 -0.0102754
36 A 135 D 0 -0.0640294
36 A 136 L 0 -0.0291229
36 A 137 D 0 -0.0590174
36 A 138 L 0 -0.0306902
36 A 139 L 0 -0.0787657
36 A 140 D 0 -0.0161756
36 A 141 E 0 -0.067757
36 A 142 K 0 -0.0659552
36 A 143 F 0 -0.0700593
36 A 144 K 0 -0.0710945
36 A 145 G 0 -0.0467641
36 A 146 T 0 -0.0741108
36 A 147 K 0 -0.0708769
36 A 148 Y 0 -0.0523307
36 A 149 G 0 -0.0322409
36 A 150 Y 0 -0.0272928
36 A 151 L 0 -0.00348867
36 A 152 I 0 -0.00244478
36 A 153 D 0 -0.105952
36 A 154 E 0 -0.0231748
36 A 155 E 0 -0.060489
36 A 156 N 0 -0.0680772
36 A 157 Y 0 -0.0430343
36 A 158 G 0 -0.05088
36 A 159 S 0 -0.0642798
36 A 160 I 0 -0.0651658
36 A 161 E 0 -0.0946202
36 A 162 N 0 -0.0584589
36 A 163 F 0 -0.00956435
36 A 164 V 0 -0.0157705
36 A 165 E 0 -0.038877
36 A 166 R 0 -0.0101744
36 A 167 V 0 0.00941089
36 A 168 E 0 -0.0713218
36 A 169 K 0 -0.0970555
36 A 170 E 0 -0.0436373
36 A 171 R 0 -0.0301578
36 A 172 P 0 -0.0521458
36 A 173 Y 0 -0.0487692
36 A 174 S 0 -0.0341196
36 A 175 L 0 -0.092678
36 A 176 H 0 -0.00747507
36 A 177 V 0 -0.021029
36 A 178 P 0 -0.00780053
36 A 179 Y 0 -0.083317
36 A 180 Q 0 -0.00613732
36 A 181 A 0 -0.0148381
36 A 182 F 0 -0.0143581
36 A 183 E 0 -0.106514
36 A 187 A 0 -0.0514456
36 A 188 V 0 -0.0365666
36 A 189 E 0 -0.0106406
36 A 190 V 0 -0.0195655
36 A 191 L 0 -0.0458569
36 A 192 R 0 -0.0553785
36 A 193 S 0 -0.0391056
36 A 194 F 0 -0.0347094
36 A 195 R 0 -0.0435091
36 A 196 K 0 -0.0278593
36 A 197 K 0 -0.0713951
36 A 198 G 0 -0.00108641
36 A 199 I 0 -0.00245941
36 A 200 V 0 -0.0381617
36 A 201 I 0 -0.0457993
36 A 202 F 0 -0.0131151
36 A 203 V 0 -0.0239475
36 A 204 W 0 0.0429936
36 A 205 T 0 0.00201127
36 A 206 L 0 0.0109506
36 A 207 N 0 -0.0370705
36 A 208 D 0 -0.0731219
36 A 209 P 0 -0.0186046
36 A 210 E 0 -0.039302
36 A 211 I 0 -0.0469543
36 A 212 Y 0 -0.00693104
36 A 213 R 0 -0.0480139
36 A 214 K 0 -0.0670749
36 A 215 I 0 -0.0344314
36 A 216 R 0 -0.0291555
36 A 217 R 0 -0.037757
36 A 218 E 0 -0.0199689
36 A 219 I 0 -0.00729349
36 A 220 D 0 -0.0101894
36 A 221 G 0 0.00118708
36 A 222 V 0 0.00295721
36 A 223 I 0 -0.0128501
36 A 224 T 0 -0.049732
36 A 225 D 0 -0.0372638
36 A 226 E 0 -0.0623306
36 A 227 V 0 -0.025896
36 A 228 E 0 0.0245437
36 A 229 L 0 -0.070693
36 A 230 F 0 -0.0724817
36 A 231 V 0 0.0138995
37 I 38 E 0 0.299951
37 I 39 A 0 0.181773
37 I 40 G 0 0.164
37 I 41 A 0 0.103224
37 I 42 N 0 0.241175
37 I 43 G 0 0.0590002
37 I 44 V 0 0.19553
37 I 45 E 0 0.0216518
37 I 46 L 0 0.0269174
37 I 47 D 0 -0.0122377
37 I 48 V 0 0.00244205
37 I 49 R 0 0.0320535
37 I 50 L 0 -0.0420459
37 I 51 S 0 -0.0804769
37 I 52 K 0 -0.0248849
37 I 53 D 0 -0.0338182
37 I 54 G 0 -0.0110625
37 I 55 K 0 0.00276954
37 I 56 V 0 0.0262519
37 I 57 V 0 -0.0121651
37 I 58 V 0 0.0103723
37 I 59 S 0 -0.0585507
37 I 60 H 0 -0.0102752
37 I 61 D 0 -0.0132913
37 I 62 E 0 0.071887
37 I 63 D 0 0.0238561
37 I 64 L 0 0.0312693
37 I 65 K 0 -0.00292378
37 I 66 R 0 0.0664319
37 I 67 L 0 -0.0147833
37 I 68 F 0 -0.0268037
37 I 69 G 0 -0.0272246
37 I 70 L 0 -0.0741982
37 I 71 D 0 -0.0442519
37 I 72 V 0 -0.029349
37 I 73 K 0 0.0243482
37 I 74 I 0 -0.0248498
37 I 75 R 0 -0.0249997
37 I 76 D 0 0.0416274
37 I 77 A 0 -0.0488591
37 I 78 T 0 -0.0404489
37 I 79 V 0 0.0349473
37 I 80 S 0 -0.0149659
37 I 81 E 0 -0.0562297
37 I 82 L 0 -0.0138754
37 I 83 K 0 -0.0176042
37 I 84 E 0 -0.0117687
37 I 85 L 0 -0.00474464
37 I 86 T 0 -0.0223908
37 I 87 D 0 0.0207762
37 I 88 G 0 -0.0479785
37 I 89 K 0 0.0260583
37 I 90 I 0 -0.0227173
37 I 91 T 0 -0.0656183
37 I 92 T 0 -0.00794939
37 I 93 L 0 0.035856
37 I 94 K 0 -0.066217
37 I 95 E 0 -0.0349249
37 I 96 V 0 0.0388307
37 I 97 F 0 0.0431038
37 I 98 E 0 -0.0323062
37 I 99 N 0 0.347216
37 I 100 V 0 0.142027
37 I 101 S 0 0.0677527
37 I 102 D 0 0.0524578
37 I 103 D 0 0.197846
37 I 104 K 0 0.588901
37 I 105 I 0 0.0797734
37 I 106 I 0 0.0513095
37 I 107 N 0 0.0474021
37 I 108 I 0 -0.0332747
37 I 109 E 0 -0.0675233
37 I 110 I 0 -0.14186
37 I 111 K 0 -0.0454868
37 I 112 E 0 -0.020505
37 I 113 R 0 -0.00767175
37 I 114 E 0 -0.0135668
37 I 115 A 0 -0.000808777
37 I 116 A 0 -0.053639
37 I 117 D 0 -0.0678312
37 I 118 A 0 0.00500799
37 I 119 V 0 -0.0181808
37 I 120 L 0 0.0012941
37 I 121 E 0 -0.0154903
37 I 122 I 0 -0.0449021
37 I 123 S 0 -0.0650479
37 I 124 K 0 -0.0924415
37 I 125 K 0 -0.011834
37 I 126 R 0 -0.00254063
37 I 127 K 0 -0.0228432
37 I 128 N 0 0.0664185
37 I 129 L 0 0.0182162
37 I 130 I 0 0.00886826
37 I 131 F 0 -0.0354196
37 I 132 S 0 -0.00481014
37 I 133 S 0 0.0346918
37 I 134 F 0 -0.0527494
37 I 135 D 0 -0.0409231
37 I 136 L 0 -0.0584805
37 I 137 D 0 -0.0606662
37 I 138 L 0 -0.0536468
37 I 139 L 0 0.0208621
37 I 140 D 0 0.035907
37 I 141 E 0 -0.0130699
37 I 142 K 0 -0.0382544
37 I 143 F 0 -0.0378517
37 I 144 K 0 -0.0331336
37 I 145 G 0 0.0107839
37 I 146 T 0 -0.029948
37 I 147 K 0 0.00235069
37 I 148 Y 0 -0.042215
37 I 149 G 0 -0.0317269
37 I 150 Y 0 -0.0991474
37 I 151 L 0 -0.026679
37 I 152 I 0 0.000725573
37 I 153 D 0 -0.0580322
37 I 154 E 0 -0.0673745
37 I 155 E 0 0.00732469
37 I 156 N 0 0.0165389
37 I 157 Y 0 -0.0386943
37 I 158 G 0 -0.0429136
37 I 159 S 0 -0.0332487
37 I 160 I 0 -0.0315345
37 I 161 E 0 -0.0775354
37 I 162 N 0 -0.0315136
37 I 163 F 0 -0.0647207
37 I 164 V 0 -0.0755314
37 I 165 E 0 -0.0697925
37 I 166 R 0 0.00579638
37 I 167 V 0 -0.0269646
37 I 168 E 0 -0.0421415
37 I 169 K 0 -0.0472875
37 I 170 E 0 -0.0361415
37 I 171 R 0 -0.02507
37 I 172 P 0 -0.0310631
37 I 173 Y 0 -0.0206687
37 I 174 S 0 0.00152638
37 I 175 L 0 -0.0115775
37 I 176 H 0 -0.0127813
37 I 177 V 0 -0.0141148
37 I 178 P 0 -0.043263
37 I 179 Y 0 -0.0456701
37 I 180 Q 0 -0.0573335
37 I 181 A 0 -0.0513399
37 I 182 F 0 -0.0393663
37 I 183 E 0 -0.0369323
37 I 187 A 0 -0.0127289
37 I 188 V 0 0.000389243
37 I 189 E 0 -0.0597951
37 I 190 V 0 -0.0177171
37 I 191 L 0 0.025641
37 I 192 R 0 -0.0133252
37 I 193 S 0 -0.0540817
37 I 194 F 0 -0.0103681
37 I 195 R 0 -0.0549478
37 I 196 K 0 -0.0692465
37 I 197 K 0 -0.008915
37 I 198 G 0 0.0171814
37 I 199 I 0 -0.0436674
37 I 200 V 0 0.0143088
37 I 201 I 0 -0.0514745
37 I 202 F 0 -0.0398187
37 I 203 V 0 -0.0825675
37 I 204 W 0 -0.0610018
37 I 205 T 0 -0.0532689
37 I 206 L 0 -0.093409
37 I 207 N 0 -0.027901
37 I 208 D 0 -0.0815876
37 I 209 P 0 -0.039809
37 I 210 E 0 -0.0613849
37 I 211 I 0 -0.0144031
37 I 212 Y 0 -0.0672713
37 I 213 R 0 -0.0236511
37 I 214 K 0 -0.0810514
37 I 215 I 0 0.0236889
37 I 216 R 0 -0.0759513
37 I 217 R 0 0.000850333
37 I 218 E 0 -0.048556
37 I 219 I 0 -0.0502366
37 I 220 D 0 0.037244
37 I 221 G 0 -0.015369
37 I 222 V 0 -0.0300394
37 I 223 I 0 -0.054898
37 I 224 T 0 -0.0278348
37 I 225 D 0 0.0213736
37 I 226 E 0 -0.0304975
37 I 227 V 0 -0.0324827
37 I 228 E 0 -0.0383883
37 I 229 L 0 -0.0293889
37 I 230 F 0 -0.0137342
37 I 231 V 0 -0.0237762
38 E 39 A 0 0.262135
38 E 40 G 0 0.219342
38 E 41 A 0 0.104297
38 E 42 N 0 0.0441473
38 E 43 G 0 0.0101845
38 E 44 V 0 0.0400416
38 E 45 E 0 0.0429767
38 E 46 L 0 0.0915166
38 E 47 D 0 0.0272696
38 E 48 V 0 0.0024833
38 E 49 R 0 -0.0269019
38 E 50 L 0 0.0306918
38 E 51 S 0 -0.058231
38 E 52 K 0 -0.00205774
38 E 53 D 0 0.0287559
38 E 54 G 0 0.118675
38 E 55 K 0 -0.0291603
38 E 56 V 0 0.0266835
38 E 57 V 0 -0.0454113
38 E 58 V 0 0.00245211
38 E 59 S 0 -0.0548658
38 E 60 H 0 -0.00796885
38 E 61 D 0 -0.0484639
38 E 62 E 0 0.0293991
38 E 63 D 0 0.0148524
38 E 64 L 0 0.0178801
38 E 65 K 0 0.0418066
38 E 66 R 0 0.00119218
38 E 67 L 0 -0.0276416
38 E 68 F 0 -0.073962
38 E 69 G 0 -0.0135293
38 E 70 L 0 0.0161556
38 E 71 D 0 0.00169126
38 E 72 V 0 0.00470969
38 E 73 K 0 0.0805706
38 E 74 I 0 -0.0538622
38 E 75 R 0 0.036137
38 E 76 D 0 0.0061641
38 E 77 A 0 0.0307149
38 E 78 T 0 -0.0508126
38 E 79 V 0 -0.022718
38 E 80 S 0 0.0774326
38 E 81 E 0 -0.0468002
38 E 82 L 0 0.0381159
38 E 83 K 0 -0.045483
38 E 84 E 0 0.045307
38 E 85 L 0 -0.0713731
38 E 86 T 0 0.00554044
38 E 87 D 0 0.0187068
38 E 88 G 0 0.0757176
38 E 89 K 0 0.0870538
38 E 90 I 0 -0.0264176
38 E 91 T 0 0.0242626
38 E 92 T 0 -0.0692977
38 E 93 L 0 -0.04958
38 E 94 K 0 0.054985
38 E 95 E 0 0.0247114
38 E 96 V 0 -0.00819499
38 E 97 F 0 -0.00942591
38 E 98 E 0 0.0108597
38 E 99 N 0 0.0206466
38 E 100 V 0 -0.0997774
38 E 101 S 0 -0.020899
38 E 102 D 0 0.0558492
38 E 103 D 0 0.00679137
38 E 104 K 0 0.00992281
38 E 105 I 0 -0.0330697
38 E 106 I 0 -0.0643609
38 E 107 N 0 -0.0635842
38 E 108 I 0 -0.0387564
38 E 109 E 0 -0.0740025
38 E 110 I 0 0.00290848
38 E 111 K 0 -0.0186385
38 E 112 E 0 0.00480413
38 E 113 R 0 -0.0577759
38 E 114 E 0 0.0263332
38 E 115 A 0 -0.0487851
38 E 116 A 0 -0.0317487
38 E 117 D 0 -0.0215055
38 E 118 A 0 -0.00989369
38 E 119 V 0 -0.0354056
38 E 120 L 0 -0.0118132
38 E 121 E 0 -0.0541041
38 E 122 I 0 0.006698
38 E 123 S 0 -0.0269742
38 E 124 K 0 0.00422346
38 E 125 K 0 -0.00947783
38 E 126 R 0 0.05505
38 E 127 K 0 0.04457
38 E 128 N 0 -0.0217386
38 E 129 L 0 -0.0772184
38 E 130 I 0 0.037189
38 E 131 F 0 -0.0128299
38 E 132 S 0 -0.0588078
38 E 133 S 0 -0.0670195
38 E 134 F 0 -0.0650683
38 E 135 D 0 0.0117155
38 E 136 L 0 -0.0514005
38 E 137 D 0 -0.00577304
38 E 138 L 0 -0.0671867
38 E 139 L 0 -0.0415073
38 E 140 D 0 -0.0391416
38 E 141 E 0 -0.0471812
38 E 142 K 0 0.00701387
38 E 143 F 0 -0.0653095
38 E 144 K 0 0.00457462
38 E 145 G 0 0.0425971
38 E 146 T 0 -0.0649326
38 E 147 K 0 -0.0358204
38 E 148 Y 0 -0.0317484
38 E 149 G 0 -0.0969375
38 E 150 Y 0 -0.032656
38 E 151 L 0 -0.101744
38 E 152 I 0 -0.0690914
38 E 153 D 0 -0.0740867
38 E 154 E 0 -0.0789842
38 E 155 E 0 0.0780634
38 E 156 N 0 -0.0388815
38 E 157 Y 0 -0.0156979
38 E 158 G 0 -0.0266568
38 E 159 S 0 -0.0568485
38 E 160 I 0 -0.0705095
38 E 161 E 0 -0.0209132
38 E 162 N 0 -0.0461545
38 E 163 F 0 -0.0768699
38 E 164 V 0 -0.0874956
38 E 165 E 0 0.0631607
38 E 166 R 0 -0.0443171
38 E 167 V 0 -0.0291459
38 E 168 E 0 0.014932
38 E 169 K 0 0.000396109
38 E 170 E 0 -0.0161593
38 E 171 R 0 -0.0364885
38 E 172 P 0 -0.0340514
38 E 173 Y 0 0.00389493
38 E 174 S 0 -0.0512359
38 E 175 L 0 -0.0148122
38 E 176 H 0 -0.0572242
38 E 177 V 0 -0.0656458
38 E 178 P 0 -0.0394899
38 E 179 Y 0 -0.0436076
38 E 180 Q 0 -0.00897874
38 E 181 A 0 -0.0563261
38 E 182 F 0 -0.030542
38 E 183 E 0 0.0185407
38 E 187 A 0 -0.0575956
38 E 188 V 0 -0.00805779
38 E 189 E 0 0.0464053
38 E 190 V 0 0.0139177
38 E 191 L 0 -0.00945021
38 E 192 R 0 -0.0134726
38 E 193 S 0 -0.0290604
38 E 194 F 0 -0.0820536
38 E 195 R 0 -0.0363549
38 E 196 K 0 0.0387669
38 E 197 K 0 -0.031516
38 E 198 G 0 0.0358156
38 E 199 I 0 -0.0644063
38 E 200 V 0 -0.0493323
38 E 201 I 0 -0.0575264
38 E 202 F 0 -0.022639
38 E 203 V 0 -0.0759435
38 E 204 W 0 -0.0624218
38 E 205 T 0 -0.027539
38 E 206 L 0 -0.00859939
38 E 207 N 0 -0.082105
38 E 208 D 0 -0.0546634
38 E 209 P 0 0.0508804
38 E 210 E 0 -0.00371637
38 E 211 I 0 0.00334472
38 E 212 Y 0 -0.0193839
38 E 213 R 0 -0.0377133
38 E 214 K 0 -0.0523345
38 E 215 I 0 -0.0462285
38 E 216 R 0 -0.0271822
38 E 217 R 0 -0.00991327
38 E 218 E 0 -0.0619497
38 E 219 I 0 -0.0118252
38 E 220 D 0 -0.0198677
38 E 221 G 0 -0.0216062
38 E 222 V 0 0.0106783
38 E 223 I 0 -0.132592
38 E 224 T 0 -0.0451978
38 E 225 D 0 -0.0700989
38 E 226 E 0 -0.0264393
38 E 227 V 0 -0.0631419
38 E 228 E 0 0.0167113
38 E 229 L 0 -0.0436607
38 E 230 F 0 -0.0271834
38 E 231 V 0 -0.0388287
39 A 40 G 0 0.376012
39 A 41 A 0 0.333358
39 A 42 N 0 0.024065
39 A 43 G 0 0.0363113
39 A 44 V 0 0.0299968
39 A 45 E 0 0.0185746
39 A 46 L 0 0.0364384
39 A 47 D 0 -0.011655
39 A 48 V 0 0.0221147
39 A 49 R 0 -0.00583409
39 A 50 L 0 0.0260854
39 A 51 S 0 -0.0442683
39 A 52 K 0 -0.0118407
39 A 53 D 0 -0.0361985
39 A 54 G 0 0.0428318
39 A 55 K 0 0.00287458
39 A 56 V 0 0.00389633
39 A 57 V 0 -0.0628565
39 A 58 V 0 0.00455021
39 A 59 S 0 -0.0207701
39 A 60 H 0 -0.0301893
39 A 61 D 0 -0.0231831
39 A 62 E 0 0.0327698
39 A 63 D 0 0.0506533
39 A 64 L 0 -0.0423653
39 A 65 K 0 0.0788437
39 A 66 R 0 -0.00768046
39 A 67 L 0 0.0611204
39 A 68 F 0 0.00224383
39 A 69 G 0 -0.0398957
39 A 70 L 0 -0.0315026
39 A 71 D 0 -0.0234862
39 A 72 V 0 -0.00215582
39 A 73 K 0 -0.0225766
39 A 74 I 0 -0.0275973
39 A 75 R 0 0.00331483
39 A 76 D 0 0.000758321
39 A 77 A 0 -0.0196469
39 A 78 T 0 -0.0192829
39 A 79 V 0 -0.0270209
39 A 80 S 0 0.0202123
39 A 81 E 0 0.0350855
39 A 82 L 0 -0.0420707
39 A 83 K 0 0.00659155
39 A 84 E 0 0.0123327
39 A 85 L 0 -0.00980831
39 A 86 T 0 0.0139562
39 A 87 D 0 -0.0199709
39 A 88 G 0 -0.0145346
39 A 89 K 0 0.0134037
39 A 90 I 0 -0.0098561
39 A 91 T 0 -0.0394376
39 A 92 T 0 -0.0346738
39 A 93 L 0 -0.0277529
39 A 94 K 0 0.0122111
39 A 95 E 0 0.0186067
39 A 96 V 0 -0.0197489
39 A 97 F 0 -0.0737313
39 A 98 E 0 0.020939
39 A 99 N 0 0.0531302
39 A 100 V 0 -0.0198911
39 A 101 S 0 0.0140482
39 A 102 D 0 -0.0012361
39 A 103 D 0 -0.059168
39 A 104 K 0 0.00552829
39 A 105 I 0 -0.000621685
39 A 106 I 0 -0.0474782
39 A 107 N 0 -0.0111365
39 A 108 I 0 -0.090805
39 A 109 E 0 -0.110229
39 A 110 I 0 -0.0575901
39 A 111 K 0 -0.0565589
39 A 112 E 0 -0.0113819
39 A 113 R 0 0.0096743
39 A 114 E 0 -0.0497949
39 A 115 A 0 -0.0263978
39 A 116 A 0 -0.0210424
39 A 117 D 0 -0.0159848
39 A 118 A 0 0.000931888
39 A 119 V 0 0.00381675
39 A 120 L 0 0.0165175
39 A 121 E 0 0.0229506
39 A 122 I 0 -0.0600677
39 A 123 S 0 0.0230513
39 A 124 K 0 0.0101236
39 A 125 K 0 -0.0655727
39 A 126 R 0 0.0149335
39 A 127 K 0 -0.0110484
39 A 128 N 0 -0.0142725
39 A 129 L 0 -0.0102334
39 A 130 I 0 -0.0127138
39 A 131 F 0 -0.0784148
39 A 132 S 0 0.0141742
39 A 133 S 0 -0.0324393
39 A 134 F 0 -0.0171823
39 A 135 D 0 -0.0631625
39 A 136 L 0 0.00509562
39 A 137 D 0 -0.0164892
39 A 138 L 0 -0.00234491
39 A 139 L 0 -0.0417144
39 A 140 D 0 -0.0462899
39 A 141 E 0 -0.103081
39 A 142 K 0 -0.029847
39 A 143 F 0 -0.0168913
39 A 144 K 0 -0.0232228
39 A 145 G 0 0.0140431
39 A 146 T 0 -0.072543
39 A 147 K 0 -0.00361376
39 A 148 Y 0 -0.0412808
39 A 149 G 0 -0.0873609
39 A 150 Y 0 0.0399314
39 A 151 L 0 -0.0121413
39 A 152 I 0 -0.0234048
39 A 153 D 0 -0.00117262
39 A 154 E 0 -0.0314027
39 A 155 E 0 -0.0445609
39 A 156 N 0 -0.0174328
39 A 157 Y 0 -0.0444465
39 A 158 G 0 -0.0319433
39 A 159 S 0 -0.0273965
39 A 160 I 0 -0.000821008
39 A 161 E 0 -0.0790487
39 A 162 N 0 -0.0709061
39 A 163 F 0 -0.0700061
39 A 164 V 0 -0.0421116
39 A 165 E 0 -0.0242552
39 A 166 R 0 -0.0435657
39 A 167 V 0 0.00969385
39 A 168 E 0 -0.0203698
39 A 169 K 0 -0.0442446
39 A 170 E 0 -0.0617765
39 A 171 R 0 -0.0546527
39 A 172 P 0 0.0286626
39 A 173 Y 0 -0.04162
39 A 174 S 0 -0.0601863
39 A 175 L 0 -0.0749247
39 A 176 H 0 -0.0991507
39 A 177 V 0 -0.0542021
39 A 178 P 0 -0.0496414
39 A 179 Y 0 0.00173442
39 A 180 Q 0 -0.0235445
39 A 181 A 0 0.0206445
39 A 182 F 0 -0.00174058
39 A 183 E 0 0.000527723
39 A 187 A 0 -0.03747
39 A 188 V 0 -0.0201377
39 A 189 E 0 -0.0800622
39 A 190 V 0 -0.0172487
39 A 191 L 0 -0.0104294
39 A 192 R 0 -0.050489
39 A 193 S 0 -0.0365266
39 A 194 F 0 -0.0463783
39 A 195 R 0 -0.0277571
39 A 196 K 0 -0.0828248
39 A 197 K 0 -0.0807869
39 A 198 G 0 -0.0687534
39 A 199 I 0 -0.013996
39 A 200 V 0 -0.020196
39 A 201 I 0 -0.00921272
39 A 202 F 0 -0.0255072
39 A 203 V 0 -0.0238552
39 A 204 W 0 -0.0931394
39 A 205 T 0 -0.0557184
39 A 206 L 0 -0.0255678
39 A 207 N 0 -0.0585875
39 A 208 D 0 0.0229812
39 A 209 P 0 0.00540743
39 A 210 E 0 -0.0454727
39 A 211 I 0 -0.00118729
39 A 212 Y 0 -0.0503652
39 A 213 R 0 -0.00269438
39 A 214 K 0 -0.0506849
39 A 215 I 0 0.0101514
39 A 216 R 0 -0.0132424
39 A 217 R 0 -0.0582433
39 A 218 E 0 -0.0257171
39 A 219 I 0 -0.0645244
39 A 220 D 0 -0.0353931
39 A 221 G 0 -0.0552965
39 A 222 V 0 0.0463164
39 A 223 I 0 -0.0958335
39 A 224 T 0 0.0290775
39 A 225 D 0 -0.0939123
39 A 226 E 0 -0.00272388
39 A 227 V 0 0.174365
39 A 228 E 0 0.231475
39 A 229 L 0 -0.00939772
39 A 230 F 0 -0.0557656
39 A 231 V 0 0.161457
40 G 41 A 0 0.529036
40 G 42 N 0 0.278675
40 G 43 G 0 0.0630587
40 G 44 V 0 0.0627815
40 G 45 E 0 0.19612
40 G 46 L 0 0.0205086
40 G 47 D 0 0.0420479
40 G 48 V 0 0.059434
40 G 49 R 0 0.0117859
40 G 50 L 0 -0.00398301
40 G 51 S 0 0.0103618
40 G 52 K 0 0.0161327
40 G 53 D 0 0.0455585
40 G 54 G 0 0.0124062
40 G 55 K 0 0.0322003
40 G 56 V 0 0.0421609
40 G 57 V 0 0.00851451
40 G 58 V 0 0.00547779
40 G 59 S 0 -0.00667312
40 G 60 H 0 0.0301792
40 G 61 D 0 -0.030235
40 G 62 E 0 -0.0297888
40 G 63 D 0 0.0327221
40 G 64 L 0 -0.0171224
40 G 65 K 0 0.00178447
40 G 66 R 0 0.00327227
40 G 67 L 0 -0.0170309
40 G 68 F 0 0.0457807
40 G 69 G 0 -0.0196506
40 G 70 L 0 -0.00602244
40 G 71 D 0 0.0198294
40 G 72 V 0 -0.0417627
40 G 73 K 0 -0.0602617
40 G 74 I 0 -0.0143575
40 G 75 R 0 -0.0369052
40 G 76 D 0 -0.0387686
40 G 77 A 0 -0.0653419
40 G 78 T 0 0.0411764
40 G 79 V 0 -0.0413157
40 G 80 S 0 -0.0259101
40 G 81 E 0 -0.030844
40 G 82 L 0 -0.0354642
40 G 83 K 0 -0.00766289
40 G 84 E 0 -0.0340382
40 G 85 L 0 0.00127937
40 G 86 T 0 0.00431888
40 G 87 D 0 -0.0196193
40 G 88 G 0 -0.00318819
40 G 89 K 0 0.00790626
40 G 90 I 0 -0.0168658
40 G 91 T 0 -0.0205668
40 G 92 T 0 -0.0166437
40 G 93 L 0 0.00326853
40 G 94 K 0 -0.0230674
40 G 95 E 0 0.00880614
40 G 96 V 0 -0.0270011
40 G 97 F 0 -0.00612852
40 G 98 E 0 -0.014871
40 G 99 N 0 -0.042746
40 G 100 V 0 0.0342085
40 G 101 S 0 -0.0484856
40 G 102 D 0 0.000509816
40 G 103 D 0 -0.00892359
40 G 104 K 0 0.0551061
40 G 105 I 0 -0.0188777
40 G 106 I 0 0.000739045
40 G 107 N 0 0.000416131
40 G 108 I 0 0.0147161
40 G 109 E 0 0.0224777
40 G 110 I 0 -0.0122989
40 G 111 K 0 -0.0202252
40 G 112 E 0 -0.00644842
40 G 113 R 0 0.0117234
40 G 114 E 0 -0.0388192
40 G 115 A 0 -0.081339
40 G 116 A 0 -0.0113173
40 G 117 D 0 -0.00725507
40 G 118 A 0 0.0121768
40 G 119 V 0 -0.0305599
40 G 120 L 0 0.00331125
40 G 121 E 0 -0.0210991
40 G 122 I 0 0.058273
40 G 123 S 0 0.021658
40 G 124 K 0 -0.0166552
40 G 125 K 0 -0.0206847
40 G 126 R 0 -0.00517449
40 G 127 K 0 -0.00552675
40 G 128 N 0 0.017965
40 G 129 L 0 -0.0273926
40 G 130 I 0 -0.0528392
40 G 131 F 0 0.0042768
40 G 132 S 0 -0.0525235
40 G 133 S 0 -0.0451654
40 G 134 F 0 -0.0439619
40 G 135 D 0 -0.0146487
40 G 136 L 0 -0.032787
40 G 137 D 0 -0.0157991
40 G 138 L 0 0.0047201
40 G 139 L 0 0.008844
40 G 140 D 0 -0.0341796
40 G 141 E 0 -0.0292767
40 G 142 K 0 -0.0350171
40 G 143 F 0 0.0125418
40 G 144 K 0 -0.039304
40 G 145 G 0 0.000857564
40 G 146 T 0 -0.0431748
40 G 147 K 0 -0.0392959
40 G 148 Y 0 -0.0416535
40 G 149 G 0 -0.0262757
40 G 150 Y 0 -0.0690356
40 G 151 L 0 -0.0512337
40 G 152 I 0 -0.0286649
40 G 153 D 0 -0.0240794
40 G 154 E 0 -0.0646494
40 G 155 E 0 -0.0145433
40 G 156 N 0 -0.0674576
40 G 157 Y 0 -0.0741689
40 G 158 G 0 -0.0535826
40 G 159 S 0 -0.0755319
40 G 160 I 0 -0.0798037
40 G 161 E 0 0.03317
40 G 162 N 0 -0.00113576
40 G 163 F 0 -0.0287783
40 G 164 V 0 -0.007835
40 G 165 E 0 -0.0644669
40 G 166 R 0 -0.0375298
40 G 167 V 0 0.0211657
40 G 168 E 0 -0.0331327
40 G 169 K 0 -0.0447495
40 G 170 E 0 -0.0873865
40 G 171 R 0 -0.0243175
40 G 172 P 0 0.0137466
40 G 173 Y 0 -0.0716301
40 G 174 S 0 -0.0215591
40 G 175 L 0 0.00746471
40 G 176 H 0 -0.0690185
40 G 177 V 0 -0.0596638
40 G 178 P 0 -0.00528002
40 G 179 Y 0 -0.0165207
40 G 180 Q 0 -0.0336002
40 G 181 A 0 -0.0359828
40 G 182 F 0 -0.0325828
40 G 183 E 0 -0.0582321
40 G 187 A 0 -0.0481794
40 G 188 V 0 -0.0470282
40 G 189 E 0 -0.00695195
40 G 190 V 0 -0.0908653
40 G 191 L 0 -0.00292304
40 G 192 R 0 -0.0649682
40 G 193 S 0 -0.0106997
40 G 194 F 0 -0.0338626
40 G 195 R 0 -0.0161476
40 G 196 K 0 0.00851135
40 G 197 K 0 -0.0146303
40 G 198 G 0 -0.0129968
40 G 199 I 0 -0.0103072
40 G 200 V 0 -0.0315037
40 G 201 I 0 -0.047465
40 G 202 F 0 0.00719114
40 G 203 V 0 -0.0408408
40 G 204 W 0 -0.000395477
40 G 205 T 0 -0.0290671
40 G 206 L 0 0.0206271
40 G 207 N 0 -0.069961
40 G 208 D 0 -0.0432239
40 G 209 P 0 -0.0484563
40 G 210 E 0 -0.0151595
40 G 211 I 0 -0.0655032
40 G 212 Y 0 0.00406606
40 G 213 R 0 -0.0963171
40 G 214 K 0 0.00298432
40 G 215 I 0 -0.0659622
40 G 216 R 0 0.0241802
40 G 217 R 0 0.00116988
40 G 218 E 0 -0.0406694
40 G 219 I 0 -0.0374478
40 G 220 D 0 -0.0437125
40 G 221 G 0 -0.0267129
40 G 222 V 0 0.0314504
40 G 223 I 0 -0.0502767
40 G 224 T 0 -0.0113781
40 G 225 D 0 0.00220716
40 G 226 E 0 -0.0117067
40 G 227 V 0 -0.00254684
40 G 228 E 0 -0.0346682
40 G 229 L 0 -0.0273596
40 G 230 F 0 -0.0016613
40 G 231 V 0 0.147868
41 A 42 N 0 0.548257
41 A 43 G 0 0.173223
41 A 44 V 0 0.125029
41 A 45 E 0 0.149661
41 A 46 L 0 0.0555101
41 A 47 D 0 0.0448334
41 A 48 V 0 0.0678218
41 A 49 R 0 0.0252518
41 A 50 L 0 0.016493
41 A 51 S 0 -0.0133147
41 A 52 K 0 0.00193977
41 A 53 D 0 -0.0137515
41 A 54 G 0 0.0496955
41 A 55 K 0 0.0315132
41 A 56 V 0 0.0381709
41 A 57 V 0 -0.0125099
41 A 58 V 0 0.0776444
41 A 59 S 0 0.0326194
41 A 60 H 0 0.0295287
41 A 61 D 0 -0.0361335
41 A 62 E 0 -0.0142939
41 A 63 D 0 0.0583371
41 A 64 L 0 -0.032767
41 A 65 K 0 0.040963
41 A 66 R 0 -0.0175624
41 A 67 L 0 0.0769012
41 A 68 F 0 -0.0458065
41 A 69 G 0 -0.0400132
41 A 70 L 0 -0.0306604
41 A 71 D 0 -0.0261889
41 A 72 V 0 -0.0581739
41 A 73 K 0 -0.0393144
41 A 74 I 0 0.0413356
41 A 75 R 0 -0.0318087
41 A 76 D 0 -0.0711649
41 A 77 A 0 -0.0905955
41 A 78 T 0 0.0118617
41 A 79 V 0 -0.0103569
41 A 80 S 0 -0.0151355
41 A 81 E 0 0.0255299
41 A 82 L 0 -0.022305
41 A 83 K 0 -0.0426688
41 A 84 E 0 -0.0450022
41 A 85 L 0 -0.0183893
41 A 86 T 0 -0.0460939
41 A 87 D 0 -0.0142969
41 A 88 G 0 -0.0256719
41 A 89 K 0 -0.0398488
41 A 90 I 0 -0.0395222
41 A 91 T 0 -0.00295449
41 A 92 T 0 -0.0179543
41 A 93 L 0 0.0424085
41 A 94 K 0 -0.0158755
41 A 95 E 0 -0.0101134
41 A 96 V 0 0.00544159
41 A 97 F 0 -0.0470942
41 A 98 E 0 -0.0405218
41 A 99 N 0 -0.0557011
41 A 100 V 0 -0.00183529
41 A 101 S 0 -0.0328108
41 A 102 D 0 0.0469253
41 A 103 D 0 -0.0143018
41 A 104 K 0 0.150572
41 A 105 I 0 0.0844089
41 A 106 I 0 0.0307265
41 A 107 N 0 0.0429127
41 A 108 I 0 0.0220951
41 A 109 E 0 -0.0302132
41 A 110 I 0 0.0388238
41 A 111 K 0 -0.044902
41 A 112 E 0 -0.0421094
41 A 113 R 0 -0.0449712
41 A 114 E 0 -0.0220971
41 A 115 A 0 -0.0479637
41 A 116 A 0 -0.0226422
41 A 117 D 0 -0.048076
41 A 118 A 0 -0.109163
41 A 119 V 0 -0.0208773
41 A 120 L 0 -0.0428997
41 A 121 E 0 -0.0385122
41 A 122 I 0 -0.0357408
41 A 123 S 0 -0.0191779
41 A 124 K 0 -0.0782836
41 A 125 K 0 -0.00666072
41 A 126 R 0 -0.0231421
41 A 127 K 0 -0.0477083
41 A 128 N 0 0.034159
41 A 129 L 0 0.00433153
41 A 130 I 0 0.0109349
41 A 131 F 0 -0.00780949
41 A 132 S 0 -0.0304772
41 A 133 S 0 -0.0305616
41 A 134 F 0 -0.00413948
41 A 135 D 0 -0.0573636
41 A 136 L 0 -0.106463
41 A 137 D 0 -0.0389908
41 A 138 L 0 -0.0339287
41 A 139 L 0 -0.0658673
41 A 140 D 0 -0.0260567
41 A 141 E 0 -0.0107399
41 A 142 K 0 -0.08211
41 A 143 F 0 -0.0321317
41 A 144 K 0 -0.0406473
41 A 145 G 0 -0.0448202
41 A 146 T 0 -0.0609231
41 A 147 K 0 -0.0611228
41 A 148 Y 0 -0.0775143
41 A 149 G 0 -0.0437872
41 A 150 Y 0 -0.0437419
41 A 151 L 0 -0.054344
41 A 152 I 0 -0.0350759
41 A 153 D 0 -0.0283991
41 A 154 E 0 -0.0210688
41 A 155 E 0 -0.0446031
41 A 156 N 0 -0.102315
41 A 157 Y 0 -0.057335
41 A 158 G 0 -0.0409129
41 A 159 S 0 -0.108673
41 A 160 I 0 -0.0508918
41 A 161 E 0 0.00163709
41 A 162 N 0 -0.0324552
41 A 163 F 0 -0.0756672
41 A 164 V 0 -0.0364737
41 A 165 E 0 -0.0240785
41 A 166 R 0 -0.0619913
41 A 167 V 0 -0.0375406
41 A 168 E 0 -0.0490939
41 A 169 K 0 -0.0582766
41 A 170 E 0 -0.0289459
41 A 171 R 0 -0.0963417
41 A 172 P 0 -0.0223702
41 A 173 Y 0 -0.0785069
41 A 174 S 0 -0.0299478
41 A 175 L 0 -0.0538825
41 A 176 H 0 -0.0631038
41 A 177 V 0 -0.0293913
41 A 178 P 0 -0.0769643
41 A 179 Y 0 -0.0184272
41 A 180 Q 0 -0.066486
41 A 181 A 0 -0.0109441
41 A 182 F 0 -0.0823411
41 A 183 E 0 0.00466345
41 A 187 A 0 -0.0793007
41 A 188 V 0 -0.0193953
41 A 189 E 0 -0.0923358
41 A 190 V 0 -0.0429746
41 A 191 L 0 -0.0575261
41 A 192 R 0 -0.0898532
41 A 193 S 0 -0.060293
41 A 194 F 0 -0.0112457
41 A 195 R 0 -0.0263308
41 A 196 K 0 -0.101863
41 A 197 K 0 -0.0846011
41 A 198 G 0 -0.0483728
41 A 199 I 0 0.0270268
41 A 200 V 0 0.00579139
41 A 201 I 0 -0.00444673
41 A 202 F 0 0.0243124
41 A 203 V 0 -0.00757311
41 A 204 W 0 -0.0316854
41 A 205 T 0 -0.0438977
41 A 206 L 0 -0.0583232
41 A 207 N 0 -0.00276897
41 A 208 D 0 0.0277767
41 A 209 P 0 -0.0461567
41 A 210 E 0 -0.0555255
41 A 211 I 0 -0.0398994
41 A 212 Y 0 -0.106238
41 A 213 R 0 -0.0243707
41 A 214 K 0 -0.00203759
41 A 215 I 0 -0.0606132
41 A 216 R 0 -0.0421669
41 A 217 R 0 -0.070206
41 A 218 E 0 -0.0504122
41 A 219 I 0 -0.0121979
41 A 220 D 0 -0.0465041
41 A 221 G 0 -0.0035445
41 A 222 V 0 0.00154943
41 A 223 I 0 -0.0495177
41 A 224 T 0 0.0411002
41 A 225 D 0 0.0113198
41 A 226 E 0 -0.0267625
41 A 227 V 0 0.252247
41 A 228 E 0 -0.0362248
41 A 229 L 0 -0.0442694
41 A 230 F 0 -0.00485905
41 A 231 V 0 0.0482904
42 N 43 G 0 0.383446
42 N 44 V 0 0.20024
42 N 45 E 0 0.0446235
42 N 46 L 0 0.0279658
42 N 47 D 0 0.0108
42 N 48 V 0 0.0366702
42 N 49 R 0 -0.00490301
42 N 50 L 0 0.00486249
42 N 51 S 0 0.000653137
42 N 52 K 0 -0.0073432
42 N 53 D 0 0.0423908
42 N 54 G 0 -0.0511366
42 N 55 K 0 -0.0215689
42 N 56 V 0 0.0355814
42 N 57 V 0 0.00835403
42 N 58 V 0 0.0550934
42 N 59 S 0 -0.0129785
42 N 60 H 0 -0.0158049
42 N 61 D 0 -0.00844384
42 N 62 E 0 -0.00333277
42 N 63 D 0 0.0437936
42 N 64 L 0 0.0133964
42 N 65 K 0 -0.00889006
42 N 66 R 0 -0.022526
42 N 67 L 0 0.0862688
42 N 68 F 0 0.0221915
42 N 69 G 0 0.0668077
42 N 70 L 0 -0.0209087
42 N 71 D 0 -0.0100371
42 N 72 V 0 0.0178262
42 N 73 K 0 -0.00237158
42 N 74 I 0 0.0375267
42 N 75 R 0 -0.0128099
42 N 76 D 0 0.0787444
42 N 77 A 0 -0.0659733
42 N 78 T 0 0.0227479
42 N 79 V 0 -0.0485303
42 N 80 S 0 0.0403128
42 N 81 E 0 -0.00490244
42 N 82 L 0 -0.0470661
42 N 83 K 0 0.0247307
42 N 84 E 0 -0.0253735
42 N 85 L 0 -0.0351311
42 N 86 T 0 -0.0270957
42 N 87 D 0 -0.0138058
42 N 88 G 0 -0.0193991
42 N 89 K 0 -0.0540511
42 N 90 I 0 0.0280323
42 N 91 T 0 -0.0291599
42 N 92 T 0 -0.032875
42 N 93 L 0 0.011027
42 N 94 K 0 -0.0474798
42 N 95 E 0 0.036673
42 N 96 V 0 0.0131085
42 N 97 F 0 -0.0420765
42 N 98 E 0 -0.0495724
42 N 99 N 0 -0.00852541
42 N 100 V 0 0.0461971
42 N 101 S 0 -0.0349853
42 N 102 D 0 0.0706106
42 N 103 D 0 0.00351611
42 N 104 K 0 0.019892
42 N 105 I 0 0.182501
42 N 106 I 0 0.0765719
42 N 107 N 0 0.0475912
42 N 108 I 0 -0.0263682
42 N 109 E 0 -0.0504415
42 N 110 I 0 -0.00744961
42 N 111 K 0 -0.0121813
42 N 112 E 0 -0.0154022
42 N 113 R 0 -0.0395189
42 N 114 E 0 -0.0628003
42 N 115 A 0 0.00946459
42 N 116 A 0 -0.0262105
42 N 117 D 0 -0.0462345
42 N 118 A 0 -0.0511291
42 N 119 V 0 0.0802606
42 N 120 L 0 -0.0038514
42 N 121 E 0 -0.0447026
42 N 122 I 0 0.00466011
42 N 123 S 0 -0.00107934
42 N 124 K 0 -0.00453104
42 N 125 K 0 -0.0792548
42 N 126 R 0 -0.00376518
42 N 127 K 0 -0.0469194
42 N 128 N 0 0.022222
42 N 129 L 0 -0.0185909
42 N 130 I 0 -0.0222135
42 N 131 F 0 0.00183589
42 N 132 S 0 -0.0574932
42 N 133 S 0 -0.0316393
42 N 134 F 0 -0.0286822
42 N 135 D 0 0.0511405
42 N 136 L 0 -0.0790985
42 N 137 D 0 -0.00726295
42 N 138 L 0 -0.0338543
42 N 139 L 0 0.00124649
42 N 140 D 0 -0.0409847
42 N 141 E 0 -0.0253654
42 N 142 K 0 -0.0681055
42 N 143 F 0 0.0113521
42 N 144 K 0 -0.0297254
42 N 145 G 0 -0.0223572
42 N 146 T 0 0.00693084
42 N 147 K 0 0.00771522
42 N 148 Y 0 0.00162953
42 N 149 G 0 -0.00712128
42 N 150 Y 0 -0.0685517
42 N 151 L 0 -0.0343945
42 N 152 I 0 -0.0285426
42 N 153 D 0 -0.0367176
42 N 154 E 0 -0.00601486
42 N 155 E 0 -0.0300747
42 N 156 N 0 -0.0743985
42 N 157 Y 0 -0.0789732
42 N 158 G 0 -0.0468951
42 N 159 S 0 -0.0544187
42 N 160 I 0 -0.0388225
42 N 161 E 0 -0.0215632
42 N 162 N 0 -0.0585342
42 N 163 F 0 -0.0532959
42 N 164 V 0 -0.0953957
42 N 165 E 0 -0.0334383
42 N 166 R 0 -0.0300915
42 N 167 V 0 -0.0483556
42 N 168 E 0 -0.103903
42 N 169 K 0 -0.064406
42 N 170 E 0 -0.0772937
42 N 171 R 0 -0.0559989
42 N 172 P 0 -0.0453504
42 N 173 Y 0 -0.0544448
42 N 174 S 0 -0.0658456
42 N 175 L 0 0.0170175
42 N 176 H 0 -0.0569139
42 N 177 V 0 -0.0290922
42 N 178 P 0 -0.0579622
42 N 179 Y 0 -0.0720496
42 N 180 Q 0 0.023671
42 N 181 A 0 -0.0897773
42 N 182 F 0 -0.0497943
42 N 183 E 0 -0.0527426
42 N 187 A 0 0.00861249
42 N 188 V 0 -0.0225728
42 N 189 E 0 -0.0861044
42 N 190 V 0 0.0178252
42 N 191 L 0 -0.08284
42 N 192 R 0 -0.00487285
42 N 193 S 0 0.00172289
42 N 194 F 0 -0.0306903
42 N 195 R 0 -0.0309973
42 N 196 K 0 -0.0237919
42 N 197 K 0 -0.0757864
42 N 198 G 0 -0.0321011
42 N 199 I 0 -0.00763658
42 N 200 V 0 0.0387717
42 N 201 I 0 -0.0271447
42 N 202 F 0 -0.0220189
42 N 203 V 0 -0.0895272
42 N 204 W 0 -0.0495119
42 N 205 T 0 0.00176991
42 N 206 L 0 0.0451651
42 N 207 N 0 -0.00771676
42 N 208 D 0 -0.0419525
42 N 209 P 0 -0.0360532
42 N 210 E 0 -0.0660709
42 N 211 I 0 -0.0297069
42 N 212 Y 0 -0.00640028
42 N 213 R 0 -0.0102976
42 N 214 K 0 -0.0208036
42 N 215 I 0 -0.028242
42 N 216 R 0 -0.016654
42 N 217 R 0 -0.0491879
42 N 218 E 0 -0.043656
42 N 219 I 0 -0.10278
42 N 220 D 0 -0.0512132
42 N 221 G 0 0.0169929
42 N 222 V 0 0.000594415
42 N 223 I 0 0.00291433
42 N 224 T 0 -0.0565628
42 N 225 D 0 -0.0224114
42 N 226 E 0 -0.00260783
42 N 227 V 0 -0.00169307
42 N 228 E 0 -0.0097194
42 N 229 L 0 -0.0957066
42 N 230 F 0 -0.00494053
42 N 231 V 0 0.0733333
43 G 44 V 0 0.215804
43 G 45 E 0 0.151638
43 G 46 L 0 0.11774
43 G 47 D 0 0.0721894
43 G 48 V 0 0.054299
43 G 49 R 0 0.0947232
43 G 50 L 0 0.150527
43 G 51 S 0 0.0243271
43 G 52 K 0 0.0216184
43 G 53 D 0 0.0223641
43 G 54 G 0 -0.0466962
43 G 55 K 0 -0.0589393
43 G 56 V 0 -0.0266028
43 G 57 V 0 -0.0196097
43 G 58 V 0 0.0580856
43 G 59 S 0 -0.0165579
43 G 60 H 0 0.0192296
43 G 61 D 0 0.0700112
43 G 62 E 0 0.0580473
43 G 63 D 0 -0.0540687
43 G 64 L 0 -0.0276585
43 G 65 K 0 -0.0558177
43 G 66 R 0 -0.0138811
43 G 67 L 0 0.0640059
43 G 68 F 0 -0.0422056
43 G 69 G 0 0.0623332
43 G 70 L 0 0.0117734
43 G 71 D 0 -0.0319381
43 G 72 V 0 -0.0657665
43 G 73 K 0 -0.0392036
43 G 74 I 0 0.0242693
43 G 75 R 0 -0.0357698
43 G 76 D 0 -0.0341944
43 G 77 A 0 -0.0196221
43 G 78 T 0 -0.00238344
43 G 79 V 0 -0.0424224
43 G 80 S 0 -0.0243991
43 G 81 E 0 -0.0323962
43 G 82 L 0 -0.0060185
43 G 83 K 0 0.0278218
43 G 84 E 0 -0.0373338
43 G 85 L 0 -0.0430407
43 G 86 T 0 0.0312645
43 G 87 D 0 -0.00251301
43 G 88 G 0 0.0687685
43 G 89 K 0 -0.0229548
43 G 90 I 0 0.0174857
43 G 91 T 0 -0.0326901
43 G 92 T 0 0.0104979
43 G 93 L 0 -0.0188115
43 G 94 K 0 -0.0613214
43 G 95 E 0 -0.0513048
43 G 96 V 0 -0.0362443
43 G 97 F 0 0.0730256
43 G 98 E 0 -0.0282529
43 G 99 N 0 -0.0494322
43 G 100 V 0 0.0402606
43 G 101 S 0 0.0119771
43 G 102 D 0 -0.0277792
43 G 103 D 0 0.0104008
43 G 104 K 0 0.185416
43 G 105 I 0 0.5109
43 G 106 I 0 0.103173
43 G 107 N 0 0.180442
43 G 108 I 0 0.0339423
43 G 109 E 0 -0.0206709
43 G 110 I 0 0.0321872
43 G 111 K 0 -0.00409779
43 G 112 E 0 -0.0314031
43 G 113 R 0 -0.0779315
43 G 114 E 0 -0.0622151
43 G 115 A 0 -0.000226194
43 G 116 A 0 -0.0484701
43 G 117 D 0 -0.0268541
43 G 118 A 0 -0.027319
43 G 119 V 0 0.00933001
43 G 120 L 0 -0.0578931
43 G 121 E 0 -0.0537796
43 G 122 I 0 -0.0351733
43 G 123 S 0 -0.0107742
43 G 124 K 0 -0.0257245
43 G 125 K 0 -0.0917322
43 G 126 R 0 -0.00999211
43 G 127 K 0 -0.0352012
43 G 128 N 0 0.098296
43 G 129 L 0 0.00959879
43 G 130 I 0 0.112162
43 G 131 F 0 -0.0733776
43 G 132 S 0 0.166841
43 G 133 S 0 -0.0215206
43 G 134 F 0 0.0358826
43 G 135 D 0 -0.0263001
43 G 136 L 0 -0.0159325
43 G 137 D 0 -0.0308992
43 G 138 L 0 -0.046283
43 G 139 L 0 0.0226889
43 G 140 D 0 -0.023161
43 G 141 E 0 -0.0603641
43 G 142 K 0 -0.0360338
43 G 143 F 0 -0.0930719
43 G 144 K 0 -0.0235015
43 G 145 G 0 -0.101906
43 G 146 T 0 -0.0454098
43 G 147 K 0 0.00489816
43 G 148 Y 0 -0.0476272
43 G 149 G 0 0.00767819
43 G 150 Y 0 -0.0485958
43 G 151 L 0 -0.0161147
43 G 152 I 0 -0.010418
43 G 153 D 0 -0.0248745
43 G 154 E 0 -0.0828668
43 G 155 E 0 -0.109525
43 G 156 N 0 -0.0819785
43 G 157 Y 0 -0.103991
43 G 158 G 0 -0.0786602
43 G 159 S 0 -0.08431
43 G 160 I 0 -0.0684383
43 G 161 E 0 -0.0567124
43 G 162 N 0 -0.0507867
43 G 163 F 0 -0.0787934
43 G 164 V 0 -0.0088414
43 G 165 E 0 -0.0462671
43 G 166 R 0 -0.0758707
43 G 167 V 0 -0.0437577
43 G 168 E 0 -0.0714569
43 G 169 K 0 -0.0708297
43 G 170 E 0 -0.0561992
43 G 171 R 0 -0.0140353
43 G 172 P 0 -0.0986799
43 G 173 Y 0 -0.0888804
43 G 174 S 0 0.0173732
43 G 175 L 0 0.035498
43 G 176 H 0 0.0460924
43 G 177 V 0 -0.0479603
43 G 178 P 0 -0.0413535
43 G 179 Y 0 -0.0657159
43 G 180 Q 0 -0.0736468
43 G 181 A 0 -0.0263377
43 G 182 F 0 -0.0175578
43 G 183 E 0 -0.0383202
43 G 187 A 0 -0.0490941
43 G 188 V 0 -0.0548128
43 G 189 E 0 0.00275903
43 G 190 V 0 0.00833775
43 G 191 L 0 0.0194694
43 G 192 R 0 -0.0523919
43 G 193 S 0 -0.0470729
43 G 194 F 0 0.0892024
43 G 195 R 0 -0.0637442
43 G 196 K 0 -0.0442002
43 G 197 K 0 -0.0536523
43 G 198 G 0 -0.0492345
43 G 199 I 0 -0.0596728
43 G 200 V 0 0.00942301
43 G 201 I 0 -0.057797
43 G 202 F 0 0.127302
43 G 203 V 0 -0.0194942
43 G 204 W 0 0.00995521
43 G 205 T 0 -0.0591699
43 G 206 L 0 -0.0185497
43 G 207 N 0 -0.0117996
43 G 208 D 0 -0.0297296
43 G 209 P 0 -0.0401306
43 G 210 E 0 -0.109822
43 G 211 I 0 -0.00580606
43 G 212 Y 0 -0.0655348
43 G 213 R 0 -0.0686865
43 G 214 K 0 -0.0739333
43 G 215 I 0 -0.0879113
43 G 216 R 0 -0.0814841
43 G 217 R 0 -0.0632753
43 G 218 E 0 -0.0227752
43 G 219 I 0 -0.0248117
43 G 220 D 0 -0.0243528
43 G 221 G 0 0.170455
43 G 222 V 0 -0.0079597
43 G 223 I 0 0.0449551
43 G 224 T 0 -0.0222622
43 G 225 D 0 -0.0551742
43 G 226 E 0 -0.0418873
43 G 227 V 0 -0.0505272
43 G 228 E 0 -0.0137046
43 G 229 L 0 0.00438397
43 G 230 F 0 -0.0840258
43 G 231 V 0 -0.0170635
44 V 45 E 0 0.202125
44 V 46 L 0 0.299227
44 V 47 D 0 0.146203
44 V 48 V 0 0.0371252
44 V 49 R 0 0.0421528
44 V 50 L 0 0.0726626
44 V 51 S 0 0.0234123
44 V 52 K 0 -0.0591307
44 V 53 D 0 0.0471537
44 V 54 G 0 0.020321
44 V 55 K 0 -0.0103148
44 V 56 V 0 -0.0121887
44 V 57 V 0 0.0616952
44 V 58 V 0 0.0154861
44 V 59 S 0 -0.00280522
44 V 60 H 0 0.0281536
44 V 61 D 0 0.00963134
44 V 62 E 0 0.0530099
44 V 63 D 0 0.0207827
44 V 64 L 0 0.00111892
44 V 65 K 0 0.0254504
44 V 66 R 0 0.0235723
44 V 67 L 0 -0.0469696
44 V 68 F 0 -0.0380301
44 V 69 G 0 0.0484214
44 V 70 L 0 -0.0031642
44 V 71 D 0 0.0152997
44 V 72 V 0 -0.00559714
44 V 73 K 0 0.00452102
44 V 74 I 0 -0.0355581
44 V 75 R 0 -0.00245076
44 V 76 D 0 -0.024334
44 V 77 A 0 0.00278249
44 V 78 T 0 0.000581054
44 V 79 V 0 -0.0231429
44 V 80 S 0 -0.0814168
44 V 81 E 0 -0.0685106
44 V 82 L 0 -0.0439668
44 V 83 K 0 -0.00822319
44 V 84 E 0 -0.024799
44 V 85 L 0 -0.0245918
44 V 86 T 0 -0.0412567
44 V 87 D 0 0.054645
44 V 88 G 0 -0.0269639
44 V 89 K 0 0.0178878
44 V 90 I 0 0.0150738
44 V 91 T 0 0.02617
44 V 92 T 0 -0.0136939
44 V 93 L 0 -0.028524
44 V 94 K 0 -0.100428
44 V 95 E 0 -0.037208
44 V 96 V 0 0.181918
44 V 97 F 0 -0.052634
44 V 98 E 0 -0.00333968
44 V 99 N 0 0.114425
44 V 100 V 0 0.218861
44 V 101 S 0 -0.0170728
44 V 102 D 0 -0.0194469
44 V 103 D 0 -0.000999567
44 V 104 K 0 0.177222
44 V 105 I 0 0.000781925
44 V 106 I 0 0.181319
44 V 107 N 0 0.0109351
44 V 108 I 0 -0.0260943
44 V 109 E 0 -0.00519424
44 V 110 I 0 -0.0533079
44 V 111 K 0 -0.0317399
44 V 112 E 0 -0.0149326
44 V 113 R 0 -0.0991997
44 V 114 E 0 -0.0686062
44 V 115 A 0 -0.048692
44 V 116 A 0 -0.0361149
44 V 117 D 0 -0.0564623
44 V 118 A 0 -0.113094
44 V 119 V 0 -0.0455609
44 V 120 L 0 -0.0308752
44 V 121 E 0 -0.0468706
44 V 122 I 0 -0.015336
44 V 123 S 0 -0.00761055
44 V 124 K 0 -0.0898832
44 V 125 K 0 -0.0520588
44 V 126 R 0 -0.032548
44 V 127 K 0 -0.0215122
44 V 128 N 0 -0.00157653
44 V 129 L 0 -0.00533276
44 V 130 I 0 -0.047985
44 V 131 F 0 0.0349308
44 V 132 S 0 0.0944499
44 V 133 S 0 0.0125025
44 V 134 F 0 -0.0203322
44 V 135 D 0 -0.0549814
44 V 136 L 0 0.00938798
44 V 137 D 0 -0.0303123
44 V 138 L 0 0.0158624
44 V 139 L 0 -0.0221749
44 V 140 D 0 -0.00325166
44 V 141 E 0 0.00791689
44 V 142 K 0 0.0590126
44 V 143 F 0 -0.0871076
44 V 144 K 0 -0.0827187
44 V 145 G 0 -0.0760135
44 V 146 T 0 0.0115898
44 V 147 K 0 -0.0435785
44 V 148 Y 0 -0.0214339
44 V 149 G 0 0.0287753
44 V 150 Y 0 -0.0607446
44 V 151 L 0 -0.0232267
44 V 152 I 0 -0.0327511
44 V 153 D 0 -0.105017
44 V 154 E 0 0.00394194
44 V 155 E 0 0.0135748
44 V 156 N 0 -0.0338885
44 V 157 Y 0 -0.0608685
44 V 158 G 0 -0.0626491
44 V 159 S 0 -0.0983755
44 V 160 I 0 -0.0868884
44 V 161 E 0 -0.0633115
44 V 162 N 0 0.0359076
44 V 163 F 0 -0.0543864
44 V 164 V 0 0.0160049
44 V 165 E 0 -0.0754235
44 V 166 R 0 -0.0121531
44 V 167 V 0 -0.0216939
44 V 168 E 0 -0.10235
44 V 169 K 0 -0.0497783
44 V 170 E 0 -0.016116
44 V 171 R 0 -0.0927283
44 V 172 P 0 -0.0164869
44 V 173 Y 0 -0.0638308
44 V 174 S 0 -0.00682227
44 V 175 L 0 -0.0331194
44 V 176 H 0 0.0178386
44 V 177 V 0 -0.0602887
44 V 178 P 0 -0.0407908
44 V 179 Y 0 -0.0551595
44 V 180 Q 0 -0.0685551
44 V 181 A 0 -0.0414008
44 V 182 F 0 -0.0204767
44 V 183 E 0 -0.0133419
44 V 187 A 0 -0.103681
44 V 188 V 0 -0.0359015
44 V 189 E 0 -0.0523588
44 V 190 V 0 -0.0128765
44 V 191 L 0 -0.00365928
44 V 192 R 0 -0.0607642
44 V 193 S 0 -0.0446002
44 V 194 F 0 0.00667628
44 V 195 R 0 -0.0332297
44 V 196 K 0 -0.0571441
44 V 197 K 0 0.0192097
44 V 198 G 0 -0.0646693
44 V 199 I 0 0.0209218
44 V 200 V 0 -0.0911439
44 V 201 I 0 -0.0190246
44 V 202 F 0 -0.00309126
44 V 203 V 0 -0.00409233
44 V 204 W 0 -0.0211724
44 V 205 T 0 -0.0601355
44 V 206 L 0 -0.0631542
44 V 207 N 0 0.00541507
44 V 208 D 0 -0.00562428
44 V 209 P 0 0.00568944
44 V 210 E 0 0.0169179
44 V 211 I 0 -0.00735594
44 V 212 Y 0 -0.0558285
44 V 213 R 0 -0.0773423
44 V 214 K 0 -0.0536409
44 V 215 I 0 -0.0308895
44 V 216 R 0 -0.056742
44 V 217 R 0 -0.086493
44 V 218 E 0 -0.047756
44 V 219 I 0 -0.0488349
44 V 220 D 0 0.0388386
44 V 221 G 0 -0.0479468
44 V 222 V 0 -0.0327407
44 V 223 I 0 -0.0425
44 V 224 T 0 -0.0309397
44 V 225 D 0 -0.0317567
44 V 226 E 0 0.0601872
44 V 227 V 0 0.0146944
44 V 228 E 0 -0.0298344
44 V 229 L 0 -0.0494095
44 V 230 F 0 -0.0684822
44 V 231 V 0 -0.0987605
45 E 46 L 0 0.155643
45 E 47 D 0 0.434231
45 E 48 V 0 0.133239
45 E 49 R 0 0.0952601
45 E 50 L 0 0.0771566
45 E 51 S 0 0.0567871
45 E 52 K 0 0.0706341
45 E 53 D 0 0.078237
45 E 54 G 0 0.0576827
45 E 55 K 0 0.0379236
45 E 56 V 0 0.0603857
45 E 57 V 0 0.0268496
45 E 58 V 0 0.0578412
45 E 59 S 0 0.0289836
45 E 60 H 0 0.490006
45 E 61 D 0 0.275601
45 E 62 E 0 0.0240248
45 E 63 D 0 0.0278914
45 E 64 L 0 0.0141793
45 E 65 K 0 0.0245082
45 E 66 R 0 0.0764551
45 E 67 L 0 0.0458625
45 E 68 F 0 -0.00813932
45 E 69 G 0 0.0348393
45 E 70 L 0 -0.0125208
45 E 71 D 0 -0.0416294
45 E 72 V 0 0.00790709
45 E 73 K 0 -0.0298892
45 E 74 I 0 -0.000582856
45 E 75 R 0 -0.0176092
45 E 76 D 0 -0.00247242
45 E 77 A 0 0.0166935
45 E 78 T 0 -0.0245714
45 E 79 V 0 -0.0338062
45 E 80 S 0 0.0147753
45 E 81 E 0 0.00353976
45 E 82 L 0 0.0340483
45 E 83 K 0 0.0172587
45 E 84 E 0 -0.030911
45 E 85 L 0 0.0116213
45 E 86 T 0 -0.0212481
45 E 87 D 0 -0.0158611
45 E 88 G 0 -0.0240226
45 E 89 K 0 -0.00400798
45 E 90 I 0 0.0654477
45 E 91 T 0 -0.0312447
45 E 92 T 0 0.031312
45 E 93 L 0 0.0338368
45 E 94 K 0 -0.00923309
45 E 95 E 0 0.0214269
45 E 96 V 0 -1.96137e-05
45 E 97 F 0 0.0184501
45 E 98 E 0 0.0227426
45 E 99 N 0 -0.0377733
45 E 100 V 0 -0.0237374
45 E 101 S 0 -0.0350165
45 E 102 D 0 0.0016328
45 E 103 D 0 -0.0197507
45 E 104 K 0 -0.0421119
45 E 105 I 0 -0.062502
45 E 106 I 0 -0.0115334
45 E 107 N 0 -0.00570999
45 E 108 I 0 0.0413769
45 E 109 E 0 0.265633
45 E 110 I 0 0.0120736
45 E 111 K 0 0.262025
45 E 112 E 0 -0.0759694
45 E 113 R 0 -0.0560967
45 E 114 E 0 -0.0297611
45 E 115 A 0 -0.0688838
45 E 116 A 0 -0.0392176
45 E 117 D 0 -0.0356579
45 E 118 A 0 -0.0628934
45 E 119 V 0 0.00402057
45 E 120 L 0 -0.0367376
45 E 121 E 0 0.00334657
45 E 122 I 0 -0.0504028
45 E 123 S 0 0.0156652
45 E 124 K 0 -0.059575
45 E 125 K 0 0.00194054
45 E 126 R 0 -0.00950421
45 E 127 K 0 -0.0583231
45 E 128 N 0 -0.0676044
45 E 129 L 0 -0.0308704
45 E 130 I 0 -0.0329275
45 E 131 F 0 -0.0133663
45 E 132 S 0 -0.0315675
45 E 133 S 0 0.0161866
45 E 134 F 0 0.0832148
45 E 135 D 0 -0.0587948
45 E 136 L 0 -0.0692164
45 E 137 D 0 -0.0656792
45 E 138 L 0 -0.0297201
45 E 139 L 0 0.00497161
45 E 140 D 0 -0.0168886
45 E 141 E 0 -0.0637801
45 E 142 K 0 -0.0680387
45 E 143 F 0 -0.038049
45 E 144 K 0 -0.0231407
45 E 145 G 0 -0.0331743
45 E 146 T 0 -0.054512
45 E 147 K 0 -0.0808449
45 E 148 Y 0 -0.0439729
45 E 149 G 0 -0.0172266
45 E 150 Y 0 -0.0482418
45 E 151 L 0 0.0467225
45 E 152 I 0 -0.0440532
45 E 153 D 0 -0.0304792
45 E 154 E 0 -0.0518736
45 E 155 E 0 -0.0746945
45 E 156 N 0 -0.0292757
45 E 157 Y 0 -0.0254597
45 E 158 G 0 -0.0517616
45 E 159 S 0 -0.0423035
45 E 160 I 0 -0.0576774
45 E 161 E 0 -0.0705969
45 E 162 N 0 -0.0304996
45 E 163 F 0 -0.0651435
45 E 164 V 0 -0.0146809
45 E 165 E 0 -0.0594435
45 E 166 R 0 -0.105041
45 E 167 V 0 -0.0804389
45 E 168 E 0 -0.0369217
45 E 169 K 0 -0.0809642
45 E 170 E 0 -0.0517085
45 E 171 R 0 -0.0779324
45 E 172 P 0 -0.046604
45 E 173 Y 0 -0.0705716
45 E 174 S 0 -0.079062
45 E 175 L 0 0.00397288
45 E 176 H 0 -0.0492676
45 E 177 V 0 -0.029165
45 E 178 P 0 -0.0541911
45 E 179 Y 0 -0.0889905
45 E 180 Q 0 -0.000693876
45 E 181 A 0 -0.0687067
45 E 182 F 0 -0.040409
45 E 183 E 0 -0.0640287
45 E 187 A 0 -0.0369454
45 E 188 V 0 -0.0774401
45 E 189 E 0 -0.0401535
45 E 190 V 0 -0.0586691
45 E 191 L 0 -0.0591781
45 E 192 R 0 -0.0382943
45 E 193 S 0 -0.0267211
45 E 194 F 0 -0.0136784
45 E 195 R 0 -0.0584174
45 E 196 K 0 -0.0264483
45 E 197 K 0 -0.041246
45 E 198 G 0 -0.0267271
45 E 199 I 0 -0.0418145
45 E 200 V 0 -0.0799089
45 E 201 I 0 -0.0138135
45 E 202 F 0 -0.0707767
45 E 203 V 0 -0.0338259
45 E 204 W 0 0.0983871
45 E 205 T 0 0.0631287
45 E 206 L 0 -0.0305945
45 E 207 N 0 0.0119336
45 E 208 D 0 -0.0567205
45 E 209 P 0 -0.058485
45 E 210 E 0 -0.0561739
45 E 211 I 0 -0.0505814
45 E 212 Y 0 -0.0263983
45 E 213 R 0 -0.0418684
45 E 214 K 0 -0.0632104
45 E 215 I 0 -0.0509586
45 E 216 R 0 -0.0476307
45 E 217 R 0 -0.0770855
45 E 218 E 0 -0.0307976
45 E 219 I 0 -0.0495396
45 E 220 D 0 -0.0423469
45 E 221 G 0 -0.065716
45 E 222 V 0 0.00870783
45 E 223 I 0 0.019809
45 E 224 T 0 0.0356132
45 E 225 D 0 0.0402845
45 E 226 E 0 -0.0361934
45 E 227 V 0 -0.00815068
45 E 228 E 0 -0.0702319
45 E 229 L 0 -0.0789973
45 E 230 F 0 -0.0456062
45 E 231 V 0 -0.0478884
46 L 47 D 0 0.191849
46 L 48 V 0 0.136933
46 L 49 R 0 0.137964
46 L 50 L 0 0.0805312
46 L 51 S 0 -0.000838554
46 L 52 K 0 0.0180003
46 L 53 D 0 0.0557621
46 L 54 G 0 0.0915036
46 L 55 K 0 0.0567429
46 L 56 V 0 0.0747348
46 L 57 V 0 -0.0026723
46 L 58 V 0 0.632231
46 L 59 S 0 0.0264664
46 L 60 H 0 0.0301876
46 L 61 D 0 0.062977
46 L 62 E 0 0.0238624
46 L 63 D 0 -0.00669206
46 L 64 L 0 0.0238551
46 L 65 K 0 0.000795889
46 L 66 R 0 0.049197
46 L 67 L 0 0.0100256
46 L 68 F 0 -0.0463884
46 L 69 G 0 -0.0359847
46 L 70 L 0 0.0117729
46 L 71 D 0 0.0219786
46 L 72 V 0 0.0448872
46 L 73 K 0 0.0165213
46 L 74 I 0 -0.00181803
46 L 75 R 0 0.00172163
46 L 76 D 0 -0.0121487
46 L 77 A 0 -0.0312526
46 L 78 T 0 -0.08766
46 L 79 V 0 -0.00782405
46 L 80 S 0 0.0168727
46 L 81 E 0 -0.0385168
46 L 82 L 0 -0.0690372
46 L 83 K 0 -0.0356643
46 L 84 E 0 -0.016886
46 L 85 L 0 -0.065812
46 L 86 T 0 -0.00764573
46 L 87 D 0 0.0244235
46 L 88 G 0 -0.0254718
46 L 89 K 0 -0.00737371
46 L 90 I 0 -0.00200577
46 L 91 T 0 0.0356306
46 L 92 T 0 -0.0340666
46 L 93 L 0 0.143593
46 L 94 K 0 -0.0979796
46 L 95 E 0 -0.0343388
46 L 96 V 0 0.622994
46 L 97 F 0 0.101566
46 L 98 E 0 -0.0514501
46 L 99 N 0 0.024421
46 L 100 V 0 0.0624554
46 L 101 S 0 -0.0270425
46 L 102 D 0 -0.00284914
46 L 103 D 0 -0.0449627
46 L 104 K 0 0.0017451
46 L 105 I 0 -0.0124089
46 L 106 I 0 0.216453
46 L 107 N 0 0.0541817
46 L 108 I 0 0.206441
46 L 109 E 0 0.125632
46 L 110 I 0 -0.0195009
46 L 111 K 0 -0.0357118
46 L 112 E 0 -0.0611426
46 L 113 R 0 -0.068919
46 L 114 E 0 -0.0539909
46 L 115 A 0 -0.0216864
46 L 116 A 0 -0.0710563
46 L 117 D 0 -0.111421
46 L 118 A 0 -0.0557414
46 L 119 V 0 0.0168065
46 L 120 L 0 -0.0416245
46 L 121 E 0 -0.0704538
46 L 122 I 0 0.0425415
46 L 123 S 0 -0.071869
46 L 124 K 0 -0.0215886
46 L 125 K 0 -0.0654356
46 L 126 R 0 0.00269554
46 L 127 K 0 0.0066765
46 L 128 N 0 -0.0326797
46 L 129 L 0 0.0342067
46 L 130 I 0 -0.0139262
46 L 131 F 0 0.0395389
46 L 132 S 0 0.077497
46 L 133 S 0 -0.0108386
46 L 134 F 0 0.0559644
46 L 135 D 0 0.0202501
46 L 136 L 0 -0.0301623
46 L 137 D 0 -0.0341516
46 L 138 L 0 0.0795062
46 L 139 L 0 -0.0760503
46 L 140 D 0 -0.0606534
46 L 141 E 0 -0.0443612
46 L 142 K 0 -0.053717
46 L 143 F 0 -0.0833318
46 L 144 K 0 -0.0752304
46 L 145 G 0 -0.0896317
46 L 146 T 0 -0.0341456
46 L 147 K 0 -0.0438112
46 L 148 Y 0 -0.0688329
46 L 149 G 0 -0.023374
46 L 150 Y 0 -0.0276623
46 L 151 L 0 0.0177917
46 L 152 I 0 -0.0721968
46 L 153 D 0 -0.0301897
46 L 154 E 0 -0.11284
46 L 155 E 0 -0.070374
46 L 156 N 0 -0.0934582
46 L 157 Y 0 -0.0398075
46 L 158 G 0 -0.0491455
46 L 159 S 0 -0.087973
46 L 160 I 0 -0.0174811
46 L 161 E 0 -0.0666928
46 L 162 N 0 -0.0507724
46 L 163 F 0 -0.0620848
46 L 164 V 0 -0.0617311
46 L 165 E 0 -0.0507444
46 L 166 R 0 -0.0810094
46 L 167 V 0 -0.00886718
46 L 168 E 0 -0.072626
46 L 169 K 0 0.0391795
46 L 170 E 0 -0.0923786
46 L 171 R 0 -0.0545273
46 L 172 P 0 -0.0811383
46 L 173 Y 0 -0.0682104
46 L 174 S 0 -0.0326927
46 L 175 L 0 -0.0285263
46 L 176 H 0 -0.0629227
46 L 177 V 0 -0.0873002
46 L 178 P 0 -0.114289
46 L 179 Y 0 -0.0731131
46 L 180 Q 0 -0.0391557
46 L 181 A 0 -0.0324217
46 L 182 F 0 -0.04824
46 L 183 E 0 -0.0985942
46 L 187 A 0 -0.0656108
46 L 188 V 0 -0.0405354
46 L 189 E 0 -0.0584165
46 L 190 V 0 -0.0894897
46 L 191 L 0 -0.075869
46 L 192 R 0 -0.0617096
46 L 193 S 0 -0.0263883
46 L 194 F 0 -0.0154372
46 L 195 R 0 -0.0453681
46 L 196 K 0 -0.115703
46 L 197 K 0 -0.0516049
46 L 198 G 0 -0.0171394
46 L 199 I 0 -0.0504218
46 L 200 V 0 -0.0777133
46 L 201 I 0 -0.0614546
46 L 202 F 0 0.0335214
46 L 203 V 0 -0.00550652
46 L 204 W 0 -0.0420139
46 L 205 T 0 -0.0753007
46 L 206 L 0 0.00120982
46 L 207 N 0 -0.0577518
46 L 208 D 0 -0.0382876
46 L 209 P 0 -0.0599058
46 L 210 E 0 -0.0628596
46 L 211 I 0 -0.0472174
46 L 212 Y 0 0.0139737
46 L 213 R 0 -0.114058
46 L 214 K 0 -0.0686279
46 L 215 I 0 -0.111889
46 L 216 R 0 -0.0447154
46 L 217 R 0 -0.0976819
46 L 218 E 0 -0.0433982
46 L 219 I 0 -0.0654567
46 L 220 D 0 -0.0460693
46 L 221 G 0 -0.00738819
46 L 222 V 0 -0.09072
46 L 223 I 0 0.010468
46 L 224 T 0 -0.0368826
46 L 225 D 0 -0.0728812
46 L 226 E 0 -0.0581348
46 L 227 V 0 0.118497
46 L 228 E 0 -0.0693983
46 L 229 L 0 -0.0485567
46 L 230 F 0 -0.0432351
46 L 231 V 0 -0.00802187
47 D 48 V 0 0.227411
47 D 49 R 0 0.158731
47 D 50 L 0 0.104828
47 D 51 S 0 0.128199
47 D 52 K 0 0.0704973
47 D 53 D 0 0.124415
47 D 54 G 0 0.0523172
47 D 55 K 0 0.000399445
47 D 56 V 0 0.0363047
47 D 57 V 0 0.0524903
47 D 58 V 0 0.122634
47 D 59 S 0 0.0223719
47 D 60 H 0 0.353309
47 D 61 D 0 0.209864
47 D 62 E 0 0.0253658
47 D 63 D 0 0.0193903
47 D 64 L 0 0.0345541
47 D 65 K 0 0.0150038
47 D 66 R 0 0.070327
47 D 67 L 0 -0.0186073
47 D 68 F 0 -0.00686391
47 D 69 G 0 0.011869
47 D 70 L 0 -0.032315
47 D 71 D 0 -0.0283883
47 D 72 V 0 -0.0277873
47 D 73 K 0 -0.0535068
47 D 74 I 0 -0.0196481
47 D 75 R 0 0.00228873
47 D 76 D 0 0.00148094
47 D 77 A 0 -0.0360815
47 D 78 T 0 -0.0082106
47 D 79 V 0 -0.00513389
47 D 80 S 0 0.00760326
47 D 81 E 0 0.0337565
47 D 82 L 0 0.0270711
47 D 83 K 0 -0.00747697
47 D 84 E 0 -4.5677e-05
47 D 85 L 0 0.00410442
47 D 86 T 0 -0.0372708
47 D 87 D 0 -0.003379
47 D 88 G 0 0.00306072
47 D 89 K 0 -0.00581675
47 D 90 I 0 0.0589457
47 D 91 T 0 0.0183913
47 D 92 T 0 -0.0143708
47 D 93 L 0 0.0187271
47 D 94 K 0 -0.0232526
47 D 95 E 0 0.0316254
47 D 96 V 0 0.00091867
47 D 97 F 0 0.00605351
47 D 98 E 0 -0.00936709
47 D 99 N 0 -0.0402089
47 D 100 V 0 0.0168392
47 D 101 S 0 -0.0210906
47 D 102 D 0 -0.0205696
47 D 103 D 0 -0.0176661
47 D 104 K 0 -0.0148015
47 D 105 I 0 -0.0245494
47 D 106 I 0 -0.0191871
47 D 107 N 0 0.0118643
47 D 108 I 0 0.00679469
47 D 109 E 0 0.141337
47 D 110 I 0 0.0344465
47 D 111 K 0 0.186684
47 D 112 E 0 -0.0382015
47 D 113 R 0 -0.0594133
47 D 114 E 0 -0.0360125
47 D 115 A 0 -0.0557837
47 D 116 A 0 -0.0203137
47 D 117 D 0 -0.0521513
47 D 118 A 0 -0.0420877
47 D 119 V 0 0.0100461
47 D 120 L 0 -0.064252
47 D 121 E 0 -0.00918237
47 D 122 I 0 -0.00501249
47 D 123 S 0 -0.00825569
47 D 124 K 0 -0.0256919
47 D 125 K 0 -0.0112638
47 D 126 R 0 -0.0272448
47 D 127 K 0 -0.066465
47 D 128 N 0 -0.036051
47 D 129 L 0 -0.0653114
47 D 130 I 0 -0.0644541
47 D 131 F 0 -0.0214867
47 D 132 S 0 -0.019119
47 D 133 S 0 -0.0188424
47 D 134 F 0 0.0914079
47 D 135 D 0 -0.0578662
47 D 136 L 0 -0.0181807
47 D 137 D 0 -0.035131
47 D 138 L 0 -0.043339
47 D 139 L 0 0.0195865
47 D 140 D 0 -0.0156099
47 D 141 E 0 -0.0251182
47 D 142 K 0 -0.0377969
47 D 143 F 0 -0.0171795
47 D 144 K 0 -0.00941869
47 D 145 G 0 -0.038142
47 D 146 T 0 -0.0402771
47 D 147 K 0 -0.0513443
47 D 148 Y 0 -0.0418019
47 D 149 G 0 -0.0315239
47 D 150 Y 0 -0.0627685
47 D 151 L 0 0.0450285
47 D 152 I 0 -0.0550804
47 D 153 D 0 -0.0475748
47 D 154 E 0 -0.0659407
47 D 155 E 0 -0.0612456
47 D 156 N 0 -0.0483458
47 D 157 Y 0 -0.0328896
47 D 158 G 0 -0.032626
47 D 159 S 0 -0.0543446
47 D 160 I 0 -0.0628606
47 D 161 E 0 -0.0440301
47 D 162 N 0 -0.0527432
47 D 163 F 0 -0.0819711
47 D 164 V 0 -0.0658908
47 D 165 E 0 -0.0497856
47 D 166 R 0 -0.064894
47 D 167 V 0 -0.0521597
47 D 168 E 0 -0.0694334
47 D 169 K 0 -0.0681036
47 D 170 E 0 -0.0631961
47 D 171 R 0 -0.018461
47 D 172 P 0 -0.0562147
47 D 173 Y 0 -0.0246313
47 D 174 S 0 -0.057896
47 D 175 L 0 -0.0322345
47 D 176 H 0 -0.0436531
47 D 177 V 0 -0.0128594
47 D 178 P 0 -0.0424787
47 D 179 Y 0 -0.0552664
47 D 180 Q 0 -0.0408336
47 D 181 A 0 -0.0693773
47 D 182 F 0 -0.0580184
47 D 183 E 0 -0.0383342
47 D 187 A 0 0.000933212
47 D 188 V 0 -0.0809868
47 D 189 E 0 -0.0643867
47 D 190 V 0 -0.0402141
47 D 191 L 0 -0.0433479
47 D 192 R 0 -0.00399742
47 D 193 S 0 -0.0121735
47 D 194 F 0 -0.00973259
47 D 195 R 0 -0.0104825
47 D 196 K 0 -0.0150888
47 D 197 K 0 -0.0414913
47 D 198 G 0 -0.0199872
47 D 199 I 0 -0.0604937
47 D 200 V 0 -0.00889246
47 D 201 I 0 -0.0214025
47 D 202 F 0 -0.0395029
47 D 203 V 0 -0.0140805
47 D 204 W 0 0.131902
47 D 205 T 0 0.0641857
47 D 206 L 0 -0.000111669
47 D 207 N 0 0.0183647
47 D 208 D 0 -0.0577848
47 D 209 P 0 -0.0361519
47 D 210 E 0 -0.0499808
47 D 211 I 0 -0.0754848
47 D 212 Y 0 -0.0243658
47 D 213 R 0 -0.0634197
47 D 214 K 0 -0.0668787
47 D 215 I 0 -0.0309159
47 D 216 R 0 -0.0340223
47 D 217 R 0 -0.0477157
47 D 218 E 0 -0.00726067
47 D 219 I 0 -0.0147068
47 D 220 D 0 -0.0638335
47 D 221 G 0 -0.0489763
47 D 222 V 0 0.00885273
47 D 223 I 0 0.0111299
47 D 224 T 0 0.0369712
47 D 225 D 0 0.116044
47 D 226 E 0 -0.0619507
47 D 227 V 0 -0.0150625
47 D 228 E 0 -0.0668654
47 D 229 L 0 -0.0770666
47 D 230 F 0 -0.0158391
47 D 231 V 0 -0.0368852
48 V 49 R 0 0.277191
48 V 50 L 0 0.118682
48 V 51 S 0 0.09677
48 V 52 K 0 0.0529365
48 V 53 D 0 0.128586
48 V 54 G 0 0.063799
48 V 55 K 0 -0.00208377
48 V 56 V 0 0.431612
48 V 57 V 0 0.0613269
48 V 58 V 0 0.160754
48 V 59 S 0 0.110242
48 V 60 H 0 0.0851852
48 V 61 D 0 0.0495572
48 V 62 E 0 0.0243841
48 V 63 D 0 -0.0472599
48 V 64 L 0 -0.0109072
48 V 65 K 0 -0.0521568
48 V 66 R 0 0.00277188
48 V 67 L 0 -0.0157926
48 V 68 F 0 0.0250018
48 V 69 G 0 0.0126132
48 V 70 L 0 -0.0483049
48 V 71 D 0 0.0375648
48 V 72 V 0 0.0183965
48 V 73 K 0 -0.00110676
48 V 74 I 0 -0.041124
48 V 75 R 0 -0.0302416
48 V 76 D 0 -0.0143339
48 V 77 A 0 0.00999172
48 V 78 T 0 -0.0154768
48 V 79 V 0 -0.0525908
48 V 80 S 0 0.0125739
48 V 81 E 0 0.00734661
48 V 82 L 0 0.00562997
48 V 83 K 0 -0.0319511
48 V 84 E 0 -0.0525928
48 V 85 L 0 -0.0259542
48 V 86 T 0 -0.0625903
48 V 87 D 0 0.0443972
48 V 88 G 0 -0.0382813
48 V 89 K 0 -0.0539783
48 V 90 I 0 0.0100365
48 V 91 T 0 -0.0205643
48 V 92 T 0 0.0223311
48 V 93 L 0 0.372253
48 V 94 K 0 -0.019307
48 V 95 E 0 -0.0441006
48 V 96 V 0 0.0957666
48 V 97 F 0 0.0175793
48 V 98 E 0 0.0139635
48 V 99 N 0 -0.00909325
48 V 100 V 0 -0.00315404
48 V 101 S 0 -0.0107296
48 V 102 D 0 -0.0456555
48 V 103 D 0 -0.0320528
48 V 104 K 0 -0.0304595
48 V 105 I 0 0.00959006
48 V 106 I 0 0.0953875
48 V 107 N 0 0.0758967
48 V 108 I 0 0.26323
48 V 109 E 0 -0.00161974
48 V 110 I 0 0.0760831
48 V 111 K 0 0.0535641
48 V 112 E 0 -0.0318218
48 V 113 R 0 -0.0465183
48 V 114 E 0 -0.0467925
48 V 115 A 0 0.066036
48 V 116 A 0 0.0692928
48 V 117 D 0 0.0149245
48 V 118 A 0 -0.0512203
48 V 119 V 0 0.307262
48 V 120 L 0 -0.0127174
48 V 121 E 0 -0.0524749
48 V 122 I 0 0.000658333
48 V 123 S 0 0.00908473
48 V 124 K 0 -0.048961
48 V 125 K 0 -0.0551931
48 V 126 R 0 -0.0288567
48 V 127 K 0 0.0311598
48 V 128 N 0 -0.0793285
48 V 129 L 0 -0.0587237
48 V 130 I 0 0.0279458
48 V 131 F 0 -0.0474995
48 V 132 S 0 -0.014219
48 V 133 S 0 0.0371067
48 V 134 F 0 -0.0269855
48 V 135 D 0 -0.0628271
48 V 136 L 0 -0.0371196
48 V 137 D 0 -0.0441776
48 V 138 L 0 -0.0408431
48 V 139 L 0 -0.0139549
48 V 140 D 0 -0.034358
48 V 141 E 0 -0.0249971
48 V 142 K 0 -0.0675983
48 V 143 F 0 0.0311761
48 V 144 K 0 -0.0397235
48 V 145 G 0 -0.0371717
48 V 146 T 0 -0.0175636
48 V 147 K 0 -0.0378271
48 V 148 Y 0 -0.0457251
48 V 149 G 0 -0.026423
48 V 150 Y 0 -0.0136704
48 V 151 L 0 -0.0272404
48 V 152 I 0 -0.0830676
48 V 153 D 0 -0.0438433
48 V 154 E 0 -0.0226621
48 V 155 E 0 -0.101693
48 V 156 N 0 -0.0258559
48 V 157 Y 0 -0.0483079
48 V 158 G 0 -0.0614242
48 V 159 S 0 -0.0698447
48 V 160 I 0 -0.0328859
48 V 161 E 0 -0.0505581
48 V 162 N 0 -0.0775793
48 V 163 F 0 -0.0162216
48 V 164 V 0 0.0210478
48 V 165 E 0 -0.0979031
48 V 166 R 0 -0.133225
48 V 167 V 0 -0.0621135
48 V 168 E 0 -0.0720871
48 V 169 K 0 -0.0540845
48 V 170 E 0 -0.102916
48 V 171 R 0 -0.0869202
48 V 172 P 0 -0.0470458
48 V 173 Y 0 -0.00426911
48 V 174 S 0 -0.0345482
48 V 175 L 0 -0.0686276
48 V 176 H 0 -0.0530778
48 V 177 V 0 -0.0170306
48 V 178 P 0 -0.0433237
48 V 179 Y 0 0.0370927
48 V 180 Q 0 -0.0525468
48 V 181 A 0 -0.103079
48 V 182 F 0 -0.0153014
48 V 183 E 0 -0.0877865
48 V 187 A 0 -0.0257896
48 V 188 V 0 -0.0402192
48 V 189 E 0 -0.00897382
48 V 190 V 0 -0.0832397
48 V 191 L 0 -0.00510958
48 V 192 R 0 -0.0556205
48 V 193 S 0 0.0264871
48 V 194 F 0 -0.073673
48 V 195 R 0 -0.0471936
48 V 196 K 0 -0.087443
48 V 197 K 0 -0.0919792
48 V 198 G 0 -0.0608242
48 V 199 I 0 -0.0244448
48 V 200 V 0 -0.00779067
48 V 201 I 0 0.0309606
48 V 202 F 0 0.00795957
48 V 203 V 0 -0.0241544
48 V 204 W 0 -0.0341179
48 V 205 T 0 0.038875
48 V 206 L 0 0.0151404
48 V 207 N 0 -0.0302764
48 V 208 D 0 -0.0655495
48 V 209 P 0 -0.0397314
48 V 210 E 0 -0.0417804
48 V 211 I 0 -0.0220727
48 V 212 Y 0 0.0110233
48 V 213 R 0 -0.0834269
48 V 214 K 0 -0.0692266
48 V 215 I 0 -0.0126353
48 V 216 R 0 -0.0736662
48 V 217 R 0 -0.0827501
48 V 218 E 0 -0.0715579
48 V 219 I 0 -0.00761347
48 V 220 D 0 -0.000980984
48 V 221 G 0 -0.0430639
48 V 222 V 0 0.0175626
48 V 223 I 0 -0.00749622
48 V 224 T 0 -0.0476514
48 V 225 D 0 -0.0622045
48 V 226 E 0 -0.00778246
48 V 227 V 0 -0.00751667
48 V 228 E 0 0.051095
48 V 229 L 0 -0.00860913
48 V 230 F 0 0.00291815
48 V 231 V 0 -0.0485698
49 R 50 L 0 0.190256
49 R 51 S 0 0.18524
49 R 52 K 0 0.147491
49 R 53 D 0 0.103643
49 R 54 G 0 0.0417256
49 R 55 K 0 0.0571161
49 R 56 V 0 0.153985
49 R 57 V 0 0.107691
49 R 58 V 0 0.10633
49 R 59 S 0 0.210649
49 R 60 H 0 0.0891011
49 R 61 D 0 0.119494
49 R 62 E 0 0.351878
49 R 63 D 0 0.0221616
49 R 64 L 0 0.0613072
49 R 65 K 0 0.0426531
49 R 66 R 0 -0.0228791
49 R 67 L 0 0.083242
49 R 68 F 0 -0.0339681
49 R 69 G 0 0.0393365
49 R 70 L 0 0.0101635
49 R 71 D 0 -0.0548242
49 R 72 V 0 0.0803901
49 R 73 K 0 0.059104
49 R 74 I 0 0.2409
49 R 75 R 0 0.204387
49 R 76 D 0 -0.0270652
49 R 77 A 0 0.0109677
49 R 78 T 0 -0.0109383
49 R 79 V 0 -0.0346845
49 R 80 S 0 -0.0383433
49 R 81 E 0 0.0228477
49 R 82 L 0 0.0964409
49 R 83 K 0 -0.020369
49 R 84 E 0 -0.0353022
49 R 85 L 0 -0.00522138
49 R 86 T 0 -0.00823844
49 R 87 D 0 -0.0486206
49 R 88 G 0 -0.0101451
49 R 89 K 0 -0.0728811
49 R 90 I 0 0.0642106
49 R 91 T 0 0.0599772
49 R 92 T 0 -0.0715104
49 R 93 L 0 0.00325409
49 R 94 K 0 -0.0378766
49 R 95 E 0 -0.00335522
49 R 96 V 0 -0.0599416
49 R 97 F 0 0.072663
49 R 98 E 0 -0.0179534
49 R 99 N 0 0.0285217
49 R 100 V 0 0.0263618
49 R 101 S 0 -0.0113835
49 R 102 D 0 0.0135171
49 R 103 D 0 -0.0293314
49 R 104 K 0 -0.00821494
49 R 105 I 0 0.0427581
49 R 106 I 0 -0.025231
49 R 107 N 0 0.00344819
49 R 108 I 0 -0.00144832
49 R 109 E 0 0.039132
49 R 110 I 0 0.00672801
49 R 111 K 0 0.0095746
49 R 112 E 0 0.14063
49 R 113 R 0 0.0563544
49 R 114 E 0 0.101519
49 R 115 A 0 0.111454
49 R 116 A 0 -0.00363812
49 R 117 D 0 -0.078293
49 R 118 A 0 0.00277844
49 R 119 V 0 0.00393964
49 R 120 L 0 -0.0213389
49 R 121 E 0 -0.0546
49 R 122 I 0 -0.0575406
49 R 123 S 0 -0.0167958
49 R 124 K 0 -0.101722
49 R 125 K 0 -0.0191399
49 R 126 R 0 -0.0377467
49 R 127 K 0 0.0100467
49 R 128 N 0 0.0241263
49 R 129 L 0 -0.0151056
49 R 130 I 0 -0.0138729
49 R 131 F 0 0.0220581
49 R 132 S 0 0.0381329
49 R 133 S 0 0.0204203
49 R 134 F 0 0.00537868
49 R 135 D 0 0.0552209
49 R 136 L 0 -0.0283214
49 R 137 D 0 -0.016096
49 R 138 L 0 -0.00307654
49 R 139 L 0 -0.102643
49 R 140 D 0 -0.0369795
49 R 141 E 0 -0.0302237
49 R 142 K 0 -0.0805756
49 R 143 F 0 -0.0896516
49 R 144 K 0 -0.0395637
49 R 145 G 0 -0.056958
49 R 146 T 0 0.00692879
49 R 147 K 0 -0.0287975
49 R 148 Y 0 -0.0207263
49 R 149 G 0 -0.00298447
49 R 150 Y 0 -0.0468155
49 R 151 L 0 -0.0251601
49 R 152 I 0 0.0189093
49 R 153 D 0 -0.044767
49 R 154 E 0 -0.0710977
49 R 155 E 0 -0.0127884
49 R 156 N 0 -0.112701
49 R 157 Y 0 -0.0940036
49 R 158 G 0 -0.0883159
49 R 159 S 0 -0.072114
49 R 160 I 0 -0.0628461
49 R 161 E 0 -0.0883804
49 R 162 N 0 -0.096145
49 R 163 F 0 -0.0671149
49 R 164 V 0 -0.000312508
49 R 165 E 0 -0.0793488
49 R 166 R 0 -0.0115594
49 R 167 V 0 -0.0540683
49 R 168 E 0 -0.010668
49 R 169 K 0 -0.115102
49 R 170 E 0 -0.0519837
49 R 171 R 0 -0.0544428
49 R 172 P 0 -0.0184125
49 R 173 Y 0 -0.0561118
49 R 174 S 0 -0.0644798
49 R 175 L 0 -0.0229737
49 R 176 H 0 -0.000537095
49 R 177 V 0 -0.100469
49 R 178 P 0 0.00268146
49 R 179 Y 0 -0.0669422
49 R 180 Q 0 -0.0298
49 R 181 A 0 -0.0308185
49 R 182 F 0 -0.0386274
49 R 183 E 0 0.02066
49 R 187 A 0 -0.0619719
49 R 188 V 0 -0.0408792
49 R 189 E 0 -0.0602594
49 R 190 V 0 -0.0513868
49 R 191 L 0 -0.0734876
49 R 192 R 0 -0.0232356
49 R 193 S 0 -0.0590962
49 R 194 F 0 0.00250042
49 R 195 R 0 -0.0351059
49 R 196 K 0 -0.0792212
49 R 197 K 0 -0.030507
49 R 198 G 0 -0.0556715
49 R 199 I 0 -0.0248382
49 R 200 V 0 -0.0870202
49 R 201 I 0 -0.0385279
49 R 202 F 0 -0.033754
49 R 203 V 0 -0.0440933
49 R 204 W 0 0.0301685
49 R 205 T 0 0.102876
49 R 206 L 0 -0.0902708
49 R 207 N 0 0.0249168
49 R 208 D 0 -0.0046881
49 R 209 P 0 -0.0880216
49 R 210 E 0 -0.10815
49 R 211 I 0 -0.001167
49 R 212 Y 0 -0.0361005
49 R 213 R 0 -0.0935631
49 R 214 K 0 -0.0537619
49 R 215 I 0 -0.0283012
49 R 216 R 0 -0.0598535
49 R 217 R 0 -0.000808521
49 R 218 E 0 -0.0410064
49 R 219 I 0 -0.0491003
49 R 220 D 0 -0.0490429
49 R 221 G 0 -0.0430186
49 R 222 V 0 -0.00526087
49 R 223 I 0 0.0771396
49 R 224 T 0 -0.0179214
49 R 225 D 0 -0.00166537
49 R 226 E 0 -0.0720627
49 R 227 V 0 -0.0349264
49 R 228 E 0 -0.0436522
49 R 229 L 0 -0.00138172
49 R 230 F 0 -0.0706205
49 R 231 V 0 -0.0125058
50 L 51 S 0 0.183437
50 L 52 K 0 0.125718
50 L 53 D 0 0.137748
50 L 54 G 0 0.319184
50 L 55 K 0 0.100916
50 L 56 V 0 0.507166
50 L 57 V 0 0.0595871
50 L 58 V 0 -0.0176412
50 L 59 S 0 -0.00166186
50 L 60 H 0 0.00343606
50 L 61 D 0 0.0396666
50 L 62 E 0 0.0819931
50 L 63 D 0 -0.00232457
50 L 64 L 0 -0.00225923
50 L 65 K 0 0.0235293
50 L 66 R 0 0.0433909
50 L 67 L 0 0.0889432
50 L 68 F 0 0.0333624
50 L 69 G 0 -0.0297869
50 L 70 L 0 0.0288592
50 L 71 D 0 0.00101293
50 L 72 V 0 0.0342697
50 L 73 K 0 0.00352931
50 L 74 I 0 0.132649
50 L 75 R 0 0.0776585
50 L 76 D 0 -0.0227758
50 L 77 A 0 -0.0439977
50 L 78 T 0 -0.0310766
50 L 79 V 0 0.0669195
50 L 80 S 0 0.00316849
50 L 81 E 0 -0.0132877
50 L 82 L 0 0.101164
50 L 83 K 0 -0.0591017
50 L 84 E 0 -0.0395347
50 L 85 L 0 0.0398408
50 L 86 T 0 0.0113737
50 L 87 D 0 -0.0587496
50 L 88 G 0 0.0071986
50 L 89 K 0 -0.0344259
50 L 90 I 0 -0.0292828
50 L 91 T 0 -0.0307877
50 L 92 T 0 -0.0378204
50 L 93 L 0 0.0502184
50 L 94 K 0 -0.0153013
50 L 95 E 0 -0.0668542
50 L 96 V 0 -0.0237664
50 L 97 F 0 0.0424298
50 L 98 E 0 0.0465056
50 L 99 N 0 0.0349444
50 L 100 V 0 -0.0106817
50 L 101 S 0 -0.00775014
50 L 102 D 0 -0.047613
50 L 103 D 0 -0.000516138
50 L 104 K 0 0.00398778
50 L 105 I 0 -0.0352159
50 L 106 I 0 -0.0180962
50 L 107 N 0 -0.0375576
50 L 108 I 0 -0.00154344
50 L 109 E 0 -0.0179065
50 L 110 I 0 -0.0145965
50 L 111 K 0 0.0103713
50 L 112 E 0 0.0803277
50 L 113 R 0 0.032568
50 L 114 E 0 0.134654
50 L 115 A 0 0.161825
50 L 116 A 0 0.133239
50 L 117 D 0 -0.0534853
50 L 118 A 0 0.593701
50 L 119 V 0 -0.00717777
50 L 120 L 0 0.0243804
50 L 121 E 0 -0.0601564
50 L 122 I 0 0.0443068
50 L 123 S 0 -0.0135664
50 L 124 K 0 -0.0664964
50 L 125 K 0 -0.0193508
50 L 126 R 0 0.0201815
50 L 127 K 0 -0.00373317
50 L 128 N 0 0.0317613
50 L 129 L 0 -0.0460256
50 L 130 I 0 -0.0191896
50 L 131 F 0 -0.065429
50 L 132 S 0 -0.0295476
50 L 133 S 0 0.000647857
50 L 134 F 0 -0.0509015
50 L 135 D 0 0.0523007
50 L 136 L 0 -0.010959
50 L 137 D 0 -0.028164
50 L 138 L 0 0.0200149
50 L 139 L 0 -0.0192328
50 L 140 D 0 -0.059531
50 L 141 E 0 -0.0658125
50 L 142 K 0 -0.0727123
50 L 143 F 0 -0.0175351
50 L 144 K 0 -0.00616314
50 L 145 G 0 -0.00934005
50 L 146 T 0 0.0192641
50 L 147 K 0 -0.0442642
50 L 148 Y 0 0.00156407
50 L 149 G 0 -0.0688205
50 L 150 Y 0 0.0280662
50 L 151 L 0 -0.0688229
50 L 152 I 0 -0.0318579
50 L 153 D 0 0.0241037
50 L 154 E 0 -0.00855356
50 L 155 E 0 0.0139747
50 L 156 N 0 -0.074483
50 L 157 Y 0 -0.0897896
50 L 158 G 0 -0.0125222
50 L 159 S 0 -0.0164577
50 L 160 I 0 -0.0579689
50 L 161 E 0 -0.0258182
50 L 162 N 0 0.00478644
50 L 163 F 0 -0.0283549
50 L 164 V 0 -0.0325702
50 L 165 E 0 -0.0714184
50 L 166 R 0 -0.0656762
50 L 167 V 0 -0.0470941
50 L 168 E 0 -0.0714388
50 L 169 K 0 0.00611702
50 L 170 E 0 -0.0393291
50 L 171 R 0 -0.0300112
50 L 172 P 0 -0.0709634
50 L 173 Y 0 -0.0463972
50 L 174 S 0 -0.041636
50 L 175 L 0 -0.0578528
50 L 176 H 0 -0.0826963
50 L 177 V 0 0.00719133
50 L 178 P 0 -0.0311003
50 L 179 Y 0 -0.0580664
50 L 180 Q 0 0.000463877
50 L 181 A 0 -0.0438279
50 L 182 F 0 -0.0213654
50 L 183 E 0 -0.0949098
50 L 187 A 0 0.00561275
50 L 188 V 0 -0.0780788
50 L 189 E 0 -0.0219654
50 L 190 V 0 -0.0397859
50 L 191 L 0 -0.00225788
50 L 192 R 0 0.00638043
50 L 193 S 0 -0.0631242
50 L 194 F 0 -0.0639937
50 L 195 R 0 -0.070294
50 L 196 K 0 0.00348218
50 L 197 K 0 -0.0949207
50 L 198 G 0 -0.00368778
50 L 199 I 0 -0.0697709
50 L 200 V 0 -0.0198992
50 L 201 I 0 -0.0298203
50 L 202 F 0 -0.00707847
50 L 203 V 0 -0.0176919
50 L 204 W 0 0.00269966
50 L 205 T 0 -0.0658509
50 L 206 L 0 -0.0131356
50 L 207 N 0 -0.0117392
50 L 208 D 0 -0.0697277
50 L 209 P 0 -0.0447957
50 L 210 E 0 -0.0379541
50 L 211 I 0 -0.0515584
50 L 212 Y 0 -0.0117205
50 L 213 R 0 -0.054182
50 L 214 K 0 -0.0712284
50 L 215 I 0 -0.0771117
50 L 216 R 0 -0.0418489
50 L 217 R 0 -0.0439125
50 L 218 E 0 -0.0659337
50 L 219 I 0 -0.0155329
50 L 220 D 0 -0.0791413
50 L 221 G 0 -0.0186781
50 L 222 V 0 -0.0517084
50 L 223 I 0 -0.0500986
50 L 224 T 0 -0.0154654
50 L 225 D 0 -0.058419
50 L 226 E 0 -0.0528005
50 L 227 V 0 -0.058673
50 L 228 E 0 -0.0502483
50 L 229 L 0 -0.073249
50 L 230 F 0 -0.0796385
50 L 231 V 0 -0.0677168
51 S 52 K 0 0.298146
51 S 53 D 0 0.701927
51 S 54 G 0 0.112233
51 S 55 K 0 0.509772
51 S 56 V 0 0.10631
51 S 57 V 0 0.775522
51 S 58 V 0 0.0611969
51 S 59 S 0 0.018154
51 S 60 H 0 0.0573296
51 S 61 D 0 -0.00205249
51 S 62 E 0 -0.00573025
51 S 63 D 0 0.0462211
51 S 64 L 0 0.0960107
51 S 65 K 0 0.00184236
51 S 66 R 0 0.0102466
51 S 67 L 0 0.0537599
51 S 68 F 0 0.0327801
51 S 69 G 0 0.0358237
51 S 70 L 0 -0.0494069
51 S 71 D 0 0.00167795
51 S 72 V 0 -0.024464
51 S 73 K 0 0.0245641
51 S 74 I 0 0.25209
51 S 75 R 0 -0.00209767
51 S 76 D 0 0.0679573
51 S 77 A 0 0.1244
51 S 78 T 0 0.0810828
51 S 79 V 0 0.43335
51 S 80 S 0 0.0986138
51 S 81 E 0 0.115773
51 S 82 L 0 0.433921
51 S 83 K 0 -0.00423894
51 S 84 E 0 -0.02977
51 S 85 L 0 0.0218375
51 S 86 T 0 -0.0575527
51 S 87 D 0 -0.00567581
51 S 88 G 0 -0.0534582
51 S 89 K 0 0.0532917
51 S 90 I 0 0.125934
51 S 91 T 0 0.0320709
51 S 92 T 0 0.0956573
51 S 93 L 0 -0.0141717
51 S 94 K 0 0.0351745
51 S 95 E 0 0.0778179
51 S 96 V 0 -0.00634088
51 S 97 F 0 0.0495331
51 S 98 E 0 -0.0347608
51 S 99 N 0 -0.0495101
51 S 100 V 0 -0.0244657
51 S 101 S 0 -0.0185192
51 S 102 D 0 -0.079103
51 S 103 D 0 -0.0311409
51 S 104 K 0 -0.00160548
51 S 105 I 0 0.00366876
51 S 106 I 0 -0.00572377
51 S 107 N 0 -0.0298225
51 S 108 I 0 0.0138204
51 S 109 E 0 0.0532924
51 S 110 I 0 0.0111215
51 S 111 K 0 -0.0117661
51 S 112 E 0 -0.0296113
51 S 113 R 0 -0.00223568
51 S 114 E 0 -0.0749958
51 S 115 A 0 -0.0220408
51 S 116 A 0 0.00542344
51 S 117 D 0 -0.0522102
51 S 118 A 0 0.0656707
51 S 119 V 0 -0.0149254
51 S 120 L 0 0.00519278
51 S 121 E 0 -0.0192248
51 S 122 I 0 0.0143658
51 S 123 S 0 -0.0157751
51 S 124 K 0 -0.104495
51 S 125 K 0 -0.00532853
51 S 126 R 0 -0.015407
51 S 127 K 0 -0.0114764
51 S 128 N 0 -0.0171386
51 S 129 L 0 0.00721312
51 S 130 I 0 -0.0619782
51 S 131 F 0 -0.0153288
51 S 132 S 0 -0.0565245
51 S 133 S 0 -0.0222396
51 S 134 F 0 0.00105953
51 S 135 D 0 -0.0352375
51 S 136 L 0 -0.0297743
51 S 137 D 0 -0.0193117
51 S 138 L 0 0.00453603
51 S 139 L 0 -0.0357778
51 S 140 D 0 -0.0660656
51 S 141 E 0 -0.0729221
51 S 142 K 0 -0.0760308
51 S 143 F 0 -0.0318916
51 S 144 K 0 -0.0689953
51 S 145 G 0 -0.0358327
51 S 146 T 0 -0.0917685
51 S 147 K 0 -0.0741592
51 S 148 Y 0 -0.0739182
51 S 149 G 0 -0.132091
51 S 150 Y 0 -0.0708389
51 S 151 L 0 -0.0639256
51 S 152 I 0 -0.0324885
51 S 153 D 0 -0.062761
51 S 154 E 0 -0.0670105
51 S 155 E 0 -0.03405
51 S 156 N 0 -0.0611112
51 S 157 Y 0 -0.10178
51 S 158 G 0 -0.103782
51 S 159 S 0 -0.0218095
51 S 160 I 0 -0.0298212
51 S 161 E 0 -0.0466017
51 S 162 N 0 -0.0822641
51 S 163 F 0 -0.0626331
51 S 164 V 0 0.0109209
51 S 165 E 0 -0.0225298
51 S 166 R 0 -0.0671748
51 S 167 V 0 -0.0445387
51 S 168 E 0 -0.0272478
51 S 169 K 0 -0.0658948
51 S 170 E 0 -0.0724302
51 S 171 R 0 -0.094708
51 S 172 P 0 0.0218853
51 S 173 Y 0 -0.0489577
51 S 174 S 0 0.0146288
51 S 175 L 0 -0.0553831
51 S 176 H 0 -0.0167821
51 S 177 V 0 -0.0108387
51 S 178 P 0 -0.0897448
51 S 179 Y 0 -0.0729332
51 S 180 Q 0 -0.10033
51 S 181 A 0 -0.0677607
51 S 182 F 0 0.0115853
51 S 183 E 0 -0.028043
51 S 187 A 0 -0.0992921
51 S 188 V 0 -0.013245
51 S 189 E 0 -0.0622422
51 S 190 V 0 -0.0545069
51 S 191 L 0 -0.084061
51 S 192 R 0 -0.0638448
51 S 193 S 0 -0.0860355
51 S 194 F 0 0.0109964
51 S 195 R 0 -0.0521965
51 S 196 K 0 -0.049938
51 S 197 K 0 -0.0915395
51 S 198 G 0 -0.0534681
51 S 199 I 0 -0.031375
51 S 200 V 0 -0.0657783
51 S 201 I 0 -0.0586998
51 S 202 F 0 -0.0307774
51 S 203 V 0 -0.0399199
51 S 204 W 0 -0.0403272
51 S 205 T 0 -0.0396876
51 S 206 L 0 -0.0384622
51 S 207 N 0 0.0138478
51 S 208 D 0 -0.0704669
51 S 209 P 0 -0.0599922
51 S 210 E 0 -0.0198995
51 S 211 I 0 -0.0712365
51 S 212 Y 0 -0.082292
51 S 213 R 0 -0.030722
51 S 214 K 0 0.0181686
51 S 215 I 0 0.0186513
51 S 216 R 0 -0.0829947
51 S 217 R 0 -0.0572442
51 S 218 E 0 -0.042341
51 S 219 I 0 -0.0919032
51 S 220 D 0 -0.0627748
51 S 221 G 0 -0.0568261
51 S 222 V 0 -0.0592764
51 S 223 I 0 -0.0649608
51 S 224 T 0 -0.0465299
51 S 225 D 0 -0.00259419
51 S 226 E 0 -0.0194237
51 S 227 V 0 -0.00112247
51 S 228 E 0 -0.0827439
51 S 229 L 0 -0.0852608
51 S 230 F 0 -0.0391451
51 S 231 V 0 -0.0899175
52 K 53 D 0 0.268812
52 K 54 G 0 0.181886
52 K 55 K 0 0.158858
52 K 56 V 0 0.0962089
52 K 57 V 0 0.15329
52 K 58 V 0 -0.0258802
52 K 59 S 0 -0.0167413
52 K 60 H 0 0.0375583
52 K 61 D 0 0.0324138
52 K 62 E 0 0.0568157
52 K 63 D 0 0.0151533
52 K 64 L 0 0.00309102
52 K 65 K 0 0.109747
52 K 66 R 0 -0.0458634
52 K 67 L 0 -0.0342355
52 K 68 F 0 -0.0169065
52 K 69 G 0 0.0811726
52 K 70 L 0 -0.00873307
52 K 71 D 0 0.0718957
52 K 72 V 0 -0.00403387
52 K 73 K 0 -0.00617233
52 K 74 I 0 0.025836
52 K 75 R 0 0.0638528
52 K 76 D 0 0.370246
52 K 77 A 0 0.205001
52 K 78 T 0 0.694261
52 K 79 V 0 0.0401397
52 K 80 S 0 0.0994672
52 K 81 E 0 0.271524
52 K 82 L 0 0.0406415
52 K 83 K 0 0.0756664
52 K 84 E 0 -0.0170789
52 K 85 L 0 0.00629159
52 K 86 T 0 0.0472646
52 K 87 D 0 -0.00700943
52 K 88 G 0 -0.0929063
52 K 89 K 0 -0.0391167
52 K 90 I 0 0.00384237
52 K 91 T 0 -0.0241837
52 K 92 T 0 0.0345563
52 K 93 L 0 -0.0584958
52 K 94 K 0 0.00895949
52 K 95 E 0 0.0245106
52 K 96 V 0 -0.0621241
52 K 97 F 0 -0.0522752
52 K 98 E 0 0.0193647
52 K 99 N 0 -0.0174171
52 K 100 V 0 -0.114037
52 K 101 S 0 0.004587
52 K 102 D 0 -0.0302406
52 K 103 D 0 0.0151655
52 K 104 K 0 0.0328628
52 K 105 I 0 -0.00944361
52 K 106 I 0 -0.0493647
52 K 107 N 0 -0.0139411
52 K 108 I 0 -0.02656
52 K 109 E 0 -0.00550521
52 K 110 I 0 -0.0450188
52 K 111 K 0 0.0395407
52 K 112 E 0 -0.0406246
52 K 113 R 0 -0.0318892
52 K 114 E 0 -0.0149661
52 K 115 A 0 -0.0348988
52 K 116 A 0 0.0124436
52 K 117 D 0 0.0526937
52 K 118 A 0 -0.0589016
52 K 119 V 0 -0.04108
52 K 120 L 0 -0.0302981
52 K 121 E 0 -0.0438602
52 K 122 I 0 0.0246081
52 K 123 S 0 -0.0912491
52 K 124 K 0 -0.0455796
52 K 125 K 0 0.0364224
52 K 126 R 0 -0.0225773
52 K 127 K 0 0.0428519
52 K 128 N 0 -0.0584398
52 K 129 L 0 -0.0804803
52 K 130 I 0 0.00408718
52 K 131 F 0 -0.0325266
52 K 132 S 0 -0.0628493
52 K 133 S 0 -0.0392721
52 K 134 F 0 -0.0696098
52 K 135 D 0 0.0329242
52 K 136 L 0 -0.0408183
52 K 137 D 0 0.0115902
52 K 138 L 0 -0.0242562
52 K 139 L 0 -0.0252792
52 K 140 D 0 0.068182
52 K 141 E 0 -0.0199046
52 K 142 K 0 0.0323252
52 K 143 F 0 -0.0404835
52 K 144 K 0 0.0547335
52 K 145 G 0 0.00915782
52 K 146 T 0 -0.0700233
52 K 147 K 0 -0.0570796
52 K 148 Y 0 -0.0156893
52 K 149 G 0 -0.032204
52 K 150 Y 0 -0.0271535
52 K 151 L 0 -0.0576021
52 K 152 I 0 -0.00833958
52 K 153 D 0 -0.0262259
52 K 154 E 0 -0.015418
52 K 155 E 0 -0.0463514
52 K 156 N 0 0.0199953
52 K 157 Y 0 0.0358302
52 K 158 G 0 -0.0133765
52 K 159 S 0 -0.018949
52 K 160 I 0 -0.0844371
52 K 161 E 0 -0.0236717
52 K 162 N 0 0.00841173
52 K 163 F 0 -0.00645855
52 K 164 V 0 -0.0694781
52 K 165 E 0 0.0165447
52 K 166 R 0 0.0534553
52 K 167 V 0 -0.0756041
52 K 168 E 0 -0.0103811
52 K 169 K 0 -0.00159726
52 K 170 E 0 -0.0582658
52 K 171 R 0 0.00218625
52 K 172 P 0 -0.069091
52 K 173 Y 0 -0.0190622
52 K 174 S 0 -0.0203176
52 K 175 L 0 -0.068562
52 K 176 H 0 -0.0608672
52 K 177 V 0 -0.0345546
52 K 178 P 0 -0.00781543
52 K 179 Y 0 -0.0543291
52 K 180 Q 0 -0.0387131
52 K 181 A 0 -0.0336991
52 K 182 F 0 -0.028375
52 K 183 E 0 0.00638052
52 K 187 A 0 -0.0259719
52 K 188 V 0 -0.010134
52 K 189 E 0 0.0101597
52 K 190 V 0 -0.0277079
52 K 191 L 0 -0.0445485
52 K 192 R 0 0.0336423
52 K 193 S 0 -0.0231767
52 K 194 F 0 -0.0549629
52 K 195 R 0 -0.082644
52 K 196 K 0 -0.011301
52 K 197 K 0 0.00573894
52 K 198 G 0 0.0089552
52 K 199 I 0 -0.0391804
52 K 200 V 0 -0.0650916
52 K 201 I 0 -0.0213227
52 K 202 F 0 -0.029015
52 K 203 V 0 -0.00394639
52 K 204 W 0 -0.0188638
52 K 205 T 0 -0.0131314
52 K 206 L 0 -0.0338899
52 K 207 N 0 -0.0837732
52 K 208 D 0 -0.0195425
52 K 209 P 0 -0.0303716
52 K 210 E 0 -0.0408133
52 K 211 I 0 -0.11953
52 K 212 Y 0 -0.0366092
52 K 213 R 0 -0.00297419
52 K 214 K 0 0.0133187
52 K 215 I 0 -0.0632996
52 K 216 R 0 -0.0708889
52 K 217 R 0 -0.0572799
52 K 218 E 0 -0.0295774
52 K 219 I 0 -0.0202075
52 K 220 D 0 0.027818
52 K 221 G 0 -0.0178633
52 K 222 V 0 -0.0741623
52 K 223 I 0 -0.0320448
52 K 224 T 0 -0.0754686
52 K 225 D 0 -0.0293499
52 K 226 E 0 -0.0141869
52 K 227 V 0 -0.0216503
52 K 228 E 0 -0.0405382
52 K 229 L 0 0.0481142
52 K 230 F 0 -0.0179771
52 K 231 V 0 -0.0207434
53 D 54 G 0 0.182953
53 D 55 K 0 0.420165
53 D 56 V 0 0.105507
53 D 57 V 0 0.192486
53 D 58 V 0 0.130038
53 D 59 S 0 0.0605956
53 D 60 H 0 0.121706
53 D 61 D 0 0.160162
53 D 62 E 0 0.0613848
53 D 63 D 0 0.0334582
53 D 64 L 0 0.053958
53 D 65 K 0 0.0125105
53 D 66 R 0 0.0161962
53 D 67 L 0 -0.00908544
53 D 68 F 0 0.0152487
53 D 69 G 0 -0.0181711
53 D 70 L 0 -0.0128281
53 D 71 D 0 -0.0157239
53 D 72 V 0 -0.0241295
53 D 73 K 0 -0.0356711
53 D 74 I 0 0.0403516
53 D 75 R 0 -0.0210491
53 D 76 D 0 0.0331353
53 D 77 A 0 0.00747861
53 D 78 T 0 0.115754
53 D 79 V 0 0.161401
53 D 80 S 0 0.0756278
53 D 81 E 0 0.0724742
53 D 82 L 0 0.106237
53 D 83 K 0 -0.024412
53 D 84 E 0 0.0332369
53 D 85 L 0 -0.020276
53 D 86 T 0 -0.0189009
53 D 87 D 0 -0.0184925
53 D 88 G 0 -0.0383376
53 D 89 K 0 -0.0593547
53 D 90 I 0 0.00897268
53 D 91 T 0 -0.00541543
53 D 92 T 0 0.00991613
53 D 93 L 0 0.00853018
53 D 94 K 0 0.0255101
53 D 95 E 0 0.00293845
53 D 96 V 0 -0.00315537
53 D 97 F 0 -0.00573199
53 D 98 E 0 0.0158481
53 D 99 N 0 -0.067614
53 D 100 V 0 0.000832393
53 D 101 S 0 -0.0183978
53 D 102 D 0 -0.0270003
53 D 103 D 0 -0.0495814
53 D 104 K 0 -0.0466187
53 D 105 I 0 -0.0492579
53 D 106 I 0 -0.0270234
53 D 107 N 0 -0.0283348
53 D 108 I 0 -0.00101919
53 D 109 E 0 -0.0233298
53 D 110 I 0 -0.00670213
53 D 111 K 0 -0.0209223
53 D 112 E 0 -0.067716
53 D 113 R 0 -0.0273419
53 D 114 E 0 0.0261844
53 D 115 A 0 -0.0338271
53 D 116 A 0 -0.00152642
53 D 117 D 0 0.00531809
53 D 118 A 0 -0.0298364
53 D 119 V 0 0.00318542
53 D 120 L 0 0.00188529
53 D 121 E 0 -0.0228218
53 D 122 I 0 -0.0620696
53 D 123 S 0 -0.00125503
53 D 124 K 0 -0.0494952
53 D 125 K 0 0.0384018
53 D 126 R 0 -0.0186206
53 D 127 K 0 0.00580774
53 D 128 N 0 -0.0446768
53 D 129 L 0 -0.0323555
53 D 130 I 0 -0.0597215
53 D 131 F 0 0.000791116
53 D 132 S 0 -0.020553
53 D 133 S 0 -0.0454587
53 D 134 F 0 -0.0318741
53 D 135 D 0 -0.0565053
53 D 136 L 0 -0.058244
53 D 137 D 0 0.00616517
53 D 138 L 0 -0.0373994
53 D 139 L 0 0.00622762
53 D 140 D 0 -0.0116042
53 D 141 E 0 -0.0149028
53 D 142 K 0 -0.0454833
53 D 143 F 0 -0.0456344
53 D 144 K 0 -0.018031
53 D 145 G 0 -0.0456117
53 D 146 T 0 -0.0539469
53 D 147 K 0 -0.0303602
53 D 148 Y 0 -0.0431291
53 D 149 G 0 -0.0605344
53 D 150 Y 0 -0.0208586
53 D 151 L 0 0.0130974
53 D 152 I 0 -0.0629387
53 D 153 D 0 -0.0625252
53 D 154 E 0 -0.0253247
53 D 155 E 0 -0.0366351
53 D 156 N 0 -0.016842
53 D 157 Y 0 -0.0515746
53 D 158 G 0 -0.0590692
53 D 159 S 0 -0.0685993
53 D 160 I 0 -0.0521516
53 D 161 E 0 -0.0543604
53 D 162 N 0 -0.0387713
53 D 163 F 0 -0.058943
53 D 164 V 0 -0.0330042
53 D 165 E 0 0.00959968
53 D 166 R 0 -0.02266
53 D 167 V 0 -0.011517
53 D 168 E 0 -0.0145528
53 D 169 K 0 -0.0189673
53 D 170 E 0 -0.0482067
53 D 171 R 0 -0.027454
53 D 172 P 0 -0.00665498
53 D 173 Y 0 -0.0537775
53 D 174 S 0 -0.0428787
53 D 175 L 0 -0.0344865
53 D 176 H 0 -0.0642978
53 D 177 V 0 -0.0536279
53 D 178 P 0 -0.102116
53 D 179 Y 0 -0.0481953
53 D 180 Q 0 -0.061399
53 D 181 A 0 -0.0669067
53 D 182 F 0 0.0298497
53 D 183 E 0 -0.0534634
53 D 187 A 0 -0.0301202
53 D 188 V 0 0.0164006
53 D 189 E 0 -0.0498759
53 D 190 V 0 -0.0407931
53 D 191 L 0 -0.0389847
53 D 192 R 0 -0.0142091
53 D 193 S 0 -0.0648046
53 D 194 F 0 -0.000779898
53 D 195 R 0 -0.0223722
53 D 196 K 0 -0.0126586
53 D 197 K 0 -0.0531693
53 D 198 G 0 0.0369261
53 D 199 I 0 0.00418124
53 D 200 V 0 -0.074143
53 D 201 I 0 0.0126782
53 D 202 F 0 -0.0564894
53 D 203 V 0 -0.0181962
53 D 204 W 0 0.00680253
53 D 205 T 0 -0.0282791
53 D 206 L 0 -0.0568173
53 D 207 N 0 -0.00227281
53 D 208 D 0 -0.0572847
53 D 209 P 0 -0.012663
53 D 210 E 0 -0.0545773
53 D 211 I 0 -0.0580411
53 D 212 Y 0 -0.0495631
53 D 213 R 0 -0.0346009
53 D 214 K 0 0.00493593
53 D 215 I 0 -0.0162123
53 D 216 R 0 -0.0343038
53 D 217 R 0 -0.0507916
53 D 218 E 0 -0.0210892
53 D 219 I 0 -0.0211957
53 D 220 D 0 -0.0431214
53 D 221 G 0 0.00639367
53 D 222 V 0 0.00511911
53 D 223 I 0 -0.0582368
53 D 224 T 0 0.0221919
53 D 225 D 0 0.0745171
53 D 226 E 0 -0.0436653
53 D 227 V 0 0.0173956
53 D 228 E 0 -0.030554
53 D 229 L 0 -0.043031
53 D 230 F 0 -0.00789899
53 D 231 V 0 -0.0491053
54 G 55 K 0 0.419482
54 G 56 V 0 0.149659
54 G 57 V 0 0.09683
54 G 58 V 0 0.096003
54 G 59 S 0 0.0234966
54 G 60 H 0 0.0699744
54 G 61 D 0 0.0745258
54 G 62 E 0 0.12136
54 G 63 D 0 0.0605792
54 G 64 L 0 0.0209038
54 G 65 K 0 0.0333212
54 G 66 R 0 0.0797936
54 G 67 L 0 -0.0449945
54 G 68 F 0 -0.00791399
54 G 69 G 0 -0.00443442
54 G 70 L 0 -0.0137
54 G 71 D 0 0.0673035
54 G 72 V 0 0.014222
54 G 73 K 0 0.0102398
54 G 74 I 0 0.0049329
54 G 75 R 0 0.0559041
54 G 76 D 0 0.0477433
54 G 77 A 0 -0.0426754
54 G 78 T 0 0.00656128
54 G 79 V 0 0.04675
54 G 80 S 0 0.0265586
54 G 81 E 0 0.00868287
54 G 82 L 0 0.00401858
54 G 83 K 0 0.0389215
54 G 84 E 0 0.0883228
54 G 85 L 0 0.0324863
54 G 86 T 0 -0.0127698
54 G 87 D 0 0.0946812
54 G 88 G 0 -0.0250842
54 G 89 K 0 0.02822
54 G 90 I 0 0.0281201
54 G 91 T 0 0.0671271
54 G 92 T 0 0.00521695
54 G 93 L 0 -0.0159759
54 G 94 K 0 0.0653636
54 G 95 E 0 -0.0258295
54 G 96 V 0 0.0192027
54 G 97 F 0 -0.0634112
54 G 98 E 0 0.0105232
54 G 99 N 0 -0.048193
54 G 100 V 0 0.0672636
54 G 101 S 0 -0.0193125
54 G 102 D 0 -0.0278245
54 G 103 D 0 -0.0191665
54 G 104 K 0 -0.0157424
54 G 105 I 0 -0.0509543
54 G 106 I 0 -0.0407197
54 G 107 N 0 -0.10321
54 G 108 I 0 -0.0611875
54 G 109 E 0 -0.028258
54 G 110 I 0 -0.0426344
54 G 111 K 0 0.0470373
54 G 112 E 0 0.0237773
54 G 113 R 0 -0.0146457
54 G 114 E 0 0.208296
54 G 115 A 0 -0.0168453
54 G 116 A 0 -0.0443518
54 G 117 D 0 0.0427189
54 G 118 A 0 0.387437
54 G 119 V 0 0.0529575
54 G 120 L 0 -0.0128219
54 G 121 E 0 0.0314852
54 G 122 I 0 -0.0574964
54 G 123 S 0 -0.00719294
54 G 124 K 0 0.0423907
54 G 125 K 0 -0.0238376
54 G 126 R 0 -0.0179108
54 G 127 K 0 0.0115108
54 G 128 N 0 0.0288269
54 G 129 L 0 -0.0488182
54 G 130 I 0 -0.00381582
54 G 131 F 0 -0.0172504
54 G 132 S 0 -0.120696
54 G 133 S 0 -0.0202437
54 G 134 F 0 -0.0234492
54 G 135 D 0 0.0255142
54 G 136 L 0 -0.0352867
54 G 137 D 0 0.0149219
54 G 138 L 0 -0.0541786
54 G 139 L 0 -0.0169623
54 G 140 D 0 -0.0111394
54 G 141 E 0 0.00015574
54 G 142 K 0 -0.0321143
54 G 143 F 0 -0.0476297
54 G 144 K 0 -0.00138468
54 G 145 G 0 0.0353957
54 G 146 T 0 -0.0143211
54 G 147 K 0 -0.0220969
54 G 148 Y 0 -0.0973299
54 G 149 G 0 -0.0499685
54 G 150 Y 0 -0.0641614
54 G 151 L 0 -0.0576802
54 G 152 I 0 -0.0134696
54 G 153 D 0 0.00547241
54 G 154 E 0 -0.0691574
54 G 155 E 0 -0.0580637
54 G 156 N 0 -0.020876
54 G 157 Y 0 -0.00532778
54 G 158 G 0 -0.0120147
54 G 159 S 0 -0.0203545
54 G 160 I 0 -0.0375233
54 G 161 E 0 -0.0294548
54 G 162 N 0 -0.0164491
54 G 163 F 0 -0.0747482
54 G 164 V 0 0.00105254
54 G 165 E 0 -0.0389139
54 G 166 R 0 -0.0782385
54 G 167 V 0 -0.070405
54 G 168 E 0 -0.0574162
54 G 169 K 0 0.058118
54 G 170 E 0 -0.0467948
54 G 171 R 0 -0.0111048
54 G 172 P 0 -0.0876361
54 G 173 Y 0 -0.0687213
54 G 174 S 0 -0.0712039
54 G 175 L 0 -0.00170873
54 G 176 H 0 -0.0724713
54 G 177 V 0 -0.101275
54 G 178 P 0 -0.0528185
54 G 179 Y 0 -0.0744849
54 G 180 Q 0 0.0204971
54 G 181 A 0 -0.0505936
54 G 182 F 0 -0.0302289
54 G 183 E 0 -0.0285321
54 G 187 A 0 -0.0215388
54 G 188 V 0 0.020956
54 G 189 E 0 -0.0287603
54 G 190 V 0 -0.0647895
54 G 191 L 0 -0.02469
54 G 192 R 0 -0.00533081
54 G 193 S 0 -0.0761045
54 G 194 F 0 -0.0944664
54 G 195 R 0 -0.0130475
54 G 196 K 0 0.0358735
54 G 197 K 0 -0.0606825
54 G 198 G 0 0.00920829
54 G 199 I 0 -0.0684479
54 G 200 V 0 -0.0176421
54 G 201 I 0 -0.0318779
54 G 202 F 0 -0.0678053
54 G 203 V 0 -0.101581
54 G 204 W 0 -0.0316975
54 G 205 T 0 -0.0681772
54 G 206 L 0 0.000707407
54 G 207 N 0 -0.0492495
54 G 208 D 0 -0.0420971
54 G 209 P 0 -0.0577596
54 G 210 E 0 -0.0196244
54 G 211 I 0 -0.010919
54 G 212 Y 0 -0.0169524
54 G 213 R 0 0.00752917
54 G 214 K 0 -0.0281718
54 G 215 I 0 -0.0310861
54 G 216 R 0 0.0607502
54 G 217 R 0 -0.0364805
54 G 218 E 0 -0.0054256
54 G 219 I 0 -0.0530362
54 G 220 D 0 -0.0172245
54 G 221 G 0 -0.0373959
54 G 222 V 0 -0.0502088
54 G 223 I 0 -0.0551863
54 G 224 T 0 -0.0138415
54 G 225 D 0 -0.0589178
54 G 226 E 0 -0.0265056
54 G 227 V 0 -0.0172859
54 G 228 E 0 -0.0445681
54 G 229 L 0 -0.0550369
54 G 230 F 0 -0.0673107
54 G 231 V 0 -0.0564627
55 K 56 V 0 1.0335
55 K 57 V 0 0.153346
55 K 58 V 0 0.105368
55 K 59 S 0 0.127088
55 K 60 H 0 0.0746937
55 K 61 D 0 0.0125778
55 K 62 E 0 -0.0480979
55 K 63 D 0 0.0105222
55 K 64 L 0 -0.0368263
55 K 65 K 0 -0.017701
55 K 66 R 0 0.00568308
55 K 67 L 0 -0.00273997
55 K 68 F 0 0.0426924
55 K 69 G 0 0.00760574
55 K 70 L 0 0.00509124
55 K 71 D 0 -0.0186648
55 K 72 V 0 0.0493688
55 K 73 K 0 -0.00709371
55 K 74 I 0 0.0768997
55 K 75 R 0 -0.00248961
55 K 76 D 0 0.045552
55 K 77 A 0 -0.0143131
55 K 78 T 0 0.0435768
55 K 79 V 0 0.696361
55 K 80 S 0 0.112492
55 K 81 E 0 0.0113241
55 K 82 L 0 0.0769713
55 K 83 K 0 0.0497045
55 K 84 E 0 -0.0319525
55 K 85 L 0 -0.0296309
55 K 86 T 0 0.00438406
55 K 87 D 0 0.00940128
55 K 88 G 0 0.00455882
55 K 89 K 0 0.042725
55 K 90 I 0 0.0828547
55 K 91 T 0 -0.0620994
55 K 92 T 0 0.580212
55 K 93 L 0 -0.0148425
55 K 94 K 0 0.407106
55 K 95 E 0 0.0394326
55 K 96 V 0 5.8287e-05
55 K 97 F 0 -0.031081
55 K 98 E 0 0.0377627
55 K 99 N 0 -0.001703
55 K 100 V 0 0.0112286
55 K 101 S 0 -0.0371877
55 K 102 D 0 -0.011607
55 K 103 D 0 -0.0205984
55 K 104 K 0 -0.0497743
55 K 105 I 0 -0.0439601
55 K 106 I 0 -0.0107593
55 K 107 N 0 -0.0275618
55 K 108 I 0 -0.0230096
55 K 109 E 0 -0.00690027
55 K 110 I 0 -0.0506821
55 K 111 K 0 -0.0229292
55 K 112 E 0 -0.0515077
55 K 113 R 0 -0.0429269
55 K 114 E 0 0.0312394
55 K 115 A 0 -0.0397102
55 K 116 A 0 0.0167158
55 K 117 D 0 0.024378
55 K 118 A 0 0.235166
55 K 119 V 0 -0.106852
55 K 120 L 0 -0.0474319
55 K 121 E 0 -0.00670999
55 K 122 I 0 0.0751926
55 K 123 S 0 0.0329282
55 K 124 K 0 -0.042071
55 K 125 K 0 0.0396825
55 K 126 R 0 0.00985194
55 K 127 K 0 0.00320261
55 K 128 N 0 -0.0210971
55 K 129 L 0 -0.0407423
55 K 130 I 0 -0.0398392
55 K 131 F 0 -0.0184812
55 K 132 S 0 -0.042992
55 K 133 S 0 -0.0519791
55 K 134 F 0 -0.044503
55 K 135 D 0 -0.0241664
55 K 136 L 0 -0.0340316
55 K 137 D 0 -0.0351077
55 K 138 L 0 -0.0604189
55 K 139 L 0 -0.0476222
55 K 140 D 0 -0.0601075
55 K 141 E 0 -0.0510805
55 K 142 K 0 0.0022929
55 K 143 F 0 -0.0573321
55 K 144 K 0 0.0240882
55 K 145 G 0 -0.0304129
55 K 146 T 0 -0.0798087
55 K 147 K 0 -0.0770164
55 K 148 Y 0 -0.0795649
55 K 149 G 0 -0.0610582
55 K 150 Y 0 -0.0274825
55 K 151 L 0 -0.061676
55 K 152 I 0 -0.033628
55 K 153 D 0 -0.0366466
55 K 154 E 0 0.0188728
55 K 155 E 0 -0.0547446
55 K 156 N 0 -0.101328
55 K 157 Y 0 -0.0239168
55 K 158 G 0 -0.018641
55 K 159 S 0 -0.0223649
55 K 160 I 0 -0.0498401
55 K 161 E 0 -0.0145205
55 K 162 N 0 -0.0349746
55 K 163 F 0 -0.0626316
55 K 164 V 0 -0.0729978
55 K 165 E 0 -0.017273
55 K 166 R 0 -0.0865724
55 K 167 V 0 -0.0206711
55 K 168 E 0 -0.0314095
55 K 169 K 0 -0.00903037
55 K 170 E 0 -0.0185386
55 K 171 R 0 -0.0331281
55 K 172 P 0 -0.0642585
55 K 173 Y 0 -0.0870233
55 K 174 S 0 -0.0554683
55 K 175 L 0 -0.118793
55 K 176 H 0 -0.0788099
55 K 177 V 0 -0.110464
55 K 178 P 0 -0.0498426
55 K 179 Y 0 -0.0552127
55 K 180 Q 0 -0.0350923
55 K 181 A 0 -0.0475641
55 K 182 F 0 -0.0141653
55 K 183 E 0 -0.049218
55 K 187 A 0 -0.0436492
55 K 188 V 0 -0.0460941
55 K 189 E 0 -0.0375417
55 K 190 V 0 -0.0684623
55 K 191 L 0 -0.0715615
55 K 192 R 0 0.020458
55 K 193 S 0 -0.0257538
55 K 194 F 0 -0.0669199
55 K 195 R 0 -0.0690313
55 K 196 K 0 0.0292839
55 K 197 K 0 0.000820771
55 K 198 G 0 -0.0705288
55 K 199 I 0 -0.0318711
55 K 200 V 0 -0.0628719
55 K 201 I 0 -0.0323612
55 K 202 F 0 -0.0829549
55 K 203 V 0 0.0181871
55 K 204 W 0 -0.0891163
55 K 205 T 0 -0.0743111
55 K 206 L 0 -0.0614647
55 K 207 N 0 -0.0445561
55 K 208 D 0 -0.065746
55 K 209 P 0 -0.045983
55 K 210 E 0 -0.0143187
55 K 211 I 0 -0.00139503
55 K 212 Y 0 -0.0889945
55 K 213 R 0 -0.0741396
55 K 214 K 0 -0.0616251
55 K 215 I 0 -0.0283287
55 K 216 R 0 -0.0278143
55 K 217 R 0 -0.0390813
55 K 218 E 0 -0.0122167
55 K 219 I 0 -0.0643563
55 K 220 D 0 -0.0489885
55 K 221 G 0 -0.0760147
55 K 222 V 0 -0.0587595
55 K 223 I 0 -0.0704345
55 K 224 T 0 -0.0918309
55 K 225 D 0 -0.107529
55 K 226 E 0 -0.0622274
55 K 227 V 0 -0.0232439
55 K 228 E 0 -0.0361206
55 K 229 L 0 -0.0318426
55 K 230 F 0 -0.0754786
55 K 231 V 0 -0.0231905
56 V 57 V 0 0.172825
56 V 58 V 0 0.247702
56 V 59 S 0 0.241494
56 V 60 H 0 0.113891
56 V 61 D 0 0.0521524
56 V 62 E 0 0.0875978
56 V 63 D 0 0.0134093
56 V 64 L 0 0.0496434
56 V 65 K 0 -0.0295353
56 V 66 R 0 0.0176445
56 V 67 L 0 0.000905238
56 V 68 F 0 0.0463263
56 V 69 G 0 -0.0109746
56 V 70 L 0 -0.0329434
56 V 71 D 0 -0.0283848
56 V 72 V 0 -0.0543501
56 V 73 K 0 0.0069877
56 V 74 I 0 0.000432103
56 V 75 R 0 0.0426069
56 V 76 D 0 0.016026
56 V 77 A 0 0.0352507
56 V 78 T 0 -0.0199752
56 V 79 V 0 0.0937707
56 V 80 S 0 0.0293517
56 V 81 E 0 -0.00885966
56 V 82 L 0 0.0544469
56 V 83 K 0 -0.0501057
56 V 84 E 0 -0.0677386
56 V 85 L 0 0.0141521
56 V 86 T 0 -0.0108359
56 V 87 D 0 0.0401857
56 V 88 G 0 -0.00560848
56 V 89 K 0 -0.0533972
56 V 90 I 0 0.0796638
56 V 91 T 0 -0.000445121
56 V 92 T 0 0.197255
56 V 93 L 0 0.147842
56 V 94 K 0 0.024068
56 V 95 E 0 -0.0170981
56 V 96 V 0 0.0424724
56 V 97 F 0 0.0249703
56 V 98 E 0 -0.0358524
56 V 99 N 0 -0.0662993
56 V 100 V 0 -0.0313653
56 V 101 S 0 -0.0637813
56 V 102 D 0 -0.0705583
56 V 103 D 0 -0.0956293
56 V 104 K 0 -0.0570645
56 V 105 I 0 -0.0279872
56 V 106 I 0 -0.0160566
56 V 107 N 0 -0.0122642
56 V 108 I 0 0.0908229
56 V 109 E 0 -0.0375073
56 V 110 I 0 0.100186
56 V 111 K 0 -0.0117637
56 V 112 E 0 0.00428912
56 V 113 R 0 -0.0908755
56 V 114 E 0 -0.0288165
56 V 115 A 0 0.119379
56 V 116 A 0 0.0456292
56 V 117 D 0 -0.023537
56 V 118 A 0 0.261414
56 V 119 V 0 0.363446
56 V 120 L 0 0.0588261
56 V 121 E 0 -0.040397
56 V 122 I 0 0.274808
56 V 123 S 0 -0.0137285
56 V 124 K 0 -0.096921
56 V 125 K 0 -0.0623157
56 V 126 R 0 -0.0469663
56 V 127 K 0 -0.0678038
56 V 128 N 0 -0.00466036
56 V 129 L 0 0.0249366
56 V 130 I 0 -0.0458602
56 V 131 F 0 -0.0604486
56 V 132 S 0 -0.082074
56 V 133 S 0 0.0132892
56 V 134 F 0 0.0828833
56 V 135 D 0 0.0109566
56 V 136 L 0 -0.0735497
56 V 137 D 0 -0.0254002
56 V 138 L 0 -0.0386461
56 V 139 L 0 -0.0817596
56 V 140 D 0 -0.0802667
56 V 141 E 0 -0.0493918
56 V 142 K 0 -0.00408474
56 V 143 F 0 -0.0334845
56 V 144 K 0 -0.0803487
56 V 145 G 0 -0.0673008
56 V 146 T 0 -0.0832143
56 V 147 K 0 -0.0331898
56 V 148 Y 0 -0.00151973
56 V 149 G 0 -0.0629377
56 V 150 Y 0 -0.0127677
56 V 151 L 0 -0.0576929
56 V 152 I 0 -0.034286
56 V 153 D 0 -0.0268734
56 V 154 E 0 -0.0742119
56 V 155 E 0 -0.0792682
56 V 156 N 0 -0.0550276
56 V 157 Y 0 -0.0445027
56 V 158 G 0 -0.0685349
56 V 159 S 0 -0.0342132
56 V 160 I 0 -0.0855061
56 V 161 E 0 -0.0681571
56 V 162 N 0 -0.103429
56 V 163 F 0 -0.0370285
56 V 164 V 0 -0.0913095
56 V 165 E 0 -0.110591
56 V 166 R 0 -0.0700343
56 V 167 V 0 -0.0640374
56 V 168 E 0 -0.0586842
56 V 169 K 0 -0.0679401
56 V 170 E 0 -0.0654188
56 V 171 R 0 -0.072191
56 V 172 P 0 -0.0862288
56 V 173 Y 0 -0.0480269
56 V 174 S 0 -0.0673913
56 V 175 L 0 -0.0860482
56 V 176 H 0 -0.00916533
56 V 177 V 0 -0.0613488
56 V 178 P 0 -0.0772873
56 V 179 Y 0 -0.113102
56 V 180 Q 0 0.00141985
56 V 181 A 0 -0.0499315
56 V 182 F 0 -0.0239868
56 V 183 E 0 -0.0594388
56 V 187 A 0 -0.0609423
56 V 188 V 0 -0.0386467
56 V 189 E 0 -0.103178
56 V 190 V 0 -0.024776
56 V 191 L 0 -0.0218149
56 V 192 R 0 -0.0744342
56 V 193 S 0 -0.0023131
56 V 194 F 0 0.0104827
56 V 195 R 0 -0.0231542
56 V 196 K 0 -0.0116226
56 V 197 K 0 -0.0473388
56 V 198 G 0 -0.026195
56 V 199 I 0 -0.0821791
56 V 200 V 0 -0.0737414
56 V 201 I 0 -0.0972804
56 V 202 F 0 -0.0197413
56 V 203 V 0 -0.0349361
56 V 204 W 0 -0.0183288
56 V 205 T 0 -0.035602
56 V 206 L 0 -0.0516834
56 V 207 N 0 -0.100435
56 V 208 D 0 -0.0653914
56 V 209 P 0 -0.0431451
56 V 210 E 0 -0.109236
56 V 211 I 0 -0.0735465
56 V 212 Y 0 -0.067119
56 V 213 R 0 -0.0863972
56 V 214 K 0 -0.0848677
56 V 215 I 0 -0.0714962
56 V 216 R 0 -0.0765707
56 V 217 R 0 -0.0540629
56 V 218 E 0 0.0154051
56 V 219 I 0 -0.0565451
56 V 220 D 0 -0.0431153
56 V 221 G 0 -0.0262396
56 V 222 V 0 -0.0528291
56 V 223 I 0 0.0429588
56 V 224 T 0 -0.0835832
56 V 225 D 0 -0.06218
56 V 226 E 0 -0.0280072
56 V 227 V 0 -0.0459359
56 V 228 E 0 -0.0369976
56 V 229 L 0 -0.102736
56 V 230 F 0 -0.0521395
56 V 231 V 0 -0.0418102
57 V 58 V 0 0.183602
57 V 59 S 0 0.196083
57 V 60 H 0 0.123713
57 V 61 D 0 0.0743397
57 V 62 E 0 0.0897873
57 V 63 D 0 -0.00909266
57 V 64 L 0 0.102034
57 V 65 K 0 0.0228024
57 V 66 R 0 0.0174098
57 V 67 L 0 0.00536443
57 V 68 F 0 0.008151
57 V 69 G 0 -0.0182152
57 V 70 L 0 0.00853388
57 V 71 D 0 -0.0203482
57 V 72 V 0 0.000201206
57 V 73 K 0 -0.013415
57 V 74 I 0 0.454182
57 V 75 R 0 -0.00943242
57 V 76 D 0 -0.0118447
57 V 77 A 0 0.000846189
57 V 78 T 0 0.087594
57 V 79 V 0 0.589145
57 V 80 S 0 0.028629
57 V 81 E 0 -0.0363235
57 V 82 L 0 0.290059
57 V 83 K 0 0.0911386
57 V 84 E 0 -0.0174271
57 V 85 L 0 0.0541833
57 V 86 T 0 0.0152365
57 V 87 D 0 -0.0669227
57 V 88 G 0 -0.00819803
57 V 89 K 0 -0.0210912
57 V 90 I 0 0.114205
57 V 91 T 0 -0.0524451
57 V 92 T 0 0.229075
57 V 93 L 0 -0.000760665
57 V 94 K 0 -0.0257455
57 V 95 E 0 0.00208139
57 V 96 V 0 -0.01674
57 V 97 F 0 0.0393537
57 V 98 E 0 -0.0104244
57 V 99 N 0 0.0327399
57 V 100 V 0 0.0133838
57 V 101 S 0 -0.0499049
57 V 102 D 0 -0.026779
57 V 103 D 0 -0.0542549
57 V 104 K 0 -0.0123012
57 V 105 I 0 -0.0111206
57 V 106 I 0 0.0261368
57 V 107 N 0 -0.0858178
57 V 108 I 0 -0.0323432
57 V 109 E 0 -0.0131739
57 V 110 I 0 -0.00499881
57 V 111 K 0 0.0488405
57 V 112 E 0 -0.0506801
57 V 113 R 0 -0.00208845
57 V 114 E 0 0.0111374
57 V 115 A 0 -0.0299885
57 V 116 A 0 -0.0488128
57 V 117 D 0 -0.0856635
57 V 118 A 0 -0.0604187
57 V 119 V 0 0.0171403
57 V 120 L 0 -0.0503294
57 V 121 E 0 -0.0432907
57 V 122 I 0 -0.0394961
57 V 123 S 0 -0.0717899
57 V 124 K 0 -0.087911
57 V 125 K 0 -0.0149501
57 V 126 R 0 -0.0443241
57 V 127 K 0 -0.0190587
57 V 128 N 0 -0.0169866
57 V 129 L 0 -0.0469276
57 V 130 I 0 -0.0146788
57 V 131 F 0 0.017822
57 V 132 S 0 -0.0294266
57 V 133 S 0 0.032307
57 V 134 F 0 -0.0409409
57 V 135 D 0 0.00732876
57 V 136 L 0 -0.0351279
57 V 137 D 0 -0.0347505
57 V 138 L 0 -6.51312e-05
57 V 139 L 0 -0.0623056
57 V 140 D 0 -0.0228799
57 V 141 E 0 -0.0365917
57 V 142 K 0 -0.0292558
57 V 143 F 0 -0.0437777
57 V 144 K 0 -0.0011036
57 V 145 G 0 -0.0386092
57 V 146 T 0 -0.0265243
57 V 147 K 0 -0.0642759
57 V 148 Y 0 -0.0914377
57 V 149 G 0 -0.0455113
57 V 150 Y 0 -0.0597782
57 V 151 L 0 -0.0287481
57 V 152 I 0 -0.0248181
57 V 153 D 0 -0.0398366
57 V 154 E 0 -0.0139222
57 V 155 E 0 -0.0764473
57 V 156 N 0 -0.0226876
57 V 157 Y 0 -0.0612006
57 V 158 G 0 -0.0734368
57 V 159 S 0 -0.0171169
57 V 160 I 0 -0.0675395
57 V 161 E 0 -0.0688062
57 V 162 N 0 -0.0183672
57 V 163 F 0 -0.0326342
57 V 164 V 0 -0.0095256
57 V 165 E 0 -0.0354152
57 V 166 R 0 -0.014839
57 V 167 V 0 -0.0415555
57 V 168 E 0 -0.0309905
57 V 169 K 0 -0.0212864
57 V 170 E 0 -0.0543002
57 V 171 R 0 -0.00865902
57 V 172 P 0 -0.0225543
57 V 173 Y 0 -0.000273766
57 V 174 S 0 -0.0305775
57 V 175 L 0 -0.0587494
57 V 176 H 0 -0.100588
57 V 177 V 0 -0.0411465
57 V 178 P 0 -0.0909211
57 V 179 Y 0 -0.0444181
57 V 180 Q 0 -0.013936
57 V 181 A 0 -0.0672496
57 V 182 F 0 -0.057908
57 V 183 E 0 -0.0210617
57 V 187 A 0 -0.0365198
57 V 188 V 0 -0.017034
57 V 189 E 0 -0.059493
57 V 190 V 0 -0.096908
57 V 191 L 0 -0.0302833
57 V 192 R 0 0.00555834
57 V 193 S 0 -0.0217059
57 V 194 F 0 -0.0410848
57 V 195 R 0 -0.0883827
57 V 196 K 0 -0.0123233
57 V 197 K 0 -0.0322561
57 V 198 G 0 0.0128792
57 V 199 I 0 -0.0208692
57 V 200 V 0 -0.0880746
57 V 201 I 0 -0.0365583
57 V 202 F 0 -0.0504846
57 V 203 V 0 0.00286659
57 V 204 W 0 0.00752842
57 V 205 T 0 -0.0682311
57 V 206 L 0 -0.0634391
57 V 207 N 0 -0.0329293
57 V 208 D 0 -0.052908
57 V 209 P 0 -0.0322038
57 V 210 E 0 -0.0131729
57 V 211 I 0 -0.0408088
57 V 212 Y 0 -0.00392657
57 V 213 R 0 0.0169506
57 V 214 K 0 -0.0194868
57 V 215 I 0 -0.0901429
57 V 216 R 0 -0.00437732
57 V 217 R 0 -0.083982
57 V 218 E 0 -0.00838438
57 V 219 I 0 -0.0575051
57 V 220 D 0 -0.00518796
57 V 221 G 0 -0.0729079
57 V 222 V 0 -0.0284128
57 V 223 I 0 -0.0380233
57 V 224 T 0 -0.0356273
57 V 225 D 0 -0.0350086
57 V 226 E 0 -0.0219063
57 V 227 V 0 0.0226376
57 V 228 E 0 -0.0745348
57 V 229 L 0 0.0111255
57 V 230 F 0 -0.0696258
57 V 231 V 0 -0.00378443
58 V 59 S 0 0.242292
58 V 60 H 0 0.156224
58 V 61 D 0 0.117357
58 V 62 E 0 0.0885953
58 V 63 D 0 0.000613275
58 V 64 L 0 0.0297657
58 V 65 K 0 -0.0286094
58 V 66 R 0 -0.00977238
58 V 67 L 0 0.0255832
58 V 68 F 0 0.0377375
58 V 69 G 0 0.0291602
58 V 70 L 0 -0.00423108
58 V 71 D 0 -0.0614213
58 V 72 V 0 0.00564803
58 V 73 K 0 -0.0350764
58 V 74 I 0 0.0829403
58 V 75 R 0 -0.0457276
58 V 76 D 0 -0.00215283
58 V 77 A 0 -0.0422308
58 V 78 T 0 0.0168849
58 V 79 V 0 0.0455904
58 V 80 S 0 -0.0631865
58 V 81 E 0 -0.0686353
58 V 82 L 0 0.031055
58 V 83 K 0 -0.00911493
58 V 84 E 0 -0.0502052
58 V 85 L 0 -0.0379299
58 V 86 T 0 0.0279258
58 V 87 D 0 0.0894263
58 V 88 G 0 -0.0275415
58 V 89 K 0 -0.0666831
58 V 90 I 0 -0.014617
58 V 91 T 0 0.125624
58 V 92 T 0 0.0459879
58 V 93 L 0 0.127901
58 V 94 K 0 -0.0418816
58 V 95 E 0 -0.0200158
58 V 96 V 0 0.613531
58 V 97 F 0 0.0111771
58 V 98 E 0 0.0248064
58 V 99 N 0 -0.0294032
58 V 100 V 0 0.0110056
58 V 101 S 0 -0.0018954
58 V 102 D 0 -0.0995811
58 V 103 D 0 -0.0137915
58 V 104 K 0 0.00277841
58 V 105 I 0 0.028108
58 V 106 I 0 0.0204778
58 V 107 N 0 0.0051448
58 V 108 I 0 0.0933594
58 V 109 E 0 0.146764
58 V 110 I 0 0.051554
58 V 111 K 0 -0.0142188
58 V 112 E 0 -0.0263699
58 V 113 R 0 -0.0252741
58 V 114 E 0 -0.0264642
58 V 115 A 0 -0.0476648
58 V 116 A 0 -0.0137156
58 V 117 D 0 -0.0324143
58 V 118 A 0 -0.0688058
58 V 119 V 0 0.0949454
58 V 120 L 0 -0.0743752
58 V 121 E 0 -0.0796793
58 V 122 I 0 0.0215981
58 V 123 S 0 -0.0283446
58 V 124 K 0 -0.109223
58 V 125 K 0 -0.0901177
58 V 126 R 0 -0.0315713
58 V 127 K 0 -0.0388033
58 V 128 N 0 -0.0727777
58 V 129 L 0 0.0117141
58 V 130 I 0 -0.00276918
58 V 131 F 0 -0.0136437
58 V 132 S 0 -0.00874535
58 V 133 S 0 -0.0123138
58 V 134 F 0 0.0538971
58 V 135 D 0 -0.0333137
58 V 136 L 0 -0.0117154
58 V 137 D 0 -0.0397111
58 V 138 L 0 -0.0538287
58 V 139 L 0 -0.0561494
58 V 140 D 0 -0.0306805
58 V 141 E 0 -0.0706326
58 V 142 K 0 -0.0185616
58 V 143 F 0 0.0187777
58 V 144 K 0 -0.0498471
58 V 145 G 0 -0.0461672
58 V 146 T 0 -0.0220305
58 V 147 K 0 -0.0562549
58 V 148 Y 0 -0.0265317
58 V 149 G 0 0.0106759
58 V 150 Y 0 0.0121488
58 V 151 L 0 -0.028183
58 V 152 I 0 -0.0364289
58 V 153 D 0 -0.100559
58 V 154 E 0 -0.0233157
58 V 155 E 0 -0.0458423
58 V 156 N 0 -0.0957565
58 V 157 Y 0 -0.0294483
58 V 158 G 0 -0.0446327
58 V 159 S 0 -0.0457126
58 V 160 I 0 -0.0835831
58 V 161 E 0 -0.0987554
58 V 162 N 0 -0.0663531
58 V 163 F 0 -0.0557745
58 V 164 V 0 -0.0456848
58 V 165 E 0 -0.0800768
58 V 166 R 0 -0.0147318
58 V 167 V 0 -0.0573617
58 V 168 E 0 -0.0527586
58 V 169 K 0 -0.00870235
58 V 170 E 0 -0.0494584
58 V 171 R 0 -0.0735078
58 V 172 P 0 -0.0417636
58 V 173 Y 0 -0.0697491
58 V 174 S 0 -0.0354659
58 V 175 L 0 -0.0190397
58 V 176 H 0 -0.0755975
58 V 177 V 0 -0.10596
58 V 178 P 0 -0.0374377
58 V 179 Y 0 -0.0880538
58 V 180 Q 0 -0.0485891
58 V 181 A 0 -0.086359
58 V 182 F 0 -0.0597517
58 V 183 E 0 0.00220971
58 V 187 A 0 -0.0138581
58 V 188 V 0 -0.0401443
58 V 189 E 0 -0.0408185
58 V 190 V 0 0.0118627
58 V 191 L 0 -0.0165739
58 V 192 R 0 -0.0914975
58 V 193 S 0 -0.0630292
58 V 194 F 0 -0.0647582
58 V 195 R 0 -0.0628054
58 V 196 K 0 -0.0491223
58 V 197 K 0 -0.075402
58 V 198 G 0 -0.0440391
58 V 199 I 0 -0.014335
58 V 200 V 0 -0.070579
58 V 201 I 0 -0.0311355
58 V 202 F 0 -0.00139438
58 V 203 V 0 -0.100362
58 V 204 W 0 0.00703934
58 V 205 T 0 -0.0270811
58 V 206 L 0 -0.00802559
58 V 207 N 0 -0.016641
58 V 208 D 0 -0.0372218
58 V 209 P 0 -0.0547062
58 V 210 E 0 -0.0553713
58 V 211 I 0 -0.0385262
58 V 212 Y 0 -0.0124131
58 V 213 R 0 -0.0766921
58 V 214 K 0 -0.0136547
58 V 215 I 0 -0.0723406
58 V 216 R 0 -0.00467783
58 V 217 R 0 -0.0414134
58 V 218 E 0 0.013665
58 V 219 I 0 -0.0274561
58 V 220 D 0 -0.0594002
58 V 221 G 0 -0.0410327
58 V 222 V 0 -0.0372708
58 V 223 I 0 -0.0637097
58 V 224 T 0 0.013396
58 V 225 D 0 -0.0123542
58 V 226 E 0 -0.0263749
58 V 227 V 0 -0.0167785
58 V 228 E 0 -0.0763698
58 V 229 L 0 0.0309564
58 V 230 F 0 -0.038617
58 V 231 V 0 -0.0470723
59 S 60 H 0 0.132609
59 S 61 D 0 0.2204
59 S 62 E 0 0.116897
59 S 63 D 0 0.0891946
59 S 64 L 0 0.16589
59 S 65 K 0 0.137317
59 S 66 R 0 0.171083
59 S 67 L 0 0.657997
59 S 68 F 0 0.307129
59 S 69 G 0 0.0893161
59 S 70 L 0 0.0538176
59 S 71 D 0 0.0296472
59 S 72 V 0 0.190752
59 S 73 K 0 0.0917295
59 S 74 I 0 0.813514
59 S 75 R 0 0.0432264
59 S 76 D 0 -0.00056615
59 S 77 A 0 0.0669247
59 S 78 T 0 0.0489635
59 S 79 V 0 -0.00701283
59 S 80 S 0 -0.0257718
59 S 81 E 0 -0.00517579
59 S 82 L 0 0.063614
59 S 83 K 0 0.00385773
59 S 84 E 0 -0.0251039
59 S 85 L 0 0.114136
59 S 86 T 0 0.00242245
59 S 87 D 0 0.224203
59 S 88 G 0 0.00303893
59 S 89 K 0 -0.0347918
59 S 90 I 0 0.372257
59 S 91 T 0 0.213334
59 S 92 T 0 -0.0415577
59 S 93 L 0 -0.0160076
59 S 94 K 0 -0.0171308
59 S 95 E 0 -0.00536233
59 S 96 V 0 -0.0251468
59 S 97 F 0 -0.0636045
59 S 98 E 0 -0.0029151
59 S 99 N 0 -0.00139992
59 S 100 V 0 -0.00931573
59 S 101 S 0 -0.0105939
59 S 102 D 0 0.00138222
59 S 103 D 0 -0.0234648
59 S 104 K 0 0.00650835
59 S 105 I 0 -0.0538043
59 S 106 I 0 -0.0568638
59 S 107 N 0 -0.0167883
59 S 108 I 0 -0.0222113
59 S 109 E 0 -0.0115148
59 S 110 I 0 -0.0529193
59 S 111 K 0 -0.0227293
59 S 112 E 0 0.0593394
59 S 113 R 0 0.000382546
59 S 114 E 0 -0.0523446
59 S 115 A 0 -0.0182575
59 S 116 A 0 0.00830553
59 S 117 D 0 -0.0665081
59 S 118 A 0 -0.0450741
59 S 119 V 0 -0.0228243
59 S 120 L 0 -0.0351761
59 S 121 E 0 -0.0733401
59 S 122 I 0 0.0202229
59 S 123 S 0 -0.0353152
59 S 124 K 0 -0.0411116
59 S 125 K 0 -0.063543
59 S 126 R 0 -0.0544297
59 S 127 K 0 -0.0463496
59 S 128 N 0 0.000870031
59 S 129 L 0 -0.0475746
59 S 130 I 0 -0.0333777
59 S 131 F 0 -0.00807554
59 S 132 S 0 0.00839934
59 S 133 S 0 0.020886
59 S 134 F 0 -0.033402
59 S 135 D 0 0.0583382
59 S 136 L 0 0.0216367
59 S 137 D 0 -0.00911036
59 S 138 L 0 0.0453046
59 S 139 L 0 0.022267
59 S 140 D 0 -0.060726
59 S 141 E 0 -0.0380303
59 S 142 K 0 -0.0729429
59 S 143 F 0 -0.0864842
59 S 144 K 0 -0.0871282
59 S 145 G 0 -0.0385658
59 S 146 T 0 -0.0160101
59 S 147 K 0 -0.0364286
59 S 148 Y 0 -0.0675004
59 S 149 G 0 -0.0637727
59 S 150 Y 0 -0.0825067
59 S 151 L 0 -0.0482159
59 S 152 I 0 -0.0492414
59 S 153 D 0 -0.0338906
59 S 154 E 0 -0.0504555
59 S 155 E 0 -0.0183974
59 S 156 N 0 -0.05394
59 S 157 Y 0 -0.0746637
59 S 158 G 0 -0.0665274
59 S 159 S 0 -0.0466372
59 S 160 I 0 -0.0262593
59 S 161 E 0 -0.0734727
59 S 162 N 0 -0.0667768
59 S 163 F 0 -0.0389671
59 S 164 V 0 -0.056055
59 S 165 E 0 -0.0841035
59 S 166 R 0 -0.112761
59 S 167 V 0 -0.0483976
59 S 168 E 0 -0.0754134
59 S 169 K 0 -0.0920815
59 S 170 E 0 -0.0145235
59 S 171 R 0 -0.108754
59 S 172 P 0 -0.0848599
59 S 173 Y 0 -0.0214411
59 S 174 S 0 -0.0732709
59 S 175 L 0 -0.0109675
59 S 176 H 0 -0.0303351
59 S 177 V 0 -0.0747049
59 S 178 P 0 -0.027534
59 S 179 Y 0 -0.0808073
59 S 180 Q 0 -0.111762
59 S 181 A 0 -0.0972605
59 S 182 F 0 -0.0600249
59 S 183 E 0 -0.0494178
59 S 187 A 0 -0.0164917
59 S 188 V 0 -0.0378192
59 S 189 E 0 -0.0768932
59 S 190 V 0 -0.0505305
59 S 191 L 0 -0.0832429
59 S 192 R 0 -0.0519082
59 S 193 S 0 -0.0303237
59 S 194 F 0 -0.0607913
59 S 195 R 0 -0.107474
59 S 196 K 0 -0.0465738
59 S 197 K 0 -0.0338887
59 S 198 G 0 -0.0330512
59 S 199 I 0 -0.0279579
59 S 200 V 0 -0.0296371
59 S 201 I 0 -0.0242782
59 S 202 F 0 -0.0618246
59 S 203 V 0 -0.0232684
59 S 204 W 0 -0.0542478
59 S 205 T 0 -0.00742957
59 S 206 L 0 -0.0417267
59 S 207 N 0 -0.0812254
59 S 208 D 0 -0.0492734
59 S 209 P 0 -0.0499057
59 S 210 E 0 -0.0373977
59 S 211 I 0 -0.0672609
59 S 212 Y 0 -0.125842
59 S 213 R 0 -0.0257272
59 S 214 K 0 -0.0799148
59 S 215 I 0 -0.0246244
59 S 216 R 0 -0.0585125
59 S 217 R 0 -0.0934822
59 S 218 E 0 -0.0205689
59 S 219 I 0 -0.0305511
59 S 220 D 0 -0.0530769
59 S 221 G 0 0.0149551
59 S 222 V 0 -0.0475227
59 S 223 I 0 -0.0549249
59 S 224 T 0 0.00374415
59 S 225 D 0 -0.0296354
59 S 226 E 0 -0.028351
59 S 227 V 0 -0.0491263
59 S 228 E 0 -0.044504
59 S 229 L 0 -0.0666231
59 S 230 F 0 -0.0899749
59 S 231 V 0 -0.042549
60 H 61 D 0 0.360901
60 H 62 E 0 0.0574254
60 H 63 D 0 0.0617779
60 H 64 L 0 0.0583267
60 H 65 K 0 0.0534971
60 H 66 R 0 0.144388
60 H 67 L 0 0.0869046
60 H 68 F 0 0.038872
60 H 69 G 0 0.0308613
60 H 70 L 0 0.0168935
60 H 71 D 0 0.020942
60 H 72 V 0 0.0141822
60 H 73 K 0 -0.032662
60 H 74 I 0 0.0171477
60 H 75 R 0 0.00572484
60 H 76 D 0 0.026505
60 H 77 A 0 0.000511316
60 H 78 T 0 0.0154461
60 H 79 V 0 -0.0199932
60 H 80 S 0 0.039302
60 H 81 E 0 0.0112661
60 H 82 L 0 0.0198806
60 H 83 K 0 0.0111238
60 H 84 E 0 -0.012184
60 H 85 L 0 0.0177652
60 H 86 T 0 -0.0248863
60 H 87 D 0 -0.0505678
60 H 88 G 0 -0.0161894
60 H 89 K 0 -0.0178851
60 H 90 I 0 0.01441
60 H 91 T 0 0.00883464
60 H 92 T 0 0.0414698
60 H 93 L 0 0.0123289
60 H 94 K 0 -0.000881819
60 H 95 E 0 0.0187511
60 H 96 V 0 -0.0175386
60 H 97 F 0 0.0195333
60 H 98 E 0 -0.024722
60 H 99 N 0 -0.0344777
60 H 100 V 0 -0.0290347
60 H 101 S 0 -0.0334434
60 H 102 D 0 0.00256472
60 H 103 D 0 -0.0312652
60 H 104 K 0 0.0294915
60 H 105 I 0 -0.0506139
60 H 106 I 0 -0.0323825
60 H 107 N 0 -0.0106372
60 H 108 I 0 -0.0083401
60 H 109 E 0 0.219488
60 H 110 I 0 0.0229839
60 H 111 K 0 0.306403
60 H 112 E 0 -0.0115001
60 H 113 R 0 -0.055401
60 H 114 E 0 -0.0265715
60 H 115 A 0 -0.0583006
60 H 116 A 0 -0.0219561
60 H 117 D 0 -0.0381686
60 H 118 A 0 -0.0198941
60 H 119 V 0 -0.00470869
60 H 120 L 0 -0.0273148
60 H 121 E 0 0.0071934
60 H 122 I 0 -0.0514109
60 H 123 S 0 0.008832
60 H 124 K 0 -0.0584252
60 H 125 K 0 -0.00691863
60 H 126 R 0 -0.0216386
60 H 127 K 0 -0.0292641
60 H 128 N 0 -0.046164
60 H 129 L 0 -0.0340254
60 H 130 I 0 -0.0123146
60 H 131 F 0 -0.0500294
60 H 132 S 0 -0.0203967
60 H 133 S 0 0.00557904
60 H 134 F 0 0.133955
60 H 135 D 0 -0.0261061
60 H 136 L 0 -0.0740695
60 H 137 D 0 -0.0223494
60 H 138 L 0 -0.0904105
60 H 139 L 0 0.0124723
60 H 140 D 0 -0.0338179
60 H 141 E 0 -0.0473031
60 H 142 K 0 -0.0529365
60 H 143 F 0 -0.0510772
60 H 144 K 0 0.021483
60 H 145 G 0 -0.0274902
60 H 146 T 0 -0.053903
60 H 147 K 0 -0.0472416
60 H 148 Y 0 -0.0386849
60 H 149 G 0 -0.0583572
60 H 150 Y 0 -0.0474014
60 H 151 L 0 0.0449727
60 H 152 I 0 -0.0597852
60 H 153 D 0 -0.0586993
60 H 154 E 0 -0.0881245
60 H 155 E 0 -0.0509427
60 H 156 N 0 -0.0501235
60 H 157 Y 0 -0.0119303
60 H 158 G 0 -0.04487
60 H 159 S 0 -0.0422019
60 H 160 I 0 -0.038489
60 H 161 E 0 -0.0260084
60 H 162 N 0 -0.0406558
60 H 163 F 0 -0.0777827
60 H 164 V 0 -0.062418
60 H 165 E 0 -0.0676293
60 H 166 R 0 -0.0855326
60 H 167 V 0 -0.0757592
60 H 168 E 0 -0.0456697
60 H 169 K 0 -0.0511187
60 H 170 E 0 -0.0488866
60 H 171 R 0 -0.0480026
60 H 172 P 0 -0.0510726
60 H 173 Y 0 -0.027272
60 H 174 S 0 -0.088202
60 H 175 L 0 0.00878954
60 H 176 H 0 -0.039628
60 H 177 V 0 -0.0448704
60 H 178 P 0 -0.0460082
60 H 179 Y 0 -0.0687504
60 H 180 Q 0 -0.0651824
60 H 181 A 0 -0.0480984
60 H 182 F 0 -0.0353546
60 H 183 E 0 -0.0717764
60 H 187 A 0 -0.012561
60 H 188 V 0 -0.0868791
60 H 189 E 0 -0.0592982
60 H 190 V 0 -0.0554945
60 H 191 L 0 -0.0404367
60 H 192 R 0 -0.0169623
60 H 193 S 0 -0.018735
60 H 194 F 0 0.0331497
60 H 195 R 0 -0.060356
60 H 196 K 0 -0.0486996
60 H 197 K 0 -0.0328142
60 H 198 G 0 -0.0234513
60 H 199 I 0 -0.0514346
60 H 200 V 0 -0.0665963
60 H 201 I 0 -0.00467676
60 H 202 F 0 -0.0766147
60 H 203 V 0 -0.0215323
60 H 204 W 0 0.129696
60 H 205 T 0 0.0647694
60 H 206 L 0 -0.0189318
60 H 207 N 0 -0.00721495
60 H 208 D 0 -0.0722029
60 H 209 P 0 -0.0563192
60 H 210 E 0 -0.0303839
60 H 211 I 0 -0.0657742
60 H 212 Y 0 -0.0209698
60 H 213 R 0 -0.0152692
60 H 214 K 0 -0.0348648
60 H 215 I 0 -0.0435769
60 H 216 R 0 -0.0336796
60 H 217 R 0 -0.0516673
60 H 218 E 0 -0.0180333
60 H 219 I 0 -0.0239942
60 H 220 D 0 -0.0744317
60 H 221 G 0 -0.0513175
60 H 222 V 0 0.0137386
60 H 223 I 0 -0.00316635
60 H 224 T 0 0.00320874
60 H 225 D 0 0.0874489
60 H 226 E 0 -0.0311349
60 H 227 V 0 -0.0118959
60 H 228 E 0 -0.0682521
60 H 229 L 0 -0.0894025
60 H 230 F 0 -0.0197275
60 H 231 V 0 -0.0555691
61 D 62 E 0 0.10292
61 D 63 D 0 0.184851
61 D 64 L 0 0.192713
61 D 65 K 0 0.106422
61 D 66 R 0 0.487697
61 D 67 L 0 0.0687196
61 D 68 F 0 0.0955678
61 D 69 G 0 0.0276821
61 D 70 L 0 0.0238019
61 D 71 D 0 0.011318
61 D 72 V 0 0.0736614
61 D 73 K 0 0.085345
61 D 74 I 0 0.128468
61 D 75 R 0 0.0332993
61 D 76 D 0 0.026434
61 D 77 A 0 -0.0418474
61 D 78 T 0 0.0213669
61 D 79 V 0 0.021495
61 D 80 S 0 0.0122748
61 D 81 E 0 0.024671
61 D 82 L 0 0.0554158
61 D 83 K 0 0.0063042
61 D 84 E 0 -0.00820714
61 D 85 L 0 0.0190014
61 D 86 T 0 0.0440163
61 D 87 D 0 0.0339456
61 D 88 G 0 -0.00483712
61 D 89 K 0 -0.0153044
61 D 90 I 0 0.0315405
61 D 91 T 0 0.0185951
61 D 92 T 0 -0.000857226
61 D 93 L 0 -0.000172656
61 D 94 K 0 -0.048643
61 D 95 E 0 -0.00292018
61 D 96 V 0 0.0292487
61 D 97 F 0 -0.0151118
61 D 98 E 0 -0.0402606
61 D 99 N 0 0.00597012
61 D 100 V 0 -0.0167354
61 D 101 S 0 -0.0231861
61 D 102 D 0 0.00149142
61 D 103 D 0 -0.00983603
61 D 104 K 0 -0.000370495
61 D 105 I 0 -0.0565497
61 D 106 I 0 -0.0254763
61 D 107 N 0 -0.0115144
61 D 108 I 0 0.0246915
61 D 109 E 0 0.0474522
61 D 110 I 0 0.00492825
61 D 111 K 0 0.102836
61 D 112 E 0 0.0364967
61 D 113 R 0 -0.0099031
61 D 114 E 0 -0.0070069
61 D 115 A 0 -0.0120534
61 D 116 A 0 -0.00932592
61 D 117 D 0 -0.0513478
61 D 118 A 0 -0.0252373
61 D 119 V 0 -0.00589058
61 D 120 L 0 -0.0235789
61 D 121 E 0 -0.0280958
61 D 122 I 0 -0.0339449
61 D 123 S 0 0.0062265
61 D 124 K 0 -0.051263
61 D 125 K 0 -0.0412722
61 D 126 R 0 -0.05995
61 D 127 K 0 -0.0657342
61 D 128 N 0 -0.0815701
61 D 129 L 0 -0.0565898
61 D 130 I 0 -0.0207193
61 D 131 F 0 -0.0809322
61 D 132 S 0 6.90855e-05
61 D 133 S 0 -0.0464809
61 D 134 F 0 0.028543
61 D 135 D 0 -0.0491088
61 D 136 L 0 0.0010822
61 D 137 D 0 -0.0233035
61 D 138 L 0 -0.0329666
61 D 139 L 0 0.0209678
61 D 140 D 0 -0.0285793
61 D 141 E 0 -0.0466713
61 D 142 K 0 -0.0648513
61 D 143 F 0 -0.0494939
61 D 144 K 0 -0.0532975
61 D 145 G 0 -0.051551
61 D 146 T 0 -0.000797515
61 D 147 K 0 -0.0162061
61 D 148 Y 0 -0.0271656
61 D 149 G 0 -0.00394385
61 D 150 Y 0 -0.0732955
61 D 151 L 0 0.0364769
61 D 152 I 0 -0.0434157
61 D 153 D 0 -0.0755013
61 D 154 E 0 -0.0841707
61 D 155 E 0 -0.0941796
61 D 156 N 0 -0.0290972
61 D 157 Y 0 -0.0576274
61 D 158 G 0 -0.0288445
61 D 159 S 0 -0.0324551
61 D 160 I 0 -0.0535825
61 D 161 E 0 -0.0630166
61 D 162 N 0 -0.0540023
61 D 163 F 0 -0.099504
61 D 164 V 0 -0.0705814
61 D 165 E 0 -0.0536467
61 D 166 R 0 -0.0942004
61 D 167 V 0 -0.0914293
61 D 168 E 0 -0.0566477
61 D 169 K 0 -0.0723337
61 D 170 E 0 -0.0555277
61 D 171 R 0 -0.0483073
61 D 172 P 0 -0.0158436
61 D 173 Y 0 -0.0391266
61 D 174 S 0 -0.0640329
61 D 175 L 0 -0.025419
61 D 176 H 0 -0.0271069
61 D 177 V 0 -0.0499778
61 D 178 P 0 -0.0265082
61 D 179 Y 0 -0.0475169
61 D 180 Q 0 -0.0632479
61 D 181 A 0 -0.08563
61 D 182 F 0 -0.0217097
61 D 183 E 0 -0.0760331
61 D 187 A 0 -0.0285307
61 D 188 V 0 -0.081089
61 D 189 E 0 -0.0171042
61 D 190 V 0 0.0284714
61 D 191 L 0 -0.0723288
61 D 192 R 0 0.031412
61 D 193 S 0 -0.0331097
61 D 194 F 0 -0.0291399
61 D 195 R 0 -0.0543067
61 D 196 K 0 -0.0477889
61 D 197 K 0 -0.076271
61 D 198 G 0 -0.0252066
61 D 199 I 0 -0.086279
61 D 200 V 0 -0.0609342
61 D 201 I 0 -0.0289393
61 D 202 F 0 -0.019169
61 D 203 V 0 -0.0223429
61 D 204 W 0 0.0363229
61 D 205 T 0 0.00704918
61 D 206 L 0 -0.0157686
61 D 207 N 0 -0.00601267
61 D 208 D 0 -0.0312131
61 D 209 P 0 -0.0195006
61 D 210 E 0 -0.0359381
61 D 211 I 0 -0.0123091
61 D 212 Y 0 -0.0157178
61 D 213 R 0 -0.0850495
61 D 214 K 0 -0.04589
61 D 215 I 0 0.0335635
61 D 216 R 0 -0.0634432
61 D 217 R 0 -0.0465962
61 D 218 E 0 -0.00918797
61 D 219 I 0 -0.00614339
61 D 220 D 0 -0.0504429
61 D 221 G 0 -0.0426913
61 D 222 V 0 0.0233865
61 D 223 I 0 0.003061
61 D 224 T 0 -0.0194009
61 D 225 D 0 0.0500393
61 D 226 E 0 -0.0551654
61 D 227 V 0 -0.0302047
61 D 228 E 0 -0.00788295
61 D 229 L 0 -0.0661229
61 D 230 F 0 0.0182793
61 D 231 V 0 -0.0779637
62 E 63 D 0 0.190033
62 E 64 L 0 0.0958795
62 E 65 K 0 0.133691
62 E 66 R 0 0.179487
62 E 67 L 0 0.0496517
62 E 68 F 0 0.0205509
62 E 69 G 0 0.0183362
62 E 70 L 0 0.0430595
62 E 71 D 0 -0.0110435
62 E 72 V 0 0.0719141
62 E 73 K 0 0.201126
62 E 74 I 0 0.124525
62 E 75 R 0 0.174221
62 E 76 D 0 0.0759328
62 E 77 A 0 -0.0147782
62 E 78 T 0 0.0128402
62 E 79 V 0 0.0112878
62 E 80 S 0 0.0762301
62 E 81 E 0 0.013455
62 E 82 L 0 -0.0240666
62 E 83 K 0 -0.0642939
62 E 84 E 0 0.0132479
62 E 85 L 0 -0.06999
62 E 86 T 0 -0.0117545
62 E 87 D 0 0.0630698
62 E 88 G 0 0.0505275
62 E 89 K 0 -0.00708257
62 E 90 I 0 0.0209529
62 E 91 T 0 -0.0340517
62 E 92 T 0 -0.0374476
62 E 93 L 0 -0.0140033
62 E 94 K 0 -0.02828
62 E 95 E 0 0.0438332
62 E 96 V 0 0.00837162
62 E 97 F 0 0.019902
62 E 98 E 0 0.0213652
62 E 99 N 0 0.0378635
62 E 100 V 0 -0.0481397
62 E 101 S 0 -0.0204744
62 E 102 D 0 0.0100344
62 E 103 D 0 -0.0259306
62 E 104 K 0 -0.0617679
62 E 105 I 0 0.00200641
62 E 106 I 0 -0.0666765
62 E 107 N 0 -0.0139337
62 E 108 I 0 -0.0148472
62 E 109 E 0 -0.0039291
62 E 110 I 0 0.0473349
62 E 111 K 0 -0.041278
62 E 112 E 0 0.138268
62 E 113 R 0 0.0341311
62 E 114 E 0 -0.00918088
62 E 115 A 0 0.0432913
62 E 116 A 0 -0.00823923
62 E 117 D 0 0.0327307
62 E 118 A 0 0.00403486
62 E 119 V 0 -0.0727801
62 E 120 L 0 -0.0044431
62 E 121 E 0 -0.0571595
62 E 122 I 0 -0.0368789
62 E 123 S 0 0.0204506
62 E 124 K 0 -0.0221983
62 E 125 K 0 -0.0382483
62 E 126 R 0 0.00621256
62 E 127 K 0 -0.0502007
62 E 128 N 0 0.0107241
62 E 129 L 0 0.0225409
62 E 130 I 0 -0.0668061
62 E 131 F 0 -0.0212701
62 E 132 S 0 -0.0440858
62 E 133 S 0 0.0158799
62 E 134 F 0 0.0609149
62 E 135 D 0 0.0234621
62 E 136 L 0 0.036865
62 E 137 D 0 0.0203371
62 E 138 L 0 0.022575
62 E 139 L 0 0.00446895
62 E 140 D 0 -0.020984
62 E 141 E 0 -0.0405198
62 E 142 K 0 -0.0017715
62 E 143 F 0 0.0164351
62 E 144 K 0 -0.00821392
62 E 145 G 0 -0.0509038
62 E 146 T 0 -0.004382
62 E 147 K 0 -0.10344
62 E 148 Y 0 -0.0317966
62 E 149 G 0 -0.00741754
62 E 150 Y 0 -0.0706169
62 E 151 L 0 -0.0496643
62 E 152 I 0 -0.0541427
62 E 153 D 0 0.0435888
62 E 154 E 0 -0.0104326
62 E 155 E 0 -0.0596071
62 E 156 N 0 -0.0264003
62 E 157 Y 0 -0.0331732
62 E 158 G 0 -0.0552828
62 E 159 S 0 -0.0520469
62 E 160 I 0 -0.0412484
62 E 161 E 0 -0.0612437
62 E 162 N 0 -0.0721296
62 E 163 F 0 -0.0409357
62 E 164 V 0 -0.000895305
62 E 165 E 0 -0.0465685
62 E 166 R 0 -0.00834379
62 E 167 V 0 -0.00495155
62 E 168 E 0 -0.0117169
62 E 169 K 0 -0.038873
62 E 170 E 0 -0.0448293
62 E 171 R 0 -0.0382563
62 E 172 P 0 -0.0339867
62 E 173 Y 0 -0.00282597
62 E 174 S 0 -0.0510418
62 E 175 L 0 -0.0267273
62 E 176 H 0 0.0115305
62 E 177 V 0 -0.0679173
62 E 178 P 0 -0.0255972
62 E 179 Y 0 -0.0221247
62 E 180 Q 0 -0.0379603
62 E 181 A 0 0.00117753
62 E 182 F 0 -0.0708294
62 E 183 E 0 -0.055619
62 E 187 A 0 -0.101394
62 E 188 V 0 -0.021718
62 E 189 E 0 -0.0337771
62 E 190 V 0 0.0848139
62 E 191 L 0 -0.0134125
62 E 192 R 0 -0.0493925
62 E 193 S 0 -0.0293839
62 E 194 F 0 -0.019512
62 E 195 R 0 -0.0669553
62 E 196 K 0 -0.0361831
62 E 197 K 0 -0.0176798
62 E 198 G 0 -0.034037
62 E 199 I 0 0.00716744
62 E 200 V 0 0.0145095
62 E 201 I 0 -0.00989674
62 E 202 F 0 -0.0170543
62 E 203 V 0 -0.00572494
62 E 204 W 0 -0.0807495
62 E 205 T 0 0.0199311
62 E 206 L 0 -0.0312026
62 E 207 N 0 -0.0414038
62 E 208 D 0 0.0131689
62 E 209 P 0 -0.023109
62 E 210 E 0 0.01936
62 E 211 I 0 -0.0469507
62 E 212 Y 0 -0.0168718
62 E 213 R 0 -0.0295084
62 E 214 K 0 0.0136168
62 E 215 I 0 -0.101781
62 E 216 R 0 0.0749605
62 E 217 R 0 0.00386491
62 E 218 E 0 -0.0228934
62 E 219 I 0 -0.0309141
62 E 220 D 0 -0.0386609
62 E 221 G 0 -0.081927
62 E 222 V 0 -0.00536398
62 E 223 I 0 -0.0850259
62 E 224 T 0 -0.0680203
62 E 225 D 0 -0.0831836
62 E 226 E 0 -0.050225
62 E 227 V 0 -0.0294041
62 E 228 E 0 -0.0268775
62 E 229 L 0 -0.035839
62 E 230 F 0 -0.0711418
62 E 231 V 0 -0.0426153
63 D 64 L 0 0.115399
63 D 65 K 0 0.754718
63 D 66 R 0 0.405746
63 D 67 L 0 0.251138
63 D 68 F 0 0.216746
63 D 69 G 0 0.0806038
63 D 70 L 0 0.149876
63 D 71 D 0 0.288083
63 D 72 V 0 0.185034
63 D 73 K 0 0.448996
63 D 74 I 0 0.075352
63 D 75 R 0 0.178371
63 D 76 D 0 0.019137
63 D 77 A 0 0.103023
63 D 78 T 0 0.0473154
63 D 79 V 0 -0.0416667
63 D 80 S 0 -0.0134121
63 D 81 E 0 0.050895
63 D 82 L 0 -0.00687603
63 D 83 K 0 0.0368772
63 D 84 E 0 0.00935812
63 D 85 L 0 0.0362786
63 D 86 T 0 0.018527
63 D 87 D 0 0.0229646
63 D 88 G 0 0.0396348
63 D 89 K 0 -0.0118657
63 D 90 I 0 0.00666721
63 D 91 T 0 0.00817162
63 D 92 T 0 -0.00830783
63 D 93 L 0 0.0326589
63 D 94 K 0 0.00879282
63 D 95 E 0 -0.0071608
63 D 96 V 0 -0.0748429
63 D 97 F 0 0.0178664
63 D 98 E 0 -0.0320113
63 D 99 N 0 -0.0152718
63 D 100 V 0 -0.0383947
63 D 101 S 0 0.00165713
63 D 102 D 0 -0.0926619
63 D 103 D 0 -0.0338679
63 D 104 K 0 -0.0973492
63 D 105 I 0 -0.063371
63 D 106 I 0 0.00360192
63 D 107 N 0 -0.000599269
63 D 108 I 0 -0.0531737
63 D 109 E 0 -0.0604894
63 D 110 I 0 -0.0282968
63 D 111 K 0 -0.0228608
63 D 112 E 0 -0.0182599
63 D 113 R 0 -0.0169998
63 D 114 E 0 -0.0146974
63 D 115 A 0 -0.0419772
63 D 116 A 0 -0.0197406
63 D 117 D 0 -0.0188641
63 D 118 A 0 -0.00310897
63 D 119 V 0 0.0310477
63 D 120 L 0 -0.0432185
63 D 121 E 0 0.0333167
63 D 122 I 0 -0.00163175
63 D 123 S 0 -0.0280603
63 D 124 K 0 0.0315556
63 D 125 K 0 -0.0368346
63 D 126 R 0 0.0192081
63 D 127 K 0 -0.0742839
63 D 128 N 0 -0.0295293
63 D 129 L 0 -0.0423622
63 D 130 I 0 -0.0164013
63 D 131 F 0 -0.0768296
63 D 132 S 0 -0.0166291
63 D 133 S 0 -0.0482212
63 D 134 F 0 -0.00823858
63 D 135 D 0 -0.0421557
63 D 136 L 0 -0.0457704
63 D 137 D 0 0.037626
63 D 138 L 0 0.00625648
63 D 139 L 0 -0.0459226
63 D 140 D 0 -0.0224801
63 D 141 E 0 -0.0328322
63 D 142 K 0 -0.0232829
63 D 143 F 0 0.0300321
63 D 144 K 0 0.0267338
63 D 145 G 0 -0.0558118
63 D 146 T 0 -0.0742933
63 D 147 K 0 -0.00444249
63 D 148 Y 0 -0.0430363
63 D 149 G 0 -0.00229718
63 D 150 Y 0 -0.0341806
63 D 151 L 0 -0.0803439
63 D 152 I 0 -0.0211941
63 D 153 D 0 0.0119759
63 D 154 E 0 -0.0347371
63 D 155 E 0 -0.0224215
63 D 156 N 0 -0.0379893
63 D 157 Y 0 -0.0328073
63 D 158 G 0 -0.037834
63 D 159 S 0 -0.0581833
63 D 160 I 0 -0.0182084
63 D 161 E 0 -0.0809822
63 D 162 N 0 -0.0100331
63 D 163 F 0 -0.0459638
63 D 164 V 0 -0.0541937
63 D 165 E 0 -0.0148266
63 D 166 R 0 -0.0621561
63 D 167 V 0 -0.0575578
63 D 168 E 0 -4.21487e-05
63 D 169 K 0 -0.0581322
63 D 170 E 0 -0.0147403
63 D 171 R 0 -0.0366072
63 D 172 P 0 -0.0076414
63 D 173 Y 0 -0.0185876
63 D 174 S 0 -0.0632801
63 D 175 L 0 -0.0259042
63 D 176 H 0 -0.0528066
63 D 177 V 0 0.00140347
63 D 178 P 0 -0.0259959
63 D 179 Y 0 -0.00657357
63 D 180 Q 0 -0.0274493
63 D 181 A 0 -0.0101225
63 D 182 F 0 -0.0764269
63 D 183 E 0 -0.0409641
63 D 187 A 0 -0.0361051
63 D 188 V 0 -0.0239333
63 D 189 E 0 0.0124721
63 D 190 V 0 0.00069554
63 D 191 L 0 -0.0456718
63 D 192 R 0 -0.0463988
63 D 193 S 0 0.00495206
63 D 194 F 0 -0.0430062
63 D 195 R 0 -0.0570339
63 D 196 K 0 -0.0577442
63 D 197 K 0 -0.00426667
63 D 198 G 0 -0.0333702
63 D 199 I 0 -0.0737389
63 D 200 V 0 -8.32658e-06
63 D 201 I 0 -0.0285501
63 D 202 F 0 -0.0857621
63 D 203 V 0 -0.0782461
63 D 204 W 0 -0.0320423
63 D 205 T 0 -0.0661995
63 D 206 L 0 -0.0169166
63 D 207 N 0 -0.0426588
63 D 208 D 0 -0.00369653
63 D 209 P 0 0.00691935
63 D 210 E 0 -0.0329703
63 D 211 I 0 -0.06982
63 D 212 Y 0 -0.0522176
63 D 213 R 0 -0.0021939
63 D 214 K 0 -0.0404766
63 D 215 I 0 -0.061102
63 D 216 R 0 0.00302154
63 D 217 R 0 -0.0494475
63 D 218 E 0 -0.0808155
63 D 219 I 0 0.0115393
63 D 220 D 0 -0.0882851
63 D 221 G 0 -0.0408523
63 D 222 V 0 -0.0598558
63 D 223 I 0 -0.0976061
63 D 224 T 0 -0.0835773
63 D 225 D 0 -0.10912
63 D 226 E 0 -0.0715085
63 D 227 V 0 -0.0552853
63 D 228 E 0 0.00260422
63 D 229 L 0 -0.0580936
63 D 230 F 0 -0.0653645
63 D 231 V 0 0.00505709
64 L 65 K 0 0.398033
64 L 66 R 0 0.181296
64 L 67 L 0 0.251279
64 L 68 F 0 0.251823
64 L 69 G 0 0.165324
64 L 70 L 0 0.347885
64 L 71 D 0 0.122563
64 L 72 V 0 0.243363
64 L 73 K 0 0.0593272
64 L 74 I 0 0.103695
64 L 75 R 0 0.0478637
64 L 76 D 0 0.0252268
64 L 77 A 0 0.493517
64 L 78 T 0 0.0185959
64 L 79 V 0 0.0674566
64 L 80 S 0 -0.0105697
64 L 81 E 0 0.0455618
64 L 82 L 0 0.18716
64 L 83 K 0 -0.0413808
64 L 84 E 0 0.0125627
64 L 85 L 0 0.62971
64 L 86 T 0 0.0872192
64 L 87 D 0 0.0776157
64 L 88 G 0 0.0451488
64 L 89 K 0 -0.0258987
64 L 90 I 0 0.174947
64 L 91 T 0 0.0466516
64 L 92 T 0 0.0471015
64 L 93 L 0 -0.0068127
64 L 94 K 0 -0.0296659
64 L 95 E 0 -0.0208552
64 L 96 V 0 -0.0254015
64 L 97 F 0 -0.013079
64 L 98 E 0 -0.0321191
64 L 99 N 0 0.0126102
64 L 100 V 0 -0.0212795
64 L 101 S 0 0.0260385
64 L 102 D 0 -0.0443309
64 L 103 D 0 0.00955446
64 L 104 K 0 0.0239631
64 L 105 I 0 -0.0445985
64 L 106 I 0 -0.0344341
64 L 107 N 0 -0.00476847
64 L 108 I 0 -0.0602624
64 L 109 E 0 -0.0315878
64 L 110 I 0 -0.0497125
64 L 111 K 0 0.0162842
64 L 112 E 0 -0.0137071
64 L 113 R 0 -0.0479425
64 L 114 E 0 -0.0721782
64 L 115 A 0 0.029185
64 L 116 A 0 0.048538
64 L 117 D 0 -0.082604
64 L 118 A 0 -0.0666242
64 L 119 V 0 -0.0186183
64 L 120 L 0 0.00644082
64 L 121 E 0 -0.0465422
64 L 122 I 0 -0.0614306
64 L 123 S 0 -0.0732596
64 L 124 K 0 -0.0291881
64 L 125 K 0 -0.0193026
64 L 126 R 0 -0.0450477
64 L 127 K 0 -0.0243532
64 L 128 N 0 -0.0398016
64 L 129 L 0 -0.0252207
64 L 130 I 0 0.00753858
64 L 131 F 0 -0.0387212
64 L 132 S 0 -0.0467679
64 L 133 S 0 -0.0409406
64 L 134 F 0 -0.016919
64 L 135 D 0 -0.0064022
64 L 136 L 0 0.0137755
64 L 137 D 0 -0.108407
64 L 138 L 0 -0.0653631
64 L 139 L 0 -0.0355218
64 L 140 D 0 -0.0476144
64 L 141 E 0 -0.0358085
64 L 142 K 0 -0.0722737
64 L 143 F 0 -0.0632332
64 L 144 K 0 -0.0592953
64 L 145 G 0 -0.0725473
64 L 146 T 0 -0.0303025
64 L 147 K 0 -0.0712412
64 L 148 Y 0 -0.0438208
64 L 149 G 0 -0.0709903
64 L 150 Y 0 -0.000111675
64 L 151 L 0 -0.0314144
64 L 152 I 0 -0.0107571
64 L 153 D 0 -0.0469181
64 L 154 E 0 -0.0653577
64 L 155 E 0 -0.027902
64 L 156 N 0 -0.0611914
64 L 157 Y 0 -0.0661638
64 L 158 G 0 0.031741
64 L 159 S 0 0.018325
64 L 160 I 0 -0.0405203
64 L 161 E 0 -0.058969
64 L 162 N 0 -0.0207927
64 L 163 F 0 -0.0470117
64 L 164 V 0 -0.0871759
64 L 165 E 0 -0.0418743
64 L 166 R 0 -0.0715432
64 L 167 V 0 -0.052714
64 L 168 E 0 -0.051972
64 L 169 K 0 -0.0457835
64 L 170 E 0 -0.105891
64 L 171 R 0 -0.0753795
64 L 172 P 0 -0.047085
64 L 173 Y 0 -0.0889179
64 L 174 S 0 -0.0535605
64 L 175 L 0 -0.0342382
64 L 176 H 0 -0.0659149
64 L 177 V 0 -0.0170985
64 L 178 P 0 -0.0537075
64 L 179 Y 0 -0.0819624
64 L 180 Q 0 -0.0641945
64 L 181 A 0 -0.075888
64 L 182 F 0 -0.0221904
64 L 183 E 0 -0.0157358
64 L 187 A 0 0.0012151
64 L 188 V 0 -0.0632749
64 L 189 E 0 -0.0778452
64 L 190 V 0 -0.0306326
64 L 191 L 0 -0.00565911
64 L 192 R 0 -0.0745822
64 L 193 S 0 -0.0498836
64 L 194 F 0 -0.105552
64 L 195 R 0 -0.067194
64 L 196 K 0 -0.0871935
64 L 197 K 0 -0.0934914
64 L 198 G 0 -0.0402404
64 L 199 I 0 -0.0582904
64 L 200 V 0 -0.0114147
64 L 201 I 0 0.0233245
64 L 202 F 0 -0.0118183
64 L 203 V 0 -0.0737363
64 L 204 W 0 -0.00953311
64 L 205 T 0 -0.0380486
64 L 206 L 0 -0.0184768
64 L 207 N 0 -0.0641018
64 L 208 D 0 -0.0855676
64 L 209 P 0 -0.0895254
64 L 210 E 0 0.0270264
64 L 211 I 0 0.00786993
64 L 212 Y 0 -0.0376199
64 L 213 R 0 -0.0583034
64 L 214 K 0 -0.0200547
64 L 215 I 0 -0.0239667
64 L 216 R 0 -0.0421384
64 L 217 R 0 -0.0750545
64 L 218 E 0 -0.049446
64 L 219 I 0 -0.0457106
64 L 220 D 0 -0.0234906
64 L 221 G 0 -0.0375926
64 L 222 V 0 0.00690262
64 L 223 I 0 -0.0457866
64 L 224 T 0 -0.0565036
64 L 225 D 0 -0.0550541
64 L 226 E 0 -0.0346928
64 L 227 V 0 -0.0364015
64 L 228 E 0 -0.0641069
64 L 229 L 0 -0.00102875
64 L 230 F 0 -0.0525565
64 L 231 V 0 -0.100405
65 K 66 R 0 0.194321
65 K 67 L 0 0.18631
65 K 68 F 0 0.283465
65 K 69 G 0 0.350113
65 K 70 L 0 0.253076
65 K 71 D 0 0.463166
65 K 72 V 0 0.530706
65 K 73 K 0 0.0736937
65 K 74 I 0 0.0416795
65 K 75 R 0 0.0944545
65 K 76 D 0 0.118459
65 K 77 A 0 0.0628172
65 K 78 T 0 0.0144814
65 K 79 V 0 0.0242555
65 K 80 S 0 -0.0273742
65 K 81 E 0 -0.00205205
65 K 82 L 0 0.0377028
65 K 83 K 0 0.00407805
65 K 84 E 0 0.034451
65 K 85 L 0 0.0764054
65 K 86 T 0 -0.0265438
65 K 87 D 0 -0.0148164
65 K 88 G 0 0.0764208
65 K 89 K 0 0.00569556
65 K 90 I 0 -0.0319129
65 K 91 T 0 0.0193314
65 K 92 T 0 0.0175514
65 K 93 L 0 -0.0197469
65 K 94 K 0 -0.0297783
65 K 95 E 0 0.0194668
65 K 96 V 0 0.0223848
65 K 97 F 0 -0.0016809
65 K 98 E 0 -0.0246627
65 K 99 N 0 -0.0132913
65 K 100 V 0 -0.0102609
65 K 101 S 0 -0.0267895
65 K 102 D 0 0.0225452
65 K 103 D 0 -0.0221117
65 K 104 K 0 -0.0711863
65 K 105 I 0 -0.0140142
65 K 106 I 0 -0.096858
65 K 107 N 0 -0.0470044
65 K 108 I 0 -0.0295231
65 K 109 E 0 -0.0345179
65 K 110 I 0 -0.0258758
65 K 111 K 0 -0.00746029
65 K 112 E 0 -0.037363
65 K 113 R 0 -0.0184163
65 K 114 E 0 0.00550862
65 K 115 A 0 0.047708
65 K 116 A 0 -0.0515108
65 K 117 D 0 0.0191641
65 K 118 A 0 -0.0423484
65 K 119 V 0 -0.0936212
65 K 120 L 0 -0.00959941
65 K 121 E 0 -0.00490447
65 K 122 I 0 -0.0747947
65 K 123 S 0 -0.0635522
65 K 124 K 0 -0.0650094
65 K 125 K 0 0.0021722
65 K 126 R 0 -0.0443655
65 K 127 K 0 0.0188405
65 K 128 N 0 0.00161916
65 K 129 L 0 0.0121624
65 K 130 I 0 -0.0256952
65 K 131 F 0 -0.0303392
65 K 132 S 0 -0.0959874
65 K 133 S 0 -0.0535727
65 K 134 F 0 -0.0192367
65 K 135 D 0 -0.0363298
65 K 136 L 0 -0.0665354
65 K 137 D 0 -0.0459761
65 K 138 L 0 -0.0233281
65 K 139 L 0 -0.0311423
65 K 140 D 0 -0.0502356
65 K 141 E 0 -0.0387056
65 K 142 K 0 -0.0229331
65 K 143 F 0 -0.053736
65 K 144 K 0 -0.0606018
65 K 145 G 0 -0.00337643
65 K 146 T 0 -0.0561462
65 K 147 K 0 -0.00202069
65 K 148 Y 0 -0.038138
65 K 149 G 0 -0.0232546
65 K 150 Y 0 0.0114969
65 K 151 L 0 -0.0494204
65 K 152 I 0 -0.0599749
65 K 153 D 0 0.00853929
65 K 154 E 0 0.0329663
65 K 155 E 0 -0.0230258
65 K 156 N 0 -0.0426641
65 K 157 Y 0 0.0109358
65 K 158 G 0 -0.0458539
65 K 159 S 0 -0.0531663
65 K 160 I 0 -0.0353782
65 K 161 E 0 -0.0434588
65 K 162 N 0 -0.0307696
65 K 163 F 0 -0.0467751
65 K 164 V 0 -0.0442257
65 K 165 E 0 -0.0804485
65 K 166 R 0 -0.0654389
65 K 167 V 0 -0.0915075
65 K 168 E 0 -0.0283882
65 K 169 K 0 -0.0198653
65 K 170 E 0 -0.0158326
65 K 171 R 0 -0.0485794
65 K 172 P 0 -0.0525748
65 K 173 Y 0 -0.0294196
65 K 174 S 0 -0.0945917
65 K 175 L 0 -0.0609447
65 K 176 H 0 -0.134188
65 K 177 V 0 0.0270134
65 K 178 P 0 0.00952203
65 K 179 Y 0 -0.0822018
65 K 180 Q 0 -0.0657778
65 K 181 A 0 -0.00678902
65 K 182 F 0 -0.0379077
65 K 183 E 0 0.0188544
65 K 187 A 0 0.036508
65 K 188 V 0 -0.0714185
65 K 189 E 0 0.0038592
65 K 190 V 0 -0.0730704
65 K 191 L 0 -0.0477085
65 K 192 R 0 -0.00337483
65 K 193 S 0 -0.0199142
65 K 194 F 0 -0.0355758
65 K 195 R 0 -0.0564603
65 K 196 K 0 -0.0271606
65 K 197 K 0 0.00869572
65 K 198 G 0 0.0126851
65 K 199 I 0 -0.0648366
65 K 200 V 0 -0.00553229
65 K 201 I 0 -0.0435191
65 K 202 F 0 -0.0626131
65 K 203 V 0 -0.0346403
65 K 204 W 0 -0.0896338
65 K 205 T 0 -0.0425499
65 K 206 L 0 -0.0555745
65 K 207 N 0 -0.0281407
65 K 208 D 0 -0.0567001
65 K 209 P 0 -0.0189818
65 K 210 E 0 -0.0267905
65 K 211 I 0 -3.27519e-05
65 K 212 Y 0 -0.0850737
65 K 213 R 0 0.0136525
65 K 214 K 0 0.0245689
65 K 215 I 0 0.0235728
65 K 216 R 0 -0.0140858
65 K 217 R 0 -0.0518697
65 K 218 E 0 -0.0414825
65 K 219 I 0 0.0137607
65 K 220 D 0 -0.0817342
65 K 221 G 0 -0.0454734
65 K 222 V 0 -0.0025935
65 K 223 I 0 -0.0807338
65 K 224 T 0 0.00289136
65 K 225 D 0 -0.109746
65 K 226 E 0 -0.0616317
65 K 227 V 0 -0.0542606
65 K 228 E 0 -0.00536931
65 K 229 L 0 -0.0473783
65 K 230 F 0 -0.0724952
65 K 231 V 0 -0.0226053
66 R 67 L 0 0.525248
66 R 68 F 0 0.284927
66 R 69 G 0 0.202906
66 R 70 L 0 0.146788
66 R 71 D 0 0.0719956
66 R 72 V 0 0.0949263
66 R 73 K 0 -0.0107
66 R 74 I 0 0.112583
66 R 75 R 0 0.0597202
66 R 76 D 0 0.00653519
66 R 77 A 0 -0.0394595
66 R 78 T 0 -0.0054776
66 R 79 V 0 0.0260065
66 R 80 S 0 0.0835959
66 R 81 E 0 -0.0326349
66 R 82 L 0 0.015824
66 R 83 K 0 -0.0107043
66 R 84 E 0 0.00509712
66 R 85 L 0 0.0380874
66 R 86 T 0 0.0997843
66 R 87 D 0 0.049295
66 R 88 G 0 0.0870342
66 R 89 K 0 0.0934993
66 R 90 I 0 0.102075
66 R 91 T 0 0.0620844
66 R 92 T 0 -0.0155422
66 R 93 L 0 0.0196836
66 R 94 K 0 0.00377411
66 R 95 E 0 -0.0336103
66 R 96 V 0 0.0340545
66 R 97 F 0 -0.00303219
66 R 98 E 0 0.00599539
66 R 99 N 0 -0.0347317
66 R 100 V 0 -0.00379215
66 R 101 S 0 -0.0556491
66 R 102 D 0 0.0352812
66 R 103 D 0 0.0176351
66 R 104 K 0 -0.0506207
66 R 105 I 0 -0.0431514
66 R 106 I 0 -0.00634775
66 R 107 N 0 -0.0655772
66 R 108 I 0 0.0442974
66 R 109 E 0 0.00780725
66 R 110 I 0 -0.0498877
66 R 111 K 0 -0.0160485
66 R 112 E 0 -0.0301874
66 R 113 R 0 -0.0636807
66 R 114 E 0 0.0169391
66 R 115 A 0 0.0211394
66 R 116 A 0 -0.00235818
66 R 117 D 0 -0.0621448
66 R 118 A 0 0.0168435
66 R 119 V 0 0.00898534
66 R 120 L 0 -0.0386318
66 R 121 E 0 -0.0276795
66 R 122 I 0 -0.00355124
66 R 123 S 0 -0.0486739
66 R 124 K 0 -0.0222301
66 R 125 K 0 0.0306595
66 R 126 R 0 -0.037839
66 R 127 K 0 -0.0684364
66 R 128 N 0 -0.0464709
66 R 129 L 0 -0.0341139
66 R 130 I 0 0.0200517
66 R 131 F 0 -0.063354
66 R 132 S 0 0.0185199
66 R 133 S 0 -0.0690695
66 R 134 F 0 -0.0252759
66 R 135 D 0 -0.0461034
66 R 136 L 0 -0.010378
66 R 137 D 0 -0.000742258
66 R 138 L 0 -0.0428541
66 R 139 L 0 0.0277332
66 R 140 D 0 -0.0377063
66 R 141 E 0 -0.0826126
66 R 142 K 0 -0.0138782
66 R 143 F 0 -0.0509543
66 R 144 K 0 -0.0249195
66 R 145 G 0 -0.00766061
66 R 146 T 0 -0.0327757
66 R 147 K 0 -0.0732661
66 R 148 Y 0 0.0271105
66 R 149 G 0 -0.00983285
66 R 150 Y 0 -0.0214609
66 R 151 L 0 -0.016997
66 R 152 I 0 -0.0725334
66 R 153 D 0 -0.0838785
66 R 154 E 0 -0.0484383
66 R 155 E 0 -0.0687438
66 R 156 N 0 -0.0250666
66 R 157 Y 0 -0.00367211
66 R 158 G 0 0.0102395
66 R 159 S 0 -0.0705244
66 R 160 I 0 -0.0253905
66 R 161 E 0 -0.0668685
66 R 162 N 0 -0.103076
66 R 163 F 0 -0.0520054
66 R 164 V 0 -0.052235
66 R 165 E 0 -0.0241107
66 R 166 R 0 -0.00475324
66 R 167 V 0 -0.0649926
66 R 168 E 0 -0.045367
66 R 169 K 0 -0.0611298
66 R 170 E 0 -0.0722901
66 R 171 R 0 -0.0469825
66 R 172 P 0 -0.0854135
66 R 173 Y 0 -0.0283576
66 R 174 S 0 -0.0776848
66 R 175 L 0 0.00502722
66 R 176 H 0 -0.0592442
66 R 177 V 0 -0.0432231
66 R 178 P 0 -0.0708111
66 R 179 Y 0 -0.0536847
66 R 180 Q 0 -0.0178337
66 R 181 A 0 -0.0269283
66 R 182 F 0 -0.0602128
66 R 183 E 0 -0.0456428
66 R 187 A 0 0.00264534
66 R 188 V 0 -0.075463
66 R 189 E 0 -0.0158918
66 R 190 V 0 -0.07771
66 R 191 L 0 -0.0782744
66 R 192 R 0 -0.0632292
66 R 193 S 0 -0.0254528
66 R 194 F 0 -0.0583337
66 R 195 R 0 -0.0909565
66 R 196 K 0 -0.0191891
66 R 197 K 0 -0.0306524
66 R 198 G 0 -0.0610003
66 R 199 I 0 -0.0857969
66 R 200 V 0 -0.0527951
66 R 201 I 0 -0.0502882
66 R 202 F 0 -0.0513512
66 R 203 V 0 -0.0538777
66 R 204 W 0 -0.02964
66 R 205 T 0 0.0337523
66 R 206 L 0 0.00924956
66 R 207 N 0 -0.0088851
66 R 208 D 0 -0.075442
66 R 209 P 0 -0.0590248
66 R 210 E 0 -0.0324856
66 R 211 I 0 -0.040813
66 R 212 Y 0 -0.0234737
66 R 213 R 0 -0.0378905
66 R 214 K 0 -0.00422075
66 R 215 I 0 -0.0536028
66 R 216 R 0 -0.00238619
66 R 217 R 0 -0.0671405
66 R 218 E 0 -0.0697244
66 R 219 I 0 -0.0579823
66 R 220 D 0 -0.0301945
66 R 221 G 0 -0.0836584
66 R 222 V 0 -0.0557622
66 R 223 I 0 -0.0620069
66 R 224 T 0 0.00511732
66 R 225 D 0 -0.0292767
66 R 226 E 0 -0.0275111
66 R 227 V 0 -0.0492073
66 R 228 E 0 -0.0442475
66 R 229 L 0 -0.0181914
66 R 230 F 0 -0.0322056
66 R 231 V 0 -0.0476048
67 L 68 F 0 0.508314
67 L 69 G 0 0.406003
67 L 70 L 0 0.306502
67 L 71 D 0 0.153317
67 L 72 V 0 0.0799858
67 L 73 K 0 0.0350961
67 L 74 I 0 0.105202
67 L 75 R 0 -0.0266631
67 L 76 D 0 -0.0267973
67 L 77 A 0 -0.0264821
67 L 78 T 0 -0.0384581
67 L 79 V 0 0.023137
67 L 80 S 0 -0.0197205
67 L 81 E 0 -0.0520017
67 L 82 L 0 0.0399927
67 L 83 K 0 -0.0396647
67 L 84 E 0 0.0569523
67 L 85 L 0 0.0521904
67 L 86 T 0 0.176173
67 L 87 D 0 0.240438
67 L 88 G 0 0.112509
67 L 89 K 0 0.0634117
67 L 90 I 0 0.120877
67 L 91 T 0 0.0692295
67 L 92 T 0 -0.00522782
67 L 93 L 0 -0.0066673
67 L 94 K 0 0.0653747
67 L 95 E 0 -0.0277711
67 L 96 V 0 -0.0723391
67 L 97 F 0 -0.027546
67 L 98 E 0 -0.0306851
67 L 99 N 0 -0.0189971
67 L 100 V 0 -0.0535317
67 L 101 S 0 0.00417078
67 L 102 D 0 -0.0546047
67 L 103 D 0 -0.0263103
67 L 104 K 0 -0.0133296
67 L 105 I 0 -0.0177999
67 L 106 I 0 0.0113722
67 L 107 N 0 -0.013624
67 L 108 I 0 0.0466658
67 L 109 E 0 -0.00845631
67 L 110 I 0 -0.041192
67 L 111 K 0 -0.0181025
67 L 112 E 0 0.0120697
67 L 113 R 0 -0.0545883
67 L 114 E 0 -0.064934
67 L 115 A 0 -0.0639065
67 L 116 A 0 -0.00863701
67 L 117 D 0 -0.0601431
67 L 118 A 0 -0.0799619
67 L 119 V 0 -0.0406648
67 L 120 L 0 -0.0487844
67 L 121 E 0 -0.0303135
67 L 122 I 0 -0.0396224
67 L 123 S 0 -0.0429144
67 L 124 K 0 -0.041259
67 L 125 K 0 -0.0347217
67 L 126 R 0 -0.0954221
67 L 127 K 0 -0.0400941
67 L 128 N 0 -0.0853452
67 L 129 L 0 -0.0230842
67 L 130 I 0 -0.0763965
67 L 131 F 0 -0.0447544
67 L 132 S 0 0.00679884
67 L 133 S 0 -0.0181144
67 L 134 F 0 0.0088283
67 L 135 D 0 -0.0161973
67 L 136 L 0 -0.0847328
67 L 137 D 0 -0.0226991
67 L 138 L 0 -0.0230072
67 L 139 L 0 -0.0543302
67 L 140 D 0 -0.0443505
67 L 141 E 0 -0.0101715
67 L 142 K 0 -0.0763989
67 L 143 F 0 -0.047824
67 L 144 K 0 -0.0444411
67 L 145 G 0 -0.0463297
67 L 146 T 0 -0.0681819
67 L 147 K 0 -0.0671486
67 L 148 Y 0 -0.0473971
67 L 149 G 0 -0.0456726
67 L 150 Y 0 -0.0471414
67 L 151 L 0 -0.0776899
67 L 152 I 0 0.0110245
67 L 153 D 0 -0.0293487
67 L 154 E 0 -0.107611
67 L 155 E 0 -0.0407593
67 L 156 N 0 -0.0292329
67 L 157 Y 0 -0.0206819
67 L 158 G 0 0.0100519
67 L 159 S 0 -0.0551834
67 L 160 I 0 -0.0390667
67 L 161 E 0 -0.0328477
67 L 162 N 0 -0.03874
67 L 163 F 0 -0.0964629
67 L 164 V 0 -0.07915
67 L 165 E 0 -0.0579485
67 L 166 R 0 -0.0260807
67 L 167 V 0 -0.0437507
67 L 168 E 0 -0.0540611
67 L 169 K 0 -0.064068
67 L 170 E 0 -0.0735869
67 L 171 R 0 -0.100774
67 L 172 P 0 -0.0534653
67 L 173 Y 0 -0.0368309
67 L 174 S 0 -0.0874544
67 L 175 L 0 -0.0186474
67 L 176 H 0 -0.105082
67 L 177 V 0 -0.0187476
67 L 178 P 0 -0.0670012
67 L 179 Y 0 -0.0687765
67 L 180 Q 0 0.00815076
67 L 181 A 0 -0.0545487
67 L 182 F 0 -0.0761652
67 L 183 E 0 -0.00344756
67 L 187 A 0 -0.0195853
67 L 188 V 0 -0.0247084
67 L 189 E 0 0.0101779
67 L 190 V 0 -0.0186872
67 L 191 L 0 -0.0679653
67 L 192 R 0 -0.029426
67 L 193 S 0 -0.0408955
67 L 194 F 0 -0.00395496
67 L 195 R 0 -0.0380348
67 L 196 K 0 -0.0230481
67 L 197 K 0 -0.0110815
67 L 198 G 0 -0.0598076
67 L 199 I 0 0.00129513
67 L 200 V 0 -0.0945744
67 L 201 I 0 -0.0326416
67 L 202 F 0 -0.0110265
67 L 203 V 0 -0.0770064
67 L 204 W 0 -0.0113171
67 L 205 T 0 -0.0327865
67 L 206 L 0 -0.0224151
67 L 207 N 0 -0.0228561
67 L 208 D 0 -0.100113
67 L 209 P 0 -0.0714538
67 L 210 E 0 -0.0825379
67 L 211 I 0 -0.0986181
67 L 212 Y 0 -0.0683967
67 L 213 R 0 -0.0220732
67 L 214 K 0 -0.0163965
67 L 215 I 0 -0.067574
67 L 216 R 0 -0.0078385
67 L 217 R 0 -0.102861
67 L 218 E 0 -0.0358852
67 L 219 I 0 -0.0503657
67 L 220 D 0 -0.0033651
67 L 221 G 0 0.0139277
67 L 222 V 0 -0.0299998
67 L 223 I 0 -0.0580196
67 L 224 T 0 -0.0147068
67 L 225 D 0 -0.0198586
67 L 226 E 0 -0.0815893
67 L 227 V 0 -0.0596947
67 L 228 E 0 -0.0338964
67 L 229 L 0 -0.0255677
67 L 230 F 0 -0.0282199
67 L 231 V 0 -0.0415876
68 F 69 G 0 0.788701
68 F 70 L 0 0.477274
68 F 71 D 0 0.310864
68 F 72 V 0 0.428613
68 F 73 K 0 0.0268102
68 F 74 I 0 0.0870483
68 F 75 R 0 0.0282775
68 F 76 D 0 -0.000558763
68 F 77 A 0 0.0829631
68 F 78 T 0 -0.0341172
68 F 79 V 0 0.0256338
68 F 80 S 0 -0.0309086
68 F 81 E 0 0.0266324
68 F 82 L 0 0.0727024
68 F 83 K 0 0.00837049
68 F 84 E 0 0.0281921
68 F 85 L 0 0.238672
68 F 86 T 0 0.0708169
68 F 87 D 0 0.62148
68 F 88 G 0 0.106633
68 F 89 K 0 0.0162862
68 F 90 I 0 0.20559
68 F 91 T 0 0.0230917
68 F 92 T 0 -0.0123465
68 F 93 L 0 -0.0296651
68 F 94 K 0 -0.0121539
68 F 95 E 0 -0.00253823
68 F 96 V 0 -0.0414449
68 F 97 F 0 0.0426973
68 F 98 E 0 -0.0190192
68 F 99 N 0 -0.0393832
68 F 100 V 0 0.00237081
68 F 101 S 0 -0.0358412
68 F 102 D 0 -0.0431056
68 F 103 D 0 -0.0380023
68 F 104 K 0 0.00899286
68 F 105 I 0 -0.0030891
68 F 106 I 0 -0.0736585
68 F 107 N 0 -0.0484786
68 F 108 I 0 -0.0311813
68 F 109 E 0 -0.0256575
68 F 110 I 0 0.0510108
68 F 111 K 0 -0.00320135
68 F 112 E 0 -0.0310497
68 F 113 R 0 -0.0569677
68 F 114 E 0 -0.0637465
68 F 115 A 0 -0.0097544
68 F 116 A 0 0.00881672
68 F 117 D 0 -0.0196622
68 F 118 A 0 -0.0516976
68 F 119 V 0 -0.0324777
68 F 120 L 0 -0.0570576
68 F 121 E 0 -0.07124
68 F 122 I 0 -0.0168896
68 F 123 S 0 -0.0535306
68 F 124 K 0 -0.0665281
68 F 125 K 0 -0.00618127
68 F 126 R 0 -0.04676
68 F 127 K 0 0.0144593
68 F 128 N 0 -0.0750139
68 F 129 L 0 -0.0818452
68 F 130 I 0 -0.0192883
68 F 131 F 0 0.0052206
68 F 132 S 0 -0.0297739
68 F 133 S 0 -0.0465831
68 F 134 F 0 -0.0199463
68 F 135 D 0 -0.0159285
68 F 136 L 0 -0.0659974
68 F 137 D 0 -0.0206721
68 F 138 L 0 -0.00201602
68 F 139 L 0 -0.00183404
68 F 140 D 0 -0.108683
68 F 141 E 0 -0.0181381
68 F 142 K 0 -0.0782386
68 F 143 F 0 -0.087024
68 F 144 K 0 -0.0591265
68 F 145 G 0 -0.0396124
68 F 146 T 0 -0.00448542
68 F 147 K 0 -0.0317639
68 F 148 Y 0 -0.0609169
68 F 149 G 0 -0.015786
68 F 150 Y 0 -0.0856159
68 F 151 L 0 -0.104552
68 F 152 I 0 -0.0567014
68 F 153 D 0 -0.0592992
68 F 154 E 0 -0.0309616
68 F 155 E 0 -0.014625
68 F 156 N 0 -0.0613132
68 F 157 Y 0 -0.0436629
68 F 158 G 0 -0.0371003
68 F 159 S 0 -0.0222266
68 F 160 I 0 0.0320946
68 F 161 E 0 -0.041334
68 F 162 N 0 -0.0397773
68 F 163 F 0 -0.051326
68 F 164 V 0 -0.0174825
68 F 165 E 0 -0.0906664
68 F 166 R 0 -0.0465499
68 F 167 V 0 -0.0549015
68 F 168 E 0 -0.0688022
68 F 169 K 0 -0.0562393
68 F 170 E 0 -0.0689977
68 F 171 R 0 -0.0806878
68 F 172 P 0 -0.0247172
68 F 173 Y 0 -0.00868364
68 F 174 S 0 -0.101283
68 F 175 L 0 -0.0326736
68 F 176 H 0 -0.0416798
68 F 177 V 0 -0.0753192
68 F 178 P 0 -0.0280235
68 F 179 Y 0 -0.102639
68 F 180 Q 0 -0.0594643
68 F 181 A 0 -0.0600333
68 F 182 F 0 -0.0868244
68 F 183 E 0 -0.0137379
68 F 187 A 0 0.0379199
68 F 188 V 0 -0.0495494
68 F 189 E 0 -0.0701625
68 F 190 V 0 -0.047866
68 F 191 L 0 -0.0123544
68 F 192 R 0 -0.00532283
68 F 193 S 0 -0.0974235
68 F 194 F 0 -0.0238939
68 F 195 R 0 -0.0554844
68 F 196 K 0 -0.0579414
68 F 197 K 0 -0.0661014
68 F 198 G 0 -0.0225839
68 F 199 I 0 -3.83354e-05
68 F 200 V 0 -0.00699848
68 F 201 I 0 0.0108766
68 F 202 F 0 -0.0690335
68 F 203 V 0 -0.0609193
68 F 204 W 0 -0.0261752
68 F 205 T 0 -0.029786
68 F 206 L 0 -0.0332567
68 F 207 N 0 -0.0512566
68 F 208 D 0 -0.0434419
68 F 209 P 0 -0.0675024
68 F 210 E 0 -0.044086
68 F 211 I 0 -0.0356192
68 F 212 Y 0 -0.0905827
68 F 213 R 0 -0.0119125
68 F 214 K 0 -0.0571881
68 F 215 I 0 0.0028853
68 F 216 R 0 -0.0699098
68 F 217 R 0 -0.0402841
68 F 218 E 0 -0.026074
68 F 219 I 0 0.0159772
68 F 220 D 0 -0.0716477
68 F 221 G 0 -0.0610304
68 F 222 V 0 -0.0749063
68 F 223 I 0 -0.0592507
68 F 224 T 0 -0.0355755
68 F 225 D 0 -0.0145844
68 F 226 E 0 -0.0644375
68 F 227 V 0 -0.0410576
68 F 228 E 0 -0.0603527
68 F 229 L 0 -0.0599352
68 F 230 F 0 -0.102954
68 F 231 V 0 -0.0335255
69 G 70 L 0 0.859921
69 G 71 D 0 0.481911
69 G 72 V 0 0.298619
69 G 73 K 0 0.0934929
69 G 74 I 0 0.103005
69 G 75 R 0 0.0547564
69 G 76 D 0 0.0157802
69 G 77 A 0 0.151825
69 G 78 T 0 0.033008
69 G 79 V 0 -0.0162279
69 G 80 S 0 0.0270041
69 G 81 E 0 -0.00319597
69 G 82 L 0 -0.0220931
69 G 83 K 0 -0.00241203
69 G 84 E 0 0.0994902
69 G 85 L 0 0.248341
69 G 86 T 0 0.147223
69 G 87 D 0 0.172205
69 G 88 G 0 0.0906458
69 G 89 K 0 0.00794697
69 G 90 I 0 -0.0202619
69 G 91 T 0 0.0149842
69 G 92 T 0 -0.0320077
69 G 93 L 0 -0.0127719
69 G 94 K 0 -0.0364211
69 G 95 E 0 -0.0170564
69 G 96 V 0 -0.0505611
69 G 97 F 0 0.0122506
69 G 98 E 0 -0.0373678
69 G 99 N 0 -0.0280147
69 G 100 V 0 -0.0341205
69 G 101 S 0 0.0442976
69 G 102 D 0 -0.0496752
69 G 103 D 0 -0.0346983
69 G 104 K 0 -0.0200769
69 G 105 I 0 0.0412107
69 G 106 I 0 -0.0662472
69 G 107 N 0 0.00328853
69 G 108 I 0 -0.0104829
69 G 109 E 0 -0.0314586
69 G 110 I 0 -0.032136
69 G 111 K 0 0.00948592
69 G 112 E 0 -0.0042011
69 G 113 R 0 -0.0828076
69 G 114 E 0 -0.00403267
69 G 115 A 0 -0.096163
69 G 116 A 0 -0.0281357
69 G 117 D 0 -0.0632954
69 G 118 A 0 -0.010021
69 G 119 V 0 -0.0506155
69 G 120 L 0 -0.034127
69 G 121 E 0 -0.0594311
69 G 122 I 0 0.0534522
69 G 123 S 0 -0.0557301
69 G 124 K 0 -0.0574711
69 G 125 K 0 0.00194449
69 G 126 R 0 -0.030625
69 G 127 K 0 -0.0302961
69 G 128 N 0 -0.0718695
69 G 129 L 0 0.0492243
69 G 130 I 0 0.00976514
69 G 131 F 0 -0.0577735
69 G 132 S 0 -0.0538126
69 G 133 S 0 -0.0454769
69 G 134 F 0 -0.00744591
69 G 135 D 0 -0.0649831
69 G 136 L 0 -0.0492834
69 G 137 D 0 -0.0324699
69 G 138 L 0 -0.0585071
69 G 139 L 0 -0.0767819
69 G 140 D 0 -0.0335718
69 G 141 E 0 -0.0304786
69 G 142 K 0 -0.0509823
69 G 143 F 0 -0.028657
69 G 144 K 0 0.0185993
69 G 145 G 0 -0.00974495
69 G 146 T 0 -0.0173189
69 G 147 K 0 -0.07068
69 G 148 Y 0 -0.0268221
69 G 149 G 0 -0.0382328
69 G 150 Y 0 -0.0176917
69 G 151 L 0 -0.0308444
69 G 152 I 0 -0.0406561
69 G 153 D 0 -0.0695059
69 G 154 E 0 -0.0436695
69 G 155 E 0 -0.0528832
69 G 156 N 0 -0.0139108
69 G 157 Y 0 -0.0313424
69 G 158 G 0 -0.0165147
69 G 159 S 0 -0.051405
69 G 160 I 0 -0.0324581
69 G 161 E 0 -0.00106454
69 G 162 N 0 -0.074885
69 G 163 F 0 -0.109286
69 G 164 V 0 -0.0453582
69 G 165 E 0 -0.0790109
69 G 166 R 0 -0.029981
69 G 167 V 0 -0.0345813
69 G 168 E 0 -0.0795328
69 G 169 K 0 -0.02922
69 G 170 E 0 -0.0331786
69 G 171 R 0 -0.0593172
69 G 172 P 0 -0.0631873
69 G 173 Y 0 -0.0675919
69 G 174 S 0 -0.0793326
69 G 175 L 0 -0.0226657
69 G 176 H 0 -0.0661958
69 G 177 V 0 -0.0369795
69 G 178 P 0 -0.0549435
69 G 179 Y 0 -0.0649542
69 G 180 Q 0 -0.0656116
69 G 181 A 0 -0.0586454
69 G 182 F 0 -0.0610596
69 G 183 E 0 -0.0505586
69 G 187 A 0 -0.0388218
69 G 188 V 0 -0.0287653
69 G 189 E 0 -0.0976329
69 G 190 V 0 3.5395e-05
69 G 191 L 0 -0.0629046
69 G 192 R 0 -0.0300237
69 G 193 S 0 -0.0205182
69 G 194 F 0 0.0100714
69 G 195 R 0 -0.0366817
69 G 196 K 0 -0.0360215
69 G 197 K 0 -0.0838802
69 G 198 G 0 -0.0215654
69 G 199 I 0 -0.0499508
69 G 200 V 0 -0.0529072
69 G 201 I 0 -0.0234852
69 G 202 F 0 -0.0447823
69 G 203 V 0 -0.0412408
69 G 204 W 0 -0.0301255
69 G 205 T 0 -0.0619534
69 G 206 L 0 -0.0075167
69 G 207 N 0 -0.0359855
69 G 208 D 0 0.021652
69 G 209 P 0 -0.0484669
69 G 210 E 0 -0.0152159
69 G 211 I 0 0.00280245
69 G 212 Y 0 -0.0143256
69 G 213 R 0 -0.0591257
69 G 214 K 0 -0.00460564
69 G 215 I 0 -0.0280182
69 G 216 R 0 0.00362071
69 G 217 R 0 0.0366331
69 G 218 E 0 -0.044926
69 G 219 I 0 -0.0968384
69 G 220 D 0 -0.0739492
69 G 221 G 0 -0.076179
69 G 222 V 0 -0.035452
69 G 223 I 0 -0.0393583
69 G 224 T 0 -0.0367431
69 G 225 D 0 -0.0535308
69 G 226 E 0 -0.0243111
69 G 227 V 0 -0.0263873
69 G 228 E 0 -0.0395806
69 G 229 L 0 -0.0550345
69 G 230 F 0 -0.0762459
69 G 231 V 0 -0.0584745
70 L 71 D 0 0.616034
70 L 72 V 0 0.77049
70 L 73 K 0 0.156647
70 L 74 I 0 0.123567
70 L 75 R 0 0.0244977
70 L 76 D 0 0.0518484
70 L 77 A 0 0.372147
70 L 78 T 0 0.027585
70 L 79 V 0 0.0460696
70 L 80 S 0 0.0450801
70 L 81 E 0 0.115986
70 L 82 L 0 0.0321803
70 L 83 K 0 0.0609262
70 L 84 E 0 0.0881988
70 L 85 L 0 0.491346
70 L 86 T 0 0.00780588
70 L 87 D 0 0.0955076
70 L 88 G 0 0.0532179
70 L 89 K 0 0.0979779
70 L 90 I 0 -0.00638766
70 L 91 T 0 -0.0156665
70 L 92 T 0 0.022577
70 L 93 L 0 -0.0148224
70 L 94 K 0 -0.0130264
70 L 95 E 0 -0.0256902
70 L 96 V 0 -0.0215061
70 L 97 F 0 -0.0233287
70 L 98 E 0 0.0137037
70 L 99 N 0 -0.0137258
70 L 100 V 0 -0.0207269
70 L 101 S 0 -0.0366304
70 L 102 D 0 -0.000864043
70 L 103 D 0 -0.0539397
70 L 104 K 0 0.0060545
70 L 105 I 0 -0.0156901
70 L 106 I 0 -0.0629771
70 L 107 N 0 -0.0432889
70 L 108 I 0 -0.062494
70 L 109 E 0 -0.0711056
70 L 110 I 0 -0.00308806
70 L 111 K 0 -0.0184556
70 L 112 E 0 0.00495104
70 L 113 R 0 -0.0206216
70 L 114 E 0 -0.0292044
70 L 115 A 0 0.0154794
70 L 116 A 0 -0.0271524
70 L 117 D 0 0.0223405
70 L 118 A 0 -0.0255151
70 L 119 V 0 -0.0408061
70 L 120 L 0 -0.0501965
70 L 121 E 0 -0.0244337
70 L 122 I 0 0.00209788
70 L 123 S 0 -0.025596
70 L 124 K 0 0.0457053
70 L 125 K 0 0.0152429
70 L 126 R 0 -0.0387953
70 L 127 K 0 -0.0876258
70 L 128 N 0 -0.0332961
70 L 129 L 0 -0.0656927
70 L 130 I 0 -0.00455068
70 L 131 F 0 -0.0290555
70 L 132 S 0 -0.0663896
70 L 133 S 0 -0.0455794
70 L 134 F 0 -0.0343053
70 L 135 D 0 -0.0860276
70 L 136 L 0 -0.0592118
70 L 137 D 0 0.0100753
70 L 138 L 0 -0.0232506
70 L 139 L 0 -0.049934
70 L 140 D 0 -0.0218767
70 L 141 E 0 -0.010319
70 L 142 K 0 -0.0394151
70 L 143 F 0 -0.0871168
70 L 144 K 0 -0.0302732
70 L 145 G 0 -0.0189904
70 L 146 T 0 0.0342813
70 L 147 K 0 -0.0516959
70 L 148 Y 0 -0.0579153
70 L 149 G 0 -0.0817703
70 L 150 Y 0 -0.0566653
70 L 151 L 0 -0.0451015
70 L 152 I 0 -0.00495659
70 L 153 D 0 -0.0973035
70 L 154 E 0 -0.00296315
70 L 155 E 0 -0.0516668
70 L 156 N 0 -0.0512531
70 L 157 Y 0 -0.0496717
70 L 158 G 0 -0.0913488
70 L 159 S 0 -0.0670629
70 L 160 I 0 -0.107381
70 L 161 E 0 -0.0740664
70 L 162 N 0 -0.045026
70 L 163 F 0 -0.12596
70 L 164 V 0 -0.00583205
70 L 165 E 0 -0.0405108
70 L 166 R 0 -0.0778515
70 L 167 V 0 -0.019289
70 L 168 E 0 -0.0303802
70 L 169 K 0 -0.00771201
70 L 170 E 0 -0.0517879
70 L 171 R 0 -0.0542694
70 L 172 P 0 -0.0455079
70 L 173 Y 0 -0.0386328
70 L 174 S 0 -0.0659325
70 L 175 L 0 -0.0307004
70 L 176 H 0 -0.0628115
70 L 177 V 0 -0.0403074
70 L 178 P 0 -0.0560642
70 L 179 Y 0 -0.040171
70 L 180 Q 0 0.0109116
70 L 181 A 0 -0.0494139
70 L 182 F 0 -0.0578679
70 L 183 E 0 0.00794399
70 L 187 A 0 -0.0494552
70 L 188 V 0 0.0126482
70 L 189 E 0 -0.00432278
70 L 190 V 0 -0.0552046
70 L 191 L 0 -0.0436555
70 L 192 R 0 -0.0333899
70 L 193 S 0 -0.0441302
70 L 194 F 0 -0.0358216
70 L 195 R 0 -0.0374573
70 L 196 K 0 0.00499741
70 L 197 K 0 0.0127339
70 L 198 G 0 -0.082615
70 L 199 I 0 -0.0750085
70 L 200 V 0 -0.0527194
70 L 201 I 0 -0.0373558
70 L 202 F 0 -0.0728198
70 L 203 V 0 -0.0530953
70 L 204 W 0 -0.0417298
70 L 205 T 0 -0.0668485
70 L 206 L 0 -0.0289467
70 L 207 N 0 -0.0799491
70 L 208 D 0 -0.0467306
70 L 209 P 0 -0.061073
70 L 210 E 0 -0.069799
70 L 211 I 0 -0.0715067
70 L 212 Y 0 -0.0349464
70 L 213 R 0 0.0118111
70 L 214 K 0 -0.0426411
70 L 215 I 0 -0.0453599
70 L 216 R 0 -0.0133494
70 L 217 R 0 -0.0632741
70 L 218 E 0 -0.0323026
70 L 219 I 0 -0.0628845
70 L 220 D 0 -0.112105
70 L 221 G 0 -0.0427193
70 L 222 V 0 -0.027742
70 L 223 I 0 -0.0693836
70 L 224 T 0 -0.0430274
70 L 225 D 0 -0.0652715
70 L 226 E 0 -0.0502752
70 L 227 V 0 -0.0231088
70 L 228 E 0 -0.0593064
70 L 229 L 0 -0.0281118
70 L 230 F 0 -0.0546261
70 L 231 V 0 -0.0624561
71 D 72 V 0 0.575369
71 D 73 K 0 0.144549
71 D 74 I 0 0.027196
71 D 75 R 0 0.038164
71 D 76 D 0 0.111296
71 D 77 A 0 0.216192
71 D 78 T 0 0.10346
71 D 79 V 0 0.0117475
71 D 80 S 0 0.115629
71 D 81 E 0 0.0508193
71 D 82 L 0 -0.00548414
71 D 83 K 0 0.0160464
71 D 84 E 0 0.0928245
71 D 85 L 0 0.0520518
71 D 86 T 0 0.0469932
71 D 87 D 0 0.0473822
71 D 88 G 0 0.0186106
71 D 89 K 0 -0.0090849
71 D 90 I 0 0.000299708
71 D 91 T 0 -0.019615
71 D 92 T 0 -0.0222737
71 D 93 L 0 -0.00861215
71 D 94 K 0 0.00421016
71 D 95 E 0 0.00744667
71 D 96 V 0 -0.0256094
71 D 97 F 0 0.0335104
71 D 98 E 0 0.0129701
71 D 99 N 0 -0.0152817
71 D 100 V 0 0.0543829
71 D 101 S 0 0.037148
71 D 102 D 0 -0.0254232
71 D 103 D 0 0.000365382
71 D 104 K 0 -0.032666
71 D 105 I 0 -0.0136593
71 D 106 I 0 -0.0337264
71 D 107 N 0 -0.0943535
71 D 108 I 0 -0.0169134
71 D 109 E 0 -0.0552762
71 D 110 I 0 -0.0426372
71 D 111 K 0 -0.0131028
71 D 112 E 0 -0.0245257
71 D 113 R 0 0.0274526
71 D 114 E 0 0.0162768
71 D 115 A 0 -0.0342375
71 D 116 A 0 0.00966191
71 D 117 D 0 0.0434583
71 D 118 A 0 -0.00030671
71 D 119 V 0 -0.0550915
71 D 120 L 0 -0.000345867
71 D 121 E 0 0.0138052
71 D 122 I 0 -0.0126858
71 D 123 S 0 -0.0547175
71 D 124 K 0 0.0117469
71 D 125 K 0 -0.0116041
71 D 126 R 0 -0.0128463
71 D 127 K 0 -0.0262255
71 D 128 N 0 0.00688921
71 D 129 L 0 -0.076951
71 D 130 I 0 -0.078826
71 D 131 F 0 -0.0157003
71 D 132 S 0 -0.0853021
71 D 133 S 0 -0.0706175
71 D 134 F 0 -0.0456273
71 D 135 D 0 -0.0508525
71 D 136 L 0 0.0265939
71 D 137 D 0 0.00408812
71 D 138 L 0 -0.11303
71 D 139 L 0 -0.0775449
71 D 140 D 0 -0.00464825
71 D 141 E 0 -0.0319566
71 D 142 K 0 0.0181136
71 D 143 F 0 0.0289836
71 D 144 K 0 -0.0374491
71 D 145 G 0 8.16609e-06
71 D 146 T 0 -0.00846566
71 D 147 K 0 -0.0443894
71 D 148 Y 0 -0.0629766
71 D 149 G 0 -0.0571967
71 D 150 Y 0 -0.050395
71 D 151 L 0 -0.062011
71 D 152 I 0 0.0181761
71 D 153 D 0 -0.0602901
71 D 154 E 0 0.0620878
71 D 155 E 0 -0.0471314
71 D 156 N 0 -0.0444389
71 D 157 Y 0 -0.000183019
71 D 158 G 0 -0.0280721
71 D 159 S 0 -0.0317391
71 D 160 I 0 -0.0538523
71 D 161 E 0 0.000911618
71 D 162 N 0 -0.00750893
71 D 163 F 0 -0.0552988
71 D 164 V 0 -0.0187554
71 D 165 E 0 -0.018253
71 D 166 R 0 -0.0440969
71 D 167 V 0 -0.0529127
71 D 168 E 0 -0.0663177
71 D 169 K 0 -0.0170261
71 D 170 E 0 -0.030938
71 D 171 R 0 -0.0126156
71 D 172 P 0 -0.0308607
71 D 173 Y 0 -0.0621304
71 D 174 S 0 -0.0668311
71 D 175 L 0 -0.0521122
71 D 176 H 0 -0.0332307
71 D 177 V 0 -0.0301807
71 D 178 P 0 -0.000456117
71 D 179 Y 0 -0.020666
71 D 180 Q 0 -0.00538441
71 D 181 A 0 0.0164347
71 D 182 F 0 0.0184163
71 D 183 E 0 -0.0483206
71 D 187 A 0 -0.0218759
71 D 188 V 0 -0.024621
71 D 189 E 0 -0.0605723
71 D 190 V 0 0.039335
71 D 191 L 0 -0.0967984
71 D 192 R 0 0.0112405
71 D 193 S 0 -0.0058731
71 D 194 F 0 -0.0524677
71 D 195 R 0 -0.00163892
71 D 196 K 0 0.0252036
71 D 197 K 0 -0.0463222
71 D 198 G 0 -0.0145004
71 D 199 I 0 -0.0637883
71 D 200 V 0 -0.023502
71 D 201 I 0 -0.0205304
71 D 202 F 0 -0.0559186
71 D 203 V 0 -0.0446426
71 D 204 W 0 -0.0739464
71 D 205 T 0 -0.0149417
71 D 206 L 0 -0.0961068
71 D 207 N 0 -0.0403529
71 D 208 D 0 0.026745
71 D 209 P 0 -0.0202304
71 D 210 E 0 0.0145048
71 D 211 I 0 -0.0404286
71 D 212 Y 0 -0.0599648
71 D 213 R 0 -0.0154052
71 D 214 K 0 0.00692404
71 D 215 I 0 -0.0408483
71 D 216 R 0 -0.0281001
71 D 217 R 0 -0.0519483
71 D 218 E 0 -0.0302003
71 D 219 I 0 -0.0536608
71 D 220 D 0 -0.0874533
71 D 221 G 0 -0.0546078
71 D 222 V 0 -0.0673001
71 D 223 I 0 -0.100549
71 D 224 T 0 -0.0758022
71 D 225 D 0 -0.0455304
71 D 226 E 0 -0.0279954
71 D 227 V 0 -0.0880293
71 D 228 E 0 -0.0100748
71 D 229 L 0 -0.0400634
71 D 230 F 0 -0.00905557
71 D 231 V 0 0.00867582
72 V 73 K 0 0.243854
72 V 74 I 0 0.179045
72 V 75 R 0 0.127692
72 V 76 D 0 0.252121
72 V 77 A 0 0.671206
72 V 78 T 0 0.0560012
72 V 79 V 0 -0.0248204
72 V 80 S 0 0.0195849
72 V 81 E 0 0.159086
72 V 82 L 0 0.0929533
72 V 83 K 0 0.0322235
72 V 84 E 0 0.0655021
72 V 85 L 0 0.205087
72 V 86 T 0 0.0496736
72 V 87 D 0 0.12177
72 V 88 G 0 0.0527811
72 V 89 K 0 0.0113014
72 V 90 I 0 0.0618793
72 V 91 T 0 0.000417543
72 V 92 T 0 0.00327213
72 V 93 L 0 0.0155628
72 V 94 K 0 -0.0523242
72 V 95 E 0 0.0152557
72 V 96 V 0 0.0148593
72 V 97 F 0 0.0552436
72 V 98 E 0 0.00491949
72 V 99 N 0 -0.0365812
72 V 100 V 0 0.0408199
72 V 101 S 0 0.0253606
72 V 102 D 0 0.0147011
72 V 103 D 0 -0.0286731
72 V 104 K 0 -0.0298793
72 V 105 I 0 -0.0234105
72 V 106 I 0 -0.0431555
72 V 107 N 0 -0.0311521
72 V 108 I 0 0.0499882
72 V 109 E 0 -0.0630955
72 V 110 I 0 -0.0650062
72 V 111 K 0 -0.000119058
72 V 112 E 0 0.0129416
72 V 113 R 0 0.0033558
72 V 114 E 0 0.0068702
72 V 115 A 0 -0.0454598
72 V 116 A 0 -0.0474228
72 V 117 D 0 0.0492707
72 V 118 A 0 -0.0137029
72 V 119 V 0 -0.0335577
72 V 120 L 0 -0.0865478
72 V 121 E 0 -0.0148607
72 V 122 I 0 -0.0497323
72 V 123 S 0 -0.0303915
72 V 124 K 0 -0.0187496
72 V 125 K 0 -0.049115
72 V 126 R 0 -0.0517707
72 V 127 K 0 -0.0398962
72 V 128 N 0 -0.0314412
72 V 129 L 0 -0.0309339
72 V 130 I 0 -0.0681576
72 V 131 F 0 -0.0183696
72 V 132 S 0 -0.0458985
72 V 133 S 0 -0.0288292
72 V 134 F 0 -0.0500755
72 V 135 D 0 -0.0307309
72 V 136 L 0 -0.046292
72 V 137 D 0 -0.0651118
72 V 138 L 0 0.0157796
72 V 139 L 0 -0.0151933
72 V 140 D 0 -0.0211551
72 V 141 E 0 -0.00885383
72 V 142 K 0 -0.025628
72 V 143 F 0 -0.0101764
72 V 144 K 0 -0.0305966
72 V 145 G 0 -0.0510197
72 V 146 T 0 -0.0211306
72 V 147 K 0 -0.0753292
72 V 148 Y 0 -0.0593529
72 V 149 G 0 -0.0775007
72 V 150 Y 0 -0.0365659
72 V 151 L 0 -0.068457
72 V 152 I 0 -0.0486999
72 V 153 D 0 -0.0492764
72 V 154 E 0 -0.0325547
72 V 155 E 0 -0.102254
72 V 156 N 0 -0.0966688
72 V 157 Y 0 -0.0716558
72 V 158 G 0 -0.0567014
72 V 159 S 0 -0.0643204
72 V 160 I 0 -0.0842249
72 V 161 E 0 -0.0962076
72 V 162 N 0 -0.0541815
72 V 163 F 0 -0.0468108
72 V 164 V 0 -0.0684359
72 V 165 E 0 -0.0394014
72 V 166 R 0 -0.0728349
72 V 167 V 0 -0.0345295
72 V 168 E 0 -0.077341
72 V 169 K 0 -0.0352434
72 V 170 E 0 -0.0642643
72 V 171 R 0 -0.0764264
72 V 172 P 0 -0.0667997
72 V 173 Y 0 -0.0127376
72 V 174 S 0 -0.0140355
72 V 175 L 0 -0.0433464
72 V 176 H 0 -0.0880932
72 V 177 V 0 -0.0883057
72 V 178 P 0 -0.114776
72 V 179 Y 0 -0.044099
72 V 180 Q 0 -0.0120664
72 V 181 A 0 -0.137451
72 V 182 F 0 -0.0653412
72 V 183 E 0 -0.093012
72 V 187 A 0 -0.0540769
72 V 188 V 0 -0.0342279
72 V 189 E 0 -0.0570939
72 V 190 V 0 -0.0334222
72 V 191 L 0 -0.0251096
72 V 192 R 0 0.00689075
72 V 193 S 0 -0.00363956
72 V 194 F 0 -0.0610755
72 V 195 R 0 -0.0491436
72 V 196 K 0 -0.0243469
72 V 197 K 0 -0.00928928
72 V 198 G 0 -0.0269863
72 V 199 I 0 -0.0519585
72 V 200 V 0 -0.0714676
72 V 201 I 0 -0.0463387
72 V 202 F 0 -0.0777841
72 V 203 V 0 -0.0654125
72 V 204 W 0 -0.0546363
72 V 205 T 0 -0.0983796
72 V 206 L 0 -0.0496663
72 V 207 N 0 -0.102757
72 V 208 D 0 -0.0714839
72 V 209 P 0 -0.0308161
72 V 210 E 0 -0.0143413
72 V 211 I 0 0.026963
72 V 212 Y 0 -0.0461204
72 V 213 R 0 -0.0526028
72 V 214 K 0 -0.0676561
72 V 215 I 0 -0.0179952
72 V 216 R 0 -0.0735598
72 V 217 R 0 -0.0727544
72 V 218 E 0 -0.085095
72 V 219 I 0 -0.0538168
72 V 220 D 0 -0.0472804
72 V 221 G 0 -0.0510234
72 V 222 V 0 -0.0467212
72 V 223 I 0 -0.0612095
72 V 224 T 0 -0.0413309
72 V 225 D 0 -0.0518153
72 V 226 E 0 -0.0463481
72 V 227 V 0 -0.0444529
72 V 228 E 0 -0.0725745
72 V 229 L 0 -0.0868054
72 V 230 F 0 -0.0143123
72 V 231 V 0 -0.0492906
73 K 74 I 0 0.247593
73 K 75 R 0 0.600888
73 K 76 D 0 0.830916
73 K 77 A 0 0.208892
73 K 78 T 0 0.123125
73 K 79 V 0 0.0782193
73 K 80 S 0 0.0442006
73 K 81 E 0 0.0872521
73 K 82 L 0 0.118712
73 K 83 K 0 0.0727718
73 K 84 E 0 0.0235353
73 K 85 L 0 0.0424852
73 K 86 T 0 0.0242128
73 K 87 D 0 0.0171094
73 K 88 G 0 0.0481054
73 K 89 K 0 -0.0517562
73 K 90 I 0 -0.0282683
73 K 91 T 0 -0.0649326
73 K 92 T 0 -0.0146949
73 K 93 L 0 -0.00914791
73 K 94 K 0 -0.0247154
73 K 95 E 0 -0.00285235
73 K 96 V 0 -0.0314274
73 K 97 F 0 -0.0377847
73 K 98 E 0 0.0108077
73 K 99 N 0 -0.0558364
73 K 100 V 0 -0.0698319
73 K 101 S 0 -0.0267962
73 K 102 D 0 -0.00233723
73 K 103 D 0 0.0395607
73 K 104 K 0 0.00615757
73 K 105 I 0 0.0421938
73 K 106 I 0 -0.00426141
73 K 107 N 0 -0.0446622
73 K 108 I 0 -0.0562909
73 K 109 E 0 -0.0259871
73 K 110 I 0 -0.0473747
73 K 111 K 0 -0.0319857
73 K 112 E 0 -0.00277343
73 K 113 R 0 -0.0476439
73 K 114 E 0 0.00259165
73 K 115 A 0 0.0372463
73 K 116 A 0 -0.000832094
73 K 117 D 0 -0.0199047
73 K 118 A 0 -0.0178437
73 K 119 V 0 -0.0240175
73 K 120 L 0 0.0199738
73 K 121 E 0 0.0108177
73 K 122 I 0 0.0153436
73 K 123 S 0 0.00967994
73 K 124 K 0 -0.0599897
73 K 125 K 0 0.00557123
73 K 126 R 0 -0.000513583
73 K 127 K 0 -0.00703337
73 K 128 N 0 0.0113286
73 K 129 L 0 0.0654651
73 K 130 I 0 0.00671179
73 K 131 F 0 -0.030437
73 K 132 S 0 -0.0650076
73 K 133 S 0 -0.0797127
73 K 134 F 0 -0.0547706
73 K 135 D 0 -0.0137854
73 K 136 L 0 -0.0332479
73 K 137 D 0 0.0208402
73 K 138 L 0 -0.0585699
73 K 139 L 0 -0.0234182
73 K 140 D 0 0.0710501
73 K 141 E 0 -0.0384483
73 K 142 K 0 0.00228603
73 K 143 F 0 -0.0649732
73 K 144 K 0 -0.0375307
73 K 145 G 0 0.0279026
73 K 146 T 0 -0.0329713
73 K 147 K 0 -0.0916083
73 K 148 Y 0 -0.0160675
73 K 149 G 0 -0.0391891
73 K 150 Y 0 -0.0561516
73 K 151 L 0 -0.114651
73 K 152 I 0 -0.0153777
73 K 153 D 0 -0.00508838
73 K 154 E 0 -0.0184091
73 K 155 E 0 0.0133532
73 K 156 N 0 -0.0451517
73 K 157 Y 0 -0.000771606
73 K 158 G 0 -0.013428
73 K 159 S 0 -0.0576898
73 K 160 I 0 -0.0049694
73 K 161 E 0 -0.0269421
73 K 162 N 0 -0.0419318
73 K 163 F 0 0.0238932
73 K 164 V 0 -0.0531018
73 K 165 E 0 0.0439371
73 K 166 R 0 0.0214241
73 K 167 V 0 -0.0204192
73 K 168 E 0 -0.0337578
73 K 169 K 0 -0.00193372
73 K 170 E 0 -0.0343646
73 K 171 R 0 -0.042251
73 K 172 P 0 -0.00130677
73 K 173 Y 0 0.00282164
73 K 174 S 0 -0.0237677
73 K 175 L 0 0.0276847
73 K 176 H 0 -0.0710483
73 K 177 V 0 -0.039288
73 K 178 P 0 -0.00729653
73 K 179 Y 0 -0.00597622
73 K 180 Q 0 -0.0469739
73 K 181 A 0 -0.0604904
73 K 182 F 0 0.0136978
73 K 183 E 0 -0.0550172
73 K 187 A 0 -0.0826593
73 K 188 V 0 -0.0219058
73 K 189 E 0 0.00397405
73 K 190 V 0 -0.0492208
73 K 191 L 0 -0.0895454
73 K 192 R 0 -0.0477313
73 K 193 S 0 -0.0697334
73 K 194 F 0 -0.0327077
73 K 195 R 0 -0.0465945
73 K 196 K 0 0.00464217
73 K 197 K 0 -0.0645253
73 K 198 G 0 -0.0198468
73 K 199 I 0 -0.0172799
73 K 200 V 0 -0.048293
73 K 201 I 0 -0.0218542
73 K 202 F 0 0.00645332
73 K 203 V 0 -0.0675223
73 K 204 W 0 -0.0456835
73 K 205 T 0 -0.0391242
73 K 206 L 0 -0.0249936
73 K 207 N 0 -0.0443716
73 K 208 D 0 0.0160795
73 K 209 P 0 -0.0658327
73 K 210 E 0 0.0134539
73 K 211 I 0 0.00164776
73 K 212 Y 0 -0.0578277
73 K 213 R 0 0.018694
73 K 214 K 0 -0.0495709
73 K 215 I 0 -0.0016017
73 K 216 R 0 -0.050906
73 K 217 R 0 -0.0824368
73 K 218 E 0 -0.0195884
73 K 219 I 0 -0.0195266
73 K 220 D 0 -0.0198883
73 K 221 G 0 -0.0173657
73 K 222 V 0 -0.0127355
73 K 223 I 0 -0.0876842
73 K 224 T 0 -0.0393235
73 K 225 D 0 -0.06366
73 K 226 E 0 -0.0239681
73 K 227 V 0 -0.0373241
73 K 228 E 0 -0.0387145
73 K 229 L 0 0.0400056
73 K 230 F 0 -0.00932096
73 K 231 V 0 -0.0567392
74 I 75 R 0 0.27595
74 I 76 D 0 0.115031
74 I 77 A 0 0.237989
74 I 78 T 0 0.13246
74 I 79 V 0 0.141496
74 I 80 S 0 0.115766
74 I 81 E 0 0.0901611
74 I 82 L 0 0.135749
74 I 83 K 0 0.0409145
74 I 84 E 0 0.0371291
74 I 85 L 0 0.0656599
74 I 86 T 0 0.0178199
74 I 87 D 0 0.0302623
74 I 88 G 0 -0.0113664
74 I 89 K 0 0.0216439
74 I 90 I 0 0.0366092
74 I 91 T 0 0.0178674
74 I 92 T 0 0.0146911
74 I 93 L 0 0.0198174
74 I 94 K 0 0.0250572
74 I 95 E 0 0.0585408
74 I 96 V 0 -0.0619897
74 I 97 F 0 -0.0108102
74 I 98 E 0 -0.00832158
74 I 99 N 0 -0.0015672
74 I 100 V 0 -0.0299185
74 I 101 S 0 0.00425099
74 I 102 D 0 -0.00758012
74 I 103 D 0 0.0305456
74 I 104 K 0 -0.0140084
74 I 105 I 0 -0.0736738
74 I 106 I 0 -0.0396033
74 I 107 N 0 -0.0775457
74 I 108 I 0 0.0147721
74 I 109 E 0 -0.0314533
74 I 110 I 0 -0.0199902
74 I 111 K 0 0.0296232
74 I 112 E 0 -0.0130083
74 I 113 R 0 0.0109856
74 I 114 E 0 -0.0151167
74 I 115 A 0 0.039686
74 I 116 A 0 -0.0478627
74 I 117 D 0 -0.034221
74 I 118 A 0 0.00383901
74 I 119 V 0 0.00770278
74 I 120 L 0 -0.0291448
74 I 121 E 0 -0.00261157
74 I 122 I 0 -0.00162476
74 I 123 S 0 -0.00167195
74 I 124 K 0 -0.0329078
74 I 125 K 0 -0.0312319
74 I 126 R 0 -0.0369041
74 I 127 K 0 -0.0391333
74 I 128 N 0 -0.0365261
74 I 129 L 0 -0.0256831
74 I 130 I 0 -0.0707381
74 I 131 F 0 -0.00335293
74 I 132 S 0 -0.0258457
74 I 133 S 0 -0.0204393
74 I 134 F 0 0.00680016
74 I 135 D 0 -0.0343067
74 I 136 L 0 -0.0879959
74 I 137 D 0 -0.0756494
74 I 138 L 0 -0.0602722
74 I 139 L 0 -0.015362
74 I 140 D 0 -0.0254506
74 I 141 E 0 -0.00380898
74 I 142 K 0 0.00625967
74 I 143 F 0 -0.075018
74 I 144 K 0 -0.0785047
74 I 145 G 0 -0.107483
74 I 146 T 0 -0.0310477
74 I 147 K 0 -0.0349497
74 I 148 Y 0 -0.0622984
74 I 149 G 0 -0.0450854
74 I 150 Y 0 -0.0386487
74 I 151 L 0 -0.0726959
74 I 152 I 0 -0.0812557
74 I 153 D 0 -0.055844
74 I 154 E 0 -0.0187315
74 I 155 E 0 -0.066149
74 I 156 N 0 -0.0814231
74 I 157 Y 0 -0.0891492
74 I 158 G 0 -0.0267637
74 I 159 S 0 -0.0547916
74 I 160 I 0 -0.081936
74 I 161 E 0 -0.0792226
74 I 162 N 0 -0.0983311
74 I 163 F 0 -0.0581634
74 I 164 V 0 -0.034588
74 I 165 E 0 -0.106483
74 I 166 R 0 -0.0265079
74 I 167 V 0 -0.0213411
74 I 168 E 0 -0.0752562
74 I 169 K 0 -0.0491518
74 I 170 E 0 -0.0645651
74 I 171 R 0 -0.0621576
74 I 172 P 0 -0.0590555
74 I 173 Y 0 -0.0784295
74 I 174 S 0 -0.0334203
74 I 175 L 0 -0.067262
74 I 176 H 0 -0.0518842
74 I 177 V 0 0.0251518
74 I 178 P 0 -0.0494401
74 I 179 Y 0 -0.019631
74 I 180 Q 0 -0.0465686
74 I 181 A 0 -0.00354766
74 I 182 F 0 0.00911521
74 I 183 E 0 -0.0614307
74 I 187 A 0 -0.0122823
74 I 188 V 0 -0.0165512
74 I 189 E 0 -0.0668645
74 I 190 V 0 -0.0335378
74 I 191 L 0 -0.0223526
74 I 192 R 0 -0.0295011
74 I 193 S 0 -0.00945624
74 I 194 F 0 -0.0769566
74 I 195 R 0 -0.0406201
74 I 196 K 0 -0.0632392
74 I 197 K 0 0.0123747
74 I 198 G 0 -0.0157872
74 I 199 I 0 -0.0539246
74 I 200 V 0 -0.0509872
74 I 201 I 0 -0.0461068
74 I 202 F 0 -0.050644
74 I 203 V 0 -0.0545053
74 I 204 W 0 -0.0828469
74 I 205 T 0 -0.0519727
74 I 206 L 0 -0.0408118
74 I 207 N 0 -0.0852083
74 I 208 D 0 -0.0831685
74 I 209 P 0 -0.0325874
74 I 210 E 0 -0.0711591
74 I 211 I 0 -0.0310441
74 I 212 Y 0 -0.0492419
74 I 213 R 0 -0.011506
74 I 214 K 0 -0.0234575
74 I 215 I 0 0.031954
74 I 216 R 0 0.00754178
74 I 217 R 0 -0.0370051
74 I 218 E 0 0.00759424
74 I 219 I 0 -0.0248812
74 I 220 D 0 -0.0401289
74 I 221 G 0 -0.0719466
74 I 222 V 0 -0.0299886
74 I 223 I 0 -0.072717
74 I 224 T 0 -0.064536
74 I 225 D 0 -0.0697474
74 I 226 E 0 0.00356066
74 I 227 V 0 0.0145185
74 I 228 E 0 -0.0619956
74 I 229 L 0 -0.0750846
74 I 230 F 0 -0.115942
74 I 231 V 0 -0.0044937
75 R 76 D 0 0.561023
75 R 77 A 0 0.159109
75 R 78 T 0 0.0962603
75 R 79 V 0 0.0605483
75 R 80 S 0 0.0386272
75 R 81 E 0 0.0998381
75 R 82 L 0 0.0575794
75 R 83 K 0 0.0582835
75 R 84 E 0 0.0808209
75 R 85 L 0 -0.00824471
75 R 86 T 0 0.0674569
75 R 87 D 0 0.0389015
75 R 88 G 0 0.000658284
75 R 89 K 0 0.0437951
75 R 90 I 0 0.00405847
75 R 91 T 0 -0.0146994
75 R 92 T 0 -0.0245892
75 R 93 L 0 -0.0371919
75 R 94 K 0 0.0417109
75 R 95 E 0 0.00478231
75 R 96 V 0 0.0448334
75 R 97 F 0 0.0360472
75 R 98 E 0 0.041237
75 R 99 N 0 -0.0523545
75 R 100 V 0 -0.0529011
75 R 101 S 0 -0.00496045
75 R 102 D 0 0.00555259
75 R 103 D 0 -0.0545889
75 R 104 K 0 0.00610229
75 R 105 I 0 -0.0152166
75 R 106 I 0 -0.00951456
75 R 107 N 0 0.0561719
75 R 108 I 0 -0.0326166
75 R 109 E 0 -0.0146177
75 R 110 I 0 0.0153925
75 R 111 K 0 -0.0440224
75 R 112 E 0 0.102888
75 R 113 R 0 0.079934
75 R 114 E 0 0.0622764
75 R 115 A 0 -0.000237647
75 R 116 A 0 0.0291836
75 R 117 D 0 0.00710203
75 R 118 A 0 -0.0313677
75 R 119 V 0 -0.0145201
75 R 120 L 0 -0.0256211
75 R 121 E 0 0.00381982
75 R 122 I 0 0.0225435
75 R 123 S 0 0.0371058
75 R 124 K 0 0.00913875
75 R 125 K 0 -0.0445504
75 R 126 R 0 0.00319975
75 R 127 K 0 -0.0256467
75 R 128 N 0 -0.0445254
75 R 129 L 0 -0.00861399
75 R 130 I 0 -0.0516095
75 R 131 F 0 -0.0371554
75 R 132 S 0 -0.0490649
75 R 133 S 0 -0.0869187
75 R 134 F 0 -0.0653419
75 R 135 D 0 -0.00729589
75 R 136 L 0 -0.0591577
75 R 137 D 0 0.0387135
75 R 138 L 0 0.0439584
75 R 139 L 0 -0.0570143
75 R 140 D 0 0.0182696
75 R 141 E 0 -0.074619
75 R 142 K 0 -0.00434406
75 R 143 F 0 -0.0593497
75 R 144 K 0 -0.0338909
75 R 145 G 0 -0.0355046
75 R 146 T 0 -0.00772764
75 R 147 K 0 -0.0262618
75 R 148 Y 0 -0.0611827
75 R 149 G 0 -0.0365342
75 R 150 Y 0 -0.0469898
75 R 151 L 0 -0.0846029
75 R 152 I 0 -0.0197282
75 R 153 D 0 0.000372706
75 R 154 E 0 -0.0134427
75 R 155 E 0 -0.0533152
75 R 156 N 0 0.00744121
75 R 157 Y 0 -0.040176
75 R 158 G 0 -0.0433376
75 R 159 S 0 -0.0416691
75 R 160 I 0 -0.0790318
75 R 161 E 0 -0.0387047
75 R 162 N 0 0.00139846
75 R 163 F 0 0.00418154
75 R 164 V 0 -0.0553922
75 R 165 E 0 -0.0604026
75 R 166 R 0 -0.00648407
75 R 167 V 0 0.0102983
75 R 168 E 0 -0.0203138
75 R 169 K 0 0.0373004
75 R 170 E 0 0.0018276
75 R 171 R 0 -0.0142848
75 R 172 P 0 -0.0599313
75 R 173 Y 0 -0.0473992
75 R 174 S 0 -0.0743788
75 R 175 L 0 -0.0672531
75 R 176 H 0 -0.0324548
75 R 177 V 0 -0.0271047
75 R 178 P 0 0.025843
75 R 179 Y 0 -0.0156304
75 R 180 Q 0 -0.027666
75 R 181 A 0 -0.0230526
75 R 182 F 0 -0.0726784
75 R 183 E 0 -0.0627033
75 R 187 A 0 -0.0109693
75 R 188 V 0 -0.0176746
75 R 189 E 0 -0.102487
75 R 190 V 0 -0.0291028
75 R 191 L 0 0.0016406
75 R 192 R 0 -0.0463651
75 R 193 S 0 -0.00456199
75 R 194 F 0 -0.0772385
75 R 195 R 0 -0.0207135
75 R 196 K 0 -0.0322637
75 R 197 K 0 0.0164002
75 R 198 G 0 -0.0452409
75 R 199 I 0 -0.0208621
75 R 200 V 0 -0.06334
75 R 201 I 0 -0.0156404
75 R 202 F 0 -0.0746858
75 R 203 V 0 0.0208639
75 R 204 W 0 -0.0185259
75 R 205 T 0 -0.106735
75 R 206 L 0 -0.0250299
75 R 207 N 0 -0.0108872
75 R 208 D 0 -0.0397858
75 R 209 P 0 -0.00387208
75 R 210 E 0 0.0406472
75 R 211 I 0 0.0183802
75 R 212 Y 0 -0.0124677
75 R 213 R 0 -0.0165918
75 R 214 K 0 -0.0390077
75 R 215 I 0 0.0349673
75 R 216 R 0 -0.0101588
75 R 217 R 0 -0.0366235
75 R 218 E 0 0.012041
75 R 219 I 0 0.015296
75 R 220 D 0 -0.0387524
75 R 221 G 0 -0.0789428
75 R 222 V 0 -0.0624429
75 R 223 I 0 -0.0941693
75 R 224 T 0 -0.0408035
75 R 225 D 0 -0.0929756
75 R 226 E 0 -0.0178547
75 R 227 V 0 -0.0692718
75 R 228 E 0 -0.0272379
75 R 229 L 0 -0.0842577
75 R 230 F 0 -0.0789873
75 R 231 V 0 -0.0369952
76 D 77 A 0 0.461446
76 D 78 T 0 0.190636
76 D 79 V 0 0.0717765
76 D 80 S 0 0.185765
76 D 81 E 0 0.163283
76 D 82 L 0 0.123663
76 D 83 K 0 0.107401
76 D 84 E 0 0.0317015
76 D 85 L 0 0.0376542
76 D 86 T 0 0.0215333
76 D 87 D 0 -0.00905429
76 D 88 G 0 -0.00686964
76 D 89 K 0 0.0673274
76 D 90 I 0 0.0122394
76 D 91 T 0 -0.042059
76 D 92 T 0 -0.0113887
76 D 93 L 0 -0.0280738
76 D 94 K 0 -0.0114315
76 D 95 E 0 0.053314
76 D 96 V 0 -0.0464587
76 D 97 F 0 -0.0577812
76 D 98 E 0 -0.0596554
76 D 99 N 0 -0.0388365
76 D 100 V 0 0.00084613
76 D 101 S 0 0.0136938
76 D 102 D 0 0.0623862
76 D 103 D 0 -0.0157645
76 D 104 K 0 -1.53951e-05
76 D 105 I 0 -0.00369217
76 D 106 I 0 -0.0370908
76 D 107 N 0 -0.080624
76 D 108 I 0 -0.0122439
76 D 109 E 0 -0.0586121
76 D 110 I 0 -0.0153245
76 D 111 K 0 0.00864107
76 D 112 E 0 0.0570528
76 D 113 R 0 0.00511856
76 D 114 E 0 0.00507904
76 D 115 A 0 -0.0124019
76 D 116 A 0 -0.102661
76 D 117 D 0 -0.0177095
76 D 118 A 0 -0.0330945
76 D 119 V 0 -0.0329967
76 D 120 L 0 -0.01821
76 D 121 E 0 0.0165411
76 D 122 I 0 0.00436927
76 D 123 S 0 -0.0687381
76 D 124 K 0 0.00506648
76 D 125 K 0 0.00579347
76 D 126 R 0 -0.0262048
76 D 127 K 0 4.3154e-05
76 D 128 N 0 0.035657
76 D 129 L 0 -0.0479539
76 D 130 I 0 -0.0396145
76 D 131 F 0 -0.0460785
76 D 132 S 0 -0.0471465
76 D 133 S 0 -0.0370712
76 D 134 F 0 0.0112556
76 D 135 D 0 0.0129966
76 D 136 L 0 0.00167748
76 D 137 D 0 0.00246595
76 D 138 L 0 -0.043385
76 D 139 L 0 -0.0629253
76 D 140 D 0 -0.0259277
76 D 141 E 0 -0.0496292
76 D 142 K 0 0.00137349
76 D 143 F 0 0.00225546
76 D 144 K 0 -0.0320711
76 D 145 G 0 0.0473034
76 D 146 T 0 -0.0225113
76 D 147 K 0 -0.0524894
76 D 148 Y 0 -0.0486587
76 D 149 G 0 -0.0710847
76 D 150 Y 0 -0.0516931
76 D 151 L 0 -0.0379025
76 D 152 I 0 -0.0222615
76 D 153 D 0 0.0224635
76 D 154 E 0 -0.0038556
76 D 155 E 0 -0.0322287
76 D 156 N 0 -0.0280245
76 D 157 Y 0 -0.0369368
76 D 158 G 0 -0.0617771
76 D 159 S 0 -0.0352729
76 D 160 I 0 -0.0133618
76 D 161 E 0 -0.0261514
76 D 162 N 0 0.00952392
76 D 163 F 0 -0.0317587
76 D 164 V 0 -0.0425747
76 D 165 E 0 0.0305127
76 D 166 R 0 -0.0730074
76 D 167 V 0 -0.0225722
76 D 168 E 0 0.0378097
76 D 169 K 0 -0.00966191
76 D 170 E 0 -0.0361412
76 D 171 R 0 -0.011058
76 D 172 P 0 -0.0388126
76 D 173 Y 0 0.00615675
76 D 174 S 0 -0.0814782
76 D 175 L 0 -0.0607735
76 D 176 H 0 -0.049275
76 D 177 V 0 -0.0292288
76 D 178 P 0 0.0462349
76 D 179 Y 0 -0.0304438
76 D 180 Q 0 0.0588388
76 D 181 A 0 -0.0498854
76 D 182 F 0 -0.0591402
76 D 183 E 0 -0.0201891
76 D 187 A 0 -0.0700341
76 D 188 V 0 -0.0548787
76 D 189 E 0 -0.0562687
76 D 190 V 0 -0.0294471
76 D 191 L 0 -0.0607755
76 D 192 R 0 -0.00700277
76 D 193 S 0 -0.0195886
76 D 194 F 0 -0.00230634
76 D 195 R 0 -0.0160084
76 D 196 K 0 -0.00129288
76 D 197 K 0 -0.0291312
76 D 198 G 0 -0.0503137
76 D 199 I 0 -0.049241
76 D 200 V 0 -0.030218
76 D 201 I 0 -0.0326153
76 D 202 F 0 -0.0730704
76 D 203 V 0 -0.0408459
76 D 204 W 0 -0.027792
76 D 205 T 0 -0.0882384
76 D 206 L 0 -0.0902995
76 D 207 N 0 -0.0341035
76 D 208 D 0 -0.0417073
76 D 209 P 0 0.0118422
76 D 210 E 0 -0.0118934
76 D 211 I 0 -0.0835784
76 D 212 Y 0 -0.0458123
76 D 213 R 0 0.0654397
76 D 214 K 0 -0.0669275
76 D 215 I 0 0.0267926
76 D 216 R 0 0.000157793
76 D 217 R 0 -0.0346118
76 D 218 E 0 -0.035538
76 D 219 I 0 -0.0263841
76 D 220 D 0 -0.0194329
76 D 221 G 0 -0.0403398
76 D 222 V 0 -0.0619878
76 D 223 I 0 -0.0326873
76 D 224 T 0 -0.0223825
76 D 225 D 0 -0.0768763
76 D 226 E 0 -0.0342814
76 D 227 V 0 -0.0538836
76 D 228 E 0 -0.0516139
76 D 229 L 0 0.0217498
76 D 230 F 0 -0.0727096
76 D 231 V 0 -0.0717323
77 A 78 T 0 0.378342
77 A 79 V 0 0.152528
77 A 80 S 0 0.0995876
77 A 81 E 0 0.459201
77 A 82 L 0 0.435782
77 A 83 K 0 0.0646959
77 A 84 E 0 0.126953
77 A 85 L 0 0.333917
77 A 86 T 0 0.0489708
77 A 87 D 0 0.114556
77 A 88 G 0 -0.00948186
77 A 89 K 0 0.0115272
77 A 90 I 0 0.16753
77 A 91 T 0 -0.0398788
77 A 92 T 0 0.0431458
77 A 93 L 0 -0.0729428
77 A 94 K 0 -0.0322658
77 A 95 E 0 -0.00110811
77 A 96 V 0 -0.137648
77 A 97 F 0 -0.017471
77 A 98 E 0 -0.0438363
77 A 99 N 0 -0.00877928
77 A 100 V 0 -0.0299604
77 A 101 S 0 -0.0100735
77 A 102 D 0 -0.0145332
77 A 103 D 0 -0.0682317
77 A 104 K 0 -0.0173187
77 A 105 I 0 -0.017443
77 A 106 I 0 -0.00277488
77 A 107 N 0 -0.0675916
77 A 108 I 0 -0.00608693
77 A 109 E 0 -0.0719404
77 A 110 I 0 -0.056845
77 A 111 K 0 -0.0262561
77 A 112 E 0 -0.0282647
77 A 113 R 0 -0.0478869
77 A 114 E 0 -0.0191212
77 A 115 A 0 -0.00973611
77 A 116 A 0 -0.051434
77 A 117 D 0 -0.059659
77 A 118 A 0 -0.0671833
77 A 119 V 0 0.0283298
77 A 120 L 0 -0.0162211
77 A 121 E 0 -0.0381939
77 A 122 I 0 0.00647109
77 A 123 S 0 0.0150692
77 A 124 K 0 -0.00845912
77 A 125 K 0 -0.0480136
77 A 126 R 0 -0.0209398
77 A 127 K 0 -0.0333797
77 A 128 N 0 -0.0460931
77 A 129 L 0 -0.0444766
77 A 130 I 0 -0.0669237
77 A 131 F 0 -0.00103843
77 A 132 S 0 -0.0619417
77 A 133 S 0 0.0466015
77 A 134 F 0 -0.0826115
77 A 135 D 0 -0.00154436
77 A 136 L 0 -0.0682631
77 A 137 D 0 -0.0664521
77 A 138 L 0 -0.0222518
77 A 139 L 0 -0.064863
77 A 140 D 0 -0.00343862
77 A 141 E 0 -0.00200177
77 A 142 K 0 -0.0299738
77 A 143 F 0 -0.00371396
77 A 144 K 0 -0.0444443
77 A 145 G 0 -0.0474021
77 A 146 T 0 -0.0162843
77 A 147 K 0 -0.0320219
77 A 148 Y 0 -0.0320442
77 A 149 G 0 -0.0591491
77 A 150 Y 0 -0.0267408
77 A 151 L 0 -0.0166096
77 A 152 I 0 -0.0200153
77 A 153 D 0 -0.0360792
77 A 154 E 0 0.00623005
77 A 155 E 0 0.00776147
77 A 156 N 0 -0.053757
77 A 157 Y 0 -0.0448282
77 A 158 G 0 -0.100528
77 A 159 S 0 -0.0215427
77 A 160 I 0 0.0146599
77 A 161 E 0 -0.0226441
77 A 162 N 0 -0.0279203
77 A 163 F 0 -0.0939082
77 A 164 V 0 -0.0515709
77 A 165 E 0 -0.0700471
77 A 166 R 0 0.0611699
77 A 167 V 0 -0.0962197
77 A 168 E 0 -0.00984831
77 A 169 K 0 -0.0596352
77 A 170 E 0 -0.049134
77 A 171 R 0 -0.0210512
77 A 172 P 0 -0.010077
77 A 173 Y 0 -0.0496421
77 A 174 S 0 -0.100403
77 A 175 L 0 -0.0554373
77 A 176 H 0 -0.081335
77 A 177 V 0 -0.00874417
77 A 178 P 0 -0.107444
77 A 179 Y 0 0.0422315
77 A 180 Q 0 -0.0373279
77 A 181 A 0 -0.0616677
77 A 182 F 0 0.0334289
77 A 183 E 0 -0.0502089
77 A 187 A 0 -0.0722935
77 A 188 V 0 -0.0433462
77 A 189 E 0 -0.0306151
77 A 190 V 0 -0.0198261
77 A 191 L 0 -0.04472
77 A 192 R 0 -0.0290922
77 A 193 S 0 -0.0390207
77 A 194 F 0 -0.0159121
77 A 195 R 0 -0.0174963
77 A 196 K 0 -0.00993689
77 A 197 K 0 -0.0175697
77 A 198 G 0 -0.0306164
77 A 199 I 0 -0.0528767
77 A 200 V 0 0.0164607
77 A 201 I 0 -0.0542791
77 A 202 F 0 -0.0876013
77 A 203 V 0 -0.11384
77 A 204 W 0 -0.00556431
77 A 205 T 0 -0.0437036
77 A 206 L 0 -0.0406379
77 A 207 N 0 -0.0359904
77 A 208 D 0 -0.0672559
77 A 209 P 0 -0.0109847
77 A 210 E 0 -0.0557384
77 A 211 I 0 -0.0963491
77 A 212 Y 0 -0.0740003
77 A 213 R 0 0.00548126
77 A 214 K 0 -0.0558944
77 A 215 I 0 -0.0323813
77 A 216 R 0 -0.0368684
77 A 217 R 0 -0.024976
77 A 218 E 0 -0.0621765
77 A 219 I 0 -0.0633278
77 A 220 D 0 -0.00623548
77 A 221 G 0 -0.0328297
77 A 222 V 0 -0.0298467
77 A 223 I 0 -0.0337933
77 A 224 T 0 -0.070472
77 A 225 D 0 -0.0251764
77 A 226 E 0 -0.0435247
77 A 227 V 0 -0.0748859
77 A 228 E 0 -0.076466
77 A 229 L 0 -0.0196308
77 A 230 F 0 -0.0644069
77 A 231 V 0 -0.0462627
78 T 79 V 0 0.338834
78 T 80 S 0 0.474096
78 T 81 E 0 0.949318
78 T 82 L 0 0.167898
78 T 83 K 0 0.136977
78 T 84 E 0 0.111024
78 T 85 L 0 0.073956
78 T 86 T 0 0.0231353
78 T 87 D 0 0.00758406
78 T 88 G 0 0.0584676
78 T 89 K 0 0.0604344
78 T 90 I 0 0.061537
78 T 91 T 0 0.0068964
78 T 92 T 0 0.0738798
78 T 93 L 0 0.00880457
78 T 94 K 0 0.0116639
78 T 95 E 0 -0.0209539
78 T 96 V 0 -0.00514773
78 T 97 F 0 -0.00471524
78 T 98 E 0 -0.0557457
78 T 99 N 0 -0.0232925
78 T 100 V 0 -0.0272489
78 T 101 S 0 0.0152789
78 T 102 D 0 -0.00420988
78 T 103 D 0 -0.0274011
78 T 104 K 0 0.00352527
78 T 105 I 0 -0.0523737
78 T 106 I 0 -0.0803353
78 T 107 N 0 -0.0555398
78 T 108 I 0 -0.0200847
78 T 109 E 0 -0.0155803
78 T 110 I 0 -0.0275153
78 T 111 K 0 -0.00618531
78 T 112 E 0 0.0558116
78 T 113 R 0 -0.0363996
78 T 114 E 0 -0.0630284
78 T 115 A 0 -0.0136414
78 T 116 A 0 -0.0895375
78 T 117 D 0 -0.0184826
78 T 118 A 0 -0.00899898
78 T 119 V 0 -0.0418101
78 T 120 L 0 -0.0133269
78 T 121 E 0 0.0342664
78 T 122 I 0 -0.0202029
78 T 123 S 0 -0.0150849
78 T 124 K 0 -0.0160894
78 T 125 K 0 0.0118247
78 T 126 R 0 -0.0237424
78 T 127 K 0 0.00503632
78 T 128 N 0 0.00463734
78 T 129 L 0 -0.0501475
78 T 130 I 0 0.00112959
78 T 131 F 0 -0.0362952
78 T 132 S 0 -0.0369162
78 T 133 S 0 0.00734681
78 T 134 F 0 -0.0273811
78 T 135 D 0 -0.00119829
78 T 136 L 0 -0.0373869
78 T 137 D 0 -0.035772
78 T 138 L 0 -0.0808371
78 T 139 L 0 -0.0174368
78 T 140 D 0 -0.0228205
78 T 141 E 0 0.0114693
78 T 142 K 0 -0.0322159
78 T 143 F 0 -0.0433622
78 T 144 K 0 0.000835045
78 T 145 G 0 0.0333989
78 T 146 T 0 -0.0744487
78 T 147 K 0 -0.00444629
78 T 148 Y 0 -0.0644513
78 T 149 G 0 -0.0221907
78 T 150 Y 0 -0.0558151
78 T 151 L 0 -0.0553805
78 T 152 I 0 -0.0465287
78 T 153 D 0 -0.00888182
78 T 154 E 0 -0.0221074
78 T 155 E 0 -0.0487001
78 T 156 N 0 0.0231707
78 T 157 Y 0 -0.0383298
78 T 158 G 0 -0.0780508
78 T 159 S 0 -0.0635676
78 T 160 I 0 -0.0227017
78 T 161 E 0 -0.0484257
78 T 162 N 0 -0.00295691
78 T 163 F 0 0.0136848
78 T 164 V 0 -0.00182884
78 T 165 E 0 -0.0479624
78 T 166 R 0 0.00158141
78 T 167 V 0 -0.0251838
78 T 168 E 0 -0.0637638
78 T 169 K 0 -0.0441135
78 T 170 E 0 -0.0700408
78 T 171 R 0 -0.0601769
78 T 172 P 0 -0.066098
78 T 173 Y 0 -0.0329721
78 T 174 S 0 -0.0892032
78 T 175 L 0 -0.0439007
78 T 176 H 0 -0.110272
78 T 177 V 0 -0.0569668
78 T 178 P 0 -0.0606904
78 T 179 Y 0 -0.0316151
78 T 180 Q 0 -0.0452326
78 T 181 A 0 -0.0385835
78 T 182 F 0 -0.0580753
78 T 183 E 0 -0.068019
78 T 187 A 0 -0.0729725
78 T 188 V 0 -0.0798337
78 T 189 E 0 0.0197112
78 T 190 V 0 -0.0244451
78 T 191 L 0 -0.0460965
78 T 192 R 0 0.016737
78 T 193 S 0 -0.0600283
78 T 194 F 0 -0.0501504
78 T 195 R 0 -0.0443785
78 T 196 K 0 -0.00514384
78 T 197 K 0 0.0221015
78 T 198 G 0 0.00273074
78 T 199 I 0 -0.0241222
78 T 200 V 0 -0.0858375
78 T 201 I 0 -0.0417631
78 T 202 F 0 -0.0679083
78 T 203 V 0 -0.0227937
78 T 204 W 0 -0.0842256
78 T 205 T 0 -0.0389175
78 T 206 L 0 -0.0455322
78 T 207 N 0 -0.032001
78 T 208 D 0 0.0318044
78 T 209 P 0 -0.0408842
78 T 210 E 0 0.0187348
78 T 211 I 0 -0.0929094
78 T 212 Y 0 -0.0292912
78 T 213 R 0 -0.0271763
78 T 214 K 0 -0.0331513
78 T 215 I 0 -0.0548148
78 T 216 R 0 -0.0326085
78 T 217 R 0 -0.0722531
78 T 218 E 0 0.00790288
78 T 219 I 0 -0.0252084
78 T 220 D 0 -0.0368129
78 T 221 G 0 -0.0888719
78 T 222 V 0 -0.0341597
78 T 223 I 0 -0.0845543
78 T 224 T 0 -0.0821175
78 T 225 D 0 -0.0676142
78 T 226 E 0 -0.0779684
78 T 227 V 0 -0.0285328
78 T 228 E 0 -0.00726652
78 T 229 L 0 -0.0479331
78 T 230 F 0 -0.0825371
78 T 231 V 0 -0.0117289
79 V 80 S 0 0.330395
79 V 81 E 0 0.169399
79 V 82 L 0 0.155849
79 V 83 K 0 0.836779
79 V 84 E 0 0.176916
79 V 85 L 0 0.174572
79 V 86 T 0 0.0513029
79 V 87 D 0 0.0240951
79 V 88 G 0 0.00347615
79 V 89 K 0 0.120989
79 V 90 I 0 0.110777
79 V 91 T 0 -0.0219195
79 V 92 T 0 0.803289
79 V 93 L 0 -0.00167535
79 V 94 K 0 -0.0148924
79 V 95 E 0 0.123632
79 V 96 V 0 -0.0775703
79 V 97 F 0 0.0158234
79 V 98 E 0 0.0347264
79 V 99 N 0 -0.0571896
79 V 100 V 0 0.0212587
79 V 101 S 0 -0.0270671
79 V 102 D 0 -0.00913002
79 V 103 D 0 -0.0328416
79 V 104 K 0 -0.00370622
79 V 105 I 0 0.00500588
79 V 106 I 0 -0.00195401
79 V 107 N 0 -0.0498172
79 V 108 I 0 -0.0406592
79 V 109 E 0 -0.0473103
79 V 110 I 0 0.022934
79 V 111 K 0 -0.0408359
79 V 112 E 0 -0.0360612
79 V 113 R 0 0.0172218
79 V 114 E 0 0.00949782
79 V 115 A 0 -0.0244303
79 V 116 A 0 -0.00320323
79 V 117 D 0 -0.0254742
79 V 118 A 0 -0.011959
79 V 119 V 0 -0.03165
79 V 120 L 0 -0.0224801
79 V 121 E 0 -0.05427
79 V 122 I 0 0.021105
79 V 123 S 0 -0.0174764
79 V 124 K 0 -0.0929654
79 V 125 K 0 -0.0262693
79 V 126 R 0 -0.0571381
79 V 127 K 0 -0.0493661
79 V 128 N 0 -0.0522143
79 V 129 L 0 -0.0180704
79 V 130 I 0 -0.0722686
79 V 131 F 0 -0.0297738
79 V 132 S 0 -0.0973131
79 V 133 S 0 -0.0644273
79 V 134 F 0 -0.0368438
79 V 135 D 0 0.0275685
79 V 136 L 0 -0.0285433
79 V 137 D 0 -0.0430803
79 V 138 L 0 -0.0130278
79 V 139 L 0 -0.0285159
79 V 140 D 0 -0.0369289
79 V 141 E 0 -0.0477433
79 V 142 K 0 -0.0272114
79 V 143 F 0 -0.0350294
79 V 144 K 0 -0.0479119
79 V 145 G 0 -0.0375841
79 V 146 T 0 -0.0260098
79 V 147 K 0 -0.0509316
79 V 148 Y 0 -0.0907848
79 V 149 G 0 -0.0867744
79 V 150 Y 0 -0.0102011
79 V 151 L 0 -0.0506037
79 V 152 I 0 -0.0553392
79 V 153 D 0 -0.01915
79 V 154 E 0 -0.0470087
79 V 155 E 0 -0.0850927
79 V 156 N 0 -0.0415965
79 V 157 Y 0 -0.0464646
79 V 158 G 0 -0.0382409
79 V 159 S 0 -0.0620268
79 V 160 I 0 -0.045433
79 V 161 E 0 -0.0356001
79 V 162 N 0 -0.00428249
79 V 163 F 0 0.0238415
79 V 164 V 0 -0.0418936
79 V 165 E 0 -0.0618137
79 V 166 R 0 -0.0199635
79 V 167 V 0 -0.0911688
79 V 168 E 0 -0.0579404
79 V 169 K 0 -0.0551329
79 V 170 E 0 -0.0500285
79 V 171 R 0 -0.0210677
79 V 172 P 0 -0.0534499
79 V 173 Y 0 -0.0525347
79 V 174 S 0 -0.0799725
79 V 175 L 0 -0.000297206
79 V 176 H 0 -0.0627142
79 V 177 V 0 -0.0440667
79 V 178 P 0 -0.063614
79 V 179 Y 0 -0.0508464
79 V 180 Q 0 -0.00440125
79 V 181 A 0 -0.058424
79 V 182 F 0 -0.0383534
79 V 183 E 0 -0.0556976
79 V 187 A 0 -0.0442653
79 V 188 V 0 -0.0290233
79 V 189 E 0 -0.019851
79 V 190 V 0 -0.0472886
79 V 191 L 0 -0.0217963
79 V 192 R 0 -0.0444221
79 V 193 S 0 -0.0598444
79 V 194 F 0 -0.0644408
79 V 195 R 0 -0.0890966
79 V 196 K 0 -0.0578694
79 V 197 K 0 0.0196812
79 V 198 G 0 -0.0685109
79 V 199 I 0 -0.0441205
79 V 200 V 0 -0.0573664
79 V 201 I 0 -0.0878804
79 V 202 F 0 -0.0247337
79 V 203 V 0 -0.083276
79 V 204 W 0 -0.039419
79 V 205 T 0 -0.0585941
79 V 206 L 0 -0.0502137
79 V 207 N 0 -0.115766
79 V 208 D 0 -0.048392
79 V 209 P 0 -0.00869732
79 V 210 E 0 -0.0106849
79 V 211 I 0 -0.0503205
79 V 212 Y 0 -0.0342948
79 V 213 R 0 -0.0330583
79 V 214 K 0 0.00792935
79 V 215 I 0 0.0112944
79 V 216 R 0 -0.0426657
79 V 217 R 0 -0.100019
79 V 218 E 0 -0.0234864
79 V 219 I 0 -0.0474976
79 V 220 D 0 -0.0678469
79 V 221 G 0 -0.046342
79 V 222 V 0 -0.065444
79 V 223 I 0 -0.106706
79 V 224 T 0 -0.00317401
79 V 225 D 0 -0.0434185
79 V 226 E 0 -0.0510582
79 V 227 V 0 -0.0692333
79 V 228 E 0 0.00280943
79 V 229 L 0 -0.0705537
79 V 230 F 0 -0.0784533
79 V 231 V 0 -0.0849397
80 S 81 E 0 0.366478
80 S 82 L 0 0.121118
80 S 83 K 0 0.249669
80 S 84 E 0 0.265372
80 S 85 L 0 0.0784398
80 S 86 T 0 0.0390929
80 S 87 D 0 0.0564962
80 S 88 G 0 0.0277828
80 S 89 K 0 0.0913558
80 S 90 I 0 -0.0154283
80 S 91 T 0 -0.0788861
80 S 92 T 0 0.0580316
80 S 93 L 0 -0.0257526
80 S 94 K 0 0.0378259
80 S 95 E 0 0.00652734
80 S 96 V 0 -0.052729
80 S 97 F 0 -0.021335
80 S 98 E 0 0.0725143
80 S 99 N 0 0.0301599
80 S 100 V 0 -0.0461225
80 S 101 S 0 -0.0554831
80 S 102 D 0 0.00752748
80 S 103 D 0 0.0494177
80 S 104 K 0 -0.000316363
80 S 105 I 0 -0.0631532
80 S 106 I 0 -0.0421966
80 S 107 N 0 -0.0744755
80 S 108 I 0 -0.00106386
80 S 109 E 0 -0.0274152
80 S 110 I 0 -0.0229457
80 S 111 K 0 0.0243731
80 S 112 E 0 -0.0528781
80 S 113 R 0 0.0253172
80 S 114 E 0 -0.0172214
80 S 115 A 0 -0.0494472
80 S 116 A 0 -0.00476204
80 S 117 D 0 0.0416691
80 S 118 A 0 0.0756644
80 S 119 V 0 -0.028448
80 S 120 L 0 -0.0432668
80 S 121 E 0 0.0976965
80 S 122 I 0 -0.0102734
80 S 123 S 0 -0.0623102
80 S 124 K 0 0.0283218
80 S 125 K 0 0.0669995
80 S 126 R 0 -0.0210769
80 S 127 K 0 -0.0152973
80 S 128 N 0 -0.00655549
80 S 129 L 0 -0.030738
80 S 130 I 0 -0.0677396
80 S 131 F 0 -0.0368757
80 S 132 S 0 -0.112348
80 S 133 S 0 -0.0391025
80 S 134 F 0 -0.0709998
80 S 135 D 0 -0.0525837
80 S 136 L 0 -0.040519
80 S 137 D 0 -0.0119591
80 S 138 L 0 -0.0593773
80 S 139 L 0 -0.00312623
80 S 140 D 0 0.0158034
80 S 141 E 0 0.0346272
80 S 142 K 0 -0.00582399
80 S 143 F 0 -0.0210572
80 S 144 K 0 0.0405817
80 S 145 G 0 0.0713355
80 S 146 T 0 -0.0723982
80 S 147 K 0 -0.00484384
80 S 148 Y 0 -0.0144024
80 S 149 G 0 -0.0806476
80 S 150 Y 0 -0.0525822
80 S 151 L 0 -0.0428261
80 S 152 I 0 -0.0505744
80 S 153 D 0 -0.0308853
80 S 154 E 0 0.0257296
80 S 155 E 0 -0.0681607
80 S 156 N 0 -0.0384794
80 S 157 Y 0 0.0141815
80 S 158 G 0 0.00627682
80 S 159 S 0 -0.0617713
80 S 160 I 0 -0.0787963
80 S 161 E 0 -0.0380448
80 S 162 N 0 0.020176
80 S 163 F 0 -0.093882
80 S 164 V 0 0.00302138
80 S 165 E 0 0.00993949
80 S 166 R 0 -0.0376474
80 S 167 V 0 -0.0480231
80 S 168 E 0 -0.0223227
80 S 169 K 0 0.00101187
80 S 170 E 0 -0.0251801
80 S 171 R 0 -0.0532387
80 S 172 P 0 -0.0476144
80 S 173 Y 0 -0.026049
80 S 174 S 0 -0.0412474
80 S 175 L 0 -0.0503755
80 S 176 H 0 -0.0747945
80 S 177 V 0 -0.061211
80 S 178 P 0 -0.0261515
80 S 179 Y 0 -0.0474757
80 S 180 Q 0 0.0510039
80 S 181 A 0 0.0588777
80 S 182 F 0 -0.0269328
80 S 183 E 0 0.00679933
80 S 187 A 0 -0.0776057
80 S 188 V 0 -0.00661745
80 S 189 E 0 0.0288926
80 S 190 V 0 0.00506703
80 S 191 L 0 0.0275053
80 S 192 R 0 0.0404205
80 S 193 S 0 -0.0287961
80 S 194 F 0 -0.0781058
80 S 195 R 0 -0.0512344
80 S 196 K 0 0.00659014
80 S 197 K 0 -0.00137327
80 S 198 G 0 0.0738883
80 S 199 I 0 -0.0515185
80 S 200 V 0 -0.00225405
80 S 201 I 0 -0.0152713
80 S 202 F 0 -0.113616
80 S 203 V 0 -0.0678107
80 S 204 W 0 -0.0643422
80 S 205 T 0 -0.0466496
80 S 206 L 0 -0.0731288
80 S 207 N 0 -0.0222727
80 S 208 D 0 -0.0188058
80 S 209 P 0 0.000929827
80 S 210 E 0 0.0414745
80 S 211 I 0 -0.00270377
80 S 212 Y 0 -0.055461
80 S 213 R 0 0.0125736
80 S 214 K 0 0.0081137
80 S 215 I 0 0.0342511
80 S 216 R 0 -0.00288638
80 S 217 R 0 0.0394654
80 S 218 E 0 0.0135917
80 S 219 I 0 -0.00269875
80 S 220 D 0 -0.0597864
80 S 221 G 0 -0.0708099
80 S 222 V 0 -0.0562972
80 S 223 I 0 -0.0999311
80 S 224 T 0 -0.0639456
80 S 225 D 0 -0.0383448
80 S 226 E 0 -0.0605193
80 S 227 V 0 -0.0583488
80 S 228 E 0 -0.0426082
80 S 229 L 0 -0.0785577
80 S 230 F 0 -0.0601868
80 S 231 V 0 -0.0475934
81 E 82 L 0 0.177732
81 E 83 K 0 0.23443
81 E 84 E 0 0.429234
81 E 85 L 0 0.152686
81 E 86 T 0 0.0664074
81 E 87 D 0 0.073523
81 E 88 G 0 -0.0311829
81 E 89 K 0 0.0419043
81 E 90 I 0 0.00956749
81 E 91 T 0 -0.020298
81 E 92 T 0 0.0569249
81 E 93 L 0 -0.00140124
81 E 94 K 0 0.0291398
81 E 95 E 0 -0.00672785
81 E 96 V 0 -0.0527134
81 E 97 F 0 -0.0299913
81 E 98 E 0 0.0719865
81 E 99 N 0 -0.0591323
81 E 100 V 0 -0.0168444
81 E 101 S 0 -0.00374651
81 E 102 D 0 0.047766
81 E 103 D 0 -0.00118419
81 E 104 K 0 -0.0255513
81 E 105 I 0 -0.00970436
81 E 106 I 0 -0.011488
81 E 107 N 0 -0.0145054
81 E 108 I 0 0.00296468
81 E 109 E 0 -0.00860859
81 E 110 I 0 -0.0483491
81 E 111 K 0 -0.00307725
81 E 112 E 0 0.00823061
81 E 113 R 0 0.0233307
81 E 114 E 0 -0.010455
81 E 115 A 0 -0.0246125
81 E 116 A 0 -0.0342181
81 E 117 D 0 0.0397942
81 E 118 A 0 -0.0406677
81 E 119 V 0 -0.00636341
81 E 120 L 0 -0.0183488
81 E 121 E 0 0.0574621
81 E 122 I 0 -0.00665051
81 E 123 S 0 -0.0250516
81 E 124 K 0 -0.0202216
81 E 125 K 0 -0.0189413
81 E 126 R 0 0.0245808
81 E 127 K 0 0.00263885
81 E 128 N 0 -0.0155618
81 E 129 L 0 -0.0392821
81 E 130 I 0 -0.0354381
81 E 131 F 0 -0.0861771
81 E 132 S 0 -0.128247
81 E 133 S 0 0.00590473
81 E 134 F 0 -0.0404715
81 E 135 D 0 0.00564016
81 E 136 L 0 -0.0315324
81 E 137 D 0 -0.0158354
81 E 138 L 0 -0.0465566
81 E 139 L 0 -0.026955
81 E 140 D 0 -0.0115928
81 E 141 E 0 -0.0522392
81 E 142 K 0 -0.0607788
81 E 143 F 0 -0.0635475
81 E 144 K 0 0.0119139
81 E 145 G 0 0.0433076
81 E 146 T 0 -0.0340284
81 E 147 K 0 -0.0482441
81 E 148 Y 0 -0.0352481
81 E 149 G 0 -0.0770823
81 E 150 Y 0 -0.00211235
81 E 151 L 0 -0.0167131
81 E 152 I 0 -0.0277246
81 E 153 D 0 -0.0374111
81 E 154 E 0 0.00437779
81 E 155 E 0 -0.0120498
81 E 156 N 0 -0.0604048
81 E 157 Y 0 -0.0583276
81 E 158 G 0 -0.0616807
81 E 159 S 0 -0.0574588
81 E 160 I 0 -0.0600266
81 E 161 E 0 -0.0495104
81 E 162 N 0 0.0379702
81 E 163 F 0 -0.0347803
81 E 164 V 0 -0.110416
81 E 165 E 0 -0.01539
81 E 166 R 0 0.0278869
81 E 167 V 0 -0.0260195
81 E 168 E 0 0.00375307
81 E 169 K 0 0.0452106
81 E 170 E 0 -0.0626472
81 E 171 R 0 -0.0756069
81 E 172 P 0 -0.0731523
81 E 173 Y 0 -0.0512671
81 E 174 S 0 -0.0462456
81 E 175 L 0 -0.0271418
81 E 176 H 0 -0.0458651
81 E 177 V 0 -0.0164768
81 E 178 P 0 -0.0971032
81 E 179 Y 0 -0.0544893
81 E 180 Q 0 -0.0616994
81 E 181 A 0 0.0255811
81 E 182 F 0 -0.0451689
81 E 183 E 0 -0.0590795
81 E 187 A 0 0.0241645
81 E 188 V 0 0.0275548
81 E 189 E 0 -0.0239643
81 E 190 V 0 -0.0151698
81 E 191 L 0 -0.0121348
81 E 192 R 0 0.00627697
81 E 193 S 0 -0.0626002
81 E 194 F 0 0.00328619
81 E 195 R 0 -0.0329508
81 E 196 K 0 -0.0181934
81 E 197 K 0 0.0328118
81 E 198 G 0 -0.080627
81 E 199 I 0 -0.0618683
81 E 200 V 0 -0.0125233
81 E 201 I 0 -0.0301345
81 E 202 F 0 -0.0992809
81 E 203 V 0 -0.0599598
81 E 204 W 0 -0.0378634
81 E 205 T 0 -0.0722721
81 E 206 L 0 -0.0197232
81 E 207 N 0 -0.0730263
81 E 208 D 0 -0.0300574
81 E 209 P 0 -0.00636784
81 E 210 E 0 0.0111552
81 E 211 I 0 -0.035626
81 E 212 Y 0 -0.0642209
81 E 213 R 0 -0.0435674
81 E 214 K 0 -0.00759336
81 E 215 I 0 -0.0230507
81 E 216 R 0 -0.0279816
81 E 217 R 0 -0.0729741
81 E 218 E 0 -0.0254854
81 E 219 I 0 -0.0601363
81 E 220 D 0 -0.0499122
81 E 221 G 0 0.0187941
81 E 222 V 0 -0.0151652
81 E 223 I 0 -0.0903942
81 E 224 T 0 -0.0609075
81 E 225 D 0 -0.0239206
81 E 226 E 0 -0.0453368
81 E 227 V 0 -0.0347602
81 E 228 E 0 -0.077498
81 E 229 L 0 -0.0301096
81 E 230 F 0 -0.0695949
81 E 231 V 0 -0.0281845
82 L 83 K 0 0.222349
82 L 84 E 0 0.195866
82 L 85 L 0 0.253025
82 L 86 T 0 0.0976119
82 L 87 D 0 0.186577
82 L 88 G 0 -0.0176588
82 L 89 K 0 0.052902
82 L 90 I 0 0.556861
82 L 91 T 0 0.114952
82 L 92 T 0 0.0159077
82 L 93 L 0 0.00271775
82 L 94 K 0 -0.0544064
82 L 95 E 0 0.0521974
82 L 96 V 0 -0.0145729
82 L 97 F 0 -0.0216747
82 L 98 E 0 -0.0442407
82 L 99 N 0 -0.0317668
82 L 100 V 0 -0.0270986
82 L 101 S 0 -0.0468
82 L 102 D 0 -0.0636723
82 L 103 D 0 -0.0436848
82 L 104 K 0 -0.0333636
82 L 105 I 0 -0.0132752
82 L 106 I 0 0.0244508
82 L 107 N 0 -0.0605399
82 L 108 I 0 0.0294781
82 L 109 E 0 -0.00139402
82 L 110 I 0 -0.0790112
82 L 111 K 0 0.00822982
82 L 112 E 0 -0.000525351
82 L 113 R 0 0.0248859
82 L 114 E 0 -0.0121648
82 L 115 A 0 0.00243379
82 L 116 A 0 -0.06312
82 L 117 D 0 -0.0771386
82 L 118 A 0 -0.0497495
82 L 119 V 0 -0.0337673
82 L 120 L 0 -0.015595
82 L 121 E 0 -0.032473
82 L 122 I 0 -0.0702296
82 L 123 S 0 -0.0254969
82 L 124 K 0 -0.0732302
82 L 125 K 0 -0.0247846
82 L 126 R 0 -0.0693582
82 L 127 K 0 -0.0543537
82 L 128 N 0 -0.00866605
82 L 129 L 0 -0.0519425
82 L 130 I 0 0.0111156
82 L 131 F 0 -0.00227311
82 L 132 S 0 -0.0677743
82 L 133 S 0 -0.000222138
82 L 134 F 0 0.00242089
82 L 135 D 0 -0.0158411
82 L 136 L 0 -0.0865941
82 L 137 D 0 -0.0536519
82 L 138 L 0 -0.0395861
82 L 139 L 0 -0.0588393
82 L 140 D 0 -0.0739577
82 L 141 E 0 -0.0297544
82 L 142 K 0 -0.0235428
82 L 143 F 0 -0.0658708
82 L 144 K 0 -0.0266774
82 L 145 G 0 -0.00766218
82 L 146 T 0 -0.0229555
82 L 147 K 0 -0.034622
82 L 148 Y 0 -0.0159862
82 L 149 G 0 -0.00252955
82 L 150 Y 0 -0.0416375
82 L 151 L 0 -0.0161741
82 L 152 I 0 0.00853643
82 L 153 D 0 -0.0103495
82 L 154 E 0 -0.0354424
82 L 155 E 0 -0.0535514
82 L 156 N 0 0.0277493
82 L 157 Y 0 -0.0695123
82 L 158 G 0 -0.0561491
82 L 159 S 0 0.0109789
82 L 160 I 0 -0.065089
82 L 161 E 0 -0.0936221
82 L 162 N 0 -0.0607161
82 L 163 F 0 -0.0470911
82 L 164 V 0 -0.0644161
82 L 165 E 0 -0.0612448
82 L 166 R 0 -0.0923548
82 L 167 V 0 0.00636883
82 L 168 E 0 -0.066629
82 L 169 K 0 -0.0641596
82 L 170 E 0 -0.0379423
82 L 171 R 0 -0.0658844
82 L 172 P 0 -0.0478263
82 L 173 Y 0 -0.0671164
82 L 174 S 0 -0.0854512
82 L 175 L 0 -0.0532085
82 L 176 H 0 -0.0830657
82 L 177 V 0 -0.0207902
82 L 178 P 0 -0.0585208
82 L 179 Y 0 -0.0529389
82 L 180 Q 0 -0.0345094
82 L 181 A 0 -0.113009
82 L 182 F 0 -0.0820059
82 L 183 E 0 -0.0520811
82 L 187 A 0 -0.0748281
82 L 188 V 0 -0.058562
82 L 189 E 0 -0.0184336
82 L 190 V 0 0.0155988
82 L 191 L 0 -0.0336941
82 L 192 R 0 0.00265851
82 L 193 S 0 0.0179919
82 L 194 F 0 -0.0911292
82 L 195 R 0 0.00939688
82 L 196 K 0 -0.0353566
82 L 197 K 0 -0.0796614
82 L 198 G 0 -0.046793
82 L 199 I 0 -0.0231139
82 L 200 V 0 -0.0410982
82 L 201 I 0 -0.0429842
82 L 202 F 0 -0.110509
82 L 203 V 0 -0.0563397
82 L 204 W 0 -0.0176776
82 L 205 T 0 -0.0354503
82 L 206 L 0 -0.0332323
82 L 207 N 0 -0.0485473
82 L 208 D 0 0.0320441
82 L 209 P 0 -0.0354032
82 L 210 E 0 -0.0319857
82 L 211 I 0 -0.0659427
82 L 212 Y 0 -0.0647202
82 L 213 R 0 -0.0172541
82 L 214 K 0 -0.0375597
82 L 215 I 0 -0.038251
82 L 216 R 0 -0.0403868
82 L 217 R 0 -0.0530411
82 L 218 E 0 -0.0242589
82 L 219 I 0 -0.0473039
82 L 220 D 0 -0.0276917
82 L 221 G 0 -0.0398874
82 L 222 V 0 -0.0187712
82 L 223 I 0 -0.0698058
82 L 224 T 0 -0.00837337
82 L 225 D 0 -0.0612144
82 L 226 E 0 -0.00557524
82 L 227 V 0 -0.0778535
82 L 228 E 0 -0.0597552
82 L 229 L 0 -0.0184015
82 L 230 F 0 -0.0248638
82 L 231 V 0 -0.0151285
83 K 84 E 0 0.36401
83 K 85 L 0 0.266811
83 K 86 T 0 0.183624
83 K 87 D 0 0.128084
83 K 88 G 0 0.111513
83 K 89 K 0 0.349053
83 K 90 I 0 0.032446
83 K 91 T 0 0.0317245
83 K 92 T 0 0.312963
83 K 93 L 0 -0.0341697
83 K 94 K 0 0.084598
83 K 95 E 0 0.886555
83 K 96 V 0 -0.0377483
83 K 97 F 0 0.0273954
83 K 98 E 0 0.053592
83 K 99 N 0 0.0584672
83 K 100 V 0 -0.0125049
83 K 101 S 0 -0.0154581
83 K 102 D 0 0.00555998
83 K 103 D 0 -0.000329295
83 K 104 K 0 0.0269537
83 K 105 I 0 -0.044648
83 K 106 I 0 -0.0394835
83 K 107 N 0 -0.0426509
83 K 108 I 0 -0.0598592
83 K 109 E 0 -0.0695199
83 K 110 I 0 -0.0397292
83 K 111 K 0 0.0202994
83 K 112 E 0 -0.00959035
83 K 113 R 0 -0.0483474
83 K 114 E 0 -0.0285767
83 K 115 A 0 -0.0276824
83 K 116 A 0 -0.014706
83 K 117 D 0 -0.00675155
83 K 118 A 0 -0.0226175
83 K 119 V 0 -0.069384
83 K 120 L 0 -0.049159
83 K 121 E 0 0.0661895
83 K 122 I 0 -0.0395649
83 K 123 S 0 -0.044743
83 K 124 K 0 0.0439713
83 K 125 K 0 -0.0218083
83 K 126 R 0 0.0665985
83 K 127 K 0 -0.0265471
83 K 128 N 0 -0.0396877
83 K 129 L 0 -0.0535818
83 K 130 I 0 0.0120087
83 K 131 F 0 -0.0883637
83 K 132 S 0 -0.0845465
83 K 133 S 0 -0.081398
83 K 134 F 0 0.0155063
83 K 135 D 0 -0.0646248
83 K 136 L 0 -0.0598096
83 K 137 D 0 -0.00458569
83 K 138 L 0 -0.0200696
83 K 139 L 0 -0.0669825
83 K 140 D 0 0.0592451
83 K 141 E 0 -0.0373184
83 K 142 K 0 -0.00533627
83 K 143 F 0 -0.00594006
83 K 144 K 0 -0.0553885
83 K 145 G 0 -0.060893
83 K 146 T 0 -0.0486454
83 K 147 K 0 -0.0283366
83 K 148 Y 0 -0.00463206
83 K 149 G 0 -0.00795105
83 K 150 Y 0 -0.0879402
83 K 151 L 0 -0.0632087
83 K 152 I 0 -0.0489445
83 K 153 D 0 -0.0486462
83 K 154 E 0 -0.0371999
83 K 155 E 0 -0.00600035
83 K 156 N 0 0.023341
83 K 157 Y 0 -0.0479228
83 K 158 G 0 -0.0193523
83 K 159 S 0 -0.0130498
83 K 160 I 0 -0.0880787
83 K 161 E 0 -0.0461539
83 K 162 N 0 -0.0401769
83 K 163 F 0 -0.0816911
83 K 164 V 0 -0.0573318
83 K 165 E 0 -0.0714963
83 K 166 R 0 -0.0848192
83 K 167 V 0 -0.0935231
83 K 168 E 0 -0.0368137
83 K 169 K 0 0.0313232
83 K 170 E 0 -0.0423392
83 K 171 R 0 -0.0554115
83 K 172 P 0 0.00717528
83 K 173 Y 0 -0.0585517
83 K 174 S 0 -0.0458614
83 K 175 L 0 -0.0392836
83 K 176 H 0 -0.110934
83 K 177 V 0 -0.0244675
83 K 178 P 0 -0.0626996
83 K 179 Y 0 -0.0121614
83 K 180 Q 0 -0.0141873
83 K 181 A 0 -0.025411
83 K 182 F 0 -0.0544459
83 K 183 E 0 -0.0406326
83 K 187 A 0 -0.0306749
83 K 188 V 0 -0.0147007
83 K 189 E 0 0.0200891
83 K 190 V 0 -0.0487814
83 K 191 L 0 -0.0670771
83 K 192 R 0 0.021114
83 K 193 S 0 -0.00514257
83 K 194 F 0 -0.0641922
83 K 195 R 0 -0.033375
83 K 196 K 0 -0.0340966
83 K 197 K 0 -0.0185536
83 K 198 G 0 -0.0551865
83 K 199 I 0 -0.00429418
83 K 200 V 0 -0.0749262
83 K 201 I 0 -0.030367
83 K 202 F 0 -0.0761341
83 K 203 V 0 -0.0220548
83 K 204 W 0 -0.084972
83 K 205 T 0 0.0273912
83 K 206 L 0 -0.0372469
83 K 207 N 0 -0.0388675
83 K 208 D 0 -0.0468845
83 K 209 P 0 -0.0363255
83 K 210 E 0 -0.059893
83 K 211 I 0 -0.0333726
83 K 212 Y 0 -0.0440692
83 K 213 R 0 -0.0231703
83 K 214 K 0 -0.0160146
83 K 215 I 0 -0.0352138
83 K 216 R 0 -0.0507918
83 K 217 R 0 -0.0708155
83 K 218 E 0 -0.0292414
83 K 219 I 0 -0.0297552
83 K 220 D 0 -0.0376289
83 K 221 G 0 -0.0855505
83 K 222 V 0 -0.0747623
83 K 223 I 0 -0.00216697
83 K 224 T 0 -0.0341505
83 K 225 D 0 0.0445852
83 K 226 E 0 -0.028603
83 K 227 V 0 -0.026534
83 K 228 E 0 -0.0749361
83 K 229 L 0 0.0220798
83 K 230 F 0 -0.032846
83 K 231 V 0 -0.0576602
84 E 85 L 0 0.281919
84 E 86 T 0 0.10626
84 E 87 D 0 0.167335
84 E 88 G 0 0.0698497
84 E 89 K 0 0.0546617
84 E 90 I 0 0.0517054
84 E 91 T 0 0.000238216
84 E 92 T 0 0.0760176
84 E 93 L 0 -0.0207705
84 E 94 K 0 0.0371371
84 E 95 E 0 0.00508938
84 E 96 V 0 -0.101626
84 E 97 F 0 -0.0234324
84 E 98 E 0 0.0203737
84 E 99 N 0 -0.017545
84 E 100 V 0 -0.0576283
84 E 101 S 0 0.02092
84 E 102 D 0 0.0570216
84 E 103 D 0 0.0319984
84 E 104 K 0 -0.0784495
84 E 105 I 0 0.0404714
84 E 106 I 0 -0.0415361
84 E 107 N 0 -0.0348133
84 E 108 I 0 -0.00223914
84 E 109 E 0 -0.0460372
84 E 110 I 0 -0.029677
84 E 111 K 0 -0.0253313
84 E 112 E 0 0.00703975
84 E 113 R 0 0.00566637
84 E 114 E 0 0.015378
84 E 115 A 0 -0.0243054
84 E 116 A 0 -0.0717934
84 E 117 D 0 0.034848
84 E 118 A 0 -0.0295536
84 E 119 V 0 -0.0247511
84 E 120 L 0 0.0596369
84 E 121 E 0 -0.000688719
84 E 122 I 0 -0.0317956
84 E 123 S 0 -0.0242718
84 E 124 K 0 0.045509
84 E 125 K 0 0.107144
84 E 126 R 0 -0.0116344
84 E 127 K 0 -0.0693253
84 E 128 N 0 0.0556942
84 E 129 L 0 -0.0472806
84 E 130 I 0 -0.0656562
84 E 131 F 0 0.00406154
84 E 132 S 0 -0.0536552
84 E 133 S 0 -0.0527094
84 E 134 F 0 -0.0649716
84 E 135 D 0 -0.0238218
84 E 136 L 0 -0.00415984
84 E 137 D 0 0.0185562
84 E 138 L 0 0.0042145
84 E 139 L 0 -0.040146
84 E 140 D 0 0.0325086
84 E 141 E 0 0.0322328
84 E 142 K 0 -0.0547962
84 E 143 F 0 0.0150678
84 E 144 K 0 -0.0105401
84 E 145 G 0 0.0668243
84 E 146 T 0 -0.0934501
84 E 147 K 0 -0.0146571
84 E 148 Y 0 -0.0157292
84 E 149 G 0 -0.00275891
84 E 150 Y 0 -0.0244294
84 E 151 L 0 -0.0568601
84 E 152 I 0 -0.00578849
84 E 153 D 0 -0.0436732
84 E 154 E 0 0.0597701
84 E 155 E 0 0.0150591
84 E 156 N 0 -0.0116079
84 E 157 Y 0 -0.0725285
84 E 158 G 0 -0.0155392
84 E 159 S 0 0.0139335
84 E 160 I 0 -0.0168156
84 E 161 E 0 -0.00206363
84 E 162 N 0 0.00144003
84 E 163 F 0 0.0187186
84 E 164 V 0 -0.0343643
84 E 165 E 0 0.0242349
84 E 166 R 0 0.0115034
84 E 167 V 0 -0.0377628
84 E 168 E 0 -0.0175286
84 E 169 K 0 -0.0111182
84 E 170 E 0 -0.018478
84 E 171 R 0 -0.0274161
84 E 172 P 0 -0.10165
84 E 173 Y 0 -0.00709229
84 E 174 S 0 -0.0501448
84 E 175 L 0 -0.0790591
84 E 176 H 0 -0.0739738
84 E 177 V 0 -0.105504
84 E 178 P 0 -0.0696123
84 E 179 Y 0 -0.0393139
84 E 180 Q 0 0.0163174
84 E 181 A 0 -0.0332314
84 E 182 F 0 -0.0465647
84 E 183 E 0 -0.0311708
84 E 187 A 0 -0.000741669
84 E 188 V 0 0.0216925
84 E 189 E 0 0.0143243
84 E 190 V 0 -0.0646901
84 E 191 L 0 0.00879279
84 E 192 R 0 0.0547466
84 E 193 S 0 0.0190057
84 E 194 F 0 -0.0229322
84 E 195 R 0 -0.0511724
84 E 196 K 0 0.0415306
84 E 197 K 0 -0.0184613
84 E 198 G 0 0.0103557
84 E 199 I 0 -0.0382664
84 E 200 V 0 -0.048226
84 E 201 I 0 -0.0223305
84 E 202 F 0 -0.100615
84 E 203 V 0 -0.0407529
84 E 204 W 0 -0.069849
84 E 205 T 0 -0.0592862
84 E 206 L 0 -0.0462787
84 E 207 N 0 -0.0311113
84 E 208 D 0 -0.00629261
84 E 209 P 0 0.0693991
84 E 210 E 0 0.0388598
84 E 211 I 0 -0.0242488
84 E 212 Y 0 -0.0165186
84 E 213 R 0 0.012504
84 E 214 K 0 -0.0693124
84 E 215 I 0 -0.0220711
84 E 216 R 0 0.0456142
84 E 217 R 0 -0.0162369
84 E 218 E 0 -0.0185278
84 E 219 I 0 -0.0604787
84 E 220 D 0 0.00400417
84 E 221 G 0 -0.0545757
84 E 222 V 0 0.00460737
84 E 223 I 0 -0.091576
84 E 224 T 0 -0.0738635
84 E 225 D 0 -0.0273755
84 E 226 E 0 -0.0462969
84 E 227 V 0 -0.0768943
84 E 228 E 0 -0.0295463
84 E 229 L 0 -0.0219615
84 E 230 F 0 -0.0832251
84 E 231 V 0 -0.00309011
85 L 86 T 0 0.518415
85 L 87 D 0 0.417476
85 L 88 G 0 0.191663
85 L 89 K 0 0.147034
85 L 90 I 0 0.0899895
85 L 91 T 0 -0.00800905
85 L 92 T 0 0.0796401
85 L 93 L 0 -0.000127961
85 L 94 K 0 -0.0235417
85 L 95 E 0 0.0285436
85 L 96 V 0 -0.0238833
85 L 97 F 0 -0.0639515
85 L 98 E 0 0.0301066
85 L 99 N 0 -0.0121396
85 L 100 V 0 -0.00688574
85 L 101 S 0 0.0394618
85 L 102 D 0 0.0178561
85 L 103 D 0 0.0302079
85 L 104 K 0 -0.0478929
85 L 105 I 0 0.00487811
85 L 106 I 0 -0.0217175
85 L 107 N 0 -0.0411433
85 L 108 I 0 -0.0185094
85 L 109 E 0 -0.037637
85 L 110 I 0 0.011183
85 L 111 K 0 -0.0205743
85 L 112 E 0 -0.0200678
85 L 113 R 0 -0.0142285
85 L 114 E 0 -0.0385685
85 L 115 A 0 0.00467037
85 L 116 A 0 -0.0677065
85 L 117 D 0 -0.0383673
85 L 118 A 0 -0.0145491
85 L 119 V 0 -0.0580921
85 L 120 L 0 -0.0602339
85 L 121 E 0 -0.0256176
85 L 122 I 0 -0.0306313
85 L 123 S 0 -0.00569994
85 L 124 K 0 -0.0381505
85 L 125 K 0 0.00933189
85 L 126 R 0 0.00475212
85 L 127 K 0 -0.0655244
85 L 128 N 0 -0.0467217
85 L 129 L 0 -0.0913039
85 L 130 I 0 -0.0202016
85 L 131 F 0 -0.0628326
85 L 132 S 0 -0.0173907
85 L 133 S 0 -0.0556105
85 L 134 F 0 -0.0490469
85 L 135 D 0 -0.031744
85 L 136 L 0 -0.0191961
85 L 137 D 0 0.00181621
85 L 138 L 0 -0.0972152
85 L 139 L 0 -0.0505376
85 L 140 D 0 0.0241145
85 L 141 E 0 -0.012879
85 L 142 K 0 -0.0903376
85 L 143 F 0 -0.0517242
85 L 144 K 0 -0.00463577
85 L 145 G 0 -0.0418866
85 L 146 T 0 -0.0250032
85 L 147 K 0 -0.0849549
85 L 148 Y 0 -0.0524476
85 L 149 G 0 -0.0520441
85 L 150 Y 0 -0.0135996
85 L 151 L 0 -0.0389384
85 L 152 I 0 -0.0448596
85 L 153 D 0 -0.00228589
85 L 154 E 0 -0.0427816
85 L 155 E 0 -0.0345472
85 L 156 N 0 -0.0234068
85 L 157 Y 0 -0.0547963
85 L 158 G 0 -0.0357046
85 L 159 S 0 -0.0795301
85 L 160 I 0 -0.0673299
85 L 161 E 0 -0.0818123
85 L 162 N 0 -0.0519767
85 L 163 F 0 -0.0695261
85 L 164 V 0 -0.0644897
85 L 165 E 0 -0.011138
85 L 166 R 0 -0.0460177
85 L 167 V 0 -0.0263878
85 L 168 E 0 -0.0178905
85 L 169 K 0 -0.0478694
85 L 170 E 0 -0.0821146
85 L 171 R 0 -0.0308477
85 L 172 P 0 0.0107653
85 L 173 Y 0 -0.00580156
85 L 174 S 0 -0.0683192
85 L 175 L 0 -0.0318615
85 L 176 H 0 -0.0656607
85 L 177 V 0 -0.0326442
85 L 178 P 0 -0.095255
85 L 179 Y 0 -0.0339845
85 L 180 Q 0 -0.0385387
85 L 181 A 0 -0.0243045
85 L 182 F 0 -0.0174299
85 L 183 E 0 -0.0370193
85 L 187 A 0 -0.0328473
85 L 188 V 0 -0.0455132
85 L 189 E 0 -0.0690342
85 L 190 V 0 -0.0402558
85 L 191 L 0 0.0482698
85 L 192 R 0 -0.0307197
85 L 193 S 0 -0.0516409
85 L 194 F 0 -0.0352196
85 L 195 R 0 -0.00707885
85 L 196 K 0 -0.0777913
85 L 197 K 0 -0.0274463
85 L 198 G 0 -0.0526344
85 L 199 I 0 -0.0283259
85 L 200 V 0 -0.0223169
85 L 201 I 0 -0.0448543
85 L 202 F 0 -0.0609012
85 L 203 V 0 -0.0310759
85 L 204 W 0 -0.082038
85 L 205 T 0 -0.0563429
85 L 206 L 0 -0.0509369
85 L 207 N 0 -0.0239504
85 L 208 D 0 0.0128496
85 L 209 P 0 -0.0250198
85 L 210 E 0 -0.00909214
85 L 211 I 0 -0.127391
85 L 212 Y 0 -0.0654479
85 L 213 R 0 -0.0416047
85 L 214 K 0 -0.0535484
85 L 215 I 0 -0.0187794
85 L 216 R 0 0.00384309
85 L 217 R 0 -0.0112538
85 L 218 E 0 -0.034551
85 L 219 I 0 -0.0562017
85 L 220 D 0 -0.0288001
85 L 221 G 0 -0.0369113
85 L 222 V 0 -0.0563819
85 L 223 I 0 -0.0480268
85 L 224 T 0 -0.0594671
85 L 225 D 0 -0.041566
85 L 226 E 0 -0.011548
85 L 227 V 0 -0.0321471
85 L 228 E 0 -0.0741971
85 L 229 L 0 -0.0962235
85 L 230 F 0 -0.0326421
85 L 231 V 0 -0.0238607
86 T 87 D 0 0.697402
86 T 88 G 0 0.96589
86 T 89 K 0 0.35071
86 T 90 I 0 0.0301537
86 T 91 T 0 0.0387338
86 T 92 T 0 -0.0335873
86 T 93 L 0 -0.031968
86 T 94 K 0 -0.00401555
86 T 95 E 0 0.0766458
86 T 96 V 0 -0.0430798
86 T 97 F 0 -0.0342488
86 T 98 E 0 -0.0384629
86 T 99 N 0 0.0241267
86 T 100 V 0 0.023676
86 T 101 S 0 0.00731985
86 T 102 D 0 -0.00537849
86 T 103 D 0 0.0938047
86 T 104 K 0 -0.00760595
86 T 105 I 0 0.00714347
86 T 106 I 0 -0.0140465
86 T 107 N 0 -0.0543148
86 T 108 I 0 0.0170734
86 T 109 E 0 0.00752567
86 T 110 I 0 0.0373774
86 T 111 K 0 0.0021352
86 T 112 E 0 -0.0272576
86 T 113 R 0 0.0335494
86 T 114 E 0 -0.000530853
86 T 115 A 0 -0.0383613
86 T 116 A 0 -0.0347383
86 T 117 D 0 -0.00262619
86 T 118 A 0 -0.0185866
86 T 119 V 0 -0.0937632
86 T 120 L 0 -0.0202368
86 T 121 E 0 0.0186715
86 T 122 I 0 -0.0481584
86 T 123 S 0 -0.0218107
86 T 124 K 0 -0.0264754
86 T 125 K 0 0.0124445
86 T 126 R 0 -0.0381529
86 T 127 K 0 -0.0178733
86 T 128 N 0 -0.0202364
86 T 129 L 0 -0.037563
86 T 130 I 0 0.00143968
86 T 131 F 0 -0.0612055
86 T 132 S 0 -0.030032
86 T 133 S 0 -0.0672111
86 T 134 F 0 -0.0677025
86 T 135 D 0 -0.0279607
86 T 136 L 0 -0.0440244
86 T 137 D 0 -0.0026707
86 T 138 L 0 -0.0353891
86 T 139 L 0 -0.0476097
86 T 140 D 0 -0.0159455
86 T 141 E 0 -0.0190431
86 T 142 K 0 -0.0412139
86 T 143 F 0 -0.0594094
86 T 144 K 0 -0.0195784
86 T 145 G 0 0.00519048
86 T 146 T 0 0.00572393
86 T 147 K 0 -0.0152331
86 T 148 Y 0 7.40445e-06
86 T 149 G 0 -0.0607222
86 T 150 Y 0 -0.0302759
86 T 151 L 0 -0.030297
86 T 152 I 0 -0.012804
86 T 153 D 0 -0.00707791
86 T 154 E 0 -0.0283059
86 T 155 E 0 -0.0265341
86 T 156 N 0 -0.045596
86 T 157 Y 0 0.00349899
86 T 158 G 0 -0.0492436
86 T 159 S 0 -0.0182166
86 T 160 I 0 -0.0103843
86 T 161 E 0 0.0414391
86 T 162 N 0 0.035928
86 T 163 F 0 -0.0459426
86 T 164 V 0 -0.0758914
86 T 165 E 0 -0.00586016
86 T 166 R 0 -0.0730605
86 T 167 V 0 -0.083683
86 T 168 E 0 -0.0123816
86 T 169 K 0 -0.023985
86 T 170 E 0 -0.0429582
86 T 171 R 0 -0.0438718
86 T 172 P 0 -0.00436314
86 T 173 Y 0 -0.0655736
86 T 174 S 0 -0.0841153
86 T 175 L 0 -0.0565887
86 T 176 H 0 -0.088461
86 T 177 V 0 -0.0308342
86 T 178 P 0 -0.0378082
86 T 179 Y 0 -0.00195519
86 T 180 Q 0 -0.0648277
86 T 181 A 0 -0.0383801
86 T 182 F 0 -0.0193023
86 T 183 E 0 -0.0644914
86 T 187 A 0 -0.00945243
86 T 188 V 0 -0.0335027
86 T 189 E 0 -0.00825552
86 T 190 V 0 -0.0293331
86 T 191 L 0 -0.049001
86 T 192 R 0 0.0437858
86 T 193 S 0 -0.0219933
86 T 194 F 0 -0.0306561
86 T 195 R 0 -0.0903256
86 T 196 K 0 -0.0385832
86 T 197 K 0 -0.074067
86 T 198 G 0 -0.0129459
86 T 199 I 0 -0.0276435
86 T 200 V 0 -0.0208034
86 T 201 I 0 -0.037832
86 T 202 F 0 -0.0670494
86 T 203 V 0 -0.0903431
86 T 204 W 0 0.0109411
86 T 205 T 0 -0.0563441
86 T 206 L 0 0.00348362
86 T 207 N 0 0.0785069
86 T 208 D 0 -0.0117145
86 T 209 P 0 -0.0234478
86 T 210 E 0 -0.0353752
86 T 211 I 0 -0.106693
86 T 212 Y 0 -0.0378696
86 T 213 R 0 -0.0270191
86 T 214 K 0 -0.0659058
86 T 215 I 0 -0.0293543
86 T 216 R 0 -0.0258296
86 T 217 R 0 -0.0205519
86 T 218 E 0 -0.0127032
86 T 219 I 0 -0.0800882
86 T 220 D 0 -0.0498739
86 T 221 G 0 -0.0621122
86 T 222 V 0 -0.0406834
86 T 223 I 0 -0.0803186
86 T 224 T 0 -0.0485086
86 T 225 D 0 -0.0866881
86 T 226 E 0 -0.0220135
86 T 227 V 0 -0.04102
86 T 228 E 0 -0.0524399
86 T 229 L 0 -0.082939
86 T 230 F 0 -0.0459505
86 T 231 V 0 -0.0344641
87 D 88 G 0 0.687085
87 D 89 K 0 0.146164
87 D 90 I 0 0.170717
87 D 91 T 0 0.312333
87 D 92 T 0 -0.00590867
87 D 93 L 0 0.00730177
87 D 94 K 0 0.00532331
87 D 95 E 0 0.00964474
87 D 96 V 0 0.0116578
87 D 97 F 0 -0.0383569
87 D 98 E 0 -0.0122733
87 D 99 N 0 -0.00493894
87 D 100 V 0 -0.0240424
87 D 101 S 0 -0.0341577
87 D 102 D 0 0.0154038
87 D 103 D 0 0.045378
87 D 104 K 0 -0.0362067
87 D 105 I 0 0.0215813
87 D 106 I 0 0.0389366
87 D 107 N 0 -0.0389459
87 D 108 I 0 0.0390432
87 D 109 E 0 -0.0342161
87 D 110 I 0 0.046255
87 D 111 K 0 -0.0191361
87 D 112 E 0 -0.0122535
87 D 113 R 0 -0.0210873
87 D 114 E 0 -0.0109563
87 D 115 A 0 -0.0407708
87 D 116 A 0 -0.0633511
87 D 117 D 0 -0.0373842
87 D 118 A 0 -0.0120548
87 D 119 V 0 -0.0259111
87 D 120 L 0 -0.0248849
87 D 121 E 0 -0.0551227
87 D 122 I 0 -0.0620128
87 D 123 S 0 -0.0696384
87 D 124 K 0 -0.00479562
87 D 125 K 0 -0.0618151
87 D 126 R 0 -0.0480486
87 D 127 K 0 -0.0871825
87 D 128 N 0 -0.0405213
87 D 129 L 0 -0.0277319
87 D 130 I 0 -0.0354017
87 D 131 F 0 -0.0310932
87 D 132 S 0 -0.0363395
87 D 133 S 0 -0.0681899
87 D 134 F 0 -0.037757
87 D 135 D 0 -0.0194237
87 D 136 L 0 -0.0261801
87 D 137 D 0 -0.0552348
87 D 138 L 0 -0.0414372
87 D 139 L 0 -0.0167828
87 D 140 D 0 -0.0700843
87 D 141 E 0 0.0126765
87 D 142 K 0 -0.0508515
87 D 143 F 0 -0.0275623
87 D 144 K 0 -0.0500277
87 D 145 G 0 -0.0742677
87 D 146 T 0 -0.0376725
87 D 147 K 0 -0.0293872
87 D 148 Y 0 -0.045941
87 D 149 G 0 -0.0290539
87 D 150 Y 0 -0.0511638
87 D 151 L 0 -0.0658011
87 D 152 I 0 -0.0338936
87 D 153 D 0 -0.100115
87 D 154 E 0 -0.0273048
87 D 155 E 0 -0.0511199
87 D 156 N 0 -0.123227
87 D 157 Y 0 -0.0594575
87 D 158 G 0 -0.0759119
87 D 159 S 0 -0.0182103
87 D 160 I 0 -0.0765657
87 D 161 E 0 -0.0297654
87 D 162 N 0 -0.0835218
87 D 163 F 0 -0.0998724
87 D 164 V 0 -0.0803337
87 D 165 E 0 -0.129058
87 D 166 R 0 -0.10568
87 D 167 V 0 -0.0595999
87 D 168 E 0 -0.00200797
87 D 169 K 0 -0.0692555
87 D 170 E 0 -0.0809806
87 D 171 R 0 -0.0410911
87 D 172 P 0 -0.0676842
87 D 173 Y 0 -0.0598338
87 D 174 S 0 -0.0620957
87 D 175 L 0 0.00458157
87 D 176 H 0 -0.0793257
87 D 177 V 0 -0.0316769
87 D 178 P 0 -0.103912
87 D 179 Y 0 -0.0676577
87 D 180 Q 0 -0.00621426
87 D 181 A 0 -0.0299651
87 D 182 F 0 -0.0465611
87 D 183 E 0 -0.0847872
87 D 187 A 0 -0.00731027
87 D 188 V 0 -0.0371333
87 D 189 E 0 0.00102182
87 D 190 V 0 -0.037519
87 D 191 L 0 -0.0511325
87 D 192 R 0 0.00407888
87 D 193 S 0 -0.0452066
87 D 194 F 0 -0.0655363
87 D 195 R 0 -0.0230754
87 D 196 K 0 -0.0200618
87 D 197 K 0 -0.0444154
87 D 198 G 0 -0.0644232
87 D 199 I 0 -0.0635809
87 D 200 V 0 -0.0469175
87 D 201 I 0 -0.0336862
87 D 202 F 0 -0.038127
87 D 203 V 0 -0.0509582
87 D 204 W 0 -0.0225662
87 D 205 T 0 -0.046581
87 D 206 L 0 -0.0318388
87 D 207 N 0 -0.0653814
87 D 208 D 0 -0.0884439
87 D 209 P 0 -0.0572729
87 D 210 E 0 -0.0843721
87 D 211 I 0 -0.0314878
87 D 212 Y 0 -0.0500961
87 D 213 R 0 -0.112588
87 D 214 K 0 -0.0570972
87 D 215 I 0 -0.083426
87 D 216 R 0 0.0160054
87 D 217 R 0 -0.0733173
87 D 218 E 0 -0.0102725
87 D 219 I 0 -0.0347282
87 D 220 D 0 -0.093817
87 D 221 G 0 0.000439454
87 D 222 V 0 -0.0565414
87 D 223 I 0 -0.0826971
87 D 224 T 0 -0.0817993
87 D 225 D 0 -0.0653397
87 D 226 E 0 -0.109923
87 D 227 V 0 -0.0509243
87 D 228 E 0 -0.0277318
87 D 229 L 0 -0.0388881
87 D 230 F 0 -0.0728039
87 D 231 V 0 -0.0574316
88 G 89 K 0 0.182676
88 G 90 I 0 0.0542943
88 G 91 T 0 0.0865961
88 G 92 T 0 0.035246
88 G 93 L 0 0.00976117
88 G 94 K 0 -0.00616496
88 G 95 E 0 0.0605516
88 G 96 V 0 0.0172919
88 G 97 F 0 0.00729781
88 G 98 E 0 -0.00409184
88 G 99 N 0 0.000768553
88 G 100 V 0 -0.0148794
88 G 101 S 0 0.0667331
88 G 102 D 0 -0.0106332
88 G 103 D 0 0.0462788
88 G 104 K 0 0.0467502
88 G 105 I 0 -0.0180061
88 G 106 I 0 0.0607628
88 G 107 N 0 -0.00802607
88 G 108 I 0 -0.00269576
88 G 109 E 0 -0.0140761
88 G 110 I 0 0.0237291
88 G 111 K 0 -0.0308808
88 G 112 E 0 -0.0410853
88 G 113 R 0 -0.0228252
88 G 114 E 0 0.000259156
88 G 115 A 0 0.0107521
88 G 116 A 0 -0.0190607
88 G 117 D 0 0.018476
88 G 118 A 0 -0.00561645
88 G 119 V 0 0.0126517
88 G 120 L 0 0.00981381
88 G 121 E 0 -0.0256651
88 G 122 I 0 -0.0555162
88 G 123 S 0 0.00937702
88 G 124 K 0 -0.0237116
88 G 125 K 0 0.0162912
88 G 126 R 0 -0.0130613
88 G 127 K 0 -0.0363089
88 G 128 N 0 -0.0441172
88 G 129 L 0 -0.0142881
88 G 130 I 0 -0.0150327
88 G 131 F 0 -0.0642072
88 G 132 S 0 -0.0397613
88 G 133 S 0 0.000932148
88 G 134 F 0 -0.0115972
88 G 135 D 0 -0.0415278
88 G 136 L 0 -0.005286
88 G 137 D 0 -0.0422218
88 G 138 L 0 -0.0138529
88 G 139 L 0 -0.0348207
88 G 140 D 0 0.00928599
88 G 141 E 0 0.00886004
88 G 142 K 0 -0.0220104
88 G 143 F 0 -0.0182893
88 G 144 K 0 -0.0184152
88 G 145 G 0 -0.00804299
88 G 146 T 0 -0.0544879
88 G 147 K 0 0.00823861
88 G 148 Y 0 -0.0351603
88 G 149 G 0 -0.0549807
88 G 150 Y 0 -0.00890849
88 G 151 L 0 -0.027444
88 G 152 I 0 -0.0651857
88 G 153 D 0 -0.00379874
88 G 154 E 0 -0.0164472
88 G 155 E 0 -0.00409893
88 G 156 N 0 -0.0401491
88 G 157 Y 0 -0.0439771
88 G 158 G 0 -0.047216
88 G 159 S 0 -0.0451537
88 G 160 I 0 -0.0511087
88 G 161 E 0 0.00346258
88 G 162 N 0 -0.0594154
88 G 163 F 0 -0.0630423
88 G 164 V 0 -0.0419336
88 G 165 E 0 -0.0418471
88 G 166 R 0 -0.056819
88 G 167 V 0 -0.0227573
88 G 168 E 0 -0.0647303
88 G 169 K 0 -0.0452324
88 G 170 E 0 -0.0299761
88 G 171 R 0 -0.0430797
88 G 172 P 0 -0.0108058
88 G 173 Y 0 -0.0651491
88 G 174 S 0 -0.062179
88 G 175 L 0 -0.019765
88 G 176 H 0 -0.0316931
88 G 177 V 0 -0.034109
88 G 178 P 0 -0.0507641
88 G 179 Y 0 -0.0380776
88 G 180 Q 0 -0.00415768
88 G 181 A 0 -0.0131019
88 G 182 F 0 -0.00195273
88 G 183 E 0 0.039693
88 G 187 A 0 0.0265853
88 G 188 V 0 -0.0216312
88 G 189 E 0 0.00406899
88 G 190 V 0 -0.0707
88 G 191 L 0 -0.0201311
88 G 192 R 0 -0.0327823
88 G 193 S 0 -0.049502
88 G 194 F 0 -0.0110552
88 G 195 R 0 -0.0237133
88 G 196 K 0 -0.00531771
88 G 197 K 0 -0.0302272
88 G 198 G 0 -0.0240069
88 G 199 I 0 -0.0612209
88 G 200 V 0 -0.0582911
88 G 201 I 0 -0.0274602
88 G 202 F 0 -0.104085
88 G 203 V 0 -0.0430749
88 G 204 W 0 0.0015772
88 G 205 T 0 -0.0493625
88 G 206 L 0 -0.047467
88 G 207 N 0 -0.00229662
88 G 208 D 0 -0.0285729
88 G 209 P 0 -0.0175246
88 G 210 E 0 -0.0508698
88 G 211 I 0 -0.0555934
88 G 212 Y 0 -0.0225028
88 G 213 R 0 -0.0459094
88 G 214 K 0 -0.0308049
88 G 215 I 0 -0.00834586
88 G 216 R 0 0.0316682
88 G 217 R 0 -0.0276686
88 G 218 E 0 -0.0397587
88 G 219 I 0 -0.0283218
88 G 220 D 0 -0.0631454
88 G 221 G 0 -0.0923432
88 G 222 V 0 -0.0495917
88 G 223 I 0 -0.0547701
88 G 224 T 0 -0.0225025
88 G 225 D 0 0.0475029
88 G 226 E 0 -0.0869332
88 G 227 V 0 -0.0155968
88 G 228 E 0 -0.013546
88 G 229 L 0 -0.016926
88 G 230 F 0 -0.0409502
88 G 231 V 0 -0.0622151
89 K 90 I 0 0.242
89 K 91 T 0 0.191332
89 K 92 T 0 0.159721
89 K 93 L 0 0.0392036
89 K 94 K 0 0.00733685
89 K 95 E 0 0.116158
89 K 96 V 0 0.0093332
89 K 97 F 0 0.0143626
89 K 98 E 0 0.0592996
89 K 99 N 0 0.0720127
89 K 100 V 0 -0.00953812
89 K 101 S 0 0.0398804
89 K 102 D 0 0.111933
89 K 103 D 0 0.0581915
89 K 104 K 0 -0.022629
89 K 105 I 0 0.0298523
89 K 106 I 0 -0.0691411
89 K 107 N 0 -0.0565736
89 K 108 I 0 0.0552704
89 K 109 E 0 0.0119183
89 K 110 I 0 -0.00869111
89 K 111 K 0 0.00442273
89 K 112 E 0 -0.0134491
89 K 113 R 0 -0.016192
89 K 114 E 0 0.00800653
89 K 115 A 0 -0.0343802
89 K 116 A 0 0.0234825
89 K 117 D 0 -0.0305655
89 K 118 A 0 0.0178738
89 K 119 V 0 0.020171
89 K 120 L 0 0.0585111
89 K 121 E 0 0.0104487
89 K 122 I 0 -0.0277532
89 K 123 S 0 -0.0365068
89 K 124 K 0 -0.0188121
89 K 125 K 0 -0.0240902
89 K 126 R 0 -0.00282166
89 K 127 K 0 0.0310483
89 K 128 N 0 0.00569971
89 K 129 L 0 -0.018347
89 K 130 I 0 0.0583061
89 K 131 F 0 -0.0486786
89 K 132 S 0 -0.079023
89 K 133 S 0 -0.0651123
89 K 134 F 0 -0.0596389
89 K 135 D 0 -0.051069
89 K 136 L 0 -0.0022305
89 K 137 D 0 0.00374475
89 K 138 L 0 -0.0329383
89 K 139 L 0 -0.0469483
89 K 140 D 0 0.0115996
89 K 141 E 0 -0.0064998
89 K 142 K 0 0.00199563
89 K 143 F 0 0.00488844
89 K 144 K 0 -0.0107503
89 K 145 G 0 -0.0328741
89 K 146 T 0 0.0165016
89 K 147 K 0 0.00104366
89 K 148 Y 0 -0.0129853
89 K 149 G 0 -0.0484252
89 K 150 Y 0 -0.0670077
89 K 151 L 0 -0.0510942
89 K 152 I 0 -0.0425649
89 K 153 D 0 -0.0391002
89 K 154 E 0 0.0104014
89 K 155 E 0 0.0430818
89 K 156 N 0 -0.0530927
89 K 157 Y 0 -0.0541569
89 K 158 G 0 -0.0247103
89 K 159 S 0 -0.0100412
89 K 160 I 0 -0.0582736
89 K 161 E 0 -0.0624185
89 K 162 N 0 -0.00796501
89 K 163 F 0 -0.0715347
89 K 164 V 0 -0.0265276
89 K 165 E 0 0.0305388
89 K 166 R 0 -0.0302655
89 K 167 V 0 -0.0456974
89 K 168 E 0 -0.00843917
89 K 169 K 0 -0.059854
89 K 170 E 0 0.0405792
89 K 171 R 0 -0.0467049
89 K 172 P 0 -0.0503722
89 K 173 Y 0 -0.0300676
89 K 174 S 0 -0.075824
89 K 175 L 0 -0.0702296
89 K 176 H 0 -0.126216
89 K 177 V 0 -0.0387017
89 K 178 P 0 0.0258267
89 K 179 Y 0 -0.0208619
89 K 180 Q 0 -0.0289207
89 K 181 A 0 -0.0549406
89 K 182 F 0 -0.0475352
89 K 183 E 0 -0.0331933
89 K 187 A 0 -0.0333278
89 K 188 V 0 -0.065543
89 K 189 E 0 0.016747
89 K 190 V 0 -0.00374141
89 K 191 L 0 -0.0195746
89 K 192 R 0 -0.00789782
89 K 193 S 0 -0.00386303
89 K 194 F 0 -0.0447957
89 K 195 R 0 -0.0340914
89 K 196 K 0 0.0442903
89 K 197 K 0 0.0688069
89 K 198 G 0 0.0168868
89 K 199 I 0 -0.0607753
89 K 200 V 0 -0.00493701
89 K 201 I 0 0.0263852
89 K 202 F 0 -0.0475139
89 K 203 V 0 0.0112586
89 K 204 W 0 -0.0631577
89 K 205 T 0 -0.0350969
89 K 206 L 0 0.00107223
89 K 207 N 0 -0.017158
89 K 208 D 0 0.00587349
89 K 209 P 0 -0.0219357
89 K 210 E 0 -0.0506736
89 K 211 I 0 0.0359674
89 K 212 Y 0 -0.0802404
89 K 213 R 0 -0.0329935
89 K 214 K 0 0.000758761
89 K 215 I 0 -0.00177629
89 K 216 R 0 -0.0329952
89 K 217 R 0 -0.0587825
89 K 218 E 0 0.021493
89 K 219 I 0 -0.0298621
89 K 220 D 0 -0.0438672
89 K 221 G 0 -0.0896553
89 K 222 V 0 -0.0752383
89 K 223 I 0 -0.0579947
89 K 224 T 0 -0.0506244
89 K 225 D 0 -0.072903
89 K 226 E 0 -0.00973546
89 K 227 V 0 -0.0456635
89 K 228 E 0 -0.00798872
89 K 229 L 0 -0.0268046
89 K 230 F 0 -0.00771328
89 K 231 V 0 0.0546593
90 I 91 T 0 0.47348
90 I 92 T 0 0.215283
90 I 93 L 0 0.119409
90 I 94 K 0 0.0407752
90 I 95 E 0 0.0959248
90 I 96 V 0 0.0934857
90 I 97 F 0 0.036758
90 I 98 E 0 0.0184123
90 I 99 N 0 -0.0248331
90 I 100 V 0 0.0415296
90 I 101 S 0 0.000232711
90 I 102 D 0 0.0244971
90 I 103 D 0 -0.0183646
90 I 104 K 0 -0.0538407
90 I 105 I 0 -0.0195896
90 I 106 I 0 0.0224481
90 I 107 N 0 -0.0131013
90 I 108 I 0 0.0843987
90 I 109 E 0 0.0128718
90 I 110 I 0 -0.00868093
90 I 111 K 0 0.0429535
90 I 112 E 0 0.00762128
90 I 113 R 0 -0.0324933
90 I 114 E 0 -0.0213788
90 I 115 A 0 -0.0439222
90 I 116 A 0 -0.0559543
90 I 117 D 0 -0.00604555
90 I 118 A 0 -0.0272347
90 I 119 V 0 -0.062585
90 I 120 L 0 -0.0299452
90 I 121 E 0 -0.0940474
90 I 122 I 0 -0.0320862
90 I 123 S 0 -0.0731795
90 I 124 K 0 -0.0263913
90 I 125 K 0 -0.0205667
90 I 126 R 0 -0.010628
90 I 127 K 0 -0.00447691
90 I 128 N 0 -0.0052879
90 I 129 L 0 -0.0779665
90 I 130 I 0 -0.06579
90 I 131 F 0 -0.00564803
90 I 132 S 0 -0.0378163
90 I 133 S 0 -0.00743133
90 I 134 F 0 0.00672289
90 I 135 D 0 0.0368488
90 I 136 L 0 0.0147048
90 I 137 D 0 -0.0285753
90 I 138 L 0 0.044459
90 I 139 L 0 0.00744387
90 I 140 D 0 0.0136389
90 I 141 E 0 -0.0109377
90 I 142 K 0 -0.0149857
90 I 143 F 0 -0.0524845
90 I 144 K 0 -0.0065761
90 I 145 G 0 -0.00954516
90 I 146 T 0 0.00874995
90 I 147 K 0 -0.0539069
90 I 148 Y 0 -0.0900368
90 I 149 G 0 -0.0249407
90 I 150 Y 0 -0.0581645
90 I 151 L 0 -0.0514921
90 I 152 I 0 -0.0447695
90 I 153 D 0 -0.0542064
90 I 154 E 0 -0.126108
90 I 155 E 0 -0.030533
90 I 156 N 0 0.0360325
90 I 157 Y 0 -0.00643011
90 I 158 G 0 -0.0356648
90 I 159 S 0 -0.0273589
90 I 160 I 0 -0.0726491
90 I 161 E 0 -0.0704198
90 I 162 N 0 -0.040444
90 I 163 F 0 -0.00465437
90 I 164 V 0 -0.0860599
90 I 165 E 0 -0.0463953
90 I 166 R 0 0.0205512
90 I 167 V 0 -0.0698286
90 I 168 E 0 -0.0582047
90 I 169 K 0 -0.0834794
90 I 170 E 0 -0.0839214
90 I 171 R 0 -0.0301668
90 I 172 P 0 -0.060646
90 I 173 Y 0 -0.0061072
90 I 174 S 0 -0.0450928
90 I 175 L 0 -0.0752325
90 I 176 H 0 -0.0813349
90 I 177 V 0 -0.0407253
90 I 178 P 0 -0.0475155
90 I 179 Y 0 -0.0330169
90 I 180 Q 0 -0.0568723
90 I 181 A 0 -0.0419665
90 I 182 F 0 0.00241842
90 I 183 E 0 -0.0700375
90 I 187 A 0 -0.00466157
90 I 188 V 0 -0.0243511
90 I 189 E 0 -0.0681674
90 I 190 V 0 -0.0149897
90 I 191 L 0 0.0109241
90 I 192 R 0 -0.0440138
90 I 193 S 0 -0.0631247
90 I 194 F 0 -0.0396081
90 I 195 R 0 -0.0179031
90 I 196 K 0 -0.051711
90 I 197 K 0 0.0296504
90 I 198 G 0 -0.0527649
90 I 199 I 0 -0.0577569
90 I 200 V 0 -0.0730232
90 I 201 I 0 0.0454704
90 I 202 F 0 -0.0270621
90 I 203 V 0 -0.0222157
90 I 204 W 0 -0.0343384
90 I 205 T 0 0.00141106
90 I 206 L 0 -0.0549862
90 I 207 N 0 -0.0689982
90 I 208 D 0 -0.0669762
90 I 209 P 0 -0.0108169
90 I 210 E 0 -0.060083
90 I 211 I 0 -0.0524518
90 I 212 Y 0 -0.0431019
90 I 213 R 0 -0.0473774
90 I 214 K 0 -0.0610655
90 I 215 I 0 -0.0180889
90 I 216 R 0 -0.0604541
90 I 217 R 0 -0.0402917
90 I 218 E 0 -0.0579653
90 I 219 I 0 0.0251225
90 I 220 D 0 -0.059761
90 I 221 G 0 0.011787
90 I 222 V 0 -0.0736477
90 I 223 I 0 -0.0238243
90 I 224 T 0 -0.0213699
90 I 225 D 0 -0.0568451
90 I 226 E 0 -0.0267896
90 I 227 V 0 0.0304184
90 I 228 E 0 -0.0712507
90 I 229 L 0 -0.0597943
90 I 230 F 0 -0.0738931
90 I 231 V 0 -0.0256653
91 T 92 T 0 0.326339
91 T 93 L 0 0.168713
91 T 94 K 0 0.149017
91 T 95 E 0 0.216116
91 T 96 V 0 0.382291
91 T 97 F 0 0.108484
91 T 98 E 0 0.0798664
91 T 99 N 0 0.204982
91 T 100 V 0 0.0540803
91 T 101 S 0 0.088794
91 T 102 D 0 0.0313728
91 T 103 D 0 -0.0155059
91 T 104 K 0 -0.00623878
91 T 105 I 0 -0.0217939
91 T 106 I 0 -0.0197627
91 T 107 N 0 0.012269
91 T 108 I 0 -0.0221158
91 T 109 E 0 -0.00904452
91 T 110 I 0 -0.0156429
91 T 111 K 0 0.0977952
91 T 112 E 0 -0.071491
91 T 113 R 0 -0.00622201
91 T 114 E 0 0.0081945
91 T 115 A 0 -0.00202609
91 T 116 A 0 -0.011815
91 T 117 D 0 -0.0153672
91 T 118 A 0 -0.104989
91 T 119 V 0 0.0285652
91 T 120 L 0 -0.059622
91 T 121 E 0 -0.053093
91 T 122 I 0 0.0641627
91 T 123 S 0 -0.0562929
91 T 124 K 0 -0.0600863
91 T 125 K 0 -0.0317417
91 T 126 R 0 -0.0481947
91 T 127 K 0 -0.0378963
91 T 128 N 0 -0.030801
91 T 129 L 0 0.0258365
91 T 130 I 0 -0.0404015
91 T 131 F 0 0.0388468
91 T 132 S 0 0.0166196
91 T 133 S 0 -0.0277649
91 T 134 F 0 -0.0285006
91 T 135 D 0 -0.0219149
91 T 136 L 0 -0.0109712
91 T 137 D 0 -0.0807508
91 T 138 L 0 0.0182782
91 T 139 L 0 -0.0215309
91 T 140 D 0 -0.00921926
91 T 141 E 0 -0.0755742
91 T 142 K 0 -0.0095486
91 T 143 F 0 -0.0502587
91 T 144 K 0 -0.0634547
91 T 145 G 0 -0.0443961
91 T 146 T 0 -0.00737639
91 T 147 K 0 -0.0453302
91 T 148 Y 0 -0.0401533
91 T 149 G 0 -0.0606391
91 T 150 Y 0 -0.0447423
91 T 151 L 0 -0.0330221
91 T 152 I 0 -0.0559694
91 T 153 D 0 0.00480221
91 T 154 E 0 -0.0500846
91 T 155 E 0 -0.0480849
91 T 156 N 0 0.000832437
91 T 157 Y 0 -0.00143131
91 T 158 G 0 0.0116462
91 T 159 S 0 -0.0522435
91 T 160 I 0 -0.0457421
91 T 161 E 0 -0.0364525
91 T 162 N 0 -0.0381404
91 T 163 F 0 -0.0504118
91 T 164 V 0 -0.0172987
91 T 165 E 0 -0.0659237
91 T 166 R 0 -0.016429
91 T 167 V 0 -0.025018
91 T 168 E 0 -0.0437942
91 T 169 K 0 -0.0439434
91 T 170 E 0 -0.0340557
91 T 171 R 0 -0.0563731
91 T 172 P 0 -0.0549696
91 T 173 Y 0 -0.00765059
91 T 174 S 0 -0.0847574
91 T 175 L 0 -0.0606703
91 T 176 H 0 -0.0388429
91 T 177 V 0 -0.0539077
91 T 178 P 0 -0.0506059
91 T 179 Y 0 -0.00303688
91 T 180 Q 0 -0.0726329
91 T 181 A 0 -0.0532444
91 T 182 F 0 -0.0925319
91 T 183 E 0 -0.0794798
91 T 187 A 0 -0.0374641
91 T 188 V 0 -0.0239426
91 T 189 E 0 -0.0112144
91 T 190 V 0 -0.0631509
91 T 191 L 0 0.0728494
91 T 192 R 0 -0.076055
91 T 193 S 0 -0.0293999
91 T 194 F 0 -0.0218694
91 T 195 R 0 -0.0519027
91 T 196 K 0 -0.0339319
91 T 197 K 0 -0.0274352
91 T 198 G 0 -0.052691
91 T 199 I 0 -0.0680179
91 T 200 V 0 -0.106221
91 T 201 I 0 -0.0582006
91 T 202 F 0 -0.0348357
91 T 203 V 0 -0.0364291
91 T 204 W 0 -0.0080867
91 T 205 T 0 -0.0158513
91 T 206 L 0 -0.0548069
91 T 207 N 0 -0.0418636
91 T 208 D 0 -0.0456064
91 T 209 P 0 -0.0143721
91 T 210 E 0 -0.070736
91 T 211 I 0 -0.0606022
91 T 212 Y 0 -0.027279
91 T 213 R 0 -0.0201374
91 T 214 K 0 -0.0258568
91 T 215 I 0 -0.0371561
91 T 216 R 0 -0.0530687
91 T 217 R 0 -0.04635
91 T 218 E 0 -0.0606999
91 T 219 I 0 -0.0365957
91 T 220 D 0 -0.0592733
91 T 221 G 0 -0.0282266
91 T 222 V 0 -0.0715326
91 T 223 I 0 -0.0500124
91 T 224 T 0 -0.0480561
91 T 225 D 0 -0.0168918
91 T 226 E 0 -0.0535713
91 T 227 V 0 0.036479
91 T 228 E 0 -0.0807973
91 T 229 L 0 -0.0199415
91 T 230 F 0 -0.0512603
91 T 231 V 0 -0.0287059
92 T 93 L 0 0.262553
92 T 94 K 0 0.485945
92 T 95 E 0 0.615397
92 T 96 V 0 0.214174
92 T 97 F 0 0.0936515
92 T 98 E 0 0.0859793
92 T 99 N 0 0.0994468
92 T 100 V 0 -0.0181476
92 T 101 S 0 0.0360047
92 T 102 D 0 0.00617927
92 T 103 D 0 -0.0219911
92 T 104 K 0 -0.0478636
92 T 105 I 0 0.0304562
92 T 106 I 0 -0.00682209
92 T 107 N 0 0.00254951
92 T 108 I 0 0.0121365
92 T 109 E 0 0.00905698
92 T 110 I 0 -0.0131461
92 T 111 K 0 0.0424297
92 T 112 E 0 -0.0476368
92 T 113 R 0 0.0180541
92 T 114 E 0 -0.0976706
92 T 115 A 0 -0.0300103
92 T 116 A 0 0.0118566
92 T 117 D 0 -0.00579739
92 T 118 A 0 -0.00397514
92 T 119 V 0 -0.0742881
92 T 120 L 0 -0.00709026
92 T 121 E 0 0.0156544
92 T 122 I 0 0.0184812
92 T 123 S 0 -0.0738818
92 T 124 K 0 -0.0115852
92 T 125 K 0 0.0261039
92 T 126 R 0 -0.0239405
92 T 127 K 0 -0.0165119
92 T 128 N 0 0.0344003
92 T 129 L 0 -0.0084898
92 T 130 I 0 0.0140971
92 T 131 F 0 -0.062396
92 T 132 S 0 -0.0554097
92 T 133 S 0 0.00221005
92 T 134 F 0 -0.0753268
92 T 135 D 0 -0.0707881
92 T 136 L 0 -0.05406
92 T 137 D 0 0.00500737
92 T 138 L 0 -0.0489952
92 T 139 L 0 0.0011501
92 T 140 D 0 -0.0484722
92 T 141 E 0 -0.0403805
92 T 142 K 0 -0.0331982
92 T 143 F 0 -0.0522245
92 T 144 K 0 -0.120514
92 T 145 G 0 -0.0419021
92 T 146 T 0 -0.0273534
92 T 147 K 0 -0.0553529
92 T 148 Y 0 -0.0654938
92 T 149 G 0 -0.0419936
92 T 150 Y 0 -0.0156323
92 T 151 L 0 -0.00312481
92 T 152 I 0 -0.0554643
92 T 153 D 0 -0.00991074
92 T 154 E 0 0.00263849
92 T 155 E 0 -0.00644268
92 T 156 N 0 -0.0676596
92 T 157 Y 0 -0.0208753
92 T 158 G 0 -0.0435431
92 T 159 S 0 -0.00172725
92 T 160 I 0 -0.0496867
92 T 161 E 0 -0.0398549
92 T 162 N 0 -0.0324332
92 T 163 F 0 -0.0321671
92 T 164 V 0 -0.0415672
92 T 165 E 0 0.0011622
92 T 166 R 0 -0.0324827
92 T 167 V 0 -0.057205
92 T 168 E 0 -0.0155787
92 T 169 K 0 -0.0455973
92 T 170 E 0 0.00944686
92 T 171 R 0 -0.0543024
92 T 172 P 0 -0.101424
92 T 173 Y 0 -0.0410146
92 T 174 S 0 -0.0890733
92 T 175 L 0 -0.121744
92 T 176 H 0 -0.0641203
92 T 177 V 0 -0.0367032
92 T 178 P 0 -0.0616149
92 T 179 Y 0 -0.042
92 T 180 Q 0 0.0521386
92 T 181 A 0 -0.033046
92 T 182 F 0 -0.0629256
92 T 183 E 0 0.0064929
92 T 187 A 0 -0.0222312
92 T 188 V 0 0.00526019
92 T 189 E 0 -0.0392195
92 T 190 V 0 -0.00640002
92 T 191 L 0 -0.0486038
92 T 192 R 0 -0.0442674
92 T 193 S 0 -0.0556037
92 T 194 F 0 -0.00322266
92 T 195 R 0 -0.0521483
92 T 196 K 0 -0.0263093
92 T 197 K 0 -0.0638174
92 T 198 G 0 -0.0429271
92 T 199 I 0 -0.000695068
92 T 200 V 0 -0.0393122
92 T 201 I 0 -0.0603825
92 T 202 F 0 -0.0712844
92 T 203 V 0 -0.0717477
92 T 204 W 0 -0.0253409
92 T 205 T 0 -0.0281599
92 T 206 L 0 -0.075546
92 T 207 N 0 -0.00981413
92 T 208 D 0 -0.0457577
92 T 209 P 0 -0.103996
92 T 210 E 0 -0.0671039
92 T 211 I 0 -0.0163199
92 T 212 Y 0 -0.079094
92 T 213 R 0 0.0255066
92 T 214 K 0 -0.085967
92 T 215 I 0 -0.015767
92 T 216 R 0 -0.00588074
92 T 217 R 0 -0.095022
92 T 218 E 0 -0.0370068
92 T 219 I 0 -0.0529565
92 T 220 D 0 -0.00832034
92 T 221 G 0 -0.0672398
92 T 222 V 0 -0.0368918
92 T 223 I 0 -0.0608305
92 T 224 T 0 -0.0147912
92 T 225 D 0 -0.026656
92 T 226 E 0 -0.115688
92 T 227 V 0 -0.0474907
92 T 228 E 0 -0.0645354
92 T 229 L 0 -0.0748865
92 T 230 F 0 -0.0121595
92 T 231 V 0 -0.0773968
93 L 94 K 0 0.202319
93 L 95 E 0 0.139832
93 L 96 V 0 0.2056
93 L 97 F 0 0.42115
93 L 98 E 0 0.0895393
93 L 99 N 0 -0.0179241
93 L 100 V 0 0.0717834
93 L 101 S 0 0.0318357
93 L 102 D 0 0.0330443
93 L 103 D 0 -0.040802
93 L 104 K 0 0.00543039
93 L 105 I 0 -0.0119131
93 L 106 I 0 0.0955818
93 L 107 N 0 0.0112169
93 L 108 I 0 0.547614
93 L 109 E 0 0.0299902
93 L 110 I 0 0.0320442
93 L 111 K 0 0.0622688
93 L 112 E 0 -0.0513935
93 L 113 R 0 0.0227017
93 L 114 E 0 -0.0532318
93 L 115 A 0 0.00127552
93 L 116 A 0 0.0124567
93 L 117 D 0 -0.0144748
93 L 118 A 0 -0.0606173
93 L 119 V 0 0.244114
93 L 120 L 0 -0.0034973
93 L 121 E 0 -0.0379679
93 L 122 I 0 0.200605
93 L 123 S 0 0.0382756
93 L 124 K 0 -0.0561853
93 L 125 K 0 0.0250116
93 L 126 R 0 -0.0679125
93 L 127 K 0 -0.000535975
93 L 128 N 0 0.0216858
93 L 129 L 0 0.00384013
93 L 130 I 0 0.0734357
93 L 131 F 0 0.0119158
93 L 132 S 0 0.0715337
93 L 133 S 0 0.12382
93 L 134 F 0 -0.0213488
93 L 135 D 0 -0.0368079
93 L 136 L 0 -0.0243619
93 L 137 D 0 0.0113236
93 L 138 L 0 -0.0606726
93 L 139 L 0 -0.0120088
93 L 140 D 0 -0.00161383
93 L 141 E 0 -0.0663372
93 L 142 K 0 -0.0500284
93 L 143 F 0 -0.0478571
93 L 144 K 0 -0.00575946
93 L 145 G 0 -0.0430712
93 L 146 T 0 -0.0210709
93 L 147 K 0 -0.0235353
93 L 148 Y 0 -0.0635764
93 L 149 G 0 -0.00923905
93 L 150 Y 0 -0.0441301
93 L 151 L 0 -0.0477258
93 L 152 I 0 -0.0786073
93 L 153 D 0 -0.0416162
93 L 154 E 0 -0.0604827
93 L 155 E 0 -0.0887441
93 L 156 N 0 -0.04636
93 L 157 Y 0 -0.0563144
93 L 158 G 0 -0.0321118
93 L 159 S 0 -0.0318505
93 L 160 I 0 -0.00362477
93 L 161 E 0 -0.0982897
93 L 162 N 0 -0.0563224
93 L 163 F 0 0.00427814
93 L 164 V 0 -0.00599573
93 L 165 E 0 -0.0253972
93 L 166 R 0 0.0202977
93 L 167 V 0 -0.0733294
93 L 168 E 0 -0.0732734
93 L 169 K 0 -0.0248869
93 L 170 E 0 -0.0137045
93 L 171 R 0 -0.0189669
93 L 172 P 0 -0.0797436
93 L 173 Y 0 -0.0473199
93 L 174 S 0 -0.0383484
93 L 175 L 0 -0.00593238
93 L 176 H 0 -0.0556005
93 L 177 V 0 -0.0393257
93 L 178 P 0 -0.0108063
93 L 179 Y 0 -0.0808778
93 L 180 Q 0 -0.0701957
93 L 181 A 0 -0.0718021
93 L 182 F 0 -0.0655599
93 L 183 E 0 -0.0776586
93 L 187 A 0 -0.0493442
93 L 188 V 0 -0.105567
93 L 189 E 0 -0.102895
93 L 190 V 0 -0.0418856
93 L 191 L 0 -0.0638069
93 L 192 R 0 -0.040208
93 L 193 S 0 -0.032055
93 L 194 F 0 -0.00315082
93 L 195 R 0 -0.0215555
93 L 196 K 0 0.0207383
93 L 197 K 0 -0.0334147
93 L 198 G 0 -0.0276978
93 L 199 I 0 -0.0940281
93 L 200 V 0 0.00860294
93 L 201 I 0 0.0159602
93 L 202 F 0 -0.0261592
93 L 203 V 0 -0.0381149
93 L 204 W 0 0.00125567
93 L 205 T 0 -0.0210808
93 L 206 L 0 -0.02008
93 L 207 N 0 -0.00952657
93 L 208 D 0 -0.0414101
93 L 209 P 0 -0.0360966
93 L 210 E 0 -0.0190669
93 L 211 I 0 -0.00390154
93 L 212 Y 0 -0.0865324
93 L 213 R 0 -0.0496231
93 L 214 K 0 -0.0721103
93 L 215 I 0 -0.00926234
93 L 216 R 0 -0.0579305
93 L 217 R 0 -0.0344735
93 L 218 E 0 -0.0223892
93 L 219 I 0 -0.0224868
93 L 220 D 0 0.00821783
93 L 221 G 0 -0.0699064
93 L 222 V 0 -0.0136397
93 L 223 I 0 -0.069886
93 L 224 T 0 -0.0345606
93 L 225 D 0 0.00561533
93 L 226 E 0 -0.056114
93 L 227 V 0 0.0852657
93 L 228 E 0 -0.0617698
93 L 229 L 0 -0.0180818
93 L 230 F 0 0.0039362
93 L 231 V 0 -0.0567534
94 K 95 E 0 0.229607
94 K 96 V 0 0.148782
94 K 97 F 0 0.116179
94 K 98 E 0 0.429239
94 K 99 N 0 0.0342963
94 K 100 V 0 0.0548974
94 K 101 S 0 0.1348
94 K 102 D 0 0.0690422
94 K 103 D 0 0.0498101
94 K 104 K 0 0.0458611
94 K 105 I 0 0.0164006
94 K 106 I 0 -0.027264
94 K 107 N 0 0.0332593
94 K 108 I 0 -0.0478502
94 K 109 E 0 -0.0546276
94 K 110 I 0 -0.10826
94 K 111 K 0 0.0320137
94 K 112 E 0 0.0293069
94 K 113 R 0 0.0256139
94 K 114 E 0 0.0930666
94 K 115 A 0 -0.000996594
94 K 116 A 0 0.0268554
94 K 117 D 0 0.0170514
94 K 118 A 0 0.0301226
94 K 119 V 0 -0.0532169
94 K 120 L 0 0.00703782
94 K 121 E 0 0.0604504
94 K 122 I 0 0.774061
94 K 123 S 0 -0.0133399
94 K 124 K 0 0.0337613
94 K 125 K 0 0.689996
94 K 126 R 0 -0.0141382
94 K 127 K 0 0.00592385
94 K 128 N 0 -0.0394187
94 K 129 L 0 -0.0384799
94 K 130 I 0 -0.0797653
94 K 131 F 0 -0.0263088
94 K 132 S 0 -0.0956202
94 K 133 S 0 -0.0774429
94 K 134 F 0 -0.0765375
94 K 135 D 0 -0.0623094
94 K 136 L 0 0.00733496
94 K 137 D 0 -0.0248525
94 K 138 L 0 -0.0345667
94 K 139 L 0 -0.0315131
94 K 140 D 0 0.0403406
94 K 141 E 0 0.0582611
94 K 142 K 0 -0.0443194
94 K 143 F 0 -0.00409457
94 K 144 K 0 -0.0242045
94 K 145 G 0 0.0281545
94 K 146 T 0 0.00624814
94 K 147 K 0 -0.00249885
94 K 148 Y 0 -0.0336207
94 K 149 G 0 -0.0310463
94 K 150 Y 0 -0.0414447
94 K 151 L 0 -0.0927462
94 K 152 I 0 -0.0504287
94 K 153 D 0 -0.0430175
94 K 154 E 0 0.0431758
94 K 155 E 0 -0.011
94 K 156 N 0 -0.0518005
94 K 157 Y 0 -0.0662736
94 K 158 G 0 -0.0186714
94 K 159 S 0 -0.0316564
94 K 160 I 0 -0.0183348
94 K 161 E 0 -0.0103371
94 K 162 N 0 -0.00398688
94 K 163 F 0 -0.0107201
94 K 164 V 0 -0.057663
94 K 165 E 0 -0.0143072
94 K 166 R 0 -0.0657809
94 K 167 V 0 -0.0563186
94 K 168 E 0 -0.0188505
94 K 169 K 0 -0.0203286
94 K 170 E 0 -0.0383599
94 K 171 R 0 -0.0712196
94 K 172 P 0 -0.0362578
94 K 173 Y 0 -0.0099319
94 K 174 S 0 -0.0922012
94 K 175 L 0 -0.0663354
94 K 176 H 0 -0.0695592
94 K 177 V 0 -0.0608947
94 K 178 P 0 0.0126682
94 K 179 Y 0 -0.0425128
94 K 180 Q 0 -0.0271669
94 K 181 A 0 0.0107201
94 K 182 F 0 -0.0353519
94 K 183 E 0 -0.00835759
94 K 187 A 0 -6.84309e-05
94 K 188 V 0 0.0226423
94 K 189 E 0 -0.0024412
94 K 190 V 0 -0.0340765
94 K 191 L 0 0.0031048
94 K 192 R 0 -0.0532322
94 K 193 S 0 -0.0582903
94 K 194 F 0 -0.0736017
94 K 195 R 0 -0.0708823
94 K 196 K 0 -0.00569479
94 K 197 K 0 0.0091053
94 K 198 G 0 6.50318e-05
94 K 199 I 0 -0.0575566
94 K 200 V 0 -0.00126226
94 K 201 I 0 -0.0470421
94 K 202 F 0 -0.0516217
94 K 203 V 0 -0.00264404
94 K 204 W 0 -0.00766299
94 K 205 T 0 -0.0814239
94 K 206 L 0 0.000270452
94 K 207 N 0 -0.0020701
94 K 208 D 0 -0.0230549
94 K 209 P 0 -0.000951053
94 K 210 E 0 -0.0237029
94 K 211 I 0 -0.0549137
94 K 212 Y 0 -0.0303888
94 K 213 R 0 0.0196846
94 K 214 K 0 -0.01106
94 K 215 I 0 0.0173457
94 K 216 R 0 0.0256715
94 K 217 R 0 -0.0267215
94 K 218 E 0 -0.0332691
94 K 219 I 0 -0.0306512
94 K 220 D 0 -0.0274198
94 K 221 G 0 -0.00298965
94 K 222 V 0 0.0244042
94 K 223 I 0 -0.0719608
94 K 224 T 0 -0.0264174
94 K 225 D 0 -0.00845185
94 K 226 E 0 -0.099385
94 K 227 V 0 -0.0352864
94 K 228 E 0 -0.0567542
94 K 229 L 0 -0.0235647
94 K 230 F 0 -0.0382906
94 K 231 V 0 0.0133372
95 E 96 V 0 0.162594
95 E 97 F 0 0.134964
95 E 98 E 0 0.338011
95 E 99 N 0 0.124551
95 E 100 V 0 0.0943998
95 E 101 S 0 0.0278905
95 E 102 D 0 0.0972673
95 E 103 D 0 0.0517264
95 E 104 K 0 0.00132707
95 E 105 I 0 0.0214273
95 E 106 I 0 -0.022821
95 E 107 N 0 -0.0050355
95 E 108 I 0 0.0121264
95 E 109 E 0 -0.0273045
95 E 110 I 0 -0.0303722
95 E 111 K 0 0.0501313
95 E 112 E 0 -0.047079
95 E 113 R 0 0.0554847
95 E 114 E 0 -0.0535157
95 E 115 A 0 0.0172089
95 E 116 A 0 -0.00147281
95 E 117 D 0 0.0327729
95 E 118 A 0 -0.00967311
95 E 119 V 0 -0.0106186
95 E 120 L 0 -0.0253773
95 E 121 E 0 0.049
95 E 122 I 0 -0.0331211
95 E 123 S 0 -0.00720922
95 E 124 K 0 0.0233155
95 E 125 K 0 0.0511044
95 E 126 R 0 -0.0127777
95 E 127 K 0 -0.0271769
95 E 128 N 0 -0.0614928
95 E 129 L 0 -0.0155075
95 E 130 I 0 -0.0155244
95 E 131 F 0 -0.0643265
95 E 132 S 0 -0.0538236
95 E 133 S 0 -0.00617659
95 E 134 F 0 -0.0243916
95 E 135 D 0 0.0142517
95 E 136 L 0 -0.0269013
95 E 137 D 0 0.019754
95 E 138 L 0 -0.0383775
95 E 139 L 0 -0.0385328
95 E 140 D 0 -0.0353025
95 E 141 E 0 -0.00489061
95 E 142 K 0 -0.026979
95 E 143 F 0 -0.0500122
95 E 144 K 0 -0.0432462
95 E 145 G 0 0.00614053
95 E 146 T 0 -0.0572864
95 E 147 K 0 -0.0524599
95 E 148 Y 0 -0.0482678
95 E 149 G 0 -0.0359748
95 E 150 Y 0 -0.0959278
95 E 151 L 0 -0.0760126
95 E 152 I 0 -0.0676627
95 E 153 D 0 -0.11677
95 E 154 E 0 -0.0563873
95 E 155 E 0 0.0530663
95 E 156 N 0 0.00121271
95 E 157 Y 0 -0.00720417
95 E 158 G 0 -0.048773
95 E 159 S 0 -0.0163939
95 E 160 I 0 -0.0523398
95 E 161 E 0 -0.00171435
95 E 162 N 0 -0.0273499
95 E 163 F 0 -0.0407572
95 E 164 V 0 -0.0430436
95 E 165 E 0 0.0124671
95 E 166 R 0 0.00426681
95 E 167 V 0 -0.0232417
95 E 168 E 0 -0.0255471
95 E 169 K 0 -0.00418705
95 E 170 E 0 -0.0436521
95 E 171 R 0 -0.0177321
95 E 172 P 0 -0.0930931
95 E 173 Y 0 -0.0278373
95 E 174 S 0 0.00778472
95 E 175 L 0 -0.0716856
95 E 176 H 0 -0.0384958
95 E 177 V 0 -0.0406953
95 E 178 P 0 -0.0740483
95 E 179 Y 0 -0.011809
95 E 180 Q 0 -0.0820412
95 E 181 A 0 0.00137221
95 E 182 F 0 -0.0199256
95 E 183 E 0 0.0391781
95 E 187 A 0 -0.0954853
95 E 188 V 0 -0.0202419
95 E 189 E 0 -0.0426133
95 E 190 V 0 0.000482355
95 E 191 L 0 -0.00600421
95 E 192 R 0 0.021527
95 E 193 S 0 -0.0269766
95 E 194 F 0 -0.0345974
95 E 195 R 0 -0.0152726
95 E 196 K 0 0.0106226
95 E 197 K 0 0.0032381
95 E 198 G 0 0.0438518
95 E 199 I 0 -0.0131267
95 E 200 V 0 -0.0430881
95 E 201 I 0 -0.0151662
95 E 202 F 0 -0.11795
95 E 203 V 0 -0.0387813
95 E 204 W 0 -0.0787512
95 E 205 T 0 -0.03703
95 E 206 L 0 -0.0527195
95 E 207 N 0 -0.0764515
95 E 208 D 0 -0.0363252
95 E 209 P 0 -0.10121
95 E 210 E 0 -0.0425246
95 E 211 I 0 -0.0608206
95 E 212 Y 0 -0.0591373
95 E 213 R 0 -0.0534312
95 E 214 K 0 -0.0617371
95 E 215 I 0 -0.0168675
95 E 216 R 0 -0.0255123
95 E 217 R 0 -0.0339159
95 E 218 E 0 0.000763901
95 E 219 I 0 -0.0527326
95 E 220 D 0 0.000101986
95 E 221 G 0 -0.0777072
95 E 222 V 0 -0.0143573
95 E 223 I 0 -0.0430819
95 E 224 T 0 -0.0479223
95 E 225 D 0 -0.0152672
95 E 226 E 0 0.00336307
95 E 227 V 0 -0.0615028
95 E 228 E 0 -0.0831701
95 E 229 L 0 0.0424135
95 E 230 F 0 -0.0454788
95 E 231 V 0 -0.0467038
96 V 97 F 0 0.270975
96 V 98 E 0 0.116393
96 V 99 N 0 0.110007
96 V 100 V 0 0.276622
96 V 101 S 0 0.0922876
96 V 102 D 0 0.0500666
96 V 103 D 0 0.034746
96 V 104 K 0 0.111066
96 V 105 I 0 -0.00142353
96 V 106 I 0 0.242902
96 V 107 N 0 0.0653665
96 V 108 I 0 0.0961712
96 V 109 E 0 0.124543
96 V 110 I 0 0.0272266
96 V 111 K 0 0.00196371
96 V 112 E 0 -0.023953
96 V 113 R 0 0.0313744
96 V 114 E 0 -0.0401517
96 V 115 A 0 0.0126657
96 V 116 A 0 0.0208373
96 V 117 D 0 -0.107092
96 V 118 A 0 -0.0054185
96 V 119 V 0 0.0220207
96 V 120 L 0 -0.0148011
96 V 121 E 0 -0.0116043
96 V 122 I 0 -0.00769687
96 V 123 S 0 -0.0192625
96 V 124 K 0 -0.0785248
96 V 125 K 0 -0.0252617
96 V 126 R 0 -0.0365735
96 V 127 K 0 -0.0585217
96 V 128 N 0 -0.0183645
96 V 129 L 0 -0.0122542
96 V 130 I 0 0.00837867
96 V 131 F 0 -0.044212
96 V 132 S 0 0.0398378
96 V 133 S 0 0.0686026
96 V 134 F 0 -0.0238395
96 V 135 D 0 0.056198
96 V 136 L 0 0.0531595
96 V 137 D 0 -0.0124518
96 V 138 L 0 -0.0392294
96 V 139 L 0 -0.0760001
96 V 140 D 0 -0.0343999
96 V 141 E 0 -0.0333601
96 V 142 K 0 0.0270191
96 V 143 F 0 -0.039255
96 V 144 K 0 -0.0711735
96 V 145 G 0 -0.0950346
96 V 146 T 0 0.0264479
96 V 147 K 0 -0.0125221
96 V 148 Y 0 -0.0528128
96 V 149 G 0 0.0452675
96 V 150 Y 0 -0.00694344
96 V 151 L 0 -0.0769419
96 V 152 I 0 0.00783529
96 V 153 D 0 -0.0595425
96 V 154 E 0 -0.0614874
96 V 155 E 0 -0.0713025
96 V 156 N 0 -0.0532837
96 V 157 Y 0 -0.0660945
96 V 158 G 0 -0.0204571
96 V 159 S 0 -0.0331238
96 V 160 I 0 -0.0153755
96 V 161 E 0 -0.023494
96 V 162 N 0 -0.0490141
96 V 163 F 0 -0.0598696
96 V 164 V 0 -0.0267387
96 V 165 E 0 -0.033744
96 V 166 R 0 -0.0633084
96 V 167 V 0 -0.044336
96 V 168 E 0 -0.0952906
96 V 169 K 0 -0.0906543
96 V 170 E 0 -0.0550133
96 V 171 R 0 -0.11316
96 V 172 P 0 -0.0373807
96 V 173 Y 0 -0.0690112
96 V 174 S 0 -0.0995649
96 V 175 L 0 0.04059
96 V 176 H 0 -0.0497553
96 V 177 V 0 -0.0472474
96 V 178 P 0 -0.105356
96 V 179 Y 0 -0.0691787
96 V 180 Q 0 -0.0344326
96 V 181 A 0 -0.0197467
96 V 182 F 0 -0.0599379
96 V 183 E 0 -0.0745196
96 V 187 A 0 -0.0549954
96 V 188 V 0 -0.0386438
96 V 189 E 0 0.0019971
96 V 190 V 0 -0.0490215
96 V 191 L 0 -0.0359495
96 V 192 R 0 -0.103899
96 V 193 S 0 -0.0618219
96 V 194 F 0 -0.0105434
96 V 195 R 0 0.0201461
96 V 196 K 0 -0.067279
96 V 197 K 0 -0.0410757
96 V 198 G 0 0.00891775
96 V 199 I 0 -0.106964
96 V 200 V 0 -0.0411745
96 V 201 I 0 -0.0253953
96 V 202 F 0 0.0186175
96 V 203 V 0 -0.0628686
96 V 204 W 0 -0.0950791
96 V 205 T 0 0.000300227
96 V 206 L 0 -0.00503188
96 V 207 N 0 0.0223133
96 V 208 D 0 -0.100757
96 V 209 P 0 -0.00840139
96 V 210 E 0 -0.00205289
96 V 211 I 0 -0.0106725
96 V 212 Y 0 -0.0430004
96 V 213 R 0 -0.0550303
96 V 214 K 0 -0.0137311
96 V 215 I 0 -0.0843992
96 V 216 R 0 -0.0486042
96 V 217 R 0 -0.0493601
96 V 218 E 0 -0.0495521
96 V 219 I 0 -0.0372472
96 V 220 D 0 -0.016523
96 V 221 G 0 -0.0216313
96 V 222 V 0 -0.0356654
96 V 223 I 0 0.00017223
96 V 224 T 0 -0.0217846
96 V 225 D 0 -0.0149396
96 V 226 E 0 -0.04174
96 V 227 V 0 -0.046341
96 V 228 E 0 -0.042574
96 V 229 L 0 0.00715121
96 V 230 F 0 0.021445
96 V 231 V 0 -0.0665044
97 F 98 E 0 0.184571
97 F 99 N 0 0.126237
97 F 100 V 0 0.164751
97 F 101 S 0 0.165488
97 F 102 D 0 0.0336612
97 F 103 D 0 0.0883959
97 F 104 K 0 0.029559
97 F 105 I 0 0.0487579
97 F 106 I 0 0.397988
97 F 107 N 0 0.0986011
97 F 108 I 0 0.166639
97 F 109 E 0 0.0263309
97 F 110 I 0 0.0658066
97 F 111 K 0 0.0457252
97 F 112 E 0 -0.00391734
97 F 113 R 0 -0.0181362
97 F 114 E 0 -0.00950651
97 F 115 A 0 0.0331939
97 F 116 A 0 -0.0134198
97 F 117 D 0 -0.0398643
97 F 118 A 0 -0.000184174
97 F 119 V 0 -0.000420481
97 F 120 L 0 0.0184405
97 F 121 E 0 0.046485
97 F 122 I 0 0.178926
97 F 123 S 0 0.296074
97 F 124 K 0 0.0328495
97 F 125 K 0 0.0276733
97 F 126 R 0 0.0253932
97 F 127 K 0 0.02716
97 F 128 N 0 -0.042487
97 F 129 L 0 0.146309
97 F 130 I 0 -0.024384
97 F 131 F 0 0.0167945
97 F 132 S 0 -0.0304988
97 F 133 S 0 -0.038052
97 F 134 F 0 -0.0441162
97 F 135 D 0 -0.047831
97 F 136 L 0 -0.00338637
97 F 137 D 0 -0.0441405
97 F 138 L 0 -0.0162177
97 F 139 L 0 -0.0352031
97 F 140 D 0 0.00550817
97 F 141 E 0 0.040507
97 F 142 K 0 0.0187967
97 F 143 F 0 0.00975097
97 F 144 K 0 -0.0592031
97 F 145 G 0 -0.0856621
97 F 146 T 0 -0.0607191
97 F 147 K 0 -0.0415986
97 F 148 Y 0 -0.0132334
97 F 149 G 0 -0.071209
97 F 150 Y 0 0.00275802
97 F 151 L 0 -0.0663584
97 F 152 I 0 -0.00656428
97 F 153 D 0 -0.0535456
97 F 154 E 0 -0.0473471
97 F 155 E 0 -0.0619456
97 F 156 N 0 -0.0636343
97 F 157 Y 0 0.0262727
97 F 158 G 0 -0.0526533
97 F 159 S 0 -0.0667863
97 F 160 I 0 -0.0169472
97 F 161 E 0 -0.0343266
97 F 162 N 0 -0.089668
97 F 163 F 0 -0.0283176
97 F 164 V 0 -0.0370255
97 F 165 E 0 -0.0597091
97 F 166 R 0 -0.113793
97 F 167 V 0 -0.0354715
97 F 168 E 0 -0.0483332
97 F 169 K 0 -0.0532694
97 F 170 E 0 -0.0607141
97 F 171 R 0 -0.0356624
97 F 172 P 0 -0.00965908
97 F 173 Y 0 -0.0674856
97 F 174 S 0 0.0350846
97 F 175 L 0 -0.0423369
97 F 176 H 0 -0.07575
97 F 177 V 0 -0.039257
97 F 178 P 0 -0.0143803
97 F 179 Y 0 -0.0130331
97 F 180 Q 0 -0.0478681
97 F 181 A 0 0.00359299
97 F 182 F 0 -0.0361587
97 F 183 E 0 -0.034843
97 F 187 A 0 0.00804627
97 F 188 V 0 -0.0131859
97 F 189 E 0 -0.0250036
97 F 190 V 0 -0.00915211
97 F 191 L 0 -0.0820325
97 F 192 R 0 -0.0394203
97 F 193 S 0 0.00827423
97 F 194 F 0 -0.0100625
97 F 195 R 0 -0.0725816
97 F 196 K 0 -0.0336634
97 F 197 K 0 -0.0576154
97 F 198 G 0 -0.0804345
97 F 199 I 0 -0.0833317
97 F 200 V 0 0.00318995
97 F 201 I 0 -0.0322059
97 F 202 F 0 -0.0656903
97 F 203 V 0 0.0126916
97 F 204 W 0 0.0219216
97 F 205 T 0 -0.00469182
97 F 206 L 0 -0.0235594
97 F 207 N 0 -0.0605597
97 F 208 D 0 -0.103386
97 F 209 P 0 -0.0579915
97 F 210 E 0 -0.0600594
97 F 211 I 0 -0.0501852
97 F 212 Y 0 -0.0746437
97 F 213 R 0 -0.03185
97 F 214 K 0 -0.0330154
97 F 215 I 0 -0.0777419
97 F 216 R 0 0.0167924
97 F 217 R 0 0.0028401
97 F 218 E 0 -0.0445789
97 F 219 I 0 -0.0284944
97 F 220 D 0 0.015195
97 F 221 G 0 -0.00717522
97 F 222 V 0 -0.0196404
97 F 223 I 0 -0.0345447
97 F 224 T 0 -0.0505438
97 F 225 D 0 -0.0533224
97 F 226 E 0 -0.0181966
97 F 227 V 0 0.0348392
97 F 228 E 0 -0.0265799
97 F 229 L 0 -0.0088162
97 F 230 F 0 0.00406225
97 F 231 V 0 -0.0352281
98 E 99 N 0 0.230115
98 E 100 V 0 0.166611
98 E 101 S 0 0.173061
98 E 102 D 0 0.147806
98 E 103 D 0 0.0668132
98 E 104 K 0 0.0178925
98 E 105 I 0 0.0417946
98 E 106 I 0 -0.032139
98 E 107 N 0 -0.0522448
98 E 108 I 0 -0.0231837
98 E 109 E 0 0.0254167
98 E 110 I 0 0.0309551
98 E 111 K 0 0.0434546
98 E 112 E 0 0.0139636
98 E 113 R 0 -0.0153384
98 E 114 E 0 -0.0315127
98 E 115 A 0 -0.0447869
98 E 116 A 0 -0.0449305
98 E 117 D 0 0.0855046
98 E 118 A 0 0.0436771
98 E 119 V 0 -0.0334109
98 E 120 L 0 0.0552604
98 E 121 E 0 0.0738057
98 E 122 I 0 0.145529
98 E 123 S 0 -0.00130434
98 E 124 K 0 0.00528483
98 E 125 K 0 0.105539
98 E 126 R 0 0.0908934
98 E 127 K 0 0.0218659
98 E 128 N 0 -0.0199642
98 E 129 L 0 0.0753115
98 E 130 I 0 -0.04703
98 E 131 F 0 0.0184914
98 E 132 S 0 -0.0886523
98 E 133 S 0 0.00678176
98 E 134 F 0 -0.0123624
98 E 135 D 0 -0.0201542
98 E 136 L 0 0.036921
98 E 137 D 0 0.00920307
98 E 138 L 0 -0.0452395
98 E 139 L 0 -0.0335547
98 E 140 D 0 -0.00606897
98 E 141 E 0 -0.0110499
98 E 142 K 0 -0.038173
98 E 143 F 0 0.0102839
98 E 144 K 0 0.0237062
98 E 145 G 0 0.0259839
98 E 146 T 0 0.0424312
98 E 147 K 0 -0.0287822
98 E 148 Y 0 -0.0352159
98 E 149 G 0 -0.0237375
98 E 150 Y 0 -0.0457268
98 E 151 L 0 -0.0191345
98 E 152 I 0 -0.0581098
98 E 153 D 0 0.0129118
98 E 154 E 0 0.00351885
98 E 155 E 0 0.00777375
98 E 156 N 0 -0.0229337
98 E 157 Y 0 0.0211827
98 E 158 G 0 -0.0444568
98 E 159 S 0 -0.00331009
98 E 160 I 0 0.0129169
98 E 161 E 0 -0.0514265
98 E 162 N 0 0.033208
98 E 163 F 0 -0.0267136
98 E 164 V 0 -0.00793101
98 E 165 E 0 -0.000347901
98 E 166 R 0 -0.0199906
98 E 167 V 0 0.00289987
98 E 168 E 0 -0.0202943
98 E 169 K 0 -0.0246384
98 E 170 E 0 -0.0351841
98 E 171 R 0 -0.0128357
98 E 172 P 0 -0.0643435
98 E 173 Y 0 -0.0257415
98 E 174 S 0 -0.0881518
98 E 175 L 0 -0.0533177
98 E 176 H 0 -0.0472346
98 E 177 V 0 -0.120379
98 E 178 P 0 -0.0211132
98 E 179 Y 0 -0.0445769
98 E 180 Q 0 0.0204636
98 E 181 A 0 -0.0282975
98 E 182 F 0 -0.055841
98 E 183 E 0 0.0259744
98 E 187 A 0 -0.012476
98 E 188 V 0 0.00139163
98 E 189 E 0 -0.0129314
98 E 190 V 0 -0.0142344
98 E 191 L 0 -0.0409364
98 E 192 R 0 0.0193556
98 E 193 S 0 -0.00146589
98 E 194 F 0 -0.0408596
98 E 195 R 0 0.0103878
98 E 196 K 0 0.120708
98 E 197 K 0 0.0309956
98 E 198 G 0 0.00934125
98 E 199 I 0 -5.2589e-05
98 E 200 V 0 -0.0446939
98 E 201 I 0 -0.0164728
98 E 202 F 0 -0.0640403
98 E 203 V 0 -0.0187984
98 E 204 W 0 -0.0489736
98 E 205 T 0 -0.0463714
98 E 206 L 0 -0.00754702
98 E 207 N 0 0.00776849
98 E 208 D 0 -0.00304111
98 E 209 P 0 0.0223113
98 E 210 E 0 0.027536
98 E 211 I 0 -0.0156827
98 E 212 Y 0 -0.0607395
98 E 213 R 0 -0.0321453
98 E 214 K 0 -0.0120083
98 E 215 I 0 -0.00938167
98 E 216 R 0 -0.0211014
98 E 217 R 0 -0.0387538
98 E 218 E 0 0.0208976
98 E 219 I 0 -0.0471803
98 E 220 D 0 -0.0460856
98 E 221 G 0 -0.036346
98 E 222 V 0 -0.0439095
98 E 223 I 0 -0.0765875
98 E 224 T 0 -0.0381315
98 E 225 D 0 -0.0678822
98 E 226 E 0 -0.0415962
98 E 227 V 0 -0.0483496
98 E 228 E 0 -0.0158642
98 E 229 L 0 0.00388271
98 E 230 F 0 -0.0297339
98 E 231 V 0 -0.0211944
99 N 100 V 0 0.469482
99 N 101 S 0 0.32743
99 N 102 D 0 0.145193
99 N 103 D 0 0.147974
99 N 104 K 0 0.103623
99 N 105 I 0 0.0368317
99 N 106 I 0 0.102769
99 N 107 N 0 -0.0428734
99 N 108 I 0 -0.0110251
99 N 109 E 0 0.0356175
99 N 110 I 0 0.00195478
99 N 111 K 0 -0.0237162
99 N 112 E 0 0.00138025
99 N 113 R 0 0.0466491
99 N 114 E 0 0.0177009
99 N 115 A 0 -0.0323964
99 N 116 A 0 -0.049196
99 N 117 D 0 -0.0305276
99 N 118 A 0 -0.00349442
99 N 119 V 0 -0.0465645
99 N 120 L 0 -0.00837713
99 N 121 E 0 0.00045837
99 N 122 I 0 0.000753724
99 N 123 S 0 -0.0129178
99 N 124 K 0 0.0834566
99 N 125 K 0 0.0303141
99 N 126 R 0 0.00322225
99 N 127 K 0 -0.0346684
99 N 128 N 0 -0.0151347
99 N 129 L 0 0.0306626
99 N 130 I 0 -0.0358352
99 N 131 F 0 0.0167873
99 N 132 S 0 -0.0579944
99 N 133 S 0 0.0105562
99 N 134 F 0 -0.0490627
99 N 135 D 0 -0.0688665
99 N 136 L 0 -0.0218977
99 N 137 D 0 -0.0631298
99 N 138 L 0 0.0389698
99 N 139 L 0 0.0725707
99 N 140 D 0 0.0215675
99 N 141 E 0 -0.0576493
99 N 142 K 0 -0.0510727
99 N 143 F 0 -0.00517369
99 N 144 K 0 -0.0201372
99 N 145 G 0 -0.0257023
99 N 146 T 0 -0.0201288
99 N 147 K 0 -0.059158
99 N 148 Y 0 -0.0475719
99 N 149 G 0 0.0200204
99 N 150 Y 0 -0.0722474
99 N 151 L 0 -0.0421781
99 N 152 I 0 0.0178774
99 N 153 D 0 -0.0259455
99 N 154 E 0 -0.0568489
99 N 155 E 0 0.0356251
99 N 156 N 0 -0.0259575
99 N 157 Y 0 -0.0700117
99 N 158 G 0 -0.0112796
99 N 159 S 0 0.015797
99 N 160 I 0 -0.0304411
99 N 161 E 0 -0.0062935
99 N 162 N 0 -0.0506522
99 N 163 F 0 -0.0128478
99 N 164 V 0 -0.0625363
99 N 165 E 0 -0.0468829
99 N 166 R 0 -0.0106915
99 N 167 V 0 -0.0276481
99 N 168 E 0 -0.0253946
99 N 169 K 0 -0.0293784
99 N 170 E 0 -0.037659
99 N 171 R 0 -0.0571175
99 N 172 P 0 -0.0225815
99 N 173 Y 0 -0.0215785
99 N 174 S 0 -0.0311623
99 N 175 L 0 -0.0589841
99 N 176 H 0 -0.0532341
99 N 177 V 0 -0.0401185
99 N 178 P 0 0.00729588
99 N 179 Y 0 -0.067667
99 N 180 Q 0 -0.0160534
99 N 181 A 0 -0.0457488
99 N 182 F 0 -0.0405624
99 N 183 E 0 -0.0363325
99 N 187 A 0 -0.0598253
99 N 188 V 0 -0.0417302
99 N 189 E 0 -0.0421902
99 N 190 V 0 -0.0524881
99 N 191 L 0 -0.032389
99 N 192 R 0 -0.044116
99 N 193 S 0 -0.0221967
99 N 194 F 0 0.00621657
99 N 195 R 0 -0.110613
99 N 196 K 0 -0.0273277
99 N 197 K 0 -0.00803414
99 N 198 G 0 -0.0513365
99 N 199 I 0 0.0293744
99 N 200 V 0 0.0316626
99 N 201 I 0 -0.0162023
99 N 202 F 0 -0.0797771
99 N 203 V 0 -0.054037
99 N 204 W 0 0.0372747
99 N 205 T 0 0.0265419
99 N 206 L 0 -0.0258879
99 N 207 N 0 -0.062501
99 N 208 D 0 -0.0117799
99 N 209 P 0 -0.0674592
99 N 210 E 0 0.0268558
99 N 211 I 0 -0.0434732
99 N 212 Y 0 -0.0296882
99 N 213 R 0 -0.056785
99 N 214 K 0 -0.00337168
99 N 215 I 0 -0.0743904
99 N 216 R 0 -0.0250096
99 N 217 R 0 -0.07394
99 N 218 E 0 -0.0187951
99 N 219 I 0 0.0258767
99 N 220 D 0 0.0140597
99 N 221 G 0 -0.0726721
99 N 222 V 0 -0.067341
99 N 223 I 0 0.0112504
99 N 224 T 0 -0.0335669
99 N 225 D 0 -0.0621823
99 N 226 E 0 -0.0928351
99 N 227 V 0 -0.0995062
99 N 228 E 0 -0.0144717
99 N 229 L 0 0.00652944
99 N 230 F 0 0.0104086
99 N 231 V 0 -0.0592632
100 V 101 S 0 0.369675
100 V 102 D 0 0.213163
100 V 103 D 0 0.243657
100 V 104 K 0 0.157928
100 V 105 I 0 0.062679
100 V 106 I 0 0.31222
100 V 107 N 0 -0.0497914
100 V 108 I 0 -0.0231883
100 V 109 E 0 -0.0133976
100 V 110 I 0 0.0341168
100 V 111 K 0 0.0164596
100 V 112 E 0 0.0306627
100 V 113 R 0 0.0107574
100 V 114 E 0 -0.058626
100 V 115 A 0 0.00978134
100 V 116 A 0 -0.00951235
100 V 117 D 0 0.0653103
100 V 118 A 0 -0.017945
100 V 119 V 0 0.000883094
100 V 120 L 0 -0.07624
100 V 121 E 0 -0.0658947
100 V 122 I 0 -0.0306721
100 V 123 S 0 0.0277022
100 V 124 K 0 -0.0259683
100 V 125 K 0 -0.0488746
100 V 126 R 0 0.0272874
100 V 127 K 0 0.0355406
100 V 128 N 0 0.104661
100 V 129 L 0 0.035926
100 V 130 I 0 0.0515609
100 V 131 F 0 0.0560951
100 V 132 S 0 -0.00889794
100 V 133 S 0 -0.0081918
100 V 134 F 0 0.00927651
100 V 135 D 0 -0.0214123
100 V 136 L 0 -0.00167566
100 V 137 D 0 0.0108579
100 V 138 L 0 0.0533124
100 V 139 L 0 -0.0426037
100 V 140 D 0 0.00789295
100 V 141 E 0 -0.0581561
100 V 142 K 0 -0.00894589
100 V 143 F 0 -0.0215409
100 V 144 K 0 -0.0705209
100 V 145 G 0 0.0101215
100 V 146 T 0 -0.00967525
100 V 147 K 0 -0.0578986
100 V 148 Y 0 -0.046813
100 V 149 G 0 -0.0270279
100 V 150 Y 0 -0.0117065
100 V 151 L 0 -0.0473638
100 V 152 I 0 -0.0621066
100 V 153 D 0 -0.0155133
100 V 154 E 0 -0.0513405
100 V 155 E 0 -0.00799514
100 V 156 N 0 -0.0254996
100 V 157 Y 0 -0.051549
100 V 158 G 0 -0.080434
100 V 159 S 0 -0.0273026
100 V 160 I 0 -0.0790305
100 V 161 E 0 -0.0197035
100 V 162 N 0 -0.029945
100 V 163 F 0 -0.0253908
100 V 164 V 0 -0.0257289
100 V 165 E 0 0.0192937
100 V 166 R 0 -0.0281772
100 V 167 V 0 -0.0094836
100 V 168 E 0 -0.0170474
100 V 169 K 0 -0.046124
100 V 170 E 0 0.00499359
100 V 171 R 0 -0.0550306
100 V 172 P 0 -0.0605188
100 V 173 Y 0 -0.0886069
100 V 174 S 0 -0.0277161
100 V 175 L 0 -0.0140354
100 V 176 H 0 -0.0504658
100 V 177 V 0 -0.037211
100 V 178 P 0 -0.00572202
100 V 179 Y 0 -0.0094018
100 V 180 Q 0 -0.0401285
100 V 181 A 0 -0.0355714
100 V 182 F 0 0.00573772
100 V 183 E 0 -0.0392362
100 V 187 A 0 -0.0317838
100 V 188 V 0 -0.0527821
100 V 189 E 0 -0.0308252
100 V 190 V 0 -0.0360584
100 V 191 L 0 -0.0395381
100 V 192 R 0 -0.00722249
100 V 193 S 0 -0.0555849
100 V 194 F 0 -0.0104159
100 V 195 R 0 -0.0652261
100 V 196 K 0 -0.0737658
100 V 197 K 0 -0.0695302
100 V 198 G 0 -0.0306021
100 V 199 I 0 -0.0387199
100 V 200 V 0 -0.0159429
100 V 201 I 0 -0.0696411
100 V 202 F 0 -0.0202186
100 V 203 V 0 -0.0729916
100 V 204 W 0 0.0082586
100 V 205 T 0 0.0147076
100 V 206 L 0 -0.00531806
100 V 207 N 0 -0.0429508
100 V 208 D 0 -0.0913711
100 V 209 P 0 -0.0657966
100 V 210 E 0 -0.057525
100 V 211 I 0 -0.0298683
100 V 212 Y 0 -0.033388
100 V 213 R 0 -0.0903703
100 V 214 K 0 -0.0904523
100 V 215 I 0 0.0581204
100 V 216 R 0 -0.048696
100 V 217 R 0 -0.0632664
100 V 218 E 0 -0.0549237
100 V 219 I 0 -0.0522088
100 V 220 D 0 -0.0330417
100 V 221 G 0 0.0124809
100 V 222 V 0 -0.0260475
100 V 223 I 0 0.000176175
100 V 224 T 0 -0.0595691
100 V 225 D 0 -0.00491413
100 V 226 E 0 -0.0296939
100 V 227 V 0 -0.0341384
100 V 228 E 0 0.0147516
100 V 229 L 0 -0.0659552
100 V 230 F 0 0.0078479
100 V 231 V 0 -0.062381
101 S 102 D 0 0.3483
101 S 103 D 0 0.326786
101 S 104 K 0 0.0981425
101 S 105 I 0 0.0698931
101 S 106 I 0 0.133269
101 S 107 N 0 0.0559962
101 S 108 I 0 0.0519506
101 S 109 E 0 0.0127383
101 S 110 I 0 0.0347158
101 S 111 K 0 -0.00666945
101 S 112 E 0 -0.0227932
101 S 113 R 0 0.0265645
101 S 114 E 0 -0.0266475
101 S 115 A 0 0.00169011
101 S 116 A 0 0.0233592
101 S 117 D 0 -0.0187728
101 S 118 A 0 -0.0350533
101 S 119 V 0 -0.000592473
101 S 120 L 0 -0.0219581
101 S 121 E 0 0.0249018
101 S 122 I 0 0.0112622
101 S 123 S 0 0.0192104
101 S 124 K 0 0.00665572
101 S 125 K 0 0.0775077
101 S 126 R 0 0.0590501
101 S 127 K 0 0.100621
101 S 128 N 0 0.276449
101 S 129 L 0 0.102858
101 S 130 I 0 0.0478212
101 S 131 F 0 -0.0242608
101 S 132 S 0 0.00632706
101 S 133 S 0 0.00455703
101 S 134 F 0 -0.0581128
101 S 135 D 0 -0.0788936
101 S 136 L 0 0.056859
101 S 137 D 0 -0.0283145
101 S 138 L 0 -0.0114553
101 S 139 L 0 -0.0535598
101 S 140 D 0 -0.0319317
101 S 141 E 0 0.0255121
101 S 142 K 0 0.0576977
101 S 143 F 0 -0.0627917
101 S 144 K 0 0.0155769
101 S 145 G 0 -0.000800778
101 S 146 T 0 -0.0266575
101 S 147 K 0 -0.0275205
101 S 148 Y 0 -0.000753287
101 S 149 G 0 -0.06175
101 S 150 Y 0 0.0575303
101 S 151 L 0 -0.00532315
101 S 152 I 0 -0.0246841
101 S 153 D 0 -0.0447263
101 S 154 E 0 -0.0677254
101 S 155 E 0 0.00276367
101 S 156 N 0 -0.0409191
101 S 157 Y 0 -0.0548643
101 S 158 G 0 -0.0413653
101 S 159 S 0 -0.00830505
101 S 160 I 0 -0.000126229
101 S 161 E 0 -0.0473847
101 S 162 N 0 -0.0319758
101 S 163 F 0 -0.00448515
101 S 164 V 0 -0.0108486
101 S 165 E 0 -0.0636202
101 S 166 R 0 -0.00600749
101 S 167 V 0 -0.023068
101 S 168 E 0 -0.0169097
101 S 169 K 0 -0.0195602
101 S 170 E 0 0.0319509
101 S 171 R 0 -0.0856473
101 S 172 P 0 -0.00846996
101 S 173 Y 0 -0.0461197
101 S 174 S 0 -0.037484
101 S 175 L 0 -0.0276476
101 S 176 H 0 -0.0797131
101 S 177 V 0 -0.0220163
101 S 178 P 0 -0.0163143
101 S 179 Y 0 -0.0365601
101 S 180 Q 0 -0.0457894
101 S 181 A 0 0.0427354
101 S 182 F 0 -0.0244017
101 S 183 E 0 0.00176667
101 S 187 A 0 0.038612
101 S 188 V 0 0.0164909
101 S 189 E 0 -0.0187635
101 S 190 V 0 -0.0595502
101 S 191 L 0 -0.0445769
101 S 192 R 0 -0.043616
101 S 193 S 0 0.0615423
101 S 194 F 0 -0.0354521
101 S 195 R 0 -0.0568829
101 S 196 K 0 -0.00807233
101 S 197 K 0 -0.0339112
101 S 198 G 0 -0.0739808
101 S 199 I 0 -0.045694
101 S 200 V 0 0.0183735
101 S 201 I 0 -0.0479369
101 S 202 F 0 -0.00830132
101 S 203 V 0 -0.0527508
101 S 204 W 0 -0.0446127
101 S 205 T 0 -0.0638337
101 S 206 L 0 -0.0695209
101 S 207 N 0 -0.0203253
101 S 208 D 0 0.0033941
101 S 209 P 0 -0.0730975
101 S 210 E 0 0.03369
101 S 211 I 0 0.022226
101 S 212 Y 0 -0.0273672
101 S 213 R 0 -0.00604903
101 S 214 K 0 -0.00362654
101 S 215 I 0 -0.0292921
101 S 216 R 0 -0.0410528
101 S 217 R 0 -0.0466375
101 S 218 E 0 0.0379897
101 S 219 I 0 0.00157962
101 S 220 D 0 0.00469804
101 S 221 G 0 -0.00166389
101 S 222 V 0 -0.0141292
101 S 223 I 0 0.0249165
101 S 224 T 0 0.000368816
101 S 225 D 0 -0.0360305
101 S 226 E 0 -0.0293359
101 S 227 V 0 -0.0748621
101 S 228 E 0 -0.026542
101 S 229 L 0 -0.0106598
101 S 230 F 0 -0.0572698
101 S 231 V 0 -0.0439645
102 D 103 D 0 0.485042
102 D 104 K 0 0.173172
102 D 105 I 0 -0.00646599
102 D 106 I 0 0.0855064
102 D 107 N 0 0.0143568
102 D 108 I 0 -0.0254223
102 D 109 E 0 0.0212907
102 D 110 I 0 -0.026334
102 D 111 K 0 0.0439801
102 D 112 E 0 0.0399823
102 D 113 R 0 0.0208201
102 D 114 E 0 0.0346675
102 D 115 A 0 -0.00587763
102 D 116 A 0 -0.0243218
102 D 117 D 0 0.0450207
102 D 118 A 0 0.0664844
102 D 119 V 0 -0.0491616
102 D 120 L 0 -0.0178979
102 D 121 E 0 0.0490342
102 D 122 I 0 0.00469095
102 D 123 S 0 -0.0202548
102 D 124 K 0 0.0302938
102 D 125 K 0 0.0680578
102 D 126 R 0 0.0562996
102 D 127 K 0 0.0467362
102 D 128 N 0 0.157483
102 D 129 L 0 0.020256
102 D 130 I 0 0.0143517
102 D 131 F 0 -0.00518875
102 D 132 S 0 -0.0131395
102 D 133 S 0 -0.0499781
102 D 134 F 0 -0.0187121
102 D 135 D 0 0.00641963
102 D 136 L 0 0.0143128
102 D 137 D 0 0.0143233
102 D 138 L 0 -0.0452576
102 D 139 L 0 -0.0275378
102 D 140 D 0 0.00331903
102 D 141 E 0 0.00331872
102 D 142 K 0 -0.0573291
102 D 143 F 0 -0.0598035
102 D 144 K 0 0.0427418
102 D 145 G 0 -0.0134256
102 D 146 T 0 0.00801473
102 D 147 K 0 0.0164938
102 D 148 Y 0 -0.0878376
102 D 149 G 0 -0.0466656
102 D 150 Y 0 -0.0588198
102 D 151 L 0 -0.0358254
102 D 152 I 0 0.00788675
102 D 153 D 0 0.0017141
102 D 154 E 0 0.0215244
102 D 155 E 0 -0.0511021
102 D 156 N 0 -0.00968542
102 D 157 Y 0 -0.0135159
102 D 158 G 0 -0.0349866
102 D 159 S 0 -0.0389638
102 D 160 I 0 -0.0539433
102 D 161 E 0 -0.0215787
102 D 162 N 0 -0.00847569
102 D 163 F 0 0.00556039
102 D 164 V 0 -0.00545283
102 D 165 E 0 -0.00600947
102 D 166 R 0 0.0384248
102 D 167 V 0 -0.00790937
102 D 168 E 0 0.0101634
102 D 169 K 0 0.0194173
102 D 170 E 0 -0.0415315
102 D 171 R 0 0.0092938
102 D 172 P 0 -0.0136437
102 D 173 Y 0 0.0111736
102 D 174 S 0 0.0109295
102 D 175 L 0 -0.0779221
102 D 176 H 0 -0.0243965
102 D 177 V 0 -0.0608696
102 D 178 P 0 -0.0250508
102 D 179 Y 0 0.0566575
102 D 180 Q 0 0.00703909
102 D 181 A 0 0.0174612
102 D 182 F 0 0.0070043
102 D 183 E 0 -0.00154411
102 D 187 A 0 -0.0301611
102 D 188 V 0 0.0194277
102 D 189 E 0 0.00410806
102 D 190 V 0 -0.00418305
102 D 191 L 0 -0.0318953
102 D 192 R 0 0.00237902
102 D 193 S 0 0.0362342
102 D 194 F 0 -0.0610946
102 D 195 R 0 -0.0959121
102 D 196 K 0 -0.0350166
102 D 197 K 0 0.0627451
102 D 198 G 0 0.0467917
102 D 199 I 0 -0.0470158
102 D 200 V 0 -0.023287
102 D 201 I 0 -0.0621975
102 D 202 F 0 -0.0870395
102 D 203 V 0 -0.0411212
102 D 204 W 0 -0.0529346
102 D 205 T 0 -0.0582607
102 D 206 L 0 -0.0244295
102 D 207 N 0 0.0187986
102 D 208 D 0 0.0115489
102 D 209 P 0 -0.0334116
102 D 210 E 0 -0.0458625
102 D 211 I 0 0.00567775
102 D 212 Y 0 -0.0635977
102 D 213 R 0 0.0657845
102 D 214 K 0 0.00125692
102 D 215 I 0 -0.0575843
102 D 216 R 0 -0.0267598
102 D 217 R 0 -0.0243533
102 D 218 E 0 -0.0469384
102 D 219 I 0 -0.0307235
102 D 220 D 0 0.00981723
102 D 221 G 0 -0.0190764
102 D 222 V 0 -0.0513711
102 D 223 I 0 -0.0326903
102 D 224 T 0 -0.0439765
102 D 225 D 0 0.00863049
102 D 226 E 0 -0.0477339
102 D 227 V 0 -0.0760324
102 D 228 E 0 -0.0375916
102 D 229 L 0 0.00760832
102 D 230 F 0 0.0139819
102 D 231 V 0 -0.0448687
103 D 104 K 0 0.271737
103 D 105 I 0 0.235245
103 D 106 I 0 0.116961
103 D 107 N 0 0.0119846
103 D 108 I 0 0.041861
103 D 109 E 0 0.122925
103 D 110 I 0 0.0240995
103 D 111 K 0 0.0600195
103 D 112 E 0 0.0314409
103 D 113 R 0 0.0138756
103 D 114 E 0 -0.023593
103 D 115 A 0 0.0666948
103 D 116 A 0 0.0435897
103 D 117 D 0 0.0362343
103 D 118 A 0 0.0574501
103 D 119 V 0 -0.036645
103 D 120 L 0 0.0443238
103 D 121 E 0 0.0742612
103 D 122 I 0 0.0300982
103 D 123 S 0 -0.0675014
103 D 124 K 0 -0.00799368
103 D 125 K 0 -0.00668477
103 D 126 R 0 0.0555046
103 D 127 K 0 0.069065
103 D 128 N 0 0.295679
103 D 129 L 0 -0.0512169
103 D 130 I 0 -0.0255624
103 D 131 F 0 -0.00616033
103 D 132 S 0 -0.0330235
103 D 133 S 0 0.0205834
103 D 134 F 0 -0.0617648
103 D 135 D 0 -0.0842911
103 D 136 L 0 0.00866034
103 D 137 D 0 -0.0148527
103 D 138 L 0 -0.0522304
103 D 139 L 0 -0.0693304
103 D 140 D 0 0.0249729
103 D 141 E 0 -0.0226715
103 D 142 K 0 -0.0118082
103 D 143 F 0 0.0451121
103 D 144 K 0 0.0127634
103 D 145 G 0 0.0175552
103 D 146 T 0 0.00736993
103 D 147 K 0 -0.0320673
103 D 148 Y 0 -0.0335817
103 D 149 G 0 -0.076494
103 D 150 Y 0 -0.0395942
103 D 151 L 0 -0.00532915
103 D 152 I 0 0.0150091
103 D 153 D 0 -0.0493075
103 D 154 E 0 0.029517
103 D 155 E 0 -0.026205
103 D 156 N 0 0.000848553
103 D 157 Y 0 -0.0406028
103 D 158 G 0 -0.00859109
103 D 159 S 0 -0.030586
103 D 160 I 0 -0.0367181
103 D 161 E 0 -0.0314184
103 D 162 N 0 0.00498752
103 D 163 F 0 -0.0371679
103 D 164 V 0 -0.0550002
103 D 165 E 0 -0.0300942
103 D 166 R 0 -0.00988349
103 D 167 V 0 -0.0569174
103 D 168 E 0 0.012246
103 D 169 K 0 -0.0266412
103 D 170 E 0 -0.0302515
103 D 171 R 0 -0.0194676
103 D 172 P 0 -0.0330518
103 D 173 Y 0 -0.0226177
103 D 174 S 0 0.0395638
103 D 175 L 0 -0.0577142
103 D 176 H 0 -0.0170259
103 D 177 V 0 -0.051224
103 D 178 P 0 0.0121244
103 D 179 Y 0 0.00159253
103 D 180 Q 0 0.0219605
103 D 181 A 0 0.0230607
103 D 182 F 0 -0.0604356
103 D 183 E 0 -0.0149193
103 D 187 A 0 -0.0169814
103 D 188 V 0 0.0284432
103 D 189 E 0 -0.0386534
103 D 190 V 0 0.0135582
103 D 191 L 0 -0.00412981
103 D 192 R 0 -0.0232333
103 D 193 S 0 -0.0141794
103 D 194 F 0 -0.0509889
103 D 195 R 0 -0.0338364
103 D 196 K 0 -0.00527651
103 D 197 K 0 0.0213662
103 D 198 G 0 0.0762497
103 D 199 I 0 -0.00924458
103 D 200 V 0 -0.00933135
103 D 201 I 0 -0.0443164
103 D 202 F 0 -0.02763
103 D 203 V 0 -0.0803231
103 D 204 W 0 -0.013165
103 D 205 T 0 -0.0394214
103 D 206 L 0 -0.057253
103 D 207 N 0 -0.0280897
103 D 208 D 0 -0.0206738
103 D 209 P 0 0.00122789
103 D 210 E 0 -0.00126971
103 D 211 I 0 0.0315458
103 D 212 Y 0 -0.0521847
103 D 213 R 0 -0.0364208
103 D 214 K 0 -0.0291762
103 D 215 I 0 -0.0270739
103 D 216 R 0 -0.0280254
103 D 217 R 0 -0.0396173
103 D 218 E 0 -0.0123438
103 D 219 I 0 -0.0235609
103 D 220 D 0 -0.0405658
103 D 221 G 0 -0.0260586
103 D 222 V 0 -0.063557
103 D 223 I 0 0.0112108
103 D 224 T 0 -0.0485639
103 D 225 D 0 -0.0935364
103 D 226 E 0 -0.047939
103 D 227 V 0 -0.0473074
103 D 228 E 0 -0.00354216
103 D 229 L 0 -0.00297916
103 D 230 F 0 -0.0359134
103 D 231 V 0 -0.00614731
104 K 105 I 0 0.217297
104 K 106 I 0 0.0860187
104 K 107 N 0 0.187743
104 K 108 I 0 0.0458237
104 K 109 E 0 0.0959082
104 K 110 I 0 0.0585748
104 K 111 K 0 0.15455
104 K 112 E 0 0.0246072
104 K 113 R 0 0.058276
104 K 114 E 0 -0.000102813
104 K 115 A 0 0.0155094
104 K 116 A 0 -0.0239915
104 K 117 D 0 0.0397616
104 K 118 A 0 -0.0431988
104 K 119 V 0 -0.0571916
104 K 120 L 0 -0.0280479
104 K 121 E 0 0.0396728
104 K 122 I 0 -0.00905981
104 K 123 S 0 0.0523137
104 K 124 K 0 -0.0246391
104 K 125 K 0 0.00246242
104 K 126 R 0 -0.0111369
104 K 127 K 0 0.00963386
104 K 128 N 0 0.0901685
104 K 129 L 0 0.0541671
104 K 130 I 0 -0.0233528
104 K 131 F 0 -0.0354169
104 K 132 S 0 0.0483156
104 K 133 S 0 -0.0432489
104 K 134 F 0 0.0175305
104 K 135 D 0 -0.0164767
104 K 136 L 0 -0.0707407
104 K 137 D 0 -0.0614159
104 K 138 L 0 -0.0530997
104 K 139 L 0 -0.0220592
104 K 140 D 0 0.0275727
104 K 141 E 0 -0.0275405
104 K 142 K 0 -0.0259965
104 K 143 F 0 -0.0547143
104 K 144 K 0 -0.066916
104 K 145 G 0 -0.00999132
104 K 146 T 0 -0.0319108
104 K 147 K 0 0.0625712
104 K 148 Y 0 -0.00890356
104 K 149 G 0 -0.0471943
104 K 150 Y 0 -0.0225326
104 K 151 L 0 0.0324428
104 K 152 I 0 0.0161611
104 K 153 D 0 0.0039181
104 K 154 E 0 -0.0130947
104 K 155 E 0 0.0285462
104 K 156 N 0 -0.0348019
104 K 157 Y 0 -0.0651315
104 K 158 G 0 -0.0746053
104 K 159 S 0 -0.110782
104 K 160 I 0 -0.00698215
104 K 161 E 0 -0.026426
104 K 162 N 0 -0.00933692
104 K 163 F 0 -0.0214741
104 K 164 V 0 -0.0570688
104 K 165 E 0 -0.0696724
104 K 166 R 0 -0.0319217
104 K 167 V 0 -0.100569
104 K 168 E 0 -0.0322189
104 K 169 K 0 -0.015964
104 K 170 E 0 -0.0398231
104 K 171 R 0 -0.0330898
104 K 172 P 0 0.00884876
104 K 173 Y 0 -0.0402921
104 K 174 S 0 -0.0515839
104 K 175 L 0 0.0316596
104 K 176 H 0 0.0277105
104 K 177 V 0 0.0515643
104 K 178 P 0 -0.0155558
104 K 179 Y 0 -0.0783847
104 K 180 Q 0 -0.0445658
104 K 181 A 0 -0.025057
104 K 182 F 0 -0.0343285
104 K 183 E 0 -0.00606691
104 K 187 A 0 -0.0469526
104 K 188 V 0 -0.0491304
104 K 189 E 0 0.000917616
104 K 190 V 0 0.0367029
104 K 191 L 0 -0.0309142
104 K 192 R 0 -0.040604
104 K 193 S 0 -0.020327
104 K 194 F 0 0.026062
104 K 195 R 0 -0.0748639
104 K 196 K 0 -0.0806801
104 K 197 K 0 -0.0146454
104 K 198 G 0 -0.0260244
104 K 199 I 0 -0.0704051
104 K 200 V 0 -0.0298948
104 K 201 I 0 -0.030546
104 K 202 F 0 -0.0224846
104 K 203 V 0 -0.0292321
104 K 204 W 0 -0.0200318
104 K 205 T 0 0.00785493
104 K 206 L 0 -0.0372367
104 K 207 N 0 -0.0223469
104 K 208 D 0 -0.0141234
104 K 209 P 0 0.0122881
104 K 210 E 0 -0.0513785
104 K 211 I 0 -0.0417076
104 K 212 Y 0 -0.0151399
104 K 213 R 0 -0.0277358
104 K 214 K 0 -0.0049734
104 K 215 I 0 0.00755253
104 K 216 R 0 -0.0034978
104 K 217 R 0 -0.0628375
104 K 218 E 0 -0.041159
104 K 219 I 0 -0.040952
104 K 220 D 0 -0.00554327
104 K 221 G 0 -0.0306843
104 K 222 V 0 -0.0402135
104 K 223 I 0 -0.0351544
104 K 224 T 0 -0.0122635
104 K 225 D 0 -0.0141794
104 K 226 E 0 -0.00737041
104 K 227 V 0 -0.0360943
104 K 228 E 0 -0.0472791
104 K 229 L 0 0.00209954
104 K 230 F 0 -0.0412788
104 K 231 V 0 -0.038604
105 I 106 I 0 0.21091
105 I 107 N 0 0.270026
105 I 108 I 0 0.0232684
105 I 109 E 0 0.16768
105 I 110 I 0 0.055711
105 I 111 K 0 0.111538
105 I 112 E 0 0.0792758
105 I 113 R 0 -0.02256
105 I 114 E 0 -0.0583045
105 I 115 A 0 0.0381972
105 I 116 A 0 -0.0332294
105 I 117 D 0 0.058802
105 I 118 A 0 -0.0215699
105 I 119 V 0 -0.0254454
105 I 120 L 0 0.0616253
105 I 121 E 0 0.0228345
105 I 122 I 0 0.0574196
105 I 123 S 0 0.0530407
105 I 124 K 0 0.0197544
105 I 125 K 0 0.00430657
105 I 126 R 0 -0.00908493
105 I 127 K 0 0.0162156
105 I 128 N 0 0.144543
105 I 129 L 0 0.104428
105 I 130 I 0 0.0997742
105 I 131 F 0 -0.00764942
105 I 132 S 0 0.0309742
105 I 133 S 0 -0.0147465
105 I 134 F 0 -0.0276799
105 I 135 D 0 0.0324699
105 I 136 L 0 -0.0219077
105 I 137 D 0 -0.00937413
105 I 138 L 0 -0.0246382
105 I 139 L 0 -0.00482729
105 I 140 D 0 0.0375258
105 I 141 E 0 -0.0119515
105 I 142 K 0 -0.0202793
105 I 143 F 0 -0.00241842
105 I 144 K 0 -0.0391213
105 I 145 G 0 -0.0161458
105 I 146 T 0 0.0382809
105 I 147 K 0 0.0710487
105 I 148 Y 0 0.0148167
105 I 149 G 0 -0.017832
105 I 150 Y 0 -0.0196728
105 I 151 L 0 0.0109543
105 I 152 I 0 -0.0251472
105 I 153 D 0 -0.0119117
105 I 154 E 0 -0.0187477
105 I 155 E 0 -0.0542852
105 I 156 N 0 -0.0643588
105 I 157 Y 0 -0.0476708
105 I 158 G 0 -0.0941947
105 I 159 S 0 -0.0649239
105 I 160 I 0 -0.0530388
105 I 161 E 0 -0.0293533
105 I 162 N 0 -0.0186131
105 I 163 F 0 0.00468173
105 I 164 V 0 -0.0523321
105 I 165 E 0 -0.0707839
105 I 166 R 0 -0.0622001
105 I 167 V 0 -0.00370629
105 I 168 E 0 -0.0558317
105 I 169 K 0 -0.023909
105 I 170 E 0 -0.0296088
105 I 171 R 0 -0.0520834
105 I 172 P 0 -0.0221897
105 I 173 Y 0 -0.00740018
105 I 174 S 0 0.0210912
105 I 175 L 0 -0.0353708
105 I 176 H 0 -0.0242194
105 I 177 V 0 -0.0481528
105 I 178 P 0 -0.0422644
105 I 179 Y 0 0.0016457
105 I 180 Q 0 -0.0293182
105 I 181 A 0 -0.0392845
105 I 182 F 0 -0.00438154
105 I 183 E 0 0.0063801
105 I 187 A 0 -0.0295154
105 I 188 V 0 0.00889125
105 I 189 E 0 0.0156462
105 I 190 V 0 -0.0322384
105 I 191 L 0 -0.00756476
105 I 192 R 0 -0.0380926
105 I 193 S 0 0.00248329
105 I 194 F 0 0.0355172
105 I 195 R 0 -0.0348026
105 I 196 K 0 -0.0230407
105 I 197 K 0 -0.0144684
105 I 198 G 0 -0.0279709
105 I 199 I 0 0.0640529
105 I 200 V 0 0.0297997
105 I 201 I 0 0.0446422
105 I 202 F 0 -0.0398941
105 I 203 V 0 -0.0144233
105 I 204 W 0 0.0155748
105 I 205 T 0 -0.099648
105 I 206 L 0 0.0235018
105 I 207 N 0 0.0125142
105 I 208 D 0 0.0484056
105 I 209 P 0 0.019674
105 I 210 E 0 0.00197297
105 I 211 I 0 -0.085913
105 I 212 Y 0 -0.030959
105 I 213 R 0 0.00171997
105 I 214 K 0 -0.0477839
105 I 215 I 0 0.0164236
105 I 216 R 0 -0.0407446
105 I 217 R 0 -0.0232013
105 I 218 E 0 -0.0584916
105 I 219 I 0 -0.00990039
105 I 220 D 0 -0.0459575
105 I 221 G 0 2.71501e-05
105 I 222 V 0 -0.0430859
105 I 223 I 0 -0.0098875
105 I 224 T 0 -0.0111239
105 I 225 D 0 0.0540094
105 I 226 E 0 -0.064002
105 I 227 V 0 -0.0133497
105 I 228 E 0 -0.0193935
105 I 229 L 0 0.0170634
105 I 230 F 0 -0.0509976
105 I 231 V 0 0.013802
106 I 107 N 0 0.191131
106 I 108 I 0 0.367914
106 I 109 E 0 0.276781
106 I 110 I 0 0.105441
106 I 111 K 0 0.159777
106 I 112 E 0 0.0789055
106 I 113 R 0 -0.0544216
106 I 114 E 0 -0.0711421
106 I 115 A 0 -0.0514716
106 I 116 A 0 -0.0657943
106 I 117 D 0 -0.0863929
106 I 118 A 0 0.0361339
106 I 119 V 0 0.0221442
106 I 120 L 0 -0.0173485
106 I 121 E 0 -0.0819803
106 I 122 I 0 0.0381741
106 I 123 S 0 0.118073
106 I 124 K 0 -0.00141592
106 I 125 K 0 0.00190025
106 I 126 R 0 0.0215595
106 I 127 K 0 0.00623986
106 I 128 N 0 0.111472
106 I 129 L 0 0.0605585
106 I 130 I 0 -0.00228521
106 I 131 F 0 -0.0158195
106 I 132 S 0 0.00880531
106 I 133 S 0 -0.0452107
106 I 134 F 0 -0.0139771
106 I 135 D 0 0.0150219
106 I 136 L 0 0.00398171
106 I 137 D 0 0.0213989
106 I 138 L 0 -0.000243292
106 I 139 L 0 -0.0389954
106 I 140 D 0 0.0118752
106 I 141 E 0 -0.0136597
106 I 142 K 0 -0.0847154
106 I 143 F 0 0.0262502
106 I 144 K 0 -0.0412471
106 I 145 G 0 -0.0131004
106 I 146 T 0 -0.0255222
106 I 147 K 0 -0.0324891
106 I 148 Y 0 -0.0126048
106 I 149 G 0 -0.00712791
106 I 150 Y 0 -0.0421378
106 I 151 L 0 -0.05881
106 I 152 I 0 -0.0204456
106 I 153 D 0 -0.0398841
106 I 154 E 0 -0.0720296
106 I 155 E 0 0.0113807
106 I 156 N 0 0.0177803
106 I 157 Y 0 -0.0720891
106 I 158 G 0 -0.00978345
106 I 159 S 0 -0.0326176
106 I 160 I 0 -0.0663105
106 I 161 E 0 -0.0450723
106 I 162 N 0 0.0589823
106 I 163 F 0 -0.025219
106 I 164 V 0 -0.0713967
106 I 165 E 0 -0.0355516
106 I 166 R 0 -0.0154865
106 I 167 V 0 0.00591664
106 I 168 E 0 -0.0660461
106 I 169 K 0 -0.0551793
106 I 170 E 0 -0.0385964
106 I 171 R 0 -0.0152117
106 I 172 P 0 -0.0172952
106 I 173 Y 0 0.040736
106 I 174 S 0 -7.92451e-05
106 I 175 L 0 -0.0753708
106 I 176 H 0 -0.0417862
106 I 177 V 0 -0.0825676
106 I 178 P 0 -0.0100078
106 I 179 Y 0 0.0174196
106 I 180 Q 0 -0.0490308
106 I 181 A 0 0.052421
106 I 182 F 0 -0.0265613
106 I 183 E 0 -0.0613375
106 I 187 A 0 -0.0296935
106 I 188 V 0 -0.0248163
106 I 189 E 0 0.0212259
106 I 190 V 0 -0.0124679
106 I 191 L 0 -0.0695137
106 I 192 R 0 -0.0320889
106 I 193 S 0 0.00219908
106 I 194 F 0 -0.0502158
106 I 195 R 0 -0.0963453
106 I 196 K 0 -0.0733785
106 I 197 K 0 -0.0551053
106 I 198 G 0 -0.01395
106 I 199 I 0 0.00217101
106 I 200 V 0 -0.0743881
106 I 201 I 0 -0.0585412
106 I 202 F 0 0.0840399
106 I 203 V 0 0.0340361
106 I 204 W 0 -0.0454379
106 I 205 T 0 0.0343917
106 I 206 L 0 -0.0627734
106 I 207 N 0 -0.0354342
106 I 208 D 0 0.0224115
106 I 209 P 0 -0.0878108
106 I 210 E 0 -0.0352541
106 I 211 I 0 -0.0107414
106 I 212 Y 0 -0.0155792
106 I 213 R 0 -0.0812146
106 I 214 K 0 -0.0372439
106 I 215 I 0 -0.0358693
106 I 216 R 0 -0.0646794
106 I 217 R 0 -0.0124601
106 I 218 E 0 -0.050966
106 I 219 I 0 -0.0497568
106 I 220 D 0 0.0414931
106 I 221 G 0 0.0272623
106 I 222 V 0 0.0584304
106 I 223 I 0 0.0105379
106 I 224 T 0 -0.00371415
106 I 225 D 0 0.0128656
106 I 226 E 0 0.00527896
106 I 227 V 0 -0.00465711
106 I 228 E 0 -0.0284736
106 I 229 L 0 -0.0310604
106 I 230 F 0 -0.0506167
106 I 231 V 0 -0.0125848
107 N 108 I 0 0.257017
107 N 109 E 0 0.191784
107 N 110 I 0 0.183278
107 N 111 K 0 0.164958
107 N 112 E 0 0.0695304
107 N 113 R 0 0.073473
107 N 114 E 0 -0.0529613
107 N 115 A 0 -0.0078104
107 N 116 A 0 0.0402441
107 N 117 D 0 -0.082722
107 N 118 A 0 -0.0391622
107 N 119 V 0 0.0515822
107 N 120 L 0 0.0118748
107 N 121 E 0 -0.0496619
107 N 122 I 0 -0.00806871
107 N 123 S 0 0.0153165
107 N 124 K 0 -0.0455016
107 N 125 K 0 -0.0491625
107 N 126 R 0 -0.00260926
107 N 127 K 0 -0.0387586
107 N 128 N 0 -0.0241703
107 N 129 L 0 0.0321455
107 N 130 I 0 0.313989
107 N 131 F 0 0.022409
107 N 132 S 0 0.777199
107 N 133 S 0 -0.0222365
107 N 134 F 0 0.0333832
107 N 135 D 0 0.0282168
107 N 136 L 0 -0.000185809
107 N 137 D 0 -0.0401747
107 N 138 L 0 0.0285856
107 N 139 L 0 0.00892183
107 N 140 D 0 -0.0539568
107 N 141 E 0 0.00173516
107 N 142 K 0 -0.0795924
107 N 143 F 0 -0.0249263
107 N 144 K 0 -0.0291632
107 N 145 G 0 0.00159194
107 N 146 T 0 -0.0648355
107 N 147 K 0 -0.0402415
107 N 148 Y 0 -0.000730202
107 N 149 G 0 0.101431
107 N 150 Y 0 0.0626727
107 N 151 L 0 0.125745
107 N 152 I 0 0.0406835
107 N 153 D 0 0.0268725
107 N 154 E 0 -0.0226295
107 N 155 E 0 -0.0348103
107 N 156 N 0 -0.0668595
107 N 157 Y 0 -0.0528725
107 N 158 G 0 -0.0827906
107 N 159 S 0 -0.0678962
107 N 160 I 0 -0.0542726
107 N 161 E 0 -0.0580671
107 N 162 N 0 -0.0591754
107 N 163 F 0 -0.0697228
107 N 164 V 0 -0.00122153
107 N 165 E 0 -0.0515715
107 N 166 R 0 -0.0688767
107 N 167 V 0 -0.052784
107 N 168 E 0 -0.0762734
107 N 169 K 0 -0.132343
107 N 170 E 0 -0.0237625
107 N 171 R 0 0.0218787
107 N 172 P 0 -0.0265447
107 N 173 Y 0 0.0220865
107 N 174 S 0 0.0330824
107 N 175 L 0 -0.0285472
107 N 176 H 0 0.339924
107 N 177 V 0 0.027368
107 N 178 P 0 -0.0413328
107 N 179 Y 0 -0.0586467
107 N 180 Q 0 -0.0776077
107 N 181 A 0 -0.0507359
107 N 182 F 0 -0.0359866
107 N 183 E 0 -0.0733456
107 N 187 A 0 -0.0371444
107 N 188 V 0 -0.0179903
107 N 189 E 0 -0.0412869
107 N 190 V 0 -0.0633696
107 N 191 L 0 -0.0452278
107 N 192 R 0 -0.0449832
107 N 193 S 0 0.0205073
107 N 194 F 0 -0.0215937
107 N 195 R 0 -0.0817201
107 N 196 K 0 -0.101777
107 N 197 K 0 -0.0722727
107 N 198 G 0 -0.0100161
107 N 199 I 0 -0.0394697
107 N 200 V 0 -0.0463098
107 N 201 I 0 -0.0169213
107 N 202 F 0 0.268172
107 N 203 V 0 0.0364092
107 N 204 W 0 0.0673846
107 N 205 T 0 0.0284685
107 N 206 L 0 -0.0326716
107 N 207 N 0 -0.0147499
107 N 208 D 0 -0.0190337
107 N 209 P 0 -0.0643175
107 N 210 E 0 -0.0408305
107 N 211 I 0 -0.0722696
107 N 212 Y 0 -0.068455
107 N 213 R 0 -0.0717444
107 N 214 K 0 -0.07041
107 N 215 I 0 -0.0478919
107 N 216 R 0 -0.0170791
107 N 217 R 0 0.00981034
107 N 218 E 0 0.00380625
107 N 219 I 0 -0.0177326
107 N 220 D 0 0.077577
107 N 221 G 0 0.121029
107 N 222 V 0 0.0590109
107 N 223 I 0 0.321339
107 N 224 T 0 -0.0911445
107 N 225 D 0 0.0810773
107 N 226 E 0 -0.0195437
107 N 227 V 0 -0.0488906
107 N 228 E 0 -0.0484697
107 N 229 L 0 -0.0807482
107 N 230 F 0 -0.0479876
107 N 231 V 0 -0.0367853
108 I 109 E 0 0.386063
108 I 110 I 0 0.154355
108 I 111 K 0 0.170626
108 I 112 E 0 0.045212
108 I 113 R 0 -0.0036921
108 I 114 E 0 -0.0122237
108 I 115 A 0 0.00488457
108 I 116 A 0 0.0101754
108 I 117 D 0 -0.0349988
108 I 118 A 0 0.0102101
108 I 119 V 0 0.00258488
108 I 120 L 0 0.0561236
108 I 121 E 0 -0.0513623
108 I 122 I 0 0.00452767
108 I 123 S 0 0.0364627
108 I 124 K 0 -0.0729691
108 I 125 K 0 -0.072703
108 I 126 R 0 -0.0146381
108 I 127 K 0 0.0233801
108 I 128 N 0 -0.0004248
108 I 129 L 0 0.174331
108 I 130 I 0 0.049776
108 I 131 F 0 0.0506624
108 I 132 S 0 0.114602
108 I 133 S 0 0.0322779
108 I 134 F 0 0.0637675
108 I 135 D 0 -0.0243334
108 I 136 L 0 -0.0297872
108 I 137 D 0 0.0556081
108 I 138 L 0 0.000947367
108 I 139 L 0 -0.0185788
108 I 140 D 0 -0.0393544
108 I 141 E 0 -0.0697014
108 I 142 K 0 -0.0243405
108 I 143 F 0 0.00702096
108 I 144 K 0 0.0209894
108 I 145 G 0 0.000634216
108 I 146 T 0 0.0307368
108 I 147 K 0 0.0152727
108 I 148 Y 0 0.0344923
108 I 149 G 0 -0.0626758
108 I 150 Y 0 -0.0371262
108 I 151 L 0 -0.0379575
108 I 152 I 0 -0.0378243
108 I 153 D 0 -0.0581102
108 I 154 E 0 -0.0497683
108 I 155 E 0 -0.0301676
108 I 156 N 0 -0.00856293
108 I 157 Y 0 -0.02662
108 I 158 G 0 -0.101629
108 I 159 S 0 -0.037063
108 I 160 I 0 -0.0522707
108 I 161 E 0 -0.0398229
108 I 162 N 0 -0.0961387
108 I 163 F 0 -0.0649736
108 I 164 V 0 -0.0108109
108 I 165 E 0 -0.0480827
108 I 166 R 0 -0.0504938
108 I 167 V 0 -0.0347657
108 I 168 E 0 -0.0337385
108 I 169 K 0 -0.0577484
108 I 170 E 0 -0.0637032
108 I 171 R 0 0.00523238
108 I 172 P 0 -0.0297531
108 I 173 Y 0 -0.0461193
108 I 174 S 0 0.0265504
108 I 175 L 0 -0.00612581
108 I 176 H 0 -0.0491171
108 I 177 V 0 -0.0623974
108 I 178 P 0 0.0540717
108 I 179 Y 0 -0.0590277
108 I 180 Q 0 -0.0306811
108 I 181 A 0 -0.0871562
108 I 182 F 0 -0.02807
108 I 183 E 0 -0.0714137
108 I 187 A 0 0.0363192
108 I 188 V 0 -0.0336096
108 I 189 E 0 -0.0645922
108 I 190 V 0 -0.0247834
108 I 191 L 0 -0.0783024
108 I 192 R 0 0.00237738
108 I 193 S 0 -0.0756319
108 I 194 F 0 -0.0215126
108 I 195 R 0 -0.0841701
108 I 196 K 0 -0.078859
108 I 197 K 0 0.00428027
108 I 198 G 0 -0.007814
108 I 199 I 0 0.00562611
108 I 200 V 0 -0.0627052
108 I 201 I 0 -0.0312855
108 I 202 F 0 -0.0363895
108 I 203 V 0 -0.0822125
108 I 204 W 0 -0.00235389
108 I 205 T 0 0.0898111
108 I 206 L 0 -0.00679391
108 I 207 N 0 -0.024898
108 I 208 D 0 -0.045626
108 I 209 P 0 -0.0705643
108 I 210 E 0 -0.042185
108 I 211 I 0 -0.047126
108 I 212 Y 0 -0.0881594
108 I 213 R 0 0.0238565
108 I 214 K 0 -0.0771865
108 I 215 I 0 -0.0456569
108 I 216 R 0 -0.0151423
108 I 217 R 0 -0.066972
108 I 218 E 0 -0.0135918
108 I 219 I 0 -0.0171751
108 I 220 D 0 -0.0246107
108 I 221 G 0 -0.021414
108 I 222 V 0 0.0576385
108 I 223 I 0 0.0466325
108 I 224 T 0 -0.00299569
108 I 225 D 0 -0.000360486
108 I 226 E 0 -0.0481753
108 I 227 V 0 0.0636383
108 I 228 E 0 -0.0247142
108 I 229 L 0 0.0368227
108 I 230 F 0 -0.0404735
108 I 231 V 0 -0.00164434
109 E 110 I 0 0.273973
109 E 111 K 0 0.467022
109 E 112 E 0 0.0390051
109 E 113 R 0 -0.0198982
109 E 114 E 0 -0.081704
109 E 115 A 0 0.01872
109 E 116 A 0 0.0550621
109 E 117 D 0 -0.0395108
109 E 118 A 0 -0.0230996
109 E 119 V 0 -0.0445773
109 E 120 L 0 -0.0161218
109 E 121 E 0 -0.0282719
109 E 122 I 0 -0.0298009
109 E 123 S 0 -0.0060011
109 E 124 K 0 -0.076212
109 E 125 K 0 -0.0264276
109 E 126 R 0 0.0132601
109 E 127 K 0 -0.0796764
109 E 128 N 0 0.00557437
109 E 129 L 0 -0.0236627
109 E 130 I 0 -0.00684696
109 E 131 F 0 0.0113234
109 E 132 S 0 0.235186
109 E 133 S 0 0.340516
109 E 134 F 0 0.309362
109 E 135 D 0 -0.0376206
109 E 136 L 0 0.0115881
109 E 137 D 0 -0.0221828
109 E 138 L 0 0.16667
109 E 139 L 0 0.0973559
109 E 140 D 0 -0.0389041
109 E 141 E 0 -0.0175351
109 E 142 K 0 -0.0832989
109 E 143 F 0 -0.116816
109 E 144 K 0 -0.0603614
109 E 145 G 0 -0.0758766
109 E 146 T 0 -0.0513997
109 E 147 K 0 -0.0626235
109 E 148 Y 0 -0.0137091
109 E 149 G 0 0.0103171
109 E 150 Y 0 0.0311478
109 E 151 L 0 0.241792
109 E 152 I 0 -0.00380027
109 E 153 D 0 0.0273945
109 E 154 E 0 -0.108208
109 E 155 E 0 -0.0493012
109 E 156 N 0 -0.00975797
109 E 157 Y 0 -0.0478907
109 E 158 G 0 -0.03051
109 E 159 S 0 -0.0194566
109 E 160 I 0 -0.0309716
109 E 161 E 0 -0.0982729
109 E 162 N 0 -0.0516732
109 E 163 F 0 -0.0674914
109 E 164 V 0 -0.0429566
109 E 165 E 0 -0.0608082
109 E 166 R 0 -0.110817
109 E 167 V 0 -0.0987162
109 E 168 E 0 -0.0766143
109 E 169 K 0 -0.0431978
109 E 170 E 0 -0.0415295
109 E 171 R 0 -0.106489
109 E 172 P 0 -0.017874
109 E 173 Y 0 -0.01347
109 E 174 S 0 -0.0346591
109 E 175 L 0 -0.0228817
109 E 176 H 0 0.0741619
109 E 177 V 0 -0.0274577
109 E 178 P 0 -0.057037
109 E 179 Y 0 -0.0263734
109 E 180 Q 0 -0.0158202
109 E 181 A 0 -0.0881261
109 E 182 F 0 -0.0112799
109 E 183 E 0 -0.023113
109 E 187 A 0 -0.00109146
109 E 188 V 0 -0.0913563
109 E 189 E 0 0.0129648
109 E 190 V 0 -0.0483542
109 E 191 L 0 -0.0209204
109 E 192 R 0 -0.0301161
109 E 193 S 0 -0.0589106
109 E 194 F 0 0.00258872
109 E 195 R 0 -0.0306081
109 E 196 K 0 -0.0525677
109 E 197 K 0 -0.0612054
109 E 198 G 0 -0.0249649
109 E 199 I 0 0.0503616
109 E 200 V 0 0.00392905
109 E 201 I 0 -0.0650193
109 E 202 F 0 0.0142806
109 E 203 V 0 0.00831917
109 E 204 W 0 0.149771
109 E 205 T 0 0.0498826
109 E 206 L 0 -0.0367032
109 E 207 N 0 -0.022918
109 E 208 D 0 -0.0614262
109 E 209 P 0 -0.0580697
109 E 210 E 0 -0.0375117
109 E 211 I 0 -0.0673748
109 E 212 Y 0 -0.0560736
109 E 213 R 0 -0.0314333
109 E 214 K 0 -0.0643159
109 E 215 I 0 -0.0693586
109 E 216 R 0 -0.0527105
109 E 217 R 0 -0.0304196
109 E 218 E 0 -0.0474873
109 E 219 I 0 0.000758747
109 E 220 D 0 0.00221169
109 E 221 G 0 0.0300438
109 E 222 V 0 -0.0120511
109 E 223 I 0 0.170094
109 E 224 T 0 0.0263592
109 E 225 D 0 0.0444481
109 E 226 E 0 -0.0461396
109 E 227 V 0 -0.0723257
109 E 228 E 0 -0.0657033
109 E 229 L 0 -0.112983
109 E 230 F 0 -0.0783822
109 E 231 V 0 -0.0576396
110 I 111 K 0 0.377755
110 I 112 E 0 0.122143
110 I 113 R 0 0.0363818
110 I 114 E 0 0.027644
110 I 115 A 0 0.248715
110 I 116 A 0 0.211185
110 I 117 D 0 -0.0135902
110 I 118 A 0 -0.0146549
110 I 119 V 0 0.285838
110 I 120 L 0 0.0695609
110 I 121 E 0 -0.0512017
110 I 122 I 0 -0.0411779
110 I 123 S 0 0.0152052
110 I 124 K 0 -0.07134
110 I 125 K 0 -0.0300121
110 I 126 R 0 -0.0435517
110 I 127 K 0 -0.0420502
110 I 128 N 0 0.02717
110 I 129 L 0 0.0769693
110 I 130 I 0 0.00511852
110 I 131 F 0 0.0903792
110 I 132 S 0 0.108176
110 I 133 S 0 0.0744232
110 I 134 F 0 0.069413
110 I 135 D 0 0.0727516
110 I 136 L 0 -0.0435783
110 I 137 D 0 -0.0295141
110 I 138 L 0 0.344699
110 I 139 L 0 0.00573488
110 I 140 D 0 0.0476029
110 I 141 E 0 -0.0190404
110 I 142 K 0 -0.0636347
110 I 143 F 0 -0.0238422
110 I 144 K 0 -0.0469602
110 I 145 G 0 -0.0593345
110 I 146 T 0 -0.0283314
110 I 147 K 0 0.0467453
110 I 148 Y 0 0.0668885
110 I 149 G 0 0.0960514
110 I 150 Y 0 -0.0413022
110 I 151 L 0 0.0148015
110 I 152 I 0 -0.0656159
110 I 153 D 0 0.020372
110 I 154 E 0 0.0218971
110 I 155 E 0 -0.0743014
110 I 156 N 0 -0.0133895
110 I 157 Y 0 -0.0495698
110 I 158 G 0 0.0172797
110 I 159 S 0 -0.0821375
110 I 160 I 0 -0.0137283
110 I 161 E 0 -0.0762302
110 I 162 N 0 -0.0891498
110 I 163 F 0 -0.0629254
110 I 164 V 0 -0.0293988
110 I 165 E 0 -0.00979366
110 I 166 R 0 -0.0359173
110 I 167 V 0 -0.0381896
110 I 168 E 0 -0.0645444
110 I 169 K 0 -0.0579884
110 I 170 E 0 -0.0180473
110 I 171 R 0 -0.0331273
110 I 172 P 0 -0.0755841
110 I 173 Y 0 0.00621239
110 I 174 S 0 -0.0589433
110 I 175 L 0 -0.00965262
110 I 176 H 0 0.049003
110 I 177 V 0 -0.0437685
110 I 178 P 0 -0.0198067
110 I 179 Y 0 -0.0190458
110 I 180 Q 0 -0.0431643
110 I 181 A 0 -0.0398429
110 I 182 F 0 -0.0291697
110 I 183 E 0 -0.045836
110 I 187 A 0 -0.0292134
110 I 188 V 0 -0.0449255
110 I 189 E 0 -0.0134059
110 I 190 V 0 -0.072441
110 I 191 L 0 0.0271071
110 I 192 R 0 -0.0696924
110 I 193 S 0 -0.057554
110 I 194 F 0 -0.0627527
110 I 195 R 0 -0.0405145
110 I 196 K 0 -0.0388909
110 I 197 K 0 0.0164974
110 I 198 G 0 -0.049455
110 I 199 I 0 -0.103977
110 I 200 V 0 -0.0361386
110 I 201 I 0 0.0523673
110 I 202 F 0 -0.0237094
110 I 203 V 0 0.0127548
110 I 204 W 0 0.0701046
110 I 205 T 0 0.0325717
110 I 206 L 0 -0.00977134
110 I 207 N 0 0.00567111
110 I 208 D 0 -0.0875493
110 I 209 P 0 -0.00930033
110 I 210 E 0 0.0134675
110 I 211 I 0 0.0106894
110 I 212 Y 0 0.00650338
110 I 213 R 0 -0.037752
110 I 214 K 0 0.0183839
110 I 215 I 0 -0.101694
110 I 216 R 0 -0.0632459
110 I 217 R 0 -0.0391471
110 I 218 E 0 -0.039301
110 I 219 I 0 -0.00793833
110 I 220 D 0 -0.0660252
110 I 221 G 0 -0.0732941
110 I 222 V 0 -0.0358541
110 I 223 I 0 0.0174407
110 I 224 T 0 -0.0652677
110 I 225 D 0 -0.0125222
110 I 226 E 0 -0.0221567
110 I 227 V 0 0.012553
110 I 228 E 0 -0.00745636
110 I 229 L 0 0.00183969
110 I 230 F 0 -0.0206627
110 I 231 V 0 -0.0582842
111 K 112 E 0 0.111897
111 K 113 R 0 0.0277914
111 K 114 E 0 -0.00757111
111 K 115 A 0 0.0386211
111 K 116 A 0 0.0125862
111 K 117 D 0 -0.0154051
111 K 118 A 0 0.0271031
111 K 119 V 0 0.0383389
111 K 120 L 0 -0.00932242
111 K 121 E 0 0.0413931
111 K 122 I 0 -0.027475
111 K 123 S 0 0.0486855
111 K 124 K 0 -0.00363542
111 K 125 K 0 0.000732014
111 K 126 R 0 -0.0229547
111 K 127 K 0 0.00101141
111 K 128 N 0 -0.01552
111 K 129 L 0 0.00500957
111 K 130 I 0 0.0289012
111 K 131 F 0 -0.001155
111 K 132 S 0 0.0264239
111 K 133 S 0 -0.0019883
111 K 134 F 0 0.22747
111 K 135 D 0 -0.0159934
111 K 136 L 0 -0.0443683
111 K 137 D 0 -0.0144309
111 K 138 L 0 -0.0510909
111 K 139 L 0 -0.0132291
111 K 140 D 0 -0.0365715
111 K 141 E 0 -0.00344612
111 K 142 K 0 -0.0211833
111 K 143 F 0 -0.0820804
111 K 144 K 0 -0.03741
111 K 145 G 0 -0.0447499
111 K 146 T 0 -0.00473262
111 K 147 K 0 -0.0570213
111 K 148 Y 0 -0.0564614
111 K 149 G 0 -0.0245089
111 K 150 Y 0 -0.0321488
111 K 151 L 0 0.060056
111 K 152 I 0 -0.00990017
111 K 153 D 0 -0.0360215
111 K 154 E 0 -0.0330041
111 K 155 E 0 -0.0480127
111 K 156 N 0 -0.0303715
111 K 157 Y 0 -0.0436667
111 K 158 G 0 -0.0567318
111 K 159 S 0 -0.0278859
111 K 160 I 0 -0.0366329
111 K 161 E 0 -0.0504356
111 K 162 N 0 -0.0456616
111 K 163 F 0 -0.0567672
111 K 164 V 0 -0.0665844
111 K 165 E 0 -0.0435515
111 K 166 R 0 -0.0590354
111 K 167 V 0 -0.0970274
111 K 168 E 0 -0.0634636
111 K 169 K 0 -0.0798775
111 K 170 E 0 -0.0553645
111 K 171 R 0 -0.0429007
111 K 172 P 0 -0.0350648
111 K 173 Y 0 -0.0623728
111 K 174 S 0 -0.0278315
111 K 175 L 0 -0.0413074
111 K 176 H 0 -0.0589853
111 K 177 V 0 -0.0369957
111 K 178 P 0 -0.0283807
111 K 179 Y 0 -0.0921919
111 K 180 Q 0 -0.0577205
111 K 181 A 0 -0.0339729
111 K 182 F 0 0.0127507
111 K 183 E 0 -0.0267097
111 K 187 A 0 -0.0260373
111 K 188 V 0 -0.0621363
111 K 189 E 0 -0.0624659
111 K 190 V 0 -0.0716793
111 K 191 L 0 -0.00792379
111 K 192 R 0 -0.0286656
111 K 193 S 0 -0.0459047
111 K 194 F 0 -0.012785
111 K 195 R 0 -0.0430307
111 K 196 K 0 -0.0331038
111 K 197 K 0 -0.0285405
111 K 198 G 0 -0.0150939
111 K 199 I 0 -0.0258015
111 K 200 V 0 -0.0127457
111 K 201 I 0 0.0100671
111 K 202 F 0 0.00356796
111 K 203 V 0 -0.0254088
111 K 204 W 0 0.129019
111 K 205 T 0 0.140781
111 K 206 L 0 -0.0160786
111 K 207 N 0 -0.00536001
111 K 208 D 0 -0.0122938
111 K 209 P 0 -0.0542663
111 K 210 E 0 0.0093001
111 K 211 I 0 -0.0266785
111 K 212 Y 0 -0.0130533
111 K 213 R 0 -0.0194289
111 K 214 K 0 -0.0712417
111 K 215 I 0 -0.0426939
111 K 216 R 0 -0.0397953
111 K 217 R 0 -0.0369304
111 K 218 E 0 -0.00754954
111 K 219 I 0 -0.0425172
111 K 220 D 0 -0.0177368
111 K 221 G 0 -0.0735767
111 K 222 V 0 -0.0235478
111 K 223 I 0 0.0113889
111 K 224 T 0 -0.0190384
111 K 225 D 0 0.0823838
111 K 226 E 0 -0.0688355
111 K 227 V 0 -0.000556992
111 K 228 E 0 -0.0635609
111 K 229 L 0 -0.0700275
111 K 230 F 0 -0.0581624
111 K 231 V 0 -0.00550195
112 E 113 R 0 0.659512
112 E 114 E 0 0.517963
112 E 115 A 0 0.5871
112 E 116 A 0 0.208392
112 E 117 D 0 0.11046
112 E 118 A 0 0.144911
112 E 119 V 0 0.0193984
112 E 120 L 0 0.105521
112 E 121 E 0 0.0379555
112 E 122 I 0 0.0709847
112 E 123 S 0 0.137411
112 E 124 K 0 0.0885084
112 E 125 K 0 0.0273553
112 E 126 R 0 0.00171545
112 E 127 K 0 -0.00592758
112 E 128 N 0 -0.0138581
112 E 129 L 0 -0.0217512
112 E 130 I 0 0.0515793
112 E 131 F 0 -0.00595538
112 E 132 S 0 -0.0356951
112 E 133 S 0 -0.00401979
112 E 134 F 0 -0.000694661
112 E 135 D 0 0.143135
112 E 136 L 0 0.0618475
112 E 137 D 0 0.0465315
112 E 138 L 0 0.123696
112 E 139 L 0 0.00290399
112 E 140 D 0 0.0711552
112 E 141 E 0 0.0251267
112 E 142 K 0 0.0290989
112 E 143 F 0 -0.00221908
112 E 144 K 0 -0.0494704
112 E 145 G 0 0.0313332
112 E 146 T 0 -0.0391459
112 E 147 K 0 -0.00926311
112 E 148 Y 0 -0.0466805
112 E 149 G 0 0.0546085
112 E 150 Y 0 -0.0175003
112 E 151 L 0 0.00899114
112 E 152 I 0 -0.0352646
112 E 153 D 0 -0.00961965
112 E 154 E 0 -0.0335976
112 E 155 E 0 0.0219698
112 E 156 N 0 -0.0333335
112 E 157 Y 0 -0.0488075
112 E 158 G 0 -0.0501599
112 E 159 S 0 -0.0468327
112 E 160 I 0 -0.0859311
112 E 161 E 0 -0.0351233
112 E 162 N 0 -0.0356148
112 E 163 F 0 -0.0328683
112 E 164 V 0 -0.0459428
112 E 165 E 0 -0.00327458
112 E 166 R 0 -0.0274603
112 E 167 V 0 -0.0803245
112 E 168 E 0 0.0137731
112 E 169 K 0 -0.0386717
112 E 170 E 0 -0.0245953
112 E 171 R 0 -0.0225735
112 E 172 P 0 -0.00436021
112 E 173 Y 0 -0.0617011
112 E 174 S 0 -0.0381485
112 E 175 L 0 -0.0532877
112 E 176 H 0 -0.0577996
112 E 177 V 0 -0.0392147
112 E 178 P 0 -0.0281702
112 E 179 Y 0 -0.0207074
112 E 180 Q 0 -0.00419539
112 E 181 A 0 -0.00247265
112 E 182 F 0 -0.00680401
112 E 183 E 0 -0.0403969
112 E 187 A 0 -0.039614
112 E 188 V 0 0.0116862
112 E 189 E 0 -0.0637864
112 E 190 V 0 -0.00444881
112 E 191 L 0 -0.0262937
112 E 192 R 0 0.0535395
112 E 193 S 0 -0.0578534
112 E 194 F 0 0.00819255
112 E 195 R 0 -0.0793177
112 E 196 K 0 -0.0518655
112 E 197 K 0 -0.00784219
112 E 198 G 0 -0.0125244
112 E 199 I 0 -0.0529255
112 E 200 V 0 -0.0109802
112 E 201 I 0 0.037196
112 E 202 F 0 0.0340646
112 E 203 V 0 0.0604595
112 E 204 W 0 -0.126202
112 E 205 T 0 -0.0477198
112 E 206 L 0 -0.026959
112 E 207 N 0 -0.0341604
112 E 208 D 0 -0.0152687
112 E 209 P 0 0.0205393
112 E 210 E 0 -0.00978411
112 E 211 I 0 -0.0731474
112 E 212 Y 0 -0.0591569
112 E 213 R 0 -0.0646726
112 E 214 K 0 -0.0358462
112 E 215 I 0 0.0253316
112 E 216 R 0 -0.103957
112 E 217 R 0 -0.0287798
112 E 218 E 0 -0.0279057
112 E 219 I 0 -0.0419958
112 E 220 D 0 -0.0677106
112 E 221 G 0 -0.0400268
112 E 222 V 0 -0.064071
112 E 223 I 0 -0.0336779
112 E 224 T 0 -0.00924281
112 E 225 D 0 -0.0242087
112 E 226 E 0 -0.0516827
112 E 227 V 0 -0.0619952
112 E 228 E 0 -0.0316004
112 E 229 L 0 -0.0613293
112 E 230 F 0 0.00148015
112 E 231 V 0 -0.0717015
113 R 114 E 0 1.11273
113 R 115 A 0 0.565249
113 R 116 A 0 0.334751
[truncated: 162,846 more chars]
