# Supplementary material for: Combining Evolutionary Information and an Iterative Sampling Strategy for Accurate Protein Structure Prediction
Source: PLoS Comput Biol. 2015 Dec 29;11(12):e1004661. doi: 10.1371/journal.pcbi.1004661 (PMC4694711; doi:10.1371/journal.pcbi.1004661)
Supplement: S2 File — FASTA sequences and PLM contact predictions for all targets of the benchmark set. (ZIP) [file pcbi.1004661.s004.zip › data/pconsfold_benchmarkset/contactpredictions/1tqh_PLM.txt]

12 F 13 E 0 2.13824
12 F 14 A 0 1.02231
12 F 15 G 0 0.655676
12 F 16 E 0 0.539814
12 F 17 R 0 0.193923
12 F 18 A 0 0.133763
12 F 19 V 0 0.0470301
12 F 20 L 0 0.0283439
12 F 21 L 0 0.0135534
12 F 22 L 0 -0.0169729
12 F 23 H 0 -0.002197
12 F 24 G 0 -0.0177516
12 F 25 F 0 -0.0606935
12 F 26 T 0 -0.00934698
12 F 27 G 0 -0.0477992
12 F 28 N 0 -0.037504
12 F 29 S 0 0.00173282
12 F 30 A 0 0.012668
12 F 31 D 0 -0.0295244
12 F 32 V 0 -0.0199049
12 F 33 R 0 0.0528028
12 F 34 M 0 0.0191752
12 F 35 L 0 -0.0127661
12 F 36 G 0 -0.0499778
12 F 37 R 0 -0.0210953
12 F 38 F 0 -0.00942243
12 F 39 L 0 0.00211465
12 F 40 E 0 0.028674
12 F 41 S 0 0.0498422
12 F 42 K 0 0.0378996
12 F 43 G 0 0.0408805
12 F 44 Y 0 0.0357701
12 F 45 T 0 0.372916
12 F 46 C 0 -0.0233474
12 F 47 H 0 0.0257648
12 F 48 A 0 -0.0235458
12 F 49 P 0 -0.0569416
12 F 50 I 0 -0.0323002
12 F 51 Y 0 -0.0666307
12 F 52 K 0 -0.0369042
12 F 53 G 0 -0.0301581
12 F 54 H 0 -0.0374294
12 F 55 G 0 -0.0154704
12 F 56 V 0 -0.0112979
12 F 57 P 0 -0.0313361
12 F 58 P 0 -0.0349804
12 F 59 E 0 -0.00465321
12 F 60 E 0 -0.0299347
12 F 61 L 0 -0.0220342
12 F 62 V 0 -0.0506685
12 F 63 H 0 -0.0265784
12 F 64 T 0 -0.0549383
12 F 65 G 0 -0.0264764
12 F 66 P 0 -0.0307673
12 F 67 D 0 -0.0370392
12 F 68 D 0 -0.0243943
12 F 69 W 0 -0.0573141
12 F 70 W 0 -0.0164075
12 F 71 Q 0 0.0221738
12 F 72 D 0 -0.0518239
12 F 73 V 0 -0.040556
12 F 74 M 0 -0.00025116
12 F 75 N 0 -0.00115236
12 F 76 G 0 -0.00331392
12 F 77 Y 0 0.0103373
12 F 78 E 0 0.0268923
12 F 79 F 0 0.0185922
12 F 80 L 0 -0.0324616
12 F 81 K 0 -0.0364119
12 F 82 N 0 0.0365332
12 F 83 K 0 0.0138093
12 F 84 G 0 0.000736017
12 F 85 Y 0 0.0186988
12 F 86 E 0 0.0242443
12 F 87 K 0 0.0157117
12 F 88 I 0 0.0205856
12 F 89 A 0 -0.0462294
12 F 90 V 0 -0.000515058
12 F 91 A 0 -0.0293565
12 F 92 G 0 0.0101641
12 F 93 L 0 -0.0577984
12 F 94 S 0 -0.0299894
12 F 95 L 0 -0.0699916
12 F 96 G 0 0.00557134
12 F 97 G 0 -0.00857588
12 F 98 V 0 -0.0668581
12 F 99 F 0 -0.0160409
12 F 100 S 0 0.00165378
12 F 101 L 0 -0.0291562
12 F 102 K 0 -0.0223817
12 F 103 L 0 -0.0577553
12 F 104 G 0 -0.0267456
12 F 105 Y 0 -0.00226154
12 F 106 T 0 -0.0252687
12 F 107 V 0 -0.0488095
12 F 108 P 0 -0.0215394
12 F 109 I 0 -0.021649
12 F 110 E 0 0.0188527
12 F 111 G 0 -0.0565807
12 F 112 I 0 -0.0436113
12 F 113 V 0 0.00079183
12 F 114 T 0 -0.0389528
12 F 115 M 0 -0.0533617
12 F 116 C 0 -0.0826501
12 F 117 A 0 -0.0549288
12 F 118 P 0 -0.0702517
12 F 119 M 0 -0.0693017
12 F 120 Y 0 -0.0753391
12 F 121 I 0 -0.0394741
12 F 122 K 0 -0.0108143
12 F 123 S 0 -0.0360628
12 F 124 E 0 -0.0330424
12 F 134 Y 0 -0.0141601
12 F 135 A 0 0.0156289
12 F 142 E 0 -0.0102977
12 F 143 G 0 -0.0249357
12 F 146 E 0 -0.0199128
12 F 147 E 0 -0.0197938
12 F 148 Q 0 -0.0117909
12 F 149 I 0 -0.0176246
12 F 150 E 0 -0.0207135
12 F 151 Q 0 -0.0246152
12 F 152 E 0 -0.0320414
12 F 153 M 0 -0.0434862
12 F 154 E 0 -0.0139641
12 F 155 K 0 -0.0250719
12 F 156 F 0 -0.0273716
12 F 157 K 0 -0.0295645
12 F 158 Q 0 -0.0205768
12 F 159 T 0 -0.033785
12 F 160 P 0 -0.0151089
12 F 161 M 0 -0.0353336
12 F 162 K 0 1.12267e-05
12 F 163 T 0 -0.0338177
12 F 164 L 0 -0.0271676
12 F 165 K 0 -0.0293316
12 F 166 A 0 -0.0277155
12 F 167 L 0 -0.0324783
12 F 168 Q 0 -0.0319871
12 F 169 E 0 -0.0274963
12 F 170 L 0 -0.0256915
12 F 171 I 0 -0.00724204
12 F 172 A 0 -0.0172471
12 F 173 D 0 -0.0272944
12 F 174 V 0 -0.0413276
12 F 175 R 0 -0.0514376
12 F 176 D 0 -0.0257165
12 F 177 H 0 -0.0419741
12 F 178 L 0 -0.0350793
12 F 179 D 0 -0.00635677
12 F 180 L 0 -0.0228449
12 F 181 I 0 -0.0396544
12 F 182 Y 0 -0.0128164
12 F 183 A 0 -0.0194563
12 F 184 P 0 0.00284605
12 F 185 T 0 -0.0439305
12 F 186 F 0 -0.0173015
12 F 187 V 0 -0.0631297
12 F 188 V 0 -0.0404757
12 F 189 Q 0 -0.0668437
12 F 190 A 0 -0.033723
12 F 191 R 0 -0.0665546
12 F 192 H 0 -0.0194557
12 F 193 D 0 -0.0285942
12 F 194 E 0 -0.0599962
12 F 195 M 0 -0.0830029
12 F 196 I 0 -0.0646995
12 F 197 N 0 -0.0181966
12 F 198 P 0 -0.0513043
12 F 199 D 0 -0.00347632
12 F 200 S 0 -0.08619
12 F 201 A 0 -0.0585024
12 F 202 N 0 -0.0365419
12 F 203 I 0 -0.0174507
12 F 204 I 0 -0.0647889
12 F 205 Y 0 -0.034051
12 F 206 N 0 -0.0256669
12 F 207 E 0 -0.0342339
12 F 208 I 0 -0.0376062
12 F 209 E 0 -0.0443334
12 F 211 P 0 -0.0405801
12 F 212 V 0 -0.0182033
12 F 213 K 0 -0.0252874
12 F 214 Q 0 -0.0298658
12 F 215 I 0 -0.0349818
12 F 216 K 0 -0.0220829
12 F 217 W 0 -0.04038
12 F 218 Y 0 -0.0571038
12 F 219 E 0 -0.0300732
12 F 220 Q 0 -0.00848331
12 F 221 S 0 -0.0769717
12 F 222 G 0 -0.0745128
12 F 223 H 0 0.00719766
12 F 224 V 0 -0.0632585
12 F 225 I 0 -0.0946959
12 F 226 T 0 -0.0429618
12 F 227 L 0 -0.0639496
12 F 228 D 0 -0.0579357
12 F 230 E 0 -0.0575069
12 F 231 K 0 -0.0459202
12 F 232 D 0 -0.0160041
12 F 233 Q 0 -0.0368636
12 F 234 L 0 -0.054285
12 F 235 H 0 -0.035538
12 F 236 E 0 -0.0224751
12 F 237 D 0 -0.054934
12 F 238 I 0 -0.00492287
12 F 239 Y 0 -0.0220442
13 E 14 A 0 1.8038
13 E 15 G 0 0.917165
13 E 16 E 0 0.564877
13 E 17 R 0 0.293681
13 E 18 A 0 0.114921
13 E 19 V 0 0.0981447
13 E 20 L 0 0.0453028
13 E 21 L 0 0.00347146
13 E 22 L 0 -0.0295267
13 E 23 H 0 0.0174745
13 E 24 G 0 0.00604816
13 E 25 F 0 -0.0470686
13 E 26 T 0 -0.0351988
13 E 27 G 0 -0.0831398
13 E 28 N 0 -0.0541002
13 E 29 S 0 -0.013663
13 E 30 A 0 -0.0296645
13 E 31 D 0 -0.0428833
13 E 32 V 0 -0.0344985
13 E 33 R 0 -0.0219555
13 E 34 M 0 -0.0095946
13 E 35 L 0 -0.0463856
13 E 36 G 0 -0.0350654
13 E 37 R 0 0.0488366
13 E 38 F 0 0.00302569
13 E 39 L 0 -0.0260879
13 E 40 E 0 0.0315698
13 E 41 S 0 0.0400534
13 E 42 K 0 0.0163636
13 E 43 G 0 0.0386002
13 E 44 Y 0 0.00606114
13 E 45 T 0 0.160328
13 E 46 C 0 0.0115254
13 E 47 H 0 -0.0113972
13 E 48 A 0 -0.0432345
13 E 49 P 0 -0.0634962
13 E 50 I 0 -0.0319663
13 E 51 Y 0 -0.0755814
13 E 52 K 0 -0.0607924
13 E 53 G 0 -0.054447
13 E 54 H 0 -0.0635487
13 E 55 G 0 -0.0502492
13 E 56 V 0 -0.0182487
13 E 57 P 0 -0.0708208
13 E 58 P 0 -0.037942
13 E 59 E 0 -0.00896048
13 E 60 E 0 -0.0260512
13 E 61 L 0 -0.033854
13 E 62 V 0 -0.0196741
13 E 63 H 0 -0.0336307
13 E 64 T 0 -0.0352123
13 E 65 G 0 -0.0266782
13 E 66 P 0 -0.04713
13 E 67 D 0 -0.00476863
13 E 68 D 0 -0.00255276
13 E 69 W 0 -0.0814052
13 E 70 W 0 -0.0436802
13 E 71 Q 0 -0.0206479
13 E 72 D 0 -0.0465431
13 E 73 V 0 -0.0295603
13 E 74 M 0 -0.0365507
13 E 75 N 0 -0.0327313
13 E 76 G 0 -0.0379535
13 E 77 Y 0 -0.0436576
13 E 78 E 0 0.0494109
13 E 79 F 0 -0.0298068
13 E 80 L 0 -0.0327518
13 E 81 K 0 -0.0387126
13 E 82 N 0 0.0355369
13 E 83 K 0 -0.00393184
13 E 84 G 0 -0.00300946
13 E 85 Y 0 0.0257955
13 E 86 E 0 0.0734366
13 E 87 K 0 0.0195556
13 E 88 I 0 -0.00912482
13 E 89 A 0 -0.031853
13 E 90 V 0 -0.0529199
13 E 91 A 0 -0.0295384
13 E 92 G 0 0.0159604
13 E 93 L 0 -0.110898
13 E 94 S 0 -0.0182171
13 E 95 L 0 -0.0588007
13 E 96 G 0 0.0059221
13 E 97 G 0 -0.0152741
13 E 98 V 0 -0.0968524
13 E 99 F 0 -0.0681519
13 E 100 S 0 -0.0540332
13 E 101 L 0 -0.0465991
13 E 102 K 0 -0.0424109
13 E 103 L 0 -0.0764356
13 E 104 G 0 -0.0363673
13 E 105 Y 0 0.0265029
13 E 106 T 0 -0.0157535
13 E 107 V 0 -0.0725192
13 E 108 P 0 -0.0225094
13 E 109 I 0 -0.0520797
13 E 110 E 0 -0.0186407
13 E 111 G 0 -0.0581694
13 E 112 I 0 -0.0490129
13 E 113 V 0 -0.0201327
13 E 114 T 0 -0.0665104
13 E 115 M 0 -0.102505
13 E 116 C 0 -0.0441945
13 E 117 A 0 -0.0781528
13 E 118 P 0 -0.0856553
13 E 119 M 0 -0.0753538
13 E 120 Y 0 -0.0640665
13 E 121 I 0 -0.0434027
13 E 122 K 0 -0.0415153
13 E 123 S 0 -0.0200617
13 E 124 E 0 -0.0280967
13 E 134 Y 0 -0.0117398
13 E 135 A 0 0.0101503
13 E 142 E 0 -0.0109884
13 E 143 G 0 -0.019926
13 E 146 E 0 -0.00999606
13 E 147 E 0 0.00127872
13 E 148 Q 0 -0.0225963
13 E 149 I 0 -0.0106071
13 E 150 E 0 -0.00062652
13 E 151 Q 0 -0.0268509
13 E 152 E 0 -0.0265049
13 E 153 M 0 -0.0216737
13 E 154 E 0 -0.0237379
13 E 155 K 0 -0.0186452
13 E 156 F 0 -0.0321731
13 E 157 K 0 -0.0317819
13 E 158 Q 0 -0.0262135
13 E 159 T 0 -0.0439959
13 E 160 P 0 -0.0174634
13 E 161 M 0 -0.0409376
13 E 162 K 0 -0.0193027
13 E 163 T 0 -0.0645818
13 E 164 L 0 -0.0275282
13 E 165 K 0 -0.0205245
13 E 166 A 0 -0.0164875
13 E 167 L 0 -0.0304362
13 E 168 Q 0 -0.0486489
13 E 169 E 0 -0.0161173
13 E 170 L 0 -0.0262913
13 E 171 I 0 -0.0376576
13 E 172 A 0 -0.0258175
13 E 173 D 0 -0.0438904
13 E 174 V 0 -0.0687426
13 E 175 R 0 -0.042769
13 E 176 D 0 -0.0258121
13 E 177 H 0 -0.0208343
13 E 178 L 0 -0.0385176
13 E 179 D 0 -0.00622026
13 E 180 L 0 0.00120917
13 E 181 I 0 -0.0236462
13 E 182 Y 0 0.0164168
13 E 183 A 0 -0.0598577
13 E 184 P 0 0.0200117
13 E 185 T 0 -0.0654721
13 E 186 F 0 -0.0355173
13 E 187 V 0 -0.0514649
13 E 188 V 0 -0.0289577
13 E 189 Q 0 -0.0925607
13 E 190 A 0 -0.0710227
13 E 191 R 0 -0.0312463
13 E 192 H 0 -0.0214596
13 E 193 D 0 -0.00513733
13 E 194 E 0 -0.0647057
13 E 195 M 0 -0.0786508
13 E 196 I 0 -0.0804214
13 E 197 N 0 -0.0415866
13 E 198 P 0 -0.0518246
13 E 199 D 0 -0.0253854
13 E 200 S 0 -0.0725688
13 E 201 A 0 -0.050638
13 E 202 N 0 0.0117091
13 E 203 I 0 -0.0280798
13 E 204 I 0 -0.0728974
13 E 205 Y 0 -0.0192494
13 E 206 N 0 -0.00537943
13 E 207 E 0 -0.0392613
13 E 208 I 0 -0.0351159
13 E 209 E 0 -0.0106717
13 E 211 P 0 -0.0333444
13 E 212 V 0 -0.0264572
13 E 213 K 0 -0.0367097
13 E 214 Q 0 -0.0215927
13 E 215 I 0 -0.0349082
13 E 216 K 0 -0.05181
13 E 217 W 0 -0.0444621
13 E 218 Y 0 -0.0844166
13 E 219 E 0 -0.0142609
13 E 220 Q 0 -0.0201475
13 E 221 S 0 -0.0808882
13 E 222 G 0 -0.0222435
13 E 223 H 0 0.0133186
13 E 224 V 0 -0.123827
13 E 225 I 0 -0.0902328
13 E 226 T 0 -0.0655725
13 E 227 L 0 -0.0626237
13 E 228 D 0 -0.0530445
13 E 230 E 0 -0.0241645
13 E 231 K 0 -0.0513889
13 E 232 D 0 0.00739819
13 E 233 Q 0 -0.0288808
13 E 234 L 0 -0.0354316
13 E 235 H 0 -0.0313672
13 E 236 E 0 0.0210637
13 E 237 D 0 -0.0526573
13 E 238 I 0 -0.0206856
13 E 239 Y 0 -0.00488879
14 A 15 G 0 1.61005
14 A 16 E 0 1.15074
14 A 17 R 0 0.438406
14 A 18 A 0 0.28355
14 A 19 V 0 0.131834
14 A 20 L 0 0.103576
14 A 21 L 0 0.0415145
14 A 22 L 0 0.0228569
14 A 23 H 0 0.0234091
14 A 24 G 0 0.0213897
14 A 25 F 0 -0.015226
14 A 26 T 0 -0.0143818
14 A 27 G 0 -0.00941567
14 A 28 N 0 0.0449372
14 A 29 S 0 -0.0299751
14 A 30 A 0 0.0300092
14 A 31 D 0 -0.0642047
14 A 32 V 0 -0.027864
14 A 33 R 0 0.0156714
14 A 34 M 0 -0.0484346
14 A 35 L 0 -0.028802
14 A 36 G 0 -0.031861
14 A 37 R 0 0.00091324
14 A 38 F 0 -0.00797082
14 A 39 L 0 0.0286309
14 A 40 E 0 -0.0225967
14 A 41 S 0 0.0252605
14 A 42 K 0 0.0638986
14 A 43 G 0 0.0687994
14 A 44 Y 0 0.08784
14 A 45 T 0 0.215805
14 A 46 C 0 0.0304337
14 A 47 H 0 -0.00240786
14 A 48 A 0 -0.0685087
14 A 49 P 0 -0.0762919
14 A 50 I 0 -0.0378727
14 A 51 Y 0 -0.0275253
14 A 52 K 0 -0.0709012
14 A 53 G 0 -0.00217117
14 A 54 H 0 -0.061719
14 A 55 G 0 -0.026337
14 A 56 V 0 0.00302404
14 A 57 P 0 -0.0283197
14 A 58 P 0 0.00708145
14 A 59 E 0 -0.0379661
14 A 60 E 0 -0.0442856
14 A 61 L 0 -0.058516
14 A 62 V 0 -0.0267512
14 A 63 H 0 -0.0690205
14 A 64 T 0 -0.0517028
14 A 65 G 0 -0.0694723
14 A 66 P 0 -0.0447688
14 A 67 D 0 -0.0463009
14 A 68 D 0 -0.0379337
14 A 69 W 0 -0.0537327
14 A 70 W 0 -0.036329
14 A 71 Q 0 -0.00466575
14 A 72 D 0 -0.0721561
14 A 73 V 0 -0.0680212
14 A 74 M 0 -0.0405916
14 A 75 N 0 0.0141832
14 A 76 G 0 -0.0590369
14 A 77 Y 0 -0.0398661
14 A 78 E 0 -0.0113828
14 A 79 F 0 -0.0217896
14 A 80 L 0 -0.0279013
14 A 81 K 0 -0.0216378
14 A 82 N 0 0.013273
14 A 83 K 0 0.0117527
14 A 84 G 0 0.0179558
14 A 85 Y 0 0.0324159
14 A 86 E 0 0.11115
14 A 87 K 0 0.00492857
14 A 88 I 0 0.0215761
14 A 89 A 0 -0.0156117
14 A 90 V 0 -0.0328666
14 A 91 A 0 -0.0481223
14 A 92 G 0 0.0127811
14 A 93 L 0 -0.0933106
14 A 94 S 0 -0.0158484
14 A 95 L 0 -0.123494
14 A 96 G 0 0.0145583
14 A 97 G 0 -0.0208368
14 A 98 V 0 -0.0658752
14 A 99 F 0 -0.0703209
14 A 100 S 0 -0.0337659
14 A 101 L 0 -0.0790547
14 A 102 K 0 -0.0569031
14 A 103 L 0 -0.0567565
14 A 104 G 0 -0.0304556
14 A 105 Y 0 -0.0382785
14 A 106 T 0 -0.0221797
14 A 107 V 0 -0.0522867
14 A 108 P 0 0.00950568
14 A 109 I 0 -0.0496814
14 A 110 E 0 0.00104893
14 A 111 G 0 -0.0422135
14 A 112 I 0 -0.0623929
14 A 113 V 0 -0.0212921
14 A 114 T 0 -0.0635344
14 A 115 M 0 -0.0826814
14 A 116 C 0 -0.0598514
14 A 117 A 0 -0.0655129
14 A 118 P 0 -0.101126
14 A 119 M 0 -0.114571
14 A 120 Y 0 -0.0356307
14 A 121 I 0 -0.0878696
14 A 122 K 0 -0.0343322
14 A 123 S 0 -0.0408086
14 A 124 E 0 -0.0125794
14 A 134 Y 0 -0.0224502
14 A 135 A 0 -0.0181987
14 A 142 E 0 -0.031102
14 A 143 G 0 -0.0377098
14 A 146 E 0 -0.0268907
14 A 147 E 0 -0.0217885
14 A 148 Q 0 -0.0213148
14 A 149 I 0 -0.0216812
14 A 150 E 0 -0.0267315
14 A 151 Q 0 -0.0138382
14 A 152 E 0 -0.0496369
14 A 153 M 0 -0.019064
14 A 154 E 0 -0.0358408
14 A 155 K 0 -0.0172504
14 A 156 F 0 -0.0366206
14 A 157 K 0 -0.0417969
14 A 158 Q 0 -0.0498365
14 A 159 T 0 -0.0342637
14 A 160 P 0 -0.0709469
14 A 161 M 0 -0.0344915
14 A 162 K 0 -0.061163
14 A 163 T 0 -0.0488267
14 A 164 L 0 -0.0606916
14 A 165 K 0 -0.0213878
14 A 166 A 0 -0.0376659
14 A 167 L 0 -0.0599994
14 A 168 Q 0 -0.0273439
14 A 169 E 0 -0.0474901
14 A 170 L 0 -0.0465492
14 A 171 I 0 -0.0581587
14 A 172 A 0 -0.0526437
14 A 173 D 0 -0.0718917
14 A 174 V 0 -0.0734953
14 A 175 R 0 -0.025944
14 A 176 D 0 -0.02333
14 A 177 H 0 -0.0399815
14 A 178 L 0 -0.0639829
14 A 179 D 0 -0.0261701
14 A 180 L 0 -0.0029098
14 A 181 I 0 -0.0314911
14 A 182 Y 0 -0.00666268
14 A 183 A 0 -0.102446
14 A 184 P 0 -0.0228019
14 A 185 T 0 -0.0451141
14 A 186 F 0 -0.02583
14 A 187 V 0 -0.0815175
14 A 188 V 0 -0.0575284
14 A 189 Q 0 -0.0570464
14 A 190 A 0 -0.0602138
14 A 191 R 0 -0.0616687
14 A 192 H 0 -0.0538791
14 A 193 D 0 -0.0325581
14 A 194 E 0 -0.0860535
14 A 195 M 0 -0.0623092
14 A 196 I 0 -0.0749581
14 A 197 N 0 -0.0539968
14 A 198 P 0 -0.06139
14 A 199 D 0 -0.0457402
14 A 200 S 0 -0.107457
14 A 201 A 0 -0.0713359
14 A 202 N 0 -0.0406971
14 A 203 I 0 -0.0579298
14 A 204 I 0 -0.0585013
14 A 205 Y 0 -0.0411107
14 A 206 N 0 0.0124497
14 A 207 E 0 -0.0285979
14 A 208 I 0 -0.0233463
14 A 209 E 0 -0.039744
14 A 211 P 0 -0.0297489
14 A 212 V 0 -0.0267652
14 A 213 K 0 -0.0385008
14 A 214 Q 0 -0.0385012
14 A 215 I 0 -0.0459953
14 A 216 K 0 -0.0524311
14 A 217 W 0 -0.0407103
14 A 218 Y 0 -0.0725559
14 A 219 E 0 -0.0170082
14 A 220 Q 0 -0.0682934
14 A 221 S 0 -0.0506274
14 A 222 G 0 -0.0622318
14 A 223 H 0 0.0128503
14 A 224 V 0 -0.076517
14 A 225 I 0 -0.0939706
14 A 226 T 0 -0.0677424
14 A 227 L 0 -0.0710994
14 A 228 D 0 -0.0958043
14 A 230 E 0 -0.0528399
14 A 231 K 0 -0.0521229
14 A 232 D 0 -0.00938625
14 A 233 Q 0 -0.0199422
14 A 234 L 0 -0.0524109
14 A 235 H 0 -0.0351905
14 A 236 E 0 0.00506235
14 A 237 D 0 -0.0528809
14 A 238 I 0 -0.027335
14 A 239 Y 0 -0.0245248
15 G 16 E 0 1.46878
15 G 17 R 0 0.759001
15 G 18 A 0 0.408879
15 G 19 V 0 0.179616
15 G 20 L 0 0.0974031
15 G 21 L 0 0.0363181
15 G 22 L 0 0.0459715
15 G 23 H 0 -0.00584754
15 G 24 G 0 0.00187221
15 G 25 F 0 -0.0317239
15 G 26 T 0 -0.0439614
15 G 27 G 0 -0.0532106
15 G 28 N 0 -0.020197
15 G 29 S 0 -0.0142131
15 G 30 A 0 -0.0149617
15 G 31 D 0 -0.00936806
15 G 32 V 0 -0.0505748
15 G 33 R 0 -0.00759303
15 G 34 M 0 0.0185213
15 G 35 L 0 -0.0316596
15 G 36 G 0 -0.0243878
15 G 37 R 0 -0.0192976
15 G 38 F 0 -0.048836
15 G 39 L 0 -0.0106566
15 G 40 E 0 0.0264374
15 G 41 S 0 0.0557555
15 G 42 K 0 0.0562594
15 G 43 G 0 0.0279638
15 G 44 Y 0 0.0705834
15 G 45 T 0 0.383356
15 G 46 C 0 -0.0424642
15 G 47 H 0 -0.00612937
15 G 48 A 0 -0.044293
15 G 49 P 0 -0.0908131
15 G 50 I 0 0.0108556
15 G 51 Y 0 -0.0395771
15 G 52 K 0 -0.0195432
15 G 53 G 0 -0.0408007
15 G 54 H 0 -0.090986
15 G 55 G 0 -0.0274353
15 G 56 V 0 -0.0272572
15 G 57 P 0 -0.0202935
15 G 58 P 0 -0.0488789
15 G 59 E 0 -0.0284064
15 G 60 E 0 -0.0439204
15 G 61 L 0 -0.011931
15 G 62 V 0 -0.0465539
15 G 63 H 0 -0.0383316
15 G 64 T 0 -0.0720994
15 G 65 G 0 -0.0684527
15 G 66 P 0 -0.0722317
15 G 67 D 0 -0.0166443
15 G 68 D 0 -0.0580343
15 G 69 W 0 -0.058938
15 G 70 W 0 -0.0332633
15 G 71 Q 0 0.0464241
15 G 72 D 0 -0.0290607
15 G 73 V 0 -0.048246
15 G 74 M 0 -0.0039658
15 G 75 N 0 0.000418256
15 G 76 G 0 -0.0293668
15 G 77 Y 0 -0.0323051
15 G 78 E 0 0.0220315
15 G 79 F 0 0.0163059
15 G 80 L 0 0.0372213
15 G 81 K 0 0.0350185
15 G 82 N 0 0.0536364
15 G 83 K 0 0.0341528
15 G 84 G 0 0.270491
15 G 85 Y 0 0.0897465
15 G 86 E 0 0.119834
15 G 87 K 0 0.125042
15 G 88 I 0 0.0269397
15 G 89 A 0 0.000975939
15 G 90 V 0 -0.0130971
15 G 91 A 0 -0.073177
15 G 92 G 0 0.00119009
15 G 93 L 0 -0.091059
15 G 94 S 0 -0.031191
15 G 95 L 0 -0.0536885
15 G 96 G 0 0.0150311
15 G 97 G 0 -0.0487617
15 G 98 V 0 -0.0896677
15 G 99 F 0 -0.0354199
15 G 100 S 0 -0.0223167
15 G 101 L 0 -0.0785857
15 G 102 K 0 -0.0534101
15 G 103 L 0 -0.04617
15 G 104 G 0 -0.00288819
15 G 105 Y 0 -0.0551301
15 G 106 T 0 -0.0176979
15 G 107 V 0 -0.0206529
15 G 108 P 0 -0.0207752
15 G 109 I 0 -0.0688386
15 G 110 E 0 0.0120641
15 G 111 G 0 -0.027197
15 G 112 I 0 -0.0634772
15 G 113 V 0 -0.0397425
15 G 114 T 0 -0.0670001
15 G 115 M 0 -0.0611641
15 G 116 C 0 -0.082849
15 G 117 A 0 -0.103309
15 G 118 P 0 -0.0495007
15 G 119 M 0 -0.0837746
15 G 120 Y 0 -0.0736538
15 G 121 I 0 -0.0299719
15 G 122 K 0 -0.0489893
15 G 123 S 0 -0.0457814
15 G 124 E 0 -0.0456909
15 G 134 Y 0 -0.0120287
15 G 135 A 0 0.00246248
15 G 142 E 0 -0.03218
15 G 143 G 0 -0.0375723
15 G 146 E 0 -0.0152473
15 G 147 E 0 -0.0325291
15 G 148 Q 0 -0.0502871
15 G 149 I 0 -0.0467998
15 G 150 E 0 -0.0348813
15 G 151 Q 0 -0.0143693
15 G 152 E 0 -0.0585022
15 G 153 M 0 -0.0396225
15 G 154 E 0 -0.0401108
15 G 155 K 0 -0.0362719
15 G 156 F 0 -0.0324209
15 G 157 K 0 -0.05486
15 G 158 Q 0 -0.0260266
15 G 159 T 0 -0.0452202
15 G 160 P 0 -0.0360988
15 G 161 M 0 -0.0351798
15 G 162 K 0 -0.0470657
15 G 163 T 0 -0.0901617
15 G 164 L 0 -0.0441729
15 G 165 K 0 -0.0502966
15 G 166 A 0 -0.0672202
15 G 167 L 0 -0.0655871
15 G 168 Q 0 -0.0550623
15 G 169 E 0 -0.0305092
15 G 170 L 0 -0.0725774
15 G 171 I 0 -0.0623478
15 G 172 A 0 -0.0473523
15 G 173 D 0 -0.0813635
15 G 174 V 0 -0.0745563
15 G 175 R 0 -0.0463092
15 G 176 D 0 -0.0339619
15 G 177 H 0 -0.0452901
15 G 178 L 0 -0.059633
15 G 179 D 0 -0.0392366
15 G 180 L 0 0.0198563
15 G 181 I 0 -0.0646382
15 G 182 Y 0 0.0208501
15 G 183 A 0 -0.0608933
15 G 184 P 0 -0.0231807
15 G 185 T 0 -0.0323795
15 G 186 F 0 -0.058312
15 G 187 V 0 -0.0644731
15 G 188 V 0 -0.0793366
15 G 189 Q 0 -0.0930476
15 G 190 A 0 -0.0524905
15 G 191 R 0 -0.0622546
15 G 192 H 0 -0.0162467
15 G 193 D 0 -0.0373548
15 G 194 E 0 -0.0832041
15 G 195 M 0 -0.0839048
15 G 196 I 0 -0.0703594
15 G 197 N 0 -0.0625345
15 G 198 P 0 -0.0719142
15 G 199 D 0 -0.0136132
15 G 200 S 0 -0.0786411
15 G 201 A 0 -0.0655946
15 G 202 N 0 -0.0538742
15 G 203 I 0 -0.0387216
15 G 204 I 0 -0.0440078
15 G 205 Y 0 -0.0654789
15 G 206 N 0 -0.0244681
15 G 207 E 0 -0.051169
15 G 208 I 0 -0.0927626
15 G 209 E 0 -0.0456831
15 G 211 P 0 -0.0221519
15 G 212 V 0 -0.0223986
15 G 213 K 0 -0.0877205
15 G 214 Q 0 -0.0468264
15 G 215 I 0 -0.0380379
15 G 216 K 0 -0.0603029
15 G 217 W 0 -0.0530531
15 G 218 Y 0 -0.024189
15 G 219 E 0 -0.0325521
15 G 220 Q 0 -0.0585027
15 G 221 S 0 -0.0687478
15 G 222 G 0 -0.0399445
15 G 223 H 0 0.0101843
15 G 224 V 0 -0.0979582
15 G 225 I 0 -0.0791616
15 G 226 T 0 -0.0801373
15 G 227 L 0 -0.0533436
15 G 228 D 0 -0.063899
15 G 230 E 0 -0.0379409
15 G 231 K 0 -0.0460419
15 G 232 D 0 -0.0188848
15 G 233 Q 0 -0.0301064
15 G 234 L 0 -0.0617841
15 G 235 H 0 -0.0494462
15 G 236 E 0 -0.0033194
15 G 237 D 0 -0.0451292
15 G 238 I 0 -0.0683154
15 G 239 Y 0 -0.0289534
16 E 17 R 0 1.46652
16 E 18 A 0 0.666921
16 E 19 V 0 0.248139
16 E 20 L 0 0.172804
16 E 21 L 0 0.073929
16 E 22 L 0 0.0412609
16 E 23 H 0 0.0383407
16 E 24 G 0 -0.0201309
16 E 25 F 0 -0.00518026
16 E 26 T 0 -0.0405961
16 E 27 G 0 -0.00329514
16 E 28 N 0 0.00485811
16 E 29 S 0 0.0289135
16 E 30 A 0 0.00382876
16 E 31 D 0 0.0226347
16 E 32 V 0 0.0303229
16 E 33 R 0 -0.010832
16 E 34 M 0 -0.0110703
16 E 35 L 0 -0.0443598
16 E 36 G 0 -0.0181077
16 E 37 R 0 0.00355953
16 E 38 F 0 -0.0113419
16 E 39 L 0 0.000713185
16 E 40 E 0 0.050614
16 E 41 S 0 0.0611226
16 E 42 K 0 0.0360632
16 E 43 G 0 0.32528
16 E 44 Y 0 0.128676
16 E 45 T 0 0.71485
16 E 46 C 0 -0.00572227
16 E 47 H 0 0.053125
16 E 48 A 0 0.0149724
16 E 49 P 0 -0.0383236
16 E 50 I 0 -0.00148401
16 E 51 Y 0 -0.0212791
16 E 52 K 0 0.00393836
16 E 53 G 0 -0.0422051
16 E 54 H 0 -0.0760871
16 E 55 G 0 -0.0189007
16 E 56 V 0 -0.0118356
16 E 57 P 0 -0.0114875
16 E 58 P 0 -0.042146
16 E 59 E 0 -0.0796553
16 E 60 E 0 -0.021186
16 E 61 L 0 -0.0360936
16 E 62 V 0 -0.00842427
16 E 63 H 0 -0.0230414
16 E 64 T 0 -0.0556295
16 E 65 G 0 0.000840954
16 E 66 P 0 -0.0633649
16 E 67 D 0 -0.0292848
16 E 68 D 0 -0.0766939
16 E 69 W 0 -0.0717904
16 E 70 W 0 -0.0595128
16 E 71 Q 0 -0.0131166
16 E 72 D 0 -0.0629074
16 E 73 V 0 -0.0459004
16 E 74 M 0 -0.0323258
16 E 75 N 0 -0.00942436
16 E 76 G 0 -0.0420268
16 E 77 Y 0 -0.0163201
16 E 78 E 0 -0.00505539
16 E 79 F 0 0.0105126
16 E 80 L 0 -0.0367277
16 E 81 K 0 -0.010492
16 E 82 N 0 0.0394605
16 E 83 K 0 0.0427305
16 E 84 G 0 0.208531
16 E 85 Y 0 0.0788919
16 E 86 E 0 0.0514217
16 E 87 K 0 0.141298
16 E 88 I 0 0.0187839
16 E 89 A 0 0.0842148
16 E 90 V 0 -0.042987
16 E 91 A 0 -0.0210808
16 E 92 G 0 -0.0337662
16 E 93 L 0 0.00663668
16 E 94 S 0 -0.117065
16 E 95 L 0 -0.0620665
16 E 96 G 0 -0.0595858
16 E 97 G 0 -0.0613086
16 E 98 V 0 -0.0754039
16 E 99 F 0 0.0162612
16 E 100 S 0 -0.0233399
16 E 101 L 0 -0.0575624
16 E 102 K 0 -0.0632379
16 E 103 L 0 -0.0385961
16 E 104 G 0 -0.0275103
16 E 105 Y 0 -0.00112989
16 E 106 T 0 -0.0245093
16 E 107 V 0 -0.0041387
16 E 108 P 0 -0.0127849
16 E 109 I 0 0.0457452
16 E 110 E 0 0.00900002
16 E 111 G 0 -0.0109167
16 E 112 I 0 -0.0506409
16 E 113 V 0 -0.0464589
16 E 114 T 0 -0.0456732
16 E 115 M 0 -0.0831411
16 E 116 C 0 -0.117742
16 E 117 A 0 -0.11165
16 E 118 P 0 -0.0456324
16 E 119 M 0 -0.0152675
16 E 120 Y 0 -0.0477183
16 E 121 I 0 -0.0338886
16 E 122 K 0 -0.0492584
16 E 123 S 0 -0.0515777
16 E 124 E 0 -0.0331863
16 E 134 Y 0 -0.0369396
16 E 135 A 0 -0.0604095
16 E 142 E 0 -0.061295
16 E 143 G 0 -0.0594588
16 E 146 E 0 -0.0570544
16 E 147 E 0 -0.0651586
16 E 148 Q 0 -0.0754691
16 E 149 I 0 -0.0850195
16 E 150 E 0 -0.0571044
16 E 151 Q 0 -0.0704253
16 E 152 E 0 -0.0706799
16 E 153 M 0 -0.0858905
16 E 154 E 0 -0.0599939
16 E 155 K 0 -0.0697845
16 E 156 F 0 -0.0753279
16 E 157 K 0 -0.0491137
16 E 158 Q 0 -0.0587269
16 E 159 T 0 -0.0752216
16 E 160 P 0 -0.0792819
16 E 161 M 0 -0.0603824
16 E 162 K 0 -0.0732567
16 E 163 T 0 -0.0679536
16 E 164 L 0 -0.0718124
16 E 165 K 0 -0.0614226
16 E 166 A 0 -0.0746485
16 E 167 L 0 -0.085715
16 E 168 Q 0 -0.0700111
16 E 169 E 0 -0.0501029
16 E 170 L 0 -0.0893931
16 E 171 I 0 -0.0825642
16 E 172 A 0 -0.0597316
16 E 173 D 0 -0.0759353
16 E 174 V 0 -0.0381637
16 E 175 R 0 -0.0714467
16 E 176 D 0 -0.0573726
16 E 177 H 0 -0.0456106
16 E 178 L 0 -0.0628209
16 E 179 D 0 0.00125332
16 E 180 L 0 -0.045025
16 E 181 I 0 -0.0751886
16 E 182 Y 0 -0.0270101
16 E 183 A 0 -0.0749494
16 E 184 P 0 -0.0406743
16 E 185 T 0 -0.0656949
16 E 186 F 0 -0.0121223
16 E 187 V 0 -0.0701089
16 E 188 V 0 -0.0131649
16 E 189 Q 0 -0.129419
16 E 190 A 0 -0.0808805
16 E 191 R 0 -0.0467888
16 E 192 H 0 -0.0554889
16 E 193 D 0 -0.085811
16 E 194 E 0 -0.0541115
16 E 195 M 0 -0.0629481
16 E 196 I 0 -0.072295
16 E 197 N 0 -0.0647516
16 E 198 P 0 -0.0724565
16 E 199 D 0 -0.037751
16 E 200 S 0 -0.057352
16 E 201 A 0 -0.0646152
16 E 202 N 0 -0.0732146
16 E 203 I 0 -0.0523161
16 E 204 I 0 -0.0666963
16 E 205 Y 0 -0.0714379
16 E 206 N 0 -0.0366856
16 E 207 E 0 -0.0451181
16 E 208 I 0 -0.0765248
16 E 209 E 0 -0.0304908
16 E 211 P 0 -0.0360257
16 E 212 V 0 -0.0559127
16 E 213 K 0 -0.084192
16 E 214 Q 0 -0.0794728
16 E 215 I 0 -0.0741916
16 E 216 K 0 -0.0399256
16 E 217 W 0 -0.0630505
16 E 218 Y 0 -0.0754715
16 E 219 E 0 -0.0185931
16 E 220 Q 0 -0.0673595
16 E 221 S 0 -0.0541196
16 E 222 G 0 -0.011172
16 E 223 H 0 -0.0535915
16 E 224 V 0 -0.0861963
16 E 225 I 0 -0.0865483
16 E 226 T 0 -0.0621807
16 E 227 L 0 -0.0600521
16 E 228 D 0 -0.0993292
16 E 230 E 0 -0.0848395
16 E 231 K 0 -0.0613595
16 E 232 D 0 -0.0478794
16 E 233 Q 0 -0.0382009
16 E 234 L 0 -0.0796975
16 E 235 H 0 -0.0845607
16 E 236 E 0 -0.0479325
16 E 237 D 0 -0.0560143
16 E 238 I 0 -0.0706577
16 E 239 Y 0 -0.0596642
17 R 18 A 0 1.39471
17 R 19 V 0 0.421694
17 R 20 L 0 0.185262
17 R 21 L 0 0.152007
17 R 22 L 0 0.093583
17 R 23 H 0 0.105785
17 R 24 G 0 0.0819549
17 R 25 F 0 0.0451808
17 R 26 T 0 0.0363625
17 R 27 G 0 0.0226519
17 R 28 N 0 0.0366498
17 R 29 S 0 0.00324247
17 R 30 A 0 0.0307201
17 R 31 D 0 0.0319199
17 R 32 V 0 -0.00959399
17 R 33 R 0 -0.000640807
17 R 34 M 0 -0.0163556
17 R 35 L 0 -0.0251889
17 R 36 G 0 -0.0355095
17 R 37 R 0 -0.0429852
17 R 38 F 0 -0.0132794
17 R 39 L 0 -0.037549
17 R 40 E 0 0.0898237
17 R 41 S 0 0.0123203
17 R 42 K 0 0.137339
17 R 43 G 0 0.091007
17 R 44 Y 0 0.39467
17 R 45 T 0 0.243447
17 R 46 C 0 -0.0164228
17 R 47 H 0 0.0842744
17 R 48 A 0 -0.0118348
17 R 49 P 0 -0.0258075
17 R 50 I 0 0.000342189
17 R 51 Y 0 -0.0886702
17 R 52 K 0 -0.0210343
17 R 53 G 0 -0.0426309
17 R 54 H 0 -0.0794941
17 R 55 G 0 -0.0700159
17 R 56 V 0 -0.0365829
17 R 57 P 0 -0.0657901
17 R 58 P 0 -0.0289294
17 R 59 E 0 -0.0625962
17 R 60 E 0 -0.0757824
17 R 61 L 0 -0.0559509
17 R 62 V 0 -0.00630439
17 R 63 H 0 -0.0244515
17 R 64 T 0 -0.0323397
17 R 65 G 0 -0.0867915
17 R 66 P 0 -0.0745469
17 R 67 D 0 -0.0737148
17 R 68 D 0 -0.0594473
17 R 69 W 0 -0.0912839
17 R 70 W 0 -0.0765211
17 R 71 Q 0 -0.0556856
17 R 72 D 0 -0.0519787
17 R 73 V 0 -0.021204
17 R 74 M 0 -0.037686
17 R 75 N 0 -0.00720466
17 R 76 G 0 -0.0331415
17 R 77 Y 0 -0.0287781
17 R 78 E 0 -0.0211532
17 R 79 F 0 -0.01815
17 R 80 L 0 0.00738745
17 R 81 K 0 -0.0189627
17 R 82 N 0 -0.0381836
17 R 83 K 0 0.00494212
17 R 84 G 0 0.192994
17 R 85 Y 0 0.164293
17 R 86 E 0 0.0939556
17 R 87 K 0 0.525716
17 R 88 I 0 0.0282861
17 R 89 A 0 0.496869
17 R 90 V 0 -0.00403649
17 R 91 A 0 0.038312
17 R 92 G 0 -0.00212128
17 R 93 L 0 -0.0541878
17 R 94 S 0 -0.0630272
17 R 95 L 0 -0.0203529
17 R 96 G 0 -0.0634272
17 R 97 G 0 -0.0222474
17 R 98 V 0 -0.0624924
17 R 99 F 0 -0.0228701
17 R 100 S 0 -0.0429566
17 R 101 L 0 -0.0370121
17 R 102 K 0 -0.022365
17 R 103 L 0 -0.00104687
17 R 104 G 0 -0.0660906
17 R 105 Y 0 -0.0265304
17 R 106 T 0 -0.0449124
17 R 107 V 0 -0.00829085
17 R 108 P 0 -0.0815229
17 R 109 I 0 -0.0203805
17 R 110 E 0 0.230285
17 R 111 G 0 0.168705
17 R 112 I 0 -0.0712159
17 R 113 V 0 0.023564
17 R 114 T 0 -0.053546
17 R 115 M 0 -0.0338191
17 R 116 C 0 -0.0329496
17 R 117 A 0 -0.0475393
17 R 118 P 0 -0.0758894
17 R 119 M 0 -0.108541
17 R 120 Y 0 -0.0842831
17 R 121 I 0 -0.0564393
17 R 122 K 0 -0.00853744
17 R 123 S 0 -0.0540442
17 R 124 E 0 -0.0460566
17 R 134 Y 0 -0.0583406
17 R 135 A 0 -0.0149147
17 R 142 E 0 -0.0621097
17 R 143 G 0 -0.0416471
17 R 146 E 0 -0.0615385
17 R 147 E 0 -0.0506909
17 R 148 Q 0 -0.0628363
17 R 149 I 0 -0.061508
17 R 150 E 0 -0.0632346
17 R 151 Q 0 -0.0683992
17 R 152 E 0 -0.0537848
17 R 153 M 0 -0.051723
17 R 154 E 0 -0.0482423
17 R 155 K 0 -0.0800899
17 R 156 F 0 -0.0554547
17 R 157 K 0 -0.0631227
17 R 158 Q 0 -0.0475444
17 R 159 T 0 -0.0564434
17 R 160 P 0 -0.0733918
17 R 161 M 0 -0.050548
17 R 162 K 0 -0.0419787
17 R 163 T 0 -0.0168285
17 R 164 L 0 -0.0601401
17 R 165 K 0 -0.070506
17 R 166 A 0 -0.0792308
17 R 167 L 0 -0.0570137
17 R 168 Q 0 -0.0627102
17 R 169 E 0 -0.0762588
17 R 170 L 0 -0.0705211
17 R 171 I 0 -0.0784104
17 R 172 A 0 -0.0630524
17 R 173 D 0 -0.0755385
17 R 174 V 0 -0.0554191
17 R 175 R 0 -0.0791099
17 R 176 D 0 -0.0816368
17 R 177 H 0 -0.0480021
17 R 178 L 0 -0.0595351
17 R 179 D 0 -0.0534261
17 R 180 L 0 -0.0482163
17 R 181 I 0 -0.0601877
17 R 182 Y 0 -0.0455537
17 R 183 A 0 -0.0505783
17 R 184 P 0 -0.0974572
17 R 185 T 0 -0.0846955
17 R 186 F 0 -0.0473577
17 R 187 V 0 -0.0656889
17 R 188 V 0 -0.0664387
17 R 189 Q 0 -0.0977903
17 R 190 A 0 -0.06832
17 R 191 R 0 -0.0752409
17 R 192 H 0 -0.0744567
17 R 193 D 0 -0.0398525
17 R 194 E 0 -0.0475132
17 R 195 M 0 -0.0993027
17 R 196 I 0 -0.0901423
17 R 197 N 0 -0.0602348
17 R 198 P 0 -0.0674239
17 R 199 D 0 -0.0671188
17 R 200 S 0 -0.0624011
17 R 201 A 0 -0.0750069
17 R 202 N 0 -0.0741668
17 R 203 I 0 -0.0745194
17 R 204 I 0 -0.073207
17 R 205 Y 0 -0.0771448
17 R 206 N 0 -0.0569678
17 R 207 E 0 -0.0343841
17 R 208 I 0 -0.0821421
17 R 209 E 0 -0.0568572
17 R 211 P 0 -0.0848074
17 R 212 V 0 -0.0709184
17 R 213 K 0 -0.116902
17 R 214 Q 0 -0.051098
17 R 215 I 0 -0.0578298
17 R 216 K 0 -0.070195
17 R 217 W 0 -0.0650629
17 R 218 Y 0 -0.0506379
17 R 219 E 0 -0.0491774
17 R 220 Q 0 -0.0257289
17 R 221 S 0 -0.0901203
17 R 222 G 0 -0.00180099
17 R 223 H 0 -0.0641899
17 R 224 V 0 -0.0940004
17 R 225 I 0 -0.0963231
17 R 226 T 0 -0.0725622
17 R 227 L 0 -0.0288209
17 R 228 D 0 -0.0432177
17 R 230 E 0 -0.0270318
17 R 231 K 0 0.00194626
17 R 232 D 0 -0.0672694
17 R 233 Q 0 -0.0154908
17 R 234 L 0 -0.0601946
17 R 235 H 0 -0.0217002
17 R 236 E 0 -0.0462121
17 R 237 D 0 -0.0666239
17 R 238 I 0 -0.0459998
17 R 239 Y 0 -0.0162591
18 A 19 V 0 0.707775
18 A 20 L 0 0.400025
18 A 21 L 0 0.239488
18 A 22 L 0 0.15028
18 A 23 H 0 0.0910596
18 A 24 G 0 0.0956762
18 A 25 F 0 0.0334566
18 A 26 T 0 0.113655
18 A 27 G 0 0.0650453
18 A 28 N 0 0.0107499
18 A 29 S 0 0.101829
18 A 30 A 0 0.0481412
18 A 31 D 0 -0.00525889
18 A 32 V 0 0.0411427
18 A 33 R 0 0.0120676
18 A 34 M 0 -0.0257422
18 A 35 L 0 -0.0117202
18 A 36 G 0 0.0282809
18 A 37 R 0 -0.0339733
18 A 38 F 0 -0.0313844
18 A 39 L 0 -0.0348476
18 A 40 E 0 0.0331517
18 A 41 S 0 -0.0430968
18 A 42 K 0 -0.0473922
18 A 43 G 0 -0.0156233
18 A 44 Y 0 0.316629
18 A 45 T 0 0.67066
18 A 46 C 0 0.0214213
18 A 47 H 0 0.777228
18 A 48 A 0 0.00238701
18 A 49 P 0 -0.0366294
18 A 50 I 0 0.0144786
18 A 51 Y 0 0.0449075
18 A 52 K 0 0.0283241
18 A 53 G 0 -0.097118
18 A 54 H 0 -0.0298162
18 A 55 G 0 0.010024
18 A 56 V 0 -0.0619355
18 A 57 P 0 -0.0359394
18 A 58 P 0 -0.0470146
18 A 59 E 0 -0.0837787
18 A 60 E 0 -0.0535062
18 A 61 L 0 -0.0495379
18 A 62 V 0 -0.0708327
18 A 63 H 0 -0.0412648
18 A 64 T 0 -0.0171823
18 A 65 G 0 -0.0929125
18 A 66 P 0 -0.0777254
18 A 67 D 0 -0.102169
18 A 68 D 0 -0.0905188
18 A 69 W 0 -0.0137349
18 A 70 W 0 -0.0318487
18 A 71 Q 0 -0.042928
18 A 72 D 0 -0.00202895
18 A 73 V 0 0.0219947
18 A 74 M 0 -0.0547673
18 A 75 N 0 0.0333905
18 A 76 G 0 0.0706944
18 A 77 Y 0 0.0582981
18 A 78 E 0 -0.0452604
18 A 79 F 0 0.0682113
18 A 80 L 0 0.215782
18 A 81 K 0 0.107248
18 A 82 N 0 0.0443711
18 A 83 K 0 0.0387031
18 A 84 G 0 0.046451
18 A 85 Y 0 0.285454
18 A 86 E 0 0.128982
18 A 87 K 0 0.145796
18 A 88 I 0 0.363283
18 A 89 A 0 0.325055
18 A 90 V 0 -0.0256355
18 A 91 A 0 -0.00952742
18 A 92 G 0 -0.0258103
18 A 93 L 0 0.00285108
18 A 94 S 0 -0.036481
18 A 95 L 0 -0.0442027
18 A 96 G 0 -0.0471077
18 A 97 G 0 -0.0408978
18 A 98 V 0 -0.067694
18 A 99 F 0 -0.0152763
18 A 100 S 0 -0.0542379
18 A 101 L 0 -0.017293
18 A 102 K 0 -0.0820846
18 A 103 L 0 -0.0499176
18 A 104 G 0 -0.0169511
18 A 105 Y 0 -0.0570332
18 A 106 T 0 -0.1033
18 A 107 V 0 -0.038442
18 A 108 P 0 -0.0545803
18 A 109 I 0 0.084888
18 A 110 E 0 0.0294987
18 A 111 G 0 0.0108738
18 A 112 I 0 -0.0469117
18 A 113 V 0 -0.016606
18 A 114 T 0 -0.00939345
18 A 115 M 0 -0.0165285
18 A 116 C 0 -0.0129813
18 A 117 A 0 -0.0639453
18 A 118 P 0 -0.0144833
18 A 119 M 0 -0.0627647
18 A 120 Y 0 -0.0790497
18 A 121 I 0 -0.0399721
18 A 122 K 0 -0.0574154
18 A 123 S 0 -0.0264988
18 A 124 E 0 -0.0463583
18 A 134 Y 0 -0.0657853
18 A 135 A 0 -0.0380805
18 A 142 E 0 -0.0615772
18 A 143 G 0 -0.0659308
18 A 146 E 0 -0.048159
18 A 147 E 0 -0.0581687
18 A 148 Q 0 -0.0796684
18 A 149 I 0 -0.0611731
18 A 150 E 0 -0.0822148
18 A 151 Q 0 -0.0799158
18 A 152 E 0 -0.050124
18 A 153 M 0 -0.0428159
18 A 154 E 0 -0.061613
18 A 155 K 0 -0.0848081
18 A 156 F 0 -0.0562913
18 A 157 K 0 -0.103831
18 A 158 Q 0 -0.0929956
18 A 159 T 0 -0.0737787
18 A 160 P 0 -0.0827963
18 A 161 M 0 -0.0613568
18 A 162 K 0 -0.0534005
18 A 163 T 0 -0.078274
18 A 164 L 0 -0.0775132
18 A 165 K 0 -0.0791051
18 A 166 A 0 -0.111131
18 A 167 L 0 -0.0847027
18 A 168 Q 0 -0.0975681
18 A 169 E 0 -0.0964024
18 A 170 L 0 -0.0759051
18 A 171 I 0 -0.104464
18 A 172 A 0 -0.0707846
18 A 173 D 0 -0.082052
18 A 174 V 0 -0.0840283
18 A 175 R 0 -0.0761052
18 A 176 D 0 -0.072664
18 A 177 H 0 -0.0631215
18 A 178 L 0 -0.0493975
18 A 179 D 0 -0.0263385
18 A 180 L 0 -0.0822966
18 A 181 I 0 -0.0580727
18 A 182 Y 0 -0.0831415
18 A 183 A 0 -0.046291
18 A 184 P 0 -0.00633183
18 A 185 T 0 -0.0588048
18 A 186 F 0 -0.0184497
18 A 187 V 0 -0.0488743
18 A 188 V 0 -0.0731532
18 A 189 Q 0 -0.137543
18 A 190 A 0 -0.0228065
18 A 191 R 0 -0.0914794
18 A 192 H 0 -0.0776095
18 A 193 D 0 -0.0147774
18 A 194 E 0 -0.0707348
18 A 195 M 0 -0.0822249
18 A 196 I 0 -0.122073
18 A 197 N 0 -0.116006
18 A 198 P 0 -0.0843351
18 A 199 D 0 -0.079617
18 A 200 S 0 -0.0203356
18 A 201 A 0 -0.0353807
18 A 202 N 0 -0.0850248
18 A 203 I 0 -0.0589476
18 A 204 I 0 -0.0967822
18 A 205 Y 0 -0.0860178
18 A 206 N 0 -0.0664053
18 A 207 E 0 -0.0504427
18 A 208 I 0 -0.04662
18 A 209 E 0 -0.0663003
18 A 211 P 0 -0.036007
18 A 212 V 0 -0.0467733
18 A 213 K 0 -0.0625933
18 A 214 Q 0 -0.0831799
18 A 215 I 0 -0.0662317
18 A 216 K 0 -0.0783408
18 A 217 W 0 -0.0918795
18 A 218 Y 0 -0.073018
18 A 219 E 0 -0.0853401
18 A 220 Q 0 -0.0460845
18 A 221 S 0 -0.0848303
18 A 222 G 0 -0.031983
18 A 223 H 0 -0.0501861
18 A 224 V 0 -0.0494232
18 A 225 I 0 -0.070962
18 A 226 T 0 -0.0420184
18 A 227 L 0 -0.0364972
18 A 228 D 0 -0.062383
18 A 230 E 0 -0.0392546
18 A 231 K 0 -0.0302261
18 A 232 D 0 -0.0752131
18 A 233 Q 0 -0.0782726
18 A 234 L 0 -0.0613849
18 A 235 H 0 -0.0872585
18 A 236 E 0 -0.0411648
18 A 237 D 0 -0.0584803
18 A 238 I 0 -0.0798494
18 A 239 Y 0 -0.0369926
19 V 20 L 0 0.619882
19 V 21 L 0 0.391357
19 V 22 L 0 0.229527
19 V 23 H 0 0.215854
19 V 24 G 0 0.184017
19 V 25 F 0 0.102251
19 V 26 T 0 0.0958987
19 V 27 G 0 0.065926
19 V 28 N 0 0.0389055
19 V 29 S 0 0.121802
19 V 30 A 0 0.0670141
19 V 31 D 0 0.00651641
19 V 32 V 0 0.0811925
19 V 33 R 0 0.0237349
19 V 34 M 0 0.0108209
19 V 35 L 0 0.0475814
19 V 36 G 0 0.0788207
19 V 37 R 0 -0.000624508
19 V 38 F 0 0.033639
19 V 39 L 0 0.251358
19 V 40 E 0 0.0413253
19 V 41 S 0 -0.0397989
19 V 42 K 0 0.177139
19 V 43 G 0 0.13916
19 V 44 Y 0 0.516599
19 V 45 T 0 -0.00145518
19 V 46 C 0 0.380887
19 V 47 H 0 0.0193946
19 V 48 A 0 0.00878919
19 V 49 P 0 -0.0189663
19 V 50 I 0 -0.0358545
19 V 51 Y 0 -0.0234609
19 V 52 K 0 0.0314729
19 V 53 G 0 -0.0222577
19 V 54 H 0 -0.0739936
19 V 55 G 0 0.010881
19 V 56 V 0 -0.0450296
19 V 57 P 0 -0.00886004
19 V 58 P 0 -0.0523159
19 V 59 E 0 -0.0135355
19 V 60 E 0 -0.0422251
19 V 61 L 0 -0.0384884
19 V 62 V 0 -0.0427672
19 V 63 H 0 -0.0579721
19 V 64 T 0 -0.0376171
19 V 65 G 0 -0.0712304
19 V 66 P 0 -0.0607699
19 V 67 D 0 -0.036714
19 V 68 D 0 -0.0331197
19 V 69 W 0 -0.0943632
19 V 70 W 0 -0.0613069
19 V 71 Q 0 -0.0426281
19 V 72 D 0 0.0280988
19 V 73 V 0 -0.0619807
19 V 74 M 0 -0.0717749
19 V 75 N 0 -0.0491883
19 V 76 G 0 -0.0372016
19 V 77 Y 0 0.00195769
19 V 78 E 0 -0.0239212
19 V 79 F 0 -0.0541815
19 V 80 L 0 0.0150065
19 V 81 K 0 -0.046971
19 V 82 N 0 0.00578045
19 V 83 K 0 -0.0418207
19 V 84 G 0 -0.0635595
19 V 85 Y 0 -0.0202593
19 V 86 E 0 -0.00751815
19 V 87 K 0 -0.00155025
19 V 88 I 0 -0.00163831
19 V 89 A 0 0.297887
19 V 90 V 0 0.0421327
19 V 91 A 0 0.569352
19 V 92 G 0 0.0433299
19 V 93 L 0 -0.0597071
19 V 94 S 0 -0.0282353
19 V 95 L 0 -0.053999
19 V 96 G 0 0.0384689
19 V 97 G 0 0.0536631
19 V 98 V 0 -0.0131757
19 V 99 F 0 -0.0491255
19 V 100 S 0 -0.0117688
19 V 101 L 0 0.0528346
19 V 102 K 0 -0.0688513
19 V 103 L 0 -0.0232196
19 V 104 G 0 0.00977473
19 V 105 Y 0 -0.0115604
19 V 106 T 0 -0.0597971
19 V 107 V 0 -0.047458
19 V 108 P 0 -0.0372416
19 V 109 I 0 -0.0136936
19 V 110 E 0 0.0187575
19 V 111 G 0 0.104866
19 V 112 I 0 0.00916699
19 V 113 V 0 0.0556778
19 V 114 T 0 -0.0410442
19 V 115 M 0 0.00904374
19 V 116 C 0 -0.0766114
19 V 117 A 0 -0.0606691
19 V 118 P 0 -0.0652752
19 V 119 M 0 -0.0397005
19 V 120 Y 0 -0.0189088
19 V 121 I 0 -0.0432516
19 V 122 K 0 -0.0490239
19 V 123 S 0 -0.034833
19 V 124 E 0 -0.0616552
19 V 134 Y 0 -0.0340232
19 V 135 A 0 -0.0141251
19 V 142 E 0 -0.0269202
19 V 143 G 0 -0.0373286
19 V 146 E 0 -0.0379053
19 V 147 E 0 -0.0335613
19 V 148 Q 0 -0.0392242
19 V 149 I 0 -0.031125
19 V 150 E 0 -0.0430368
19 V 151 Q 0 -0.0437918
19 V 152 E 0 -0.0693201
19 V 153 M 0 -0.0574935
19 V 154 E 0 -0.0442202
19 V 155 K 0 -0.0609373
19 V 156 F 0 -0.0611934
19 V 157 K 0 -0.0505079
19 V 158 Q 0 -0.0578283
19 V 159 T 0 -0.0600102
19 V 160 P 0 -0.0794222
19 V 161 M 0 -0.0443386
19 V 162 K 0 -0.0644875
19 V 163 T 0 -0.0654265
19 V 164 L 0 -0.0726987
19 V 165 K 0 -0.0434363
19 V 166 A 0 -0.0706921
19 V 167 L 0 -0.0648367
19 V 168 Q 0 -0.0603601
19 V 169 E 0 -0.0593111
19 V 170 L 0 -0.0828485
19 V 171 I 0 -0.0679798
19 V 172 A 0 -0.0758862
19 V 173 D 0 -0.0620211
19 V 174 V 0 -0.102881
19 V 175 R 0 -0.0682033
19 V 176 D 0 -0.0656966
19 V 177 H 0 -0.105767
19 V 178 L 0 -0.0336667
19 V 179 D 0 -0.0709372
19 V 180 L 0 -0.0318026
19 V 181 I 0 -0.00566075
19 V 182 Y 0 -0.0268189
19 V 183 A 0 -0.0885385
19 V 184 P 0 0.0331583
19 V 185 T 0 0.00921618
19 V 186 F 0 -0.0105442
19 V 187 V 0 -0.0223564
19 V 188 V 0 -0.06571
19 V 189 Q 0 -0.0824594
19 V 190 A 0 -0.038854
19 V 191 R 0 -0.0551772
19 V 192 H 0 -0.0805
19 V 193 D 0 -0.00513291
19 V 194 E 0 -0.0739388
19 V 195 M 0 -0.0663288
19 V 196 I 0 -0.0971335
19 V 197 N 0 -0.0643653
19 V 198 P 0 -0.0586803
19 V 199 D 0 -0.0363561
19 V 200 S 0 -0.0722449
19 V 201 A 0 -0.0427062
19 V 202 N 0 -0.0511084
19 V 203 I 0 -0.0776795
19 V 204 I 0 -0.0460068
19 V 205 Y 0 -0.0537233
19 V 206 N 0 -0.0353567
19 V 207 E 0 -0.0341703
19 V 208 I 0 -0.0926514
19 V 209 E 0 -0.0257044
19 V 211 P 0 -0.0566077
19 V 212 V 0 -0.0732971
19 V 213 K 0 -0.0846741
19 V 214 Q 0 -0.0543305
19 V 215 I 0 -0.0448442
19 V 216 K 0 -0.0565514
19 V 217 W 0 -0.090576
19 V 218 Y 0 -0.0442053
19 V 219 E 0 -0.0262571
19 V 220 Q 0 -0.0291958
19 V 221 S 0 -0.0504091
19 V 222 G 0 -0.0442273
19 V 223 H 0 0.0311045
19 V 224 V 0 -0.111661
19 V 225 I 0 -0.0564769
19 V 226 T 0 -0.0825022
19 V 227 L 0 -0.0705173
19 V 228 D 0 -0.0697733
19 V 230 E 0 -0.0554033
19 V 231 K 0 -0.0612443
19 V 232 D 0 -0.0438923
19 V 233 Q 0 -0.0705912
19 V 234 L 0 0.0060547
19 V 235 H 0 -0.00255657
19 V 236 E 0 -0.0481228
19 V 237 D 0 -0.0679001
19 V 238 I 0 0.0837883
19 V 239 Y 0 0.0145541
20 L 21 L 0 0.494253
20 L 22 L 0 0.43427
20 L 23 H 0 0.253782
20 L 24 G 0 0.241202
20 L 25 F 0 0.13728
20 L 26 T 0 0.101795
20 L 27 G 0 0.0838149
20 L 28 N 0 0.0793379
20 L 29 S 0 0.0789676
20 L 30 A 0 0.0362404
20 L 31 D 0 0.0159186
20 L 32 V 0 0.0669009
20 L 33 R 0 0.036875
20 L 34 M 0 0.013832
20 L 35 L 0 -0.0125734
20 L 36 G 0 -0.0136979
20 L 37 R 0 -0.0280145
20 L 38 F 0 -0.0263775
20 L 39 L 0 -0.00140948
20 L 40 E 0 -0.0262877
20 L 41 S 0 0.0236082
20 L 42 K 0 -0.00723401
20 L 43 G 0 0.00789081
20 L 44 Y 0 0.0296666
20 L 45 T 0 0.0480477
20 L 46 C 0 0.00579709
20 L 47 H 0 0.291533
20 L 48 A 0 0.106824
20 L 49 P 0 0.195303
20 L 50 I 0 -0.0246647
20 L 51 Y 0 0.0304825
20 L 52 K 0 0.020718
20 L 53 G 0 -0.0481749
20 L 54 H 0 -0.0480544
20 L 55 G 0 -0.0119909
20 L 56 V 0 -0.0372499
20 L 57 P 0 -0.0254642
20 L 58 P 0 -0.0491029
20 L 59 E 0 -0.067535
20 L 60 E 0 -0.048973
20 L 61 L 0 -0.0354304
20 L 62 V 0 -0.04093
20 L 63 H 0 -0.0314596
20 L 64 T 0 -0.078348
20 L 65 G 0 -0.021234
20 L 66 P 0 -0.0292696
20 L 67 D 0 -0.0345776
20 L 68 D 0 -0.060288
20 L 69 W 0 -0.0298153
20 L 70 W 0 -0.00708028
20 L 71 Q 0 -0.0303342
20 L 72 D 0 -0.0187752
20 L 73 V 0 0.260885
20 L 74 M 0 0.0414677
20 L 75 N 0 -0.039423
20 L 76 G 0 0.144727
20 L 77 Y 0 0.294042
20 L 78 E 0 0.0059543
20 L 79 F 0 -0.0222648
20 L 80 L 0 0.157809
20 L 81 K 0 0.0441914
20 L 82 N 0 -0.0230557
20 L 83 K 0 0.0182443
20 L 84 G 0 0.0559189
20 L 85 Y 0 0.0320756
20 L 86 E 0 0.00309423
20 L 87 K 0 0.0329505
20 L 88 I 0 0.399837
20 L 89 A 0 -0.0384953
20 L 90 V 0 0.302251
20 L 91 A 0 0.000341112
20 L 92 G 0 0.045383
20 L 93 L 0 -0.063023
20 L 94 S 0 -0.012152
20 L 95 L 0 -0.0643663
20 L 96 G 0 0.0503221
20 L 97 G 0 0.026023
20 L 98 V 0 -0.0599287
20 L 99 F 0 0.073875
20 L 100 S 0 -0.00302792
20 L 101 L 0 0.00710335
20 L 102 K 0 -0.0772069
20 L 103 L 0 0.164699
20 L 104 G 0 -0.00549941
20 L 105 Y 0 -0.0418481
20 L 106 T 0 -0.050017
20 L 107 V 0 0.0350864
20 L 108 P 0 -0.00512236
20 L 109 I 0 0.130714
20 L 110 E 0 -0.0298492
20 L 111 G 0 -0.0400361
20 L 112 I 0 -0.0510091
20 L 113 V 0 -0.0094208
20 L 114 T 0 -0.0286705
20 L 115 M 0 -0.0424237
20 L 116 C 0 0.011881
20 L 117 A 0 -0.0757149
20 L 118 P 0 -0.0172226
20 L 119 M 0 -0.0746534
20 L 120 Y 0 -0.0723107
20 L 121 I 0 -0.0630276
20 L 122 K 0 -0.0391294
20 L 123 S 0 -0.0502561
20 L 124 E 0 -0.0494744
20 L 134 Y 0 -0.0387456
20 L 135 A 0 -0.0226813
20 L 142 E 0 -0.0565243
20 L 143 G 0 -0.018083
20 L 146 E 0 -0.0510261
20 L 147 E 0 -0.0451442
20 L 148 Q 0 -0.0522069
20 L 149 I 0 -0.0355624
20 L 150 E 0 -0.0343842
20 L 151 Q 0 -0.0563486
20 L 152 E 0 -0.0578018
20 L 153 M 0 -0.0477258
20 L 154 E 0 -0.0556044
20 L 155 K 0 -0.0770692
20 L 156 F 0 -0.0654172
20 L 157 K 0 -0.0718533
20 L 158 Q 0 -0.0340663
20 L 159 T 0 -0.0372681
20 L 160 P 0 -0.0679536
20 L 161 M 0 -0.0592944
20 L 162 K 0 -0.065069
20 L 163 T 0 -0.0461262
20 L 164 L 0 -0.0589217
20 L 165 K 0 -0.0779152
20 L 166 A 0 -0.0358185
20 L 167 L 0 -0.0547757
20 L 168 Q 0 -0.0617389
20 L 169 E 0 -0.0715897
20 L 170 L 0 -0.0327703
20 L 171 I 0 -0.0521809
20 L 172 A 0 -0.0700561
20 L 173 D 0 -0.0919198
20 L 174 V 0 -0.0618245
20 L 175 R 0 -0.0473786
20 L 176 D 0 -0.0411536
20 L 177 H 0 -0.0540172
20 L 178 L 0 -0.0531914
20 L 179 D 0 -0.076686
20 L 180 L 0 -0.056634
20 L 181 I 0 -0.0740709
20 L 182 Y 0 -0.0471814
20 L 183 A 0 -0.0298998
20 L 184 P 0 -0.00462042
20 L 185 T 0 -0.0314812
20 L 186 F 0 -0.028787
20 L 187 V 0 -0.0322866
20 L 188 V 0 -0.00543869
20 L 189 Q 0 -0.0812573
20 L 190 A 0 -0.0534722
20 L 191 R 0 -0.0859481
20 L 192 H 0 -0.0279112
20 L 193 D 0 -0.0256359
20 L 194 E 0 -0.0905621
20 L 195 M 0 -0.0773513
20 L 196 I 0 -0.0492684
20 L 197 N 0 -0.0444477
20 L 198 P 0 -0.0591812
20 L 199 D 0 -0.0544451
20 L 200 S 0 -0.0709983
20 L 201 A 0 -0.0541018
20 L 202 N 0 -0.0686332
20 L 203 I 0 -0.0450469
20 L 204 I 0 -0.118503
20 L 205 Y 0 -0.0884722
20 L 206 N 0 -0.0432434
20 L 207 E 0 -0.00335582
20 L 208 I 0 -0.062805
20 L 209 E 0 -0.0167579
20 L 211 P 0 -0.0275754
20 L 212 V 0 -0.0733307
20 L 213 K 0 -0.065641
20 L 214 Q 0 -0.0431947
20 L 215 I 0 -0.0645314
20 L 216 K 0 -0.03757
20 L 217 W 0 -0.0254048
20 L 218 Y 0 -0.0299118
20 L 219 E 0 -0.0601602
20 L 220 Q 0 -0.0480776
20 L 221 S 0 -0.0337116
20 L 222 G 0 -0.022459
20 L 223 H 0 0.0095894
20 L 224 V 0 -0.0933014
20 L 225 I 0 -0.0455885
20 L 226 T 0 -0.0455159
20 L 227 L 0 -0.0380307
20 L 228 D 0 -0.0374202
20 L 230 E 0 -0.0756771
20 L 231 K 0 -0.0442117
20 L 232 D 0 -0.0359552
20 L 233 Q 0 -0.0650176
20 L 234 L 0 -0.042542
20 L 235 H 0 -0.0337682
20 L 236 E 0 -0.0493827
20 L 237 D 0 -0.0557247
20 L 238 I 0 -0.0119591
20 L 239 Y 0 -0.052295
21 L 22 L 0 0.502839
21 L 23 H 0 0.385884
21 L 24 G 0 0.309655
21 L 25 F 0 0.286113
21 L 26 T 0 0.140584
21 L 27 G 0 0.143877
21 L 28 N 0 0.158975
21 L 29 S 0 0.163616
21 L 30 A 0 0.104284
21 L 31 D 0 0.0975562
21 L 32 V 0 0.582855
21 L 33 R 0 0.0299257
21 L 34 M 0 0.0470257
21 L 35 L 0 0.178386
21 L 36 G 0 0.280758
21 L 37 R 0 0.12066
21 L 38 F 0 -0.00130166
21 L 39 L 0 0.266756
21 L 40 E 0 0.0527047
21 L 41 S 0 0.00128322
21 L 42 K 0 0.00686274
21 L 43 G 0 -0.0206206
21 L 44 Y 0 0.0538744
21 L 45 T 0 0.0146536
21 L 46 C 0 0.455111
21 L 47 H 0 0.0172203
21 L 48 A 0 0.308122
21 L 49 P 0 -0.0379957
21 L 50 I 0 -0.00279669
21 L 51 Y 0 0.0725158
21 L 52 K 0 -0.0170115
21 L 53 G 0 -0.00443391
21 L 54 H 0 0.0135694
21 L 55 G 0 -0.00276591
21 L 56 V 0 -0.00963852
21 L 57 P 0 -0.0116861
21 L 58 P 0 -0.0669818
21 L 59 E 0 -0.0485397
21 L 60 E 0 -0.0517855
21 L 61 L 0 -0.0457789
21 L 62 V 0 -0.0656991
21 L 63 H 0 -0.0463789
21 L 64 T 0 -0.0272437
21 L 65 G 0 -0.0499628
21 L 66 P 0 -0.0472254
21 L 67 D 0 -0.0293462
21 L 68 D 0 -0.0601604
21 L 69 W 0 0.0162721
21 L 70 W 0 0.0288556
21 L 71 Q 0 -0.0570921
21 L 72 D 0 -0.11285
21 L 73 V 0 -0.0266437
21 L 74 M 0 -0.0260827
21 L 75 N 0 0.00334075
21 L 76 G 0 -0.0791586
21 L 77 Y 0 0.0215037
21 L 78 E 0 -0.0873664
21 L 79 F 0 -0.00627187
21 L 80 L 0 0.0102739
21 L 81 K 0 -0.0655291
21 L 82 N 0 -0.0374046
21 L 83 K 0 -0.0149971
21 L 84 G 0 -0.0398651
21 L 85 Y 0 -0.0428519
21 L 86 E 0 -0.0680392
21 L 87 K 0 -0.0526673
21 L 88 I 0 0.00881693
21 L 89 A 0 0.0360435
21 L 90 V 0 0.0605046
21 L 91 A 0 0.560637
21 L 92 G 0 -0.0443566
21 L 93 L 0 0.308226
21 L 94 S 0 0.0244273
21 L 95 L 0 -0.0212235
21 L 96 G 0 0.0166588
21 L 97 G 0 -0.0165129
21 L 98 V 0 0.00551595
21 L 99 F 0 -0.0322338
21 L 100 S 0 0.0161417
21 L 101 L 0 -0.0314918
21 L 102 K 0 -0.0471536
21 L 103 L 0 -0.0413706
21 L 104 G 0 -0.0240223
21 L 105 Y 0 -0.0205269
21 L 106 T 0 -0.0703716
21 L 107 V 0 -0.0317513
21 L 108 P 0 0.0051871
21 L 109 I 0 0.0236635
21 L 110 E 0 -0.0561536
21 L 111 G 0 -0.0188977
21 L 112 I 0 -0.0417548
21 L 113 V 0 -0.0142339
21 L 114 T 0 -0.0232361
21 L 115 M 0 0.0653053
21 L 116 C 0 -0.0468784
21 L 117 A 0 -0.007198
21 L 118 P 0 0.00134961
21 L 119 M 0 -0.0429388
21 L 120 Y 0 -0.014948
21 L 121 I 0 -0.0232864
21 L 122 K 0 -0.031982
21 L 123 S 0 0.000242138
21 L 124 E 0 -0.0362222
21 L 134 Y 0 -0.0284219
21 L 135 A 0 -0.0410697
21 L 142 E 0 -0.0594908
21 L 143 G 0 -0.0742518
21 L 146 E 0 -0.0878959
21 L 147 E 0 -0.0479823
21 L 148 Q 0 -0.0919572
21 L 149 I 0 -0.0814481
21 L 150 E 0 -0.0783293
21 L 151 Q 0 -0.0641021
21 L 152 E 0 -0.0753615
21 L 153 M 0 -0.0692397
21 L 154 E 0 -0.0797501
21 L 155 K 0 -0.0649242
21 L 156 F 0 -0.0533162
21 L 157 K 0 -0.0813047
21 L 158 Q 0 -0.0858347
21 L 159 T 0 -0.0731675
21 L 160 P 0 -0.0891401
21 L 161 M 0 -0.076094
21 L 162 K 0 -0.0776381
21 L 163 T 0 -0.084322
21 L 164 L 0 -0.0702657
21 L 165 K 0 -0.102179
21 L 166 A 0 -0.0702637
21 L 167 L 0 -0.0836535
21 L 168 Q 0 -0.0707999
21 L 169 E 0 -0.0897694
21 L 170 L 0 -0.121471
21 L 171 I 0 -0.106626
21 L 172 A 0 -0.0636564
21 L 173 D 0 -0.0878183
21 L 174 V 0 -0.0292636
21 L 175 R 0 -0.023059
21 L 176 D 0 -0.0556395
21 L 177 H 0 -0.0882269
21 L 178 L 0 -0.0793067
21 L 179 D 0 -0.0449292
21 L 180 L 0 -0.0721646
21 L 181 I 0 -0.0555627
21 L 182 Y 0 -0.0360697
21 L 183 A 0 -0.0557635
21 L 184 P 0 -0.0318978
21 L 185 T 0 -0.0794275
21 L 186 F 0 -0.0357443
21 L 187 V 0 -0.0540965
21 L 188 V 0 -0.00820283
21 L 189 Q 0 -0.0425235
21 L 190 A 0 0.0120277
21 L 191 R 0 -0.0287611
21 L 192 H 0 -0.0368155
21 L 193 D 0 -0.0260191
21 L 194 E 0 -0.0257862
21 L 195 M 0 -0.0245056
21 L 196 I 0 -0.0285296
21 L 197 N 0 -0.079578
21 L 198 P 0 -0.0299803
21 L 199 D 0 -0.0600479
21 L 200 S 0 -0.053843
21 L 201 A 0 -0.0426107
21 L 202 N 0 -0.0764665
21 L 203 I 0 -0.0225739
21 L 204 I 0 -0.0333674
21 L 205 Y 0 -0.0659014
21 L 206 N 0 -0.0561503
21 L 207 E 0 -0.0807888
21 L 208 I 0 -0.0586153
21 L 209 E 0 -0.0547389
21 L 211 P 0 -0.0685012
21 L 212 V 0 -0.046942
21 L 213 K 0 -0.0665401
21 L 214 Q 0 -0.0597458
21 L 215 I 0 -0.0063412
21 L 216 K 0 -0.0618184
21 L 217 W 0 -0.0550093
21 L 218 Y 0 -0.0637531
21 L 219 E 0 -0.0557814
21 L 220 Q 0 -0.0532864
21 L 221 S 0 -0.0754265
21 L 222 G 0 -0.03456
21 L 223 H 0 -0.0429858
21 L 224 V 0 0.050886
21 L 225 I 0 -0.0479483
21 L 226 T 0 -0.00766362
21 L 227 L 0 -0.0284764
21 L 228 D 0 -0.0442884
21 L 230 E 0 -0.0840768
21 L 231 K 0 -0.0456075
21 L 232 D 0 -0.0569258
21 L 233 Q 0 -0.0959981
21 L 234 L 0 -0.0450416
21 L 235 H 0 -0.0113716
21 L 236 E 0 -0.0650867
21 L 237 D 0 -0.0753426
21 L 238 I 0 0.0102717
21 L 239 Y 0 0.0208548
22 L 23 H 0 0.403459
22 L 24 G 0 0.38126
22 L 25 F 0 0.208247
22 L 26 T 0 0.19805
22 L 27 G 0 0.161124
22 L 28 N 0 0.151748
22 L 29 S 0 0.188567
22 L 30 A 0 0.106756
22 L 31 D 0 0.0779397
22 L 32 V 0 0.0686218
22 L 33 R 0 0.0718522
22 L 34 M 0 0.00197805
22 L 35 L 0 -0.0339169
22 L 36 G 0 -0.00616212
22 L 37 R 0 0.0284475
22 L 38 F 0 -0.00823429
22 L 39 L 0 0.0140713
22 L 40 E 0 0.0247035
22 L 41 S 0 0.00854883
22 L 42 K 0 0.00395553
22 L 43 G 0 -0.0311799
22 L 44 Y 0 0.0137471
22 L 45 T 0 0.0122905
22 L 46 C 0 -0.0215483
22 L 47 H 0 0.0421835
22 L 48 A 0 0.0254127
22 L 49 P 0 0.509958
22 L 50 I 0 -0.00285729
22 L 51 Y 0 0.510444
22 L 52 K 0 0.0182306
22 L 53 G 0 0.0306444
22 L 54 H 0 0.0303806
22 L 55 G 0 -0.0109249
22 L 56 V 0 -0.0401558
22 L 57 P 0 -0.0417041
22 L 58 P 0 0.00182294
22 L 59 E 0 -0.0226974
22 L 60 E 0 -0.033118
22 L 61 L 0 -0.0371996
22 L 62 V 0 -0.0689658
22 L 63 H 0 -0.0108042
22 L 64 T 0 -0.0135824
22 L 65 G 0 -0.0148251
22 L 66 P 0 -0.00534785
22 L 67 D 0 -0.0548923
22 L 68 D 0 -0.0187677
22 L 69 W 0 0.0879547
22 L 70 W 0 0.024424
22 L 71 Q 0 -0.0319063
22 L 72 D 0 -0.00848231
22 L 73 V 0 0.463017
22 L 74 M 0 -0.0299241
22 L 75 N 0 -0.00414243
22 L 76 G 0 -0.00294393
22 L 77 Y 0 -0.0085899
22 L 78 E 0 -0.0471497
22 L 79 F 0 -0.026516
22 L 80 L 0 0.00678334
22 L 81 K 0 -0.0199743
22 L 82 N 0 -0.063101
22 L 83 K 0 -0.0385151
22 L 84 G 0 -0.0441657
22 L 85 Y 0 -0.0732695
22 L 86 E 0 -0.0215365
22 L 87 K 0 -0.0668518
22 L 88 I 0 0.0606069
22 L 89 A 0 0.0204731
22 L 90 V 0 0.438851
22 L 91 A 0 0.00858782
22 L 92 G 0 0.00312936
22 L 93 L 0 0.0599371
22 L 94 S 0 -0.00101286
22 L 95 L 0 0.0404595
22 L 96 G 0 0.0802721
22 L 97 G 0 -0.00186638
22 L 98 V 0 0.0250147
22 L 99 F 0 0.323106
22 L 100 S 0 0.569249
22 L 101 L 0 0.0588219
22 L 102 K 0 -0.010133
22 L 103 L 0 0.230832
22 L 104 G 0 0.0503694
22 L 105 Y 0 0.0186148
22 L 106 T 0 -0.0583996
22 L 107 V 0 -0.00567771
22 L 108 P 0 -0.0494697
22 L 109 I 0 0.0464131
22 L 110 E 0 -0.0657025
22 L 111 G 0 0.010021
22 L 112 I 0 -0.00162211
22 L 113 V 0 -0.0457466
22 L 114 T 0 -0.0229628
22 L 115 M 0 -0.0813418
22 L 116 C 0 0.0255303
22 L 117 A 0 -0.0704899
22 L 118 P 0 0.0228031
22 L 119 M 0 -0.0441375
22 L 120 Y 0 -0.0447007
22 L 121 I 0 -0.00335991
22 L 122 K 0 0.00315377
22 L 123 S 0 -0.0921298
22 L 124 E 0 -0.0583574
22 L 134 Y 0 -0.0355468
22 L 135 A 0 -0.0567993
22 L 142 E 0 -0.0501812
22 L 143 G 0 -0.0597866
22 L 146 E 0 -0.0486356
22 L 147 E 0 -0.0537545
22 L 148 Q 0 -0.0677876
22 L 149 I 0 -0.0612777
22 L 150 E 0 -0.0851309
22 L 151 Q 0 -0.0779877
22 L 152 E 0 -0.070416
22 L 153 M 0 -0.0774081
22 L 154 E 0 -0.0577206
22 L 155 K 0 -0.0986169
22 L 156 F 0 -0.0727005
22 L 157 K 0 -0.0828732
22 L 158 Q 0 -0.0556467
22 L 159 T 0 -0.0493195
22 L 160 P 0 -0.0777114
22 L 161 M 0 -0.038548
22 L 162 K 0 -0.0578639
22 L 163 T 0 -0.068107
22 L 164 L 0 -0.0504772
22 L 165 K 0 -0.0542539
22 L 166 A 0 -0.079712
22 L 167 L 0 -0.064881
22 L 168 Q 0 -0.0790982
22 L 169 E 0 -0.0533094
22 L 170 L 0 -0.0668131
22 L 171 I 0 -0.0624973
22 L 172 A 0 -0.0439225
22 L 173 D 0 -0.0468929
22 L 174 V 0 -0.0535516
22 L 175 R 0 -0.0427503
22 L 176 D 0 -0.0779082
22 L 177 H 0 -0.0541605
22 L 178 L 0 -0.0146619
22 L 179 D 0 -0.105173
22 L 180 L 0 -0.0585328
22 L 181 I 0 -0.0735695
22 L 182 Y 0 -0.0945206
22 L 183 A 0 -0.0881267
22 L 184 P 0 -0.0411366
22 L 185 T 0 -0.0560562
22 L 186 F 0 -0.0791208
22 L 187 V 0 -0.0697818
22 L 188 V 0 -0.0571839
22 L 189 Q 0 0.00977704
22 L 190 A 0 0.00559476
22 L 191 R 0 -0.0457485
22 L 192 H 0 -0.0503121
22 L 193 D 0 -0.0784156
22 L 194 E 0 -0.0623892
22 L 195 M 0 -0.0535293
22 L 196 I 0 -0.0406734
22 L 197 N 0 -0.101994
22 L 198 P 0 -0.0592532
22 L 199 D 0 -0.074673
22 L 200 S 0 -0.0752692
22 L 201 A 0 -0.0554613
22 L 202 N 0 -0.107841
22 L 203 I 0 -0.0770951
22 L 204 I 0 -0.0715486
22 L 205 Y 0 -0.0635857
22 L 206 N 0 -0.0496312
22 L 207 E 0 -0.104295
22 L 208 I 0 -0.057662
22 L 209 E 0 -0.0683208
22 L 211 P 0 -0.0565006
22 L 212 V 0 -0.0784285
22 L 213 K 0 -0.0753587
22 L 214 Q 0 -0.070924
22 L 215 I 0 -0.0382631
22 L 216 K 0 -0.0790175
22 L 217 W 0 -0.0872358
22 L 218 Y 0 -0.048738
22 L 219 E 0 -0.0515934
22 L 220 Q 0 -0.0551469
22 L 221 S 0 0.0244443
22 L 222 G 0 -0.0513939
22 L 223 H 0 -0.0386093
22 L 224 V 0 -0.0874709
22 L 225 I 0 -0.0150194
22 L 226 T 0 -0.0063009
22 L 227 L 0 -0.0460406
22 L 228 D 0 -0.0633487
22 L 230 E 0 -0.0948034
22 L 231 K 0 -0.0443321
22 L 232 D 0 -0.0773428
22 L 233 Q 0 -0.0382366
22 L 234 L 0 -0.0575312
22 L 235 H 0 -0.0351761
22 L 236 E 0 -0.066065
22 L 237 D 0 -0.0789839
22 L 238 I 0 -0.0353669
22 L 239 Y 0 -0.0679123
23 H 24 G 0 0.413553
23 H 25 F 0 0.290998
23 H 26 T 0 0.199219
23 H 27 G 0 0.210836
23 H 28 N 0 0.328262
23 H 29 S 0 0.207029
23 H 30 A 0 0.125614
23 H 31 D 0 0.219483
23 H 32 V 0 0.187982
23 H 33 R 0 0.0603859
23 H 34 M 0 0.0389071
23 H 35 L 0 0.0151867
23 H 36 G 0 0.0477964
23 H 37 R 0 0.00980172
23 H 38 F 0 0.00562249
23 H 39 L 0 0.0215064
23 H 40 E 0 0.00325088
23 H 41 S 0 -0.0219696
23 H 42 K 0 -0.00280139
23 H 43 G 0 -0.0110324
23 H 44 Y 0 -0.00631496
23 H 45 T 0 -0.0163557
23 H 46 C 0 0.0243225
23 H 47 H 0 0.0338376
23 H 48 A 0 0.244628
23 H 49 P 0 0.339053
23 H 50 I 0 0.103285
23 H 51 Y 0 0.452428
23 H 52 K 0 0.0265699
23 H 53 G 0 0.0624752
23 H 54 H 0 0.457904
23 H 55 G 0 0.0511504
23 H 56 V 0 -0.0227203
23 H 57 P 0 0.0505257
23 H 58 P 0 -0.0451005
23 H 59 E 0 -0.0208792
23 H 60 E 0 -0.0249168
23 H 61 L 0 -0.039496
23 H 62 V 0 -0.0258695
23 H 63 H 0 -0.0364698
23 H 64 T 0 -0.0525083
23 H 65 G 0 -0.0274294
23 H 66 P 0 0.0447062
23 H 67 D 0 -0.0650747
23 H 68 D 0 -0.0404803
23 H 69 W 0 -0.0459593
23 H 70 W 0 -0.0456076
23 H 71 Q 0 -0.0429664
23 H 72 D 0 -0.0216583
23 H 73 V 0 0.0480565
23 H 74 M 0 -0.0733788
23 H 75 N 0 -0.0454615
23 H 76 G 0 0.00155453
23 H 77 Y 0 -0.0384702
23 H 78 E 0 -0.0384816
23 H 79 F 0 -0.0664034
23 H 80 L 0 -0.0391271
23 H 81 K 0 -0.0377977
23 H 82 N 0 -0.0482239
23 H 83 K 0 -0.0605346
23 H 84 G 0 -0.0651181
23 H 85 Y 0 -0.0351906
23 H 86 E 0 -0.0281901
23 H 87 K 0 -0.0441572
23 H 88 I 0 -0.0263696
23 H 89 A 0 0.0147964
23 H 90 V 0 -0.0211623
23 H 91 A 0 0.0619575
23 H 92 G 0 0.0280243
23 H 93 L 0 0.06861
23 H 94 S 0 0.141198
23 H 95 L 0 0.100145
23 H 96 G 0 0.151153
23 H 97 G 0 -0.00791964
23 H 98 V 0 0.0622028
23 H 99 F 0 0.0583615
23 H 100 S 0 0.0137533
23 H 101 L 0 0.0674934
23 H 102 K 0 -0.0542423
23 H 103 L 0 -0.0792172
23 H 104 G 0 -0.0100214
23 H 105 Y 0 -0.00311803
23 H 106 T 0 -0.0899414
23 H 107 V 0 -0.0808127
23 H 108 P 0 -0.0756301
23 H 109 I 0 -0.00657123
23 H 110 E 0 -0.0570138
23 H 111 G 0 -0.0840025
23 H 112 I 0 -0.0597722
23 H 113 V 0 -0.0106317
23 H 114 T 0 -0.11928
23 H 115 M 0 0.0662414
23 H 116 C 0 -0.0149501
23 H 117 A 0 -0.00827817
23 H 118 P 0 0.00642685
23 H 119 M 0 -0.0378237
23 H 120 Y 0 -0.00646756
23 H 121 I 0 -0.053478
23 H 122 K 0 -0.0366296
23 H 123 S 0 -0.0371617
23 H 124 E 0 0.00559337
23 H 134 Y 0 -0.0606926
23 H 135 A 0 -0.0303359
23 H 142 E 0 -0.0537183
23 H 143 G 0 -0.0455414
23 H 146 E 0 -0.0493648
23 H 147 E 0 -0.0670621
23 H 148 Q 0 -0.0540774
23 H 149 I 0 -0.0574145
23 H 150 E 0 -0.0563398
23 H 151 Q 0 -0.0918447
23 H 152 E 0 -0.0734167
23 H 153 M 0 -0.0424676
23 H 154 E 0 -0.0667105
23 H 155 K 0 -0.063519
23 H 156 F 0 -0.0430088
23 H 157 K 0 -0.0696884
23 H 158 Q 0 -0.0757824
23 H 159 T 0 -0.0710189
23 H 160 P 0 -0.0840314
23 H 161 M 0 -0.0577956
23 H 162 K 0 -0.0594886
23 H 163 T 0 -0.0539278
23 H 164 L 0 -0.0559915
23 H 165 K 0 -0.0880955
23 H 166 A 0 -0.0600207
23 H 167 L 0 -0.0487164
23 H 168 Q 0 -0.061062
23 H 169 E 0 -0.0469109
23 H 170 L 0 -0.0777098
23 H 171 I 0 -0.0880877
23 H 172 A 0 -0.070186
23 H 173 D 0 -0.00932982
23 H 174 V 0 -0.0382178
23 H 175 R 0 -0.035109
23 H 176 D 0 -0.0421207
23 H 177 H 0 -0.0634144
23 H 178 L 0 -0.107393
23 H 179 D 0 -0.0564308
23 H 180 L 0 -0.0706846
23 H 181 I 0 -0.0175595
23 H 182 Y 0 -0.0420804
23 H 183 A 0 -0.0287876
23 H 184 P 0 -0.014938
23 H 185 T 0 -0.0389956
23 H 186 F 0 -0.0521706
23 H 187 V 0 0.0313372
23 H 188 V 0 -0.0171022
23 H 189 Q 0 -0.0189798
23 H 190 A 0 0.00495718
23 H 191 R 0 -0.0173637
23 H 192 H 0 -0.0398011
23 H 193 D 0 -0.0872069
23 H 194 E 0 0.0153037
23 H 195 M 0 0.00614388
23 H 196 I 0 0.00434344
23 H 197 N 0 0.00197817
23 H 198 P 0 -0.021604
23 H 199 D 0 0.00556913
23 H 200 S 0 -0.0233458
23 H 201 A 0 -0.0655056
23 H 202 N 0 -0.0479308
23 H 203 I 0 -0.0830632
23 H 204 I 0 -0.033838
23 H 205 Y 0 -0.0324213
23 H 206 N 0 -0.0520807
23 H 207 E 0 -0.0665254
23 H 208 I 0 -0.074365
23 H 209 E 0 -0.0896272
23 H 211 P 0 -0.0153225
23 H 212 V 0 -0.0384191
23 H 213 K 0 -0.0519319
23 H 214 Q 0 -0.0367366
23 H 215 I 0 -0.0575345
23 H 216 K 0 -0.0337188
23 H 217 W 0 -0.0841321
23 H 218 Y 0 -0.0193661
23 H 219 E 0 0.00147013
23 H 220 Q 0 -0.044314
23 H 221 S 0 -0.0198349
23 H 222 G 0 -0.0800448
23 H 223 H 0 -0.0573264
23 H 224 V 0 -0.0222605
23 H 225 I 0 -0.0695273
23 H 226 T 0 -0.0328582
23 H 227 L 0 -0.0448932
23 H 228 D 0 -0.0206194
23 H 230 E 0 -0.0133891
23 H 231 K 0 -0.0497652
23 H 232 D 0 -0.0545569
23 H 233 Q 0 0.0119409
23 H 234 L 0 -0.0649237
23 H 235 H 0 -0.0779274
23 H 236 E 0 -0.0617981
23 H 237 D 0 -0.0693264
23 H 238 I 0 -0.067102
23 H 239 Y 0 -0.0707283
24 G 25 F 0 0.38679
24 G 26 T 0 0.336217
24 G 27 G 0 0.313123
24 G 28 N 0 0.287819
24 G 29 S 0 0.206133
24 G 30 A 0 0.132943
24 G 31 D 0 0.219102
24 G 32 V 0 0.145107
24 G 33 R 0 0.101684
24 G 34 M 0 0.0494312
24 G 35 L 0 0.0190623
24 G 36 G 0 0.0057941
24 G 37 R 0 0.027484
24 G 38 F 0 -0.0308189
24 G 39 L 0 0.0668543
24 G 40 E 0 -0.00101522
24 G 41 S 0 0.0362746
24 G 42 K 0 -0.00920885
24 G 43 G 0 -0.0202745
24 G 44 Y 0 -0.00051746
24 G 45 T 0 -0.0502538
24 G 46 C 0 0.0266721
24 G 47 H 0 0.0163267
24 G 48 A 0 0.0323916
24 G 49 P 0 0.0612295
24 G 50 I 0 0.0179073
24 G 51 Y 0 0.0534635
24 G 52 K 0 0.0901839
24 G 53 G 0 -0.0176388
24 G 54 H 0 0.0609006
24 G 55 G 0 -0.0117681
24 G 56 V 0 -0.0782504
24 G 57 P 0 0.0159859
24 G 58 P 0 -0.0414315
24 G 59 E 0 0.0203814
24 G 60 E 0 -0.0409128
24 G 61 L 0 -0.0475799
24 G 62 V 0 -0.0496954
24 G 63 H 0 -0.0421622
24 G 64 T 0 -0.027716
24 G 65 G 0 -0.0307842
24 G 66 P 0 -0.0525935
24 G 67 D 0 -0.0717851
24 G 68 D 0 0.0119803
24 G 69 W 0 0.0140807
24 G 70 W 0 -0.0616215
24 G 71 Q 0 -0.0406621
24 G 72 D 0 -0.0722779
24 G 73 V 0 -0.024382
24 G 74 M 0 -0.0909513
24 G 75 N 0 -0.0820114
24 G 76 G 0 0.029094
24 G 77 Y 0 -0.0172618
24 G 78 E 0 -0.0347792
24 G 79 F 0 -0.0546142
24 G 80 L 0 -0.0595207
24 G 81 K 0 -0.0984681
24 G 82 N 0 -0.0555327
24 G 83 K 0 -0.101356
24 G 84 G 0 -0.0438682
24 G 85 Y 0 -0.105081
24 G 86 E 0 -0.0177367
24 G 87 K 0 -0.0479186
24 G 88 I 0 -0.0712077
24 G 89 A 0 -0.0146325
24 G 90 V 0 0.0767073
24 G 91 A 0 -0.0323165
24 G 92 G 0 0.0291013
24 G 93 L 0 0.252751
24 G 94 S 0 0.630982
24 G 95 L 0 0.100171
24 G 96 G 0 0.0905101
24 G 97 G 0 0.0375787
24 G 98 V 0 -0.0615938
24 G 99 F 0 -0.0263866
24 G 100 S 0 -0.0211841
24 G 101 L 0 0.00751928
24 G 102 K 0 -0.0275692
24 G 103 L 0 -0.0351652
24 G 104 G 0 -0.0126898
24 G 105 Y 0 -0.0533569
24 G 106 T 0 -0.0880891
24 G 107 V 0 -0.0355255
24 G 108 P 0 -0.00465245
24 G 109 I 0 -0.0320517
24 G 110 E 0 -0.0550703
24 G 111 G 0 -0.0219885
24 G 112 I 0 -0.0414082
24 G 113 V 0 0.00288249
24 G 114 T 0 -0.076767
24 G 115 M 0 0.046174
24 G 116 C 0 0.0467924
24 G 117 A 0 -0.0303952
24 G 118 P 0 -0.0281987
24 G 119 M 0 -0.041392
24 G 120 Y 0 -0.0253493
24 G 121 I 0 0.032722
24 G 122 K 0 0.0453066
24 G 123 S 0 -0.0397471
24 G 124 E 0 -0.0558919
24 G 134 Y 0 -0.0162011
24 G 135 A 0 0.00156984
24 G 142 E 0 -0.0411311
24 G 143 G 0 -0.0635765
24 G 146 E 0 -0.0443234
24 G 147 E 0 -0.0330727
24 G 148 Q 0 -0.0322345
24 G 149 I 0 -0.0294406
24 G 150 E 0 -0.0584192
24 G 151 Q 0 -0.0637884
24 G 152 E 0 -0.0412961
24 G 153 M 0 -0.0154816
24 G 154 E 0 -0.035875
24 G 155 K 0 -0.0371196
24 G 156 F 0 -0.0174093
24 G 157 K 0 -0.0256485
24 G 158 Q 0 -0.032512
24 G 159 T 0 -0.0352074
24 G 160 P 0 -0.0246801
24 G 161 M 0 -0.0413366
24 G 162 K 0 -0.0278622
24 G 163 T 0 -0.0311597
24 G 164 L 0 -0.0229628
24 G 165 K 0 -0.0409016
24 G 166 A 0 -0.00959332
24 G 167 L 0 0.00492501
24 G 168 Q 0 -0.0264036
24 G 169 E 0 -0.0402843
24 G 170 L 0 -0.0724785
24 G 171 I 0 -0.027367
24 G 172 A 0 -0.0346214
24 G 173 D 0 -0.0157302
24 G 174 V 0 -0.0855778
24 G 175 R 0 -0.0354636
24 G 176 D 0 -0.0628337
24 G 177 H 0 -0.0810409
24 G 178 L 0 -0.066698
24 G 179 D 0 -0.0735453
24 G 180 L 0 -0.0661088
24 G 181 I 0 -0.0253643
24 G 182 Y 0 -0.0737368
24 G 183 A 0 -0.058368
24 G 184 P 0 -0.00738813
24 G 185 T 0 -0.0511914
24 G 186 F 0 -0.0328872
24 G 187 V 0 -0.0284028
24 G 188 V 0 -0.0543758
24 G 189 Q 0 -0.044779
24 G 190 A 0 0.00691563
24 G 191 R 0 -0.0246851
24 G 192 H 0 -0.0405032
24 G 193 D 0 -0.0169995
24 G 194 E 0 -0.056302
24 G 195 M 0 0.0468796
24 G 196 I 0 -0.0329332
24 G 197 N 0 0.00829384
24 G 198 P 0 -0.0621348
24 G 199 D 0 -0.0740771
24 G 200 S 0 -0.0527972
24 G 201 A 0 0.00971305
24 G 202 N 0 -0.065184
24 G 203 I 0 -0.0494504
24 G 204 I 0 0.0244016
24 G 205 Y 0 -0.076632
24 G 206 N 0 -0.0233392
24 G 207 E 0 -0.0703247
24 G 208 I 0 -0.0582193
24 G 209 E 0 0.004893
24 G 211 P 0 -0.0698818
24 G 212 V 0 -0.0748036
24 G 213 K 0 -0.0427557
24 G 214 Q 0 -0.0544197
24 G 215 I 0 -0.0602746
24 G 216 K 0 -0.0904335
24 G 217 W 0 -0.103579
24 G 218 Y 0 -0.0349798
24 G 219 E 0 -0.0684814
24 G 220 Q 0 -0.00775397
24 G 221 S 0 -0.0430403
24 G 222 G 0 -0.0658396
24 G 223 H 0 0.0984437
24 G 224 V 0 0.0905634
24 G 225 I 0 0.0601539
24 G 226 T 0 -0.00222326
24 G 227 L 0 -0.0207136
24 G 228 D 0 0.000179073
24 G 230 E 0 -0.0291122
24 G 231 K 0 -0.0229496
24 G 232 D 0 -0.0536778
24 G 233 Q 0 -0.043771
24 G 234 L 0 -0.0589922
24 G 235 H 0 -0.0233654
24 G 236 E 0 -0.0261465
24 G 237 D 0 -0.0630052
24 G 238 I 0 -0.0349052
24 G 239 Y 0 -0.0410743
25 F 26 T 0 0.633099
25 F 27 G 0 0.529984
25 F 28 N 0 0.334662
25 F 29 S 0 0.271418
25 F 30 A 0 0.217621
25 F 31 D 0 0.201779
25 F 32 V 0 0.126836
25 F 33 R 0 0.132041
25 F 34 M 0 0.0236451
25 F 35 L 0 0.0478811
25 F 36 G 0 0.0310823
25 F 37 R 0 -0.0429252
25 F 38 F 0 -0.0578257
25 F 39 L 0 0.0077785
25 F 40 E 0 -0.0297335
25 F 41 S 0 -0.0517096
25 F 42 K 0 -0.0808893
25 F 43 G 0 -0.0634292
25 F 44 Y 0 -0.0306371
25 F 45 T 0 -0.0451731
25 F 46 C 0 -0.0269553
25 F 47 H 0 -0.0214348
25 F 48 A 0 0.0309397
25 F 49 P 0 0.0126591
25 F 50 I 0 0.0324225
25 F 51 Y 0 0.265531
25 F 52 K 0 0.177283
25 F 53 G 0 0.102238
25 F 54 H 0 0.216712
25 F 55 G 0 0.0135789
25 F 56 V 0 0.00921036
25 F 57 P 0 0.0373778
25 F 58 P 0 -0.0274343
25 F 59 E 0 0.0125224
25 F 60 E 0 0.0198275
25 F 61 L 0 -0.0026153
25 F 62 V 0 -0.00947558
25 F 63 H 0 0.063168
25 F 64 T 0 0.00744252
25 F 65 G 0 0.00468463
25 F 66 P 0 0.0153397
25 F 67 D 0 -0.0450435
25 F 68 D 0 -0.0253393
25 F 69 W 0 0.0832063
25 F 70 W 0 -0.018895
25 F 71 Q 0 -0.0954806
25 F 72 D 0 -0.0248658
25 F 73 V 0 -0.0408102
25 F 74 M 0 -0.081473
25 F 75 N 0 -0.0824019
25 F 76 G 0 -0.0315194
25 F 77 Y 0 0.0287709
25 F 78 E 0 -0.0668592
25 F 79 F 0 -0.0639947
25 F 80 L 0 -0.0176574
25 F 81 K 0 -0.0761434
25 F 82 N 0 -0.0828687
25 F 83 K 0 -0.0201616
25 F 84 G 0 -0.0725621
25 F 85 Y 0 -0.0658244
25 F 86 E 0 -0.0916425
25 F 87 K 0 -0.0740027
25 F 88 I 0 -0.0374308
25 F 89 A 0 -0.0580134
25 F 90 V 0 0.0176758
25 F 91 A 0 0.0171878
25 F 92 G 0 -0.0316701
25 F 93 L 0 0.191823
25 F 94 S 0 0.127371
25 F 95 L 0 0.53338
25 F 96 G 0 0.030446
25 F 97 G 0 0.0355944
25 F 98 V 0 0.118104
25 F 99 F 0 0.110787
25 F 100 S 0 -0.020035
25 F 101 L 0 0.111606
25 F 102 K 0 -0.0182841
25 F 103 L 0 -0.0187904
25 F 104 G 0 -0.0378698
25 F 105 Y 0 0.0119091
25 F 106 T 0 -0.036155
25 F 107 V 0 -0.0426535
25 F 108 P 0 -0.0443219
25 F 109 I 0 0.0289509
25 F 110 E 0 -0.0608658
25 F 111 G 0 -0.125773
25 F 112 I 0 -0.0903638
25 F 113 V 0 -0.0711821
25 F 114 T 0 -0.0082866
25 F 115 M 0 0.0191707
25 F 116 C 0 -0.000690277
25 F 117 A 0 0.0557048
25 F 118 P 0 0.129182
25 F 119 M 0 0.0847776
25 F 120 Y 0 0.0372474
25 F 121 I 0 0.0543293
25 F 122 K 0 0.0344863
25 F 123 S 0 -0.0526846
25 F 124 E 0 -0.0199332
25 F 134 Y 0 -0.0296772
25 F 135 A 0 -0.0381688
25 F 142 E 0 -0.0569027
25 F 143 G 0 -0.0777877
25 F 146 E 0 -0.0697289
25 F 147 E 0 -0.0554122
25 F 148 Q 0 -0.0664117
25 F 149 I 0 -0.0632094
25 F 150 E 0 -0.0993148
25 F 151 Q 0 -0.0893781
25 F 152 E 0 -0.0551537
25 F 153 M 0 -0.0871239
25 F 154 E 0 -0.1001
25 F 155 K 0 -0.0579274
25 F 156 F 0 -0.0602409
25 F 157 K 0 -0.0508961
25 F 158 Q 0 -0.0531194
25 F 159 T 0 -0.0157999
25 F 160 P 0 -0.0241697
25 F 161 M 0 -0.0516206
25 F 162 K 0 -0.0631148
25 F 163 T 0 0.00313682
25 F 164 L 0 -0.0348314
25 F 165 K 0 -0.0447935
25 F 166 A 0 -0.0669697
25 F 167 L 0 0.0223168
25 F 168 Q 0 -0.0455449
25 F 169 E 0 -0.0613306
25 F 170 L 0 -0.0204722
25 F 171 I 0 -0.0235809
25 F 172 A 0 -0.0241119
25 F 173 D 0 -0.0197629
25 F 174 V 0 0.0516858
25 F 175 R 0 -0.0439733
25 F 176 D 0 -0.0504621
25 F 177 H 0 -0.0782471
25 F 178 L 0 -0.0267814
25 F 179 D 0 -0.068321
25 F 180 L 0 -0.0644033
25 F 181 I 0 -0.0937847
25 F 182 Y 0 -0.0864254
25 F 183 A 0 -0.0388066
25 F 184 P 0 -0.0988095
25 F 185 T 0 -0.0617101
25 F 186 F 0 -0.0336221
25 F 187 V 0 -0.0294686
25 F 188 V 0 -0.0840537
25 F 189 Q 0 -0.0131885
25 F 190 A 0 -0.0185746
25 F 191 R 0 -0.0941053
25 F 192 H 0 0.0144486
25 F 193 D 0 0.0163432
25 F 194 E 0 0.0214685
25 F 195 M 0 0.102539
25 F 196 I 0 0.079806
25 F 197 N 0 0.00877145
25 F 198 P 0 -0.0664689
25 F 199 D 0 -0.0671382
25 F 200 S 0 0.0173332
25 F 201 A 0 0.00976679
25 F 202 N 0 -0.0529257
25 F 203 I 0 -0.0532613
25 F 204 I 0 0.0414856
25 F 205 Y 0 -0.091734
25 F 206 N 0 -0.0923001
25 F 207 E 0 -0.0304541
25 F 208 I 0 -0.0281819
25 F 209 E 0 -0.110521
25 F 211 P 0 -0.00259365
25 F 212 V 0 -0.0886403
25 F 213 K 0 -0.0461227
25 F 214 Q 0 -0.124945
25 F 215 I 0 -0.0711135
25 F 216 K 0 -0.0729496
25 F 217 W 0 -0.103917
25 F 218 Y 0 -0.0174831
25 F 219 E 0 -0.104005
25 F 220 Q 0 -0.0949459
25 F 221 S 0 -0.0163835
25 F 222 G 0 -0.0481156
25 F 223 H 0 -0.0329913
25 F 224 V 0 0.0278398
25 F 225 I 0 0.0200976
25 F 226 T 0 0.0360554
25 F 227 L 0 -0.0124501
25 F 228 D 0 -0.028761
25 F 230 E 0 -0.0283066
25 F 231 K 0 -0.0634393
25 F 232 D 0 -0.0793275
25 F 233 Q 0 -0.0829271
25 F 234 L 0 -0.078123
25 F 235 H 0 -0.0642302
25 F 236 E 0 -0.088459
25 F 237 D 0 -0.0506366
25 F 238 I 0 -0.0994981
25 F 239 Y 0 -0.0903323
26 T 27 G 0 0.460452
26 T 28 N 0 0.355106
26 T 29 S 0 0.266264
26 T 30 A 0 0.183641
26 T 31 D 0 0.192075
26 T 32 V 0 0.0995098
26 T 33 R 0 0.0551866
26 T 34 M 0 0.0513551
26 T 35 L 0 0.00356056
26 T 36 G 0 0.0210364
26 T 37 R 0 0.0283991
26 T 38 F 0 -0.0102622
26 T 39 L 0 -0.0129821
26 T 40 E 0 0.00609873
26 T 41 S 0 -0.00795641
26 T 42 K 0 -0.00465858
26 T 43 G 0 -0.0320134
26 T 44 Y 0 -0.0146927
26 T 45 T 0 -0.0109438
26 T 46 C 0 0.0261775
26 T 47 H 0 0.0494679
26 T 48 A 0 0.0122631
26 T 49 P 0 0.0593218
26 T 50 I 0 0.097217
26 T 51 Y 0 0.184012
26 T 52 K 0 0.0791971
26 T 53 G 0 0.271398
26 T 54 H 0 0.262258
26 T 55 G 0 0.00867245
26 T 56 V 0 0.0107585
26 T 57 P 0 -0.00508684
26 T 58 P 0 -0.0151779
26 T 59 E 0 0.00745212
26 T 60 E 0 0.0191655
26 T 61 L 0 0.0336954
26 T 62 V 0 0.0201072
26 T 63 H 0 0.0218712
26 T 64 T 0 0.0168532
26 T 65 G 0 -0.0231314
26 T 66 P 0 -0.0073391
26 T 67 D 0 -0.00389988
26 T 68 D 0 -0.0421396
26 T 69 W 0 -0.029291
26 T 70 W 0 -0.0355712
26 T 71 Q 0 -0.0560527
26 T 72 D 0 0.0207564
26 T 73 V 0 -0.0544023
26 T 74 M 0 -0.0879875
26 T 75 N 0 -0.0385097
26 T 76 G 0 -0.0398857
26 T 77 Y 0 -0.000764575
26 T 78 E 0 -0.0938466
26 T 79 F 0 -0.0824203
26 T 80 L 0 -0.0132332
26 T 81 K 0 -0.0245912
26 T 82 N 0 -0.0986794
26 T 83 K 0 -0.0476191
26 T 84 G 0 -0.019416
26 T 85 Y 0 -0.0295925
26 T 86 E 0 -0.0341596
26 T 87 K 0 -0.0403895
26 T 88 I 0 -0.0323643
26 T 89 A 0 -0.0541965
26 T 90 V 0 0.010307
26 T 91 A 0 -0.0208915
26 T 92 G 0 -0.0210428
26 T 93 L 0 0.081966
26 T 94 S 0 0.349957
26 T 95 L 0 0.501079
26 T 96 G 0 -0.0660079
26 T 97 G 0 0.00242101
26 T 98 V 0 0.164952
26 T 99 F 0 0.0359859
26 T 100 S 0 -0.0398602
26 T 101 L 0 0.0323868
26 T 102 K 0 0.0211972
26 T 103 L 0 0.0463026
26 T 104 G 0 -0.0389859
26 T 105 Y 0 -0.0396366
26 T 106 T 0 -0.0760659
26 T 107 V 0 -0.0159558
26 T 108 P 0 -0.097603
26 T 109 I 0 0.0277746
26 T 110 E 0 -0.0976583
26 T 111 G 0 -0.0681215
26 T 112 I 0 -0.0413925
26 T 113 V 0 -0.0739067
26 T 114 T 0 0.0350254
26 T 115 M 0 -0.0500071
26 T 116 C 0 0.0206537
26 T 117 A 0 -0.011655
26 T 118 P 0 0.110689
26 T 119 M 0 -0.0107512
26 T 120 Y 0 0.0918205
26 T 121 I 0 0.0180411
26 T 122 K 0 0.0252069
26 T 123 S 0 0.0433336
26 T 124 E 0 0.00724827
26 T 134 Y 0 0.00369694
26 T 135 A 0 -0.0187129
26 T 142 E 0 -0.0413649
26 T 143 G 0 -0.068521
26 T 146 E 0 -0.0456976
26 T 147 E 0 -0.0563776
26 T 148 Q 0 -0.0660759
26 T 149 I 0 -0.0647423
26 T 150 E 0 -0.0811711
26 T 151 Q 0 -0.0549061
26 T 152 E 0 -0.0272064
26 T 153 M 0 -0.0658475
26 T 154 E 0 -0.0599427
26 T 155 K 0 -0.063785
26 T 156 F 0 -0.0217838
26 T 157 K 0 -0.0360645
26 T 158 Q 0 -0.0450535
26 T 159 T 0 -0.00341388
26 T 160 P 0 -0.0404574
26 T 161 M 0 -0.0494731
26 T 162 K 0 -0.0549303
26 T 163 T 0 -0.0247459
26 T 164 L 0 0.00582717
26 T 165 K 0 -0.0312147
26 T 166 A 0 -0.046643
26 T 167 L 0 -0.0212535
26 T 168 Q 0 -0.0321136
26 T 169 E 0 -0.0813684
26 T 170 L 0 -0.0638454
26 T 171 I 0 -0.0506947
26 T 172 A 0 -0.0638645
26 T 173 D 0 -0.0392991
26 T 174 V 0 -0.0385215
26 T 175 R 0 -0.0167052
26 T 176 D 0 -0.0620106
26 T 177 H 0 -0.0647152
26 T 178 L 0 -0.0628488
26 T 179 D 0 -0.111686
26 T 180 L 0 -0.0408366
26 T 181 I 0 -0.0686094
26 T 182 Y 0 -0.110566
26 T 183 A 0 -0.052666
26 T 184 P 0 -0.0849101
26 T 185 T 0 -0.0469171
26 T 186 F 0 -0.0394435
26 T 187 V 0 -0.0361646
26 T 188 V 0 -0.0984199
26 T 189 Q 0 -0.0791209
26 T 190 A 0 0.00815369
26 T 191 R 0 -0.076112
26 T 192 H 0 -0.066177
26 T 193 D 0 -0.00541861
26 T 194 E 0 -0.0391844
26 T 195 M 0 0.108954
26 T 196 I 0 0.0818007
26 T 197 N 0 -0.0168379
26 T 198 P 0 -0.0123515
26 T 199 D 0 -0.0399494
26 T 200 S 0 -0.0527011
26 T 201 A 0 0.00514573
26 T 202 N 0 -0.0749767
26 T 203 I 0 -0.0605006
26 T 204 I 0 -0.0165588
26 T 205 Y 0 -0.113965
26 T 206 N 0 -0.0690649
26 T 207 E 0 -0.0466453
26 T 208 I 0 -0.02483
26 T 209 E 0 -0.0820015
26 T 211 P 0 -0.0864546
26 T 212 V 0 -0.100943
26 T 213 K 0 -0.030775
26 T 214 Q 0 -0.0789196
26 T 215 I 0 -0.0913897
26 T 216 K 0 -0.0981034
26 T 217 W 0 -0.104739
26 T 218 Y 0 0.000518888
26 T 219 E 0 -0.0753395
26 T 220 Q 0 -0.0662768
26 T 221 S 0 0.00119651
26 T 222 G 0 -0.0544529
26 T 223 H 0 -0.0327749
26 T 224 V 0 0.049669
26 T 225 I 0 -0.0182499
26 T 226 T 0 0.094305
26 T 227 L 0 0.0480561
26 T 228 D 0 -0.0486689
26 T 230 E 0 -0.0478758
26 T 231 K 0 -0.0382377
26 T 232 D 0 -0.063947
26 T 233 Q 0 -0.056946
26 T 234 L 0 -0.0361633
26 T 235 H 0 -0.0491676
26 T 236 E 0 -0.0853997
26 T 237 D 0 -0.0987937
26 T 238 I 0 -0.0678002
26 T 239 Y 0 -0.0540711
27 G 28 N 0 0.669156
27 G 29 S 0 0.348195
27 G 30 A 0 0.418783
27 G 31 D 0 0.548557
27 G 32 V 0 0.234712
27 G 33 R 0 0.149164
27 G 34 M 0 0.0864653
27 G 35 L 0 0.0456641
27 G 36 G 0 0.0606861
27 G 37 R 0 0.00510241
27 G 38 F 0 -0.0234912
27 G 39 L 0 -0.0531189
27 G 40 E 0 0.0173045
27 G 41 S 0 -0.0337984
27 G 42 K 0 -0.0158789
27 G 43 G 0 -0.0445833
27 G 44 Y 0 -0.0265195
27 G 45 T 0 -0.0152733
27 G 46 C 0 -0.0565703
27 G 47 H 0 -0.0406073
27 G 48 A 0 0.090469
27 G 49 P 0 0.0133799
27 G 50 I 0 0.0282603
27 G 51 Y 0 0.133077
27 G 52 K 0 0.0713486
27 G 53 G 0 0.0964892
27 G 54 H 0 0.0174702
27 G 55 G 0 0.00182354
27 G 56 V 0 0.0209172
27 G 57 P 0 -0.0309475
27 G 58 P 0 -0.0171153
27 G 59 E 0 -0.0130396
27 G 60 E 0 -0.01927
27 G 61 L 0 -0.021556
27 G 62 V 0 0.0449701
27 G 63 H 0 -0.00941377
27 G 64 T 0 0.0754249
27 G 65 G 0 -0.0421024
27 G 66 P 0 0.00118927
27 G 67 D 0 0.00468287
27 G 68 D 0 -0.0410937
27 G 69 W 0 0.0832233
27 G 70 W 0 -0.0376439
27 G 71 Q 0 -0.0611166
27 G 72 D 0 -0.0362238
27 G 73 V 0 -0.048354
27 G 74 M 0 -0.0506067
27 G 75 N 0 -0.0940272
27 G 76 G 0 -0.0248188
27 G 77 Y 0 -0.0968979
27 G 78 E 0 -0.0810575
27 G 79 F 0 -0.0843007
27 G 80 L 0 -0.0959286
27 G 81 K 0 -0.0403969
27 G 82 N 0 -0.069637
27 G 83 K 0 -0.0267213
27 G 84 G 0 -0.0311698
27 G 85 Y 0 0.000900107
27 G 86 E 0 -0.125365
27 G 87 K 0 -0.0762302
27 G 88 I 0 -6.67101e-08
27 G 89 A 0 0.00114522
27 G 90 V 0 -0.0268066
27 G 91 A 0 -0.0122399
27 G 92 G 0 -0.00651686
27 G 93 L 0 0.224958
27 G 94 S 0 0.148781
27 G 95 L 0 0.237836
27 G 96 G 0 -0.0367187
27 G 97 G 0 -0.0456711
27 G 98 V 0 0.156978
27 G 99 F 0 0.0364384
27 G 100 S 0 -0.0201119
27 G 101 L 0 0.00853523
27 G 102 K 0 0.0419323
27 G 103 L 0 0.0061771
27 G 104 G 0 -0.00356856
27 G 105 Y 0 -0.00461706
27 G 106 T 0 -0.0260593
27 G 107 V 0 -0.0165587
27 G 108 P 0 -0.0552688
27 G 109 I 0 -0.0100873
27 G 110 E 0 -0.0179601
27 G 111 G 0 -0.0591665
27 G 112 I 0 -0.0729131
27 G 113 V 0 -0.0710117
27 G 114 T 0 -0.0251205
27 G 115 M 0 0.0429197
27 G 116 C 0 0.0642614
27 G 117 A 0 0.0316524
27 G 118 P 0 0.0921182
27 G 119 M 0 0.0171858
27 G 120 Y 0 0.0118838
27 G 121 I 0 -0.0187591
27 G 122 K 0 -0.00140899
27 G 123 S 0 0.0202873
27 G 124 E 0 -0.00349647
27 G 134 Y 0 -0.0261133
27 G 135 A 0 -0.034577
27 G 142 E 0 -0.0770974
27 G 143 G 0 -0.0572525
27 G 146 E 0 -0.0762626
27 G 147 E 0 -0.0673963
27 G 148 Q 0 -0.0479864
27 G 149 I 0 -0.0382273
27 G 150 E 0 -0.0660764
27 G 151 Q 0 -0.0781588
27 G 152 E 0 -0.0131683
27 G 153 M 0 -0.0234581
27 G 154 E 0 -0.0677682
27 G 155 K 0 -0.00724217
27 G 156 F 0 -0.0143216
27 G 157 K 0 -0.0866001
27 G 158 Q 0 -0.0448045
27 G 159 T 0 -0.0623094
27 G 160 P 0 -0.0864277
27 G 161 M 0 -0.0314532
27 G 162 K 0 -0.0723659
27 G 163 T 0 -0.0261933
27 G 164 L 0 -0.0306551
27 G 165 K 0 -0.0625229
27 G 166 A 0 -0.068801
27 G 167 L 0 -0.0734849
27 G 168 Q 0 -0.0572436
27 G 169 E 0 -0.0498382
27 G 170 L 0 -0.0489941
27 G 171 I 0 -0.0581138
27 G 172 A 0 -0.0599174
27 G 173 D 0 0.0178656
27 G 174 V 0 -0.0385497
27 G 175 R 0 -0.0376855
27 G 176 D 0 -0.0787041
27 G 177 H 0 -0.0738507
27 G 178 L 0 -0.0355266
27 G 179 D 0 -0.0695431
27 G 180 L 0 -0.0553722
27 G 181 I 0 -0.0667382
27 G 182 Y 0 -0.0997697
27 G 183 A 0 -0.0809914
27 G 184 P 0 -0.0860221
27 G 185 T 0 -0.0666845
27 G 186 F 0 -0.0663894
27 G 187 V 0 -0.0529119
27 G 188 V 0 -0.0446515
27 G 189 Q 0 -0.0461566
27 G 190 A 0 -0.0292741
27 G 191 R 0 -0.0547727
27 G 192 H 0 -0.0384453
27 G 193 D 0 -0.0195478
27 G 194 E 0 0.00399277
27 G 195 M 0 0.0588782
27 G 196 I 0 -0.0099319
27 G 197 N 0 -0.0136169
27 G 198 P 0 -0.0260996
27 G 199 D 0 -0.040313
27 G 200 S 0 0.0134501
27 G 201 A 0 -0.0463092
27 G 202 N 0 -0.0520413
27 G 203 I 0 -0.063491
27 G 204 I 0 -0.0487476
27 G 205 Y 0 -0.0412832
27 G 206 N 0 -0.0947035
27 G 207 E 0 -0.0462992
27 G 208 I 0 -0.0246808
27 G 209 E 0 -0.0908033
27 G 211 P 0 -0.066763
27 G 212 V 0 -0.0663556
27 G 213 K 0 -0.0370244
27 G 214 Q 0 -0.108065
27 G 215 I 0 -0.0572911
27 G 216 K 0 -0.0871241
27 G 217 W 0 -0.0693271
27 G 218 Y 0 -0.0349211
27 G 219 E 0 -0.0736361
27 G 220 Q 0 -0.0205993
27 G 221 S 0 -0.0361525
27 G 222 G 0 -0.0258137
27 G 223 H 0 -0.0668841
27 G 224 V 0 0.175798
27 G 225 I 0 0.0609268
27 G 226 T 0 0.0989917
27 G 227 L 0 0.138446
27 G 228 D 0 0.00778959
27 G 230 E 0 0.0224043
27 G 231 K 0 -0.00819882
27 G 232 D 0 -0.0835303
27 G 233 Q 0 -0.0901273
27 G 234 L 0 -0.0353996
27 G 235 H 0 -0.0425049
27 G 236 E 0 -0.0684517
27 G 237 D 0 -0.0809828
27 G 238 I 0 -0.0626761
27 G 239 Y 0 -0.0623124
28 N 29 S 0 0.482451
28 N 30 A 0 0.731173
28 N 31 D 0 0.309588
28 N 32 V 0 0.173599
28 N 33 R 0 0.127962
28 N 34 M 0 0.0640348
28 N 35 L 0 0.0867307
28 N 36 G 0 0.0106386
28 N 37 R 0 0.0533879
28 N 38 F 0 0.0224573
28 N 39 L 0 0.0011489
28 N 40 E 0 0.0640509
28 N 41 S 0 -0.0489551
28 N 42 K 0 -0.0189394
28 N 43 G 0 -0.00988798
28 N 44 Y 0 -0.026937
28 N 45 T 0 0.0177675
28 N 46 C 0 0.0132808
28 N 47 H 0 0.0321808
28 N 48 A 0 0.10491
28 N 49 P 0 0.0110467
28 N 50 I 0 0.0280054
28 N 51 Y 0 0.0513959
28 N 52 K 0 0.0534721
28 N 53 G 0 0.0552446
28 N 54 H 0 0.172167
28 N 55 G 0 0.0563546
28 N 56 V 0 0.0597149
28 N 57 P 0 0.0295975
28 N 58 P 0 0.00667339
28 N 59 E 0 -0.00038007
28 N 60 E 0 -0.010173
28 N 61 L 0 -0.00657794
28 N 62 V 0 -0.00454073
28 N 63 H 0 -0.0514993
28 N 64 T 0 0.00854869
28 N 65 G 0 -0.0141291
28 N 66 P 0 -0.00586908
28 N 67 D 0 -0.0758225
28 N 68 D 0 -0.0808685
28 N 69 W 0 -0.0280595
28 N 70 W 0 0.0325262
28 N 71 Q 0 -0.036445
28 N 72 D 0 -0.021442
28 N 73 V 0 -0.0438406
28 N 74 M 0 -0.048819
28 N 75 N 0 -0.019542
28 N 76 G 0 -0.00162786
28 N 77 Y 0 -0.0254749
28 N 78 E 0 -0.0554441
28 N 79 F 0 -0.0402077
28 N 80 L 0 -0.0470933
28 N 81 K 0 -0.0283505
28 N 82 N 0 -0.067197
28 N 83 K 0 -0.0927911
28 N 84 G 0 -0.0382603
28 N 85 Y 0 -0.0433584
28 N 86 E 0 -0.0302342
28 N 87 K 0 -0.0196452
28 N 88 I 0 -0.0314793
28 N 89 A 0 -0.0251356
28 N 90 V 0 -0.056191
28 N 91 A 0 0.0280537
28 N 92 G 0 -0.00636566
28 N 93 L 0 0.0434118
28 N 94 S 0 0.121862
28 N 95 L 0 0.104633
28 N 96 G 0 -0.00853848
28 N 97 G 0 0.00209935
28 N 98 V 0 0.043484
28 N 99 F 0 0.0339182
28 N 100 S 0 -0.0164846
28 N 101 L 0 0.0493948
28 N 102 K 0 -0.0523448
28 N 103 L 0 -0.0169364
28 N 104 G 0 -0.0366558
28 N 105 Y 0 0.00768351
28 N 106 T 0 -0.0606139
28 N 107 V 0 -8.04477e-05
28 N 108 P 0 -0.0290554
28 N 109 I 0 -0.0982724
28 N 110 E 0 -0.0736392
28 N 111 G 0 -0.0486527
28 N 112 I 0 -0.0368033
28 N 113 V 0 -0.030631
28 N 114 T 0 -0.0329893
28 N 115 M 0 -0.0299405
28 N 116 C 0 0.0475404
28 N 117 A 0 0.0202541
28 N 118 P 0 0.0153859
28 N 119 M 0 -0.00025507
28 N 120 Y 0 0.0231351
28 N 121 I 0 -0.0122633
28 N 122 K 0 -0.00473381
28 N 123 S 0 -0.026212
28 N 124 E 0 -0.0103475
28 N 134 Y 0 -0.0234007
28 N 135 A 0 -0.0424501
28 N 142 E 0 -0.0184417
28 N 143 G 0 -0.0224894
28 N 146 E 0 -0.0325857
28 N 147 E 0 -0.0400449
28 N 148 Q 0 -0.0420967
28 N 149 I 0 -0.0688495
28 N 150 E 0 -0.072226
28 N 151 Q 0 -0.0241261
28 N 152 E 0 -0.0345042
28 N 153 M 0 -0.010589
28 N 154 E 0 -0.0340273
28 N 155 K 0 0.00630709
28 N 156 F 0 -0.0352096
28 N 157 K 0 -0.0356681
28 N 158 Q 0 -0.00911727
28 N 159 T 0 -0.0359074
28 N 160 P 0 -0.0555674
28 N 161 M 0 -0.0376747
28 N 162 K 0 -0.0357133
28 N 163 T 0 -0.0351452
28 N 164 L 0 -0.0260615
28 N 165 K 0 -0.0585663
28 N 166 A 0 -0.0311811
28 N 167 L 0 -0.0225476
28 N 168 Q 0 -0.0597928
28 N 169 E 0 -0.0553428
28 N 170 L 0 -0.0313949
28 N 171 I 0 -0.0430156
28 N 172 A 0 -0.0320084
28 N 173 D 0 -0.0177948
28 N 174 V 0 -0.06206
28 N 175 R 0 -0.0401487
28 N 176 D 0 -0.0287569
28 N 177 H 0 -0.0673698
28 N 178 L 0 -0.0342945
28 N 179 D 0 -0.0286791
28 N 180 L 0 -0.0681426
28 N 181 I 0 -0.050193
28 N 182 Y 0 -0.092717
28 N 183 A 0 -0.0521906
28 N 184 P 0 -0.0708497
28 N 185 T 0 -0.0630966
28 N 186 F 0 -0.0627734
28 N 187 V 0 -0.0302305
28 N 188 V 0 -0.0520403
28 N 189 Q 0 -0.0702106
28 N 190 A 0 -0.0544892
28 N 191 R 0 -0.062159
28 N 192 H 0 -0.0494052
28 N 193 D 0 0.0122359
28 N 194 E 0 -0.0576591
28 N 195 M 0 -0.0122684
28 N 196 I 0 -0.0349772
28 N 197 N 0 -0.0369007
28 N 198 P 0 -0.0500611
28 N 199 D 0 -0.0344139
28 N 200 S 0 0.00265381
28 N 201 A 0 -0.0468406
28 N 202 N 0 -0.0858501
28 N 203 I 0 -0.0453054
28 N 204 I 0 -0.0492486
28 N 205 Y 0 -0.0846715
28 N 206 N 0 -0.0615461
28 N 207 E 0 -0.0773466
28 N 208 I 0 -0.0751931
28 N 209 E 0 -0.0780502
28 N 211 P 0 -0.0395913
28 N 212 V 0 -0.0625536
28 N 213 K 0 -0.0145625
28 N 214 Q 0 -0.0628498
28 N 215 I 0 -0.021699
28 N 216 K 0 -0.0240002
28 N 217 W 0 -0.0424771
28 N 218 Y 0 -0.044565
28 N 219 E 0 -0.0493856
28 N 220 Q 0 -0.0613182
28 N 221 S 0 -0.0273781
28 N 222 G 0 0.03649
28 N 223 H 0 -0.0959134
28 N 224 V 0 0.0156047
28 N 225 I 0 -0.00789357
28 N 226 T 0 0.0284411
28 N 227 L 0 0.0285105
28 N 228 D 0 -0.0352154
28 N 230 E 0 -0.0468047
28 N 231 K 0 -0.00821326
28 N 232 D 0 -0.0703553
28 N 233 Q 0 -0.0741378
28 N 234 L 0 -0.022785
28 N 235 H 0 -0.0408688
28 N 236 E 0 -0.072368
28 N 237 D 0 -0.0415843
28 N 238 I 0 -0.0560784
28 N 239 Y 0 -0.047608
29 S 30 A 0 0.702721
29 S 31 D 0 0.301599
29 S 32 V 0 0.28525
29 S 33 R 0 0.17593
29 S 34 M 0 0.0719158
29 S 35 L 0 0.106201
29 S 36 G 0 0.161217
29 S 37 R 0 0.0443152
29 S 38 F 0 0.0271905
29 S 39 L 0 -0.0178403
29 S 40 E 0 0.0401429
29 S 41 S 0 -0.00747784
29 S 42 K 0 0.0209029
29 S 43 G 0 0.0258726
29 S 44 Y 0 0.0311407
29 S 45 T 0 0.0220973
29 S 46 C 0 0.0282425
29 S 47 H 0 0.0552547
29 S 48 A 0 0.335307
29 S 49 P 0 0.227452
29 S 50 I 0 0.537052
29 S 51 Y 0 0.124762
29 S 52 K 0 0.0254876
29 S 53 G 0 0.129998
29 S 54 H 0 0.113015
29 S 55 G 0 0.0493057
29 S 56 V 0 0.387179
29 S 57 P 0 0.0309268
29 S 58 P 0 0.00858294
29 S 59 E 0 0.00630726
29 S 60 E 0 -0.0432236
29 S 61 L 0 0.0271898
29 S 62 V 0 -0.0267671
29 S 63 H 0 -0.0205786
29 S 64 T 0 0.0276211
29 S 65 G 0 0.00641626
29 S 66 P 0 0.00678606
29 S 67 D 0 -0.0488497
29 S 68 D 0 -0.0545732
29 S 69 W 0 0.0387224
29 S 70 W 0 -0.0258406
29 S 71 Q 0 -0.0514401
29 S 72 D 0 0.0053052
29 S 73 V 0 -0.00824289
29 S 74 M 0 -0.0450394
29 S 75 N 0 -0.0204786
29 S 76 G 0 -0.00716389
29 S 77 Y 0 0.0112884
29 S 78 E 0 -0.0500468
29 S 79 F 0 0.0010337
29 S 80 L 0 0.0119998
29 S 81 K 0 -0.0724766
29 S 82 N 0 -0.0605395
29 S 83 K 0 -0.0714091
29 S 84 G 0 0.00598754
29 S 85 Y 0 -0.0348209
29 S 86 E 0 -0.084212
29 S 87 K 0 -0.00547224
29 S 88 I 0 -0.0188762
29 S 89 A 0 -0.00930054
29 S 90 V 0 -0.0519481
29 S 91 A 0 0.0055025
29 S 92 G 0 -0.0490462
29 S 93 L 0 0.0321406
29 S 94 S 0 0.0388384
29 S 95 L 0 0.074598
29 S 96 G 0 -0.0489102
29 S 97 G 0 -0.0633302
29 S 98 V 0 0.0416206
29 S 99 F 0 0.0635869
29 S 100 S 0 -0.0374053
29 S 101 L 0 -0.00779033
29 S 102 K 0 -0.0241803
29 S 103 L 0 0.0162933
29 S 104 G 0 -0.033441
29 S 105 Y 0 0.00448979
29 S 106 T 0 -0.0258906
29 S 107 V 0 -0.00914768
29 S 108 P 0 -0.0428334
29 S 109 I 0 -0.0301557
29 S 110 E 0 -0.0554771
29 S 111 G 0 -0.0295686
29 S 112 I 0 -0.0140723
29 S 113 V 0 -0.0333533
29 S 114 T 0 -0.043539
29 S 115 M 0 0.01301
29 S 116 C 0 -0.0230522
29 S 117 A 0 -0.039768
29 S 118 P 0 0.00218196
29 S 119 M 0 0.0118552
29 S 120 Y 0 0.0405314
29 S 121 I 0 0.0311952
29 S 122 K 0 -0.0368708
29 S 123 S 0 -0.0557852
29 S 124 E 0 -0.0338174
29 S 134 Y 0 -0.0397321
29 S 135 A 0 -0.0477998
29 S 142 E 0 -0.0447011
29 S 143 G 0 -0.056413
29 S 146 E 0 -0.0587169
29 S 147 E 0 -0.0872614
29 S 148 Q 0 -0.0300305
29 S 149 I 0 -0.0334173
29 S 150 E 0 -0.0771854
29 S 151 Q 0 -0.0486806
29 S 152 E 0 -0.046582
29 S 153 M 0 -0.07603
29 S 154 E 0 -0.036265
29 S 155 K 0 -0.0440111
29 S 156 F 0 -0.028605
29 S 157 K 0 -0.057641
29 S 158 Q 0 -0.0391208
29 S 159 T 0 -0.0531584
29 S 160 P 0 -0.0401664
29 S 161 M 0 -0.0676402
29 S 162 K 0 -0.0686852
29 S 163 T 0 -0.0386287
29 S 164 L 0 -0.0478427
29 S 165 K 0 -0.0568098
29 S 166 A 0 -0.0752333
29 S 167 L 0 -0.0574152
29 S 168 Q 0 -0.0656309
29 S 169 E 0 -0.0774447
29 S 170 L 0 -0.059226
29 S 171 I 0 -0.0697932
29 S 172 A 0 -0.0332364
29 S 173 D 0 -0.0492941
29 S 174 V 0 -0.0524266
29 S 175 R 0 -0.0306196
29 S 176 D 0 -0.0636707
29 S 177 H 0 -0.0706619
29 S 178 L 0 -0.0471615
29 S 179 D 0 -0.0785085
29 S 180 L 0 -0.090671
29 S 181 I 0 -0.0495398
29 S 182 Y 0 -0.0807862
29 S 183 A 0 -0.0562332
29 S 184 P 0 -0.0617404
29 S 185 T 0 -0.0445147
29 S 186 F 0 -0.0764757
29 S 187 V 0 -0.0485713
29 S 188 V 0 -0.0426738
29 S 189 Q 0 -0.0560165
29 S 190 A 0 -0.0484955
29 S 191 R 0 -0.0640947
29 S 192 H 0 -0.0687439
29 S 193 D 0 -0.0595488
29 S 194 E 0 -0.0347486
29 S 195 M 0 -0.0372894
29 S 196 I 0 -0.0494043
29 S 197 N 0 -0.0182875
29 S 198 P 0 -0.0543812
29 S 199 D 0 -0.0721827
29 S 200 S 0 -0.0422358
29 S 201 A 0 -0.0291868
29 S 202 N 0 -0.0706356
29 S 203 I 0 -0.0697138
29 S 204 I 0 -0.0690487
29 S 205 Y 0 -0.0709116
29 S 206 N 0 -0.0786353
29 S 207 E 0 -0.0387038
29 S 208 I 0 -0.0483146
29 S 209 E 0 -0.062498
29 S 211 P 0 -0.0451876
29 S 212 V 0 -0.0416366
29 S 213 K 0 -0.0769308
29 S 214 Q 0 -0.0669617
29 S 215 I 0 -0.0823382
29 S 216 K 0 -0.0639298
29 S 217 W 0 -0.053252
29 S 218 Y 0 -0.0885204
29 S 219 E 0 -0.0685386
29 S 220 Q 0 -0.060352
29 S 221 S 0 -0.0150452
29 S 222 G 0 -0.0247371
29 S 223 H 0 -0.078194
29 S 224 V 0 -0.0110768
29 S 225 I 0 -0.0862727
29 S 226 T 0 -0.0148858
29 S 227 L 0 -0.0573493
29 S 228 D 0 -0.000733089
29 S 230 E 0 -0.0320183
29 S 231 K 0 -0.0473338
29 S 232 D 0 -0.0796128
29 S 233 Q 0 -0.087072
29 S 234 L 0 -0.080048
29 S 235 H 0 -0.050821
29 S 236 E 0 -0.0832619
29 S 237 D 0 -0.0783584
29 S 238 I 0 -0.0317711
29 S 239 Y 0 -0.0729331
30 A 31 D 0 0.532926
30 A 32 V 0 0.29332
30 A 33 R 0 0.32948
30 A 34 M 0 0.202175
30 A 35 L 0 0.116584
30 A 36 G 0 0.130418
30 A 37 R 0 0.0327027
30 A 38 F 0 0.0523305
30 A 39 L 0 0.0382859
30 A 40 E 0 0.0469049
30 A 41 S 0 0.0462227
30 A 42 K 0 -0.00366934
30 A 43 G 0 0.0195741
30 A 44 Y 0 -0.0492033
30 A 45 T 0 0.0022338
30 A 46 C 0 0.0107552
30 A 47 H 0 0.0197802
30 A 48 A 0 0.0913877
30 A 49 P 0 0.0313969
30 A 50 I 0 0.0953514
30 A 51 Y 0 0.0556878
30 A 52 K 0 -0.0124189
30 A 53 G 0 0.0473823
30 A 54 H 0 0.0799338
30 A 55 G 0 -0.00442327
30 A 56 V 0 0.118256
30 A 57 P 0 -0.021673
30 A 58 P 0 0.030725
30 A 59 E 0 -0.00394284
30 A 60 E 0 -0.036873
30 A 61 L 0 0.01483
30 A 62 V 0 -0.0273008
30 A 63 H 0 -0.0407598
30 A 64 T 0 0.0214908
30 A 65 G 0 -0.0615335
30 A 66 P 0 -0.0150665
30 A 67 D 0 -0.0394784
30 A 68 D 0 -0.00499228
30 A 69 W 0 -0.0479539
30 A 70 W 0 -0.0228523
30 A 71 Q 0 -0.0428474
30 A 72 D 0 -0.00994839
30 A 73 V 0 -0.0398919
30 A 74 M 0 -0.0515067
30 A 75 N 0 -0.0123001
30 A 76 G 0 -0.0609407
30 A 77 Y 0 -0.0369039
30 A 78 E 0 -0.0187421
30 A 79 F 0 -0.0190121
30 A 80 L 0 -0.00449173
30 A 81 K 0 -0.0648696
30 A 82 N 0 -0.05148
30 A 83 K 0 -0.0208819
30 A 84 G 0 -0.00789229
30 A 85 Y 0 -0.0414791
30 A 86 E 0 -0.024321
30 A 87 K 0 -0.0434326
30 A 88 I 0 0.032738
30 A 89 A 0 -0.0542708
30 A 90 V 0 -0.0667205
30 A 91 A 0 -0.0489783
30 A 92 G 0 -0.0162267
30 A 93 L 0 0.0630727
30 A 94 S 0 0.112544
30 A 95 L 0 -0.0198281
30 A 96 G 0 -0.0460957
30 A 97 G 0 -0.00118044
30 A 98 V 0 0.00663071
30 A 99 F 0 -0.0148046
30 A 100 S 0 -0.0534597
30 A 101 L 0 -0.017169
30 A 102 K 0 -0.0422139
30 A 103 L 0 -0.0397206
30 A 104 G 0 -0.0442183
30 A 105 Y 0 -0.0227953
30 A 106 T 0 -0.0634762
30 A 107 V 0 -0.0174032
30 A 108 P 0 -0.0361063
30 A 109 I 0 -0.0239761
30 A 110 E 0 -0.0303697
30 A 111 G 0 -0.0395238
30 A 112 I 0 -0.0287213
30 A 113 V 0 -0.0529955
30 A 114 T 0 -0.0520871
30 A 115 M 0 -0.0110637
30 A 116 C 0 0.0089656
30 A 117 A 0 -0.0432221
30 A 118 P 0 -0.0166412
30 A 119 M 0 -0.0304513
30 A 120 Y 0 -0.0216451
30 A 121 I 0 -0.0594788
30 A 122 K 0 -0.0694378
30 A 123 S 0 0.00523046
30 A 124 E 0 -0.0116825
30 A 134 Y 0 -0.012199
30 A 135 A 0 -0.0453373
30 A 142 E 0 -0.0239616
30 A 143 G 0 0.00453464
30 A 146 E 0 -0.0152786
30 A 147 E 0 -0.0435215
30 A 148 Q 0 -0.0161623
30 A 149 I 0 -0.050444
30 A 150 E 0 -0.0377423
30 A 151 Q 0 -0.00641088
30 A 152 E 0 0.00203703
30 A 153 M 0 -0.0580117
30 A 154 E 0 -0.055583
30 A 155 K 0 0.021002
30 A 156 F 0 -0.0594681
30 A 157 K 0 -0.0443696
30 A 158 Q 0 -0.0271759
30 A 159 T 0 -0.0261093
30 A 160 P 0 -0.0459672
30 A 161 M 0 -0.0404706
30 A 162 K 0 -0.0139249
30 A 163 T 0 -0.0428188
30 A 164 L 0 -0.0220658
30 A 165 K 0 -0.0548349
30 A 166 A 0 -0.0363311
30 A 167 L 0 -0.0573232
30 A 168 Q 0 -0.0277505
30 A 169 E 0 -0.0627138
30 A 170 L 0 -0.0218091
30 A 171 I 0 -0.0484153
30 A 172 A 0 -0.0397282
30 A 173 D 0 -0.0221633
30 A 174 V 0 -0.0376922
30 A 175 R 0 -0.0279738
30 A 176 D 0 -0.0147406
30 A 177 H 0 -0.015833
30 A 178 L 0 -0.039223
30 A 179 D 0 -0.046805
30 A 180 L 0 -0.0238843
30 A 181 I 0 -0.0607184
30 A 182 Y 0 -0.0626294
30 A 183 A 0 -0.0488423
30 A 184 P 0 -0.0628956
30 A 185 T 0 -0.0763818
30 A 186 F 0 -0.0388149
30 A 187 V 0 -0.0143393
30 A 188 V 0 -0.0642891
30 A 189 Q 0 -0.0479823
30 A 190 A 0 -0.0467027
30 A 191 R 0 -0.0590283
30 A 192 H 0 -0.0325121
30 A 193 D 0 -0.0791732
30 A 194 E 0 -0.0591362
30 A 195 M 0 -0.0515525
30 A 196 I 0 -0.0388073
30 A 197 N 0 -0.0349013
30 A 198 P 0 -0.0374653
30 A 199 D 0 -0.0502712
30 A 200 S 0 -0.0111358
30 A 201 A 0 -0.0445955
30 A 202 N 0 -0.0448043
30 A 203 I 0 0.0102183
30 A 204 I 0 -0.0275057
30 A 205 Y 0 -0.0451347
30 A 206 N 0 -0.0366402
30 A 207 E 0 -0.0453641
30 A 208 I 0 -0.0406881
30 A 209 E 0 -0.0465821
30 A 211 P 0 -0.0782435
30 A 212 V 0 -0.09004
30 A 213 K 0 -0.0454926
30 A 214 Q 0 -0.0472669
30 A 215 I 0 -0.057529
30 A 216 K 0 -0.0387885
30 A 217 W 0 -0.0429303
30 A 218 Y 0 -0.0268898
30 A 219 E 0 -0.0491517
30 A 220 Q 0 0.0216642
30 A 221 S 0 -0.0155512
30 A 222 G 0 -0.0677968
30 A 223 H 0 -0.068462
30 A 224 V 0 -0.00803219
30 A 225 I 0 -0.0485443
30 A 226 T 0 0.0067348
30 A 227 L 0 0.0731111
30 A 228 D 0 -0.00642756
30 A 230 E 0 -0.0320918
30 A 231 K 0 -0.0351887
30 A 232 D 0 -0.00854583
30 A 233 Q 0 -0.0482575
30 A 234 L 0 -0.065235
30 A 235 H 0 -0.0195851
30 A 236 E 0 -0.0494642
30 A 237 D 0 -0.0271478
30 A 238 I 0 -0.0558202
30 A 239 Y 0 -0.0406892
31 D 32 V 0 0.501908
31 D 33 R 0 0.291246
31 D 34 M 0 0.171046
31 D 35 L 0 0.142125
31 D 36 G 0 0.0249617
31 D 37 R 0 0.0525322
31 D 38 F 0 0.0368988
31 D 39 L 0 0.0363302
31 D 40 E 0 0.0206978
31 D 41 S 0 -0.0212094
31 D 42 K 0 -0.0482773
31 D 43 G 0 -0.0358437
31 D 44 Y 0 -0.0292725
31 D 45 T 0 -0.0333523
31 D 46 C 0 0.0513441
31 D 47 H 0 -0.0253068
31 D 48 A 0 0.0147247
31 D 49 P 0 0.0135726
31 D 50 I 0 0.120655
31 D 51 Y 0 0.022422
31 D 52 K 0 0.0193053
31 D 53 G 0 0.0707433
31 D 54 H 0 -0.00348478
31 D 55 G 0 -0.010319
31 D 56 V 0 -0.0324183
31 D 57 P 0 -0.0143549
31 D 58 P 0 -0.00172717
31 D 59 E 0 0.0192649
31 D 60 E 0 -0.0110594
31 D 61 L 0 -0.0245372
31 D 62 V 0 -0.0328605
31 D 63 H 0 0.000821833
31 D 64 T 0 -0.0249062
31 D 65 G 0 -0.0292339
31 D 66 P 0 -0.0274806
31 D 67 D 0 -0.024244
31 D 68 D 0 -0.00977403
31 D 69 W 0 0.0335872
31 D 70 W 0 -0.0155651
31 D 71 Q 0 -0.0196768
31 D 72 D 0 -0.00326073
31 D 73 V 0 -0.0327318
31 D 74 M 0 -0.0477453
31 D 75 N 0 -0.0218304
31 D 76 G 0 -0.0279163
31 D 77 Y 0 -0.0554814
31 D 78 E 0 -0.0675846
31 D 79 F 0 -0.0600065
31 D 80 L 0 -0.0210872
31 D 81 K 0 -0.0794607
31 D 82 N 0 -0.0345821
31 D 83 K 0 -0.0729357
31 D 84 G 0 -0.0105464
31 D 85 Y 0 -0.0315771
31 D 86 E 0 -0.0352019
31 D 87 K 0 -0.0248353
31 D 88 I 0 -0.00487663
31 D 89 A 0 -0.0351039
31 D 90 V 0 -0.0279121
31 D 91 A 0 -0.00227566
31 D 92 G 0 0.0218196
31 D 93 L 0 0.220627
31 D 94 S 0 0.0149842
31 D 95 L 0 0.0341061
31 D 96 G 0 -0.0573087
31 D 97 G 0 -0.0392824
31 D 98 V 0 0.0562425
31 D 99 F 0 -0.00912641
31 D 100 S 0 -0.00898974
31 D 101 L 0 -0.00243238
31 D 102 K 0 -0.00342571
31 D 103 L 0 -0.0248967
31 D 104 G 0 -0.0427529
31 D 105 Y 0 -0.0346256
31 D 106 T 0 -0.0557528
31 D 107 V 0 -0.0400621
31 D 108 P 0 -0.0305077
31 D 109 I 0 -0.0726098
31 D 110 E 0 -0.0125557
31 D 111 G 0 -0.0146568
31 D 112 I 0 -0.0343182
31 D 113 V 0 -0.0357788
31 D 114 T 0 -0.0466143
31 D 115 M 0 0.0317128
31 D 116 C 0 0.046886
31 D 117 A 0 0.0253821
31 D 118 P 0 0.0404693
31 D 119 M 0 0.0341052
31 D 120 Y 0 -0.0342
31 D 121 I 0 0.00749982
31 D 122 K 0 -0.025385
31 D 123 S 0 0.00419668
31 D 124 E 0 -0.0305913
31 D 134 Y 0 -0.0143512
31 D 135 A 0 -0.0184786
31 D 142 E 0 -0.045137
31 D 143 G 0 -0.0261452
31 D 146 E 0 -0.0307884
31 D 147 E 0 -0.0558426
31 D 148 Q 0 -0.0289059
31 D 149 I 0 -0.0753531
31 D 150 E 0 -0.0382197
31 D 151 Q 0 -0.0521257
31 D 152 E 0 -0.0418008
31 D 153 M 0 -0.052081
31 D 154 E 0 -0.0464987
31 D 155 K 0 -0.0358432
31 D 156 F 0 -0.0297933
31 D 157 K 0 -0.0395777
31 D 158 Q 0 -0.0451653
31 D 159 T 0 -0.0283997
31 D 160 P 0 -0.0132294
31 D 161 M 0 -0.0676708
31 D 162 K 0 -0.0358365
31 D 163 T 0 -0.00804111
31 D 164 L 0 -0.0320534
31 D 165 K 0 -0.0404205
31 D 166 A 0 -0.0578631
31 D 167 L 0 -0.0315932
31 D 168 Q 0 -0.0236007
31 D 169 E 0 -0.0718122
31 D 170 L 0 -0.0479709
31 D 171 I 0 -0.0456207
31 D 172 A 0 -0.0587156
31 D 173 D 0 -0.0312342
31 D 174 V 0 0.00486691
31 D 175 R 0 0.00642719
31 D 176 D 0 -0.0734668
31 D 177 H 0 -0.0340413
31 D 178 L 0 -0.0434618
31 D 179 D 0 -0.0601709
31 D 180 L 0 -0.0544895
31 D 181 I 0 -0.039044
31 D 182 Y 0 -0.0672809
31 D 183 A 0 -0.0620672
31 D 184 P 0 -0.03671
31 D 185 T 0 -0.0611886
31 D 186 F 0 -0.0400648
31 D 187 V 0 -0.00193863
31 D 188 V 0 -0.0284503
31 D 189 Q 0 -0.0212531
31 D 190 A 0 -0.00918541
31 D 191 R 0 -0.0535808
31 D 192 H 0 -0.0360302
31 D 193 D 0 -0.0263686
31 D 194 E 0 -0.0185279
31 D 195 M 0 0.0308227
31 D 196 I 0 -0.00530811
31 D 197 N 0 -0.00746893
31 D 198 P 0 -0.0567554
31 D 199 D 0 -0.058595
31 D 200 S 0 0.00695647
31 D 201 A 0 -0.0368987
31 D 202 N 0 -0.0693303
31 D 203 I 0 -0.0272375
31 D 204 I 0 -0.0449744
31 D 205 Y 0 -0.0961847
31 D 206 N 0 -0.0815837
31 D 207 E 0 -0.0381055
31 D 208 I 0 -0.0290639
31 D 209 E 0 -0.070032
31 D 211 P 0 -0.0501318
31 D 212 V 0 -0.0447395
31 D 213 K 0 -0.0801356
31 D 214 Q 0 -0.0895888
31 D 215 I 0 -0.0359616
31 D 216 K 0 -0.0440448
31 D 217 W 0 -0.0635886
31 D 218 Y 0 -0.0111969
31 D 219 E 0 -0.0641073
31 D 220 Q 0 -0.0307451
31 D 221 S 0 0.0363825
31 D 222 G 0 0.0119769
31 D 223 H 0 -0.0471337
31 D 224 V 0 0.13243
31 D 225 I 0 0.045962
31 D 226 T 0 0.246918
31 D 227 L 0 0.142193
31 D 228 D 0 0.0318565
31 D 230 E 0 0.0124978
31 D 231 K 0 -0.00223889
31 D 232 D 0 -0.0607676
31 D 233 Q 0 -0.0550608
31 D 234 L 0 0.0290686
31 D 235 H 0 -0.0108948
31 D 236 E 0 -0.0745892
31 D 237 D 0 -0.0329353
31 D 238 I 0 -0.0950847
31 D 239 Y 0 -0.075781
32 V 33 R 0 0.588453
32 V 34 M 0 0.198342
32 V 35 L 0 0.328165
32 V 36 G 0 0.304813
32 V 37 R 0 0.0701778
32 V 38 F 0 0.0271635
32 V 39 L 0 0.0983566
32 V 40 E 0 0.0823437
32 V 41 S 0 0.0460416
32 V 42 K 0 0.0313027
32 V 43 G 0 -0.0316609
32 V 44 Y 0 -0.0105325
32 V 45 T 0 0.0312968
32 V 46 C 0 0.0525536
32 V 47 H 0 -0.0590769
32 V 48 A 0 0.171503
32 V 49 P 0 0.0545777
32 V 50 I 0 0.0635145
32 V 51 Y 0 0.0771938
32 V 52 K 0 0.0841444
32 V 53 G 0 -0.00222611
32 V 54 H 0 0.033094
32 V 55 G 0 -0.00110177
32 V 56 V 0 -0.00272659
32 V 57 P 0 -0.0274125
32 V 58 P 0 -0.04872
32 V 59 E 0 0.0119211
32 V 60 E 0 -0.0493335
32 V 61 L 0 -0.0414739
32 V 62 V 0 -0.0270632
32 V 63 H 0 -0.00614402
32 V 64 T 0 0.0201387
32 V 65 G 0 0.00444021
32 V 66 P 0 -0.00550446
32 V 67 D 0 -0.0517536
32 V 68 D 0 -0.0471958
32 V 69 W 0 0.00817796
32 V 70 W 0 -0.0131072
32 V 71 Q 0 -0.0436344
32 V 72 D 0 -0.0756164
32 V 73 V 0 0.00563505
32 V 74 M 0 -0.0245216
32 V 75 N 0 -0.0187304
32 V 76 G 0 0.0237044
32 V 77 Y 0 0.00315676
32 V 78 E 0 -0.0667625
32 V 79 F 0 -0.00903468
32 V 80 L 0 -0.0365226
32 V 81 K 0 -0.0182956
32 V 82 N 0 -0.0688665
32 V 83 K 0 -0.0104619
32 V 84 G 0 0.0105611
32 V 85 Y 0 -0.0586136
32 V 86 E 0 -0.0745833
32 V 87 K 0 -0.0497493
32 V 88 I 0 0.0360713
32 V 89 A 0 -0.0459675
32 V 90 V 0 0.00356
32 V 91 A 0 0.200402
32 V 92 G 0 -0.0304598
32 V 93 L 0 0.372218
32 V 94 S 0 0.000457982
32 V 95 L 0 0.026946
32 V 96 G 0 -0.0575213
32 V 97 G 0 -0.0204006
32 V 98 V 0 0.0513284
32 V 99 F 0 0.0479226
32 V 100 S 0 -0.0528639
32 V 101 L 0 -0.0113855
32 V 102 K 0 -0.00589046
32 V 103 L 0 -0.022212
32 V 104 G 0 -0.0500362
32 V 105 Y 0 0.00460079
32 V 106 T 0 -0.0352921
32 V 107 V 0 -0.0310165
32 V 108 P 0 -0.0428811
32 V 109 I 0 -0.0407773
32 V 110 E 0 -0.0593036
32 V 111 G 0 -0.0373335
32 V 112 I 0 -0.0268715
32 V 113 V 0 -0.0437974
32 V 114 T 0 0.00335856
32 V 115 M 0 0.113231
32 V 116 C 0 0.0410778
32 V 117 A 0 0.0138817
32 V 118 P 0 0.0141467
32 V 119 M 0 -0.00699493
32 V 120 Y 0 0.0531483
32 V 121 I 0 -0.00731088
32 V 122 K 0 0.0232434
32 V 123 S 0 -0.0230824
32 V 124 E 0 0.00218564
32 V 134 Y 0 -0.0117825
32 V 135 A 0 -0.0534354
32 V 142 E 0 -0.0459817
32 V 143 G 0 -0.0698882
32 V 146 E 0 -0.0388998
32 V 147 E 0 -0.0334286
32 V 148 Q 0 -0.0634551
32 V 149 I 0 -0.0720582
32 V 150 E 0 -0.0947173
32 V 151 Q 0 -0.0560891
32 V 152 E 0 -0.0741826
32 V 153 M 0 -0.0880452
32 V 154 E 0 -0.069689
32 V 155 K 0 -0.0581513
32 V 156 F 0 -0.0677643
32 V 157 K 0 -0.0387208
32 V 158 Q 0 -0.0841821
32 V 159 T 0 -0.0272476
32 V 160 P 0 -0.0659501
32 V 161 M 0 -0.0663618
32 V 162 K 0 -0.0811235
32 V 163 T 0 -0.0425302
32 V 164 L 0 -0.0528173
32 V 165 K 0 -0.0650494
32 V 166 A 0 -0.0867763
32 V 167 L 0 -0.067664
32 V 168 Q 0 -0.0831014
32 V 169 E 0 -0.0741639
32 V 170 L 0 -0.0580419
32 V 171 I 0 -0.0671227
32 V 172 A 0 -0.0511066
32 V 173 D 0 -0.0602178
32 V 174 V 0 -0.0658889
32 V 175 R 0 -0.117346
32 V 176 D 0 -0.0717398
32 V 177 H 0 -0.0465394
32 V 178 L 0 -0.0195244
32 V 179 D 0 -0.0501038
32 V 180 L 0 -0.0411379
32 V 181 I 0 -0.044509
32 V 182 Y 0 -0.0370419
32 V 183 A 0 -0.0781191
32 V 184 P 0 -0.0929413
32 V 185 T 0 -0.0876851
32 V 186 F 0 -0.030086
32 V 187 V 0 -0.0107614
32 V 188 V 0 -0.0231812
32 V 189 Q 0 -0.0446589
32 V 190 A 0 -0.00425356
32 V 191 R 0 -0.0518862
32 V 192 H 0 -0.0631229
32 V 193 D 0 -0.0541295
32 V 194 E 0 -0.0312951
32 V 195 M 0 -0.00699197
32 V 196 I 0 -0.0102256
32 V 197 N 0 -0.0685378
32 V 198 P 0 -0.0308924
32 V 199 D 0 -0.0601765
32 V 200 S 0 -0.0523954
32 V 201 A 0 -0.0304379
32 V 202 N 0 -0.0429578
32 V 203 I 0 -0.0305612
32 V 204 I 0 -0.0176203
32 V 205 Y 0 -0.0438679
32 V 206 N 0 -0.0686887
32 V 207 E 0 -0.0777589
32 V 208 I 0 -0.0613769
32 V 209 E 0 -0.0296644
32 V 211 P 0 -0.0492174
32 V 212 V 0 -0.0841732
32 V 213 K 0 -0.0334022
32 V 214 Q 0 -0.0580352
32 V 215 I 0 -0.0606845
32 V 216 K 0 -0.0488996
32 V 217 W 0 -0.0238533
32 V 218 Y 0 -0.0296241
32 V 219 E 0 -0.0764158
32 V 220 Q 0 -0.0757418
32 V 221 S 0 -0.0237687
32 V 222 G 0 0.0288358
32 V 223 H 0 -0.0515217
32 V 224 V 0 0.00462939
32 V 225 I 0 -0.00696569
32 V 226 T 0 0.0912753
32 V 227 L 0 0.00275036
32 V 228 D 0 0.0182128
32 V 230 E 0 -0.0230185
32 V 231 K 0 0.00635248
32 V 232 D 0 -0.085148
32 V 233 Q 0 -0.0591071
32 V 234 L 0 0.0305833
32 V 235 H 0 -0.00190827
32 V 236 E 0 -0.0695611
32 V 237 D 0 -0.104457
32 V 238 I 0 -0.0289661
32 V 239 Y 0 -0.0591246
33 R 34 M 0 0.604342
33 R 35 L 0 0.226013
33 R 36 G 0 0.246066
33 R 37 R 0 0.332341
33 R 38 F 0 0.0918255
33 R 39 L 0 0.0572065
33 R 40 E 0 0.0811302
33 R 41 S 0 0.063508
33 R 42 K 0 0.00351245
33 R 43 G 0 -0.052639
33 R 44 Y 0 -0.0207277
33 R 45 T 0 0.0235151
33 R 46 C 0 0.0826458
33 R 47 H 0 0.0178011
33 R 48 A 0 0.212016
33 R 49 P 0 0.0171587
33 R 50 I 0 -0.0197812
33 R 51 Y 0 0.0334137
33 R 52 K 0 0.0287457
33 R 53 G 0 0.028918
33 R 54 H 0 -0.0303878
33 R 55 G 0 0.0104085
33 R 56 V 0 -0.000690344
33 R 57 P 0 -0.0236005
33 R 58 P 0 -0.018063
33 R 59 E 0 -0.00712475
33 R 60 E 0 -0.0384042
33 R 61 L 0 -0.0384533
33 R 62 V 0 -0.0372074
33 R 63 H 0 0.0125408
33 R 64 T 0 0.0147588
33 R 65 G 0 -0.0322811
33 R 66 P 0 -0.0420427
33 R 67 D 0 -0.0235355
33 R 68 D 0 -0.0352358
33 R 69 W 0 -0.0207536
33 R 70 W 0 0.00305201
33 R 71 Q 0 -0.0250024
33 R 72 D 0 -0.00819324
33 R 73 V 0 -0.00868498
33 R 74 M 0 -0.016004
33 R 75 N 0 -0.0254508
33 R 76 G 0 -0.0373391
33 R 77 Y 0 -0.00845915
33 R 78 E 0 -0.0217952
33 R 79 F 0 0.0279366
33 R 80 L 0 -0.0520764
33 R 81 K 0 -0.00617303
33 R 82 N 0 -0.0492337
33 R 83 K 0 -0.0254345
33 R 84 G 0 -0.00239082
33 R 85 Y 0 -0.0316917
33 R 86 E 0 -0.00402587
33 R 87 K 0 -0.0403671
33 R 88 I 0 0.0174764
33 R 89 A 0 -0.0285515
33 R 90 V 0 -0.0142688
33 R 91 A 0 -0.0621251
33 R 92 G 0 -0.0204286
33 R 93 L 0 -0.0226968
33 R 94 S 0 0.0155906
33 R 95 L 0 -0.0563988
33 R 96 G 0 -0.0658544
33 R 97 G 0 0.0136296
33 R 98 V 0 -0.00327009
33 R 99 F 0 0.0368375
33 R 100 S 0 -0.0591066
33 R 101 L 0 -0.0136622
33 R 102 K 0 -0.0206434
33 R 103 L 0 -0.058186
33 R 104 G 0 -0.0517603
33 R 105 Y 0 0.00384
33 R 106 T 0 -0.0373016
33 R 107 V 0 -0.0282476
33 R 108 P 0 -0.0819241
33 R 109 I 0 -0.0281655
33 R 110 E 0 -0.0559555
33 R 111 G 0 -0.0334512
33 R 112 I 0 -0.0335463
33 R 113 V 0 -0.0190389
33 R 114 T 0 -0.023397
33 R 115 M 0 0.0106447
33 R 116 C 0 0.0265763
33 R 117 A 0 -0.0524089
33 R 118 P 0 0.0602415
33 R 119 M 0 -0.00498071
33 R 120 Y 0 -0.0235178
33 R 121 I 0 -0.0463424
33 R 122 K 0 -0.0262367
33 R 123 S 0 -0.00713738
33 R 124 E 0 -0.0112425
33 R 134 Y 0 0.00697406
33 R 135 A 0 -0.039703
33 R 142 E 0 -0.0101366
33 R 143 G 0 -0.00994645
33 R 146 E 0 -0.0156079
33 R 147 E 0 -0.0197596
33 R 148 Q 0 -0.012095
33 R 149 I 0 -0.031602
33 R 150 E 0 -0.0366776
33 R 151 Q 0 0.00159104
33 R 152 E 0 -0.0438096
33 R 153 M 0 -0.0289494
33 R 154 E 0 -0.0434913
33 R 155 K 0 -0.0266582
33 R 156 F 0 -0.0173007
33 R 157 K 0 -0.0821856
33 R 158 Q 0 -0.00804905
33 R 159 T 0 -0.0321126
33 R 160 P 0 -0.00621272
33 R 161 M 0 0.012846
33 R 162 K 0 -0.0576667
33 R 163 T 0 -0.0464917
33 R 164 L 0 -0.0204246
33 R 165 K 0 -0.0284562
33 R 166 A 0 -0.0288106
33 R 167 L 0 -0.0454448
33 R 168 Q 0 -0.0537296
33 R 169 E 0 -0.0231492
33 R 170 L 0 -0.0533239
33 R 171 I 0 -0.0705487
33 R 172 A 0 -0.0343637
33 R 173 D 0 -0.0430967
33 R 174 V 0 0.00868493
33 R 175 R 0 -0.0388895
33 R 176 D 0 -0.0342936
33 R 177 H 0 -0.029854
33 R 178 L 0 -0.0216736
33 R 179 D 0 -0.0275917
33 R 180 L 0 -0.026417
33 R 181 I 0 -0.0634625
33 R 182 Y 0 -0.00693285
33 R 183 A 0 -0.0527017
33 R 184 P 0 -0.0186285
33 R 185 T 0 -0.0265527
33 R 186 F 0 -0.0512626
33 R 187 V 0 -0.0309441
33 R 188 V 0 -0.0147458
33 R 189 Q 0 -0.0368196
33 R 190 A 0 -0.0381527
33 R 191 R 0 -0.053894
33 R 192 H 0 -0.0232542
33 R 193 D 0 -0.0706308
33 R 194 E 0 -0.00820836
33 R 195 M 0 -0.0178923
33 R 196 I 0 -0.0494307
33 R 197 N 0 -0.019692
33 R 198 P 0 -0.0441522
33 R 199 D 0 -0.0363694
33 R 200 S 0 -0.0639782
33 R 201 A 0 -0.019403
33 R 202 N 0 -0.0313548
33 R 203 I 0 -0.0224509
33 R 204 I 0 -0.0339725
33 R 205 Y 0 -0.00840411
33 R 206 N 0 -0.0337981
33 R 207 E 0 -0.0366001
33 R 208 I 0 -0.0399696
33 R 209 E 0 -0.050725
33 R 211 P 0 -0.0339066
33 R 212 V 0 -0.059092
33 R 213 K 0 -0.0240034
33 R 214 Q 0 -0.0682957
33 R 215 I 0 -0.0310912
33 R 216 K 0 -0.042258
33 R 217 W 0 -0.0410647
33 R 218 Y 0 -0.00797409
33 R 219 E 0 -0.0325772
33 R 220 Q 0 -0.0680342
33 R 221 S 0 -0.070688
33 R 222 G 0 0.0312925
33 R 223 H 0 -0.068994
33 R 224 V 0 0.0639817
33 R 225 I 0 0.017572
33 R 226 T 0 0.00405177
33 R 227 L 0 0.0972626
33 R 228 D 0 0.00616013
33 R 230 E 0 -0.034435
33 R 231 K 0 -0.0422061
33 R 232 D 0 -0.026554
33 R 233 Q 0 -0.0576072
33 R 234 L 0 -0.0137142
33 R 235 H 0 -0.00207799
33 R 236 E 0 -0.0308619
33 R 237 D 0 -0.0293511
33 R 238 I 0 -0.0537126
33 R 239 Y 0 -0.0456975
34 M 35 L 0 0.642925
34 M 36 G 0 0.482119
34 M 37 R 0 0.397955
34 M 38 F 0 0.251736
34 M 39 L 0 0.142938
34 M 40 E 0 0.097261
34 M 41 S 0 0.142938
34 M 42 K 0 0.0197331
34 M 43 G 0 -0.00538606
34 M 44 Y 0 0.0120387
34 M 45 T 0 0.0367164
34 M 46 C 0 0.0157993
34 M 47 H 0 0.0359223
34 M 48 A 0 0.0407897
34 M 49 P 0 0.0120366
34 M 50 I 0 0.0548733
34 M 51 Y 0 0.0163923
34 M 52 K 0 0.0132045
34 M 53 G 0 -0.0320835
34 M 54 H 0 -0.0268282
34 M 55 G 0 -0.0498975
34 M 56 V 0 -0.00203392
34 M 57 P 0 -0.0333605
34 M 58 P 0 -0.027401
34 M 59 E 0 -0.0276467
34 M 60 E 0 -0.0290981
34 M 61 L 0 -0.0153719
34 M 62 V 0 0.00290741
34 M 63 H 0 -0.0228712
34 M 64 T 0 0.0117021
34 M 65 G 0 -0.0339205
34 M 66 P 0 0.0539618
34 M 67 D 0 0.0270685
34 M 68 D 0 -0.0301586
34 M 69 W 0 0.0081014
34 M 70 W 0 -0.000735399
34 M 71 Q 0 0.0075998
34 M 72 D 0 -0.0319564
34 M 73 V 0 -0.0281043
34 M 74 M 0 -0.0312136
34 M 75 N 0 -0.0132703
34 M 76 G 0 -0.0469711
34 M 77 Y 0 -0.0452676
34 M 78 E 0 -0.0493075
34 M 79 F 0 -0.0379701
34 M 80 L 0 0.00423896
34 M 81 K 0 -0.0260549
34 M 82 N 0 -0.0204485
34 M 83 K 0 -0.00603825
34 M 84 G 0 -0.0179696
34 M 85 Y 0 -0.0518348
34 M 86 E 0 -0.0257053
34 M 87 K 0 0.0293803
34 M 88 I 0 -0.0418479
34 M 89 A 0 -0.0158806
34 M 90 V 0 -0.053945
34 M 91 A 0 -0.0217656
34 M 92 G 0 -0.0118251
34 M 93 L 0 -0.00815683
34 M 94 S 0 0.05141
34 M 95 L 0 -0.000996222
34 M 96 G 0 -0.0501508
34 M 97 G 0 -0.00781193
34 M 98 V 0 0.00872043
34 M 99 F 0 -0.00478353
34 M 100 S 0 -0.0259777
34 M 101 L 0 -0.022068
34 M 102 K 0 -0.03502
34 M 103 L 0 -0.0829808
34 M 104 G 0 -0.0196599
34 M 105 Y 0 0.00716098
34 M 106 T 0 -0.000107742
34 M 107 V 0 -0.0396606
34 M 108 P 0 -0.0173124
34 M 109 I 0 -0.0760577
34 M 110 E 0 -0.0436471
34 M 111 G 0 -0.00721336
34 M 112 I 0 -0.0572677
34 M 113 V 0 -0.0562329
34 M 114 T 0 0.00329388
34 M 115 M 0 0.0147544
34 M 116 C 0 0.018835
34 M 117 A 0 -0.0373695
34 M 118 P 0 -0.036362
34 M 119 M 0 -0.0454076
34 M 120 Y 0 -0.0628467
34 M 121 I 0 -0.0366209
34 M 122 K 0 0.000178214
34 M 123 S 0 -0.0188999
34 M 124 E 0 -0.0410336
34 M 134 Y 0 -0.00555112
34 M 135 A 0 -0.0219322
34 M 142 E 0 -0.0246864
34 M 143 G 0 0.00448211
34 M 146 E 0 -0.0199018
34 M 147 E 0 -0.0328362
34 M 148 Q 0 0.0162783
34 M 149 I 0 -0.0059007
34 M 150 E 0 -0.0414494
34 M 151 Q 0 -0.0109633
34 M 152 E 0 -0.0177971
34 M 153 M 0 -0.0533972
34 M 154 E 0 -0.0499515
34 M 155 K 0 -0.0387929
34 M 156 F 0 -0.0158632
34 M 157 K 0 -0.0324128
34 M 158 Q 0 -0.0281047
34 M 159 T 0 -0.0194827
34 M 160 P 0 -0.0140886
34 M 161 M 0 -0.0272505
34 M 162 K 0 -0.0374719
34 M 163 T 0 -0.0283865
34 M 164 L 0 -0.0318649
34 M 165 K 0 -0.0428463
34 M 166 A 0 -0.0360305
34 M 167 L 0 -0.0439785
34 M 168 Q 0 -0.0283209
34 M 169 E 0 -0.0323254
34 M 170 L 0 -0.0276902
34 M 171 I 0 -0.0455582
34 M 172 A 0 -0.0174122
34 M 173 D 0 -0.0220506
34 M 174 V 0 -0.0539968
34 M 175 R 0 -0.0316002
34 M 176 D 0 -0.0224295
34 M 177 H 0 -0.0136097
34 M 178 L 0 -0.0340072
34 M 179 D 0 -0.0426493
34 M 180 L 0 -0.0253302
34 M 181 I 0 -0.0466852
34 M 182 Y 0 -0.0375069
34 M 183 A 0 -0.0626815
34 M 184 P 0 -0.0529698
34 M 185 T 0 -0.0692613
34 M 186 F 0 -0.028112
34 M 187 V 0 -0.0348464
34 M 188 V 0 -0.0481326
34 M 189 Q 0 -0.0471022
34 M 190 A 0 -0.0334973
34 M 191 R 0 -0.0511986
34 M 192 H 0 -0.0468007
34 M 193 D 0 -0.045676
34 M 194 E 0 0.00854368
34 M 195 M 0 -0.0328603
34 M 196 I 0 -0.0554915
34 M 197 N 0 -0.0197108
34 M 198 P 0 -0.0492725
34 M 199 D 0 -0.0485719
34 M 200 S 0 -0.0509895
34 M 201 A 0 -0.0255575
34 M 202 N 0 -0.0480918
34 M 203 I 0 -0.021614
34 M 204 I 0 -0.0593287
34 M 205 Y 0 -0.0459026
34 M 206 N 0 -0.0171838
34 M 207 E 0 -0.0294721
34 M 208 I 0 -0.0734018
34 M 209 E 0 -0.0321483
34 M 211 P 0 -0.0716483
34 M 212 V 0 -0.041968
34 M 213 K 0 -0.0279444
34 M 214 Q 0 -0.0319243
34 M 215 I 0 -0.0405616
34 M 216 K 0 -0.00490012
34 M 217 W 0 -0.0499809
34 M 218 Y 0 -0.0328106
34 M 219 E 0 -0.0355456
34 M 220 Q 0 -0.0150602
34 M 221 S 0 0.00103056
34 M 222 G 0 0.00135354
34 M 223 H 0 -0.0796554
34 M 224 V 0 0.049589
34 M 225 I 0 0.00419332
34 M 226 T 0 0.048214
34 M 227 L 0 0.0412937
34 M 228 D 0 0.0181223
34 M 230 E 0 0.0151152
34 M 231 K 0 0.111984
34 M 232 D 0 0.025996
34 M 233 Q 0 -0.0412766
34 M 234 L 0 -0.0463698
34 M 235 H 0 0.140531
34 M 236 E 0 -0.0199728
34 M 237 D 0 -0.0442378
34 M 238 I 0 -0.0365961
34 M 239 Y 0 -0.0197507
35 L 36 G 0 0.76441
35 L 37 R 0 0.458568
35 L 38 F 0 0.362792
35 L 39 L 0 0.381089
35 L 40 E 0 0.248592
35 L 41 S 0 0.0780358
35 L 42 K 0 0.0786176
35 L 43 G 0 0.0157841
35 L 44 Y 0 0.043028
35 L 45 T 0 0.0258783
35 L 46 C 0 0.0901101
35 L 47 H 0 0.0345203
35 L 48 A 0 0.0427379
35 L 49 P 0 -0.00530824
35 L 50 I 0 0.0245945
35 L 51 Y 0 -0.0108448
35 L 52 K 0 0.00348501
35 L 53 G 0 0.0269726
35 L 54 H 0 0.0372281
35 L 55 G 0 0.0187474
35 L 56 V 0 -0.00604057
35 L 57 P 0 -0.00993602
35 L 58 P 0 -0.0332283
35 L 59 E 0 -0.0174515
35 L 60 E 0 -0.0412274
35 L 61 L 0 0.000639518
35 L 62 V 0 -0.00600889
35 L 63 H 0 -0.0475802
35 L 64 T 0 -0.0415882
35 L 65 G 0 -0.0447383
35 L 66 P 0 -0.0209285
35 L 67 D 0 -0.0307668
35 L 68 D 0 -0.0445917
35 L 69 W 0 -0.0421108
35 L 70 W 0 -0.0304998
35 L 71 Q 0 -0.043505
35 L 72 D 0 -0.0113322
35 L 73 V 0 -0.0358289
35 L 74 M 0 -0.066287
35 L 75 N 0 -0.0531293
35 L 76 G 0 -0.0227045
35 L 77 Y 0 -0.00153202
35 L 78 E 0 -0.0466678
35 L 79 F 0 -0.070136
35 L 80 L 0 -0.0496626
35 L 81 K 0 -0.049654
35 L 82 N 0 -0.0348316
35 L 83 K 0 -0.0329215
35 L 84 G 0 -0.0208376
35 L 85 Y 0 -0.0737592
35 L 86 E 0 -0.0555923
35 L 87 K 0 -0.015794
35 L 88 I 0 -0.0101606
35 L 89 A 0 -0.0320275
35 L 90 V 0 -0.0684098
35 L 91 A 0 0.054434
35 L 92 G 0 -0.0307289
35 L 93 L 0 0.0910087
35 L 94 S 0 -0.011308
35 L 95 L 0 -0.0419374
35 L 96 G 0 0.00280748
35 L 97 G 0 -0.0976023
35 L 98 V 0 -0.0124686
35 L 99 F 0 -0.0403763
35 L 100 S 0 -0.0407394
35 L 101 L 0 -0.00659074
35 L 102 K 0 -0.0109412
35 L 103 L 0 -0.0281201
35 L 104 G 0 -0.0144115
35 L 105 Y 0 -0.0435959
35 L 106 T 0 -0.00698479
35 L 107 V 0 -0.0172129
35 L 108 P 0 -0.00146656
35 L 109 I 0 -0.0410392
35 L 110 E 0 -0.0554539
35 L 111 G 0 -0.0390465
35 L 112 I 0 -0.0349032
35 L 113 V 0 -0.0641471
35 L 114 T 0 0.00782919
35 L 115 M 0 0.129467
35 L 116 C 0 0.0346938
35 L 117 A 0 0.00297407
35 L 118 P 0 -0.0393277
35 L 119 M 0 -0.0167964
35 L 120 Y 0 -0.0487671
35 L 121 I 0 -0.0646341
35 L 122 K 0 -0.0311773
35 L 123 S 0 -0.0382574
35 L 124 E 0 -0.0288267
35 L 134 Y 0 -0.0273834
35 L 135 A 0 -0.0292918
35 L 142 E 0 -0.0356008
35 L 143 G 0 -0.0425395
35 L 146 E 0 -0.0645033
35 L 147 E 0 -0.0605215
35 L 148 Q 0 -0.0521709
35 L 149 I 0 -0.0508025
35 L 150 E 0 -0.0619055
35 L 151 Q 0 -0.0283869
35 L 152 E 0 -0.0168762
35 L 153 M 0 -0.055555
35 L 154 E 0 -0.0540579
35 L 155 K 0 -0.0320055
35 L 156 F 0 -0.0387418
35 L 157 K 0 -0.0465258
35 L 158 Q 0 -0.0350302
35 L 159 T 0 -0.0409234
35 L 160 P 0 -0.0720271
35 L 161 M 0 -0.0711383
35 L 162 K 0 -0.0644594
35 L 163 T 0 -0.0476414
35 L 164 L 0 -0.0437034
35 L 165 K 0 -0.0299366
35 L 166 A 0 -0.0627303
35 L 167 L 0 -0.0549177
35 L 168 Q 0 -0.0799949
35 L 169 E 0 -0.0618956
35 L 170 L 0 -0.0473376
35 L 171 I 0 -0.0583725
35 L 172 A 0 -0.0474336
35 L 173 D 0 -0.0451177
35 L 174 V 0 -0.0623171
35 L 175 R 0 -0.0274555
35 L 176 D 0 -0.0480288
35 L 177 H 0 -0.0583966
35 L 178 L 0 -0.0554546
35 L 179 D 0 -0.0512876
35 L 180 L 0 -0.0765892
35 L 181 I 0 -0.049412
35 L 182 Y 0 -0.0684658
35 L 183 A 0 -0.0676492
35 L 184 P 0 -0.0502725
35 L 185 T 0 -0.0555514
35 L 186 F 0 -0.056312
35 L 187 V 0 -0.072504
35 L 188 V 0 -0.0350287
35 L 189 Q 0 -0.0116779
35 L 190 A 0 -0.0306496
35 L 191 R 0 -0.0209384
35 L 192 H 0 -0.0293135
35 L 193 D 0 -0.0310765
35 L 194 E 0 -0.0124076
35 L 195 M 0 -0.0468019
35 L 196 I 0 0.0206418
35 L 197 N 0 -0.0480486
35 L 198 P 0 -0.0312653
35 L 199 D 0 -0.0480276
35 L 200 S 0 -0.0290496
35 L 201 A 0 -0.0188848
35 L 202 N 0 -0.0376301
35 L 203 I 0 -0.0550761
35 L 204 I 0 -0.0539576
35 L 205 Y 0 -0.0314317
35 L 206 N 0 -0.0524705
35 L 207 E 0 -0.0668482
35 L 208 I 0 -0.0568862
35 L 209 E 0 -0.0680804
35 L 211 P 0 -0.0392004
35 L 212 V 0 -0.0557903
35 L 213 K 0 -0.0310602
35 L 214 Q 0 -0.0679756
35 L 215 I 0 -0.053834
35 L 216 K 0 -0.0443936
35 L 217 W 0 -0.0740448
35 L 218 Y 0 -0.0697503
35 L 219 E 0 -0.0627207
35 L 220 Q 0 -0.0793319
35 L 221 S 0 0.0683518
35 L 222 G 0 0.0129274
35 L 223 H 0 -0.0201497
35 L 224 V 0 0.0028217
35 L 225 I 0 -0.00115871
35 L 226 T 0 0.0838708
35 L 227 L 0 0.0768614
35 L 228 D 0 -0.0239746
35 L 230 E 0 -0.0290802
35 L 231 K 0 0.123638
35 L 232 D 0 -0.0270613
35 L 233 Q 0 -0.047909
35 L 234 L 0 0.1592
35 L 235 H 0 0.747164
35 L 236 E 0 -0.0207214
35 L 237 D 0 -0.0546873
35 L 238 I 0 0.0618732
35 L 239 Y 0 -0.0194507
36 G 37 R 0 0.650309
36 G 38 F 0 0.405043
36 G 39 L 0 0.327942
36 G 40 E 0 0.497819
36 G 41 S 0 0.120877
36 G 42 K 0 0.0944512
36 G 43 G 0 0.0504287
36 G 44 Y 0 0.0444724
36 G 45 T 0 0.0533056
36 G 46 C 0 0.317969
36 G 47 H 0 0.0198013
36 G 48 A 0 0.462824
36 G 49 P 0 0.0109791
36 G 50 I 0 0.0281121
36 G 51 Y 0 0.0322888
36 G 52 K 0 0.0167247
36 G 53 G 0 0.0499496
36 G 54 H 0 -0.0299652
36 G 55 G 0 -0.0147633
36 G 56 V 0 -0.0233887
36 G 57 P 0 -0.0154959
36 G 58 P 0 -0.0101733
36 G 59 E 0 -0.0273765
36 G 60 E 0 0.0112037
36 G 61 L 0 0.017587
36 G 62 V 0 -0.0206949
36 G 63 H 0 -0.0552285
36 G 64 T 0 -0.0206317
36 G 65 G 0 -0.0220294
36 G 66 P 0 0.00414095
36 G 67 D 0 -0.0394603
36 G 68 D 0 -0.00495598
36 G 69 W 0 -0.0325429
36 G 70 W 0 -0.0348469
36 G 71 Q 0 -0.0410458
36 G 72 D 0 -0.02248
36 G 73 V 0 -0.0433913
36 G 74 M 0 -0.0399328
36 G 75 N 0 -0.0405101
36 G 76 G 0 -0.0230959
36 G 77 Y 0 -0.0312987
36 G 78 E 0 -0.0456131
36 G 79 F 0 -0.00861397
36 G 80 L 0 -0.0226752
36 G 81 K 0 -0.0388093
36 G 82 N 0 -0.0279003
36 G 83 K 0 -0.0253978
36 G 84 G 0 -0.0411335
36 G 85 Y 0 -0.0779801
36 G 86 E 0 -0.0321368
36 G 87 K 0 -0.0326027
36 G 88 I 0 -0.00571353
36 G 89 A 0 -0.0339293
36 G 90 V 0 -0.0323001
36 G 91 A 0 0.025405
36 G 92 G 0 0.0310237
36 G 93 L 0 -0.0106146
36 G 94 S 0 0.0100125
36 G 95 L 0 -0.0412082
36 G 96 G 0 -0.0493583
36 G 97 G 0 -0.0217448
36 G 98 V 0 -0.00884324
36 G 99 F 0 -0.0256571
36 G 100 S 0 -0.0330171
36 G 101 L 0 -0.0215233
36 G 102 K 0 0.0124984
36 G 103 L 0 -0.0509118
36 G 104 G 0 -0.0436515
36 G 105 Y 0 0.0383279
36 G 106 T 0 -0.0328775
36 G 107 V 0 0.0240343
36 G 108 P 0 -0.0229121
36 G 109 I 0 -0.0284772
36 G 110 E 0 -0.0255736
36 G 111 G 0 -0.0537834
36 G 112 I 0 -0.0554644
36 G 113 V 0 5.91792e-05
36 G 114 T 0 -0.061631
36 G 115 M 0 -0.0672483
36 G 116 C 0 -0.0053667
36 G 117 A 0 -0.00695603
36 G 118 P 0 -0.0347415
36 G 119 M 0 -0.0448608
36 G 120 Y 0 0.00835151
36 G 121 I 0 -0.0169306
36 G 122 K 0 -0.0454916
36 G 123 S 0 -0.0142542
36 G 124 E 0 -0.0279475
36 G 134 Y 0 -0.0267525
36 G 135 A 0 -0.0268175
36 G 142 E 0 -0.0292003
36 G 143 G 0 -0.0374938
36 G 146 E 0 -0.0416228
36 G 147 E 0 -0.046035
36 G 148 Q 0 -0.0525384
36 G 149 I 0 -0.0339573
36 G 150 E 0 -0.0466545
36 G 151 Q 0 -0.0304465
36 G 152 E 0 -0.0482104
36 G 153 M 0 -0.0409492
36 G 154 E 0 -0.0301051
36 G 155 K 0 -0.0477075
36 G 156 F 0 -0.0458492
36 G 157 K 0 -0.0244214
36 G 158 Q 0 -0.0541113
36 G 159 T 0 -0.051446
36 G 160 P 0 -0.0539855
36 G 161 M 0 -0.0282896
36 G 162 K 0 -0.0383152
36 G 163 T 0 -0.0237951
36 G 164 L 0 -0.0739324
36 G 165 K 0 -0.040978
36 G 166 A 0 -0.0466083
36 G 167 L 0 -0.0634215
36 G 168 Q 0 -0.0515483
36 G 169 E 0 -0.0612506
36 G 170 L 0 -0.0759615
36 G 171 I 0 -0.0574673
36 G 172 A 0 -0.0629068
36 G 173 D 0 -0.044759
36 G 174 V 0 -0.0396823
36 G 175 R 0 -0.0552695
36 G 176 D 0 -0.0231401
36 G 177 H 0 -0.0539059
36 G 178 L 0 -0.0529401
36 G 179 D 0 -0.0508969
36 G 180 L 0 -0.0683394
36 G 181 I 0 -0.0576657
36 G 182 Y 0 -0.0250893
36 G 183 A 0 -0.0609648
36 G 184 P 0 -0.0566446
36 G 185 T 0 -0.0306298
36 G 186 F 0 -0.0364233
36 G 187 V 0 -0.0574618
36 G 188 V 0 -0.00751766
36 G 189 Q 0 -0.0343596
36 G 190 A 0 -0.0304066
36 G 191 R 0 -0.015171
36 G 192 H 0 -0.075602
36 G 193 D 0 0.0173558
36 G 194 E 0 -0.00259994
36 G 195 M 0 -0.0654459
36 G 196 I 0 -0.0204305
36 G 197 N 0 -0.0653148
36 G 198 P 0 -0.0157769
36 G 199 D 0 -0.0515777
36 G 200 S 0 -0.0706261
36 G 201 A 0 -0.055063
36 G 202 N 0 -0.030094
36 G 203 I 0 -0.0643421
36 G 204 I 0 -0.0162767
36 G 205 Y 0 -0.0573475
36 G 206 N 0 -0.0499707
36 G 207 E 0 -0.0512242
36 G 208 I 0 -0.051187
36 G 209 E 0 -0.0473569
36 G 211 P 0 -0.0416651
36 G 212 V 0 -0.0746751
36 G 213 K 0 -0.0711897
36 G 214 Q 0 -0.0695636
36 G 215 I 0 -0.0490912
36 G 216 K 0 -0.0393881
36 G 217 W 0 -0.0543662
36 G 218 Y 0 -0.0371941
36 G 219 E 0 -0.0516039
36 G 220 Q 0 -0.043634
36 G 221 S 0 -0.0296297
36 G 222 G 0 -0.0245736
36 G 223 H 0 -0.0145812
36 G 224 V 0 -0.0701697
36 G 225 I 0 -0.014344
36 G 226 T 0 -0.0123792
36 G 227 L 0 -0.0124948
36 G 228 D 0 -0.00227823
36 G 230 E 0 -0.0544351
36 G 231 K 0 -0.0115686
36 G 232 D 0 -0.0404598
36 G 233 Q 0 -0.0598499
36 G 234 L 0 -0.00780526
36 G 235 H 0 0.0524251
36 G 236 E 0 -0.0269001
36 G 237 D 0 -0.0328406
36 G 238 I 0 -0.0285725
36 G 239 Y 0 -0.0337522
37 R 38 F 0 0.78246
37 R 39 L 0 0.36656
37 R 40 E 0 0.416399
37 R 41 S 0 0.379868
37 R 42 K 0 0.125944
37 R 43 G 0 0.0349826
37 R 44 Y 0 -0.00862653
37 R 45 T 0 0.0883733
37 R 46 C 0 0.0134179
37 R 47 H 0 0.022968
37 R 48 A 0 0.0697814
37 R 49 P 0 0.0122087
37 R 50 I 0 0.0179507
37 R 51 Y 0 -0.0106171
37 R 52 K 0 0.0408727
37 R 53 G 0 0.0210183
37 R 54 H 0 -0.0608824
37 R 55 G 0 -0.0357236
37 R 56 V 0 0.00717033
37 R 57 P 0 -0.0182168
37 R 58 P 0 -0.0384669
37 R 59 E 0 -0.0302051
37 R 60 E 0 -0.00672178
37 R 61 L 0 -0.0419314
37 R 62 V 0 -0.0197771
37 R 63 H 0 -0.0536088
37 R 64 T 0 0.017988
37 R 65 G 0 -0.0395818
37 R 66 P 0 -0.0135698
37 R 67 D 0 -0.00190728
37 R 68 D 0 -0.000344251
37 R 69 W 0 -0.0538027
37 R 70 W 0 -0.0456465
37 R 71 Q 0 0.0105492
37 R 72 D 0 -0.00860325
37 R 73 V 0 -0.0504925
37 R 74 M 0 -0.0112505
37 R 75 N 0 -0.0268223
37 R 76 G 0 -0.0270889
37 R 77 Y 0 -0.0205733
37 R 78 E 0 0.00598262
37 R 79 F 0 -0.00913108
37 R 80 L 0 -0.0502199
37 R 81 K 0 0.0123712
37 R 82 N 0 0.00785464
37 R 83 K 0 0.0207158
37 R 84 G 0 -0.0122744
37 R 85 Y 0 -0.0358701
37 R 86 E 0 0.00213035
37 R 87 K 0 -0.0255146
37 R 88 I 0 -0.0199049
37 R 89 A 0 -0.0322696
37 R 90 V 0 0.0196979
37 R 91 A 0 -0.0391009
37 R 92 G 0 -0.0144286
37 R 93 L 0 -0.0576391
37 R 94 S 0 0.0298628
37 R 95 L 0 -0.0171583
37 R 96 G 0 -0.0332222
37 R 97 G 0 -0.04732
37 R 98 V 0 -0.0238437
37 R 99 F 0 -0.0612558
37 R 100 S 0 -0.0415881
37 R 101 L 0 -0.0380538
37 R 102 K 0 0.0145547
37 R 103 L 0 -0.0643565
37 R 104 G 0 0.0204308
37 R 105 Y 0 0.00360258
37 R 106 T 0 -0.0445727
37 R 107 V 0 -0.0246464
37 R 108 P 0 0.0146721
37 R 109 I 0 -0.0639768
37 R 110 E 0 -0.0553299
37 R 111 G 0 -0.0235087
37 R 112 I 0 -0.0194654
37 R 113 V 0 -0.0570005
37 R 114 T 0 -0.0424151
37 R 115 M 0 -0.0649395
37 R 116 C 0 -0.0442043
37 R 117 A 0 -0.0297419
37 R 118 P 0 -0.0238421
37 R 119 M 0 -0.0412761
37 R 120 Y 0 0.0088762
37 R 121 I 0 -0.00448036
37 R 122 K 0 -0.0108618
37 R 123 S 0 -0.00885013
37 R 124 E 0 0.0475497
37 R 134 Y 0 -0.0187861
37 R 135 A 0 -0.0197091
37 R 142 E 0 -0.0067792
37 R 143 G 0 -0.0293075
37 R 146 E 0 -0.0165785
37 R 147 E 0 -0.0407557
37 R 148 Q 0 -0.0224355
37 R 149 I 0 -0.0189871
37 R 150 E 0 -0.0217947
37 R 151 Q 0 -0.00997083
37 R 152 E 0 -0.00779086
37 R 153 M 0 -0.071138
37 R 154 E 0 -0.0418195
37 R 155 K 0 -0.0215119
37 R 156 F 0 -0.0343632
37 R 157 K 0 -0.0364588
37 R 158 Q 0 -0.029909
37 R 159 T 0 -0.0311102
37 R 160 P 0 -0.0147205
37 R 161 M 0 0.00994082
37 R 162 K 0 -0.0430547
37 R 163 T 0 -0.0423717
37 R 164 L 0 -0.0421342
37 R 165 K 0 -0.0217055
37 R 166 A 0 -0.0382921
37 R 167 L 0 -0.059266
37 R 168 Q 0 -0.0480316
37 R 169 E 0 -0.042046
37 R 170 L 0 -0.0285818
37 R 171 I 0 -0.046618
37 R 172 A 0 -0.0436214
37 R 173 D 0 -0.0180126
37 R 174 V 0 -0.0362925
37 R 175 R 0 -0.0273902
37 R 176 D 0 0.0143251
37 R 177 H 0 -0.0204571
37 R 178 L 0 -0.0602569
37 R 179 D 0 -0.0177449
37 R 180 L 0 -0.0301014
37 R 181 I 0 -0.0445756
37 R 182 Y 0 -0.0156865
37 R 183 A 0 -0.0646867
37 R 184 P 0 -0.0631904
37 R 185 T 0 -0.0150092
37 R 186 F 0 -0.0387349
37 R 187 V 0 -0.0940394
37 R 188 V 0 0.0289374
37 R 189 Q 0 -0.0265276
37 R 190 A 0 -0.0757932
37 R 191 R 0 -0.0183424
37 R 192 H 0 0.00883446
37 R 193 D 0 -0.0607869
37 R 194 E 0 -0.0129649
37 R 195 M 0 -0.0063285
37 R 196 I 0 -0.0797547
37 R 197 N 0 -0.0123146
37 R 198 P 0 -0.0511448
37 R 199 D 0 -0.0360897
37 R 200 S 0 -0.0521048
37 R 201 A 0 -0.0581768
37 R 202 N 0 -0.0469834
37 R 203 I 0 -0.0237631
37 R 204 I 0 -0.0710256
37 R 205 Y 0 -0.0325937
37 R 206 N 0 -0.00959713
37 R 207 E 0 -0.0194346
37 R 208 I 0 -0.0374615
37 R 209 E 0 -0.0391438
37 R 211 P 0 -0.0509504
37 R 212 V 0 -0.0240317
37 R 213 K 0 -0.0718189
37 R 214 Q 0 -0.0366403
37 R 215 I 0 -0.0287343
37 R 216 K 0 -0.0344178
37 R 217 W 0 -0.0222031
37 R 218 Y 0 -0.0498205
37 R 219 E 0 -0.0429229
37 R 220 Q 0 -0.0282504
37 R 221 S 0 -0.0603793
37 R 222 G 0 -0.0279369
37 R 223 H 0 -0.0665444
37 R 224 V 0 -0.0237295
37 R 225 I 0 -0.0177393
37 R 226 T 0 -0.0231902
37 R 227 L 0 -0.0122528
37 R 228 D 0 -0.0279257
37 R 230 E 0 -0.0364995
37 R 231 K 0 -0.0201229
37 R 232 D 0 0.034279
37 R 233 Q 0 -0.0371838
37 R 234 L 0 -0.0305564
37 R 235 H 0 0.0190585
37 R 236 E 0 -0.0305773
37 R 237 D 0 -0.0493304
37 R 238 I 0 -0.0346351
37 R 239 Y 0 0.0325201
38 F 39 L 0 0.634723
38 F 40 E 0 0.446613
38 F 41 S 0 0.468203
38 F 42 K 0 0.536736
38 F 43 G 0 0.119048
38 F 44 Y 0 0.0940452
38 F 45 T 0 0.0103435
38 F 46 C 0 0.0932406
38 F 47 H 0 0.0154532
38 F 48 A 0 0.0528388
38 F 49 P 0 0.0171927
38 F 50 I 0 0.0222101
38 F 51 Y 0 -0.0157791
38 F 52 K 0 -0.0186204
38 F 53 G 0 -0.0307398
38 F 54 H 0 -0.0233329
38 F 55 G 0 -0.0428952
38 F 56 V 0 0.00212178
38 F 57 P 0 -0.0435213
38 F 58 P 0 -0.0444869
38 F 59 E 0 -0.0207887
38 F 60 E 0 0.0168227
38 F 61 L 0 0.00300966
38 F 62 V 0 -0.00631121
38 F 63 H 0 -0.045777
38 F 64 T 0 -0.00357733
38 F 65 G 0 -0.0307817
38 F 66 P 0 -0.0100039
38 F 67 D 0 -0.000239999
38 F 68 D 0 0.00346422
38 F 69 W 0 -0.0457633
38 F 70 W 0 -0.0394709
38 F 71 Q 0 -0.0220778
38 F 72 D 0 -0.0166731
38 F 73 V 0 -0.0494285
38 F 74 M 0 -0.0334505
38 F 75 N 0 -0.0130456
38 F 76 G 0 -0.0340185
38 F 77 Y 0 -0.0352539
38 F 78 E 0 -0.0198175
38 F 79 F 0 -0.0231377
38 F 80 L 0 -0.0423198
38 F 81 K 0 -0.0107581
38 F 82 N 0 -0.0147471
38 F 83 K 0 -0.0233007
38 F 84 G 0 -0.0570136
38 F 85 Y 0 0.00156671
38 F 86 E 0 0.00839817
38 F 87 K 0 -0.024446
38 F 88 I 0 -0.0359729
38 F 89 A 0 -0.0723955
38 F 90 V 0 -0.0509198
38 F 91 A 0 -0.0202133
38 F 92 G 0 -0.0671559
38 F 93 L 0 -0.0260629
38 F 94 S 0 -0.0145448
38 F 95 L 0 -0.0554157
38 F 96 G 0 -0.0586405
38 F 97 G 0 -0.015259
38 F 98 V 0 -0.0213853
38 F 99 F 0 -0.04386
38 F 100 S 0 -0.0329534
38 F 101 L 0 -0.0395709
38 F 102 K 0 -0.00235719
38 F 103 L 0 -0.0252812
38 F 104 G 0 -0.0112705
38 F 105 Y 0 -0.014099
38 F 106 T 0 -0.0122396
38 F 107 V 0 -0.0241965
38 F 108 P 0 0.019663
38 F 109 I 0 -0.069566
38 F 110 E 0 -0.0159099
38 F 111 G 0 -0.0334926
38 F 112 I 0 -0.0318306
38 F 113 V 0 -0.0482239
38 F 114 T 0 -0.0590478
38 F 115 M 0 -0.0399104
38 F 116 C 0 -0.0560954
38 F 117 A 0 -0.094223
38 F 118 P 0 -0.0391132
38 F 119 M 0 -0.0355118
38 F 120 Y 0 -0.0524655
38 F 121 I 0 0.0175286
38 F 122 K 0 -0.0202303
38 F 123 S 0 0.000747708
38 F 124 E 0 -0.000172723
38 F 134 Y 0 -0.0115023
38 F 135 A 0 -0.00412157
38 F 142 E 0 -0.0126611
38 F 143 G 0 -0.00901145
38 F 146 E 0 -0.0207223
38 F 147 E 0 -0.0305475
38 F 148 Q 0 -0.0396018
38 F 149 I 0 -0.0297886
38 F 150 E 0 -0.044692
38 F 151 Q 0 -0.0474046
38 F 152 E 0 -0.0574445
38 F 153 M 0 -0.0432708
38 F 154 E 0 -0.032779
38 F 155 K 0 -0.0250782
38 F 156 F 0 -0.0511499
38 F 157 K 0 -0.000920345
38 F 158 Q 0 -0.0386455
38 F 159 T 0 -0.0725764
38 F 160 P 0 -0.0138388
38 F 161 M 0 -0.0236664
38 F 162 K 0 -0.039539
38 F 163 T 0 -0.0429946
38 F 164 L 0 -0.0564724
38 F 165 K 0 -0.0261527
38 F 166 A 0 -0.055873
38 F 167 L 0 -0.0603088
38 F 168 Q 0 -0.0845948
38 F 169 E 0 -0.0389625
38 F 170 L 0 -0.0297532
38 F 171 I 0 -0.032383
38 F 172 A 0 -0.0545129
38 F 173 D 0 -0.0207281
38 F 174 V 0 -0.0191105
38 F 175 R 0 -0.0380318
38 F 176 D 0 -0.0142055
38 F 177 H 0 -0.0198259
38 F 178 L 0 -0.0420208
38 F 179 D 0 0.0157399
38 F 180 L 0 -0.0148311
38 F 181 I 0 -0.0174959
38 F 182 Y 0 -0.0601819
38 F 183 A 0 -0.0703917
38 F 184 P 0 -0.0297164
38 F 185 T 0 -0.0495521
38 F 186 F 0 -0.0355217
38 F 187 V 0 -0.0669572
38 F 188 V 0 -0.0537024
38 F 189 Q 0 -0.0652143
38 F 190 A 0 -0.0997036
38 F 191 R 0 -0.0217487
38 F 192 H 0 -0.0321188
38 F 193 D 0 -0.0358574
38 F 194 E 0 -0.037532
38 F 195 M 0 -0.0101034
38 F 196 I 0 -0.0614234
38 F 197 N 0 -0.0583256
38 F 198 P 0 -0.0180522
38 F 199 D 0 -0.0192943
38 F 200 S 0 -0.0196007
38 F 201 A 0 -0.0239578
38 F 202 N 0 -0.0193621
38 F 203 I 0 -0.0492205
38 F 204 I 0 -0.0531816
38 F 205 Y 0 -0.0354851
38 F 206 N 0 -0.0288193
38 F 207 E 0 -0.0283799
38 F 208 I 0 -0.0491752
38 F 209 E 0 -0.0404416
38 F 211 P 0 -0.0235159
38 F 212 V 0 -0.032931
38 F 213 K 0 -0.0358365
38 F 214 Q 0 0.00101748
38 F 215 I 0 -0.0702387
38 F 216 K 0 -0.0398853
38 F 217 W 0 -0.0247691
38 F 218 Y 0 -0.0645802
38 F 219 E 0 -0.031467
38 F 220 Q 0 -0.0649289
38 F 221 S 0 -0.0469122
38 F 222 G 0 -0.0373176
38 F 223 H 0 -0.0910501
38 F 224 V 0 -0.044788
38 F 225 I 0 -0.0667143
38 F 226 T 0 -0.00274693
38 F 227 L 0 -0.0438061
38 F 228 D 0 -0.0135764
38 F 230 E 0 -0.0525508
38 F 231 K 0 0.0519794
38 F 232 D 0 0.267389
38 F 233 Q 0 -0.044491
38 F 234 L 0 0.00734181
38 F 235 H 0 0.350768
38 F 236 E 0 0.119156
38 F 237 D 0 -0.0402154
38 F 238 I 0 -0.0191331
38 F 239 Y 0 0.264349
39 L 40 E 0 0.666689
39 L 41 S 0 0.294383
39 L 42 K 0 0.168352
39 L 43 G 0 0.178756
39 L 44 Y 0 0.235875
39 L 45 T 0 0.0881444
39 L 46 C 0 0.222463
39 L 47 H 0 0.0511294
39 L 48 A 0 0.122893
39 L 49 P 0 0.00421258
39 L 50 I 0 0.0069641
39 L 51 Y 0 -0.00569863
39 L 52 K 0 -0.0120614
39 L 53 G 0 0.0160211
39 L 54 H 0 -0.0689767
39 L 55 G 0 -0.00892483
39 L 56 V 0 0.0125381
39 L 57 P 0 -0.0191994
39 L 58 P 0 -0.0274976
39 L 59 E 0 0.0137847
39 L 60 E 0 -0.0510515
39 L 61 L 0 -0.011996
39 L 62 V 0 -0.0459239
39 L 63 H 0 -0.0748795
39 L 64 T 0 -0.050824
39 L 65 G 0 -0.0122177
39 L 66 P 0 -0.0341405
39 L 67 D 0 -0.0295646
39 L 68 D 0 -0.0697763
39 L 69 W 0 -0.0189384
39 L 70 W 0 -0.0133903
39 L 71 Q 0 -0.0425466
39 L 72 D 0 -0.0145272
39 L 73 V 0 -0.0296698
39 L 74 M 0 -0.048862
39 L 75 N 0 -0.0388108
39 L 76 G 0 -0.0116166
39 L 77 Y 0 -0.0297419
39 L 78 E 0 -0.0277966
39 L 79 F 0 -0.0190516
39 L 80 L 0 -0.013195
39 L 81 K 0 -0.055844
39 L 82 N 0 -0.0386118
39 L 83 K 0 -0.017262
39 L 84 G 0 -0.0110964
39 L 85 Y 0 -0.0273897
39 L 86 E 0 -0.0110347
39 L 87 K 0 -0.0448934
39 L 88 I 0 -0.0002439
39 L 89 A 0 -0.00224655
39 L 90 V 0 -0.019328
39 L 91 A 0 0.180644
39 L 92 G 0 0.0111713
39 L 93 L 0 -0.00104989
39 L 94 S 0 0.0342255
39 L 95 L 0 -0.0379745
39 L 96 G 0 0.0545396
39 L 97 G 0 -0.0288934
39 L 98 V 0 -0.056334
39 L 99 F 0 0.056372
39 L 100 S 0 -0.00255631
39 L 101 L 0 -0.0541999
39 L 102 K 0 -0.0504566
39 L 103 L 0 0.0136311
39 L 104 G 0 0.00698385
39 L 105 Y 0 -0.0243305
39 L 106 T 0 -0.0518338
39 L 107 V 0 -0.061014
39 L 108 P 0 -0.0103625
39 L 109 I 0 -0.0244889
39 L 110 E 0 -0.0311701
39 L 111 G 0 -0.015401
39 L 112 I 0 -0.0523901
39 L 113 V 0 0.0186713
39 L 114 T 0 -0.0161793
39 L 115 M 0 0.0380086
39 L 116 C 0 -0.0367442
39 L 117 A 0 -0.0644731
39 L 118 P 0 -0.0881973
39 L 119 M 0 -0.0273338
39 L 120 Y 0 -0.0390327
39 L 121 I 0 -0.0598675
39 L 122 K 0 -0.0411342
39 L 123 S 0 -0.0320096
39 L 124 E 0 -0.0114236
39 L 134 Y 0 -0.0559235
39 L 135 A 0 -0.0036499
39 L 142 E 0 -0.0404745
39 L 143 G 0 -0.0519365
39 L 146 E 0 -0.0341034
39 L 147 E 0 -0.0310165
39 L 148 Q 0 -0.0323672
39 L 149 I 0 -0.0378903
39 L 150 E 0 -0.0471257
39 L 151 Q 0 -0.0538297
39 L 152 E 0 -0.0667706
39 L 153 M 0 -0.0481599
39 L 154 E 0 -0.00860439
39 L 155 K 0 -0.0563156
39 L 156 F 0 -0.0216959
39 L 157 K 0 -0.048095
39 L 158 Q 0 -0.0306235
39 L 159 T 0 -0.0669663
39 L 160 P 0 -0.047056
39 L 161 M 0 -0.0257481
39 L 162 K 0 -0.045648
39 L 163 T 0 -0.0410721
39 L 164 L 0 -0.0567432
39 L 165 K 0 -0.039517
39 L 166 A 0 -0.0593237
39 L 167 L 0 -0.071508
39 L 168 Q 0 -0.0539962
39 L 169 E 0 -0.0305848
39 L 170 L 0 -0.0402468
39 L 171 I 0 -0.0428404
39 L 172 A 0 -0.0312274
39 L 173 D 0 -0.0650303
39 L 174 V 0 -0.0396549
39 L 175 R 0 -0.0318175
39 L 176 D 0 -0.0423753
39 L 177 H 0 -0.0101606
39 L 178 L 0 -0.0304461
39 L 179 D 0 -0.0168412
39 L 180 L 0 -0.0622676
39 L 181 I 0 -0.0454885
39 L 182 Y 0 -0.0263592
39 L 183 A 0 -0.0342698
39 L 184 P 0 0.0515094
39 L 185 T 0 0.00272839
39 L 186 F 0 0.0226572
39 L 187 V 0 -0.0271252
39 L 188 V 0 -0.0117287
39 L 189 Q 0 -0.0536728
39 L 190 A 0 0.00445975
39 L 191 R 0 -0.0503325
39 L 192 H 0 -0.0558315
39 L 193 D 0 -0.0213767
39 L 194 E 0 -0.0599802
39 L 195 M 0 -0.0493382
39 L 196 I 0 -0.0826606
39 L 197 N 0 -0.0428865
39 L 198 P 0 -0.0457203
39 L 199 D 0 -0.0265277
39 L 200 S 0 -0.0831143
39 L 201 A 0 -0.070322
39 L 202 N 0 -0.0173367
39 L 203 I 0 -0.0325786
39 L 204 I 0 -0.0180597
39 L 205 Y 0 -0.0627689
39 L 206 N 0 -0.0501398
39 L 207 E 0 -0.0610133
39 L 208 I 0 -0.0477712
39 L 209 E 0 -0.0242022
39 L 211 P 0 -0.0308096
39 L 212 V 0 -0.066702
39 L 213 K 0 -0.0644168
39 L 214 Q 0 -0.0169523
39 L 215 I 0 -0.0103463
39 L 216 K 0 -0.0522224
39 L 217 W 0 -0.0493892
39 L 218 Y 0 -0.00585384
39 L 219 E 0 -0.0154296
39 L 220 Q 0 -0.0149752
39 L 221 S 0 -0.0297001
39 L 222 G 0 -0.0487869
39 L 223 H 0 -0.00159241
39 L 224 V 0 -0.0711345
39 L 225 I 0 -0.0374522
39 L 226 T 0 -0.01582
39 L 227 L 0 -0.0459188
39 L 228 D 0 -0.0392117
39 L 230 E 0 -0.0373189
39 L 231 K 0 -0.0225435
39 L 232 D 0 -0.0416499
39 L 233 Q 0 -0.0296355
39 L 234 L 0 0.018057
39 L 235 H 0 0.0626567
39 L 236 E 0 -0.0280474
39 L 237 D 0 -0.0456784
39 L 238 I 0 0.135284
39 L 239 Y 0 0.133599
40 E 41 S 0 0.583025
40 E 42 K 0 0.593437
40 E 43 G 0 0.349378
40 E 44 Y 0 0.171973
40 E 45 T 0 0.268738
40 E 46 C 0 0.395052
40 E 47 H 0 0.0411048
40 E 48 A 0 0.137188
40 E 49 P 0 0.0326879
40 E 50 I 0 0.0981872
40 E 51 Y 0 0.0445451
40 E 52 K 0 0.0256544
40 E 53 G 0 -0.0275086
40 E 54 H 0 -0.0147288
40 E 55 G 0 -0.0264753
40 E 56 V 0 -0.0112426
40 E 57 P 0 -0.013824
40 E 58 P 0 -0.0175599
40 E 59 E 0 -0.0273434
40 E 60 E 0 -0.0278756
40 E 61 L 0 0.0121323
40 E 62 V 0 0.00886202
40 E 63 H 0 -0.0296705
40 E 64 T 0 -0.0124723
40 E 65 G 0 -0.0452296
40 E 66 P 0 -0.0360881
40 E 67 D 0 0.0224698
40 E 68 D 0 -0.037635
40 E 69 W 0 -0.0494985
40 E 70 W 0 -0.0159969
40 E 71 Q 0 -0.0164182
40 E 72 D 0 -0.00267936
40 E 73 V 0 -0.0444349
40 E 74 M 0 -0.0374442
40 E 75 N 0 -0.00920856
40 E 76 G 0 0.0180666
40 E 77 Y 0 -0.0337448
40 E 78 E 0 -0.0210156
40 E 79 F 0 0.00619434
40 E 80 L 0 -0.0396496
40 E 81 K 0 -0.0308448
40 E 82 N 0 -0.0225448
40 E 83 K 0 -0.0198842
40 E 84 G 0 0.0110479
40 E 85 Y 0 -0.0100905
40 E 86 E 0 -0.0322424
40 E 87 K 0 0.00946827
40 E 88 I 0 0.0232488
40 E 89 A 0 0.0228703
40 E 90 V 0 -0.0220785
40 E 91 A 0 0.00752726
40 E 92 G 0 -0.0294417
40 E 93 L 0 -0.000469574
40 E 94 S 0 -0.00991024
40 E 95 L 0 -0.0484476
40 E 96 G 0 -0.0390539
40 E 97 G 0 -0.0397877
40 E 98 V 0 -0.0372847
40 E 99 F 0 -0.0499656
40 E 100 S 0 -0.0284182
40 E 101 L 0 0.0003009
40 E 102 K 0 -0.0418367
40 E 103 L 0 -0.0459467
40 E 104 G 0 -0.0314897
40 E 105 Y 0 -0.0323807
40 E 106 T 0 -0.0146553
40 E 107 V 0 -0.012185
40 E 108 P 0 -0.0446411
40 E 109 I 0 -0.0486593
40 E 110 E 0 -0.00984543
40 E 111 G 0 -0.0504378
40 E 112 I 0 -0.0707828
40 E 113 V 0 -0.0168497
40 E 114 T 0 -0.0229464
40 E 115 M 0 -0.0221798
40 E 116 C 0 -0.0382683
40 E 117 A 0 -0.0561012
40 E 118 P 0 -0.0699217
40 E 119 M 0 -0.0381124
40 E 120 Y 0 -6.13755e-05
40 E 121 I 0 -0.00698292
40 E 122 K 0 -0.0272446
40 E 123 S 0 -0.0371855
40 E 124 E 0 -0.0248194
40 E 134 Y 0 -0.029441
40 E 135 A 0 -0.0324358
40 E 142 E 0 -0.0219959
40 E 143 G 0 -0.025689
40 E 146 E 0 -0.0480273
40 E 147 E 0 -0.0389092
40 E 148 Q 0 -0.0467736
40 E 149 I 0 -0.0638786
40 E 150 E 0 -0.0454095
40 E 151 Q 0 -0.0440634
40 E 152 E 0 -0.0269741
40 E 153 M 0 -0.0393173
40 E 154 E 0 -0.0515644
40 E 155 K 0 -0.0265235
40 E 156 F 0 -0.0298562
40 E 157 K 0 -0.0494475
40 E 158 Q 0 -0.0556026
40 E 159 T 0 -0.0677569
40 E 160 P 0 -0.0757997
40 E 161 M 0 -0.0402848
40 E 162 K 0 -0.0560203
40 E 163 T 0 -0.0474545
40 E 164 L 0 -0.072273
40 E 165 K 0 -0.0483808
40 E 166 A 0 -0.0257026
40 E 167 L 0 -0.0391287
40 E 168 Q 0 -0.0372348
40 E 169 E 0 -0.0379206
40 E 170 L 0 -0.053197
40 E 171 I 0 -0.0154132
40 E 172 A 0 -0.0539738
40 E 173 D 0 -0.0787922
40 E 174 V 0 -0.0432425
40 E 175 R 0 -0.0888152
40 E 176 D 0 -0.0357239
40 E 177 H 0 0.000201683
40 E 178 L 0 -0.0456112
40 E 179 D 0 -0.0372988
40 E 180 L 0 -0.0258892
40 E 181 I 0 -0.0648255
40 E 182 Y 0 -0.0688997
40 E 183 A 0 -0.038694
40 E 184 P 0 -0.0370755
40 E 185 T 0 -0.0696233
40 E 186 F 0 -0.0291346
40 E 187 V 0 0.000576097
40 E 188 V 0 -0.0327643
40 E 189 Q 0 -0.0812937
40 E 190 A 0 -0.0614512
40 E 191 R 0 -0.0572365
40 E 192 H 0 -0.0737948
40 E 193 D 0 -0.0640359
40 E 194 E 0 -0.053803
40 E 195 M 0 -0.0593424
40 E 196 I 0 -0.0327158
40 E 197 N 0 -0.0437259
40 E 198 P 0 -0.0307927
40 E 199 D 0 -0.0203087
40 E 200 S 0 -0.0109867
40 E 201 A 0 -0.0358383
40 E 202 N 0 -0.0821999
40 E 203 I 0 -0.00935573
40 E 204 I 0 -0.0341072
40 E 205 Y 0 -0.0497292
40 E 206 N 0 -0.0324469
40 E 207 E 0 -0.0200538
40 E 208 I 0 -0.0286743
40 E 209 E 0 -0.0680199
40 E 211 P 0 -0.0479449
40 E 212 V 0 -0.0382187
40 E 213 K 0 -0.0506352
40 E 214 Q 0 -0.0454902
40 E 215 I 0 -0.0582281
40 E 216 K 0 -0.0653495
40 E 217 W 0 -0.0681764
40 E 218 Y 0 -0.017403
40 E 219 E 0 -0.0584501
40 E 220 Q 0 -0.0119299
40 E 221 S 0 -0.0338252
40 E 222 G 0 -0.0454009
40 E 223 H 0 -0.0715352
40 E 224 V 0 -0.0893371
40 E 225 I 0 -0.0149339
40 E 226 T 0 -0.0531465
40 E 227 L 0 -0.0617865
40 E 228 D 0 -0.0399889
40 E 230 E 0 -0.0198034
40 E 231 K 0 -0.0222037
40 E 232 D 0 -0.0525366
40 E 233 Q 0 -0.0569132
40 E 234 L 0 -0.0411942
40 E 235 H 0 0.027642
40 E 236 E 0 -0.00828053
40 E 237 D 0 -0.0728128
40 E 238 I 0 -0.0258457
40 E 239 Y 0 0.0106051
41 S 42 K 0 0.647239
41 S 43 G 0 0.450945
41 S 44 Y 0 0.244286
41 S 45 T 0 0.0952719
41 S 46 C 0 0.0974759
41 S 47 H 0 0.0308074
41 S 48 A 0 0.0441311
41 S 49 P 0 -0.0198676
41 S 50 I 0 -0.00151206
41 S 51 Y 0 -0.00648195
41 S 52 K 0 0.00127071
41 S 53 G 0 0.035115
41 S 54 H 0 -0.0585097
41 S 55 G 0 0.0105479
41 S 56 V 0 0.0182681
41 S 57 P 0 -0.0466031
41 S 58 P 0 -0.0131732
41 S 59 E 0 -0.00704004
41 S 60 E 0 -0.00865202
41 S 61 L 0 -0.00113634
41 S 62 V 0 -0.00259805
41 S 63 H 0 -0.0158146
41 S 64 T 0 -0.0126196
41 S 65 G 0 -0.0373976
41 S 66 P 0 -0.0243012
41 S 67 D 0 0.0231488
41 S 68 D 0 -0.0166538
41 S 69 W 0 -0.0663389
41 S 70 W 0 -0.021096
41 S 71 Q 0 0.010898
41 S 72 D 0 -0.0475079
41 S 73 V 0 -0.0515791
41 S 74 M 0 -0.0199729
41 S 75 N 0 0.0422068
41 S 76 G 0 -0.015015
41 S 77 Y 0 -0.061261
41 S 78 E 0 0.0238786
41 S 79 F 0 0.0624052
41 S 80 L 0 -0.0284051
41 S 81 K 0 -0.00352468
41 S 82 N 0 0.008342
41 S 83 K 0 -0.0162751
41 S 84 G 0 0.00962532
41 S 85 Y 0 0.010043
41 S 86 E 0 0.0897418
41 S 87 K 0 0.00521787
41 S 88 I 0 -0.0683712
41 S 89 A 0 -0.0410915
41 S 90 V 0 -0.0335693
41 S 91 A 0 -0.0425819
41 S 92 G 0 -0.0164088
41 S 93 L 0 -0.0182574
41 S 94 S 0 -0.0106677
41 S 95 L 0 -0.0164997
41 S 96 G 0 0.0119259
41 S 97 G 0 -0.0154221
41 S 98 V 0 -0.0481559
41 S 99 F 0 -0.0502214
41 S 100 S 0 -0.0519879
41 S 101 L 0 -0.0630377
41 S 102 K 0 -0.055495
41 S 103 L 0 -0.0282215
41 S 104 G 0 -0.0519575
41 S 105 Y 0 -0.0104989
41 S 106 T 0 0.00508905
41 S 107 V 0 0.0270776
41 S 108 P 0 -7.47001e-05
41 S 109 I 0 -0.0433475
41 S 110 E 0 -0.0202172
41 S 111 G 0 -0.00999788
41 S 112 I 0 -0.0297497
41 S 113 V 0 -0.0379242
41 S 114 T 0 -0.0497514
41 S 115 M 0 -0.0722172
41 S 116 C 0 -0.052739
41 S 117 A 0 -0.0958215
41 S 118 P 0 -0.0611206
41 S 119 M 0 -0.0322422
41 S 120 Y 0 -0.0628676
41 S 121 I 0 0.0177944
41 S 122 K 0 -0.016328
41 S 123 S 0 0.0257017
41 S 124 E 0 -0.014837
41 S 134 Y 0 -0.00266416
41 S 135 A 0 -0.0109953
41 S 142 E 0 -0.00842446
41 S 143 G 0 -0.0230819
41 S 146 E 0 -0.0107972
41 S 147 E 0 0.00317825
41 S 148 Q 0 -0.0151705
41 S 149 I 0 -0.050799
41 S 150 E 0 0.000220711
41 S 151 Q 0 0.0199368
41 S 152 E 0 -0.0137074
41 S 153 M 0 -0.0230007
41 S 154 E 0 -0.0111773
41 S 155 K 0 -0.00978444
41 S 156 F 0 -0.00898028
41 S 157 K 0 -0.0100767
41 S 158 Q 0 -0.0192415
41 S 159 T 0 -0.0323089
41 S 160 P 0 -0.0475306
41 S 161 M 0 -0.04996
41 S 162 K 0 -0.0352076
41 S 163 T 0 -0.0523514
41 S 164 L 0 -0.0439354
41 S 165 K 0 -0.0170608
41 S 166 A 0 -0.0109923
41 S 167 L 0 -0.0112146
41 S 168 Q 0 -0.0403013
41 S 169 E 0 -0.0405458
41 S 170 L 0 -0.0250451
41 S 171 I 0 -0.0322322
41 S 172 A 0 -0.0179553
41 S 173 D 0 -0.0192208
41 S 174 V 0 -0.0433696
41 S 175 R 0 -0.0468037
41 S 176 D 0 -0.00524937
41 S 177 H 0 -0.0301241
41 S 178 L 0 -0.0314447
41 S 179 D 0 -0.0102247
41 S 180 L 0 -0.0189675
41 S 181 I 0 -0.0298801
41 S 182 Y 0 -0.00412719
41 S 183 A 0 -0.0635013
41 S 184 P 0 -0.0266164
41 S 185 T 0 -0.0706339
41 S 186 F 0 -0.0337898
41 S 187 V 0 -0.0658719
41 S 188 V 0 -0.0568757
41 S 189 Q 0 -0.0703096
41 S 190 A 0 -0.0615097
41 S 191 R 0 -0.0652288
41 S 192 H 0 0.0178954
41 S 193 D 0 -0.0480397
41 S 194 E 0 -0.0239796
41 S 195 M 0 -0.0805917
41 S 196 I 0 -0.0420726
41 S 197 N 0 -0.0390727
41 S 198 P 0 -0.0210802
41 S 199 D 0 -0.0155442
41 S 200 S 0 -0.0440657
41 S 201 A 0 -0.0296902
41 S 202 N 0 -0.0115525
41 S 203 I 0 -0.0148904
41 S 204 I 0 -0.0195676
41 S 205 Y 0 -0.0043301
41 S 206 N 0 0.0108357
41 S 207 E 0 -0.033695
41 S 208 I 0 -0.0685975
41 S 209 E 0 -0.0105671
41 S 211 P 0 0.013653
41 S 212 V 0 -0.018932
41 S 213 K 0 -0.0115537
41 S 214 Q 0 0.00615892
41 S 215 I 0 -0.0238577
41 S 216 K 0 -0.0415801
41 S 217 W 0 -0.0295588
41 S 218 Y 0 -0.0588473
41 S 219 E 0 0.000735428
41 S 220 Q 0 -0.0153114
41 S 221 S 0 -0.0241586
41 S 222 G 0 -0.052293
41 S 223 H 0 0.0118755
41 S 224 V 0 -0.0883452
41 S 225 I 0 -0.0841508
41 S 226 T 0 -0.0582643
41 S 227 L 0 -0.0438332
41 S 228 D 0 -0.0577655
41 S 230 E 0 -0.0346732
41 S 231 K 0 -0.0362774
41 S 232 D 0 0.0195175
41 S 233 Q 0 -0.0269642
41 S 234 L 0 -0.0598834
41 S 235 H 0 -0.000453996
41 S 236 E 0 0.0136715
41 S 237 D 0 -0.058927
41 S 238 I 0 -0.0372752
41 S 239 Y 0 0.170718
42 K 43 G 0 1.27953
42 K 44 Y 0 0.339037
42 K 45 T 0 0.158056
42 K 46 C 0 0.17679
42 K 47 H 0 0.0154768
42 K 48 A 0 0.00485929
42 K 49 P 0 0.0191874
42 K 50 I 0 0.0651142
42 K 51 Y 0 -0.0439517
42 K 52 K 0 -0.0273813
42 K 53 G 0 0.0215144
42 K 54 H 0 -0.0299297
42 K 55 G 0 -0.039498
42 K 56 V 0 -0.0261867
42 K 57 P 0 -0.061664
42 K 58 P 0 -0.0482227
42 K 59 E 0 -0.0275001
42 K 60 E 0 -0.0160487
42 K 61 L 0 0.0329057
42 K 62 V 0 -0.002874
42 K 63 H 0 -0.0138901
42 K 64 T 0 -0.0221944
42 K 65 G 0 -0.0175457
42 K 66 P 0 -0.0738444
42 K 67 D 0 -0.0192583
42 K 68 D 0 -0.0428185
42 K 69 W 0 -0.0470324
42 K 70 W 0 -0.0356397
42 K 71 Q 0 0.00130635
42 K 72 D 0 -0.0528345
42 K 73 V 0 -0.0398889
42 K 74 M 0 -0.0187073
42 K 75 N 0 0.0583357
42 K 76 G 0 -0.0259453
42 K 77 Y 0 -0.00697654
42 K 78 E 0 0.020581
42 K 79 F 0 0.0140786
42 K 80 L 0 -0.0401208
42 K 81 K 0 -0.00287309
42 K 82 N 0 0.0466981
42 K 83 K 0 -0.00116516
42 K 84 G 0 0.00798797
42 K 85 Y 0 0.00453299
42 K 86 E 0 0.0113574
42 K 87 K 0 -0.0144487
42 K 88 I 0 0.0140894
42 K 89 A 0 -0.0071488
42 K 90 V 0 -0.0111496
42 K 91 A 0 -0.0431247
42 K 92 G 0 -0.0429912
42 K 93 L 0 -0.0655745
42 K 94 S 0 -0.011347
42 K 95 L 0 -0.0438022
42 K 96 G 0 -0.00937885
42 K 97 G 0 -0.0240912
42 K 98 V 0 -0.0664078
42 K 99 F 0 -0.0256616
42 K 100 S 0 -0.0103886
42 K 101 L 0 -0.00942267
42 K 102 K 0 -0.00622151
42 K 103 L 0 -0.0624964
42 K 104 G 0 -0.0147745
42 K 105 Y 0 -0.0448427
42 K 106 T 0 -0.0103029
42 K 107 V 0 -0.0301444
42 K 108 P 0 -0.00570935
42 K 109 I 0 -0.0381575
42 K 110 E 0 -0.0233581
42 K 111 G 0 -0.0116083
42 K 112 I 0 -0.0461824
42 K 113 V 0 -0.0511704
42 K 114 T 0 -0.0177768
42 K 115 M 0 -0.0335792
42 K 116 C 0 0.010346
42 K 117 A 0 -0.10266
42 K 118 P 0 -0.0927355
42 K 119 M 0 -0.0985925
42 K 120 Y 0 -0.0635776
42 K 121 I 0 -0.0605467
42 K 122 K 0 -0.0349065
42 K 123 S 0 -0.00140152
42 K 124 E 0 -0.0109967
42 K 134 Y 0 0.0160664
42 K 135 A 0 -0.0365372
42 K 142 E 0 -0.037197
42 K 143 G 0 -0.0471161
42 K 146 E 0 -0.0407332
42 K 147 E 0 -0.0174635
42 K 148 Q 0 -0.0419629
42 K 149 I 0 -0.0556931
42 K 150 E 0 -0.0226794
42 K 151 Q 0 -0.0209845
42 K 152 E 0 -0.0593196
42 K 153 M 0 -0.0449453
42 K 154 E 0 -0.0176119
42 K 155 K 0 -0.0135082
42 K 156 F 0 -0.0667982
42 K 157 K 0 -0.0353778
42 K 158 Q 0 -0.0446689
42 K 159 T 0 -0.033788
42 K 160 P 0 -0.065639
42 K 161 M 0 -0.0495876
42 K 162 K 0 -0.0435235
42 K 163 T 0 -0.0367698
42 K 164 L 0 -0.0401841
42 K 165 K 0 -0.0382023
42 K 166 A 0 -0.0284446
42 K 167 L 0 -0.0583882
42 K 168 Q 0 -0.0381504
42 K 169 E 0 -0.0351732
42 K 170 L 0 -0.0351581
42 K 171 I 0 -0.0242953
42 K 172 A 0 -0.0530109
42 K 173 D 0 -0.0417712
42 K 174 V 0 -0.0488312
42 K 175 R 0 -0.0576316
42 K 176 D 0 -0.0241354
42 K 177 H 0 -0.0268133
42 K 178 L 0 -0.0451292
42 K 179 D 0 -0.00194414
42 K 180 L 0 -0.0551007
42 K 181 I 0 -0.0320874
42 K 182 Y 0 -0.0212604
42 K 183 A 0 -0.0673447
42 K 184 P 0 -0.0271488
42 K 185 T 0 -0.0575851
42 K 186 F 0 -0.0563205
42 K 187 V 0 -0.0518754
42 K 188 V 0 -0.0159839
42 K 189 Q 0 -0.00152821
42 K 190 A 0 -0.0178633
42 K 191 R 0 -0.0464871
42 K 192 H 0 -0.0291971
42 K 193 D 0 -0.040378
42 K 194 E 0 -0.0425449
42 K 195 M 0 -0.0751886
42 K 196 I 0 -0.0128989
42 K 197 N 0 -0.044752
42 K 198 P 0 -0.0557114
42 K 199 D 0 -0.0249527
42 K 200 S 0 -0.0613835
42 K 201 A 0 -0.0567643
42 K 202 N 0 -0.0292503
42 K 203 I 0 -0.0327511
42 K 204 I 0 -0.0138934
42 K 205 Y 0 -0.0256445
42 K 206 N 0 0.0291726
42 K 207 E 0 -0.0137611
42 K 208 I 0 -0.0506835
42 K 209 E 0 -0.0343904
42 K 211 P 0 -0.0324572
42 K 212 V 0 -0.0365435
42 K 213 K 0 -0.08061
42 K 214 Q 0 -0.0358275
42 K 215 I 0 -0.0476439
42 K 216 K 0 -0.0247831
42 K 217 W 0 -0.0374382
42 K 218 Y 0 -0.0698582
42 K 219 E 0 -0.0386928
42 K 220 Q 0 -0.0377253
42 K 221 S 0 -0.0600986
42 K 222 G 0 -0.0236857
42 K 223 H 0 -0.0350892
42 K 224 V 0 -0.091631
42 K 225 I 0 -0.0840798
42 K 226 T 0 -0.0461805
42 K 227 L 0 -0.079846
42 K 228 D 0 -0.0195789
42 K 230 E 0 -0.0338857
42 K 231 K 0 -0.0328587
42 K 232 D 0 -0.00465349
42 K 233 Q 0 -0.0647251
42 K 234 L 0 -0.0253958
42 K 235 H 0 0.0103995
42 K 236 E 0 0.126907
42 K 237 D 0 0.00281951
42 K 238 I 0 -0.0420032
42 K 239 Y 0 0.53247
43 G 44 Y 0 0.855695
43 G 45 T 0 0.39716
43 G 46 C 0 0.439631
43 G 47 H 0 0.147655
43 G 48 A 0 0.11895
43 G 49 P 0 0.0515736
43 G 50 I 0 0.0384514
43 G 51 Y 0 -0.00131887
43 G 52 K 0 0.018915
43 G 53 G 0 -0.0588411
43 G 54 H 0 -0.0744356
43 G 55 G 0 -0.0466569
43 G 56 V 0 0.0118248
43 G 57 P 0 -0.0542841
43 G 58 P 0 -0.00707844
43 G 59 E 0 -0.00605095
43 G 60 E 0 -0.0340435
43 G 61 L 0 -0.029302
43 G 62 V 0 -0.0327834
43 G 63 H 0 -0.0280129
43 G 64 T 0 -0.0611929
43 G 65 G 0 -0.0415662
43 G 66 P 0 -0.0376473
43 G 67 D 0 -0.0529022
43 G 68 D 0 -0.0368535
43 G 69 W 0 -0.052711
43 G 70 W 0 -0.0840179
43 G 71 Q 0 -0.0157677
43 G 72 D 0 -0.0540624
43 G 73 V 0 -0.0018553
43 G 74 M 0 0.0129041
43 G 75 N 0 0.00303398
43 G 76 G 0 -0.023346
43 G 77 Y 0 -0.0603797
43 G 78 E 0 0.0349089
43 G 79 F 0 0.00743901
43 G 80 L 0 0.0296205
43 G 81 K 0 -0.0256776
43 G 82 N 0 0.0132805
43 G 83 K 0 0.00157944
43 G 84 G 0 0.0493631
43 G 85 Y 0 0.0202116
43 G 86 E 0 0.0600299
43 G 87 K 0 0.0574015
43 G 88 I 0 -0.0296969
43 G 89 A 0 0.0325532
43 G 90 V 0 -0.0148913
43 G 91 A 0 -0.0630556
43 G 92 G 0 -0.0285607
43 G 93 L 0 -0.0572885
43 G 94 S 0 0.00154774
43 G 95 L 0 -0.0625594
43 G 96 G 0 -0.00944291
43 G 97 G 0 0.0401761
43 G 98 V 0 -0.0719314
43 G 99 F 0 -0.0122757
43 G 100 S 0 -0.0135887
43 G 101 L 0 -0.0105627
43 G 102 K 0 -0.00710389
43 G 103 L 0 -0.00909394
43 G 104 G 0 -0.0394642
43 G 105 Y 0 0.0319334
43 G 106 T 0 -0.0391641
43 G 107 V 0 -0.00766364
43 G 108 P 0 -0.00231792
43 G 109 I 0 -0.0613284
43 G 110 E 0 0.0217664
43 G 111 G 0 -0.0108189
43 G 112 I 0 -0.0477841
43 G 113 V 0 -0.0221289
43 G 114 T 0 -0.00743925
43 G 115 M 0 -0.0734744
43 G 116 C 0 -0.051893
43 G 117 A 0 -0.0531493
43 G 118 P 0 -0.0775881
43 G 119 M 0 -0.0792352
43 G 120 Y 0 -0.0261759
43 G 121 I 0 -0.00462731
43 G 122 K 0 -0.0480796
43 G 123 S 0 -0.0748963
43 G 124 E 0 -0.0616461
43 G 134 Y 0 -0.0292351
43 G 135 A 0 -0.0184541
43 G 142 E 0 -0.0195103
43 G 143 G 0 -0.0602833
43 G 146 E 0 -0.00517203
43 G 147 E 0 -0.0331826
43 G 148 Q 0 -0.0350625
43 G 149 I 0 -0.0178264
43 G 150 E 0 -0.0295689
43 G 151 Q 0 -0.0196226
43 G 152 E 0 -0.00414051
43 G 153 M 0 -0.0424697
43 G 154 E 0 -0.0206205
43 G 155 K 0 -0.052692
43 G 156 F 0 -0.00422244
43 G 157 K 0 -0.0487516
43 G 158 Q 0 -0.0265573
43 G 159 T 0 -0.0432993
43 G 160 P 0 -0.0106525
43 G 161 M 0 -0.0487448
43 G 162 K 0 -0.033667
43 G 163 T 0 -0.0454522
43 G 164 L 0 -0.0714905
43 G 165 K 0 -0.0240351
43 G 166 A 0 -0.0229588
43 G 167 L 0 -0.0576592
43 G 168 Q 0 -0.0374934
43 G 169 E 0 -0.0357632
43 G 170 L 0 -0.058769
43 G 171 I 0 -0.0524631
43 G 172 A 0 -0.0235401
43 G 173 D 0 -0.0370645
43 G 174 V 0 -0.0281992
43 G 175 R 0 -0.0796204
43 G 176 D 0 -0.0324709
43 G 177 H 0 -0.049674
43 G 178 L 0 -0.0477446
43 G 179 D 0 -0.0205527
43 G 180 L 0 0.010874
43 G 181 I 0 -0.0448746
43 G 182 Y 0 -0.0467616
43 G 183 A 0 -0.0293426
43 G 184 P 0 0.0349112
43 G 185 T 0 -0.0775269
43 G 186 F 0 -0.0158111
43 G 187 V 0 -0.0166691
43 G 188 V 0 -0.0294825
43 G 189 Q 0 -0.0879076
43 G 190 A 0 -0.0199244
43 G 191 R 0 -0.0244705
43 G 192 H 0 -0.020851
43 G 193 D 0 -0.0120585
43 G 194 E 0 -0.0315883
43 G 195 M 0 -0.0664386
43 G 196 I 0 -0.106202
43 G 197 N 0 -0.0876076
43 G 198 P 0 -0.0391202
43 G 199 D 0 -0.00897387
43 G 200 S 0 -0.0620822
43 G 201 A 0 -0.0450053
43 G 202 N 0 -0.0487486
43 G 203 I 0 -0.0408192
43 G 204 I 0 -0.0834895
43 G 205 Y 0 -0.0132738
43 G 206 N 0 -0.00147525
43 G 207 E 0 -0.0163681
43 G 208 I 0 -0.0779385
43 G 209 E 0 -0.0531878
43 G 211 P 0 -0.0806327
43 G 212 V 0 0.0113598
43 G 213 K 0 -0.0581545
43 G 214 Q 0 -0.00540038
43 G 215 I 0 -0.0641324
43 G 216 K 0 -0.047997
43 G 217 W 0 -0.0632548
43 G 218 Y 0 -0.0844992
43 G 219 E 0 -0.0348041
43 G 220 Q 0 -0.0733262
43 G 221 S 0 -0.0517399
43 G 222 G 0 -0.0425742
43 G 223 H 0 -0.0222797
43 G 224 V 0 -0.104173
43 G 225 I 0 -0.0633189
43 G 226 T 0 -0.0964919
43 G 227 L 0 -0.107434
43 G 228 D 0 -0.0462446
43 G 230 E 0 -0.0388627
43 G 231 K 0 -0.00781158
43 G 232 D 0 -0.0265474
43 G 233 Q 0 -0.0212643
43 G 234 L 0 -0.0776614
43 G 235 H 0 -0.0039472
43 G 236 E 0 0.0197743
43 G 237 D 0 -0.0334695
43 G 238 I 0 -0.0424649
43 G 239 Y 0 0.435056
44 Y 45 T 0 0.488854
44 Y 46 C 0 0.476664
44 Y 47 H 0 0.177079
44 Y 48 A 0 0.16732
44 Y 49 P 0 0.135217
44 Y 50 I 0 0.0916286
44 Y 51 Y 0 0.00595122
44 Y 52 K 0 0.0494322
44 Y 53 G 0 0.0220227
44 Y 54 H 0 -0.0122839
44 Y 55 G 0 0.00979182
44 Y 56 V 0 -0.017698
44 Y 57 P 0 -0.0297055
44 Y 58 P 0 -0.0428587
44 Y 59 E 0 -0.0584883
44 Y 60 E 0 -0.0214383
44 Y 61 L 0 0.0137971
44 Y 62 V 0 -0.0631134
44 Y 63 H 0 -0.0138793
44 Y 64 T 0 -0.0285831
44 Y 65 G 0 -0.0422536
44 Y 66 P 0 -0.0632938
44 Y 67 D 0 -0.057057
44 Y 68 D 0 -0.0477608
44 Y 69 W 0 -0.0438943
44 Y 70 W 0 -0.0291722
44 Y 71 Q 0 -0.010229
44 Y 72 D 0 -0.0334086
44 Y 73 V 0 0.00563159
44 Y 74 M 0 0.0015586
44 Y 75 N 0 -0.0278654
44 Y 76 G 0 0.0376464
44 Y 77 Y 0 -0.00803667
44 Y 78 E 0 -0.00263898
44 Y 79 F 0 -0.0270323
44 Y 80 L 0 0.0103061
44 Y 81 K 0 -0.0155533
44 Y 82 N 0 -0.00302895
44 Y 83 K 0 0.0334267
44 Y 84 G 0 -0.00743208
44 Y 85 Y 0 -0.0172483
44 Y 86 E 0 0.00216815
44 Y 87 K 0 0.0273538
44 Y 88 I 0 0.00171799
44 Y 89 A 0 0.364736
44 Y 90 V 0 0.013123
44 Y 91 A 0 0.169063
44 Y 92 G 0 0.00325718
44 Y 93 L 0 -0.0204607
44 Y 94 S 0 -0.0401886
44 Y 95 L 0 0.0548555
44 Y 96 G 0 -0.0046224
44 Y 97 G 0 -0.048632
44 Y 98 V 0 0.00504268
44 Y 99 F 0 -0.0383299
44 Y 100 S 0 0.0126825
44 Y 101 L 0 0.00731501
44 Y 102 K 0 -0.0267175
44 Y 103 L 0 0.0409381
44 Y 104 G 0 -0.0296677
44 Y 105 Y 0 0.0185252
44 Y 106 T 0 -0.0305618
44 Y 107 V 0 0.0406523
44 Y 108 P 0 -0.0130152
44 Y 109 I 0 -0.00990369
44 Y 110 E 0 0.0654796
44 Y 111 G 0 0.101653
44 Y 112 I 0 -0.0421341
44 Y 113 V 0 0.0317153
44 Y 114 T 0 -0.0201233
44 Y 115 M 0 -0.0267177
44 Y 116 C 0 -0.0130367
44 Y 117 A 0 -0.0671112
44 Y 118 P 0 -0.0815998
44 Y 119 M 0 0.00747936
44 Y 120 Y 0 -0.0265904
44 Y 121 I 0 -0.0400551
44 Y 122 K 0 -0.0436934
44 Y 123 S 0 -0.0278763
44 Y 124 E 0 -0.0347025
44 Y 134 Y 0 -0.0312837
44 Y 135 A 0 -0.00834455
44 Y 142 E 0 -0.0566425
44 Y 143 G 0 -0.0740745
44 Y 146 E 0 -0.040948
44 Y 147 E 0 -0.0536491
44 Y 148 Q 0 -0.0518077
44 Y 149 I 0 -0.0208256
44 Y 150 E 0 -0.0266713
44 Y 151 Q 0 -0.0514259
44 Y 152 E 0 -0.0671143
44 Y 153 M 0 -0.0593336
44 Y 154 E 0 -0.0739417
44 Y 155 K 0 -0.0461073
44 Y 156 F 0 -0.0540579
44 Y 157 K 0 -0.0232554
44 Y 158 Q 0 -0.0520194
44 Y 159 T 0 -0.0954753
44 Y 160 P 0 -0.0636639
44 Y 161 M 0 -0.0432775
44 Y 162 K 0 -0.0689395
44 Y 163 T 0 -0.0791656
44 Y 164 L 0 -0.0808594
44 Y 165 K 0 -0.087302
44 Y 166 A 0 -0.055792
44 Y 167 L 0 -0.0396834
44 Y 168 Q 0 -0.0832268
44 Y 169 E 0 -0.0909817
44 Y 170 L 0 -0.055311
44 Y 171 I 0 -0.0938233
44 Y 172 A 0 -0.0589133
44 Y 173 D 0 -0.0254526
44 Y 174 V 0 -0.0716243
44 Y 175 R 0 -0.0742327
44 Y 176 D 0 -0.0698381
44 Y 177 H 0 -0.0575164
44 Y 178 L 0 -0.0747987
44 Y 179 D 0 -0.0174884
44 Y 180 L 0 -0.0423797
44 Y 181 I 0 -0.0536118
44 Y 182 Y 0 -0.00248392
44 Y 183 A 0 -0.0725584
44 Y 184 P 0 0.00763934
44 Y 185 T 0 -0.0424665
44 Y 186 F 0 -0.00847175
44 Y 187 V 0 -0.0873436
44 Y 188 V 0 -0.0376936
44 Y 189 Q 0 -0.0380809
44 Y 190 A 0 -0.0544926
44 Y 191 R 0 -0.050478
44 Y 192 H 0 -0.0408345
44 Y 193 D 0 -0.0269027
44 Y 194 E 0 -0.0645468
44 Y 195 M 0 -0.0287377
44 Y 196 I 0 -0.0990506
44 Y 197 N 0 -0.0577201
44 Y 198 P 0 -0.0173928
44 Y 199 D 0 -0.0276711
44 Y 200 S 0 -0.0269604
44 Y 201 A 0 -0.10251
44 Y 202 N 0 -0.0423853
44 Y 203 I 0 -0.0531935
44 Y 204 I 0 -0.0805859
44 Y 205 Y 0 -0.0132813
44 Y 206 N 0 -0.0429893
44 Y 207 E 0 -0.0711537
44 Y 208 I 0 -0.063905
44 Y 209 E 0 -0.0957344
44 Y 211 P 0 0.00787193
44 Y 212 V 0 -0.0663691
44 Y 213 K 0 -0.0743332
44 Y 214 Q 0 -0.0617039
44 Y 215 I 0 -0.0510235
44 Y 216 K 0 -0.0183302
44 Y 217 W 0 -0.0960794
44 Y 218 Y 0 -0.0451166
44 Y 219 E 0 -0.0583034
44 Y 220 Q 0 -0.0589552
44 Y 221 S 0 -0.064182
44 Y 222 G 0 -0.00569163
44 Y 223 H 0 -0.0547074
44 Y 224 V 0 -0.091403
44 Y 225 I 0 -0.036536
44 Y 226 T 0 -0.0342227
44 Y 227 L 0 -0.0833588
44 Y 228 D 0 -0.0689484
44 Y 230 E 0 -0.094682
44 Y 231 K 0 -0.0564251
44 Y 232 D 0 -0.0566033
44 Y 233 Q 0 -0.0462931
44 Y 234 L 0 -0.0310815
44 Y 235 H 0 -0.00472115
44 Y 236 E 0 -0.0591871
44 Y 237 D 0 -0.0381979
44 Y 238 I 0 -0.0149629
44 Y 239 Y 0 0.221353
45 T 46 C 0 0.335986
45 T 47 H 0 0.651431
45 T 48 A 0 0.274926
45 T 49 P 0 0.267464
45 T 50 I 0 0.0816547
45 T 51 Y 0 0.105436
45 T 52 K 0 0.124604
45 T 53 G 0 -0.0282876
45 T 54 H 0 -0.0363318
45 T 55 G 0 -0.00833411
45 T 56 V 0 -0.0133645
45 T 57 P 0 -0.0323112
45 T 58 P 0 0.0103976
45 T 59 E 0 0.014377
45 T 60 E 0 -0.0169349
45 T 61 L 0 -0.0361369
45 T 62 V 0 -0.00216122
45 T 63 H 0 -0.0385325
45 T 64 T 0 -0.038303
45 T 65 G 0 -0.0310482
45 T 66 P 0 -0.0514482
45 T 67 D 0 -0.0123365
45 T 68 D 0 -0.0129344
45 T 69 W 0 -0.0330018
45 T 70 W 0 0.00191906
45 T 71 Q 0 -0.00827652
45 T 72 D 0 -0.0115584
45 T 73 V 0 0.0210894
45 T 74 M 0 0.0227453
45 T 75 N 0 0.00985809
45 T 76 G 0 0.022142
45 T 77 Y 0 -0.0463321
45 T 78 E 0 0.0242243
45 T 79 F 0 0.0738551
45 T 80 L 0 0.0791227
45 T 81 K 0 0.0609158
45 T 82 N 0 0.0798714
45 T 83 K 0 0.140648
45 T 84 G 0 0.197862
45 T 85 Y 0 0.303721
45 T 86 E 0 0.121069
45 T 87 K 0 0.063118
45 T 88 I 0 0.0669587
45 T 89 A 0 0.127324
45 T 90 V 0 0.0302483
45 T 91 A 0 0.0352422
45 T 92 G 0 -0.0275357
45 T 93 L 0 -0.0173009
45 T 94 S 0 -0.0495652
45 T 95 L 0 -0.00252585
45 T 96 G 0 -0.0518621
45 T 97 G 0 0.0168363
45 T 98 V 0 -0.0412382
45 T 99 F 0 0.00387922
45 T 100 S 0 -0.0228095
45 T 101 L 0 -0.00981586
45 T 102 K 0 -0.0177635
45 T 103 L 0 0.0275352
45 T 104 G 0 0.00990836
45 T 105 Y 0 -0.0162952
45 T 106 T 0 -0.0314261
45 T 107 V 0 0.00802673
45 T 108 P 0 -0.0402247
45 T 109 I 0 0.0627638
45 T 110 E 0 -0.0186862
45 T 111 G 0 -0.0509603
45 T 112 I 0 -0.0251798
45 T 113 V 0 -0.0409118
45 T 114 T 0 -0.0462917
45 T 115 M 0 -0.00915243
45 T 116 C 0 -0.0735272
45 T 117 A 0 -0.0816646
45 T 118 P 0 -0.0125695
45 T 119 M 0 -0.0682126
45 T 120 Y 0 -0.0103949
45 T 121 I 0 -0.0433734
45 T 122 K 0 -0.0334724
45 T 123 S 0 -0.0301176
45 T 124 E 0 -0.0336624
45 T 134 Y 0 -0.0458551
45 T 135 A 0 -0.049886
45 T 142 E 0 -0.0545235
45 T 143 G 0 -0.0566048
45 T 146 E 0 -0.0646579
45 T 147 E 0 -0.0620586
45 T 148 Q 0 -0.0787006
45 T 149 I 0 -0.0899611
45 T 150 E 0 -0.0536175
45 T 151 Q 0 -0.0659183
45 T 152 E 0 -0.0713171
45 T 153 M 0 -0.0841991
45 T 154 E 0 -0.0699262
45 T 155 K 0 -0.0587278
45 T 156 F 0 -0.0832346
45 T 157 K 0 -0.0801278
45 T 158 Q 0 -0.062948
45 T 159 T 0 -0.0758305
45 T 160 P 0 -0.0595525
45 T 161 M 0 -0.0720245
45 T 162 K 0 -0.0834492
45 T 163 T 0 -0.0804575
45 T 164 L 0 -0.0785295
45 T 165 K 0 -0.0629652
45 T 166 A 0 -0.054462
45 T 167 L 0 -0.0987398
45 T 168 Q 0 -0.0846048
45 T 169 E 0 -0.103278
45 T 170 L 0 -0.0838534
45 T 171 I 0 -0.0932378
45 T 172 A 0 -0.0620061
45 T 173 D 0 -0.079755
45 T 174 V 0 -0.049516
45 T 175 R 0 -0.0447691
45 T 176 D 0 -0.0714579
45 T 177 H 0 -0.0706088
45 T 178 L 0 -0.0327616
45 T 179 D 0 -0.0533547
45 T 180 L 0 -0.0772675
45 T 181 I 0 -0.115986
45 T 182 Y 0 -0.063939
45 T 183 A 0 -0.0375147
45 T 184 P 0 -0.0425823
45 T 185 T 0 -0.058508
45 T 186 F 0 -0.0222174
45 T 187 V 0 -0.101307
45 T 188 V 0 -0.0520179
45 T 189 Q 0 -0.104776
45 T 190 A 0 -0.0815639
45 T 191 R 0 -0.112994
45 T 192 H 0 -0.0459951
45 T 193 D 0 -0.0716662
45 T 194 E 0 -0.117914
45 T 195 M 0 -0.0887484
45 T 196 I 0 -0.0592211
45 T 197 N 0 -0.0837962
45 T 198 P 0 -0.125099
45 T 199 D 0 -0.0629572
45 T 200 S 0 -0.0598756
45 T 201 A 0 -0.0993035
45 T 202 N 0 -0.105285
45 T 203 I 0 -0.0800205
45 T 204 I 0 -0.0267266
45 T 205 Y 0 -0.0494971
45 T 206 N 0 -0.0504093
45 T 207 E 0 -0.0874218
45 T 208 I 0 -0.0967369
45 T 209 E 0 -0.0404028
45 T 211 P 0 -0.0386151
45 T 212 V 0 -0.0736196
45 T 213 K 0 -0.0538333
45 T 214 Q 0 -0.0399716
45 T 215 I 0 -0.107911
45 T 216 K 0 -0.0528454
45 T 217 W 0 -0.0736907
45 T 218 Y 0 -0.0139508
45 T 219 E 0 -0.0851907
45 T 220 Q 0 -0.0935756
45 T 221 S 0 -0.0162847
45 T 222 G 0 -0.0532726
45 T 223 H 0 -0.0256856
45 T 224 V 0 -0.0853862
45 T 225 I 0 -0.0635705
45 T 226 T 0 -0.0273601
45 T 227 L 0 -0.0694782
45 T 228 D 0 -0.0958964
45 T 230 E 0 -0.0719701
45 T 231 K 0 -0.0230066
45 T 232 D 0 -0.0462167
45 T 233 Q 0 -0.0737501
45 T 234 L 0 -0.0717917
45 T 235 H 0 -0.0549203
45 T 236 E 0 -0.0588367
45 T 237 D 0 -0.0439033
45 T 238 I 0 -0.0996255
45 T 239 Y 0 -0.0321693
46 C 47 H 0 0.302933
46 C 48 A 0 0.42836
46 C 49 P 0 0.239411
46 C 50 I 0 0.172518
46 C 51 Y 0 0.134606
46 C 52 K 0 0.0405297
46 C 53 G 0 0.0479821
46 C 54 H 0 -0.0152666
46 C 55 G 0 -0.0285001
46 C 56 V 0 -0.00321581
46 C 57 P 0 0.015037
46 C 58 P 0 -0.00947992
46 C 59 E 0 -0.0172177
46 C 60 E 0 -0.0379015
46 C 61 L 0 0.00157598
46 C 62 V 0 -0.0490858
46 C 63 H 0 -0.0404757
46 C 64 T 0 -0.0439751
46 C 65 G 0 -0.0303055
46 C 66 P 0 0.00575247
46 C 67 D 0 -0.0360694
46 C 68 D 0 -0.0416392
46 C 69 W 0 -0.0181148
46 C 70 W 0 -0.0269714
46 C 71 Q 0 -0.0077062
46 C 72 D 0 -0.00623285
46 C 73 V 0 -0.0260293
46 C 74 M 0 -0.021387
46 C 75 N 0 0.00547636
46 C 76 G 0 -0.0169288
46 C 77 Y 0 -0.0470188
46 C 78 E 0 -0.0241969
46 C 79 F 0 -0.0458339
46 C 80 L 0 0.000254587
46 C 81 K 0 -0.038584
46 C 82 N 0 -0.018012
46 C 83 K 0 -0.0381995
46 C 84 G 0 -0.0157307
46 C 85 Y 0 -0.0154805
46 C 86 E 0 0.0125879
46 C 87 K 0 -0.0436056
46 C 88 I 0 0.0221099
46 C 89 A 0 -0.0317415
46 C 90 V 0 -0.0548512
46 C 91 A 0 0.13552
46 C 92 G 0 0.0420441
46 C 93 L 0 0.0114272
46 C 94 S 0 0.0379214
46 C 95 L 0 0.00693959
46 C 96 G 0 0.0314146
46 C 97 G 0 0.0101758
46 C 98 V 0 -0.0343887
46 C 99 F 0 0.00234247
46 C 100 S 0 -0.00415807
46 C 101 L 0 -0.0620186
46 C 102 K 0 -0.0589609
46 C 103 L 0 0.0801299
46 C 104 G 0 -0.0287176
46 C 105 Y 0 -0.0267685
46 C 106 T 0 -0.0503843
46 C 107 V 0 -0.00919733
46 C 108 P 0 -0.0168919
46 C 109 I 0 0.00117186
46 C 110 E 0 -0.0559435
46 C 111 G 0 -0.059609
46 C 112 I 0 -0.0428714
46 C 113 V 0 -0.0104991
46 C 114 T 0 -0.0580822
46 C 115 M 0 -0.026724
46 C 116 C 0 0.0334399
46 C 117 A 0 -0.0502142
46 C 118 P 0 -0.0167687
46 C 119 M 0 -0.0520748
46 C 120 Y 0 -0.0300747
46 C 121 I 0 0.00233722
46 C 122 K 0 -0.0310587
46 C 123 S 0 -0.0144514
46 C 124 E 0 -0.00431355
46 C 134 Y 0 -0.0256016
46 C 135 A 0 -0.0285084
46 C 142 E 0 -0.0378734
46 C 143 G 0 -0.0308829
46 C 146 E 0 -0.0387199
46 C 147 E 0 -0.0389207
46 C 148 Q 0 -0.0263529
46 C 149 I 0 -0.0407865
46 C 150 E 0 -0.035102
46 C 151 Q 0 -0.0549733
46 C 152 E 0 -0.0561191
46 C 153 M 0 -0.0380627
46 C 154 E 0 -0.0624844
46 C 155 K 0 -0.0580036
46 C 156 F 0 -0.0372299
46 C 157 K 0 -0.035677
46 C 158 Q 0 -0.0347973
46 C 159 T 0 -0.0351398
46 C 160 P 0 -0.0635198
46 C 161 M 0 -0.0726615
46 C 162 K 0 -0.067816
46 C 163 T 0 -0.0682884
46 C 164 L 0 -0.0289027
46 C 165 K 0 -0.0422678
46 C 166 A 0 -0.0467676
46 C 167 L 0 -0.0530415
46 C 168 Q 0 -0.0671482
46 C 169 E 0 -0.066816
46 C 170 L 0 -0.0529973
46 C 171 I 0 -0.0380843
46 C 172 A 0 -0.0432406
46 C 173 D 0 -0.0238016
46 C 174 V 0 -0.034187
46 C 175 R 0 -0.0439735
46 C 176 D 0 -0.0404964
46 C 177 H 0 -0.0560641
46 C 178 L 0 -0.0387682
46 C 179 D 0 -0.0399898
46 C 180 L 0 -0.0601394
46 C 181 I 0 -0.0148175
46 C 182 Y 0 -0.040153
46 C 183 A 0 -0.0870379
46 C 184 P 0 0.00251433
46 C 185 T 0 -0.0386997
46 C 186 F 0 -0.0618762
46 C 187 V 0 0.00186157
46 C 188 V 0 -0.00445728
46 C 189 Q 0 -0.0497905
46 C 190 A 0 -0.04125
46 C 191 R 0 -0.0268076
46 C 192 H 0 -0.0419049
46 C 193 D 0 -0.0270245
46 C 194 E 0 -0.0352401
46 C 195 M 0 -0.00399223
46 C 196 I 0 -0.0305077
46 C 197 N 0 -0.0442381
46 C 198 P 0 -0.0424673
46 C 199 D 0 -0.0469708
46 C 200 S 0 -0.048928
46 C 201 A 0 -0.0842613
46 C 202 N 0 -0.0655927
46 C 203 I 0 -0.050594
46 C 204 I 0 -0.0380684
46 C 205 Y 0 -0.0798304
46 C 206 N 0 -0.0553714
46 C 207 E 0 -0.0602302
46 C 208 I 0 -0.0602561
46 C 209 E 0 -0.0341547
46 C 211 P 0 -0.0433915
46 C 212 V 0 -0.0623119
46 C 213 K 0 -0.0492708
46 C 214 Q 0 -0.0181154
46 C 215 I 0 -0.0815109
46 C 216 K 0 -0.0603632
46 C 217 W 0 -0.0443656
46 C 218 Y 0 -0.0346965
46 C 219 E 0 -0.0241527
46 C 220 Q 0 -0.0176897
46 C 221 S 0 -0.0693422
46 C 222 G 0 -0.0619711
46 C 223 H 0 0.0305316
46 C 224 V 0 -0.0073232
46 C 225 I 0 -0.0709599
46 C 226 T 0 -0.0175579
46 C 227 L 0 0.00140986
46 C 228 D 0 -0.0295844
46 C 230 E 0 -0.0450578
46 C 231 K 0 -0.0341412
46 C 232 D 0 -0.0333255
46 C 233 Q 0 -0.0173708
46 C 234 L 0 -0.029866
46 C 235 H 0 -0.0182079
46 C 236 E 0 -0.0519904
46 C 237 D 0 -0.0515108
46 C 238 I 0 -0.0248679
46 C 239 Y 0 -0.00588983
47 H 48 A 0 0.350466
47 H 49 P 0 0.350148
47 H 50 I 0 0.21493
47 H 51 Y 0 0.111676
47 H 52 K 0 0.183149
47 H 53 G 0 0.0301015
47 H 54 H 0 0.025946
47 H 55 G 0 0.0379429
47 H 56 V 0 0.0315065
47 H 57 P 0 0.0724268
47 H 58 P 0 0.0193589
47 H 59 E 0 -0.0289271
47 H 60 E 0 -0.00699305
47 H 61 L 0 0.00296489
47 H 62 V 0 0.012029
47 H 63 H 0 -0.0387045
47 H 64 T 0 -0.0220587
47 H 65 G 0 -0.03731
47 H 66 P 0 0.00273966
47 H 67 D 0 -0.0286871
47 H 68 D 0 -0.0719434
47 H 69 W 0 -0.0481706
47 H 70 W 0 -0.0438812
47 H 71 Q 0 -0.0317107
47 H 72 D 0 0.0392163
47 H 73 V 0 0.00309522
47 H 74 M 0 0.0225861
47 H 75 N 0 0.0247288
47 H 76 G 0 0.536513
47 H 77 Y 0 0.0856274
47 H 78 E 0 -0.00558443
47 H 79 F 0 0.15541
47 H 80 L 0 0.325185
47 H 81 K 0 0.0202575
47 H 82 N 0 -0.00314898
47 H 83 K 0 0.0330333
47 H 84 G 0 0.122932
47 H 85 Y 0 0.14779
47 H 86 E 0 0.0275493
47 H 87 K 0 0.0359286
47 H 88 I 0 0.0920975
47 H 89 A 0 0.0197924
47 H 90 V 0 -0.0150939
47 H 91 A 0 -0.0336251
47 H 92 G 0 -0.00595173
47 H 93 L 0 -0.0149521
47 H 94 S 0 0.0266148
47 H 95 L 0 0.0380379
47 H 96 G 0 -0.030513
47 H 97 G 0 -0.0160073
47 H 98 V 0 0.0266415
47 H 99 F 0 -0.0449728
47 H 100 S 0 -0.0254003
47 H 101 L 0 -0.0346507
47 H 102 K 0 -0.046084
47 H 103 L 0 -0.0315859
47 H 104 G 0 -0.00902938
47 H 105 Y 0 -0.0424686
47 H 106 T 0 -0.0496067
47 H 107 V 0 -0.0334079
47 H 108 P 0 -0.0345619
47 H 109 I 0 -0.0198228
47 H 110 E 0 -0.0259645
47 H 111 G 0 0.0302274
47 H 112 I 0 -0.0616161
47 H 113 V 0 -0.0391805
47 H 114 T 0 -0.0244219
47 H 115 M 0 -0.0411074
47 H 116 C 0 -0.0716164
47 H 117 A 0 -0.022579
47 H 118 P 0 -0.0366506
47 H 119 M 0 -0.035856
47 H 120 Y 0 -0.0618953
47 H 121 I 0 -0.0781132
47 H 122 K 0 -0.0300525
47 H 123 S 0 -0.0592108
47 H 124 E 0 -0.0714313
47 H 134 Y 0 -0.0303179
47 H 135 A 0 -0.0143031
47 H 142 E 0 -0.0552376
47 H 143 G 0 -0.0362748
47 H 146 E 0 -0.0587019
47 H 147 E 0 -0.0411481
47 H 148 Q 0 -0.0369167
47 H 149 I 0 -0.0536258
47 H 150 E 0 -0.0192529
47 H 151 Q 0 -0.0287441
47 H 152 E 0 -0.0662321
47 H 153 M 0 -0.0348786
47 H 154 E 0 -0.0294315
47 H 155 K 0 -0.0919626
47 H 156 F 0 -0.0494657
47 H 157 K 0 -0.0518548
47 H 158 Q 0 -0.071261
47 H 159 T 0 -0.0619033
47 H 160 P 0 -0.0525862
47 H 161 M 0 -0.0792019
47 H 162 K 0 -0.0649537
47 H 163 T 0 -0.085925
47 H 164 L 0 -0.0494101
47 H 165 K 0 -0.0803299
47 H 166 A 0 -0.0519434
47 H 167 L 0 -0.0580969
47 H 168 Q 0 -0.100002
47 H 169 E 0 -0.0908744
47 H 170 L 0 -0.0270876
47 H 171 I 0 -0.0648664
47 H 172 A 0 -0.0796428
47 H 173 D 0 -0.0575617
47 H 174 V 0 -0.053962
47 H 175 R 0 -0.0729713
47 H 176 D 0 -0.0576537
47 H 177 H 0 -0.0288191
47 H 178 L 0 -0.0504525
47 H 179 D 0 -0.0657947
47 H 180 L 0 -0.0602773
47 H 181 I 0 0.0205722
47 H 182 Y 0 -0.0577566
47 H 183 A 0 -0.0199658
47 H 184 P 0 -0.0171432
47 H 185 T 0 -0.0569166
47 H 186 F 0 -0.0436106
47 H 187 V 0 -0.0153136
47 H 188 V 0 -0.0572101
47 H 189 Q 0 -0.0352331
47 H 190 A 0 -0.0543997
47 H 191 R 0 -0.0345708
47 H 192 H 0 -0.0517284
47 H 193 D 0 -0.0261036
47 H 194 E 0 -0.0615659
47 H 195 M 0 -0.0832755
47 H 196 I 0 -0.0618254
47 H 197 N 0 -0.029951
47 H 198 P 0 -0.0367553
47 H 199 D 0 -0.0373188
47 H 200 S 0 -0.0696957
47 H 201 A 0 -0.0659348
47 H 202 N 0 -0.038044
47 H 203 I 0 -0.0611609
47 H 204 I 0 -0.0745157
47 H 205 Y 0 -0.0701016
47 H 206 N 0 -0.0634239
47 H 207 E 0 -0.0435184
47 H 208 I 0 -0.0606181
47 H 209 E 0 0.0379652
47 H 211 P 0 -0.0425965
47 H 212 V 0 -0.0309272
47 H 213 K 0 -0.024721
47 H 214 Q 0 -0.0702689
47 H 215 I 0 -0.0622234
47 H 216 K 0 -0.0822496
47 H 217 W 0 -0.0444962
47 H 218 Y 0 -0.0641095
47 H 219 E 0 -0.0891422
47 H 220 Q 0 -0.0556621
47 H 221 S 0 -0.0213898
47 H 222 G 0 -0.0872762
47 H 223 H 0 -0.0325083
47 H 224 V 0 -0.0237666
47 H 225 I 0 0.0161144
47 H 226 T 0 -0.00889195
47 H 227 L 0 -0.0802556
47 H 228 D 0 -0.0375054
47 H 230 E 0 -0.0202284
47 H 231 K 0 -0.0253783
47 H 232 D 0 -0.0174583
47 H 233 Q 0 -0.065267
47 H 234 L 0 -0.0873417
47 H 235 H 0 -0.0201119
47 H 236 E 0 -0.0034219
47 H 237 D 0 -0.0454595
47 H 238 I 0 -0.048132
47 H 239 Y 0 -0.042922
48 A 49 P 0 0.817017
48 A 50 I 0 0.240125
48 A 51 Y 0 0.269493
48 A 52 K 0 0.166562
48 A 53 G 0 0.0667484
48 A 54 H 0 0.154907
48 A 55 G 0 0.0165044
48 A 56 V 0 -0.0182066
48 A 57 P 0 0.0517763
48 A 58 P 0 -0.00601075
48 A 59 E 0 0.0112446
48 A 60 E 0 0.00964413
48 A 61 L 0 0.0289037
48 A 62 V 0 -0.0298689
48 A 63 H 0 0.0110617
48 A 64 T 0 0.0202386
48 A 65 G 0 -0.0139579
48 A 66 P 0 0.00281466
48 A 67 D 0 -0.0569871
48 A 68 D 0 -0.0554321
48 A 69 W 0 0.0488127
48 A 70 W 0 -0.0171301
48 A 71 Q 0 -0.00809308
48 A 72 D 0 -0.0500042
48 A 73 V 0 0.000780741
48 A 74 M 0 0.00455767
48 A 75 N 0 -0.00482124
48 A 76 G 0 0.0568591
48 A 77 Y 0 -0.0496015
48 A 78 E 0 -0.0530872
48 A 79 F 0 -0.0165581
48 A 80 L 0 -0.0289823
48 A 81 K 0 -0.0160371
48 A 82 N 0 -0.057509
48 A 83 K 0 -0.0413521
48 A 84 G 0 0.0286563
48 A 85 Y 0 -0.0348709
48 A 86 E 0 -0.0647878
48 A 87 K 0 -0.0661045
48 A 88 I 0 -0.0303594
48 A 89 A 0 -0.0284702
48 A 90 V 0 -0.00772401
48 A 91 A 0 0.07163
48 A 92 G 0 -0.0632443
48 A 93 L 0 0.0441508
48 A 94 S 0 0.0288836
48 A 95 L 0 0.0778262
48 A 96 G 0 0.00676588
48 A 97 G 0 -0.0222692
48 A 98 V 0 0.0475821
48 A 99 F 0 0.000131985
48 A 100 S 0 -0.0451946
48 A 101 L 0 -0.0032844
48 A 102 K 0 -0.0410726
48 A 103 L 0 -0.0165845
48 A 104 G 0 -0.0295228
48 A 105 Y 0 -0.025107
48 A 106 T 0 -0.026395
48 A 107 V 0 0.0125147
48 A 108 P 0 -0.0474042
48 A 109 I 0 0.0256812
48 A 110 E 0 -0.0555464
48 A 111 G 0 -0.0386183
48 A 112 I 0 -0.041495
48 A 113 V 0 0.0328702
48 A 114 T 0 -0.0512842
48 A 115 M 0 -0.0264671
48 A 116 C 0 0.019364
48 A 117 A 0 -0.0777566
48 A 118 P 0 0.0417037
48 A 119 M 0 -0.0180064
48 A 120 Y 0 0.066791
48 A 121 I 0 0.00623276
48 A 122 K 0 -0.0426769
48 A 123 S 0 -0.0519543
48 A 124 E 0 -0.0118117
48 A 134 Y 0 -0.068788
48 A 135 A 0 -0.0538297
48 A 142 E 0 -0.0563627
48 A 143 G 0 -0.0497548
48 A 146 E 0 -0.0607615
48 A 147 E 0 -0.0802908
48 A 148 Q 0 -0.0755139
48 A 149 I 0 -0.0329207
48 A 150 E 0 -0.055371
48 A 151 Q 0 -0.0601496
48 A 152 E 0 -0.0784239
48 A 153 M 0 -0.0609781
48 A 154 E 0 -0.0984575
48 A 155 K 0 -0.0830923
48 A 156 F 0 -0.0928408
48 A 157 K 0 -0.0488469
48 A 158 Q 0 -0.063401
48 A 159 T 0 -0.0970556
48 A 160 P 0 -0.0638849
48 A 161 M 0 -0.0703799
48 A 162 K 0 -0.057626
48 A 163 T 0 -0.0528263
48 A 164 L 0 -0.0703935
48 A 165 K 0 -0.0761804
48 A 166 A 0 -0.0635143
48 A 167 L 0 -0.0774726
48 A 168 Q 0 -0.0361647
48 A 169 E 0 -0.0591458
48 A 170 L 0 -0.0825436
48 A 171 I 0 -0.0617624
48 A 172 A 0 -0.053695
48 A 173 D 0 -0.0536008
48 A 174 V 0 -0.0594084
48 A 175 R 0 -0.0564265
48 A 176 D 0 -0.0659545
48 A 177 H 0 -0.0741529
48 A 178 L 0 -0.0353625
48 A 179 D 0 -0.0143831
48 A 180 L 0 -0.0263289
48 A 181 I 0 -0.0240881
48 A 182 Y 0 -0.051839
48 A 183 A 0 -0.0327044
48 A 184 P 0 -0.0643684
48 A 185 T 0 -0.0631547
48 A 186 F 0 -0.0654866
48 A 187 V 0 -0.108897
48 A 188 V 0 -0.0367256
48 A 189 Q 0 -0.0610835
48 A 190 A 0 0.0139787
48 A 191 R 0 -0.051335
48 A 192 H 0 -0.0526825
48 A 193 D 0 -0.0204612
48 A 194 E 0 -0.00808362
48 A 195 M 0 -0.024388
48 A 196 I 0 -0.0322811
48 A 197 N 0 -0.0399879
48 A 198 P 0 -0.0745331
48 A 199 D 0 -0.0476446
48 A 200 S 0 -0.0549475
48 A 201 A 0 -0.0738525
48 A 202 N 0 -0.0242578
48 A 203 I 0 -0.0678763
48 A 204 I 0 -0.0189591
48 A 205 Y 0 -0.052212
48 A 206 N 0 -0.0793562
48 A 207 E 0 -0.0687
48 A 208 I 0 -0.0563609
48 A 209 E 0 -0.089304
48 A 211 P 0 -0.0550121
48 A 212 V 0 -0.0816653
48 A 213 K 0 -0.0542948
48 A 214 Q 0 -0.0542221
48 A 215 I 0 -0.0767402
48 A 216 K 0 -0.0765991
48 A 217 W 0 -0.0792203
48 A 218 Y 0 -0.0601608
48 A 219 E 0 0.00165264
48 A 220 Q 0 -0.0286933
48 A 221 S 0 -0.0113628
48 A 222 G 0 0.00457047
48 A 223 H 0 -0.0291223
48 A 224 V 0 0.0310841
48 A 225 I 0 0.0354319
48 A 226 T 0 0.00982074
48 A 227 L 0 0.0173601
48 A 228 D 0 -0.0150953
48 A 230 E 0 -0.0424988
48 A 231 K 0 -0.0237192
48 A 232 D 0 -0.0282043
48 A 233 Q 0 -0.0713954
48 A 234 L 0 -0.0343026
48 A 235 H 0 -0.0143524
48 A 236 E 0 -0.0807876
48 A 237 D 0 -0.043502
48 A 238 I 0 -0.0664959
48 A 239 Y 0 -0.0633192
49 P 50 I 0 0.517037
49 P 51 Y 0 0.574038
49 P 52 K 0 0.27313
49 P 53 G 0 0.00864497
49 P 54 H 0 0.0901969
49 P 55 G 0 0.0161468
49 P 56 V 0 -0.00964625
49 P 57 P 0 0.111803
49 P 58 P 0 0.0173574
49 P 59 E 0 0.00474828
49 P 60 E 0 0.0500743
49 P 61 L 0 0.00624298
49 P 62 V 0 -0.0698252
49 P 63 H 0 -0.0127181
49 P 64 T 0 -0.00304485
49 P 65 G 0 -0.00479533
49 P 66 P 0 0.0368291
49 P 67 D 0 -0.0696404
49 P 68 D 0 0.0456683
49 P 69 W 0 0.0127857
49 P 70 W 0 0.0100962
49 P 71 Q 0 -0.019613
49 P 72 D 0 0.105597
49 P 73 V 0 0.375178
49 P 74 M 0 -0.0513731
49 P 75 N 0 0.0104151
49 P 76 G 0 0.405876
49 P 77 Y 0 -0.0181608
49 P 78 E 0 -0.0574063
49 P 79 F 0 0.0194109
49 P 80 L 0 0.0658383
49 P 81 K 0 -0.0414439
49 P 82 N 0 -0.0144632
49 P 83 K 0 0.00290565
49 P 84 G 0 -0.00316851
49 P 85 Y 0 -0.0500364
49 P 86 E 0 -0.0183807
49 P 87 K 0 -0.0638804
49 P 88 I 0 0.00756123
49 P 89 A 0 -0.0234923
49 P 90 V 0 0.0633784
49 P 91 A 0 0.0548141
49 P 92 G 0 0.0466902
49 P 93 L 0 0.0142175
49 P 94 S 0 -0.00416991
49 P 95 L 0 0.0372978
49 P 96 G 0 0.0744085
49 P 97 G 0 -0.0194253
49 P 98 V 0 0.00506584
49 P 99 F 0 0.0634675
49 P 100 S 0 -0.00654983
49 P 101 L 0 -0.00680905
49 P 102 K 0 0.0185805
49 P 103 L 0 0.0904745
49 P 104 G 0 0.0128808
49 P 105 Y 0 -0.0272445
49 P 106 T 0 -0.0635761
49 P 107 V 0 -0.0279747
49 P 108 P 0 -0.044727
49 P 109 I 0 -0.0165893
49 P 110 E 0 -0.0544858
49 P 111 G 0 -0.0309155
49 P 112 I 0 -0.0154273
49 P 113 V 0 -0.00410766
49 P 114 T 0 -0.0442216
49 P 115 M 0 0.0225412
49 P 116 C 0 -0.00688102
49 P 117 A 0 0.00583214
49 P 118 P 0 -0.0231078
49 P 119 M 0 -0.0481798
49 P 120 Y 0 -0.000553868
49 P 121 I 0 -0.0477646
49 P 122 K 0 -0.010771
49 P 123 S 0 -0.0056409
49 P 124 E 0 -0.046563
49 P 134 Y 0 -0.0326117
49 P 135 A 0 -0.0484779
49 P 142 E 0 -0.0543105
49 P 143 G 0 -0.0784057
49 P 146 E 0 -0.0432235
49 P 147 E 0 -0.0598809
49 P 148 Q 0 -0.0764678
49 P 149 I 0 -0.078133
49 P 150 E 0 -0.0663436
49 P 151 Q 0 -0.0699676
49 P 152 E 0 -0.0516394
49 P 153 M 0 -0.05915
49 P 154 E 0 -0.0715474
49 P 155 K 0 -0.0831434
49 P 156 F 0 -0.10645
49 P 157 K 0 -0.0638114
49 P 158 Q 0 -0.066283
49 P 159 T 0 -0.0774092
49 P 160 P 0 -0.0643625
49 P 161 M 0 -0.0505134
49 P 162 K 0 -0.0423629
49 P 163 T 0 -0.0684691
49 P 164 L 0 -0.0251593
49 P 165 K 0 -0.0648362
49 P 166 A 0 -0.0673668
49 P 167 L 0 -0.0599877
49 P 168 Q 0 -0.060779
49 P 169 E 0 -0.0667438
49 P 170 L 0 -0.0880999
49 P 171 I 0 -0.0536138
49 P 172 A 0 -0.050399
49 P 173 D 0 -0.0487187
49 P 174 V 0 -0.0449506
49 P 175 R 0 -0.0435098
49 P 176 D 0 -0.0292788
49 P 177 H 0 -0.0256516
49 P 178 L 0 -0.0308576
49 P 179 D 0 -0.0701443
49 P 180 L 0 -0.0912528
49 P 181 I 0 -0.0615604
49 P 182 Y 0 -0.0897934
49 P 183 A 0 0.0133585
49 P 184 P 0 -0.0170874
49 P 185 T 0 -0.0305305
49 P 186 F 0 -0.076317
49 P 187 V 0 -0.0507121
49 P 188 V 0 -0.0326213
49 P 189 Q 0 -0.018192
49 P 190 A 0 -0.00261016
49 P 191 R 0 -0.0461315
49 P 192 H 0 -0.00534252
49 P 193 D 0 -0.0768776
49 P 194 E 0 -0.0510835
49 P 195 M 0 -0.0565988
49 P 196 I 0 -0.0137363
49 P 197 N 0 -0.052004
49 P 198 P 0 -0.0729813
49 P 199 D 0 -0.0581857
49 P 200 S 0 -0.0686891
49 P 201 A 0 -0.0685104
49 P 202 N 0 -0.0602973
49 P 203 I 0 -0.0797719
49 P 204 I 0 -0.078101
49 P 205 Y 0 -0.0405266
49 P 206 N 0 -0.0782458
49 P 207 E 0 -0.115136
49 P 208 I 0 -0.0618519
49 P 209 E 0 0.0212728
49 P 211 P 0 -0.0104764
49 P 212 V 0 -0.0839888
49 P 213 K 0 -0.0670305
49 P 214 Q 0 -0.0754466
49 P 215 I 0 -0.0585643
49 P 216 K 0 -0.0723502
49 P 217 W 0 -0.0537686
49 P 218 Y 0 -0.0451998
49 P 219 E 0 -0.0708481
49 P 220 Q 0 -0.0369473
49 P 221 S 0 -0.0371058
49 P 222 G 0 -0.030334
49 P 223 H 0 -0.0528482
49 P 224 V 0 -0.0228654
49 P 225 I 0 -0.0190023
49 P 226 T 0 -0.0316496
49 P 227 L 0 -0.0347666
49 P 228 D 0 -0.0425389
49 P 230 E 0 -0.0502351
49 P 231 K 0 -0.0589856
49 P 232 D 0 -0.0370975
49 P 233 Q 0 -0.0638431
49 P 234 L 0 -0.0512412
49 P 235 H 0 -0.0448497
49 P 236 E 0 -0.0662167
49 P 237 D 0 -0.0602637
49 P 238 I 0 -0.0700084
49 P 239 Y 0 -0.0673751
50 I 51 Y 0 0.344612
50 I 52 K 0 0.325887
50 I 53 G 0 0.126148
50 I 54 H 0 0.166376
50 I 55 G 0 0.511459
50 I 56 V 0 0.229196
50 I 57 P 0 0.299054
50 I 58 P 0 0.0307415
50 I 59 E 0 -0.0283564
50 I 60 E 0 -0.0130902
50 I 61 L 0 0.0327483
50 I 62 V 0 0.000834926
50 I 63 H 0 0.0579462
50 I 64 T 0 0.0965132
50 I 65 G 0 0.00502541
50 I 66 P 0 0.0143296
50 I 67 D 0 -0.0166156
50 I 68 D 0 0.0379339
50 I 69 W 0 0.0409407
50 I 70 W 0 -0.00537954
50 I 71 Q 0 -0.00345135
50 I 72 D 0 0.00323676
50 I 73 V 0 0.00309621
50 I 74 M 0 -0.0580107
50 I 75 N 0 -0.0259077
50 I 76 G 0 0.040843
50 I 77 Y 0 -0.0393058
50 I 78 E 0 -0.0299508
50 I 79 F 0 0.0437323
50 I 80 L 0 0.0133859
50 I 81 K 0 -0.0385241
50 I 82 N 0 -0.0186769
50 I 83 K 0 -0.0059313
50 I 84 G 0 -0.0216357
50 I 85 Y 0 -0.044794
50 I 86 E 0 -0.00654725
50 I 87 K 0 -0.0060418
50 I 88 I 0 0.000724912
50 I 89 A 0 0.0348731
50 I 90 V 0 0.000665948
50 I 91 A 0 0.0478037
50 I 92 G 0 -0.00609351
50 I 93 L 0 0.0611938
50 I 94 S 0 -0.00103037
50 I 95 L 0 0.0190859
50 I 96 G 0 0.0270985
50 I 97 G 0 -0.0656488
50 I 98 V 0 -0.0247104
50 I 99 F 0 0.0534726
50 I 100 S 0 -0.00995765
50 I 101 L 0 0.0736758
50 I 102 K 0 0.0539864
50 I 103 L 0 0.010881
50 I 104 G 0 0.0313441
50 I 105 Y 0 0.0239246
50 I 106 T 0 -0.00979228
50 I 107 V 0 -0.0247077
50 I 108 P 0 -0.0337452
50 I 109 I 0 0.0155687
50 I 110 E 0 -0.0116876
50 I 111 G 0 -0.0692096
50 I 112 I 0 -0.0169295
50 I 113 V 0 -0.0280268
50 I 114 T 0 -0.0827101
50 I 115 M 0 -0.0348742
50 I 116 C 0 0.0271589
50 I 117 A 0 -0.0218771
50 I 118 P 0 -0.0108138
50 I 119 M 0 -0.000589386
50 I 120 Y 0 -0.0509513
50 I 121 I 0 -0.0101757
50 I 122 K 0 -0.0678039
50 I 123 S 0 -0.0679654
50 I 124 E 0 0.00173894
50 I 134 Y 0 -0.0236317
50 I 135 A 0 -0.0212516
50 I 142 E 0 -0.0661855
50 I 143 G 0 -0.0663811
50 I 146 E 0 -0.0810998
50 I 147 E 0 -0.0539966
50 I 148 Q 0 -0.0663083
50 I 149 I 0 -0.0391793
50 I 150 E 0 -0.0446541
50 I 151 Q 0 -0.0648595
50 I 152 E 0 -0.0409714
50 I 153 M 0 -0.0610679
50 I 154 E 0 -0.0471734
50 I 155 K 0 -0.0530621
50 I 156 F 0 -0.0384907
50 I 157 K 0 -0.0390607
50 I 158 Q 0 -0.0611214
50 I 159 T 0 -0.0448797
50 I 160 P 0 -0.0330975
50 I 161 M 0 -0.0396193
50 I 162 K 0 -0.0327427
50 I 163 T 0 -0.0296481
50 I 164 L 0 -0.0702159
50 I 165 K 0 -0.0687646
50 I 166 A 0 -0.0743126
50 I 167 L 0 -0.0711883
50 I 168 Q 0 -0.0932956
50 I 169 E 0 -0.0665651
50 I 170 L 0 -0.0630502
50 I 171 I 0 -0.0347714
50 I 172 A 0 -0.0653329
50 I 173 D 0 -0.0175422
50 I 174 V 0 -0.0581025
50 I 175 R 0 -0.0825678
50 I 176 D 0 -0.00563288
50 I 177 H 0 -0.0652207
50 I 178 L 0 -0.0514673
50 I 179 D 0 -0.081968
50 I 180 L 0 -0.0200925
50 I 181 I 0 -0.0353855
50 I 182 Y 0 -0.04234
50 I 183 A 0 -0.0783858
50 I 184 P 0 -0.0472402
50 I 185 T 0 -0.0221669
50 I 186 F 0 -0.00733055
50 I 187 V 0 -0.0459971
50 I 188 V 0 -0.0399917
50 I 189 Q 0 -0.0831216
50 I 190 A 0 0.0346092
50 I 191 R 0 -0.0708377
50 I 192 H 0 0.0387161
50 I 193 D 0 -0.0597966
50 I 194 E 0 -0.0557915
50 I 195 M 0 0.0206329
50 I 196 I 0 -0.0680036
50 I 197 N 0 -0.080175
50 I 198 P 0 -0.0445387
50 I 199 D 0 -0.073805
50 I 200 S 0 0.00537934
50 I 201 A 0 -0.0696077
50 I 202 N 0 -0.063209
50 I 203 I 0 -0.0493796
50 I 204 I 0 -0.0165687
50 I 205 Y 0 -0.0516085
50 I 206 N 0 -0.0565559
50 I 207 E 0 -0.068488
50 I 208 I 0 -0.044822
50 I 209 E 0 0.0104628
50 I 211 P 0 -0.0164303
50 I 212 V 0 -0.043402
50 I 213 K 0 -0.0707455
50 I 214 Q 0 -0.0382927
50 I 215 I 0 -0.0654368
50 I 216 K 0 -0.0654719
50 I 217 W 0 -0.062967
50 I 218 Y 0 -0.040124
50 I 219 E 0 -0.0608883
50 I 220 Q 0 -0.0116751
50 I 221 S 0 -0.00111322
50 I 222 G 0 -0.0310811
50 I 223 H 0 -0.0441774
50 I 224 V 0 -0.0829836
50 I 225 I 0 -0.0321642
50 I 226 T 0 0.00858212
50 I 227 L 0 -0.00130525
50 I 228 D 0 -0.0537742
50 I 230 E 0 -0.0331518
50 I 231 K 0 -0.00655669
50 I 232 D 0 -0.0635597
50 I 233 Q 0 -0.0835167
50 I 234 L 0 -0.0205351
50 I 235 H 0 -0.110923
50 I 236 E 0 -0.0716819
50 I 237 D 0 -0.0737704
50 I 238 I 0 -0.0446823
50 I 239 Y 0 -0.0957454
51 Y 52 K 0 0.401565
51 Y 53 G 0 0.20873
51 Y 54 H 0 0.332948
51 Y 55 G 0 0.073806
51 Y 56 V 0 0.0870417
51 Y 57 P 0 0.0488186
51 Y 58 P 0 0.0312514
51 Y 59 E 0 0.0192201
51 Y 60 E 0 0.00411294
51 Y 61 L 0 0.0728372
51 Y 62 V 0 0.0265555
51 Y 63 H 0 0.0420726
51 Y 64 T 0 0.0480315
51 Y 65 G 0 -0.033789
51 Y 66 P 0 0.0312614
51 Y 67 D 0 -0.0271648
51 Y 68 D 0 -0.00646932
51 Y 69 W 0 0.283598
51 Y 70 W 0 0.0807395
51 Y 71 Q 0 -0.0486512
51 Y 72 D 0 0.15087
51 Y 73 V 0 0.185677
51 Y 74 M 0 -0.0443008
51 Y 75 N 0 -0.013429
51 Y 76 G 0 0.0905179
51 Y 77 Y 0 0.0548068
51 Y 78 E 0 -0.0650706
51 Y 79 F 0 -0.0271837
51 Y 80 L 0 -0.0824989
51 Y 81 K 0 -0.0746165
51 Y 82 N 0 -0.0739322
51 Y 83 K 0 0.0104968
51 Y 84 G 0 -0.0158782
51 Y 85 Y 0 -0.0174182
51 Y 86 E 0 -0.041287
51 Y 87 K 0 -0.0356006
51 Y 88 I 0 -0.0436967
51 Y 89 A 0 0.0534898
51 Y 90 V 0 0.0045052
51 Y 91 A 0 0.0732192
51 Y 92 G 0 -0.0222914
51 Y 93 L 0 0.147387
51 Y 94 S 0 0.0454227
51 Y 95 L 0 0.432463
51 Y 96 G 0 0.0315027
51 Y 97 G 0 -0.0426121
51 Y 98 V 0 0.138774
51 Y 99 F 0 0.408504
51 Y 100 S 0 -0.0642719
51 Y 101 L 0 -0.00216722
51 Y 102 K 0 0.038651
51 Y 103 L 0 0.0160339
51 Y 104 G 0 -0.0230838
51 Y 105 Y 0 0.0082368
51 Y 106 T 0 -0.0496033
51 Y 107 V 0 0.00930189
51 Y 108 P 0 -0.0211831
51 Y 109 I 0 -0.0474362
51 Y 110 E 0 -0.0445662
51 Y 111 G 0 0.00772021
51 Y 112 I 0 -0.0740903
51 Y 113 V 0 -0.011647
51 Y 114 T 0 0.0197052
51 Y 115 M 0 0.0336575
51 Y 116 C 0 -0.0238908
51 Y 117 A 0 -0.0425782
51 Y 118 P 0 -0.0127217
51 Y 119 M 0 -0.0103671
51 Y 120 Y 0 -0.0177296
51 Y 121 I 0 0.0627649
51 Y 122 K 0 0.0318304
51 Y 123 S 0 -0.0421742
51 Y 124 E 0 -0.0220796
51 Y 134 Y 0 -0.0651694
51 Y 135 A 0 -0.0909919
51 Y 142 E 0 -0.0334939
51 Y 143 G 0 -0.0913201
51 Y 146 E 0 -0.0616497
51 Y 147 E 0 -0.0773602
51 Y 148 Q 0 -0.0934062
51 Y 149 I 0 -0.067672
51 Y 150 E 0 -0.0985334
51 Y 151 Q 0 -0.0841304
51 Y 152 E 0 -0.0791592
51 Y 153 M 0 -0.0712896
51 Y 154 E 0 -0.0898873
51 Y 155 K 0 -0.0757328
51 Y 156 F 0 -0.0876155
51 Y 157 K 0 -0.0781156
51 Y 158 Q 0 -0.0874367
51 Y 159 T 0 -0.0737518
51 Y 160 P 0 -0.0315717
51 Y 161 M 0 -0.0762001
51 Y 162 K 0 -0.101693
51 Y 163 T 0 -0.0964813
51 Y 164 L 0 -0.0679087
51 Y 165 K 0 -0.0689475
51 Y 166 A 0 -0.0488279
51 Y 167 L 0 -0.0192921
51 Y 168 Q 0 -0.0504826
51 Y 169 E 0 -0.0662985
51 Y 170 L 0 -0.048929
51 Y 171 I 0 -0.0778743
51 Y 172 A 0 -0.0989312
51 Y 173 D 0 -0.0387113
51 Y 174 V 0 -0.0173801
51 Y 175 R 0 -0.0458258
51 Y 176 D 0 -0.0697691
51 Y 177 H 0 -0.0270666
51 Y 178 L 0 -0.074876
51 Y 179 D 0 -0.0686927
51 Y 180 L 0 -0.0791139
51 Y 181 I 0 -0.0828656
51 Y 182 Y 0 -0.0556138
51 Y 183 A 0 -0.0201416
51 Y 184 P 0 -0.0273972
51 Y 185 T 0 -0.079453
51 Y 186 F 0 -0.0610774
51 Y 187 V 0 -0.0338835
51 Y 188 V 0 -0.09773
51 Y 189 Q 0 -0.00637309
51 Y 190 A 0 -0.0711744
51 Y 191 R 0 -0.0576969
51 Y 192 H 0 -0.0850189
51 Y 193 D 0 -0.0344536
51 Y 194 E 0 -0.0153362
51 Y 195 M 0 0.0064544
51 Y 196 I 0 -0.0243855
51 Y 197 N 0 -0.0395927
51 Y 198 P 0 -0.0235812
51 Y 199 D 0 -0.0803047
51 Y 200 S 0 -0.00923444
51 Y 201 A 0 -0.0203375
51 Y 202 N 0 -0.119881
51 Y 203 I 0 -0.086842
51 Y 204 I 0 -0.0236135
51 Y 205 Y 0 -0.0893738
51 Y 206 N 0 -0.0917882
51 Y 207 E 0 -0.0488172
51 Y 208 I 0 -0.0197492
51 Y 209 E 0 -0.0306276
51 Y 211 P 0 -0.0673827
51 Y 212 V 0 -0.0763782
51 Y 213 K 0 -0.0722615
51 Y 214 Q 0 -0.0916865
51 Y 215 I 0 -0.0720222
51 Y 216 K 0 -0.0879149
51 Y 217 W 0 -0.0864609
51 Y 218 Y 0 -0.0425879
51 Y 219 E 0 -0.0545485
51 Y 220 Q 0 -0.0495737
51 Y 221 S 0 -0.0452322
51 Y 222 G 0 -0.00172674
51 Y 223 H 0 -0.106006
51 Y 224 V 0 -0.000935373
51 Y 225 I 0 0.036452
51 Y 226 T 0 -0.0353914
51 Y 227 L 0 -0.106601
51 Y 228 D 0 0.0517314
51 Y 230 E 0 -0.0360345
51 Y 231 K 0 -0.0653963
51 Y 232 D 0 -0.0884877
51 Y 233 Q 0 -0.0694056
51 Y 234 L 0 -0.0707993
51 Y 235 H 0 -0.0693584
51 Y 236 E 0 -0.0770676
51 Y 237 D 0 -0.0959592
51 Y 238 I 0 -0.0406768
51 Y 239 Y 0 -0.133856
52 K 53 G 0 0.285959
52 K 54 H 0 0.0723951
52 K 55 G 0 0.0770273
52 K 56 V 0 0.0731683
52 K 57 P 0 0.145219
52 K 58 P 0 0.0637673
52 K 59 E 0 0.106248
52 K 60 E 0 0.173099
52 K 61 L 0 0.0106833
52 K 62 V 0 0.0408634
52 K 63 H 0 0.0471418
52 K 64 T 0 0.233064
52 K 65 G 0 0.0495273
52 K 66 P 0 -0.0182109
52 K 67 D 0 -0.0106314
52 K 68 D 0 0.161223
52 K 69 W 0 0.16652
52 K 70 W 0 0.0640127
52 K 71 Q 0 0.000244779
52 K 72 D 0 1.38271
52 K 73 V 0 0.0385499
52 K 74 M 0 0.00909274
52 K 75 N 0 0.10519
52 K 76 G 0 0.0240577
52 K 77 Y 0 0.00101369
52 K 78 E 0 0.00135684
52 K 79 F 0 0.0513435
52 K 80 L 0 0.0495757
52 K 81 K 0 -0.000912599
52 K 82 N 0 -0.0437971
52 K 83 K 0 -0.02515
52 K 84 G 0 0.0621918
52 K 85 Y 0 0.0220909
52 K 86 E 0 -0.0656248
52 K 87 K 0 0.00396181
52 K 88 I 0 0.0159411
52 K 89 A 0 0.00891216
52 K 90 V 0 -0.0631545
52 K 91 A 0 -0.0363212
52 K 92 G 0 0.0443968
52 K 93 L 0 0.0429783
52 K 94 S 0 0.0452401
52 K 95 L 0 0.0378145
52 K 96 G 0 -0.0188115
52 K 97 G 0 -0.0176008
52 K 98 V 0 0.0645007
52 K 99 F 0 0.192968
52 K 100 S 0 0.0129571
52 K 101 L 0 0.0213938
52 K 102 K 0 0.0364576
52 K 103 L 0 -0.0360814
52 K 104 G 0 0.0338722
52 K 105 Y 0 -0.0113966
52 K 106 T 0 -0.0639333
52 K 107 V 0 -0.00846193
52 K 108 P 0 -0.0574803
52 K 109 I 0 0.0123709
52 K 110 E 0 -0.0484401
52 K 111 G 0 -0.0484627
52 K 112 I 0 -0.0358689
52 K 113 V 0 -0.06708
52 K 114 T 0 0.0125784
52 K 115 M 0 -0.00244163
52 K 116 C 0 -0.0136124
52 K 117 A 0 -0.0314228
52 K 118 P 0 0.0987531
52 K 119 M 0 0.0241522
52 K 120 Y 0 -0.026907
52 K 121 I 0 -0.000431404
52 K 122 K 0 0.00837452
52 K 123 S 0 -0.0426063
52 K 124 E 0 -0.0150498
52 K 134 Y 0 -0.0613434
52 K 135 A 0 -0.042466
52 K 142 E 0 -0.042828
52 K 143 G 0 -0.0736264
52 K 146 E 0 -0.0813199
52 K 147 E 0 -0.0698137
52 K 148 Q 0 -0.0764984
52 K 149 I 0 -0.0519489
52 K 150 E 0 -0.0778024
52 K 151 Q 0 -0.0642538
52 K 152 E 0 -0.0715331
52 K 153 M 0 -0.0854192
52 K 154 E 0 -0.0820691
52 K 155 K 0 -0.0783126
52 K 156 F 0 -0.0753146
52 K 157 K 0 -0.069821
52 K 158 Q 0 -0.0779908
52 K 159 T 0 -0.0391126
52 K 160 P 0 -0.0465484
52 K 161 M 0 -0.0478621
52 K 162 K 0 -0.0529442
52 K 163 T 0 -0.0595327
52 K 164 L 0 -0.0641502
52 K 165 K 0 -0.0669879
52 K 166 A 0 -0.0626987
52 K 167 L 0 -0.0583251
52 K 168 Q 0 -0.033344
52 K 169 E 0 -0.076591
52 K 170 L 0 -0.0290117
52 K 171 I 0 -0.0470411
52 K 172 A 0 -0.0926017
52 K 173 D 0 -0.080531
52 K 174 V 0 -0.0117916
52 K 175 R 0 -0.0828377
52 K 176 D 0 -0.0438501
52 K 177 H 0 -0.11006
52 K 178 L 0 -0.0311349
52 K 179 D 0 -0.0671131
52 K 180 L 0 -0.0856951
52 K 181 I 0 -0.068906
52 K 182 Y 0 -0.0474639
52 K 183 A 0 -0.047513
52 K 184 P 0 -0.0356696
52 K 185 T 0 -0.0452487
52 K 186 F 0 -0.077453
52 K 187 V 0 -0.0566435
52 K 188 V 0 -0.0357907
52 K 189 Q 0 -0.0575637
52 K 190 A 0 -0.0853549
52 K 191 R 0 -0.065345
52 K 192 H 0 -0.0635178
52 K 193 D 0 -0.0356612
52 K 194 E 0 -0.0265345
52 K 195 M 0 -0.035758
52 K 196 I 0 0.00678331
52 K 197 N 0 -0.0651833
52 K 198 P 0 -0.109367
52 K 199 D 0 -0.0785388
52 K 200 S 0 -0.039786
52 K 201 A 0 -0.0607616
52 K 202 N 0 -0.0418531
52 K 203 I 0 -0.0633382
52 K 204 I 0 -0.030173
52 K 205 Y 0 -0.0785612
52 K 206 N 0 -0.108399
52 K 207 E 0 -0.10532
52 K 208 I 0 -0.046203
52 K 209 E 0 -0.000960686
52 K 211 P 0 -0.0453422
52 K 212 V 0 -0.0471589
52 K 213 K 0 -0.0819311
52 K 214 Q 0 -0.0568199
52 K 215 I 0 -0.0674497
52 K 216 K 0 -0.0541353
52 K 217 W 0 -0.0859441
52 K 218 Y 0 -0.0501564
52 K 219 E 0 -0.0834854
52 K 220 Q 0 -0.0648323
52 K 221 S 0 -0.0710087
52 K 222 G 0 -0.0190069
52 K 223 H 0 -0.0385916
52 K 224 V 0 -0.0219914
52 K 225 I 0 -0.0129374
52 K 226 T 0 -0.0335425
52 K 227 L 0 -0.0769113
52 K 228 D 0 -0.0671697
52 K 230 E 0 -0.0324437
52 K 231 K 0 -0.0655749
52 K 232 D 0 -0.063881
52 K 233 Q 0 -0.018378
52 K 234 L 0 -0.0455741
52 K 235 H 0 -0.015046
52 K 236 E 0 -0.0473538
52 K 237 D 0 -0.0546078
52 K 238 I 0 -0.0725284
52 K 239 Y 0 -0.0510669
53 G 54 H 0 1.40964
53 G 55 G 0 0.482278
53 G 56 V 0 0.313169
53 G 57 P 0 0.305317
53 G 58 P 0 0.167026
53 G 59 E 0 0.117354
53 G 60 E 0 0.255951
53 G 61 L 0 0.0562372
53 G 62 V 0 0.0364787
53 G 63 H 0 0.0212828
53 G 64 T 0 0.102436
53 G 65 G 0 0.0469894
53 G 66 P 0 0.0219274
53 G 67 D 0 -0.0223573
53 G 68 D 0 0.0359907
53 G 69 W 0 0.111502
53 G 70 W 0 -0.0116091
53 G 71 Q 0 -0.00135622
53 G 72 D 0 0.0748717
53 G 73 V 0 -0.0261577
53 G 74 M 0 -0.0220855
53 G 75 N 0 0.0154428
53 G 76 G 0 -0.0161028
53 G 77 Y 0 -0.0379621
53 G 78 E 0 -0.0158253
53 G 79 F 0 -0.0593294
53 G 80 L 0 0.0205877
53 G 81 K 0 -0.0258772
53 G 82 N 0 -0.0342419
53 G 83 K 0 -0.0266561
53 G 84 G 0 -0.0424129
53 G 85 Y 0 -0.0605342
53 G 86 E 0 -0.034615
53 G 87 K 0 0.0185409
53 G 88 I 0 -0.0118717
53 G 89 A 0 -0.0121261
53 G 90 V 0 -0.0374783
53 G 91 A 0 0.0564567
53 G 92 G 0 0.0347461
53 G 93 L 0 0.0282017
53 G 94 S 0 0.0314672
53 G 95 L 0 0.0689818
53 G 96 G 0 0.023968
53 G 97 G 0 0.0359738
53 G 98 V 0 0.111888
53 G 99 F 0 0.0530167
53 G 100 S 0 -0.0198259
53 G 101 L 0 0.0188328
53 G 102 K 0 0.0720623
53 G 103 L 0 -0.0307267
53 G 104 G 0 0.0135826
53 G 105 Y 0 -0.0202497
53 G 106 T 0 -0.043478
53 G 107 V 0 -0.00208789
53 G 108 P 0 -0.0216056
53 G 109 I 0 -0.021094
53 G 110 E 0 -0.0645444
53 G 111 G 0 0.0177278
53 G 112 I 0 -0.035117
53 G 113 V 0 0.0101454
53 G 114 T 0 0.0162518
53 G 115 M 0 -0.0100479
53 G 116 C 0 0.0226769
53 G 117 A 0 -0.0321254
53 G 118 P 0 -0.0260684
53 G 119 M 0 -0.0220108
53 G 120 Y 0 -0.0508102
53 G 121 I 0 0.0527661
53 G 122 K 0 -0.0226054
53 G 123 S 0 -0.0530257
53 G 124 E 0 0.00243777
53 G 134 Y 0 -0.0292619
53 G 135 A 0 -0.0443917
53 G 142 E 0 -0.0434272
53 G 143 G 0 -0.0653382
53 G 146 E 0 -0.0786231
53 G 147 E 0 -0.0290793
53 G 148 Q 0 -0.0541705
53 G 149 I 0 -0.0572478
53 G 150 E 0 -0.0780456
53 G 151 Q 0 -0.0445243
53 G 152 E 0 -0.0791814
53 G 153 M 0 -0.0462425
53 G 154 E 0 -0.071827
53 G 155 K 0 -0.06934
53 G 156 F 0 -0.041456
53 G 157 K 0 -0.0533324
53 G 158 Q 0 -0.0756294
53 G 159 T 0 -0.0708423
53 G 160 P 0 -0.034626
53 G 161 M 0 -0.0598357
53 G 162 K 0 -0.0489009
53 G 163 T 0 -0.0749487
53 G 164 L 0 -0.037766
53 G 165 K 0 -0.084013
53 G 166 A 0 -0.0681733
53 G 167 L 0 -0.0545874
53 G 168 Q 0 -0.0623475
53 G 169 E 0 -0.051599
53 G 170 L 0 -0.049107
53 G 171 I 0 -0.0492245
53 G 172 A 0 -0.0484801
53 G 173 D 0 -0.0941946
53 G 174 V 0 -0.0509308
53 G 175 R 0 -0.0544355
53 G 176 D 0 -0.0459396
53 G 177 H 0 -0.0881342
53 G 178 L 0 -0.0669661
53 G 179 D 0 -0.0654974
53 G 180 L 0 -0.0175568
53 G 181 I 0 -0.00886238
53 G 182 Y 0 -0.013733
53 G 183 A 0 0.0524385
53 G 184 P 0 -0.0198638
53 G 185 T 0 -0.0507103
53 G 186 F 0 -0.0398056
53 G 187 V 0 0.00644678
53 G 188 V 0 -0.0337462
53 G 189 Q 0 -0.0257162
53 G 190 A 0 0.0169147
53 G 191 R 0 -0.0505472
53 G 192 H 0 -0.0759363
53 G 193 D 0 -0.0155197
53 G 194 E 0 -0.029374
53 G 195 M 0 -0.0107989
53 G 196 I 0 -0.0337594
53 G 197 N 0 -0.0331054
53 G 198 P 0 -0.0379921
53 G 199 D 0 -0.0675277
53 G 200 S 0 -0.086145
53 G 201 A 0 -0.028572
53 G 202 N 0 -0.0846015
53 G 203 I 0 -0.0683907
53 G 204 I 0 -0.0667854
53 G 205 Y 0 -0.0612196
53 G 206 N 0 -0.0250644
53 G 207 E 0 -0.0318837
53 G 208 I 0 -0.0239633
53 G 209 E 0 -0.0333815
53 G 211 P 0 -0.0318167
53 G 212 V 0 -0.0711881
53 G 213 K 0 -0.0476857
53 G 214 Q 0 -0.0650421
53 G 215 I 0 -0.069472
53 G 216 K 0 -0.0677903
53 G 217 W 0 -0.0491978
53 G 218 Y 0 -0.00905536
53 G 219 E 0 -0.0598522
53 G 220 Q 0 -0.0480514
53 G 221 S 0 -0.0417554
53 G 222 G 0 -0.0154227
53 G 223 H 0 -0.0594728
53 G 224 V 0 -0.038583
53 G 225 I 0 -0.0152426
53 G 226 T 0 -0.0285709
53 G 227 L 0 -0.0136208
53 G 228 D 0 -0.0694932
53 G 230 E 0 -0.0635714
53 G 231 K 0 0.00201449
53 G 232 D 0 -0.0296029
53 G 233 Q 0 -0.0920846
53 G 234 L 0 -0.0136328
53 G 235 H 0 -0.0827102
53 G 236 E 0 -0.0736647
53 G 237 D 0 -0.0806197
53 G 238 I 0 -0.049569
53 G 239 Y 0 -0.104662
54 H 55 G 0 1.22466
54 H 56 V 0 0.330833
54 H 57 P 0 0.244731
54 H 58 P 0 0.251061
54 H 59 E 0 0.0915879
54 H 60 E 0 0.116728
54 H 61 L 0 0.146746
54 H 62 V 0 0.0161472
54 H 63 H 0 -0.00207801
54 H 64 T 0 0.106342
54 H 65 G 0 0.0381991
54 H 66 P 0 0.0905081
54 H 67 D 0 0.00562561
54 H 68 D 0 -0.00606192
54 H 69 W 0 0.122371
54 H 70 W 0 0.0298616
54 H 71 Q 0 -0.0640873
54 H 72 D 0 0.0310876
54 H 73 V 0 0.000786465
54 H 74 M 0 -0.0370302
54 H 75 N 0 -0.00580201
54 H 76 G 0 -0.00714639
54 H 77 Y 0 -0.038799
54 H 78 E 0 -0.0787221
54 H 79 F 0 -0.0541804
54 H 80 L 0 -0.0405941
54 H 81 K 0 -0.0844419
54 H 82 N 0 -0.0875537
54 H 83 K 0 -0.0622044
54 H 84 G 0 0.0102327
54 H 85 Y 0 -0.00864616
54 H 86 E 0 -0.0653078
54 H 87 K 0 -0.0544461
54 H 88 I 0 -0.0182935
54 H 89 A 0 -0.0517586
54 H 90 V 0 -0.0235602
54 H 91 A 0 -0.0282472
54 H 92 G 0 -0.0760141
54 H 93 L 0 0.0911148
54 H 94 S 0 0.0528267
54 H 95 L 0 0.243483
54 H 96 G 0 0.00937193
54 H 97 G 0 -0.0430031
54 H 98 V 0 0.0163959
54 H 99 F 0 0.096725
54 H 100 S 0 -0.0367059
54 H 101 L 0 0.0342538
54 H 102 K 0 -0.00476
54 H 103 L 0 -0.0349913
54 H 104 G 0 -0.0371799
54 H 105 Y 0 -0.00923161
54 H 106 T 0 -0.00582507
54 H 107 V 0 -0.0216686
54 H 108 P 0 -0.00157887
54 H 109 I 0 -0.0465595
54 H 110 E 0 -0.0939304
54 H 111 G 0 -0.0794044
54 H 112 I 0 -0.0728433
54 H 113 V 0 -0.0670661
54 H 114 T 0 -0.0352419
54 H 115 M 0 0.00412508
54 H 116 C 0 -0.0255365
54 H 117 A 0 -0.0381208
54 H 118 P 0 0.0479063
54 H 119 M 0 0.0310323
54 H 120 Y 0 0.0253454
54 H 121 I 0 0.0427635
54 H 122 K 0 -0.0171748
54 H 123 S 0 -0.0484861
54 H 124 E 0 -0.0217244
54 H 134 Y 0 -0.0341246
54 H 135 A 0 -0.038195
54 H 142 E 0 -0.0624392
54 H 143 G 0 -0.0271343
54 H 146 E 0 -0.0457028
54 H 147 E 0 -0.0752353
54 H 148 Q 0 -0.0780831
54 H 149 I 0 -0.0744539
54 H 150 E 0 -0.0686615
54 H 151 Q 0 -0.0853859
54 H 152 E 0 -0.0770454
54 H 153 M 0 -0.0795745
54 H 154 E 0 -0.0653195
54 H 155 K 0 -0.0547074
54 H 156 F 0 -0.0573125
54 H 157 K 0 -0.0627875
54 H 158 Q 0 -0.0918071
54 H 159 T 0 -0.0242937
54 H 160 P 0 -0.0581527
54 H 161 M 0 -0.0539838
54 H 162 K 0 -0.0454445
54 H 163 T 0 -0.0303683
54 H 164 L 0 -0.0320505
54 H 165 K 0 -0.0333485
54 H 166 A 0 -0.0657312
54 H 167 L 0 0.0111504
54 H 168 Q 0 -0.0561151
54 H 169 E 0 -0.0613166
54 H 170 L 0 -0.0643261
54 H 171 I 0 -0.0383601
54 H 172 A 0 -0.0587759
54 H 173 D 0 -0.0446382
54 H 174 V 0 -0.0323212
54 H 175 R 0 -0.0214549
54 H 176 D 0 -0.0681495
54 H 177 H 0 -0.0572462
54 H 178 L 0 -0.0259808
54 H 179 D 0 -0.0692781
54 H 180 L 0 -0.064139
54 H 181 I 0 -0.0699351
54 H 182 Y 0 -0.077874
54 H 183 A 0 -0.0116531
54 H 184 P 0 -0.0658687
54 H 185 T 0 -0.0653112
54 H 186 F 0 -0.0753656
54 H 187 V 0 -0.0515418
54 H 188 V 0 -0.096749
54 H 189 Q 0 0.0495112
54 H 190 A 0 -0.0153274
54 H 191 R 0 -0.0741025
54 H 192 H 0 -0.0474957
54 H 193 D 0 -0.00501331
54 H 194 E 0 -0.00407773
54 H 195 M 0 0.000703707
54 H 196 I 0 -0.065034
54 H 197 N 0 -0.0166455
54 H 198 P 0 -0.0666886
54 H 199 D 0 -0.0330441
54 H 200 S 0 0.0122346
54 H 201 A 0 -0.0288193
54 H 202 N 0 -0.0750495
54 H 203 I 0 -0.0642998
54 H 204 I 0 -0.0461741
54 H 205 Y 0 -0.0486757
54 H 206 N 0 -0.0509195
54 H 207 E 0 -0.0824367
54 H 208 I 0 -0.0160221
54 H 209 E 0 -0.0377846
54 H 211 P 0 -0.0614489
54 H 212 V 0 -0.0796308
54 H 213 K 0 -0.0217499
54 H 214 Q 0 -0.092315
54 H 215 I 0 -0.0674392
54 H 216 K 0 -0.129378
54 H 217 W 0 -0.0159235
54 H 218 Y 0 -0.0585142
54 H 219 E 0 -0.0836665
54 H 220 Q 0 -0.0303376
54 H 221 S 0 -0.00117096
54 H 222 G 0 -0.0461411
54 H 223 H 0 -0.058065
54 H 224 V 0 0.0230026
54 H 225 I 0 0.0262718
54 H 226 T 0 0.0208965
54 H 227 L 0 -0.0221454
54 H 228 D 0 0.0263717
54 H 230 E 0 -0.0395233
54 H 231 K 0 -0.0305026
54 H 232 D 0 -0.0813512
54 H 233 Q 0 -0.0572769
54 H 234 L 0 -0.0382062
54 H 235 H 0 -0.0144922
54 H 236 E 0 -0.0718105
54 H 237 D 0 -0.0641484
54 H 238 I 0 -0.0728922
54 H 239 Y 0 -0.0713819
55 G 56 V 0 1.50179
55 G 57 P 0 0.701067
55 G 58 P 0 0.343739
55 G 59 E 0 0.14928
55 G 60 E 0 0.098439
55 G 61 L 0 0.0332605
55 G 62 V 0 0.0207244
55 G 63 H 0 0.0268459
55 G 64 T 0 0.0320312
55 G 65 G 0 0.0354129
55 G 66 P 0 -0.0100004
55 G 67 D 0 0.0191359
55 G 68 D 0 0.017373
55 G 69 W 0 0.0127892
55 G 70 W 0 -0.0305802
55 G 71 Q 0 -0.0227544
55 G 72 D 0 0.0822824
55 G 73 V 0 0.0200879
55 G 74 M 0 -0.0319945
55 G 75 N 0 -0.0260167
55 G 76 G 0 0.0455776
55 G 77 Y 0 0.0030899
55 G 78 E 0 -0.043652
55 G 79 F 0 -0.0206859
55 G 80 L 0 -0.00632495
55 G 81 K 0 -0.0621694
55 G 82 N 0 -0.0360498
55 G 83 K 0 -0.0302748
55 G 84 G 0 -0.0592187
55 G 85 Y 0 -0.0326958
55 G 86 E 0 -0.0205712
55 G 87 K 0 0.00415315
55 G 88 I 0 -0.0684557
55 G 89 A 0 -0.052685
55 G 90 V 0 0.0262158
55 G 91 A 0 -0.0171147
55 G 92 G 0 -0.0324603
55 G 93 L 0 -0.000923229
55 G 94 S 0 -0.047559
55 G 95 L 0 0.0421353
55 G 96 G 0 0.0420525
55 G 97 G 0 0.0510059
55 G 98 V 0 -0.0231751
55 G 99 F 0 -0.0125451
55 G 100 S 0 -0.0110781
55 G 101 L 0 -0.0263892
55 G 102 K 0 -0.0525286
55 G 103 L 0 -0.0550943
55 G 104 G 0 -0.0150123
55 G 105 Y 0 -0.010451
55 G 106 T 0 -0.0335363
55 G 107 V 0 -0.0505896
55 G 108 P 0 -0.00551792
55 G 109 I 0 -0.0282932
55 G 110 E 0 -0.063393
55 G 111 G 0 -0.00342799
55 G 112 I 0 -0.00360808
55 G 113 V 0 0.00724547
55 G 114 T 0 -0.0265865
55 G 115 M 0 -0.0161745
55 G 116 C 0 0.00768351
55 G 117 A 0 -0.0454889
55 G 118 P 0 -0.00351909
55 G 119 M 0 0.0073916
55 G 120 Y 0 -0.0595983
55 G 121 I 0 -0.0327083
55 G 122 K 0 -0.0378084
55 G 123 S 0 -0.0435088
55 G 124 E 0 -0.0429545
55 G 134 Y 0 -0.0388988
55 G 135 A 0 -0.0284857
55 G 142 E 0 -0.0487861
55 G 143 G 0 -0.0348307
55 G 146 E 0 -0.0344987
55 G 147 E 0 -0.0321782
55 G 148 Q 0 -0.0426191
55 G 149 I 0 0.0129603
55 G 150 E 0 -0.0372835
55 G 151 Q 0 -0.0375773
55 G 152 E 0 -0.0111298
55 G 153 M 0 -0.020456
55 G 154 E 0 -0.0355812
55 G 155 K 0 -0.035972
55 G 156 F 0 -0.0439251
55 G 157 K 0 -0.036097
55 G 158 Q 0 -0.0360857
55 G 159 T 0 -0.0586147
55 G 160 P 0 -0.0615526
55 G 161 M 0 -0.0410077
55 G 162 K 0 -0.0225923
55 G 163 T 0 -0.0426333
55 G 164 L 0 -0.0683697
55 G 165 K 0 -0.0313441
55 G 166 A 0 -0.025897
55 G 167 L 0 -0.0552377
55 G 168 Q 0 -0.053479
55 G 169 E 0 -0.0575102
55 G 170 L 0 -0.0490803
55 G 171 I 0 -0.0632466
55 G 172 A 0 -0.059841
55 G 173 D 0 -0.0562883
55 G 174 V 0 -0.0361827
55 G 175 R 0 -0.0896915
55 G 176 D 0 0.00066056
55 G 177 H 0 -0.0233793
55 G 178 L 0 -0.0704171
55 G 179 D 0 -0.0767118
55 G 180 L 0 -0.0365986
55 G 181 I 0 -0.0274584
55 G 182 Y 0 -0.0241184
55 G 183 A 0 -0.042906
55 G 184 P 0 -0.023864
55 G 185 T 0 -0.025361
55 G 186 F 0 -0.0538657
55 G 187 V 0 -0.0232987
55 G 188 V 0 -0.0447242
55 G 189 Q 0 -0.0209823
55 G 190 A 0 -0.058699
55 G 191 R 0 -0.0606598
55 G 192 H 0 -0.0419848
55 G 193 D 0 -0.0382152
55 G 194 E 0 -0.0554977
55 G 195 M 0 -0.0068545
55 G 196 I 0 -0.00839249
55 G 197 N 0 -0.0470115
55 G 198 P 0 -0.0883653
55 G 199 D 0 -0.0680059
55 G 200 S 0 -0.0652818
55 G 201 A 0 -0.06772
55 G 202 N 0 -0.065727
55 G 203 I 0 -0.0540812
55 G 204 I 0 -0.0674724
55 G 205 Y 0 -0.0221953
55 G 206 N 0 -0.040245
55 G 207 E 0 -0.0535918
55 G 208 I 0 -0.0289641
55 G 209 E 0 -0.0164124
55 G 211 P 0 -0.0238882
55 G 212 V 0 -0.0449665
55 G 213 K 0 -0.0470193
55 G 214 Q 0 -0.0464491
55 G 215 I 0 -0.0493402
55 G 216 K 0 -0.0684726
55 G 217 W 0 -0.0466412
55 G 218 Y 0 -0.0473957
55 G 219 E 0 -0.0411482
55 G 220 Q 0 -0.034709
55 G 221 S 0 -0.0536205
55 G 222 G 0 -0.0342607
55 G 223 H 0 -0.00585674
55 G 224 V 0 -0.0825639
55 G 225 I 0 -0.00303781
55 G 226 T 0 -0.0556812
55 G 227 L 0 -0.0553497
55 G 228 D 0 -0.0222189
55 G 230 E 0 -0.0326854
55 G 231 K 0 -0.0577073
55 G 232 D 0 -0.030089
55 G 233 Q 0 -0.0377536
55 G 234 L 0 -0.0570708
55 G 235 H 0 -0.0737935
55 G 236 E 0 -0.0550983
55 G 237 D 0 -0.0780432
55 G 238 I 0 -0.0397202
55 G 239 Y 0 -0.0672574
56 V 57 P 0 1.38911
56 V 58 P 0 0.542248
56 V 59 E 0 0.256276
56 V 60 E 0 0.156908
56 V 61 L 0 0.0924524
56 V 62 V 0 0.0588676
56 V 63 H 0 0.0411982
56 V 64 T 0 0.0519453
56 V 65 G 0 -0.017595
56 V 66 P 0 -0.0185265
56 V 67 D 0 -0.00805789
56 V 68 D 0 0.00344812
56 V 69 W 0 -0.00498413
56 V 70 W 0 -0.063443
56 V 71 Q 0 0.00414795
56 V 72 D 0 0.0143995
56 V 73 V 0 0.0145491
56 V 74 M 0 -0.0220151
56 V 75 N 0 -0.035996
56 V 76 G 0 -0.0286013
56 V 77 Y 0 -0.0270346
56 V 78 E 0 -0.0140017
56 V 79 F 0 0.0136731
56 V 80 L 0 -0.0485938
56 V 81 K 0 -0.0181407
56 V 82 N 0 -0.0517368
56 V 83 K 0 -0.0114301
56 V 84 G 0 -0.015433
56 V 85 Y 0 -0.0210971
56 V 86 E 0 0.0155299
56 V 87 K 0 -0.0444329
56 V 88 I 0 -0.0348795
56 V 89 A 0 -0.0725439
56 V 90 V 0 -0.0559935
56 V 91 A 0 -0.00343004
56 V 92 G 0 -0.0404996
56 V 93 L 0 -0.0162288
56 V 94 S 0 -0.0150431
56 V 95 L 0 0.0207078
56 V 96 G 0 -0.0441521
56 V 97 G 0 -0.0265976
56 V 98 V 0 -0.0415681
56 V 99 F 0 0.00997609
56 V 100 S 0 -0.0567468
56 V 101 L 0 -0.0378959
56 V 102 K 0 -0.0440638
56 V 103 L 0 -0.0424198
56 V 104 G 0 -0.0342155
56 V 105 Y 0 -0.0405313
56 V 106 T 0 -0.0301993
56 V 107 V 0 -0.031245
56 V 108 P 0 -0.0427027
56 V 109 I 0 -0.045034
56 V 110 E 0 -0.0642261
56 V 111 G 0 -0.0377934
56 V 112 I 0 -0.0678605
56 V 113 V 0 -0.0279027
56 V 114 T 0 -0.0611342
56 V 115 M 0 -0.0343904
56 V 116 C 0 -0.00567607
56 V 117 A 0 -0.0547907
56 V 118 P 0 -0.0337249
56 V 119 M 0 0.000333645
56 V 120 Y 0 -0.0229525
56 V 121 I 0 0.000436009
56 V 122 K 0 -0.0225414
56 V 123 S 0 -0.0147484
56 V 124 E 0 -0.0282388
56 V 134 Y 0 -0.0266553
56 V 135 A 0 0.00141675
56 V 142 E 0 -0.0381087
56 V 143 G 0 -0.0233771
56 V 146 E 0 -0.0453123
56 V 147 E 0 -0.0388433
56 V 148 Q 0 -0.0211495
56 V 149 I 0 -0.0412926
56 V 150 E 0 -0.041074
56 V 151 Q 0 -0.0189954
56 V 152 E 0 -0.0726367
56 V 153 M 0 -0.0277451
56 V 154 E 0 -0.0334744
56 V 155 K 0 0.00563761
56 V 156 F 0 -0.0362124
56 V 157 K 0 -0.0421252
56 V 158 Q 0 -0.0165165
56 V 159 T 0 -0.0308009
56 V 160 P 0 -0.0609017
56 V 161 M 0 -0.053071
56 V 162 K 0 -0.0183583
56 V 163 T 0 -0.0612077
56 V 164 L 0 -0.0141819
56 V 165 K 0 -0.0568923
56 V 166 A 0 -0.0365281
56 V 167 L 0 -0.047562
56 V 168 Q 0 -0.0489807
56 V 169 E 0 -0.0648885
56 V 170 L 0 -0.0209834
56 V 171 I 0 -0.0549662
56 V 172 A 0 -0.0340738
56 V 173 D 0 -0.0467871
56 V 174 V 0 -0.071764
56 V 175 R 0 -0.00346808
56 V 176 D 0 -0.0472163
56 V 177 H 0 -0.0530394
56 V 178 L 0 -0.0311999
56 V 179 D 0 -0.00827072
56 V 180 L 0 -0.0404629
56 V 181 I 0 -0.0451064
56 V 182 Y 0 -0.0231675
56 V 183 A 0 -0.0130907
56 V 184 P 0 -0.0368109
56 V 185 T 0 -0.0507721
56 V 186 F 0 -0.00477653
56 V 187 V 0 -0.0765989
56 V 188 V 0 -0.00253282
56 V 189 Q 0 -0.0428021
56 V 190 A 0 -0.0557755
56 V 191 R 0 -0.0290618
56 V 192 H 0 -0.033844
56 V 193 D 0 -0.0488694
56 V 194 E 0 -0.0097689
56 V 195 M 0 0.00669617
56 V 196 I 0 -0.0577165
56 V 197 N 0 -0.0629137
56 V 198 P 0 -0.046721
56 V 199 D 0 -0.0180068
56 V 200 S 0 -0.0741045
56 V 201 A 0 -0.0616446
56 V 202 N 0 -0.0377629
56 V 203 I 0 -0.0170508
56 V 204 I 0 -0.0824631
56 V 205 Y 0 -0.0139743
56 V 206 N 0 -0.0504105
56 V 207 E 0 -0.021825
56 V 208 I 0 -0.00891659
56 V 209 E 0 -0.0123179
56 V 211 P 0 -0.0235464
56 V 212 V 0 -0.0500663
56 V 213 K 0 -0.0661351
56 V 214 Q 0 -0.00668097
56 V 215 I 0 -0.0156823
56 V 216 K 0 -0.065783
56 V 217 W 0 -0.0374191
56 V 218 Y 0 -0.0542083
56 V 219 E 0 -0.0537737
56 V 220 Q 0 -0.0440955
56 V 221 S 0 -0.0945841
56 V 222 G 0 -0.0182977
56 V 223 H 0 -0.0563124
56 V 224 V 0 -0.0289112
56 V 225 I 0 -0.029798
56 V 226 T 0 -0.000702323
56 V 227 L 0 0.0115439
56 V 228 D 0 -0.0481968
56 V 230 E 0 -0.0453599
56 V 231 K 0 -0.0563843
56 V 232 D 0 -0.0252637
56 V 233 Q 0 -0.0662517
56 V 234 L 0 -0.0626818
56 V 235 H 0 -0.0381856
56 V 236 E 0 -0.0409308
56 V 237 D 0 -0.0526715
56 V 238 I 0 -0.0539099
56 V 239 Y 0 -0.0508642
57 P 58 P 0 1.04873
57 P 59 E 0 0.486113
57 P 60 E 0 0.247661
57 P 61 L 0 0.168363
57 P 62 V 0 0.0846642
57 P 63 H 0 0.0425481
57 P 64 T 0 0.0527
57 P 65 G 0 0.0370699
57 P 66 P 0 0.00699105
57 P 67 D 0 0.00242219
57 P 68 D 0 0.0128275
57 P 69 W 0 0.0660633
57 P 70 W 0 0.0201514
57 P 71 Q 0 -0.0370582
57 P 72 D 0 0.152631
57 P 73 V 0 -0.0114079
57 P 74 M 0 -0.0350232
57 P 75 N 0 0.000978172
57 P 76 G 0 0.0964773
57 P 77 Y 0 -0.0269881
57 P 78 E 0 -0.0591477
57 P 79 F 0 -0.000476043
57 P 80 L 0 0.0186697
57 P 81 K 0 -0.0249592
57 P 82 N 0 -0.0346904
57 P 83 K 0 -0.0533033
57 P 84 G 0 -0.0187739
57 P 85 Y 0 -0.0679753
57 P 86 E 0 -0.0619145
57 P 87 K 0 -0.0512817
57 P 88 I 0 -0.0432759
57 P 89 A 0 -0.0124898
57 P 90 V 0 -0.0145175
57 P 91 A 0 -0.0421865
57 P 92 G 0 -0.0357243
57 P 93 L 0 -0.0199713
57 P 94 S 0 -0.0182487
57 P 95 L 0 0.0955102
57 P 96 G 0 0.0328956
57 P 97 G 0 -0.00725038
57 P 98 V 0 0.0209439
57 P 99 F 0 -0.0298116
57 P 100 S 0 -0.0262998
57 P 101 L 0 -0.0159568
57 P 102 K 0 0.0132135
57 P 103 L 0 -0.0201709
57 P 104 G 0 -0.00252114
57 P 105 Y 0 -0.024165
57 P 106 T 0 -0.00259456
57 P 107 V 0 -0.037659
57 P 108 P 0 0.000240178
57 P 109 I 0 0.033929
57 P 110 E 0 -0.0381972
57 P 111 G 0 -0.00232784
57 P 112 I 0 0.0133035
57 P 113 V 0 -0.0456014
57 P 114 T 0 -0.01015
57 P 115 M 0 -0.0318394
57 P 116 C 0 0.0224875
57 P 117 A 0 -0.00438162
57 P 118 P 0 -0.0427364
57 P 119 M 0 -0.0337153
57 P 120 Y 0 -0.0584466
57 P 121 I 0 -0.0274466
57 P 122 K 0 -0.0115164
57 P 123 S 0 -0.00395283
57 P 124 E 0 -0.0445501
57 P 134 Y 0 -0.0342219
57 P 135 A 0 -0.0354813
57 P 142 E 0 -0.0531204
57 P 143 G 0 -0.0427355
57 P 146 E 0 -0.0503638
57 P 147 E 0 -0.0469772
57 P 148 Q 0 -0.0662551
57 P 149 I 0 -0.0128909
57 P 150 E 0 -0.0366011
57 P 151 Q 0 -0.0538025
57 P 152 E 0 -0.0698621
57 P 153 M 0 -0.0350422
57 P 154 E 0 -0.0375364
57 P 155 K 0 -0.0534699
57 P 156 F 0 -0.0436598
57 P 157 K 0 -0.0436931
57 P 158 Q 0 -0.0189394
57 P 159 T 0 -0.066819
57 P 160 P 0 -0.0494072
57 P 161 M 0 -0.0462174
57 P 162 K 0 -0.0333662
57 P 163 T 0 -0.0136761
57 P 164 L 0 -0.0802407
57 P 165 K 0 -0.0719888
57 P 166 A 0 -0.0501828
57 P 167 L 0 -0.0687117
57 P 168 Q 0 -0.056554
57 P 169 E 0 -0.0494078
57 P 170 L 0 -0.0439798
57 P 171 I 0 -0.0559144
57 P 172 A 0 -0.0588578
57 P 173 D 0 -0.0519296
57 P 174 V 0 -0.0611186
57 P 175 R 0 -0.0698953
57 P 176 D 0 -0.0168639
57 P 177 H 0 -0.0487615
57 P 178 L 0 -0.0500008
57 P 179 D 0 -0.0626614
57 P 180 L 0 -0.0719938
57 P 181 I 0 -0.0276824
57 P 182 Y 0 -0.0267887
57 P 183 A 0 -0.016188
57 P 184 P 0 -0.0201258
57 P 185 T 0 -0.0164354
57 P 186 F 0 -0.0635261
57 P 187 V 0 -0.0586787
57 P 188 V 0 -0.0431786
57 P 189 Q 0 -0.0585611
57 P 190 A 0 -0.0470306
57 P 191 R 0 -0.0411103
57 P 192 H 0 -0.049719
57 P 193 D 0 0.0115909
57 P 194 E 0 -0.0347651
57 P 195 M 0 -0.00124558
57 P 196 I 0 -0.0880987
57 P 197 N 0 -0.0264012
57 P 198 P 0 -0.0567388
57 P 199 D 0 -0.0290389
57 P 200 S 0 -0.0382304
57 P 201 A 0 -0.0463943
57 P 202 N 0 -0.0522645
57 P 203 I 0 -0.0758526
57 P 204 I 0 -0.0358601
57 P 205 Y 0 -0.0797604
57 P 206 N 0 -0.041299
57 P 207 E 0 -0.0699035
57 P 208 I 0 -0.0242212
57 P 209 E 0 0.0202013
57 P 211 P 0 -0.0316718
57 P 212 V 0 -0.0483158
57 P 213 K 0 0.0135132
57 P 214 Q 0 -0.038723
57 P 215 I 0 -0.0636113
57 P 216 K 0 -0.0654702
57 P 217 W 0 -0.0452169
57 P 218 Y 0 0.00421032
57 P 219 E 0 -0.0500056
57 P 220 Q 0 -0.000274619
57 P 221 S 0 -0.0383742
57 P 222 G 0 -0.00945065
57 P 223 H 0 -0.0213047
57 P 224 V 0 -0.0554623
57 P 225 I 0 -0.0537418
57 P 226 T 0 -0.0430337
57 P 227 L 0 -0.0261283
57 P 228 D 0 -0.0501672
57 P 230 E 0 -0.0400678
57 P 231 K 0 -0.0706014
57 P 232 D 0 -0.0355181
57 P 233 Q 0 -0.0645463
57 P 234 L 0 -0.0651543
57 P 235 H 0 -0.0748785
57 P 236 E 0 -0.0517137
57 P 237 D 0 -0.0918342
57 P 238 I 0 -0.0673148
57 P 239 Y 0 -0.0631155
58 P 59 E 0 1.43605
58 P 60 E 0 0.758088
58 P 61 L 0 0.357031
58 P 62 V 0 0.187335
58 P 63 H 0 0.0846668
58 P 64 T 0 0.136783
58 P 65 G 0 0.0394387
58 P 66 P 0 0.0435508
58 P 67 D 0 0.0364604
58 P 68 D 0 0.0509051
58 P 69 W 0 0.0227439
58 P 70 W 0 -0.00946599
58 P 71 Q 0 0.0111332
58 P 72 D 0 0.0237625
58 P 73 V 0 0.0235752
58 P 74 M 0 -0.0221767
58 P 75 N 0 0.0538157
58 P 76 G 0 -0.0116417
58 P 77 Y 0 -0.0360802
58 P 78 E 0 -0.0356217
58 P 79 F 0 0.00905562
58 P 80 L 0 0.0327433
58 P 81 K 0 -0.017107
58 P 82 N 0 -0.0157641
58 P 83 K 0 -0.0261603
58 P 84 G 0 -0.0222337
58 P 85 Y 0 -0.00524174
58 P 86 E 0 0.0094098
58 P 87 K 0 -0.000888411
58 P 88 I 0 -0.0260533
58 P 89 A 0 -0.059033
58 P 90 V 0 -0.047249
58 P 91 A 0 -0.0564217
58 P 92 G 0 -0.0536487
58 P 93 L 0 0.0173722
58 P 94 S 0 -0.020536
58 P 95 L 0 0.019132
58 P 96 G 0 -0.0133718
58 P 97 G 0 -0.00700017
58 P 98 V 0 -0.012088
58 P 99 F 0 -0.00387939
58 P 100 S 0 -0.055838
58 P 101 L 0 -0.0182999
58 P 102 K 0 -0.0760208
58 P 103 L 0 -0.0659614
58 P 104 G 0 -0.0517305
58 P 105 Y 0 -0.0279857
58 P 106 T 0 -0.0344325
58 P 107 V 0 -0.0231543
58 P 108 P 0 -0.0252793
58 P 109 I 0 -0.0428856
58 P 110 E 0 -0.0339995
58 P 111 G 0 -0.0363232
58 P 112 I 0 -0.0508583
58 P 113 V 0 -0.0388584
58 P 114 T 0 -0.0474671
58 P 115 M 0 -0.0205823
58 P 116 C 0 -0.0330126
58 P 117 A 0 -0.0139895
58 P 118 P 0 0.000761933
58 P 119 M 0 -0.0294874
58 P 120 Y 0 -0.0445134
58 P 121 I 0 -0.0417569
58 P 122 K 0 -0.016667
58 P 123 S 0 -0.0274551
58 P 124 E 0 -0.00648589
58 P 134 Y 0 -0.0476048
58 P 135 A 0 -0.00930299
58 P 142 E 0 -0.0463734
58 P 143 G 0 -0.031358
58 P 146 E 0 -0.0263319
58 P 147 E 0 -0.0347617
58 P 148 Q 0 -0.0264772
58 P 149 I 0 -0.0469554
58 P 150 E 0 -0.0327295
58 P 151 Q 0 -0.0474301
58 P 152 E 0 -0.042886
58 P 153 M 0 -0.0575148
58 P 154 E 0 -0.0309821
58 P 155 K 0 -0.0612875
58 P 156 F 0 -0.0149846
58 P 157 K 0 -0.020043
58 P 158 Q 0 -0.0508594
58 P 159 T 0 -0.0276231
58 P 160 P 0 -0.0326479
58 P 161 M 0 -0.030148
58 P 162 K 0 -0.0205953
58 P 163 T 0 -0.0361678
58 P 164 L 0 -0.0231327
58 P 165 K 0 -0.0364682
58 P 166 A 0 -0.0430705
58 P 167 L 0 -0.0441849
58 P 168 Q 0 -0.0392555
58 P 169 E 0 -0.0553902
58 P 170 L 0 -0.0198248
58 P 171 I 0 -0.0258596
58 P 172 A 0 -0.0225168
58 P 173 D 0 -0.0397985
58 P 174 V 0 -0.0854868
58 P 175 R 0 -0.0108851
58 P 176 D 0 -0.022541
58 P 177 H 0 -0.0274322
58 P 178 L 0 -0.0438013
58 P 179 D 0 -0.0314277
58 P 180 L 0 -0.0398311
58 P 181 I 0 -0.0639717
58 P 182 Y 0 -0.0295032
58 P 183 A 0 -0.0500128
58 P 184 P 0 -0.0327493
58 P 185 T 0 -0.0481666
58 P 186 F 0 -0.0410524
58 P 187 V 0 -0.0443827
58 P 188 V 0 -0.020881
58 P 189 Q 0 0.00532806
58 P 190 A 0 -0.0645991
58 P 191 R 0 -0.0517208
58 P 192 H 0 -0.0108972
58 P 193 D 0 0.0164016
58 P 194 E 0 -0.050547
58 P 195 M 0 -0.0186016
58 P 196 I 0 -0.0317526
58 P 197 N 0 0.00854438
58 P 198 P 0 -0.0467635
58 P 199 D 0 0.0190343
58 P 200 S 0 -0.0341256
58 P 201 A 0 -0.0277548
58 P 202 N 0 -0.0369872
58 P 203 I 0 -0.0263507
58 P 204 I 0 -0.0507491
58 P 205 Y 0 -0.0357588
58 P 206 N 0 -0.041622
58 P 207 E 0 -0.0194132
58 P 208 I 0 -0.0134622
58 P 209 E 0 -0.0408191
58 P 211 P 0 -0.0427676
58 P 212 V 0 -0.0309117
58 P 213 K 0 -0.0795763
58 P 214 Q 0 -0.0575168
58 P 215 I 0 -0.0351583
58 P 216 K 0 -0.0540953
58 P 217 W 0 -0.0488152
58 P 218 Y 0 -0.0273882
58 P 219 E 0 -0.0245574
58 P 220 Q 0 -0.0271325
58 P 221 S 0 -0.0520112
58 P 222 G 0 -0.0587397
58 P 223 H 0 -0.0291897
58 P 224 V 0 -0.0396422
58 P 225 I 0 -0.0522222
58 P 226 T 0 -0.0819239
58 P 227 L 0 -0.0473377
58 P 228 D 0 -0.0152561
58 P 230 E 0 -0.0412405
58 P 231 K 0 -0.0420549
58 P 232 D 0 -0.0299218
58 P 233 Q 0 -0.0457729
58 P 234 L 0 -0.0896598
58 P 235 H 0 -0.0727299
58 P 236 E 0 -0.0301089
58 P 237 D 0 -0.0710115
58 P 238 I 0 -0.0570875
58 P 239 Y 0 -0.0684715
59 E 60 E 0 1.727
59 E 61 L 0 0.364978
59 E 62 V 0 0.245857
59 E 63 H 0 0.10248
59 E 64 T 0 0.1735
59 E 65 G 0 0.0861392
59 E 66 P 0 0.0349462
59 E 67 D 0 0.0506724
59 E 68 D 0 0.00450193
59 E 69 W 0 0.0739127
59 E 70 W 0 0.0405856
59 E 71 Q 0 -0.03804
59 E 72 D 0 0.0122265
59 E 73 V 0 0.0132257
59 E 74 M 0 -0.0394082
59 E 75 N 0 0.0114397
59 E 76 G 0 -0.0452967
59 E 77 Y 0 0.0131951
59 E 78 E 0 -0.0162597
59 E 79 F 0 0.0194594
59 E 80 L 0 0.0214994
59 E 81 K 0 -0.00539384
59 E 82 N 0 -0.0227981
59 E 83 K 0 -0.0195129
59 E 84 G 0 -0.0359104
59 E 85 Y 0 -0.0326848
59 E 86 E 0 0.00528885
59 E 87 K 0 -0.0445992
59 E 88 I 0 -0.0502149
59 E 89 A 0 -0.0775842
59 E 90 V 0 -0.0481518
59 E 91 A 0 -0.0450499
59 E 92 G 0 -0.00490178
59 E 93 L 0 -0.0232555
59 E 94 S 0 -0.0300643
59 E 95 L 0 -0.0807958
59 E 96 G 0 -0.0262496
59 E 97 G 0 -0.0378011
59 E 98 V 0 -0.006684
59 E 99 F 0 -0.0189249
59 E 100 S 0 -0.0388788
59 E 101 L 0 -0.036196
59 E 102 K 0 -0.00378791
59 E 103 L 0 -0.0111888
59 E 104 G 0 -0.0249451
59 E 105 Y 0 -0.0438508
59 E 106 T 0 -0.0227962
59 E 107 V 0 -0.0364924
59 E 108 P 0 -0.0119951
59 E 109 I 0 -0.0537226
59 E 110 E 0 -0.0120595
59 E 111 G 0 -0.0229689
59 E 112 I 0 -0.0412597
59 E 113 V 0 -0.037772
59 E 114 T 0 -0.0594023
59 E 115 M 0 -0.0344772
59 E 116 C 0 -0.00176448
59 E 117 A 0 -0.0270802
59 E 118 P 0 -0.0392737
59 E 119 M 0 -0.0518606
59 E 120 Y 0 -0.00223718
59 E 121 I 0 -0.0167051
59 E 122 K 0 0.000343181
59 E 123 S 0 -0.0236888
59 E 124 E 0 -0.00860294
59 E 134 Y 0 -0.0300788
59 E 135 A 0 -0.0219433
59 E 142 E 0 -0.0426762
59 E 143 G 0 -0.043708
59 E 146 E 0 -0.0472777
59 E 147 E 0 -0.0578327
59 E 148 Q 0 -0.0501835
59 E 149 I 0 -0.0244871
59 E 150 E 0 -0.0418655
59 E 151 Q 0 -0.0494221
59 E 152 E 0 -0.0661336
59 E 153 M 0 -0.0422833
59 E 154 E 0 -0.0502693
59 E 155 K 0 -0.0330636
59 E 156 F 0 -0.0277625
59 E 157 K 0 -0.0406072
59 E 158 Q 0 -0.0498352
59 E 159 T 0 -0.0086745
59 E 160 P 0 -0.033152
59 E 161 M 0 -0.0239949
59 E 162 K 0 -0.0365379
59 E 163 T 0 0.0298769
59 E 164 L 0 -0.0423379
59 E 165 K 0 -0.0111424
59 E 166 A 0 -0.0449816
59 E 167 L 0 -0.0739622
59 E 168 Q 0 -0.0404624
59 E 169 E 0 -0.0470372
59 E 170 L 0 -0.0124685
59 E 171 I 0 -0.0523718
59 E 172 A 0 -0.0581538
59 E 173 D 0 -0.0401007
59 E 174 V 0 -0.027839
59 E 175 R 0 -0.0309852
59 E 176 D 0 -0.0310942
59 E 177 H 0 -0.0119519
59 E 178 L 0 -0.0738487
59 E 179 D 0 -0.0159512
59 E 180 L 0 -0.0540638
59 E 181 I 0 -0.0581167
59 E 182 Y 0 -0.0432544
59 E 183 A 0 -0.0356437
59 E 184 P 0 -0.0549883
59 E 185 T 0 -0.0485794
59 E 186 F 0 -0.0562182
59 E 187 V 0 -0.0602228
59 E 188 V 0 -0.0268386
59 E 189 Q 0 -0.0325123
59 E 190 A 0 -0.0733453
59 E 191 R 0 -0.0567116
59 E 192 H 0 -0.013188
59 E 193 D 0 0.0931736
59 E 194 E 0 -0.0262299
59 E 195 M 0 -0.00457309
59 E 196 I 0 0.0130735
59 E 197 N 0 -0.0307312
59 E 198 P 0 -0.0286007
59 E 199 D 0 -0.051589
59 E 200 S 0 -0.0653401
59 E 201 A 0 -0.0815039
59 E 202 N 0 -0.0309496
59 E 203 I 0 0.0052152
59 E 204 I 0 -0.0451672
59 E 205 Y 0 -0.0248407
59 E 206 N 0 -0.0139439
59 E 207 E 0 -0.0559335
59 E 208 I 0 0.00976072
59 E 209 E 0 -0.0249915
59 E 211 P 0 -0.0228901
59 E 212 V 0 -0.0267532
59 E 213 K 0 -0.0451566
59 E 214 Q 0 -0.0663877
59 E 215 I 0 -0.0619661
59 E 216 K 0 -0.0315242
59 E 217 W 0 -0.0563609
59 E 218 Y 0 -0.0560233
59 E 219 E 0 -0.0701962
59 E 220 Q 0 -0.0204138
59 E 221 S 0 -0.0388898
59 E 222 G 0 -0.0673607
59 E 223 H 0 -0.05544
59 E 224 V 0 -0.00444524
59 E 225 I 0 0.0624893
59 E 226 T 0 0.0175712
59 E 227 L 0 -0.0341031
59 E 228 D 0 -0.0706847
59 E 230 E 0 -0.0363118
59 E 231 K 0 -0.0728661
59 E 232 D 0 -0.0432149
59 E 233 Q 0 -0.0436447
59 E 234 L 0 -0.0681015
59 E 235 H 0 -0.0380761
59 E 236 E 0 -0.0297032
59 E 237 D 0 -0.033758
59 E 238 I 0 -0.0727756
59 E 239 Y 0 -0.0591523
60 E 61 L 0 1.00169
60 E 62 V 0 0.357599
60 E 63 H 0 0.167524
60 E 64 T 0 0.258784
60 E 65 G 0 0.0957699
60 E 66 P 0 0.0731068
60 E 67 D 0 0.0849227
60 E 68 D 0 0.0550552
60 E 69 W 0 0.0447052
60 E 70 W 0 0.0232106
60 E 71 Q 0 0.0565314
60 E 72 D 0 0.0396489
60 E 73 V 0 0.0196111
60 E 74 M 0 -0.00858834
60 E 75 N 0 0.0367734
60 E 76 G 0 0.0118733
60 E 77 Y 0 -0.00888723
60 E 78 E 0 -0.0379822
60 E 79 F 0 -0.00179728
60 E 80 L 0 -0.0297281
60 E 81 K 0 -0.0420904
60 E 82 N 0 -0.0190748
60 E 83 K 0 0.00767553
60 E 84 G 0 -0.0376742
60 E 85 Y 0 -0.0137535
60 E 86 E 0 -0.00723635
60 E 87 K 0 -0.0119227
60 E 88 I 0 -0.042518
60 E 89 A 0 -0.0634122
60 E 90 V 0 -0.0131266
60 E 91 A 0 -0.0550517
60 E 92 G 0 -0.0926098
60 E 93 L 0 -0.0803801
60 E 94 S 0 -0.0343799
60 E 95 L 0 -0.0203528
60 E 96 G 0 -0.0024813
60 E 97 G 0 -0.0262312
60 E 98 V 0 0.0110627
60 E 99 F 0 -0.0556965
60 E 100 S 0 -0.0685326
60 E 101 L 0 -0.0285624
60 E 102 K 0 0.00716113
60 E 103 L 0 -0.0262503
60 E 104 G 0 -0.0591167
60 E 105 Y 0 -0.0400854
60 E 106 T 0 -0.00657183
60 E 107 V 0 0.00894488
60 E 108 P 0 -0.0603756
60 E 109 I 0 -0.056932
60 E 110 E 0 -0.014929
60 E 111 G 0 -0.0193516
60 E 112 I 0 -0.0669162
60 E 113 V 0 -0.0320001
60 E 114 T 0 -0.026177
60 E 115 M 0 -0.0190117
60 E 116 C 0 -0.0697589
60 E 117 A 0 -0.00264754
60 E 118 P 0 -0.0218434
60 E 119 M 0 -0.0270295
60 E 120 Y 0 -0.00969847
60 E 121 I 0 -0.017041
60 E 122 K 0 -0.0235367
60 E 123 S 0 -0.00412315
60 E 124 E 0 -0.0103486
60 E 134 Y 0 -0.00912188
60 E 135 A 0 -0.0272017
60 E 142 E 0 -0.0235558
60 E 143 G 0 -0.00561129
60 E 146 E 0 -0.0397939
60 E 147 E 0 -0.0309699
60 E 148 Q 0 -0.0473587
60 E 149 I 0 -0.0198465
60 E 150 E 0 -0.0312665
60 E 151 Q 0 -0.0131019
60 E 152 E 0 -0.0516284
60 E 153 M 0 -0.0304838
60 E 154 E 0 -0.0526982
60 E 155 K 0 -0.0583466
60 E 156 F 0 -0.0520336
60 E 157 K 0 -0.0366456
60 E 158 Q 0 -0.0465784
60 E 159 T 0 -0.0303421
60 E 160 P 0 -0.0361302
60 E 161 M 0 -0.00787918
60 E 162 K 0 -0.00886071
60 E 163 T 0 -0.00805343
60 E 164 L 0 -0.0497576
60 E 165 K 0 -0.0282963
60 E 166 A 0 -0.0317339
60 E 167 L 0 -0.0287596
60 E 168 Q 0 -0.0361909
60 E 169 E 0 -0.0102759
60 E 170 L 0 -0.0357037
60 E 171 I 0 -0.0248304
60 E 172 A 0 -0.0202915
60 E 173 D 0 -0.0294945
60 E 174 V 0 -0.0324535
60 E 175 R 0 -0.024747
60 E 176 D 0 -0.0141608
60 E 177 H 0 -0.0170655
60 E 178 L 0 -0.0434315
60 E 179 D 0 -0.0394893
60 E 180 L 0 -0.030429
60 E 181 I 0 -0.0513607
60 E 182 Y 0 -0.032223
60 E 183 A 0 -0.0398962
60 E 184 P 0 -0.0478198
60 E 185 T 0 -0.0717315
60 E 186 F 0 -0.0489039
60 E 187 V 0 -0.0712263
60 E 188 V 0 -0.033648
60 E 189 Q 0 -0.0904028
60 E 190 A 0 -0.0475349
60 E 191 R 0 -0.0603242
60 E 192 H 0 -0.0458339
60 E 193 D 0 0.0132461
60 E 194 E 0 -0.0292296
60 E 195 M 0 -0.0045708
60 E 196 I 0 -0.0602259
60 E 197 N 0 -0.00289692
60 E 198 P 0 -0.0525136
60 E 199 D 0 -0.0450945
60 E 200 S 0 -0.0118303
60 E 201 A 0 -0.0506652
60 E 202 N 0 -0.0243943
60 E 203 I 0 -0.0243146
60 E 204 I 0 -0.00581735
60 E 205 Y 0 -0.0856702
60 E 206 N 0 -0.0506472
60 E 207 E 0 -0.0383785
60 E 208 I 0 -0.0390899
60 E 209 E 0 -0.0412238
60 E 211 P 0 -0.0384583
60 E 212 V 0 -0.0374315
60 E 213 K 0 -0.02181
60 E 214 Q 0 -0.0181532
60 E 215 I 0 -0.0535857
60 E 216 K 0 -0.0270611
60 E 217 W 0 -0.0430435
60 E 218 Y 0 -0.0789519
60 E 219 E 0 -0.0442556
60 E 220 Q 0 -0.0515498
60 E 221 S 0 -0.033844
60 E 222 G 0 -0.0214508
60 E 223 H 0 -0.0488276
60 E 224 V 0 -0.0357732
60 E 225 I 0 -0.0382287
60 E 226 T 0 -0.0427623
60 E 227 L 0 -0.0338332
60 E 228 D 0 -0.0435827
60 E 230 E 0 -0.0483393
60 E 231 K 0 -0.0749573
60 E 232 D 0 -0.0355212
60 E 233 Q 0 -0.0591781
60 E 234 L 0 -0.0197025
60 E 235 H 0 -0.0551955
60 E 236 E 0 -0.0446506
60 E 237 D 0 -0.0517002
60 E 238 I 0 -0.0478937
60 E 239 Y 0 -0.0403002
61 L 62 V 0 1.09584
61 L 63 H 0 0.363291
61 L 64 T 0 0.267069
61 L 65 G 0 0.116198
61 L 66 P 0 0.102169
61 L 67 D 0 0.0993762
61 L 68 D 0 0.0962285
61 L 69 W 0 0.0952671
61 L 70 W 0 -0.0174806
61 L 71 Q 0 0.027083
61 L 72 D 0 0.00277765
61 L 73 V 0 -0.00661139
61 L 74 M 0 -0.000358244
61 L 75 N 0 0.0639552
61 L 76 G 0 -0.0104308
61 L 77 Y 0 0.0154539
61 L 78 E 0 0.00661362
61 L 79 F 0 0.0488361
61 L 80 L 0 -0.00313875
61 L 81 K 0 0.0102085
61 L 82 N 0 -0.02078
61 L 83 K 0 0.00403112
61 L 84 G 0 -0.0333131
61 L 85 Y 0 -0.00582922
61 L 86 E 0 -0.00752979
61 L 87 K 0 -0.0253949
61 L 88 I 0 -0.0303786
61 L 89 A 0 -0.0461898
61 L 90 V 0 -0.0138277
61 L 91 A 0 -0.0175441
61 L 92 G 0 -0.0472468
61 L 93 L 0 -0.00918125
61 L 94 S 0 0.00117129
61 L 95 L 0 -0.0343172
61 L 96 G 0 -0.0510507
61 L 97 G 0 -0.0379594
61 L 98 V 0 0.00166704
61 L 99 F 0 0.0147481
61 L 100 S 0 -0.00639915
61 L 101 L 0 -0.0286093
61 L 102 K 0 -0.0344146
61 L 103 L 0 -0.0142767
61 L 104 G 0 -0.0330685
61 L 105 Y 0 -0.0140204
61 L 106 T 0 -0.0337606
61 L 107 V 0 -0.0305245
61 L 108 P 0 -0.0469131
61 L 109 I 0 -0.0440732
61 L 110 E 0 -0.0281328
61 L 111 G 0 -0.026479
61 L 112 I 0 -0.051698
61 L 113 V 0 -0.0498223
61 L 114 T 0 -0.0433959
61 L 115 M 0 -0.0339779
61 L 116 C 0 -0.0238869
61 L 117 A 0 -0.0426035
61 L 118 P 0 -0.0364911
61 L 119 M 0 0.0105462
61 L 120 Y 0 -0.0132947
61 L 121 I 0 -0.0159119
61 L 122 K 0 -0.00597672
61 L 123 S 0 -0.0115133
61 L 124 E 0 -0.00164269
61 L 134 Y 0 -0.0189695
61 L 135 A 0 -0.0261993
61 L 142 E 0 0.0128971
61 L 143 G 0 -0.0233693
61 L 146 E 0 -0.0410914
61 L 147 E 0 -0.0471589
61 L 148 Q 0 -0.0244471
61 L 149 I 0 -0.0537598
61 L 150 E 0 -0.0343748
61 L 151 Q 0 -0.0212193
61 L 152 E 0 -0.0464205
61 L 153 M 0 -0.0486424
61 L 154 E 0 -0.0136121
61 L 155 K 0 -0.034465
61 L 156 F 0 -0.0344233
61 L 157 K 0 -0.0419717
61 L 158 Q 0 -0.028942
61 L 159 T 0 -0.00495991
61 L 160 P 0 -0.0120689
61 L 161 M 0 -0.0243071
61 L 162 K 0 -0.0178298
61 L 163 T 0 -0.00816926
61 L 164 L 0 -0.0479844
61 L 165 K 0 -0.0359215
61 L 166 A 0 -0.000233111
61 L 167 L 0 -0.0390069
61 L 168 Q 0 -0.0536993
61 L 169 E 0 -0.0266937
61 L 170 L 0 -0.0407809
61 L 171 I 0 -0.00997618
61 L 172 A 0 -0.026996
61 L 173 D 0 0.00092266
61 L 174 V 0 -0.0298899
61 L 175 R 0 -0.0442961
61 L 176 D 0 -0.0111037
61 L 177 H 0 -0.00126184
61 L 178 L 0 -0.0318007
61 L 179 D 0 -0.0359023
61 L 180 L 0 -0.013834
61 L 181 I 0 -0.0258389
61 L 182 Y 0 -0.0242702
61 L 183 A 0 -0.0674439
61 L 184 P 0 -0.0580665
61 L 185 T 0 -0.038572
61 L 186 F 0 -0.0440368
61 L 187 V 0 -0.0386182
61 L 188 V 0 -0.0465274
61 L 189 Q 0 -0.0440486
61 L 190 A 0 -0.0393358
61 L 191 R 0 -0.047325
61 L 192 H 0 -0.008179
61 L 193 D 0 -0.0270768
61 L 194 E 0 -0.0179316
61 L 195 M 0 -0.00281329
61 L 196 I 0 -0.0294007
61 L 197 N 0 -0.0527586
61 L 198 P 0 -0.0392
61 L 199 D 0 0.00310679
61 L 200 S 0 -0.0456326
61 L 201 A 0 -0.00867917
61 L 202 N 0 -0.0226943
61 L 203 I 0 0.0120488
61 L 204 I 0 -0.0443094
61 L 205 Y 0 -0.0579764
61 L 206 N 0 -0.0207264
61 L 207 E 0 -0.0445951
61 L 208 I 0 -0.0013559
61 L 209 E 0 -0.0149793
61 L 211 P 0 -0.0301692
61 L 212 V 0 -0.0298244
61 L 213 K 0 -0.0461162
61 L 214 Q 0 -0.0549777
61 L 215 I 0 -0.0711254
61 L 216 K 0 -0.0552729
61 L 217 W 0 -0.0597941
61 L 218 Y 0 -0.0313213
61 L 219 E 0 -0.0408358
61 L 220 Q 0 -0.0427911
61 L 221 S 0 -0.0566013
61 L 222 G 0 -0.0362492
61 L 223 H 0 -0.0724266
61 L 224 V 0 0.0177653
61 L 225 I 0 -0.0342142
61 L 226 T 0 -0.0165233
61 L 227 L 0 -0.0117236
61 L 228 D 0 -0.0523694
61 L 230 E 0 -0.0309823
61 L 231 K 0 -0.0128139
61 L 232 D 0 -0.039648
61 L 233 Q 0 -0.0278754
61 L 234 L 0 -0.0614904
61 L 235 H 0 -0.0791338
61 L 236 E 0 -0.0343222
61 L 237 D 0 -0.0469263
61 L 238 I 0 -0.0635387
61 L 239 Y 0 -0.0264379
62 V 63 H 0 1.28464
62 V 64 T 0 0.499121
62 V 65 G 0 0.256662
62 V 66 P 0 0.134772
62 V 67 D 0 0.158295
62 V 68 D 0 0.221673
62 V 69 W 0 0.186522
62 V 70 W 0 0.0328251
62 V 71 Q 0 -0.0029156
62 V 72 D 0 0.106041
62 V 73 V 0 0.089305
62 V 74 M 0 0.0142978
62 V 75 N 0 0.0729211
62 V 76 G 0 0.0198063
62 V 77 Y 0 0.0054119
62 V 78 E 0 -0.0207828
62 V 79 F 0 0.0537464
62 V 80 L 0 0.0708196
62 V 81 K 0 0.017194
62 V 82 N 0 0.00525207
62 V 83 K 0 0.0533146
62 V 84 G 0 -0.0360523
62 V 85 Y 0 -0.00570933
62 V 86 E 0 0.00102263
62 V 87 K 0 -0.0634528
62 V 88 I 0 -0.0072828
62 V 89 A 0 0.00138165
62 V 90 V 0 -0.0567439
62 V 91 A 0 -0.0192616
62 V 92 G 0 -0.025888
62 V 93 L 0 0.00591195
62 V 94 S 0 -0.0249312
62 V 95 L 0 0.0273938
62 V 96 G 0 0.0253386
62 V 97 G 0 -0.0424641
62 V 98 V 0 0.0477618
62 V 99 F 0 0.00569766
62 V 100 S 0 -0.100969
62 V 101 L 0 -0.0135972
62 V 102 K 0 0.000385899
62 V 103 L 0 -0.066817
62 V 104 G 0 -0.0170974
62 V 105 Y 0 0.009807
62 V 106 T 0 -0.00464957
62 V 107 V 0 -0.0104395
62 V 108 P 0 -0.0176414
62 V 109 I 0 0.0122624
62 V 110 E 0 -0.0348072
62 V 111 G 0 -0.0324999
62 V 112 I 0 -0.0479219
62 V 113 V 0 -0.084172
62 V 114 T 0 -0.0513264
62 V 115 M 0 -0.0237212
62 V 116 C 0 -0.0415366
62 V 117 A 0 -0.0672335
62 V 118 P 0 0.0105898
62 V 119 M 0 0.0181637
62 V 120 Y 0 0.00167243
62 V 121 I 0 0.004985
62 V 122 K 0 0.0428471
62 V 123 S 0 0.0124091
62 V 124 E 0 0.00178034
62 V 134 Y 0 -0.0237883
62 V 135 A 0 -0.0148026
62 V 142 E 0 -0.00338094
62 V 143 G 0 -0.029002
62 V 146 E 0 -0.0379406
62 V 147 E 0 -0.0427266
62 V 148 Q 0 -0.0358108
62 V 149 I 0 -0.0575665
62 V 150 E 0 -0.033568
62 V 151 Q 0 -0.0301859
62 V 152 E 0 -0.0560424
62 V 153 M 0 -0.0339282
62 V 154 E 0 -0.0367018
62 V 155 K 0 -0.0179541
62 V 156 F 0 -0.0527447
62 V 157 K 0 -0.0405819
62 V 158 Q 0 -0.0314569
62 V 159 T 0 -0.0285073
62 V 160 P 0 -0.0447286
62 V 161 M 0 -0.0488096
62 V 162 K 0 -0.0439512
62 V 163 T 0 -0.0242013
62 V 164 L 0 -0.0218837
62 V 165 K 0 -0.0229973
62 V 166 A 0 -0.00181332
62 V 167 L 0 -0.0601178
62 V 168 Q 0 -0.0681043
62 V 169 E 0 -0.0397388
62 V 170 L 0 -0.0278376
62 V 171 I 0 -0.042698
62 V 172 A 0 -0.0159923
62 V 173 D 0 -0.0379016
62 V 174 V 0 -0.027933
62 V 175 R 0 -0.0653533
62 V 176 D 0 -0.0239497
62 V 177 H 0 -0.0327822
62 V 178 L 0 -0.0151756
62 V 179 D 0 -0.0627294
62 V 180 L 0 0.000412915
62 V 181 I 0 -0.0555632
62 V 182 Y 0 -0.0455195
62 V 183 A 0 -0.00687532
62 V 184 P 0 -0.0692482
62 V 185 T 0 -0.0452569
62 V 186 F 0 -0.0179989
62 V 187 V 0 -0.0256242
62 V 188 V 0 -0.0556783
62 V 189 Q 0 -0.011291
62 V 190 A 0 -0.0398582
62 V 191 R 0 -0.0543805
62 V 192 H 0 -0.03912
62 V 193 D 0 -0.0625159
62 V 194 E 0 0.0281432
62 V 195 M 0 -0.016149
62 V 196 I 0 -0.0199618
62 V 197 N 0 -0.0148873
62 V 198 P 0 -0.0532645
62 V 199 D 0 -0.0404796
62 V 200 S 0 -0.0161496
62 V 201 A 0 -0.0482728
62 V 202 N 0 -0.0546966
62 V 203 I 0 -0.0438216
62 V 204 I 0 -0.0142258
62 V 205 Y 0 -0.0438822
62 V 206 N 0 -0.0436018
62 V 207 E 0 -0.0348815
62 V 208 I 0 -0.0656269
62 V 209 E 0 -0.0349217
62 V 211 P 0 -0.0238736
62 V 212 V 0 -0.0368151
62 V 213 K 0 -0.0472874
62 V 214 Q 0 -0.0574685
62 V 215 I 0 -0.0761754
62 V 216 K 0 -0.0363801
62 V 217 W 0 -0.0512488
62 V 218 Y 0 -0.0524114
62 V 219 E 0 -0.0304383
62 V 220 Q 0 -0.0803168
62 V 221 S 0 -0.0274941
62 V 222 G 0 -0.041801
62 V 223 H 0 -0.0345346
62 V 224 V 0 -0.0389981
62 V 225 I 0 -0.0248045
62 V 226 T 0 -0.054351
62 V 227 L 0 -0.00267323
62 V 228 D 0 -0.0517216
62 V 230 E 0 -0.0380559
62 V 231 K 0 -0.0607028
62 V 232 D 0 -0.0451374
62 V 233 Q 0 -0.0701317
62 V 234 L 0 -0.0858105
62 V 235 H 0 -0.0712623
62 V 236 E 0 -0.0633559
62 V 237 D 0 -0.0715318
62 V 238 I 0 -0.0589773
62 V 239 Y 0 -0.0625286
63 H 64 T 0 1.21358
63 H 65 G 0 0.677564
63 H 66 P 0 0.268897
63 H 67 D 0 0.237569
63 H 68 D 0 0.281878
63 H 69 W 0 0.173182
63 H 70 W 0 0.0740656
63 H 71 Q 0 0.0846158
63 H 72 D 0 0.132274
63 H 73 V 0 0.085679
63 H 74 M 0 0.0405449
63 H 75 N 0 0.151395
63 H 76 G 0 0.0817227
63 H 77 Y 0 0.0348236
63 H 78 E 0 -0.00912916
63 H 79 F 0 0.0974911
63 H 80 L 0 0.0840387
63 H 81 K 0 0.0308099
63 H 82 N 0 0.0218146
63 H 83 K 0 0.0982177
63 H 84 G 0 -0.0331374
63 H 85 Y 0 -0.0559636
63 H 86 E 0 -0.0415635
63 H 87 K 0 -0.041957
63 H 88 I 0 -0.0108104
63 H 89 A 0 -0.00787692
63 H 90 V 0 -0.0102883
63 H 91 A 0 -0.0089727
63 H 92 G 0 -0.0285711
63 H 93 L 0 -0.060124
63 H 94 S 0 -0.0492701
63 H 95 L 0 0.0160571
63 H 96 G 0 -0.0356845
63 H 97 G 0 -0.0554269
63 H 98 V 0 -0.0471497
63 H 99 F 0 -0.0169388
63 H 100 S 0 -0.0335215
63 H 101 L 0 -0.003137
63 H 102 K 0 0.0404816
63 H 103 L 0 0.0184961
63 H 104 G 0 0.00852294
63 H 105 Y 0 -0.0461164
63 H 106 T 0 0.0231337
63 H 107 V 0 -0.0435459
63 H 108 P 0 -0.0376118
63 H 109 I 0 -0.0500111
63 H 110 E 0 -0.0106055
63 H 111 G 0 -0.0374789
63 H 112 I 0 -0.0515073
63 H 113 V 0 -0.0520889
63 H 114 T 0 -0.0631969
63 H 115 M 0 -0.0215156
63 H 116 C 0 -0.054781
63 H 117 A 0 -0.0531339
63 H 118 P 0 0.00583244
63 H 119 M 0 -0.0196121
63 H 120 Y 0 -0.0233465
63 H 121 I 0 -0.00548534
63 H 122 K 0 0.00916177
63 H 123 S 0 -0.0280193
63 H 124 E 0 -0.01794
63 H 134 Y 0 -0.0206816
63 H 135 A 0 -0.028795
63 H 142 E 0 -0.0395799
63 H 143 G 0 -0.0161039
63 H 146 E 0 -0.0457927
63 H 147 E 0 -0.0443149
63 H 148 Q 0 -0.02521
63 H 149 I 0 -0.0516449
63 H 150 E 0 -0.0580567
63 H 151 Q 0 -0.0571459
63 H 152 E 0 -0.0389476
63 H 153 M 0 -0.0582478
63 H 154 E 0 -0.0606534
63 H 155 K 0 -0.0301289
63 H 156 F 0 -0.0115855
63 H 157 K 0 -0.044314
63 H 158 Q 0 -0.0459146
63 H 159 T 0 -0.0446431
63 H 160 P 0 -0.0287195
63 H 161 M 0 -0.0431875
63 H 162 K 0 -0.0432295
63 H 163 T 0 -0.0393176
63 H 164 L 0 -0.0384111
63 H 165 K 0 -0.0592631
63 H 166 A 0 -0.000644997
63 H 167 L 0 -0.0410578
63 H 168 Q 0 -0.0390644
63 H 169 E 0 -0.0281423
63 H 170 L 0 -0.031286
63 H 171 I 0 -0.0375823
63 H 172 A 0 -0.0224107
63 H 173 D 0 -0.0137636
63 H 174 V 0 -0.00814014
63 H 175 R 0 -0.031018
63 H 176 D 0 -0.0169603
63 H 177 H 0 -0.0445439
63 H 178 L 0 -0.0389436
63 H 179 D 0 -0.0437915
63 H 180 L 0 -0.043221
63 H 181 I 0 -0.0367929
63 H 182 Y 0 -0.0533077
63 H 183 A 0 -0.0584344
63 H 184 P 0 -0.0699139
63 H 185 T 0 -0.0747093
63 H 186 F 0 -0.0647208
63 H 187 V 0 -0.0448056
63 H 188 V 0 -0.0807409
63 H 189 Q 0 0.0173333
63 H 190 A 0 -0.0640888
63 H 191 R 0 -0.0717395
63 H 192 H 0 -0.0116799
63 H 193 D 0 -0.0373316
63 H 194 E 0 -0.0445797
63 H 195 M 0 -0.00509841
63 H 196 I 0 -0.0378444
63 H 197 N 0 -0.0334712
63 H 198 P 0 -0.022135
63 H 199 D 0 -0.0643665
63 H 200 S 0 -0.0164105
63 H 201 A 0 -0.0734225
63 H 202 N 0 -0.0587784
63 H 203 I 0 -0.0259688
63 H 204 I 0 -0.0761758
63 H 205 Y 0 -0.0351022
63 H 206 N 0 -0.0364455
63 H 207 E 0 -0.038504
63 H 208 I 0 -0.0115421
63 H 209 E 0 -0.0412806
63 H 211 P 0 -0.0630128
63 H 212 V 0 -0.0571369
63 H 213 K 0 -0.0670653
63 H 214 Q 0 -0.049338
63 H 215 I 0 -0.0298253
63 H 216 K 0 -0.0663494
63 H 217 W 0 -0.0651698
63 H 218 Y 0 -0.0161884
63 H 219 E 0 -0.0452181
63 H 220 Q 0 -0.0252497
63 H 221 S 0 -0.0738002
63 H 222 G 0 -0.0386042
63 H 223 H 0 -0.0520443
63 H 224 V 0 -0.0496661
63 H 225 I 0 -0.0483236
63 H 226 T 0 -0.0693039
63 H 227 L 0 -0.048809
63 H 228 D 0 -0.0194522
63 H 230 E 0 -0.0249266
63 H 231 K 0 -0.0320111
63 H 232 D 0 -0.0603598
63 H 233 Q 0 -0.0435598
63 H 234 L 0 -0.0781186
63 H 235 H 0 -0.0336249
63 H 236 E 0 -0.0431819
63 H 237 D 0 -0.0578161
63 H 238 I 0 -0.0474734
63 H 239 Y 0 -0.0433533
64 T 65 G 0 0.96134
64 T 66 P 0 0.374259
64 T 67 D 0 0.239338
64 T 68 D 0 0.290387
64 T 69 W 0 0.210044
64 T 70 W 0 0.0238666
64 T 71 Q 0 0.0520076
64 T 72 D 0 0.0827226
64 T 73 V 0 0.0642592
64 T 74 M 0 0.0199218
64 T 75 N 0 0.0319859
64 T 76 G 0 0.0638088
64 T 77 Y 0 0.00926229
64 T 78 E 0 -0.0225208
64 T 79 F 0 0.00330157
64 T 80 L 0 0.0155092
64 T 81 K 0 0.0363902
64 T 82 N 0 0.0101447
64 T 83 K 0 0.0331794
64 T 84 G 0 -0.0261746
64 T 85 Y 0 -0.0411188
64 T 86 E 0 -0.0599025
64 T 87 K 0 0.0156101
64 T 88 I 0 0.0126679
64 T 89 A 0 -0.030327
64 T 90 V 0 -0.00242794
64 T 91 A 0 -0.0108899
64 T 92 G 0 -0.0477789
64 T 93 L 0 0.0175836
64 T 94 S 0 -0.0209867
64 T 95 L 0 0.00867378
64 T 96 G 0 -0.0297728
64 T 97 G 0 -0.0445149
64 T 98 V 0 0.00633353
64 T 99 F 0 0.0367344
64 T 100 S 0 -0.0778945
64 T 101 L 0 0.00956318
64 T 102 K 0 0.00118094
64 T 103 L 0 -0.0360551
64 T 104 G 0 0.00491883
64 T 105 Y 0 -0.0142072
64 T 106 T 0 -0.0280092
64 T 107 V 0 -0.0405403
64 T 108 P 0 0.0292684
64 T 109 I 0 -0.0509773
64 T 110 E 0 -0.0421513
64 T 111 G 0 -0.0185144
64 T 112 I 0 -0.0638571
64 T 113 V 0 0.0125067
64 T 114 T 0 -0.0592482
64 T 115 M 0 0.0181223
64 T 116 C 0 -0.00373946
64 T 117 A 0 -0.0617423
64 T 118 P 0 0.0519908
64 T 119 M 0 -0.000612822
64 T 120 Y 0 -0.038658
64 T 121 I 0 -0.0253854
64 T 122 K 0 -0.0243049
64 T 123 S 0 -0.0392171
64 T 124 E 0 -0.00860176
64 T 134 Y 0 -0.0404715
64 T 135 A 0 -0.0127919
64 T 142 E 0 -0.0476183
64 T 143 G 0 -0.0285352
64 T 146 E 0 -0.0362656
64 T 147 E 0 -0.0586758
64 T 148 Q 0 -0.0561826
64 T 149 I 0 -0.0610374
64 T 150 E 0 -0.0491847
64 T 151 Q 0 -0.0528828
64 T 152 E 0 -0.0556906
64 T 153 M 0 -0.058526
64 T 154 E 0 -0.0704047
64 T 155 K 0 -0.0523582
64 T 156 F 0 -0.0411773
64 T 157 K 0 -0.0608223
64 T 158 Q 0 -0.0426245
64 T 159 T 0 -0.0412012
64 T 160 P 0 -0.0383145
64 T 161 M 0 -0.0391936
64 T 162 K 0 -0.0319373
64 T 163 T 0 -0.0252417
64 T 164 L 0 -0.0599403
64 T 165 K 0 -0.0489407
64 T 166 A 0 -0.0235307
64 T 167 L 0 -0.0473739
64 T 168 Q 0 -0.0391723
64 T 169 E 0 -0.0466407
64 T 170 L 0 -0.0388549
64 T 171 I 0 -0.0524897
64 T 172 A 0 -0.0243693
64 T 173 D 0 -0.0540481
64 T 174 V 0 -0.0227406
64 T 175 R 0 -0.0370739
64 T 176 D 0 -0.0216889
64 T 177 H 0 0.0323038
64 T 178 L 0 -0.0267366
64 T 179 D 0 -0.0249199
64 T 180 L 0 -0.0530773
64 T 181 I 0 -0.0350385
64 T 182 Y 0 -0.0423508
64 T 183 A 0 -0.00572338
64 T 184 P 0 -0.034701
64 T 185 T 0 -0.0665557
64 T 186 F 0 -0.0170251
64 T 187 V 0 -0.0502354
64 T 188 V 0 -0.0265599
64 T 189 Q 0 -0.076027
64 T 190 A 0 0.0267416
64 T 191 R 0 -0.0624827
64 T 192 H 0 -0.0465449
64 T 193 D 0 -0.0128272
64 T 194 E 0 -0.0187464
64 T 195 M 0 -0.0175834
64 T 196 I 0 -0.0224877
64 T 197 N 0 -0.0387146
64 T 198 P 0 -0.0531579
64 T 199 D 0 -0.0263223
64 T 200 S 0 -0.0116757
64 T 201 A 0 -0.0353791
64 T 202 N 0 -0.0414992
64 T 203 I 0 -0.0366603
64 T 204 I 0 -0.0608324
64 T 205 Y 0 -0.0565364
64 T 206 N 0 -0.0761254
64 T 207 E 0 -0.0230613
64 T 208 I 0 -0.0388743
64 T 209 E 0 -0.0458406
64 T 211 P 0 -0.059558
64 T 212 V 0 -0.039576
64 T 213 K 0 -0.0740305
64 T 214 Q 0 -0.0565917
64 T 215 I 0 -0.0575844
64 T 216 K 0 -0.0408519
64 T 217 W 0 -0.0482094
64 T 218 Y 0 -0.0548792
64 T 219 E 0 -0.0890094
64 T 220 Q 0 -0.0393296
64 T 221 S 0 -0.0273206
64 T 222 G 0 -0.075315
64 T 223 H 0 -0.0702783
64 T 224 V 0 -0.0350385
64 T 225 I 0 -0.0271158
64 T 226 T 0 -0.0479079
64 T 227 L 0 -0.01489
64 T 228 D 0 -0.0558877
64 T 230 E 0 -0.0534698
64 T 231 K 0 -0.0674257
64 T 232 D 0 -0.0673411
64 T 233 Q 0 -0.0805581
64 T 234 L 0 -0.0773557
64 T 235 H 0 -0.0500955
64 T 236 E 0 -0.0863207
64 T 237 D 0 -0.0957769
64 T 238 I 0 -0.0671445
64 T 239 Y 0 -0.0788447
65 G 66 P 0 0.641203
65 G 67 D 0 0.511373
65 G 68 D 0 0.569862
65 G 69 W 0 0.362799
65 G 70 W 0 0.193371
65 G 71 Q 0 0.0696848
65 G 72 D 0 0.120686
65 G 73 V 0 0.0707529
65 G 74 M 0 0.0201843
65 G 75 N 0 0.165036
65 G 76 G 0 0.0471006
65 G 77 Y 0 0.09127
65 G 78 E 0 0.0119116
65 G 79 F 0 -0.00722696
65 G 80 L 0 0.0562219
65 G 81 K 0 0.0177584
65 G 82 N 0 0.0257362
65 G 83 K 0 0.153197
65 G 84 G 0 0.0109033
65 G 85 Y 0 -0.0202454
65 G 86 E 0 -0.0126611
65 G 87 K 0 -0.00720713
65 G 88 I 0 -0.0262092
65 G 89 A 0 -0.0336335
65 G 90 V 0 -0.0183764
65 G 91 A 0 0.0583538
65 G 92 G 0 -0.0280633
65 G 93 L 0 -0.0281795
65 G 94 S 0 -0.0357275
65 G 95 L 0 0.0106961
65 G 96 G 0 -0.0325179
65 G 97 G 0 -0.0478182
65 G 98 V 0 0.0622334
65 G 99 F 0 0.0379946
65 G 100 S 0 -0.0232018
65 G 101 L 0 -0.0225869
65 G 102 K 0 0.0480275
65 G 103 L 0 -0.0237459
65 G 104 G 0 -0.0444437
65 G 105 Y 0 -0.00646767
65 G 106 T 0 -0.0174524
65 G 107 V 0 -0.00323108
65 G 108 P 0 0.0172091
65 G 109 I 0 -0.0268068
65 G 110 E 0 -0.062664
65 G 111 G 0 -0.0555687
65 G 112 I 0 -0.00974381
65 G 113 V 0 -0.0441864
65 G 114 T 0 -0.0503265
65 G 115 M 0 -0.00887974
65 G 116 C 0 -0.0152975
65 G 117 A 0 0.0137423
65 G 118 P 0 -0.0208547
65 G 119 M 0 -0.0201954
65 G 120 Y 0 -0.0126876
65 G 121 I 0 -0.025885
65 G 122 K 0 0.0371605
65 G 123 S 0 -0.0586502
65 G 124 E 0 -0.00283242
65 G 134 Y 0 -0.00680348
65 G 135 A 0 0.00878002
65 G 142 E 0 -0.0224264
65 G 143 G 0 -0.0329544
65 G 146 E 0 -0.0563565
65 G 147 E 0 -0.0465725
65 G 148 Q 0 -0.0431105
65 G 149 I 0 -0.0699876
65 G 150 E 0 -0.0395009
65 G 151 Q 0 -0.0730853
65 G 152 E 0 -0.0201281
65 G 153 M 0 -0.028667
65 G 154 E 0 -0.035519
65 G 155 K 0 -0.0388159
65 G 156 F 0 -0.0396583
65 G 157 K 0 -0.0459322
65 G 158 Q 0 -0.0305522
65 G 159 T 0 -0.0488714
65 G 160 P 0 -0.0396731
65 G 161 M 0 -0.0290005
65 G 162 K 0 -0.0570809
65 G 163 T 0 -0.0548514
65 G 164 L 0 -0.0317529
65 G 165 K 0 -0.0347595
65 G 166 A 0 0.00464516
65 G 167 L 0 -0.0393424
65 G 168 Q 0 -0.0414876
65 G 169 E 0 -0.00911428
65 G 170 L 0 -0.0303898
65 G 171 I 0 -0.038053
65 G 172 A 0 -0.0198075
65 G 173 D 0 0.00899525
65 G 174 V 0 -0.0129322
65 G 175 R 0 -0.0379627
65 G 176 D 0 -0.0166674
65 G 177 H 0 -0.00921796
65 G 178 L 0 -0.0456791
65 G 179 D 0 -0.0190152
65 G 180 L 0 -0.0426443
65 G 181 I 0 -0.0451823
65 G 182 Y 0 -0.0244928
65 G 183 A 0 -0.0676551
65 G 184 P 0 -0.0703462
65 G 185 T 0 -0.0490292
65 G 186 F 0 -0.0405706
65 G 187 V 0 -0.00684146
65 G 188 V 0 -0.00434147
65 G 189 Q 0 -0.0916852
65 G 190 A 0 -0.0353807
65 G 191 R 0 -0.0545824
65 G 192 H 0 -0.0398044
65 G 193 D 0 -0.0570736
65 G 194 E 0 -0.0485659
65 G 195 M 0 0.0189003
65 G 196 I 0 -0.00473916
65 G 197 N 0 -0.0144303
65 G 198 P 0 -0.0229627
65 G 199 D 0 -0.0157474
65 G 200 S 0 -0.0405705
65 G 201 A 0 -0.015438
65 G 202 N 0 -0.0264268
65 G 203 I 0 -0.056256
65 G 204 I 0 -0.00786349
65 G 205 Y 0 -0.0498887
65 G 206 N 0 -0.0364427
65 G 207 E 0 -0.00992145
65 G 208 I 0 -0.0584188
65 G 209 E 0 -0.0358379
65 G 211 P 0 -0.0234455
65 G 212 V 0 -0.0705337
65 G 213 K 0 -0.0551565
65 G 214 Q 0 -0.0415462
65 G 215 I 0 -0.0584659
65 G 216 K 0 -0.0458638
65 G 217 W 0 -0.075052
65 G 218 Y 0 0.000253933
65 G 219 E 0 -0.0598987
65 G 220 Q 0 -0.00335963
65 G 221 S 0 -0.0270716
65 G 222 G 0 -0.0199308
65 G 223 H 0 -0.0524612
65 G 224 V 0 -0.0624589
65 G 225 I 0 -0.0520584
65 G 226 T 0 -0.0610068
65 G 227 L 0 -0.0588151
65 G 228 D 0 -0.0925231
65 G 230 E 0 -0.0644339
65 G 231 K 0 -0.0516266
65 G 232 D 0 -0.0479021
65 G 233 Q 0 -0.0428723
65 G 234 L 0 -0.0643979
65 G 235 H 0 -0.0849434
65 G 236 E 0 -0.0457605
65 G 237 D 0 -0.0437858
65 G 238 I 0 -0.051714
65 G 239 Y 0 -0.0583413
66 P 67 D 0 0.964786
66 P 68 D 0 0.642361
66 P 69 W 0 0.379352
66 P 70 W 0 0.247563
66 P 71 Q 0 0.0633293
66 P 72 D 0 0.123086
66 P 73 V 0 0.0599934
66 P 74 M 0 0.0558087
66 P 75 N 0 -0.00980529
66 P 76 G 0 0.013631
66 P 77 Y 0 0.118462
66 P 78 E 0 -0.0242297
66 P 79 F 0 0.0144387
66 P 80 L 0 0.0846376
66 P 81 K 0 0.0250693
66 P 82 N 0 0.0265799
66 P 83 K 0 0.0520316
66 P 84 G 0 -0.039319
66 P 85 Y 0 -0.0573331
66 P 86 E 0 -0.0403183
66 P 87 K 0 -0.0913123
66 P 88 I 0 -0.038202
66 P 89 A 0 -0.0431927
66 P 90 V 0 0.00499746
66 P 91 A 0 -0.0469393
66 P 92 G 0 -0.013276
66 P 93 L 0 0.0300592
66 P 94 S 0 0.0126467
66 P 95 L 0 0.196848
66 P 96 G 0 0.0446137
66 P 97 G 0 -0.0296967
66 P 98 V 0 0.145091
66 P 99 F 0 0.174372
66 P 100 S 0 -0.0215881
66 P 101 L 0 0.00400439
66 P 102 K 0 0.12576
66 P 103 L 0 -0.0186867
66 P 104 G 0 -0.0287426
66 P 105 Y 0 -0.0117087
66 P 106 T 0 0.0154403
66 P 107 V 0 -0.0390813
66 P 108 P 0 -0.00394357
66 P 109 I 0 -0.0345531
66 P 110 E 0 -0.044753
66 P 111 G 0 -0.0495151
66 P 112 I 0 -0.078615
66 P 113 V 0 -0.0735734
66 P 114 T 0 -0.0120345
66 P 115 M 0 -0.00670612
66 P 116 C 0 -0.0651382
66 P 117 A 0 -0.00596383
66 P 118 P 0 0.0568171
66 P 119 M 0 0.013526
66 P 120 Y 0 -0.00284343
66 P 121 I 0 0.0359091
66 P 122 K 0 -0.0121163
66 P 123 S 0 0.00215099
66 P 124 E 0 -0.00305303
66 P 134 Y 0 -0.0569814
66 P 135 A 0 -0.0338253
66 P 142 E 0 -0.0132858
66 P 143 G 0 -0.0541532
66 P 146 E 0 -0.059542
66 P 147 E 0 -0.0464813
66 P 148 Q 0 -0.0388156
66 P 149 I 0 -0.0496562
66 P 150 E 0 -0.0661551
66 P 151 Q 0 -0.0650023
66 P 152 E 0 -0.0335998
66 P 153 M 0 -0.0511023
66 P 154 E 0 -0.0657215
66 P 155 K 0 -0.0409199
66 P 156 F 0 -0.0348982
66 P 157 K 0 -0.041186
66 P 158 Q 0 -0.0273054
66 P 159 T 0 -0.0372772
66 P 160 P 0 -0.060912
66 P 161 M 0 -0.038948
66 P 162 K 0 -0.0415619
66 P 163 T 0 -0.0123167
66 P 164 L 0 -0.0390879
66 P 165 K 0 -0.0265802
66 P 166 A 0 -0.0117247
66 P 167 L 0 -0.0182923
66 P 168 Q 0 -0.0214611
66 P 169 E 0 -0.0519554
66 P 170 L 0 -0.00635963
66 P 171 I 0 -0.0108381
66 P 172 A 0 -0.000990383
66 P 173 D 0 -0.033784
66 P 174 V 0 0.0342655
66 P 175 R 0 -0.0179644
66 P 176 D 0 -0.0375993
66 P 177 H 0 -0.00424218
66 P 178 L 0 -0.0190512
66 P 179 D 0 -0.043454
66 P 180 L 0 -0.0393648
66 P 181 I 0 -0.0674758
66 P 182 Y 0 -0.0860594
66 P 183 A 0 -0.0189409
66 P 184 P 0 -0.0701647
66 P 185 T 0 -0.042625
66 P 186 F 0 -0.0351259
66 P 187 V 0 -0.00350186
66 P 188 V 0 -0.0484617
66 P 189 Q 0 -0.0357793
66 P 190 A 0 -0.0189853
66 P 191 R 0 -0.0381894
66 P 192 H 0 -0.037571
66 P 193 D 0 -0.0296826
66 P 194 E 0 -0.0495434
66 P 195 M 0 0.00991001
66 P 196 I 0 0.021528
66 P 197 N 0 -0.000677155
66 P 198 P 0 -0.0355834
66 P 199 D 0 -0.0435707
66 P 200 S 0 -0.0162973
66 P 201 A 0 -0.0425822
66 P 202 N 0 -0.0219704
66 P 203 I 0 -0.042717
66 P 204 I 0 -0.0425971
66 P 205 Y 0 -0.0467474
66 P 206 N 0 -0.034024
66 P 207 E 0 -0.0654809
66 P 208 I 0 -0.0417158
66 P 209 E 0 -0.0612418
66 P 211 P 0 -0.048702
66 P 212 V 0 -0.0588915
66 P 213 K 0 -0.0623015
66 P 214 Q 0 -0.0448645
66 P 215 I 0 -0.00527337
66 P 216 K 0 -0.0355176
66 P 217 W 0 -0.0633601
66 P 218 Y 0 -0.0497521
66 P 219 E 0 -0.0314369
66 P 220 Q 0 -0.0420491
66 P 221 S 0 0.0154826
66 P 222 G 0 -0.0915244
66 P 223 H 0 -0.0491122
66 P 224 V 0 -0.0113552
66 P 225 I 0 -0.0264785
66 P 226 T 0 0.00123887
66 P 227 L 0 0.0132805
66 P 228 D 0 -0.0409663
66 P 230 E 0 -0.0224817
66 P 231 K 0 -0.0560774
66 P 232 D 0 -0.0892072
66 P 233 Q 0 -0.0536874
66 P 234 L 0 -0.0662142
66 P 235 H 0 -0.0952187
66 P 236 E 0 -0.0708772
66 P 237 D 0 -0.0580233
66 P 238 I 0 -0.0359076
66 P 239 Y 0 -0.0663842
67 D 68 D 0 1.03724
67 D 69 W 0 0.459263
67 D 70 W 0 0.223187
67 D 71 Q 0 0.308421
67 D 72 D 0 0.106555
67 D 73 V 0 0.099251
67 D 74 M 0 0.0883057
67 D 75 N 0 0.0982845
67 D 76 G 0 0.0706138
67 D 77 Y 0 0.0567529
67 D 78 E 0 0.0458158
67 D 79 F 0 0.120656
67 D 80 L 0 0.0791583
67 D 81 K 0 0.0215232
67 D 82 N 0 0.0291969
67 D 83 K 0 0.0818213
67 D 84 G 0 -0.0180212
67 D 85 Y 0 0.0140205
67 D 86 E 0 -0.00373898
67 D 87 K 0 0.012555
67 D 88 I 0 -0.0427744
67 D 89 A 0 -0.012389
67 D 90 V 0 -0.0176065
67 D 91 A 0 -0.0634912
67 D 92 G 0 -0.0635152
67 D 93 L 0 -0.0616414
67 D 94 S 0 0.00960536
67 D 95 L 0 0.00335137
67 D 96 G 0 -0.0535955
67 D 97 G 0 -0.0424512
67 D 98 V 0 0.0207692
67 D 99 F 0 0.0167034
67 D 100 S 0 -0.0167033
67 D 101 L 0 -0.00601623
67 D 102 K 0 0.231612
67 D 103 L 0 -0.0226
67 D 104 G 0 -0.0153437
67 D 105 Y 0 -0.00591666
67 D 106 T 0 0.438706
67 D 107 V 0 0.0288644
67 D 108 P 0 0.0263466
67 D 109 I 0 -0.00890847
67 D 110 E 0 -0.0223782
67 D 111 G 0 -0.0299321
67 D 112 I 0 -0.024222
67 D 113 V 0 -0.0336444
67 D 114 T 0 -0.0929488
67 D 115 M 0 -0.0351972
67 D 116 C 0 -0.0752249
67 D 117 A 0 -0.0133173
67 D 118 P 0 -0.0433312
67 D 119 M 0 -0.0457737
67 D 120 Y 0 -0.0152165
67 D 121 I 0 -0.00648389
67 D 122 K 0 -0.0263867
67 D 123 S 0 0.0120705
67 D 124 E 0 0.00787985
67 D 134 Y 0 -0.0410381
67 D 135 A 0 -0.0286009
67 D 142 E 0 -0.000938266
67 D 143 G 0 -0.0263545
67 D 146 E 0 -0.0355865
67 D 147 E 0 -0.0307973
67 D 148 Q 0 -0.0502094
67 D 149 I 0 -0.0607641
67 D 150 E 0 -0.0274151
67 D 151 Q 0 -0.0274622
67 D 152 E 0 -0.0283317
67 D 153 M 0 -0.0602209
67 D 154 E 0 -0.0541423
67 D 155 K 0 -0.0266691
67 D 156 F 0 -0.0386933
67 D 157 K 0 -0.0616684
67 D 158 Q 0 -0.00988095
67 D 159 T 0 -0.0462322
67 D 160 P 0 -0.0273589
67 D 161 M 0 -0.0316528
67 D 162 K 0 -0.0524741
67 D 163 T 0 -0.0381915
67 D 164 L 0 -0.0647245
67 D 165 K 0 -0.0310438
67 D 166 A 0 0.0107816
67 D 167 L 0 -0.0633299
67 D 168 Q 0 -0.0347725
67 D 169 E 0 -0.0291009
67 D 170 L 0 -0.00751457
67 D 171 I 0 -0.0466835
67 D 172 A 0 -0.031584
67 D 173 D 0 0.0291207
67 D 174 V 0 -0.0305716
67 D 175 R 0 0.000685843
67 D 176 D 0 -0.00686512
67 D 177 H 0 0.0138791
67 D 178 L 0 0.00738919
67 D 179 D 0 -0.0134079
67 D 180 L 0 0.00312731
67 D 181 I 0 -0.0310893
67 D 182 Y 0 -0.0257136
67 D 183 A 0 -0.0269344
67 D 184 P 0 -0.0242928
67 D 185 T 0 -0.0710324
67 D 186 F 0 -0.0461167
67 D 187 V 0 -0.0571131
67 D 188 V 0 -0.053501
67 D 189 Q 0 -0.107311
67 D 190 A 0 -0.058122
67 D 191 R 0 -0.0206091
67 D 192 H 0 -0.0423942
67 D 193 D 0 -0.062273
67 D 194 E 0 -0.0576886
67 D 195 M 0 -0.0578111
67 D 196 I 0 -0.0322881
67 D 197 N 0 -0.031036
67 D 198 P 0 -0.0625817
67 D 199 D 0 -0.027494
67 D 200 S 0 -0.0218689
67 D 201 A 0 -0.0573093
67 D 202 N 0 -0.0259277
67 D 203 I 0 -0.0299691
67 D 204 I 0 -0.0201789
67 D 205 Y 0 -0.029171
67 D 206 N 0 -0.0144117
67 D 207 E 0 -0.0388426
67 D 208 I 0 -0.0476389
67 D 209 E 0 -0.0624738
67 D 211 P 0 -0.0422741
67 D 212 V 0 -0.030917
67 D 213 K 0 -0.0863365
67 D 214 Q 0 -0.0122903
67 D 215 I 0 -0.0449536
67 D 216 K 0 -0.0529693
67 D 217 W 0 -0.0572324
67 D 218 Y 0 -0.0463532
67 D 219 E 0 -0.0336354
67 D 220 Q 0 -0.0360131
67 D 221 S 0 -0.0234987
67 D 222 G 0 -0.0766486
67 D 223 H 0 -0.0906776
67 D 224 V 0 -0.0575667
67 D 225 I 0 -0.0843995
67 D 226 T 0 -0.0883109
67 D 227 L 0 -0.0743513
67 D 228 D 0 -0.0577334
67 D 230 E 0 -0.0780117
67 D 231 K 0 -0.0641726
67 D 232 D 0 -0.0408597
67 D 233 Q 0 -0.0322728
67 D 234 L 0 -0.0825045
67 D 235 H 0 -0.0423348
67 D 236 E 0 -0.0306178
67 D 237 D 0 -0.0630962
67 D 238 I 0 -0.0358467
67 D 239 Y 0 -0.0594439
68 D 69 W 0 0.725952
68 D 70 W 0 0.311367
68 D 71 Q 0 0.381616
68 D 72 D 0 0.412376
68 D 73 V 0 0.092451
68 D 74 M 0 0.0654616
68 D 75 N 0 0.256139
68 D 76 G 0 0.0335702
68 D 77 Y 0 0.0595524
68 D 78 E 0 0.0658533
68 D 79 F 0 0.107128
68 D 80 L 0 0.00603149
68 D 81 K 0 0.0547043
68 D 82 N 0 0.0118097
68 D 83 K 0 0.124673
68 D 84 G 0 -0.0278884
68 D 85 Y 0 -0.00842026
68 D 86 E 0 0.0198344
68 D 87 K 0 -0.0282419
68 D 88 I 0 -0.0322244
68 D 89 A 0 -0.0376405
68 D 90 V 0 -0.0106788
68 D 91 A 0 -0.0385097
68 D 92 G 0 -0.0157206
68 D 93 L 0 -0.0661445
68 D 94 S 0 -0.0184142
68 D 95 L 0 0.0367079
68 D 96 G 0 -0.00477786
68 D 97 G 0 -0.0081409
68 D 98 V 0 0.00121734
68 D 99 F 0 0.0135624
68 D 100 S 0 -0.0256929
68 D 101 L 0 -0.0129431
68 D 102 K 0 -0.0126362
68 D 103 L 0 -0.00460838
68 D 104 G 0 -0.0195258
68 D 105 Y 0 -0.00894422
68 D 106 T 0 0.0238307
68 D 107 V 0 -0.0180591
68 D 108 P 0 -0.0218877
68 D 109 I 0 -0.0400439
68 D 110 E 0 -0.008558
68 D 111 G 0 -0.0607162
68 D 112 I 0 -0.0477652
68 D 113 V 0 -0.0693463
68 D 114 T 0 -0.0875529
68 D 115 M 0 0.00936533
68 D 116 C 0 -0.0166379
68 D 117 A 0 -0.020258
68 D 118 P 0 -0.0126207
68 D 119 M 0 -0.0230495
68 D 120 Y 0 -0.0368458
68 D 121 I 0 -0.0239145
68 D 122 K 0 -0.00505077
68 D 123 S 0 -0.00931048
68 D 124 E 0 -0.0315083
68 D 134 Y 0 -0.0336993
68 D 135 A 0 0.00168042
68 D 142 E 0 -0.0326412
68 D 143 G 0 -0.0245665
68 D 146 E 0 -0.0501263
68 D 147 E 0 -0.0506223
68 D 148 Q 0 -0.0484696
68 D 149 I 0 -0.0533288
68 D 150 E 0 -0.0528413
68 D 151 Q 0 -0.0507555
68 D 152 E 0 -0.0382297
68 D 153 M 0 -0.0701212
68 D 154 E 0 -0.0508044
68 D 155 K 0 -0.0505066
68 D 156 F 0 -0.0454679
68 D 157 K 0 -0.0445774
68 D 158 Q 0 -0.0402309
68 D 159 T 0 -0.0440129
68 D 160 P 0 -0.0464404
68 D 161 M 0 -0.0502869
68 D 162 K 0 -0.0135348
68 D 163 T 0 -0.0201519
68 D 164 L 0 -0.000734036
68 D 165 K 0 -0.0229689
68 D 166 A 0 -0.017505
68 D 167 L 0 -0.0633744
68 D 168 Q 0 -0.0345944
68 D 169 E 0 -0.0127007
68 D 170 L 0 -0.0269092
68 D 171 I 0 -0.0362969
68 D 172 A 0 -0.0210008
68 D 173 D 0 -0.0393171
68 D 174 V 0 -0.00497491
68 D 175 R 0 -0.00596044
68 D 176 D 0 -0.0295202
68 D 177 H 0 -0.00631669
68 D 178 L 0 -0.0163649
68 D 179 D 0 -0.0303872
68 D 180 L 0 -0.0349953
68 D 181 I 0 -0.051225
68 D 182 Y 0 -0.0693592
68 D 183 A 0 -0.0753825
68 D 184 P 0 -0.0350136
68 D 185 T 0 -0.0482073
68 D 186 F 0 -0.0754944
68 D 187 V 0 -0.0675477
68 D 188 V 0 -0.0375811
68 D 189 Q 0 -0.0312166
68 D 190 A 0 -0.0598331
68 D 191 R 0 -0.0402542
68 D 192 H 0 -0.0343701
68 D 193 D 0 -0.0222488
68 D 194 E 0 -0.0273175
68 D 195 M 0 -0.0571911
68 D 196 I 0 -0.045606
68 D 197 N 0 -0.0520256
68 D 198 P 0 -0.0427119
68 D 199 D 0 -0.0339437
68 D 200 S 0 0.0132071
68 D 201 A 0 -0.0405882
68 D 202 N 0 -0.0314085
68 D 203 I 0 -0.072634
68 D 204 I 0 -0.0653933
68 D 205 Y 0 -0.082729
68 D 206 N 0 -0.0650746
68 D 207 E 0 -0.0398562
68 D 208 I 0 -0.0419279
68 D 209 E 0 -0.0599378
68 D 211 P 0 -0.0571955
68 D 212 V 0 -0.0472504
68 D 213 K 0 -0.0574765
68 D 214 Q 0 -0.0497175
68 D 215 I 0 -0.0415555
68 D 216 K 0 -0.0403841
68 D 217 W 0 -0.054859
68 D 218 Y 0 -0.0795379
68 D 219 E 0 -0.0473568
68 D 220 Q 0 -0.0568591
68 D 221 S 0 -0.0748803
68 D 222 G 0 0.0172756
68 D 223 H 0 -0.020934
68 D 224 V 0 -0.0476116
68 D 225 I 0 -0.0770576
68 D 226 T 0 -0.0679111
68 D 227 L 0 -0.0298222
68 D 228 D 0 -0.0367297
68 D 230 E 0 -0.0541789
68 D 231 K 0 -0.101174
68 D 232 D 0 -0.0479839
68 D 233 Q 0 -0.0367873
68 D 234 L 0 -0.00910274
68 D 235 H 0 -0.0536434
68 D 236 E 0 -0.0342973
68 D 237 D 0 -0.0283935
68 D 238 I 0 -0.0338301
68 D 239 Y 0 -0.049411
69 W 70 W 0 0.754288
69 W 71 Q 0 0.358308
69 W 72 D 0 0.345759
69 W 73 V 0 0.202004
69 W 74 M 0 0.123829
69 W 75 N 0 0.0799561
69 W 76 G 0 0.0720252
69 W 77 Y 0 0.0996173
69 W 78 E 0 -0.00657814
69 W 79 F 0 0.0880244
69 W 80 L 0 0.0972898
69 W 81 K 0 0.0596409
69 W 82 N 0 0.0711675
69 W 83 K 0 0.111535
69 W 84 G 0 0.0130843
69 W 85 Y 0 -0.0150978
69 W 86 E 0 -0.04013
69 W 87 K 0 -0.0140009
69 W 88 I 0 -0.0145534
69 W 89 A 0 -0.015233
69 W 90 V 0 -0.0458763
69 W 91 A 0 -0.0211765
69 W 92 G 0 -0.0282574
69 W 93 L 0 0.050458
69 W 94 S 0 0.0183119
69 W 95 L 0 0.270602
69 W 96 G 0 -0.0218749
69 W 97 G 0 -0.0477603
69 W 98 V 0 0.0158979
69 W 99 F 0 0.316076
69 W 100 S 0 -0.0186662
69 W 101 L 0 -0.000832159
69 W 102 K 0 0.00526185
69 W 103 L 0 0.0228425
69 W 104 G 0 -0.0440631
69 W 105 Y 0 -0.00181199
69 W 106 T 0 -0.0349413
69 W 107 V 0 -0.0261016
69 W 108 P 0 -0.00936784
69 W 109 I 0 -0.0325771
69 W 110 E 0 -0.0518189
69 W 111 G 0 -0.033916
69 W 112 I 0 -0.058579
69 W 113 V 0 -0.0496244
69 W 114 T 0 -0.0316635
69 W 115 M 0 0.0440051
69 W 116 C 0 0.00971131
69 W 117 A 0 -0.0348142
69 W 118 P 0 -0.00737965
69 W 119 M 0 0.0184955
69 W 120 Y 0 -0.022886
69 W 121 I 0 0.0258777
69 W 122 K 0 0.00441956
69 W 123 S 0 -0.0181564
69 W 124 E 0 -0.0497594
69 W 134 Y 0 -0.0519884
69 W 135 A 0 -0.0569444
69 W 142 E 0 -0.0227618
69 W 143 G 0 -0.0681603
69 W 146 E 0 -0.0747629
69 W 147 E 0 -0.0828945
69 W 148 Q 0 -0.0835759
69 W 149 I 0 -0.0269256
69 W 150 E 0 -0.0636269
69 W 151 Q 0 -0.0965054
69 W 152 E 0 -0.0531625
69 W 153 M 0 -0.0720558
69 W 154 E 0 -0.0764963
69 W 155 K 0 -0.0701435
69 W 156 F 0 -0.0585965
69 W 157 K 0 -0.063472
69 W 158 Q 0 -0.0470524
69 W 159 T 0 -0.0616629
69 W 160 P 0 -0.0447163
69 W 161 M 0 -0.0671271
69 W 162 K 0 -0.0735661
69 W 163 T 0 -0.0256616
69 W 164 L 0 -0.0576526
69 W 165 K 0 -0.0617814
69 W 166 A 0 -0.0451901
69 W 167 L 0 -0.0286305
69 W 168 Q 0 -0.0784769
69 W 169 E 0 -0.034435
69 W 170 L 0 -0.0576423
69 W 171 I 0 -0.0558133
69 W 172 A 0 -0.0312388
69 W 173 D 0 0.017723
69 W 174 V 0 -0.0143211
69 W 175 R 0 -0.0393241
69 W 176 D 0 -0.0269255
69 W 177 H 0 -0.0540438
69 W 178 L 0 -0.0106371
69 W 179 D 0 -0.0728921
69 W 180 L 0 -0.0735683
69 W 181 I 0 -0.0692902
69 W 182 Y 0 -0.0571527
69 W 183 A 0 -0.067025
69 W 184 P 0 -0.0996371
69 W 185 T 0 -0.0400259
69 W 186 F 0 -0.0609839
69 W 187 V 0 -0.110141
69 W 188 V 0 -0.0203479
69 W 189 Q 0 0.012606
69 W 190 A 0 -0.00295396
69 W 191 R 0 -0.0825343
69 W 192 H 0 -0.0366085
69 W 193 D 0 -0.0531219
69 W 194 E 0 -0.0182267
69 W 195 M 0 0.0791131
69 W 196 I 0 -0.0120347
69 W 197 N 0 -0.0573428
69 W 198 P 0 -0.0381994
69 W 199 D 0 -0.0811041
69 W 200 S 0 0.00400952
69 W 201 A 0 -0.0292373
69 W 202 N 0 -0.0830953
69 W 203 I 0 -0.0225002
69 W 204 I 0 -0.0418277
69 W 205 Y 0 -0.0615107
69 W 206 N 0 -0.0902827
69 W 207 E 0 -0.103463
69 W 208 I 0 -0.0812199
69 W 209 E 0 -0.0378654
69 W 211 P 0 -0.0707927
69 W 212 V 0 -0.090096
69 W 213 K 0 -0.100235
69 W 214 Q 0 -0.0822816
69 W 215 I 0 -0.0701021
69 W 216 K 0 -0.0708417
69 W 217 W 0 -0.0533726
69 W 218 Y 0 -0.0155746
69 W 219 E 0 -0.0530128
69 W 220 Q 0 -0.0258517
69 W 221 S 0 -0.046698
69 W 222 G 0 -0.0781454
69 W 223 H 0 -0.0823331
69 W 224 V 0 -0.0690285
69 W 225 I 0 -0.0409279
69 W 226 T 0 -0.0380089
69 W 227 L 0 -0.0145459
69 W 228 D 0 -0.0142123
69 W 230 E 0 -0.0588936
69 W 231 K 0 -0.0281868
69 W 232 D 0 -0.0840737
69 W 233 Q 0 -0.0942607
69 W 234 L 0 -0.0461039
69 W 235 H 0 -0.0343245
69 W 236 E 0 -0.0455201
69 W 237 D 0 -0.0914619
69 W 238 I 0 -0.0390393
69 W 239 Y 0 -0.0684085
70 W 71 Q 0 0.834145
70 W 72 D 0 0.349644
70 W 73 V 0 0.20045
70 W 74 M 0 0.399755
70 W 75 N 0 0.132399
70 W 76 G 0 0.0537471
70 W 77 Y 0 0.200416
70 W 78 E 0 0.0549738
70 W 79 F 0 0.0781812
70 W 80 L 0 0.0885005
70 W 81 K 0 0.103774
70 W 82 N 0 0.0741836
70 W 83 K 0 0.133145
70 W 84 G 0 0.0295212
70 W 85 Y 0 -0.0348415
70 W 86 E 0 -0.0566364
70 W 87 K 0 -0.0574666
70 W 88 I 0 -0.0473222
70 W 89 A 0 -0.00669858
70 W 90 V 0 0.00751242
70 W 91 A 0 -0.0148521
70 W 92 G 0 -0.0478525
70 W 93 L 0 -0.00554575
70 W 94 S 0 -0.0214114
70 W 95 L 0 -0.0283471
70 W 96 G 0 -0.059664
70 W 97 G 0 -0.0266186
70 W 98 V 0 0.0587659
70 W 99 F 0 0.31738
70 W 100 S 0 0.0228976
70 W 101 L 0 0.0322459
70 W 102 K 0 0.428329
70 W 103 L 0 0.256876
70 W 104 G 0 0.0253421
70 W 105 Y 0 0.0389844
70 W 106 T 0 0.276658
70 W 107 V 0 0.111794
70 W 108 P 0 0.00376904
70 W 109 I 0 -0.00991544
70 W 110 E 0 -0.0510635
70 W 111 G 0 -0.0308449
70 W 112 I 0 0.00534705
70 W 113 V 0 -0.0475321
70 W 114 T 0 -0.0537749
70 W 115 M 0 -0.0139012
70 W 116 C 0 -0.0194223
70 W 117 A 0 -0.0290335
70 W 118 P 0 -0.0215161
70 W 119 M 0 0.028379
70 W 120 Y 0 -0.0542871
70 W 121 I 0 0.017082
70 W 122 K 0 0.000347404
70 W 123 S 0 -0.0237989
70 W 124 E 0 -0.0344114
70 W 134 Y 0 -0.0528925
70 W 135 A 0 -0.0454787
70 W 142 E 0 -0.017199
70 W 143 G 0 -0.0509422
70 W 146 E 0 -0.0593873
70 W 147 E 0 -0.0444836
70 W 148 Q 0 -0.0547449
70 W 149 I 0 -0.0606396
70 W 150 E 0 -0.0504112
70 W 151 Q 0 -0.0535209
70 W 152 E 0 -0.0796815
70 W 153 M 0 -0.022357
70 W 154 E 0 -0.0569865
70 W 155 K 0 -0.0500932
70 W 156 F 0 -0.0589507
70 W 157 K 0 -0.0558037
70 W 158 Q 0 -0.0579419
70 W 159 T 0 -0.0672055
70 W 160 P 0 -0.0606406
70 W 161 M 0 -0.0328425
70 W 162 K 0 -0.0741464
70 W 163 T 0 -0.0283767
70 W 164 L 0 -0.0602198
70 W 165 K 0 -0.0485517
70 W 166 A 0 -0.0510174
70 W 167 L 0 -0.0591101
70 W 168 Q 0 -0.0768017
70 W 169 E 0 -0.0308478
70 W 170 L 0 -0.0232655
70 W 171 I 0 -0.056859
70 W 172 A 0 -0.0371413
70 W 173 D 0 -0.0204205
70 W 174 V 0 -0.0107059
70 W 175 R 0 -0.0534334
70 W 176 D 0 -0.0256639
70 W 177 H 0 0.0229346
70 W 178 L 0 -0.0299629
70 W 179 D 0 -0.0527651
70 W 180 L 0 -0.0551716
70 W 181 I 0 -0.0498604
70 W 182 Y 0 -0.0195089
70 W 183 A 0 -0.0397123
70 W 184 P 0 -0.0380819
70 W 185 T 0 -0.0508232
70 W 186 F 0 -0.0391592
70 W 187 V 0 -0.0418991
70 W 188 V 0 -0.0199867
70 W 189 Q 0 -0.0412205
70 W 190 A 0 -0.10674
70 W 191 R 0 -0.0807705
70 W 192 H 0 -0.0375684
70 W 193 D 0 -0.069528
70 W 194 E 0 -0.0678328
70 W 195 M 0 -0.0599095
70 W 196 I 0 -0.0608562
70 W 197 N 0 -0.0292736
70 W 198 P 0 -0.0418025
70 W 199 D 0 -0.069444
70 W 200 S 0 -0.00629409
70 W 201 A 0 -0.0554681
70 W 202 N 0 -0.037067
70 W 203 I 0 -0.015422
70 W 204 I 0 -0.0235259
70 W 205 Y 0 -0.0709899
70 W 206 N 0 -0.0684609
70 W 207 E 0 -0.0395124
70 W 208 I 0 -0.0739581
70 W 209 E 0 -0.0351612
70 W 211 P 0 -0.0464685
70 W 212 V 0 -0.0380823
70 W 213 K 0 -0.0438312
70 W 214 Q 0 -0.0415226
70 W 215 I 0 -0.043117
70 W 216 K 0 -0.0579662
70 W 217 W 0 -0.0707905
70 W 218 Y 0 -0.0917177
70 W 219 E 0 -0.033426
70 W 220 Q 0 -0.031174
70 W 221 S 0 -0.0422726
70 W 222 G 0 -0.0157386
70 W 223 H 0 -0.0403672
70 W 224 V 0 -0.03353
70 W 225 I 0 -0.0483729
70 W 226 T 0 -0.0536571
70 W 227 L 0 -0.0116148
70 W 228 D 0 0.00208306
70 W 230 E 0 -0.0560111
70 W 231 K 0 -0.0285382
70 W 232 D 0 -0.0663424
70 W 233 Q 0 -0.0697613
70 W 234 L 0 -0.0758908
70 W 235 H 0 -0.0679907
70 W 236 E 0 -0.0584303
70 W 237 D 0 -0.0873618
70 W 238 I 0 -0.026032
70 W 239 Y 0 -0.0721836
71 Q 72 D 0 0.584519
71 Q 73 V 0 0.351651
71 Q 74 M 0 0.425268
71 Q 75 N 0 0.348836
71 Q 76 G 0 0.023097
71 Q 77 Y 0 0.0380203
71 Q 78 E 0 0.174018
71 Q 79 F 0 0.103901
71 Q 80 L 0 0.0378528
71 Q 81 K 0 0.0613852
71 Q 82 N 0 0.0484507
71 Q 83 K 0 0.0781553
71 Q 84 G 0 -0.00120657
71 Q 85 Y 0 -0.0158665
71 Q 86 E 0 0.0532782
71 Q 87 K 0 0.0176865
71 Q 88 I 0 -0.0140391
71 Q 89 A 0 -0.0055708
71 Q 90 V 0 -0.020649
71 Q 91 A 0 -0.0125364
71 Q 92 G 0 -0.00897312
71 Q 93 L 0 -0.0815092
71 Q 94 S 0 -0.0417357
71 Q 95 L 0 -0.0502101
71 Q 96 G 0 -0.0171836
71 Q 97 G 0 -0.0485092
71 Q 98 V 0 -0.0163717
71 Q 99 F 0 -0.00526132
71 Q 100 S 0 0.0169444
71 Q 101 L 0 -0.0165425
71 Q 102 K 0 -0.0102318
71 Q 103 L 0 0.0165402
71 Q 104 G 0 0.00414301
71 Q 105 Y 0 -0.0277558
71 Q 106 T 0 0.63704
71 Q 107 V 0 0.189148
71 Q 108 P 0 0.00641848
71 Q 109 I 0 -0.0625086
71 Q 110 E 0 0.0341376
71 Q 111 G 0 -0.0169652
71 Q 112 I 0 -0.0250279
71 Q 113 V 0 -0.0248646
71 Q 114 T 0 -0.0387326
71 Q 115 M 0 -0.0689217
71 Q 116 C 0 -0.0621313
71 Q 117 A 0 -0.0861624
71 Q 118 P 0 -0.0492348
71 Q 119 M 0 -0.0681681
71 Q 120 Y 0 -0.0252875
71 Q 121 I 0 -0.0403849
71 Q 122 K 0 -0.0451767
71 Q 123 S 0 0.0167198
71 Q 124 E 0 -0.0140545
71 Q 134 Y 0 -0.0122733
71 Q 135 A 0 -0.02455
71 Q 142 E 0 -0.0367295
71 Q 143 G 0 -0.0340187
71 Q 146 E 0 -0.0104499
71 Q 147 E 0 0.00935328
71 Q 148 Q 0 -0.0173979
71 Q 149 I 0 -0.0553507
71 Q 150 E 0 -0.0102544
71 Q 151 Q 0 -0.0124516
71 Q 152 E 0 -0.0406577
71 Q 153 M 0 -0.0399492
71 Q 154 E 0 -0.0112795
71 Q 155 K 0 -0.0124944
71 Q 156 F 0 -0.0286945
71 Q 157 K 0 -0.0393123
71 Q 158 Q 0 -0.0274601
71 Q 159 T 0 -0.0414991
71 Q 160 P 0 -0.042751
71 Q 161 M 0 -0.0284386
71 Q 162 K 0 -0.00312832
71 Q 163 T 0 -0.0209632
71 Q 164 L 0 -0.0303972
71 Q 165 K 0 -0.0148868
71 Q 166 A 0 -0.0126401
71 Q 167 L 0 -0.0413181
71 Q 168 Q 0 -0.032097
71 Q 169 E 0 -0.0311607
71 Q 170 L 0 -0.0357875
71 Q 171 I 0 -0.0501
71 Q 172 A 0 -0.00875547
71 Q 173 D 0 -0.0149118
71 Q 174 V 0 -0.0548246
71 Q 175 R 0 -0.0258469
71 Q 176 D 0 0.0359631
71 Q 177 H 0 0.00958053
71 Q 178 L 0 -0.00171255
71 Q 179 D 0 0.00450029
71 Q 180 L 0 0.0423963
71 Q 181 I 0 -0.0463114
71 Q 182 Y 0 0.0165027
71 Q 183 A 0 -0.0644742
71 Q 184 P 0 -0.042925
71 Q 185 T 0 -0.0358762
71 Q 186 F 0 -0.0153018
71 Q 187 V 0 -0.0699403
71 Q 188 V 0 -0.0519928
71 Q 189 Q 0 -0.06788
71 Q 190 A 0 -0.0411109
71 Q 191 R 0 -0.0642114
71 Q 192 H 0 -0.00755816
71 Q 193 D 0 -0.0619731
71 Q 194 E 0 -0.0366998
71 Q 195 M 0 -0.0616033
71 Q 196 I 0 -0.0391806
71 Q 197 N 0 -0.0254672
71 Q 198 P 0 -0.0540556
71 Q 199 D 0 -0.00877976
71 Q 200 S 0 -0.0671517
71 Q 201 A 0 -0.0411276
71 Q 202 N 0 0.000999065
71 Q 203 I 0 -0.0574201
71 Q 204 I 0 -0.0785702
71 Q 205 Y 0 -0.0493848
71 Q 206 N 0 0.0154443
71 Q 207 E 0 -0.0578769
71 Q 208 I 0 -0.0603114
71 Q 209 E 0 -0.0312813
71 Q 211 P 0 -0.0459851
71 Q 212 V 0 -0.00530973
71 Q 213 K 0 -0.0506007
71 Q 214 Q 0 -0.0160034
71 Q 215 I 0 -0.0641838
71 Q 216 K 0 -0.018176
71 Q 217 W 0 -0.0342788
71 Q 218 Y 0 -0.0662642
71 Q 219 E 0 -0.0348988
71 Q 220 Q 0 -0.0516869
71 Q 221 S 0 -0.059826
71 Q 222 G 0 -0.0756238
71 Q 223 H 0 -0.0304833
71 Q 224 V 0 -0.0917813
71 Q 225 I 0 -0.0861036
71 Q 226 T 0 -0.107494
71 Q 227 L 0 -0.0228088
71 Q 228 D 0 -0.0323305
71 Q 230 E 0 -0.0733304
71 Q 231 K 0 -0.0369329
71 Q 232 D 0 -0.0167364
71 Q 233 Q 0 -0.0218551
71 Q 234 L 0 -0.080598
71 Q 235 H 0 -0.0532277
71 Q 236 E 0 -0.00531037
71 Q 237 D 0 -0.0476118
71 Q 238 I 0 -0.0528484
71 Q 239 Y 0 -0.0292525
72 D 73 V 0 0.553386
72 D 74 M 0 0.515151
72 D 75 N 0 0.526786
72 D 76 G 0 0.133038
72 D 77 Y 0 0.162736
72 D 78 E 0 0.0782234
72 D 79 F 0 0.373695
72 D 80 L 0 0.252859
72 D 81 K 0 0.181395
72 D 82 N 0 0.075242
72 D 83 K 0 0.283238
72 D 84 G 0 0.0170961
72 D 85 Y 0 -0.0290665
72 D 86 E 0 -0.0171466
72 D 87 K 0 -0.0280595
72 D 88 I 0 -0.0170597
72 D 89 A 0 -0.0415161
72 D 90 V 0 -0.0298593
72 D 91 A 0 -0.0117949
72 D 92 G 0 0.0106042
72 D 93 L 0 -0.00735878
72 D 94 S 0 -0.0103585
72 D 95 L 0 0.0105929
72 D 96 G 0 -0.0469682
72 D 97 G 0 -0.0194135
72 D 98 V 0 0.00214034
72 D 99 F 0 0.0221249
72 D 100 S 0 -0.0552051
72 D 101 L 0 -0.0224608
72 D 102 K 0 0.00275773
72 D 103 L 0 0.0705915
72 D 104 G 0 -0.0617673
72 D 105 Y 0 0.00466871
72 D 106 T 0 -0.0538197
72 D 107 V 0 -0.0377009
72 D 108 P 0 -0.0444407
72 D 109 I 0 -0.0505394
72 D 110 E 0 -0.0670872
72 D 111 G 0 -0.074146
72 D 112 I 0 0.00219479
72 D 113 V 0 -0.030422
72 D 114 T 0 -0.0506089
72 D 115 M 0 -0.0457454
72 D 116 C 0 -0.04403
72 D 117 A 0 -0.0460052
72 D 118 P 0 -0.0126654
72 D 119 M 0 -0.00189185
72 D 120 Y 0 0.016886
72 D 121 I 0 -0.0803792
72 D 122 K 0 -0.0621529
72 D 123 S 0 -0.0491171
72 D 124 E 0 -0.0251493
72 D 134 Y 0 -0.0548935
72 D 135 A 0 -0.037094
72 D 142 E 0 -0.0522666
72 D 143 G 0 -0.0433332
72 D 146 E 0 -0.0540828
72 D 147 E 0 -0.0618886
72 D 148 Q 0 -0.0355591
72 D 149 I 0 -0.0508238
72 D 150 E 0 -0.0431564
72 D 151 Q 0 -0.049275
72 D 152 E 0 -0.0850847
72 D 153 M 0 -0.058182
72 D 154 E 0 -0.055781
72 D 155 K 0 -0.0807509
72 D 156 F 0 -0.0443038
72 D 157 K 0 -0.0693513
72 D 158 Q 0 -0.0545675
72 D 159 T 0 -0.0763813
72 D 160 P 0 -0.0791666
72 D 161 M 0 -0.0482138
72 D 162 K 0 -0.0682895
72 D 163 T 0 -0.0351602
72 D 164 L 0 -0.0569916
72 D 165 K 0 -0.0931909
72 D 166 A 0 -0.0673807
72 D 167 L 0 -0.0684996
72 D 168 Q 0 -0.0858259
72 D 169 E 0 -0.0628229
72 D 170 L 0 -0.0964637
72 D 171 I 0 -0.0937728
72 D 172 A 0 -0.0274839
72 D 173 D 0 -0.0495539
72 D 174 V 0 -0.0301497
72 D 175 R 0 -0.0855105
72 D 176 D 0 -0.0146732
72 D 177 H 0 -0.0660874
72 D 178 L 0 -0.0279515
72 D 179 D 0 -0.048741
72 D 180 L 0 -0.0732119
72 D 181 I 0 -0.0246212
72 D 182 Y 0 -0.0733169
72 D 183 A 0 -0.0658829
72 D 184 P 0 0.00185975
72 D 185 T 0 -0.0537338
72 D 186 F 0 -0.069179
72 D 187 V 0 -0.0756887
72 D 188 V 0 -0.00486631
72 D 189 Q 0 0.00196387
72 D 190 A 0 -0.0670917
72 D 191 R 0 -0.0908696
72 D 192 H 0 -0.0680319
72 D 193 D 0 -0.085915
72 D 194 E 0 -0.0526402
72 D 195 M 0 -0.0194385
72 D 196 I 0 -0.0271385
72 D 197 N 0 -0.0354075
72 D 198 P 0 -0.0805668
72 D 199 D 0 -0.0468076
72 D 200 S 0 -0.0132687
72 D 201 A 0 -0.0567811
72 D 202 N 0 -0.0759829
72 D 203 I 0 -0.0778562
72 D 204 I 0 -0.0527008
72 D 205 Y 0 -0.0548072
72 D 206 N 0 -0.0593387
72 D 207 E 0 -0.0429816
72 D 208 I 0 -0.0620372
72 D 209 E 0 -0.0851583
72 D 211 P 0 -0.0486904
72 D 212 V 0 -0.075207
72 D 213 K 0 -0.0514472
72 D 214 Q 0 -0.0629608
72 D 215 I 0 -0.0488035
72 D 216 K 0 -0.0667112
72 D 217 W 0 -0.0882937
72 D 218 Y 0 -0.0421043
72 D 219 E 0 -0.0544404
72 D 220 Q 0 -0.0689105
72 D 221 S 0 -0.0471923
72 D 222 G 0 -0.0355222
72 D 223 H 0 -0.00965386
72 D 224 V 0 -0.0767727
72 D 225 I 0 -0.0615848
72 D 226 T 0 -0.0499896
72 D 227 L 0 -0.0539212
72 D 228 D 0 -0.0756334
72 D 230 E 0 -0.0743904
72 D 231 K 0 -0.0821565
72 D 232 D 0 -0.0592338
72 D 233 Q 0 -0.0948572
72 D 234 L 0 -0.0750016
72 D 235 H 0 -0.0418445
72 D 236 E 0 -0.0709777
72 D 237 D 0 -0.0696783
72 D 238 I 0 -0.0620295
72 D 239 Y 0 -0.0789306
73 V 74 M 0 0.493766
73 V 75 N 0 0.243537
73 V 76 G 0 0.269341
73 V 77 Y 0 0.268874
73 V 78 E 0 0.110614
73 V 79 F 0 0.140175
73 V 80 L 0 0.160646
73 V 81 K 0 0.0970132
73 V 82 N 0 0.0870522
73 V 83 K 0 0.0748443
73 V 84 G 0 0.0126588
73 V 85 Y 0 -0.00707006
73 V 86 E 0 -0.0199697
73 V 87 K 0 -0.0314766
73 V 88 I 0 -0.0122617
73 V 89 A 0 -0.075975
73 V 90 V 0 0.124004
73 V 91 A 0 0.0301694
73 V 92 G 0 0.00105583
73 V 93 L 0 0.0442572
73 V 94 S 0 0.0187106
73 V 95 L 0 -0.0738256
73 V 96 G 0 0.0643522
73 V 97 G 0 0.057256
73 V 98 V 0 -0.0167037
73 V 99 F 0 0.220009
73 V 100 S 0 0.0644036
73 V 101 L 0 -0.0458504
73 V 102 K 0 0.0127299
73 V 103 L 0 0.560149
73 V 104 G 0 0.0203971
73 V 105 Y 0 -0.0428854
73 V 106 T 0 -0.0198966
73 V 107 V 0 0.0236868
73 V 108 P 0 0.00558815
73 V 109 I 0 0.0257543
73 V 110 E 0 -0.0549438
73 V 111 G 0 -0.0240899
73 V 112 I 0 -0.0281472
73 V 113 V 0 -0.0590305
73 V 114 T 0 -0.0435645
73 V 115 M 0 -0.0714717
73 V 116 C 0 -0.0524428
73 V 117 A 0 -0.0402299
73 V 118 P 0 -0.00743112
73 V 119 M 0 -0.0464648
73 V 120 Y 0 -0.0516489
73 V 121 I 0 -0.0192443
73 V 122 K 0 -0.0693431
73 V 123 S 0 0.0326218
73 V 124 E 0 -0.040525
73 V 134 Y 0 -0.0261208
73 V 135 A 0 -0.0219498
73 V 142 E 0 -0.0362529
73 V 143 G 0 -0.0432659
73 V 146 E 0 -0.0437185
73 V 147 E 0 -0.0406991
73 V 148 Q 0 -0.0740543
73 V 149 I 0 -0.0293001
73 V 150 E 0 -0.0548072
73 V 151 Q 0 -0.070387
73 V 152 E 0 -0.0414499
73 V 153 M 0 -0.0351656
73 V 154 E 0 -0.0360273
73 V 155 K 0 -0.0252058
73 V 156 F 0 -0.0437286
73 V 157 K 0 -0.0446105
73 V 158 Q 0 -0.0798396
73 V 159 T 0 -0.0621472
73 V 160 P 0 -0.0491428
73 V 161 M 0 -0.0478453
73 V 162 K 0 -0.0541133
73 V 163 T 0 -0.0675209
73 V 164 L 0 -0.0583197
73 V 165 K 0 -0.0641105
73 V 166 A 0 -0.0371058
73 V 167 L 0 -0.0617374
73 V 168 Q 0 -0.0757433
73 V 169 E 0 -0.0485423
73 V 170 L 0 -0.046543
73 V 171 I 0 -0.0534444
73 V 172 A 0 -0.0462223
73 V 173 D 0 -0.0404609
73 V 174 V 0 -0.0221782
73 V 175 R 0 -0.0558847
73 V 176 D 0 -0.0310251
73 V 177 H 0 -0.0405467
73 V 178 L 0 -0.00448391
73 V 179 D 0 -0.0416971
73 V 180 L 0 -0.0515553
73 V 181 I 0 -0.0635016
73 V 182 Y 0 -0.0429424
73 V 183 A 0 -0.0402376
73 V 184 P 0 -0.0427033
73 V 185 T 0 -0.0597155
73 V 186 F 0 -0.088068
73 V 187 V 0 -0.0909809
73 V 188 V 0 -0.0314086
73 V 189 Q 0 -0.0476969
73 V 190 A 0 -0.0204498
73 V 191 R 0 -0.0130344
73 V 192 H 0 -0.0174249
73 V 193 D 0 -0.0665418
73 V 194 E 0 -0.0610777
73 V 195 M 0 -0.030513
73 V 196 I 0 -0.0736853
73 V 197 N 0 -0.0672301
73 V 198 P 0 -0.0570761
73 V 199 D 0 -0.0631709
73 V 200 S 0 -0.0703624
73 V 201 A 0 -0.0564387
73 V 202 N 0 -0.0418876
73 V 203 I 0 -0.0419447
73 V 204 I 0 -0.0129272
73 V 205 Y 0 -0.0730204
73 V 206 N 0 -0.0633646
73 V 207 E 0 -0.0474554
73 V 208 I 0 -0.0123883
73 V 209 E 0 -0.0319376
73 V 211 P 0 -0.0261272
73 V 212 V 0 -0.0554011
73 V 213 K 0 -0.081348
73 V 214 Q 0 -0.0191675
73 V 215 I 0 -0.0524919
73 V 216 K 0 -0.0880607
73 V 217 W 0 -0.0794876
73 V 218 Y 0 -0.0395628
73 V 219 E 0 -0.0718561
73 V 220 Q 0 -0.0241347
73 V 221 S 0 0.0293187
73 V 222 G 0 -0.0174946
73 V 223 H 0 -0.052372
73 V 224 V 0 -0.0776105
73 V 225 I 0 -0.0370145
73 V 226 T 0 -0.0777946
73 V 227 L 0 -0.0646627
73 V 228 D 0 -0.0204163
73 V 230 E 0 -0.0728338
73 V 231 K 0 -0.0328045
73 V 232 D 0 -0.00553
73 V 233 Q 0 -0.0418702
73 V 234 L 0 -0.100471
73 V 235 H 0 -0.0581838
73 V 236 E 0 -0.0548765
73 V 237 D 0 -0.0411517
73 V 238 I 0 -0.0536933
73 V 239 Y 0 -0.0444949
74 M 75 N 0 0.619905
74 M 76 G 0 0.395694
74 M 77 Y 0 0.417266
74 M 78 E 0 0.697049
74 M 79 F 0 0.142187
74 M 80 L 0 0.122813
74 M 81 K 0 0.188818
74 M 82 N 0 0.0654142
74 M 83 K 0 0.0706793
74 M 84 G 0 0.0117378
74 M 85 Y 0 0.0290656
74 M 86 E 0 0.0467144
74 M 87 K 0 0.0107001
74 M 88 I 0 0.102067
74 M 89 A 0 -0.0524567
74 M 90 V 0 0.0667462
74 M 91 A 0 -0.0466422
74 M 92 G 0 0.00970022
74 M 93 L 0 -0.014793
74 M 94 S 0 -0.111406
74 M 95 L 0 -0.0573361
74 M 96 G 0 -0.050445
74 M 97 G 0 -0.0573489
74 M 98 V 0 -0.0464322
74 M 99 F 0 0.0065458
74 M 100 S 0 -0.0356555
74 M 101 L 0 -0.0228373
74 M 102 K 0 0.0054075
74 M 103 L 0 0.739751
74 M 104 G 0 0.0281082
74 M 105 Y 0 0.0159441
74 M 106 T 0 0.433453
74 M 107 V 0 0.632081
74 M 108 P 0 0.0526972
74 M 109 I 0 0.129983
74 M 110 E 0 0.0252537
74 M 111 G 0 -0.0671291
74 M 112 I 0 -0.0394718
74 M 113 V 0 -0.0411206
74 M 114 T 0 -0.0303768
74 M 115 M 0 -0.0255376
74 M 116 C 0 -0.0527513
74 M 117 A 0 -0.104011
74 M 118 P 0 -0.0618381
74 M 119 M 0 -0.0479303
74 M 120 Y 0 -0.0772111
74 M 121 I 0 -0.0430888
74 M 122 K 0 -0.0173984
74 M 123 S 0 -0.0352289
74 M 124 E 0 -0.0153363
74 M 134 Y 0 -0.0355858
74 M 135 A 0 -0.0367273
74 M 142 E 0 -0.0497153
74 M 143 G 0 -0.061656
74 M 146 E 0 -0.0431263
74 M 147 E 0 -0.0245583
74 M 148 Q 0 -0.0412338
74 M 149 I 0 -0.0527639
74 M 150 E 0 -0.045918
74 M 151 Q 0 -0.0359359
74 M 152 E 0 -0.0443755
74 M 153 M 0 -0.0713332
74 M 154 E 0 -0.0276279
74 M 155 K 0 -0.0558402
74 M 156 F 0 -0.0528268
74 M 157 K 0 -0.0341556
74 M 158 Q 0 -0.0619595
74 M 159 T 0 -0.032979
74 M 160 P 0 -0.0421127
74 M 161 M 0 -0.0332226
74 M 162 K 0 -0.0557826
74 M 163 T 0 -0.0693366
74 M 164 L 0 -0.0671696
74 M 165 K 0 -0.0625281
74 M 166 A 0 -0.0479043
74 M 167 L 0 -0.042189
74 M 168 Q 0 -0.0351884
74 M 169 E 0 -0.0712571
74 M 170 L 0 -0.0520423
74 M 171 I 0 -0.035233
74 M 172 A 0 -0.0252723
74 M 173 D 0 -0.0371045
74 M 174 V 0 -0.0101741
74 M 175 R 0 -0.0657692
74 M 176 D 0 -0.0572615
74 M 177 H 0 -0.033118
74 M 178 L 0 -0.0595396
74 M 179 D 0 -0.00503187
74 M 180 L 0 -0.0104401
74 M 181 I 0 -0.054227
74 M 182 Y 0 -0.0159926
74 M 183 A 0 -0.0704361
74 M 184 P 0 -0.0290989
74 M 185 T 0 -0.0506272
74 M 186 F 0 -0.0838659
74 M 187 V 0 -0.0419722
74 M 188 V 0 -0.0263523
74 M 189 Q 0 -0.0968705
74 M 190 A 0 -0.0778761
74 M 191 R 0 -0.0418141
74 M 192 H 0 -0.0521588
74 M 193 D 0 -0.0723658
74 M 194 E 0 -0.0458659
74 M 195 M 0 -0.0582641
74 M 196 I 0 -0.0789464
74 M 197 N 0 -0.0130778
74 M 198 P 0 -0.0482096
74 M 199 D 0 -0.028209
74 M 200 S 0 -0.0525961
74 M 201 A 0 -0.0450192
74 M 202 N 0 -0.0427156
74 M 203 I 0 -0.0298745
74 M 204 I 0 -0.029992
74 M 205 Y 0 -0.0338832
74 M 206 N 0 -0.0535357
74 M 207 E 0 -0.0444116
74 M 208 I 0 -0.0870405
74 M 209 E 0 0.00945251
74 M 211 P 0 -0.0686482
74 M 212 V 0 -0.0365609
74 M 213 K 0 -0.0665099
74 M 214 Q 0 -0.0666576
74 M 215 I 0 -0.0770269
74 M 216 K 0 -0.0541723
74 M 217 W 0 -0.0371944
74 M 218 Y 0 -0.0361961
74 M 219 E 0 -0.0510041
74 M 220 Q 0 -0.0504985
74 M 221 S 0 -0.0434335
74 M 222 G 0 -0.106142
74 M 223 H 0 -0.0545391
74 M 224 V 0 -0.0995693
74 M 225 I 0 -0.057992
74 M 226 T 0 -0.0426542
74 M 227 L 0 -0.0658822
74 M 228 D 0 -0.0249182
74 M 230 E 0 -0.0455701
74 M 231 K 0 -0.0499254
74 M 232 D 0 -0.0428257
74 M 233 Q 0 -0.0399453
74 M 234 L 0 -0.059036
74 M 235 H 0 -0.0468744
74 M 236 E 0 -0.013284
74 M 237 D 0 -0.0437915
74 M 238 I 0 -0.0567431
74 M 239 Y 0 -0.0366997
75 N 76 G 0 0.679802
75 N 77 Y 0 0.499581
75 N 78 E 0 0.443269
75 N 79 F 0 0.537162
75 N 80 L 0 0.188321
75 N 81 K 0 0.156515
75 N 82 N 0 0.106426
75 N 83 K 0 0.222454
75 N 84 G 0 0.029725
75 N 85 Y 0 0.037406
75 N 86 E 0 0.0150982
75 N 87 K 0 0.00760612
75 N 88 I 0 -0.00679757
75 N 89 A 0 0.016118
75 N 90 V 0 -0.0321863
75 N 91 A 0 -0.0398768
75 N 92 G 0 -0.0417194
75 N 93 L 0 -0.0421987
75 N 94 S 0 -0.0114803
75 N 95 L 0 -0.047157
75 N 96 G 0 -0.0035543
75 N 97 G 0 -0.0733244
75 N 98 V 0 -0.00690902
75 N 99 F 0 -0.0202967
75 N 100 S 0 -0.0401103
75 N 101 L 0 -0.0232578
75 N 102 K 0 -0.0268102
75 N 103 L 0 0.0302628
75 N 104 G 0 -0.0285902
75 N 105 Y 0 -0.00473344
75 N 106 T 0 0.0221929
75 N 107 V 0 0.100869
75 N 108 P 0 0.000272384
75 N 109 I 0 -0.0528676
75 N 110 E 0 -0.0150667
75 N 111 G 0 -0.0675938
75 N 112 I 0 -0.0500915
75 N 113 V 0 -0.053358
75 N 114 T 0 -0.0519453
75 N 115 M 0 -0.0560916
75 N 116 C 0 -0.0585285
75 N 117 A 0 -0.0820673
75 N 118 P 0 -0.0550518
75 N 119 M 0 -0.0123291
75 N 120 Y 0 -0.0240406
75 N 121 I 0 -0.0710865
75 N 122 K 0 -0.0518647
75 N 123 S 0 0.0138712
75 N 124 E 0 -0.0302046
75 N 134 Y 0 -0.0486916
75 N 135 A 0 -0.0425358
75 N 142 E 0 -0.0554388
75 N 143 G 0 -0.0426175
75 N 146 E 0 -0.046437
75 N 147 E 0 -0.0278764
75 N 148 Q 0 -0.037136
75 N 149 I 0 -0.048797
75 N 150 E 0 -0.0330042
75 N 151 Q 0 -0.0605961
75 N 152 E 0 -0.0229567
75 N 153 M 0 -0.041355
75 N 154 E 0 -0.0126436
75 N 155 K 0 -0.0270353
75 N 156 F 0 -0.0323439
75 N 157 K 0 -0.0284849
75 N 158 Q 0 -0.0534086
75 N 159 T 0 -0.0356104
75 N 160 P 0 -0.0516763
75 N 161 M 0 -0.0512041
75 N 162 K 0 -0.0286089
75 N 163 T 0 -0.0541296
75 N 164 L 0 -0.0595505
75 N 165 K 0 -0.0309593
75 N 166 A 0 -0.0302391
75 N 167 L 0 -0.0596625
75 N 168 Q 0 -0.0578815
75 N 169 E 0 -0.0510617
75 N 170 L 0 -0.0418472
75 N 171 I 0 -0.0730166
75 N 172 A 0 -0.0234564
75 N 173 D 0 -0.0434912
75 N 174 V 0 0.00259326
75 N 175 R 0 -0.0444953
75 N 176 D 0 -0.018953
75 N 177 H 0 0.0154676
75 N 178 L 0 -0.0475239
75 N 179 D 0 0.0215287
75 N 180 L 0 0.0187776
75 N 181 I 0 -0.0604411
75 N 182 Y 0 0.0167704
75 N 183 A 0 -0.0346179
75 N 184 P 0 -0.0416834
75 N 185 T 0 -0.0809496
75 N 186 F 0 -0.036988
75 N 187 V 0 -0.0520239
75 N 188 V 0 -0.0613444
75 N 189 Q 0 -0.0634537
75 N 190 A 0 -0.0179722
75 N 191 R 0 -0.0349271
75 N 192 H 0 -0.045187
75 N 193 D 0 -0.074134
75 N 194 E 0 -0.0582737
75 N 195 M 0 -0.0528881
75 N 196 I 0 -0.0182063
75 N 197 N 0 -0.0493813
75 N 198 P 0 -0.0336168
75 N 199 D 0 -0.0529465
75 N 200 S 0 -0.034924
75 N 201 A 0 -0.0533905
75 N 202 N 0 -0.0186974
75 N 203 I 0 -0.0352473
75 N 204 I 0 -0.0489534
75 N 205 Y 0 -0.0564277
75 N 206 N 0 -0.0150378
75 N 207 E 0 -0.0464653
75 N 208 I 0 -0.0574114
75 N 209 E 0 -0.0451133
75 N 211 P 0 -0.047159
75 N 212 V 0 -0.0235422
75 N 213 K 0 -0.0435078
75 N 214 Q 0 -0.0193081
75 N 215 I 0 -0.0435336
75 N 216 K 0 -0.0689928
75 N 217 W 0 -0.0393852
75 N 218 Y 0 -0.0852009
75 N 219 E 0 -0.0673415
75 N 220 Q 0 -0.0498571
75 N 221 S 0 -0.0900498
75 N 222 G 0 -0.057529
75 N 223 H 0 -0.0361842
75 N 224 V 0 -0.0579259
75 N 225 I 0 -0.0469047
75 N 226 T 0 -0.092294
75 N 227 L 0 -0.0515182
75 N 228 D 0 -0.0432072
75 N 230 E 0 -0.088716
75 N 231 K 0 -0.0631088
75 N 232 D 0 -0.0324043
75 N 233 Q 0 -0.0440579
75 N 234 L 0 -0.0641109
75 N 235 H 0 -0.064108
75 N 236 E 0 -0.0269646
75 N 237 D 0 -0.0634938
75 N 238 I 0 -0.0747317
75 N 239 Y 0 -0.0430199
76 G 77 Y 0 0.54646
76 G 78 E 0 0.330885
76 G 79 F 0 0.513141
76 G 80 L 0 0.418647
76 G 81 K 0 0.22403
76 G 82 N 0 0.0715471
76 G 83 K 0 0.276193
76 G 84 G 0 0.00967447
76 G 85 Y 0 0.0895798
76 G 86 E 0 0.0131843
76 G 87 K 0 0.0132131
76 G 88 I 0 0.0437863
76 G 89 A 0 -0.0529804
76 G 90 V 0 0.028331
76 G 91 A 0 -0.0158381
76 G 92 G 0 0.00308674
76 G 93 L 0 -0.00574767
76 G 94 S 0 0.00829168
76 G 95 L 0 0.00476212
76 G 96 G 0 0.0776258
76 G 97 G 0 0.0242781
76 G 98 V 0 -0.0711372
76 G 99 F 0 -0.0249565
76 G 100 S 0 -0.0140104
76 G 101 L 0 0.0127677
76 G 102 K 0 -0.00289958
76 G 103 L 0 0.0116162
76 G 104 G 0 -0.0300853
76 G 105 Y 0 -0.0149814
76 G 106 T 0 -0.0221567
76 G 107 V 0 -0.0112353
76 G 108 P 0 0.015605
76 G 109 I 0 -0.0664023
76 G 110 E 0 -0.0350967
76 G 111 G 0 -0.0413519
76 G 112 I 0 -0.0316019
76 G 113 V 0 -0.0373686
76 G 114 T 0 -0.0476138
76 G 115 M 0 -0.0527124
76 G 116 C 0 -0.0394999
76 G 117 A 0 -0.0671862
76 G 118 P 0 -0.0386685
76 G 119 M 0 0.0150908
76 G 120 Y 0 -0.0221397
76 G 121 I 0 -0.0285949
76 G 122 K 0 -0.0575227
76 G 123 S 0 -0.0272679
76 G 124 E 0 -0.0249195
76 G 134 Y 0 -0.0118519
76 G 135 A 0 -0.0510317
76 G 142 E 0 -0.0495984
76 G 143 G 0 -0.0223257
76 G 146 E 0 -0.0328702
76 G 147 E 0 -0.0269055
76 G 148 Q 0 -0.034206
76 G 149 I 0 -0.0461718
76 G 150 E 0 -0.0287506
76 G 151 Q 0 -0.0528492
76 G 152 E 0 -0.0415372
76 G 153 M 0 -0.0696639
76 G 154 E 0 -0.034152
76 G 155 K 0 -0.0754041
76 G 156 F 0 -0.0450015
76 G 157 K 0 -0.0618781
76 G 158 Q 0 -0.0282015
76 G 159 T 0 -0.0581521
76 G 160 P 0 -0.0456216
76 G 161 M 0 -0.0430033
76 G 162 K 0 -0.0617046
76 G 163 T 0 -0.0693495
76 G 164 L 0 -0.0402062
76 G 165 K 0 -0.0616157
76 G 166 A 0 -0.0629902
76 G 167 L 0 -0.0307897
76 G 168 Q 0 -0.062309
76 G 169 E 0 -0.0475589
76 G 170 L 0 -0.0307293
76 G 171 I 0 -0.0519232
76 G 172 A 0 -0.0495401
76 G 173 D 0 -0.0750737
76 G 174 V 0 -0.0478797
76 G 175 R 0 -0.055686
76 G 176 D 0 -0.0276282
76 G 177 H 0 -0.0322284
76 G 178 L 0 -0.0476171
76 G 179 D 0 -0.0390521
76 G 180 L 0 -0.0392072
76 G 181 I 0 -0.0220841
76 G 182 Y 0 -0.0525253
76 G 183 A 0 -0.0502509
76 G 184 P 0 -0.00393281
76 G 185 T 0 -0.0347114
76 G 186 F 0 -0.0718839
76 G 187 V 0 -0.0576062
76 G 188 V 0 -0.0907757
76 G 189 Q 0 -0.051392
76 G 190 A 0 -0.0313739
76 G 191 R 0 -0.0306418
76 G 192 H 0 -0.0746089
76 G 193 D 0 -0.0372455
76 G 194 E 0 -0.0659001
76 G 195 M 0 -0.0289513
76 G 196 I 0 -0.0300218
76 G 197 N 0 -0.0275943
76 G 198 P 0 -0.0763096
76 G 199 D 0 -0.0644937
76 G 200 S 0 -0.0313167
76 G 201 A 0 -0.0624243
76 G 202 N 0 -0.045887
76 G 203 I 0 -0.0584664
76 G 204 I 0 -0.0751727
76 G 205 Y 0 -0.0717356
76 G 206 N 0 -0.0651034
76 G 207 E 0 0.0158853
76 G 208 I 0 -0.0343739
76 G 209 E 0 0.0157933
76 G 211 P 0 -0.0164002
76 G 212 V 0 -0.0535564
76 G 213 K 0 -0.0571115
76 G 214 Q 0 -0.0407225
76 G 215 I 0 -0.0613492
76 G 216 K 0 -0.0581853
76 G 217 W 0 -0.0721346
76 G 218 Y 0 -0.0740196
76 G 219 E 0 -0.00676637
76 G 220 Q 0 -0.0671538
76 G 221 S 0 -0.0380071
76 G 222 G 0 0.00888804
76 G 223 H 0 0.00132906
76 G 224 V 0 -0.0909676
76 G 225 I 0 -0.034327
76 G 226 T 0 -0.0688954
76 G 227 L 0 -0.064464
76 G 228 D 0 -0.035452
76 G 230 E 0 -0.0564448
76 G 231 K 0 -0.0469881
76 G 232 D 0 -0.0410082
76 G 233 Q 0 -0.0438599
76 G 234 L 0 -0.0737285
76 G 235 H 0 -0.102473
76 G 236 E 0 -0.0759604
76 G 237 D 0 -0.0539903
76 G 238 I 0 -0.0612329
76 G 239 Y 0 -0.0586548
77 Y 78 E 0 0.475289
77 Y 79 F 0 0.258422
77 Y 80 L 0 0.341096
77 Y 81 K 0 0.342424
77 Y 82 N 0 0.0959188
77 Y 83 K 0 0.2097
77 Y 84 G 0 0.0690323
77 Y 85 Y 0 0.292189
77 Y 86 E 0 0.041155
77 Y 87 K 0 0.0464981
77 Y 88 I 0 0.625255
77 Y 89 A 0 -0.0108746
77 Y 90 V 0 0.0425681
77 Y 91 A 0 0.0174092
77 Y 92 G 0 -0.0170272
77 Y 93 L 0 -0.0449602
77 Y 94 S 0 -0.0447242
77 Y 95 L 0 -0.044837
77 Y 96 G 0 -0.0145421
77 Y 97 G 0 0.000330102
77 Y 98 V 0 -0.0493131
77 Y 99 F 0 -0.0202256
77 Y 100 S 0 -0.024156
77 Y 101 L 0 -0.0407306
77 Y 102 K 0 -0.0115827
77 Y 103 L 0 0.396693
77 Y 104 G 0 -0.00336066
77 Y 105 Y 0 -0.0154651
77 Y 106 T 0 0.0284338
77 Y 107 V 0 0.123406
77 Y 108 P 0 -0.0491036
77 Y 109 I 0 0.319462
77 Y 110 E 0 -0.00268143
77 Y 111 G 0 -0.082686
77 Y 112 I 0 -0.0161294
77 Y 113 V 0 -0.0418512
77 Y 114 T 0 -0.0407581
77 Y 115 M 0 -0.032996
77 Y 116 C 0 -0.0296866
77 Y 117 A 0 -0.0390782
77 Y 118 P 0 -0.0516309
77 Y 119 M 0 -0.030586
77 Y 120 Y 0 -0.0517418
77 Y 121 I 0 -0.0457118
77 Y 122 K 0 -0.0767073
77 Y 123 S 0 -0.0427448
77 Y 124 E 0 -0.044382
77 Y 134 Y 0 0.00460144
77 Y 135 A 0 -0.0308182
77 Y 142 E 0 -0.0555259
77 Y 143 G 0 -0.0598332
77 Y 146 E 0 -0.0621344
77 Y 147 E 0 -0.0491547
77 Y 148 Q 0 -0.0242513
77 Y 149 I 0 -0.0544671
77 Y 150 E 0 -0.0625963
77 Y 151 Q 0 -0.0415829
77 Y 152 E 0 -0.0532927
77 Y 153 M 0 -0.0387469
77 Y 154 E 0 -0.0403899
77 Y 155 K 0 -0.0430557
77 Y 156 F 0 -0.0274615
77 Y 157 K 0 -0.0643076
77 Y 158 Q 0 -0.0501052
77 Y 159 T 0 -0.0524625
77 Y 160 P 0 -0.051123
77 Y 161 M 0 -0.0618307
77 Y 162 K 0 -0.0429396
77 Y 163 T 0 -0.0650078
77 Y 164 L 0 -0.0510908
77 Y 165 K 0 -0.0266968
77 Y 166 A 0 -0.0573014
77 Y 167 L 0 -0.0597563
77 Y 168 Q 0 -0.0418611
77 Y 169 E 0 -0.0547595
77 Y 170 L 0 -0.066755
77 Y 171 I 0 -0.0528826
77 Y 172 A 0 -0.0310036
77 Y 173 D 0 -0.0690794
77 Y 174 V 0 -0.0436612
77 Y 175 R 0 -0.063745
77 Y 176 D 0 -0.0745274
77 Y 177 H 0 -0.047439
77 Y 178 L 0 -0.0410197
77 Y 179 D 0 -0.0357955
77 Y 180 L 0 -0.0592547
77 Y 181 I 0 -0.031568
77 Y 182 Y 0 -0.0437431
77 Y 183 A 0 -0.0249472
77 Y 184 P 0 -0.0606625
77 Y 185 T 0 -0.0550659
77 Y 186 F 0 -0.0375606
77 Y 187 V 0 -0.0538804
77 Y 188 V 0 -0.0603106
77 Y 189 Q 0 -0.097571
77 Y 190 A 0 -0.0310629
77 Y 191 R 0 -0.0328368
77 Y 192 H 0 -0.0577125
77 Y 193 D 0 -0.0124939
77 Y 194 E 0 -0.0311137
77 Y 195 M 0 -0.0423103
77 Y 196 I 0 -0.0362183
77 Y 197 N 0 -0.0390785
77 Y 198 P 0 -0.0513139
77 Y 199 D 0 -0.035953
77 Y 200 S 0 -0.0422864
77 Y 201 A 0 -0.0577679
77 Y 202 N 0 -0.0544665
77 Y 203 I 0 -0.0216494
77 Y 204 I 0 -0.0689695
77 Y 205 Y 0 -0.0620012
77 Y 206 N 0 -0.0606902
77 Y 207 E 0 -0.0379857
77 Y 208 I 0 -0.0484262
77 Y 209 E 0 -0.0480148
77 Y 211 P 0 -0.0524389
77 Y 212 V 0 -0.036117
77 Y 213 K 0 -0.103396
77 Y 214 Q 0 -0.0564535
77 Y 215 I 0 -0.0830273
77 Y 216 K 0 -0.0697391
77 Y 217 W 0 -0.0562628
77 Y 218 Y 0 -0.0557738
77 Y 219 E 0 -0.0679406
77 Y 220 Q 0 -0.0684725
77 Y 221 S 0 -0.0731716
77 Y 222 G 0 -0.0884441
77 Y 223 H 0 -0.0117923
77 Y 224 V 0 -0.0615581
77 Y 225 I 0 -0.082278
77 Y 226 T 0 -0.059574
77 Y 227 L 0 -0.0620413
77 Y 228 D 0 -0.047288
77 Y 230 E 0 -0.0469891
77 Y 231 K 0 -0.00780354
77 Y 232 D 0 -0.0430244
77 Y 233 Q 0 -0.037233
77 Y 234 L 0 -0.0329373
77 Y 235 H 0 -0.0500588
77 Y 236 E 0 -0.067797
77 Y 237 D 0 -0.037341
77 Y 238 I 0 -0.0365131
77 Y 239 Y 0 -0.0241028
78 E 79 F 0 0.497176
78 E 80 L 0 0.361132
78 E 81 K 0 0.332333
78 E 82 N 0 0.270679
78 E 83 K 0 0.091335
78 E 84 G 0 0.0635177
78 E 85 Y 0 0.184873
78 E 86 E 0 0.103321
78 E 87 K 0 0.113329
78 E 88 I 0 0.129394
78 E 89 A 0 2.61012e-05
78 E 90 V 0 0.0300521
78 E 91 A 0 -0.0438695
78 E 92 G 0 0.0265014
78 E 93 L 0 -0.00952449
78 E 94 S 0 0.0137661
78 E 95 L 0 -0.0530758
78 E 96 G 0 0.00925079
78 E 97 G 0 -0.0230797
78 E 98 V 0 -0.0653683
78 E 99 F 0 -0.0222268
78 E 100 S 0 -0.0292998
78 E 101 L 0 -0.0537977
78 E 102 K 0 -0.0113154
78 E 103 L 0 0.0508655
78 E 104 G 0 0.0104111
78 E 105 Y 0 0.00822254
78 E 106 T 0 0.0550096
78 E 107 V 0 0.373913
78 E 108 P 0 0.0445051
78 E 109 I 0 0.0631064
78 E 110 E 0 0.054521
78 E 111 G 0 -0.0601266
78 E 112 I 0 -0.0365752
78 E 113 V 0 -0.00277693
78 E 114 T 0 -0.00967154
78 E 115 M 0 -0.0602013
78 E 116 C 0 -0.0674307
78 E 117 A 0 -0.111007
78 E 118 P 0 -0.0439505
78 E 119 M 0 -0.0656005
78 E 120 Y 0 -0.0394181
78 E 121 I 0 -0.0412783
78 E 122 K 0 -0.0329498
78 E 123 S 0 -0.0235024
78 E 124 E 0 -0.026748
78 E 134 Y 0 -0.035086
78 E 135 A 0 -0.014413
78 E 142 E 0 -0.0114666
78 E 143 G 0 -0.0245404
78 E 146 E 0 -0.0100717
78 E 147 E 0 -0.00465169
78 E 148 Q 0 -0.00675877
78 E 149 I 0 -0.0262689
78 E 150 E 0 -0.000268274
78 E 151 Q 0 -0.00337632
78 E 152 E 0 -0.0486888
78 E 153 M 0 -0.0398723
78 E 154 E 0 -0.023456
78 E 155 K 0 -0.0641056
78 E 156 F 0 -0.0255852
78 E 157 K 0 -0.0470445
78 E 158 Q 0 -0.0457297
78 E 159 T 0 -0.0399278
78 E 160 P 0 -0.0332453
78 E 161 M 0 -0.0210243
78 E 162 K 0 -0.02911
78 E 163 T 0 -0.0560467
78 E 164 L 0 -0.0405547
78 E 165 K 0 -0.0188692
78 E 166 A 0 -0.0247162
78 E 167 L 0 -0.0472835
78 E 168 Q 0 -0.0282758
78 E 169 E 0 0.00293191
78 E 170 L 0 -0.0397777
78 E 171 I 0 -0.0382105
78 E 172 A 0 -0.0194333
78 E 173 D 0 -0.0227402
78 E 174 V 0 -0.0393771
78 E 175 R 0 -0.0142986
78 E 176 D 0 -0.00648408
78 E 177 H 0 -0.00469689
78 E 178 L 0 -0.0444816
78 E 179 D 0 0.0152982
78 E 180 L 0 0.0449338
78 E 181 I 0 2.56589e-05
78 E 182 Y 0 0.0261613
78 E 183 A 0 -0.0308042
78 E 184 P 0 0.0167348
78 E 185 T 0 -0.0585385
78 E 186 F 0 -0.0334235
78 E 187 V 0 -0.0688197
78 E 188 V 0 -0.0391744
78 E 189 Q 0 -0.0937739
78 E 190 A 0 -0.0692865
78 E 191 R 0 -0.0276422
78 E 192 H 0 -0.0621904
78 E 193 D 0 -0.0410288
78 E 194 E 0 -0.0437793
78 E 195 M 0 -0.0631471
78 E 196 I 0 -0.0653071
78 E 197 N 0 -0.0205767
78 E 198 P 0 -0.0343059
78 E 199 D 0 -0.0136139
78 E 200 S 0 -0.0607255
78 E 201 A 0 -0.066424
78 E 202 N 0 0.00527109
78 E 203 I 0 -0.00713034
78 E 204 I 0 -0.0513174
78 E 205 Y 0 -0.0504335
78 E 206 N 0 0.00343799
78 E 207 E 0 -0.0223226
78 E 208 I 0 -0.0379788
78 E 209 E 0 0.0165086
78 E 211 P 0 -0.0155204
78 E 212 V 0 0.00841438
78 E 213 K 0 -0.0731764
78 E 214 Q 0 -0.0149348
78 E 215 I 0 -0.0373622
78 E 216 K 0 -0.0406526
78 E 217 W 0 -0.0334318
78 E 218 Y 0 -0.0766544
78 E 219 E 0 -0.0172202
78 E 220 Q 0 -0.0554585
78 E 221 S 0 -0.0836959
78 E 222 G 0 -0.0705661
78 E 223 H 0 -0.0119519
78 E 224 V 0 -0.0269486
78 E 225 I 0 -0.0419592
78 E 226 T 0 -0.0674375
78 E 227 L 0 -0.0945602
78 E 228 D 0 -0.046228
78 E 230 E 0 -0.0573468
78 E 231 K 0 -0.0675029
78 E 232 D 0 -0.012674
78 E 233 Q 0 -0.0208889
78 E 234 L 0 -0.061554
78 E 235 H 0 -0.0289802
78 E 236 E 0 0.00651581
78 E 237 D 0 -0.0264043
78 E 238 I 0 -0.0276595
78 E 239 Y 0 -0.0094492
79 F 80 L 0 0.749779
79 F 81 K 0 0.433978
79 F 82 N 0 0.56487
79 F 83 K 0 0.811993
79 F 84 G 0 0.0702675
79 F 85 Y 0 0.0694816
79 F 86 E 0 0.0532573
79 F 87 K 0 0.00901743
79 F 88 I 0 0.0475515
79 F 89 A 0 0.0199864
79 F 90 V 0 0.00020442
79 F 91 A 0 -0.0278567
79 F 92 G 0 -0.0270697
79 F 93 L 0 -0.0214153
79 F 94 S 0 -0.0568762
79 F 95 L 0 0.040595
79 F 96 G 0 0.000870212
79 F 97 G 0 -0.000604705
79 F 98 V 0 -0.0371787
79 F 99 F 0 -0.0832518
79 F 100 S 0 0.00512878
79 F 101 L 0 -0.0557511
79 F 102 K 0 -0.000257386
79 F 103 L 0 -0.0125761
79 F 104 G 0 -0.0325983
79 F 105 Y 0 -0.0101268
79 F 106 T 0 -0.00803287
79 F 107 V 0 0.0108076
79 F 108 P 0 -0.019508
79 F 109 I 0 -0.0364741
79 F 110 E 0 -0.000657465
79 F 111 G 0 -0.0253825
79 F 112 I 0 -0.0591018
79 F 113 V 0 -0.0160737
79 F 114 T 0 -0.0767947
79 F 115 M 0 -0.0533875
79 F 116 C 0 -0.0832274
79 F 117 A 0 -0.0933486
79 F 118 P 0 -0.0405688
79 F 119 M 0 -0.0391394
79 F 120 Y 0 -0.0450303
79 F 121 I 0 -0.0280351
79 F 122 K 0 0.00322238
79 F 123 S 0 -0.0527454
79 F 124 E 0 -0.0466065
79 F 134 Y 0 -0.0211446
79 F 135 A 0 -0.0421032
79 F 142 E 0 -0.0287737
79 F 143 G 0 -0.0524639
79 F 146 E 0 -0.0270354
79 F 147 E 0 -0.0332773
79 F 148 Q 0 -0.0415858
79 F 149 I 0 -0.0574708
79 F 150 E 0 -0.012835
79 F 151 Q 0 -0.0360576
79 F 152 E 0 -0.0549567
79 F 153 M 0 -0.0615372
79 F 154 E 0 -0.0132029
79 F 155 K 0 -0.0409905
79 F 156 F 0 -0.0657863
79 F 157 K 0 -0.0410273
79 F 158 Q 0 -0.0343296
79 F 159 T 0 -0.0419362
79 F 160 P 0 -0.0369914
79 F 161 M 0 -0.0490804
79 F 162 K 0 -0.019707
79 F 163 T 0 -0.0491639
79 F 164 L 0 -0.0472449
79 F 165 K 0 -0.0284373
79 F 166 A 0 -0.0384492
79 F 167 L 0 -0.0327993
79 F 168 Q 0 -0.0392229
79 F 169 E 0 -0.0436552
79 F 170 L 0 -0.033184
79 F 171 I 0 -0.0461945
79 F 172 A 0 -0.0395357
79 F 173 D 0 -0.0320672
79 F 174 V 0 -0.0225935
79 F 175 R 0 -0.0690273
79 F 176 D 0 -0.035057
79 F 177 H 0 -0.0325556
79 F 178 L 0 0.0101991
79 F 179 D 0 -0.0113358
79 F 180 L 0 -0.0266352
79 F 181 I 0 -0.0523748
79 F 182 Y 0 -0.0256773
79 F 183 A 0 -0.0542697
79 F 184 P 0 -0.0564365
79 F 185 T 0 -0.10478
79 F 186 F 0 -0.0486428
79 F 187 V 0 -0.0865187
79 F 188 V 0 -0.0590377
79 F 189 Q 0 -0.0832736
79 F 190 A 0 -0.075189
79 F 191 R 0 -0.0230199
79 F 192 H 0 -0.0376677
79 F 193 D 0 -0.0756968
79 F 194 E 0 -0.0628634
79 F 195 M 0 -0.0567135
79 F 196 I 0 -0.0814488
79 F 197 N 0 -0.0462195
79 F 198 P 0 -0.037474
79 F 199 D 0 -0.021224
79 F 200 S 0 -0.0895634
79 F 201 A 0 -0.0443733
79 F 202 N 0 -0.0443529
79 F 203 I 0 -0.0412358
79 F 204 I 0 -0.0675624
79 F 205 Y 0 -0.0281569
79 F 206 N 0 -0.0274534
79 F 207 E 0 -0.0632159
79 F 208 I 0 -0.0725082
79 F 209 E 0 -0.0144152
79 F 211 P 0 -0.0643048
79 F 212 V 0 -0.0202931
79 F 213 K 0 -0.00967682
79 F 214 Q 0 -0.0312389
79 F 215 I 0 -0.0616212
79 F 216 K 0 -0.0567503
79 F 217 W 0 -0.0681966
79 F 218 Y 0 -0.082123
79 F 219 E 0 -0.0137826
79 F 220 Q 0 -0.0631739
79 F 221 S 0 -0.100433
79 F 222 G 0 -0.090409
79 F 223 H 0 -0.0723461
79 F 224 V 0 -0.0813656
79 F 225 I 0 -0.0351003
79 F 226 T 0 -0.0987573
79 F 227 L 0 -0.0326764
79 F 228 D 0 -0.0465878
79 F 230 E 0 -0.06506
79 F 231 K 0 -0.0674449
79 F 232 D 0 -0.0111578
79 F 233 Q 0 -0.0356787
79 F 234 L 0 -0.052933
79 F 235 H 0 -0.0346995
79 F 236 E 0 -0.059986
79 F 237 D 0 -0.046425
79 F 238 I 0 -0.0634413
79 F 239 Y 0 -0.0214717
80 L 81 K 0 0.631916
80 L 82 N 0 0.328074
80 L 83 K 0 0.427371
80 L 84 G 0 0.156597
80 L 85 Y 0 0.427066
80 L 86 E 0 0.0650653
80 L 87 K 0 0.0599743
80 L 88 I 0 0.0908143
80 L 89 A 0 0.0144009
80 L 90 V 0 -0.039798
80 L 91 A 0 -0.0223214
80 L 92 G 0 0.00422985
80 L 93 L 0 -0.0068477
80 L 94 S 0 -0.0278856
80 L 95 L 0 -0.026561
80 L 96 G 0 -0.00168887
80 L 97 G 0 -0.0334239
80 L 98 V 0 -0.0419013
80 L 99 F 0 -0.0482593
80 L 100 S 0 0.0398506
80 L 101 L 0 -0.00552556
80 L 102 K 0 -0.0239371
80 L 103 L 0 -0.000757289
80 L 104 G 0 -0.0149014
80 L 105 Y 0 -0.0317634
80 L 106 T 0 -0.0238895
80 L 107 V 0 -0.0125499
80 L 108 P 0 -0.0274508
80 L 109 I 0 0.0459566
80 L 110 E 0 0.0222271
80 L 111 G 0 -0.0374071
80 L 112 I 0 -0.0535212
80 L 113 V 0 -0.0167154
80 L 114 T 0 -0.0518233
80 L 115 M 0 -0.0867187
80 L 116 C 0 -0.0662939
80 L 117 A 0 -0.0356761
80 L 118 P 0 -0.0493416
80 L 119 M 0 -0.0227545
80 L 120 Y 0 -0.0303718
80 L 121 I 0 -0.0736419
80 L 122 K 0 -0.0585332
80 L 123 S 0 -0.0347825
80 L 124 E 0 -0.0227565
80 L 134 Y 0 -0.0353831
80 L 135 A 0 -0.0374713
80 L 142 E 0 -0.0343587
80 L 143 G 0 -0.0285071
80 L 146 E 0 -0.064426
80 L 147 E 0 -0.0307227
80 L 148 Q 0 -0.0395867
80 L 149 I 0 -0.0622626
80 L 150 E 0 -0.0413611
80 L 151 Q 0 -0.0528596
80 L 152 E 0 -0.040159
80 L 153 M 0 -0.0330052
80 L 154 E 0 -0.055329
80 L 155 K 0 -0.0594143
80 L 156 F 0 -0.00866906
80 L 157 K 0 -0.0629568
80 L 158 Q 0 -0.0844816
80 L 159 T 0 -0.0518407
80 L 160 P 0 -0.0591349
80 L 161 M 0 -0.0493067
80 L 162 K 0 -0.048024
80 L 163 T 0 -0.0356909
80 L 164 L 0 -0.0298119
80 L 165 K 0 -0.057891
80 L 166 A 0 -0.0402126
80 L 167 L 0 -0.0672512
80 L 168 Q 0 -0.0737479
80 L 169 E 0 -0.0579157
80 L 170 L 0 -0.0565875
80 L 171 I 0 -0.0539477
80 L 172 A 0 -0.0846023
80 L 173 D 0 -0.0626619
80 L 174 V 0 -0.053227
80 L 175 R 0 -0.0436136
80 L 176 D 0 -0.0480139
80 L 177 H 0 -0.0384611
80 L 178 L 0 -0.0310984
80 L 179 D 0 -0.0353571
80 L 180 L 0 -0.0434084
80 L 181 I 0 -0.0416431
80 L 182 Y 0 -0.0600538
80 L 183 A 0 -0.0343607
80 L 184 P 0 0.0567991
80 L 185 T 0 -0.0509091
80 L 186 F 0 -0.0223815
80 L 187 V 0 -0.0594509
80 L 188 V 0 -0.0375222
80 L 189 Q 0 -0.0154578
80 L 190 A 0 -0.0190593
80 L 191 R 0 -0.0857016
80 L 192 H 0 -0.0519714
80 L 193 D 0 -0.0205995
80 L 194 E 0 -0.0770063
80 L 195 M 0 -0.027849
80 L 196 I 0 -0.054353
80 L 197 N 0 -0.0602023
80 L 198 P 0 -0.0529715
80 L 199 D 0 -0.0641611
80 L 200 S 0 -0.0373542
80 L 201 A 0 0.00390684
80 L 202 N 0 -0.0873348
80 L 203 I 0 -0.0647176
80 L 204 I 0 -0.0262651
80 L 205 Y 0 -0.0504658
80 L 206 N 0 -0.0303469
80 L 207 E 0 -0.0413056
80 L 208 I 0 -0.0729711
80 L 209 E 0 -0.0386225
80 L 211 P 0 -0.0208272
80 L 212 V 0 -0.0531149
80 L 213 K 0 -0.0520599
80 L 214 Q 0 -0.0594216
80 L 215 I 0 -0.0842
80 L 216 K 0 -0.0501308
80 L 217 W 0 -0.0478772
80 L 218 Y 0 -0.0535785
80 L 219 E 0 -0.0245308
80 L 220 Q 0 -0.0723945
80 L 221 S 0 -0.0770582
80 L 222 G 0 -0.0708691
80 L 223 H 0 -0.031756
80 L 224 V 0 0.00417607
80 L 225 I 0 -0.0963286
80 L 226 T 0 -0.0654099
80 L 227 L 0 -0.0765953
80 L 228 D 0 -0.0313041
80 L 230 E 0 -0.0897997
80 L 231 K 0 -0.0630902
80 L 232 D 0 -0.0317304
80 L 233 Q 0 -0.0464068
80 L 234 L 0 -0.042464
80 L 235 H 0 -0.0647686
80 L 236 E 0 -0.0232823
80 L 237 D 0 -0.0824761
80 L 238 I 0 -0.0350609
80 L 239 Y 0 -0.0424898
81 K 82 N 0 1.7568
81 K 83 K 0 1.06056
81 K 84 G 0 0.402156
81 K 85 Y 0 0.455848
81 K 86 E 0 0.172162
81 K 87 K 0 0.121725
81 K 88 I 0 0.229383
81 K 89 A 0 -0.0282894
81 K 90 V 0 0.0220398
81 K 91 A 0 -0.0241191
81 K 92 G 0 -0.0502407
81 K 93 L 0 -0.0883365
81 K 94 S 0 -0.0539331
81 K 95 L 0 -0.0343056
81 K 96 G 0 -0.0121996
81 K 97 G 0 0.0207242
81 K 98 V 0 -0.0295044
81 K 99 F 0 -0.00270659
81 K 100 S 0 -0.0390496
81 K 101 L 0 -0.0385694
81 K 102 K 0 0.0176755
81 K 103 L 0 0.0310957
81 K 104 G 0 0.00605444
81 K 105 Y 0 -0.0599236
81 K 106 T 0 0.00150096
81 K 107 V 0 0.0280941
81 K 108 P 0 0.0724448
81 K 109 I 0 0.078516
81 K 110 E 0 0.261999
81 K 111 G 0 -0.00498046
81 K 112 I 0 -0.00366583
81 K 113 V 0 0.0271197
81 K 114 T 0 -0.0787515
81 K 115 M 0 -0.0557405
81 K 116 C 0 -0.0744734
81 K 117 A 0 -0.0783293
81 K 118 P 0 -0.0920488
81 K 119 M 0 -0.0753325
81 K 120 Y 0 -0.0889558
81 K 121 I 0 -0.0816732
81 K 122 K 0 -0.0332484
81 K 123 S 0 -0.0386713
81 K 124 E 0 -0.0290311
81 K 134 Y 0 -0.0601681
81 K 135 A 0 -0.0578957
81 K 142 E 0 -0.0466241
81 K 143 G 0 -0.0695505
81 K 146 E 0 -0.0294254
81 K 147 E 0 -0.0619411
81 K 148 Q 0 -0.062374
81 K 149 I 0 -0.0683674
81 K 150 E 0 -0.0660039
81 K 151 Q 0 -0.0646163
81 K 152 E 0 -0.089052
81 K 153 M 0 -0.0617598
81 K 154 E 0 -0.0570085
81 K 155 K 0 -0.0826756
81 K 156 F 0 -0.0405742
81 K 157 K 0 -0.0576582
81 K 158 Q 0 -0.0394217
81 K 159 T 0 -0.0783837
81 K 160 P 0 -0.0392254
81 K 161 M 0 -0.0652852
81 K 162 K 0 -0.0930765
81 K 163 T 0 -0.0737489
81 K 164 L 0 -0.0740416
81 K 165 K 0 -0.0629095
81 K 166 A 0 -0.0616903
81 K 167 L 0 -0.0806929
81 K 168 Q 0 -0.0564072
81 K 169 E 0 -0.0609266
81 K 170 L 0 -0.0871997
81 K 171 I 0 -0.0860554
81 K 172 A 0 -0.0557484
81 K 173 D 0 -0.0539864
81 K 174 V 0 -0.076771
81 K 175 R 0 -0.074483
81 K 176 D 0 -0.0572069
81 K 177 H 0 -0.0337568
81 K 178 L 0 -0.0430074
81 K 179 D 0 -0.0210032
81 K 180 L 0 -0.00563637
81 K 181 I 0 -0.0369117
81 K 182 Y 0 0.00944965
81 K 183 A 0 -0.0361534
81 K 184 P 0 0.0130319
81 K 185 T 0 -0.0303875
81 K 186 F 0 -0.0547
81 K 187 V 0 -0.0705738
81 K 188 V 0 -0.0320615
81 K 189 Q 0 -0.100629
81 K 190 A 0 -0.0641054
81 K 191 R 0 -0.0615092
81 K 192 H 0 -0.0521083
81 K 193 D 0 -0.0618168
81 K 194 E 0 -0.040705
81 K 195 M 0 -0.0447678
81 K 196 I 0 -0.079394
81 K 197 N 0 -0.048537
81 K 198 P 0 -0.0470968
81 K 199 D 0 -0.0223073
81 K 200 S 0 -0.0792469
81 K 201 A 0 -0.0385869
81 K 202 N 0 -0.0815319
81 K 203 I 0 -0.0483962
81 K 204 I 0 -0.0735833
81 K 205 Y 0 -0.0371372
81 K 206 N 0 -0.0228558
81 K 207 E 0 -0.0294442
81 K 208 I 0 -0.0859524
81 K 209 E 0 -0.00181554
81 K 211 P 0 -0.0365078
81 K 212 V 0 0.020843
81 K 213 K 0 -0.0264204
81 K 214 Q 0 -0.0258735
81 K 215 I 0 -0.0539508
81 K 216 K 0 -0.038765
81 K 217 W 0 -0.076769
81 K 218 Y 0 -0.0663892
81 K 219 E 0 -0.0258172
81 K 220 Q 0 -0.0711718
81 K 221 S 0 -0.0983556
81 K 222 G 0 -0.0431312
81 K 223 H 0 -0.0634231
81 K 224 V 0 -0.0740297
81 K 225 I 0 -0.0634582
81 K 226 T 0 -0.108892
81 K 227 L 0 -0.0960485
81 K 228 D 0 -0.0513419
81 K 230 E 0 -0.0788419
81 K 231 K 0 -0.0490564
81 K 232 D 0 -0.0381349
81 K 233 Q 0 -0.0678875
81 K 234 L 0 -0.0854024
81 K 235 H 0 -0.0833782
81 K 236 E 0 -0.0425513
81 K 237 D 0 -0.0597699
81 K 238 I 0 -0.0649546
81 K 239 Y 0 -0.0311304
82 N 83 K 0 1.94422
82 N 84 G 0 0.178512
82 N 85 Y 0 0.17222
82 N 86 E 0 0.114744
82 N 87 K 0 0.0172061
82 N 88 I 0 0.105604
82 N 89 A 0 -0.0397612
82 N 90 V 0 -0.011613
82 N 91 A 0 -0.03457
82 N 92 G 0 -0.0156009
82 N 93 L 0 -0.0692227
82 N 94 S 0 0.0144743
82 N 95 L 0 -0.0365824
82 N 96 G 0 0.00286624
82 N 97 G 0 -0.0591753
82 N 98 V 0 -0.0986157
82 N 99 F 0 -0.0643833
82 N 100 S 0 -0.0380773
82 N 101 L 0 -0.029456
82 N 102 K 0 -0.0378659
82 N 103 L 0 -0.0136129
82 N 104 G 0 -0.0397338
82 N 105 Y 0 -0.0414213
82 N 106 T 0 -0.0115547
82 N 107 V 0 -0.0164733
82 N 108 P 0 0.0240412
82 N 109 I 0 -0.00431394
82 N 110 E 0 0.036853
82 N 111 G 0 -0.0591201
82 N 112 I 0 -0.0197315
82 N 113 V 0 -0.016533
82 N 114 T 0 -0.0710248
82 N 115 M 0 -0.0558773
82 N 116 C 0 -0.0760182
82 N 117 A 0 -0.0808743
82 N 118 P 0 -0.102712
82 N 119 M 0 -0.0577046
82 N 120 Y 0 -0.0649474
82 N 121 I 0 -0.0330267
82 N 122 K 0 -0.0261505
82 N 123 S 0 -0.0903127
82 N 124 E 0 -0.0216311
82 N 134 Y 0 -0.0290611
82 N 135 A 0 -0.0172796
82 N 142 E 0 -0.0204509
82 N 143 G 0 -0.0183655
82 N 146 E 0 -0.0266513
82 N 147 E 0 -0.016932
82 N 148 Q 0 -0.0434915
82 N 149 I 0 -0.0337052
82 N 150 E 0 -0.0300654
82 N 151 Q 0 -0.0393495
82 N 152 E 0 -0.0521614
82 N 153 M 0 -0.060058
82 N 154 E 0 -0.033869
82 N 155 K 0 -0.0247974
82 N 156 F 0 -0.0467991
82 N 157 K 0 -0.0478753
82 N 158 Q 0 -0.02336
82 N 159 T 0 -0.0462418
82 N 160 P 0 -0.0399352
82 N 161 M 0 -0.0405951
82 N 162 K 0 -0.0260679
82 N 163 T 0 -0.0589185
82 N 164 L 0 -0.0225974
82 N 165 K 0 -0.0154043
82 N 166 A 0 -0.0503095
82 N 167 L 0 -0.0302356
82 N 168 Q 0 -0.0240403
82 N 169 E 0 -0.0213932
82 N 170 L 0 -0.034386
82 N 171 I 0 -0.0498886
82 N 172 A 0 -0.0262042
82 N 173 D 0 -0.0689237
82 N 174 V 0 -0.060242
82 N 175 R 0 -0.0646789
82 N 176 D 0 -0.0312051
82 N 177 H 0 -0.045879
82 N 178 L 0 -0.0435445
82 N 179 D 0 -0.0110139
82 N 180 L 0 0.0394855
82 N 181 I 0 -0.021922
82 N 182 Y 0 0.0544592
82 N 183 A 0 -0.0244997
82 N 184 P 0 0.0270597
82 N 185 T 0 -0.0517293
82 N 186 F 0 -0.030105
82 N 187 V 0 -0.0709624
82 N 188 V 0 -0.0401319
82 N 189 Q 0 -0.0809162
82 N 190 A 0 -0.0748218
82 N 191 R 0 -0.0452749
82 N 192 H 0 -0.0343233
82 N 193 D 0 -0.0329924
82 N 194 E 0 -0.0760251
82 N 195 M 0 -0.0673424
82 N 196 I 0 -0.0952474
82 N 197 N 0 -0.0518817
82 N 198 P 0 -0.0643226
82 N 199 D 0 0.00657856
82 N 200 S 0 -0.110727
82 N 201 A 0 -0.0856787
82 N 202 N 0 -0.0129255
82 N 203 I 0 -0.0343736
82 N 204 I 0 -0.072165
82 N 205 Y 0 -0.0344071
82 N 206 N 0 0.0267466
82 N 207 E 0 -0.0401532
82 N 208 I 0 -0.0925558
82 N 209 E 0 0.0190379
82 N 211 P 0 -0.0321371
82 N 212 V 0 -0.00741404
82 N 213 K 0 -0.0175094
82 N 214 Q 0 -0.0261223
82 N 215 I 0 -0.0623966
82 N 216 K 0 -0.0320993
82 N 217 W 0 -0.057669
82 N 218 Y 0 -0.0665939
82 N 219 E 0 -0.021578
82 N 220 Q 0 -0.0539535
82 N 221 S 0 -0.0829758
82 N 222 G 0 -0.0501586
82 N 223 H 0 0.00782692
82 N 224 V 0 -0.0531206
82 N 225 I 0 -0.0538336
82 N 226 T 0 -0.0708292
82 N 227 L 0 -0.0901116
82 N 228 D 0 -0.0600893
82 N 230 E 0 -0.0684794
82 N 231 K 0 -0.0517671
82 N 232 D 0 -0.0239731
82 N 233 Q 0 -0.0295435
82 N 234 L 0 -0.0440432
82 N 235 H 0 -0.0438438
82 N 236 E 0 -0.0420457
82 N 237 D 0 -0.0419406
82 N 238 I 0 -0.0287408
82 N 239 Y 0 -0.0407346
83 K 84 G 0 0.18694
83 K 85 Y 0 0.119194
83 K 86 E 0 0.0906278
83 K 87 K 0 0.0164109
83 K 88 I 0 0.0712368
83 K 89 A 0 -0.00539666
83 K 90 V 0 -0.0464116
83 K 91 A 0 -0.010525
83 K 92 G 0 -0.0268132
83 K 93 L 0 -0.0365642
83 K 94 S 0 -0.027364
83 K 95 L 0 0.00659735
83 K 96 G 0 -0.00441737
83 K 97 G 0 -0.0498604
83 K 98 V 0 -0.0504274
83 K 99 F 0 -0.0328982
83 K 100 S 0 0.00888767
83 K 101 L 0 -0.0405834
83 K 102 K 0 -0.022418
83 K 103 L 0 0.0067601
83 K 104 G 0 -0.0577813
83 K 105 Y 0 -0.0186229
83 K 106 T 0 0.0200478
83 K 107 V 0 0.0149954
83 K 108 P 0 0.000416631
83 K 109 I 0 0.0270443
83 K 110 E 0 0.0169728
83 K 111 G 0 -0.0140966
83 K 112 I 0 -0.0455768
83 K 113 V 0 -0.0220251
83 K 114 T 0 -0.0207174
83 K 115 M 0 -0.0368047
83 K 116 C 0 -0.0559771
83 K 117 A 0 -0.0823069
83 K 118 P 0 -0.0748631
83 K 119 M 0 -0.0161364
83 K 120 Y 0 -0.0802193
83 K 121 I 0 -0.0579238
83 K 122 K 0 -0.0379948
83 K 123 S 0 -0.0310697
83 K 124 E 0 -0.0396976
83 K 134 Y 0 -0.0435417
83 K 135 A 0 -0.0494943
83 K 142 E 0 -0.0480886
83 K 143 G 0 -0.0500296
83 K 146 E 0 -0.029723
83 K 147 E 0 -0.0407742
83 K 148 Q 0 -0.048324
83 K 149 I 0 -0.0586814
83 K 150 E 0 -0.0480219
83 K 151 Q 0 -0.0520375
83 K 152 E 0 -0.0641176
83 K 153 M 0 -0.0728916
83 K 154 E 0 -0.0467186
83 K 155 K 0 -0.0443847
83 K 156 F 0 -0.0475167
83 K 157 K 0 -0.0361289
83 K 158 Q 0 -0.05007
83 K 159 T 0 -0.0570915
83 K 160 P 0 -0.0640254
83 K 161 M 0 -0.0622773
83 K 162 K 0 -0.077114
83 K 163 T 0 -0.0669019
83 K 164 L 0 -0.0693993
83 K 165 K 0 -0.0384835
83 K 166 A 0 -0.071124
83 K 167 L 0 -0.0658361
83 K 168 Q 0 -0.0482081
83 K 169 E 0 -0.0423046
83 K 170 L 0 -0.0676899
83 K 171 I 0 -0.0829839
83 K 172 A 0 -0.0495366
83 K 173 D 0 -0.084499
83 K 174 V 0 -0.0771336
83 K 175 R 0 -0.069568
83 K 176 D 0 -0.0607494
83 K 177 H 0 -0.0620724
83 K 178 L 0 -0.0366254
83 K 179 D 0 -0.00417074
83 K 180 L 0 -0.0413502
83 K 181 I 0 -0.00537752
83 K 182 Y 0 -0.0037426
83 K 183 A 0 -0.0435708
83 K 184 P 0 0.00385149
83 K 185 T 0 -0.0457594
83 K 186 F 0 -0.0525653
83 K 187 V 0 -0.0752309
83 K 188 V 0 -0.0601607
83 K 189 Q 0 -0.0919343
83 K 190 A 0 -0.0561654
83 K 191 R 0 -0.0490746
83 K 192 H 0 -0.037539
83 K 193 D 0 -0.0886967
83 K 194 E 0 -0.0282309
83 K 195 M 0 -0.0872875
83 K 196 I 0 -0.108619
83 K 197 N 0 -0.0892413
83 K 198 P 0 -0.037232
83 K 199 D 0 -0.0170727
83 K 200 S 0 -0.104875
83 K 201 A 0 -0.0804582
83 K 202 N 0 -0.0182786
83 K 203 I 0 -0.0500686
83 K 204 I 0 -0.0665872
83 K 205 Y 0 -0.046866
83 K 206 N 0 -0.0124549
83 K 207 E 0 -0.0804911
83 K 208 I 0 -0.0619104
83 K 209 E 0 -0.0110378
83 K 211 P 0 -0.0191251
83 K 212 V 0 -0.0200174
83 K 213 K 0 -0.0251856
83 K 214 Q 0 -0.0327395
83 K 215 I 0 -0.083656
83 K 216 K 0 -0.0527542
83 K 217 W 0 -0.0439112
83 K 218 Y 0 -0.0705424
83 K 219 E 0 0.00178315
83 K 220 Q 0 -0.0665984
83 K 221 S 0 -0.103451
83 K 222 G 0 -0.0524407
83 K 223 H 0 -0.0428191
83 K 224 V 0 -0.0909118
83 K 225 I 0 -0.0628572
83 K 226 T 0 -0.102181
83 K 227 L 0 -0.0927375
83 K 228 D 0 -0.0648114
83 K 230 E 0 -0.06169
83 K 231 K 0 -0.0916777
83 K 232 D 0 -0.0384474
83 K 233 Q 0 -0.0481671
83 K 234 L 0 -0.0500193
83 K 235 H 0 -0.0584013
83 K 236 E 0 -0.0596056
83 K 237 D 0 -0.0764925
83 K 238 I 0 -0.0486134
83 K 239 Y 0 -0.045956
84 G 85 Y 0 1.22073
84 G 86 E 0 0.645418
84 G 87 K 0 0.663978
84 G 88 I 0 0.278813
84 G 89 A 0 0.14318
84 G 90 V 0 0.0279843
84 G 91 A 0 0.00146163
84 G 92 G 0 -0.0186479
84 G 93 L 0 -0.0430435
84 G 94 S 0 -0.0390965
84 G 95 L 0 0.010974
84 G 96 G 0 0.0156302
84 G 97 G 0 0.00113427
84 G 98 V 0 0.000488614
84 G 99 F 0 -0.0396305
84 G 100 S 0 0.00522753
84 G 101 L 0 -0.0458292
84 G 102 K 0 -0.0434538
84 G 103 L 0 0.0544245
84 G 104 G 0 -0.056292
84 G 105 Y 0 -0.014598
84 G 106 T 0 0.0315922
84 G 107 V 0 0.0523597
84 G 108 P 0 0.0418801
84 G 109 I 0 0.0506962
84 G 110 E 0 0.21496
84 G 111 G 0 -0.0346021
84 G 112 I 0 -0.019543
84 G 113 V 0 -0.0328625
84 G 114 T 0 -0.0377189
84 G 115 M 0 -0.0396691
84 G 116 C 0 -0.0366985
84 G 117 A 0 -0.0333495
84 G 118 P 0 -0.0169591
84 G 119 M 0 -0.0789288
84 G 120 Y 0 -0.041952
84 G 121 I 0 -0.0222025
84 G 122 K 0 -0.00392148
84 G 123 S 0 -0.0507318
84 G 124 E 0 -0.0506121
84 G 134 Y 0 -0.0402896
84 G 135 A 0 -0.0175554
84 G 142 E 0 -0.0296399
84 G 143 G 0 -0.0348037
84 G 146 E 0 -0.0464385
84 G 147 E 0 -0.00692474
84 G 148 Q 0 -0.0456286
84 G 149 I 0 -0.0654627
84 G 150 E 0 -0.0293702
84 G 151 Q 0 -0.0344924
84 G 152 E 0 -0.0554798
84 G 153 M 0 -0.0531379
84 G 154 E 0 -0.0469869
84 G 155 K 0 -0.0579416
84 G 156 F 0 -0.0253329
84 G 157 K 0 -0.0514839
84 G 158 Q 0 -0.0463607
84 G 159 T 0 -0.0435971
84 G 160 P 0 -0.058232
84 G 161 M 0 -0.0528035
84 G 162 K 0 -0.0333345
84 G 163 T 0 -0.0433229
84 G 164 L 0 -0.0439079
84 G 165 K 0 -0.0330005
84 G 166 A 0 -0.0447079
84 G 167 L 0 -0.0696897
84 G 168 Q 0 -0.0706081
84 G 169 E 0 -0.0515469
84 G 170 L 0 -0.0647054
84 G 171 I 0 -0.0752778
84 G 172 A 0 -0.038154
84 G 173 D 0 -0.0389896
84 G 174 V 0 -0.0317216
84 G 175 R 0 -0.0503199
84 G 176 D 0 -0.0283936
84 G 177 H 0 -0.0180305
84 G 178 L 0 -0.0230589
84 G 179 D 0 0.00514487
84 G 180 L 0 -0.0121974
84 G 181 I 0 -0.033797
84 G 182 Y 0 0.0171479
84 G 183 A 0 -0.035684
84 G 184 P 0 -0.0494609
84 G 185 T 0 -0.0456968
84 G 186 F 0 -0.0357049
84 G 187 V 0 -0.0634326
84 G 188 V 0 -0.065408
84 G 189 Q 0 -0.0818861
84 G 190 A 0 -0.0657981
84 G 191 R 0 -0.0231195
84 G 192 H 0 -0.0399468
84 G 193 D 0 -0.0820178
84 G 194 E 0 -0.0237232
84 G 195 M 0 -0.0486382
84 G 196 I 0 -0.0709488
84 G 197 N 0 -0.0339289
84 G 198 P 0 -0.054632
84 G 199 D 0 -0.0275456
84 G 200 S 0 -0.0831179
84 G 201 A 0 -0.0633275
84 G 202 N 0 -0.0508421
84 G 203 I 0 -0.0451289
84 G 204 I 0 -0.0462062
84 G 205 Y 0 -0.0560702
84 G 206 N 0 0.0136184
84 G 207 E 0 -0.0389389
84 G 208 I 0 -0.0685296
84 G 209 E 0 -0.0134198
84 G 211 P 0 0.0299198
84 G 212 V 0 -0.00603234
84 G 213 K 0 -0.0267759
84 G 214 Q 0 -0.00662901
84 G 215 I 0 -0.0913493
84 G 216 K 0 -0.0661222
84 G 217 W 0 -0.0625844
84 G 218 Y 0 -0.0441179
84 G 219 E 0 -0.067571
84 G 220 Q 0 -0.0472813
84 G 221 S 0 -0.0722639
84 G 222 G 0 -0.0675288
84 G 223 H 0 -0.0351931
84 G 224 V 0 -0.0367
84 G 225 I 0 -0.0585283
84 G 226 T 0 -0.0480203
84 G 227 L 0 -0.0386905
84 G 228 D 0 -0.0582401
84 G 230 E 0 -0.0750986
84 G 231 K 0 -0.0363464
84 G 232 D 0 -0.023637
84 G 233 Q 0 -0.0310378
84 G 234 L 0 -0.0463623
84 G 235 H 0 -0.0431792
84 G 236 E 0 -0.0157974
84 G 237 D 0 -0.0538405
84 G 238 I 0 -0.0361516
84 G 239 Y 0 -0.0239914
85 Y 86 E 0 0.773807
85 Y 87 K 0 0.537872
85 Y 88 I 0 0.485342
85 Y 89 A 0 0.0274682
85 Y 90 V 0 0.0560948
85 Y 91 A 0 -0.0389387
85 Y 92 G 0 0.00737033
85 Y 93 L 0 -0.0369505
85 Y 94 S 0 -0.00706871
85 Y 95 L 0 0.0189787
85 Y 96 G 0 -0.0287723
85 Y 97 G 0 0.0112485
85 Y 98 V 0 -0.0353864
85 Y 99 F 0 0.0110487
85 Y 100 S 0 -0.0389161
85 Y 101 L 0 -0.0514877
85 Y 102 K 0 -0.0440875
85 Y 103 L 0 0.0766707
85 Y 104 G 0 -0.0263446
85 Y 105 Y 0 -0.00420692
85 Y 106 T 0 0.00319726
85 Y 107 V 0 0.0360055
85 Y 108 P 0 -0.0116783
85 Y 109 I 0 0.0569397
85 Y 110 E 0 0.143168
85 Y 111 G 0 0.00182568
85 Y 112 I 0 -0.0422654
85 Y 113 V 0 0.0561457
85 Y 114 T 0 -0.0646403
85 Y 115 M 0 -0.0960125
85 Y 116 C 0 0.00152335
85 Y 117 A 0 -0.0636932
85 Y 118 P 0 -0.0136744
85 Y 119 M 0 -0.035628
85 Y 120 Y 0 0.00603053
85 Y 121 I 0 -0.0332244
85 Y 122 K 0 -0.0120831
85 Y 123 S 0 -0.0381708
85 Y 124 E 0 -0.0273227
85 Y 134 Y 0 -0.0351181
85 Y 135 A 0 -0.0336011
85 Y 142 E 0 -0.0183051
85 Y 143 G 0 -0.0313343
85 Y 146 E 0 -0.0445695
85 Y 147 E 0 -0.0485166
85 Y 148 Q 0 -0.0370064
85 Y 149 I 0 -0.0661615
85 Y 150 E 0 -0.0592116
85 Y 151 Q 0 -0.0441793
85 Y 152 E 0 -0.0586402
85 Y 153 M 0 -0.0420819
85 Y 154 E 0 -0.0605879
85 Y 155 K 0 -0.0304627
85 Y 156 F 0 -0.0342021
85 Y 157 K 0 -0.0445075
85 Y 158 Q 0 -0.053442
85 Y 159 T 0 -0.0292338
85 Y 160 P 0 -0.0367373
85 Y 161 M 0 -0.0308261
85 Y 162 K 0 -0.0486358
85 Y 163 T 0 -0.0346754
85 Y 164 L 0 -0.0452712
85 Y 165 K 0 -0.035641
85 Y 166 A 0 -0.041948
85 Y 167 L 0 -0.0644936
85 Y 168 Q 0 -0.060706
85 Y 169 E 0 -0.0385699
85 Y 170 L 0 -0.0610346
85 Y 171 I 0 -0.0452384
85 Y 172 A 0 -0.0378789
85 Y 173 D 0 -0.0503875
85 Y 174 V 0 -0.0356656
85 Y 175 R 0 -0.039823
85 Y 176 D 0 -0.0271154
85 Y 177 H 0 -0.0800964
85 Y 178 L 0 0.00136672
85 Y 179 D 0 -0.0467427
85 Y 180 L 0 -0.0218212
85 Y 181 I 0 -0.0454559
85 Y 182 Y 0 -0.021261
85 Y 183 A 0 0.0100676
85 Y 184 P 0 -0.0473972
85 Y 185 T 0 -0.0216037
85 Y 186 F 0 -0.058875
85 Y 187 V 0 -0.044822
85 Y 188 V 0 -0.0635674
85 Y 189 Q 0 -0.0806983
85 Y 190 A 0 -0.0413868
85 Y 191 R 0 -0.0648236
85 Y 192 H 0 -0.0580936
85 Y 193 D 0 -0.0321243
85 Y 194 E 0 -0.0706766
85 Y 195 M 0 -0.102393
85 Y 196 I 0 -0.0477283
85 Y 197 N 0 -0.0752139
85 Y 198 P 0 -0.0646994
85 Y 199 D 0 -0.0322802
85 Y 200 S 0 -0.0831219
85 Y 201 A 0 -0.0550089
85 Y 202 N 0 -0.0506768
85 Y 203 I 0 -0.0398039
85 Y 204 I 0 -0.0401988
85 Y 205 Y 0 -0.0397621
85 Y 206 N 0 -0.0333101
85 Y 207 E 0 -0.047368
85 Y 208 I 0 -0.0434041
85 Y 209 E 0 -0.0382893
85 Y 211 P 0 0.00746737
85 Y 212 V 0 -0.0291174
85 Y 213 K 0 -0.0245379
85 Y 214 Q 0 -0.000305957
85 Y 215 I 0 -0.042051
85 Y 216 K 0 -0.0536848
85 Y 217 W 0 -0.0165293
85 Y 218 Y 0 -0.0484562
85 Y 219 E 0 -0.0395601
85 Y 220 Q 0 -0.041819
85 Y 221 S 0 -0.0579054
85 Y 222 G 0 -0.0714332
85 Y 223 H 0 -0.0516168
85 Y 224 V 0 -0.0720842
85 Y 225 I 0 -0.0794262
85 Y 226 T 0 -0.0613803
85 Y 227 L 0 -0.0332597
85 Y 228 D 0 -0.030548
85 Y 230 E 0 -0.031056
85 Y 231 K 0 -0.0443042
85 Y 232 D 0 -0.0437405
85 Y 233 Q 0 -0.0472145
85 Y 234 L 0 -0.0531148
85 Y 235 H 0 -0.0378062
85 Y 236 E 0 -0.0406106
85 Y 237 D 0 -0.054309
85 Y 238 I 0 -0.0480566
85 Y 239 Y 0 -0.028708
86 E 87 K 0 0.715676
86 E 88 I 0 0.224901
86 E 89 A 0 0.101583
86 E 90 V 0 0.0787942
86 E 91 A 0 0.000902322
86 E 92 G 0 0.0689718
86 E 93 L 0 -0.0664664
86 E 94 S 0 0.0340235
86 E 95 L 0 -0.0834759
86 E 96 G 0 0.0930784
86 E 97 G 0 -0.0154613
86 E 98 V 0 -0.0308959
86 E 99 F 0 -0.0519714
86 E 100 S 0 0.00369407
86 E 101 L 0 -0.0454394
86 E 102 K 0 -0.011429
86 E 103 L 0 -0.0287824
86 E 104 G 0 0.0494215
86 E 105 Y 0 -0.0104989
86 E 106 T 0 0.00872722
86 E 107 V 0 0.0304451
86 E 108 P 0 0.0455405
86 E 109 I 0 0.0108318
86 E 110 E 0 0.176396
86 E 111 G 0 0.0289403
86 E 112 I 0 -0.0259893
86 E 113 V 0 -0.0343436
86 E 114 T 0 -0.0405234
86 E 115 M 0 -0.0930425
86 E 116 C 0 -0.0631368
86 E 117 A 0 -0.0492476
86 E 118 P 0 -0.0828631
86 E 119 M 0 -0.0130316
86 E 120 Y 0 -0.0434451
86 E 121 I 0 -0.0662989
86 E 122 K 0 -0.0159473
86 E 123 S 0 -0.0206455
86 E 124 E 0 0.00101244
86 E 134 Y 0 0.00411656
86 E 135 A 0 -0.0246774
86 E 142 E 0 -0.00208722
86 E 143 G 0 -0.0302737
86 E 146 E 0 0.0115803
86 E 147 E 0 0.0250205
86 E 148 Q 0 -0.0316867
86 E 149 I 0 -0.0253124
86 E 150 E 0 -0.0240684
86 E 151 Q 0 -0.00418999
86 E 152 E 0 -0.044075
86 E 153 M 0 -0.0336182
86 E 154 E 0 -0.0189065
86 E 155 K 0 -0.0386494
86 E 156 F 0 -0.0302998
86 E 157 K 0 -0.0227693
86 E 158 Q 0 -0.0134895
86 E 159 T 0 -0.0412081
86 E 160 P 0 -0.0457031
86 E 161 M 0 -0.0215383
86 E 162 K 0 -0.0178128
86 E 163 T 0 -0.0329325
86 E 164 L 0 -0.0392191
86 E 165 K 0 -0.0484114
86 E 166 A 0 -0.0260303
86 E 167 L 0 -0.0558805
86 E 168 Q 0 -0.0205268
86 E 169 E 0 -0.0309574
86 E 170 L 0 -0.0244095
86 E 171 I 0 -0.033152
86 E 172 A 0 -0.0222712
86 E 173 D 0 -0.026482
86 E 174 V 0 -0.0304372
86 E 175 R 0 -0.0384073
86 E 176 D 0 -0.0288904
86 E 177 H 0 6.53879e-05
86 E 178 L 0 -0.0170538
86 E 179 D 0 0.0440039
86 E 180 L 0 0.0376909
86 E 181 I 0 -0.0312062
86 E 182 Y 0 0.0901923
86 E 183 A 0 -0.0312039
86 E 184 P 0 -0.00194431
86 E 185 T 0 -0.051505
86 E 186 F 0 -0.0283555
86 E 187 V 0 -0.0115872
86 E 188 V 0 -0.0242832
86 E 189 Q 0 -0.0774674
86 E 190 A 0 -0.0603408
86 E 191 R 0 -0.011237
86 E 192 H 0 -0.039581
86 E 193 D 0 -0.0412247
86 E 194 E 0 -0.043055
86 E 195 M 0 -0.0504606
86 E 196 I 0 -0.0856796
86 E 197 N 0 -0.0259402
86 E 198 P 0 -0.0374815
86 E 199 D 0 -0.0153346
86 E 200 S 0 -0.0605493
86 E 201 A 0 -0.0234224
86 E 202 N 0 0.0011005
86 E 203 I 0 -0.0335436
86 E 204 I 0 -0.0429683
86 E 205 Y 0 -0.0478124
86 E 206 N 0 0.0210549
86 E 207 E 0 0.0418285
86 E 208 I 0 -0.0446344
86 E 209 E 0 -0.0112343
86 E 211 P 0 -0.00652503
86 E 212 V 0 0.0372622
86 E 213 K 0 -0.0577378
86 E 214 Q 0 0.0215047
86 E 215 I 0 -0.0555609
86 E 216 K 0 -0.0226557
86 E 217 W 0 -0.0152938
86 E 218 Y 0 -0.0228793
86 E 219 E 0 0.0169659
86 E 220 Q 0 -0.0212897
86 E 221 S 0 -0.101947
86 E 222 G 0 -0.0530224
86 E 223 H 0 0.0059253
86 E 224 V 0 -0.0875864
86 E 225 I 0 -0.129453
86 E 226 T 0 -0.05952
86 E 227 L 0 -0.0609482
86 E 228 D 0 -0.063334
86 E 230 E 0 -0.0561306
86 E 231 K 0 -0.0453746
86 E 232 D 0 0.00246956
86 E 233 Q 0 -0.00612388
86 E 234 L 0 -0.0547279
86 E 235 H 0 -0.0293916
86 E 236 E 0 0.00325952
86 E 237 D 0 -0.0154461
86 E 238 I 0 -0.0233549
86 E 239 Y 0 -0.00350951
87 K 88 I 0 0.40033
87 K 89 A 0 0.42232
87 K 90 V 0 0.0932175
87 K 91 A 0 0.0721844
87 K 92 G 0 0.0646332
87 K 93 L 0 -0.0218505
87 K 94 S 0 0.0225397
87 K 95 L 0 -0.0292823
87 K 96 G 0 0.0294289
87 K 97 G 0 -0.0483675
87 K 98 V 0 0.0293396
87 K 99 F 0 0.021372
87 K 100 S 0 -0.0167244
87 K 101 L 0 -0.0301478
87 K 102 K 0 -0.00290065
87 K 103 L 0 -0.0537852
87 K 104 G 0 -0.00577932
87 K 105 Y 0 -0.0345563
87 K 106 T 0 0.0306496
87 K 107 V 0 0.0724468
87 K 108 P 0 0.0838219
87 K 109 I 0 0.0558592
87 K 110 E 0 0.756266
87 K 111 G 0 0.201529
87 K 112 I 0 -0.0297372
87 K 113 V 0 -0.0244405
87 K 114 T 0 -0.00619978
87 K 115 M 0 -0.0178672
87 K 116 C 0 -0.066662
87 K 117 A 0 -0.0524421
87 K 118 P 0 -0.0380352
87 K 119 M 0 -0.0705872
87 K 120 Y 0 -0.00490688
87 K 121 I 0 -0.0303269
87 K 122 K 0 -0.0377564
87 K 123 S 0 -0.045421
87 K 124 E 0 -0.0356975
87 K 134 Y 0 -0.0260739
87 K 135 A 0 -0.0215651
87 K 142 E 0 -0.0180019
87 K 143 G 0 -0.0435901
87 K 146 E 0 -0.012
87 K 147 E 0 -0.021233
87 K 148 Q 0 -0.039601
87 K 149 I 0 -0.0606072
87 K 150 E 0 -0.00874847
87 K 151 Q 0 -0.0249322
87 K 152 E 0 -0.0454285
87 K 153 M 0 -0.0399683
87 K 154 E 0 -0.0313319
87 K 155 K 0 -0.0501273
87 K 156 F 0 -0.0509022
87 K 157 K 0 -0.0495765
87 K 158 Q 0 -0.06391
87 K 159 T 0 -0.0813673
87 K 160 P 0 -0.048618
87 K 161 M 0 -0.039733
87 K 162 K 0 -0.0709725
87 K 163 T 0 -0.0436452
87 K 164 L 0 -0.0655614
87 K 165 K 0 -0.0489703
87 K 166 A 0 -0.0398838
87 K 167 L 0 -0.0655686
87 K 168 Q 0 -0.0478271
87 K 169 E 0 -0.0632714
87 K 170 L 0 -0.0724988
87 K 171 I 0 -0.0429391
87 K 172 A 0 -0.0489603
87 K 173 D 0 -0.0604571
87 K 174 V 0 -0.0551841
87 K 175 R 0 -0.0528964
87 K 176 D 0 0.00516343
87 K 177 H 0 -0.0247548
87 K 178 L 0 -0.0378209
87 K 179 D 0 -0.00844471
87 K 180 L 0 0.00882185
87 K 181 I 0 -0.018668
87 K 182 Y 0 0.0318113
87 K 183 A 0 -0.0177238
87 K 184 P 0 0.0577029
87 K 185 T 0 -0.0306807
87 K 186 F 0 -0.0677887
87 K 187 V 0 -0.0635999
87 K 188 V 0 -0.047842
87 K 189 Q 0 -0.0594919
87 K 190 A 0 -0.0268222
87 K 191 R 0 -0.0452364
87 K 192 H 0 -0.0565141
87 K 193 D 0 -0.0411985
87 K 194 E 0 -0.0537413
87 K 195 M 0 -0.0637582
87 K 196 I 0 -0.0141885
87 K 197 N 0 -0.0430784
87 K 198 P 0 -0.105429
87 K 199 D 0 -0.0311015
87 K 200 S 0 -0.02903
87 K 201 A 0 -0.0575503
87 K 202 N 0 -0.0346876
87 K 203 I 0 -0.0340093
87 K 204 I 0 0.0139268
87 K 205 Y 0 -0.0657547
87 K 206 N 0 -0.0131457
87 K 207 E 0 -0.00716304
87 K 208 I 0 -0.00985044
87 K 209 E 0 -0.0468406
87 K 211 P 0 -0.0217324
87 K 212 V 0 -0.0149038
87 K 213 K 0 -0.0655928
87 K 214 Q 0 0.0273487
87 K 215 I 0 -0.0490701
87 K 216 K 0 -0.0437098
87 K 217 W 0 -0.0893896
87 K 218 Y 0 -0.0766821
87 K 219 E 0 -0.0334527
87 K 220 Q 0 -0.0355414
87 K 221 S 0 -0.0427329
87 K 222 G 0 -0.0486025
87 K 223 H 0 0.00210849
87 K 224 V 0 -0.0742994
87 K 225 I 0 -0.0450061
87 K 226 T 0 -0.0197657
87 K 227 L 0 -0.00767057
87 K 228 D 0 -0.0449269
87 K 230 E 0 -0.0617608
87 K 231 K 0 -0.0639939
87 K 232 D 0 -0.0284935
87 K 233 Q 0 -0.0339146
87 K 234 L 0 -0.0762505
87 K 235 H 0 -0.0651947
87 K 236 E 0 0.00375766
87 K 237 D 0 -0.0752091
87 K 238 I 0 -0.0236094
87 K 239 Y 0 -0.0458569
88 I 89 A 0 0.392984
88 I 90 V 0 0.252255
88 I 91 A 0 0.0899102
88 I 92 G 0 0.0660277
88 I 93 L 0 0.0273551
88 I 94 S 0 -0.00741223
88 I 95 L 0 -0.00813158
88 I 96 G 0 0.0303541
88 I 97 G 0 0.0040995
88 I 98 V 0 0.0106235
88 I 99 F 0 0.0799914
88 I 100 S 0 0.0156086
88 I 101 L 0 0.0819166
88 I 102 K 0 -0.0300723
88 I 103 L 0 0.147141
88 I 104 G 0 0.0048803
88 I 105 Y 0 0.00337759
88 I 106 T 0 -0.046103
88 I 107 V 0 0.0716227
88 I 108 P 0 0.115327
88 I 109 I 0 0.342822
88 I 110 E 0 0.204079
88 I 111 G 0 0.0938052
88 I 112 I 0 -0.0221995
88 I 113 V 0 0.0442989
88 I 114 T 0 -0.0442859
88 I 115 M 0 -0.0221436
88 I 116 C 0 0.00953349
88 I 117 A 0 -0.0675546
88 I 118 P 0 -0.0322107
88 I 119 M 0 -0.0315389
88 I 120 Y 0 -0.0080097
88 I 121 I 0 -0.0569041
88 I 122 K 0 -0.0383306
88 I 123 S 0 -0.068024
88 I 124 E 0 -0.0274663
88 I 134 Y 0 -0.0238865
88 I 135 A 0 -0.040559
88 I 142 E 0 -0.0315214
88 I 143 G 0 -0.0659306
88 I 146 E 0 -0.0644051
88 I 147 E 0 -0.0628744
88 I 148 Q 0 -0.0733345
88 I 149 I 0 -0.0837904
88 I 150 E 0 -0.0743884
88 I 151 Q 0 -0.0601458
88 I 152 E 0 -0.0608294
88 I 153 M 0 -0.0699759
88 I 154 E 0 -0.0767296
88 I 155 K 0 -0.0507254
88 I 156 F 0 -0.0716118
88 I 157 K 0 -0.0658993
88 I 158 Q 0 -0.081725
88 I 159 T 0 -0.0544545
88 I 160 P 0 -0.0683142
88 I 161 M 0 -0.0474184
88 I 162 K 0 -0.0845758
88 I 163 T 0 -0.0618074
88 I 164 L 0 -0.0453683
88 I 165 K 0 -0.0615727
88 I 166 A 0 -0.0628667
88 I 167 L 0 -0.0928417
88 I 168 Q 0 -0.0761697
88 I 169 E 0 -0.0741228
88 I 170 L 0 -0.0592276
88 I 171 I 0 -0.0540336
88 I 172 A 0 -0.0771025
88 I 173 D 0 -0.0353817
88 I 174 V 0 -0.0200233
88 I 175 R 0 -0.0500586
88 I 176 D 0 -0.042739
88 I 177 H 0 -0.0657368
88 I 178 L 0 -0.0133207
88 I 179 D 0 -0.0686562
88 I 180 L 0 -0.0539527
88 I 181 I 0 -0.0565326
88 I 182 Y 0 0.00575591
88 I 183 A 0 0.0388802
88 I 184 P 0 0.0173241
88 I 185 T 0 0.0115286
88 I 186 F 0 -0.0115378
88 I 187 V 0 -0.0268734
88 I 188 V 0 0.0150013
88 I 189 Q 0 -0.0509773
88 I 190 A 0 -0.0646714
88 I 191 R 0 -0.0756886
88 I 192 H 0 -0.0656865
88 I 193 D 0 -0.0220579
88 I 194 E 0 -0.0593241
88 I 195 M 0 -0.0340644
88 I 196 I 0 -0.0818246
88 I 197 N 0 -0.0716281
88 I 198 P 0 -0.0671907
88 I 199 D 0 -0.0516834
88 I 200 S 0 -0.0785914
88 I 201 A 0 -0.0313073
88 I 202 N 0 -0.0432832
88 I 203 I 0 -0.0258687
88 I 204 I 0 -0.037064
88 I 205 Y 0 -0.0512554
88 I 206 N 0 -0.0515582
88 I 207 E 0 -0.0779345
88 I 208 I 0 -0.061962
88 I 209 E 0 -0.0182715
88 I 211 P 0 -0.0425489
88 I 212 V 0 -0.0271672
88 I 213 K 0 -0.0415221
88 I 214 Q 0 -0.0340373
88 I 215 I 0 -0.0729015
88 I 216 K 0 -0.0483382
88 I 217 W 0 -0.0594524
88 I 218 Y 0 -0.0370352
88 I 219 E 0 -0.0495703
88 I 220 Q 0 -0.00847255
88 I 221 S 0 -0.0309467
88 I 222 G 0 -0.0717748
88 I 223 H 0 -0.020612
88 I 224 V 0 0.00363791
88 I 225 I 0 -0.0453818
88 I 226 T 0 -0.0394976
88 I 227 L 0 -0.0605557
88 I 228 D 0 -0.0330593
88 I 230 E 0 -0.0594003
88 I 231 K 0 -0.0111193
88 I 232 D 0 -0.0230914
88 I 233 Q 0 -0.0582476
88 I 234 L 0 -0.0751713
88 I 235 H 0 -0.0198693
88 I 236 E 0 -0.0528119
88 I 237 D 0 -0.016892
88 I 238 I 0 -0.0481502
88 I 239 Y 0 -0.010022
89 A 90 V 0 0.314885
89 A 91 A 0 0.244012
89 A 92 G 0 0.111086
89 A 93 L 0 0.205128
89 A 94 S 0 0.00362098
89 A 95 L 0 0.0137416
89 A 96 G 0 -0.00129402
89 A 97 G 0 0.0184454
89 A 98 V 0 -0.0317979
89 A 99 F 0 -0.0210157
89 A 100 S 0 0.0866189
89 A 101 L 0 0.0312794
89 A 102 K 0 -0.00171363
89 A 103 L 0 0.0640775
89 A 104 G 0 0.0283489
89 A 105 Y 0 0.0205997
89 A 106 T 0 -0.0113305
89 A 107 V 0 -0.0033123
89 A 108 P 0 -0.0286918
89 A 109 I 0 0.14687
89 A 110 E 0 0.617508
89 A 111 G 0 1.92223
89 A 112 I 0 0.0704403
89 A 113 V 0 0.771647
89 A 114 T 0 0.0217432
89 A 115 M 0 -0.0150275
89 A 116 C 0 -0.0442168
89 A 117 A 0 -0.0565801
89 A 118 P 0 -0.0403986
89 A 119 M 0 0.0246784
89 A 120 Y 0 -0.000623674
89 A 121 I 0 -0.0264052
89 A 122 K 0 -0.0058197
89 A 123 S 0 -0.0489246
89 A 124 E 0 -0.0504164
89 A 134 Y 0 -0.0189342
89 A 135 A 0 -0.0603292
89 A 142 E 0 -0.0577449
89 A 143 G 0 -0.0813735
89 A 146 E 0 -0.0530042
89 A 147 E 0 -0.071371
89 A 148 Q 0 -0.0656751
89 A 149 I 0 -0.0488008
89 A 150 E 0 -0.0862618
89 A 151 Q 0 -0.0696165
89 A 152 E 0 -0.0665493
89 A 153 M 0 -0.108948
89 A 154 E 0 -0.07974
89 A 155 K 0 -0.0686661
89 A 156 F 0 -0.075346
89 A 157 K 0 -0.0599608
89 A 158 Q 0 -0.0820639
89 A 159 T 0 -0.0923672
89 A 160 P 0 -0.0836969
89 A 161 M 0 -0.0916272
89 A 162 K 0 -0.0792915
89 A 163 T 0 -0.0773501
89 A 164 L 0 -0.0939768
89 A 165 K 0 -0.0711943
89 A 166 A 0 -0.055756
89 A 167 L 0 -0.11872
89 A 168 Q 0 -0.102612
89 A 169 E 0 -0.0588664
89 A 170 L 0 -0.0883413
89 A 171 I 0 -0.0798021
89 A 172 A 0 -0.0374325
89 A 173 D 0 -0.0472039
89 A 174 V 0 -0.0992243
89 A 175 R 0 -0.0770193
89 A 176 D 0 -0.0253223
89 A 177 H 0 -0.0792091
89 A 178 L 0 -0.0348762
89 A 179 D 0 -0.0460485
89 A 180 L 0 -0.0633441
89 A 181 I 0 -0.0613906
89 A 182 Y 0 -0.0596008
89 A 183 A 0 0.0296554
89 A 184 P 0 0.0264286
89 A 185 T 0 -0.0217434
89 A 186 F 0 0.0349686
89 A 187 V 0 -0.0355739
89 A 188 V 0 0.0171217
89 A 189 Q 0 -0.0706461
89 A 190 A 0 -0.0629794
89 A 191 R 0 -0.0930818
89 A 192 H 0 -0.0763683
89 A 193 D 0 -0.0574916
89 A 194 E 0 -0.0490823
89 A 195 M 0 0.00464921
89 A 196 I 0 -0.13062
89 A 197 N 0 -0.0525591
89 A 198 P 0 -0.0540586
89 A 199 D 0 -0.0589793
89 A 200 S 0 -0.0197234
89 A 201 A 0 -0.0880779
89 A 202 N 0 -0.0686351
89 A 203 I 0 -0.0783619
89 A 204 I 0 -0.0602955
89 A 205 Y 0 -0.0327453
89 A 206 N 0 -0.0513833
89 A 207 E 0 -0.0478872
89 A 208 I 0 -0.0803724
89 A 209 E 0 0.01696
89 A 211 P 0 -0.0347941
89 A 212 V 0 -0.00141744
89 A 213 K 0 -0.047374
89 A 214 Q 0 -0.0396697
89 A 215 I 0 -0.0489688
89 A 216 K 0 -0.0564375
89 A 217 W 0 -0.0984972
89 A 218 Y 0 -0.0237703
89 A 219 E 0 -0.0577909
89 A 220 Q 0 -0.102471
89 A 221 S 0 -0.0583925
89 A 222 G 0 -0.104069
89 A 223 H 0 -0.0500392
89 A 224 V 0 -0.0875084
89 A 225 I 0 -0.0981534
89 A 226 T 0 -0.0383543
89 A 227 L 0 -0.0794117
89 A 228 D 0 -0.0895238
89 A 230 E 0 -0.089809
89 A 231 K 0 -0.0751799
89 A 232 D 0 -0.0696634
89 A 233 Q 0 -0.061466
89 A 234 L 0 -0.0795801
89 A 235 H 0 -0.0292198
89 A 236 E 0 -0.0557096
89 A 237 D 0 -0.0232198
89 A 238 I 0 0.0368484
89 A 239 Y 0 0.00893614
90 V 91 A 0 0.236393
90 V 92 G 0 0.26512
90 V 93 L 0 0.128723
90 V 94 S 0 0.149351
90 V 95 L 0 0.0173103
90 V 96 G 0 0.0832817
90 V 97 G 0 0.132403
90 V 98 V 0 -0.0205998
90 V 99 F 0 -0.00813277
90 V 100 S 0 0.987142
90 V 101 L 0 -0.00596214
90 V 102 K 0 0.0236686
90 V 103 L 0 0.361092
90 V 104 G 0 0.0666521
90 V 105 Y 0 -0.00850049
90 V 106 T 0 0.0113812
90 V 107 V 0 0.0442183
90 V 108 P 0 0.0241866
90 V 109 I 0 0.328103
90 V 110 E 0 0.0217653
90 V 111 G 0 0.0164484
90 V 112 I 0 0.261592
90 V 113 V 0 0.012912
90 V 114 T 0 0.0288763
90 V 115 M 0 -0.0142106
90 V 116 C 0 -0.00320543
90 V 117 A 0 -0.00845259
90 V 118 P 0 0.0134591
90 V 119 M 0 1.22467e-05
90 V 120 Y 0 -0.0439513
90 V 121 I 0 -0.0199027
90 V 122 K 0 -0.00230247
90 V 123 S 0 -0.00473145
90 V 124 E 0 -0.0433711
90 V 134 Y 0 -0.0130435
90 V 135 A 0 -0.0384445
90 V 142 E 0 -0.0182651
90 V 143 G 0 -0.0365481
90 V 146 E 0 -0.0430458
90 V 147 E 0 -0.0402528
90 V 148 Q 0 -0.0500355
90 V 149 I 0 -0.023955
90 V 150 E 0 -0.0312123
90 V 151 Q 0 -0.0386433
90 V 152 E 0 -0.0271055
90 V 153 M 0 -0.0418229
90 V 154 E 0 -0.0403658
90 V 155 K 0 -0.0324736
90 V 156 F 0 -0.0370301
90 V 157 K 0 -0.0527615
90 V 158 Q 0 -0.0261638
90 V 159 T 0 -0.0282486
90 V 160 P 0 -0.0178497
90 V 161 M 0 -0.0446603
90 V 162 K 0 -0.0480689
90 V 163 T 0 -0.0825795
90 V 164 L 0 -0.0377602
90 V 165 K 0 -0.0457549
90 V 166 A 0 -0.0493475
90 V 167 L 0 -0.0751715
90 V 168 Q 0 -0.0442008
90 V 169 E 0 -0.0798069
90 V 170 L 0 -0.0203801
90 V 171 I 0 -0.0588606
90 V 172 A 0 -0.0541492
90 V 173 D 0 -0.0589871
90 V 174 V 0 -0.0389376
90 V 175 R 0 -0.0276997
90 V 176 D 0 -0.0387152
90 V 177 H 0 -0.0268269
90 V 178 L 0 0.00628878
90 V 179 D 0 -0.0394664
90 V 180 L 0 -0.0763398
90 V 181 I 0 -0.0334016
90 V 182 Y 0 -0.0499427
90 V 183 A 0 -0.0282428
90 V 184 P 0 -0.0328312
90 V 185 T 0 -0.00220042
90 V 186 F 0 -0.0401457
90 V 187 V 0 -0.014382
90 V 188 V 0 -0.0104493
90 V 189 Q 0 -0.0943201
90 V 190 A 0 -0.0352017
90 V 191 R 0 -0.0388519
90 V 192 H 0 -0.0891621
90 V 193 D 0 0.000197003
90 V 194 E 0 -0.0190832
90 V 195 M 0 -0.0849578
90 V 196 I 0 -0.0567156
90 V 197 N 0 -0.0287941
90 V 198 P 0 -0.0694827
90 V 199 D 0 -0.0464821
90 V 200 S 0 -0.0960807
90 V 201 A 0 -0.0482358
90 V 202 N 0 -0.0589227
90 V 203 I 0 -0.0449542
90 V 204 I 0 -0.044813
90 V 205 Y 0 -0.0618176
90 V 206 N 0 -0.0457992
90 V 207 E 0 -0.0619905
90 V 208 I 0 -0.0166541
90 V 209 E 0 -0.0553159
90 V 211 P 0 -0.0486596
90 V 212 V 0 -0.0512317
90 V 213 K 0 -0.0531956
90 V 214 Q 0 -0.0322486
90 V 215 I 0 -0.0566534
90 V 216 K 0 -0.0354038
90 V 217 W 0 -0.0977809
90 V 218 Y 0 -0.0241539
90 V 219 E 0 -0.0454563
90 V 220 Q 0 -0.0193849
90 V 221 S 0 0.058565
90 V 222 G 0 -0.0334012
90 V 223 H 0 0.0174795
90 V 224 V 0 -0.000413965
90 V 225 I 0 -0.0331718
90 V 226 T 0 -0.0275286
90 V 227 L 0 -0.074206
90 V 228 D 0 -0.0333227
90 V 230 E 0 -0.0491995
90 V 231 K 0 -0.0458234
90 V 232 D 0 -0.0179822
90 V 233 Q 0 -0.0117103
90 V 234 L 0 -0.0166259
90 V 235 H 0 -0.0413014
90 V 236 E 0 -0.0365234
90 V 237 D 0 -0.0740211
90 V 238 I 0 -0.0301419
90 V 239 Y 0 -0.0206599
91 A 92 G 0 0.18687
91 A 93 L 0 0.384553
91 A 94 S 0 0.0603261
91 A 95 L 0 0.0412645
91 A 96 G 0 0.0445658
91 A 97 G 0 0.0762474
91 A 98 V 0 0.0292584
91 A 99 F 0 0.0330358
91 A 100 S 0 0.1533
91 A 101 L 0 0.00876835
91 A 102 K 0 0.0215163
91 A 103 L 0 0.0107221
91 A 104 G 0 -0.00684981
91 A 105 Y 0 0.000522427
91 A 106 T 0 0.00758631
91 A 107 V 0 -0.0239238
91 A 108 P 0 -0.014632
91 A 109 I 0 -0.0465702
91 A 110 E 0 -0.0144887
91 A 111 G 0 0.100101
91 A 112 I 0 -0.0104862
91 A 113 V 0 0.573222
91 A 114 T 0 0.149024
91 A 115 M 0 0.622251
91 A 116 C 0 0.0519015
91 A 117 A 0 -0.0067435
91 A 118 P 0 0.0370102
91 A 119 M 0 0.0146183
91 A 120 Y 0 0.0150434
91 A 121 I 0 -0.0459837
91 A 122 K 0 -0.0450761
91 A 123 S 0 -0.0172612
91 A 124 E 0 -0.00377665
91 A 134 Y 0 -0.0356129
91 A 135 A 0 -0.0376412
91 A 142 E 0 -0.0609855
91 A 143 G 0 -0.0501326
91 A 146 E 0 -0.0637206
91 A 147 E 0 -0.0499636
91 A 148 Q 0 -0.0456233
91 A 149 I 0 -0.0615178
91 A 150 E 0 -0.0695214
91 A 151 Q 0 -0.0480127
91 A 152 E 0 -0.0673784
91 A 153 M 0 -0.0674815
91 A 154 E 0 -0.058192
91 A 155 K 0 -0.0686267
91 A 156 F 0 -0.0524235
91 A 157 K 0 -0.0422279
91 A 158 Q 0 -0.0752555
91 A 159 T 0 -0.0462543
91 A 160 P 0 -0.0558654
91 A 161 M 0 -0.0784833
91 A 162 K 0 -0.086928
91 A 163 T 0 -0.0480341
91 A 164 L 0 -0.0612181
91 A 165 K 0 -0.058666
91 A 166 A 0 -0.0734765
91 A 167 L 0 -0.0246352
91 A 168 Q 0 -0.0621794
91 A 169 E 0 -0.070712
91 A 170 L 0 -0.0752754
91 A 171 I 0 -0.0529777
91 A 172 A 0 -0.0614267
91 A 173 D 0 -0.0420692
91 A 174 V 0 -0.0565161
91 A 175 R 0 -0.0361563
91 A 176 D 0 -0.0630333
91 A 177 H 0 -0.0712762
91 A 178 L 0 -0.051269
91 A 179 D 0 -0.0816121
91 A 180 L 0 -0.0703828
91 A 181 I 0 -0.0720108
91 A 182 Y 0 -0.0571962
91 A 183 A 0 -0.0540683
91 A 184 P 0 -0.0353835
91 A 185 T 0 0.0104852
91 A 186 F 0 0.0118332
91 A 187 V 0 -0.0585246
91 A 188 V 0 0.0303732
91 A 189 Q 0 -0.110064
91 A 190 A 0 0.0130015
91 A 191 R 0 -0.0225112
91 A 192 H 0 -0.0181484
91 A 193 D 0 -0.0485143
91 A 194 E 0 -0.0459499
91 A 195 M 0 -0.0625554
91 A 196 I 0 -0.0035969
91 A 197 N 0 -0.0501389
91 A 198 P 0 -0.0562862
91 A 199 D 0 -0.0484977
91 A 200 S 0 -0.0371268
91 A 201 A 0 -0.0762497
91 A 202 N 0 -0.0689788
91 A 203 I 0 -0.0560322
91 A 204 I 0 -0.0393138
91 A 205 Y 0 -0.0640924
91 A 206 N 0 -0.074565
91 A 207 E 0 -0.0420571
91 A 208 I 0 -0.0235204
91 A 209 E 0 -0.0261498
91 A 211 P 0 -0.0196374
91 A 212 V 0 -0.059174
91 A 213 K 0 -0.0526826
91 A 214 Q 0 -0.0335783
91 A 215 I 0 -0.067555
91 A 216 K 0 -0.0204299
91 A 217 W 0 -0.028948
91 A 218 Y 0 -0.0315665
91 A 219 E 0 -0.0504522
91 A 220 Q 0 -0.0345479
91 A 221 S 0 -0.0699595
91 A 222 G 0 0.000853203
91 A 223 H 0 -0.0512866
91 A 224 V 0 -0.0203494
91 A 225 I 0 0.0367666
91 A 226 T 0 0.0343768
91 A 227 L 0 0.00388656
91 A 228 D 0 -0.0323775
91 A 230 E 0 -0.0310119
91 A 231 K 0 -0.0196859
91 A 232 D 0 -0.0548557
91 A 233 Q 0 -0.0411115
91 A 234 L 0 0.11444
91 A 235 H 0 -0.00152114
91 A 236 E 0 -0.0755246
91 A 237 D 0 -0.0463533
91 A 238 I 0 0.177791
91 A 239 Y 0 -0.0297736
92 G 93 L 0 0.203975
92 G 94 S 0 0.296201
92 G 95 L 0 0.0339844
92 G 96 G 0 0.352061
92 G 97 G 0 0.397936
92 G 98 V 0 0.135029
92 G 99 F 0 0.126053
92 G 100 S 0 0.407729
92 G 101 L 0 -0.000626425
92 G 102 K 0 -0.036935
92 G 103 L 0 0.168107
92 G 104 G 0 0.301407
92 G 105 Y 0 -0.0338829
92 G 106 T 0 -0.00407612
92 G 107 V 0 -0.080429
92 G 108 P 0 0.0149504
92 G 109 I 0 0.0260102
92 G 110 E 0 -0.0302338
92 G 111 G 0 -0.0136272
92 G 112 I 0 0.107968
92 G 113 V 0 0.0138065
92 G 114 T 0 0.216756
92 G 115 M 0 -0.0313342
92 G 116 C 0 -0.0413496
92 G 117 A 0 0.0390814
92 G 118 P 0 -0.0100535
92 G 119 M 0 0.00558533
92 G 120 Y 0 -0.0340874
92 G 121 I 0 -0.0478316
92 G 122 K 0 -0.0408804
92 G 123 S 0 -0.00528735
92 G 124 E 0 -0.00376794
92 G 134 Y 0 -0.0128265
92 G 135 A 0 0.0172148
92 G 142 E 0 -0.0714906
92 G 143 G 0 -0.0363591
92 G 146 E 0 -0.0230524
92 G 147 E 0 -0.00156391
92 G 148 Q 0 -0.0536016
92 G 149 I 0 0.0395328
92 G 150 E 0 -0.0217106
92 G 151 Q 0 -0.0203596
92 G 152 E 0 -0.0403375
92 G 153 M 0 -0.000277069
92 G 154 E 0 -0.0407272
92 G 155 K 0 -0.0494908
92 G 156 F 0 -0.019339
92 G 157 K 0 -0.0560478
92 G 158 Q 0 -0.0189388
92 G 159 T 0 -0.0562694
92 G 160 P 0 -0.0454373
92 G 161 M 0 -0.0379054
92 G 162 K 0 -0.0385487
92 G 163 T 0 -0.045746
92 G 164 L 0 -0.073793
92 G 165 K 0 -0.0216049
92 G 166 A 0 -0.0328441
92 G 167 L 0 -0.0604767
92 G 168 Q 0 -0.0557363
92 G 169 E 0 -0.00988912
92 G 170 L 0 -0.034578
92 G 171 I 0 -0.0343635
92 G 172 A 0 -0.0496843
92 G 173 D 0 -0.0454993
92 G 174 V 0 -0.0329342
92 G 175 R 0 -0.0547841
92 G 176 D 0 -0.0592935
92 G 177 H 0 -0.0435324
92 G 178 L 0 0.00518489
92 G 179 D 0 -0.00222491
92 G 180 L 0 -0.0150612
92 G 181 I 0 0.0527423
92 G 182 Y 0 -0.0253535
92 G 183 A 0 -0.00086744
92 G 184 P 0 0.0189811
92 G 185 T 0 -0.00493387
92 G 186 F 0 0.0563308
92 G 187 V 0 -0.0148064
92 G 188 V 0 -0.0344101
92 G 189 Q 0 0.00646899
92 G 190 A 0 0.019691
92 G 191 R 0 -0.0238969
92 G 192 H 0 -0.0151846
92 G 193 D 0 0.0456124
92 G 194 E 0 -0.0611662
92 G 195 M 0 -0.0599146
92 G 196 I 0 -0.0458001
92 G 197 N 0 -0.018026
92 G 198 P 0 -0.0197376
92 G 199 D 0 -0.0278138
92 G 200 S 0 -0.0249216
92 G 201 A 0 -0.0087784
92 G 202 N 0 -0.088109
92 G 203 I 0 -0.0503917
92 G 204 I 0 0.0187371
92 G 205 Y 0 -0.049693
92 G 206 N 0 -0.0309901
92 G 207 E 0 -0.0543813
92 G 208 I 0 -0.0157549
92 G 209 E 0 -0.0415629
92 G 211 P 0 -0.0168404
92 G 212 V 0 -0.0347262
92 G 213 K 0 -0.0250773
92 G 214 Q 0 -0.0339701
92 G 215 I 0 -0.0393801
92 G 216 K 0 -0.040687
92 G 217 W 0 0.00358468
92 G 218 Y 0 -0.0562722
92 G 219 E 0 0.0135018
92 G 220 Q 0 -0.0260855
92 G 221 S 0 -0.0179851
92 G 222 G 0 -0.0433766
92 G 223 H 0 0.0856455
92 G 224 V 0 0.00366634
92 G 225 I 0 -0.021185
92 G 226 T 0 -0.0350356
92 G 227 L 0 0.0160542
92 G 228 D 0 -0.0533817
92 G 230 E 0 -0.0286871
92 G 231 K 0 -0.0154749
92 G 232 D 0 -0.0118266
92 G 233 Q 0 -0.0472315
92 G 234 L 0 -0.0191089
92 G 235 H 0 -0.0495392
92 G 236 E 0 0.0122452
92 G 237 D 0 -0.0367945
92 G 238 I 0 0.0607976
92 G 239 Y 0 -0.0113199
93 L 94 S 0 0.173945
93 L 95 L 0 0.226594
93 L 96 G 0 0.122063
93 L 97 G 0 0.00611897
93 L 98 V 0 0.169753
93 L 99 F 0 0.121583
93 L 100 S 0 0.0266785
93 L 101 L 0 -0.0435227
93 L 102 K 0 0.0702022
93 L 103 L 0 -0.0134401
93 L 104 G 0 -0.0446934
93 L 105 Y 0 -0.0505798
93 L 106 T 0 -0.018404
93 L 107 V 0 -0.00852755
93 L 108 P 0 0.0106485
93 L 109 I 0 0.0199015
93 L 110 E 0 -0.0821393
93 L 111 G 0 -0.00511905
93 L 112 I 0 -0.0611528
93 L 113 V 0 -0.038737
93 L 114 T 0 0.0707493
93 L 115 M 0 0.364046
93 L 116 C 0 0.474546
93 L 117 A 0 0.0830322
93 L 118 P 0 0.0939053
93 L 119 M 0 0.0797185
93 L 120 Y 0 0.047209
93 L 121 I 0 0.0742149
93 L 122 K 0 -0.0135903
93 L 123 S 0 0.000567275
93 L 124 E 0 -0.0132183
93 L 134 Y 0 -0.0385745
93 L 135 A 0 -0.0427983
93 L 142 E 0 -0.0184681
93 L 143 G 0 -0.00724239
93 L 146 E 0 -0.0536212
93 L 147 E 0 -0.0678377
93 L 148 Q 0 -0.0641366
93 L 149 I 0 -0.036305
93 L 150 E 0 -0.0886802
93 L 151 Q 0 -0.087485
93 L 152 E 0 -0.0659307
93 L 153 M 0 -0.116241
93 L 154 E 0 -0.0799076
93 L 155 K 0 -0.0580081
93 L 156 F 0 -0.0481184
93 L 157 K 0 -0.0475994
93 L 158 Q 0 -0.090137
93 L 159 T 0 -0.0627145
93 L 160 P 0 -0.0930018
93 L 161 M 0 -0.077372
93 L 162 K 0 -0.101057
93 L 163 T 0 -0.0346608
93 L 164 L 0 -0.0821092
93 L 165 K 0 -0.0919642
93 L 166 A 0 -0.0638297
93 L 167 L 0 -0.0392399
93 L 168 Q 0 -0.0790721
93 L 169 E 0 -0.0883989
93 L 170 L 0 -0.0917964
93 L 171 I 0 -0.0694675
93 L 172 A 0 -0.062374
93 L 173 D 0 -0.0331713
93 L 174 V 0 -0.050533
93 L 175 R 0 -0.00174823
93 L 176 D 0 -0.0619851
93 L 177 H 0 -0.0730728
93 L 178 L 0 -0.0240127
93 L 179 D 0 -0.0772651
93 L 180 L 0 -0.0951009
93 L 181 I 0 -0.0622877
93 L 182 Y 0 -0.0766143
93 L 183 A 0 -0.103732
93 L 184 P 0 -0.0698173
93 L 185 T 0 -0.0840647
93 L 186 F 0 -0.0448633
93 L 187 V 0 -0.0543993
93 L 188 V 0 -0.017733
93 L 189 Q 0 0.0308587
93 L 190 A 0 0.00277897
93 L 191 R 0 -0.0604608
93 L 192 H 0 -0.0231991
93 L 193 D 0 -0.00692669
93 L 194 E 0 0.0588339
93 L 195 M 0 0.10399
93 L 196 I 0 0.0918373
93 L 197 N 0 -0.0202595
93 L 198 P 0 -0.0152205
93 L 199 D 0 -0.0152059
93 L 200 S 0 0.0168676
93 L 201 A 0 -0.0215248
93 L 202 N 0 -0.0455183
93 L 203 I 0 -0.0266003
93 L 204 I 0 -0.0216112
93 L 205 Y 0 -0.0742388
93 L 206 N 0 -0.0960854
93 L 207 E 0 -0.0533062
93 L 208 I 0 -0.0445935
93 L 209 E 0 -0.0927541
93 L 211 P 0 -0.0756284
93 L 212 V 0 -0.0860643
93 L 213 K 0 -0.0796701
93 L 214 Q 0 -0.046116
93 L 215 I 0 -0.0592487
93 L 216 K 0 -0.058026
93 L 217 W 0 -0.0490172
93 L 218 Y 0 -0.037996
93 L 219 E 0 -0.0565324
93 L 220 Q 0 -0.0342161
93 L 221 S 0 0.0279211
93 L 222 G 0 0.115135
93 L 223 H 0 0.0531774
93 L 224 V 0 0.323097
93 L 225 I 0 0.136815
93 L 226 T 0 0.273623
93 L 227 L 0 0.0385789
93 L 228 D 0 0.074718
93 L 230 E 0 -0.00431244
93 L 231 K 0 -0.0291384
93 L 232 D 0 -0.0765229
93 L 233 Q 0 -0.0872842
93 L 234 L 0 0.0122846
93 L 235 H 0 -0.0744812
93 L 236 E 0 -0.112193
93 L 237 D 0 -0.0574693
93 L 238 I 0 -0.0592852
93 L 239 Y 0 -0.111507
94 S 95 L 0 0.336299
94 S 96 G 0 0.160896
94 S 97 G 0 0.262342
94 S 98 V 0 0.0739806
94 S 99 F 0 0.00580403
94 S 100 S 0 0.0714072
94 S 101 L 0 0.0605461
94 S 102 K 0 -0.0139094
94 S 103 L 0 0.0275736
94 S 104 G 0 -0.0110513
94 S 105 Y 0 -0.0441192
94 S 106 T 0 -0.0187911
94 S 107 V 0 -0.0324797
94 S 108 P 0 0.015127
94 S 109 I 0 -0.03678
94 S 110 E 0 -0.0598296
94 S 111 G 0 -0.0534543
94 S 112 I 0 -0.0162722
94 S 113 V 0 0.0750734
94 S 114 T 0 -0.0299594
94 S 115 M 0 -0.018485
94 S 116 C 0 0.231636
94 S 117 A 0 0.129456
94 S 118 P 0 -0.0259392
94 S 119 M 0 -0.0357169
94 S 120 Y 0 -0.0207228
94 S 121 I 0 -0.00440542
94 S 122 K 0 -0.0330329
94 S 123 S 0 0.0036141
94 S 124 E 0 -0.0473291
94 S 134 Y 0 -0.0260161
94 S 135 A 0 0.0530577
94 S 142 E 0 -0.0557874
94 S 143 G 0 -0.0347463
94 S 146 E 0 -0.0279302
94 S 147 E 0 -0.0420701
94 S 148 Q 0 -0.044874
94 S 149 I 0 0.00208664
94 S 150 E 0 -0.0463417
94 S 151 Q 0 0.00211563
94 S 152 E 0 -0.042138
94 S 153 M 0 0.0144877
94 S 154 E 0 -0.0458748
94 S 155 K 0 -0.0506233
94 S 156 F 0 -0.0248955
94 S 157 K 0 -0.058442
94 S 158 Q 0 -0.0733236
94 S 159 T 0 -0.0584061
94 S 160 P 0 -0.0600811
94 S 161 M 0 -0.0553983
94 S 162 K 0 -0.0354454
94 S 163 T 0 -0.0590629
94 S 164 L 0 -0.0317989
94 S 165 K 0 -0.0342378
94 S 166 A 0 -0.0195003
94 S 167 L 0 -0.020311
94 S 168 Q 0 0.000823442
94 S 169 E 0 -0.0285071
94 S 170 L 0 -0.0117569
94 S 171 I 0 -0.0666947
94 S 172 A 0 -0.0680822
94 S 173 D 0 0.011339
94 S 174 V 0 -0.0668243
94 S 175 R 0 -0.0570657
94 S 176 D 0 -0.0341941
94 S 177 H 0 -0.050483
94 S 178 L 0 -0.0289675
94 S 179 D 0 -0.0262458
94 S 180 L 0 -0.0197563
94 S 181 I 0 -0.0477958
94 S 182 Y 0 -0.0549171
94 S 183 A 0 -0.0640169
94 S 184 P 0 -0.0184456
94 S 185 T 0 -0.0602223
94 S 186 F 0 -0.022738
94 S 187 V 0 -0.00202045
94 S 188 V 0 -0.0435091
94 S 189 Q 0 -0.00820637
94 S 190 A 0 0.0384786
94 S 191 R 0 -0.0291198
94 S 192 H 0 -0.0726199
94 S 193 D 0 0.123086
94 S 194 E 0 -0.0271732
94 S 195 M 0 -0.0406757
94 S 196 I 0 -0.0080648
94 S 197 N 0 -0.0456234
94 S 198 P 0 -0.0952111
94 S 199 D 0 -0.0776052
94 S 200 S 0 -0.05954
94 S 201 A 0 -0.0950671
94 S 202 N 0 -0.0720419
94 S 203 I 0 -0.0783577
94 S 204 I 0 -0.0348337
94 S 205 Y 0 -0.00977755
94 S 206 N 0 -0.0417769
94 S 207 E 0 -0.0189197
94 S 208 I 0 -0.0476668
94 S 209 E 0 -0.0057942
94 S 211 P 0 -0.0571287
94 S 212 V 0 -0.0300539
94 S 213 K 0 0.0141909
94 S 214 Q 0 -0.0653468
94 S 215 I 0 -0.00571343
94 S 216 K 0 -0.00417064
94 S 217 W 0 -0.0620063
94 S 218 Y 0 -0.0959213
94 S 219 E 0 -0.056824
94 S 220 Q 0 -0.0565811
94 S 221 S 0 -0.071552
94 S 222 G 0 -0.0849415
94 S 223 H 0 0.353297
94 S 224 V 0 0.136697
94 S 225 I 0 -0.0453656
94 S 226 T 0 -0.0317427
94 S 227 L 0 0.070208
94 S 228 D 0 0.0114525
94 S 230 E 0 -0.034284
94 S 231 K 0 -0.0178785
94 S 232 D 0 -0.0516266
94 S 233 Q 0 -0.066777
94 S 234 L 0 -0.00555514
94 S 235 H 0 -0.0520968
94 S 236 E 0 -0.00809896
94 S 237 D 0 -0.0321254
94 S 238 I 0 -0.0089289
94 S 239 Y 0 0.00705134
95 L 96 G 0 0.17614
95 L 97 G 0 0.172474
95 L 98 V 0 0.240225
95 L 99 F 0 0.384554
95 L 100 S 0 0.069412
95 L 101 L 0 0.103191
95 L 102 K 0 0.0957135
95 L 103 L 0 0.00117014
95 L 104 G 0 -0.0268365
95 L 105 Y 0 0.0228087
95 L 106 T 0 0.0639022
95 L 107 V 0 -0.0327086
95 L 108 P 0 -0.0306505
95 L 109 I 0 -0.00759685
95 L 110 E 0 -0.0506921
95 L 111 G 0 -0.0248087
95 L 112 I 0 -0.0675817
95 L 113 V 0 -0.0644412
95 L 114 T 0 0.0864425
95 L 115 M 0 0.0831565
95 L 116 C 0 0.154991
95 L 117 A 0 0.071608
95 L 118 P 0 0.145454
95 L 119 M 0 0.0654346
95 L 120 Y 0 0.029221
95 L 121 I 0 0.0803508
95 L 122 K 0 0.0590799
95 L 123 S 0 0.0457201
95 L 124 E 0 -0.0107423
95 L 134 Y 0 -0.0434046
95 L 135 A 0 -0.0355476
95 L 142 E 0 -0.0427786
95 L 143 G 0 -0.0815156
95 L 146 E 0 -0.0641571
95 L 147 E 0 -0.0685334
95 L 148 Q 0 -0.0757626
95 L 149 I 0 -0.0419258
95 L 150 E 0 -0.0778718
95 L 151 Q 0 -0.0940967
95 L 152 E 0 -0.0583681
95 L 153 M 0 -0.0711516
95 L 154 E 0 -0.101997
95 L 155 K 0 -0.0643411
95 L 156 F 0 -0.0464848
95 L 157 K 0 -0.103227
95 L 158 Q 0 -0.0830837
95 L 159 T 0 -0.0823213
95 L 160 P 0 -0.0835353
95 L 161 M 0 -0.0731793
95 L 162 K 0 -0.0798367
95 L 163 T 0 -0.0505286
95 L 164 L 0 -0.0217108
95 L 165 K 0 -0.0446378
95 L 166 A 0 -0.0270319
95 L 167 L 0 -0.0554905
95 L 168 Q 0 -0.0534076
95 L 169 E 0 -0.0967878
95 L 170 L 0 -0.0666839
95 L 171 I 0 -0.0369036
95 L 172 A 0 -0.0356791
95 L 173 D 0 0.0115304
95 L 174 V 0 0.0193967
95 L 175 R 0 -0.0402365
95 L 176 D 0 -0.0588294
95 L 177 H 0 -0.0504225
95 L 178 L 0 0.00159016
95 L 179 D 0 -0.077287
95 L 180 L 0 -0.0474202
95 L 181 I 0 -0.0323676
95 L 182 Y 0 -0.0621588
95 L 183 A 0 0.0184969
95 L 184 P 0 -0.0447619
95 L 185 T 0 -0.0266106
95 L 186 F 0 -0.0823185
95 L 187 V 0 -0.0315163
95 L 188 V 0 0.0126722
95 L 189 Q 0 -0.0828709
95 L 190 A 0 0.00234671
95 L 191 R 0 -0.0434861
95 L 192 H 0 0.00732141
95 L 193 D 0 -1.16467e-05
95 L 194 E 0 0.0191817
95 L 195 M 0 0.172425
95 L 196 I 0 0.0230566
95 L 197 N 0 -0.0346847
95 L 198 P 0 -0.0101773
95 L 199 D 0 -0.0530739
95 L 200 S 0 0.0446535
95 L 201 A 0 -0.0297296
95 L 202 N 0 -0.102292
95 L 203 I 0 -0.0542001
95 L 204 I 0 0.0193633
95 L 205 Y 0 -0.0770854
95 L 206 N 0 -0.0966108
95 L 207 E 0 -0.0373766
95 L 208 I 0 -0.0271739
95 L 209 E 0 -0.0433664
95 L 211 P 0 -0.0292517
95 L 212 V 0 -0.0819509
95 L 213 K 0 -0.0675828
95 L 214 Q 0 -0.09171
95 L 215 I 0 -0.0684682
95 L 216 K 0 -0.0896452
95 L 217 W 0 -0.105293
95 L 218 Y 0 -0.0680889
95 L 219 E 0 -0.0541044
95 L 220 Q 0 -0.0171935
95 L 221 S 0 0.0279058
95 L 222 G 0 0.0889443
95 L 223 H 0 -0.0269048
95 L 224 V 0 0.0252541
95 L 225 I 0 0.0302034
95 L 226 T 0 -0.0110075
95 L 227 L 0 -0.020306
95 L 228 D 0 -0.0364574
95 L 230 E 0 -0.0629532
95 L 231 K 0 -0.0181769
95 L 232 D 0 -0.0631769
95 L 233 Q 0 -0.0905887
95 L 234 L 0 -0.0715907
95 L 235 H 0 -0.10813
95 L 236 E 0 -0.0974937
95 L 237 D 0 -0.0662463
95 L 238 I 0 -0.0771423
95 L 239 Y 0 -0.111332
96 G 97 G 0 0.191995
96 G 98 V 0 0.116329
96 G 99 F 0 0.175941
96 G 100 S 0 0.351101
96 G 101 L 0 0.119392
96 G 102 K 0 0.0509352
96 G 103 L 0 0.0360676
96 G 104 G 0 0.0758912
96 G 105 Y 0 -0.0384319
96 G 106 T 0 0.0114596
96 G 107 V 0 0.0052448
96 G 108 P 0 0.0265059
96 G 109 I 0 0.0187797
96 G 110 E 0 -0.0004707
96 G 111 G 0 -0.0156863
96 G 112 I 0 0.0682128
96 G 113 V 0 0.00900758
96 G 114 T 0 0.0413974
96 G 115 M 0 0.00938557
96 G 116 C 0 -0.01903
96 G 117 A 0 0.0750659
96 G 118 P 0 -0.0464154
96 G 119 M 0 -0.0185938
96 G 120 Y 0 -0.0753688
96 G 121 I 0 -0.00855683
96 G 122 K 0 -0.00987667
96 G 123 S 0 0.0185752
96 G 124 E 0 -0.0558426
96 G 134 Y 0 -0.0287568
96 G 135 A 0 0.00184725
96 G 142 E 0 -0.0389659
96 G 143 G 0 -0.00829278
96 G 146 E 0 -0.00334822
96 G 147 E 0 -0.0191827
96 G 148 Q 0 -0.0177218
96 G 149 I 0 0.0302342
96 G 150 E 0 -0.0287735
96 G 151 Q 0 -0.0171554
96 G 152 E 0 -0.037238
96 G 153 M 0 -0.000940312
96 G 154 E 0 -0.0289117
96 G 155 K 0 -0.051247
96 G 156 F 0 0.0228501
96 G 157 K 0 -0.0521875
96 G 158 Q 0 -0.00945559
96 G 159 T 0 -0.044599
96 G 160 P 0 -0.040639
96 G 161 M 0 -0.0076809
96 G 162 K 0 -0.0318158
96 G 163 T 0 -0.0520581
96 G 164 L 0 -0.011989
96 G 165 K 0 -0.0510109
96 G 166 A 0 -0.0416529
96 G 167 L 0 -0.046295
96 G 168 Q 0 -0.0545528
96 G 169 E 0 -0.0352912
96 G 170 L 0 -0.0349898
96 G 171 I 0 -0.0104082
96 G 172 A 0 -0.0245735
96 G 173 D 0 -0.051911
96 G 174 V 0 -0.0507267
96 G 175 R 0 -0.0580082
96 G 176 D 0 -0.0139032
96 G 177 H 0 -0.05651
96 G 178 L 0 -0.0669127
96 G 179 D 0 -0.0128956
96 G 180 L 0 -0.0303373
96 G 181 I 0 -0.0410732
96 G 182 Y 0 -0.0160816
96 G 183 A 0 -0.0140634
96 G 184 P 0 0.0623191
96 G 185 T 0 -0.00961761
96 G 186 F 0 -0.0431044
96 G 187 V 0 -0.00269066
96 G 188 V 0 0.000282292
96 G 189 Q 0 -0.0521148
96 G 190 A 0 0.00848902
96 G 191 R 0 0.00497842
96 G 192 H 0 -0.0158147
96 G 193 D 0 0.066674
96 G 194 E 0 -0.0385309
96 G 195 M 0 -0.0161942
96 G 196 I 0 -0.0157086
96 G 197 N 0 -0.00657997
96 G 198 P 0 -0.0601356
96 G 199 D 0 -0.0109973
96 G 200 S 0 -0.0581385
96 G 201 A 0 -0.0269774
96 G 202 N 0 -0.052188
96 G 203 I 0 -0.0365929
96 G 204 I 0 -0.0154218
96 G 205 Y 0 -0.0442942
96 G 206 N 0 -0.0238974
96 G 207 E 0 -0.044366
96 G 208 I 0 -0.00408053
96 G 209 E 0 -0.0396465
96 G 211 P 0 -0.0345913
96 G 212 V 0 -0.042418
96 G 213 K 0 -0.0093153
96 G 214 Q 0 -0.0367968
96 G 215 I 0 -0.0386047
96 G 216 K 0 -0.0297391
96 G 217 W 0 -0.0562698
96 G 218 Y 0 -0.0110908
96 G 219 E 0 0.0106408
96 G 220 Q 0 0.0266716
96 G 221 S 0 -0.0588309
96 G 222 G 0 -0.0244654
96 G 223 H 0 0.128212
96 G 224 V 0 0.00554964
96 G 225 I 0 0.0449975
96 G 226 T 0 -0.0506985
96 G 227 L 0 -0.0275959
96 G 228 D 0 0.00474117
96 G 230 E 0 -0.0214864
96 G 231 K 0 -0.00982183
96 G 232 D 0 -0.016207
96 G 233 Q 0 -0.0387936
96 G 234 L 0 0.0344428
96 G 235 H 0 -0.0546156
96 G 236 E 0 0.0394793
96 G 237 D 0 -0.0209724
96 G 238 I 0 0.0588299
96 G 239 Y 0 -0.0177958
97 G 98 V 0 0.226285
97 G 99 F 0 0.176785
97 G 100 S 0 0.172166
97 G 101 L 0 0.12201
97 G 102 K 0 0.0573783
97 G 103 L 0 -0.0220253
97 G 104 G 0 0.0931743
97 G 105 Y 0 0.0214873
97 G 106 T 0 -0.0389899
97 G 107 V 0 -0.0318201
97 G 108 P 0 0.00117633
97 G 109 I 0 0.029141
97 G 110 E 0 -0.00550954
97 G 111 G 0 -0.0557798
97 G 112 I 0 0.113867
97 G 113 V 0 0.025123
97 G 114 T 0 0.439479
97 G 115 M 0 0.0528436
97 G 116 C 0 0.244471
97 G 117 A 0 0.819127
97 G 118 P 0 0.0841508
97 G 119 M 0 0.136943
97 G 120 Y 0 -0.036331
97 G 121 I 0 -0.0076312
97 G 122 K 0 0.00423857
97 G 123 S 0 -0.0278786
97 G 124 E 0 -0.0191783
97 G 134 Y 0 -0.0408839
97 G 135 A 0 -0.00528948
97 G 142 E 0 -0.0386269
97 G 143 G 0 -0.0282704
97 G 146 E 0 -0.03369
97 G 147 E 0 -0.00820676
97 G 148 Q 0 -0.0737946
97 G 149 I 0 0.0187664
97 G 150 E 0 -0.0276351
97 G 151 Q 0 -0.0227792
97 G 152 E 0 -0.0570556
97 G 153 M 0 -0.0227866
97 G 154 E 0 -0.0307622
97 G 155 K 0 -0.035842
97 G 156 F 0 -0.0238745
97 G 157 K 0 -0.0344135
97 G 158 Q 0 -0.0491453
97 G 159 T 0 -0.0496601
97 G 160 P 0 -0.047424
97 G 161 M 0 -0.033284
97 G 162 K 0 -0.0115795
97 G 163 T 0 -0.0363566
97 G 164 L 0 -0.0528998
97 G 165 K 0 -0.02085
97 G 166 A 0 -0.0208836
97 G 167 L 0 -0.0341747
97 G 168 Q 0 -0.00831423
97 G 169 E 0 -0.0343169
97 G 170 L 0 -0.0220367
97 G 171 I 0 -0.0252556
97 G 172 A 0 -0.0106758
97 G 173 D 0 -0.0141405
97 G 174 V 0 0.0206778
97 G 175 R 0 -0.0439997
97 G 176 D 0 -0.0444489
97 G 177 H 0 -0.0018288
97 G 178 L 0 0.0252251
97 G 179 D 0 -0.0512274
97 G 180 L 0 -0.0516263
97 G 181 I 0 -0.0462378
97 G 182 Y 0 -0.000522213
97 G 183 A 0 -0.0161481
97 G 184 P 0 -0.0315504
97 G 185 T 0 0.00593331
97 G 186 F 0 -0.0361832
97 G 187 V 0 -0.0151494
97 G 188 V 0 -0.00155924
97 G 189 Q 0 -0.0504832
97 G 190 A 0 -6.56579e-05
97 G 191 R 0 -0.0739378
97 G 192 H 0 -0.0449494
97 G 193 D 0 0.0739645
97 G 194 E 0 -0.0346295
97 G 195 M 0 -0.0316165
97 G 196 I 0 0.197099
97 G 197 N 0 -0.0497674
97 G 198 P 0 -0.0159586
97 G 199 D 0 -0.0413309
97 G 200 S 0 -0.0518076
97 G 201 A 0 -0.0230105
97 G 202 N 0 -0.0488446
97 G 203 I 0 -0.0411572
97 G 204 I 0 0.0705521
97 G 205 Y 0 -0.0154025
97 G 206 N 0 -0.0553018
97 G 207 E 0 -0.0325728
97 G 208 I 0 0.0440147
97 G 209 E 0 -0.0655882
97 G 211 P 0 -0.042422
97 G 212 V 0 -0.0162764
97 G 213 K 0 -0.109671
97 G 214 Q 0 -0.0436363
97 G 215 I 0 -0.00893045
97 G 216 K 0 -0.0678987
97 G 217 W 0 -0.0264877
97 G 218 Y 0 -0.065075
97 G 219 E 0 -0.0588314
97 G 220 Q 0 -0.0375788
97 G 221 S 0 -0.0472742
97 G 222 G 0 -0.0692591
97 G 223 H 0 0.104767
97 G 224 V 0 -0.0190441
97 G 225 I 0 -0.00635896
97 G 226 T 0 0.0426015
97 G 227 L 0 -0.0355575
97 G 228 D 0 -0.0710172
97 G 230 E 0 -0.00801662
97 G 231 K 0 -0.0463849
97 G 232 D 0 -0.0419364
97 G 233 Q 0 -0.0181257
97 G 234 L 0 -0.0463728
97 G 235 H 0 -0.0117876
97 G 236 E 0 -0.0430184
97 G 237 D 0 -0.0590832
97 G 238 I 0 -0.0107593
97 G 239 Y 0 -0.0447247
98 V 99 F 0 0.260064
98 V 100 S 0 0.197461
98 V 101 L 0 0.263168
98 V 102 K 0 0.223836
98 V 103 L 0 0.0249414
98 V 104 G 0 0.0568361
98 V 105 Y 0 0.0754502
98 V 106 T 0 0.0586544
98 V 107 V 0 0.0355067
98 V 108 P 0 0.00427851
98 V 109 I 0 -0.00989792
98 V 110 E 0 -0.0531235
98 V 111 G 0 -0.0523033
98 V 112 I 0 -0.0242176
98 V 113 V 0 -0.0711088
98 V 114 T 0 0.0351732
98 V 115 M 0 0.0364852
98 V 116 C 0 0.0981862
98 V 117 A 0 0.174544
98 V 118 P 0 0.286201
98 V 119 M 0 0.133817
98 V 120 Y 0 0.0841476
98 V 121 I 0 0.125935
98 V 122 K 0 0.0934041
98 V 123 S 0 0.0273063
98 V 124 E 0 0.0289735
98 V 134 Y 0 -0.00629151
98 V 135 A 0 -0.0401081
98 V 142 E 0 -0.00792851
98 V 143 G 0 -0.0760487
98 V 146 E 0 -0.0690581
98 V 147 E 0 -0.0859239
98 V 148 Q 0 -0.0714219
98 V 149 I 0 -0.0669734
98 V 150 E 0 -0.0522484
98 V 151 Q 0 -0.0717925
98 V 152 E 0 -0.0508146
98 V 153 M 0 -0.0397718
98 V 154 E 0 -0.0557687
98 V 155 K 0 -0.0698249
98 V 156 F 0 -0.0383662
98 V 157 K 0 -0.0663188
98 V 158 Q 0 -0.0740324
98 V 159 T 0 -0.0580574
98 V 160 P 0 -0.0699004
98 V 161 M 0 -0.0529906
98 V 162 K 0 -0.0433245
98 V 163 T 0 -0.0470178
98 V 164 L 0 -0.0293999
98 V 165 K 0 -0.0552791
98 V 166 A 0 -0.0288533
98 V 167 L 0 -0.0404476
98 V 168 Q 0 -0.0709547
98 V 169 E 0 -0.0426354
98 V 170 L 0 -0.0127151
98 V 171 I 0 -0.0380011
98 V 172 A 0 -0.0543461
98 V 173 D 0 -0.00873382
98 V 174 V 0 0.102702
98 V 175 R 0 0.0320248
98 V 176 D 0 -0.0122066
98 V 177 H 0 0.0104415
98 V 178 L 0 0.0269361
98 V 179 D 0 -0.00941378
98 V 180 L 0 -0.0495275
98 V 181 I 0 -0.000638988
98 V 182 Y 0 -0.0450167
98 V 183 A 0 0.0184273
98 V 184 P 0 -0.0453683
98 V 185 T 0 -0.0297763
98 V 186 F 0 -0.0852298
98 V 187 V 0 -0.00981665
98 V 188 V 0 -0.0251396
98 V 189 Q 0 0.0339638
98 V 190 A 0 0.0130917
98 V 191 R 0 -0.0221382
98 V 192 H 0 -0.00629691
98 V 193 D 0 -0.0569694
98 V 194 E 0 0.0267004
98 V 195 M 0 0.0873212
98 V 196 I 0 0.109641
98 V 197 N 0 -0.00670291
98 V 198 P 0 0.0420826
98 V 199 D 0 -0.0116634
98 V 200 S 0 0.0612597
98 V 201 A 0 -0.011169
98 V 202 N 0 -0.00164152
98 V 203 I 0 4.29878e-05
98 V 204 I 0 0.0681339
98 V 205 Y 0 -0.0493755
98 V 206 N 0 -0.0664912
98 V 207 E 0 -0.0433836
98 V 208 I 0 -0.000459727
98 V 209 E 0 -0.0977014
98 V 211 P 0 -0.0301441
98 V 212 V 0 -0.0288174
98 V 213 K 0 -0.00339848
98 V 214 Q 0 -0.0464889
98 V 215 I 0 -0.024214
98 V 216 K 0 -0.0661174
98 V 217 W 0 -0.0165045
98 V 218 Y 0 -0.076189
98 V 219 E 0 -0.0442808
98 V 220 Q 0 0.000788415
98 V 221 S 0 0.0114945
98 V 222 G 0 0.0202834
98 V 223 H 0 -0.0528892
98 V 224 V 0 0.0283695
98 V 225 I 0 -0.0273799
98 V 226 T 0 -0.0172863
98 V 227 L 0 0.0188061
98 V 228 D 0 -0.031926
98 V 230 E 0 -0.00945247
98 V 231 K 0 -0.045639
98 V 232 D 0 -0.0736315
98 V 233 Q 0 -0.0664871
98 V 234 L 0 -0.0689844
98 V 235 H 0 -0.030437
98 V 236 E 0 -0.0793031
98 V 237 D 0 -0.0823072
98 V 238 I 0 -0.0401442
98 V 239 Y 0 -0.0972397
99 F 100 S 0 0.304083
99 F 101 L 0 0.217081
99 F 102 K 0 0.204717
99 F 103 L 0 0.171992
99 F 104 G 0 0.0604824
99 F 105 Y 0 0.0577066
99 F 106 T 0 0.0265304
99 F 107 V 0 0.0415105
99 F 108 P 0 0.010123
99 F 109 I 0 0.0487572
99 F 110 E 0 0.0235271
99 F 111 G 0 -0.00824605
99 F 112 I 0 0.0781966
99 F 113 V 0 0.0316348
99 F 114 T 0 0.0804265
99 F 115 M 0 0.048598
99 F 116 C 0 0.0544463
99 F 117 A 0 0.0480001
99 F 118 P 0 0.00883884
99 F 119 M 0 0.0456425
99 F 120 Y 0 -0.0124134
99 F 121 I 0 0.0106367
99 F 122 K 0 -0.0127428
99 F 123 S 0 -8.87446e-05
99 F 124 E 0 0.0316099
99 F 134 Y 0 -0.0295561
99 F 135 A 0 -0.0200656
99 F 142 E 0 -0.0474853
99 F 143 G 0 -0.0556238
99 F 146 E 0 -0.0650204
99 F 147 E 0 -0.0710591
99 F 148 Q 0 -0.0617201
99 F 149 I 0 -0.0812684
99 F 150 E 0 -0.0474306
99 F 151 Q 0 -0.0842801
99 F 152 E 0 -0.0361871
99 F 153 M 0 -0.0863335
99 F 154 E 0 -0.0663898
99 F 155 K 0 -0.0529196
99 F 156 F 0 -0.0585365
99 F 157 K 0 -0.072096
99 F 158 Q 0 -0.0552424
99 F 159 T 0 -0.0788857
99 F 160 P 0 -0.0506805
99 F 161 M 0 -0.0619823
99 F 162 K 0 -0.054655
99 F 163 T 0 -0.0655963
99 F 164 L 0 -0.0508063
99 F 165 K 0 -0.0409117
99 F 166 A 0 -0.0621043
99 F 167 L 0 -0.0447254
99 F 168 Q 0 -0.0693096
99 F 169 E 0 -0.0464792
99 F 170 L 0 -0.0472037
99 F 171 I 0 -0.0650108
99 F 172 A 0 -0.0321389
99 F 173 D 0 -0.0342142
99 F 174 V 0 -0.0422265
99 F 175 R 0 -0.0580645
99 F 176 D 0 -0.0376819
99 F 177 H 0 -0.0109002
99 F 178 L 0 -0.0755767
99 F 179 D 0 -0.0180765
99 F 180 L 0 -0.0255789
99 F 181 I 0 -0.0479058
99 F 182 Y 0 -0.0563027
99 F 183 A 0 -0.014303
99 F 184 P 0 -0.00688995
99 F 185 T 0 -0.0592457
99 F 186 F 0 -0.0579528
99 F 187 V 0 -0.062517
99 F 188 V 0 0.00118124
99 F 189 Q 0 0.0397516
99 F 190 A 0 0.0321696
99 F 191 R 0 -0.0537585
99 F 192 H 0 -0.017563
99 F 193 D 0 -0.054857
99 F 194 E 0 0.0128587
99 F 195 M 0 0.029407
99 F 196 I 0 -0.0300146
99 F 197 N 0 -0.0158746
99 F 198 P 0 -0.0296083
99 F 199 D 0 -0.00829459
99 F 200 S 0 -0.0425025
99 F 201 A 0 -0.0685814
99 F 202 N 0 -0.0521524
99 F 203 I 0 -0.0985414
99 F 204 I 0 -0.0674365
99 F 205 Y 0 -0.083055
99 F 206 N 0 -0.103838
99 F 207 E 0 -0.0677137
99 F 208 I 0 -0.0182164
99 F 209 E 0 -0.00244121
99 F 211 P 0 -0.0935485
99 F 212 V 0 -0.0830285
99 F 213 K 0 -0.063133
99 F 214 Q 0 -0.0459217
99 F 215 I 0 -0.0355456
99 F 216 K 0 -0.0356947
99 F 217 W 0 -0.0649305
99 F 218 Y 0 -0.0427194
99 F 219 E 0 -0.0675906
99 F 220 Q 0 -0.0367562
99 F 221 S 0 -0.0683932
99 F 222 G 0 -0.0211894
99 F 223 H 0 -0.0515059
99 F 224 V 0 -0.0176473
99 F 225 I 0 -0.0555289
99 F 226 T 0 -0.0693726
99 F 227 L 0 -0.0343786
99 F 228 D 0 0.0152625
99 F 230 E 0 -0.0531339
99 F 231 K 0 -0.021647
99 F 232 D 0 -0.0582954
99 F 233 Q 0 -0.0427667
99 F 234 L 0 -0.0468214
99 F 235 H 0 -0.0578785
99 F 236 E 0 -0.0728112
99 F 237 D 0 -0.0697004
99 F 238 I 0 -0.0422047
99 F 239 Y 0 -0.0837808
100 S 101 L 0 0.27487
100 S 102 K 0 0.26413
100 S 103 L 0 0.117193
100 S 104 G 0 0.442266
100 S 105 Y 0 0.0978527
100 S 106 T 0 0.0178551
100 S 107 V 0 -7.69086e-05
100 S 108 P 0 0.0306311
100 S 109 I 0 0.0945506
100 S 110 E 0 0.00910377
100 S 111 G 0 0.0042767
100 S 112 I 0 0.650849
100 S 113 V 0 0.038118
100 S 114 T 0 0.301927
100 S 115 M 0 0.0447544
100 S 116 C 0 -0.00684935
100 S 117 A 0 0.0473373
100 S 118 P 0 0.003148
100 S 119 M 0 -0.0222432
100 S 120 Y 0 -0.0578602
100 S 121 I 0 -0.0377275
100 S 122 K 0 -0.0262558
100 S 123 S 0 -0.0055059
100 S 124 E 0 0.00602241
100 S 134 Y 0 -0.013185
100 S 135 A 0 -0.0275184
100 S 142 E 0 -0.0439517
100 S 143 G 0 -0.0465388
100 S 146 E 0 -0.026471
100 S 147 E 0 -0.0229552
100 S 148 Q 0 -0.0615607
100 S 149 I 0 -0.0520399
100 S 150 E 0 -0.0594709
100 S 151 Q 0 -0.0499487
100 S 152 E 0 -0.0790916
100 S 153 M 0 -0.0457684
100 S 154 E 0 -0.0695983
100 S 155 K 0 -0.0595822
100 S 156 F 0 -0.0366071
100 S 157 K 0 -0.0344986
100 S 158 Q 0 -0.0542121
100 S 159 T 0 -0.0372119
100 S 160 P 0 -0.0507313
100 S 161 M 0 -0.0357814
100 S 162 K 0 -0.0540105
100 S 163 T 0 -0.0540467
100 S 164 L 0 -0.0611006
100 S 165 K 0 -0.0590713
100 S 166 A 0 -0.0646793
100 S 167 L 0 -0.045351
100 S 168 Q 0 -0.0421816
100 S 169 E 0 -0.037314
100 S 170 L 0 -0.0433216
100 S 171 I 0 -0.0348561
100 S 172 A 0 -0.0143736
100 S 173 D 0 -0.0961886
100 S 174 V 0 -0.0899558
100 S 175 R 0 -0.0343224
100 S 176 D 0 -0.0606277
100 S 177 H 0 -0.0188088
100 S 178 L 0 -0.045467
100 S 179 D 0 -0.0705376
100 S 180 L 0 -0.0570263
100 S 181 I 0 0.00384692
100 S 182 Y 0 -0.0260001
100 S 183 A 0 -0.0310148
100 S 184 P 0 0.0234105
100 S 185 T 0 0.0283829
100 S 186 F 0 -0.00920716
100 S 187 V 0 -0.0182078
100 S 188 V 0 -0.0153249
100 S 189 Q 0 -0.0751997
100 S 190 A 0 0.0112515
100 S 191 R 0 0.0303326
100 S 192 H 0 -0.0289754
100 S 193 D 0 0.0151958
100 S 194 E 0 -0.000135884
100 S 195 M 0 -0.0359612
100 S 196 I 0 -0.0880998
100 S 197 N 0 -0.0141042
100 S 198 P 0 -0.06131
100 S 199 D 0 -0.0482064
100 S 200 S 0 -0.0430563
100 S 201 A 0 -0.0621354
100 S 202 N 0 -0.0730029
100 S 203 I 0 -0.0328631
100 S 204 I 0 -0.020217
100 S 205 Y 0 -0.0541992
100 S 206 N 0 -0.0107724
100 S 207 E 0 -0.058637
100 S 208 I 0 -0.00416666
100 S 209 E 0 -0.0275066
100 S 211 P 0 -0.0693878
100 S 212 V 0 -0.0582568
100 S 213 K 0 -0.0288046
100 S 214 Q 0 -0.0508762
100 S 215 I 0 -0.0543329
100 S 216 K 0 -0.0448212
100 S 217 W 0 -0.044854
100 S 218 Y 0 -0.0489644
100 S 219 E 0 -0.0174326
100 S 220 Q 0 -0.0279066
100 S 221 S 0 -0.0551255
100 S 222 G 0 -0.0542432
100 S 223 H 0 0.0256355
100 S 224 V 0 -0.0237995
100 S 225 I 0 -0.0407503
100 S 226 T 0 -0.0832777
100 S 227 L 0 -0.0644984
100 S 228 D 0 -0.0758137
100 S 230 E 0 -0.0749647
100 S 231 K 0 -0.0222172
100 S 232 D 0 -0.0313351
100 S 233 Q 0 -0.0273048
100 S 234 L 0 -0.0752903
100 S 235 H 0 -0.0695828
100 S 236 E 0 -0.0364759
100 S 237 D 0 -0.0406416
100 S 238 I 0 -0.0316899
100 S 239 Y 0 -0.0816111
101 L 102 K 0 0.292728
101 L 103 L 0 0.28412
101 L 104 G 0 0.171723
101 L 105 Y 0 0.17001
101 L 106 T 0 0.0479142
101 L 107 V 0 0.012159
101 L 108 P 0 0.0430805
101 L 109 I 0 -0.0165551
101 L 110 E 0 -0.0266862
101 L 111 G 0 0.0136788
101 L 112 I 0 0.2461
101 L 113 V 0 0.0057648
101 L 114 T 0 0.596025
101 L 115 M 0 0.0574274
101 L 116 C 0 0.0331021
101 L 117 A 0 0.317796
101 L 118 P 0 0.139316
101 L 119 M 0 0.346088
101 L 120 Y 0 0.0523681
101 L 121 I 0 0.111782
101 L 122 K 0 0.0595192
101 L 123 S 0 0.0406705
101 L 124 E 0 -0.0561054
101 L 134 Y 0 -0.039928
101 L 135 A 0 -0.0383409
101 L 142 E 0 -0.0360008
101 L 143 G 0 -0.0345406
101 L 146 E 0 -0.0651611
101 L 147 E 0 -0.0861484
101 L 148 Q 0 -0.052141
101 L 149 I 0 -0.0759163
101 L 150 E 0 -0.0620039
101 L 151 Q 0 -0.0566887
101 L 152 E 0 -0.0680925
101 L 153 M 0 -0.0723183
101 L 154 E 0 -0.0556834
101 L 155 K 0 -0.0695675
101 L 156 F 0 -0.0651106
101 L 157 K 0 -0.0661917
101 L 158 Q 0 -0.0818601
101 L 159 T 0 -0.0870698
101 L 160 P 0 -0.0789596
101 L 161 M 0 -0.0635896
101 L 162 K 0 -0.0435305
101 L 163 T 0 -0.0782333
101 L 164 L 0 -0.0519882
101 L 165 K 0 -0.0469514
101 L 166 A 0 -0.0300454
101 L 167 L 0 -0.0443703
101 L 168 Q 0 -0.0628403
101 L 169 E 0 -0.0763129
101 L 170 L 0 -0.0268932
101 L 171 I 0 -0.0582875
101 L 172 A 0 -0.0341565
101 L 173 D 0 -0.078135
101 L 174 V 0 0.0448849
101 L 175 R 0 -0.0310963
101 L 176 D 0 -0.0040216
101 L 177 H 0 0.00479029
101 L 178 L 0 0.0442795
101 L 179 D 0 -0.0529312
101 L 180 L 0 -0.0161913
101 L 181 I 0 0.0873637
101 L 182 Y 0 -0.0260343
101 L 183 A 0 -0.0296313
101 L 184 P 0 -0.0848712
101 L 185 T 0 0.14621
101 L 186 F 0 -0.0419239
101 L 187 V 0 0.0780093
101 L 188 V 0 -0.053539
101 L 189 Q 0 0.0344868
101 L 190 A 0 0.00683611
101 L 191 R 0 -0.0461178
101 L 192 H 0 -0.0825436
101 L 193 D 0 0.00553104
101 L 194 E 0 0.0355719
101 L 195 M 0 0.0241436
101 L 196 I 0 0.0726521
101 L 197 N 0 -0.0285349
101 L 198 P 0 -0.0472798
101 L 199 D 0 -0.029433
101 L 200 S 0 0.0292521
101 L 201 A 0 -0.0123853
101 L 202 N 0 -0.0760875
101 L 203 I 0 -0.0491107
101 L 204 I 0 0.260176
101 L 205 Y 0 -0.0125524
101 L 206 N 0 -0.0346119
101 L 207 E 0 0.0077529
101 L 208 I 0 0.158033
101 L 209 E 0 -0.0190245
101 L 211 P 0 -0.0381276
101 L 212 V 0 -0.055694
101 L 213 K 0 0.0292324
101 L 214 Q 0 -0.0327467
101 L 215 I 0 -0.0141184
101 L 216 K 0 -0.0865625
101 L 217 W 0 -0.0881497
101 L 218 Y 0 -0.101997
101 L 219 E 0 -0.0427592
101 L 220 Q 0 -0.0397193
101 L 221 S 0 -0.0677531
101 L 222 G 0 -0.042126
101 L 223 H 0 -0.0459939
101 L 224 V 0 0.0463213
101 L 225 I 0 -0.0592251
101 L 226 T 0 -0.0680926
101 L 227 L 0 -0.0698987
101 L 228 D 0 -0.0149123
101 L 230 E 0 -0.031735
101 L 231 K 0 -0.0167755
101 L 232 D 0 -0.0671115
101 L 233 Q 0 -0.0732776
101 L 234 L 0 -0.0402143
101 L 235 H 0 -0.0455432
101 L 236 E 0 -0.101033
101 L 237 D 0 -0.0651519
101 L 238 I 0 -0.0987194
101 L 239 Y 0 -0.0735416
102 K 103 L 0 0.234281
102 K 104 G 0 0.291697
102 K 105 Y 0 0.544246
102 K 106 T 0 0.518829
102 K 107 V 0 0.17206
102 K 108 P 0 0.142167
102 K 109 I 0 0.00869756
102 K 110 E 0 -0.00946498
102 K 111 G 0 0.00909114
102 K 112 I 0 0.0293097
102 K 113 V 0 -0.00349622
102 K 114 T 0 0.0478237
102 K 115 M 0 0.0181621
102 K 116 C 0 -0.0521686
102 K 117 A 0 -0.0186694
102 K 118 P 0 -0.011001
102 K 119 M 0 0.0570673
102 K 120 Y 0 0.0096654
102 K 121 I 0 0.0958331
102 K 122 K 0 0.061536
102 K 123 S 0 0.0141606
102 K 124 E 0 -0.0211364
102 K 134 Y 0 -0.0324511
102 K 135 A 0 -0.0202186
102 K 142 E 0 -0.0152088
102 K 143 G 0 -0.0554262
102 K 146 E 0 -0.0653892
102 K 147 E 0 -0.0526676
102 K 148 Q 0 -0.072148
102 K 149 I 0 -0.0653543
102 K 150 E 0 -0.0625313
102 K 151 Q 0 -0.0719049
102 K 152 E 0 -0.051716
102 K 153 M 0 -0.0489385
102 K 154 E 0 -0.0583212
102 K 155 K 0 -0.057307
102 K 156 F 0 -0.0355118
102 K 157 K 0 -0.0341068
102 K 158 Q 0 -0.0325255
102 K 159 T 0 -0.0446198
102 K 160 P 0 -0.03017
102 K 161 M 0 -0.0383188
102 K 162 K 0 -0.030777
102 K 163 T 0 -0.0288897
102 K 164 L 0 -0.0632916
102 K 165 K 0 -0.0271022
102 K 166 A 0 -0.0447029
102 K 167 L 0 -0.0467537
102 K 168 Q 0 -0.0565674
102 K 169 E 0 -0.042935
102 K 170 L 0 -0.0258239
102 K 171 I 0 -0.035294
102 K 172 A 0 -0.0434175
102 K 173 D 0 0.00848691
102 K 174 V 0 0.114673
102 K 175 R 0 0.0059981
102 K 176 D 0 0.03808
102 K 177 H 0 0.217735
102 K 178 L 0 -0.0382704
102 K 179 D 0 -0.0162237
102 K 180 L 0 -0.0348309
102 K 181 I 0 0.013897
102 K 182 Y 0 -0.0765606
102 K 183 A 0 0.012245
102 K 184 P 0 -0.0571041
102 K 185 T 0 -0.00530587
102 K 186 F 0 -0.00918907
102 K 187 V 0 -0.0139419
102 K 188 V 0 -0.0549053
102 K 189 Q 0 0.0275795
102 K 190 A 0 -0.0104302
102 K 191 R 0 -0.0699071
102 K 192 H 0 0.016795
102 K 193 D 0 -0.0521207
102 K 194 E 0 0.0316669
102 K 195 M 0 0.00671856
102 K 196 I 0 -0.0633444
102 K 197 N 0 -0.00778363
102 K 198 P 0 -0.0397075
102 K 199 D 0 0.00969567
102 K 200 S 0 0.0180793
102 K 201 A 0 0.00166231
102 K 202 N 0 -0.0430979
102 K 203 I 0 0.00264613
102 K 204 I 0 -0.0155596
102 K 205 Y 0 -0.000855801
102 K 206 N 0 -0.0240454
102 K 207 E 0 -0.0212304
102 K 208 I 0 -0.0119516
102 K 209 E 0 -0.0171122
102 K 211 P 0 -0.00106699
102 K 212 V 0 -0.0396885
102 K 213 K 0 -0.0606687
102 K 214 Q 0 -0.074316
102 K 215 I 0 -0.0452114
102 K 216 K 0 -0.0300112
102 K 217 W 0 -0.04183
102 K 218 Y 0 -0.0364461
102 K 219 E 0 -0.0458229
102 K 220 Q 0 -0.0199757
102 K 221 S 0 -0.0158849
102 K 222 G 0 0.00452155
102 K 223 H 0 -0.0567108
102 K 224 V 0 -0.0939844
102 K 225 I 0 -0.0031608
102 K 226 T 0 -0.0540748
102 K 227 L 0 -0.0268645
102 K 228 D 0 -0.0698965
102 K 230 E 0 -0.0492686
102 K 231 K 0 -0.0570879
102 K 232 D 0 -0.0818154
102 K 233 Q 0 -0.0532453
102 K 234 L 0 -0.0378076
102 K 235 H 0 -0.0765044
102 K 236 E 0 -0.0502305
102 K 237 D 0 -0.0575305
102 K 238 I 0 -0.0456868
102 K 239 Y 0 -0.041738
103 L 104 G 0 0.273242
103 L 105 Y 0 0.231057
103 L 106 T 0 0.139985
103 L 107 V 0 0.683531
103 L 108 P 0 0.158199
103 L 109 I 0 0.291243
103 L 110 E 0 -0.00181886
103 L 111 G 0 0.0111109
103 L 112 I 0 0.0789114
103 L 113 V 0 -0.00076637
103 L 114 T 0 0.113401
103 L 115 M 0 0.00350957
103 L 116 C 0 0.0397189
103 L 117 A 0 -0.0628725
103 L 118 P 0 -0.0213815
103 L 119 M 0 -0.0230682
103 L 120 Y 0 0.00608015
103 L 121 I 0 -0.0263536
103 L 122 K 0 -0.0385818
103 L 123 S 0 -0.00833988
103 L 124 E 0 -0.0242846
103 L 134 Y 0 -0.0346924
103 L 135 A 0 -0.0468966
103 L 142 E 0 -0.0360938
103 L 143 G 0 -0.0296648
103 L 146 E 0 -0.053316
103 L 147 E 0 -0.0735849
103 L 148 Q 0 -0.0592056
103 L 149 I 0 -0.0683996
103 L 150 E 0 -0.0740814
103 L 151 Q 0 -0.0667097
103 L 152 E 0 -0.0691512
103 L 153 M 0 -0.07974
103 L 154 E 0 -0.0619295
103 L 155 K 0 -0.0716923
103 L 156 F 0 -0.0512954
103 L 157 K 0 -0.0633877
103 L 158 Q 0 -0.0551809
103 L 159 T 0 -0.0308564
103 L 160 P 0 -0.0589113
103 L 161 M 0 -0.0459087
103 L 162 K 0 -0.0282083
103 L 163 T 0 -0.0420558
103 L 164 L 0 -0.0559252
103 L 165 K 0 -0.0740493
103 L 166 A 0 -0.0696632
103 L 167 L 0 -0.0513944
103 L 168 Q 0 -0.0587217
103 L 169 E 0 -0.0768517
103 L 170 L 0 -0.0607752
103 L 171 I 0 -0.0710972
103 L 172 A 0 -0.0595696
103 L 173 D 0 -0.0714264
103 L 174 V 0 -0.0570344
103 L 175 R 0 -0.0611136
103 L 176 D 0 -0.0451427
103 L 177 H 0 -0.0732885
103 L 178 L 0 -0.0519845
103 L 179 D 0 -0.0685604
103 L 180 L 0 -0.0620339
103 L 181 I 0 -0.00850053
103 L 182 Y 0 -0.0384665
103 L 183 A 0 0.0205745
103 L 184 P 0 -0.0143067
103 L 185 T 0 -0.0432711
103 L 186 F 0 -0.0525874
103 L 187 V 0 -0.0163196
103 L 188 V 0 -0.0629077
103 L 189 Q 0 -0.0054334
103 L 190 A 0 0.0665794
103 L 191 R 0 -0.0580435
103 L 192 H 0 -0.0444463
103 L 193 D 0 -0.0710883
103 L 194 E 0 -0.0126858
103 L 195 M 0 -0.0596352
103 L 196 I 0 -0.0449357
103 L 197 N 0 -0.0331364
103 L 198 P 0 -0.0364177
103 L 199 D 0 -0.0643251
103 L 200 S 0 -0.0313631
103 L 201 A 0 -0.0356813
103 L 202 N 0 -0.0486134
103 L 203 I 0 -0.0459413
103 L 204 I 0 -0.0194073
103 L 205 Y 0 -0.00597376
103 L 206 N 0 -0.0672144
103 L 207 E 0 -0.0544671
103 L 208 I 0 -0.0403795
103 L 209 E 0 -0.0396001
103 L 211 P 0 -0.0420979
103 L 212 V 0 -0.0270263
103 L 213 K 0 -0.0773915
103 L 214 Q 0 -0.0704034
103 L 215 I 0 -0.0827919
103 L 216 K 0 -0.085492
103 L 217 W 0 -0.0543886
103 L 218 Y 0 -0.0425168
103 L 219 E 0 -0.0528
103 L 220 Q 0 -0.00545938
103 L 221 S 0 -0.0566283
103 L 222 G 0 -0.0457844
103 L 223 H 0 -0.0107449
103 L 224 V 0 -0.00199243
103 L 225 I 0 -0.0300286
103 L 226 T 0 -0.0613944
103 L 227 L 0 -0.0622845
103 L 228 D 0 -0.0412662
103 L 230 E 0 -0.0635016
103 L 231 K 0 -0.0446505
103 L 232 D 0 -0.0713295
103 L 233 Q 0 -0.0708601
103 L 234 L 0 -0.0696441
103 L 235 H 0 -0.0562661
103 L 236 E 0 -0.0606881
103 L 237 D 0 -0.067276
103 L 238 I 0 -0.0833496
103 L 239 Y 0 -0.042444
104 G 105 Y 0 0.339439
104 G 106 T 0 0.259579
104 G 107 V 0 0.132772
104 G 108 P 0 0.131665
104 G 109 I 0 0.259581
104 G 110 E 0 0.0524937
104 G 111 G 0 0.034132
104 G 112 I 0 1.10732
104 G 113 V 0 0.0610757
104 G 114 T 0 0.204895
104 G 115 M 0 0.00247341
104 G 116 C 0 0.04485
104 G 117 A 0 0.00107339
104 G 118 P 0 0.0569261
104 G 119 M 0 0.0302164
104 G 120 Y 0 0.00992763
104 G 121 I 0 -0.0295354
104 G 122 K 0 -0.000587327
104 G 123 S 0 0.0129361
104 G 124 E 0 0.0533635
104 G 134 Y 0 -0.0131139
104 G 135 A 0 -0.0379337
104 G 142 E 0 -0.0265156
104 G 143 G 0 -0.0507045
104 G 146 E 0 -0.052378
104 G 147 E 0 -0.0229319
104 G 148 Q 0 -0.0463424
104 G 149 I 0 -0.0322233
104 G 150 E 0 -0.0495204
104 G 151 Q 0 -0.0188315
104 G 152 E 0 -0.0707988
104 G 153 M 0 -0.0417851
104 G 154 E 0 -0.0485769
104 G 155 K 0 -0.0527611
104 G 156 F 0 -0.0218113
104 G 157 K 0 -0.0557305
104 G 158 Q 0 -0.0476781
104 G 159 T 0 -0.0746989
104 G 160 P 0 -0.0940658
104 G 161 M 0 -0.0445117
104 G 162 K 0 -0.0657625
104 G 163 T 0 -0.0484287
104 G 164 L 0 -0.0570523
104 G 165 K 0 -0.0705017
104 G 166 A 0 -0.0727938
104 G 167 L 0 -0.0507777
104 G 168 Q 0 -0.068712
104 G 169 E 0 -0.0377345
104 G 170 L 0 -0.0374644
104 G 171 I 0 -0.0643648
104 G 172 A 0 -0.0355584
104 G 173 D 0 -0.00302053
104 G 174 V 0 -0.0295609
104 G 175 R 0 -0.0399067
104 G 176 D 0 -0.0374131
104 G 177 H 0 -0.0201344
104 G 178 L 0 0.00661133
104 G 179 D 0 -0.0464322
104 G 180 L 0 -0.00105049
104 G 181 I 0 0.165057
104 G 182 Y 0 0.000287868
104 G 183 A 0 0.271403
104 G 184 P 0 0.0088306
104 G 185 T 0 0.115822
104 G 186 F 0 -0.0263957
104 G 187 V 0 -0.050422
104 G 188 V 0 -0.0458029
104 G 189 Q 0 -0.0450515
104 G 190 A 0 -0.0107479
104 G 191 R 0 -0.0412732
104 G 192 H 0 -0.033038
104 G 193 D 0 0.0105175
104 G 194 E 0 -0.0632798
104 G 195 M 0 -0.0576933
104 G 196 I 0 -0.00255206
104 G 197 N 0 -0.0263978
104 G 198 P 0 -0.0717592
104 G 199 D 0 -0.0225632
104 G 200 S 0 -0.0536546
104 G 201 A 0 -0.0718148
104 G 202 N 0 -0.0460487
104 G 203 I 0 -0.0489254
104 G 204 I 0 -0.0295804
104 G 205 Y 0 -0.00355487
104 G 206 N 0 -0.0282746
104 G 207 E 0 -0.0531206
104 G 208 I 0 -0.0217763
104 G 209 E 0 0.00281505
104 G 211 P 0 -0.0255143
104 G 212 V 0 -0.0160718
104 G 213 K 0 -0.0493317
104 G 214 Q 0 -0.055557
104 G 215 I 0 -0.0493341
104 G 216 K 0 -0.0492708
104 G 217 W 0 -0.031556
104 G 218 Y 0 -0.00498786
104 G 219 E 0 -0.0689382
104 G 220 Q 0 0.00844382
104 G 221 S 0 -0.0205766
104 G 222 G 0 0.0146189
104 G 223 H 0 -0.0401393
104 G 224 V 0 -0.0500647
104 G 225 I 0 -0.0792073
104 G 226 T 0 -0.071991
104 G 227 L 0 -0.0672408
104 G 228 D 0 -0.0849967
104 G 230 E 0 -0.0612703
104 G 231 K 0 -0.0665867
104 G 232 D 0 -0.0203742
104 G 233 Q 0 -0.0653847
104 G 234 L 0 -0.0281856
104 G 235 H 0 -0.0694116
104 G 236 E 0 -0.0301511
104 G 237 D 0 -0.0604552
104 G 238 I 0 -0.0373712
104 G 239 Y 0 -0.025588
105 Y 106 T 0 0.413867
105 Y 107 V 0 0.35231
105 Y 108 P 0 0.256417
105 Y 109 I 0 0.057582
105 Y 110 E 0 0.0296762
105 Y 111 G 0 0.0539396
105 Y 112 I 0 0.1113
105 Y 113 V 0 0.0394325
105 Y 114 T 0 0.0699143
105 Y 115 M 0 0.0187036
105 Y 116 C 0 0.00680316
105 Y 117 A 0 0.0208222
105 Y 118 P 0 0.00525024
105 Y 119 M 0 0.0382694
105 Y 120 Y 0 0.0238456
105 Y 121 I 0 0.000203359
105 Y 122 K 0 -0.0122112
105 Y 123 S 0 0.0522823
105 Y 124 E 0 -0.0141457
105 Y 134 Y 0 -0.0199408
105 Y 135 A 0 -0.0563828
105 Y 142 E 0 -0.0411391
105 Y 143 G 0 -0.0339542
105 Y 146 E 0 -0.0558638
105 Y 147 E 0 -0.0416693
105 Y 148 Q 0 -0.0368378
105 Y 149 I 0 -0.0841666
105 Y 150 E 0 -0.0296207
105 Y 151 Q 0 -0.0766649
105 Y 152 E 0 -0.0270923
105 Y 153 M 0 -0.0615943
105 Y 154 E 0 -0.0299395
105 Y 155 K 0 -0.0540096
105 Y 156 F 0 -0.0181189
105 Y 157 K 0 -0.0433396
105 Y 158 Q 0 -0.0408387
105 Y 159 T 0 -0.0528474
105 Y 160 P 0 -0.0572077
105 Y 161 M 0 -0.0168766
105 Y 162 K 0 -0.0404095
105 Y 163 T 0 -0.0489071
105 Y 164 L 0 -0.0484335
105 Y 165 K 0 -0.0636829
105 Y 166 A 0 -0.0762789
105 Y 167 L 0 -0.0596878
105 Y 168 Q 0 -0.050461
105 Y 169 E 0 -0.0461866
105 Y 170 L 0 -0.0290395
105 Y 171 I 0 -0.034136
105 Y 172 A 0 -0.0320137
105 Y 173 D 0 0.0647007
105 Y 174 V 0 0.0507528
105 Y 175 R 0 0.00011852
105 Y 176 D 0 0.0516227
105 Y 177 H 0 0.297801
105 Y 178 L 0 0.0938454
105 Y 179 D 0 0.0560103
105 Y 180 L 0 0.225669
105 Y 181 I 0 0.251665
105 Y 182 Y 0 0.0379322
105 Y 183 A 0 0.113154
105 Y 184 P 0 -0.023828
105 Y 185 T 0 0.0150881
105 Y 186 F 0 -0.0336734
105 Y 187 V 0 -0.0361569
105 Y 188 V 0 0.0125572
105 Y 189 Q 0 -0.0643601
105 Y 190 A 0 0.0170315
105 Y 191 R 0 -0.0635677
105 Y 192 H 0 -0.0250128
105 Y 193 D 0 -0.0648882
105 Y 194 E 0 -0.017025
105 Y 195 M 0 -0.0185511
105 Y 196 I 0 0.0339571
105 Y 197 N 0 -0.0148455
105 Y 198 P 0 -0.00110375
105 Y 199 D 0 -0.0342669
105 Y 200 S 0 -0.0163294
105 Y 201 A 0 -0.0032426
105 Y 202 N 0 -0.0316952
105 Y 203 I 0 -0.0141743
105 Y 204 I 0 0.0674266
105 Y 205 Y 0 -0.000904545
105 Y 206 N 0 -0.032802
105 Y 207 E 0 0.0199676
105 Y 208 I 0 0.0339248
105 Y 209 E 0 -0.0312719
105 Y 211 P 0 0.00534876
105 Y 212 V 0 -0.0449374
105 Y 213 K 0 -0.0463787
105 Y 214 Q 0 -0.0233821
105 Y 215 I 0 -0.0322393
105 Y 216 K 0 -0.058201
105 Y 217 W 0 -0.0625614
105 Y 218 Y 0 -0.0339277
105 Y 219 E 0 -0.0331642
105 Y 220 Q 0 -0.0830047
105 Y 221 S 0 -0.0100528
105 Y 222 G 0 -0.00417605
105 Y 223 H 0 -0.0808752
105 Y 224 V 0 -0.0424359
105 Y 225 I 0 -0.0805684
105 Y 226 T 0 -0.0315054
105 Y 227 L 0 -0.0385218
105 Y 228 D 0 -0.0284211
105 Y 230 E 0 -0.0446582
105 Y 231 K 0 -0.0485408
105 Y 232 D 0 -0.0492513
105 Y 233 Q 0 -0.0649785
105 Y 234 L 0 -0.0619515
105 Y 235 H 0 -0.0295489
105 Y 236 E 0 -0.0604169
105 Y 237 D 0 -0.057588
105 Y 238 I 0 -0.0657321
105 Y 239 Y 0 -0.0712374
106 T 107 V 0 0.749068
106 T 108 P 0 0.306476
106 T 109 I 0 0.0570592
106 T 110 E 0 0.0554856
106 T 111 G 0 0.0473022
106 T 112 I 0 0.0410721
106 T 113 V 0 0.00806562
106 T 114 T 0 -0.0252165
106 T 115 M 0 -0.0262404
106 T 116 C 0 -0.0398455
106 T 117 A 0 0.0474004
106 T 118 P 0 -0.0388036
106 T 119 M 0 -0.0306509
106 T 120 Y 0 0.00866394
106 T 121 I 0 0.000970253
106 T 122 K 0 0.0492095
106 T 123 S 0 0.0101545
106 T 124 E 0 0.0143153
106 T 134 Y 0 -0.00161166
106 T 135 A 0 -0.00666835
106 T 142 E 0 -0.00311048
106 T 143 G 0 -0.00368642
106 T 146 E 0 -0.0356717
106 T 147 E 0 -0.0191603
106 T 148 Q 0 -0.0533006
106 T 149 I 0 -0.0307371
106 T 150 E 0 -0.0437881
106 T 151 Q 0 -0.0204815
106 T 152 E 0 -0.0547486
106 T 153 M 0 -0.0350107
106 T 154 E 0 -0.0501877
106 T 155 K 0 -0.0322425
106 T 156 F 0 -0.00338378
106 T 157 K 0 -0.0312648
106 T 158 Q 0 -0.0263187
106 T 159 T 0 -0.0251503
106 T 160 P 0 -0.0406161
106 T 161 M 0 -0.0178734
106 T 162 K 0 -0.0540609
106 T 163 T 0 -0.056881
106 T 164 L 0 -0.0498276
106 T 165 K 0 -0.0243912
106 T 166 A 0 -0.0300219
106 T 167 L 0 -0.0531693
106 T 168 Q 0 -0.043243
106 T 169 E 0 -0.0331764
106 T 170 L 0 -0.0132906
106 T 171 I 0 -0.0120781
106 T 172 A 0 -0.0115964
106 T 173 D 0 0.0233458
106 T 174 V 0 0.00730119
106 T 175 R 0 -0.0317047
106 T 176 D 0 0.0113295
106 T 177 H 0 0.114539
106 T 178 L 0 -0.0110631
106 T 179 D 0 0.0151156
106 T 180 L 0 0.071315
106 T 181 I 0 -0.0128942
106 T 182 Y 0 -0.0140892
106 T 183 A 0 -0.0125316
106 T 184 P 0 -0.0499716
106 T 185 T 0 -0.0241417
106 T 186 F 0 -0.0352276
106 T 187 V 0 -0.0094371
106 T 188 V 0 -0.0558378
106 T 189 Q 0 -0.0333841
106 T 190 A 0 -0.0394949
106 T 191 R 0 -0.048486
106 T 192 H 0 -0.0145749
106 T 193 D 0 -0.0771482
106 T 194 E 0 -0.0427791
106 T 195 M 0 -0.0213999
106 T 196 I 0 -0.0359201
106 T 197 N 0 -0.00517289
106 T 198 P 0 -0.0154786
106 T 199 D 0 -0.00473013
106 T 200 S 0 0.00533915
106 T 201 A 0 -0.0377684
106 T 202 N 0 -0.00797365
106 T 203 I 0 0.00311508
106 T 204 I 0 -0.0176882
106 T 205 Y 0 -0.0216659
106 T 206 N 0 -0.00281648
106 T 207 E 0 -0.0340008
106 T 208 I 0 -0.0168326
106 T 209 E 0 -0.0200005
106 T 211 P 0 -0.0115506
106 T 212 V 0 -0.060997
106 T 213 K 0 -0.0348512
106 T 214 Q 0 -0.00426123
106 T 215 I 0 0.00872205
106 T 216 K 0 -0.023082
106 T 217 W 0 -0.0372957
106 T 218 Y 0 -0.0649111
106 T 219 E 0 -0.0127092
106 T 220 Q 0 -0.0282022
106 T 221 S 0 -0.060953
106 T 222 G 0 -0.0364236
106 T 223 H 0 -0.0518793
106 T 224 V 0 -0.0792056
106 T 225 I 0 -0.107417
106 T 226 T 0 -0.0531168
106 T 227 L 0 -0.0499221
106 T 228 D 0 -0.0431042
106 T 230 E 0 -0.0435028
106 T 231 K 0 -0.0502446
106 T 232 D 0 -0.0306712
106 T 233 Q 0 -0.0355065
106 T 234 L 0 -0.0543318
106 T 235 H 0 -0.0615449
106 T 236 E 0 -0.0225923
106 T 237 D 0 -0.0283089
106 T 238 I 0 -0.0579168
106 T 239 Y 0 -0.0334973
107 V 108 P 0 1.12668
107 V 109 I 0 0.377099
107 V 110 E 0 0.102616
107 V 111 G 0 0.0232349
107 V 112 I 0 0.0582337
107 V 113 V 0 0.0140544
107 V 114 T 0 -0.0351649
107 V 115 M 0 -0.0171688
107 V 116 C 0 -0.0328083
107 V 117 A 0 -0.0140921
107 V 118 P 0 -0.0248547
107 V 119 M 0 0.00707849
107 V 120 Y 0 0.0273445
107 V 121 I 0 -0.0240638
107 V 122 K 0 0.00290602
107 V 123 S 0 0.0465143
107 V 124 E 0 0.0224927
107 V 134 Y 0 -0.0456587
107 V 135 A 0 -0.0661813
107 V 142 E 0 -0.0233098
107 V 143 G 0 -0.0344914
107 V 146 E 0 -0.0560853
107 V 147 E 0 -0.0606466
107 V 148 Q 0 -0.0663933
107 V 149 I 0 -0.0582232
107 V 150 E 0 -0.0480195
107 V 151 Q 0 -0.0397287
107 V 152 E 0 -0.040843
107 V 153 M 0 -0.0512733
107 V 154 E 0 -0.0457383
107 V 155 K 0 -0.0265736
107 V 156 F 0 -0.0695361
107 V 157 K 0 -0.0385455
107 V 158 Q 0 -0.0570018
107 V 159 T 0 -0.0973515
107 V 160 P 0 -0.0894307
107 V 161 M 0 -0.0791914
107 V 162 K 0 -0.0661594
107 V 163 T 0 -0.0577435
107 V 164 L 0 -0.0697313
107 V 165 K 0 -0.015331
107 V 166 A 0 -0.0342625
107 V 167 L 0 -0.072278
107 V 168 Q 0 -0.0803547
107 V 169 E 0 -0.040711
107 V 170 L 0 -0.0349648
107 V 171 I 0 -0.0678513
107 V 172 A 0 -0.047483
107 V 173 D 0 -0.0429997
107 V 174 V 0 -0.00768893
107 V 175 R 0 -0.00873889
107 V 176 D 0 -0.00552739
107 V 177 H 0 -0.0412328
107 V 178 L 0 -0.0558904
107 V 179 D 0 -0.0556545
107 V 180 L 0 0.0148613
107 V 181 I 0 -0.00615931
107 V 182 Y 0 0.00741547
107 V 183 A 0 0.042995
107 V 184 P 0 0.0146069
107 V 185 T 0 -0.0305141
107 V 186 F 0 0.00116643
107 V 187 V 0 -0.0662908
107 V 188 V 0 -0.0536439
107 V 189 Q 0 -0.0930669
107 V 190 A 0 -0.0598643
107 V 191 R 0 -0.0322334
107 V 192 H 0 -0.0505753
107 V 193 D 0 -0.0948592
107 V 194 E 0 -0.022787
107 V 195 M 0 -0.068195
107 V 196 I 0 -0.0341313
107 V 197 N 0 -0.0434028
107 V 198 P 0 0.00605399
107 V 199 D 0 -0.0385685
107 V 200 S 0 -0.0450226
107 V 201 A 0 -0.0381557
107 V 202 N 0 -0.0404862
107 V 203 I 0 -0.0373536
107 V 204 I 0 -0.0305807
107 V 205 Y 0 -0.0562272
107 V 206 N 0 -0.0298921
107 V 207 E 0 -0.0115509
107 V 208 I 0 -0.0137346
107 V 209 E 0 -0.0256862
107 V 211 P 0 -0.0038089
107 V 212 V 0 0.000314611
107 V 213 K 0 -0.00655157
107 V 214 Q 0 -0.0431481
107 V 215 I 0 -0.0269758
107 V 216 K 0 -0.0281792
107 V 217 W 0 -0.0337826
107 V 218 Y 0 -0.0923582
107 V 219 E 0 -0.05131
107 V 220 Q 0 -0.0466624
107 V 221 S 0 -0.0764595
107 V 222 G 0 -0.0771848
107 V 223 H 0 -0.0662424
107 V 224 V 0 -0.0749478
107 V 225 I 0 -0.0305168
107 V 226 T 0 -0.102587
107 V 227 L 0 -0.0359085
107 V 228 D 0 -0.0483711
107 V 230 E 0 -0.0907568
107 V 231 K 0 -0.0570002
107 V 232 D 0 -0.0407399
107 V 233 Q 0 -0.0548663
107 V 234 L 0 -0.050611
107 V 235 H 0 -0.0446085
107 V 236 E 0 -0.0284676
107 V 237 D 0 -0.0572522
107 V 238 I 0 -0.0606605
107 V 239 Y 0 -0.0488728
108 P 109 I 0 0.435353
108 P 110 E 0 0.170746
108 P 111 G 0 0.159752
108 P 112 I 0 0.137426
108 P 113 V 0 0.0739427
108 P 114 T 0 0.0613802
108 P 115 M 0 0.0415279
108 P 116 C 0 0.0402082
108 P 117 A 0 -0.00579369
108 P 118 P 0 -0.0110798
108 P 119 M 0 0.0265886
108 P 120 Y 0 0.00727956
108 P 121 I 0 -0.0114431
108 P 122 K 0 -0.00747243
108 P 123 S 0 0.00379186
108 P 124 E 0 -0.00753423
108 P 134 Y 0 0.00560886
108 P 135 A 0 -0.0306378
108 P 142 E 0 -0.0299428
108 P 143 G 0 -0.0318465
108 P 146 E 0 -0.0391298
108 P 147 E 0 -0.0240869
108 P 148 Q 0 -0.0419162
108 P 149 I 0 -0.0054079
108 P 150 E 0 -0.00179063
108 P 151 Q 0 -0.0245369
108 P 152 E 0 -0.0485829
108 P 153 M 0 -0.0385554
108 P 154 E 0 -0.0240296
108 P 155 K 0 -0.0364468
108 P 156 F 0 -0.0305017
108 P 157 K 0 -0.0533643
108 P 158 Q 0 -0.057021
108 P 159 T 0 -0.0271801
108 P 160 P 0 -0.0373979
108 P 161 M 0 0.00381265
108 P 162 K 0 -0.0435864
108 P 163 T 0 -0.0335343
108 P 164 L 0 -0.0202321
108 P 165 K 0 -0.0195619
108 P 166 A 0 -0.0451865
108 P 167 L 0 -0.0182696
108 P 168 Q 0 -0.0229276
108 P 169 E 0 -0.0199068
108 P 170 L 0 -0.0563056
108 P 171 I 0 -0.0143182
108 P 172 A 0 -0.0417293
108 P 173 D 0 -0.0123693
108 P 174 V 0 -0.0318737
108 P 175 R 0 -0.00630545
108 P 176 D 0 -0.040923
108 P 177 H 0 -0.022157
108 P 178 L 0 -0.00148982
108 P 179 D 0 0.0267803
108 P 180 L 0 0.0890454
108 P 181 I 0 0.0116552
108 P 182 Y 0 0.166371
108 P 183 A 0 0.116573
108 P 184 P 0 0.0164246
108 P 185 T 0 0.0102784
108 P 186 F 0 -0.0861678
108 P 187 V 0 -0.0298278
108 P 188 V 0 -0.013241
108 P 189 Q 0 -0.0529956
108 P 190 A 0 -0.0574694
108 P 191 R 0 -0.040008
108 P 192 H 0 -0.0647426
108 P 193 D 0 -0.0473649
108 P 194 E 0 -0.0396343
108 P 195 M 0 -0.0263845
108 P 196 I 0 -0.0485358
108 P 197 N 0 -0.0211895
108 P 198 P 0 0.0159368
108 P 199 D 0 -0.00674068
108 P 200 S 0 -0.0103213
108 P 201 A 0 -0.0956312
108 P 202 N 0 -0.0364466
108 P 203 I 0 -0.0384866
108 P 204 I 0 -0.0636603
108 P 205 Y 0 -0.0414552
108 P 206 N 0 0.0116816
108 P 207 E 0 -0.0123773
108 P 208 I 0 -0.0225028
108 P 209 E 0 -0.0548568
108 P 211 P 0 0.0168183
108 P 212 V 0 -0.027802
108 P 213 K 0 -0.0395492
108 P 214 Q 0 -0.0126084
108 P 215 I 0 -0.0292371
108 P 216 K 0 -0.0457934
108 P 217 W 0 -0.0404197
108 P 218 Y 0 0.0150707
108 P 219 E 0 0.0145375
108 P 220 Q 0 -0.00586798
108 P 221 S 0 -0.0212283
108 P 222 G 0 -0.0190978
108 P 223 H 0 -0.0472087
108 P 224 V 0 -0.0671566
108 P 225 I 0 -0.03352
108 P 226 T 0 -0.0712148
108 P 227 L 0 -0.0409925
108 P 228 D 0 -0.0348216
108 P 230 E 0 -0.0497802
108 P 231 K 0 -0.0322419
108 P 232 D 0 -0.0182599
108 P 233 Q 0 -0.0408148
108 P 234 L 0 -0.0307631
108 P 235 H 0 -0.0430555
108 P 236 E 0 -0.00470184
108 P 237 D 0 -0.0487869
108 P 238 I 0 -0.0465885
108 P 239 Y 0 -0.0122728
109 I 110 E 0 0.380139
109 I 111 G 0 0.33225
109 I 112 I 0 0.322462
109 I 113 V 0 0.149101
109 I 114 T 0 0.196424
109 I 115 M 0 0.120479
109 I 116 C 0 0.076327
109 I 117 A 0 0.110467
109 I 118 P 0 0.0740452
109 I 119 M 0 0.0364684
109 I 120 Y 0 0.0277578
109 I 121 I 0 0.0513065
109 I 122 K 0 0.00789935
109 I 123 S 0 0.00285687
109 I 124 E 0 0.0158288
109 I 134 Y 0 -0.0290203
109 I 135 A 0 -0.0499931
109 I 142 E 0 -0.0383613
109 I 143 G 0 -0.0255822
109 I 146 E 0 -0.0435001
109 I 147 E 0 -0.0397049
109 I 148 Q 0 -0.0500389
109 I 149 I 0 -0.0275646
109 I 150 E 0 -0.0361172
109 I 151 Q 0 -0.0403519
109 I 152 E 0 -0.0420115
109 I 153 M 0 -0.0427198
109 I 154 E 0 -0.0369216
109 I 155 K 0 -0.0288284
109 I 156 F 0 -0.0436578
109 I 157 K 0 -0.0839832
109 I 158 Q 0 -0.0445483
109 I 159 T 0 -0.0464092
109 I 160 P 0 -0.0612606
109 I 161 M 0 -0.0501457
109 I 162 K 0 -0.053156
109 I 163 T 0 -0.0546481
109 I 164 L 0 -0.0186612
109 I 165 K 0 -0.0656893
109 I 166 A 0 -0.0520351
109 I 167 L 0 -0.055006
109 I 168 Q 0 -0.0373993
109 I 169 E 0 -0.00185882
109 I 170 L 0 -0.0602649
109 I 171 I 0 -0.0452334
109 I 172 A 0 -0.0647789
109 I 173 D 0 -0.0554612
109 I 174 V 0 -0.065377
109 I 175 R 0 -0.0182872
109 I 176 D 0 -0.0623119
109 I 177 H 0 -0.0433535
109 I 178 L 0 -0.0355061
109 I 179 D 0 -0.0243434
109 I 180 L 0 -0.0559248
109 I 181 I 0 -0.0341762
109 I 182 Y 0 -0.0129168
109 I 183 A 0 0.173731
109 I 184 P 0 -0.0185036
109 I 185 T 0 0.0227259
109 I 186 F 0 -0.017479
109 I 187 V 0 -0.0419685
109 I 188 V 0 -0.0401046
109 I 189 Q 0 -0.00554132
109 I 190 A 0 -0.0195132
109 I 191 R 0 -0.0747029
109 I 192 H 0 -0.0570806
109 I 193 D 0 -0.0539348
109 I 194 E 0 -0.0711807
109 I 195 M 0 -0.006932
109 I 196 I 0 -0.0583649
109 I 197 N 0 -0.0199996
109 I 198 P 0 -0.064485
109 I 199 D 0 -0.040627
109 I 200 S 0 -0.0551635
109 I 201 A 0 -0.00246583
109 I 202 N 0 -0.0660011
109 I 203 I 0 -0.0531434
109 I 204 I 0 -0.0756132
109 I 205 Y 0 -0.0754297
109 I 206 N 0 -0.0424667
109 I 207 E 0 -0.0683822
109 I 208 I 0 -0.0219993
109 I 209 E 0 -0.0142585
109 I 211 P 0 -0.0365737
109 I 212 V 0 -0.030281
109 I 213 K 0 -0.0306455
109 I 214 Q 0 -0.0528703
109 I 215 I 0 -0.0698895
109 I 216 K 0 -0.00969462
109 I 217 W 0 -0.0608661
109 I 218 Y 0 -0.0442737
109 I 219 E 0 -0.0449059
109 I 220 Q 0 -0.0590876
109 I 221 S 0 0.0104992
109 I 222 G 0 -0.0576871
109 I 223 H 0 -0.00366219
109 I 224 V 0 -0.0563477
109 I 225 I 0 -0.0318064
109 I 226 T 0 -0.0292911
109 I 227 L 0 -0.0597747
109 I 228 D 0 -0.0341861
109 I 230 E 0 -0.0339388
109 I 231 K 0 -0.0423389
109 I 232 D 0 -0.00656684
109 I 233 Q 0 -0.0594911
109 I 234 L 0 0.00411357
109 I 235 H 0 -0.070608
109 I 236 E 0 -0.0315723
109 I 237 D 0 -0.0674125
109 I 238 I 0 -0.0179637
109 I 239 Y 0 -0.0540738
110 E 111 G 0 0.921926
110 E 112 I 0 0.294851
110 E 113 V 0 0.366401
110 E 114 T 0 0.166676
110 E 115 M 0 0.0875059
110 E 116 C 0 0.0632005
110 E 117 A 0 0.0775932
110 E 118 P 0 0.0265978
110 E 119 M 0 0.0369496
110 E 120 Y 0 0.0367066
110 E 121 I 0 -0.0499702
110 E 122 K 0 0.0364096
110 E 123 S 0 0.0294657
110 E 124 E 0 0.0244433
110 E 134 Y 0 -0.00282664
110 E 135 A 0 -0.0155485
110 E 142 E 0 -0.0167899
110 E 143 G 0 -0.0347158
110 E 146 E 0 -0.0467905
110 E 147 E 0 -0.0236792
110 E 148 Q 0 -0.044351
110 E 149 I 0 -0.0289938
110 E 150 E 0 -0.0410436
110 E 151 Q 0 -0.00564874
110 E 152 E 0 -0.0554666
110 E 153 M 0 -0.0279152
110 E 154 E 0 -0.0337301
110 E 155 K 0 -0.0332843
110 E 156 F 0 -0.0423022
110 E 157 K 0 -0.0542454
110 E 158 Q 0 -0.0361011
110 E 159 T 0 -0.0427056
110 E 160 P 0 -0.0573154
110 E 161 M 0 -0.055626
110 E 162 K 0 -0.0383457
110 E 163 T 0 -0.0665408
110 E 164 L 0 -0.0292438
110 E 165 K 0 -0.0396434
110 E 166 A 0 -0.0284795
110 E 167 L 0 -0.0523578
110 E 168 Q 0 -0.0455804
110 E 169 E 0 0.00118732
110 E 170 L 0 -0.0780931
110 E 171 I 0 -0.0709949
110 E 172 A 0 -0.0181781
110 E 173 D 0 -0.0611577
110 E 174 V 0 -0.0561085
110 E 175 R 0 -0.0429096
110 E 176 D 0 -0.0254792
110 E 177 H 0 -0.0212359
110 E 178 L 0 -0.0336987
110 E 179 D 0 -0.0185783
110 E 180 L 0 -0.0013888
110 E 181 I 0 0.00574399
110 E 182 Y 0 0.005209
110 E 183 A 0 0.0657785
110 E 184 P 0 0.131609
110 E 185 T 0 0.0188875
110 E 186 F 0 -0.00153655
110 E 187 V 0 -0.0503155
110 E 188 V 0 -0.0322865
110 E 189 Q 0 -0.051723
110 E 190 A 0 -0.0395277
110 E 191 R 0 -0.0226994
110 E 192 H 0 -0.0323557
110 E 193 D 0 -0.0786803
110 E 194 E 0 -0.0218332
110 E 195 M 0 -0.0538192
110 E 196 I 0 -0.0411658
110 E 197 N 0 -0.0707929
110 E 198 P 0 -0.0816474
110 E 199 D 0 -0.00618045
110 E 200 S 0 -0.084454
110 E 201 A 0 -0.0896263
110 E 202 N 0 -0.0206644
110 E 203 I 0 -0.0311377
110 E 204 I 0 -0.0551565
110 E 205 Y 0 -0.0461983
110 E 206 N 0 -0.0170281
110 E 207 E 0 -0.0272573
110 E 208 I 0 -0.0566106
110 E 209 E 0 -0.042152
110 E 211 P 0 -0.0049767
110 E 212 V 0 0.00205071
110 E 213 K 0 -0.0216928
110 E 214 Q 0 0.00132123
110 E 215 I 0 -0.0616723
110 E 216 K 0 0.0211275
110 E 217 W 0 -0.0317978
110 E 218 Y 0 -0.012208
110 E 219 E 0 -0.0448243
110 E 220 Q 0 -0.0507739
110 E 221 S 0 -0.0515993
110 E 222 G 0 -0.0644003
110 E 223 H 0 -0.014329
110 E 224 V 0 -0.0845463
110 E 225 I 0 -0.10716
110 E 226 T 0 -0.0439914
110 E 227 L 0 -0.0516256
110 E 228 D 0 -0.0404369
110 E 230 E 0 -0.0501721
110 E 231 K 0 -0.0727742
110 E 232 D 0 -0.0420108
110 E 233 Q 0 -0.0338625
110 E 234 L 0 -0.0621353
110 E 235 H 0 -0.0644074
110 E 236 E 0 -0.0126928
110 E 237 D 0 -0.000191514
110 E 238 I 0 -0.041431
110 E 239 Y 0 -0.0436191
111 G 112 I 0 0.425446
111 G 113 V 0 0.71226
111 G 114 T 0 0.330576
111 G 115 M 0 0.139171
111 G 116 C 0 0.053409
111 G 117 A 0 0.0342128
111 G 118 P 0 0.0302435
111 G 119 M 0 0.0608819
111 G 120 Y 0 0.043475
111 G 121 I 0 -0.0252032
111 G 122 K 0 0.017425
111 G 123 S 0 -0.00981425
111 G 124 E 0 -0.0112779
111 G 134 Y 0 -0.0268763
111 G 135 A 0 -0.0493203
111 G 142 E 0 -0.049326
111 G 143 G 0 -0.0338291
111 G 146 E 0 -0.0576653
111 G 147 E 0 -0.0508016
111 G 148 Q 0 -0.0448397
111 G 149 I 0 -0.0512279
111 G 150 E 0 -0.0588345
111 G 151 Q 0 -0.0523606
111 G 152 E 0 -0.046639
111 G 153 M 0 -0.0574828
111 G 154 E 0 -0.0333803
111 G 155 K 0 -0.0303357
111 G 156 F 0 -0.0788295
111 G 157 K 0 -0.0579217
111 G 158 Q 0 -0.0694742
111 G 159 T 0 -0.0823727
111 G 160 P 0 -0.050929
111 G 161 M 0 -0.0667201
111 G 162 K 0 -0.0810555
111 G 163 T 0 -0.0646807
111 G 164 L 0 -0.0631576
111 G 165 K 0 -0.0739593
111 G 166 A 0 -0.0763174
111 G 167 L 0 -0.0861567
111 G 168 Q 0 -0.0718754
111 G 169 E 0 -0.074767
111 G 170 L 0 -0.0702176
111 G 171 I 0 -0.0538433
111 G 172 A 0 -0.0420488
111 G 173 D 0 -0.0348255
111 G 174 V 0 -0.0473098
111 G 175 R 0 -0.0388041
111 G 176 D 0 -0.0533199
111 G 177 H 0 -0.053474
111 G 178 L 0 -0.0398814
111 G 179 D 0 -0.0715789
111 G 180 L 0 -0.0522398
111 G 181 I 0 -0.0525038
111 G 182 Y 0 -0.0253048
111 G 183 A 0 0.100708
111 G 184 P 0 0.411146
111 G 185 T 0 0.0783235
111 G 186 F 0 0.329173
111 G 187 V 0 -0.0400168
111 G 188 V 0 0.00104566
111 G 189 Q 0 -0.0385528
111 G 190 A 0 -0.0331922
111 G 191 R 0 -0.109958
111 G 192 H 0 -0.0647856
111 G 193 D 0 -0.120054
111 G 194 E 0 -0.0133691
111 G 195 M 0 -0.0355196
111 G 196 I 0 -0.112573
111 G 197 N 0 -0.0210372
111 G 198 P 0 -0.0687409
111 G 199 D 0 -0.056413
111 G 200 S 0 -0.0480085
111 G 201 A 0 -0.0796842
111 G 202 N 0 -0.0481444
111 G 203 I 0 -0.0375059
111 G 204 I 0 -0.0587568
111 G 205 Y 0 -0.0205419
111 G 206 N 0 -0.0512146
111 G 207 E 0 -0.0332824
111 G 208 I 0 0.00174659
111 G 209 E 0 0.0454608
111 G 211 P 0 -0.0326508
111 G 212 V 0 0.00784967
111 G 213 K 0 0.0157103
111 G 214 Q 0 -0.00190504
111 G 215 I 0 -0.0219954
111 G 216 K 0 -0.0190873
111 G 217 W 0 -0.0700881
111 G 218 Y 0 -0.0171491
111 G 219 E 0 -0.0566664
111 G 220 Q 0 -0.0311258
111 G 221 S 0 -0.00436201
111 G 222 G 0 -0.0639059
111 G 223 H 0 -0.0732335
111 G 224 V 0 -0.0644745
111 G 225 I 0 -0.083151
111 G 226 T 0 -0.0725998
111 G 227 L 0 -0.0767657
111 G 228 D 0 -0.0374416
111 G 230 E 0 -0.0792329
111 G 231 K 0 -0.0340212
111 G 232 D 0 -0.0683924
111 G 233 Q 0 -0.0536001
111 G 234 L 0 8.5212e-05
111 G 235 H 0 -0.0516793
111 G 236 E 0 -0.0309777
111 G 237 D 0 -0.0019501
111 G 238 I 0 0.0228404
111 G 239 Y 0 -0.0151182
112 I 113 V 0 0.303971
112 I 114 T 0 0.847355
112 I 115 M 0 0.173667
112 I 116 C 0 0.194958
112 I 117 A 0 0.141472
112 I 118 P 0 0.0980233
112 I 119 M 0 0.0795853
112 I 120 Y 0 0.014913
112 I 121 I 0 0.0850719
112 I 122 K 0 0.0381805
112 I 123 S 0 0.0191438
112 I 124 E 0 0.00320802
112 I 134 Y 0 0.00396982
112 I 135 A 0 -0.0167011
112 I 142 E 0 -0.027003
112 I 143 G 0 -0.0209388
112 I 146 E 0 -0.0656031
112 I 147 E 0 -0.0472452
112 I 148 Q 0 -0.0589252
112 I 149 I 0 -0.0286001
112 I 150 E 0 -0.0378724
112 I 151 Q 0 -0.0433861
112 I 152 E 0 -0.0671298
112 I 153 M 0 -0.0464182
112 I 154 E 0 -0.0415485
112 I 155 K 0 -0.0289932
112 I 156 F 0 -0.0554605
112 I 157 K 0 -0.0481317
112 I 158 Q 0 -0.0488977
112 I 159 T 0 -0.0499545
112 I 160 P 0 -0.0577043
112 I 161 M 0 -0.0439229
112 I 162 K 0 -0.0662329
112 I 163 T 0 -0.0646145
112 I 164 L 0 -0.067855
112 I 165 K 0 -0.0509481
112 I 166 A 0 -0.0436422
112 I 167 L 0 -0.0684766
112 I 168 Q 0 -0.0598957
112 I 169 E 0 -0.0732173
112 I 170 L 0 -0.0583098
112 I 171 I 0 -0.0604704
112 I 172 A 0 -0.0392314
112 I 173 D 0 -0.0689152
112 I 174 V 0 -0.0396558
112 I 175 R 0 -0.0370325
112 I 176 D 0 -0.020317
112 I 177 H 0 -0.0471714
112 I 178 L 0 -0.0133588
112 I 179 D 0 -0.0318903
112 I 180 L 0 -0.0393864
112 I 181 I 0 0.102138
112 I 182 Y 0 -0.0234504
112 I 183 A 0 0.232287
112 I 184 P 0 -0.0206235
112 I 185 T 0 0.533183
112 I 186 F 0 -0.0213224
112 I 187 V 0 -0.0385967
112 I 188 V 0 -0.0449132
112 I 189 Q 0 -0.0749681
112 I 190 A 0 0.00635402
112 I 191 R 0 -0.0594649
112 I 192 H 0 0.00499831
112 I 193 D 0 -0.0253053
112 I 194 E 0 -0.0369669
112 I 195 M 0 -0.0201219
112 I 196 I 0 -0.0279243
112 I 197 N 0 -0.032807
112 I 198 P 0 -0.044237
112 I 199 D 0 -0.0414195
112 I 200 S 0 -0.0586359
112 I 201 A 0 -0.0417141
112 I 202 N 0 -0.0556733
112 I 203 I 0 -0.0402101
112 I 204 I 0 0.0538216
112 I 205 Y 0 -0.0179577
112 I 206 N 0 -0.070827
112 I 207 E 0 -0.0142955
112 I 208 I 0 -0.0160406
112 I 209 E 0 -0.0307922
112 I 211 P 0 -0.0216246
112 I 212 V 0 -0.0316837
112 I 213 K 0 -0.000204486
112 I 214 Q 0 -0.0352403
112 I 215 I 0 -0.0758473
112 I 216 K 0 -0.0318559
112 I 217 W 0 -0.0527553
112 I 218 Y 0 -0.0296132
112 I 219 E 0 -0.071318
112 I 220 Q 0 -0.0552716
112 I 221 S 0 -0.094357
112 I 222 G 0 -0.0170257
112 I 223 H 0 0.0077469
112 I 224 V 0 -0.0220573
112 I 225 I 0 -0.0874918
112 I 226 T 0 -0.0887086
112 I 227 L 0 -0.0714902
112 I 228 D 0 -0.0511968
112 I 230 E 0 -0.0675688
112 I 231 K 0 -0.0562704
112 I 232 D 0 -0.0374845
112 I 233 Q 0 -0.047214
112 I 234 L 0 -0.0191787
112 I 235 H 0 -0.053409
112 I 236 E 0 -0.0693239
112 I 237 D 0 -0.0253928
112 I 238 I 0 -0.00741168
112 I 239 Y 0 -0.0474088
113 V 114 T 0 0.376326
113 V 115 M 0 0.406561
113 V 116 C 0 0.174393
113 V 117 A 0 0.154385
113 V 118 P 0 0.0719616
113 V 119 M 0 0.00942088
113 V 120 Y 0 0.0242588
113 V 121 I 0 0.0539204
113 V 122 K 0 0.034763
113 V 123 S 0 0.0298662
113 V 124 E 0 0.0136238
113 V 134 Y 0 -0.0174092
113 V 135 A 0 -0.00363403
113 V 142 E 0 -0.0454102
113 V 143 G 0 -0.0363047
113 V 146 E 0 -0.0226804
113 V 147 E 0 -0.026305
113 V 148 Q 0 -0.0302641
113 V 149 I 0 -0.0334843
113 V 150 E 0 -0.0126826
113 V 151 Q 0 -0.0416299
113 V 152 E 0 -0.0604771
113 V 153 M 0 -0.0326757
113 V 154 E 0 -0.0441824
113 V 155 K 0 -0.0326108
113 V 156 F 0 -0.0504386
113 V 157 K 0 -0.0407377
113 V 158 Q 0 -0.0579386
113 V 159 T 0 -0.028507
113 V 160 P 0 -0.0379968
113 V 161 M 0 -0.0507322
113 V 162 K 0 -0.0489152
113 V 163 T 0 -0.0607757
113 V 164 L 0 -0.0426846
113 V 165 K 0 -0.0627424
113 V 166 A 0 -0.0492406
113 V 167 L 0 -0.0546933
113 V 168 Q 0 -0.0537957
113 V 169 E 0 -0.0315929
113 V 170 L 0 -0.034592
113 V 171 I 0 -0.0428495
113 V 172 A 0 -0.0459664
113 V 173 D 0 -0.026281
113 V 174 V 0 -0.0707913
113 V 175 R 0 -0.058543
113 V 176 D 0 -0.0269261
113 V 177 H 0 -0.0646014
113 V 178 L 0 -0.0514762
113 V 179 D 0 -0.0354109
113 V 180 L 0 -0.0606828
113 V 181 I 0 -0.0253031
113 V 182 Y 0 -0.030811
113 V 183 A 0 -0.0611489
113 V 184 P 0 -0.034739
113 V 185 T 0 -0.0426291
113 V 186 F 0 0.480983
113 V 187 V 0 -0.0384983
113 V 188 V 0 0.321241
113 V 189 Q 0 -0.0440291
113 V 190 A 0 -0.0394809
113 V 191 R 0 -0.0632687
113 V 192 H 0 0.0043408
113 V 193 D 0 -0.0294833
113 V 194 E 0 -0.0612416
113 V 195 M 0 -0.0395181
113 V 196 I 0 -0.0743123
113 V 197 N 0 -0.0809149
113 V 198 P 0 -0.0591873
113 V 199 D 0 -0.0284923
113 V 200 S 0 -0.0631165
113 V 201 A 0 -0.0857236
113 V 202 N 0 -0.0624328
113 V 203 I 0 -0.0535511
113 V 204 I 0 -0.0485719
113 V 205 Y 0 -0.0324735
113 V 206 N 0 -0.0488591
113 V 207 E 0 -0.0521576
113 V 208 I 0 -0.0566732
113 V 209 E 0 -0.0306602
113 V 211 P 0 -0.00253275
113 V 212 V 0 -0.0511856
113 V 213 K 0 -0.0650322
113 V 214 Q 0 0.00538803
113 V 215 I 0 -0.0375016
113 V 216 K 0 0.00572378
113 V 217 W 0 -0.046372
113 V 218 Y 0 -0.00883989
113 V 219 E 0 -0.0157126
113 V 220 Q 0 -0.0290635
113 V 221 S 0 -0.0746002
113 V 222 G 0 -0.0636411
113 V 223 H 0 -0.0124193
113 V 224 V 0 -0.0373574
113 V 225 I 0 -0.053701
113 V 226 T 0 -0.0476766
113 V 227 L 0 -0.081165
113 V 228 D 0 -0.0328791
113 V 230 E 0 -0.0269423
113 V 231 K 0 -0.0441866
113 V 232 D 0 -0.026824
113 V 233 Q 0 -0.0421962
113 V 234 L 0 0.0558685
113 V 235 H 0 -0.0220705
113 V 236 E 0 -0.0214397
113 V 237 D 0 0.00178704
113 V 238 I 0 0.494944
113 V 239 Y 0 0.00562848
114 T 115 M 0 0.361037
114 T 116 C 0 0.362479
114 T 117 A 0 0.91823
114 T 118 P 0 0.228099
114 T 119 M 0 0.251563
114 T 120 Y 0 0.0890849
114 T 121 I 0 0.0596224
114 T 122 K 0 0.0466798
114 T 123 S 0 0.0670708
114 T 124 E 0 0.0443888
114 T 134 Y 0 -0.0324259
114 T 135 A 0 -0.00632356
114 T 142 E 0 -0.0367725
114 T 143 G 0 -0.061317
114 T 146 E 0 -0.0754849
114 T 147 E 0 -0.0656126
114 T 148 Q 0 -0.0614884
114 T 149 I 0 -0.0607293
114 T 150 E 0 -0.0777727
114 T 151 Q 0 -0.07332
114 T 152 E 0 -0.0553907
114 T 153 M 0 -0.0533221
114 T 154 E 0 -0.0579396
114 T 155 K 0 -0.075227
114 T 156 F 0 -0.0672931
114 T 157 K 0 -0.0651785
114 T 158 Q 0 -0.0823982
114 T 159 T 0 -0.085134
114 T 160 P 0 -0.0584193
114 T 161 M 0 -0.0753766
114 T 162 K 0 -0.0871201
114 T 163 T 0 -0.0661741
114 T 164 L 0 -0.0415915
114 T 165 K 0 -0.0559166
114 T 166 A 0 -0.0517621
114 T 167 L 0 -0.0592906
114 T 168 Q 0 -0.0657914
114 T 169 E 0 -0.0806091
114 T 170 L 0 -0.0421874
114 T 171 I 0 -0.0541652
114 T 172 A 0 -0.0657514
114 T 173 D 0 -0.0632872
114 T 174 V 0 -0.0470275
114 T 175 R 0 -0.0666214
114 T 176 D 0 -0.0448162
114 T 177 H 0 -0.0653678
114 T 178 L 0 -0.0179199
114 T 179 D 0 -0.0466997
114 T 180 L 0 -0.0155744
114 T 181 I 0 -0.0235773
114 T 182 Y 0 -0.0619079
114 T 183 A 0 -0.0267625
114 T 184 P 0 -0.0657893
114 T 185 T 0 0.218483
114 T 186 F 0 0.00972806
114 T 187 V 0 0.429334
114 T 188 V 0 -0.0467396
114 T 189 Q 0 -0.0282532
114 T 190 A 0 -0.057648
114 T 191 R 0 -0.041303
114 T 192 H 0 -0.0167215
114 T 193 D 0 -0.0538015
114 T 194 E 0 0.0253298
114 T 195 M 0 -0.0141843
114 T 196 I 0 0.0101251
114 T 197 N 0 -0.011376
114 T 198 P 0 -0.0815267
114 T 199 D 0 -0.0766916
114 T 200 S 0 -0.0768067
114 T 201 A 0 0.0425282
114 T 202 N 0 -0.0522804
114 T 203 I 0 -0.0506745
114 T 204 I 0 0.00363146
114 T 205 Y 0 -0.0566594
114 T 206 N 0 -0.0635984
114 T 207 E 0 0.00141383
114 T 208 I 0 -0.0137097
114 T 209 E 0 -0.000262367
114 T 211 P 0 -0.0653849
114 T 212 V 0 -0.0504446
114 T 213 K 0 -0.00704052
114 T 214 Q 0 -0.0440372
114 T 215 I 0 -0.0127703
114 T 216 K 0 -0.0864699
114 T 217 W 0 -0.0400372
114 T 218 Y 0 -0.0638052
114 T 219 E 0 -0.0302703
114 T 220 Q 0 -0.0249253
114 T 221 S 0 -0.0587065
114 T 222 G 0 -0.0159966
114 T 223 H 0 -0.0404207
114 T 224 V 0 -0.0245468
114 T 225 I 0 -0.0355722
114 T 226 T 0 -0.0452034
114 T 227 L 0 -0.0432264
114 T 228 D 0 -0.0395699
114 T 230 E 0 -0.0341432
114 T 231 K 0 -0.0500177
114 T 232 D 0 -0.0563201
114 T 233 Q 0 -0.0764981
114 T 234 L 0 -0.0483798
114 T 235 H 0 -0.103484
114 T 236 E 0 -0.0611836
114 T 237 D 0 -0.0442314
114 T 238 I 0 -0.0383301
114 T 239 Y 0 -0.0785806
115 M 116 C 0 0.494407
115 M 117 A 0 0.271966
115 M 118 P 0 0.229838
115 M 119 M 0 0.0789707
115 M 120 Y 0 0.0660289
115 M 121 I 0 0.108405
115 M 122 K 0 0.0802757
115 M 123 S 0 0.0270086
115 M 124 E 0 0.0116643
115 M 134 Y 0 -0.0289936
115 M 135 A 0 -0.00590087
115 M 142 E 0 -0.0248793
115 M 143 G 0 -0.0438374
115 M 146 E 0 -0.0384658
115 M 147 E 0 -0.084498
115 M 148 Q 0 -0.0633968
115 M 149 I 0 -0.0851589
115 M 150 E 0 -0.0646292
115 M 151 Q 0 -0.0797733
115 M 152 E 0 -0.0757202
115 M 153 M 0 -0.0619724
115 M 154 E 0 -0.0864583
115 M 155 K 0 -0.0496882
115 M 156 F 0 -0.0814865
115 M 157 K 0 -0.0510211
115 M 158 Q 0 -0.0564896
115 M 159 T 0 -0.0651182
115 M 160 P 0 -0.0724524
115 M 161 M 0 -0.0993732
115 M 162 K 0 -0.0458705
115 M 163 T 0 -0.07616
115 M 164 L 0 -0.0625299
115 M 165 K 0 -0.0417907
115 M 166 A 0 -0.0605694
115 M 167 L 0 -0.0418535
115 M 168 Q 0 -0.044472
115 M 169 E 0 -0.0658488
115 M 170 L 0 -0.0414354
115 M 171 I 0 -0.0291038
115 M 172 A 0 -0.0234027
115 M 173 D 0 -0.0397223
115 M 174 V 0 0.0151084
115 M 175 R 0 -0.00152449
115 M 176 D 0 -0.0757032
115 M 177 H 0 -0.0369998
115 M 178 L 0 -0.0807666
115 M 179 D 0 -0.0467299
115 M 180 L 0 -0.0840335
115 M 181 I 0 -0.0335265
115 M 182 Y 0 -0.0697678
115 M 183 A 0 -0.0516302
115 M 184 P 0 -0.0580403
115 M 185 T 0 -0.057419
115 M 186 F 0 0.0112086
115 M 187 V 0 -0.00956553
115 M 188 V 0 0.281817
115 M 189 Q 0 -0.0424584
115 M 190 A 0 0.0108851
115 M 191 R 0 -0.0567996
115 M 192 H 0 -0.048154
115 M 193 D 0 -0.0233237
115 M 194 E 0 -0.00568295
115 M 195 M 0 0.012533
115 M 196 I 0 0.0522007
115 M 197 N 0 -0.0354503
115 M 198 P 0 -0.00230622
115 M 199 D 0 -0.0283925
115 M 200 S 0 -0.0339021
115 M 201 A 0 -0.0314919
115 M 202 N 0 -0.0478906
115 M 203 I 0 -0.0875642
115 M 204 I 0 -0.00849883
115 M 205 Y 0 -0.0519971
115 M 206 N 0 -0.0527521
115 M 207 E 0 -0.0511678
115 M 208 I 0 -0.0331794
115 M 209 E 0 -0.0933301
115 M 211 P 0 -0.0276112
115 M 212 V 0 -0.0699959
115 M 213 K 0 -0.0395336
115 M 214 Q 0 -0.0687965
115 M 215 I 0 -0.0494879
115 M 216 K 0 -0.0173791
115 M 217 W 0 -0.0701208
115 M 218 Y 0 0.0626404
115 M 219 E 0 -0.0425988
115 M 220 Q 0 0.0162433
115 M 221 S 0 0.0196098
115 M 222 G 0 0.0113812
115 M 223 H 0 -0.0569653
115 M 224 V 0 0.117528
115 M 225 I 0 0.115533
115 M 226 T 0 0.208449
115 M 227 L 0 0.0348879
115 M 228 D 0 0.0426362
115 M 230 E 0 -0.0344712
115 M 231 K 0 -0.0024189
115 M 232 D 0 -0.0665138
115 M 233 Q 0 -0.0223435
115 M 234 L 0 0.587342
115 M 235 H 0 -0.0176899
115 M 236 E 0 -0.06822
115 M 237 D 0 -0.00959901
115 M 238 I 0 0.137035
115 M 239 Y 0 -0.0300808
116 C 117 A 0 0.67131
116 C 118 P 0 0.28372
116 C 119 M 0 0.176943
116 C 120 Y 0 0.117903
116 C 121 I 0 0.0679802
116 C 122 K 0 0.0619738
116 C 123 S 0 0.0441643
116 C 124 E 0 0.0149758
116 C 134 Y 0 -0.0105715
116 C 135 A 0 -0.0531466
116 C 142 E 0 -0.0325021
116 C 143 G 0 -0.0825558
116 C 146 E 0 -0.0877711
116 C 147 E 0 -0.0925795
116 C 148 Q 0 -0.0692109
116 C 149 I 0 -0.0572088
116 C 150 E 0 -0.0809343
116 C 151 Q 0 -0.0763356
116 C 152 E 0 -0.0374325
116 C 153 M 0 -0.0505629
116 C 154 E 0 -0.0842213
116 C 155 K 0 -0.0439258
116 C 156 F 0 -0.0544399
116 C 157 K 0 -0.0580973
116 C 158 Q 0 -0.0935955
116 C 159 T 0 -0.0829774
116 C 160 P 0 -0.058724
116 C 161 M 0 -0.0586037
116 C 162 K 0 -0.0658913
116 C 163 T 0 -0.0738471
116 C 164 L 0 -0.0883332
116 C 165 K 0 -0.045489
116 C 166 A 0 -0.0687591
116 C 167 L 0 -0.0545893
116 C 168 Q 0 -0.0847185
116 C 169 E 0 -0.0857983
116 C 170 L 0 -0.0618504
116 C 171 I 0 -0.0589361
116 C 172 A 0 -0.0446791
116 C 173 D 0 -0.0262732
116 C 174 V 0 -0.0417312
116 C 175 R 0 -0.0772437
116 C 176 D 0 -0.0419734
116 C 177 H 0 -0.068422
116 C 178 L 0 -0.0350416
116 C 179 D 0 -0.0962756
116 C 180 L 0 -0.0922703
116 C 181 I 0 -0.0453625
116 C 182 Y 0 -0.0786946
116 C 183 A 0 -0.0378222
116 C 184 P 0 -0.0255267
116 C 185 T 0 -0.0323906
116 C 186 F 0 -0.0178697
116 C 187 V 0 0.0106609
116 C 188 V 0 0.028639
116 C 189 Q 0 0.212186
116 C 190 A 0 0.276314
116 C 191 R 0 0.000670964
116 C 192 H 0 0.0118499
116 C 193 D 0 0.862624
116 C 194 E 0 0.021985
116 C 195 M 0 0.115362
116 C 196 I 0 0.162272
116 C 197 N 0 0.0335742
116 C 198 P 0 0.00481062
116 C 199 D 0 -0.0205439
116 C 200 S 0 0.00176113
116 C 201 A 0 -0.0258402
116 C 202 N 0 -0.0622824
116 C 203 I 0 -0.0139211
116 C 204 I 0 0.0153369
116 C 205 Y 0 -0.0747549
116 C 206 N 0 -0.0746367
116 C 207 E 0 -0.0528841
116 C 208 I 0 -0.0952667
116 C 209 E 0 -0.0435778
116 C 211 P 0 -0.0365254
116 C 212 V 0 -0.0765456
116 C 213 K 0 -0.0696942
116 C 214 Q 0 -0.111168
116 C 215 I 0 -0.0589569
116 C 216 K 0 -0.0826118
116 C 217 W 0 -0.0338261
116 C 218 Y 0 0.0130567
116 C 219 E 0 -0.0505789
116 C 220 Q 0 -0.0725343
116 C 221 S 0 0.00378393
116 C 222 G 0 0.0341182
116 C 223 H 0 -0.012838
116 C 224 V 0 0.174388
116 C 225 I 0 0.19559
116 C 226 T 0 0.104711
116 C 227 L 0 -0.055956
116 C 228 D 0 0.00257795
116 C 230 E 0 -0.0132495
116 C 231 K 0 0.0154706
116 C 232 D 0 -0.0808457
116 C 233 Q 0 -0.0844786
116 C 234 L 0 0.046004
116 C 235 H 0 -0.0605739
116 C 236 E 0 -0.090405
116 C 237 D 0 -0.0908999
116 C 238 I 0 -0.0441885
116 C 239 Y 0 -0.118745
117 A 118 P 0 0.733273
117 A 119 M 0 0.534891
117 A 120 Y 0 0.183559
117 A 121 I 0 0.135565
117 A 122 K 0 0.0740634
117 A 123 S 0 0.0973167
117 A 124 E 0 0.0133216
117 A 134 Y 0 -0.0326743
117 A 135 A 0 0.00558965
117 A 142 E 0 -0.0371603
117 A 143 G 0 -0.0477852
117 A 146 E 0 -0.0537098
117 A 147 E 0 -0.0653367
117 A 148 Q 0 -0.0203078
117 A 149 I 0 -0.0567132
117 A 150 E 0 -0.0360619
117 A 151 Q 0 -0.0680011
117 A 152 E 0 -0.0237574
117 A 153 M 0 -0.0417763
117 A 154 E 0 -0.0653982
117 A 155 K 0 -0.0369523
117 A 156 F 0 -0.0570567
117 A 157 K 0 -0.0401926
117 A 158 Q 0 -0.0573553
117 A 159 T 0 -0.0637552
117 A 160 P 0 -0.0778766
117 A 161 M 0 -0.074235
117 A 162 K 0 -0.0549006
117 A 163 T 0 -0.0450699
117 A 164 L 0 -0.0301156
117 A 165 K 0 -0.0462315
117 A 166 A 0 -0.012816
117 A 167 L 0 -0.0394627
117 A 168 Q 0 -0.0516473
117 A 169 E 0 -0.0735255
117 A 170 L 0 -0.0706882
117 A 171 I 0 -0.0362562
117 A 172 A 0 -0.0504206
117 A 173 D 0 0.0822463
117 A 174 V 0 0.0392494
117 A 175 R 0 -0.0328859
117 A 176 D 0 -0.0849504
117 A 177 H 0 -0.065038
117 A 178 L 0 -0.0255511
117 A 179 D 0 -0.0692043
117 A 180 L 0 -0.071701
117 A 181 I 0 -0.0413894
117 A 182 Y 0 -0.0640894
117 A 183 A 0 -0.0170129
117 A 184 P 0 -0.017712
117 A 185 T 0 -0.00444326
117 A 186 F 0 -0.0462605
117 A 187 V 0 0.300079
117 A 188 V 0 -0.0144451
117 A 189 Q 0 0.204068
117 A 190 A 0 -0.0283167
117 A 191 R 0 -0.0334871
117 A 192 H 0 -0.0577979
117 A 193 D 0 0.157926
117 A 194 E 0 -0.0206103
117 A 195 M 0 0.046615
117 A 196 I 0 0.14721
117 A 197 N 0 0.0214486
117 A 198 P 0 -0.0633062
117 A 199 D 0 -0.0580321
117 A 200 S 0 0.0105936
117 A 201 A 0 0.0936481
117 A 202 N 0 -0.0645248
117 A 203 I 0 -0.00815117
117 A 204 I 0 0.168408
117 A 205 Y 0 -0.0146822
117 A 206 N 0 -0.075817
117 A 207 E 0 0.0204866
117 A 208 I 0 0.0181748
117 A 209 E 0 -0.000674353
117 A 211 P 0 -0.0634521
117 A 212 V 0 -0.0334619
117 A 213 K 0 -0.0395082
117 A 214 Q 0 -0.0632018
117 A 215 I 0 -0.0220516
117 A 216 K 0 -0.0782616
117 A 217 W 0 -0.0304731
117 A 218 Y 0 -0.0919736
117 A 219 E 0 -0.0484947
117 A 220 Q 0 -0.0390865
117 A 221 S 0 -0.0669183
117 A 222 G 0 -0.0194853
117 A 223 H 0 -0.0239685
117 A 224 V 0 -0.0288025
117 A 225 I 0 -0.0184208
117 A 226 T 0 0.0268454
117 A 227 L 0 -0.00751362
117 A 228 D 0 -0.0436222
117 A 230 E 0 -0.0272801
117 A 231 K 0 -0.0359604
117 A 232 D 0 -0.0601927
117 A 233 Q 0 -0.0568613
117 A 234 L 0 -0.0110164
117 A 235 H 0 -0.0533277
117 A 236 E 0 -0.0899026
117 A 237 D 0 -0.0717408
117 A 238 I 0 -0.0589172
117 A 239 Y 0 -0.069374
118 P 119 M 0 0.526666
118 P 120 Y 0 0.421669
118 P 121 I 0 0.314615
118 P 122 K 0 0.212255
118 P 123 S 0 0.218232
118 P 124 E 0 0.113628
118 P 134 Y 0 -0.00741975
118 P 135 A 0 -0.0353851
118 P 142 E 0 -0.0490356
118 P 143 G 0 -0.0155096
118 P 146 E 0 -0.0296686
118 P 147 E 0 -0.0483704
118 P 148 Q 0 -0.0380716
118 P 149 I 0 -0.0227526
118 P 150 E 0 -0.0804509
118 P 151 Q 0 -0.0576787
118 P 152 E 0 -0.028399
118 P 153 M 0 -0.0169768
118 P 154 E 0 -0.0478401
118 P 155 K 0 -0.0264072
118 P 156 F 0 -0.0240638
118 P 157 K 0 -0.007062
118 P 158 Q 0 -0.0390379
118 P 159 T 0 -0.0295489
118 P 160 P 0 -0.0603072
118 P 161 M 0 -0.0353847
118 P 162 K 0 -0.0505221
118 P 163 T 0 -0.0286416
118 P 164 L 0 -0.00816246
118 P 165 K 0 -0.0278413
118 P 166 A 0 -0.0257922
118 P 167 L 0 0.0240602
118 P 168 Q 0 -0.0192413
118 P 169 E 0 -0.0462847
118 P 170 L 0 -0.0389937
118 P 171 I 0 0.0375381
118 P 172 A 0 -0.0159502
118 P 173 D 0 -0.0244348
118 P 174 V 0 0.000756879
118 P 175 R 0 0.0110278
118 P 176 D 0 -0.0306975
118 P 177 H 0 0.0014276
118 P 178 L 0 0.0231948
118 P 179 D 0 -0.0292857
118 P 180 L 0 -0.0310261
118 P 181 I 0 -0.0501094
118 P 182 Y 0 -0.0566868
118 P 183 A 0 -0.061086
118 P 184 P 0 -0.0559119
118 P 185 T 0 -0.0650766
118 P 186 F 0 -0.0612534
118 P 187 V 0 -0.0287886
118 P 188 V 0 -0.0136977
118 P 189 Q 0 0.0350372
118 P 190 A 0 -0.0306726
118 P 191 R 0 -0.0347505
118 P 192 H 0 0.0125649
118 P 193 D 0 -0.0288296
118 P 194 E 0 0.0351689
118 P 195 M 0 0.0179423
118 P 196 I 0 0.208089
118 P 197 N 0 0.041717
118 P 198 P 0 -0.0226649
118 P 199 D 0 -0.0374156
118 P 200 S 0 0.116483
118 P 201 A 0 0.0498522
118 P 202 N 0 -0.03812
118 P 203 I 0 0.0360451
118 P 204 I 0 -0.0114791
118 P 205 Y 0 -0.00283093
118 P 206 N 0 -0.0917874
118 P 207 E 0 -0.0179122
118 P 208 I 0 -0.0496162
118 P 209 E 0 -0.075553
118 P 211 P 0 -0.0427142
118 P 212 V 0 -0.0790284
118 P 213 K 0 -0.00479738
118 P 214 Q 0 -0.0582235
118 P 215 I 0 -0.0345708
118 P 216 K 0 -0.0487562
118 P 217 W 0 -0.0329496
118 P 218 Y 0 -0.0980008
118 P 219 E 0 -0.0416642
118 P 220 Q 0 -0.0606396
118 P 221 S 0 -0.00013826
118 P 222 G 0 -0.0322551
118 P 223 H 0 -0.033305
118 P 224 V 0 0.064821
118 P 225 I 0 0.0652821
118 P 226 T 0 -0.0287566
118 P 227 L 0 -0.0152788
118 P 228 D 0 -0.0462221
118 P 230 E 0 -0.0170328
118 P 231 K 0 -0.047907
118 P 232 D 0 -0.0827998
118 P 233 Q 0 -0.0700827
118 P 234 L 0 -0.0815414
118 P 235 H 0 -0.0440717
118 P 236 E 0 -0.0751502
118 P 237 D 0 -0.0828798
118 P 238 I 0 -0.0578952
118 P 239 Y 0 -0.0626522
119 M 120 Y 0 0.679735
119 M 121 I 0 0.449488
119 M 122 K 0 0.330628
119 M 123 S 0 0.22386
119 M 124 E 0 0.129135
119 M 134 Y 0 -0.00568692
119 M 135 A 0 -0.0337511
119 M 142 E 0 -0.0236955
119 M 143 G 0 -0.0404337
119 M 146 E 0 -0.0732999
119 M 147 E 0 -0.0659284
119 M 148 Q 0 -0.0808243
119 M 149 I 0 -0.0457098
119 M 150 E 0 -0.030592
119 M 151 Q 0 -0.0448674
119 M 152 E 0 -0.0410737
119 M 153 M 0 -0.058861
119 M 154 E 0 -0.0837763
119 M 155 K 0 -0.0386689
119 M 156 F 0 0.0128247
119 M 157 K 0 -0.0263826
119 M 158 Q 0 -0.0188054
119 M 159 T 0 -0.0356682
119 M 160 P 0 -0.0368989
119 M 161 M 0 -0.0412972
119 M 162 K 0 -0.0434435
119 M 163 T 0 -0.0367255
119 M 164 L 0 -0.0294477
119 M 165 K 0 -0.0422624
119 M 166 A 0 -0.0241154
119 M 167 L 0 -0.0452213
119 M 168 Q 0 -0.0298706
119 M 169 E 0 -0.0715019
119 M 170 L 0 -0.00663532
119 M 171 I 0 -0.0279807
119 M 172 A 0 -0.0612878
119 M 173 D 0 0.0554482
119 M 174 V 0 0.0263901
119 M 175 R 0 0.0646586
119 M 176 D 0 -0.0157664
119 M 177 H 0 -0.030793
119 M 178 L 0 0.0192453
119 M 179 D 0 -0.0361793
119 M 180 L 0 -0.0370836
119 M 181 I 0 -0.0102824
119 M 182 Y 0 -0.0484508
119 M 183 A 0 -0.033912
119 M 184 P 0 -0.0420428
119 M 185 T 0 -0.0353179
119 M 186 F 0 -0.0403265
119 M 187 V 0 0.0462758
119 M 188 V 0 -0.0335455
119 M 189 Q 0 0.141321
119 M 190 A 0 -0.0316258
119 M 191 R 0 -0.0709963
119 M 192 H 0 -0.010473
119 M 193 D 0 -0.00887789
119 M 194 E 0 -0.0016137
119 M 195 M 0 0.0420324
119 M 196 I 0 0.102847
119 M 197 N 0 0.018294
119 M 198 P 0 0.0181697
119 M 199 D 0 -0.0330311
119 M 200 S 0 0.077346
119 M 201 A 0 0.0626149
119 M 202 N 0 -0.0180241
119 M 203 I 0 0.0256682
119 M 204 I 0 0.184516
119 M 205 Y 0 0.033901
119 M 206 N 0 -0.0341609
119 M 207 E 0 0.0616605
119 M 208 I 0 -0.000465615
119 M 209 E 0 0.00501896
119 M 211 P 0 0.0154455
119 M 212 V 0 -0.0617126
119 M 213 K 0 -0.0246899
119 M 214 Q 0 -0.0645317
119 M 215 I 0 -0.066212
119 M 216 K 0 -0.0660208
119 M 217 W 0 -0.0549881
119 M 218 Y 0 -0.0539402
119 M 219 E 0 -0.0660233
119 M 220 Q 0 -0.0850087
119 M 221 S 0 -0.0425567
119 M 222 G 0 0.00980884
119 M 223 H 0 -0.0394271
119 M 224 V 0 -0.0237129
119 M 225 I 0 -0.0132148
119 M 226 T 0 -0.0319007
119 M 227 L 0 -0.0320425
119 M 228 D 0 -0.0498654
119 M 230 E 0 -0.0432088
119 M 231 K 0 -0.0511512
119 M 232 D 0 -0.0659915
119 M 233 Q 0 -0.049402
119 M 234 L 0 -0.0651936
119 M 235 H 0 -0.0450522
119 M 236 E 0 -0.082613
119 M 237 D 0 -0.0589965
119 M 238 I 0 -0.0701672
119 M 239 Y 0 -0.0631774
120 Y 121 I 0 0.820317
120 Y 122 K 0 0.591635
120 Y 123 S 0 0.370517
120 Y 124 E 0 0.161328
120 Y 134 Y 0 0.00269439
120 Y 135 A 0 -0.0141657
120 Y 142 E 0 -5.83218e-05
120 Y 143 G 0 -0.0607912
120 Y 146 E 0 -0.0494824
120 Y 147 E 0 -0.0308776
120 Y 148 Q 0 -0.0568918
120 Y 149 I 0 -0.0450689
120 Y 150 E 0 -0.051335
120 Y 151 Q 0 -0.068002
120 Y 152 E 0 -0.0444773
120 Y 153 M 0 -0.0623136
120 Y 154 E 0 -0.0522455
120 Y 155 K 0 -0.0317615
120 Y 156 F 0 -0.00570437
120 Y 157 K 0 -0.0378823
120 Y 158 Q 0 -0.0511825
120 Y 159 T 0 0.0024133
120 Y 160 P 0 -0.0303243
120 Y 161 M 0 -0.0176689
120 Y 162 K 0 -0.0586756
120 Y 163 T 0 -0.0329549
120 Y 164 L 0 -0.0279132
120 Y 165 K 0 -0.0190884
120 Y 166 A 0 -0.0200924
120 Y 167 L 0 -0.0220653
120 Y 168 Q 0 -0.00827913
120 Y 169 E 0 -0.0299814
120 Y 170 L 0 -0.0532831
120 Y 171 I 0 -0.00502998
120 Y 172 A 0 0.033103
120 Y 173 D 0 0.185644
120 Y 174 V 0 0.0411126
120 Y 175 R 0 0.0841816
120 Y 176 D 0 0.0321816
120 Y 177 H 0 -0.00399275
120 Y 178 L 0 0.0367528
120 Y 179 D 0 0.00983033
120 Y 180 L 0 0.0106603
120 Y 181 I 0 -0.0386822
120 Y 182 Y 0 -0.0482204
120 Y 183 A 0 -0.0203617
120 Y 184 P 0 -0.0249893
120 Y 185 T 0 -0.0291257
120 Y 186 F 0 -0.0253784
120 Y 187 V 0 0.018382
120 Y 188 V 0 -0.0407214
120 Y 189 Q 0 0.049205
120 Y 190 A 0 -0.028266
120 Y 191 R 0 -0.0425468
120 Y 192 H 0 -0.0156574
120 Y 193 D 0 -0.0157003
120 Y 194 E 0 -0.00383624
120 Y 195 M 0 0.0148569
120 Y 196 I 0 0.0557533
120 Y 197 N 0 0.0140228
120 Y 198 P 0 0.0272182
120 Y 199 D 0 -0.0120519
120 Y 200 S 0 0.173111
120 Y 201 A 0 0.0265639
120 Y 202 N 0 -0.0163081
120 Y 203 I 0 0.243927
120 Y 204 I 0 0.0415762
120 Y 205 Y 0 0.0121671
120 Y 206 N 0 -0.0585291
120 Y 207 E 0 0.105313
120 Y 208 I 0 -0.0665407
120 Y 209 E 0 -0.0908747
120 Y 211 P 0 -0.00501494
120 Y 212 V 0 -0.0624283
120 Y 213 K 0 -0.0679541
120 Y 214 Q 0 -0.0271424
120 Y 215 I 0 -0.03857
120 Y 216 K 0 -0.0587884
120 Y 217 W 0 -0.0113711
120 Y 218 Y 0 -0.0593088
120 Y 219 E 0 -0.030986
120 Y 220 Q 0 -0.0509331
120 Y 221 S 0 -0.00910466
120 Y 222 G 0 -0.0345551
120 Y 223 H 0 -0.0919741
120 Y 224 V 0 -0.0267525
120 Y 225 I 0 0.0155216
120 Y 226 T 0 -0.0148468
120 Y 227 L 0 -0.0418045
120 Y 228 D 0 -0.0394717
120 Y 230 E 0 -0.0175539
120 Y 231 K 0 -0.0733488
120 Y 232 D 0 -0.0323095
120 Y 233 Q 0 -0.0718394
120 Y 234 L 0 0.0107526
120 Y 235 H 0 -0.054315
120 Y 236 E 0 -0.0637219
120 Y 237 D 0 -0.085681
120 Y 238 I 0 -0.0716373
120 Y 239 Y 0 -0.0527593
121 I 122 K 0 0.671397
121 I 123 S 0 0.403369
121 I 124 E 0 0.269585
121 I 134 Y 0 0.0346929
121 I 135 A 0 -0.01767
121 I 142 E 0 0.00176827
121 I 143 G 0 -0.0284989
121 I 146 E 0 -0.0181056
121 I 147 E 0 -0.0583069
121 I 148 Q 0 -0.026155
121 I 149 I 0 -0.0494826
121 I 150 E 0 -0.0556795
121 I 151 Q 0 -0.0349243
121 I 152 E 0 -0.0184083
121 I 153 M 0 -0.0223595
121 I 154 E 0 -0.0495154
121 I 155 K 0 -0.0479703
121 I 156 F 0 -0.00683929
121 I 157 K 0 0.0154794
121 I 158 Q 0 -0.0320956
121 I 159 T 0 -0.0283256
121 I 160 P 0 -0.0189564
121 I 161 M 0 -0.0232397
121 I 162 K 0 -0.0599186
121 I 163 T 0 -0.043845
121 I 164 L 0 -0.0237453
121 I 165 K 0 -0.0434237
121 I 166 A 0 -0.0113334
121 I 167 L 0 -0.00418021
121 I 168 Q 0 -0.0114445
121 I 169 E 0 -0.0216957
121 I 170 L 0 -0.0546612
121 I 171 I 0 0.012756
121 I 172 A 0 -0.0125523
121 I 173 D 0 0.0573135
121 I 174 V 0 0.0122342
121 I 175 R 0 0.0809415
121 I 176 D 0 -0.0148213
121 I 177 H 0 0.00458118
121 I 178 L 0 0.00500097
121 I 179 D 0 -0.0330701
121 I 180 L 0 -0.0281483
121 I 181 I 0 0.00366518
121 I 182 Y 0 -0.0359626
121 I 183 A 0 -0.0372748
121 I 184 P 0 -0.0419424
121 I 185 T 0 -0.019325
121 I 186 F 0 0.000963499
121 I 187 V 0 0.0160225
121 I 188 V 0 -0.0343573
121 I 189 Q 0 0.0510189
121 I 190 A 0 -0.0554521
121 I 191 R 0 0.00174041
121 I 192 H 0 -0.000562318
121 I 193 D 0 -0.0685089
121 I 194 E 0 0.0246828
121 I 195 M 0 0.120662
121 I 196 I 0 0.0582853
121 I 197 N 0 0.0195541
121 I 198 P 0 0.0163352
121 I 199 D 0 0.0150436
121 I 200 S 0 0.0834781
121 I 201 A 0 0.014521
121 I 202 N 0 -0.0137165
121 I 203 I 0 0.0461251
121 I 204 I 0 0.0474988
121 I 205 Y 0 -0.0228682
121 I 206 N 0 -0.0306267
121 I 207 E 0 -0.0445704
121 I 208 I 0 -0.041917
121 I 209 E 0 -0.0825356
121 I 211 P 0 -0.0543166
121 I 212 V 0 -0.014081
121 I 213 K 0 -0.0354876
121 I 214 Q 0 -0.0241782
121 I 215 I 0 -0.0157316
121 I 216 K 0 -0.0610337
121 I 217 W 0 -0.0502024
121 I 218 Y 0 -0.0596117
121 I 219 E 0 -0.0182724
121 I 220 Q 0 -0.0422041
121 I 221 S 0 -0.0267398
121 I 222 G 0 -0.0243793
121 I 223 H 0 -0.0791276
121 I 224 V 0 0.0320809
121 I 225 I 0 -0.0340894
121 I 226 T 0 -0.0133493
121 I 227 L 0 -0.0235108
121 I 228 D 0 -0.0320165
121 I 230 E 0 -0.0406145
121 I 231 K 0 -0.00999695
121 I 232 D 0 -0.0583191
121 I 233 Q 0 -0.0547302
121 I 234 L 0 -0.049447
121 I 235 H 0 -0.069042
121 I 236 E 0 -0.051691
121 I 237 D 0 -0.0656229
121 I 238 I 0 -0.0210595
121 I 239 Y 0 -0.0628179
122 K 123 S 0 0.562186
122 K 124 E 0 0.344368
122 K 134 Y 0 0.0158772
122 K 135 A 0 0.00958732
122 K 142 E 0 0.0409567
122 K 143 G 0 -0.0165556
122 K 146 E 0 -0.00374549
122 K 147 E 0 -0.0204578
122 K 148 Q 0 -0.011534
122 K 149 I 0 -0.0104543
122 K 150 E 0 -0.0322046
122 K 151 Q 0 -0.0412364
122 K 152 E 0 -0.0502637
122 K 153 M 0 -0.00902974
122 K 154 E 0 -0.0187162
122 K 155 K 0 -0.0298672
122 K 156 F 0 -0.0247567
122 K 157 K 0 -0.0557266
122 K 158 Q 0 -0.025195
122 K 159 T 0 -0.0106839
122 K 160 P 0 -0.00177087
122 K 161 M 0 -0.0270842
122 K 162 K 0 -0.0313424
122 K 163 T 0 -0.0136248
122 K 164 L 0 0.0238884
122 K 165 K 0 0.0329281
122 K 166 A 0 0.0110834
122 K 167 L 0 0.0219138
122 K 168 Q 0 0.0516702
122 K 169 E 0 -0.0108205
122 K 170 L 0 -0.00130872
122 K 171 I 0 0.0176514
122 K 172 A 0 0.00894401
122 K 173 D 0 0.0167979
122 K 174 V 0 0.0207008
122 K 175 R 0 0.0565623
122 K 176 D 0 0.0206498
122 K 177 H 0 0.0314688
122 K 178 L 0 0.0245215
[truncated: 118,042 more chars]
