# Supplementary material for: Combining Evolutionary Information and an Iterative Sampling Strategy for Accurate Protein Structure Prediction
Source: PLoS Comput Biol. 2015 Dec 29;11(12):e1004661. doi: 10.1371/journal.pcbi.1004661 (PMC4694711; doi:10.1371/journal.pcbi.1004661)
Supplement: S2 File — FASTA sequences and PLM contact predictions for all targets of the benchmark set. (ZIP) [file pcbi.1004661.s004.zip › data/pconsfold_benchmarkset/contactpredictions/1vp6_PLM.txt]

12 L 13 V 0 1.35825
12 L 14 A 0 0.78244
12 L 15 A 0 0.483449
12 L 16 V 0 0.451855
12 L 17 P 0 0.203871
12 L 18 L 0 0.177024
12 L 19 F 0 0.128712
12 L 20 Q 0 0.0589738
12 L 21 K 0 0.041582
12 L 22 L 0 0.115368
12 L 23 G 0 0.0700175
12 L 24 P 0 0.0324189
12 L 25 A 0 0.0641263
12 L 26 V 0 0.0283356
12 L 27 L 0 -0.0305961
12 L 28 V 0 0.0599029
12 L 29 E 0 0.00643146
12 L 30 I 0 0.00291792
12 L 31 V 0 0.08425
12 L 32 R 0 0.0273826
12 L 33 A 0 -0.0279807
12 L 34 L 0 -0.0135732
12 L 35 R 0 0.0339577
12 L 36 A 0 0.00439101
12 L 37 R 0 -0.0403124
12 L 38 T 0 0.00036742
12 L 39 V 0 -0.0256861
12 L 40 P 0 -0.0345308
12 L 41 A 0 0.0148088
12 L 42 G 0 -0.0459477
12 L 43 A 0 -0.0446076
12 L 44 V 0 -0.0931857
12 L 45 I 0 -0.000743444
12 L 46 C 0 -0.02699
12 L 47 R 0 -0.08618
12 L 48 I 0 -0.0409774
12 L 49 G 0 0.00925598
12 L 50 E 0 0.0047426
12 L 51 P 0 -0.0153824
12 L 52 G 0 -0.0574044
12 L 53 D 0 -0.04958
12 L 54 R 0 -0.0267762
12 L 55 M 0 -0.0249479
12 L 56 F 0 -0.0915848
12 L 57 F 0 0.0398263
12 L 58 V 0 0.0699442
12 L 59 V 0 0.279973
12 L 60 E 0 0.00313
12 L 61 G 0 -0.00768869
12 L 62 S 0 -0.0707046
12 L 63 V 0 -0.080361
12 L 64 S 0 -0.1256
12 L 65 V 0 -0.0914096
12 L 66 A 0 -0.0182683
12 L 67 T 0 -0.0344101
12 L 68 P 0 -0.0179885
12 L 69 N 0 -0.0233524
12 L 70 P 0 -0.0308381
12 L 71 V 0 -0.109935
12 L 72 E 0 -0.0695326
12 L 73 L 0 -0.101192
12 L 74 G 0 -0.0987219
12 L 75 P 0 -0.0245715
12 L 76 G 0 -0.0358427
12 L 77 A 0 -0.0290519
12 L 78 F 0 -0.0322762
12 L 79 F 0 -0.0574519
12 L 80 G 0 -0.0408794
12 L 81 E 0 -0.0549839
12 L 82 M 0 -0.121623
12 L 83 A 0 -0.0900969
12 L 84 L 0 -0.0786778
12 L 85 I 0 -0.051905
12 L 86 S 0 -0.00709375
12 L 87 G 0 -0.0148328
12 L 88 E 0 0.00169955
12 L 89 P 0 -0.0537763
12 L 90 R 0 -0.106538
12 L 91 S 0 -0.0473834
12 L 92 A 0 -0.0910753
12 L 93 T 0 -0.0871567
12 L 94 V 0 -0.0911153
12 L 95 S 0 -0.106953
12 L 96 A 0 -0.0292358
12 L 97 A 0 -0.0431715
12 L 98 T 0 -0.0490897
12 L 99 T 0 -0.0301282
12 L 100 V 0 -0.000482318
12 L 101 S 0 0.0260533
12 L 102 L 0 0.00436516
12 L 103 L 0 0.104926
12 L 104 S 0 -0.124666
12 L 105 L 0 -0.0812232
12 L 106 H 0 -0.0244294
12 L 107 S 0 -0.0494869
12 L 108 A 0 -0.0524402
12 L 109 D 0 -0.137924
12 L 110 F 0 -0.0262911
12 L 111 Q 0 0.00425918
12 L 112 M 0 -0.0156999
12 L 113 L 0 -0.0472849
12 L 114 C 0 -0.0987492
12 L 115 S 0 0.0203411
12 L 116 S 0 -0.076453
12 L 117 S 0 -0.0821317
12 L 118 P 0 -0.107027
12 L 119 E 0 -0.0209139
12 L 120 I 0 -0.0433591
12 L 121 A 0 -0.134627
12 L 122 E 0 -0.0536423
12 L 123 I 0 0.00442901
12 L 124 F 0 -0.0336388
12 L 125 R 0 -0.0894219
12 L 126 K 0 -0.0799639
12 L 127 T 0 -0.103185
12 L 128 A 0 -0.0864606
12 L 129 L 0 -0.0977164
12 L 130 E 0 -0.0366525
12 L 131 R 0 -0.097072
13 V 14 A 0 1.30067
13 V 15 A 0 0.71295
13 V 16 V 0 0.389697
13 V 17 P 0 0.259407
13 V 18 L 0 0.180317
13 V 19 F 0 0.151289
13 V 20 Q 0 0.102996
13 V 21 K 0 0.00819977
13 V 22 L 0 0.0729595
13 V 23 G 0 0.0326839
13 V 24 P 0 0.0324737
13 V 25 A 0 0.00728383
13 V 26 V 0 0.01189
13 V 27 L 0 0.254124
13 V 28 V 0 0.0121732
13 V 29 E 0 -0.0397011
13 V 30 I 0 0.0695634
13 V 31 V 0 0.201077
13 V 32 R 0 -0.0212527
13 V 33 A 0 -0.0541775
13 V 34 L 0 0.0628423
13 V 35 R 0 -0.0432972
13 V 36 A 0 -0.00965435
13 V 37 R 0 -0.0541605
13 V 38 T 0 -0.0673122
13 V 39 V 0 -0.00575697
13 V 40 P 0 0.0427111
13 V 41 A 0 -0.0431378
13 V 42 G 0 0.019916
13 V 43 A 0 -0.0421874
13 V 44 V 0 -0.0347402
13 V 45 I 0 0.0349442
13 V 46 C 0 -0.0281373
13 V 47 R 0 -0.0523274
13 V 48 I 0 -0.063784
13 V 49 G 0 -0.00643636
13 V 50 E 0 -0.0149071
13 V 51 P 0 0.0428583
13 V 52 G 0 -0.0763599
13 V 53 D 0 -0.0658131
13 V 54 R 0 -0.127704
13 V 55 M 0 -0.014876
13 V 56 F 0 -0.0157727
13 V 57 F 0 -0.00621823
13 V 58 V 0 0.0390666
13 V 59 V 0 -0.0296376
13 V 60 E 0 0.00734524
13 V 61 G 0 0.11583
13 V 62 S 0 -0.0581462
13 V 63 V 0 0.00401424
13 V 64 S 0 -0.0997303
13 V 65 V 0 -0.10124
13 V 66 A 0 -0.0345955
13 V 67 T 0 -0.0815605
13 V 68 P 0 -0.0802943
13 V 69 N 0 -0.0595981
13 V 70 P 0 -0.0909694
13 V 71 V 0 -0.0442931
13 V 72 E 0 -0.0506996
13 V 73 L 0 -0.0757752
13 V 74 G 0 -0.0830092
13 V 75 P 0 0.00100084
13 V 76 G 0 -0.0400363
13 V 77 A 0 -0.061
13 V 78 F 0 -0.0354325
13 V 79 F 0 -0.0166884
13 V 80 G 0 0.000192776
13 V 81 E 0 -0.0922597
13 V 82 M 0 -0.145435
13 V 83 A 0 -0.0645258
13 V 84 L 0 -0.0831459
13 V 85 I 0 -0.0741665
13 V 86 S 0 -0.063751
13 V 87 G 0 -0.0303556
13 V 88 E 0 -0.0797203
13 V 89 P 0 -0.0666198
13 V 90 R 0 -0.140177
13 V 91 S 0 -0.121972
13 V 92 A 0 -0.106767
13 V 93 T 0 -0.106006
13 V 94 V 0 -0.0748059
13 V 95 S 0 -0.090141
13 V 96 A 0 -0.0584077
13 V 97 A 0 -0.118735
13 V 98 T 0 -0.0744326
13 V 99 T 0 -0.0719985
13 V 100 V 0 -0.0255529
13 V 101 S 0 -0.0183836
13 V 102 L 0 -0.0378849
13 V 103 L 0 0.0782025
13 V 104 S 0 -0.0847712
13 V 105 L 0 0.0231992
13 V 106 H 0 -0.0364364
13 V 107 S 0 -0.100832
13 V 108 A 0 -0.0409079
13 V 109 D 0 -0.114731
13 V 110 F 0 -0.0335062
13 V 111 Q 0 -0.10082
13 V 112 M 0 -0.0525186
13 V 113 L 0 -0.070412
13 V 114 C 0 -0.105301
13 V 115 S 0 -0.0650721
13 V 116 S 0 -0.0697224
13 V 117 S 0 -0.0693422
13 V 118 P 0 -0.0497605
13 V 119 E 0 -0.0815262
13 V 120 I 0 -0.0293789
13 V 121 A 0 -0.149306
13 V 122 E 0 -0.111773
13 V 123 I 0 -0.115755
13 V 124 F 0 -0.0133629
13 V 125 R 0 -0.142932
13 V 126 K 0 -0.0652404
13 V 127 T 0 -0.0726098
13 V 128 A 0 -0.036074
13 V 129 L 0 -0.102865
13 V 130 E 0 -0.0768735
13 V 131 R 0 -0.0657037
14 A 15 A 0 0.990022
14 A 16 V 0 0.504201
14 A 17 P 0 0.315216
14 A 18 L 0 0.136117
14 A 19 F 0 0.0920741
14 A 20 Q 0 0.150431
14 A 21 K 0 0.125729
14 A 22 L 0 0.025557
14 A 23 G 0 0.0919481
14 A 24 P 0 0.590874
14 A 25 A 0 0.0674579
14 A 26 V 0 0.0400121
14 A 27 L 0 0.493458
14 A 28 V 0 0.0856024
14 A 29 E 0 -0.0447648
14 A 30 I 0 -0.00349882
14 A 31 V 0 0.0170431
14 A 32 R 0 0.00251864
14 A 33 A 0 -0.0627703
14 A 34 L 0 -0.0262129
14 A 35 R 0 -0.0461041
14 A 36 A 0 -0.0849941
14 A 37 R 0 -0.0534032
14 A 38 T 0 -0.010732
14 A 39 V 0 -0.0102414
14 A 40 P 0 0.0130882
14 A 41 A 0 0.00672986
14 A 42 G 0 -0.0277901
14 A 43 A 0 -0.120231
14 A 44 V 0 -0.0333239
14 A 45 I 0 -0.026286
14 A 46 C 0 -0.0872295
14 A 47 R 0 -0.0229564
14 A 48 I 0 -0.0950612
14 A 49 G 0 -0.029215
14 A 50 E 0 -0.0782348
14 A 51 P 0 -0.0204434
14 A 52 G 0 -0.0401565
14 A 53 D 0 -0.0172742
14 A 54 R 0 -0.0358503
14 A 55 M 0 -0.0588954
14 A 56 F 0 -0.0913637
14 A 57 F 0 -0.0691701
14 A 58 V 0 -0.0068522
14 A 59 V 0 -0.0429694
14 A 60 E 0 0.0112013
14 A 61 G 0 0.0139404
14 A 62 S 0 -0.0775413
14 A 63 V 0 -0.0331958
14 A 64 S 0 -0.0802435
14 A 65 V 0 -0.0944512
14 A 66 A 0 -0.0278138
14 A 67 T 0 -0.0674686
14 A 68 P 0 -0.0915886
14 A 69 N 0 -0.0548916
14 A 70 P 0 -0.0453296
14 A 71 V 0 -0.0475332
14 A 72 E 0 -0.0868689
14 A 73 L 0 -0.0852417
14 A 74 G 0 -0.0740408
14 A 75 P 0 -0.056167
14 A 76 G 0 -0.046836
14 A 77 A 0 -0.0840748
14 A 78 F 0 -0.0024571
14 A 79 F 0 -0.145143
14 A 80 G 0 -0.0907866
14 A 81 E 0 -0.0686724
14 A 82 M 0 -0.0355233
14 A 83 A 0 -0.108607
14 A 84 L 0 -0.0710361
14 A 85 I 0 -0.0668684
14 A 86 S 0 -0.0761409
14 A 87 G 0 0.00451607
14 A 88 E 0 -0.0537035
14 A 89 P 0 -0.0551713
14 A 90 R 0 -0.133388
14 A 91 S 0 -0.0224399
14 A 92 A 0 -0.157437
14 A 93 T 0 -0.0772679
14 A 94 V 0 -0.0646455
14 A 95 S 0 -0.10681
14 A 96 A 0 -0.0440666
14 A 97 A 0 -0.0348681
14 A 98 T 0 -0.0425234
14 A 99 T 0 -0.0750132
14 A 100 V 0 -0.0683078
14 A 101 S 0 -0.0381469
14 A 102 L 0 -0.0186152
14 A 103 L 0 -0.0624852
14 A 104 S 0 -0.0515096
14 A 105 L 0 -0.046845
14 A 106 H 0 -0.0484066
14 A 107 S 0 -0.1103
14 A 108 A 0 0.0346682
14 A 109 D 0 -0.0606311
14 A 110 F 0 -0.147909
14 A 111 Q 0 -0.0635945
14 A 112 M 0 -0.0821049
14 A 113 L 0 -0.0963398
14 A 114 C 0 -0.108633
14 A 115 S 0 -0.0304547
14 A 116 S 0 -0.0287046
14 A 117 S 0 -0.0963755
14 A 118 P 0 -0.0342858
14 A 119 E 0 -0.0629451
14 A 120 I 0 -0.0449109
14 A 121 A 0 -0.126116
14 A 122 E 0 -0.0222971
14 A 123 I 0 -0.0251111
14 A 124 F 0 -0.106817
14 A 125 R 0 -0.121172
14 A 126 K 0 -0.0400277
14 A 127 T 0 -0.0731514
14 A 128 A 0 -0.0609703
14 A 129 L 0 -0.0921845
14 A 130 E 0 -0.0457044
14 A 131 R 0 -0.10023
15 A 16 V 0 0.867903
15 A 17 P 0 0.513995
15 A 18 L 0 0.224797
15 A 19 F 0 0.180064
15 A 20 Q 0 0.245741
15 A 21 K 0 0.112447
15 A 22 L 0 0.0262095
15 A 23 G 0 0.0885527
15 A 24 P 0 0.0803273
15 A 25 A 0 0.0227761
15 A 26 V 0 -0.0735455
15 A 27 L 0 0.0420633
15 A 28 V 0 0.0235847
15 A 29 E 0 0.0173483
15 A 30 I 0 0.00620173
15 A 31 V 0 -0.0232632
15 A 32 R 0 -0.019614
15 A 33 A 0 -0.0392918
15 A 34 L 0 7.83816e-05
15 A 35 R 0 -0.0102849
15 A 36 A 0 -0.0617886
15 A 37 R 0 -0.0364915
15 A 38 T 0 0.00801923
15 A 39 V 0 -0.0460092
15 A 40 P 0 -0.00642108
15 A 41 A 0 0.00473063
15 A 42 G 0 0.0155035
15 A 43 A 0 -0.00963848
15 A 44 V 0 -0.0413577
15 A 45 I 0 -0.019354
15 A 46 C 0 -0.0532192
15 A 47 R 0 -0.0186345
15 A 48 I 0 0.0133246
15 A 49 G 0 -0.038278
15 A 50 E 0 -0.0181384
15 A 51 P 0 0.00980419
15 A 52 G 0 -0.139697
15 A 53 D 0 -0.00758939
15 A 54 R 0 -0.0565491
15 A 55 M 0 -0.0305391
15 A 56 F 0 -0.0533594
15 A 57 F 0 -0.0798445
15 A 58 V 0 -0.0151189
15 A 59 V 0 0.00839592
15 A 60 E 0 -0.000887041
15 A 61 G 0 0.0138014
15 A 62 S 0 -0.0257091
15 A 63 V 0 -0.120758
15 A 64 S 0 -0.0151152
15 A 65 V 0 -0.0391316
15 A 66 A 0 0.009188
15 A 67 T 0 -0.0576868
15 A 68 P 0 -0.0362499
15 A 69 N 0 -0.0837782
15 A 70 P 0 0.00363787
15 A 71 V 0 -0.0397118
15 A 72 E 0 -0.0674302
15 A 73 L 0 -0.109837
15 A 74 G 0 -0.0748485
15 A 75 P 0 0.132723
15 A 76 G 0 -0.00457598
15 A 77 A 0 -0.0169446
15 A 78 F 0 -0.000943199
15 A 79 F 0 -0.0517675
15 A 80 G 0 -0.0330352
15 A 81 E 0 -0.0549455
15 A 82 M 0 -0.091584
15 A 83 A 0 -0.113911
15 A 84 L 0 -0.0720226
15 A 85 I 0 -0.0583376
15 A 86 S 0 -0.0868828
15 A 87 G 0 -0.0524535
15 A 88 E 0 -0.0205197
15 A 89 P 0 -0.0396866
15 A 90 R 0 -0.135211
15 A 91 S 0 -0.0626772
15 A 92 A 0 -0.115696
15 A 93 T 0 -0.0798883
15 A 94 V 0 -0.0774808
15 A 95 S 0 -0.0713128
15 A 96 A 0 -0.0910237
15 A 97 A 0 -0.0603841
15 A 98 T 0 -0.0811562
15 A 99 T 0 -0.0241238
15 A 100 V 0 -0.0892031
15 A 101 S 0 -0.0304133
15 A 102 L 0 -0.0628594
15 A 103 L 0 -0.116533
15 A 104 S 0 -0.0618265
15 A 105 L 0 -0.0527483
15 A 106 H 0 0.00508935
15 A 107 S 0 -0.0419252
15 A 108 A 0 -0.0233357
15 A 109 D 0 -0.0293124
15 A 110 F 0 -0.0869928
15 A 111 Q 0 -0.0517177
15 A 112 M 0 0.000231791
15 A 113 L 0 -0.0565042
15 A 114 C 0 -0.09223
15 A 115 S 0 -0.0212607
15 A 116 S 0 -0.0386867
15 A 117 S 0 -0.109774
15 A 118 P 0 -0.0545663
15 A 119 E 0 -0.0337699
15 A 120 I 0 -0.0643073
15 A 121 A 0 -0.0704746
15 A 122 E 0 -0.102198
15 A 123 I 0 -0.0512116
15 A 124 F 0 -0.0749066
15 A 125 R 0 -0.0625052
15 A 126 K 0 -0.0441972
15 A 127 T 0 -0.0852635
15 A 128 A 0 -0.050714
15 A 129 L 0 -0.10223
15 A 130 E 0 -0.00762404
15 A 131 R 0 -0.0783373
16 V 17 P 0 0.927642
16 V 18 L 0 0.435333
16 V 19 F 0 0.302005
16 V 20 Q 0 0.179254
16 V 21 K 0 0.115453
16 V 22 L 0 0.10141
16 V 23 G 0 0.0129772
16 V 24 P 0 -0.00248062
16 V 25 A 0 -0.0145652
16 V 26 V 0 -0.01217
16 V 27 L 0 0.00776184
16 V 28 V 0 -0.0271403
16 V 29 E 0 -0.0395584
16 V 30 I 0 0.00191128
16 V 31 V 0 0.0477861
16 V 32 R 0 -0.0457359
16 V 33 A 0 -0.0219856
16 V 34 L 0 -0.00232369
16 V 35 R 0 -0.0398082
16 V 36 A 0 0.0229805
16 V 37 R 0 -0.00373215
16 V 38 T 0 -0.048452
16 V 39 V 0 -0.0176466
16 V 40 P 0 -0.0735554
16 V 41 A 0 -0.0642755
16 V 42 G 0 0.018778
16 V 43 A 0 -0.0199772
16 V 44 V 0 -0.0919094
16 V 45 I 0 -0.0829065
16 V 46 C 0 -0.0108158
16 V 47 R 0 -0.018261
16 V 48 I 0 -0.0807183
16 V 49 G 0 0.00918392
16 V 50 E 0 -0.0946077
16 V 51 P 0 -0.0548742
16 V 52 G 0 -0.0816573
16 V 53 D 0 -0.00605081
16 V 54 R 0 -0.0193394
16 V 55 M 0 0.0149121
16 V 56 F 0 -0.0230795
16 V 57 F 0 0.223728
16 V 58 V 0 0.0158826
16 V 59 V 0 0.00323821
16 V 60 E 0 -0.0477346
16 V 61 G 0 0.017917
16 V 62 S 0 -0.119885
16 V 63 V 0 -0.0771829
16 V 64 S 0 -0.0410495
16 V 65 V 0 -0.0193414
16 V 66 A 0 -0.0853706
16 V 67 T 0 -0.0370647
16 V 68 P 0 -0.0846779
16 V 69 N 0 -0.0582268
16 V 70 P 0 -0.0613703
16 V 71 V 0 -0.0411187
16 V 72 E 0 -0.0571206
16 V 73 L 0 -0.0920021
16 V 74 G 0 -0.0649931
16 V 75 P 0 -0.0656412
16 V 76 G 0 0.000951427
16 V 77 A 0 -0.056605
16 V 78 F 0 0.125559
16 V 79 F 0 -0.0393996
16 V 80 G 0 -0.0262087
16 V 81 E 0 -0.00121475
16 V 82 M 0 -0.0898117
16 V 83 A 0 -0.0757085
16 V 84 L 0 0.0441442
16 V 85 I 0 -0.0742368
16 V 86 S 0 -0.0112895
16 V 87 G 0 0.0278657
16 V 88 E 0 -0.0250331
16 V 89 P 0 -0.0806062
16 V 90 R 0 -0.0728038
16 V 91 S 0 0.00517254
16 V 92 A 0 -0.065383
16 V 93 T 0 -0.0275377
16 V 94 V 0 -0.051901
16 V 95 S 0 -0.0368634
16 V 96 A 0 -0.10927
16 V 97 A 0 -0.0641321
16 V 98 T 0 -0.0593556
16 V 99 T 0 -0.0354873
16 V 100 V 0 -0.0445631
16 V 101 S 0 -0.112958
16 V 102 L 0 -0.0737152
16 V 103 L 0 0.125153
16 V 104 S 0 -0.0477881
16 V 105 L 0 -0.0446568
16 V 106 H 0 -0.0816635
16 V 107 S 0 -0.0658679
16 V 108 A 0 -0.0807349
16 V 109 D 0 -0.0374579
16 V 110 F 0 -0.0974739
16 V 111 Q 0 -0.0207077
16 V 112 M 0 -0.0345709
16 V 113 L 0 -0.0494902
16 V 114 C 0 -0.0766702
16 V 115 S 0 -0.0519152
16 V 116 S 0 -0.0904623
16 V 117 S 0 -0.0697274
16 V 118 P 0 -0.0921953
16 V 119 E 0 -0.0715062
16 V 120 I 0 -0.0642282
16 V 121 A 0 -0.0374925
16 V 122 E 0 -0.119989
16 V 123 I 0 -0.0807339
16 V 124 F 0 -0.00164158
16 V 125 R 0 -0.061881
16 V 126 K 0 -0.068852
16 V 127 T 0 -0.0485217
16 V 128 A 0 -0.0771776
16 V 129 L 0 -0.0501953
16 V 130 E 0 -0.0971082
16 V 131 R 0 -0.0919409
17 P 18 L 0 0.720798
17 P 19 F 0 0.496198
17 P 20 Q 0 0.414371
17 P 21 K 0 0.178062
17 P 22 L 0 0.0846559
17 P 23 G 0 0.0442902
17 P 24 P 0 0.0931906
17 P 25 A 0 0.0326589
17 P 26 V 0 0.00844869
17 P 27 L 0 -0.004059
17 P 28 V 0 -0.0181529
17 P 29 E 0 -0.0080053
17 P 30 I 0 0.0384666
17 P 31 V 0 0.0285845
17 P 32 R 0 0.0215063
17 P 33 A 0 -0.0201833
17 P 34 L 0 0.0498649
17 P 35 R 0 -0.00187008
17 P 36 A 0 -0.0354782
17 P 37 R 0 -0.00939121
17 P 38 T 0 -0.00920429
17 P 39 V 0 -0.0223611
17 P 40 P 0 -0.0169455
17 P 41 A 0 -0.0584943
17 P 42 G 0 -0.0748804
17 P 43 A 0 -0.0194104
17 P 44 V 0 -0.0501384
17 P 45 I 0 -0.072978
17 P 46 C 0 0.0153776
17 P 47 R 0 -0.0309725
17 P 48 I 0 -0.0654675
17 P 49 G 0 0.00951472
17 P 50 E 0 -0.031384
17 P 51 P 0 0.0201661
17 P 52 G 0 -0.0282708
17 P 53 D 0 -0.0566012
17 P 54 R 0 -0.0657468
17 P 55 M 0 -0.0790635
17 P 56 F 0 -0.0840012
17 P 57 F 0 -0.0483947
17 P 58 V 0 -0.0342083
17 P 59 V 0 -0.0027906
17 P 60 E 0 0.0146532
17 P 61 G 0 -0.0246736
17 P 62 S 0 -0.0368239
17 P 63 V 0 -0.0650196
17 P 64 S 0 -0.0299098
17 P 65 V 0 -0.0902079
17 P 66 A 0 -0.0364179
17 P 67 T 0 -0.0196585
17 P 68 P 0 -0.0826241
17 P 69 N 0 -0.0767275
17 P 70 P 0 -0.0271259
17 P 71 V 0 -0.0301001
17 P 72 E 0 -0.104147
17 P 73 L 0 -0.0313475
17 P 74 G 0 0.00466795
17 P 75 P 0 -0.0193115
17 P 76 G 0 -0.0451816
17 P 77 A 0 0.0652558
17 P 78 F 0 0.0792053
17 P 79 F 0 -0.0564183
17 P 80 G 0 -0.102698
17 P 81 E 0 -0.138212
17 P 82 M 0 -0.0608315
17 P 83 A 0 -0.111522
17 P 84 L 0 -0.0854124
17 P 85 I 0 -0.0342822
17 P 86 S 0 0.00536044
17 P 87 G 0 -0.0287097
17 P 88 E 0 -0.0310114
17 P 89 P 0 -0.043826
17 P 90 R 0 -0.0594219
17 P 91 S 0 -0.0279252
17 P 92 A 0 -0.154243
17 P 93 T 0 -0.0879782
17 P 94 V 0 -0.0673888
17 P 95 S 0 -0.0615967
17 P 96 A 0 -0.0673787
17 P 97 A 0 -0.0469525
17 P 98 T 0 -0.0908162
17 P 99 T 0 -0.0918147
17 P 100 V 0 -0.0536978
17 P 101 S 0 -0.0716866
17 P 102 L 0 -0.0187444
17 P 103 L 0 -0.0154284
17 P 104 S 0 -0.04912
17 P 105 L 0 0.0149305
17 P 106 H 0 -0.0673869
17 P 107 S 0 -0.043531
17 P 108 A 0 0.0103236
17 P 109 D 0 -0.05941
17 P 110 F 0 -0.0384982
17 P 111 Q 0 -0.0837372
17 P 112 M 0 -0.0553428
17 P 113 L 0 -0.0295792
17 P 114 C 0 -0.063014
17 P 115 S 0 -0.0740148
17 P 116 S 0 -0.046799
17 P 117 S 0 -0.0672691
17 P 118 P 0 -0.0313491
17 P 119 E 0 -0.0170843
17 P 120 I 0 -0.0936654
17 P 121 A 0 -0.0581399
17 P 122 E 0 -0.0913767
17 P 123 I 0 -0.0685258
17 P 124 F 0 -0.0990591
17 P 125 R 0 -0.0600381
17 P 126 K 0 -0.00967996
17 P 127 T 0 -0.0206777
17 P 128 A 0 -0.0987265
17 P 129 L 0 -0.0801516
17 P 130 E 0 -0.0210967
17 P 131 R 0 0.00421501
18 L 19 F 0 0.939287
18 L 20 Q 0 0.581309
18 L 21 K 0 0.327614
18 L 22 L 0 0.185392
18 L 23 G 0 0.0644302
18 L 24 P 0 0.0320383
18 L 25 A 0 0.0154477
18 L 26 V 0 0.0729383
18 L 27 L 0 0.101001
18 L 28 V 0 0.060827
18 L 29 E 0 -0.00123235
18 L 30 I 0 -0.00549522
18 L 31 V 0 0.0344907
18 L 32 R 0 -0.0167382
18 L 33 A 0 -0.0103718
18 L 34 L 0 -0.0484195
18 L 35 R 0 0.0141515
18 L 36 A 0 0.0328048
18 L 37 R 0 -0.0603461
18 L 38 T 0 0.00722452
18 L 39 V 0 -0.0326289
18 L 40 P 0 -0.0863927
18 L 41 A 0 0.0162695
18 L 42 G 0 -0.0252363
18 L 43 A 0 -0.0298701
18 L 44 V 0 -0.0687564
18 L 45 I 0 -0.0487609
18 L 46 C 0 -0.0736528
18 L 47 R 0 -0.0374471
18 L 48 I 0 -0.0152037
18 L 49 G 0 -0.0297599
18 L 50 E 0 0.0138315
18 L 51 P 0 -0.0497435
18 L 52 G 0 -0.00629499
18 L 53 D 0 -0.0135734
18 L 54 R 0 -0.0436355
18 L 55 M 0 0.0618385
18 L 56 F 0 -0.142523
18 L 57 F 0 0.0786626
18 L 58 V 0 -0.0107675
18 L 59 V 0 -0.0106686
18 L 60 E 0 -0.0610214
18 L 61 G 0 -0.0519565
18 L 62 S 0 -0.0338655
18 L 63 V 0 -0.0908585
18 L 64 S 0 -0.0134832
18 L 65 V 0 -0.0200918
18 L 66 A 0 -0.0415122
18 L 67 T 0 -0.0483954
18 L 68 P 0 -0.0403615
18 L 69 N 0 -0.0565717
18 L 70 P 0 -0.0302669
18 L 71 V 0 -0.082247
18 L 72 E 0 -0.0734811
18 L 73 L 0 -0.067609
18 L 74 G 0 -0.00478761
18 L 75 P 0 -0.0441076
18 L 76 G 0 -0.046099
18 L 77 A 0 -0.0190617
18 L 78 F 0 0.0903378
18 L 79 F 0 -0.051551
18 L 80 G 0 0.0197901
18 L 81 E 0 0.0330672
18 L 82 M 0 -0.0822667
18 L 83 A 0 0.0170434
18 L 84 L 0 -0.101874
18 L 85 I 0 -0.0327764
18 L 86 S 0 -0.0127733
18 L 87 G 0 -0.0526868
18 L 88 E 0 -0.0598463
18 L 89 P 0 0.0130896
18 L 90 R 0 -0.0227689
18 L 91 S 0 -0.0743646
18 L 92 A 0 -0.00491396
18 L 93 T 0 -0.0861388
18 L 94 V 0 -0.0698412
18 L 95 S 0 -0.0709336
18 L 96 A 0 -0.0785635
18 L 97 A 0 -0.0989526
18 L 98 T 0 -0.0565146
18 L 99 T 0 -0.0890499
18 L 100 V 0 -0.13039
18 L 101 S 0 0.0235032
18 L 102 L 0 -0.0581538
18 L 103 L 0 -0.0801898
18 L 104 S 0 -0.0573408
18 L 105 L 0 -0.024725
18 L 106 H 0 -0.0400986
18 L 107 S 0 -0.127414
18 L 108 A 0 -0.0838881
18 L 109 D 0 -0.0702063
18 L 110 F 0 0.0211924
18 L 111 Q 0 -0.0878354
18 L 112 M 0 -0.103137
18 L 113 L 0 -0.0441297
18 L 114 C 0 -0.114285
18 L 115 S 0 -0.122469
18 L 116 S 0 -0.116883
18 L 117 S 0 -0.120717
18 L 118 P 0 -0.0741846
18 L 119 E 0 -0.0838862
18 L 120 I 0 0.0848555
18 L 121 A 0 -0.0033817
18 L 122 E 0 -0.12228
18 L 123 I 0 0.0959172
18 L 124 F 0 0.068053
18 L 125 R 0 -0.0442711
18 L 126 K 0 -0.127845
18 L 127 T 0 -0.0372065
18 L 128 A 0 -0.0488288
18 L 129 L 0 -0.12774
18 L 130 E 0 -0.129479
18 L 131 R 0 -0.0754593
19 F 20 Q 0 0.836495
19 F 21 K 0 0.463286
19 F 22 L 0 0.200682
19 F 23 G 0 0.136587
19 F 24 P 0 0.091093
19 F 25 A 0 0.135189
19 F 26 V 0 -0.00359033
19 F 27 L 0 0.254815
19 F 28 V 0 -0.0130599
19 F 29 E 0 0.0236487
19 F 30 I 0 0.0849705
19 F 31 V 0 0.0365111
19 F 32 R 0 -0.0325061
19 F 33 A 0 -0.0349191
19 F 34 L 0 -0.0738519
19 F 35 R 0 -0.0276323
19 F 36 A 0 -0.088632
19 F 37 R 0 -0.0386279
19 F 38 T 0 -0.0183901
19 F 39 V 0 -0.00606554
19 F 40 P 0 -0.0933594
19 F 41 A 0 -0.0480873
19 F 42 G 0 0.0130562
19 F 43 A 0 -0.0750547
19 F 44 V 0 -0.0860652
19 F 45 I 0 -0.0508997
19 F 46 C 0 -0.0626881
19 F 47 R 0 -0.0219967
19 F 48 I 0 -0.0376779
19 F 49 G 0 -0.0402391
19 F 50 E 0 -0.0208185
19 F 51 P 0 -0.0166294
19 F 52 G 0 -0.0415065
19 F 53 D 0 -0.0434094
19 F 54 R 0 -0.0332453
19 F 55 M 0 -0.0314655
19 F 56 F 0 0.00933092
19 F 57 F 0 0.0962804
19 F 58 V 0 0.0653151
19 F 59 V 0 -0.0174313
19 F 60 E 0 -0.0059085
19 F 61 G 0 0.0627709
19 F 62 S 0 -0.0765258
19 F 63 V 0 -0.00492897
19 F 64 S 0 -0.0906798
19 F 65 V 0 -0.046125
19 F 66 A 0 -0.0443567
19 F 67 T 0 -0.071608
19 F 68 P 0 -0.0843682
19 F 69 N 0 -0.0155569
19 F 70 P 0 -0.0492585
19 F 71 V 0 -0.115323
19 F 72 E 0 -0.0583015
19 F 73 L 0 -0.0825969
19 F 74 G 0 -0.0389622
19 F 75 P 0 -0.0734339
19 F 76 G 0 0.0145415
19 F 77 A 0 -0.0581936
19 F 78 F 0 -0.012582
19 F 79 F 0 -0.0115029
19 F 80 G 0 -0.0112072
19 F 81 E 0 -0.0780411
19 F 82 M 0 -0.0625472
19 F 83 A 0 -0.0516951
19 F 84 L 0 0.00599235
19 F 85 I 0 0.00586264
19 F 86 S 0 -0.110324
19 F 87 G 0 -0.0675402
19 F 88 E 0 -0.0774394
19 F 89 P 0 -0.0535641
19 F 90 R 0 -0.0663158
19 F 91 S 0 -0.115035
19 F 92 A 0 -0.0426261
19 F 93 T 0 -0.126667
19 F 94 V 0 -0.0760595
19 F 95 S 0 -0.0741858
19 F 96 A 0 -0.0614868
19 F 97 A 0 -0.110056
19 F 98 T 0 -0.0373379
19 F 99 T 0 -0.0750888
19 F 100 V 0 -0.0421583
19 F 101 S 0 -0.0882152
19 F 102 L 0 -0.0307855
19 F 103 L 0 -0.0119906
19 F 104 S 0 -0.110261
19 F 105 L 0 0.0473441
19 F 106 H 0 -0.087245
19 F 107 S 0 -0.0833026
19 F 108 A 0 -0.0465463
19 F 109 D 0 -0.0822191
19 F 110 F 0 -0.00962753
19 F 111 Q 0 -0.0853881
19 F 112 M 0 -0.0795532
19 F 113 L 0 -0.0611101
19 F 114 C 0 -0.0738946
19 F 115 S 0 -0.0274165
19 F 116 S 0 -0.0685804
19 F 117 S 0 -0.015346
19 F 118 P 0 -0.0854094
19 F 119 E 0 -0.0713945
19 F 120 I 0 -0.0529903
19 F 121 A 0 -0.0509507
19 F 122 E 0 -0.0915585
19 F 123 I 0 -0.00272624
19 F 124 F 0 0.00276591
19 F 125 R 0 -0.0842181
19 F 126 K 0 -0.0537981
19 F 127 T 0 -0.0292324
19 F 128 A 0 -0.0142919
19 F 129 L 0 -0.0730663
19 F 130 E 0 -0.0769291
19 F 131 R 0 0.00814831
20 Q 21 K 0 0.927243
20 Q 22 L 0 0.302415
20 Q 23 G 0 0.125064
20 Q 24 P 0 0.144018
20 Q 25 A 0 0.0722851
20 Q 26 V 0 0.0438441
20 Q 27 L 0 0.130899
20 Q 28 V 0 0.0876295
20 Q 29 E 0 0.0586115
20 Q 30 I 0 -0.0100006
20 Q 31 V 0 0.0501289
20 Q 32 R 0 0.0163446
20 Q 33 A 0 -0.0106919
20 Q 34 L 0 -0.007064
20 Q 35 R 0 -0.0457273
20 Q 36 A 0 -0.0157576
20 Q 37 R 0 -0.0400894
20 Q 38 T 0 0.0571137
20 Q 39 V 0 -0.00100029
20 Q 40 P 0 0.0139733
20 Q 41 A 0 -0.0870319
20 Q 42 G 0 0.00387338
20 Q 43 A 0 -0.028278
20 Q 44 V 0 -0.0413774
20 Q 45 I 0 -0.00771571
20 Q 46 C 0 -0.0479702
20 Q 47 R 0 -0.0372445
20 Q 48 I 0 -0.0976184
20 Q 49 G 0 -0.0373119
20 Q 50 E 0 -0.0177116
20 Q 51 P 0 -0.00821645
20 Q 52 G 0 -0.0399218
20 Q 53 D 0 0.0369032
20 Q 54 R 0 -0.0710512
20 Q 55 M 0 -0.0858884
20 Q 56 F 0 -0.0518641
20 Q 57 F 0 -0.0438307
20 Q 58 V 0 -0.0913693
20 Q 59 V 0 -0.0659607
20 Q 60 E 0 0.00609299
20 Q 61 G 0 -0.0233334
20 Q 62 S 0 -0.0336257
20 Q 63 V 0 -0.0286038
20 Q 64 S 0 -0.0942076
20 Q 65 V 0 -0.0448152
20 Q 66 A 0 -0.0557595
20 Q 67 T 0 -0.0426093
20 Q 68 P 0 -0.02136
20 Q 69 N 0 -0.0240494
20 Q 70 P 0 -0.0469019
20 Q 71 V 0 -0.0447786
20 Q 72 E 0 -0.0127267
20 Q 73 L 0 -0.0404025
20 Q 74 G 0 -0.0275021
20 Q 75 P 0 -0.0494498
20 Q 76 G 0 -0.0603009
20 Q 77 A 0 -0.0521901
20 Q 78 F 0 -0.0553775
20 Q 79 F 0 -0.0255524
20 Q 80 G 0 -0.0287176
20 Q 81 E 0 -0.104756
20 Q 82 M 0 -0.0391836
20 Q 83 A 0 -0.0745465
20 Q 84 L 0 -0.0746604
20 Q 85 I 0 -0.0392913
20 Q 86 S 0 -0.0819004
20 Q 87 G 0 0.00258268
20 Q 88 E 0 -0.0656717
20 Q 89 P 0 0.000141327
20 Q 90 R 0 -0.0782518
20 Q 91 S 0 -0.0638448
20 Q 92 A 0 -0.0629889
20 Q 93 T 0 -0.109514
20 Q 94 V 0 -0.054438
20 Q 95 S 0 -0.0639727
20 Q 96 A 0 -0.067495
20 Q 97 A 0 -0.065609
20 Q 98 T 0 -0.110524
20 Q 99 T 0 -0.0600073
20 Q 100 V 0 -0.131281
20 Q 101 S 0 -0.0456958
20 Q 102 L 0 -0.0911585
20 Q 103 L 0 -0.0469554
20 Q 104 S 0 -0.0922111
20 Q 105 L 0 -0.0271097
20 Q 106 H 0 -0.0360316
20 Q 107 S 0 -0.06426
20 Q 108 A 0 0.0155881
20 Q 109 D 0 -0.0287009
20 Q 110 F 0 -0.0652653
20 Q 111 Q 0 -0.010195
20 Q 112 M 0 -0.0348565
20 Q 113 L 0 -0.0885275
20 Q 114 C 0 -0.020094
20 Q 115 S 0 -0.0300374
20 Q 116 S 0 -0.020364
20 Q 117 S 0 -0.0969632
20 Q 118 P 0 -0.047296
20 Q 119 E 0 -0.0596474
20 Q 120 I 0 -0.0546194
20 Q 121 A 0 -0.0604707
20 Q 122 E 0 0.0141168
20 Q 123 I 0 0.0194614
20 Q 124 F 0 -0.0794745
20 Q 125 R 0 -0.0954267
20 Q 126 K 0 -0.0828679
20 Q 127 T 0 -0.0685926
20 Q 128 A 0 -0.0326325
20 Q 129 L 0 -0.0841096
20 Q 130 E 0 -0.0496193
20 Q 131 R 0 -0.0623578
21 K 22 L 0 0.579978
21 K 23 G 0 0.298857
21 K 24 P 0 0.218267
21 K 25 A 0 0.125001
21 K 26 V 0 0.113443
21 K 27 L 0 0.135278
21 K 28 V 0 0.0636225
21 K 29 E 0 0.0119024
21 K 30 I 0 0.0454317
21 K 31 V 0 0.00162401
21 K 32 R 0 0.0669765
21 K 33 A 0 0.000868146
21 K 34 L 0 -0.040396
21 K 35 R 0 0.0503657
21 K 36 A 0 0.0169509
21 K 37 R 0 -0.0027816
21 K 38 T 0 -0.049873
21 K 39 V 0 -0.0193794
21 K 40 P 0 0.0220784
21 K 41 A 0 -0.0388345
21 K 42 G 0 -0.0692611
21 K 43 A 0 0.0159739
21 K 44 V 0 -0.01668
21 K 45 I 0 -0.00919634
21 K 46 C 0 -0.124873
21 K 47 R 0 -0.0338321
21 K 48 I 0 -0.0602781
21 K 49 G 0 -0.00792432
21 K 50 E 0 -0.0039645
21 K 51 P 0 0.0235758
21 K 52 G 0 -0.067339
21 K 53 D 0 0.045421
21 K 54 R 0 -0.0496922
21 K 55 M 0 -0.115863
21 K 56 F 0 -0.0909451
21 K 57 F 0 -0.072765
21 K 58 V 0 -0.0896526
21 K 59 V 0 0.0251842
21 K 60 E 0 -0.0153213
21 K 61 G 0 -0.0665824
21 K 62 S 0 -0.0821242
21 K 63 V 0 -0.0576354
21 K 64 S 0 -0.0593816
21 K 65 V 0 -0.00597494
21 K 66 A 0 0.0148665
21 K 67 T 0 -0.0383005
21 K 68 P 0 -0.0648827
21 K 69 N 0 -0.0420808
21 K 70 P 0 -0.0229322
21 K 71 V 0 -0.0441259
21 K 72 E 0 -0.0678859
21 K 73 L 0 -0.0397937
21 K 74 G 0 -0.0525176
21 K 75 P 0 -0.056578
21 K 76 G 0 -0.0449895
21 K 77 A 0 -0.049577
21 K 78 F 0 0.0177445
21 K 79 F 0 -0.0373361
21 K 80 G 0 -0.0771119
21 K 81 E 0 -0.0308279
21 K 82 M 0 -0.0559122
21 K 83 A 0 -0.0892274
21 K 84 L 0 -0.049441
21 K 85 I 0 -0.0515094
21 K 86 S 0 -0.00976626
21 K 87 G 0 -0.00583515
21 K 88 E 0 -0.0800126
21 K 89 P 0 -0.0559767
21 K 90 R 0 -0.0950244
21 K 91 S 0 -0.0543611
21 K 92 A 0 -0.147688
21 K 93 T 0 -0.0614561
21 K 94 V 0 -0.0890461
21 K 95 S 0 -0.0492831
21 K 96 A 0 -0.0962072
21 K 97 A 0 -0.0394556
21 K 98 T 0 -0.0920957
21 K 99 T 0 -0.0200761
21 K 100 V 0 -0.0898164
21 K 101 S 0 -0.0360881
21 K 102 L 0 -0.0731665
21 K 103 L 0 -0.135744
21 K 104 S 0 -0.0572835
21 K 105 L 0 -0.0170397
21 K 106 H 0 -0.0526295
21 K 107 S 0 -0.0865755
21 K 108 A 0 0.0229169
21 K 109 D 0 -0.0341012
21 K 110 F 0 -0.120123
21 K 111 Q 0 -0.0403623
21 K 112 M 0 -0.0122441
21 K 113 L 0 -0.0902101
21 K 114 C 0 -0.0377433
21 K 115 S 0 -0.0413821
21 K 116 S 0 -0.0310138
21 K 117 S 0 -0.0324864
21 K 118 P 0 -0.0459652
21 K 119 E 0 0.0307364
21 K 120 I 0 0.00117825
21 K 121 A 0 -0.0578884
21 K 122 E 0 -0.0143851
21 K 123 I 0 0.18241
21 K 124 F 0 -0.0703156
21 K 125 R 0 -0.016464
21 K 126 K 0 0.042912
21 K 127 T 0 0.0931625
21 K 128 A 0 -0.032922
21 K 129 L 0 -0.100716
21 K 130 E 0 -0.0463719
21 K 131 R 0 -0.131892
22 L 23 G 0 0.776192
22 L 24 P 0 0.384434
22 L 25 A 0 0.246253
22 L 26 V 0 0.599222
22 L 27 L 0 0.246088
22 L 28 V 0 0.110552
22 L 29 E 0 0.0603409
22 L 30 I 0 0.114075
22 L 31 V 0 0.0421073
22 L 32 R 0 0.0620686
22 L 33 A 0 0.060613
22 L 34 L 0 0.0403688
22 L 35 R 0 -0.00687541
22 L 36 A 0 -0.0144378
22 L 37 R 0 -0.0306587
22 L 38 T 0 0.0144869
22 L 39 V 0 -0.0693692
22 L 40 P 0 -0.00133051
22 L 41 A 0 0.017013
22 L 42 G 0 -0.0623827
22 L 43 A 0 0.0264551
22 L 44 V 0 -0.0438014
22 L 45 I 0 -0.0120123
22 L 46 C 0 -0.0659019
22 L 47 R 0 -0.0483695
22 L 48 I 0 -0.0370438
22 L 49 G 0 -0.049405
22 L 50 E 0 0.0585474
22 L 51 P 0 -0.0264238
22 L 52 G 0 -0.0342452
22 L 53 D 0 -0.0603384
22 L 54 R 0 -0.0485969
22 L 55 M 0 -0.00394348
22 L 56 F 0 -0.060375
22 L 57 F 0 0.00752282
22 L 58 V 0 -0.0423361
22 L 59 V 0 -0.0608247
22 L 60 E 0 -0.0257641
22 L 61 G 0 0.0343532
22 L 62 S 0 -0.11901
22 L 63 V 0 0.0373612
22 L 64 S 0 -0.0230661
22 L 65 V 0 -0.103696
22 L 66 A 0 -0.11117
22 L 67 T 0 -0.0592838
22 L 68 P 0 -0.0470812
22 L 69 N 0 -0.0572563
22 L 70 P 0 0.0124931
22 L 71 V 0 -0.0462125
22 L 72 E 0 -0.0973314
22 L 73 L 0 -0.113631
22 L 74 G 0 -0.0575238
22 L 75 P 0 -0.0909004
22 L 76 G 0 -0.0605223
22 L 77 A 0 -0.0600654
22 L 78 F 0 -0.0521991
22 L 79 F 0 -0.137844
22 L 80 G 0 -0.0704522
22 L 81 E 0 -0.115368
22 L 82 M 0 -0.0418345
22 L 83 A 0 -0.0637816
22 L 84 L 0 -0.014357
22 L 85 I 0 -0.0447513
22 L 86 S 0 -0.0489883
22 L 87 G 0 -0.0600914
22 L 88 E 0 -0.0344258
22 L 89 P 0 -0.0912716
22 L 90 R 0 -0.0987566
22 L 91 S 0 -0.12637
22 L 92 A 0 -0.0684971
22 L 93 T 0 -0.0925369
22 L 94 V 0 -0.0723129
22 L 95 S 0 -0.0854283
22 L 96 A 0 0.0347479
22 L 97 A 0 -0.0521347
22 L 98 T 0 -0.0855373
22 L 99 T 0 0.0141935
22 L 100 V 0 -0.0827211
22 L 101 S 0 -0.0223661
22 L 102 L 0 -0.0087489
22 L 103 L 0 -0.00337043
22 L 104 S 0 -0.0776133
22 L 105 L 0 -0.0266634
22 L 106 H 0 -0.061064
22 L 107 S 0 -0.0253692
22 L 108 A 0 -0.105676
22 L 109 D 0 -0.102528
22 L 110 F 0 -0.01279
22 L 111 Q 0 -0.0151421
22 L 112 M 0 -0.082698
22 L 113 L 0 0.0410443
22 L 114 C 0 -0.0723451
22 L 115 S 0 -0.06176
22 L 116 S 0 -0.00620037
22 L 117 S 0 -0.0544766
22 L 118 P 0 0.0034164
22 L 119 E 0 -0.0582622
22 L 120 I 0 0.0641271
22 L 121 A 0 -0.0197398
22 L 122 E 0 -0.039969
22 L 123 I 0 0.00527084
22 L 124 F 0 -0.0356113
22 L 125 R 0 -0.109003
22 L 126 K 0 -0.104765
22 L 127 T 0 -0.0446096
22 L 128 A 0 -0.0897633
22 L 129 L 0 -0.0653377
22 L 130 E 0 -0.114173
22 L 131 R 0 -0.0394065
23 G 24 P 0 0.834962
23 G 25 A 0 0.526756
23 G 26 V 0 0.899693
23 G 27 L 0 0.184573
23 G 28 V 0 0.142859
23 G 29 E 0 0.136218
23 G 30 I 0 0.0933933
23 G 31 V 0 0.0297211
23 G 32 R 0 0.0645709
23 G 33 A 0 -0.0102338
23 G 34 L 0 -0.0821409
23 G 35 R 0 0.0261396
23 G 36 A 0 -0.00154017
23 G 37 R 0 -0.0445616
23 G 38 T 0 0.000583701
23 G 39 V 0 -0.0365886
23 G 40 P 0 -0.0130878
23 G 41 A 0 -0.0489195
23 G 42 G 0 -0.00300562
23 G 43 A 0 0.0046864
23 G 44 V 0 -0.0730795
23 G 45 I 0 -0.0248196
23 G 46 C 0 -0.0996544
23 G 47 R 0 -0.0794598
23 G 48 I 0 -0.100684
23 G 49 G 0 -0.016885
23 G 50 E 0 -0.0364464
23 G 51 P 0 -0.0410692
23 G 52 G 0 -0.0222227
23 G 53 D 0 -0.0180112
23 G 54 R 0 -0.017748
23 G 55 M 0 -0.0819487
23 G 56 F 0 -0.0227534
23 G 57 F 0 0.0117023
23 G 58 V 0 -0.0328055
23 G 59 V 0 -0.0476387
23 G 60 E 0 -0.0363605
23 G 61 G 0 0.0399988
23 G 62 S 0 -0.0591088
23 G 63 V 0 -0.0401547
23 G 64 S 0 -0.061092
23 G 65 V 0 -0.100642
23 G 66 A 0 -0.058937
23 G 67 T 0 -0.0768311
23 G 68 P 0 -0.0349072
23 G 69 N 0 -0.109723
23 G 70 P 0 -0.0550576
23 G 71 V 0 -0.0797196
23 G 72 E 0 -0.0804664
23 G 73 L 0 -0.0777578
23 G 74 G 0 -0.0746185
23 G 75 P 0 -0.0842125
23 G 76 G 0 -0.0415351
23 G 77 A 0 -0.0999333
23 G 78 F 0 -0.114563
23 G 79 F 0 -0.093102
23 G 80 G 0 -0.100853
23 G 81 E 0 -0.055947
23 G 82 M 0 -0.024181
23 G 83 A 0 -0.0456317
23 G 84 L 0 -0.050752
23 G 85 I 0 -0.0569828
23 G 86 S 0 -0.0373796
23 G 87 G 0 -0.0199772
23 G 88 E 0 -0.0546472
23 G 89 P 0 -0.0512483
23 G 90 R 0 -0.147427
23 G 91 S 0 -0.109042
23 G 92 A 0 -0.147908
23 G 93 T 0 -0.118632
23 G 94 V 0 -0.063084
23 G 95 S 0 -0.0365992
23 G 96 A 0 0.0149228
23 G 97 A 0 -0.102317
23 G 98 T 0 -0.093515
23 G 99 T 0 -0.056457
23 G 100 V 0 -0.105087
23 G 101 S 0 0.0114059
23 G 102 L 0 -0.0411421
23 G 103 L 0 -0.139719
23 G 104 S 0 -0.0959573
23 G 105 L 0 -0.0293532
23 G 106 H 0 -0.0643943
23 G 107 S 0 -0.0826435
23 G 108 A 0 -0.0398464
23 G 109 D 0 -0.0943153
23 G 110 F 0 -0.0229051
23 G 111 Q 0 -0.0279513
23 G 112 M 0 -0.031501
23 G 113 L 0 -0.0485212
23 G 114 C 0 -0.07328
23 G 115 S 0 -0.0303968
23 G 116 S 0 -0.0582311
23 G 117 S 0 0.124123
23 G 118 P 0 0.016905
23 G 119 E 0 0.0887488
23 G 120 I 0 0.086388
23 G 121 A 0 -0.012398
23 G 122 E 0 -0.00446152
23 G 123 I 0 -0.0145509
23 G 124 F 0 -0.0871632
23 G 125 R 0 0.00498395
23 G 126 K 0 -0.0859637
23 G 127 T 0 -0.0652604
23 G 128 A 0 -0.0252355
23 G 129 L 0 -0.0993323
23 G 130 E 0 -0.0225186
23 G 131 R 0 -0.0176277
24 P 25 A 0 0.706863
24 P 26 V 0 0.269126
24 P 27 L 0 0.299046
24 P 28 V 0 0.423352
24 P 29 E 0 0.138997
24 P 30 I 0 0.0749513
24 P 31 V 0 0.02565
24 P 32 R 0 0.133318
24 P 33 A 0 0.0242897
24 P 34 L 0 -0.0248334
24 P 35 R 0 0.0482986
24 P 36 A 0 -0.00564457
24 P 37 R 0 -0.0187747
24 P 38 T 0 -0.00848898
24 P 39 V 0 -0.0460842
24 P 40 P 0 -0.0255819
24 P 41 A 0 -0.040354
24 P 42 G 0 0.0487712
24 P 43 A 0 -0.0306816
24 P 44 V 0 -0.0365036
24 P 45 I 0 -0.0183183
24 P 46 C 0 -0.0491587
24 P 47 R 0 0.00274809
24 P 48 I 0 -0.0147862
24 P 49 G 0 -0.0193625
24 P 50 E 0 -0.014808
24 P 51 P 0 0.0172668
24 P 52 G 0 -0.0599539
24 P 53 D 0 -0.0227937
24 P 54 R 0 -0.0884806
24 P 55 M 0 -0.107794
24 P 56 F 0 -0.0968583
24 P 57 F 0 -0.0774859
24 P 58 V 0 -0.0621649
24 P 59 V 0 -0.0388866
24 P 60 E 0 0.00680953
24 P 61 G 0 -0.0037829
24 P 62 S 0 -0.0952269
24 P 63 V 0 -0.0243752
24 P 64 S 0 -0.102693
24 P 65 V 0 -0.0303037
24 P 66 A 0 -0.0440153
24 P 67 T 0 -0.0347635
24 P 68 P 0 -0.0609997
24 P 69 N 0 -0.0454526
24 P 70 P 0 -0.0116069
24 P 71 V 0 -0.0156186
24 P 72 E 0 -0.0717241
24 P 73 L 0 -0.149527
24 P 74 G 0 -0.0220916
24 P 75 P 0 0.0106609
24 P 76 G 0 -0.0423179
24 P 77 A 0 -0.0606197
24 P 78 F 0 -0.0177925
24 P 79 F 0 -0.036199
24 P 80 G 0 -0.0969679
24 P 81 E 0 -0.0969669
24 P 82 M 0 -0.0703013
24 P 83 A 0 -0.0929314
24 P 84 L 0 -0.069187
24 P 85 I 0 -0.0458033
24 P 86 S 0 -0.00443799
24 P 87 G 0 -0.0157612
24 P 88 E 0 -0.0142487
24 P 89 P 0 0.00501971
24 P 90 R 0 -0.0859122
24 P 91 S 0 -0.0574111
24 P 92 A 0 -0.0643991
24 P 93 T 0 -0.0535358
24 P 94 V 0 -0.0818109
24 P 95 S 0 -0.115971
24 P 96 A 0 -0.0657072
24 P 97 A 0 -0.0593039
24 P 98 T 0 -0.0452801
24 P 99 T 0 -0.0700006
24 P 100 V 0 -0.0821719
24 P 101 S 0 -0.061581
24 P 102 L 0 -0.061408
24 P 103 L 0 -0.0839573
24 P 104 S 0 -0.0800251
24 P 105 L 0 -0.0423211
24 P 106 H 0 -0.00103297
24 P 107 S 0 -0.055517
24 P 108 A 0 0.000629487
24 P 109 D 0 -0.0582839
24 P 110 F 0 -0.103189
24 P 111 Q 0 -0.0521935
24 P 112 M 0 -0.0165204
24 P 113 L 0 -0.0217174
24 P 114 C 0 -0.0346142
24 P 115 S 0 0.0176753
24 P 116 S 0 0.0202573
24 P 117 S 0 -0.101792
24 P 118 P 0 -0.0302862
24 P 119 E 0 -0.00764039
24 P 120 I 0 -0.0835269
24 P 121 A 0 -0.127995
24 P 122 E 0 -0.0439644
24 P 123 I 0 -0.0536556
24 P 124 F 0 -0.0500063
24 P 125 R 0 -0.117412
24 P 126 K 0 -0.0393124
24 P 127 T 0 -0.0781055
24 P 128 A 0 -0.0907352
24 P 129 L 0 -0.119567
24 P 130 E 0 -0.0684104
24 P 131 R 0 -0.0961464
25 A 26 V 0 0.615726
25 A 27 L 0 0.359219
25 A 28 V 0 0.3904
25 A 29 E 0 0.234041
25 A 30 I 0 0.112165
25 A 31 V 0 0.119299
25 A 32 R 0 0.136166
25 A 33 A 0 0.0576299
25 A 34 L 0 0.00519018
25 A 35 R 0 0.0638511
25 A 36 A 0 0.0523525
25 A 37 R 0 -0.0308228
25 A 38 T 0 -0.00637893
25 A 39 V 0 -0.0175203
25 A 40 P 0 0.102054
25 A 41 A 0 0.0140436
25 A 42 G 0 -0.0202546
25 A 43 A 0 -0.0331169
25 A 44 V 0 -0.0114969
25 A 45 I 0 -0.0320506
25 A 46 C 0 -0.0619783
25 A 47 R 0 0.0275769
25 A 48 I 0 -0.0338396
25 A 49 G 0 -0.0412957
25 A 50 E 0 0.00981025
25 A 51 P 0 -0.0243391
25 A 52 G 0 -0.071827
25 A 53 D 0 0.0552095
25 A 54 R 0 -0.083479
25 A 55 M 0 -0.0713698
25 A 56 F 0 -0.0424925
25 A 57 F 0 -0.0662671
25 A 58 V 0 -0.0348577
25 A 59 V 0 -0.0217537
25 A 60 E 0 -0.0149003
25 A 61 G 0 -0.00284749
25 A 62 S 0 -0.0542128
25 A 63 V 0 -0.0632134
25 A 64 S 0 -0.0753448
25 A 65 V 0 -0.0385295
25 A 66 A 0 -0.0459023
25 A 67 T 0 0.00864225
25 A 68 P 0 -0.0396984
25 A 69 N 0 -0.0368538
25 A 70 P 0 0.00643868
25 A 71 V 0 6.02588e-05
25 A 72 E 0 -0.0174662
25 A 73 L 0 -0.119106
25 A 74 G 0 -0.0398421
25 A 75 P 0 -0.0485083
25 A 76 G 0 -0.0718357
25 A 77 A 0 -0.0914512
25 A 78 F 0 -0.0490776
25 A 79 F 0 -0.093911
25 A 80 G 0 -0.120205
25 A 81 E 0 -0.094085
25 A 82 M 0 -0.0823433
25 A 83 A 0 -0.0846859
25 A 84 L 0 -0.0608738
25 A 85 I 0 -0.0544528
25 A 86 S 0 -0.0739029
25 A 87 G 0 -0.0130798
25 A 88 E 0 -0.0173373
25 A 89 P 0 -0.0492392
25 A 90 R 0 -0.111981
25 A 91 S 0 -0.0724564
25 A 92 A 0 -0.0737608
25 A 93 T 0 -0.102495
25 A 94 V 0 -0.123149
25 A 95 S 0 -0.0192832
25 A 96 A 0 -0.082527
25 A 97 A 0 -0.0348559
25 A 98 T 0 -0.0485383
25 A 99 T 0 -0.0186071
25 A 100 V 0 -0.0815719
25 A 101 S 0 -0.0116769
25 A 102 L 0 -0.060906
25 A 103 L 0 -0.0280658
25 A 104 S 0 -0.0257648
25 A 105 L 0 -0.0294689
25 A 106 H 0 -0.00448038
25 A 107 S 0 -0.0524737
25 A 108 A 0 0.012882
25 A 109 D 0 -0.0114805
25 A 110 F 0 -0.04701
25 A 111 Q 0 -0.0420356
25 A 112 M 0 0.0426196
25 A 113 L 0 -0.0750414
25 A 114 C 0 -0.051791
25 A 115 S 0 -0.0275726
25 A 116 S 0 0.0394409
25 A 117 S 0 -0.0504954
25 A 118 P 0 -0.0286821
25 A 119 E 0 -0.0103079
25 A 120 I 0 -0.0836194
25 A 121 A 0 -0.0565914
25 A 122 E 0 -0.0480088
25 A 123 I 0 -0.0781217
25 A 124 F 0 -0.0558602
25 A 125 R 0 -0.0510876
25 A 126 K 0 -0.0723482
25 A 127 T 0 -0.114855
25 A 128 A 0 -0.103889
25 A 129 L 0 -0.122362
25 A 130 E 0 -0.0766941
25 A 131 R 0 -0.0628617
26 V 27 L 0 0.600696
26 V 28 V 0 0.33077
26 V 29 E 0 0.325592
26 V 30 I 0 0.0882748
26 V 31 V 0 0.145645
26 V 32 R 0 0.153264
26 V 33 A 0 0.0905719
26 V 34 L 0 -0.0487394
26 V 35 R 0 -0.0198901
26 V 36 A 0 -0.0373398
26 V 37 R 0 0.0229727
26 V 38 T 0 -0.00042638
26 V 39 V 0 -0.0348075
26 V 40 P 0 -0.00401993
26 V 41 A 0 0.0404948
26 V 42 G 0 -0.0269961
26 V 43 A 0 -0.0658143
26 V 44 V 0 -0.0430015
26 V 45 I 0 -0.0772698
26 V 46 C 0 -0.173404
26 V 47 R 0 -0.0288481
26 V 48 I 0 0.00116209
26 V 49 G 0 -0.0880727
26 V 50 E 0 -0.0371814
26 V 51 P 0 -0.0325838
26 V 52 G 0 -0.116021
26 V 53 D 0 -0.0289563
26 V 54 R 0 -0.0708244
26 V 55 M 0 0.0159199
26 V 56 F 0 -0.048339
26 V 57 F 0 -0.0426279
26 V 58 V 0 -0.105688
26 V 59 V 0 0.0400558
26 V 60 E 0 0.00717145
26 V 61 G 0 -0.0682246
26 V 62 S 0 -0.086708
26 V 63 V 0 -0.0738387
26 V 64 S 0 -0.0875289
26 V 65 V 0 -0.107194
26 V 66 A 0 -0.0782105
26 V 67 T 0 -0.00578558
26 V 68 P 0 -0.011573
26 V 69 N 0 -0.0732021
26 V 70 P 0 -0.051195
26 V 71 V 0 -0.00135942
26 V 72 E 0 -0.0705056
26 V 73 L 0 -0.089376
26 V 74 G 0 -0.0604784
26 V 75 P 0 -0.0156644
26 V 76 G 0 -0.0430331
26 V 77 A 0 -0.0557851
26 V 78 F 0 -0.0108905
26 V 79 F 0 -0.0491439
26 V 80 G 0 -0.109755
26 V 81 E 0 -0.0935061
26 V 82 M 0 -0.0652186
26 V 83 A 0 -0.051246
26 V 84 L 0 -0.0588174
26 V 85 I 0 -0.0619876
26 V 86 S 0 -0.094189
26 V 87 G 0 -0.00868177
26 V 88 E 0 -0.0686676
26 V 89 P 0 -0.058052
26 V 90 R 0 -0.05156
26 V 91 S 0 -0.0558537
26 V 92 A 0 -0.157343
26 V 93 T 0 -0.0665487
26 V 94 V 0 -0.127598
26 V 95 S 0 -0.0780456
26 V 96 A 0 -0.0461023
26 V 97 A 0 -0.138424
26 V 98 T 0 -0.140466
26 V 99 T 0 0.0216754
26 V 100 V 0 -0.0308334
26 V 101 S 0 -0.032895
26 V 102 L 0 -0.10947
26 V 103 L 0 -0.11168
26 V 104 S 0 -0.125601
26 V 105 L 0 -0.0426962
26 V 106 H 0 -0.104327
26 V 107 S 0 -0.0270458
26 V 108 A 0 -0.0812884
26 V 109 D 0 -0.013063
26 V 110 F 0 -0.109263
26 V 111 Q 0 -0.0781451
26 V 112 M 0 -0.0316163
26 V 113 L 0 0.0106125
26 V 114 C 0 -0.00636518
26 V 115 S 0 -0.0831815
26 V 116 S 0 0.0316381
26 V 117 S 0 0.457678
26 V 118 P 0 0.0420602
26 V 119 E 0 0.234654
26 V 120 I 0 0.184385
26 V 121 A 0 -0.0902192
26 V 122 E 0 -0.0621631
26 V 123 I 0 0.0889225
26 V 124 F 0 0.0105774
26 V 125 R 0 -0.055186
26 V 126 K 0 -0.137678
26 V 127 T 0 -0.0951493
26 V 128 A 0 -0.0528862
26 V 129 L 0 -0.0991325
26 V 130 E 0 -0.118865
26 V 131 R 0 -0.0914214
27 L 28 V 0 0.522983
27 L 29 E 0 0.314004
27 L 30 I 0 0.317262
27 L 31 V 0 0.268251
27 L 32 R 0 0.119459
27 L 33 A 0 0.0688231
27 L 34 L 0 0.0701933
27 L 35 R 0 0.0394738
27 L 36 A 0 -0.00369296
27 L 37 R 0 0.00877783
27 L 38 T 0 -0.035058
27 L 39 V 0 -0.0670177
27 L 40 P 0 -0.0140402
27 L 41 A 0 -0.0584814
27 L 42 G 0 -0.0184886
27 L 43 A 0 -0.000798858
27 L 44 V 0 -0.0792423
27 L 45 I 0 -0.0217003
27 L 46 C 0 -0.0772714
27 L 47 R 0 -0.0685508
27 L 48 I 0 0.0378312
27 L 49 G 0 -0.0682452
27 L 50 E 0 0.0120495
27 L 51 P 0 -0.07045
27 L 52 G 0 -0.0414147
27 L 53 D 0 -0.0896373
27 L 54 R 0 -0.0984089
27 L 55 M 0 -0.0355406
27 L 56 F 0 -0.00818042
27 L 57 F 0 -0.0246892
27 L 58 V 0 -0.0766713
27 L 59 V 0 -0.0469414
27 L 60 E 0 -0.0651793
27 L 61 G 0 -0.0170756
27 L 62 S 0 -0.106573
27 L 63 V 0 -0.0730794
27 L 64 S 0 -0.0621179
27 L 65 V 0 -0.0665315
27 L 66 A 0 -0.0377025
27 L 67 T 0 -0.0730731
27 L 68 P 0 -0.0630321
27 L 69 N 0 -0.0875442
27 L 70 P 0 -0.0433184
27 L 71 V 0 -0.0449272
27 L 72 E 0 -0.0686812
27 L 73 L 0 -0.00101163
27 L 74 G 0 -0.0773192
27 L 75 P 0 -0.0477225
27 L 76 G 0 -0.0878571
27 L 77 A 0 -0.0327077
27 L 78 F 0 -0.00471422
27 L 79 F 0 -0.0380304
27 L 80 G 0 -0.0639475
27 L 81 E 0 -0.079678
27 L 82 M 0 -0.0931681
27 L 83 A 0 -0.041657
27 L 84 L 0 -0.0414535
27 L 85 I 0 -0.00804913
27 L 86 S 0 -0.0736389
27 L 87 G 0 -0.0255593
27 L 88 E 0 0.000759501
27 L 89 P 0 -0.0246179
27 L 90 R 0 -0.0981557
27 L 91 S 0 -0.0116906
27 L 92 A 0 -0.0756101
27 L 93 T 0 -0.0731206
27 L 94 V 0 -0.0729488
27 L 95 S 0 -0.053837
27 L 96 A 0 -0.0613936
27 L 97 A 0 -0.0461298
27 L 98 T 0 -0.062489
27 L 99 T 0 -0.0905359
27 L 100 V 0 -0.1016
27 L 101 S 0 -0.063691
27 L 102 L 0 -0.118186
27 L 103 L 0 -0.0381284
27 L 104 S 0 -0.114353
27 L 105 L 0 0.0493322
27 L 106 H 0 -0.0678774
27 L 107 S 0 -0.0531618
27 L 108 A 0 -0.0676645
27 L 109 D 0 -0.00701898
27 L 110 F 0 -0.0812236
27 L 111 Q 0 -0.0985164
27 L 112 M 0 -0.0321624
27 L 113 L 0 -0.00351604
27 L 114 C 0 0.014907
27 L 115 S 0 -0.0450455
27 L 116 S 0 -0.0110947
27 L 117 S 0 -0.106727
27 L 118 P 0 -0.0594849
27 L 119 E 0 -0.0419261
27 L 120 I 0 -0.0221083
27 L 121 A 0 -0.0295879
27 L 122 E 0 -0.0304003
27 L 123 I 0 -0.0279085
27 L 124 F 0 -0.0975464
27 L 125 R 0 -0.0519483
27 L 126 K 0 -0.0797794
27 L 127 T 0 -0.0261205
27 L 128 A 0 -0.0457974
27 L 129 L 0 -0.0683286
27 L 130 E 0 -0.0502368
27 L 131 R 0 -0.0914416
28 V 29 E 0 0.671076
28 V 30 I 0 0.30387
28 V 31 V 0 0.345302
28 V 32 R 0 0.473313
28 V 33 A 0 0.0596358
28 V 34 L 0 0.0705952
28 V 35 R 0 0.0276603
28 V 36 A 0 0.0265031
28 V 37 R 0 -0.0306989
28 V 38 T 0 0.0306514
28 V 39 V 0 -0.0289128
28 V 40 P 0 -0.00492114
28 V 41 A 0 -0.0228995
28 V 42 G 0 0.00588252
28 V 43 A 0 -0.0332072
28 V 44 V 0 -0.00769577
28 V 45 I 0 -0.0313034
28 V 46 C 0 -0.0360879
28 V 47 R 0 -0.0544896
28 V 48 I 0 -0.0201043
28 V 49 G 0 -0.0137972
28 V 50 E 0 0.0122033
28 V 51 P 0 0.0447492
28 V 52 G 0 -0.103249
28 V 53 D 0 -0.00497639
28 V 54 R 0 -0.00890549
28 V 55 M 0 -0.00301528
28 V 56 F 0 -0.0573137
28 V 57 F 0 -0.129262
28 V 58 V 0 -0.0653082
28 V 59 V 0 0.0528898
28 V 60 E 0 -0.0278796
28 V 61 G 0 -0.0656776
28 V 62 S 0 -0.0930415
28 V 63 V 0 -0.0894855
28 V 64 S 0 -0.00693856
28 V 65 V 0 -0.0473372
28 V 66 A 0 -0.038621
28 V 67 T 0 -0.087374
28 V 68 P 0 -0.0737387
28 V 69 N 0 -0.00892215
28 V 70 P 0 -0.00796265
28 V 71 V 0 -0.0670532
28 V 72 E 0 -0.0398941
28 V 73 L 0 -0.101875
28 V 74 G 0 -0.0632247
28 V 75 P 0 -0.00143383
28 V 76 G 0 -0.0645065
28 V 77 A 0 -0.0351315
28 V 78 F 0 0.0120295
28 V 79 F 0 -0.0657207
28 V 80 G 0 -0.120205
28 V 81 E 0 -0.116127
28 V 82 M 0 -0.05219
28 V 83 A 0 -0.0851355
28 V 84 L 0 -0.0389074
28 V 85 I 0 -0.0285488
28 V 86 S 0 -0.028471
28 V 87 G 0 -0.0482551
28 V 88 E 0 -0.0123407
28 V 89 P 0 -0.0634813
28 V 90 R 0 -0.0918813
28 V 91 S 0 -0.0793393
28 V 92 A 0 -0.0847001
28 V 93 T 0 -0.0150255
28 V 94 V 0 -0.106154
28 V 95 S 0 -0.0450204
28 V 96 A 0 -0.070144
28 V 97 A 0 -0.0360156
28 V 98 T 0 -0.0483894
28 V 99 T 0 -0.0323443
28 V 100 V 0 -0.0812805
28 V 101 S 0 0.00783359
28 V 102 L 0 -0.0508144
28 V 103 L 0 -0.11915
28 V 104 S 0 -0.0586918
28 V 105 L 0 -0.0944823
28 V 106 H 0 -0.0154204
28 V 107 S 0 -0.0450933
28 V 108 A 0 -0.0127424
28 V 109 D 0 0.02014
28 V 110 F 0 -0.084103
28 V 111 Q 0 -0.0445982
28 V 112 M 0 -0.0296753
28 V 113 L 0 -0.00209236
28 V 114 C 0 -0.0776811
28 V 115 S 0 -0.0387968
28 V 116 S 0 -0.0137106
28 V 117 S 0 0.00256235
28 V 118 P 0 -0.00166479
28 V 119 E 0 -0.041151
28 V 120 I 0 -0.0617124
28 V 121 A 0 -0.0768146
28 V 122 E 0 -0.0620345
28 V 123 I 0 -0.0718959
28 V 124 F 0 -0.0365152
28 V 125 R 0 -0.0864458
28 V 126 K 0 -0.0479661
28 V 127 T 0 -0.0967013
28 V 128 A 0 -0.0471723
28 V 129 L 0 -0.0640812
28 V 130 E 0 -0.0362587
28 V 131 R 0 -0.0816922
29 E 30 I 0 0.501358
29 E 31 V 0 0.395914
29 E 32 R 0 0.427034
29 E 33 A 0 0.329512
29 E 34 L 0 0.06631
29 E 35 R 0 0.0660083
29 E 36 A 0 0.00111544
29 E 37 R 0 -0.00612859
29 E 38 T 0 -0.0241621
29 E 39 V 0 -0.0900669
29 E 40 P 0 -0.0508314
29 E 41 A 0 -0.0343194
29 E 42 G 0 -0.0527462
29 E 43 A 0 -0.0471915
29 E 44 V 0 -0.0795073
29 E 45 I 0 -0.0169948
29 E 46 C 0 -0.0461432
29 E 47 R 0 -0.0403898
29 E 48 I 0 -0.0549215
29 E 49 G 0 -0.0594355
29 E 50 E 0 -0.0220525
29 E 51 P 0 0.0359599
29 E 52 G 0 -0.0852768
29 E 53 D 0 0.00683513
29 E 54 R 0 -0.0263717
29 E 55 M 0 -0.00749855
29 E 56 F 0 -0.0455264
29 E 57 F 0 -0.0569393
29 E 58 V 0 -0.0532842
29 E 59 V 0 -0.0331154
29 E 60 E 0 0.0316363
29 E 61 G 0 -0.0847373
29 E 62 S 0 -0.061564
29 E 63 V 0 -0.0722046
29 E 64 S 0 -0.0583524
29 E 65 V 0 0.00735664
29 E 66 A 0 -0.0617329
29 E 67 T 0 -0.036513
29 E 68 P 0 -0.0399889
29 E 69 N 0 -0.0326099
29 E 70 P 0 -0.0392026
29 E 71 V 0 -0.0297667
29 E 72 E 0 -0.068332
29 E 73 L 0 -0.117879
29 E 74 G 0 -0.0664505
29 E 75 P 0 0.0177608
29 E 76 G 0 -0.065333
29 E 77 A 0 -0.0728006
29 E 78 F 0 -0.0503588
29 E 79 F 0 -0.0870435
29 E 80 G 0 -0.0908904
29 E 81 E 0 -0.166807
29 E 82 M 0 -0.0519863
29 E 83 A 0 -0.123888
29 E 84 L 0 -0.0620321
29 E 85 I 0 -0.0434805
29 E 86 S 0 -0.0129466
29 E 87 G 0 -0.0447909
29 E 88 E 0 0.0228721
29 E 89 P 0 -0.00910555
29 E 90 R 0 -0.124117
29 E 91 S 0 -0.0663773
29 E 92 A 0 -0.0603344
29 E 93 T 0 -0.0977491
29 E 94 V 0 -0.0734471
29 E 95 S 0 -0.094347
29 E 96 A 0 -0.0724505
29 E 97 A 0 -0.081977
29 E 98 T 0 -0.0499569
29 E 99 T 0 -0.0824595
29 E 100 V 0 -0.148225
29 E 101 S 0 -0.0373063
29 E 102 L 0 -0.0658591
29 E 103 L 0 -0.0502272
29 E 104 S 0 -0.105555
29 E 105 L 0 -0.0990167
29 E 106 H 0 -0.0215405
29 E 107 S 0 -0.0596595
29 E 108 A 0 -0.0341691
29 E 109 D 0 0.0303242
29 E 110 F 0 -0.0150962
29 E 111 Q 0 -0.0469286
29 E 112 M 0 0.12565
29 E 113 L 0 0.0924888
29 E 114 C 0 -0.0298512
29 E 115 S 0 0.043694
29 E 116 S 0 0.446915
29 E 117 S 0 0.343209
29 E 118 P 0 -0.0474709
29 E 119 E 0 0.0227959
29 E 120 I 0 0.00598026
29 E 121 A 0 -0.0644609
29 E 122 E 0 -0.029815
29 E 123 I 0 -0.00908359
29 E 124 F 0 -0.0376034
29 E 125 R 0 -0.0938847
29 E 126 K 0 -0.0341347
29 E 127 T 0 -0.0867736
29 E 128 A 0 -0.0976688
29 E 129 L 0 -0.0785219
29 E 130 E 0 -0.0701691
29 E 131 R 0 -0.112555
30 I 31 V 0 0.640346
30 I 32 R 0 0.419487
30 I 33 A 0 0.309483
30 I 34 L 0 0.176079
30 I 35 R 0 0.0873497
30 I 36 A 0 0.0240462
30 I 37 R 0 -0.00629451
30 I 38 T 0 -0.0537728
30 I 39 V 0 -0.0224517
30 I 40 P 0 -0.0397925
30 I 41 A 0 -0.0237284
30 I 42 G 0 0.10427
30 I 43 A 0 -0.0260449
30 I 44 V 0 -0.078547
30 I 45 I 0 0.0374767
30 I 46 C 0 -0.0776166
30 I 47 R 0 -0.049341
30 I 48 I 0 -0.0425581
30 I 49 G 0 0.0315581
30 I 50 E 0 0.0102918
30 I 51 P 0 -0.0490466
30 I 52 G 0 -0.0341391
30 I 53 D 0 -0.0256349
30 I 54 R 0 -0.0387866
30 I 55 M 0 -0.00803729
30 I 56 F 0 -0.0727156
30 I 57 F 0 -0.0178909
30 I 58 V 0 0.0277041
30 I 59 V 0 -0.0279
30 I 60 E 0 -0.106904
30 I 61 G 0 0.11727
30 I 62 S 0 -0.0902787
30 I 63 V 0 -0.0225646
30 I 64 S 0 -0.040456
30 I 65 V 0 -0.0596687
30 I 66 A 0 -0.0768336
30 I 67 T 0 -0.069136
30 I 68 P 0 -0.093979
30 I 69 N 0 -0.0726306
30 I 70 P 0 -0.065081
30 I 71 V 0 -0.107632
30 I 72 E 0 -0.0786026
30 I 73 L 0 -0.115149
30 I 74 G 0 -0.0516934
30 I 75 P 0 -0.0371599
30 I 76 G 0 -0.00939435
30 I 77 A 0 -0.0720077
30 I 78 F 0 -0.0521619
30 I 79 F 0 0.0818853
30 I 80 G 0 -0.033185
30 I 81 E 0 -0.0376725
30 I 82 M 0 -0.062662
30 I 83 A 0 -0.0873107
30 I 84 L 0 -0.081137
30 I 85 I 0 -0.0687247
30 I 86 S 0 -0.0755974
30 I 87 G 0 -0.0241507
30 I 88 E 0 -0.0287609
30 I 89 P 0 -0.0358818
30 I 90 R 0 -0.151944
30 I 91 S 0 -0.0783948
30 I 92 A 0 -0.0912901
30 I 93 T 0 -0.0369066
30 I 94 V 0 -0.0695567
30 I 95 S 0 -0.03948
30 I 96 A 0 -0.0203433
30 I 97 A 0 -0.0386626
30 I 98 T 0 -0.0600056
30 I 99 T 0 -0.0712486
30 I 100 V 0 -0.0607393
30 I 101 S 0 -0.0723269
30 I 102 L 0 -0.0539711
30 I 103 L 0 -0.012542
30 I 104 S 0 0.00128148
30 I 105 L 0 0.180981
30 I 106 H 0 -0.00257197
30 I 107 S 0 -0.0539483
30 I 108 A 0 -0.0286107
30 I 109 D 0 0.00449353
30 I 110 F 0 0.00723292
30 I 111 Q 0 -0.0511614
30 I 112 M 0 -0.0480844
30 I 113 L 0 0.163668
30 I 114 C 0 -0.0146408
30 I 115 S 0 -0.0313311
30 I 116 S 0 -0.0177099
30 I 117 S 0 -0.0100164
30 I 118 P 0 -0.034048
30 I 119 E 0 -0.0422208
30 I 120 I 0 0.0202485
30 I 121 A 0 -0.0264321
30 I 122 E 0 -0.0727452
30 I 123 I 0 -0.0695375
30 I 124 F 0 -0.020707
30 I 125 R 0 -0.0978568
30 I 126 K 0 -0.057715
30 I 127 T 0 -0.060667
30 I 128 A 0 -0.0609033
30 I 129 L 0 -0.106855
30 I 130 E 0 -0.0900773
30 I 131 R 0 -0.0515576
31 V 32 R 0 0.597619
31 V 33 A 0 0.375026
31 V 34 L 0 0.270692
31 V 35 R 0 0.226016
31 V 36 A 0 0.0648737
31 V 37 R 0 0.0457593
31 V 38 T 0 0.0204362
31 V 39 V 0 -0.0627366
31 V 40 P 0 -0.00550786
31 V 41 A 0 -0.0155226
31 V 42 G 0 -0.00201264
31 V 43 A 0 -0.0379104
31 V 44 V 0 -0.0524135
31 V 45 I 0 -0.0423348
31 V 46 C 0 -0.00174539
31 V 47 R 0 0.0321658
31 V 48 I 0 -0.0305739
31 V 49 G 0 -0.0566712
31 V 50 E 0 -0.080676
31 V 51 P 0 -0.0351624
31 V 52 G 0 -0.0838189
31 V 53 D 0 -0.0565771
31 V 54 R 0 0.00418543
31 V 55 M 0 -0.0736259
31 V 56 F 0 -0.0623505
31 V 57 F 0 0.00484752
31 V 58 V 0 -0.0949391
31 V 59 V 0 0.044553
31 V 60 E 0 -0.00147842
31 V 61 G 0 -0.0511555
31 V 62 S 0 -0.0573533
31 V 63 V 0 -0.0650716
31 V 64 S 0 -0.00331847
31 V 65 V 0 -0.00410154
31 V 66 A 0 -0.107875
31 V 67 T 0 -0.0844435
31 V 68 P 0 -0.0660185
31 V 69 N 0 -0.0561395
31 V 70 P 0 -0.0128828
31 V 71 V 0 -0.0466235
31 V 72 E 0 -0.0452015
31 V 73 L 0 -0.0851396
31 V 74 G 0 -0.0124912
31 V 75 P 0 -0.069803
31 V 76 G 0 -0.0879686
31 V 77 A 0 -0.125412
31 V 78 F 0 -0.0521966
31 V 79 F 0 -0.00559552
31 V 80 G 0 -0.0908746
31 V 81 E 0 -0.0310094
31 V 82 M 0 -0.0531393
31 V 83 A 0 -0.0697581
31 V 84 L 0 -0.0336217
31 V 85 I 0 -0.0606781
31 V 86 S 0 -0.0572019
31 V 87 G 0 -0.077737
31 V 88 E 0 -0.0763863
31 V 89 P 0 -0.0800961
31 V 90 R 0 -0.064963
31 V 91 S 0 -0.056728
31 V 92 A 0 -0.0350481
31 V 93 T 0 -0.100141
31 V 94 V 0 -0.0463554
31 V 95 S 0 -0.0337994
31 V 96 A 0 0.00133721
31 V 97 A 0 -0.0662313
31 V 98 T 0 -0.0572789
31 V 99 T 0 -0.0134973
31 V 100 V 0 -0.075104
31 V 101 S 0 -0.0432105
31 V 102 L 0 -0.0483034
31 V 103 L 0 0.0785148
31 V 104 S 0 -0.0529409
31 V 105 L 0 -0.0384862
31 V 106 H 0 -0.0655179
31 V 107 S 0 -0.0396119
31 V 108 A 0 -0.0106918
31 V 109 D 0 0.0697444
31 V 110 F 0 -0.0814788
31 V 111 Q 0 -0.0882861
31 V 112 M 0 -0.0417233
31 V 113 L 0 0.026499
31 V 114 C 0 -0.069152
31 V 115 S 0 -0.0100131
31 V 116 S 0 0.0184492
31 V 117 S 0 -0.0662008
31 V 118 P 0 -0.0858959
31 V 119 E 0 -0.00780123
31 V 120 I 0 -0.065893
31 V 121 A 0 -0.0146902
31 V 122 E 0 -0.0895508
31 V 123 I 0 -0.0326787
31 V 124 F 0 -0.0522386
31 V 125 R 0 -0.104446
31 V 126 K 0 -0.0300251
31 V 127 T 0 -0.0413842
31 V 128 A 0 -0.0606713
31 V 129 L 0 -0.0472123
31 V 130 E 0 0.0300226
31 V 131 R 0 -0.0701825
32 R 33 A 0 0.736451
32 R 34 L 0 0.328421
32 R 35 R 0 0.21916
32 R 36 A 0 0.153833
32 R 37 R 0 0.0627395
32 R 38 T 0 -0.0225892
32 R 39 V 0 0.0178666
32 R 40 P 0 -6.68504e-05
32 R 41 A 0 0.040922
32 R 42 G 0 0.00902947
32 R 43 A 0 0.0030402
32 R 44 V 0 -0.0170845
32 R 45 I 0 -0.0882809
32 R 46 C 0 -0.0352155
32 R 47 R 0 -0.0120251
32 R 48 I 0 -0.0240739
32 R 49 G 0 -0.00213686
32 R 50 E 0 -0.0522984
32 R 51 P 0 -0.018318
32 R 52 G 0 -0.0557446
32 R 53 D 0 -0.000154509
32 R 54 R 0 -0.00951417
32 R 55 M 0 0.0241609
32 R 56 F 0 -0.0431172
32 R 57 F 0 -0.0625136
32 R 58 V 0 -0.0813727
32 R 59 V 0 0.00965388
32 R 60 E 0 -0.0401023
32 R 61 G 0 -0.0246728
32 R 62 S 0 -0.0877009
32 R 63 V 0 -0.0781168
32 R 64 S 0 0.0272062
32 R 65 V 0 -0.0300043
32 R 66 A 0 -0.059241
32 R 67 T 0 -0.0860515
32 R 68 P 0 -0.0389873
32 R 69 N 0 -0.0325303
32 R 70 P 0 -0.00603946
32 R 71 V 0 -0.0837055
32 R 72 E 0 -0.0425925
32 R 73 L 0 -0.0780912
32 R 74 G 0 -0.0402789
32 R 75 P 0 0.00907759
32 R 76 G 0 -0.0803613
32 R 77 A 0 -0.0463471
32 R 78 F 0 -0.0686557
32 R 79 F 0 -0.0968814
32 R 80 G 0 -0.129315
32 R 81 E 0 -0.0968142
32 R 82 M 0 -0.0209899
32 R 83 A 0 -0.108828
32 R 84 L 0 -0.0460135
32 R 85 I 0 -0.060962
32 R 86 S 0 -0.0739418
32 R 87 G 0 -0.0543464
32 R 88 E 0 -0.0370542
32 R 89 P 0 0.0130725
32 R 90 R 0 -0.0425564
32 R 91 S 0 -0.0725204
32 R 92 A 0 -0.129485
32 R 93 T 0 -0.114447
32 R 94 V 0 -0.0942501
32 R 95 S 0 -0.0693176
32 R 96 A 0 -0.081573
32 R 97 A 0 -0.00293925
32 R 98 T 0 -0.0564011
32 R 99 T 0 0.0129779
32 R 100 V 0 -0.0990208
32 R 101 S 0 0.0616349
32 R 102 L 0 -0.0868993
32 R 103 L 0 -0.0399779
32 R 104 S 0 -0.0129551
32 R 105 L 0 -0.0960179
32 R 106 H 0 -0.045249
32 R 107 S 0 -0.0437616
32 R 108 A 0 0.0284545
32 R 109 D 0 0.0646612
32 R 110 F 0 -0.101256
32 R 111 Q 0 -0.0452909
32 R 112 M 0 -0.00461142
32 R 113 L 0 -0.089752
32 R 114 C 0 -0.0587517
32 R 115 S 0 0.0386476
32 R 116 S 0 0.0159276
32 R 117 S 0 0.0202322
32 R 118 P 0 0.00195799
32 R 119 E 0 -0.0254188
32 R 120 I 0 -0.0248196
32 R 121 A 0 -0.0592216
32 R 122 E 0 -0.0383363
32 R 123 I 0 -0.0952543
32 R 124 F 0 -0.0617415
32 R 125 R 0 -0.0731673
32 R 126 K 0 -0.0553689
32 R 127 T 0 -0.0911389
32 R 128 A 0 -0.131664
32 R 129 L 0 -0.0561022
32 R 130 E 0 -0.097642
32 R 131 R 0 -0.0963207
33 A 34 L 0 0.531809
33 A 35 R 0 0.229608
33 A 36 A 0 0.189268
33 A 37 R 0 0.176825
33 A 38 T 0 0.0234085
33 A 39 V 0 -0.0405952
33 A 40 P 0 -0.0496645
33 A 41 A 0 -0.0117637
33 A 42 G 0 -0.040051
33 A 43 A 0 -0.0603281
33 A 44 V 0 -0.0387941
33 A 45 I 0 -0.0892021
33 A 46 C 0 -0.00634961
33 A 47 R 0 -0.0150643
33 A 48 I 0 -0.0634835
33 A 49 G 0 -0.0485514
33 A 50 E 0 -0.0191457
33 A 51 P 0 0.000785795
33 A 52 G 0 -0.0689549
33 A 53 D 0 -0.0491026
33 A 54 R 0 0.0164208
33 A 55 M 0 -0.10254
33 A 56 F 0 -0.050316
33 A 57 F 0 0.0208146
33 A 58 V 0 -0.158242
33 A 59 V 0 0.0282894
33 A 60 E 0 -0.0295823
33 A 61 G 0 -0.108738
33 A 62 S 0 -0.0872154
33 A 63 V 0 -0.146054
33 A 64 S 0 -0.0627189
33 A 65 V 0 -0.0782744
33 A 66 A 0 -0.0264946
33 A 67 T 0 -0.0567178
33 A 68 P 0 -0.0691427
33 A 69 N 0 -0.0415928
33 A 70 P 0 -0.0536704
33 A 71 V 0 -0.0211828
33 A 72 E 0 -0.0483002
33 A 73 L 0 -0.0528853
33 A 74 G 0 -0.039296
33 A 75 P 0 -0.0351062
33 A 76 G 0 -0.101164
33 A 77 A 0 -0.0591151
33 A 78 F 0 -0.0570729
33 A 79 F 0 -0.0391474
33 A 80 G 0 -0.147439
33 A 81 E 0 -0.0913092
33 A 82 M 0 0.00181811
33 A 83 A 0 -0.0207803
33 A 84 L 0 -0.0745487
33 A 85 I 0 -0.0829127
33 A 86 S 0 0.00635037
33 A 87 G 0 -0.112725
33 A 88 E 0 -0.0553656
33 A 89 P 0 -0.0707076
33 A 90 R 0 -0.0547601
33 A 91 S 0 -0.0475678
33 A 92 A 0 -0.044442
33 A 93 T 0 -0.150734
33 A 94 V 0 -0.0916939
33 A 95 S 0 -0.0302138
33 A 96 A 0 -0.118532
33 A 97 A 0 -0.062325
33 A 98 T 0 -0.0467925
33 A 99 T 0 -0.0581168
33 A 100 V 0 -0.168637
33 A 101 S 0 -0.0534283
33 A 102 L 0 -0.0691654
33 A 103 L 0 -0.047022
33 A 104 S 0 -0.0506544
33 A 105 L 0 0.142043
33 A 106 H 0 0.108206
33 A 107 S 0 0.0219295
33 A 108 A 0 -0.0155949
33 A 109 D 0 0.684179
33 A 110 F 0 -0.075843
33 A 111 Q 0 -0.0203906
33 A 112 M 0 0.384493
33 A 113 L 0 0.17698
33 A 114 C 0 0.0663703
33 A 115 S 0 0.0469814
33 A 116 S 0 0.0255846
33 A 117 S 0 -0.0170078
33 A 118 P 0 -0.0108039
33 A 119 E 0 -0.0467099
33 A 120 I 0 0.0183254
33 A 121 A 0 0.0434403
33 A 122 E 0 -0.0586373
33 A 123 I 0 -0.0353546
33 A 124 F 0 -0.061258
33 A 125 R 0 -0.0846449
33 A 126 K 0 -0.114476
33 A 127 T 0 -0.0826557
33 A 128 A 0 -0.0693594
33 A 129 L 0 -0.0641473
33 A 130 E 0 -0.0399352
33 A 131 R 0 -0.0171797
34 L 35 R 0 0.595646
34 L 36 A 0 0.398067
34 L 37 R 0 0.0957713
34 L 38 T 0 0.0979219
34 L 39 V 0 -0.0787277
34 L 40 P 0 0.0244337
34 L 41 A 0 -0.0557646
34 L 42 G 0 0.0072419
34 L 43 A 0 0.0214917
34 L 44 V 0 -0.0470007
34 L 45 I 0 -0.0302499
34 L 46 C 0 -0.0598188
34 L 47 R 0 -0.062561
34 L 48 I 0 -0.0647791
34 L 49 G 0 0.00279042
34 L 50 E 0 -0.00833327
34 L 51 P 0 -0.0212599
34 L 52 G 0 -0.0072131
34 L 53 D 0 -0.0382906
34 L 54 R 0 -0.0630624
34 L 55 M 0 0.0114233
34 L 56 F 0 -0.0743159
34 L 57 F 0 0.23957
34 L 58 V 0 -0.0687989
34 L 59 V 0 0.247293
34 L 60 E 0 -0.0613629
34 L 61 G 0 0.028035
34 L 62 S 0 -0.0114869
34 L 63 V 0 -0.0744087
34 L 64 S 0 -0.0760615
34 L 65 V 0 -0.0648744
34 L 66 A 0 -0.0343199
34 L 67 T 0 -0.0322062
34 L 68 P 0 -0.0134968
34 L 69 N 0 -0.0782331
34 L 70 P 0 -0.016254
34 L 71 V 0 -0.0805331
34 L 72 E 0 0.0306056
34 L 73 L 0 -0.0248814
34 L 74 G 0 -0.118016
34 L 75 P 0 -0.0872529
34 L 76 G 0 -0.0625035
34 L 77 A 0 -0.0603951
34 L 78 F 0 -0.107289
34 L 79 F 0 0.0480749
34 L 80 G 0 -0.0656167
34 L 81 E 0 -0.0266737
34 L 82 M 0 0.0375789
34 L 83 A 0 -0.0255234
34 L 84 L 0 -0.0180503
34 L 85 I 0 -0.135778
34 L 86 S 0 0.026072
34 L 87 G 0 -0.108175
34 L 88 E 0 -0.011482
34 L 89 P 0 -0.069642
34 L 90 R 0 -0.0477567
34 L 91 S 0 -0.0966271
34 L 92 A 0 -0.0459926
34 L 93 T 0 -0.106801
34 L 94 V 0 -0.0657308
34 L 95 S 0 -0.0349167
34 L 96 A 0 -0.126476
34 L 97 A 0 -0.104781
34 L 98 T 0 -0.102182
34 L 99 T 0 -0.0667852
34 L 100 V 0 -0.0411949
34 L 101 S 0 -0.052885
34 L 102 L 0 -0.0909495
34 L 103 L 0 0.521376
34 L 104 S 0 -0.045313
34 L 105 L 0 0.542877
34 L 106 H 0 -0.0160705
34 L 107 S 0 -0.0786134
34 L 108 A 0 -0.0709873
34 L 109 D 0 0.019239
34 L 110 F 0 -0.0243632
34 L 111 Q 0 -0.0702748
34 L 112 M 0 -0.0572408
34 L 113 L 0 0.037833
34 L 114 C 0 -0.0593992
34 L 115 S 0 0.00254216
34 L 116 S 0 -0.0867569
34 L 117 S 0 -0.00526659
34 L 118 P 0 -0.085953
34 L 119 E 0 -0.0339883
34 L 120 I 0 -0.0159479
34 L 121 A 0 -0.00622306
34 L 122 E 0 -0.0938285
34 L 123 I 0 -0.0704964
34 L 124 F 0 -0.0383026
34 L 125 R 0 -0.0108223
34 L 126 K 0 -0.065194
34 L 127 T 0 -0.0124851
34 L 128 A 0 -0.106626
34 L 129 L 0 -0.0572253
34 L 130 E 0 -0.00843107
34 L 131 R 0 -0.0440172
35 R 36 A 0 0.492343
35 R 37 R 0 0.566987
35 R 38 T 0 0.200192
35 R 39 V 0 0.0523512
35 R 40 P 0 0.0438334
35 R 41 A 0 0.0115137
35 R 42 G 0 -0.0270313
35 R 43 A 0 0.040291
35 R 44 V 0 0.0190804
35 R 45 I 0 -0.0553786
35 R 46 C 0 -0.0844662
35 R 47 R 0 0.0281495
35 R 48 I 0 -0.0679012
35 R 49 G 0 -0.0556559
35 R 50 E 0 0.00853622
35 R 51 P 0 0.0226952
35 R 52 G 0 -0.0310726
35 R 53 D 0 -0.00440896
35 R 54 R 0 0.137502
35 R 55 M 0 -0.0340351
35 R 56 F 0 -0.0570377
35 R 57 F 0 -0.0120311
35 R 58 V 0 -0.0405072
35 R 59 V 0 -0.0354324
35 R 60 E 0 0.0152672
35 R 61 G 0 -0.0280244
35 R 62 S 0 -0.0510624
35 R 63 V 0 -0.111969
35 R 64 S 0 -0.0896803
35 R 65 V 0 -0.0514342
35 R 66 A 0 -0.0370593
35 R 67 T 0 -0.0285514
35 R 68 P 0 -0.0145776
35 R 69 N 0 -0.0596997
35 R 70 P 0 0.00691202
35 R 71 V 0 -0.0799355
35 R 72 E 0 -0.0578683
35 R 73 L 0 -0.035273
35 R 74 G 0 -0.0661619
35 R 75 P 0 -0.0477816
35 R 76 G 0 0.000578227
35 R 77 A 0 -0.0660943
35 R 78 F 0 -0.0548616
35 R 79 F 0 -0.101852
35 R 80 G 0 -0.0531922
35 R 81 E 0 -0.0884582
35 R 82 M 0 -0.0565801
35 R 83 A 0 -0.0752679
35 R 84 L 0 -0.0690613
35 R 85 I 0 -0.052195
35 R 86 S 0 -0.0131187
35 R 87 G 0 -0.0522375
35 R 88 E 0 7.98282e-05
35 R 89 P 0 0.00441792
35 R 90 R 0 -0.103546
35 R 91 S 0 -0.120503
35 R 92 A 0 -0.0707175
35 R 93 T 0 -0.0611111
35 R 94 V 0 -0.0731942
35 R 95 S 0 -0.0592706
35 R 96 A 0 -0.0331551
35 R 97 A 0 -0.0225965
35 R 98 T 0 -0.103338
35 R 99 T 0 -0.0159336
35 R 100 V 0 -0.0748061
35 R 101 S 0 0.0178608
35 R 102 L 0 -0.0866919
35 R 103 L 0 -0.0246943
35 R 104 S 0 0.501518
35 R 105 L 0 -0.0658685
35 R 106 H 0 0.181395
35 R 107 S 0 -0.0554842
35 R 108 A 0 0.00206135
35 R 109 D 0 0.291911
35 R 110 F 0 -0.0989465
35 R 111 Q 0 -0.030959
35 R 112 M 0 -0.0142657
35 R 113 L 0 -0.0447014
35 R 114 C 0 -0.0152854
35 R 115 S 0 -0.0597621
35 R 116 S 0 -0.0391698
35 R 117 S 0 -0.0536731
35 R 118 P 0 -0.053772
35 R 119 E 0 -0.0346759
35 R 120 I 0 -0.0764675
35 R 121 A 0 -0.0372976
35 R 122 E 0 -0.0435788
35 R 123 I 0 -0.0778186
35 R 124 F 0 -0.0853147
35 R 125 R 0 -0.0971605
35 R 126 K 0 -0.010849
35 R 127 T 0 -0.0476864
35 R 128 A 0 -0.0548965
35 R 129 L 0 -0.102171
35 R 130 E 0 -0.0473316
35 R 131 R 0 -0.0752209
36 A 37 R 0 0.56055
36 A 38 T 0 0.414919
36 A 39 V 0 0.116959
36 A 40 P 0 0.147945
36 A 41 A 0 0.0114039
36 A 42 G 0 0.0078039
36 A 43 A 0 -0.033144
36 A 44 V 0 -0.020093
36 A 45 I 0 -0.0559566
36 A 46 C 0 -0.0600712
36 A 47 R 0 0.00850057
36 A 48 I 0 -0.0769053
36 A 49 G 0 -0.0552634
36 A 50 E 0 -0.0302488
36 A 51 P 0 0.0178563
36 A 52 G 0 -0.0530645
36 A 53 D 0 -0.042957
36 A 54 R 0 0.0284709
36 A 55 M 0 -0.0243872
36 A 56 F 0 -0.0284749
36 A 57 F 0 0.0107983
36 A 58 V 0 -0.0708861
36 A 59 V 0 0.451483
36 A 60 E 0 0.0705105
36 A 61 G 0 -0.0786999
36 A 62 S 0 -0.0290078
36 A 63 V 0 -0.115028
36 A 64 S 0 -0.0418751
36 A 65 V 0 -0.0360812
36 A 66 A 0 -0.000557209
36 A 67 T 0 -0.0525871
36 A 68 P 0 -0.0361474
36 A 69 N 0 -0.0901942
36 A 70 P 0 -0.0616961
36 A 71 V 0 -0.069183
36 A 72 E 0 -0.0367283
36 A 73 L 0 -0.0872271
36 A 74 G 0 0.00456281
36 A 75 P 0 -0.0621617
36 A 76 G 0 -0.0664884
36 A 77 A 0 -0.0626002
36 A 78 F 0 -0.00653976
36 A 79 F 0 -0.049701
36 A 80 G 0 -0.113518
36 A 81 E 0 -0.0802167
36 A 82 M 0 -0.0524586
36 A 83 A 0 -0.127867
36 A 84 L 0 -0.00722508
36 A 85 I 0 -0.0525756
36 A 86 S 0 -0.0088831
36 A 87 G 0 -0.0316895
36 A 88 E 0 -0.0711527
36 A 89 P 0 0.00424604
36 A 90 R 0 -0.129565
36 A 91 S 0 -0.0714368
36 A 92 A 0 -0.0875956
36 A 93 T 0 -0.0592605
36 A 94 V 0 -0.0559956
36 A 95 S 0 -0.0585018
36 A 96 A 0 -0.170845
36 A 97 A 0 -0.072604
36 A 98 T 0 -0.0475865
36 A 99 T 0 -0.0527725
36 A 100 V 0 -0.0559493
36 A 101 S 0 0.838171
36 A 102 L 0 0.0569421
36 A 103 L 0 0.344974
36 A 104 S 0 0.0260623
36 A 105 L 0 -0.085919
36 A 106 H 0 0.0963114
36 A 107 S 0 -0.0246392
36 A 108 A 0 0.0386352
36 A 109 D 0 0.000143792
36 A 110 F 0 0.0246134
36 A 111 Q 0 -0.0364375
36 A 112 M 0 -0.0263895
36 A 113 L 0 -0.0955108
36 A 114 C 0 -0.0402203
36 A 115 S 0 -0.0770478
36 A 116 S 0 -0.0481553
36 A 117 S 0 -0.0565847
36 A 118 P 0 -0.116603
36 A 119 E 0 -0.0579535
36 A 120 I 0 -0.077223
36 A 121 A 0 -0.0194002
36 A 122 E 0 -0.039798
36 A 123 I 0 -0.0548546
36 A 124 F 0 -0.0621545
36 A 125 R 0 -0.0624124
36 A 126 K 0 -0.0678364
36 A 127 T 0 -0.0620699
36 A 128 A 0 -0.059694
36 A 129 L 0 -0.0768953
36 A 130 E 0 -0.0704938
36 A 131 R 0 -0.0563621
37 R 38 T 0 0.390549
37 R 39 V 0 0.577646
37 R 40 P 0 0.08851
37 R 41 A 0 0.040366
37 R 42 G 0 0.00629653
37 R 43 A 0 0.20673
37 R 44 V 0 0.046071
37 R 45 I 0 -0.00480095
37 R 46 C 0 -0.0172048
37 R 47 R 0 -0.00203799
37 R 48 I 0 -0.0463834
37 R 49 G 0 -0.0551974
37 R 50 E 0 0.066871
37 R 51 P 0 0.0377344
37 R 52 G 0 -0.0153201
37 R 53 D 0 0.0484654
37 R 54 R 0 0.398942
37 R 55 M 0 -0.0427162
37 R 56 F 0 0.104069
37 R 57 F 0 -0.0996888
37 R 58 V 0 -0.0450298
37 R 59 V 0 -0.00653436
37 R 60 E 0 -0.015556
37 R 61 G 0 -0.0428699
37 R 62 S 0 -0.0309742
37 R 63 V 0 -0.077382
37 R 64 S 0 -0.0928243
37 R 65 V 0 -0.0703407
37 R 66 A 0 -0.069222
37 R 67 T 0 -0.0526617
37 R 68 P 0 0.0287634
37 R 69 N 0 -0.0715985
37 R 70 P 0 -0.0165382
37 R 71 V 0 -0.0451107
37 R 72 E 0 -0.0269029
37 R 73 L 0 -0.0872334
37 R 74 G 0 -0.041716
37 R 75 P 0 -0.0407716
37 R 76 G 0 -0.074254
37 R 77 A 0 -0.0613562
37 R 78 F 0 -0.0415879
37 R 79 F 0 -0.0257808
37 R 80 G 0 -0.00283373
37 R 81 E 0 -0.0465063
37 R 82 M 0 -0.0605641
37 R 83 A 0 -0.114743
37 R 84 L 0 -0.0843068
37 R 85 I 0 -0.113819
37 R 86 S 0 -0.0182681
37 R 87 G 0 -0.0443759
37 R 88 E 0 -0.0671235
37 R 89 P 0 -0.0432938
37 R 90 R 0 -0.0648671
37 R 91 S 0 -0.0235918
37 R 92 A 0 -0.0486241
37 R 93 T 0 -0.0415716
37 R 94 V 0 -0.0828379
37 R 95 S 0 -0.0543977
37 R 96 A 0 -0.056008
37 R 97 A 0 -0.0892814
37 R 98 T 0 -0.0842021
37 R 99 T 0 -0.0560565
37 R 100 V 0 0.0128998
37 R 101 S 0 0.031464
37 R 102 L 0 0.398583
37 R 103 L 0 0.0383127
37 R 104 S 0 0.880464
37 R 105 L 0 -0.0475822
37 R 106 H 0 -0.0554254
37 R 107 S 0 -0.0880291
37 R 108 A 0 0.00344285
37 R 109 D 0 -0.042626
37 R 110 F 0 -0.0468917
37 R 111 Q 0 -0.0266347
37 R 112 M 0 -0.0283972
37 R 113 L 0 -0.114726
37 R 114 C 0 -0.0687586
37 R 115 S 0 -0.0229805
37 R 116 S 0 -0.0384995
37 R 117 S 0 -0.113896
37 R 118 P 0 -0.0616311
37 R 119 E 0 -0.0747979
37 R 120 I 0 -0.0993557
37 R 121 A 0 -0.110824
37 R 122 E 0 -0.0867044
37 R 123 I 0 -0.10912
37 R 124 F 0 -0.0918905
37 R 125 R 0 -0.0942688
37 R 126 K 0 -0.0423157
37 R 127 T 0 -0.0928633
37 R 128 A 0 -0.0775231
37 R 129 L 0 -0.0960228
37 R 130 E 0 -0.0492462
37 R 131 R 0 -0.12262
38 T 39 V 0 0.295675
38 T 40 P 0 0.260776
38 T 41 A 0 0.118458
38 T 42 G 0 0.0665859
38 T 43 A 0 0.113877
38 T 44 V 0 0.0680444
38 T 45 I 0 0.0461858
38 T 46 C 0 0.0200163
38 T 47 R 0 -0.0110699
38 T 48 I 0 -0.0327895
38 T 49 G 0 -0.000179735
38 T 50 E 0 -0.01369
38 T 51 P 0 -0.0294271
38 T 52 G 0 -0.0465687
38 T 53 D 0 -0.0675496
38 T 54 R 0 -0.0669806
38 T 55 M 0 -0.0186538
38 T 56 F 0 -0.0837781
38 T 57 F 0 -0.00621149
38 T 58 V 0 -0.0426504
38 T 59 V 0 0.0856059
38 T 60 E 0 0.135616
38 T 61 G 0 -0.055719
38 T 62 S 0 0.0735096
38 T 63 V 0 -0.0543504
38 T 64 S 0 -0.00895494
38 T 65 V 0 -0.0594451
38 T 66 A 0 -0.0340298
38 T 67 T 0 -0.00226988
38 T 68 P 0 -0.0659972
38 T 69 N 0 -0.0770919
38 T 70 P 0 -0.019933
38 T 71 V 0 -0.0685174
38 T 72 E 0 0.000105584
38 T 73 L 0 -0.0660661
38 T 74 G 0 -0.029286
38 T 75 P 0 -0.026569
38 T 76 G 0 -0.0874609
38 T 77 A 0 -0.0274643
38 T 78 F 0 -0.024543
38 T 79 F 0 -0.130763
38 T 80 G 0 -0.103991
38 T 81 E 0 -0.0839823
38 T 82 M 0 -0.0500147
38 T 83 A 0 -0.0259893
38 T 84 L 0 -0.0459553
38 T 85 I 0 -0.0626288
38 T 86 S 0 -0.0532673
38 T 87 G 0 0.0380691
38 T 88 E 0 0.0286627
38 T 89 P 0 -0.0313776
38 T 90 R 0 -0.0745443
38 T 91 S 0 -0.100012
38 T 92 A 0 -0.0388185
38 T 93 T 0 -0.0844732
38 T 94 V 0 -0.0931924
38 T 95 S 0 -0.0386289
38 T 96 A 0 -0.0971055
38 T 97 A 0 -0.0652212
38 T 98 T 0 0.0286404
38 T 99 T 0 0.70704
38 T 100 V 0 0.018982
38 T 101 S 0 0.84682
38 T 102 L 0 -0.0863227
38 T 103 L 0 0.0189659
38 T 104 S 0 -0.0424308
38 T 105 L 0 -0.0760579
38 T 106 H 0 -0.0789337
38 T 107 S 0 -0.0493961
38 T 108 A 0 0.0078872
38 T 109 D 0 -0.021832
38 T 110 F 0 -0.0906988
38 T 111 Q 0 -0.0591632
38 T 112 M 0 0.0330338
38 T 113 L 0 -0.0797543
38 T 114 C 0 -0.0852946
38 T 115 S 0 -0.0682005
38 T 116 S 0 -0.00339133
38 T 117 S 0 -0.0330718
38 T 118 P 0 -0.0185885
38 T 119 E 0 -0.00561857
38 T 120 I 0 -0.0893202
38 T 121 A 0 -0.0424101
38 T 122 E 0 -0.0558959
38 T 123 I 0 -0.0390043
38 T 124 F 0 -0.0729257
38 T 125 R 0 -0.0567688
38 T 126 K 0 -0.0670965
38 T 127 T 0 -0.0713558
38 T 128 A 0 -0.0601699
38 T 129 L 0 -0.100278
38 T 130 E 0 -0.0331572
38 T 131 R 0 -0.096187
39 V 40 P 0 0.303665
39 V 41 A 0 0.20154
39 V 42 G 0 0.176548
39 V 43 A 0 0.404841
39 V 44 V 0 0.11162
39 V 45 I 0 0.782988
39 V 46 C 0 0.0771013
39 V 47 R 0 0.0753777
39 V 48 I 0 -0.0533084
39 V 49 G 0 0.0215002
39 V 50 E 0 -0.0402213
39 V 51 P 0 -0.0108515
39 V 52 G 0 -0.0950659
39 V 53 D 0 -0.00832199
39 V 54 R 0 0.00117372
39 V 55 M 0 -0.0362418
39 V 56 F 0 0.180164
39 V 57 F 0 0.0328159
39 V 58 V 0 -0.0425023
39 V 59 V 0 -0.0609008
39 V 60 E 0 -0.0236954
39 V 61 G 0 0.061965
39 V 62 S 0 -0.0604643
39 V 63 V 0 0.390952
39 V 64 S 0 -0.10477
39 V 65 V 0 -0.0527837
39 V 66 A 0 -0.0511575
39 V 67 T 0 -0.0732779
39 V 68 P 0 -0.079674
39 V 69 N 0 -0.0316469
39 V 70 P 0 -0.0577417
39 V 71 V 0 -0.0966192
39 V 72 E 0 -0.160676
39 V 73 L 0 -0.12757
39 V 74 G 0 -0.0910036
39 V 75 P 0 -0.0616018
39 V 76 G 0 -0.0249707
39 V 77 A 0 -0.0949388
39 V 78 F 0 -0.0875667
39 V 79 F 0 0.0191318
39 V 80 G 0 -0.0824796
39 V 81 E 0 -0.0202768
39 V 82 M 0 -0.133567
39 V 83 A 0 -0.0692681
39 V 84 L 0 -0.0533378
39 V 85 I 0 -0.0669723
39 V 86 S 0 -0.0809949
39 V 87 G 0 -0.120721
39 V 88 E 0 -0.113159
39 V 89 P 0 -0.0531192
39 V 90 R 0 -0.120079
39 V 91 S 0 -0.017339
39 V 92 A 0 -0.0636803
39 V 93 T 0 -0.0736693
39 V 94 V 0 -0.0488182
39 V 95 S 0 -0.075703
39 V 96 A 0 0.346824
39 V 97 A 0 -0.0691547
39 V 98 T 0 -0.0212289
39 V 99 T 0 0.105464
39 V 100 V 0 0.375759
39 V 101 S 0 -0.0574385
39 V 102 L 0 0.883734
39 V 103 L 0 -0.044976
39 V 104 S 0 0.0371211
39 V 105 L 0 -0.0278559
39 V 106 H 0 -0.053927
39 V 107 S 0 -0.0390331
39 V 108 A 0 -0.0372059
39 V 109 D 0 -0.0761354
39 V 110 F 0 -0.0926649
39 V 111 Q 0 -0.0447807
39 V 112 M 0 -0.0829628
39 V 113 L 0 -0.0510469
39 V 114 C 0 -0.0822473
39 V 115 S 0 -0.0400082
39 V 116 S 0 -0.0508101
39 V 117 S 0 -0.0954322
39 V 118 P 0 -0.081591
39 V 119 E 0 -0.0418295
39 V 120 I 0 -0.0731861
39 V 121 A 0 -0.0422356
39 V 122 E 0 -0.147678
39 V 123 I 0 -0.13941
39 V 124 F 0 -0.103253
39 V 125 R 0 -0.0627834
39 V 126 K 0 -0.0863297
39 V 127 T 0 -0.0531818
39 V 128 A 0 -0.0512419
39 V 129 L 0 -0.0894725
39 V 130 E 0 -0.0672705
39 V 131 R 0 -0.0747846
40 P 41 A 0 0.449956
40 P 42 G 0 0.265161
40 P 43 A 0 1.06447
40 P 44 V 0 0.176011
40 P 45 I 0 0.042734
40 P 46 C 0 -0.0246198
40 P 47 R 0 -0.00296431
40 P 48 I 0 -0.0903781
40 P 49 G 0 -0.0286855
40 P 50 E 0 0.0262794
40 P 51 P 0 0.0406499
40 P 52 G 0 -0.068241
40 P 53 D 0 -0.0200774
40 P 54 R 0 -0.0394815
40 P 55 M 0 -0.0166136
40 P 56 F 0 -0.0257138
40 P 57 F 0 0.00208937
40 P 58 V 0 -0.0717528
40 P 59 V 0 0.0731935
40 P 60 E 0 0.0316056
40 P 61 G 0 -0.0240186
40 P 62 S 0 -0.0433081
40 P 63 V 0 -0.0428329
40 P 64 S 0 -0.0266053
40 P 65 V 0 -0.0359139
40 P 66 A 0 -0.0434982
40 P 67 T 0 -0.07265
40 P 68 P 0 -0.050874
40 P 69 N 0 -0.0351391
40 P 70 P 0 0.0192592
40 P 71 V 0 -0.0818532
40 P 72 E 0 -0.103232
40 P 73 L 0 -0.0565529
40 P 74 G 0 -0.0130055
40 P 75 P 0 -0.00171734
40 P 76 G 0 -0.0298178
40 P 77 A 0 -0.0601686
40 P 78 F 0 -0.0433116
40 P 79 F 0 -0.112974
40 P 80 G 0 -0.0662248
40 P 81 E 0 -0.0646931
40 P 82 M 0 -0.118917
40 P 83 A 0 -0.0943383
40 P 84 L 0 -0.043804
40 P 85 I 0 -0.0520347
40 P 86 S 0 -0.0679105
40 P 87 G 0 0.0343558
40 P 88 E 0 -0.0372344
40 P 89 P 0 -0.0164643
40 P 90 R 0 -0.128533
40 P 91 S 0 -0.0125747
40 P 92 A 0 -0.0785238
40 P 93 T 0 -0.0956165
40 P 94 V 0 -0.0663341
40 P 95 S 0 -0.0676162
40 P 96 A 0 0.329155
40 P 97 A 0 0.0260337
40 P 98 T 0 0.0156582
40 P 99 T 0 0.779183
40 P 100 V 0 0.0128419
40 P 101 S 0 0.0296649
40 P 102 L 0 -0.0869105
40 P 103 L 0 -0.0477495
40 P 104 S 0 0.0150721
40 P 105 L 0 -0.0868382
40 P 106 H 0 -0.0471399
40 P 107 S 0 -0.038281
40 P 108 A 0 -0.0253848
40 P 109 D 0 -0.00337215
40 P 110 F 0 -0.0723307
40 P 111 Q 0 -0.0252501
40 P 112 M 0 -0.0420669
40 P 113 L 0 -0.0719944
40 P 114 C 0 -0.0714768
40 P 115 S 0 -0.0753142
40 P 116 S 0 0.0335599
40 P 117 S 0 -0.108323
40 P 118 P 0 -0.0809545
40 P 119 E 0 -0.0287421
40 P 120 I 0 -0.0992025
40 P 121 A 0 -0.0880721
40 P 122 E 0 -0.0315448
40 P 123 I 0 -0.0998625
40 P 124 F 0 -0.0858401
40 P 125 R 0 -0.0207928
40 P 126 K 0 -0.0462889
40 P 127 T 0 -0.0884599
40 P 128 A 0 -0.0489733
40 P 129 L 0 -0.0781238
40 P 130 E 0 -0.0384506
40 P 131 R 0 -0.0874065
41 A 42 G 0 0.477494
41 A 43 A 0 0.231783
41 A 44 V 0 0.17404
41 A 45 I 0 0.0914238
41 A 46 C 0 0.0949423
41 A 47 R 0 -0.0271941
41 A 48 I 0 -0.0322178
41 A 49 G 0 -0.0242928
41 A 50 E 0 -0.0173232
41 A 51 P 0 -0.0128821
41 A 52 G 0 -0.0224184
41 A 53 D 0 0.00290365
41 A 54 R 0 -0.109626
41 A 55 M 0 -0.0216991
41 A 56 F 0 0.046384
41 A 57 F 0 -0.0217042
41 A 58 V 0 -0.0469787
41 A 59 V 0 -0.0436237
41 A 60 E 0 0.0391253
41 A 61 G 0 0.0137851
41 A 62 S 0 -0.00261997
41 A 63 V 0 -0.0271244
41 A 64 S 0 0.102574
41 A 65 V 0 -0.0328762
41 A 66 A 0 0.0111177
41 A 67 T 0 -0.08482
41 A 68 P 0 0.0986613
41 A 69 N 0 -0.0598681
41 A 70 P 0 -0.0466364
41 A 71 V 0 -0.0443431
41 A 72 E 0 -0.0410257
41 A 73 L 0 -0.0843225
41 A 74 G 0 -0.0376834
41 A 75 P 0 -0.0577322
41 A 76 G 0 -0.049274
41 A 77 A 0 -0.0285752
41 A 78 F 0 -0.0305
41 A 79 F 0 -0.088497
41 A 80 G 0 -0.107119
41 A 81 E 0 -0.0476591
41 A 82 M 0 -0.0766567
41 A 83 A 0 -0.0244198
41 A 84 L 0 -0.0615233
41 A 85 I 0 -0.117834
41 A 86 S 0 -0.0885944
41 A 87 G 0 -0.0528846
41 A 88 E 0 -0.037014
41 A 89 P 0 -0.0237953
41 A 90 R 0 -0.0867743
41 A 91 S 0 -0.0559202
41 A 92 A 0 -0.0664322
41 A 93 T 0 -0.0276144
41 A 94 V 0 -0.0888754
41 A 95 S 0 0.103615
41 A 96 A 0 0.194776
41 A 97 A 0 0.182575
41 A 98 T 0 0.967816
41 A 99 T 0 0.78659
41 A 100 V 0 0.00579813
41 A 101 S 0 0.00949721
41 A 102 L 0 -0.119381
41 A 103 L 0 -0.0673675
41 A 104 S 0 -0.0904325
41 A 105 L 0 -0.0720129
41 A 106 H 0 -0.0865622
41 A 107 S 0 -0.0256662
41 A 108 A 0 -0.0608591
41 A 109 D 0 -0.0774649
41 A 110 F 0 -0.0537456
41 A 111 Q 0 -0.085293
41 A 112 M 0 -0.0633102
41 A 113 L 0 -0.0503365
41 A 114 C 0 -0.0014711
41 A 115 S 0 -0.0214895
41 A 116 S 0 -0.0239548
41 A 117 S 0 -0.0620409
41 A 118 P 0 -0.0832427
41 A 119 E 0 -0.0829661
41 A 120 I 0 -0.0625696
41 A 121 A 0 -0.0671791
41 A 122 E 0 -0.0473332
41 A 123 I 0 -0.0641735
41 A 124 F 0 -0.0787423
41 A 125 R 0 0.0218345
41 A 126 K 0 -0.0951834
41 A 127 T 0 -0.0903475
41 A 128 A 0 -0.0345632
41 A 129 L 0 -0.0789683
41 A 130 E 0 -0.0822579
41 A 131 R 0 -0.120588
42 G 43 A 0 0.283244
42 G 44 V 0 0.253812
42 G 45 I 0 0.213366
42 G 46 C 0 0.0610119
42 G 47 R 0 0.156915
42 G 48 I 0 0.00939486
42 G 49 G 0 0.119146
42 G 50 E 0 0.0530857
42 G 51 P 0 0.0907527
42 G 52 G 0 -0.077185
42 G 53 D 0 -0.0326597
42 G 54 R 0 -0.00546121
42 G 55 M 0 -0.00705015
42 G 56 F 0 -0.101152
42 G 57 F 0 0.0296946
42 G 58 V 0 0.000634083
42 G 59 V 0 0.00259636
42 G 60 E 0 -0.00576094
42 G 61 G 0 0.119182
42 G 62 S 0 -0.000746099
42 G 63 V 0 -0.0407549
42 G 64 S 0 0.0785387
42 G 65 V 0 -0.0312181
42 G 66 A 0 -0.025852
42 G 67 T 0 -0.0241294
42 G 68 P 0 -0.0800903
42 G 69 N 0 0.0118764
42 G 70 P 0 -0.0425282
42 G 71 V 0 -0.0325625
42 G 72 E 0 0.00358711
42 G 73 L 0 -0.0230941
42 G 74 G 0 -0.031574
42 G 75 P 0 -0.0447522
42 G 76 G 0 0.0234045
42 G 77 A 0 0.0169435
42 G 78 F 0 -0.0998069
42 G 79 F 0 -0.0227749
42 G 80 G 0 -0.00171767
42 G 81 E 0 -0.137773
42 G 82 M 0 -0.13319
42 G 83 A 0 -0.0399711
42 G 84 L 0 -0.000410451
42 G 85 I 0 -0.0134215
42 G 86 S 0 -0.0866496
42 G 87 G 0 -0.0314576
42 G 88 E 0 -0.00872009
42 G 89 P 0 -0.0334288
42 G 90 R 0 -0.0458283
42 G 91 S 0 -0.0213426
42 G 92 A 0 -0.0490251
42 G 93 T 0 -0.00115369
42 G 94 V 0 -0.0476805
42 G 95 S 0 0.306164
42 G 96 A 0 0.27972
42 G 97 A 0 0.0785416
42 G 98 T 0 0.029482
42 G 99 T 0 0.0805624
42 G 100 V 0 -0.0650543
42 G 101 S 0 -0.00832999
42 G 102 L 0 -0.027629
42 G 103 L 0 -0.0827776
42 G 104 S 0 -0.0779445
42 G 105 L 0 -0.00745765
42 G 106 H 0 -0.0435394
42 G 107 S 0 -0.00435365
42 G 108 A 0 -0.0307498
42 G 109 D 0 -0.055025
42 G 110 F 0 -0.0421623
42 G 111 Q 0 -0.0895022
42 G 112 M 0 -0.0434481
42 G 113 L 0 -0.0607819
42 G 114 C 0 -0.011956
42 G 115 S 0 -0.0321572
42 G 116 S 0 -0.0566483
42 G 117 S 0 -0.047432
42 G 118 P 0 -0.0424219
42 G 119 E 0 -0.0813712
42 G 120 I 0 -0.0947365
42 G 121 A 0 -0.0904496
42 G 122 E 0 -0.0491626
42 G 123 I 0 -0.0416065
42 G 124 F 0 0.0118462
42 G 125 R 0 -0.0636861
42 G 126 K 0 -0.0766398
42 G 127 T 0 -0.0882088
42 G 128 A 0 -0.115689
42 G 129 L 0 -0.115767
42 G 130 E 0 -0.0478564
42 G 131 R 0 -0.066946
43 A 44 V 0 0.435399
43 A 45 I 0 0.282048
43 A 46 C 0 0.0741086
43 A 47 R 0 0.169597
43 A 48 I 0 -0.0493498
43 A 49 G 0 0.0228941
43 A 50 E 0 0.0861702
43 A 51 P 0 -0.0362541
43 A 52 G 0 -0.0804024
43 A 53 D 0 0.0352526
43 A 54 R 0 -0.0218069
43 A 55 M 0 -0.038866
43 A 56 F 0 -0.0543825
43 A 57 F 0 -0.00667158
43 A 58 V 0 0.0274332
43 A 59 V 0 -0.0194703
43 A 60 E 0 -0.00993804
43 A 61 G 0 0.0314321
43 A 62 S 0 -0.049062
43 A 63 V 0 -0.0352232
43 A 64 S 0 -0.024983
43 A 65 V 0 -0.0766366
43 A 66 A 0 -0.0104829
43 A 67 T 0 -0.0528828
43 A 68 P 0 -0.0286115
43 A 69 N 0 -0.0240489
43 A 70 P 0 -0.0578819
43 A 71 V 0 -0.028726
43 A 72 E 0 -0.0512976
43 A 73 L 0 -0.087962
43 A 74 G 0 -0.0235139
43 A 75 P 0 -0.00739173
43 A 76 G 0 -0.0144336
43 A 77 A 0 -0.0390363
43 A 78 F 0 -0.0746918
43 A 79 F 0 -0.0564632
43 A 80 G 0 -0.0390955
43 A 81 E 0 -0.0851305
43 A 82 M 0 -0.0607298
43 A 83 A 0 -0.130231
43 A 84 L 0 -0.0570495
43 A 85 I 0 -0.0836696
43 A 86 S 0 -0.0256091
43 A 87 G 0 -0.016653
43 A 88 E 0 -0.0649768
43 A 89 P 0 -0.0557564
43 A 90 R 0 -0.0849439
43 A 91 S 0 -0.05082
43 A 92 A 0 -0.0569967
43 A 93 T 0 -0.0562933
43 A 94 V 0 -0.0944556
43 A 95 S 0 0.0754404
43 A 96 A 0 0.556959
43 A 97 A 0 0.00993356
43 A 98 T 0 0.00841527
43 A 99 T 0 0.226867
43 A 100 V 0 0.0512965
43 A 101 S 0 -0.0290174
43 A 102 L 0 0.044219
43 A 103 L 0 -0.0641874
43 A 104 S 0 -0.0497838
43 A 105 L 0 -0.0564946
43 A 106 H 0 -0.107826
43 A 107 S 0 -0.0547372
43 A 108 A 0 0.022918
43 A 109 D 0 -0.0160872
43 A 110 F 0 -0.084095
43 A 111 Q 0 -0.043942
43 A 112 M 0 -0.065303
43 A 113 L 0 -0.0766157
43 A 114 C 0 -0.0679955
43 A 115 S 0 -0.0535815
43 A 116 S 0 -0.0372921
43 A 117 S 0 -0.0695956
43 A 118 P 0 -0.0496495
43 A 119 E 0 -0.0739906
43 A 120 I 0 -0.0517874
43 A 121 A 0 -0.0563272
43 A 122 E 0 -0.0653039
43 A 123 I 0 -0.0562659
43 A 124 F 0 -0.0475308
43 A 125 R 0 -0.117983
43 A 126 K 0 -0.0856428
43 A 127 T 0 -0.03035
43 A 128 A 0 -0.0872007
43 A 129 L 0 -0.101513
43 A 130 E 0 -0.0584499
43 A 131 R 0 -0.0592561
44 V 45 I 0 0.244675
44 V 46 C 0 0.224057
44 V 47 R 0 0.78493
44 V 48 I 0 0.0775015
44 V 49 G 0 0.058251
44 V 50 E 0 0.0869336
44 V 51 P 0 0.0451643
44 V 52 G 0 -0.0656062
44 V 53 D 0 -0.0242391
44 V 54 R 0 -0.0103603
44 V 55 M 0 -0.0874977
44 V 56 F 0 -0.041139
44 V 57 F 0 -0.0103292
44 V 58 V 0 -0.0462486
44 V 59 V 0 -0.0416935
44 V 60 E 0 -0.00928199
44 V 61 G 0 -0.04147
44 V 62 S 0 -0.00640142
44 V 63 V 0 -0.0339102
44 V 64 S 0 -0.0273101
44 V 65 V 0 -0.0942288
44 V 66 A 0 0.245983
44 V 67 T 0 -0.0495137
44 V 68 P 0 -0.00382631
44 V 69 N 0 0.0337801
44 V 70 P 0 -0.00592615
44 V 71 V 0 -0.0375919
44 V 72 E 0 -0.00853293
44 V 73 L 0 -0.0180353
44 V 74 G 0 -0.039011
44 V 75 P 0 -0.0245713
44 V 76 G 0 -0.0307775
44 V 77 A 0 -0.0533255
44 V 78 F 0 -0.1084
44 V 79 F 0 -0.0392557
44 V 80 G 0 -0.0645616
44 V 81 E 0 -0.0987923
44 V 82 M 0 -0.0773491
44 V 83 A 0 -0.12734
44 V 84 L 0 -0.0603861
44 V 85 I 0 -0.0327487
44 V 86 S 0 -0.0672962
44 V 87 G 0 0.0134113
44 V 88 E 0 -0.0340671
44 V 89 P 0 -0.0472906
44 V 90 R 0 -0.0992272
44 V 91 S 0 -0.00915977
44 V 92 A 0 -0.0263893
44 V 93 T 0 0.802963
44 V 94 V 0 0.0325268
44 V 95 S 0 0.716166
44 V 96 A 0 0.110972
44 V 97 A 0 0.0287102
44 V 98 T 0 -0.0891142
44 V 99 T 0 -0.0505159
44 V 100 V 0 -0.0336744
44 V 101 S 0 -0.0655131
44 V 102 L 0 0.0156377
44 V 103 L 0 -0.0375302
44 V 104 S 0 -0.0533407
44 V 105 L 0 -0.138994
44 V 106 H 0 -0.0472187
44 V 107 S 0 -0.0828796
44 V 108 A 0 -0.0245898
44 V 109 D 0 0.0174217
44 V 110 F 0 -0.0741851
44 V 111 Q 0 -0.0338181
44 V 112 M 0 -0.0365435
44 V 113 L 0 -0.0844805
44 V 114 C 0 -0.0516222
44 V 115 S 0 -0.040844
44 V 116 S 0 -0.0741271
44 V 117 S 0 -0.0218905
44 V 118 P 0 -0.0611222
44 V 119 E 0 -0.064407
44 V 120 I 0 -0.112511
44 V 121 A 0 -0.0531593
44 V 122 E 0 -0.0536035
44 V 123 I 0 -0.104368
44 V 124 F 0 -0.0798415
44 V 125 R 0 -0.0508546
44 V 126 K 0 -0.0307763
44 V 127 T 0 -0.0579893
44 V 128 A 0 -0.0951375
44 V 129 L 0 -0.064387
44 V 130 E 0 -0.00524363
44 V 131 R 0 -0.0431224
45 I 46 C 0 0.23181
45 I 47 R 0 0.156238
45 I 48 I 0 0.0458033
45 I 49 G 0 0.131402
45 I 50 E 0 0.0567414
45 I 51 P 0 0.0470168
45 I 52 G 0 -0.0888046
45 I 53 D 0 0.0172669
45 I 54 R 0 0.0107097
45 I 55 M 0 -4.31373e-06
45 I 56 F 0 0.257144
45 I 57 F 0 -0.0141184
45 I 58 V 0 0.0735661
45 I 59 V 0 -0.0409865
45 I 60 E 0 -0.0476516
45 I 61 G 0 0.156193
45 I 62 S 0 -0.00883465
45 I 63 V 0 0.469699
45 I 64 S 0 -0.0979944
45 I 65 V 0 0.0172431
45 I 66 A 0 -0.060374
45 I 67 T 0 0.00232081
45 I 68 P 0 -0.108503
45 I 69 N 0 -0.0534574
45 I 70 P 0 -0.0486993
45 I 71 V 0 -0.054154
45 I 72 E 0 -0.0484896
45 I 73 L 0 -0.0304218
45 I 74 G 0 -0.0962265
45 I 75 P 0 -0.0284731
45 I 76 G 0 -0.0208695
45 I 77 A 0 -0.0293453
45 I 78 F 0 -0.0306209
45 I 79 F 0 0.367039
45 I 80 G 0 0.0814435
45 I 81 E 0 -0.0548633
45 I 82 M 0 -0.129394
45 I 83 A 0 -0.0833261
45 I 84 L 0 -0.0750365
45 I 85 I 0 -0.0931227
45 I 86 S 0 -0.0825259
45 I 87 G 0 -0.0233957
45 I 88 E 0 -0.0514913
45 I 89 P 0 -0.0989386
45 I 90 R 0 0.0489744
45 I 91 S 0 -0.0624911
45 I 92 A 0 -0.104718
45 I 93 T 0 -0.0643373
45 I 94 V 0 0.0378486
45 I 95 S 0 -0.102058
45 I 96 A 0 0.283204
45 I 97 A 0 -0.067616
45 I 98 T 0 -0.0249124
45 I 99 T 0 -0.0312853
45 I 100 V 0 0.313887
45 I 101 S 0 -0.0767744
45 I 102 L 0 0.283274
45 I 103 L 0 -0.118642
45 I 104 S 0 -0.084519
45 I 105 L 0 0.0542142
45 I 106 H 0 -0.0683216
45 I 107 S 0 -0.088108
45 I 108 A 0 -0.0781078
45 I 109 D 0 -0.0735759
45 I 110 F 0 -0.0229778
45 I 111 Q 0 -0.082102
45 I 112 M 0 -0.0865809
45 I 113 L 0 -0.0876465
45 I 114 C 0 -0.0172141
45 I 115 S 0 -0.0379269
45 I 116 S 0 -0.0474087
45 I 117 S 0 -0.106201
45 I 118 P 0 -0.0638617
45 I 119 E 0 -0.067938
45 I 120 I 0 -0.0918218
45 I 121 A 0 -0.109062
45 I 122 E 0 -0.0927809
45 I 123 I 0 -0.0814475
45 I 124 F 0 -0.0552712
45 I 125 R 0 -0.0807504
45 I 126 K 0 -0.0695664
45 I 127 T 0 -0.0839513
45 I 128 A 0 -0.0649763
45 I 129 L 0 -0.0548457
45 I 130 E 0 -0.0261168
45 I 131 R 0 -0.0294077
46 C 47 R 0 0.318122
46 C 48 I 0 0.23167
46 C 49 G 0 0.173265
46 C 50 E 0 0.246949
46 C 51 P 0 0.11428
46 C 52 G 0 0.106077
46 C 53 D 0 0.01056
46 C 54 R 0 0.0882929
46 C 55 M 0 -0.0103769
46 C 56 F 0 0.220906
46 C 57 F 0 0.0101879
46 C 58 V 0 0.018934
46 C 59 V 0 -0.0307507
46 C 60 E 0 -0.0715742
46 C 61 G 0 -0.0484545
46 C 62 S 0 -0.0581618
46 C 63 V 0 0.0964452
46 C 64 S 0 -0.0709596
46 C 65 V 0 0.192897
46 C 66 A 0 -0.120269
46 C 67 T 0 -0.0391276
46 C 68 P 0 -0.13159
46 C 69 N 0 0.0295039
46 C 70 P 0 0.0216873
46 C 71 V 0 -0.111853
46 C 72 E 0 -0.0386721
46 C 73 L 0 0.0117568
46 C 74 G 0 -0.0353417
46 C 75 P 0 -0.0537107
46 C 76 G 0 -0.0562211
46 C 77 A 0 0.00646915
46 C 78 F 0 -0.0589699
46 C 79 F 0 0.0524959
46 C 80 G 0 0.0807894
46 C 81 E 0 0.0098669
46 C 82 M 0 0.0392896
46 C 83 A 0 0.0948756
46 C 84 L 0 -0.0491881
46 C 85 I 0 -0.0263826
46 C 86 S 0 0.0155329
46 C 87 G 0 -0.0630757
46 C 88 E 0 -0.0523191
46 C 89 P 0 0.0132236
46 C 90 R 0 0.713395
46 C 91 S 0 0.139837
46 C 92 A 0 0.405958
46 C 93 T 0 0.0992527
46 C 94 V 0 0.856005
46 C 95 S 0 -0.0618967
46 C 96 A 0 0.0280552
46 C 97 A 0 -0.0995626
46 C 98 T 0 0.0381009
46 C 99 T 0 -0.109797
46 C 100 V 0 -0.0677178
46 C 101 S 0 -0.123019
46 C 102 L 0 -0.0764369
46 C 103 L 0 -0.0730374
46 C 104 S 0 -0.0116468
46 C 105 L 0 -0.0344651
46 C 106 H 0 -0.0871548
46 C 107 S 0 -0.121941
46 C 108 A 0 -0.0490898
46 C 109 D 0 -0.110568
46 C 110 F 0 -0.0903884
46 C 111 Q 0 -0.0625753
46 C 112 M 0 -0.0876595
46 C 113 L 0 -0.048182
46 C 114 C 0 -0.0444992
46 C 115 S 0 -0.125692
46 C 116 S 0 -0.0890284
46 C 117 S 0 -0.118517
46 C 118 P 0 -0.0659016
46 C 119 E 0 -0.140141
46 C 120 I 0 -0.0499873
46 C 121 A 0 -0.106325
46 C 122 E 0 -0.105506
46 C 123 I 0 -0.0298979
46 C 124 F 0 -0.0735269
46 C 125 R 0 -0.0471797
46 C 126 K 0 -0.0618771
46 C 127 T 0 -0.0320223
46 C 128 A 0 -0.0834247
46 C 129 L 0 -0.0033774
46 C 130 E 0 -0.0531654
46 C 131 R 0 -0.0885858
47 R 48 I 0 0.355748
47 R 49 G 0 0.324652
47 R 50 E 0 0.781145
47 R 51 P 0 0.0809903
47 R 52 G 0 -0.00694955
47 R 53 D 0 0.0906688
47 R 54 R 0 -0.0219389
47 R 55 M 0 -0.0451891
47 R 56 F 0 -0.0164113
47 R 57 F 0 -0.0874243
47 R 58 V 0 -0.0829547
47 R 59 V 0 -0.00554552
47 R 60 E 0 -0.0120841
47 R 61 G 0 -0.09434
47 R 62 S 0 -0.0459519
47 R 63 V 0 -0.0816365
47 R 64 S 0 0.0251413
47 R 65 V 0 0.00569827
47 R 66 A 0 -0.0081544
47 R 67 T 0 -0.0324088
47 R 68 P 0 0.0758113
47 R 69 N 0 0.00320726
47 R 70 P 0 -0.016802
47 R 71 V 0 -0.032356
47 R 72 E 0 0.00741356
47 R 73 L 0 -0.0319177
47 R 74 G 0 -0.0333027
47 R 75 P 0 -0.0383593
47 R 76 G 0 -0.0331454
47 R 77 A 0 -0.0402909
47 R 78 F 0 0.0140313
47 R 79 F 0 -0.0666351
47 R 80 G 0 -0.0494673
47 R 81 E 0 -0.0662521
47 R 82 M 0 -0.0701127
47 R 83 A 0 -0.00931325
47 R 84 L 0 -0.0527097
47 R 85 I 0 -0.0408856
47 R 86 S 0 -0.0306369
47 R 87 G 0 -0.0189812
47 R 88 E 0 -0.0194063
47 R 89 P 0 -0.0222673
47 R 90 R 0 -0.0286547
47 R 91 S 0 0.0666257
47 R 92 A 0 0.0153924
47 R 93 T 0 0.440317
47 R 94 V 0 -0.0408305
47 R 95 S 0 0.0585084
47 R 96 A 0 -0.0329171
47 R 97 A 0 0.0154369
47 R 98 T 0 -0.0552107
47 R 99 T 0 -0.0669162
47 R 100 V 0 -0.121206
47 R 101 S 0 -0.0428712
47 R 102 L 0 -0.0897893
47 R 103 L 0 -0.0943411
47 R 104 S 0 -0.0578136
47 R 105 L 0 -0.092824
47 R 106 H 0 -0.0447216
47 R 107 S 0 -0.0247944
47 R 108 A 0 0.0299068
47 R 109 D 0 -0.0121105
47 R 110 F 0 -0.0666662
47 R 111 Q 0 -0.0221407
47 R 112 M 0 0.012522
47 R 113 L 0 -0.105573
47 R 114 C 0 -0.0451577
47 R 115 S 0 -0.00213365
47 R 116 S 0 -0.0233385
47 R 117 S 0 -0.0550395
47 R 118 P 0 -0.100059
47 R 119 E 0 -0.00301312
47 R 120 I 0 -0.096846
47 R 121 A 0 -0.058477
47 R 122 E 0 -0.0322811
47 R 123 I 0 -0.116953
47 R 124 F 0 -0.0369007
47 R 125 R 0 -0.0940282
47 R 126 K 0 -0.0760774
47 R 127 T 0 -0.0090485
47 R 128 A 0 -0.117865
47 R 129 L 0 -0.0383022
47 R 130 E 0 -0.0461515
47 R 131 R 0 -0.109755
48 I 49 G 0 0.677669
48 I 50 E 0 0.228473
48 I 51 P 0 0.0859772
48 I 52 G 0 0.0497331
48 I 53 D 0 0.0298803
48 I 54 R 0 0.0086268
48 I 55 M 0 0.0465568
48 I 56 F 0 0.0055739
48 I 57 F 0 -0.0325468
48 I 58 V 0 -0.0277079
48 I 59 V 0 -0.0324948
48 I 60 E 0 -0.0152121
48 I 61 G 0 -0.0665652
48 I 62 S 0 -0.0208816
48 I 63 V 0 -0.0170872
48 I 64 S 0 0.0136395
48 I 65 V 0 -0.0507507
48 I 66 A 0 0.0879607
48 I 67 T 0 0.816378
48 I 68 P 0 0.58612
48 I 69 N 0 0.154096
48 I 70 P 0 0.0599803
48 I 71 V 0 -0.000242878
48 I 72 E 0 -0.0337919
48 I 73 L 0 -0.107281
48 I 74 G 0 -0.0867538
48 I 75 P 0 -0.0467998
48 I 76 G 0 -0.0530986
48 I 77 A 0 -0.0430002
48 I 78 F 0 0.00204574
48 I 79 F 0 -0.00987662
48 I 80 G 0 -0.0159566
48 I 81 E 0 -0.0178031
48 I 82 M 0 -0.0481257
48 I 83 A 0 -0.0560592
48 I 84 L 0 -0.0954007
48 I 85 I 0 -0.0825873
48 I 86 S 0 -0.0136237
48 I 87 G 0 -0.0537597
48 I 88 E 0 0.00796307
48 I 89 P 0 0.0404429
48 I 90 R 0 0.0967523
48 I 91 S 0 0.0944331
48 I 92 A 0 0.142858
48 I 93 T 0 0.90103
48 I 94 V 0 0.0173589
48 I 95 S 0 -0.0247779
48 I 96 A 0 -0.0797139
48 I 97 A 0 -0.146764
48 I 98 T 0 -0.0831907
48 I 99 T 0 -0.059863
48 I 100 V 0 -0.0993649
48 I 101 S 0 -0.0597084
48 I 102 L 0 -0.0492245
48 I 103 L 0 -0.100979
48 I 104 S 0 -0.0663331
48 I 105 L 0 -0.0424262
48 I 106 H 0 -0.0898432
48 I 107 S 0 -0.0303914
48 I 108 A 0 -0.0780431
48 I 109 D 0 -0.0887003
48 I 110 F 0 -0.0570198
48 I 111 Q 0 -0.0892709
48 I 112 M 0 -0.0130511
48 I 113 L 0 -0.0831364
48 I 114 C 0 -0.0323283
48 I 115 S 0 -0.0583868
48 I 116 S 0 -0.0734297
48 I 117 S 0 -0.130198
48 I 118 P 0 -0.0714435
48 I 119 E 0 -0.0677707
48 I 120 I 0 -0.0619401
48 I 121 A 0 -0.07037
48 I 122 E 0 -0.0370397
48 I 123 I 0 -0.00334663
48 I 124 F 0 -0.0683185
48 I 125 R 0 -0.0815468
48 I 126 K 0 -0.0750143
48 I 127 T 0 -0.0427227
48 I 128 A 0 -0.0528502
48 I 129 L 0 0.0122279
48 I 130 E 0 -0.0771623
48 I 131 R 0 -0.0548129
49 G 50 E 0 0.515642
49 G 51 P 0 0.287856
49 G 52 G 0 0.117253
49 G 53 D 0 0.0748065
49 G 54 R 0 -0.00845136
49 G 55 M 0 -0.0526348
49 G 56 F 0 -0.029559
49 G 57 F 0 -0.01757
49 G 58 V 0 0.0394613
49 G 59 V 0 -0.0229237
49 G 60 E 0 -0.0214276
49 G 61 G 0 0.0918403
49 G 62 S 0 -0.0589473
49 G 63 V 0 -0.0518193
49 G 64 S 0 -0.0212388
49 G 65 V 0 -0.0701593
49 G 66 A 0 -0.025367
49 G 67 T 0 -0.026149
49 G 68 P 0 0.0652483
49 G 69 N 0 -0.0120818
49 G 70 P 0 -0.0210484
49 G 71 V 0 0.0199116
49 G 72 E 0 -0.0674979
49 G 73 L 0 -0.103448
49 G 74 G 0 0.00432088
49 G 75 P 0 -0.0411017
49 G 76 G 0 -0.0294776
49 G 77 A 0 -0.121801
49 G 78 F 0 -0.0460402
49 G 79 F 0 -0.033632
49 G 80 G 0 0.0752252
49 G 81 E 0 -0.00514188
49 G 82 M 0 -0.0607797
49 G 83 A 0 -0.0851674
49 G 84 L 0 -0.0298146
49 G 85 I 0 -0.040293
49 G 86 S 0 -0.0675128
49 G 87 G 0 -0.0110703
49 G 88 E 0 -0.0483185
49 G 89 P 0 0.171276
49 G 90 R 0 0.0734189
49 G 91 S 0 0.0451298
49 G 92 A 0 0.00693364
49 G 93 T 0 0.196007
49 G 94 V 0 0.022253
49 G 95 S 0 -0.0603194
49 G 96 A 0 0.0180291
49 G 97 A 0 -0.0830255
49 G 98 T 0 -0.000153715
49 G 99 T 0 -0.0324692
49 G 100 V 0 0.00687997
49 G 101 S 0 -0.025745
49 G 102 L 0 -0.018036
49 G 103 L 0 -0.0914276
49 G 104 S 0 -0.0334771
49 G 105 L 0 -0.00503464
49 G 106 H 0 -0.0187854
49 G 107 S 0 -0.107434
49 G 108 A 0 -0.0384678
49 G 109 D 0 -0.0751197
49 G 110 F 0 -0.0647234
49 G 111 Q 0 -0.0639431
49 G 112 M 0 -0.00802602
49 G 113 L 0 -0.0650813
49 G 114 C 0 -0.0631317
49 G 115 S 0 -0.0284497
49 G 116 S 0 0.0170138
49 G 117 S 0 -0.0815411
49 G 118 P 0 -0.0522446
49 G 119 E 0 0.04326
49 G 120 I 0 -0.0454403
49 G 121 A 0 -0.0335276
49 G 122 E 0 -0.0875582
49 G 123 I 0 -0.0841065
49 G 124 F 0 -0.0495784
49 G 125 R 0 -0.0181351
49 G 126 K 0 -0.0212473
49 G 127 T 0 -0.00858354
49 G 128 A 0 0.00505469
49 G 129 L 0 -0.0372654
49 G 130 E 0 -0.0243077
49 G 131 R 0 -0.0571021
50 E 51 P 0 0.277658
50 E 52 G 0 0.180042
50 E 53 D 0 0.0691927
50 E 54 R 0 0.0564409
50 E 55 M 0 -0.0824514
50 E 56 F 0 0.10367
50 E 57 F 0 -0.0510591
50 E 58 V 0 -0.0259145
50 E 59 V 0 0.0370578
50 E 60 E 0 0.0269652
50 E 61 G 0 0.042725
50 E 62 S 0 -0.0618617
50 E 63 V 0 -0.0112289
50 E 64 S 0 -0.0614268
50 E 65 V 0 -0.0170033
50 E 66 A 0 -0.0198286
50 E 67 T 0 -0.020058
50 E 68 P 0 -0.0629352
50 E 69 N 0 -0.0164223
50 E 70 P 0 -0.0233001
50 E 71 V 0 -0.0549222
50 E 72 E 0 -0.00600578
50 E 73 L 0 -0.0646357
50 E 74 G 0 -0.0304825
50 E 75 P 0 -0.03067
50 E 76 G 0 -0.0329236
50 E 77 A 0 -0.0393572
50 E 78 F 0 -0.0159787
50 E 79 F 0 -0.0669218
50 E 80 G 0 0.0250795
50 E 81 E 0 -0.00501058
50 E 82 M 0 -0.0133646
50 E 83 A 0 -0.0332539
50 E 84 L 0 -0.0440356
50 E 85 I 0 -0.0607628
50 E 86 S 0 0.00899083
50 E 87 G 0 -0.0272561
50 E 88 E 0 -0.0451508
50 E 89 P 0 0.104122
50 E 90 R 0 0.250277
50 E 91 S 0 0.0116798
50 E 92 A 0 0.0262206
50 E 93 T 0 -0.0338935
50 E 94 V 0 -0.0661654
50 E 95 S 0 -0.0815441
50 E 96 A 0 0.0367471
50 E 97 A 0 -0.0835012
50 E 98 T 0 -0.0336754
50 E 99 T 0 -0.0548773
50 E 100 V 0 -0.0510158
50 E 101 S 0 -0.0505097
50 E 102 L 0 -0.0399432
50 E 103 L 0 -0.0928326
50 E 104 S 0 -0.0159529
50 E 105 L 0 -0.0553937
50 E 106 H 0 -0.0250156
50 E 107 S 0 -0.0921517
50 E 108 A 0 -0.0509374
50 E 109 D 0 -0.0395558
50 E 110 F 0 0.00437873
50 E 111 Q 0 -0.0116239
50 E 112 M 0 -0.0288293
50 E 113 L 0 -0.0371837
50 E 114 C 0 -0.0498871
50 E 115 S 0 -0.0543953
50 E 116 S 0 -0.0446875
50 E 117 S 0 -0.0672324
50 E 118 P 0 -0.0399924
50 E 119 E 0 -0.0658179
50 E 120 I 0 -0.0352282
50 E 121 A 0 -0.135713
50 E 122 E 0 -0.0496371
50 E 123 I 0 -0.108544
50 E 124 F 0 -0.0475667
50 E 125 R 0 0.0616734
50 E 126 K 0 -0.0413823
50 E 127 T 0 -0.0561854
50 E 128 A 0 -0.0517646
50 E 129 L 0 -0.0672079
50 E 130 E 0 -0.0441341
50 E 131 R 0 -0.075913
51 P 52 G 0 0.407995
51 P 53 D 0 0.310482
51 P 54 R 0 0.112767
51 P 55 M 0 -0.0384958
51 P 56 F 0 0.0199198
51 P 57 F 0 -0.0124678
51 P 58 V 0 -0.0042884
51 P 59 V 0 0.0483928
51 P 60 E 0 0.0087674
51 P 61 G 0 -0.0326677
51 P 62 S 0 0.0626959
51 P 63 V 0 -0.0336834
51 P 64 S 0 0.0174328
51 P 65 V 0 0.00198807
51 P 66 A 0 0.0210737
51 P 67 T 0 0.00989273
51 P 68 P 0 0.012089
51 P 69 N 0 -0.020184
51 P 70 P 0 -0.00056355
51 P 71 V 0 -0.060091
51 P 72 E 0 -0.0549762
51 P 73 L 0 -0.0394378
51 P 74 G 0 -0.012757
51 P 75 P 0 -0.0334538
51 P 76 G 0 -0.0968371
51 P 77 A 0 -0.037635
51 P 78 F 0 -0.0610524
51 P 79 F 0 -0.0859699
51 P 80 G 0 -0.0617661
51 P 81 E 0 -0.0599765
51 P 82 M 0 -0.0790082
51 P 83 A 0 -0.0113497
51 P 84 L 0 -0.0255657
51 P 85 I 0 -0.00795031
51 P 86 S 0 0.00928314
51 P 87 G 0 0.10823
51 P 88 E 0 0.0446107
51 P 89 P 0 0.325527
51 P 90 R 0 -0.00182981
51 P 91 S 0 0.0138464
51 P 92 A 0 -0.0155405
51 P 93 T 0 -0.0131633
51 P 94 V 0 -0.0688551
51 P 95 S 0 -0.0829051
51 P 96 A 0 -0.0878895
51 P 97 A 0 0.0117284
51 P 98 T 0 -0.0506467
51 P 99 T 0 -0.00124854
51 P 100 V 0 -0.0579058
51 P 101 S 0 -0.0341013
51 P 102 L 0 -0.0416903
51 P 103 L 0 -0.105999
51 P 104 S 0 0.0159071
51 P 105 L 0 -0.0836483
51 P 106 H 0 0.000254908
51 P 107 S 0 0.0498187
51 P 108 A 0 0.0599371
51 P 109 D 0 -0.0324706
51 P 110 F 0 -0.018437
51 P 111 Q 0 -0.0285675
51 P 112 M 0 0.0210185
51 P 113 L 0 -0.0239292
51 P 114 C 0 -0.0547869
51 P 115 S 0 -0.03662
51 P 116 S 0 0.0173152
51 P 117 S 0 -0.0513772
51 P 118 P 0 -0.0412288
51 P 119 E 0 0.0151555
51 P 120 I 0 -0.0441253
51 P 121 A 0 -0.0942428
51 P 122 E 0 -0.0534119
51 P 123 I 0 -0.0870138
51 P 124 F 0 -0.0805571
51 P 125 R 0 -0.081027
51 P 126 K 0 -0.0346951
51 P 127 T 0 -0.0516384
51 P 128 A 0 -0.0671287
51 P 129 L 0 -0.0211201
51 P 130 E 0 -0.0392491
51 P 131 R 0 -0.0365928
52 G 53 D 0 0.276528
52 G 54 R 0 0.217699
52 G 55 M 0 0.122018
52 G 56 F 0 0.210369
52 G 57 F 0 0.0198525
52 G 58 V 0 -0.0415506
52 G 59 V 0 0.0584405
52 G 60 E 0 -0.0148834
52 G 61 G 0 -0.0560451
52 G 62 S 0 -0.0308112
52 G 63 V 0 0.0146028
52 G 64 S 0 0.0907634
52 G 65 V 0 0.0636644
52 G 66 A 0 -0.0401683
52 G 67 T 0 0.00998694
52 G 68 P 0 -0.0544721
52 G 69 N 0 -0.0458195
52 G 70 P 0 -0.0407895
52 G 71 V 0 -0.0544441
52 G 72 E 0 0.0221759
52 G 73 L 0 0.0287039
52 G 74 G 0 -0.0260036
52 G 75 P 0 0.000510676
52 G 76 G 0 -0.0639878
52 G 77 A 0 -0.0335435
52 G 78 F 0 -0.0374132
52 G 79 F 0 0.0385054
52 G 80 G 0 0.0958158
52 G 81 E 0 0.0992944
52 G 82 M 0 0.107685
52 G 83 A 0 0.365799
52 G 84 L 0 0.107759
52 G 85 I 0 0.0669659
52 G 86 S 0 0.0361216
52 G 87 G 0 0.080425
52 G 88 E 0 0.0259756
52 G 89 P 0 0.139646
52 G 90 R 0 0.779108
52 G 91 S 0 -0.0603842
52 G 92 A 0 0.1966
52 G 93 T 0 -0.0508979
52 G 94 V 0 0.0272009
52 G 95 S 0 -0.0154656
52 G 96 A 0 -0.0946396
52 G 97 A 0 -0.0924309
52 G 98 T 0 -0.0501505
52 G 99 T 0 -0.0730512
52 G 100 V 0 -0.122728
52 G 101 S 0 -0.0973819
52 G 102 L 0 -0.078189
52 G 103 L 0 -0.0366256
52 G 104 S 0 0.0570092
52 G 105 L 0 -0.0612885
52 G 106 H 0 0.00963942
52 G 107 S 0 0.124981
52 G 108 A 0 -0.074172
52 G 109 D 0 -0.0225115
52 G 110 F 0 -0.0470015
52 G 111 Q 0 -0.00633942
52 G 112 M 0 -0.0793064
52 G 113 L 0 -0.0892898
52 G 114 C 0 -0.0338543
52 G 115 S 0 -0.105858
52 G 116 S 0 -0.0876515
52 G 117 S 0 -0.0363811
52 G 118 P 0 -0.0833257
52 G 119 E 0 -0.0270362
52 G 120 I 0 0.0613618
52 G 121 A 0 0.00647778
52 G 122 E 0 -0.0134991
52 G 123 I 0 0.000684987
52 G 124 F 0 -0.0899475
52 G 125 R 0 -0.0344325
52 G 126 K 0 -0.036201
52 G 127 T 0 0.0298471
52 G 128 A 0 -0.0702839
52 G 129 L 0 -0.00808138
52 G 130 E 0 -0.0388881
52 G 131 R 0 -0.00147354
53 D 54 R 0 0.812609
53 D 55 M 0 0.103797
53 D 56 F 0 0.100579
53 D 57 F 0 0.0453741
53 D 58 V 0 0.0612565
53 D 59 V 0 -0.0483425
53 D 60 E 0 -0.0472416
53 D 61 G 0 0.01174
53 D 62 S 0 -0.00803489
53 D 63 V 0 -0.0615965
53 D 64 S 0 -0.0437641
53 D 65 V 0 -0.0452534
53 D 66 A 0 -0.0169501
53 D 67 T 0 -0.0260604
53 D 68 P 0 0.0272188
53 D 69 N 0 -0.0498246
53 D 70 P 0 -0.00120234
53 D 71 V 0 -0.0725146
53 D 72 E 0 -0.04379
53 D 73 L 0 -0.0230257
53 D 74 G 0 -0.0278315
53 D 75 P 0 -0.0365478
53 D 76 G 0 -0.0392739
53 D 77 A 0 -0.0784131
53 D 78 F 0 -0.0701037
53 D 79 F 0 -0.0394242
53 D 80 G 0 -0.0718349
53 D 81 E 0 -0.0411342
53 D 82 M 0 -0.0274502
53 D 83 A 0 -0.0347899
53 D 84 L 0 0.000283672
53 D 85 I 0 -0.01029
53 D 86 S 0 -0.0741463
53 D 87 G 0 -0.00337652
53 D 88 E 0 0.00656794
53 D 89 P 0 0.0166789
53 D 90 R 0 0.197132
53 D 91 S 0 0.000779904
53 D 92 A 0 -0.0366583
53 D 93 T 0 -0.0819924
53 D 94 V 0 -0.0367003
53 D 95 S 0 -0.0434619
53 D 96 A 0 -0.0593084
53 D 97 A 0 -0.099613
53 D 98 T 0 -0.0535743
53 D 99 T 0 -0.0131686
53 D 100 V 0 -0.080977
53 D 101 S 0 -0.0696733
53 D 102 L 0 -0.0663051
53 D 103 L 0 -0.0772161
53 D 104 S 0 0.0724164
53 D 105 L 0 -0.0268262
53 D 106 H 0 0.229208
53 D 107 S 0 0.268104
53 D 108 A 0 0.186473
53 D 109 D 0 -0.0654002
53 D 110 F 0 0.0389281
53 D 111 Q 0 0.0200869
53 D 112 M 0 -0.00911511
53 D 113 L 0 -0.0249247
53 D 114 C 0 -0.0218487
53 D 115 S 0 -0.0663746
53 D 116 S 0 0.014918
53 D 117 S 0 -0.0773969
53 D 118 P 0 -0.0356529
53 D 119 E 0 0.0153738
53 D 120 I 0 -0.0669137
53 D 121 A 0 0.00545231
53 D 122 E 0 -0.0571027
53 D 123 I 0 -0.0620797
53 D 124 F 0 -0.0526687
53 D 125 R 0 -0.0497306
53 D 126 K 0 -0.0316841
53 D 127 T 0 0.00465916
53 D 128 A 0 -0.0457726
53 D 129 L 0 0.00388594
53 D 130 E 0 -0.00548305
53 D 131 R 0 -0.0464686
54 R 55 M 0 0.140331
54 R 56 F 0 0.456893
54 R 57 F 0 -0.0167464
54 R 58 V 0 0.0599777
54 R 59 V 0 -0.0233844
54 R 60 E 0 0.0163177
54 R 61 G 0 -0.0379904
54 R 62 S 0 -0.0746292
54 R 63 V 0 -0.0969799
54 R 64 S 0 -0.0872653
54 R 65 V 0 0.0234423
54 R 66 A 0 -0.0491925
54 R 67 T 0 -0.00341282
54 R 68 P 0 -0.0162317
54 R 69 N 0 -0.0219537
54 R 70 P 0 -0.00428022
54 R 71 V 0 -0.00687795
54 R 72 E 0 -0.0424053
54 R 73 L 0 -0.0444744
54 R 74 G 0 -0.0424971
54 R 75 P 0 -0.0482904
54 R 76 G 0 -0.0650688
54 R 77 A 0 0.03695
54 R 78 F 0 0.0496402
54 R 79 F 0 -0.0994814
54 R 80 G 0 -0.0700874
54 R 81 E 0 -0.050091
54 R 82 M 0 -0.0235426
54 R 83 A 0 -0.06218
54 R 84 L 0 0.00985202
54 R 85 I 0 -0.0292468
54 R 86 S 0 -0.0261266
54 R 87 G 0 -0.00758255
54 R 88 E 0 -0.00517271
54 R 89 P 0 -0.0438985
54 R 90 R 0 0.0635587
54 R 91 S 0 -0.0505316
54 R 92 A 0 0.00534458
54 R 93 T 0 -0.0518756
54 R 94 V 0 -0.0709316
54 R 95 S 0 -0.110483
54 R 96 A 0 -0.0928007
54 R 97 A 0 -0.0335585
54 R 98 T 0 -0.0923723
54 R 99 T 0 -0.0328508
54 R 100 V 0 -0.0434577
54 R 101 S 0 -0.153039
54 R 102 L 0 -0.0479154
54 R 103 L 0 -0.0601153
54 R 104 S 0 1.509
54 R 105 L 0 0.0653873
54 R 106 H 0 0.410214
54 R 107 S 0 0.185017
54 R 108 A 0 -0.00115709
54 R 109 D 0 0.00581969
54 R 110 F 0 -0.0646292
54 R 111 Q 0 -0.0685742
54 R 112 M 0 -0.0770547
54 R 113 L 0 -0.084167
54 R 114 C 0 -0.0705439
54 R 115 S 0 -0.0545054
54 R 116 S 0 -0.0676552
54 R 117 S 0 -0.0658756
54 R 118 P 0 -0.034021
54 R 119 E 0 -0.11031
54 R 120 I 0 -0.125531
54 R 121 A 0 -0.0755646
54 R 122 E 0 -0.0313904
54 R 123 I 0 -0.0460519
54 R 124 F 0 -0.045717
54 R 125 R 0 -0.0516006
54 R 126 K 0 -0.089159
54 R 127 T 0 -0.0642555
54 R 128 A 0 -0.132026
54 R 129 L 0 -0.0630899
54 R 130 E 0 -0.0960748
54 R 131 R 0 -0.00797448
55 M 56 F 0 0.140438
55 M 57 F 0 0.448852
55 M 58 V 0 0.0759668
55 M 59 V 0 -0.0270601
55 M 60 E 0 -0.0797166
55 M 61 G 0 0.112881
55 M 62 S 0 0.0351529
55 M 63 V 0 0.041118
55 M 64 S 0 -0.0246077
55 M 65 V 0 0.0122496
55 M 66 A 0 -0.0211272
55 M 67 T 0 -0.0588421
55 M 68 P 0 -0.0488167
55 M 69 N 0 -0.0506529
55 M 70 P 0 0.00479838
55 M 71 V 0 1.01628e-05
55 M 72 E 0 -0.00602339
55 M 73 L 0 0.0179759
55 M 74 G 0 -0.0654245
55 M 75 P 0 -0.0256801
55 M 76 G 0 0.0657602
55 M 77 A 0 0.0419461
55 M 78 F 0 0.416167
55 M 79 F 0 0.0871086
55 M 80 G 0 0.0972808
55 M 81 E 0 0.113116
55 M 82 M 0 -0.0537008
55 M 83 A 0 0.0972232
55 M 84 L 0 0.335179
55 M 85 I 0 0.0249308
55 M 86 S 0 -0.0794741
55 M 87 G 0 -0.0199658
55 M 88 E 0 -0.0626196
55 M 89 P 0 -0.0490013
55 M 90 R 0 0.0342359
55 M 91 S 0 0.00903921
55 M 92 A 0 -0.0332359
55 M 93 T 0 0.0223007
55 M 94 V 0 -0.0810306
55 M 95 S 0 -0.107715
55 M 96 A 0 -0.053205
55 M 97 A 0 -0.067532
55 M 98 T 0 -0.101765
55 M 99 T 0 -0.0473549
55 M 100 V 0 -0.0997109
55 M 101 S 0 -0.0464555
55 M 102 L 0 -0.0347192
55 M 103 L 0 -0.0211225
55 M 104 S 0 -0.0167725
55 M 105 L 0 0.259723
55 M 106 H 0 0.0914612
55 M 107 S 0 0.0958432
55 M 108 A 0 -0.0841807
55 M 109 D 0 -0.0155441
55 M 110 F 0 0.266937
55 M 111 Q 0 0.0087945
55 M 112 M 0 0.0072338
55 M 113 L 0 0.0074787
55 M 114 C 0 -0.00755953
55 M 115 S 0 -0.044384
55 M 116 S 0 -0.0715388
55 M 117 S 0 -0.0220797
55 M 118 P 0 -0.0277224
55 M 119 E 0 -0.0898712
55 M 120 I 0 -0.0715032
55 M 121 A 0 -0.029795
55 M 122 E 0 -0.0749985
55 M 123 I 0 -0.100851
55 M 124 F 0 0.0467518
55 M 125 R 0 0.00613399
55 M 126 K 0 -0.0622629
55 M 127 T 0 -0.00146877
55 M 128 A 0 0.104346
55 M 129 L 0 0.045922
55 M 130 E 0 -0.0602808
55 M 131 R 0 -0.0587639
56 F 57 F 0 0.11838
56 F 58 V 0 0.209914
56 F 59 V 0 0.111981
56 F 60 E 0 0.00100332
56 F 61 G 0 0.116535
56 F 62 S 0 -0.038811
56 F 63 V 0 0.0617819
56 F 64 S 0 -0.0216731
56 F 65 V 0 0.00237894
56 F 66 A 0 -0.0458552
56 F 67 T 0 -0.0316065
56 F 68 P 0 -0.0270473
56 F 69 N 0 -0.0554242
56 F 70 P 0 -0.0077766
56 F 71 V 0 -0.00874254
56 F 72 E 0 -0.0689765
56 F 73 L 0 -0.0579092
56 F 74 G 0 -0.0572512
56 F 75 P 0 -0.00461017
56 F 76 G 0 0.0146739
56 F 77 A 0 -0.039414
56 F 78 F 0 -0.00104649
56 F 79 F 0 0.512533
56 F 80 G 0 0.0268007
56 F 81 E 0 -0.00563805
56 F 82 M 0 0.00530066
56 F 83 A 0 0.0311434
56 F 84 L 0 -0.0174149
56 F 85 I 0 -0.0143185
56 F 86 S 0 -0.0402126
56 F 87 G 0 -0.0530677
56 F 88 E 0 -0.109042
56 F 89 P 0 -0.023536
56 F 90 R 0 0.145733
56 F 91 S 0 -0.044185
56 F 92 A 0 -0.0633051
56 F 93 T 0 -0.0243959
56 F 94 V 0 0.131158
56 F 95 S 0 -0.0811942
56 F 96 A 0 0.0964261
56 F 97 A 0 -0.00702292
56 F 98 T 0 -0.0861077
56 F 99 T 0 -0.0376849
56 F 100 V 0 -0.0254316
56 F 101 S 0 -0.0624783
56 F 102 L 0 0.447732
56 F 103 L 0 -0.0842221
56 F 104 S 0 0.414875
56 F 105 L 0 -0.037835
56 F 106 H 0 0.00591152
56 F 107 S 0 -0.0242814
56 F 108 A 0 -0.0363266
56 F 109 D 0 -0.104118
56 F 110 F 0 0.00886484
56 F 111 Q 0 -0.0634469
56 F 112 M 0 -0.0851821
56 F 113 L 0 -0.0322141
56 F 114 C 0 -0.0201972
56 F 115 S 0 -0.0456948
56 F 116 S 0 -0.0610672
56 F 117 S 0 -0.0653593
56 F 118 P 0 -0.0369311
56 F 119 E 0 -0.116989
56 F 120 I 0 -0.0597709
56 F 121 A 0 -0.0731485
56 F 122 E 0 -0.0542286
56 F 123 I 0 -0.0870248
56 F 124 F 0 -0.0787203
56 F 125 R 0 -0.0411239
56 F 126 K 0 -0.0220569
56 F 127 T 0 -0.065123
56 F 128 A 0 -0.0228961
56 F 129 L 0 0.0199212
56 F 130 E 0 -0.0848139
56 F 131 R 0 -0.0331072
57 F 58 V 0 0.168102
57 F 59 V 0 0.148678
57 F 60 E 0 0.0440149
57 F 61 G 0 0.160029
57 F 62 S 0 0.0725613
57 F 63 V 0 -0.068675
57 F 64 S 0 -0.0929807
57 F 65 V 0 0.0115529
57 F 66 A 0 -0.00948542
57 F 67 T 0 0.0260186
57 F 68 P 0 -0.0792339
57 F 69 N 0 -0.0127642
57 F 70 P 0 -0.00301265
57 F 71 V 0 0.0278555
57 F 72 E 0 0.0307692
57 F 73 L 0 -0.0433544
57 F 74 G 0 0.0420126
57 F 75 P 0 0.0576492
57 F 76 G 0 0.0561732
57 F 77 A 0 0.0273365
57 F 78 F 0 0.263231
57 F 79 F 0 0.0319799
57 F 80 G 0 -0.061348
57 F 81 E 0 0.0169017
57 F 82 M 0 0.108157
57 F 83 A 0 0.00119399
57 F 84 L 0 0.00206812
57 F 85 I 0 -0.051673
57 F 86 S 0 -0.0157614
57 F 87 G 0 -0.0702218
57 F 88 E 0 0.00357379
57 F 89 P 0 -0.0712815
57 F 90 R 0 -0.0278303
57 F 91 S 0 0.00401333
57 F 92 A 0 0.0378985
57 F 93 T 0 -0.0517567
57 F 94 V 0 -0.0447056
57 F 95 S 0 -0.0394856
57 F 96 A 0 -0.120161
57 F 97 A 0 0.0692964
57 F 98 T 0 -0.0866238
57 F 99 T 0 -0.0894995
57 F 100 V 0 -0.0212625
57 F 101 S 0 -0.0955437
57 F 102 L 0 -0.0362212
57 F 103 L 0 0.137837
57 F 104 S 0 -0.0515187
57 F 105 L 0 0.145585
57 F 106 H 0 -0.0118963
57 F 107 S 0 0.0199501
57 F 108 A 0 -0.0703808
57 F 109 D 0 -0.0409176
57 F 110 F 0 -0.0175922
57 F 111 Q 0 -0.0671029
57 F 112 M 0 -0.0320028
57 F 113 L 0 -0.00862793
57 F 114 C 0 -0.0343704
57 F 115 S 0 -0.111558
57 F 116 S 0 -0.0970715
57 F 117 S 0 -0.0484864
57 F 118 P 0 -0.0458898
57 F 119 E 0 -0.0148806
57 F 120 I 0 -0.00797833
57 F 121 A 0 -0.0318403
57 F 122 E 0 -0.0266328
57 F 123 I 0 -0.0678316
57 F 124 F 0 -0.059631
57 F 125 R 0 -0.0535299
57 F 126 K 0 -0.0246093
57 F 127 T 0 0.0230386
57 F 128 A 0 0.0532317
57 F 129 L 0 0.0279049
57 F 130 E 0 0.00628363
57 F 131 R 0 0.0506769
58 V 59 V 0 0.147365
58 V 60 E 0 0.11595
58 V 61 G 0 0.365467
58 V 62 S 0 0.0189952
58 V 63 V 0 0.700892
58 V 64 S 0 -0.0201344
58 V 65 V 0 0.0239159
58 V 66 A 0 -0.0410358
58 V 67 T 0 -0.11978
58 V 68 P 0 -0.0883637
58 V 69 N 0 -0.0539965
58 V 70 P 0 -0.0552903
58 V 71 V 0 0.0116991
58 V 72 E 0 -0.0216517
58 V 73 L 0 0.482599
58 V 74 G 0 0.255965
58 V 75 P 0 0.223151
58 V 76 G 0 0.259693
58 V 77 A 0 0.278697
58 V 78 F 0 -0.00561302
58 V 79 F 0 0.0362022
58 V 80 G 0 -0.00563719
58 V 81 E 0 -0.0147747
58 V 82 M 0 -0.0896121
58 V 83 A 0 -0.0710568
58 V 84 L 0 -0.0154082
58 V 85 I 0 -0.071152
58 V 86 S 0 -0.0721822
58 V 87 G 0 -0.107437
58 V 88 E 0 -0.113854
58 V 89 P 0 -0.00975144
58 V 90 R 0 -0.00923144
58 V 91 S 0 -0.127146
58 V 92 A 0 -0.0868426
58 V 93 T 0 -0.0867031
58 V 94 V 0 -0.00728644
58 V 95 S 0 -0.0541241
58 V 96 A 0 0.0162933
58 V 97 A 0 -0.0107856
58 V 98 T 0 -0.0175512
58 V 99 T 0 -0.0866984
58 V 100 V 0 0.558149
58 V 101 S 0 -0.0707809
58 V 102 L 0 0.227297
58 V 103 L 0 -0.0405907
58 V 104 S 0 -0.0553079
58 V 105 L 0 -0.0266085
58 V 106 H 0 -0.0634173
58 V 107 S 0 -0.0836859
58 V 108 A 0 -0.0279303
58 V 109 D 0 -0.0807883
58 V 110 F 0 -0.0183048
58 V 111 Q 0 -0.0911354
58 V 112 M 0 -0.0355905
58 V 113 L 0 -0.0201871
58 V 114 C 0 -0.0477484
58 V 115 S 0 -0.0906243
58 V 116 S 0 -0.0532013
58 V 117 S 0 -0.036747
58 V 118 P 0 -0.0270463
58 V 119 E 0 -0.10731
58 V 120 I 0 -0.0976494
58 V 121 A 0 -0.0749219
58 V 122 E 0 -0.0939044
58 V 123 I 0 -0.0559403
58 V 124 F 0 -0.0317488
58 V 125 R 0 -0.00245406
58 V 126 K 0 -0.028965
58 V 127 T 0 -0.109905
58 V 128 A 0 -0.00441407
58 V 129 L 0 -0.082321
58 V 130 E 0 -0.0312215
58 V 131 R 0 -0.0159621
59 V 60 E 0 0.394632
59 V 61 G 0 0.10902
59 V 62 S 0 0.182031
59 V 63 V 0 0.0332591
59 V 64 S 0 0.00533351
59 V 65 V 0 -0.0162633
59 V 66 A 0 -0.0205155
59 V 67 T 0 -0.00966969
59 V 68 P 0 -0.100771
59 V 69 N 0 -0.0460412
59 V 70 P 0 -0.0424174
59 V 71 V 0 0.00661084
59 V 72 E 0 -0.024756
59 V 73 L 0 -0.0107691
59 V 74 G 0 -8.86828e-05
59 V 75 P 0 0.0266767
59 V 76 G 0 -0.00411751
59 V 77 A 0 -0.039718
59 V 78 F 0 -0.0200569
59 V 79 F 0 -0.0660542
59 V 80 G 0 -0.111618
59 V 81 E 0 -0.0120867
59 V 82 M 0 -0.0194598
59 V 83 A 0 -0.0790322
59 V 84 L 0 -0.050637
59 V 85 I 0 -0.0126775
59 V 86 S 0 0.0246991
59 V 87 G 0 -0.106032
59 V 88 E 0 -0.0316674
59 V 89 P 0 -0.0823469
59 V 90 R 0 -0.0889669
59 V 91 S 0 -0.0317997
59 V 92 A 0 -0.0634333
59 V 93 T 0 -0.0576583
59 V 94 V 0 -0.0681853
59 V 95 S 0 -0.112098
59 V 96 A 0 -0.0609439
59 V 97 A 0 0.0113902
59 V 98 T 0 -0.0525975
59 V 99 T 0 -0.0237693
59 V 100 V 0 -0.0781431
59 V 101 S 0 0.539043
59 V 102 L 0 0.0143001
59 V 103 L 0 0.946494
59 V 104 S 0 -0.0733861
59 V 105 L 0 -0.130907
59 V 106 H 0 -0.0271711
59 V 107 S 0 -0.0607607
59 V 108 A 0 -0.065247
59 V 109 D 0 0.0250118
59 V 110 F 0 0.005501
59 V 111 Q 0 -0.0997698
59 V 112 M 0 -0.0634922
59 V 113 L 0 -0.0658643
59 V 114 C 0 0.00966809
59 V 115 S 0 -0.0558797
59 V 116 S 0 -0.0551369
59 V 117 S 0 -0.0689632
59 V 118 P 0 -0.0964467
59 V 119 E 0 -0.0458177
59 V 120 I 0 -0.0724329
59 V 121 A 0 -0.0688774
59 V 122 E 0 -0.0402604
59 V 123 I 0 -0.0491467
59 V 124 F 0 -0.0882184
59 V 125 R 0 -0.0735197
59 V 126 K 0 -0.090593
59 V 127 T 0 -0.0829433
59 V 128 A 0 -0.0430087
59 V 129 L 0 -0.045437
59 V 130 E 0 -0.0971171
59 V 131 R 0 -0.065647
60 E 61 G 0 0.255953
60 E 62 S 0 0.161835
60 E 63 V 0 0.0110271
60 E 64 S 0 0.0280898
60 E 65 V 0 0.072894
60 E 66 A 0 0.020231
60 E 67 T 0 -0.0238316
60 E 68 P 0 -0.0251084
60 E 69 N 0 0.00167351
60 E 70 P 0 -0.00744007
60 E 71 V 0 -0.0237088
60 E 72 E 0 -0.0621876
60 E 73 L 0 -0.0128266
60 E 74 G 0 0.0707457
60 E 75 P 0 0.369337
60 E 76 G 0 -0.0387903
60 E 77 A 0 -0.0659627
60 E 78 F 0 -0.0315615
60 E 79 F 0 -0.00467684
60 E 80 G 0 -0.0233546
60 E 81 E 0 -0.00293192
60 E 82 M 0 -0.042319
60 E 83 A 0 -0.0584689
60 E 84 L 0 -0.00284744
60 E 85 I 0 -0.0213241
60 E 86 S 0 -0.050227
60 E 87 G 0 -0.0447399
60 E 88 E 0 -0.0812012
60 E 89 P 0 -0.0418308
60 E 90 R 0 -0.00768572
60 E 91 S 0 -0.0195062
60 E 92 A 0 -0.0507714
60 E 93 T 0 -0.0959971
60 E 94 V 0 -0.0893008
60 E 95 S 0 -0.0435686
60 E 96 A 0 -0.0373034
60 E 97 A 0 -0.0509765
60 E 98 T 0 0.297522
60 E 99 T 0 0.129606
60 E 100 V 0 0.0468005
60 E 101 S 0 0.878739
60 E 102 L 0 -0.0769362
60 E 103 L 0 -0.00251868
60 E 104 S 0 -0.0363438
60 E 105 L 0 -0.0145979
60 E 106 H 0 -0.00926487
60 E 107 S 0 -0.0359691
60 E 108 A 0 -0.0134011
60 E 109 D 0 -0.0291978
60 E 110 F 0 -0.0850871
60 E 111 Q 0 -0.0675223
60 E 112 M 0 -0.056806
60 E 113 L 0 -0.0407455
60 E 114 C 0 -0.0201519
60 E 115 S 0 -0.0657599
60 E 116 S 0 0.00621883
60 E 117 S 0 -0.126396
60 E 118 P 0 -0.0730106
60 E 119 E 0 0.0114189
60 E 120 I 0 -0.0815058
60 E 121 A 0 -0.0723143
60 E 122 E 0 -0.0166636
60 E 123 I 0 -0.0516859
60 E 124 F 0 -0.010923
60 E 125 R 0 -0.0771928
60 E 126 K 0 -0.0378718
60 E 127 T 0 -0.0702886
60 E 128 A 0 -0.0596357
60 E 129 L 0 -0.117676
60 E 130 E 0 -0.0114373
60 E 131 R 0 -0.0430696
61 G 62 S 0 0.166388
61 G 63 V 0 0.268629
61 G 64 S 0 0.124695
61 G 65 V 0 0.145577
61 G 66 A 0 0.0842596
61 G 67 T 0 -0.080365
61 G 68 P 0 -0.0847315
61 G 69 N 0 -0.0128023
61 G 70 P 0 -0.0121984
61 G 71 V 0 0.00267959
61 G 72 E 0 -0.0289093
61 G 73 L 0 -0.0122345
61 G 74 G 0 -0.0519699
61 G 75 P 0 0.0453561
61 G 76 G 0 0.00468544
61 G 77 A 0 -0.0571936
61 G 78 F 0 0.0121619
61 G 79 F 0 0.0533104
61 G 80 G 0 0.0484018
61 G 81 E 0 -0.101235
61 G 82 M 0 -0.128563
61 G 83 A 0 -0.0990071
61 G 84 L 0 -0.0129488
61 G 85 I 0 0.0020625
61 G 86 S 0 -0.134159
61 G 87 G 0 -0.0233019
61 G 88 E 0 -0.102301
61 G 89 P 0 -0.0723154
61 G 90 R 0 -0.0915927
61 G 91 S 0 -0.111462
61 G 92 A 0 -0.081934
61 G 93 T 0 -0.0880814
61 G 94 V 0 0.0621377
61 G 95 S 0 -0.00694833
61 G 96 A 0 0.106859
61 G 97 A 0 -0.000316185
61 G 98 T 0 0.0172877
61 G 99 T 0 -0.0206417
61 G 100 V 0 0.135046
61 G 101 S 0 -0.0125343
61 G 102 L 0 0.0997289
61 G 103 L 0 -0.00105364
61 G 104 S 0 -0.112773
61 G 105 L 0 0.122262
61 G 106 H 0 0.0401681
61 G 107 S 0 -0.119549
61 G 108 A 0 0.0138525
61 G 109 D 0 -0.0992648
61 G 110 F 0 0.067615
61 G 111 Q 0 -0.0708278
61 G 112 M 0 -0.0138039
61 G 113 L 0 -0.00745005
61 G 114 C 0 -0.0328159
61 G 115 S 0 -0.0440883
61 G 116 S 0 -0.0309082
61 G 117 S 0 -0.0764274
61 G 118 P 0 -0.0554444
61 G 119 E 0 -0.058636
61 G 120 I 0 -0.0293626
61 G 121 A 0 -0.136965
61 G 122 E 0 -0.0737117
61 G 123 I 0 -0.0742532
61 G 124 F 0 0.029712
61 G 125 R 0 -0.0833
61 G 126 K 0 -0.00643495
61 G 127 T 0 -0.0866627
61 G 128 A 0 0.00709212
61 G 129 L 0 -0.0603392
61 G 130 E 0 -0.000866077
61 G 131 R 0 0.0186028
62 S 63 V 0 0.131991
62 S 64 S 0 0.270237
62 S 65 V 0 0.0888767
62 S 66 A 0 0.0688266
62 S 67 T 0 0.0845838
62 S 68 P 0 0.0658149
62 S 69 N 0 0.0554137
62 S 70 P 0 -0.00823897
62 S 71 V 0 -0.013437
62 S 72 E 0 0.532942
62 S 73 L 0 0.0173298
62 S 74 G 0 0.418058
62 S 75 P 0 0.119462
62 S 76 G 0 0.00722723
62 S 77 A 0 -0.030975
62 S 78 F 0 -0.0302009
62 S 79 F 0 -0.0398664
62 S 80 G 0 0.0450697
62 S 81 E 0 -0.00373122
62 S 82 M 0 -0.0201386
62 S 83 A 0 0.0640475
62 S 84 L 0 0.0100256
62 S 85 I 0 -0.0513555
62 S 86 S 0 -0.075373
62 S 87 G 0 -0.058697
62 S 88 E 0 -0.0636047
62 S 89 P 0 -0.0446361
62 S 90 R 0 -0.0307137
62 S 91 S 0 -0.0240527
62 S 92 A 0 -0.00306078
62 S 93 T 0 -0.0331809
62 S 94 V 0 -0.0641099
62 S 95 S 0 -0.0373674
62 S 96 A 0 -0.0766093
62 S 97 A 0 0.593873
62 S 98 T 0 0.832138
62 S 99 T 0 -0.00188119
62 S 100 V 0 0.283098
62 S 101 S 0 0.0177506
62 S 102 L 0 -0.046016
62 S 103 L 0 0.0738201
62 S 104 S 0 -0.0942959
62 S 105 L 0 -0.0415069
62 S 106 H 0 -0.0750006
62 S 107 S 0 -0.0642633
62 S 108 A 0 -0.018151
62 S 109 D 0 -0.112424
62 S 110 F 0 -0.0525623
62 S 111 Q 0 -0.0598761
62 S 112 M 0 -0.0146508
62 S 113 L 0 -0.0797828
62 S 114 C 0 -0.0344202
62 S 115 S 0 -0.0554964
62 S 116 S 0 -0.105927
62 S 117 S 0 -0.0844831
62 S 118 P 0 -0.0380219
62 S 119 E 0 -0.0436978
62 S 120 I 0 -0.0541945
62 S 121 A 0 0.00430014
62 S 122 E 0 -0.00124124
62 S 123 I 0 -0.00732366
62 S 124 F 0 -0.0846957
62 S 125 R 0 -0.0576628
62 S 126 K 0 -0.0453835
62 S 127 T 0 0.0104995
62 S 128 A 0 -0.0794556
62 S 129 L 0 -0.050866
62 S 130 E 0 -0.0440677
62 S 131 R 0 -0.0352033
63 V 64 S 0 0.105723
63 V 65 V 0 0.258173
63 V 66 A 0 0.0508652
63 V 67 T 0 0.0349987
63 V 68 P 0 -0.0356001
63 V 69 N 0 -0.0708582
63 V 70 P 0 -0.0551241
63 V 71 V 0 -0.0904905
63 V 72 E 0 -0.0781281
63 V 73 L 0 0.123522
63 V 74 G 0 0.0205312
63 V 75 P 0 0.0210124
63 V 76 G 0 0.0725721
63 V 77 A 0 0.0190396
63 V 78 F 0 -0.0451868
63 V 79 F 0 0.298543
63 V 80 G 0 -0.0101628
63 V 81 E 0 -0.076489
63 V 82 M 0 -0.103946
63 V 83 A 0 -0.0853787
63 V 84 L 0 -0.0896333
63 V 85 I 0 -0.030557
63 V 86 S 0 -0.0769199
63 V 87 G 0 -0.0441694
63 V 88 E 0 -0.0860399
63 V 89 P 0 -0.0907106
63 V 90 R 0 -0.047166
63 V 91 S 0 -0.0735878
63 V 92 A 0 -0.0288008
63 V 93 T 0 -0.0400931
63 V 94 V 0 1.02023
63 V 95 S 0 -0.00855245
63 V 96 A 0 0.170564
63 V 97 A 0 0.0336505
63 V 98 T 0 0.00315201
63 V 99 T 0 -0.0405228
63 V 100 V 0 1.0406
63 V 101 S 0 -0.0727787
63 V 102 L 0 0.377291
63 V 103 L 0 -0.00705906
63 V 104 S 0 -0.121462
63 V 105 L 0 -0.0605369
63 V 106 H 0 -0.0873487
63 V 107 S 0 -0.11055
63 V 108 A 0 -0.0614266
63 V 109 D 0 -0.0670416
63 V 110 F 0 -0.00625027
63 V 111 Q 0 -0.076752
63 V 112 M 0 -0.102555
63 V 113 L 0 -0.0157337
63 V 114 C 0 -0.0589069
63 V 115 S 0 -0.0810494
63 V 116 S 0 -0.0986634
63 V 117 S 0 -0.074547
63 V 118 P 0 -0.0294167
63 V 119 E 0 -0.0912801
63 V 120 I 0 -0.0899443
63 V 121 A 0 -0.133037
63 V 122 E 0 -0.107909
63 V 123 I 0 -0.144049
63 V 124 F 0 -0.0620587
63 V 125 R 0 -0.0463463
63 V 126 K 0 -0.0982849
63 V 127 T 0 -0.0907833
63 V 128 A 0 -0.0852719
63 V 129 L 0 -0.067894
63 V 130 E 0 -0.0806007
63 V 131 R 0 -0.0677213
64 S 65 V 0 0.245473
64 S 66 A 0 0.538537
64 S 67 T 0 0.0564937
64 S 68 P 0 0.225345
64 S 69 N 0 0.0365154
64 S 70 P 0 0.0745171
64 S 71 V 0 0.011989
64 S 72 E 0 0.360782
64 S 73 L 0 -0.0577727
64 S 74 G 0 0.00950739
64 S 75 P 0 -0.0482022
64 S 76 G 0 -0.0730646
64 S 77 A 0 0.0464561
64 S 78 F 0 -0.0338525
64 S 79 F 0 -0.0725195
64 S 80 G 0 0.0173559
64 S 81 E 0 0.020725
64 S 82 M 0 -0.0620773
64 S 83 A 0 -0.0959748
64 S 84 L 0 -0.0582898
64 S 85 I 0 -0.0412967
64 S 86 S 0 -0.0545527
64 S 87 G 0 -0.0505377
64 S 88 E 0 0.0207863
64 S 89 P 0 -0.0741233
64 S 90 R 0 -0.0289868
64 S 91 S 0 -0.0474974
64 S 92 A 0 0.00392384
64 S 93 T 0 0.0288135
64 S 94 V 0 0.101669
64 S 95 S 0 0.931499
64 S 96 A 0 -0.0906172
64 S 97 A 0 1.0459
64 S 98 T 0 -0.00820553
64 S 99 T 0 -0.0681837
64 S 100 V 0 -0.130135
64 S 101 S 0 -0.00844527
64 S 102 L 0 -0.141757
64 S 103 L 0 0.0643695
64 S 104 S 0 -0.0568903
64 S 105 L 0 0.020108
64 S 106 H 0 -0.0309341
64 S 107 S 0 -0.00195741
64 S 108 A 0 -0.0162197
64 S 109 D 0 -0.0878779
64 S 110 F 0 -0.0501571
64 S 111 Q 0 -0.0659466
64 S 112 M 0 -0.0356003
64 S 113 L 0 -0.0415699
64 S 114 C 0 0.0324163
64 S 115 S 0 -0.0684413
64 S 116 S 0 0.0318152
64 S 117 S 0 -0.0569654
64 S 118 P 0 -0.0240183
64 S 119 E 0 -0.0120572
64 S 120 I 0 -0.086566
64 S 121 A 0 -0.0798129
64 S 122 E 0 -0.0233063
64 S 123 I 0 -0.084382
64 S 124 F 0 0.0378563
64 S 125 R 0 -0.0779811
64 S 126 K 0 -0.117952
64 S 127 T 0 -0.0223021
64 S 128 A 0 -0.114272
64 S 129 L 0 -0.0159987
64 S 130 E 0 -0.0748005
64 S 131 R 0 -0.0363116
65 V 66 A 0 0.138001
65 V 67 T 0 0.168126
65 V 68 P 0 0.0471745
65 V 69 N 0 0.0258906
65 V 70 P 0 -0.0220498
65 V 71 V 0 0.154823
65 V 72 E 0 0.0401373
65 V 73 L 0 0.496358
65 V 74 G 0 -0.00184867
65 V 75 P 0 0.0212831
65 V 76 G 0 0.01379
65 V 77 A 0 -0.03341
65 V 78 F 0 -0.021596
65 V 79 F 0 0.00981708
65 V 80 G 0 0.13154
65 V 81 E 0 0.139713
65 V 82 M 0 0.0527655
65 V 83 A 0 0.0247621
65 V 84 L 0 -0.110149
65 V 85 I 0 -0.0505056
65 V 86 S 0 -0.0531932
65 V 87 G 0 -0.0198989
65 V 88 E 0 -0.0981481
65 V 89 P 0 -0.0616506
65 V 90 R 0 0.0238129
65 V 91 S 0 0.122341
65 V 92 A 0 0.491995
65 V 93 T 0 0.0119493
65 V 94 V 0 0.820371
65 V 95 S 0 -0.0800903
65 V 96 A 0 -0.0115004
65 V 97 A 0 -0.0313405
65 V 98 T 0 -0.049226
65 V 99 T 0 -0.05999
65 V 100 V 0 0.00797718
65 V 101 S 0 -0.0340914
65 V 102 L 0 -0.0740216
65 V 103 L 0 0.00652846
65 V 104 S 0 -0.115471
65 V 105 L 0 -0.0484292
65 V 106 H 0 -0.0549199
65 V 107 S 0 -0.0255495
65 V 108 A 0 -0.0457661
65 V 109 D 0 -0.0769786
65 V 110 F 0 0.039251
65 V 111 Q 0 -0.0508642
65 V 112 M 0 -0.058243
65 V 113 L 0 -0.0205736
65 V 114 C 0 0.0143007
65 V 115 S 0 -0.0748601
65 V 116 S 0 -0.0908927
65 V 117 S 0 -0.00136758
65 V 118 P 0 -0.0401234
65 V 119 E 0 -0.0994201
65 V 120 I 0 -0.0561283
65 V 121 A 0 -0.034455
65 V 122 E 0 -0.0653822
65 V 123 I 0 -0.0617649
65 V 124 F 0 -0.00193385
65 V 125 R 0 -0.125667
65 V 126 K 0 -0.0372065
65 V 127 T 0 -0.0242197
65 V 128 A 0 -0.00808506
65 V 129 L 0 -0.0852483
65 V 130 E 0 -0.0992103
65 V 131 R 0 0.0720467
66 A 67 T 0 0.255097
66 A 68 P 0 0.400354
66 A 69 N 0 0.183718
66 A 70 P 0 0.112614
66 A 71 V 0 0.0943608
66 A 72 E 0 0.0183452
66 A 73 L 0 0.0830312
66 A 74 G 0 -0.0162232
66 A 75 P 0 0.0162697
66 A 76 G 0 -0.0169396
66 A 77 A 0 -0.00480198
66 A 78 F 0 -0.0193607
66 A 79 F 0 -0.109989
66 A 80 G 0 0.051983
66 A 81 E 0 -0.0282936
66 A 82 M 0 -0.0500797
66 A 83 A 0 0.0156863
66 A 84 L 0 -0.0805778
66 A 85 I 0 0.0278682
66 A 86 S 0 0.020975
66 A 87 G 0 -0.0304551
66 A 88 E 0 -0.0249853
66 A 89 P 0 -0.0654547
66 A 90 R 0 -0.0602341
66 A 91 S 0 -0.0199998
66 A 92 A 0 -0.00642067
66 A 93 T 0 0.588618
66 A 94 V 0 -0.0213403
66 A 95 S 0 0.934534
66 A 96 A 0 -0.0359682
66 A 97 A 0 0.0702522
66 A 98 T 0 -0.0531926
66 A 99 T 0 -0.0606756
66 A 100 V 0 -0.0963643
66 A 101 S 0 -0.0788262
66 A 102 L 0 -0.0676966
66 A 103 L 0 -0.128853
66 A 104 S 0 -0.0506617
66 A 105 L 0 -0.0012393
66 A 106 H 0 -0.0418574
66 A 107 S 0 0.0134406
66 A 108 A 0 -0.0290074
66 A 109 D 0 -0.0671061
66 A 110 F 0 -0.0356543
66 A 111 Q 0 -0.0268751
66 A 112 M 0 -0.0587342
66 A 113 L 0 -0.042494
66 A 114 C 0 -0.0679906
66 A 115 S 0 -0.0622812
66 A 116 S 0 -0.02259
66 A 117 S 0 0.0140605
66 A 118 P 0 -0.0763813
66 A 119 E 0 -0.061956
66 A 120 I 0 -0.115364
66 A 121 A 0 -0.0535826
66 A 122 E 0 -0.0271471
66 A 123 I 0 -0.0411225
66 A 124 F 0 -0.0888812
66 A 125 R 0 -0.00801737
66 A 126 K 0 -0.0859908
66 A 127 T 0 -0.00140679
66 A 128 A 0 -0.0870701
66 A 129 L 0 -0.0199017
66 A 130 E 0 0.0260971
66 A 131 R 0 -0.0361976
67 T 68 P 0 1.07621
67 T 69 N 0 0.858176
67 T 70 P 0 0.34969
67 T 71 V 0 0.258969
67 T 72 E 0 0.0275279
67 T 73 L 0 0.0272288
67 T 74 G 0 0.00588049
67 T 75 P 0 -0.0549178
67 T 76 G 0 -0.063628
67 T 77 A 0 0.039921
67 T 78 F 0 -0.0195979
67 T 79 F 0 -0.0540252
67 T 80 G 0 -0.0303875
67 T 81 E 0 -0.0303141
67 T 82 M 0 0.0644434
67 T 83 A 0 0.00388271
67 T 84 L 0 0.0018509
67 T 85 I 0 -0.0234829
67 T 86 S 0 0.0665608
67 T 87 G 0 -0.0492118
67 T 88 E 0 0.000664594
67 T 89 P 0 0.0113055
67 T 90 R 0 0.0350099
67 T 91 S 0 0.0153171
67 T 92 A 0 0.155627
67 T 93 T 0 0.00203111
67 T 94 V 0 0.0605851
67 T 95 S 0 -0.00527712
67 T 96 A 0 -0.108669
67 T 97 A 0 -0.0687987
67 T 98 T 0 -0.0759907
67 T 99 T 0 -0.102853
67 T 100 V 0 -0.155097
67 T 101 S 0 -0.0623196
67 T 102 L 0 -0.0668908
67 T 103 L 0 -0.0678518
67 T 104 S 0 -0.0948583
67 T 105 L 0 0.0111016
67 T 106 H 0 -0.0750677
67 T 107 S 0 -0.0748492
67 T 108 A 0 -0.0162776
67 T 109 D 0 -0.0444254
67 T 110 F 0 -0.11037
67 T 111 Q 0 0.0066802
67 T 112 M 0 -0.0471349
67 T 113 L 0 -0.026548
67 T 114 C 0 -0.0412601
67 T 115 S 0 0.00744915
67 T 116 S 0 -0.0585967
67 T 117 S 0 -0.102749
67 T 118 P 0 -0.073596
67 T 119 E 0 -0.0211517
67 T 120 I 0 -0.0521206
67 T 121 A 0 -0.0745925
67 T 122 E 0 -0.0330331
67 T 123 I 0 0.00732541
67 T 124 F 0 -0.0669422
67 T 125 R 0 -0.0253721
67 T 126 K 0 -0.0701072
67 T 127 T 0 -0.0170324
67 T 128 A 0 -0.0472774
67 T 129 L 0 -0.0184502
67 T 130 E 0 -0.0624565
67 T 131 R 0 0.0131749
68 P 69 N 0 1.07473
68 P 70 P 0 0.489953
68 P 71 V 0 0.206196
68 P 72 E 0 -0.00242191
68 P 73 L 0 -0.0374357
68 P 74 G 0 0.0239451
68 P 75 P 0 0.0109893
68 P 76 G 0 0.00534379
68 P 77 A 0 -0.0374126
68 P 78 F 0 -0.0606862
68 P 79 F 0 -0.0957305
68 P 80 G 0 -0.0723036
68 P 81 E 0 -0.0703161
68 P 82 M 0 -0.0109069
68 P 83 A 0 0.00709104
68 P 84 L 0 -0.0251777
68 P 85 I 0 -0.0294608
68 P 86 S 0 -0.0278978
68 P 87 G 0 -0.0133899
68 P 88 E 0 -0.0264686
68 P 89 P 0 -0.0179928
68 P 90 R 0 0.0329187
68 P 91 S 0 0.0524351
68 P 92 A 0 -0.00119989
68 P 93 T 0 0.28028
68 P 94 V 0 -0.0241268
68 P 95 S 0 0.127884
68 P 96 A 0 -0.0906157
68 P 97 A 0 0.0195203
68 P 98 T 0 -0.0211116
68 P 99 T 0 -0.0562401
68 P 100 V 0 -0.159655
68 P 101 S 0 -0.0717628
68 P 102 L 0 -0.0741605
68 P 103 L 0 -0.0821069
68 P 104 S 0 -0.0419097
68 P 105 L 0 -0.072407
68 P 106 H 0 -0.0681074
68 P 107 S 0 -0.0156255
68 P 108 A 0 0.0179312
68 P 109 D 0 -0.023883
68 P 110 F 0 -0.0257661
68 P 111 Q 0 -0.0841933
68 P 112 M 0 -0.0287215
68 P 113 L 0 -0.00089543
68 P 114 C 0 -0.0622647
68 P 115 S 0 -0.062766
68 P 116 S 0 -0.0055028
68 P 117 S 0 -0.0438344
68 P 118 P 0 -0.0582165
68 P 119 E 0 -0.0477196
68 P 120 I 0 -0.0298756
68 P 121 A 0 -0.0835876
68 P 122 E 0 -0.040534
68 P 123 I 0 -0.0582472
68 P 124 F 0 -0.0855864
68 P 125 R 0 -0.0907031
68 P 126 K 0 -0.0405016
68 P 127 T 0 -0.064146
68 P 128 A 0 -0.0692559
68 P 129 L 0 -0.0483672
68 P 130 E 0 -0.0720305
68 P 131 R 0 -0.0737309
69 N 70 P 0 0.763673
69 N 71 V 0 0.306671
69 N 72 E 0 0.0749531
69 N 73 L 0 -0.00615935
69 N 74 G 0 0.0241221
69 N 75 P 0 -0.0313164
69 N 76 G 0 -0.0230768
69 N 77 A 0 0.0220511
69 N 78 F 0 -0.0691061
69 N 79 F 0 -0.0575149
69 N 80 G 0 0.0386454
69 N 81 E 0 0.0559998
69 N 82 M 0 0.0236993
69 N 83 A 0 0.0856479
69 N 84 L 0 0.0193952
69 N 85 I 0 -0.0458164
69 N 86 S 0 0.0272324
69 N 87 G 0 -0.0227762
69 N 88 E 0 -0.0194467
69 N 89 P 0 -0.0557539
69 N 90 R 0 -0.0126459
69 N 91 S 0 0.0387339
69 N 92 A 0 -0.051618
69 N 93 T 0 -0.0316371
69 N 94 V 0 -0.070747
69 N 95 S 0 -0.0300075
69 N 96 A 0 -0.120832
69 N 97 A 0 0.0170689
69 N 98 T 0 -0.0639783
69 N 99 T 0 -0.0139503
69 N 100 V 0 -0.0926737
69 N 101 S 0 0.0159334
69 N 102 L 0 -0.106209
69 N 103 L 0 -0.0532458
69 N 104 S 0 -0.0770432
69 N 105 L 0 -0.062842
69 N 106 H 0 -0.040254
69 N 107 S 0 0.063298
69 N 108 A 0 -0.0434372
69 N 109 D 0 -0.0302879
69 N 110 F 0 -0.0768527
69 N 111 Q 0 -0.0414627
69 N 112 M 0 -0.0573815
69 N 113 L 0 -0.00881063
69 N 114 C 0 0.00584941
69 N 115 S 0 0.0164714
69 N 116 S 0 -0.0941078
69 N 117 S 0 -0.011346
69 N 118 P 0 -0.0156478
69 N 119 E 0 -0.0657976
69 N 120 I 0 -0.0892746
69 N 121 A 0 -0.00270813
69 N 122 E 0 -0.0174493
69 N 123 I 0 0.0154992
69 N 124 F 0 -0.0626912
69 N 125 R 0 0.0401719
69 N 126 K 0 0.00176848
69 N 127 T 0 -0.000175945
69 N 128 A 0 0.00134569
69 N 129 L 0 -0.0212311
69 N 130 E 0 -0.030476
69 N 131 R 0 -0.0396038
70 P 71 V 0 0.747863
70 P 72 E 0 0.0830487
70 P 73 L 0 0.0399624
70 P 74 G 0 0.0254783
70 P 75 P 0 -0.00762249
70 P 76 G 0 0.0151686
70 P 77 A 0 -0.0011323
70 P 78 F 0 -0.00360298
70 P 79 F 0 -0.0274756
70 P 80 G 0 -0.0169039
70 P 81 E 0 -0.0455243
70 P 82 M 0 0.00429503
70 P 83 A 0 0.0643525
70 P 84 L 0 0.0166317
70 P 85 I 0 -0.0168781
70 P 86 S 0 -0.0555904
70 P 87 G 0 -0.00362975
70 P 88 E 0 0.0351377
70 P 89 P 0 -0.0415309
70 P 90 R 0 -0.0373277
70 P 91 S 0 -0.0141092
70 P 92 A 0 -0.0545174
70 P 93 T 0 -0.00489445
70 P 94 V 0 -0.00444778
70 P 95 S 0 -0.0627286
70 P 96 A 0 -0.0753608
70 P 97 A 0 -0.011165
70 P 98 T 0 -0.0409153
70 P 99 T 0 -0.00350218
70 P 100 V 0 -0.0653626
70 P 101 S 0 0.00416387
70 P 102 L 0 -0.0351333
70 P 103 L 0 -0.0513793
70 P 104 S 0 -0.0161242
70 P 105 L 0 -0.0145456
70 P 106 H 0 0.0185727
70 P 107 S 0 0.0111715
70 P 108 A 0 -0.00112095
70 P 109 D 0 -0.0685658
70 P 110 F 0 -0.0470356
70 P 111 Q 0 -0.049384
70 P 112 M 0 -0.0213042
70 P 113 L 0 -0.0226911
70 P 114 C 0 0.00149319
70 P 115 S 0 -0.0484689
70 P 116 S 0 0.030284
70 P 117 S 0 -0.0164458
70 P 118 P 0 -0.032318
70 P 119 E 0 -0.0190655
70 P 120 I 0 -0.0514018
70 P 121 A 0 -0.0792984
70 P 122 E 0 -0.0590154
70 P 123 I 0 -0.012506
70 P 124 F 0 -0.0582211
70 P 125 R 0 -0.0486636
70 P 126 K 0 -0.0452197
70 P 127 T 0 -0.0252969
70 P 128 A 0 -0.0360106
70 P 129 L 0 -0.0759049
70 P 130 E 0 -0.0209542
70 P 131 R 0 -0.0125102
71 V 72 E 0 0.674012
71 V 73 L 0 0.209632
71 V 74 G 0 0.224738
71 V 75 P 0 0.0496042
71 V 76 G 0 0.0803358
71 V 77 A 0 0.100485
71 V 78 F 0 0.0567619
71 V 79 F 0 0.100631
71 V 80 G 0 0.0263671
71 V 81 E 0 0.181855
71 V 82 M 0 -0.00282463
71 V 83 A 0 0.0552312
71 V 84 L 0 -0.0692279
71 V 85 I 0 -0.0140232
71 V 86 S 0 -0.0101873
71 V 87 G 0 -0.0525958
71 V 88 E 0 0.0232533
71 V 89 P 0 -0.0149408
71 V 90 R 0 0.0700029
71 V 91 S 0 0.00618311
71 V 92 A 0 0.102844
71 V 93 T 0 -0.00694015
71 V 94 V 0 -0.0387242
71 V 95 S 0 -0.00557027
71 V 96 A 0 -0.0534348
71 V 97 A 0 0.027371
71 V 98 T 0 -0.0549715
71 V 99 T 0 -0.0483687
71 V 100 V 0 -0.105468
71 V 101 S 0 -0.0312121
71 V 102 L 0 -0.0698994
71 V 103 L 0 -0.0921869
71 V 104 S 0 -0.0210512
71 V 105 L 0 -0.0489312
71 V 106 H 0 -0.0130425
71 V 107 S 0 0.000577367
71 V 108 A 0 -0.0479521
71 V 109 D 0 -0.0349836
71 V 110 F 0 -0.0556864
71 V 111 Q 0 -0.0178451
71 V 112 M 0 -0.00357236
71 V 113 L 0 -0.0988922
71 V 114 C 0 -0.0284152
71 V 115 S 0 0.000498584
71 V 116 S 0 -0.0713368
71 V 117 S 0 -0.049274
71 V 118 P 0 -0.0208989
71 V 119 E 0 -0.0451389
71 V 120 I 0 -0.0457799
71 V 121 A 0 -0.0680555
71 V 122 E 0 0.00116928
71 V 123 I 0 -0.0463359
71 V 124 F 0 -0.0351347
71 V 125 R 0 -0.0204981
71 V 126 K 0 0.0281611
71 V 127 T 0 -0.0147749
71 V 128 A 0 0.0153659
71 V 129 L 0 -0.0146281
71 V 130 E 0 -0.0152702
71 V 131 R 0 0.0213178
72 E 73 L 0 0.708585
72 E 74 G 0 0.52448
72 E 75 P 0 0.147778
72 E 76 G 0 0.114016
72 E 77 A 0 0.16775
72 E 78 F 0 -0.0232583
72 E 79 F 0 0.0443888
72 E 80 G 0 0.0264119
72 E 81 E 0 0.0415681
72 E 82 M 0 0.0105043
72 E 83 A 0 0.0251383
72 E 84 L 0 -0.0163194
72 E 85 I 0 -0.0279398
72 E 86 S 0 0.00418731
72 E 87 G 0 -0.0315462
72 E 88 E 0 0.00347754
72 E 89 P 0 -0.0648462
72 E 90 R 0 -0.0845938
72 E 91 S 0 -0.0759422
72 E 92 A 0 -0.0435738
72 E 93 T 0 -0.0355354
72 E 94 V 0 0.027058
72 E 95 S 0 -0.0095376
72 E 96 A 0 -0.102737
72 E 97 A 0 0.347264
72 E 98 T 0 0.00992029
72 E 99 T 0 -0.094684
72 E 100 V 0 -0.0622444
72 E 101 S 0 -0.0325045
72 E 102 L 0 -0.0467898
72 E 103 L 0 -0.0368603
72 E 104 S 0 -0.0531706
72 E 105 L 0 -0.050678
72 E 106 H 0 0.0315849
72 E 107 S 0 -0.0185672
72 E 108 A 0 -0.0439354
72 E 109 D 0 0.00871676
72 E 110 F 0 -0.0293516
72 E 111 Q 0 -0.0631915
72 E 112 M 0 -0.00941134
72 E 113 L 0 -0.0652864
72 E 114 C 0 -0.0179694
72 E 115 S 0 -0.0536287
72 E 116 S 0 -0.036863
72 E 117 S 0 -0.0336994
72 E 118 P 0 -0.0457627
72 E 119 E 0 -0.0315574
72 E 120 I 0 -0.0799479
72 E 121 A 0 -0.0067294
72 E 122 E 0 0.0160658
72 E 123 I 0 -0.0428955
72 E 124 F 0 -0.0821753
72 E 125 R 0 -0.0135019
72 E 126 K 0 -0.0194022
72 E 127 T 0 -0.0114048
72 E 128 A 0 -0.0258438
72 E 129 L 0 -0.0316201
72 E 130 E 0 0.00911995
72 E 131 R 0 0.00966815
73 L 74 G 0 0.467705
73 L 75 P 0 0.128864
73 L 76 G 0 0.231355
73 L 77 A 0 0.717284
73 L 78 F 0 0.0714053
73 L 79 F 0 0.323035
73 L 80 G 0 0.106478
73 L 81 E 0 0.0511244
73 L 82 M 0 0.081035
73 L 83 A 0 0.130573
73 L 84 L 0 0.046448
73 L 85 I 0 -0.0197125
73 L 86 S 0 -0.0199127
73 L 87 G 0 0.0255023
73 L 88 E 0 -0.000265637
73 L 89 P 0 -0.00695492
73 L 90 R 0 0.114167
73 L 91 S 0 0.112336
73 L 92 A 0 0.0311398
73 L 93 T 0 -0.0763103
73 L 94 V 0 0.209187
73 L 95 S 0 -0.0636769
73 L 96 A 0 -0.0943573
73 L 97 A 0 -0.0355902
73 L 98 T 0 -0.0808686
73 L 99 T 0 -0.0777276
73 L 100 V 0 -0.0773139
73 L 101 S 0 -0.0568032
73 L 102 L 0 0.0268638
73 L 103 L 0 -0.108234
73 L 104 S 0 -0.0504342
73 L 105 L 0 -0.0467769
73 L 106 H 0 -0.124969
73 L 107 S 0 0.0244826
73 L 108 A 0 -0.0217691
73 L 109 D 0 -0.0851733
73 L 110 F 0 0.0290668
73 L 111 Q 0 -0.038958
73 L 112 M 0 -0.0433694
73 L 113 L 0 -0.0117731
73 L 114 C 0 -0.0452356
73 L 115 S 0 -0.0355289
73 L 116 S 0 -0.0811707
73 L 117 S 0 -0.0752667
73 L 118 P 0 0.0355638
73 L 119 E 0 -0.0880717
73 L 120 I 0 -0.060885
73 L 121 A 0 -0.123158
73 L 122 E 0 -0.0722804
73 L 123 I 0 -0.0390289
73 L 124 F 0 -0.0506196
73 L 125 R 0 0.000102327
73 L 126 K 0 -0.0664366
73 L 127 T 0 -0.0673868
73 L 128 A 0 -0.0465204
73 L 129 L 0 -0.0445034
73 L 130 E 0 -0.0234129
73 L 131 R 0 0.0768652
74 G 75 P 0 0.739805
74 G 76 G 0 0.24755
74 G 77 A 0 0.48223
74 G 78 F 0 0.050312
74 G 79 F 0 0.101276
74 G 80 G 0 -0.0115422
74 G 81 E 0 0.121508
74 G 82 M 0 0.00576391
74 G 83 A 0 0.00466464
74 G 84 L 0 0.0355253
74 G 85 I 0 -0.0121686
74 G 86 S 0 -0.0480274
74 G 87 G 0 -0.00644823
74 G 88 E 0 -0.0150369
74 G 89 P 0 0.0277825
74 G 90 R 0 -0.0519027
74 G 91 S 0 -0.0513971
74 G 92 A 0 0.0117085
74 G 93 T 0 -0.00509951
74 G 94 V 0 -0.10826
74 G 95 S 0 -0.0559379
74 G 96 A 0 -0.0729893
74 G 97 A 0 0.0415121
74 G 98 T 0 -0.0221988
74 G 99 T 0 -0.0153128
74 G 100 V 0 -0.090514
74 G 101 S 0 -0.0244623
74 G 102 L 0 -0.068193
74 G 103 L 0 0.00452072
74 G 104 S 0 0.00959308
74 G 105 L 0 -0.0585375
74 G 106 H 0 -0.0864407
74 G 107 S 0 -0.0215567
74 G 108 A 0 -0.0391477
74 G 109 D 0 -0.0384538
74 G 110 F 0 -0.0420011
74 G 111 Q 0 -0.00719529
74 G 112 M 0 -0.0410556
74 G 113 L 0 -0.0779756
74 G 114 C 0 -0.0137112
74 G 115 S 0 -0.0313998
74 G 116 S 0 -0.0512614
74 G 117 S 0 -0.0144371
74 G 118 P 0 -0.0702522
74 G 119 E 0 -0.0709645
74 G 120 I 0 0.0176631
74 G 121 A 0 -0.0574429
74 G 122 E 0 0.000989149
74 G 123 I 0 -0.074871
74 G 124 F 0 -0.0998023
74 G 125 R 0 -0.0502441
74 G 126 K 0 -0.0321257
74 G 127 T 0 -0.0447472
74 G 128 A 0 -0.0508442
74 G 129 L 0 -0.0464367
74 G 130 E 0 -0.0310794
74 G 131 R 0 0.0167824
75 P 76 G 0 0.693289
75 P 77 A 0 0.240287
75 P 78 F 0 0.131015
75 P 79 F 0 0.104198
75 P 80 G 0 0.167122
75 P 81 E 0 0.010281
75 P 82 M 0 0.0109772
75 P 83 A 0 0.0302182
75 P 84 L 0 0.00261198
75 P 85 I 0 0.00294154
75 P 86 S 0 0.0123692
75 P 87 G 0 0.00244208
75 P 88 E 0 0.0168105
75 P 89 P 0 -0.00697661
75 P 90 R 0 -0.0554318
75 P 91 S 0 -0.0468342
75 P 92 A 0 -0.0395007
75 P 93 T 0 -0.0360321
75 P 94 V 0 -0.0359312
75 P 95 S 0 -0.031459
75 P 96 A 0 -0.01573
75 P 97 A 0 -0.00996982
75 P 98 T 0 0.0340131
75 P 99 T 0 -0.0224577
75 P 100 V 0 0.0267721
75 P 101 S 0 -0.0213711
75 P 102 L 0 -0.0315732
75 P 103 L 0 0.0393245
75 P 104 S 0 -0.0776463
75 P 105 L 0 -0.126988
75 P 106 H 0 -0.0464174
75 P 107 S 0 -0.114969
75 P 108 A 0 0.0483457
75 P 109 D 0 -0.0644793
75 P 110 F 0 -0.0347914
75 P 111 Q 0 -0.0621696
75 P 112 M 0 -0.00553298
75 P 113 L 0 -0.105258
75 P 114 C 0 0.00741445
75 P 115 S 0 -0.0749674
75 P 116 S 0 0.0331592
75 P 117 S 0 -0.104155
75 P 118 P 0 -0.0427161
75 P 119 E 0 -0.056782
75 P 120 I 0 -0.0783587
75 P 121 A 0 -0.0610571
75 P 122 E 0 -0.0271916
75 P 123 I 0 0.0270289
75 P 124 F 0 -0.11203
75 P 125 R 0 -0.0153767
75 P 126 K 0 -0.0595454
75 P 127 T 0 -0.0536981
75 P 128 A 0 -0.0831401
75 P 129 L 0 -0.055959
75 P 130 E 0 -0.0673407
75 P 131 R 0 -0.0976807
76 G 77 A 0 0.605406
76 G 78 F 0 0.0935599
76 G 79 F 0 0.224143
76 G 80 G 0 0.308698
76 G 81 E 0 0.153857
76 G 82 M 0 0.00641466
76 G 83 A 0 0.0492913
76 G 84 L 0 0.15147
76 G 85 I 0 0.0436355
76 G 86 S 0 -0.0627949
76 G 87 G 0 -0.0177127
76 G 88 E 0 -0.0236094
76 G 89 P 0 -0.0570821
76 G 90 R 0 -0.0411237
76 G 91 S 0 0.0288499
76 G 92 A 0 0.0385381
76 G 93 T 0 -0.076713
76 G 94 V 0 -0.0270913
76 G 95 S 0 -0.0587308
76 G 96 A 0 -0.0180016
76 G 97 A 0 -0.0392217
76 G 98 T 0 -0.0575441
76 G 99 T 0 -0.107049
76 G 100 V 0 0.0501712
76 G 101 S 0 -0.0822587
76 G 102 L 0 -0.0263094
76 G 103 L 0 -0.0242025
76 G 104 S 0 -0.0524069
76 G 105 L 0 0.0601038
76 G 106 H 0 -0.0441339
76 G 107 S 0 -0.0663163
76 G 108 A 0 -0.0372833
76 G 109 D 0 -0.0570679
76 G 110 F 0 0.123565
76 G 111 Q 0 -0.0433001
76 G 112 M 0 -0.0409848
76 G 113 L 0 -0.0263618
76 G 114 C 0 -0.0550428
76 G 115 S 0 -0.0371217
76 G 116 S 0 -0.0556488
76 G 117 S 0 -0.037639
76 G 118 P 0 -0.0659456
76 G 119 E 0 0.00440606
76 G 120 I 0 -0.0316224
76 G 121 A 0 0.0338266
76 G 122 E 0 -0.046177
76 G 123 I 0 0.0346192
76 G 124 F 0 -0.0280488
76 G 125 R 0 -0.0338666
76 G 126 K 0 -0.0579972
76 G 127 T 0 -0.111726
76 G 128 A 0 -0.0117141
76 G 129 L 0 -0.0506237
76 G 130 E 0 -0.0484998
76 G 131 R 0 0.00264697
77 A 78 F 0 0.268132
77 A 79 F 0 0.257153
77 A 80 G 0 0.23863
77 A 81 E 0 0.104359
77 A 82 M 0 0.0412466
77 A 83 A 0 0.0919214
77 A 84 L 0 0.00571956
77 A 85 I 0 0.0629454
77 A 86 S 0 -0.00799322
77 A 87 G 0 0.00663177
77 A 88 E 0 0.0184003
77 A 89 P 0 0.00571226
77 A 90 R 0 -0.0121156
77 A 91 S 0 -0.0235269
77 A 92 A 0 -0.00229388
77 A 93 T 0 -0.0343655
77 A 94 V 0 0.0430354
77 A 95 S 0 -0.010793
77 A 96 A 0 -0.0743456
77 A 97 A 0 -0.0115173
77 A 98 T 0 -0.110095
77 A 99 T 0 -0.1266
77 A 100 V 0 -0.055313
77 A 101 S 0 -0.0963623
77 A 102 L 0 -0.104891
77 A 103 L 0 0.0446794
77 A 104 S 0 -0.0180822
77 A 105 L 0 -0.0412437
77 A 106 H 0 -0.0391459
77 A 107 S 0 -0.062157
77 A 108 A 0 -0.0343234
77 A 109 D 0 -0.0934757
77 A 110 F 0 -0.0308595
77 A 111 Q 0 -0.0494406
77 A 112 M 0 -0.0452608
77 A 113 L 0 -0.056311
77 A 114 C 0 -0.0239956
77 A 115 S 0 0.0134358
77 A 116 S 0 -0.0697154
77 A 117 S 0 -0.0278695
77 A 118 P 0 -0.053132
77 A 119 E 0 -0.022294
77 A 120 I 0 -0.083451
77 A 121 A 0 -0.0367083
77 A 122 E 0 -0.0771271
77 A 123 I 0 -0.0484016
77 A 124 F 0 -0.0295688
77 A 125 R 0 -0.00299279
77 A 126 K 0 -0.0333102
77 A 127 T 0 0.0124777
77 A 128 A 0 0.0189492
77 A 129 L 0 -0.0357863
77 A 130 E 0 0.052195
77 A 131 R 0 0.0414581
78 F 79 F 0 0.403109
78 F 80 G 0 0.199695
78 F 81 E 0 0.205002
78 F 82 M 0 0.0989158
78 F 83 A 0 -0.00599435
78 F 84 L 0 0.0601485
78 F 85 I 0 0.0847037
78 F 86 S 0 -0.0157301
78 F 87 G 0 -0.04123
78 F 88 E 0 -0.00909574
78 F 89 P 0 0.0217863
78 F 90 R 0 -0.0294288
78 F 91 S 0 0.0554129
78 F 92 A 0 0.0571807
78 F 93 T 0 -0.0205645
78 F 94 V 0 -0.0730073
78 F 95 S 0 -0.0654348
78 F 96 A 0 -0.0259549
78 F 97 A 0 -0.0452968
78 F 98 T 0 -0.019344
78 F 99 T 0 -0.0619625
78 F 100 V 0 -0.113235
78 F 101 S 0 -0.0834484
78 F 102 L 0 -0.03927
78 F 103 L 0 0.00644624
78 F 104 S 0 -0.0400648
78 F 105 L 0 0.0772543
78 F 106 H 0 -0.0373275
78 F 107 S 0 -0.00908311
78 F 108 A 0 -0.0519747
78 F 109 D 0 -0.00894282
78 F 110 F 0 0.0136895
78 F 111 Q 0 0.0121183
78 F 112 M 0 -0.0559483
78 F 113 L 0 0.0219669
78 F 114 C 0 -0.0683672
78 F 115 S 0 -0.0920496
78 F 116 S 0 -0.0430603
78 F 117 S 0 0.00385054
78 F 118 P 0 -0.0278217
78 F 119 E 0 -0.0314208
78 F 120 I 0 0.0533829
78 F 121 A 0 -0.0272623
78 F 122 E 0 0.0193207
78 F 123 I 0 -0.00467758
78 F 124 F 0 0.0884467
78 F 125 R 0 0.0105817
78 F 126 K 0 -0.0240225
78 F 127 T 0 0.131164
78 F 128 A 0 -0.00376244
78 F 129 L 0 -0.0127672
78 F 130 E 0 -0.0515503
78 F 131 R 0 -0.0302377
79 F 80 G 0 0.390307
79 F 81 E 0 0.229047
79 F 82 M 0 0.000107587
79 F 83 A 0 0.0783658
79 F 84 L 0 0.0922649
79 F 85 I 0 0.0172388
79 F 86 S 0 0.0276107
79 F 87 G 0 0.0579627
79 F 88 E 0 -0.0483034
79 F 89 P 0 -0.0323653
79 F 90 R 0 0.0951564
79 F 91 S 0 -0.0381897
79 F 92 A 0 -0.0464554
79 F 93 T 0 -0.0102766
79 F 94 V 0 0.27358
79 F 95 S 0 -0.0477455
79 F 96 A 0 -0.0198399
79 F 97 A 0 -0.0266027
79 F 98 T 0 -0.00974467
79 F 99 T 0 -0.114384
79 F 100 V 0 -0.00431296
79 F 101 S 0 -0.0951649
79 F 102 L 0 0.175391
79 F 103 L 0 0.0300697
79 F 104 S 0 -0.040579
79 F 105 L 0 -0.0202804
79 F 106 H 0 -0.0656898
79 F 107 S 0 -0.00547472
79 F 108 A 0 -0.0824795
79 F 109 D 0 -0.0688314
79 F 110 F 0 -0.0102905
79 F 111 Q 0 0.00131974
79 F 112 M 0 -0.110103
79 F 113 L 0 -0.000961526
79 F 114 C 0 -0.0348256
79 F 115 S 0 -0.0919685
79 F 116 S 0 -0.0835736
79 F 117 S 0 -0.0629861
79 F 118 P 0 -0.0851182
79 F 119 E 0 -0.0415586
79 F 120 I 0 -0.0843432
79 F 121 A 0 -0.0739188
79 F 122 E 0 -0.109745
79 F 123 I 0 0.0281208
79 F 124 F 0 -0.110396
79 F 125 R 0 -0.11947
79 F 126 K 0 -0.0980018
79 F 127 T 0 -0.0772468
79 F 128 A 0 0.028259
79 F 129 L 0 -0.0140717
79 F 130 E 0 -0.0419413
79 F 131 R 0 0.0617322
80 G 81 E 0 0.563894
80 G 82 M 0 0.254666
80 G 83 A 0 0.202061
80 G 84 L 0 0.0661376
80 G 85 I 0 0.106995
80 G 86 S 0 -0.0726862
80 G 87 G 0 0.0191784
80 G 88 E 0 -0.0923437
80 G 89 P 0 -0.0254963
80 G 90 R 0 0.354255
80 G 91 S 0 0.159501
80 G 92 A 0 0.109735
80 G 93 T 0 0.0383059
80 G 94 V 0 0.183957
80 G 95 S 0 -0.0140595
80 G 96 A 0 0.0306072
80 G 97 A 0 -0.0493044
80 G 98 T 0 -0.0355087
80 G 99 T 0 -0.116079
80 G 100 V 0 -0.0439034
80 G 101 S 0 -0.071172
80 G 102 L 0 0.00550053
80 G 103 L 0 0.0281125
80 G 104 S 0 -0.05115
80 G 105 L 0 0.00675955
80 G 106 H 0 -0.0792589
80 G 107 S 0 -0.0536753
80 G 108 A 0 -0.0877603
80 G 109 D 0 -0.106536
80 G 110 F 0 0.051005
80 G 111 Q 0 -0.0572347
80 G 112 M 0 -0.123466
80 G 113 L 0 -0.113876
80 G 114 C 0 -0.0674993
80 G 115 S 0 -0.10111
80 G 116 S 0 -0.0904444
80 G 117 S 0 -0.0145576
80 G 118 P 0 -0.0997072
80 G 119 E 0 -0.0476429
80 G 120 I 0 0.05645
80 G 121 A 0 -0.0114719
80 G 122 E 0 -0.0205049
80 G 123 I 0 -0.0443132
80 G 124 F 0 0.14202
80 G 125 R 0 0.0428352
80 G 126 K 0 -0.0201188
80 G 127 T 0 -0.0772887
80 G 128 A 0 -0.0511179
80 G 129 L 0 -0.0367326
80 G 130 E 0 -0.0331481
80 G 131 R 0 0.00186592
81 E 82 M 0 0.658196
81 E 83 A 0 0.410826
81 E 84 L 0 0.176896
81 E 85 I 0 0.269844
81 E 86 S 0 0.0884805
81 E 87 G 0 -0.00600801
81 E 88 E 0 0.0553346
81 E 89 P 0 0.00279913
81 E 90 R 0 0.25913
81 E 91 S 0 0.0733426
81 E 92 A 0 0.132062
81 E 93 T 0 0.0211282
81 E 94 V 0 0.130087
81 E 95 S 0 -0.0771726
81 E 96 A 0 -0.0484348
81 E 97 A 0 -0.0116565
81 E 98 T 0 -0.0792656
81 E 99 T 0 -0.0684798
81 E 100 V 0 -0.0860096
81 E 101 S 0 -0.023008
81 E 102 L 0 -0.0292334
81 E 103 L 0 -0.0694782
81 E 104 S 0 -0.0743772
81 E 105 L 0 0.0240604
81 E 106 H 0 0.00668739
81 E 107 S 0 -0.0364334
81 E 108 A 0 -0.0714783
81 E 109 D 0 -0.00494888
81 E 110 F 0 -0.00750597
81 E 111 Q 0 -0.0151223
81 E 112 M 0 -0.155038
81 E 113 L 0 -0.0883376
81 E 114 C 0 0.00977682
81 E 115 S 0 -0.0155468
81 E 116 S 0 -0.0656635
81 E 117 S 0 -0.0655858
81 E 118 P 0 -0.0826743
81 E 119 E 0 -0.0423316
81 E 120 I 0 -0.131673
81 E 121 A 0 -0.0270875
81 E 122 E 0 -0.0243419
81 E 123 I 0 -0.034289
81 E 124 F 0 0.0666589
81 E 125 R 0 -0.00417366
81 E 126 K 0 -0.0106948
81 E 127 T 0 -0.00571047
81 E 128 A 0 0.0303381
81 E 129 L 0 -0.0205381
81 E 130 E 0 -0.0585156
81 E 131 R 0 0.182972
82 M 83 A 0 0.53708
82 M 84 L 0 0.258416
82 M 85 I 0 0.22817
82 M 86 S 0 0.297457
82 M 87 G 0 0.0511665
82 M 88 E 0 0.202486
82 M 89 P 0 0.0976697
82 M 90 R 0 0.128197
82 M 91 S 0 0.388998
82 M 92 A 0 0.280793
82 M 93 T 0 -0.0120611
82 M 94 V 0 -0.0331315
82 M 95 S 0 -0.0484532
82 M 96 A 0 -0.00718254
82 M 97 A 0 -0.0188266
82 M 98 T 0 -0.0110933
82 M 99 T 0 -0.0791139
82 M 100 V 0 -0.0499952
82 M 101 S 0 -0.0494991
82 M 102 L 0 -0.0795179
82 M 103 L 0 0.0773808
82 M 104 S 0 0.0317675
82 M 105 L 0 -0.0210082
82 M 106 H 0 -0.0277301
82 M 107 S 0 -0.0226687
82 M 108 A 0 -0.105378
82 M 109 D 0 -0.0531837
82 M 110 F 0 0.00255305
82 M 111 Q 0 0.055632
82 M 112 M 0 -0.0361017
82 M 113 L 0 -0.0825752
82 M 114 C 0 -0.0162532
82 M 115 S 0 -0.032252
82 M 116 S 0 -0.0970574
82 M 117 S 0 0.0718086
82 M 118 P 0 -0.0228392
82 M 119 E 0 -0.073759
82 M 120 I 0 0.000439632
82 M 121 A 0 0.00461548
82 M 122 E 0 -0.0632656
82 M 123 I 0 -0.0104334
82 M 124 F 0 -0.0917874
82 M 125 R 0 -0.030202
82 M 126 K 0 -0.0480081
82 M 127 T 0 -0.0130846
82 M 128 A 0 0.0325924
82 M 129 L 0 0.0994503
82 M 130 E 0 0.00211541
82 M 131 R 0 0.156943
83 A 84 L 0 0.591223
83 A 85 I 0 0.343301
83 A 86 S 0 0.211193
83 A 87 G 0 0.14741
83 A 88 E 0 0.11295
83 A 89 P 0 0.139354
83 A 90 R 0 0.391209
83 A 91 S 0 0.293314
83 A 92 A 0 0.287398
83 A 93 T 0 -0.0023103
83 A 94 V 0 0.00749862
83 A 95 S 0 -0.0786413
83 A 96 A 0 -0.127475
83 A 97 A 0 0.0395834
83 A 98 T 0 -0.0640538
83 A 99 T 0 -0.0836348
83 A 100 V 0 -0.109159
83 A 101 S 0 -0.0888355
83 A 102 L 0 -0.0596012
83 A 103 L 0 -0.0916108
83 A 104 S 0 -0.0781126
83 A 105 L 0 -0.0686601
83 A 106 H 0 -0.0476652
83 A 107 S 0 0.0549692
83 A 108 A 0 -0.0350217
83 A 109 D 0 -0.0883518
83 A 110 F 0 0.0345157
83 A 111 Q 0 -0.0429843
83 A 112 M 0 -0.0834229
83 A 113 L 0 0.0333713
83 A 114 C 0 -0.00524638
83 A 115 S 0 -0.00101617
83 A 116 S 0 -0.0625599
83 A 117 S 0 7.49738e-05
83 A 118 P 0 -0.0887848
83 A 119 E 0 -0.0725644
83 A 120 I 0 -0.0402543
83 A 121 A 0 -0.033663
83 A 122 E 0 -0.0609463
83 A 123 I 0 0.034789
83 A 124 F 0 -0.0603448
83 A 125 R 0 -0.000489065
83 A 126 K 0 -0.069215
83 A 127 T 0 0.0107061
83 A 128 A 0 -0.0325978
83 A 129 L 0 0.0223953
83 A 130 E 0 -0.0789011
83 A 131 R 0 -0.0262568
84 L 85 I 0 0.466527
84 L 86 S 0 0.282283
84 L 87 G 0 0.189535
84 L 88 E 0 0.0457051
84 L 89 P 0 0.0574331
84 L 90 R 0 0.0730675
84 L 91 S 0 0.112075
84 L 92 A 0 0.0757089
84 L 93 T 0 -0.0712001
84 L 94 V 0 -0.105977
84 L 95 S 0 -0.04265
84 L 96 A 0 -0.083114
84 L 97 A 0 -0.100155
84 L 98 T 0 -0.0416966
84 L 99 T 0 -0.0592881
84 L 100 V 0 -0.0900206
84 L 101 S 0 -0.117744
84 L 102 L 0 -0.0778911
84 L 103 L 0 -0.0684405
84 L 104 S 0 0.0437074
84 L 105 L 0 0.0477091
84 L 106 H 0 0.0476524
84 L 107 S 0 0.278238
84 L 108 A 0 -0.042804
84 L 109 D 0 -0.0592928
84 L 110 F 0 0.106643
84 L 111 Q 0 0.110242
84 L 112 M 0 -0.0140754
84 L 113 L 0 0.00662217
84 L 114 C 0 -0.0139161
84 L 115 S 0 -0.00839309
84 L 116 S 0 -0.0517831
84 L 117 S 0 -0.0695745
84 L 118 P 0 -0.0150408
84 L 119 E 0 -0.0472785
84 L 120 I 0 0.0134705
84 L 121 A 0 -0.0105268
84 L 122 E 0 -0.0493509
84 L 123 I 0 -0.0279233
84 L 124 F 0 0.0505057
84 L 125 R 0 0.0196621
84 L 126 K 0 -0.0701932
84 L 127 T 0 0.0377254
84 L 128 A 0 -0.0636414
84 L 129 L 0 -0.0349328
84 L 130 E 0 -0.0258385
84 L 131 R 0 0.0421223
85 I 86 S 0 0.404317
85 I 87 G 0 0.268643
85 I 88 E 0 0.116972
85 I 89 P 0 0.113959
85 I 90 R 0 0.0400912
85 I 91 S 0 0.0791631
85 I 92 A 0 0.0118175
85 I 93 T 0 0.0273681
85 I 94 V 0 -0.0655248
85 I 95 S 0 -0.0295971
85 I 96 A 0 -0.0598182
85 I 97 A 0 -0.043939
85 I 98 T 0 -0.0753056
85 I 99 T 0 -0.00336631
85 I 100 V 0 -0.0962464
85 I 101 S 0 -0.0467636
85 I 102 L 0 -0.0853099
85 I 103 L 0 -0.0205016
85 I 104 S 0 -0.00220389
85 I 105 L 0 -0.00859568
85 I 106 H 0 -0.0515484
85 I 107 S 0 0.051187
85 I 108 A 0 -0.0161029
85 I 109 D 0 -0.0474705
85 I 110 F 0 0.216402
85 I 111 Q 0 -0.0262167
85 I 112 M 0 -0.0228731
85 I 113 L 0 0.0127139
85 I 114 C 0 0.0130714
85 I 115 S 0 -0.0198093
85 I 116 S 0 -0.063609
85 I 117 S 0 0.0315829
85 I 118 P 0 0.04118
85 I 119 E 0 0.0568814
85 I 120 I 0 0.00278138
85 I 121 A 0 0.0778775
85 I 122 E 0 0.0721572
85 I 123 I 0 -0.0367584
85 I 124 F 0 0.0392572
85 I 125 R 0 0.0638244
85 I 126 K 0 0.0416948
85 I 127 T 0 0.020525
85 I 128 A 0 0.0485884
85 I 129 L 0 0.0478902
85 I 130 E 0 -0.0376696
85 I 131 R 0 -0.00966208
86 S 87 G 0 0.560173
86 S 88 E 0 0.391271
86 S 89 P 0 0.284817
86 S 90 R 0 0.101083
86 S 91 S 0 0.151288
86 S 92 A 0 0.0662515
86 S 93 T 0 0.0568302
86 S 94 V 0 -0.0123368
86 S 95 S 0 -0.0116122
86 S 96 A 0 -0.0483638
86 S 97 A 0 -0.0511756
86 S 98 T 0 -0.0625926
86 S 99 T 0 -0.0575388
86 S 100 V 0 -0.0764318
86 S 101 S 0 -0.0413277
86 S 102 L 0 -0.0933455
86 S 103 L 0 0.0670464
86 S 104 S 0 0.0632972
86 S 105 L 0 -0.104397
86 S 106 H 0 0.0229097
86 S 107 S 0 0.101524
86 S 108 A 0 -0.0584201
86 S 109 D 0 0.0261301
86 S 110 F 0 -0.0440311
86 S 111 Q 0 0.0196854
86 S 112 M 0 -0.0239389
86 S 113 L 0 0.0589954
86 S 114 C 0 -0.069349
86 S 115 S 0 0.0412288
86 S 116 S 0 -0.0291887
86 S 117 S 0 -0.00843652
86 S 118 P 0 -0.0516699
86 S 119 E 0 -0.0050521
86 S 120 I 0 -0.028307
86 S 121 A 0 0.01955
86 S 122 E 0 0.0270929
86 S 123 I 0 -0.0240122
86 S 124 F 0 -0.0605148
86 S 125 R 0 0.0290967
86 S 126 K 0 0.0536803
86 S 127 T 0 -0.0511858
86 S 128 A 0 -0.00457298
86 S 129 L 0 0.14353
86 S 130 E 0 0.142876
86 S 131 R 0 -0.0591697
87 G 88 E 0 0.371694
87 G 89 P 0 0.300351
87 G 90 R 0 0.0288396
87 G 91 S 0 0.0211156
87 G 92 A 0 0.0540441
87 G 93 T 0 0.00801253
87 G 94 V 0 -0.0422394
87 G 95 S 0 -0.0193294
87 G 96 A 0 0.0442102
87 G 97 A 0 -0.0216822
87 G 98 T 0 -0.061974
87 G 99 T 0 -0.0162213
87 G 100 V 0 -0.119325
87 G 101 S 0 -0.0398359
87 G 102 L 0 0.024727
87 G 103 L 0 -0.0702684
87 G 104 S 0 -0.0359039
87 G 105 L 0 -0.0165078
87 G 106 H 0 -0.0241633
87 G 107 S 0 0.356551
87 G 108 A 0 0.0278357
87 G 109 D 0 0.0554834
87 G 110 F 0 0.00768567
87 G 111 Q 0 0.200842
87 G 112 M 0 -0.0186713
87 G 113 L 0 0.0343463
87 G 114 C 0 -0.00737558
87 G 115 S 0 -0.0512118
87 G 116 S 0 -0.0170107
87 G 117 S 0 -0.0450755
87 G 118 P 0 -0.0180554
87 G 119 E 0 -0.033979
87 G 120 I 0 -0.072659
87 G 121 A 0 -0.0151402
87 G 122 E 0 -0.016016
87 G 123 I 0 -0.0263693
87 G 124 F 0 -0.0334033
87 G 125 R 0 -0.0664061
87 G 126 K 0 0.0872772
87 G 127 T 0 -0.0196257
87 G 128 A 0 -0.0546272
87 G 129 L 0 -0.00620514
87 G 130 E 0 0.0274944
87 G 131 R 0 -0.0254906
88 E 89 P 0 0.746773
88 E 90 R 0 0.116733
88 E 91 S 0 0.287205
88 E 92 A 0 0.102287
88 E 93 T 0 -0.00972435
88 E 94 V 0 0.0476938
88 E 95 S 0 0.00337775
88 E 96 A 0 -0.0338667
88 E 97 A 0 0.038136
88 E 98 T 0 -0.0113838
88 E 99 T 0 0.0293877
88 E 100 V 0 -0.0475883
88 E 101 S 0 0.00592114
88 E 102 L 0 -0.0168967
88 E 103 L 0 -0.00548092
88 E 104 S 0 -0.0474308
88 E 105 L 0 -0.0712457
88 E 106 H 0 -0.0475011
88 E 107 S 0 0.0561822
88 E 108 A 0 0.0784381
88 E 109 D 0 0.0484
88 E 110 F 0 -0.0415883
88 E 111 Q 0 0.0241773
88 E 112 M 0 0.00694336
88 E 113 L 0 0.00334977
88 E 114 C 0 -0.0340132
88 E 115 S 0 0.00666749
88 E 116 S 0 0.048231
88 E 117 S 0 0.00597853
88 E 118 P 0 -0.00191429
88 E 119 E 0 0.0220427
88 E 120 I 0 -0.02731
88 E 121 A 0 -0.0521539
88 E 122 E 0 -0.0721851
88 E 123 I 0 -0.0236178
88 E 124 F 0 -0.051761
88 E 125 R 0 -0.00725944
88 E 126 K 0 0.0367457
88 E 127 T 0 0.00637289
88 E 128 A 0 -0.0654012
88 E 129 L 0 -0.0312533
88 E 130 E 0 0.103396
88 E 131 R 0 -0.0661968
89 P 90 R 0 0.334241
89 P 91 S 0 0.22149
89 P 92 A 0 0.0726236
89 P 93 T 0 0.0471153
89 P 94 V 0 0.042463
89 P 95 S 0 -0.042337
89 P 96 A 0 -0.0240384
89 P 97 A 0 -0.020806
89 P 98 T 0 -0.0325799
89 P 99 T 0 0.0259638
89 P 100 V 0 -0.0431072
89 P 101 S 0 -0.0496948
89 P 102 L 0 -0.0187688
89 P 103 L 0 0.0505148
89 P 104 S 0 -0.0240723
89 P 105 L 0 -0.0516245
89 P 106 H 0 -0.00768625
89 P 107 S 0 -0.0273661
89 P 108 A 0 0.0336472
89 P 109 D 0 -0.0396
89 P 110 F 0 -0.0359469
89 P 111 Q 0 0.0447998
89 P 112 M 0 -0.00438969
89 P 113 L 0 0.000677458
89 P 114 C 0 -0.0225491
89 P 115 S 0 -0.0253786
89 P 116 S 0 -0.0493733
89 P 117 S 0 -0.0364064
89 P 118 P 0 -0.0687744
89 P 119 E 0 -0.0306133
89 P 120 I 0 -0.0215383
89 P 121 A 0 -0.0556204
89 P 122 E 0 -0.0404895
89 P 123 I 0 -0.0459981
89 P 124 F 0 -0.0644057
89 P 125 R 0 0.0136641
89 P 126 K 0 -0.0363684
89 P 127 T 0 -0.00571178
89 P 128 A 0 -0.00949491
89 P 129 L 0 -0.0353616
89 P 130 E 0 -0.00635557
89 P 131 R 0 -0.0509134
90 R 91 S 0 0.534255
90 R 92 A 0 0.455142
90 R 93 T 0 0.12944
90 R 94 V 0 0.281741
90 R 95 S 0 -0.00958777
90 R 96 A 0 0.00716763
90 R 97 A 0 -0.0493902
90 R 98 T 0 -0.0868703
90 R 99 T 0 -0.0908726
90 R 100 V 0 -0.132467
90 R 101 S 0 -0.0650297
90 R 102 L 0 -0.0612718
90 R 103 L 0 -0.0627435
90 R 104 S 0 -0.0428233
90 R 105 L 0 0.0667195
90 R 106 H 0 -0.0320948
90 R 107 S 0 0.00556358
90 R 108 A 0 -0.109688
90 R 109 D 0 -0.0874443
90 R 110 F 0 0.0222424
90 R 111 Q 0 -0.113031
90 R 112 M 0 -0.125563
90 R 113 L 0 -0.0840889
90 R 114 C 0 -0.0912271
90 R 115 S 0 -0.0918198
90 R 116 S 0 -0.092903
90 R 117 S 0 -0.126804
90 R 118 P 0 -0.122355
90 R 119 E 0 -0.0608697
90 R 120 I 0 0.0228988
90 R 121 A 0 -0.0533237
90 R 122 E 0 -0.0625397
90 R 123 I 0 -0.0122391
90 R 124 F 0 -0.0761721
90 R 125 R 0 -0.0506002
90 R 126 K 0 -0.0984767
90 R 127 T 0 -0.102478
90 R 128 A 0 -0.0672358
90 R 129 L 0 0.0636951
90 R 130 E 0 -0.0706003
90 R 131 R 0 -0.0193081
91 S 92 A 0 0.534725
91 S 93 T 0 0.154051
91 S 94 V 0 0.0593745
91 S 95 S 0 0.0297595
91 S 96 A 0 0.0204534
91 S 97 A 0 0.0327369
91 S 98 T 0 -0.0590418
91 S 99 T 0 -0.0614025
91 S 100 V 0 -0.00351272
91 S 101 S 0 -0.0682113
91 S 102 L 0 -0.01265
91 S 103 L 0 -0.00108451
91 S 104 S 0 -0.0320077
91 S 105 L 0 -0.0349007
91 S 106 H 0 -0.00751878
91 S 107 S 0 -0.0620897
91 S 108 A 0 0.0125198
91 S 109 D 0 -0.0357521
91 S 110 F 0 -0.0458248
91 S 111 Q 0 0.000255109
91 S 112 M 0 -0.0123936
91 S 113 L 0 -0.0486757
91 S 114 C 0 -0.0181253
91 S 115 S 0 -0.0278465
91 S 116 S 0 -0.0163843
91 S 117 S 0 -0.027158
91 S 118 P 0 -0.037987
91 S 119 E 0 -0.0681589
91 S 120 I 0 -0.0390314
91 S 121 A 0 -0.110484
91 S 122 E 0 -0.0154027
91 S 123 I 0 0.0343917
91 S 124 F 0 -0.0753629
91 S 125 R 0 -0.021126
91 S 126 K 0 -0.0263769
91 S 127 T 0 -0.0168331
91 S 128 A 0 0.0168873
91 S 129 L 0 0.0465007
91 S 130 E 0 -0.07847
91 S 131 R 0 -0.0160323
92 A 93 T 0 0.245396
92 A 94 V 0 0.0696913
92 A 95 S 0 0.144418
92 A 96 A 0 0.0058251
92 A 97 A 0 0.0105209
92 A 98 T 0 0.010383
92 A 99 T 0 -0.0147828
92 A 100 V 0 -0.0626679
92 A 101 S 0 -0.0415111
92 A 102 L 0 0.00914779
92 A 103 L 0 0.019743
92 A 104 S 0 -0.000471165
92 A 105 L 0 -0.0674019
92 A 106 H 0 -0.0116761
92 A 107 S 0 -0.0242566
92 A 108 A 0 -0.0522756
92 A 109 D 0 -0.0144289
92 A 110 F 0 -0.0208734
92 A 111 Q 0 -0.014259
92 A 112 M 0 -0.087755
92 A 113 L 0 -0.0375703
92 A 114 C 0 -0.00190408
92 A 115 S 0 -0.0274605
92 A 116 S 0 -0.111855
92 A 117 S 0 -0.0613281
92 A 118 P 0 -0.0706489
92 A 119 E 0 -0.0653021
92 A 120 I 0 -0.0592378
92 A 121 A 0 0.0366138
92 A 122 E 0 -0.0479898
92 A 123 I 0 0.0389844
92 A 124 F 0 -0.0893784
92 A 125 R 0 -0.053179
92 A 126 K 0 0.048489
92 A 127 T 0 -0.0100529
92 A 128 A 0 -0.00455608
92 A 129 L 0 0.0109591
92 A 130 E 0 -0.0338014
92 A 131 R 0 0.0405437
93 T 94 V 0 0.167689
93 T 95 S 0 0.63561
93 T 96 A 0 0.0296715
93 T 97 A 0 0.0822584
93 T 98 T 0 -0.0360288
93 T 99 T 0 -0.0270096
93 T 100 V 0 -0.0663222
93 T 101 S 0 0.00989746
93 T 102 L 0 -0.0632156
93 T 103 L 0 0.0510534
93 T 104 S 0 -0.0461535
93 T 105 L 0 0.0131211
93 T 106 H 0 -0.0115419
93 T 107 S 0 0.00410624
93 T 108 A 0 -0.00744085
93 T 109 D 0 -0.0356689
93 T 110 F 0 -0.0392779
93 T 111 Q 0 -0.0268904
93 T 112 M 0 -0.05813
93 T 113 L 0 -0.0258568
93 T 114 C 0 -0.0281852
93 T 115 S 0 -0.0456425
93 T 116 S 0 -0.0442428
93 T 117 S 0 -0.0403504
93 T 118 P 0 0.0222708
93 T 119 E 0 -0.0923618
93 T 120 I 0 -0.105119
93 T 121 A 0 -0.0307777
93 T 122 E 0 -0.00814149
93 T 123 I 0 -0.0463807
93 T 124 F 0 -0.0464338
93 T 125 R 0 -0.0333279
93 T 126 K 0 -0.0571943
93 T 127 T 0 -0.0674354
93 T 128 A 0 -0.0374728
93 T 129 L 0 -0.0891324
93 T 130 E 0 -0.0971494
93 T 131 R 0 -0.102527
94 V 95 S 0 0.117876
94 V 96 A 0 0.138375
94 V 97 A 0 0.0555467
94 V 98 T 0 0.0758702
94 V 99 T 0 -0.0147846
94 V 100 V 0 0.0188308
94 V 101 S 0 -0.0661806
94 V 102 L 0 0.157019
94 V 103 L 0 -0.0674967
94 V 104 S 0 -0.136545
94 V 105 L 0 -0.00713314
94 V 106 H 0 -0.0390834
94 V 107 S 0 -0.0561444
94 V 108 A 0 -0.0359186
94 V 109 D 0 -0.0701358
94 V 110 F 0 0.0177523
94 V 111 Q 0 -0.0142631
94 V 112 M 0 -0.0626102
94 V 113 L 0 -0.0223111
94 V 114 C 0 0.00277263
94 V 115 S 0 -0.0163905
94 V 116 S 0 -0.0696381
94 V 117 S 0 -0.124925
94 V 118 P 0 -0.0815591
94 V 119 E 0 -0.0588735
94 V 120 I 0 -0.0231868
94 V 121 A 0 -0.0182194
94 V 122 E 0 -0.0750798
94 V 123 I 0 -0.105932
94 V 124 F 0 -0.0613791
94 V 125 R 0 -0.0602515
94 V 126 K 0 -0.0468634
94 V 127 T 0 -0.0835069
94 V 128 A 0 -0.00990126
94 V 129 L 0 -0.116858
94 V 130 E 0 -0.0190916
94 V 131 R 0 -0.0249227
95 S 96 A 0 0.199953
95 S 97 A 0 0.512738
95 S 98 T 0 0.111862
95 S 99 T 0 0.0817673
95 S 100 V 0 -0.034334
95 S 101 S 0 -0.0269192
95 S 102 L 0 -0.0592884
95 S 103 L 0 -0.0555878
95 S 104 S 0 0.00435781
95 S 105 L 0 0.0323805
95 S 106 H 0 -0.0588635
95 S 107 S 0 -0.0151282
95 S 108 A 0 0.0144509
95 S 109 D 0 -0.0505597
95 S 110 F 0 -0.0713131
95 S 111 Q 0 -0.020173
95 S 112 M 0 -0.0389576
95 S 113 L 0 -0.0771085
95 S 114 C 0 -0.0442784
95 S 115 S 0 -0.0875197
95 S 116 S 0 -0.0441516
95 S 117 S 0 -0.037568
95 S 118 P 0 -0.0707591
95 S 119 E 0 -0.0307333
95 S 120 I 0 -0.0558523
95 S 121 A 0 -0.0283879
95 S 122 E 0 -0.0361568
95 S 123 I 0 -0.0700354
95 S 124 F 0 0.016139
95 S 125 R 0 -0.054537
95 S 126 K 0 -0.034408
95 S 127 T 0 -0.0928739
95 S 128 A 0 -0.0470364
95 S 129 L 0 -0.00395713
95 S 130 E 0 -0.0111194
95 S 131 R 0 -0.0849746
96 A 97 A 0 0.216447
96 A 98 T 0 0.508281
96 A 99 T 0 0.316766
96 A 100 V 0 0.965835
96 A 101 S 0 -0.0312521
96 A 102 L 0 0.265936
96 A 103 L 0 -0.044925
96 A 104 S 0 0.0167757
96 A 105 L 0 0.0451478
96 A 106 H 0 -0.00158903
96 A 107 S 0 -0.0563805
96 A 108 A 0 -0.00459935
96 A 109 D 0 -0.0264357
96 A 110 F 0 -0.0213981
96 A 111 Q 0 -0.0748815
96 A 112 M 0 -0.0365964
96 A 113 L 0 -0.0443967
96 A 114 C 0 -0.0379631
96 A 115 S 0 -0.0573606
96 A 116 S 0 -0.00059262
96 A 117 S 0 -0.091491
96 A 118 P 0 0.012688
96 A 119 E 0 -0.0526266
96 A 120 I 0 -0.0491088
96 A 121 A 0 -0.109619
96 A 122 E 0 -0.109719
96 A 123 I 0 -0.0552059
96 A 124 F 0 -0.0700021
96 A 125 R 0 -0.0815091
96 A 126 K 0 -0.06269
96 A 127 T 0 -0.0846652
96 A 128 A 0 -0.0417067
96 A 129 L 0 -0.13481
96 A 130 E 0 -0.0508387
96 A 131 R 0 -0.0457292
97 A 98 T 0 0.461327
97 A 99 T 0 0.161193
97 A 100 V 0 0.149293
97 A 101 S 0 0.0343245
97 A 102 L 0 -0.0274483
97 A 103 L 0 -0.00504052
97 A 104 S 0 -0.0532836
97 A 105 L 0 -0.0438399
97 A 106 H 0 -0.0618449
97 A 107 S 0 0.0391322
97 A 108 A 0 0.06464
97 A 109 D 0 -0.00812027
97 A 110 F 0 -0.0759444
97 A 111 Q 0 -0.00232388
97 A 112 M 0 0.00120944
97 A 113 L 0 0.000744248
97 A 114 C 0 -0.0547491
97 A 115 S 0 -0.0419161
97 A 116 S 0 -0.0455613
97 A 117 S 0 -0.0889715
97 A 118 P 0 -0.0593988
97 A 119 E 0 -0.0918299
97 A 120 I 0 -0.012189
97 A 121 A 0 -0.0487013
97 A 122 E 0 -0.0230603
97 A 123 I 0 -0.0634291
97 A 124 F 0 -0.0930848
97 A 125 R 0 -0.0781496
97 A 126 K 0 -0.0303259
97 A 127 T 0 -0.0394917
97 A 128 A 0 0.0139366
97 A 129 L 0 -0.0499531
97 A 130 E 0 -0.0513571
97 A 131 R 0 -0.0431835
98 T 99 T 0 0.399295
98 T 100 V 0 1.19411
98 T 101 S 0 0.0790577
98 T 102 L 0 0.0601258
98 T 103 L 0 0.0585828
98 T 104 S 0 0.0278831
98 T 105 L 0 0.0215203
98 T 106 H 0 -0.0214505
98 T 107 S 0 -0.0823743
98 T 108 A 0 -0.0488889
98 T 109 D 0 -0.0415857
98 T 110 F 0 -0.0113874
98 T 111 Q 0 -0.0294169
98 T 112 M 0 -0.0533619
98 T 113 L 0 0.0452949
98 T 114 C 0 -0.0409137
98 T 115 S 0 -0.0995449
98 T 116 S 0 -0.0642135
98 T 117 S 0 -0.0167846
98 T 118 P 0 -0.0796049
98 T 119 E 0 -0.0726154
98 T 120 I 0 -0.0756691
98 T 121 A 0 -0.0825667
98 T 122 E 0 -0.0848654
98 T 123 I 0 0.0143947
98 T 124 F 0 -0.0162693
98 T 125 R 0 -0.053741
98 T 126 K 0 -0.0356209
98 T 127 T 0 -0.0856334
98 T 128 A 0 -0.0874879
98 T 129 L 0 -0.0212646
98 T 130 E 0 -0.0655848
98 T 131 R 0 -0.0428496
99 T 100 V 0 0.266767
99 T 101 S 0 0.325477
99 T 102 L 0 0.104989
99 T 103 L 0 0.0133921
99 T 104 S 0 0.00266126
99 T 105 L 0 -0.0201271
99 T 106 H 0 0.0728013
99 T 107 S 0 -0.0200472
99 T 108 A 0 0.00306073
99 T 109 D 0 -0.0255423
99 T 110 F 0 -0.0605767
99 T 111 Q 0 0.0270102
99 T 112 M 0 0.024085
99 T 113 L 0 0.045801
99 T 114 C 0 0.0011126
99 T 115 S 0 -0.0296746
99 T 116 S 0 -0.0378531
99 T 117 S 0 -0.060184
99 T 118 P 0 -0.054686
99 T 119 E 0 -0.038657
99 T 120 I 0 0.0468218
99 T 121 A 0 0.00020283
99 T 122 E 0 -0.0473762
99 T 123 I 0 -0.0488737
99 T 124 F 0 -0.0690097
99 T 125 R 0 -0.0298142
99 T 126 K 0 -0.0177656
99 T 127 T 0 -0.0956663
99 T 128 A 0 -0.0682713
99 T 129 L 0 -0.0435476
99 T 130 E 0 -0.0640322
99 T 131 R 0 -0.100208
100 V 101 S 0 0.212451
100 V 102 L 0 0.844117
100 V 103 L 0 0.114435
100 V 104 S 0 -0.0180828
100 V 105 L 0 0.0352125
100 V 106 H 0 -0.000558314
100 V 107 S 0 -0.060752
100 V 108 A 0 0.0311782
100 V 109 D 0 -0.0524476
100 V 110 F 0 0.0122284
100 V 111 Q 0 -0.0497883
100 V 112 M 0 -0.0612318
100 V 113 L 0 -0.0223988
100 V 114 C 0 -0.069438
100 V 115 S 0 -0.00103849
100 V 116 S 0 -0.00566351
100 V 117 S 0 -0.0791998
100 V 118 P 0 -0.0641558
100 V 119 E 0 -0.0953875
100 V 120 I 0 -0.0721858
100 V 121 A 0 -0.151406
100 V 122 E 0 -0.130283
100 V 123 I 0 -0.0974396
100 V 124 F 0 -0.0920175
100 V 125 R 0 -0.0615739
100 V 126 K 0 -0.0903546
100 V 127 T 0 -0.056525
100 V 128 A 0 -0.0789006
100 V 129 L 0 -0.0690898
100 V 130 E 0 -0.0434024
100 V 131 R 0 -0.0873485
101 S 102 L 0 0.154296
101 S 103 L 0 0.346675
101 S 104 S 0 0.221215
101 S 105 L 0 0.0613296
101 S 106 H 0 -0.00891923
101 S 107 S 0 -0.022109
101 S 108 A 0 0.0385338
101 S 109 D 0 0.0172027
101 S 110 F 0 -0.00779513
101 S 111 Q 0 0.00718735
101 S 112 M 0 -0.0488652
101 S 113 L 0 0.00856071
101 S 114 C 0 -0.00365942
101 S 115 S 0 -0.00889746
101 S 116 S 0 -0.00389272
101 S 117 S 0 -0.0626318
101 S 118 P 0 -0.0893939
101 S 119 E 0 -0.0506482
101 S 120 I 0 -0.0557148
101 S 121 A 0 -0.012529
101 S 122 E 0 -0.0288212
101 S 123 I 0 -0.103593
101 S 124 F 0 -0.0591853
101 S 125 R 0 -0.057339
101 S 126 K 0 -0.0862648
101 S 127 T 0 -0.0406301
101 S 128 A 0 -0.027765
101 S 129 L 0 -0.125589
101 S 130 E 0 -0.0784565
101 S 131 R 0 -0.110249
102 L 103 L 0 0.275009
102 L 104 S 0 0.193272
102 L 105 L 0 0.0902649
102 L 106 H 0 0.0656649
102 L 107 S 0 0.0519294
102 L 108 A 0 0.0143026
102 L 109 D 0 0.0210132
102 L 110 F 0 0.0561866
102 L 111 Q 0 -0.0612521
102 L 112 M 0 0.00133677
102 L 113 L 0 -0.0180571
102 L 114 C 0 -0.0656417
102 L 115 S 0 -0.0194575
102 L 116 S 0 -0.0859706
102 L 117 S 0 0.0388608
102 L 118 P 0 -0.0898332
102 L 119 E 0 -0.0536486
102 L 120 I 0 -0.0697721
102 L 121 A 0 -0.112547
102 L 122 E 0 -0.0870721
102 L 123 I 0 -0.0942868
102 L 124 F 0 0.00238676
102 L 125 R 0 -0.112741
102 L 126 K 0 -0.131784
102 L 127 T 0 -0.113399
102 L 128 A 0 -0.110272
102 L 129 L 0 -0.112895
102 L 130 E 0 -0.0614053
102 L 131 R 0 -0.0441218
103 L 104 S 0 0.270773
103 L 105 L 0 0.20847
103 L 106 H 0 0.0612684
103 L 107 S 0 0.102092
103 L 108 A 0 0.0210088
103 L 109 D 0 0.00864904
103 L 110 F 0 0.035889
103 L 111 Q 0 0.0386148
103 L 112 M 0 -0.0181701
103 L 113 L 0 0.0595665
103 L 114 C 0 -7.86819e-05
103 L 115 S 0 0.0189297
103 L 116 S 0 -0.0722339
103 L 117 S 0 -0.0195964
103 L 118 P 0 -0.0461178
103 L 119 E 0 -0.0604279
103 L 120 I 0 -0.0462988
103 L 121 A 0 -0.100411
103 L 122 E 0 -0.00734911
103 L 123 I 0 -0.00744718
103 L 124 F 0 -0.0904819
103 L 125 R 0 -0.013613
103 L 126 K 0 -0.0730157
103 L 127 T 0 -0.0535606
103 L 128 A 0 -0.0718488
103 L 129 L 0 -0.0801236
103 L 130 E 0 -0.0876433
103 L 131 R 0 0.0531183
104 S 105 L 0 0.238409
104 S 106 H 0 0.284182
104 S 107 S 0 0.104781
104 S 108 A 0 0.0624841
104 S 109 D 0 0.046891
104 S 110 F 0 -0.00871803
104 S 111 Q 0 0.0529592
104 S 112 M 0 -0.0795786
104 S 113 L 0 -0.0311832
104 S 114 C 0 0.0619789
104 S 115 S 0 0.00389818
104 S 116 S 0 -0.0763705
104 S 117 S 0 -0.0653016
104 S 118 P 0 -0.0491493
104 S 119 E 0 -0.0256125
104 S 120 I 0 -0.0117252
104 S 121 A 0 -0.0336594
104 S 122 E 0 -0.033724
104 S 123 I 0 -0.0788242
104 S 124 F 0 -0.0777426
104 S 125 R 0 -0.0438043
104 S 126 K 0 -0.0466578
104 S 127 T 0 -0.0666892
104 S 128 A 0 -0.0209664
104 S 129 L 0 -0.0918592
104 S 130 E 0 -0.0652968
104 S 131 R 0 -0.0885454
105 L 106 H 0 0.184414
105 L 107 S 0 0.11816
105 L 108 A 0 0.0927435
105 L 109 D 0 0.0882068
105 L 110 F 0 0.22284
105 L 111 Q 0 0.0293159
105 L 112 M 0 -0.00531966
105 L 113 L 0 0.0519169
105 L 114 C 0 0.00918229
105 L 115 S 0 0.0117967
105 L 116 S 0 0.0291407
105 L 117 S 0 -0.0473746
105 L 118 P 0 -0.0165227
105 L 119 E 0 0.0391487
105 L 120 I 0 -0.0584585
105 L 121 A 0 -0.0248031
105 L 122 E 0 -0.0471498
105 L 123 I 0 0.0275956
105 L 124 F 0 -0.00284652
105 L 125 R 0 -0.0778486
105 L 126 K 0 -0.0245461
105 L 127 T 0 -0.0554423
105 L 128 A 0 -0.0380257
105 L 129 L 0 -0.00392381
105 L 130 E 0 -0.0295419
105 L 131 R 0 0.0236432
106 H 107 S 0 0.31403
106 H 108 A 0 0.454177
106 H 109 D 0 0.908851
106 H 110 F 0 0.0900242
106 H 111 Q 0 0.08475
106 H 112 M 0 0.140355
106 H 113 L 0 0.00756225
106 H 114 C 0 -0.00935632
106 H 115 S 0 0.0227796
106 H 116 S 0 0.0280096
106 H 117 S 0 -0.00303508
106 H 118 P 0 -0.0540166
106 H 119 E 0 -0.0174237
106 H 120 I 0 -0.04891
106 H 121 A 0 -0.0727815
106 H 122 E 0 -0.0569577
106 H 123 I 0 -0.000135649
106 H 124 F 0 -0.0401487
106 H 125 R 0 -0.0629024
106 H 126 K 0 -0.0554951
106 H 127 T 0 -0.0688745
106 H 128 A 0 0.00426031
106 H 129 L 0 -0.01572
106 H 130 E 0 -0.0664691
106 H 131 R 0 -0.0771988
107 S 108 A 0 0.327759
107 S 109 D 0 0.178583
107 S 110 F 0 0.200208
107 S 111 Q 0 0.702638
107 S 112 M 0 0.0169666
107 S 113 L 0 0.0317182
107 S 114 C 0 0.162201
107 S 115 S 0 -0.0419837
107 S 116 S 0 -0.0118341
107 S 117 S 0 0.0273653
107 S 118 P 0 -0.00201204
107 S 119 E 0 -0.0802802
107 S 120 I 0 -0.014078
107 S 121 A 0 0.0087933
107 S 122 E 0 0.0173559
107 S 123 I 0 -0.0321485
107 S 124 F 0 -0.0325261
107 S 125 R 0 -0.0553623
107 S 126 K 0 0.0983985
107 S 127 T 0 -0.0695658
107 S 128 A 0 0.0140323
107 S 129 L 0 -0.0210817
107 S 130 E 0 -0.0611216
107 S 131 R 0 -0.0509194
108 A 109 D 0 0.366657
108 A 110 F 0 0.201736
108 A 111 Q 0 0.20544
108 A 112 M 0 0.29935
108 A 113 L 0 0.0924642
108 A 114 C 0 -0.00535311
108 A 115 S 0 0.0642599
108 A 116 S 0 0.0270095
108 A 117 S 0 -0.019689
108 A 118 P 0 0.0312918
108 A 119 E 0 0.0744092
108 A 120 I 0 -0.0145856
108 A 121 A 0 -0.0616237
108 A 122 E 0 -0.020573
108 A 123 I 0 -0.0234176
108 A 124 F 0 -0.059355
108 A 125 R 0 -0.0292697
108 A 126 K 0 0.0392078
108 A 127 T 0 -0.0511635
108 A 128 A 0 -0.00694642
108 A 129 L 0 -0.0365949
108 A 130 E 0 -0.00316651
108 A 131 R 0 -0.0439937
109 D 110 F 0 0.256592
109 D 111 Q 0 0.236953
109 D 112 M 0 0.529403
109 D 113 L 0 0.147332
109 D 114 C 0 0.0657216
109 D 115 S 0 0.0378478
109 D 116 S 0 0.0603193
109 D 117 S 0 -0.00439671
109 D 118 P 0 0.0048833
109 D 119 E 0 0.0144273
109 D 120 I 0 -0.0346494
109 D 121 A 0 -0.0153483
109 D 122 E 0 0.0157882
109 D 123 I 0 0.045637
109 D 124 F 0 -0.133772
109 D 125 R 0 -0.068966
109 D 126 K 0 -0.0435924
109 D 127 T 0 -0.0105984
109 D 128 A 0 -0.0215839
109 D 129 L 0 -0.0421089
109 D 130 E 0 0.0428255
109 D 131 R 0 -0.0401699
110 F 111 Q 0 0.315071
110 F 112 M 0 0.209133
110 F 113 L 0 0.238345
110 F 114 C 0 0.386502
110 F 115 S 0 0.0176744
110 F 116 S 0 -0.0126905
110 F 117 S 0 0.030671
110 F 118 P 0 0.0415927
110 F 119 E 0 -0.00546483
110 F 120 I 0 0.20547
110 F 121 A 0 0.0319821
110 F 122 E 0 -0.117896
110 F 123 I 0 0.00450297
110 F 124 F 0 0.171714
110 F 125 R 0 0.031203
110 F 126 K 0 -0.0461749
110 F 127 T 0 -0.0124235
110 F 128 A 0 -0.0191036
110 F 129 L 0 -0.0224321
110 F 130 E 0 -0.0122207
110 F 131 R 0 0.0314892
111 Q 112 M 0 0.440496
111 Q 113 L 0 0.275656
111 Q 114 C 0 0.14543
111 Q 115 S 0 0.371602
111 Q 116 S 0 0.0756211
111 Q 117 S 0 0.0623518
111 Q 118 P 0 0.0530814
111 Q 119 E 0 0.069196
111 Q 120 I 0 0.056761
111 Q 121 A 0 0.0837604
111 Q 122 E 0 0.124947
111 Q 123 I 0 -0.0215909
111 Q 124 F 0 0.0185639
111 Q 125 R 0 -0.00280612
111 Q 126 K 0 0.0944428
111 Q 127 T 0 0.0308488
111 Q 128 A 0 -0.0495712
111 Q 129 L 0 -0.0160139
111 Q 130 E 0 -0.00543895
111 Q 131 R 0 -0.0866384
112 M 113 L 0 0.454291
112 M 114 C 0 0.323646
112 M 115 S 0 0.309147
112 M 116 S 0 0.559908
112 M 117 S 0 0.0981549
112 M 118 P 0 0.0403472
112 M 119 E 0 0.0676899
112 M 120 I 0 0.00259358
112 M 121 A 0 -0.0205346
112 M 122 E 0 -0.0281884
112 M 123 I 0 -0.0133659
112 M 124 F 0 0.0164979
112 M 125 R 0 -0.059301
112 M 126 K 0 0.0308967
112 M 127 T 0 -0.0219934
112 M 128 A 0 -0.101723
112 M 129 L 0 -0.0386307
112 M 130 E 0 -0.00126176
112 M 131 R 0 -0.0507481
113 L 114 C 0 0.546554
113 L 115 S 0 0.305765
113 L 116 S 0 0.237664
113 L 117 S 0 0.239748
113 L 118 P 0 0.149943
113 L 119 E 0 0.00822076
113 L 120 I 0 0.308455
113 L 121 A 0 0.0800908
113 L 122 E 0 -0.0287377
113 L 123 I 0 0.00626179
113 L 124 F 0 0.0142269
113 L 125 R 0 -0.0881479
113 L 126 K 0 -0.0337892
113 L 127 T 0 -0.0316066
113 L 128 A 0 -0.0995997
113 L 129 L 0 0.0176656
113 L 130 E 0 -0.0260593
113 L 131 R 0 0.0333804
114 C 115 S 0 0.550407
114 C 116 S 0 0.265971
114 C 117 S 0 0.203064
114 C 118 P 0 0.216814
114 C 119 E 0 0.0534497
114 C 120 I 0 0.118603
114 C 121 A 0 0.192233
114 C 122 E 0 0.0865138
114 C 123 I 0 0.0603903
114 C 124 F 0 0.128128
114 C 125 R 0 0.00599973
114 C 126 K 0 -0.00448045
114 C 127 T 0 0.00407741
114 C 128 A 0 -0.0125435
114 C 129 L 0 -0.0289548
114 C 130 E 0 0.027756
114 C 131 R 0 -0.0266049
115 S 116 S 0 0.742114
115 S 117 S 0 0.337507
115 S 118 P 0 0.22498
115 S 119 E 0 0.238407
115 S 120 I 0 0.0506571
115 S 121 A 0 0.207937
115 S 122 E 0 0.310706
115 S 123 I 0 -0.0260207
115 S 124 F 0 0.0365503
115 S 125 R 0 0.018383
115 S 126 K 0 0.0603994
115 S 127 T 0 -0.0574456
115 S 128 A 0 -0.0317547
115 S 129 L 0 -0.034964
115 S 130 E 0 0.0326344
115 S 131 R 0 -0.0280669
116 S 117 S 0 0.690629
116 S 118 P 0 0.33673
116 S 119 E 0 0.16086
116 S 120 I 0 0.064835
116 S 121 A 0 0.104115
116 S 122 E 0 0.0577853
116 S 123 I 0 0.00659244
116 S 124 F 0 0.0691161
116 S 125 R 0 0.0184241
116 S 126 K 0 0.0185546
116 S 127 T 0 -0.0297439
116 S 128 A 0 -0.00856357
116 S 129 L 0 -0.0101446
116 S 130 E 0 -0.018027
116 S 131 R 0 -0.0689099
117 S 118 P 0 1.03214
117 S 119 E 0 0.491011
117 S 120 I 0 0.300382
117 S 121 A 0 0.259305
117 S 122 E 0 0.174182
117 S 123 I 0 0.0361795
117 S 124 F 0 0.0854304
117 S 125 R 0 0.0454855
117 S 126 K 0 0.00834033
117 S 127 T 0 -0.0193357
117 S 128 A 0 0.0301478
117 S 129 L 0 -0.0111027
117 S 130 E 0 -0.0688062
117 S 131 R 0 -0.00512141
118 P 119 E 0 0.84072
118 P 120 I 0 0.442356
118 P 121 A 0 0.479464
118 P 122 E 0 0.307303
118 P 123 I 0 0.0600461
118 P 124 F 0 0.159357
118 P 125 R 0 0.0733741
118 P 126 K 0 0.0233862
118 P 127 T 0 -0.00860275
118 P 128 A 0 0.0640108
118 P 129 L 0 0.0419757
118 P 130 E 0 0.0228461
118 P 131 R 0 0.0165059
119 E 120 I 0 0.686862
119 E 121 A 0 0.378026
119 E 122 E 0 0.318068
119 E 123 I 0 0.234467
119 E 124 F 0 0.107173
119 E 125 R 0 0.0847646
119 E 126 K 0 0.0648801
119 E 127 T 0 0.0427755
119 E 128 A 0 -0.0202779
119 E 129 L 0 -0.0108583
119 E 130 E 0 0.0474701
119 E 131 R 0 -0.0372332
120 I 121 A 0 0.70681
120 I 122 E 0 0.425991
120 I 123 I 0 0.294583
120 I 124 F 0 0.202399
120 I 125 R 0 0.133815
120 I 126 K 0 0.0367821
120 I 127 T 0 0.132415
120 I 128 A 0 0.00225178
120 I 129 L 0 0.0299727
120 I 130 E 0 -0.0353864
120 I 131 R 0 0.0510398
121 A 122 E 0 0.856204
121 A 123 I 0 0.430377
121 A 124 F 0 0.253637
121 A 125 R 0 0.496884
121 A 126 K 0 0.156632
121 A 127 T 0 0.120513
121 A 128 A 0 0.133753
121 A 129 L 0 0.187795
121 A 130 E 0 0.0322188
121 A 131 R 0 0.0534627
122 E 123 I 0 0.641486
122 E 124 F 0 0.421138
122 E 125 R 0 0.374915
122 E 126 K 0 0.366334
122 E 127 T 0 0.124548
122 E 128 A 0 0.12221
122 E 129 L 0 0.195892
122 E 130 E 0 0.0248774
122 E 131 R 0 0.0387062
123 I 124 F 0 0.861858
123 I 125 R 0 0.423758
123 I 126 K 0 0.350725
123 I 127 T 0 0.293251
123 I 128 A 0 0.0716129
123 I 129 L 0 0.135673
123 I 130 E 0 0.0456318
123 I 131 R 0 0.020505
124 F 125 R 0 0.837157
124 F 126 K 0 0.401731
124 F 127 T 0 0.269244
124 F 128 A 0 0.283922
124 F 129 L 0 0.13999
124 F 130 E 0 0.0780934
124 F 131 R 0 0.0966872
125 R 126 K 0 0.904796
125 R 127 T 0 0.426205
125 R 128 A 0 0.524204
125 R 129 L 0 0.417055
125 R 130 E 0 0.0806268
125 R 131 R 0 0.142529
126 K 127 T 0 0.869466
126 K 128 A 0 0.50658
126 K 129 L 0 0.325714
126 K 130 E 0 0.23024
126 K 131 R 0 0.186498
127 T 128 A 0 0.977604
127 T 129 L 0 0.551132
127 T 130 E 0 0.355042
127 T 131 R 0 0.586
128 A 129 L 0 1.08228
128 A 130 E 0 0.518668
128 A 131 R 0 0.395107
129 L 130 E 0 1.12153
129 L 131 R 0 0.773742
130 E 131 R 0 1.7143
