# Supplementary material for: Combining Evolutionary Information and an Iterative Sampling Strategy for Accurate Protein Structure Prediction
Source: PLoS Comput Biol. 2015 Dec 29;11(12):e1004661. doi: 10.1371/journal.pcbi.1004661 (PMC4694711; doi:10.1371/journal.pcbi.1004661)
Supplement: S2 File — FASTA sequences and PLM contact predictions for all targets of the benchmark set. (ZIP) [file pcbi.1004661.s004.zip › data/pconsfold_benchmarkset/contactpredictions/2cua_PLM.txt]

42 G 43 P 0 1.7472
42 G 44 N 0 0.832137
42 G 45 Q 0 0.554891
42 G 46 Y 0 0.33641
42 G 47 T 0 0.256216
42 G 48 V 0 0.142183
42 G 49 Y 0 0.117555
42 G 50 V 0 0.0541621
42 G 51 L 0 0.196102
42 G 52 A 0 0.0545116
42 G 53 F 0 0.100584
42 G 54 A 0 -0.0553179
42 G 55 F 0 -0.04348
42 G 56 G 0 -0.030081
42 G 57 Y 0 -0.0104107
42 G 58 Q 0 0.046393
42 G 59 P 0 -0.057155
42 G 60 N 0 -0.0392869
42 G 61 P 0 0.00107141
42 G 62 I 0 -0.0104981
42 G 63 E 0 -0.014745
42 G 64 V 0 -0.0719457
42 G 65 P 0 0.000316067
42 G 66 Q 0 -0.0125319
42 G 67 G 0 -0.0003328
42 G 68 A 0 0.0293537
42 G 69 E 0 0.085176
42 G 70 I 0 -0.0527424
42 G 71 V 0 -0.0716265
42 G 72 F 0 -0.0501393
42 G 73 K 0 -0.00730761
42 G 74 I 0 -0.032346
42 G 75 T 0 -0.121478
42 G 76 S 0 -0.0558481
42 G 77 P 0 -0.0239754
42 G 78 D 0 -0.0856976
42 G 79 V 0 -0.155195
42 G 80 I 0 -0.102917
42 G 81 H 0 -0.114479
42 G 82 G 0 -0.0641161
42 G 83 F 0 -0.0639013
42 G 84 H 0 -0.0232543
42 G 85 V 0 -0.0746734
42 G 86 E 0 -0.00486402
42 G 87 G 0 -0.102281
42 G 88 T 0 -0.11522
42 G 89 N 0 -0.126197
42 G 90 I 0 -0.0655184
42 G 91 N 0 -0.104122
42 G 92 V 0 -0.0602775
42 G 93 E 0 -0.0964601
42 G 94 V 0 -0.0455589
42 G 95 L 0 -0.0129527
42 G 96 P 0 -0.0717776
42 G 97 G 0 -0.090165
42 G 98 E 0 -0.0310537
42 G 99 V 0 -0.110109
42 G 100 S 0 -0.131096
42 G 101 T 0 -0.0422967
42 G 102 V 0 -0.0301822
42 G 103 R 0 0.0541859
42 G 104 Y 0 -0.0628802
42 G 105 T 0 -0.0211663
42 G 106 F 0 -0.0914088
42 G 107 K 0 0.060261
42 G 108 R 0 0.0156023
42 G 109 P 0 0.0147524
42 G 110 G 0 -0.0390848
42 G 111 E 0 -0.0672226
42 G 112 Y 0 -0.0742359
42 G 113 R 0 -0.0854992
42 G 114 I 0 -0.166744
42 G 115 I 0 -0.0666023
42 G 116 C 0 -0.120112
42 G 117 N 0 -0.0484678
42 G 118 Q 0 -0.0981351
42 G 119 Y 0 -0.092678
42 G 120 C 0 -0.114259
42 G 121 G 0 -0.0466423
42 G 122 L 0 -0.0613621
42 G 123 G 0 -0.0948501
42 G 124 H 0 -0.155677
42 G 125 Q 0 -0.0632961
42 G 126 N 0 -0.0756466
42 G 127 M 0 -0.169643
42 G 128 F 0 -0.0891357
42 G 129 G 0 -0.068833
42 G 130 T 0 -0.0636321
42 G 131 I 0 -0.053392
43 P 44 N 0 1.2267
43 P 45 Q 0 0.739275
43 P 46 Y 0 0.378584
43 P 47 T 0 0.242477
43 P 48 V 0 0.146783
43 P 49 Y 0 0.0862087
43 P 50 V 0 0.0933465
43 P 51 L 0 0.0670257
43 P 52 A 0 0.00408767
43 P 53 F 0 0.121262
43 P 54 A 0 -0.01591
43 P 55 F 0 -0.076806
43 P 56 G 0 0.00970845
43 P 57 Y 0 0.0038324
43 P 58 Q 0 -0.00140985
43 P 59 P 0 -0.062202
43 P 60 N 0 -0.0435575
43 P 61 P 0 -0.0348707
43 P 62 I 0 -0.0108687
43 P 63 E 0 0.0126974
43 P 64 V 0 -0.0114688
43 P 65 P 0 -0.057578
43 P 66 Q 0 -0.0274467
43 P 67 G 0 0.0981705
43 P 68 A 0 0.0306204
43 P 69 E 0 -0.0257688
43 P 70 I 0 -0.0617584
43 P 71 V 0 -0.0784771
43 P 72 F 0 -0.0832941
43 P 73 K 0 -0.0107679
43 P 74 I 0 -0.0939066
43 P 75 T 0 -0.127043
43 P 76 S 0 -0.0234903
43 P 77 P 0 -0.0543048
43 P 78 D 0 -0.0760902
43 P 79 V 0 -0.132917
43 P 80 I 0 -0.0417651
43 P 81 H 0 -0.0631473
43 P 82 G 0 -0.0576361
43 P 83 F 0 -0.0618738
43 P 84 H 0 -0.0787663
43 P 85 V 0 -0.0895922
43 P 86 E 0 -0.115704
43 P 87 G 0 -0.104616
43 P 88 T 0 -0.0843435
43 P 89 N 0 -0.106198
43 P 90 I 0 -0.0171208
43 P 91 N 0 -0.103893
43 P 92 V 0 -0.0162974
43 P 93 E 0 -0.0510196
43 P 94 V 0 -0.0745118
43 P 95 L 0 -0.0637579
43 P 96 P 0 -0.0787093
43 P 97 G 0 -0.11497
43 P 98 E 0 -0.0865988
43 P 99 V 0 -0.0967288
43 P 100 S 0 -0.0932588
43 P 101 T 0 -0.0293088
43 P 102 V 0 -0.0554691
43 P 103 R 0 -0.0613295
43 P 104 Y 0 -0.0686133
43 P 105 T 0 -0.0542349
43 P 106 F 0 -0.0430586
43 P 107 K 0 -0.0261715
43 P 108 R 0 -0.0745293
43 P 109 P 0 -0.0422343
43 P 110 G 0 0.0168499
43 P 111 E 0 -0.0951414
43 P 112 Y 0 -0.0968052
43 P 113 R 0 -0.107125
43 P 114 I 0 -0.133122
43 P 115 I 0 -0.0833216
43 P 116 C 0 -0.057919
43 P 117 N 0 -0.0760136
43 P 118 Q 0 -0.077576
43 P 119 Y 0 -0.108107
43 P 120 C 0 -0.125435
43 P 121 G 0 -0.0924303
43 P 122 L 0 -0.065141
43 P 123 G 0 -0.082858
43 P 124 H 0 -0.0770245
43 P 125 Q 0 -0.0757942
43 P 126 N 0 -0.0767717
43 P 127 M 0 -0.0895058
43 P 128 F 0 -0.146467
43 P 129 G 0 -0.0985679
43 P 130 T 0 -0.0550483
43 P 131 I 0 -0.122125
44 N 45 Q 0 1.18492
44 N 46 Y 0 0.635108
44 N 47 T 0 0.444033
44 N 48 V 0 0.3088
44 N 49 Y 0 0.179178
44 N 50 V 0 0.136509
44 N 51 L 0 0.0860445
44 N 52 A 0 0.134219
44 N 53 F 0 0.137238
44 N 54 A 0 -0.0179155
44 N 55 F 0 -0.00815778
44 N 56 G 0 -0.0161214
44 N 57 Y 0 -0.00879195
44 N 58 Q 0 -0.0169854
44 N 59 P 0 -0.0333367
44 N 60 N 0 -0.0435843
44 N 61 P 0 -0.0500635
44 N 62 I 0 0.0359848
44 N 63 E 0 -0.111793
44 N 64 V 0 -0.0949563
44 N 65 P 0 -0.015857
44 N 66 Q 0 -0.103743
44 N 67 G 0 -0.00772693
44 N 68 A 0 0.0734181
44 N 69 E 0 0.0120743
44 N 70 I 0 -0.130147
44 N 71 V 0 0.00504941
44 N 72 F 0 -0.0931782
44 N 73 K 0 -0.0803558
44 N 74 I 0 -0.0494735
44 N 75 T 0 -0.0932919
44 N 76 S 0 -0.0804667
44 N 77 P 0 -0.0733828
44 N 78 D 0 -0.0771218
44 N 79 V 0 -0.102673
44 N 80 I 0 -0.124744
44 N 81 H 0 -0.0827551
44 N 82 G 0 -0.0906303
44 N 83 F 0 -0.0695213
44 N 84 H 0 -0.129309
44 N 85 V 0 -0.144427
44 N 86 E 0 -0.103466
44 N 87 G 0 -0.0999219
44 N 88 T 0 -0.0877208
44 N 89 N 0 -0.0778931
44 N 90 I 0 -0.051448
44 N 91 N 0 -0.0950372
44 N 92 V 0 -0.0131699
44 N 93 E 0 -0.0962251
44 N 94 V 0 -0.0296185
44 N 95 L 0 -0.0904959
44 N 96 P 0 -0.0844064
44 N 97 G 0 -0.0858432
44 N 98 E 0 -0.00630576
44 N 99 V 0 -0.162302
44 N 100 S 0 -0.0932946
44 N 101 T 0 -0.0126378
44 N 102 V 0 -0.0418771
44 N 103 R 0 -0.0612334
44 N 104 Y 0 -0.0808452
44 N 105 T 0 -0.0440675
44 N 106 F 0 -0.102468
44 N 107 K 0 -0.0287489
44 N 108 R 0 0.0281604
44 N 109 P 0 -0.0538485
44 N 110 G 0 -0.0796773
44 N 111 E 0 -0.0905128
44 N 112 Y 0 -0.0684822
44 N 113 R 0 -0.0843948
44 N 114 I 0 -0.120485
44 N 115 I 0 -0.0129097
44 N 116 C 0 -0.129396
44 N 117 N 0 -0.0928048
44 N 118 Q 0 -0.116157
44 N 119 Y 0 -0.0822332
44 N 120 C 0 -0.100958
44 N 121 G 0 -0.111913
44 N 122 L 0 -0.0644144
44 N 123 G 0 -0.116625
44 N 124 H 0 -0.0964691
44 N 125 Q 0 -0.0768462
44 N 126 N 0 -0.0825665
44 N 127 M 0 -0.135353
44 N 128 F 0 -0.0903154
44 N 129 G 0 -0.0788701
44 N 130 T 0 -0.103054
44 N 131 I 0 -0.0472646
45 Q 46 Y 0 1.01797
45 Q 47 T 0 0.545007
45 Q 48 V 0 0.306043
45 Q 49 Y 0 0.164841
45 Q 50 V 0 0.108212
45 Q 51 L 0 0.0536821
45 Q 52 A 0 0.0171545
45 Q 53 F 0 0.0555634
45 Q 54 A 0 0.0280154
45 Q 55 F 0 -0.0163247
45 Q 56 G 0 -0.0187292
45 Q 57 Y 0 -0.0294966
45 Q 58 Q 0 0.0450364
45 Q 59 P 0 0.0462218
45 Q 60 N 0 0.0266499
45 Q 61 P 0 -0.0238441
45 Q 62 I 0 0.0343766
45 Q 63 E 0 -0.0639131
45 Q 64 V 0 -0.104534
45 Q 65 P 0 -0.114366
45 Q 66 Q 0 -0.0431592
45 Q 67 G 0 0.0332206
45 Q 68 A 0 0.21308
45 Q 69 E 0 0.30068
45 Q 70 I 0 -0.0897838
45 Q 71 V 0 -0.0172703
45 Q 72 F 0 -0.0572633
45 Q 73 K 0 -0.05329
45 Q 74 I 0 -0.0855768
45 Q 75 T 0 -0.106288
45 Q 76 S 0 -0.0753457
45 Q 77 P 0 0.0839059
45 Q 78 D 0 -0.167765
45 Q 79 V 0 -0.149789
45 Q 80 I 0 -0.0287784
45 Q 81 H 0 -0.104565
45 Q 82 G 0 -0.0982231
45 Q 83 F 0 -0.043384
45 Q 84 H 0 -0.0672111
45 Q 85 V 0 -0.0503644
45 Q 86 E 0 -0.123249
45 Q 87 G 0 -0.0789795
45 Q 88 T 0 -0.090755
45 Q 89 N 0 -0.116556
45 Q 90 I 0 -0.134245
45 Q 91 N 0 -0.169175
45 Q 92 V 0 0.0221303
45 Q 93 E 0 -0.133537
45 Q 94 V 0 -0.0211149
45 Q 95 L 0 0.0775
45 Q 96 P 0 -0.0807154
45 Q 97 G 0 -0.0693551
45 Q 98 E 0 -0.0977874
45 Q 99 V 0 -0.119343
45 Q 100 S 0 -0.135455
45 Q 101 T 0 -0.0267128
45 Q 102 V 0 -0.0343246
45 Q 103 R 0 0.017472
45 Q 104 Y 0 -0.0633804
45 Q 105 T 0 0.00355769
45 Q 106 F 0 -0.0043072
45 Q 107 K 0 -0.006329
45 Q 108 R 0 -0.0864398
45 Q 109 P 0 -0.0610371
45 Q 110 G 0 -0.0968589
45 Q 111 E 0 -0.0304786
45 Q 112 Y 0 -0.0946143
45 Q 113 R 0 -0.0972675
45 Q 114 I 0 -0.186394
45 Q 115 I 0 -0.0544024
45 Q 116 C 0 -0.112621
45 Q 117 N 0 -0.0701439
45 Q 118 Q 0 -0.178311
45 Q 119 Y 0 -0.105448
45 Q 120 C 0 -0.184258
45 Q 121 G 0 -0.165961
45 Q 122 L 0 -0.0816586
45 Q 123 G 0 -0.0953739
45 Q 124 H 0 -0.175908
45 Q 125 Q 0 -0.0992825
45 Q 126 N 0 -0.0272239
45 Q 127 M 0 -0.19326
45 Q 128 F 0 -0.125411
45 Q 129 G 0 -0.107378
45 Q 130 T 0 -0.100338
45 Q 131 I 0 -0.0956757
46 Y 47 T 0 0.923444
46 Y 48 V 0 0.567718
46 Y 49 Y 0 0.301059
46 Y 50 V 0 0.194844
46 Y 51 L 0 0.140403
46 Y 52 A 0 0.144247
46 Y 53 F 0 0.019249
46 Y 54 A 0 0.108623
46 Y 55 F 0 0.0132651
46 Y 56 G 0 0.0346648
46 Y 57 Y 0 0.0253661
46 Y 58 Q 0 -0.0520727
46 Y 59 P 0 -0.0487243
46 Y 60 N 0 -0.0109812
46 Y 61 P 0 -0.0661545
46 Y 62 I 0 -0.0223493
46 Y 63 E 0 -0.0891213
46 Y 64 V 0 -0.0692719
46 Y 65 P 0 0.0245337
46 Y 66 Q 0 -0.0381386
46 Y 67 G 0 0.00483746
46 Y 68 A 0 0.108184
46 Y 69 E 0 -0.0236696
46 Y 70 I 0 0.0358163
46 Y 71 V 0 0.0160147
46 Y 72 F 0 -0.0494114
46 Y 73 K 0 -0.106834
46 Y 74 I 0 -0.0424404
46 Y 75 T 0 -0.0366102
46 Y 76 S 0 -0.159574
46 Y 77 P 0 -0.0407698
46 Y 78 D 0 -0.100333
46 Y 79 V 0 -0.11037
46 Y 80 I 0 -0.121124
46 Y 81 H 0 -0.115319
46 Y 82 G 0 -0.0404713
46 Y 83 F 0 -0.0905611
46 Y 84 H 0 -0.0616954
46 Y 85 V 0 -0.118578
46 Y 86 E 0 -0.0814808
46 Y 87 G 0 -0.0791511
46 Y 88 T 0 -0.0549829
46 Y 89 N 0 -0.104742
46 Y 90 I 0 -0.0681878
46 Y 91 N 0 -0.103555
46 Y 92 V 0 -0.0224638
46 Y 93 E 0 -0.0937844
46 Y 94 V 0 -0.113601
46 Y 95 L 0 -0.0706961
46 Y 96 P 0 -0.0672189
46 Y 97 G 0 -0.0860939
46 Y 98 E 0 -0.0815707
46 Y 99 V 0 -0.088056
46 Y 100 S 0 -0.110256
46 Y 101 T 0 -0.0917953
46 Y 102 V 0 -0.0582291
46 Y 103 R 0 -0.076198
46 Y 104 Y 0 -0.0656013
46 Y 105 T 0 -0.04008
46 Y 106 F 0 -0.12282
46 Y 107 K 0 -0.0262762
46 Y 108 R 0 -0.0660813
46 Y 109 P 0 -0.0703056
46 Y 110 G 0 -0.0339898
46 Y 111 E 0 -0.0677705
46 Y 112 Y 0 -0.0815455
46 Y 113 R 0 -0.0672097
46 Y 114 I 0 -0.0884851
46 Y 115 I 0 -0.0295705
46 Y 116 C 0 -0.117066
46 Y 117 N 0 0.00475237
46 Y 118 Q 0 -0.08469
46 Y 119 Y 0 -0.0253087
46 Y 120 C 0 -0.11153
46 Y 121 G 0 -0.118757
46 Y 122 L 0 -0.0740563
46 Y 123 G 0 -0.122939
46 Y 124 H 0 -0.046273
46 Y 125 Q 0 -0.063349
46 Y 126 N 0 -0.0841766
46 Y 127 M 0 -0.110257
46 Y 128 F 0 -0.0627159
46 Y 129 G 0 -0.0756917
46 Y 130 T 0 -0.0981262
46 Y 131 I 0 -0.0781407
47 T 48 V 0 1.05219
47 T 49 Y 0 0.607778
47 T 50 V 0 0.239637
47 T 51 L 0 0.205391
47 T 52 A 0 0.0558787
47 T 53 F 0 0.0421293
47 T 54 A 0 0.0889738
47 T 55 F 0 0.107575
47 T 56 G 0 0.0492412
47 T 57 Y 0 -0.057118
47 T 58 Q 0 0.0185974
47 T 59 P 0 -0.0119396
47 T 60 N 0 -0.0305685
47 T 61 P 0 -0.0337355
47 T 62 I 0 0.025962
47 T 63 E 0 -0.0396774
47 T 64 V 0 -0.109649
47 T 65 P 0 -0.0518449
47 T 66 Q 0 -0.0601233
47 T 67 G 0 -0.0297017
47 T 68 A 0 0.0765986
47 T 69 E 0 -0.0421143
47 T 70 I 0 -0.0288874
47 T 71 V 0 0.173279
47 T 72 F 0 -0.0542688
47 T 73 K 0 0.153178
47 T 74 I 0 -0.0613443
47 T 75 T 0 -0.0236867
47 T 76 S 0 -0.0499515
47 T 77 P 0 -0.0168483
47 T 78 D 0 -0.100384
47 T 79 V 0 -0.111033
47 T 80 I 0 -0.0982918
47 T 81 H 0 -0.0654377
47 T 82 G 0 -0.112998
47 T 83 F 0 -0.0925829
47 T 84 H 0 -0.116347
47 T 85 V 0 -0.0753928
47 T 86 E 0 -0.105723
47 T 87 G 0 -0.00644586
47 T 88 T 0 -0.0900106
47 T 89 N 0 -0.0828209
47 T 90 I 0 -0.113406
47 T 91 N 0 -0.0875696
47 T 92 V 0 -0.126027
47 T 93 E 0 0.0103382
47 T 94 V 0 -0.113582
47 T 95 L 0 -0.0584698
47 T 96 P 0 -0.0702802
47 T 97 G 0 -0.00165131
47 T 98 E 0 -0.0309521
47 T 99 V 0 -0.0982682
47 T 100 S 0 -0.0850325
47 T 101 T 0 -0.0392158
47 T 102 V 0 -0.113617
47 T 103 R 0 -0.071593
47 T 104 Y 0 -0.0947306
47 T 105 T 0 -0.11629
47 T 106 F 0 -0.0986291
47 T 107 K 0 -0.0643058
47 T 108 R 0 -0.00684535
47 T 109 P 0 -0.0683642
47 T 110 G 0 -0.0610971
47 T 111 E 0 -0.067284
47 T 112 Y 0 -0.0797409
47 T 113 R 0 -0.119276
47 T 114 I 0 -0.0498661
47 T 115 I 0 -0.0959873
47 T 116 C 0 -0.0955447
47 T 117 N 0 -0.111519
47 T 118 Q 0 -0.0710776
47 T 119 Y 0 -0.0965789
47 T 120 C 0 -0.157033
47 T 121 G 0 -0.0637816
47 T 122 L 0 -0.124648
47 T 123 G 0 -0.0891145
47 T 124 H 0 -0.142392
47 T 125 Q 0 -0.11462
47 T 126 N 0 -0.0648951
47 T 127 M 0 -0.12097
47 T 128 F 0 -0.131261
47 T 129 G 0 -0.105405
47 T 130 T 0 -0.120568
47 T 131 I 0 -0.0955393
48 V 49 Y 0 0.889727
48 V 50 V 0 0.43634
48 V 51 L 0 0.277069
48 V 52 A 0 0.210728
48 V 53 F 0 0.164341
48 V 54 A 0 0.164029
48 V 55 F 0 0.102664
48 V 56 G 0 0.0195278
48 V 57 Y 0 0.0859633
48 V 58 Q 0 0.00302381
48 V 59 P 0 -0.0820361
48 V 60 N 0 -0.139517
48 V 61 P 0 -0.079823
48 V 62 I 0 0.221678
48 V 63 E 0 -0.0355335
48 V 64 V 0 0.130855
48 V 65 P 0 -0.0482698
48 V 66 Q 0 -0.0363317
48 V 67 G 0 -0.0385241
48 V 68 A 0 -0.0333634
48 V 69 E 0 -0.00282365
48 V 70 I 0 -0.0763965
48 V 71 V 0 -0.119268
48 V 72 F 0 0.120157
48 V 73 K 0 -0.156594
48 V 74 I 0 -0.051381
48 V 75 T 0 -0.0257444
48 V 76 S 0 -0.0928132
48 V 77 P 0 -0.0807167
48 V 78 D 0 -0.0984722
48 V 79 V 0 -0.12273
48 V 80 I 0 -0.0995154
48 V 81 H 0 -0.0871075
48 V 82 G 0 -0.121893
48 V 83 F 0 -0.070045
48 V 84 H 0 -0.104827
48 V 85 V 0 -0.0453332
48 V 86 E 0 0.0225442
48 V 87 G 0 -0.0899143
48 V 88 T 0 -0.0490883
48 V 89 N 0 -0.131265
48 V 90 I 0 -0.0867327
48 V 91 N 0 -0.139868
48 V 92 V 0 -0.00228228
48 V 93 E 0 -0.0850222
48 V 94 V 0 -0.0929425
48 V 95 L 0 -0.127372
48 V 96 P 0 -0.109404
48 V 97 G 0 -0.0645265
48 V 98 E 0 -0.13351
48 V 99 V 0 -0.16047
48 V 100 S 0 -0.11218
48 V 101 T 0 -0.133016
48 V 102 V 0 -0.0311419
48 V 103 R 0 -0.0764516
48 V 104 Y 0 -0.0793147
48 V 105 T 0 -0.0516311
48 V 106 F 0 -0.0415928
48 V 107 K 0 -0.0638164
48 V 108 R 0 -0.0757917
48 V 109 P 0 -0.051341
48 V 110 G 0 -0.00550325
48 V 111 E 0 -0.102214
48 V 112 Y 0 -0.019019
48 V 113 R 0 -0.0949061
48 V 114 I 0 -0.117963
48 V 115 I 0 -0.0991366
48 V 116 C 0 0.0178089
48 V 117 N 0 -0.0359919
48 V 118 Q 0 -0.0889314
48 V 119 Y 0 -0.0938529
48 V 120 C 0 -0.0728793
48 V 121 G 0 -0.00905154
48 V 122 L 0 -0.0903041
48 V 123 G 0 -0.112467
48 V 124 H 0 -0.0581811
48 V 125 Q 0 0.0226497
48 V 126 N 0 -0.146456
48 V 127 M 0 -0.0643944
48 V 128 F 0 -0.110735
48 V 129 G 0 -0.152036
48 V 130 T 0 -0.0588895
48 V 131 I 0 -0.0889451
49 Y 50 V 0 0.797626
49 Y 51 L 0 0.45238
49 Y 52 A 0 0.297312
49 Y 53 F 0 0.134195
49 Y 54 A 0 0.129674
49 Y 55 F 0 0.122499
49 Y 56 G 0 0.120462
49 Y 57 Y 0 0.0862277
49 Y 58 Q 0 0.0787027
49 Y 59 P 0 -0.0144634
49 Y 60 N 0 0.0319984
49 Y 61 P 0 -0.00676766
49 Y 62 I 0 -0.126346
49 Y 63 E 0 -0.00606967
49 Y 64 V 0 -0.0258085
49 Y 65 P 0 -0.0412793
49 Y 66 Q 0 -0.0738341
49 Y 67 G 0 -0.12128
49 Y 68 A 0 -0.0702951
49 Y 69 E 0 -0.0187513
49 Y 70 I 0 -0.0976718
49 Y 71 V 0 -0.0705465
49 Y 72 F 0 -0.0868042
49 Y 73 K 0 0.160761
49 Y 74 I 0 -0.078706
49 Y 75 T 0 0.0714183
49 Y 76 S 0 -0.122343
49 Y 77 P 0 -0.0402804
49 Y 78 D 0 -0.018559
49 Y 79 V 0 -0.130986
49 Y 80 I 0 -0.0196961
49 Y 81 H 0 -0.055769
49 Y 82 G 0 -0.0663403
49 Y 83 F 0 -0.0581853
49 Y 84 H 0 -0.0494749
49 Y 85 V 0 -0.0843693
49 Y 86 E 0 -0.0729709
49 Y 87 G 0 -0.0774903
49 Y 88 T 0 -0.120955
49 Y 89 N 0 -0.0612598
49 Y 90 I 0 -0.0675844
49 Y 91 N 0 -0.120942
49 Y 92 V 0 -0.0610757
49 Y 93 E 0 -0.0401405
49 Y 94 V 0 -0.0505934
49 Y 95 L 0 -0.0483599
49 Y 96 P 0 -0.00983516
49 Y 97 G 0 -0.0729352
49 Y 98 E 0 -0.0691875
49 Y 99 V 0 -0.0367245
49 Y 100 S 0 -0.0738472
49 Y 101 T 0 -0.118719
49 Y 102 V 0 -0.0872817
49 Y 103 R 0 -0.086292
49 Y 104 Y 0 -0.125812
49 Y 105 T 0 -0.0166249
49 Y 106 F 0 -0.114944
49 Y 107 K 0 -0.0856138
49 Y 108 R 0 -0.0585334
49 Y 109 P 0 -0.0536433
49 Y 110 G 0 -0.0613268
49 Y 111 E 0 -0.105616
49 Y 112 Y 0 -0.0665708
49 Y 113 R 0 -0.0178649
49 Y 114 I 0 -0.140512
49 Y 115 I 0 -0.0665585
49 Y 116 C 0 -0.124028
49 Y 117 N 0 -0.0799967
49 Y 118 Q 0 -0.0472459
49 Y 119 Y 0 -0.083071
49 Y 120 C 0 -0.0611908
49 Y 121 G 0 -0.116429
49 Y 122 L 0 -0.134342
49 Y 123 G 0 -0.0488915
49 Y 124 H 0 -0.0488321
49 Y 125 Q 0 -0.0826202
49 Y 126 N 0 -0.0310455
49 Y 127 M 0 -0.0478677
49 Y 128 F 0 -0.0742714
49 Y 129 G 0 -0.0613748
49 Y 130 T 0 -0.0406382
49 Y 131 I 0 -0.107095
50 V 51 L 0 0.809089
50 V 52 A 0 0.528609
50 V 53 F 0 0.218152
50 V 54 A 0 0.107339
50 V 55 F 0 0.108577
50 V 56 G 0 0.148737
50 V 57 Y 0 0.218064
50 V 58 Q 0 0.0796566
50 V 59 P 0 -0.114196
50 V 60 N 0 -0.0705954
50 V 61 P 0 0.0535769
50 V 62 I 0 0.0384682
50 V 63 E 0 0.04097
50 V 64 V 0 0.0499525
50 V 65 P 0 0.0149107
50 V 66 Q 0 0.00367454
50 V 67 G 0 -0.000509354
50 V 68 A 0 -0.0860414
50 V 69 E 0 -0.0393873
50 V 70 I 0 -0.0113069
50 V 71 V 0 -0.0808676
50 V 72 F 0 0.0894656
50 V 73 K 0 -0.0473087
50 V 74 I 0 0.00356304
50 V 75 T 0 -0.0912052
50 V 76 S 0 -0.0365636
50 V 77 P 0 -0.00878815
50 V 78 D 0 -0.101934
50 V 79 V 0 -0.117191
50 V 80 I 0 -0.144589
50 V 81 H 0 -0.0823526
50 V 82 G 0 -0.114978
50 V 83 F 0 -0.0425905
50 V 84 H 0 0.0122161
50 V 85 V 0 -0.138785
50 V 86 E 0 -0.0958565
50 V 87 G 0 -0.0717792
50 V 88 T 0 -0.101219
50 V 89 N 0 -0.0939628
50 V 90 I 0 -0.100971
50 V 91 N 0 -0.116889
50 V 92 V 0 0.00859038
50 V 93 E 0 -0.0973353
50 V 94 V 0 -0.0404818
50 V 95 L 0 -0.0195495
50 V 96 P 0 -0.0557358
50 V 97 G 0 -0.0568892
50 V 98 E 0 -0.0802567
50 V 99 V 0 -0.0935239
50 V 100 S 0 -0.123407
50 V 101 T 0 -0.153242
50 V 102 V 0 0.0385589
50 V 103 R 0 -0.0970956
50 V 104 Y 0 -0.0318341
50 V 105 T 0 -0.0385325
50 V 106 F 0 -0.149992
50 V 107 K 0 -0.0721362
50 V 108 R 0 -0.0799025
50 V 109 P 0 -0.0345882
50 V 110 G 0 -0.0138672
50 V 111 E 0 -0.0610106
50 V 112 Y 0 -0.0916396
50 V 113 R 0 -0.101267
50 V 114 I 0 -0.0513188
50 V 115 I 0 -0.135241
50 V 116 C 0 0.0138007
50 V 117 N 0 -0.0659529
50 V 118 Q 0 -0.0663822
50 V 119 Y 0 -0.0646284
50 V 120 C 0 -0.0986953
50 V 121 G 0 -0.0691419
50 V 122 L 0 -0.137165
50 V 123 G 0 -0.0866731
50 V 124 H 0 0.0163158
50 V 125 Q 0 -0.0956181
50 V 126 N 0 -0.0157737
50 V 127 M 0 -0.0777163
50 V 128 F 0 -0.142836
50 V 129 G 0 -0.118763
50 V 130 T 0 -0.0878404
50 V 131 I 0 0.0172421
51 L 52 A 0 0.825906
51 L 53 F 0 0.476565
51 L 54 A 0 0.335453
51 L 55 F 0 0.311332
51 L 56 G 0 0.178104
51 L 57 Y 0 0.231821
51 L 58 Q 0 0.16813
51 L 59 P 0 0.0242867
51 L 60 N 0 -0.117489
51 L 61 P 0 0.0139752
51 L 62 I 0 -0.119384
51 L 63 E 0 -0.0220569
51 L 64 V 0 -0.0648003
51 L 65 P 0 -0.0248246
51 L 66 Q 0 -0.0561727
51 L 67 G 0 -0.0552562
51 L 68 A 0 -0.0287956
51 L 69 E 0 -0.103418
51 L 70 I 0 -0.117461
51 L 71 V 0 -0.0560391
51 L 72 F 0 -0.103072
51 L 73 K 0 -0.0730438
51 L 74 I 0 -0.062485
51 L 75 T 0 0.164584
51 L 76 S 0 -0.0799507
51 L 77 P 0 -0.0311934
51 L 78 D 0 -0.0861617
51 L 79 V 0 -0.120321
51 L 80 I 0 -0.100154
51 L 81 H 0 -0.116171
51 L 82 G 0 -0.0874822
51 L 83 F 0 0.00793383
51 L 84 H 0 -0.0431517
51 L 85 V 0 -0.0904138
51 L 86 E 0 -0.0611843
51 L 87 G 0 -0.122126
51 L 88 T 0 -0.0510641
51 L 89 N 0 -0.136106
51 L 90 I 0 -0.0917236
51 L 91 N 0 -0.053485
51 L 92 V 0 -0.048547
51 L 93 E 0 -0.0961543
51 L 94 V 0 -0.0812839
51 L 95 L 0 -0.0592718
51 L 96 P 0 -0.094616
51 L 97 G 0 -0.0916224
51 L 98 E 0 -0.102452
51 L 99 V 0 -0.14564
51 L 100 S 0 -0.0833157
51 L 101 T 0 -0.0614952
51 L 102 V 0 -0.134478
51 L 103 R 0 -0.093907
51 L 104 Y 0 -0.107186
51 L 105 T 0 -0.0380919
51 L 106 F 0 -0.0939645
51 L 107 K 0 -0.0627126
51 L 108 R 0 0.00727807
51 L 109 P 0 -0.07812
51 L 110 G 0 -0.0534283
51 L 111 E 0 -0.118049
51 L 112 Y 0 -0.0549618
51 L 113 R 0 -0.0970437
51 L 114 I 0 -0.125058
51 L 115 I 0 -0.0879372
51 L 116 C 0 -0.0985111
51 L 117 N 0 -0.070244
51 L 118 Q 0 0.0110332
51 L 119 Y 0 -0.0693828
51 L 120 C 0 -0.121719
51 L 121 G 0 -0.0428707
51 L 122 L 0 -0.0283462
51 L 123 G 0 -0.0238728
51 L 124 H 0 -0.0866837
51 L 125 Q 0 0.132493
51 L 126 N 0 -0.030611
51 L 127 M 0 0.0294651
51 L 128 F 0 -0.0580467
51 L 129 G 0 -0.142519
51 L 130 T 0 -0.0417966
51 L 131 I 0 -0.0930209
52 A 53 F 0 0.723723
52 A 54 A 0 0.496971
52 A 55 F 0 0.487676
52 A 56 G 0 0.210243
52 A 57 Y 0 0.413818
52 A 58 Q 0 0.0675137
52 A 59 P 0 0.0101716
52 A 60 N 0 -0.0467006
52 A 61 P 0 -0.0288145
52 A 62 I 0 -0.0218534
52 A 63 E 0 0.0114006
52 A 64 V 0 -0.0195911
52 A 65 P 0 0.0046695
52 A 66 Q 0 -0.0736112
52 A 67 G 0 -0.117705
52 A 68 A 0 -0.0875865
52 A 69 E 0 -0.0879177
52 A 70 I 0 -0.0459689
52 A 71 V 0 -0.12026
52 A 72 F 0 -0.118814
52 A 73 K 0 -0.0429764
52 A 74 I 0 0.0458662
52 A 75 T 0 -0.018496
52 A 76 S 0 -0.0195917
52 A 77 P 0 -0.0222015
52 A 78 D 0 -0.0384263
52 A 79 V 0 -0.0664164
52 A 80 I 0 -0.13342
52 A 81 H 0 -0.111348
52 A 82 G 0 0.0287918
52 A 83 F 0 -0.00923909
52 A 84 H 0 -0.0763648
52 A 85 V 0 -0.0791756
52 A 86 E 0 -0.0135406
52 A 87 G 0 -0.0506778
52 A 88 T 0 -0.194962
52 A 89 N 0 -0.0910438
52 A 90 I 0 -0.0999734
52 A 91 N 0 -0.0945761
52 A 92 V 0 -0.097811
52 A 93 E 0 -0.0797278
52 A 94 V 0 -0.0105804
52 A 95 L 0 -0.0502777
52 A 96 P 0 -0.05087
52 A 97 G 0 0.0259655
52 A 98 E 0 -0.00705541
52 A 99 V 0 -0.115532
52 A 100 S 0 -0.0798262
52 A 101 T 0 -0.119492
52 A 102 V 0 -0.131433
52 A 103 R 0 -0.165096
52 A 104 Y 0 -0.0911703
52 A 105 T 0 -0.109951
52 A 106 F 0 -0.192166
52 A 107 K 0 -0.0662473
52 A 108 R 0 -0.0528167
52 A 109 P 0 -0.0411418
52 A 110 G 0 0.0225464
52 A 111 E 0 -0.0512577
52 A 112 Y 0 -0.0210437
52 A 113 R 0 -0.137833
52 A 114 I 0 -0.0834694
52 A 115 I 0 -0.0907213
52 A 116 C 0 -0.0910698
52 A 117 N 0 -0.0954442
52 A 118 Q 0 -0.0654693
52 A 119 Y 0 -0.0555031
52 A 120 C 0 -0.0183678
52 A 121 G 0 -0.0702678
52 A 122 L 0 -0.0769253
52 A 123 G 0 -0.12476
52 A 124 H 0 -0.0663303
52 A 125 Q 0 -0.070638
52 A 126 N 0 -0.0265156
52 A 127 M 0 -0.0666123
52 A 128 F 0 -0.022948
52 A 129 G 0 -0.0782504
52 A 130 T 0 -0.0685761
52 A 131 I 0 -0.0950598
53 F 54 A 0 0.867026
53 F 55 F 0 0.686414
53 F 56 G 0 0.452567
53 F 57 Y 0 0.262588
53 F 58 Q 0 0.440698
53 F 59 P 0 0.103273
53 F 60 N 0 0.0312167
53 F 61 P 0 0.0651434
53 F 62 I 0 -0.0630902
53 F 63 E 0 0.00296478
53 F 64 V 0 -0.138924
53 F 65 P 0 -0.0840329
53 F 66 Q 0 -0.0598289
53 F 67 G 0 -0.0734345
53 F 68 A 0 -0.0847177
53 F 69 E 0 -0.0645394
53 F 70 I 0 -0.138639
53 F 71 V 0 -0.0675161
53 F 72 F 0 -0.0525155
53 F 73 K 0 -0.108613
53 F 74 I 0 0.033299
53 F 75 T 0 -0.0481817
53 F 76 S 0 -0.0664925
53 F 77 P 0 0.118816
53 F 78 D 0 -0.0370356
53 F 79 V 0 -0.147212
53 F 80 I 0 -0.0983153
53 F 81 H 0 -0.102055
53 F 82 G 0 -0.0692271
53 F 83 F 0 -0.0856572
53 F 84 H 0 -0.0514571
53 F 85 V 0 -0.0987792
53 F 86 E 0 -0.0418493
53 F 87 G 0 -0.0786588
53 F 88 T 0 -0.101338
53 F 89 N 0 -0.0751782
53 F 90 I 0 -0.130256
53 F 91 N 0 -0.145239
53 F 92 V 0 0.0174644
53 F 93 E 0 -0.0750719
53 F 94 V 0 -0.0710413
53 F 95 L 0 -0.10844
53 F 96 P 0 -0.0826346
53 F 97 G 0 -0.0671477
53 F 98 E 0 -0.0270284
53 F 99 V 0 -0.11402
53 F 100 S 0 -0.0766788
53 F 101 T 0 -0.0521374
53 F 102 V 0 -0.0490466
53 F 103 R 0 -0.146777
53 F 104 Y 0 -0.0675303
53 F 105 T 0 -0.143713
53 F 106 F 0 -0.105916
53 F 107 K 0 -0.0317052
53 F 108 R 0 -0.126404
53 F 109 P 0 -0.0420995
53 F 110 G 0 -0.0940894
53 F 111 E 0 -0.125363
53 F 112 Y 0 -0.13245
53 F 113 R 0 -0.0914007
53 F 114 I 0 0.0292557
53 F 115 I 0 -0.0180596
53 F 116 C 0 -0.0191331
53 F 117 N 0 -0.0555791
53 F 118 Q 0 -0.0930513
53 F 119 Y 0 -0.050694
53 F 120 C 0 -0.106728
53 F 121 G 0 -0.149036
53 F 122 L 0 -0.0404563
53 F 123 G 0 -0.0725409
53 F 124 H 0 -0.0553199
53 F 125 Q 0 -0.0864607
53 F 126 N 0 -0.0153091
53 F 127 M 0 0.0157826
53 F 128 F 0 -0.0597766
53 F 129 G 0 -0.124617
53 F 130 T 0 -0.06455
53 F 131 I 0 -0.135337
54 A 55 F 0 0.960754
54 A 56 G 0 0.498249
54 A 57 Y 0 0.442892
54 A 58 Q 0 0.168534
54 A 59 P 0 0.0314284
54 A 60 N 0 0.0566389
54 A 61 P 0 -0.0814108
54 A 62 I 0 -0.055949
54 A 63 E 0 -0.0103679
54 A 64 V 0 -0.0584191
54 A 65 P 0 -0.0267687
54 A 66 Q 0 -0.122617
54 A 67 G 0 -0.0399532
54 A 68 A 0 -0.0579508
54 A 69 E 0 -0.154363
54 A 70 I 0 -0.027094
54 A 71 V 0 -0.0904585
54 A 72 F 0 -0.0373582
54 A 73 K 0 -0.0269835
54 A 74 I 0 -0.0640723
54 A 75 T 0 -0.0837693
54 A 76 S 0 0.0421007
54 A 77 P 0 -0.0533651
54 A 78 D 0 0.0774861
54 A 79 V 0 0.0171515
54 A 80 I 0 -0.0212814
54 A 81 H 0 0.0145898
54 A 82 G 0 -0.0846892
54 A 83 F 0 -0.0148646
54 A 84 H 0 -0.137804
54 A 85 V 0 -0.0438932
54 A 86 E 0 -0.072744
54 A 87 G 0 -0.0466058
54 A 88 T 0 -0.0607037
54 A 89 N 0 -0.153982
54 A 90 I 0 -0.0679858
54 A 91 N 0 -0.0429704
54 A 92 V 0 -0.000757303
54 A 93 E 0 -0.0216813
54 A 94 V 0 -0.0526239
54 A 95 L 0 -0.0559379
54 A 96 P 0 0.0247224
54 A 97 G 0 -0.00609869
54 A 98 E 0 -0.0444883
54 A 99 V 0 -0.125936
54 A 100 S 0 -0.0604329
54 A 101 T 0 -0.040561
54 A 102 V 0 -0.0860721
54 A 103 R 0 -0.0844989
54 A 104 Y 0 -0.0968696
54 A 105 T 0 -0.120738
54 A 106 F 0 -0.144615
54 A 107 K 0 -0.0989284
54 A 108 R 0 -0.110558
54 A 109 P 0 -0.109316
54 A 110 G 0 -0.0081085
54 A 111 E 0 -0.102655
54 A 112 Y 0 -0.12175
54 A 113 R 0 -0.0412187
54 A 114 I 0 -0.0983206
54 A 115 I 0 -0.0325288
54 A 116 C 0 -0.0792871
54 A 117 N 0 -0.0647375
54 A 118 Q 0 -0.0540822
54 A 119 Y 0 -0.039642
54 A 120 C 0 -0.0695788
54 A 121 G 0 -0.108557
54 A 122 L 0 -0.116077
54 A 123 G 0 -0.121828
54 A 124 H 0 -0.0564013
54 A 125 Q 0 -0.057059
54 A 126 N 0 0.00908777
54 A 127 M 0 -0.127722
54 A 128 F 0 -0.120022
54 A 129 G 0 -0.110664
54 A 130 T 0 -0.0520514
54 A 131 I 0 -0.076683
55 F 56 G 0 0.686118
55 F 57 Y 0 0.606697
55 F 58 Q 0 0.274627
55 F 59 P 0 0.10531
55 F 60 N 0 0.0749716
55 F 61 P 0 -0.000731671
55 F 62 I 0 -0.0633437
55 F 63 E 0 0.0127803
55 F 64 V 0 -0.0341504
55 F 65 P 0 -0.0310712
55 F 66 Q 0 -0.126683
55 F 67 G 0 -0.0529451
55 F 68 A 0 -0.0897016
55 F 69 E 0 -0.127834
55 F 70 I 0 -0.119264
55 F 71 V 0 -0.0791787
55 F 72 F 0 -0.0646866
55 F 73 K 0 -0.0155695
55 F 74 I 0 -0.118578
55 F 75 T 0 -0.0301793
55 F 76 S 0 0.0221034
55 F 77 P 0 -0.0444643
55 F 78 D 0 -0.0182282
55 F 79 V 0 -0.00233829
55 F 80 I 0 -0.104655
55 F 81 H 0 -0.0456934
55 F 82 G 0 -0.0404225
55 F 83 F 0 -0.0332532
55 F 84 H 0 -0.0618862
55 F 85 V 0 -0.0246602
55 F 86 E 0 -0.0662149
55 F 87 G 0 -0.0997795
55 F 88 T 0 -0.106504
55 F 89 N 0 -0.144443
55 F 90 I 0 -0.0896459
55 F 91 N 0 -0.100081
55 F 92 V 0 -0.117211
55 F 93 E 0 -0.00599208
55 F 94 V 0 -0.0197168
55 F 95 L 0 -0.0240974
55 F 96 P 0 -0.0101016
55 F 97 G 0 -0.0431789
55 F 98 E 0 -0.0544895
55 F 99 V 0 -0.128633
55 F 100 S 0 -0.0422838
55 F 101 T 0 -0.0724322
55 F 102 V 0 -0.107069
55 F 103 R 0 -0.169929
55 F 104 Y 0 -0.114947
55 F 105 T 0 -0.117371
55 F 106 F 0 -0.114803
55 F 107 K 0 -0.105048
55 F 108 R 0 -0.128532
55 F 109 P 0 -0.115404
55 F 110 G 0 -0.0219902
55 F 111 E 0 -0.134306
55 F 112 Y 0 -0.0489031
55 F 113 R 0 -0.0388897
55 F 114 I 0 -0.0214958
55 F 115 I 0 -0.0252196
55 F 116 C 0 -0.0223251
55 F 117 N 0 -0.042258
55 F 118 Q 0 -0.0302357
55 F 119 Y 0 -0.00646615
55 F 120 C 0 -0.067007
55 F 121 G 0 -0.0475123
55 F 122 L 0 -0.0721881
55 F 123 G 0 -0.0893677
55 F 124 H 0 -0.0833148
55 F 125 Q 0 0.0668624
55 F 126 N 0 -0.00756159
55 F 127 M 0 -0.0408719
55 F 128 F 0 -0.119572
55 F 129 G 0 -0.070494
55 F 130 T 0 -0.11667
55 F 131 I 0 -0.108878
56 G 57 Y 0 0.97921
56 G 58 Q 0 0.461077
56 G 59 P 0 0.209976
56 G 60 N 0 0.111059
56 G 61 P 0 0.091429
56 G 62 I 0 -0.0500296
56 G 63 E 0 0.0659785
56 G 64 V 0 -0.0624507
56 G 65 P 0 0.0216694
56 G 66 Q 0 -0.118654
56 G 67 G 0 -0.0618344
56 G 68 A 0 -0.0994303
56 G 69 E 0 -0.0851565
56 G 70 I 0 -0.0933052
56 G 71 V 0 -0.0756845
56 G 72 F 0 -0.124236
56 G 73 K 0 0.0203975
56 G 74 I 0 -0.0834708
56 G 75 T 0 -0.0678445
56 G 76 S 0 -0.0499073
56 G 77 P 0 -0.0344107
56 G 78 D 0 -0.116071
56 G 79 V 0 -0.070928
56 G 80 I 0 -0.0436665
56 G 81 H 0 -0.0697919
56 G 82 G 0 -0.121531
56 G 83 F 0 -0.0706577
56 G 84 H 0 -0.0363845
56 G 85 V 0 -0.164119
56 G 86 E 0 -0.0362061
56 G 87 G 0 -0.0291066
56 G 88 T 0 -0.0382889
56 G 89 N 0 0.0278922
56 G 90 I 0 0.0525355
56 G 91 N 0 -0.117988
56 G 92 V 0 0.0397537
56 G 93 E 0 -0.075926
56 G 94 V 0 -0.0294836
56 G 95 L 0 -0.0327778
56 G 96 P 0 -0.128499
56 G 97 G 0 0.0246569
56 G 98 E 0 0.0125116
56 G 99 V 0 -0.020223
56 G 100 S 0 -0.0936981
56 G 101 T 0 -0.0968959
56 G 102 V 0 -0.0807648
56 G 103 R 0 0.00515779
56 G 104 Y 0 -0.0701516
56 G 105 T 0 -0.0901641
56 G 106 F 0 -0.111079
56 G 107 K 0 -0.0695077
56 G 108 R 0 -0.0444828
56 G 109 P 0 -0.0998884
56 G 110 G 0 -0.0255361
56 G 111 E 0 -0.0871326
56 G 112 Y 0 -0.0586057
56 G 113 R 0 -0.0318614
56 G 114 I 0 -0.0103707
56 G 115 I 0 -0.0148843
56 G 116 C 0 -0.0725424
56 G 117 N 0 -0.0341349
56 G 118 Q 0 -0.0597714
56 G 119 Y 0 -0.122311
56 G 120 C 0 -0.135603
56 G 121 G 0 -0.107547
56 G 122 L 0 -0.0376819
56 G 123 G 0 0.0014645
56 G 124 H 0 -0.125798
56 G 125 Q 0 -0.0537344
56 G 126 N 0 -0.0111128
56 G 127 M 0 -0.140082
56 G 128 F 0 -0.0391777
56 G 129 G 0 -0.0460355
56 G 130 T 0 -0.10168
56 G 131 I 0 -0.16895
57 Y 58 Q 0 0.424632
57 Y 59 P 0 0.218784
57 Y 60 N 0 0.0762774
57 Y 61 P 0 0.0266132
57 Y 62 I 0 0.0392512
57 Y 63 E 0 -0.0335482
57 Y 64 V 0 -0.0494844
57 Y 65 P 0 0.0517472
57 Y 66 Q 0 0.0146299
57 Y 67 G 0 -0.10582
57 Y 68 A 0 -0.116476
57 Y 69 E 0 -0.125073
57 Y 70 I 0 -0.0369299
57 Y 71 V 0 -0.0596634
57 Y 72 F 0 -0.0694491
57 Y 73 K 0 -0.0375384
57 Y 74 I 0 -0.0550955
57 Y 75 T 0 -0.0455745
57 Y 76 S 0 -0.011871
57 Y 77 P 0 -0.0553355
57 Y 78 D 0 -0.0973057
57 Y 79 V 0 -0.0373981
57 Y 80 I 0 -0.0700021
57 Y 81 H 0 -0.0629252
57 Y 82 G 0 -0.0833195
57 Y 83 F 0 -0.0622508
57 Y 84 H 0 0.00702447
57 Y 85 V 0 -0.107934
57 Y 86 E 0 -0.0858663
57 Y 87 G 0 -0.0683299
57 Y 88 T 0 -0.0660285
57 Y 89 N 0 -0.14257
57 Y 90 I 0 -0.115624
57 Y 91 N 0 -0.0278874
57 Y 92 V 0 -0.0882237
57 Y 93 E 0 -0.0494731
57 Y 94 V 0 -0.0289439
57 Y 95 L 0 -0.0471815
57 Y 96 P 0 -0.0456716
57 Y 97 G 0 -0.0320198
57 Y 98 E 0 -0.0201888
57 Y 99 V 0 -0.0818457
57 Y 100 S 0 -0.0173138
57 Y 101 T 0 -0.0682037
57 Y 102 V 0 -0.126419
57 Y 103 R 0 -0.113539
57 Y 104 Y 0 -0.133928
57 Y 105 T 0 -0.137257
57 Y 106 F 0 -0.0784102
57 Y 107 K 0 -0.0676044
57 Y 108 R 0 -0.0487548
57 Y 109 P 0 -0.0989682
57 Y 110 G 0 -0.0634703
57 Y 111 E 0 -0.0579468
57 Y 112 Y 0 0.0148915
57 Y 113 R 0 -0.111434
57 Y 114 I 0 -0.0614467
57 Y 115 I 0 -0.160514
57 Y 116 C 0 -0.0225253
57 Y 117 N 0 -0.0618221
57 Y 118 Q 0 0.00329156
57 Y 119 Y 0 -0.0851757
57 Y 120 C 0 -0.0616502
57 Y 121 G 0 -0.00262314
57 Y 122 L 0 -0.0952965
57 Y 123 G 0 -0.0467406
57 Y 124 H 0 0.0118714
57 Y 125 Q 0 -0.0183493
57 Y 126 N 0 -0.03774
57 Y 127 M 0 -0.0299606
57 Y 128 F 0 0.0653322
57 Y 129 G 0 -0.0489586
57 Y 130 T 0 -0.086102
57 Y 131 I 0 -0.0855118
58 Q 59 P 0 0.593627
58 Q 60 N 0 0.334328
58 Q 61 P 0 0.185736
58 Q 62 I 0 0.0511426
58 Q 63 E 0 0.0540276
58 Q 64 V 0 -0.0342447
58 Q 65 P 0 -0.0088308
58 Q 66 Q 0 -0.00407137
58 Q 67 G 0 -0.0361422
58 Q 68 A 0 0.00745008
58 Q 69 E 0 -0.0672249
58 Q 70 I 0 -0.0809527
58 Q 71 V 0 -0.00560039
58 Q 72 F 0 0.0151818
58 Q 73 K 0 -0.00621347
58 Q 74 I 0 -0.0574094
58 Q 75 T 0 -0.0252478
58 Q 76 S 0 -0.0529469
58 Q 77 P 0 0.0384959
58 Q 78 D 0 -0.106563
58 Q 79 V 0 -0.0142872
58 Q 80 I 0 -0.0985072
58 Q 81 H 0 -0.0721429
58 Q 82 G 0 -0.0722291
58 Q 83 F 0 -0.131261
58 Q 84 H 0 -0.0200503
58 Q 85 V 0 -0.103635
58 Q 86 E 0 -0.0346046
58 Q 87 G 0 -0.0858722
58 Q 88 T 0 -0.0870714
58 Q 89 N 0 -0.059355
58 Q 90 I 0 -0.0589148
58 Q 91 N 0 -0.0692158
58 Q 92 V 0 -0.00480935
58 Q 93 E 0 -0.0766346
58 Q 94 V 0 -0.0300465
58 Q 95 L 0 -0.0263882
58 Q 96 P 0 -0.126468
58 Q 97 G 0 0.0190152
58 Q 98 E 0 -0.0128959
58 Q 99 V 0 -0.0526201
58 Q 100 S 0 -0.0342746
58 Q 101 T 0 -0.00833491
58 Q 102 V 0 -0.0261552
58 Q 103 R 0 -0.0983251
58 Q 104 Y 0 0.00923726
58 Q 105 T 0 -0.0523704
58 Q 106 F 0 -0.0536699
58 Q 107 K 0 -0.0289933
58 Q 108 R 0 0.000468483
58 Q 109 P 0 -0.0835751
58 Q 110 G 0 0.0389045
58 Q 111 E 0 -0.0499231
58 Q 112 Y 0 -0.0757648
58 Q 113 R 0 -0.0512891
58 Q 114 I 0 -0.11661
58 Q 115 I 0 0.0339965
58 Q 116 C 0 -0.0154357
58 Q 117 N 0 -0.0350458
58 Q 118 Q 0 -0.0925079
58 Q 119 Y 0 -0.0599637
58 Q 120 C 0 -0.141492
58 Q 121 G 0 -0.11349
58 Q 122 L 0 -0.0440466
58 Q 123 G 0 -0.0345819
58 Q 124 H 0 -0.165331
58 Q 125 Q 0 -0.0807193
58 Q 126 N 0 -0.0501525
58 Q 127 M 0 -0.0954385
58 Q 128 F 0 0.0430068
58 Q 129 G 0 -0.131178
58 Q 130 T 0 -0.0645103
58 Q 131 I 0 -0.118788
59 P 60 N 0 0.825358
59 P 61 P 0 0.437663
59 P 62 I 0 0.200727
59 P 63 E 0 0.113328
59 P 64 V 0 0.0419162
59 P 65 P 0 -0.0037709
59 P 66 Q 0 -0.00349491
59 P 67 G 0 -0.0176688
59 P 68 A 0 -0.00905565
59 P 69 E 0 -0.0869454
59 P 70 I 0 -0.0795411
59 P 71 V 0 -0.0518262
59 P 72 F 0 0.0754611
59 P 73 K 0 0.0380716
59 P 74 I 0 -0.0550444
59 P 75 T 0 0.00832332
59 P 76 S 0 -0.106847
59 P 77 P 0 -0.067437
59 P 78 D 0 -0.0375755
59 P 79 V 0 -0.00417426
59 P 80 I 0 -0.00828396
59 P 81 H 0 -0.026861
59 P 82 G 0 -0.065359
59 P 83 F 0 -0.093049
59 P 84 H 0 -0.0737205
59 P 85 V 0 -0.103756
59 P 86 E 0 -0.0501992
59 P 87 G 0 -0.0881383
59 P 88 T 0 -0.0704398
59 P 89 N 0 -0.0855987
59 P 90 I 0 -0.0385317
59 P 91 N 0 -0.0395988
59 P 92 V 0 -0.065739
59 P 93 E 0 -0.0562257
59 P 94 V 0 0.0572158
59 P 95 L 0 -0.0480111
59 P 96 P 0 -0.0213584
59 P 97 G 0 -0.016099
59 P 98 E 0 -0.00544247
59 P 99 V 0 0.0334
59 P 100 S 0 -0.0514816
59 P 101 T 0 -0.0393398
59 P 102 V 0 0.0625855
59 P 103 R 0 -0.0702914
59 P 104 Y 0 -0.0939239
59 P 105 T 0 -0.113627
59 P 106 F 0 -0.0232693
59 P 107 K 0 -0.172499
59 P 108 R 0 -0.100714
59 P 109 P 0 -0.0537579
59 P 110 G 0 -0.0916412
59 P 111 E 0 -0.0153968
59 P 112 Y 0 -0.113093
59 P 113 R 0 0.0188993
59 P 114 I 0 0.049238
59 P 115 I 0 0.0108688
59 P 116 C 0 -0.0711361
59 P 117 N 0 -0.0606502
59 P 118 Q 0 -0.0788231
59 P 119 Y 0 -0.0038544
59 P 120 C 0 -0.101955
59 P 121 G 0 -0.116826
59 P 122 L 0 -0.0630769
59 P 123 G 0 0.0164463
59 P 124 H 0 -0.080972
59 P 125 Q 0 -0.0669861
59 P 126 N 0 -0.031786
59 P 127 M 0 -0.0071658
59 P 128 F 0 0.118873
59 P 129 G 0 0.10744
59 P 130 T 0 -0.00937394
59 P 131 I 0 -0.00368871
60 N 61 P 0 0.808241
60 N 62 I 0 0.290044
60 N 63 E 0 0.189345
60 N 64 V 0 0.0855954
60 N 65 P 0 0.0587397
60 N 66 Q 0 0.072758
60 N 67 G 0 0.00880534
60 N 68 A 0 0.00327671
60 N 69 E 0 0.0247347
60 N 70 I 0 -0.0373585
60 N 71 V 0 -0.0982069
60 N 72 F 0 -0.0320161
60 N 73 K 0 0.0354689
60 N 74 I 0 -0.0356964
60 N 75 T 0 0.0365923
60 N 76 S 0 -0.0201658
60 N 77 P 0 0.0472429
60 N 78 D 0 -0.0646424
60 N 79 V 0 -0.00900585
60 N 80 I 0 -0.0161541
60 N 81 H 0 -0.107697
60 N 82 G 0 0.0142633
60 N 83 F 0 -0.0162462
60 N 84 H 0 -0.101327
60 N 85 V 0 -0.109375
60 N 86 E 0 -0.0206437
60 N 87 G 0 -0.00735586
60 N 88 T 0 -0.120515
60 N 89 N 0 -0.0183296
60 N 90 I 0 -0.0353928
60 N 91 N 0 0.0166207
60 N 92 V 0 -0.135486
60 N 93 E 0 0.0319632
60 N 94 V 0 -0.113045
60 N 95 L 0 0.0462153
60 N 96 P 0 -0.0321974
60 N 97 G 0 0.0138483
60 N 98 E 0 -0.0497597
60 N 99 V 0 0.0352527
60 N 100 S 0 -0.0616647
60 N 101 T 0 -0.00136113
60 N 102 V 0 0.0583896
60 N 103 R 0 -0.0615709
60 N 104 Y 0 -0.0568594
60 N 105 T 0 -0.0637343
60 N 106 F 0 -0.142126
60 N 107 K 0 -0.0841796
60 N 108 R 0 -0.065005
60 N 109 P 0 -0.0698012
60 N 110 G 0 -0.0471382
60 N 111 E 0 0.0971081
60 N 112 Y 0 -0.152845
60 N 113 R 0 -0.0574781
60 N 114 I 0 0.173043
60 N 115 I 0 -0.0453115
60 N 116 C 0 -0.103884
60 N 117 N 0 -0.0770116
60 N 118 Q 0 -0.076336
60 N 119 Y 0 0.00656402
60 N 120 C 0 -0.0765355
60 N 121 G 0 -0.178456
60 N 122 L 0 -0.0949453
60 N 123 G 0 -0.128199
60 N 124 H 0 -0.174017
60 N 125 Q 0 -0.0842751
60 N 126 N 0 -0.0400742
60 N 127 M 0 -0.100101
60 N 128 F 0 0.00135937
60 N 129 G 0 0.0593591
60 N 130 T 0 0.0307744
60 N 131 I 0 -0.0619273
61 P 62 I 0 0.516321
61 P 63 E 0 0.58299
61 P 64 V 0 0.151213
61 P 65 P 0 0.175356
61 P 66 Q 0 0.0234236
61 P 67 G 0 -0.0299127
61 P 68 A 0 0.0465739
61 P 69 E 0 0.0275769
61 P 70 I 0 -0.0205586
61 P 71 V 0 0.0648182
61 P 72 F 0 0.00189434
61 P 73 K 0 0.00996772
61 P 74 I 0 -0.0862785
61 P 75 T 0 -0.00905937
61 P 76 S 0 -0.046583
61 P 77 P 0 -0.0351743
61 P 78 D 0 -0.0732697
61 P 79 V 0 -0.0424059
61 P 80 I 0 -0.0403959
61 P 81 H 0 -0.105067
61 P 82 G 0 -0.172092
61 P 83 F 0 -0.0727902
61 P 84 H 0 -0.0243736
61 P 85 V 0 -0.0722346
61 P 86 E 0 -0.00318263
61 P 87 G 0 -0.0913247
61 P 88 T 0 -0.0669374
61 P 89 N 0 -0.0888466
61 P 90 I 0 0.0103394
61 P 91 N 0 0.0244428
61 P 92 V 0 0.00504406
61 P 93 E 0 -0.0897359
61 P 94 V 0 -0.125809
61 P 95 L 0 -0.0840496
61 P 96 P 0 -0.123154
61 P 97 G 0 -0.0470166
61 P 98 E 0 -0.0265561
61 P 99 V 0 -0.0159864
61 P 100 S 0 -0.058507
61 P 101 T 0 -0.106527
61 P 102 V 0 -0.0705939
61 P 103 R 0 -0.133301
61 P 104 Y 0 -0.0430822
61 P 105 T 0 -0.0169244
61 P 106 F 0 -0.100606
61 P 107 K 0 0.00647019
61 P 108 R 0 -0.0392461
61 P 109 P 0 -0.0607098
61 P 110 G 0 -0.120296
61 P 111 E 0 0.111604
61 P 112 Y 0 -0.00206134
61 P 113 R 0 -0.0149651
61 P 114 I 0 -0.0386517
61 P 115 I 0 -0.0270186
61 P 116 C 0 -0.162565
61 P 117 N 0 -0.061741
61 P 118 Q 0 0.0303097
61 P 119 Y 0 -0.0602259
61 P 120 C 0 -0.0825556
61 P 121 G 0 -0.0903431
61 P 122 L 0 -0.0808294
61 P 123 G 0 -0.0649959
61 P 124 H 0 -0.0988788
61 P 125 Q 0 -0.0757157
61 P 126 N 0 -0.0665801
61 P 127 M 0 -0.032103
61 P 128 F 0 -0.00726442
61 P 129 G 0 -0.0518554
61 P 130 T 0 0.448108
61 P 131 I 0 -0.0741677
62 I 63 E 0 0.445401
62 I 64 V 0 0.412149
62 I 65 P 0 0.13326
62 I 66 Q 0 0.120051
62 I 67 G 0 0.124242
62 I 68 A 0 0.126291
62 I 69 E 0 0.130033
62 I 70 I 0 0.107766
62 I 71 V 0 0.0221644
62 I 72 F 0 0.0837918
62 I 73 K 0 0.0465941
62 I 74 I 0 0.00304662
62 I 75 T 0 0.00250643
62 I 76 S 0 -0.00200616
62 I 77 P 0 -0.0209594
62 I 78 D 0 -0.0284302
62 I 79 V 0 -0.016108
62 I 80 I 0 -0.0221648
62 I 81 H 0 -0.113283
62 I 82 G 0 -0.0538994
62 I 83 F 0 0.0344712
62 I 84 H 0 -0.0759303
62 I 85 V 0 -0.109251
62 I 86 E 0 -0.0669561
62 I 87 G 0 -0.0805552
62 I 88 T 0 -0.0345329
62 I 89 N 0 -0.0138385
62 I 90 I 0 -0.0722016
62 I 91 N 0 -0.0360669
62 I 92 V 0 -0.00602304
62 I 93 E 0 -0.0521731
62 I 94 V 0 0.0704859
62 I 95 L 0 0.0027789
62 I 96 P 0 0.042946
62 I 97 G 0 -0.037127
62 I 98 E 0 -0.0550224
62 I 99 V 0 -0.0578535
62 I 100 S 0 -0.0830943
62 I 101 T 0 -0.116352
62 I 102 V 0 -0.0682183
62 I 103 R 0 -0.0204759
62 I 104 Y 0 -0.0413624
62 I 105 T 0 -0.0226543
62 I 106 F 0 0.0721154
62 I 107 K 0 -0.0521707
62 I 108 R 0 -0.0644623
62 I 109 P 0 -0.0418194
62 I 110 G 0 0.00185615
62 I 111 E 0 0.0347832
62 I 112 Y 0 -0.138061
62 I 113 R 0 -0.117778
62 I 114 I 0 0.0418774
62 I 115 I 0 -0.158273
62 I 116 C 0 -0.0829364
62 I 117 N 0 -0.165324
62 I 118 Q 0 -0.155032
62 I 119 Y 0 -0.0877407
62 I 120 C 0 -0.0737351
62 I 121 G 0 -0.0213535
62 I 122 L 0 -0.158278
62 I 123 G 0 -0.132526
62 I 124 H 0 -0.112254
62 I 125 Q 0 -0.0560498
62 I 126 N 0 -0.0378167
62 I 127 M 0 -0.0752241
62 I 128 F 0 -0.19615
62 I 129 G 0 0.098007
62 I 130 T 0 -0.0881881
62 I 131 I 0 0.217793
63 E 64 V 0 0.333368
63 E 65 P 0 0.53672
63 E 66 Q 0 0.180058
63 E 67 G 0 0.176711
63 E 68 A 0 0.0935314
63 E 69 E 0 0.0726159
63 E 70 I 0 -0.0193197
63 E 71 V 0 0.0154457
63 E 72 F 0 0.0219722
63 E 73 K 0 -0.0268137
63 E 74 I 0 0.0521925
63 E 75 T 0 0.0260986
63 E 76 S 0 -0.0714417
63 E 77 P 0 0.0670963
63 E 78 D 0 -0.0970324
63 E 79 V 0 -0.0186311
63 E 80 I 0 -0.0016111
63 E 81 H 0 -0.0444278
63 E 82 G 0 -0.109835
63 E 83 F 0 -0.0822441
63 E 84 H 0 -0.0668237
63 E 85 V 0 -0.0943055
63 E 86 E 0 -0.00786478
63 E 87 G 0 -0.000369519
63 E 88 T 0 -0.0801866
63 E 89 N 0 0.00749474
63 E 90 I 0 -0.0631307
63 E 91 N 0 -0.0611823
63 E 92 V 0 -0.0574888
63 E 93 E 0 0.00341725
63 E 94 V 0 -0.0781769
63 E 95 L 0 -0.00563635
63 E 96 P 0 0.000927856
63 E 97 G 0 -0.0379598
63 E 98 E 0 -0.0365256
63 E 99 V 0 -0.0762881
63 E 100 S 0 -0.0332575
63 E 101 T 0 -0.0227302
63 E 102 V 0 0.0127104
63 E 103 R 0 -0.0251495
63 E 104 Y 0 -0.117407
63 E 105 T 0 0.0241855
63 E 106 F 0 -0.100482
63 E 107 K 0 -0.0520222
63 E 108 R 0 0.00193872
63 E 109 P 0 -0.0068599
63 E 110 G 0 -0.0671977
63 E 111 E 0 0.0338088
63 E 112 Y 0 -0.130557
63 E 113 R 0 -0.0706299
63 E 114 I 0 0.0325581
63 E 115 I 0 -0.118074
63 E 116 C 0 -0.0526427
63 E 117 N 0 -0.0732596
63 E 118 Q 0 -0.0718219
63 E 119 Y 0 -0.105116
63 E 120 C 0 -0.0948847
63 E 121 G 0 -0.0977978
63 E 122 L 0 -0.0994736
63 E 123 G 0 -0.0655877
63 E 124 H 0 -0.0261251
63 E 125 Q 0 -0.0380668
63 E 126 N 0 -0.0653146
63 E 127 M 0 -0.0777403
63 E 128 F 0 0.0210067
63 E 129 G 0 -0.0576654
63 E 130 T 0 0.0300309
63 E 131 I 0 -0.0136627
64 V 65 P 0 0.440332
64 V 66 Q 0 0.450015
64 V 67 G 0 0.202028
64 V 68 A 0 0.235979
64 V 69 E 0 0.0541881
64 V 70 I 0 0.589171
64 V 71 V 0 0.00613408
64 V 72 F 0 0.14667
64 V 73 K 0 -0.00587091
64 V 74 I 0 -0.046841
64 V 75 T 0 0.0144938
64 V 76 S 0 0.00456048
64 V 77 P 0 -0.0457963
64 V 78 D 0 -0.0105092
64 V 79 V 0 -0.038702
64 V 80 I 0 0.013713
64 V 81 H 0 0.00290901
64 V 82 G 0 -0.056427
64 V 83 F 0 -0.0535536
64 V 84 H 0 -0.0780867
64 V 85 V 0 -0.0927652
64 V 86 E 0 -0.0833526
64 V 87 G 0 -0.0363194
64 V 88 T 0 -0.0206533
64 V 89 N 0 -0.0733481
64 V 90 I 0 -0.0808809
64 V 91 N 0 -0.0534395
64 V 92 V 0 -0.0309472
64 V 93 E 0 -0.0558003
64 V 94 V 0 -0.0322842
64 V 95 L 0 -0.0343707
64 V 96 P 0 -0.0451851
64 V 97 G 0 -0.0473645
64 V 98 E 0 -0.0754589
64 V 99 V 0 -0.0877821
64 V 100 S 0 -0.112886
64 V 101 T 0 -0.0578073
64 V 102 V 0 -0.0874937
64 V 103 R 0 -0.103145
64 V 104 Y 0 0.00297295
64 V 105 T 0 -0.0338401
64 V 106 F 0 0.443087
64 V 107 K 0 0.0050262
64 V 108 R 0 -0.0090445
64 V 109 P 0 0.105397
64 V 110 G 0 0.00704278
64 V 111 E 0 -0.0882836
64 V 112 Y 0 0.0164729
64 V 113 R 0 -0.0898554
64 V 114 I 0 -0.105673
64 V 115 I 0 -0.113974
64 V 116 C 0 -0.0523532
64 V 117 N 0 -0.124273
64 V 118 Q 0 -0.0749677
64 V 119 Y 0 -0.0655749
64 V 120 C 0 0.00287866
64 V 121 G 0 0.00672994
64 V 122 L 0 -0.112893
64 V 123 G 0 -0.0959208
64 V 124 H 0 -0.0967028
64 V 125 Q 0 -0.093656
64 V 126 N 0 -0.0958847
64 V 127 M 0 -0.0335012
64 V 128 F 0 -0.159739
64 V 129 G 0 -0.000881562
64 V 130 T 0 -0.0677585
64 V 131 I 0 0.0496593
65 P 66 Q 0 0.334225
65 P 67 G 0 0.34342
65 P 68 A 0 0.686123
65 P 69 E 0 0.0491772
65 P 70 I 0 0.184257
65 P 71 V 0 0.0457079
65 P 72 F 0 -0.0106978
65 P 73 K 0 0.0202935
65 P 74 I 0 -0.041017
65 P 75 T 0 0.0153456
65 P 76 S 0 0.0506364
65 P 77 P 0 -0.144877
65 P 78 D 0 -0.060084
65 P 79 V 0 -0.0549517
65 P 80 I 0 -0.0339339
65 P 81 H 0 -0.030454
65 P 82 G 0 -0.017945
65 P 83 F 0 -0.0576433
65 P 84 H 0 -0.0444062
65 P 85 V 0 0.049656
65 P 86 E 0 -0.0263972
65 P 87 G 0 -0.0678261
65 P 88 T 0 -0.0510783
65 P 89 N 0 -0.0407524
65 P 90 I 0 -0.0835636
65 P 91 N 0 -0.0554176
65 P 92 V 0 -0.00343832
65 P 93 E 0 -0.0667388
65 P 94 V 0 -0.0528041
65 P 95 L 0 -0.0222323
65 P 96 P 0 -0.0478213
65 P 97 G 0 0.0577343
65 P 98 E 0 0.0181923
65 P 99 V 0 -0.0772101
65 P 100 S 0 -0.0125344
65 P 101 T 0 -0.0792224
65 P 102 V 0 -0.0290123
65 P 103 R 0 -0.138251
65 P 104 Y 0 -0.0754791
65 P 105 T 0 -0.0327004
65 P 106 F 0 -0.0286023
65 P 107 K 0 -0.0131482
65 P 108 R 0 -0.0140373
65 P 109 P 0 0.0275342
65 P 110 G 0 -0.0492405
65 P 111 E 0 -0.0592856
65 P 112 Y 0 0.00851222
65 P 113 R 0 -0.0349315
65 P 114 I 0 -0.0140281
65 P 115 I 0 -0.0567123
65 P 116 C 0 -0.0669051
65 P 117 N 0 -0.0859715
65 P 118 Q 0 -0.0450466
65 P 119 Y 0 -0.0957769
65 P 120 C 0 -0.0762324
65 P 121 G 0 0.010933
65 P 122 L 0 -0.131032
65 P 123 G 0 -0.066028
65 P 124 H 0 -0.0639491
65 P 125 Q 0 -0.0343572
65 P 126 N 0 -0.186881
65 P 127 M 0 -0.0804858
65 P 128 F 0 -0.0172097
65 P 129 G 0 -0.069451
65 P 130 T 0 -0.0633866
65 P 131 I 0 -0.0350265
66 Q 67 G 0 0.496809
66 Q 68 A 0 0.293776
66 Q 69 E 0 0.147517
66 Q 70 I 0 0.0567253
66 Q 71 V 0 0.00188489
66 Q 72 F 0 -0.0510264
66 Q 73 K 0 0.00341189
66 Q 74 I 0 -0.00210567
66 Q 75 T 0 0.0114399
66 Q 76 S 0 0.0665873
66 Q 77 P 0 -0.0243348
66 Q 78 D 0 -0.123665
66 Q 79 V 0 -0.0642979
66 Q 80 I 0 0.00547333
66 Q 81 H 0 -0.140439
66 Q 82 G 0 -0.0343036
66 Q 83 F 0 0.0863223
66 Q 84 H 0 -0.0526539
66 Q 85 V 0 -0.00868246
66 Q 86 E 0 -0.0878544
66 Q 87 G 0 -0.103151
66 Q 88 T 0 0.000404466
66 Q 89 N 0 -0.0345721
66 Q 90 I 0 -0.130048
66 Q 91 N 0 0.0590847
66 Q 92 V 0 0.0387098
66 Q 93 E 0 -0.0634724
66 Q 94 V 0 -0.153084
66 Q 95 L 0 0.0300533
66 Q 96 P 0 -0.0701791
66 Q 97 G 0 -0.0995615
66 Q 98 E 0 -0.0423466
66 Q 99 V 0 -0.0614814
66 Q 100 S 0 -0.0229182
66 Q 101 T 0 -0.0626005
66 Q 102 V 0 -0.0897666
66 Q 103 R 0 0.00666939
66 Q 104 Y 0 -0.0404182
66 Q 105 T 0 0.0541567
66 Q 106 F 0 0.159608
66 Q 107 K 0 0.291152
66 Q 108 R 0 0.214568
66 Q 109 P 0 0.499989
66 Q 110 G 0 -0.0135628
66 Q 111 E 0 -0.0317154
66 Q 112 Y 0 0.254022
66 Q 113 R 0 -0.0498956
66 Q 114 I 0 -0.0764045
66 Q 115 I 0 -0.114142
66 Q 116 C 0 -0.118714
66 Q 117 N 0 -0.144038
66 Q 118 Q 0 -0.00649328
66 Q 119 Y 0 -0.105932
66 Q 120 C 0 -0.0808452
66 Q 121 G 0 -0.0148103
66 Q 122 L 0 -0.0894847
66 Q 123 G 0 -0.0783339
66 Q 124 H 0 0.00549885
66 Q 125 Q 0 0.00708348
66 Q 126 N 0 -0.139656
66 Q 127 M 0 -0.065063
66 Q 128 F 0 -0.0228465
66 Q 129 G 0 -0.0732924
66 Q 130 T 0 -0.0588323
66 Q 131 I 0 -0.0802071
67 G 68 A 0 0.506215
67 G 69 E 0 0.29428
67 G 70 I 0 0.155506
67 G 71 V 0 -0.00527129
67 G 72 F 0 0.115242
67 G 73 K 0 0.0851816
67 G 74 I 0 -0.0115792
67 G 75 T 0 0.0146407
67 G 76 S 0 0.0333301
67 G 77 P 0 0.0512748
67 G 78 D 0 -0.0922547
67 G 79 V 0 -0.108896
67 G 80 I 0 -0.0534621
67 G 81 H 0 -0.0250988
67 G 82 G 0 -0.00258626
67 G 83 F 0 0.0469076
67 G 84 H 0 -0.114793
67 G 85 V 0 -0.0587525
67 G 86 E 0 -0.0984987
67 G 87 G 0 -0.112727
67 G 88 T 0 -0.0459493
67 G 89 N 0 -0.0207789
67 G 90 I 0 -0.0927946
67 G 91 N 0 -0.0778835
67 G 92 V 0 -0.0498816
67 G 93 E 0 -0.105667
67 G 94 V 0 -0.0309269
67 G 95 L 0 -0.024567
67 G 96 P 0 -0.0448367
67 G 97 G 0 0.0381631
67 G 98 E 0 -0.0263162
67 G 99 V 0 0.0990789
67 G 100 S 0 -0.0896285
67 G 101 T 0 -0.0381802
67 G 102 V 0 0.0015634
67 G 103 R 0 -0.00324148
67 G 104 Y 0 0.0593366
67 G 105 T 0 0.175084
67 G 106 F 0 0.129576
67 G 107 K 0 0.130276
67 G 108 R 0 -0.0549854
67 G 109 P 0 0.0708674
67 G 110 G 0 -0.0195034
67 G 111 E 0 -0.0358876
67 G 112 Y 0 -0.00163235
67 G 113 R 0 -0.0316798
67 G 114 I 0 -0.129299
67 G 115 I 0 -0.0258959
67 G 116 C 0 -0.00548282
67 G 117 N 0 -0.0016419
67 G 118 Q 0 -0.189604
67 G 119 Y 0 -0.0414388
67 G 120 C 0 -0.0911565
67 G 121 G 0 -0.0793803
67 G 122 L 0 -0.101171
67 G 123 G 0 -0.121325
67 G 124 H 0 -0.15336
67 G 125 Q 0 -0.14143
67 G 126 N 0 -0.0741069
67 G 127 M 0 0.0533351
67 G 128 F 0 -0.0852627
67 G 129 G 0 -0.0625551
67 G 130 T 0 -0.0703104
67 G 131 I 0 -0.0209785
68 A 69 E 0 0.372055
68 A 70 I 0 0.45834
68 A 71 V 0 0.151217
68 A 72 F 0 0.0724122
68 A 73 K 0 0.06267
68 A 74 I 0 0.0104059
68 A 75 T 0 0.0402401
68 A 76 S 0 0.0787156
68 A 77 P 0 -0.0972406
68 A 78 D 0 -0.0831733
68 A 79 V 0 -0.0630085
68 A 80 I 0 -0.048694
68 A 81 H 0 -0.0198431
68 A 82 G 0 -0.0506404
68 A 83 F 0 -0.0817787
68 A 84 H 0 -0.0461298
68 A 85 V 0 -0.048109
68 A 86 E 0 -0.0944015
68 A 87 G 0 -0.0645295
68 A 88 T 0 -0.0229726
68 A 89 N 0 -0.0192794
68 A 90 I 0 -0.0469982
68 A 91 N 0 -0.115348
68 A 92 V 0 -0.0386681
68 A 93 E 0 -0.119116
68 A 94 V 0 -0.000744344
68 A 95 L 0 0.0293037
68 A 96 P 0 -0.00204018
68 A 97 G 0 -0.0471974
68 A 98 E 0 -0.0524937
68 A 99 V 0 0.0402586
68 A 100 S 0 0.00104371
68 A 101 T 0 -0.0832759
68 A 102 V 0 -0.0976426
68 A 103 R 0 0.0633103
68 A 104 Y 0 0.0147568
68 A 105 T 0 0.0682074
68 A 106 F 0 0.136181
68 A 107 K 0 -0.0530564
68 A 108 R 0 -0.0777756
68 A 109 P 0 -0.071984
68 A 110 G 0 -0.00321208
68 A 111 E 0 -0.0235258
68 A 112 Y 0 -0.0977514
68 A 113 R 0 -0.125447
68 A 114 I 0 -0.0537298
68 A 115 I 0 -0.0262106
68 A 116 C 0 -0.100574
68 A 117 N 0 -0.0733327
68 A 118 Q 0 -0.0927102
68 A 119 Y 0 -0.123821
68 A 120 C 0 -0.0644854
68 A 121 G 0 -0.103382
68 A 122 L 0 -0.0367021
68 A 123 G 0 -0.0791956
68 A 124 H 0 -0.144676
68 A 125 Q 0 -0.147468
68 A 126 N 0 -0.0120861
68 A 127 M 0 -0.0585733
68 A 128 F 0 -0.129945
68 A 129 G 0 -0.0940366
68 A 130 T 0 -0.144691
68 A 131 I 0 -0.0855312
69 E 70 I 0 0.16171
69 E 71 V 0 0.288703
69 E 72 F 0 0.00724156
69 E 73 K 0 0.0905392
69 E 74 I 0 -0.0311213
69 E 75 T 0 0.0588245
69 E 76 S 0 0.0415886
69 E 77 P 0 0.0193595
69 E 78 D 0 -0.0399551
69 E 79 V 0 -0.00961173
69 E 80 I 0 -0.0410997
69 E 81 H 0 -0.0742746
69 E 82 G 0 -0.0281859
69 E 83 F 0 -0.0800153
69 E 84 H 0 -0.0506145
69 E 85 V 0 -0.147285
69 E 86 E 0 -0.125565
69 E 87 G 0 -0.061844
69 E 88 T 0 -0.0249488
69 E 89 N 0 -0.00656726
69 E 90 I 0 -0.0835671
69 E 91 N 0 0.00730753
69 E 92 V 0 0.0411837
69 E 93 E 0 -0.0678504
69 E 94 V 0 -0.0486396
69 E 95 L 0 -0.00290309
69 E 96 P 0 -0.0436722
69 E 97 G 0 -0.0212801
69 E 98 E 0 -0.0114107
69 E 99 V 0 0.036538
69 E 100 S 0 -0.0791541
69 E 101 T 0 0.0115858
69 E 102 V 0 0.0107882
69 E 103 R 0 0.790649
69 E 104 Y 0 -0.0103758
69 E 105 T 0 0.664005
69 E 106 F 0 0.100163
69 E 107 K 0 0.0444274
69 E 108 R 0 0.0392273
69 E 109 P 0 0.0779357
69 E 110 G 0 -0.108975
69 E 111 E 0 0.031745
69 E 112 Y 0 -0.084009
69 E 113 R 0 0.0574475
69 E 114 I 0 -0.149836
69 E 115 I 0 -0.0945361
69 E 116 C 0 -0.143896
69 E 117 N 0 -0.143303
69 E 118 Q 0 -0.0520784
69 E 119 Y 0 -0.0525082
69 E 120 C 0 -0.0970446
69 E 121 G 0 -0.16548
69 E 122 L 0 -0.0356154
69 E 123 G 0 -0.0621597
69 E 124 H 0 -0.11604
69 E 125 Q 0 -0.0179967
69 E 126 N 0 -0.126576
69 E 127 M 0 -0.1256
69 E 128 F 0 -0.0901946
69 E 129 G 0 -0.084056
69 E 130 T 0 -0.0605676
69 E 131 I 0 -0.119748
70 I 71 V 0 0.185695
70 I 72 F 0 0.47615
70 I 73 K 0 0.063879
70 I 74 I 0 0.035471
70 I 75 T 0 0.0444722
70 I 76 S 0 0.112217
70 I 77 P 0 -0.0338706
70 I 78 D 0 -0.0886849
70 I 79 V 0 -0.0154406
70 I 80 I 0 -0.0851189
70 I 81 H 0 -0.112635
70 I 82 G 0 -0.0592357
70 I 83 F 0 -0.0508299
70 I 84 H 0 -0.0705001
70 I 85 V 0 -0.0341254
70 I 86 E 0 -0.0414362
70 I 87 G 0 0.0770231
70 I 88 T 0 0.0119056
70 I 89 N 0 -0.0263699
70 I 90 I 0 -0.0791701
70 I 91 N 0 -0.0493463
70 I 92 V 0 -0.055167
70 I 93 E 0 -0.0716421
70 I 94 V 0 -0.104178
70 I 95 L 0 -0.12564
70 I 96 P 0 -0.0330401
70 I 97 G 0 -0.0715131
70 I 98 E 0 -0.093558
70 I 99 V 0 -0.0380955
70 I 100 S 0 -0.0728106
70 I 101 T 0 0.00425167
70 I 102 V 0 0.0178473
70 I 103 R 0 0.0296332
70 I 104 Y 0 0.292896
70 I 105 T 0 0.0492718
70 I 106 F 0 0.316146
70 I 107 K 0 -0.0588782
70 I 108 R 0 0.00650515
70 I 109 P 0 0.0964066
70 I 110 G 0 0.0569212
70 I 111 E 0 -0.0342383
70 I 112 Y 0 -0.0355292
70 I 113 R 0 -0.0923871
70 I 114 I 0 -0.0358416
70 I 115 I 0 -0.0585994
70 I 116 C 0 -0.0811054
70 I 117 N 0 -0.0945075
70 I 118 Q 0 -0.0402828
70 I 119 Y 0 -0.0177077
70 I 120 C 0 -0.0699315
70 I 121 G 0 -0.0375798
70 I 122 L 0 0.0830128
70 I 123 G 0 -0.0307939
70 I 124 H 0 -0.0471885
70 I 125 Q 0 -0.101162
70 I 126 N 0 0.000699852
70 I 127 M 0 -0.070948
70 I 128 F 0 -0.0577687
70 I 129 G 0 -0.0597535
70 I 130 T 0 -0.0846325
70 I 131 I 0 0.117974
71 V 72 F 0 0.145136
71 V 73 K 0 0.617899
71 V 74 I 0 0.07219
71 V 75 T 0 0.115535
71 V 76 S 0 0.0807705
71 V 77 P 0 -0.0207227
71 V 78 D 0 -0.0180652
71 V 79 V 0 -0.0903865
71 V 80 I 0 -0.0432504
71 V 81 H 0 -0.147307
71 V 82 G 0 -0.117239
71 V 83 F 0 -0.0446052
71 V 84 H 0 -0.00993278
71 V 85 V 0 -0.132603
71 V 86 E 0 -0.0646592
71 V 87 G 0 -0.0405341
71 V 88 T 0 -0.0615639
71 V 89 N 0 0.00477238
71 V 90 I 0 0.0172807
71 V 91 N 0 0.0301677
71 V 92 V 0 0.00750981
71 V 93 E 0 -0.0326463
71 V 94 V 0 -0.112874
71 V 95 L 0 -0.101688
71 V 96 P 0 -0.0764729
71 V 97 G 0 0.00941938
71 V 98 E 0 -0.0121344
71 V 99 V 0 0.0540379
71 V 100 S 0 -0.0157358
71 V 101 T 0 0.577697
71 V 102 V 0 -0.0335629
71 V 103 R 0 1.22135
71 V 104 Y 0 0.0187961
71 V 105 T 0 0.0349667
71 V 106 F 0 -0.0914497
71 V 107 K 0 -0.0996962
71 V 108 R 0 -0.0807295
71 V 109 P 0 -0.0310091
71 V 110 G 0 -0.00739355
71 V 111 E 0 -0.049866
71 V 112 Y 0 -0.149603
71 V 113 R 0 -0.0435421
71 V 114 I 0 -0.0725191
71 V 115 I 0 -0.0492341
71 V 116 C 0 -0.123966
71 V 117 N 0 -0.0843803
71 V 118 Q 0 -0.00309645
71 V 119 Y 0 -0.0763525
71 V 120 C 0 -0.00258635
71 V 121 G 0 -0.00908318
71 V 122 L 0 -0.0857473
71 V 123 G 0 -0.0815209
71 V 124 H 0 -0.0724569
71 V 125 Q 0 0.0102858
71 V 126 N 0 -0.0485065
71 V 127 M 0 -0.0853816
71 V 128 F 0 -0.0919831
71 V 129 G 0 -0.0400635
71 V 130 T 0 -0.0408776
71 V 131 I 0 -0.0894752
72 F 73 K 0 0.115332
72 F 74 I 0 0.322858
72 F 75 T 0 0.038336
72 F 76 S 0 0.261152
72 F 77 P 0 -0.0457949
72 F 78 D 0 -0.00763735
72 F 79 V 0 -0.0620704
72 F 80 I 0 -0.00739
72 F 81 H 0 -0.0382639
72 F 82 G 0 -0.122861
72 F 83 F 0 0.212478
72 F 84 H 0 -0.0771965
72 F 85 V 0 -0.0212076
72 F 86 E 0 -0.035539
72 F 87 G 0 -0.0375787
72 F 88 T 0 -0.0654083
72 F 89 N 0 -0.0743046
72 F 90 I 0 0.0577332
72 F 91 N 0 -0.0958013
72 F 92 V 0 0.0112743
72 F 93 E 0 -0.0749348
72 F 94 V 0 0.0136556
72 F 95 L 0 0.0678071
72 F 96 P 0 -0.0107421
72 F 97 G 0 -0.0568777
72 F 98 E 0 -0.0154331
72 F 99 V 0 -0.100258
72 F 100 S 0 -0.0328598
72 F 101 T 0 0.00433518
72 F 102 V 0 0.24317
72 F 103 R 0 0.00107206
72 F 104 Y 0 0.542582
72 F 105 T 0 -0.0552254
72 F 106 F 0 0.148521
72 F 107 K 0 -0.0766728
72 F 108 R 0 -0.117561
72 F 109 P 0 -0.0806614
72 F 110 G 0 0.00648341
72 F 111 E 0 -0.14173
72 F 112 Y 0 -0.0834921
72 F 113 R 0 -0.0334236
72 F 114 I 0 0.115037
72 F 115 I 0 -0.106644
72 F 116 C 0 -0.0152822
72 F 117 N 0 -0.0354939
72 F 118 Q 0 -0.0552164
72 F 119 Y 0 -0.155423
72 F 120 C 0 -0.120666
72 F 121 G 0 0.0266247
72 F 122 L 0 -0.0143794
72 F 123 G 0 -0.0412008
72 F 124 H 0 -0.0327618
72 F 125 Q 0 -0.0858533
72 F 126 N 0 -0.0474904
72 F 127 M 0 -0.0239363
72 F 128 F 0 -0.0970052
72 F 129 G 0 0.0394178
72 F 130 T 0 -0.101838
72 F 131 I 0 0.0121588
73 K 74 I 0 0.164637
73 K 75 T 0 0.301951
73 K 76 S 0 0.0106593
73 K 77 P 0 0.0968574
73 K 78 D 0 -0.0295809
73 K 79 V 0 -0.0427236
73 K 80 I 0 -0.0154948
73 K 81 H 0 -0.0684806
73 K 82 G 0 -0.0501532
73 K 83 F 0 -0.0190409
73 K 84 H 0 -0.0557594
73 K 85 V 0 0.00868571
73 K 86 E 0 -0.0270795
73 K 87 G 0 -0.0740018
73 K 88 T 0 -0.122584
73 K 89 N 0 -0.0257062
73 K 90 I 0 -0.0658137
73 K 91 N 0 -0.0404718
73 K 92 V 0 0.00195189
73 K 93 E 0 -0.0625881
73 K 94 V 0 -0.0568901
73 K 95 L 0 -0.0549337
73 K 96 P 0 -0.001579
73 K 97 G 0 0.0151814
73 K 98 E 0 0.0780105
73 K 99 V 0 0.446923
73 K 100 S 0 -0.0173791
73 K 101 T 0 0.969001
73 K 102 V 0 -0.0810288
73 K 103 R 0 0.0451664
73 K 104 Y 0 -0.104389
73 K 105 T 0 -0.108924
73 K 106 F 0 -0.0666876
73 K 107 K 0 -0.046015
73 K 108 R 0 -0.0153629
73 K 109 P 0 -0.0352234
73 K 110 G 0 -0.077705
73 K 111 E 0 0.0448524
73 K 112 Y 0 -0.0920937
73 K 113 R 0 -0.0505275
73 K 114 I 0 -0.0826863
73 K 115 I 0 -0.0575326
73 K 116 C 0 -0.0481855
73 K 117 N 0 -0.102326
73 K 118 Q 0 -0.0273665
73 K 119 Y 0 -0.0379643
73 K 120 C 0 -0.0598068
73 K 121 G 0 -0.107201
73 K 122 L 0 -0.0670637
73 K 123 G 0 -0.0667706
73 K 124 H 0 -0.0800363
73 K 125 Q 0 -0.108699
73 K 126 N 0 -0.0972063
73 K 127 M 0 -0.0619877
73 K 128 F 0 -0.0626395
73 K 129 G 0 -0.0834199
73 K 130 T 0 -0.0690517
73 K 131 I 0 -0.0834696
74 I 75 T 0 0.453444
74 I 76 S 0 0.248257
74 I 77 P 0 0.0534598
74 I 78 D 0 0.0688662
74 I 79 V 0 -0.0213507
74 I 80 I 0 0.0766938
74 I 81 H 0 0.0604492
74 I 82 G 0 0.107337
74 I 83 F 0 0.336772
74 I 84 H 0 -0.0348552
74 I 85 V 0 0.0879773
74 I 86 E 0 -0.054969
74 I 87 G 0 -0.058378
74 I 88 T 0 -0.0255217
74 I 89 N 0 0.0368782
74 I 90 I 0 -0.0796413
74 I 91 N 0 -0.0215149
74 I 92 V 0 0.080719
74 I 93 E 0 -0.0463452
74 I 94 V 0 0.556983
74 I 95 L 0 -0.0624195
74 I 96 P 0 0.0772557
74 I 97 G 0 0.0081788
74 I 98 E 0 -0.0171331
74 I 99 V 0 -0.0285319
74 I 100 S 0 0.0448899
74 I 101 T 0 -0.0142666
74 I 102 V 0 0.285373
74 I 103 R 0 -0.116131
74 I 104 Y 0 -0.0299996
74 I 105 T 0 -0.113214
74 I 106 F 0 0.0345589
74 I 107 K 0 -0.0738946
74 I 108 R 0 -0.0870614
74 I 109 P 0 -0.0716178
74 I 110 G 0 0.042232
74 I 111 E 0 -0.0527228
74 I 112 Y 0 -0.0207087
74 I 113 R 0 -0.123875
74 I 114 I 0 0.0516135
74 I 115 I 0 -0.00172701
74 I 116 C 0 -0.0395368
74 I 117 N 0 -0.042388
74 I 118 Q 0 0.0060171
74 I 119 Y 0 -0.144986
74 I 120 C 0 0.00935265
74 I 121 G 0 -0.0543792
74 I 122 L 0 -0.0665631
74 I 123 G 0 -0.133108
74 I 124 H 0 -0.111552
74 I 125 Q 0 -0.132496
74 I 126 N 0 -0.0441093
74 I 127 M 0 -0.0138381
74 I 128 F 0 -0.100189
74 I 129 G 0 -0.0464321
74 I 130 T 0 -0.119933
74 I 131 I 0 -0.0367739
75 T 76 S 0 0.275939
75 T 77 P 0 0.170507
75 T 78 D 0 0.133411
75 T 79 V 0 0.0485364
75 T 80 I 0 0.017075
75 T 81 H 0 0.0193935
75 T 82 G 0 -0.0626858
75 T 83 F 0 -0.0799908
75 T 84 H 0 -0.0722717
75 T 85 V 0 -0.0324099
75 T 86 E 0 -0.0612424
75 T 87 G 0 -0.103783
75 T 88 T 0 -0.0849557
75 T 89 N 0 -0.0186818
75 T 90 I 0 -0.0125402
75 T 91 N 0 0.0409464
75 T 92 V 0 -0.0148463
75 T 93 E 0 -0.0149825
75 T 94 V 0 0.135803
75 T 95 L 0 0.0568949
75 T 96 P 0 -0.0141704
75 T 97 G 0 0.0754682
75 T 98 E 0 0.0855888
75 T 99 V 0 0.593584
75 T 100 S 0 -0.00835074
75 T 101 T 0 0.125448
75 T 102 V 0 -0.0684654
75 T 103 R 0 0.00352933
75 T 104 Y 0 -0.0641449
75 T 105 T 0 -0.0163944
75 T 106 F 0 -0.0872072
75 T 107 K 0 0.000337959
75 T 108 R 0 -0.0748215
75 T 109 P 0 -0.0329779
75 T 110 G 0 -0.0490273
75 T 111 E 0 0.0114988
75 T 112 Y 0 -0.0693255
75 T 113 R 0 -0.0121092
75 T 114 I 0 -0.0509071
75 T 115 I 0 -0.0654121
75 T 116 C 0 -0.0894017
75 T 117 N 0 -0.166103
75 T 118 Q 0 -0.0576608
75 T 119 Y 0 -0.0282588
75 T 120 C 0 -0.0373728
75 T 121 G 0 -0.0184279
75 T 122 L 0 -0.0602488
75 T 123 G 0 -0.10944
75 T 124 H 0 -0.0422888
75 T 125 Q 0 0.00401938
75 T 126 N 0 -0.0647413
75 T 127 M 0 -0.00634479
75 T 128 F 0 -0.0555355
75 T 129 G 0 -0.0961194
75 T 130 T 0 -0.103837
75 T 131 I 0 -0.0977859
76 S 77 P 0 0.3213
76 S 78 D 0 0.228162
76 S 79 V 0 0.0856942
76 S 80 I 0 0.101516
76 S 81 H 0 0.0311021
76 S 82 G 0 -0.0565746
76 S 83 F 0 0.0603862
76 S 84 H 0 -0.0189693
76 S 85 V 0 -0.0372412
76 S 86 E 0 0.0407419
76 S 87 G 0 0.00644025
76 S 88 T 0 -0.103442
76 S 89 N 0 -0.0825774
76 S 90 I 0 -0.0925809
76 S 91 N 0 0.00991943
76 S 92 V 0 -0.134505
76 S 93 E 0 -0.00182422
76 S 94 V 0 0.12176
76 S 95 L 0 0.141462
76 S 96 P 0 0.164926
76 S 97 G 0 0.0152518
76 S 98 E 0 0.0929549
76 S 99 V 0 0.142167
76 S 100 S 0 -0.0216927
76 S 101 T 0 0.00226152
76 S 102 V 0 -0.0547122
76 S 103 R 0 -0.0994089
76 S 104 Y 0 0.0802274
76 S 105 T 0 -0.0134471
76 S 106 F 0 -0.0245572
76 S 107 K 0 0.000785297
76 S 108 R 0 -0.0997158
76 S 109 P 0 -0.125907
76 S 110 G 0 -0.0680459
76 S 111 E 0 0.0047521
76 S 112 Y 0 -0.125441
76 S 113 R 0 0.0588686
76 S 114 I 0 0.0684534
76 S 115 I 0 -0.0400463
76 S 116 C 0 -0.0127692
76 S 117 N 0 -0.0435105
76 S 118 Q 0 -0.00651377
76 S 119 Y 0 -0.0570355
76 S 120 C 0 -0.042965
76 S 121 G 0 -0.0774167
76 S 122 L 0 -0.102788
76 S 123 G 0 -0.0956617
76 S 124 H 0 -0.0939647
76 S 125 Q 0 -0.00763584
76 S 126 N 0 -0.0517954
76 S 127 M 0 -0.048767
76 S 128 F 0 -0.0737712
76 S 129 G 0 -0.0368847
76 S 130 T 0 -0.0248267
76 S 131 I 0 0.0226263
77 P 78 D 0 0.44617
77 P 79 V 0 0.220844
77 P 80 I 0 0.346104
77 P 81 H 0 0.203629
77 P 82 G 0 0.0318022
77 P 83 F 0 0.0702008
77 P 84 H 0 0.0709544
77 P 85 V 0 0.0985307
77 P 86 E 0 0.130818
77 P 87 G 0 0.0957753
77 P 88 T 0 0.0683188
77 P 89 N 0 0.0848395
77 P 90 I 0 -0.0311996
77 P 91 N 0 0.00939802
77 P 92 V 0 -0.0615312
77 P 93 E 0 -0.00273232
77 P 94 V 0 0.000799808
77 P 95 L 0 0.0640332
77 P 96 P 0 -0.0166562
77 P 97 G 0 0.0234676
77 P 98 E 0 -0.0825522
77 P 99 V 0 0.0214779
77 P 100 S 0 -0.0298069
77 P 101 T 0 -0.0569441
77 P 102 V 0 -0.0324764
77 P 103 R 0 -0.0192885
77 P 104 Y 0 -0.00515394
77 P 105 T 0 0.0855884
77 P 106 F 0 -0.043167
77 P 107 K 0 -0.0925594
77 P 108 R 0 -0.0792246
77 P 109 P 0 -0.0438031
77 P 110 G 0 -0.0831428
77 P 111 E 0 -0.0201519
77 P 112 Y 0 -0.12709
77 P 113 R 0 0.00410738
77 P 114 I 0 0.00693872
77 P 115 I 0 0.00665815
77 P 116 C 0 -0.0800683
77 P 117 N 0 -0.0123024
77 P 118 Q 0 -0.0557307
77 P 119 Y 0 -0.0916598
77 P 120 C 0 -0.0712454
77 P 121 G 0 -0.119792
77 P 122 L 0 -0.0180589
77 P 123 G 0 -0.0909845
77 P 124 H 0 -0.0766963
77 P 125 Q 0 -0.0499255
77 P 126 N 0 -0.0757996
77 P 127 M 0 -0.091301
77 P 128 F 0 -0.0774156
77 P 129 G 0 -0.123229
77 P 130 T 0 -0.0884982
77 P 131 I 0 -0.0360499
78 D 79 V 0 0.559098
78 D 80 I 0 0.369051
78 D 81 H 0 0.353892
78 D 82 G 0 0.288047
78 D 83 F 0 0.275749
78 D 84 H 0 0.121268
78 D 85 V 0 0.158045
78 D 86 E 0 0.0888515
78 D 87 G 0 0.0516875
78 D 88 T 0 0.114906
78 D 89 N 0 0.0597987
78 D 90 I 0 -0.00892978
78 D 91 N 0 0.0231576
78 D 92 V 0 -0.0262855
78 D 93 E 0 0.0244782
78 D 94 V 0 -0.0188986
78 D 95 L 0 -0.00511405
78 D 96 P 0 0.0949924
78 D 97 G 0 0.0715789
78 D 98 E 0 0.00839027
78 D 99 V 0 -0.0240779
78 D 100 S 0 0.0293588
78 D 101 T 0 -0.101401
78 D 102 V 0 -0.0185125
78 D 103 R 0 -0.117759
78 D 104 Y 0 -0.106678
78 D 105 T 0 -0.0768247
78 D 106 F 0 -0.0751572
78 D 107 K 0 -0.0521669
78 D 108 R 0 -0.0835628
78 D 109 P 0 -0.0752734
78 D 110 G 0 -0.0284246
78 D 111 E 0 0.0232011
78 D 112 Y 0 -0.109885
78 D 113 R 0 -0.0458103
78 D 114 I 0 -0.0274317
78 D 115 I 0 -0.0212167
78 D 116 C 0 0.0167061
78 D 117 N 0 -0.0188189
78 D 118 Q 0 0.0388775
78 D 119 Y 0 -0.12377
78 D 120 C 0 0.0839525
78 D 121 G 0 0.0216652
78 D 122 L 0 -0.0754776
78 D 123 G 0 -0.109592
78 D 124 H 0 0.0436813
78 D 125 Q 0 -0.0341899
78 D 126 N 0 -0.0814262
78 D 127 M 0 0.00776923
78 D 128 F 0 -0.074626
78 D 129 G 0 -0.0355096
78 D 130 T 0 -0.111682
78 D 131 I 0 -0.0170242
79 V 80 I 0 0.501276
79 V 81 H 0 0.500835
79 V 82 G 0 0.400908
79 V 83 F 0 0.20485
79 V 84 H 0 0.111935
79 V 85 V 0 0.306511
79 V 86 E 0 0.24127
79 V 87 G 0 0.0557453
79 V 88 T 0 0.150006
79 V 89 N 0 0.0382241
79 V 90 I 0 0.0670984
79 V 91 N 0 0.00934248
79 V 92 V 0 -0.0756346
79 V 93 E 0 0.126713
79 V 94 V 0 0.0262448
79 V 95 L 0 0.0208432
79 V 96 P 0 0.0608352
79 V 97 G 0 0.0828323
79 V 98 E 0 -0.026351
79 V 99 V 0 0.021144
79 V 100 S 0 0.0786273
79 V 101 T 0 -0.0914031
79 V 102 V 0 -0.0471122
79 V 103 R 0 -0.121241
79 V 104 Y 0 -0.0532344
79 V 105 T 0 -0.0326445
79 V 106 F 0 -0.133817
79 V 107 K 0 -0.132974
79 V 108 R 0 -0.0148679
79 V 109 P 0 -0.128433
79 V 110 G 0 -0.119746
79 V 111 E 0 -0.0299795
79 V 112 Y 0 -0.0225384
79 V 113 R 0 -0.0146204
79 V 114 I 0 -0.0391775
79 V 115 I 0 -0.10495
79 V 116 C 0 -0.0440189
79 V 117 N 0 -0.0129661
79 V 118 Q 0 0.0579352
79 V 119 Y 0 -0.0298884
79 V 120 C 0 0.137751
79 V 121 G 0 -0.00882184
79 V 122 L 0 -0.0907252
79 V 123 G 0 -0.098599
79 V 124 H 0 0.0249257
79 V 125 Q 0 -0.0267888
79 V 126 N 0 -0.095392
79 V 127 M 0 0.0451923
79 V 128 F 0 -0.026814
79 V 129 G 0 -0.0988287
79 V 130 T 0 -0.107466
79 V 131 I 0 -0.0487113
80 I 81 H 0 0.409046
80 I 82 G 0 0.424229
80 I 83 F 0 0.130394
80 I 84 H 0 0.135241
80 I 85 V 0 0.176417
80 I 86 E 0 0.32899
80 I 87 G 0 0.0172532
80 I 88 T 0 0.080196
80 I 89 N 0 -0.00142902
80 I 90 I 0 0.0187393
80 I 91 N 0 0.0986424
80 I 92 V 0 0.0658313
80 I 93 E 0 0.267997
80 I 94 V 0 -0.0115427
80 I 95 L 0 0.266322
80 I 96 P 0 0.0764076
80 I 97 G 0 0.057265
80 I 98 E 0 -0.0223293
80 I 99 V 0 -0.0408162
80 I 100 S 0 -0.0572771
80 I 101 T 0 -0.0490659
80 I 102 V 0 0.0303366
80 I 103 R 0 -0.106399
80 I 104 Y 0 0.024844
80 I 105 T 0 0.0208288
80 I 106 F 0 -0.0878306
80 I 107 K 0 -0.096675
80 I 108 R 0 -0.0427072
80 I 109 P 0 -0.101369
80 I 110 G 0 -0.0956465
80 I 111 E 0 0.00447288
80 I 112 Y 0 -0.0731109
80 I 113 R 0 0.0268644
80 I 114 I 0 -0.0915127
80 I 115 I 0 -0.0810321
80 I 116 C 0 -0.139679
80 I 117 N 0 -0.0394531
80 I 118 Q 0 -0.0449604
80 I 119 Y 0 -0.147355
80 I 120 C 0 -0.0361967
80 I 121 G 0 -0.0403839
80 I 122 L 0 -0.085523
80 I 123 G 0 -0.0583825
80 I 124 H 0 0.0185197
80 I 125 Q 0 -0.0580821
80 I 126 N 0 -0.104631
80 I 127 M 0 -0.0727974
80 I 128 F 0 -0.145667
80 I 129 G 0 -0.0684464
80 I 130 T 0 -0.0789524
80 I 131 I 0 -0.0693944
81 H 82 G 0 0.582274
81 H 83 F 0 0.200788
81 H 84 H 0 0.174398
81 H 85 V 0 0.426897
81 H 86 E 0 0.0918549
81 H 87 G 0 0.280474
81 H 88 T 0 0.276168
81 H 89 N 0 0.0275
81 H 90 I 0 0.0680574
81 H 91 N 0 0.0555707
81 H 92 V 0 -0.0861591
81 H 93 E 0 -0.0830011
81 H 94 V 0 -0.0419446
81 H 95 L 0 -0.0980758
81 H 96 P 0 0.0396416
81 H 97 G 0 -0.0191014
81 H 98 E 0 -0.0768738
81 H 99 V 0 -0.110733
81 H 100 S 0 -0.136707
81 H 101 T 0 -0.0929809
81 H 102 V 0 -0.0646881
81 H 103 R 0 -0.131628
81 H 104 Y 0 -0.0603246
81 H 105 T 0 -0.0765866
81 H 106 F 0 -0.0649944
81 H 107 K 0 -0.0542264
81 H 108 R 0 -0.10136
81 H 109 P 0 -0.0775732
81 H 110 G 0 -0.0296273
81 H 111 E 0 -0.117824
81 H 112 Y 0 -0.0322439
81 H 113 R 0 -0.0137093
81 H 114 I 0 -0.113836
81 H 115 I 0 0.0667012
81 H 116 C 0 0.672889
81 H 117 N 0 -0.00650586
81 H 118 Q 0 0.0476242
81 H 119 Y 0 -0.094304
81 H 120 C 0 -0.000725715
81 H 121 G 0 0.0654254
81 H 122 L 0 -0.0374695
81 H 123 G 0 -0.135542
81 H 124 H 0 0.0393724
81 H 125 Q 0 -0.147987
81 H 126 N 0 -0.152098
81 H 127 M 0 0.290871
81 H 128 F 0 -0.171323
81 H 129 G 0 -0.130475
81 H 130 T 0 -0.151141
81 H 131 I 0 0.00354159
82 G 83 F 0 0.138294
82 G 84 H 0 0.400294
82 G 85 V 0 0.369202
82 G 86 E 0 0.431945
82 G 87 G 0 0.151196
82 G 88 T 0 0.20217
82 G 89 N 0 -0.0488143
82 G 90 I 0 0.0879132
82 G 91 N 0 0.107623
82 G 92 V 0 -0.0649424
82 G 93 E 0 -0.0463479
82 G 94 V 0 0.0436386
82 G 95 L 0 -0.106258
82 G 96 P 0 -0.0254147
82 G 97 G 0 -0.0520007
82 G 98 E 0 -0.0492725
82 G 99 V 0 -0.052948
82 G 100 S 0 0.0884691
82 G 101 T 0 -0.190779
82 G 102 V 0 -0.0742188
82 G 103 R 0 -0.0630148
82 G 104 Y 0 -0.0898936
82 G 105 T 0 -0.135384
82 G 106 F 0 -0.0664011
82 G 107 K 0 -0.062944
82 G 108 R 0 -0.104586
82 G 109 P 0 -0.130671
82 G 110 G 0 -0.0881852
82 G 111 E 0 -0.0964131
82 G 112 Y 0 -0.0170923
82 G 113 R 0 0.0091811
82 G 114 I 0 -0.0479554
82 G 115 I 0 0.083457
82 G 116 C 0 0.0925775
82 G 117 N 0 0.197835
82 G 118 Q 0 0.122968
82 G 119 Y 0 0.0379443
82 G 120 C 0 0.014686
82 G 121 G 0 -0.0252244
82 G 122 L 0 0.0259884
82 G 123 G 0 -0.00660425
82 G 124 H 0 -0.0456448
82 G 125 Q 0 -0.118442
82 G 126 N 0 -0.0295154
82 G 127 M 0 -0.0914787
82 G 128 F 0 -0.102891
82 G 129 G 0 0.0421384
82 G 130 T 0 -0.0577341
82 G 131 I 0 -0.0467133
83 F 84 H 0 0.210024
83 F 85 V 0 0.377164
83 F 86 E 0 0.0543354
83 F 87 G 0 0.0299958
83 F 88 T 0 0.0035568
83 F 89 N 0 0.0342333
83 F 90 I 0 0.00795262
83 F 91 N 0 0.0231194
83 F 92 V 0 -0.0909959
83 F 93 E 0 0.0759179
83 F 94 V 0 -0.0525949
83 F 95 L 0 -0.117997
83 F 96 P 0 0.072201
83 F 97 G 0 -0.0213187
83 F 98 E 0 -0.0797523
83 F 99 V 0 0.0196388
83 F 100 S 0 -0.052268
83 F 101 T 0 -0.0886187
83 F 102 V 0 0.182222
83 F 103 R 0 -0.0703364
83 F 104 Y 0 0.00910999
83 F 105 T 0 0.000844201
83 F 106 F 0 -0.0845665
83 F 107 K 0 -0.0953925
83 F 108 R 0 -0.06857
83 F 109 P 0 -0.109221
83 F 110 G 0 0.062152
83 F 111 E 0 -0.0673317
83 F 112 Y 0 0.00978545
83 F 113 R 0 -0.0868458
83 F 114 I 0 0.0283836
83 F 115 I 0 0.042311
83 F 116 C 0 -0.0649824
83 F 117 N 0 -0.0448044
83 F 118 Q 0 -0.115418
83 F 119 Y 0 0.0516174
83 F 120 C 0 -0.0155336
83 F 121 G 0 0.0157348
83 F 122 L 0 -0.126686
83 F 123 G 0 0.00194186
83 F 124 H 0 0.00267824
83 F 125 Q 0 -0.0353403
83 F 126 N 0 0.00815211
83 F 127 M 0 0.00568572
83 F 128 F 0 -0.047157
83 F 129 G 0 0.0993334
83 F 130 T 0 0.0329893
83 F 131 I 0 -0.0195619
84 H 85 V 0 0.491831
84 H 86 E 0 0.666255
84 H 87 G 0 0.410261
84 H 88 T 0 0.2136
84 H 89 N 0 0.145193
84 H 90 I 0 0.209647
84 H 91 N 0 0.137424
84 H 92 V 0 0.0652188
84 H 93 E 0 -0.105959
84 H 94 V 0 -0.11456
84 H 95 L 0 0.0134375
84 H 96 P 0 -0.077746
84 H 97 G 0 -0.157785
84 H 98 E 0 0.019746
84 H 99 V 0 -0.0937514
84 H 100 S 0 -0.0271871
84 H 101 T 0 -0.124524
84 H 102 V 0 -0.0365204
84 H 103 R 0 -0.0655818
84 H 104 Y 0 -0.0656761
84 H 105 T 0 -0.0627723
84 H 106 F 0 -0.140923
84 H 107 K 0 0.0360687
84 H 108 R 0 0.0756752
84 H 109 P 0 -0.125336
84 H 110 G 0 -0.088043
84 H 111 E 0 -0.157314
84 H 112 Y 0 -0.0673792
84 H 113 R 0 -0.0430457
84 H 114 I 0 -0.0176306
84 H 115 I 0 0.195222
84 H 116 C 0 -0.080323
84 H 117 N 0 0.565111
84 H 118 Q 0 -0.100373
84 H 119 Y 0 -0.00767387
84 H 120 C 0 -0.0131782
84 H 121 G 0 -0.0300452
84 H 122 L 0 -0.0782519
84 H 123 G 0 0.0588802
84 H 124 H 0 -0.0164097
84 H 125 Q 0 -0.00388701
84 H 126 N 0 -0.00679959
84 H 127 M 0 -0.129929
84 H 128 F 0 -0.0253072
84 H 129 G 0 -0.106142
84 H 130 T 0 -0.125187
84 H 131 I 0 -0.070368
85 V 86 E 0 0.423923
85 V 87 G 0 0.319633
85 V 88 T 0 0.541293
85 V 89 N 0 0.141359
85 V 90 I 0 0.208525
85 V 91 N 0 0.0764111
85 V 92 V 0 0.0757814
85 V 93 E 0 -0.0779049
85 V 94 V 0 -0.0286121
85 V 95 L 0 -0.128425
85 V 96 P 0 -0.00994794
85 V 97 G 0 -0.0173236
85 V 98 E 0 -0.163161
85 V 99 V 0 -0.121657
85 V 100 S 0 -0.12394
85 V 101 T 0 -0.0529557
85 V 102 V 0 0.085385
85 V 103 R 0 -0.0565959
85 V 104 Y 0 0.123712
85 V 105 T 0 -0.117686
85 V 106 F 0 0.0157052
85 V 107 K 0 0.00127074
85 V 108 R 0 -0.0377756
85 V 109 P 0 -0.0171614
85 V 110 G 0 -0.00580911
85 V 111 E 0 -0.0486569
85 V 112 Y 0 0.0496783
85 V 113 R 0 -0.0888967
85 V 114 I 0 0.0244302
85 V 115 I 0 -0.117197
85 V 116 C 0 0.00620113
85 V 117 N 0 0.0927163
85 V 118 Q 0 -0.0831392
85 V 119 Y 0 -0.118572
85 V 120 C 0 -0.0688476
85 V 121 G 0 -0.060466
85 V 122 L 0 -0.0220252
85 V 123 G 0 -0.0211634
85 V 124 H 0 0.00224472
85 V 125 Q 0 -0.0545189
85 V 126 N 0 -0.0669755
85 V 127 M 0 -0.0456076
85 V 128 F 0 -0.0842096
85 V 129 G 0 -0.110215
85 V 130 T 0 -0.132085
85 V 131 I 0 -0.0163164
86 E 87 G 0 0.553379
86 E 88 T 0 0.398413
86 E 89 N 0 0.0528818
86 E 90 I 0 0.112345
86 E 91 N 0 0.0545445
86 E 92 V 0 0.0243736
86 E 93 E 0 0.0230526
86 E 94 V 0 -0.0959757
86 E 95 L 0 -0.0924741
86 E 96 P 0 -0.0830386
86 E 97 G 0 -0.0754326
86 E 98 E 0 -0.0377552
86 E 99 V 0 -0.110617
86 E 100 S 0 0.00344386
86 E 101 T 0 -0.0941646
86 E 102 V 0 -0.0950161
86 E 103 R 0 -0.101154
86 E 104 Y 0 -0.0760495
86 E 105 T 0 -0.0994701
86 E 106 F 0 -0.0371179
86 E 107 K 0 -0.0582953
86 E 108 R 0 -0.0362697
86 E 109 P 0 -0.0792191
86 E 110 G 0 -0.0917229
86 E 111 E 0 -0.137783
86 E 112 Y 0 0.0144655
86 E 113 R 0 0.111768
86 E 114 I 0 -0.0573716
86 E 115 I 0 0.361044
86 E 116 C 0 -0.0154774
86 E 117 N 0 0.230383
86 E 118 Q 0 0.016864
86 E 119 Y 0 -0.0547234
86 E 120 C 0 -0.0911891
86 E 121 G 0 -0.0532807
86 E 122 L 0 -0.0739634
86 E 123 G 0 0.0170565
86 E 124 H 0 -0.0674489
86 E 125 Q 0 -0.0604593
86 E 126 N 0 -0.0968837
86 E 127 M 0 -0.0390496
86 E 128 F 0 -0.0699509
86 E 129 G 0 -0.17298
86 E 130 T 0 -0.131927
86 E 131 I 0 -0.065754
87 G 88 T 0 0.608774
87 G 89 N 0 0.252341
87 G 90 I 0 0.333771
87 G 91 N 0 0.0721072
87 G 92 V 0 0.053839
87 G 93 E 0 0.0364267
87 G 94 V 0 -0.0370404
87 G 95 L 0 -0.0666573
87 G 96 P 0 -0.0555467
87 G 97 G 0 -0.10303
87 G 98 E 0 -0.0124516
87 G 99 V 0 -0.130441
87 G 100 S 0 0.0113061
87 G 101 T 0 -0.140435
87 G 102 V 0 -0.0390792
87 G 103 R 0 -0.0619158
87 G 104 Y 0 -0.0655872
87 G 105 T 0 -0.0576126
87 G 106 F 0 -0.0880699
87 G 107 K 0 0.0626959
87 G 108 R 0 0.14492
87 G 109 P 0 -0.00269651
87 G 110 G 0 0.0683569
87 G 111 E 0 -0.073621
87 G 112 Y 0 0.260625
87 G 113 R 0 0.0412139
87 G 114 I 0 -0.0553438
87 G 115 I 0 0.0102847
87 G 116 C 0 -0.069697
87 G 117 N 0 0.0467032
87 G 118 Q 0 -0.0456899
87 G 119 Y 0 0.00305775
87 G 120 C 0 -0.0912905
87 G 121 G 0 -0.100733
87 G 122 L 0 -0.0609542
87 G 123 G 0 -0.0331506
87 G 124 H 0 -0.123613
87 G 125 Q 0 0.0162678
87 G 126 N 0 0.0867214
87 G 127 M 0 -0.0216672
87 G 128 F 0 -0.0946171
87 G 129 G 0 -0.0698822
87 G 130 T 0 -0.0684679
87 G 131 I 0 -0.0478985
88 T 89 N 0 0.438582
88 T 90 I 0 0.372433
88 T 91 N 0 0.116649
88 T 92 V 0 -0.00309182
88 T 93 E 0 -0.0128441
88 T 94 V 0 -0.0757688
88 T 95 L 0 0.00236721
88 T 96 P 0 -0.0177938
88 T 97 G 0 0.0694564
88 T 98 E 0 -0.12037
88 T 99 V 0 -0.0383035
88 T 100 S 0 -0.0547786
88 T 101 T 0 -0.0874699
88 T 102 V 0 0.00745827
88 T 103 R 0 -0.0324612
88 T 104 Y 0 0.156306
88 T 105 T 0 -0.0360392
88 T 106 F 0 0.232037
88 T 107 K 0 0.107056
88 T 108 R 0 0.0833828
88 T 109 P 0 0.0157988
88 T 110 G 0 -0.0699512
88 T 111 E 0 -0.0311924
88 T 112 Y 0 0.136525
88 T 113 R 0 -0.0675298
88 T 114 I 0 -0.000603575
88 T 115 I 0 -0.148797
88 T 116 C 0 -0.144966
88 T 117 N 0 -0.00380153
88 T 118 Q 0 0.0121856
88 T 119 Y 0 -0.0565219
88 T 120 C 0 -0.0664045
88 T 121 G 0 -0.0259762
88 T 122 L 0 -0.0498944
88 T 123 G 0 -0.0951419
88 T 124 H 0 -0.07554
88 T 125 Q 0 0.0665307
88 T 126 N 0 -0.100154
88 T 127 M 0 -0.180159
88 T 128 F 0 -0.0755972
88 T 129 G 0 -0.0745248
88 T 130 T 0 -0.135296
88 T 131 I 0 0.0138123
89 N 90 I 0 1.16089
89 N 91 N 0 0.644196
89 N 92 V 0 0.0813172
89 N 93 E 0 0.0895151
89 N 94 V 0 -0.0133878
89 N 95 L 0 -0.0753587
89 N 96 P 0 -0.0232089
89 N 97 G 0 -0.0180274
89 N 98 E 0 0.0705358
89 N 99 V 0 -0.0457402
89 N 100 S 0 0.148769
89 N 101 T 0 0.0393621
89 N 102 V 0 0.00233537
89 N 103 R 0 -0.0189525
89 N 104 Y 0 0.0481389
89 N 105 T 0 -0.00074498
89 N 106 F 0 -0.0395576
89 N 107 K 0 -0.083194
89 N 108 R 0 0.0931496
89 N 109 P 0 -0.0816158
89 N 110 G 0 -0.0791702
89 N 111 E 0 0.0518453
89 N 112 Y 0 -0.0735541
89 N 113 R 0 0.0291489
89 N 114 I 0 0.107594
89 N 115 I 0 -0.103307
89 N 116 C 0 -0.0739206
89 N 117 N 0 -0.0615232
89 N 118 Q 0 0.00125711
89 N 119 Y 0 -0.0166941
89 N 120 C 0 -0.0544427
89 N 121 G 0 -0.136424
89 N 122 L 0 -0.0303206
89 N 123 G 0 -0.0768294
89 N 124 H 0 0.0299871
89 N 125 Q 0 -0.039627
89 N 126 N 0 -0.155558
89 N 127 M 0 -0.0299522
89 N 128 F 0 -0.0228928
89 N 129 G 0 0.029602
89 N 130 T 0 -0.0711197
89 N 131 I 0 -0.0739366
90 I 91 N 0 0.884651
90 I 92 V 0 0.20789
90 I 93 E 0 0.138888
90 I 94 V 0 0.0149405
90 I 95 L 0 -0.0575258
90 I 96 P 0 -0.0678903
90 I 97 G 0 -0.102609
90 I 98 E 0 -0.0852035
90 I 99 V 0 -0.068022
90 I 100 S 0 0.000219682
90 I 101 T 0 -0.0672224
90 I 102 V 0 0.308555
90 I 103 R 0 -0.0109123
90 I 104 Y 0 -0.0083568
90 I 105 T 0 -0.0746952
90 I 106 F 0 -0.132103
90 I 107 K 0 -0.0775999
90 I 108 R 0 -0.0570058
90 I 109 P 0 -0.148836
90 I 110 G 0 -0.0287478
90 I 111 E 0 -0.145143
90 I 112 Y 0 0.0237222
90 I 113 R 0 -0.0594339
90 I 114 I 0 -0.0453111
90 I 115 I 0 0.0153658
90 I 116 C 0 -0.074129
90 I 117 N 0 0.0744696
90 I 118 Q 0 -0.0192623
90 I 119 Y 0 0.0364552
90 I 120 C 0 -0.0446439
90 I 121 G 0 -0.0125331
90 I 122 L 0 0.0162944
90 I 123 G 0 -0.024718
90 I 124 H 0 -0.0952363
90 I 125 Q 0 -0.0746901
90 I 126 N 0 -0.119788
90 I 127 M 0 -0.0982873
90 I 128 F 0 -0.0200394
90 I 129 G 0 -0.00822102
90 I 130 T 0 -0.0671908
90 I 131 I 0 -0.120746
91 N 92 V 0 0.163289
91 N 93 E 0 0.35834
91 N 94 V 0 0.00448026
91 N 95 L 0 0.0102162
91 N 96 P 0 0.0833819
91 N 97 G 0 0.0326249
91 N 98 E 0 0.0166768
91 N 99 V 0 0.158334
91 N 100 S 0 0.124555
91 N 101 T 0 0.0375889
91 N 102 V 0 0.0159202
91 N 103 R 0 -0.0232832
91 N 104 Y 0 -0.036045
91 N 105 T 0 -0.0431052
91 N 106 F 0 -0.0661118
91 N 107 K 0 -0.0563821
91 N 108 R 0 -0.0199231
91 N 109 P 0 -0.0473827
91 N 110 G 0 -0.049325
91 N 111 E 0 -0.0294791
91 N 112 Y 0 -0.0219591
91 N 113 R 0 0.00385141
91 N 114 I 0 0.0423168
91 N 115 I 0 -0.114079
91 N 116 C 0 -0.0911076
91 N 117 N 0 0.0742841
91 N 118 Q 0 0.0984697
91 N 119 Y 0 -0.0795786
91 N 120 C 0 -0.0424323
91 N 121 G 0 -0.0412152
91 N 122 L 0 -0.0936831
91 N 123 G 0 -0.0483183
91 N 124 H 0 0.0237107
91 N 125 Q 0 0.0170228
91 N 126 N 0 -0.103608
91 N 127 M 0 -0.131335
91 N 128 F 0 0.0173921
91 N 129 G 0 -0.0393308
91 N 130 T 0 -0.0934764
91 N 131 I 0 -0.111103
92 V 93 E 0 0.328911
92 V 94 V 0 0.117146
92 V 95 L 0 0.200565
92 V 96 P 0 0.0318607
92 V 97 G 0 0.0273094
92 V 98 E 0 0.108204
92 V 99 V 0 0.0332218
92 V 100 S 0 0.332379
92 V 101 T 0 0.0668203
92 V 102 V 0 0.244961
92 V 103 R 0 -0.0242788
92 V 104 Y 0 0.00349929
92 V 105 T 0 -0.0304396
92 V 106 F 0 -0.0282536
92 V 107 K 0 0.048453
92 V 108 R 0 -0.0397692
92 V 109 P 0 0.0215613
92 V 110 G 0 -0.0351286
92 V 111 E 0 -0.0119697
92 V 112 Y 0 0.00301618
92 V 113 R 0 0.0376934
92 V 114 I 0 0.0389993
92 V 115 I 0 -0.123861
92 V 116 C 0 -0.0374944
92 V 117 N 0 -0.0678068
92 V 118 Q 0 0.0764222
92 V 119 Y 0 -0.0803229
92 V 120 C 0 -0.0470844
92 V 121 G 0 -0.0847975
92 V 122 L 0 -0.00136989
92 V 123 G 0 0.0415847
92 V 124 H 0 0.00968076
92 V 125 Q 0 0.018984
92 V 126 N 0 -0.0418103
92 V 127 M 0 0.0117708
92 V 128 F 0 -0.112219
92 V 129 G 0 -0.110827
92 V 130 T 0 -0.0618522
92 V 131 I 0 -0.0955922
93 E 94 V 0 0.484876
93 E 95 L 0 0.429
93 E 96 P 0 0.298589
93 E 97 G 0 0.304266
93 E 98 E 0 0.152444
93 E 99 V 0 0.0605797
93 E 100 S 0 0.195953
93 E 101 T 0 -0.00853761
93 E 102 V 0 0.0695217
93 E 103 R 0 0.00320018
93 E 104 Y 0 -0.0421768
93 E 105 T 0 -0.0452826
93 E 106 F 0 -0.0743071
93 E 107 K 0 -0.0533966
93 E 108 R 0 -0.0094897
93 E 109 P 0 -0.058362
93 E 110 G 0 -0.0376097
93 E 111 E 0 0.0224157
93 E 112 Y 0 -0.0547688
93 E 113 R 0 -0.0275717
93 E 114 I 0 0.010189
93 E 115 I 0 -0.112236
93 E 116 C 0 -0.0119452
93 E 117 N 0 -0.0203663
93 E 118 Q 0 0.156172
93 E 119 Y 0 0.047318
93 E 120 C 0 -0.0508091
93 E 121 G 0 0.0161557
93 E 122 L 0 -0.147052
93 E 123 G 0 -0.0664161
93 E 124 H 0 0.0469181
93 E 125 Q 0 -0.00652892
93 E 126 N 0 -0.025127
93 E 127 M 0 -0.0842863
93 E 128 F 0 -0.0888999
93 E 129 G 0 -0.0964159
93 E 130 T 0 -0.0240036
93 E 131 I 0 -0.126177
94 V 95 L 0 0.54825
94 V 96 P 0 0.458523
94 V 97 G 0 0.358205
94 V 98 E 0 0.114591
94 V 99 V 0 0.117512
94 V 100 S 0 0.231201
94 V 101 T 0 0.0240613
94 V 102 V 0 0.0998136
94 V 103 R 0 0.0721167
94 V 104 Y 0 -0.00367826
94 V 105 T 0 -0.0389652
94 V 106 F 0 -0.019486
94 V 107 K 0 -0.0239911
94 V 108 R 0 -0.0735845
94 V 109 P 0 -0.051954
94 V 110 G 0 0.0822171
94 V 111 E 0 -0.00235577
94 V 112 Y 0 -0.112697
94 V 113 R 0 -0.0494794
94 V 114 I 0 0.01248
94 V 115 I 0 -0.0194705
94 V 116 C 0 -0.0407666
94 V 117 N 0 -0.0267315
94 V 118 Q 0 -0.0170126
94 V 119 Y 0 -0.107057
94 V 120 C 0 -0.101579
94 V 121 G 0 -0.0887414
94 V 122 L 0 -0.153109
94 V 123 G 0 -0.0555764
94 V 124 H 0 -0.0861823
94 V 125 Q 0 -0.0750218
94 V 126 N 0 -0.0388754
94 V 127 M 0 -0.0727752
94 V 128 F 0 -0.0260906
94 V 129 G 0 -0.0432795
94 V 130 T 0 -0.0831414
94 V 131 I 0 -0.0896869
95 L 96 P 0 0.634176
95 L 97 G 0 0.348156
95 L 98 E 0 0.724382
95 L 99 V 0 0.0577258
95 L 100 S 0 0.0732334
95 L 101 T 0 0.0524657
95 L 102 V 0 0.0571613
95 L 103 R 0 -0.0544474
95 L 104 Y 0 -0.0153124
95 L 105 T 0 -0.0236322
95 L 106 F 0 -0.000865163
95 L 107 K 0 0.00849547
95 L 108 R 0 -0.0702331
95 L 109 P 0 -0.00017288
95 L 110 G 0 -0.0930587
95 L 111 E 0 -0.0439544
95 L 112 Y 0 -0.0343303
95 L 113 R 0 -0.0624712
95 L 114 I 0 -0.0619702
95 L 115 I 0 -0.0715411
95 L 116 C 0 -0.0824083
95 L 117 N 0 -0.0652168
95 L 118 Q 0 -0.00371977
95 L 119 Y 0 -0.0812384
95 L 120 C 0 -0.053275
95 L 121 G 0 -0.096636
95 L 122 L 0 -0.111274
95 L 123 G 0 -0.061817
95 L 124 H 0 0.000517419
95 L 125 Q 0 -0.0712211
95 L 126 N 0 -0.107537
95 L 127 M 0 -0.167766
95 L 128 F 0 -0.0552197
95 L 129 G 0 -0.0578639
95 L 130 T 0 -0.0718987
95 L 131 I 0 -0.0358882
96 P 97 G 0 0.625896
96 P 98 E 0 0.277088
96 P 99 V 0 0.0431603
96 P 100 S 0 0.0112814
96 P 101 T 0 0.0415804
96 P 102 V 0 -0.0383959
96 P 103 R 0 -0.0621389
96 P 104 Y 0 0.0446416
96 P 105 T 0 -0.0487417
96 P 106 F 0 -0.0438622
96 P 107 K 0 -0.0625942
96 P 108 R 0 -0.0201417
96 P 109 P 0 -0.0647483
96 P 110 G 0 0.00426396
96 P 111 E 0 -0.041155
96 P 112 Y 0 -0.0600413
96 P 113 R 0 -0.102203
96 P 114 I 0 -0.0875123
96 P 115 I 0 -0.0816413
96 P 116 C 0 0.00547309
96 P 117 N 0 -0.0861915
96 P 118 Q 0 0.0433725
96 P 119 Y 0 -0.0757252
96 P 120 C 0 -0.0240759
96 P 121 G 0 0.100991
96 P 122 L 0 -0.0635461
96 P 123 G 0 -0.122879
96 P 124 H 0 -0.0509482
96 P 125 Q 0 0.030335
96 P 126 N 0 0.0120925
96 P 127 M 0 -0.0200298
96 P 128 F 0 -0.0385564
96 P 129 G 0 -0.0357365
96 P 130 T 0 -0.151368
96 P 131 I 0 0.00128893
97 G 98 E 0 0.338062
97 G 99 V 0 0.211346
97 G 100 S 0 0.0362624
97 G 101 T 0 0.0382407
97 G 102 V 0 -0.0249272
97 G 103 R 0 0.00573013
97 G 104 Y 0 -0.0303248
97 G 105 T 0 0.0795193
97 G 106 F 0 -0.0662661
97 G 107 K 0 -0.0555482
97 G 108 R 0 -0.0272487
97 G 109 P 0 -0.0851618
97 G 110 G 0 -0.0448738
97 G 111 E 0 -0.0224761
97 G 112 Y 0 -0.0123986
97 G 113 R 0 -0.0156144
97 G 114 I 0 0.0184871
97 G 115 I 0 -0.0335622
97 G 116 C 0 -0.0852107
97 G 117 N 0 -0.0787552
97 G 118 Q 0 0.00137356
97 G 119 Y 0 -0.0349927
97 G 120 C 0 -0.0319649
97 G 121 G 0 0.0108725
97 G 122 L 0 -0.0432665
97 G 123 G 0 -0.0422358
97 G 124 H 0 -0.0613537
97 G 125 Q 0 -0.104508
97 G 126 N 0 -0.0698726
97 G 127 M 0 -0.0421695
97 G 128 F 0 -0.0566929
97 G 129 G 0 0.00955005
97 G 130 T 0 -0.110051
97 G 131 I 0 -0.0276453
98 E 99 V 0 0.372192
98 E 100 S 0 0.31484
98 E 101 T 0 0.143079
98 E 102 V 0 0.0464734
98 E 103 R 0 0.0765335
98 E 104 Y 0 0.0223906
98 E 105 T 0 0.0270527
98 E 106 F 0 -0.0644948
98 E 107 K 0 -0.0505622
98 E 108 R 0 -0.0250938
98 E 109 P 0 0.0378894
98 E 110 G 0 -0.00712924
98 E 111 E 0 0.0190806
98 E 112 Y 0 -0.0707163
98 E 113 R 0 -0.0186604
98 E 114 I 0 -0.0370871
98 E 115 I 0 0.00564767
98 E 116 C 0 -0.138226
98 E 117 N 0 0.0121446
98 E 118 Q 0 0.0383246
98 E 119 Y 0 -0.0700478
98 E 120 C 0 -0.041749
98 E 121 G 0 -0.0567524
98 E 122 L 0 -0.0383289
98 E 123 G 0 -0.00716699
98 E 124 H 0 -0.0868253
98 E 125 Q 0 -0.0687851
98 E 126 N 0 -0.0233785
98 E 127 M 0 -0.0792419
98 E 128 F 0 0.00192839
98 E 129 G 0 -0.0342492
98 E 130 T 0 -0.0364041
98 E 131 I 0 -0.106115
99 V 100 S 0 0.593831
99 V 101 T 0 0.479866
99 V 102 V 0 0.0152309
99 V 103 R 0 0.148797
99 V 104 Y 0 0.0474416
99 V 105 T 0 0.0907728
99 V 106 F 0 0.016482
99 V 107 K 0 -0.0106213
99 V 108 R 0 0.0146229
99 V 109 P 0 -0.0509848
99 V 110 G 0 -0.0937584
99 V 111 E 0 0.0794092
99 V 112 Y 0 -0.0633615
99 V 113 R 0 0.0104765
99 V 114 I 0 -0.0569099
99 V 115 I 0 0.0379226
99 V 116 C 0 -0.175364
99 V 117 N 0 -0.0859882
99 V 118 Q 0 0.0379341
99 V 119 Y 0 0.0149377
99 V 120 C 0 -0.0857793
99 V 121 G 0 -0.101892
99 V 122 L 0 -0.0721894
99 V 123 G 0 -0.0565913
99 V 124 H 0 -0.063473
99 V 125 Q 0 0.0102399
99 V 126 N 0 0.00168157
99 V 127 M 0 -0.0585841
99 V 128 F 0 -0.00189299
99 V 129 G 0 0.0616989
99 V 130 T 0 -0.0418332
99 V 131 I 0 -0.0388031
100 S 101 T 0 0.200649
100 S 102 V 0 0.317236
100 S 103 R 0 0.0860956
100 S 104 Y 0 0.00182711
100 S 105 T 0 0.00850896
100 S 106 F 0 0.0544727
100 S 107 K 0 0.0325806
100 S 108 R 0 0.0782136
100 S 109 P 0 -0.0992409
100 S 110 G 0 -0.0168614
100 S 111 E 0 0.0415618
100 S 112 Y 0 0.0367738
100 S 113 R 0 0.0446568
100 S 114 I 0 -0.00241074
100 S 115 I 0 0.044233
100 S 116 C 0 -0.00124407
100 S 117 N 0 0.0605443
100 S 118 Q 0 0.0683921
100 S 119 Y 0 -0.0349912
100 S 120 C 0 0.0288363
100 S 121 G 0 -0.0657187
100 S 122 L 0 -0.114216
100 S 123 G 0 -0.047384
100 S 124 H 0 0.0702467
100 S 125 Q 0 0.0130018
100 S 126 N 0 -0.0480625
100 S 127 M 0 -0.00751588
100 S 128 F 0 -0.0529795
100 S 129 G 0 -0.0812825
100 S 130 T 0 -0.0703558
100 S 131 I 0 -0.0721789
101 T 102 V 0 0.268322
101 T 103 R 0 0.480249
101 T 104 Y 0 0.0406412
101 T 105 T 0 0.127534
101 T 106 F 0 0.00540904
101 T 107 K 0 -0.0049401
101 T 108 R 0 0.14109
101 T 109 P 0 0.0374888
101 T 110 G 0 -0.029303
101 T 111 E 0 0.0104655
101 T 112 Y 0 -0.10707
101 T 113 R 0 -0.0149741
101 T 114 I 0 -0.0520475
101 T 115 I 0 -0.046846
101 T 116 C 0 -0.0306271
101 T 117 N 0 -0.0402876
101 T 118 Q 0 -0.0925794
101 T 119 Y 0 -0.0248692
101 T 120 C 0 -0.000690095
101 T 121 G 0 -0.0598635
101 T 122 L 0 -0.052896
101 T 123 G 0 -0.016261
101 T 124 H 0 0.0242262
101 T 125 Q 0 -0.0460902
101 T 126 N 0 0.0060023
101 T 127 M 0 -0.00869707
101 T 128 F 0 -0.0490949
101 T 129 G 0 -0.0613542
101 T 130 T 0 -0.0580855
101 T 131 I 0 -0.105391
102 V 103 R 0 0.276041
102 V 104 Y 0 0.32487
102 V 105 T 0 0.165419
102 V 106 F 0 0.122632
102 V 107 K 0 0.0248529
102 V 108 R 0 -0.0101129
102 V 109 P 0 0.0260355
102 V 110 G 0 0.12917
102 V 111 E 0 0.0467394
102 V 112 Y 0 0.00587765
102 V 113 R 0 -0.0522545
102 V 114 I 0 0.19657
102 V 115 I 0 -0.0582361
102 V 116 C 0 -0.0271034
102 V 117 N 0 -0.019931
102 V 118 Q 0 -0.166622
102 V 119 Y 0 -0.0936303
102 V 120 C 0 -0.154499
102 V 121 G 0 -0.0449927
102 V 122 L 0 -0.112464
102 V 123 G 0 -0.115291
102 V 124 H 0 -0.17084
102 V 125 Q 0 -0.133423
102 V 126 N 0 -0.0483733
102 V 127 M 0 -0.0562401
102 V 128 F 0 -0.0766474
102 V 129 G 0 -0.0944921
102 V 130 T 0 0.0238475
102 V 131 I 0 -0.0525908
103 R 104 Y 0 0.421122
103 R 105 T 0 0.483097
103 R 106 F 0 0.130843
103 R 107 K 0 0.096403
103 R 108 R 0 -0.0157339
103 R 109 P 0 0.0149756
103 R 110 G 0 -0.00835975
103 R 111 E 0 0.0628825
103 R 112 Y 0 -0.113788
103 R 113 R 0 0.0536652
103 R 114 I 0 -0.104951
103 R 115 I 0 -0.00331132
103 R 116 C 0 -0.116946
103 R 117 N 0 0.0145337
103 R 118 Q 0 0.0435277
103 R 119 Y 0 -0.0212006
103 R 120 C 0 -0.118025
103 R 121 G 0 -0.113278
103 R 122 L 0 0.0358805
103 R 123 G 0 -0.0110244
103 R 124 H 0 -0.0582355
103 R 125 Q 0 -0.0531255
103 R 126 N 0 -0.112066
103 R 127 M 0 -0.175109
103 R 128 F 0 -0.116996
103 R 129 G 0 -0.0361774
103 R 130 T 0 -0.0849639
103 R 131 I 0 -0.0706711
104 Y 105 T 0 0.418982
104 Y 106 F 0 0.621309
104 Y 107 K 0 0.0981056
104 Y 108 R 0 0.0287631
104 Y 109 P 0 0.0281483
104 Y 110 G 0 0.149215
104 Y 111 E 0 -0.0392154
104 Y 112 Y 0 0.0568008
104 Y 113 R 0 -0.0157128
104 Y 114 I 0 -0.0177174
104 Y 115 I 0 0.000510157
104 Y 116 C 0 -0.0947167
104 Y 117 N 0 -0.044132
104 Y 118 Q 0 -0.091654
104 Y 119 Y 0 -0.035228
104 Y 120 C 0 -0.0454021
104 Y 121 G 0 -0.044407
104 Y 122 L 0 -0.148578
104 Y 123 G 0 -0.0394149
104 Y 124 H 0 -0.118342
104 Y 125 Q 0 -0.069855
104 Y 126 N 0 -0.0954149
104 Y 127 M 0 -0.0301431
104 Y 128 F 0 -0.120127
104 Y 129 G 0 -0.061392
104 Y 130 T 0 -0.0553601
104 Y 131 I 0 0.172858
105 T 106 F 0 0.512322
105 T 107 K 0 0.462436
105 T 108 R 0 0.258223
105 T 109 P 0 0.174002
105 T 110 G 0 0.0514207
105 T 111 E 0 0.0520853
105 T 112 Y 0 -0.0271647
105 T 113 R 0 -0.0107088
105 T 114 I 0 -0.00144567
105 T 115 I 0 -0.0168318
105 T 116 C 0 -0.0849198
105 T 117 N 0 -0.0174647
105 T 118 Q 0 -0.0291942
105 T 119 Y 0 -0.117155
105 T 120 C 0 -0.0706843
105 T 121 G 0 -0.121529
105 T 122 L 0 -0.0375792
105 T 123 G 0 -0.0461177
105 T 124 H 0 -0.114043
105 T 125 Q 0 -0.0631274
105 T 126 N 0 -0.116254
105 T 127 M 0 -0.0520615
105 T 128 F 0 -0.10331
105 T 129 G 0 -0.0714532
105 T 130 T 0 -0.0946773
105 T 131 I 0 -0.0674412
106 F 107 K 0 0.477508
106 F 108 R 0 0.319577
106 F 109 P 0 0.336252
106 F 110 G 0 0.146998
106 F 111 E 0 0.0751808
106 F 112 Y 0 0.203349
106 F 113 R 0 -0.0328598
106 F 114 I 0 -0.0674464
106 F 115 I 0 -0.106937
106 F 116 C 0 0.0412378
106 F 117 N 0 -0.0497284
106 F 118 Q 0 -0.0178842
106 F 119 Y 0 -0.103323
106 F 120 C 0 -0.0291927
106 F 121 G 0 -0.0856299
106 F 122 L 0 -0.121319
106 F 123 G 0 -0.137663
106 F 124 H 0 -0.0982383
106 F 125 Q 0 -0.0555333
106 F 126 N 0 -0.110032
106 F 127 M 0 -0.105707
106 F 128 F 0 -0.0648815
106 F 129 G 0 -0.0820085
106 F 130 T 0 -0.0699373
106 F 131 I 0 0.195164
107 K 108 R 0 0.501234
107 K 109 P 0 0.372139
107 K 110 G 0 0.14845
107 K 111 E 0 0.0402066
107 K 112 Y 0 0.14234
107 K 113 R 0 -0.0516795
107 K 114 I 0 -0.0512713
107 K 115 I 0 -0.0388497
107 K 116 C 0 0.0743316
107 K 117 N 0 -0.0302251
107 K 118 Q 0 -0.00322773
107 K 119 Y 0 0.00130174
107 K 120 C 0 0.00684812
107 K 121 G 0 -0.0536421
107 K 122 L 0 -0.0508849
107 K 123 G 0 0.0564043
107 K 124 H 0 0.00294256
107 K 125 Q 0 -0.0152376
107 K 126 N 0 -0.103366
107 K 127 M 0 -0.01919
107 K 128 F 0 -0.0159979
107 K 129 G 0 -0.0652311
107 K 130 T 0 -0.0302527
107 K 131 I 0 -0.00283371
108 R 109 P 0 0.406283
108 R 110 G 0 0.222032
108 R 111 E 0 0.0777578
108 R 112 Y 0 0.336643
108 R 113 R 0 0.0636796
108 R 114 I 0 -0.0242547
108 R 115 I 0 -0.0560242
108 R 116 C 0 -0.00391938
108 R 117 N 0 0.0205754
108 R 118 Q 0 0.0331687
108 R 119 Y 0 -0.00457987
108 R 120 C 0 0.0542108
108 R 121 G 0 -0.0348895
108 R 122 L 0 -0.00668438
108 R 123 G 0 0.00493212
108 R 124 H 0 -0.0628469
108 R 125 Q 0 0.0273967
108 R 126 N 0 -0.098286
108 R 127 M 0 -0.0554313
108 R 128 F 0 -0.0339645
108 R 129 G 0 0.0129917
108 R 130 T 0 -0.0332746
108 R 131 I 0 -0.0757954
109 P 110 G 0 0.564356
109 P 111 E 0 0.268293
109 P 112 Y 0 0.284103
109 P 113 R 0 -0.000955839
109 P 114 I 0 0.00517335
109 P 115 I 0 -0.0729538
109 P 116 C 0 0.0690407
109 P 117 N 0 -0.0510209
109 P 118 Q 0 -0.0177055
109 P 119 Y 0 -0.029793
109 P 120 C 0 0.0250868
109 P 121 G 0 -0.0428224
109 P 122 L 0 -0.0508575
109 P 123 G 0 -0.00492043
109 P 124 H 0 0.0115617
109 P 125 Q 0 0.0270851
109 P 126 N 0 -0.0390613
109 P 127 M 0 0.110465
109 P 128 F 0 -0.0276111
109 P 129 G 0 0.0261283
109 P 130 T 0 0.0115245
109 P 131 I 0 -0.0753713
110 G 111 E 0 0.404992
110 G 112 Y 0 0.597129
110 G 113 R 0 0.0706386
110 G 114 I 0 0.0724833
110 G 115 I 0 0.00152748
110 G 116 C 0 0.0456619
110 G 117 N 0 0.00564786
110 G 118 Q 0 -0.0422938
110 G 119 Y 0 0.0316102
110 G 120 C 0 -0.0632368
110 G 121 G 0 -0.0356665
110 G 122 L 0 -0.0700192
110 G 123 G 0 -0.0441824
110 G 124 H 0 -0.127244
110 G 125 Q 0 -0.0584061
110 G 126 N 0 -0.0617816
110 G 127 M 0 -0.0557417
110 G 128 F 0 -0.105444
110 G 129 G 0 0.0130047
110 G 130 T 0 -0.0273852
110 G 131 I 0 0.0910495
111 E 112 Y 0 0.393898
111 E 113 R 0 0.298386
111 E 114 I 0 0.127803
111 E 115 I 0 0.0656943
111 E 116 C 0 0.113221
111 E 117 N 0 -0.044052
111 E 118 Q 0 -0.0133995
111 E 119 Y 0 0.0453689
111 E 120 C 0 0.00635377
111 E 121 G 0 -0.0653067
111 E 122 L 0 0.0872033
111 E 123 G 0 0.0152482
111 E 124 H 0 -0.0133389
111 E 125 Q 0 -0.0310541
111 E 126 N 0 -0.0585635
111 E 127 M 0 -0.0115189
111 E 128 F 0 0.016965
111 E 129 G 0 0.0608515
111 E 130 T 0 0.401889
111 E 131 I 0 0.0486712
112 Y 113 R 0 0.301872
112 Y 114 I 0 0.111917
112 Y 115 I 0 0.121693
112 Y 116 C 0 0.098492
112 Y 117 N 0 0.0105302
112 Y 118 Q 0 0.138798
112 Y 119 Y 0 -0.0489432
112 Y 120 C 0 0.02643
112 Y 121 G 0 0.00207754
112 Y 122 L 0 0.0686963
112 Y 123 G 0 0.0501269
112 Y 124 H 0 -0.00292043
112 Y 125 Q 0 0.0519565
112 Y 126 N 0 -0.0102762
112 Y 127 M 0 0.0297747
112 Y 128 F 0 0.0133889
112 Y 129 G 0 -0.0276408
112 Y 130 T 0 -0.130525
112 Y 131 I 0 0.0178849
113 R 114 I 0 0.235319
113 R 115 I 0 0.384489
113 R 116 C 0 0.124043
113 R 117 N 0 0.275474
113 R 118 Q 0 0.0490128
113 R 119 Y 0 0.0970396
113 R 120 C 0 0.0308517
113 R 121 G 0 0.0413599
113 R 122 L 0 0.0573691
113 R 123 G 0 0.163869
113 R 124 H 0 -0.00172906
113 R 125 Q 0 -0.0356997
113 R 126 N 0 -0.0330539
113 R 127 M 0 0.0290711
113 R 128 F 0 0.368883
113 R 129 G 0 -0.00214522
113 R 130 T 0 0.256602
113 R 131 I 0 0.0143291
114 I 115 I 0 0.43044
114 I 116 C 0 0.252036
114 I 117 N 0 0.262234
114 I 118 Q 0 0.0585134
114 I 119 Y 0 -0.0254979
114 I 120 C 0 -0.0225852
114 I 121 G 0 -0.023239
114 I 122 L 0 -0.0978098
114 I 123 G 0 -0.0413493
114 I 124 H 0 -0.0630951
114 I 125 Q 0 0.0577487
114 I 126 N 0 0.0703712
114 I 127 M 0 0.0051704
114 I 128 F 0 0.0824099
114 I 129 G 0 0.863685
114 I 130 T 0 -0.0514558
114 I 131 I 0 0.0775948
115 I 116 C 0 0.414926
115 I 117 N 0 0.928495
115 I 118 Q 0 0.0907789
115 I 119 Y 0 0.0588437
115 I 120 C 0 -0.0235464
115 I 121 G 0 0.0192222
115 I 122 L 0 0.000381297
115 I 123 G 0 0.126133
115 I 124 H 0 -0.134184
115 I 125 Q 0 0.0255238
115 I 126 N 0 0.138886
115 I 127 M 0 -0.00650027
115 I 128 F 0 0.146978
115 I 129 G 0 0.00908847
115 I 130 T 0 0.0570414
115 I 131 I 0 -0.0420149
116 C 117 N 0 0.344518
116 C 118 Q 0 0.396337
116 C 119 Y 0 0.187886
116 C 120 C 0 0.237679
116 C 121 G 0 0.151842
116 C 122 L 0 0.344059
116 C 123 G 0 -0.00170039
116 C 124 H 0 0.33265
116 C 125 Q 0 -0.00776703
116 C 126 N 0 -0.0194328
116 C 127 M 0 0.410306
116 C 128 F 0 -0.0784739
116 C 129 G 0 -0.0751836
116 C 130 T 0 0.0372531
116 C 131 I 0 -0.0321165
117 N 118 Q 0 0.310591
117 N 119 Y 0 0.0459977
117 N 120 C 0 0.0440042
117 N 121 G 0 0.086426
117 N 122 L 0 0.0454109
117 N 123 G 0 0.0232194
117 N 124 H 0 -0.0581433
117 N 125 Q 0 0.0152071
117 N 126 N 0 0.052087
117 N 127 M 0 -0.0468245
117 N 128 F 0 0.00125503
117 N 129 G 0 -0.0594517
117 N 130 T 0 -0.0963544
117 N 131 I 0 -0.0809655
118 Q 119 Y 0 0.338839
118 Q 120 C 0 0.350538
118 Q 121 G 0 0.208575
118 Q 122 L 0 0.117385
118 Q 123 G 0 0.0243175
118 Q 124 H 0 0.129419
118 Q 125 Q 0 0.0530327
118 Q 126 N 0 0.0329721
118 Q 127 M 0 -0.00293316
118 Q 128 F 0 0.0439306
118 Q 129 G 0 -0.085709
118 Q 130 T 0 0.00659505
118 Q 131 I 0 0.131544
119 Y 120 C 0 0.951556
119 Y 121 G 0 0.664923
119 Y 122 L 0 0.933715
119 Y 123 G 0 0.413252
119 Y 124 H 0 0.141194
119 Y 125 Q 0 0.0487728
119 Y 126 N 0 0.0288828
119 Y 127 M 0 0.0710896
119 Y 128 F 0 0.0720065
119 Y 129 G 0 -0.000389796
119 Y 130 T 0 0.0172471
119 Y 131 I 0 -0.0049484
120 C 121 G 0 0.939528
120 C 122 L 0 0.446633
120 C 123 G 0 0.312226
120 C 124 H 0 0.472593
120 C 125 Q 0 0.0964091
120 C 126 N 0 0.120773
120 C 127 M 0 0.131764
120 C 128 F 0 0.0999433
120 C 129 G 0 -0.0400652
120 C 130 T 0 -0.0414771
120 C 131 I 0 -0.00657308
121 G 122 L 0 0.703801
121 G 123 G 0 0.443755
121 G 124 H 0 0.294023
121 G 125 Q 0 0.229793
121 G 126 N 0 0.00528022
121 G 127 M 0 0.219448
121 G 128 F 0 0.0915595
121 G 129 G 0 -0.00763788
121 G 130 T 0 0.0756283
121 G 131 I 0 0.0502121
122 L 123 G 0 1.0124
122 L 124 H 0 0.585563
122 L 125 Q 0 0.28134
122 L 126 N 0 0.182109
122 L 127 M 0 0.0793899
122 L 128 F 0 0.0712324
122 L 129 G 0 -0.019078
122 L 130 T 0 0.0616934
122 L 131 I 0 -0.110946
123 G 124 H 0 0.743935
123 G 125 Q 0 0.331143
123 G 126 N 0 0.368563
123 G 127 M 0 0.0136105
123 G 128 F 0 0.378127
123 G 129 G 0 -0.0261871
123 G 130 T 0 0.13314
123 G 131 I 0 -0.0827354
124 H 125 Q 0 0.439021
124 H 126 N 0 0.505196
124 H 127 M 0 0.376665
124 H 128 F 0 0.351021
124 H 129 G 0 -0.0168107
124 H 130 T 0 0.115968
124 H 131 I 0 0.0665493
125 Q 126 N 0 0.641275
125 Q 127 M 0 0.437877
125 Q 128 F 0 0.309222
125 Q 129 G 0 0.156468
125 Q 130 T 0 0.154942
125 Q 131 I 0 0.134431
126 N 127 M 0 0.704631
126 N 128 F 0 0.540628
126 N 129 G 0 0.371033
126 N 130 T 0 0.263964
126 N 131 I 0 0.247897
127 M 128 F 0 0.554085
127 M 129 G 0 0.35477
127 M 130 T 0 0.280259
127 M 131 I 0 0.214165
128 F 129 G 0 0.719936
128 F 130 T 0 0.551548
128 F 131 I 0 0.312325
129 G 130 T 0 0.876666
129 G 131 I 0 0.762996
130 T 131 I 0 1.47365
