# Supplementary material for: Combining Evolutionary Information and an Iterative Sampling Strategy for Accurate Protein Structure Prediction
Source: PLoS Comput Biol. 2015 Dec 29;11(12):e1004661. doi: 10.1371/journal.pcbi.1004661 (PMC4694711; doi:10.1371/journal.pcbi.1004661)
Supplement: S2 File — FASTA sequences and PLM contact predictions for all targets of the benchmark set. (ZIP) [file pcbi.1004661.s004.zip › data/pconsfold_benchmarkset/sequences/1tqh.fasta]

>1TQH:A|PDBID|CHAIN|SEQUENCE
MMKIVPPKPFFFEAGERAVLLLHGFTGNSADVRMLGRFLESKGYTCHAPIYKGHGVPPEELVHTGPDDWWQDVMNGYEFLKNKGYEKIAVAGLSLGGVFSLKLGYTVPIEGIVTMCAPMYIKSEETMYEGVLEYAREYKKREGKSEEQIEQEMEKFKQTPMKTLKALQELIADVRDHLDLIYAPTFVVQARHDEMINPDSANIIYNEIESPVKQIKWYEQSGHVITLDQEKDQLHEDIYAFLESLDW
